# Supplementary material for: Exploring a diverse world of effector domains and amyloid signaling motifs in fungal NLR proteins
Source: PLoS Comput Biol. 2022 Dec 21;18(12):e1010787. doi: 10.1371/journal.pcbi.1010787 (PMC9815663; doi:10.1371/journal.pcbi.1010787)
Supplement: S1 Table — The table aggregates results presented in the manuscript. (CSV) [file pcbi.1010787.s002.csv]

seq_id	tax_id	phylum	class	tax_name	seq_len	nod_beg	nod_end	old_ntm	old_nod	old_ctm	clu_id	clu_annot	asm_id	asm_beg	asm_end
AAL37297.1	2587412	Ascomycota	Sordariomycetes	Podospora anserina	1065	294	488	HET	NACHT	WD	OCK85899	HET	noasm	n/a	n/a
AAL37298.1	2587412	Ascomycota	Sordariomycetes	Podospora anserina	1356	294	488	HET	NACHT	WD	OCK85899	HET	noasm	n/a	n/a
AAL37299.1	2587412	Ascomycota	Sordariomycetes	Podospora anserina	1356	294	488	HET	NACHT	WD	OCK85899	HET	noasm	n/a	n/a
AAL37300.1	2587412	Ascomycota	Sordariomycetes	Podospora anserina	1356	294	488	HET	NACHT	WD	OCK85899	HET	noasm	n/a	n/a
AAL37301.1	2587412	Ascomycota	Sordariomycetes	Podospora anserina	1376	293	481	HET	NACHT	WD	OCK85899	HET	noasm	n/a	n/a
AAS80312.1	169388	Ascomycota	Sordariomycetes	Fusarium solani	628	35	232	unannotated	NACHT	ANK	KZZ99530	unannotated	noasm	n/a	n/a
ACM48730.1	2587412	Ascomycota	Sordariomycetes	Podospora anserina	1353	294	478	HET	NACHT	WD	OCK85899	HET	noasm	n/a	n/a
ADA68833.1	2587412	Ascomycota	Sordariomycetes	Podospora anserina	732	294	478	HET	NACHT	unannotated	OCK85899	HET	noasm	n/a	n/a
ADA68834.1	2587412	Ascomycota	Sordariomycetes	Podospora anserina	1353	294	478	HET	NACHT	WD	OCK85899	HET	noasm	n/a	n/a
ADA68835.1	2587412	Ascomycota	Sordariomycetes	Podospora anserina	710	294	478	HET	NACHT	unannotated	OCK85899	HET	noasm	n/a	n/a
ADA68836.1	2587412	Ascomycota	Sordariomycetes	Podospora anserina	1353	294	478	HET	NACHT	WD	OCK85899	HET	noasm	n/a	n/a
AET07142.1	5116	Ascomycota	Sordariomycetes	Cryphonectria parasitica	1310	363	664	PATATIN	NB-ARC	unannotated	XP_016644109	PATATIN	noasm	n/a	n/a
AET07143.1	5116	Ascomycota	Sordariomycetes	Cryphonectria parasitica	1203	278	658	PATATIN	unannotated	unannotated	XP_016644109	PATATIN	noasm	n/a	n/a
AET07147.1	5116	Ascomycota	Sordariomycetes	Cryphonectria parasitica	1628	410	591	SESB-LIKE	NACHT	unannotated	XP_011392840	SESB-LIKE	noasm	n/a	n/a
AFB35584.1	39416	Ascomycota	Pezizomycetes	Tuber melanosporum	666	120	311	unannotated	unannotated	unannotated	PWW75243	unannotated	NLR19 NLR34	18	71
AFB35585.1	39416	Ascomycota	Pezizomycetes	Tuber melanosporum	672	120	311	unannotated	unannotated	unannotated	PWW75243	unannotated	NLR19 NLR34	18	71
AFB35586.1	39416	Ascomycota	Pezizomycetes	Tuber melanosporum	697	120	311	unannotated	unannotated	unannotated	PWW75243	unannotated	NLR19 NLR34	18	71
AFB35587.1	39416	Ascomycota	Pezizomycetes	Tuber melanosporum	680	120	311	unannotated	unannotated	unannotated	PWW75243	unannotated	NLR19 NLR34	18	71
AFB35588.1	39416	Ascomycota	Pezizomycetes	Tuber melanosporum	655	120	311	unannotated	unannotated	unannotated	PWW75243	unannotated	NLR19 NLR34	18	71
AFB35589.1	39416	Ascomycota	Pezizomycetes	Tuber melanosporum	592	58	243	unannotated	unannotated	unannotated	KKP00535	unannotated	noasm	n/a	n/a
AFB35590.1	39416	Ascomycota	Pezizomycetes	Tuber melanosporum	589	58	243	unannotated	unannotated	unannotated	KKP00535	unannotated	noasm	n/a	n/a
AFB35591.1	39416	Ascomycota	Pezizomycetes	Tuber melanosporum	589	58	243	unannotated	unannotated	unannotated	KKP00535	unannotated	noasm	n/a	n/a
AFB35592.1	39416	Ascomycota	Pezizomycetes	Tuber melanosporum	624	58	243	unannotated	unannotated	unannotated	KKP00535	unannotated	noasm	n/a	n/a
AFB35593.1	39416	Ascomycota	Pezizomycetes	Tuber melanosporum	590	58	243	unannotated	unannotated	unannotated	KKP00535	unannotated	noasm	n/a	n/a
AFB35594.1	39416	Ascomycota	Pezizomycetes	Tuber melanosporum	636	109	296	unannotated	unannotated	unannotated	PWW75243	unannotated	noasm	n/a	n/a
AFB35595.1	39416	Ascomycota	Pezizomycetes	Tuber melanosporum	645	109	296	unannotated	unannotated	unannotated	PWW75243	unannotated	noasm	n/a	n/a
AFB35596.1	39416	Ascomycota	Pezizomycetes	Tuber melanosporum	639	109	296	unannotated	unannotated	unannotated	PWW75243	unannotated	noasm	n/a	n/a
AFB35597.1	39416	Ascomycota	Pezizomycetes	Tuber melanosporum	669	109	296	unannotated	unannotated	unannotated	PWW75243	unannotated	noasm	n/a	n/a
AFB35598.1	39416	Ascomycota	Pezizomycetes	Tuber melanosporum	662	109	296	unannotated	unannotated	unannotated	PWW75243	unannotated	noasm	n/a	n/a
AGC95328.1	33178	Ascomycota	Eurotiomycetes	Aspergillus terreus	673	473	652	PUP	NACHT	unannotated	OCK99664	PUP	noasm	n/a	n/a
AGO65985.1	42747	Ascomycota	Sordariomycetes	Fusarium heterosporum	593	385	580	PUP	unannotated	unannotated	OCK99664	PUP	noasm	n/a	n/a
AGO65992.1	42747	Ascomycota	Sordariomycetes	Fusarium heterosporum	2454	359	556	unannotated	unannotated	ANK	PQE30996	TIR-LIKE	noasm	n/a	n/a
AGZ20483.1	5079	Ascomycota	Eurotiomycetes	Penicillium janthinellum	2365	459	742	SESB-LIKE	NB-ARC	PUP	not-clustered	not-clustered	noasm	n/a	n/a
AHE80943.1	55307	Ascomycota	Pezizomycetes	Tuber indicum	762	84	245	unannotated	unannotated	ANK	not-clustered	not-clustered	noasm	n/a	n/a
AHE80946.1	55307	Ascomycota	Pezizomycetes	Tuber indicum	830	84	268	unannotated	unannotated	ANK	not-clustered	not-clustered	noasm	n/a	n/a
AHE80949.1	55307	Ascomycota	Pezizomycetes	Tuber indicum	830	84	268	unannotated	unannotated	ANK	not-clustered	not-clustered	noasm	n/a	n/a
AIA58901.1	1131482	Ascomycota	Eurotiomycetes	Penicillium brefeldianum	1582	402	596	unannotated	unannotated	WD	OCK99664	PUP	NLR07	336	350
AIA58902.1	1131482	Ascomycota	Eurotiomycetes	Penicillium brefeldianum	509	51	374	PFD-LIKE	unannotated	unannotated	XP_009228193	PFD-LIKE	NLR07	12	28
AIU38079.1	42251	Ascomycota	Pezizomycetes	Tuber borchii	345	84	261	unannotated	unannotated	unannotated	not-clustered	not-clustered	noasm	n/a	n/a
AIU38083.1	42251	Ascomycota	Pezizomycetes	Tuber borchii	276	85	265	unannotated	NACHT	unannotated	not-clustered	not-clustered	noasm	n/a	n/a
ANF07002.1	117187	Ascomycota	Sordariomycetes	Fusarium verticillioides	964	285	480	unannotated	NACHT	unannotated	EXM15090	GOODBYE-LIKE	noasm	n/a	n/a
ANM86340.1	180999	Ascomycota	Lecanoromycetes	Cladonia uncialis subsp. uncialis	1100	256	451	HELO-LIKE	NACHT	ANK	OCL06397	HELO-LIKE	noasm	n/a	n/a
ANM86444.1	180999	Ascomycota	Lecanoromycetes	Cladonia uncialis subsp. uncialis	888	71	259	unannotated	NACHT	ANK	not-clustered	not-clustered	noasm	n/a	n/a
ANM86606.1	180999	Ascomycota	Lecanoromycetes	Cladonia uncialis subsp. uncialis	1764	338	510	SESB-LIKE	unannotated	unannotated	XP_011392840	SESB-LIKE	noasm	n/a	n/a
AOS89733.1	1341132	Ascomycota	Eurotiomycetes	Aspergillus welwitschiae	1207	309	630	PUP	NB-ARC	TPR	OCK99664	PUP	noasm	n/a	n/a
AOS89739.1	5061	Ascomycota	Eurotiomycetes	Aspergillus niger	1207	309	630	PUP	NB-ARC	TPR	OCK99664	PUP	noasm	n/a	n/a
AOS89745.1	1341132	Ascomycota	Eurotiomycetes	Aspergillus welwitschiae	1207	309	630	PUP	NB-ARC	TPR	OCK99664	PUP	noasm	n/a	n/a
APA06018.1	665079	Ascomycota	Leotiomycetes	Sclerotinia sclerotiorum 1980 UF-70	1165	305	491	GOODBYE-LIKE	NACHT	unannotated	EXM15090	GOODBYE-LIKE	noasm	n/a	n/a
APA06065.1	665079	Ascomycota	Leotiomycetes	Sclerotinia sclerotiorum 1980 UF-70	851	199	345	HELO-LIKE	unannotated	ANK	OCL06397	HELO-LIKE	noasm	n/a	n/a
APA06313.1	665079	Ascomycota	Leotiomycetes	Sclerotinia sclerotiorum 1980 UF-70	146	53	146	unannotated	unannotated	unannotated	not-clustered	not-clustered	noasm	n/a	n/a
APA07343.1	665079	Ascomycota	Leotiomycetes	Sclerotinia sclerotiorum 1980 UF-70	1081	282	473	HELO-LIKE	NACHT	WD	not-clustered	not-clustered	noasm	n/a	n/a
APA07437.1	665079	Ascomycota	Leotiomycetes	Sclerotinia sclerotiorum 1980 UF-70	1375	375	566	SESB-LIKE	NACHT	ANK	XP_011392840	SESB-LIKE	noasm	n/a	n/a
APA07634.1	665079	Ascomycota	Leotiomycetes	Sclerotinia sclerotiorum 1980 UF-70	1002	45	368	unannotated	unannotated	TPR	not-clustered	not-clustered	noasm	n/a	n/a
APA08425.1	665079	Ascomycota	Leotiomycetes	Sclerotinia sclerotiorum 1980 UF-70	1099	246	580	HET	NB-ARC	TPR	PMD18044	HET	noasm	n/a	n/a
APA08452.1	665079	Ascomycota	Leotiomycetes	Sclerotinia sclerotiorum 1980 UF-70	1405	86	269	unannotated	NACHT	ANK	not-clustered	not-clustered	noasm	n/a	n/a
APA08683.1	665079	Ascomycota	Leotiomycetes	Sclerotinia sclerotiorum 1980 UF-70	1268	438	629	SESB-LIKE	NACHT	WD	XP_011392840	SESB-LIKE	noasm	n/a	n/a
APA08729.1	665079	Ascomycota	Leotiomycetes	Sclerotinia sclerotiorum 1980 UF-70	733	16	316	unannotated	unannotated	unannotated	not-clustered	not-clustered	noasm	n/a	n/a
APA09494.1	665079	Ascomycota	Leotiomycetes	Sclerotinia sclerotiorum 1980 UF-70	489	221	386	HELO-LIKE	unannotated	unannotated	OCL06397	HELO-LIKE	noasm	n/a	n/a
APA09572.1	665079	Ascomycota	Leotiomycetes	Sclerotinia sclerotiorum 1980 UF-70	1050	289	469	GOODBYE-LIKE	NACHT	TPR	EXM15090	GOODBYE-LIKE	noasm	n/a	n/a
APA10080.1	665079	Ascomycota	Leotiomycetes	Sclerotinia sclerotiorum 1980 UF-70	964	246	566	HET	unannotated	TPR	PMD18044	HET	noasm	n/a	n/a
APA10359.1	665079	Ascomycota	Leotiomycetes	Sclerotinia sclerotiorum 1980 UF-70	1623	614	805	SESB-LIKE SESB-LIKE	NACHT	WD	not-clustered	not-clustered	noasm	n/a	n/a
APA10375.1	665079	Ascomycota	Leotiomycetes	Sclerotinia sclerotiorum 1980 UF-70	1102	303	494	HET	NACHT	WD	OCK85899	HET	noasm	n/a	n/a
APA10720.1	665079	Ascomycota	Leotiomycetes	Sclerotinia sclerotiorum 1980 UF-70	1658	453	636	SESB-LIKE	unannotated	unannotated	XP_011392840	SESB-LIKE	noasm	n/a	n/a
APA11275.1	665079	Ascomycota	Leotiomycetes	Sclerotinia sclerotiorum 1980 UF-70	1151	283	471	HELO-LIKE	NACHT	WD	not-clustered	not-clustered	noasm	n/a	n/a
APA11278.1	665079	Ascomycota	Leotiomycetes	Sclerotinia sclerotiorum 1980 UF-70	898	246	580	HET	NB-ARC	unannotated	PMD18044	HET	noasm	n/a	n/a
APA11429.1	665079	Ascomycota	Leotiomycetes	Sclerotinia sclerotiorum 1980 UF-70	120	1	120	unannotated	unannotated	unannotated	not-clustered	not-clustered	noasm	n/a	n/a
APA11507.1	665079	Ascomycota	Leotiomycetes	Sclerotinia sclerotiorum 1980 UF-70	1047	282	469	HELO-LIKE	NACHT	WD	not-clustered	not-clustered	noasm	n/a	n/a
APA11700.1	665079	Ascomycota	Leotiomycetes	Sclerotinia sclerotiorum 1980 UF-70	2015	81	254	unannotated	unannotated	ANK	PLN83593	unannotated	noasm	n/a	n/a
APA11939.1	665079	Ascomycota	Leotiomycetes	Sclerotinia sclerotiorum 1980 UF-70	1641	297	487	HET	NACHT	WD	OCK85899	HET	noasm	n/a	n/a
APA11965.1	665079	Ascomycota	Leotiomycetes	Sclerotinia sclerotiorum 1980 UF-70	1060	265	570	HET	NB-ARC	TPR	PMD18044	HET	noasm	n/a	n/a
APA11969.1	665079	Ascomycota	Leotiomycetes	Sclerotinia sclerotiorum 1980 UF-70	1389	297	488	HET	NACHT	WD	OCK85899	HET	noasm	n/a	n/a
APA12249.1	665079	Ascomycota	Leotiomycetes	Sclerotinia sclerotiorum 1980 UF-70	808	242	415	HELO-LIKE	NACHT	ANK	OCL06397	HELO-LIKE	noasm	n/a	n/a
APA13127.1	665079	Ascomycota	Leotiomycetes	Sclerotinia sclerotiorum 1980 UF-70	998	199	345	unannotated	unannotated	ANK	not-clustered	not-clustered	noasm	n/a	n/a
APA13360.1	665079	Ascomycota	Leotiomycetes	Sclerotinia sclerotiorum 1980 UF-70	1015	246	580	HET	NB-ARC	TPR	PMD18044	HET	noasm	n/a	n/a
APA13409.1	665079	Ascomycota	Leotiomycetes	Sclerotinia sclerotiorum 1980 UF-70	1417	282	469	HELO-LIKE	NACHT	WD	not-clustered	not-clustered	noasm	n/a	n/a
APA13529.1	665079	Ascomycota	Leotiomycetes	Sclerotinia sclerotiorum 1980 UF-70	793	210	389	HELO-LIKE	NACHT	ANK	PWW74656	HELO-LIKE	noasm	n/a	n/a
APA14240.1	665079	Ascomycota	Leotiomycetes	Sclerotinia sclerotiorum 1980 UF-70	1301	1	194	unannotated	NACHT	WD	not-clustered	not-clustered	noasm	n/a	n/a
APA14414.1	665079	Ascomycota	Leotiomycetes	Sclerotinia sclerotiorum 1980 UF-70	1595	344	664	SESB-LIKE	NB-ARC	unannotated	XP_011392840	SESB-LIKE	noasm	n/a	n/a
APA14435.1	665079	Ascomycota	Leotiomycetes	Sclerotinia sclerotiorum 1980 UF-70	889	246	580	HET	NB-ARC	TPR	PMD18044	HET	noasm	n/a	n/a
APA14528.1	665079	Ascomycota	Leotiomycetes	Sclerotinia sclerotiorum 1980 UF-70	229	5	155	unannotated	unannotated	unannotated	not-clustered	not-clustered	noasm	n/a	n/a
APA14649.1	665079	Ascomycota	Leotiomycetes	Sclerotinia sclerotiorum 1980 UF-70	1407	303	493	HET	NACHT	WD	OCK85899	HET	noasm	n/a	n/a
APA14932.1	665079	Ascomycota	Leotiomycetes	Sclerotinia sclerotiorum 1980 UF-70	1225	246	580	HET	NB-ARC	TPR	PMD18044	HET	noasm	n/a	n/a
APA15223.1	665079	Ascomycota	Leotiomycetes	Sclerotinia sclerotiorum 1980 UF-70	2036	313	491	unannotated	AAA	unannotated	RAK81296	GOODBYE-LIKE	noasm	n/a	n/a
APA15267.1	665079	Ascomycota	Leotiomycetes	Sclerotinia sclerotiorum 1980 UF-70	1065	283	474	HELO-LIKE	NACHT	WD	not-clustered	not-clustered	noasm	n/a	n/a
APA15328.1	665079	Ascomycota	Leotiomycetes	Sclerotinia sclerotiorum 1980 UF-70	596	40	345	unannotated	NB-ARC	TPR	not-clustered	not-clustered	noasm	n/a	n/a
APA15333.1	665079	Ascomycota	Leotiomycetes	Sclerotinia sclerotiorum 1980 UF-70	969	297	487	HET	NACHT	WD	OCK85899	HET	noasm	n/a	n/a
APA15386.1	665079	Ascomycota	Leotiomycetes	Sclerotinia sclerotiorum 1980 UF-70	947	264	456	HELO-LIKE	unannotated	unannotated	OCL06397	HELO-LIKE	noasm	n/a	n/a
APA15625.1	665079	Ascomycota	Leotiomycetes	Sclerotinia sclerotiorum 1980 UF-70	1107	355	548	GOODBYE-LIKE	unannotated	ANK	EXM15090	GOODBYE-LIKE	noasm	n/a	n/a
APA15643.1	665079	Ascomycota	Leotiomycetes	Sclerotinia sclerotiorum 1980 UF-70	215	1	97	unannotated	unannotated	unannotated	not-clustered	not-clustered	noasm	n/a	n/a
APA15661.1	665079	Ascomycota	Leotiomycetes	Sclerotinia sclerotiorum 1980 UF-70	629	398	578	SESB-LIKE	unannotated	unannotated	XP_011392840	SESB-LIKE	noasm	n/a	n/a
APA15680.1	665079	Ascomycota	Leotiomycetes	Sclerotinia sclerotiorum 1980 UF-70	213	86	194	unannotated	unannotated	unannotated	not-clustered	not-clustered	noasm	n/a	n/a
APA16007.1	665079	Ascomycota	Leotiomycetes	Sclerotinia sclerotiorum 1980 UF-70	415	172	401	unannotated	unannotated	unannotated	not-clustered	not-clustered	noasm	n/a	n/a
APA16011.1	665079	Ascomycota	Leotiomycetes	Sclerotinia sclerotiorum 1980 UF-70	1313	283	474	HELO-LIKE	NACHT	WD	not-clustered	not-clustered	noasm	n/a	n/a
APC57603.1	393283	Ascomycota	Sordariomycetes	Pestalotiopsis fici	393	183	368	HELO-LIKE	NACHT	unannotated	PWW74656	HELO-LIKE	noasm	n/a	n/a
ATY58472.1	73501	Ascomycota	Sordariomycetes	Cordyceps militaris	914	1	176	unannotated	unannotated	ANK	not-clustered	not-clustered	noasm	n/a	n/a
ATY59247.1	73501	Ascomycota	Sordariomycetes	Cordyceps militaris	1518	437	597	SESB-LIKE	NACHT	unannotated	XP_011392840	SESB-LIKE	noasm	n/a	n/a
ATY59298.1	73501	Ascomycota	Sordariomycetes	Cordyceps militaris	1941	412	594	SESB-LIKE	unannotated	unannotated	XP_011392840	SESB-LIKE	noasm	n/a	n/a
ATY59431.1	73501	Ascomycota	Sordariomycetes	Cordyceps militaris	971	297	484	unannotated	NACHT	unannotated	OCL06397	HELO-LIKE	noasm	n/a	n/a
ATY59655.1	73501	Ascomycota	Sordariomycetes	Cordyceps militaris	750	17	329	unannotated	NB-ARC	unannotated	not-clustered	not-clustered	noasm	n/a	n/a
ATY60031.1	73501	Ascomycota	Sordariomycetes	Cordyceps militaris	1611	988	1247	HELO-LIKE	unannotated	ANK	not-clustered	not-clustered	noasm	n/a	n/a
ATY60368.1	73501	Ascomycota	Sordariomycetes	Cordyceps militaris	1202	466	771	SESB-LIKE	unannotated	TPR	not-clustered	not-clustered	noasm	n/a	n/a
ATY61672.1	73501	Ascomycota	Sordariomycetes	Cordyceps militaris	1572	385	563	SESB-LIKE	unannotated	unannotated	XP_011392840	SESB-LIKE	noasm	n/a	n/a
ATY62343.1	73501	Ascomycota	Sordariomycetes	Cordyceps militaris	1253	419	612	unannotated	unannotated	unannotated	not-clustered	not-clustered	noasm	n/a	n/a
ATY62351.1	73501	Ascomycota	Sordariomycetes	Cordyceps militaris	1131	278	467	unannotated	NACHT	ANK	not-clustered	not-clustered	noasm	n/a	n/a
ATY63031.1	73501	Ascomycota	Sordariomycetes	Cordyceps militaris	2106	86	274	unannotated	NACHT	ANK	OTA04341	unannotated	noasm	n/a	n/a
ATY63083.1	73501	Ascomycota	Sordariomycetes	Cordyceps militaris	893	173	476	unannotated	NB-ARC	unannotated	not-clustered	not-clustered	noasm	n/a	n/a
ATY63318.1	73501	Ascomycota	Sordariomycetes	Cordyceps militaris	1129	384	715	SESB-LIKE	NB-ARC	TPR	XP_013278287	SESB-LIKE	noasm	n/a	n/a
ATY64382.1	73501	Ascomycota	Sordariomycetes	Cordyceps militaris	1151	349	563	unannotated	NACHT	unannotated	OCL06397	unannotated	noasm	n/a	n/a
ATY64386.1	73501	Ascomycota	Sordariomycetes	Cordyceps militaris	1100	198	389	HELO-LIKE	NACHT	ANK	OCL06397	HELO-LIKE	noasm	n/a	n/a
ATY64863.1	73501	Ascomycota	Sordariomycetes	Cordyceps militaris	1455	291	479	GOODBYE-LIKE	unannotated	TPR	KFY76909	GOODBYE-LIKE	noasm	n/a	n/a
ATY65019.1	73501	Ascomycota	Sordariomycetes	Cordyceps militaris	1223	637	815	PUP	unannotated	unannotated	not-clustered	not-clustered	noasm	n/a	n/a
ATY65255.1	73501	Ascomycota	Sordariomycetes	Cordyceps militaris	988	269	469	unannotated	NACHT	unannotated	OCL06397	unannotated	noasm	n/a	n/a
ATY65489.1	73501	Ascomycota	Sordariomycetes	Cordyceps militaris	142	92	142	unannotated	unannotated	unannotated	not-clustered	not-clustered	noasm	n/a	n/a
ATY65722.1	73501	Ascomycota	Sordariomycetes	Cordyceps militaris	530	147	347	unannotated	NACHT	unannotated	not-clustered	not-clustered	noasm	n/a	n/a
ATY66020.1	73501	Ascomycota	Sordariomycetes	Cordyceps militaris	2097	143	318	unannotated	NACHT	ANK	not-clustered	not-clustered	noasm	n/a	n/a
ATY66741.1	73501	Ascomycota	Sordariomycetes	Cordyceps militaris	1765	688	846	SESB-LIKE	NACHT	unannotated	not-clustered	not-clustered	noasm	n/a	n/a
ATY67161.1	73501	Ascomycota	Sordariomycetes	Cordyceps militaris	1036	423	605	unannotated	unannotated	unannotated	OCK99664	PUP	noasm	n/a	n/a
AUM60061.1	1243767	Ascomycota	Sordariomycetes	Hypoxylon pulicicidum	1664	411	599	SESB-LIKE	unannotated	unannotated	XP_011392840	SESB-LIKE	noasm	n/a	n/a
AUW30756.1	180999	Ascomycota	Lecanoromycetes	Cladonia uncialis subsp. uncialis	1769	343	515	SESB-LIKE	unannotated	unannotated	XP_011392840	SESB-LIKE	noasm	n/a	n/a
AUW30781.1	180999	Ascomycota	Lecanoromycetes	Cladonia uncialis subsp. uncialis	1282	288	598	GOODBYE-LIKE	NB-ARC	TPR	not-clustered	not-clustered	noasm	n/a	n/a
AUW30786.1	180999	Ascomycota	Lecanoromycetes	Cladonia uncialis subsp. uncialis	863	279	506	SESB-LIKE	unannotated	unannotated	not-clustered	not-clustered	noasm	n/a	n/a
AUW30916.1	180999	Ascomycota	Lecanoromycetes	Cladonia uncialis subsp. uncialis	1532	456	654	GOODBYE-LIKE	NACHT	WD	EXM15090	GOODBYE-LIKE	noasm	n/a	n/a
AVI60826.1	1174673	Ascomycota	Pezizomycetes	Morchella importuna	2262	1237	1427	GLYCO_TRANSF ACTIN HELO-LIKE	NACHT	ANK	not-clustered	not-clustered	noasm	n/a	n/a
BAI44791.1	5599	Ascomycota	Dothideomycetes	Alternaria alternata	896	281	460	GOODBYE-LIKE	unannotated	ZF-C2H2	EXM15090	GOODBYE-LIKE	noasm	n/a	n/a
BAM31240.1	5062	Ascomycota	Eurotiomycetes	Aspergillus oryzae	488	1	127	unannotated	unannotated	unannotated	not-clustered	not-clustered	noasm	n/a	n/a
CAD71130.1	5141	Ascomycota	Sordariomycetes	Neurospora crassa	833	289	494	HELO-LIKE	NACHT	unannotated	OCL06397	HELO-LIKE	noasm	n/a	n/a
CAE85501.1	5141	Ascomycota	Sordariomycetes	Neurospora crassa	1593	352	555	HELO-LIKE	NACHT	unannotated	not-clustered	not-clustered	noasm	n/a	n/a
CAK37376.1	5061	Ascomycota	Eurotiomycetes	Aspergillus niger	1370	647	802	SESB-LIKE	unannotated	ZF-C2H2	OJJ74235	SESB-LIKE GOODBYE-LIKE	noasm	n/a	n/a
CAK37434.1	5061	Ascomycota	Eurotiomycetes	Aspergillus niger	1583	397	574	SESB-LIKE	unannotated	unannotated	XP_011392840	SESB-LIKE	noasm	n/a	n/a
CAK37698.1	5061	Ascomycota	Eurotiomycetes	Aspergillus niger	1151	45	365	unannotated	NB-ARC	unannotated	not-clustered	not-clustered	noasm	n/a	n/a
CAK38370.1	5061	Ascomycota	Eurotiomycetes	Aspergillus niger	700	337	643	PUP	NB-ARC	unannotated	OCK99664	PUP	noasm	n/a	n/a
CAK38381.1	5061	Ascomycota	Eurotiomycetes	Aspergillus niger	1148	278	453	GOODBYE-LIKE	NACHT	unannotated	EXM15090	GOODBYE-LIKE	noasm	n/a	n/a
CAK38423.1	5061	Ascomycota	Eurotiomycetes	Aspergillus niger	2080	340	516	unannotated	unannotated	unannotated	RAK81296	GOODBYE-LIKE	noasm	n/a	n/a
CAK38520.1	5061	Ascomycota	Eurotiomycetes	Aspergillus niger	1137	368	699	SESB-LIKE	unannotated	TPR	EHA20364	SESB-LIKE	noasm	n/a	n/a
CAK38547.1	5061	Ascomycota	Eurotiomycetes	Aspergillus niger	1592	437	623	GOODBYE-LIKE	NACHT	unannotated	EXM15090	GOODBYE-LIKE	noasm	n/a	n/a
CAK38591.1	5061	Ascomycota	Eurotiomycetes	Aspergillus niger	1210	338	530	unannotated	NACHT	TPR	KFY76909	GOODBYE-LIKE	noasm	n/a	n/a
CAK38649.1	5061	Ascomycota	Eurotiomycetes	Aspergillus niger	1553	375	570	GOODBYE-LIKE	NACHT	WD	EXM15090	GOODBYE-LIKE	noasm	n/a	n/a
CAK39415.1	5061	Ascomycota	Eurotiomycetes	Aspergillus niger	1617	367	572	GOODBYE-LIKE	NACHT	unannotated	EXM15090	GOODBYE-LIKE	noasm	n/a	n/a
CAK40095.1	5061	Ascomycota	Eurotiomycetes	Aspergillus niger	1186	407	593	PUP	NACHT	WD	OCK99664	PUP	noasm	n/a	n/a
CAK40499.1	5061	Ascomycota	Eurotiomycetes	Aspergillus niger	1004	286	614	PUP	NB-ARC	unannotated	OCK99664	PUP	noasm	n/a	n/a
CAK40655.1	5061	Ascomycota	Eurotiomycetes	Aspergillus niger	958	105	423	unannotated	unannotated	TPR	not-clustered	not-clustered	noasm	n/a	n/a
CAK40723.1	5061	Ascomycota	Eurotiomycetes	Aspergillus niger	1254	168	345	unannotated	NACHT	ANK	not-clustered	not-clustered	noasm	n/a	n/a
CAK40761.1	5061	Ascomycota	Eurotiomycetes	Aspergillus niger	1975	324	508	GOODBYE-LIKE	unannotated	ANK	EXM15090	GOODBYE-LIKE	noasm	n/a	n/a
CAK40771.1	5061	Ascomycota	Eurotiomycetes	Aspergillus niger	998	86	297	unannotated	unannotated	ANK	not-clustered	not-clustered	noasm	n/a	n/a
CAK40796.1	5061	Ascomycota	Eurotiomycetes	Aspergillus niger	1163	25	178	unannotated	unannotated	WD	not-clustered	not-clustered	NLR07	11	24
CAK41167.1	5061	Ascomycota	Eurotiomycetes	Aspergillus niger	1028	198	385	HELO-LIKE	NACHT	ANK	OCL06397	HELO-LIKE	noasm	n/a	n/a
CAK41206.1	5061	Ascomycota	Eurotiomycetes	Aspergillus niger	560	223	378	HELO-LIKE	unannotated	unannotated	not-clustered	not-clustered	noasm	n/a	n/a
CAK41750.1	5061	Ascomycota	Eurotiomycetes	Aspergillus niger	413	273	407	GOODBYE-LIKE	unannotated	unannotated	not-clustered	not-clustered	noasm	n/a	n/a
CAK42627.1	5061	Ascomycota	Eurotiomycetes	Aspergillus niger	1136	216	406	HELO-LIKE	NACHT	ANK	OCL06397	HELO-LIKE	noasm	n/a	n/a
CAK42760.1	5061	Ascomycota	Eurotiomycetes	Aspergillus niger	565	89	277	unannotated	NACHT	unannotated	not-clustered	not-clustered	noasm	n/a	n/a
CAK43130.1	5061	Ascomycota	Eurotiomycetes	Aspergillus niger	1451	464	646	PUP	NACHT	ANK	OCK99664	PUP	noasm	n/a	n/a
CAK43596.1	5061	Ascomycota	Eurotiomycetes	Aspergillus niger	658	447	601	GOODBYE-LIKE	unannotated	unannotated	not-clustered	not-clustered	noasm	n/a	n/a
CAK43797.1	5061	Ascomycota	Eurotiomycetes	Aspergillus niger	1805	909	1100	GOODBYE-LIKE	NACHT	ANK	not-clustered	not-clustered	noasm	n/a	n/a
CAK43892.1	5061	Ascomycota	Eurotiomycetes	Aspergillus niger	1550	342	539	GOODBYE-LIKE	NACHT	WD	EXM15090	GOODBYE-LIKE	noasm	n/a	n/a
CAK45450.1	5061	Ascomycota	Eurotiomycetes	Aspergillus niger	715	352	532	unannotated	NACHT	unannotated	OCK99664	PUP	noasm	n/a	n/a
CAK45702.1	5061	Ascomycota	Eurotiomycetes	Aspergillus niger	1175	397	585	GOODBYE-LIKE	NACHT	unannotated	not-clustered	not-clustered	noasm	n/a	n/a
CAK45790.1	5061	Ascomycota	Eurotiomycetes	Aspergillus niger	871	23	219	unannotated	KAP_NTPASE	ANK	not-clustered	not-clustered	noasm	n/a	n/a
CAK45831.1	5061	Ascomycota	Eurotiomycetes	Aspergillus niger	1063	323	635	PUP	NB-ARC	TPR	OCK99664	PUP	noasm	n/a	n/a
CAK46273.1	5061	Ascomycota	Eurotiomycetes	Aspergillus niger	1952	404	587	unannotated	unannotated	ANK	OCK99664	PUP	noasm	n/a	n/a
CAK46276.1	5061	Ascomycota	Eurotiomycetes	Aspergillus niger	1214	366	563	GOODBYE-LIKE	unannotated	ANK	EXM15090	GOODBYE-LIKE	noasm	n/a	n/a
CAK46907.1	5061	Ascomycota	Eurotiomycetes	Aspergillus niger	1546	321	484	GOODBYE-LIKE	unannotated	unannotated	RAL59829	GOODBYE-LIKE	noasm	n/a	n/a
CAK47263.1	5061	Ascomycota	Eurotiomycetes	Aspergillus niger	645	438	627	unannotated	AAA	unannotated	OCK99664	PUP	noasm	n/a	n/a
CAK48094.1	5061	Ascomycota	Eurotiomycetes	Aspergillus niger	1132	223	409	HELO-LIKE	NACHT	ANK	OCL06397	HELO-LIKE	noasm	n/a	n/a
CAK48350.1	5061	Ascomycota	Eurotiomycetes	Aspergillus niger	1459	400	596	PUP	unannotated	ANK	OCK99664	PUP	noasm	n/a	n/a
CAK48373.1	5061	Ascomycota	Eurotiomycetes	Aspergillus niger	1725	325	517	GOODBYE-LIKE	unannotated	unannotated	EXM15090	GOODBYE-LIKE	noasm	n/a	n/a
CAK48565.1	5061	Ascomycota	Eurotiomycetes	Aspergillus niger	1782	91	246	unannotated	unannotated	unannotated	not-clustered	not-clustered	noasm	n/a	n/a
CAK48967.1	5061	Ascomycota	Eurotiomycetes	Aspergillus niger	2333	636	818	DNA_BINDING GOODBYE-LIKE	unannotated	ANK	not-clustered	not-clustered	noasm	n/a	n/a
CAK96499.1	5061	Ascomycota	Eurotiomycetes	Aspergillus niger	935	407	593	PUP	NACHT	unannotated	OCK99664	PUP	noasm	n/a	n/a
CAK96728.1	5061	Ascomycota	Eurotiomycetes	Aspergillus niger	872	261	572	unannotated	NB-ARC	TPR	OCK99664	PUP	noasm	n/a	n/a
CAL00324.1	5061	Ascomycota	Eurotiomycetes	Aspergillus niger	1510	399	589	GOODBYE-LIKE GOODBYE-LIKE	unannotated	WD	EXM15090	GOODBYE-LIKE	noasm	n/a	n/a
CAL00447.1	5061	Ascomycota	Eurotiomycetes	Aspergillus niger	818	282	480	HELO-LIKE	unannotated	unannotated	OCL06397	HELO-LIKE	noasm	n/a	n/a
CAL00751.1	5061	Ascomycota	Eurotiomycetes	Aspergillus niger	960	36	232	unannotated	NACHT	ANK	not-clustered	not-clustered	noasm	n/a	n/a
CAL30199.1	2587412	Ascomycota	Sordariomycetes	Podospora anserina	1118	71	266	PFD-LIKE	NACHT	WD	not-clustered	not-clustered	NLR13	2	23
CAL30200.1	2587412	Ascomycota	Sordariomycetes	Podospora anserina	1052	86	279	unannotated	NACHT	WD	POR31696	unannotated	noasm	n/a	n/a
CAL30201.1	2587412	Ascomycota	Sordariomycetes	Podospora anserina	1346	305	498	HET	NACHT	WD	OCK85899	HET	noasm	n/a	n/a
CAL30203.1	2587412	Ascomycota	Sordariomycetes	Podospora anserina	1538	292	487	HET	NACHT	WD	OCK85899	HET	noasm	n/a	n/a
CAL30216.1	2587412	Ascomycota	Sordariomycetes	Podospora anserina	1117	293	483	HET	NACHT	WD	OCK85899	HET	noasm	n/a	n/a
CAP67939.1	515849	Ascomycota	Sordariomycetes	Podospora anserina S mat+	397	41	217	unannotated	NACHT	unannotated	PVH69802	unannotated	noasm	n/a	n/a
CBF69403.1	227321	Ascomycota	Eurotiomycetes	Aspergillus nidulans FGSC A4	463	310	463	GOODBYE-LIKE	unannotated	unannotated	EXM15090	GOODBYE-LIKE	noasm	n/a	n/a
CBF78714.1	227321	Ascomycota	Eurotiomycetes	Aspergillus nidulans FGSC A4	1602	410	596	SESB-LIKE	unannotated	unannotated	XP_011392840	SESB-LIKE	noasm	n/a	n/a
CBF78824.1	227321	Ascomycota	Eurotiomycetes	Aspergillus nidulans FGSC A4	2014	275	453	unannotated	NACHT	unannotated	RAK81296	GOODBYE-LIKE	noasm	n/a	n/a
CBF80695.1	227321	Ascomycota	Eurotiomycetes	Aspergillus nidulans FGSC A4	954	197	395	HELO-LIKE	NACHT	WD	OCL06397	HELO-LIKE	noasm	n/a	n/a
CBF82954.1	227321	Ascomycota	Eurotiomycetes	Aspergillus nidulans FGSC A4	335	50	333	unannotated	NB-ARC	unannotated	not-clustered	not-clustered	noasm	n/a	n/a
CBF83068.1	227321	Ascomycota	Eurotiomycetes	Aspergillus nidulans FGSC A4	766	103	227	HELO-LIKE	unannotated	ANK	not-clustered	not-clustered	noasm	n/a	n/a
CBF83794.1	227321	Ascomycota	Eurotiomycetes	Aspergillus nidulans FGSC A4	1478	379	678	SESB-LIKE	NB-ARC	unannotated	XP_011392840	SESB-LIKE	noasm	n/a	n/a
CBF86820.1	227321	Ascomycota	Eurotiomycetes	Aspergillus nidulans FGSC A4	1253	201	385	GOODBYE-LIKE	unannotated	unannotated	not-clustered	not-clustered	noasm	n/a	n/a
CBF88083.1	227321	Ascomycota	Eurotiomycetes	Aspergillus nidulans FGSC A4	1030	214	390	HELO-LIKE	unannotated	ANK	OCL06397	HELO-LIKE	noasm	n/a	n/a
CCA66522.1	1109443	Basidiomycota	Agaricomycetes	Serendipita indica DSM 11827	171	31	171	unannotated	unannotated	unannotated	not-clustered	not-clustered	noasm	n/a	n/a
CCA66627.1	1109443	Basidiomycota	Agaricomycetes	Serendipita indica DSM 11827	656	339	641	SESB-LIKE	unannotated	unannotated	XP_011392840	SESB-LIKE	noasm	n/a	n/a
CCA66819.1	1109443	Basidiomycota	Agaricomycetes	Serendipita indica DSM 11827	983	220	542	unannotated	NB-ARC	TPR	not-clustered	not-clustered	noasm	n/a	n/a
CCA66915.1	1109443	Basidiomycota	Agaricomycetes	Serendipita indica DSM 11827	1471	262	457	unannotated	unannotated	WD	EMD36360	BAMLKL	noasm	n/a	n/a
CCA66964.1	1109443	Basidiomycota	Agaricomycetes	Serendipita indica DSM 11827	1786	233	657	unannotated	NB-ARC	TPR	not-clustered	not-clustered	noasm	n/a	n/a
CCA67313.1	1109443	Basidiomycota	Agaricomycetes	Serendipita indica DSM 11827	1071	285	631	unannotated	unannotated	TPR	XP_016644109	PATATIN	noasm	n/a	n/a
CCA67379.1	1109443	Basidiomycota	Agaricomycetes	Serendipita indica DSM 11827	1535	290	494	unannotated	NACHT	unannotated	PVG01715	HELO-LIKE	noasm	n/a	n/a
CCA67403.1	1109443	Basidiomycota	Agaricomycetes	Serendipita indica DSM 11827	909	328	632	SESB-LIKE	unannotated	TPR	not-clustered	not-clustered	noasm	n/a	n/a
CCA67540.1	1109443	Basidiomycota	Agaricomycetes	Serendipita indica DSM 11827	383	164	346	unannotated	NACHT	unannotated	PVG01715	HELO-LIKE	noasm	n/a	n/a
CCA68224.1	1109443	Basidiomycota	Agaricomycetes	Serendipita indica DSM 11827	1326	354	628	SESB-LIKE	NB-ARC	TPR	XP_011392840	SESB-LIKE	noasm	n/a	n/a
CCA68402.1	1109443	Basidiomycota	Agaricomycetes	Serendipita indica DSM 11827	1857	333	643	unannotated	NB-ARC	TPR AHPC-TSA	XP_016644109	PATATIN	noasm	n/a	n/a
CCA68484.1	1109443	Basidiomycota	Agaricomycetes	Serendipita indica DSM 11827	985	346	630	SESB-LIKE	NB-ARC	TPR	XP_011392840	SESB-LIKE	noasm	n/a	n/a
CCA68694.1	1109443	Basidiomycota	Agaricomycetes	Serendipita indica DSM 11827	892	503	814	SESB-LIKE	unannotated	unannotated	not-clustered	not-clustered	noasm	n/a	n/a
CCA68726.1	1109443	Basidiomycota	Agaricomycetes	Serendipita indica DSM 11827	1766	331	638	unannotated	NB-ARC	TPR	XP_016644109	PATATIN	noasm	n/a	n/a
CCA68766.1	1109443	Basidiomycota	Agaricomycetes	Serendipita indica DSM 11827	634	286	482	unannotated	NACHT	unannotated	PVG01715	HELO-LIKE	noasm	n/a	n/a
CCA68914.1	1109443	Basidiomycota	Agaricomycetes	Serendipita indica DSM 11827	715	258	440	unannotated	NACHT	unannotated	PVG01715	HELO-LIKE	noasm	n/a	n/a
CCA68929.1	1109443	Basidiomycota	Agaricomycetes	Serendipita indica DSM 11827	1283	236	421	unannotated	NACHT	WD	PVG01715	HELO-LIKE	noasm	n/a	n/a
CCA69054.2	1109443	Basidiomycota	Agaricomycetes	Serendipita indica DSM 11827	941	319	516	SESB-LIKE	NACHT	WD	XP_011392840	SESB-LIKE	noasm	n/a	n/a
CCA69055.1	1109443	Basidiomycota	Agaricomycetes	Serendipita indica DSM 11827	591	1	107	unannotated	unannotated	WD	not-clustered	not-clustered	noasm	n/a	n/a
CCA69184.1	1109443	Basidiomycota	Agaricomycetes	Serendipita indica DSM 11827	1337	250	576	unannotated	NB-ARC	unannotated	not-clustered	not-clustered	noasm	n/a	n/a
CCA69190.1	1109443	Basidiomycota	Agaricomycetes	Serendipita indica DSM 11827	1612	261	640	PATATIN	NB-ARC	unannotated	XP_016644109	PATATIN	noasm	n/a	n/a
CCA69306.1	1109443	Basidiomycota	Agaricomycetes	Serendipita indica DSM 11827	1430	286	520	unannotated	unannotated	unannotated	not-clustered	not-clustered	noasm	n/a	n/a
CCA69466.1	1109443	Basidiomycota	Agaricomycetes	Serendipita indica DSM 11827	379	162	353	unannotated	NACHT	unannotated	PVG01715	HELO-LIKE	noasm	n/a	n/a
CCA69756.1	1109443	Basidiomycota	Agaricomycetes	Serendipita indica DSM 11827	865	365	492	unannotated	unannotated	WD	not-clustered	not-clustered	noasm	n/a	n/a
CCA69787.1	1109443	Basidiomycota	Agaricomycetes	Serendipita indica DSM 11827	1020	284	475	unannotated	NACHT	WD	PVG01715	HELO-LIKE	noasm	n/a	n/a
CCA69788.1	1109443	Basidiomycota	Agaricomycetes	Serendipita indica DSM 11827	995	233	424	unannotated	NACHT	WD	PVG01715	HELO-LIKE	noasm	n/a	n/a
CCA69814.1	1109443	Basidiomycota	Agaricomycetes	Serendipita indica DSM 11827	1115	231	416	unannotated	NACHT	WD	PVG01715	HELO-LIKE	noasm	n/a	n/a
CCA69846.1	1109443	Basidiomycota	Agaricomycetes	Serendipita indica DSM 11827	1153	277	639	PATATIN	NB-ARC	TPR	XP_016644109	PATATIN	noasm	n/a	n/a
CCA69904.1	1109443	Basidiomycota	Agaricomycetes	Serendipita indica DSM 11827	470	354	470	SESB-LIKE	unannotated	unannotated	XP_011392840	SESB-LIKE	noasm	n/a	n/a
CCA70259.1	1109443	Basidiomycota	Agaricomycetes	Serendipita indica DSM 11827	1110	267	458	unannotated	NACHT	WD	PVG01715	HELO-LIKE	noasm	n/a	n/a
CCA70337.1	1109443	Basidiomycota	Agaricomycetes	Serendipita indica DSM 11827	1291	247	438	unannotated	NACHT	WD	PVG01715	HELO-LIKE	noasm	n/a	n/a
CCA70372.1	1109443	Basidiomycota	Agaricomycetes	Serendipita indica DSM 11827	983	191	381	unannotated	NACHT	WD	PVG01715	HELO-LIKE	noasm	n/a	n/a
CCA70376.1	1109443	Basidiomycota	Agaricomycetes	Serendipita indica DSM 11827	525	247	437	unannotated	NACHT	unannotated	PVG01715	HELO-LIKE	noasm	n/a	n/a
CCA70377.1	1109443	Basidiomycota	Agaricomycetes	Serendipita indica DSM 11827	1032	218	400	unannotated	NACHT	WD	PVG01715	HELO-LIKE	noasm	n/a	n/a
CCA70407.1	1109443	Basidiomycota	Agaricomycetes	Serendipita indica DSM 11827	1251	278	460	HELO-LIKE	NACHT	WD	PVG01715	HELO-LIKE	noasm	n/a	n/a
CCA70408.1	1109443	Basidiomycota	Agaricomycetes	Serendipita indica DSM 11827	543	272	469	HELO-LIKE	NACHT	unannotated	PVG01715	HELO-LIKE	noasm	n/a	n/a
CCA70457.1	1109443	Basidiomycota	Agaricomycetes	Serendipita indica DSM 11827	1466	211	413	unannotated	NACHT	unannotated	not-clustered	not-clustered	noasm	n/a	n/a
CCA70458.1	1109443	Basidiomycota	Agaricomycetes	Serendipita indica DSM 11827	1471	223	412	unannotated	NACHT	unannotated	not-clustered	not-clustered	noasm	n/a	n/a
CCA70611.1	1109443	Basidiomycota	Agaricomycetes	Serendipita indica DSM 11827	1443	207	390	unannotated	NACHT	WD	OBZ65626	BAMLKL	noasm	n/a	n/a
CCA70722.1	1109443	Basidiomycota	Agaricomycetes	Serendipita indica DSM 11827	1393	277	459	unannotated	NACHT	WD	PVG01715	HELO-LIKE	noasm	n/a	n/a
CCA70723.1	1109443	Basidiomycota	Agaricomycetes	Serendipita indica DSM 11827	1494	270	461	unannotated	NACHT	WD	PVG01715	HELO-LIKE	noasm	n/a	n/a
CCA70732.1	1109443	Basidiomycota	Agaricomycetes	Serendipita indica DSM 11827	1358	217	400	unannotated	NACHT	WD	PVG01715	HELO-LIKE	noasm	n/a	n/a
CCA71059.1	1109443	Basidiomycota	Agaricomycetes	Serendipita indica DSM 11827	1246	270	650	unannotated	unannotated	TPR	XP_016644109	PATATIN	noasm	n/a	n/a
CCA71123.1	1109443	Basidiomycota	Agaricomycetes	Serendipita indica DSM 11827	772	225	418	unannotated	NACHT	WD	PVG01715	HELO-LIKE	noasm	n/a	n/a
CCA71148.1	1109443	Basidiomycota	Agaricomycetes	Serendipita indica DSM 11827	1221	2	176	unannotated	NACHT	WD	not-clustered	not-clustered	noasm	n/a	n/a
CCA71170.1	1109443	Basidiomycota	Agaricomycetes	Serendipita indica DSM 11827	1296	397	588	SESB-LIKE	NACHT	WD	XP_011392840	SESB-LIKE	noasm	n/a	n/a
CCA71206.1	1109443	Basidiomycota	Agaricomycetes	Serendipita indica DSM 11827	2001	600	779	unannotated	NACHT	THIF	not-clustered	not-clustered	noasm	n/a	n/a
CCA71244.1	1109443	Basidiomycota	Agaricomycetes	Serendipita indica DSM 11827	1006	255	447	HELO-LIKE	NACHT	WD	PVG01715	HELO-LIKE	noasm	n/a	n/a
CCA71401.1	1109443	Basidiomycota	Agaricomycetes	Serendipita indica DSM 11827	1451	237	438	HELO-LIKE	NACHT	WD	PVG01715	HELO-LIKE	noasm	n/a	n/a
CCA71411.1	1109443	Basidiomycota	Agaricomycetes	Serendipita indica DSM 11827	1483	240	424	unannotated	NACHT	WD	PVG01715	HELO-LIKE	noasm	n/a	n/a
CCA71423.1	1109443	Basidiomycota	Agaricomycetes	Serendipita indica DSM 11827	400	253	400	unannotated	NACHT	unannotated	PVG01715	HELO-LIKE	noasm	n/a	n/a
CCA71456.1	1109443	Basidiomycota	Agaricomycetes	Serendipita indica DSM 11827	1813	260	453	HELO-LIKE	unannotated	WD	PVG01715	HELO-LIKE	noasm	n/a	n/a
CCA71457.1	1109443	Basidiomycota	Agaricomycetes	Serendipita indica DSM 11827	1487	262	453	HELO-LIKE	NACHT	WD	PVG01715	HELO-LIKE	noasm	n/a	n/a
CCA71458.1	1109443	Basidiomycota	Agaricomycetes	Serendipita indica DSM 11827	1421	251	442	HELO-LIKE	NACHT	WD	PVG01715	HELO-LIKE	noasm	n/a	n/a
CCA71496.1	1109443	Basidiomycota	Agaricomycetes	Serendipita indica DSM 11827	729	1	253	unannotated	unannotated	TPR	not-clustered	not-clustered	noasm	n/a	n/a
CCA71553.1	1109443	Basidiomycota	Agaricomycetes	Serendipita indica DSM 11827	363	196	362	SESB-LIKE	unannotated	unannotated	not-clustered	not-clustered	noasm	n/a	n/a
CCA71602.1	1109443	Basidiomycota	Agaricomycetes	Serendipita indica DSM 11827	1053	1	102	unannotated	unannotated	WD	not-clustered	not-clustered	noasm	n/a	n/a
CCA71603.1	1109443	Basidiomycota	Agaricomycetes	Serendipita indica DSM 11827	1165	85	270	unannotated	NACHT	WD	not-clustered	not-clustered	noasm	n/a	n/a
CCA71643.1	1109443	Basidiomycota	Agaricomycetes	Serendipita indica DSM 11827	1141	264	455	unannotated	NACHT	WD	PVG01715	HELO-LIKE	noasm	n/a	n/a
CCA71732.1	1109443	Basidiomycota	Agaricomycetes	Serendipita indica DSM 11827	1536	292	474	unannotated	NACHT	WD	PVG01715	HELO-LIKE	noasm	n/a	n/a
CCA72103.1	1109443	Basidiomycota	Agaricomycetes	Serendipita indica DSM 11827	1325	183	374	unannotated	NACHT	WD	PVG01715	HELO-LIKE	noasm	n/a	n/a
CCA72180.1	1109443	Basidiomycota	Agaricomycetes	Serendipita indica DSM 11827	709	249	440	unannotated	NACHT	unannotated	PVG01715	HELO-LIKE	noasm	n/a	n/a
CCA72352.1	1109443	Basidiomycota	Agaricomycetes	Serendipita indica DSM 11827	1484	260	451	unannotated	NACHT	WD	PVG01715	HELO-LIKE	noasm	n/a	n/a
CCA72353.1	1109443	Basidiomycota	Agaricomycetes	Serendipita indica DSM 11827	701	60	251	unannotated	NACHT	WD	not-clustered	not-clustered	noasm	n/a	n/a
CCA72373.1	1109443	Basidiomycota	Agaricomycetes	Serendipita indica DSM 11827	993	220	417	unannotated	NACHT	WD	PVG01715	HELO-LIKE	noasm	n/a	n/a
CCA72633.1	1109443	Basidiomycota	Agaricomycetes	Serendipita indica DSM 11827	1547	463	663	unannotated	NACHT	WD	not-clustered	not-clustered	noasm	n/a	n/a
CCA72692.1	1109443	Basidiomycota	Agaricomycetes	Serendipita indica DSM 11827	914	85	268	unannotated	NACHT	WD	not-clustered	not-clustered	noasm	n/a	n/a
CCA72968.1	1109443	Basidiomycota	Agaricomycetes	Serendipita indica DSM 11827	438	294	438	unannotated	unannotated	unannotated	not-clustered	not-clustered	noasm	n/a	n/a
CCA72969.1	1109443	Basidiomycota	Agaricomycetes	Serendipita indica DSM 11827	406	1	72	unannotated	unannotated	TPR	not-clustered	not-clustered	noasm	n/a	n/a
CCA73057.1	1109443	Basidiomycota	Agaricomycetes	Serendipita indica DSM 11827	1499	256	438	HELO-LIKE	NACHT	WD	PVG01715	HELO-LIKE	noasm	n/a	n/a
CCA73065.1	1109443	Basidiomycota	Agaricomycetes	Serendipita indica DSM 11827	911	324	629	SESB-LIKE	NB-ARC	TPR	XP_011392840	SESB-LIKE	noasm	n/a	n/a
CCA73096.1	1109443	Basidiomycota	Agaricomycetes	Serendipita indica DSM 11827	887	291	473	SESB-LIKE	NACHT	WD	XP_011392840	SESB-LIKE	noasm	n/a	n/a
CCA73230.1	1109443	Basidiomycota	Agaricomycetes	Serendipita indica DSM 11827	445	288	445	unannotated	NACHT	unannotated	PVG01715	HELO-LIKE	noasm	n/a	n/a
CCA73242.1	1109443	Basidiomycota	Agaricomycetes	Serendipita indica DSM 11827	1166	1	102	unannotated	unannotated	unannotated	not-clustered	not-clustered	noasm	n/a	n/a
CCA73374.1	1109443	Basidiomycota	Agaricomycetes	Serendipita indica DSM 11827	641	243	426	unannotated	NACHT	unannotated	PVG01715	HELO-LIKE	noasm	n/a	n/a
CCA73382.1	1109443	Basidiomycota	Agaricomycetes	Serendipita indica DSM 11827	889	145	447	SESB-LIKE	NB-ARC	TPR	not-clustered	not-clustered	noasm	n/a	n/a
CCA73413.1	1109443	Basidiomycota	Agaricomycetes	Serendipita indica DSM 11827	1536	299	483	unannotated	NACHT	unannotated	PVG01715	HELO-LIKE	noasm	n/a	n/a
CCA73419.1	1109443	Basidiomycota	Agaricomycetes	Serendipita indica DSM 11827	914	285	470	unannotated	unannotated	WD	PVG01715	HELO-LIKE	noasm	n/a	n/a
CCA73429.1	1109443	Basidiomycota	Agaricomycetes	Serendipita indica DSM 11827	1304	291	628	unannotated	unannotated	TPR	not-clustered	not-clustered	noasm	n/a	n/a
CCA73457.1	1109443	Basidiomycota	Agaricomycetes	Serendipita indica DSM 11827	1096	238	521	SESB-LIKE	unannotated	TPR	XP_011392840	SESB-LIKE	noasm	n/a	n/a
CCA73458.1	1109443	Basidiomycota	Agaricomycetes	Serendipita indica DSM 11827	1302	239	421	unannotated	NACHT	WD	PVG01715	HELO-LIKE	noasm	n/a	n/a
CCA73460.1	1109443	Basidiomycota	Agaricomycetes	Serendipita indica DSM 11827	1307	237	419	unannotated	NACHT	WD	PVG01715	HELO-LIKE	noasm	n/a	n/a
CCA73484.1	1109443	Basidiomycota	Agaricomycetes	Serendipita indica DSM 11827	1566	451	638	unannotated	unannotated	WD	not-clustered	not-clustered	noasm	n/a	n/a
CCA73509.1	1109443	Basidiomycota	Agaricomycetes	Serendipita indica DSM 11827	1003	195	613	unannotated	NB-ARC	TPR	XP_016644109	PATATIN	noasm	n/a	n/a
CCA73512.1	1109443	Basidiomycota	Agaricomycetes	Serendipita indica DSM 11827	1663	243	426	unannotated	NACHT	WD	PVG01715	HELO-LIKE	noasm	n/a	n/a
CCA73527.1	1109443	Basidiomycota	Agaricomycetes	Serendipita indica DSM 11827	841	139	394	SESB-LIKE	unannotated	TPR	not-clustered	not-clustered	noasm	n/a	n/a
CCA73528.1	1109443	Basidiomycota	Agaricomycetes	Serendipita indica DSM 11827	561	200	483	SESB-LIKE	unannotated	unannotated	not-clustered	not-clustered	noasm	n/a	n/a
CCA73620.1	1109443	Basidiomycota	Agaricomycetes	Serendipita indica DSM 11827	1358	193	392	unannotated	NACHT	WD	EMD36360	BAMLKL	noasm	n/a	n/a
CCA73665.1	1109443	Basidiomycota	Agaricomycetes	Serendipita indica DSM 11827	701	238	424	unannotated	NACHT	unannotated	PVG01715	HELO-LIKE	noasm	n/a	n/a
CCA73757.1	1109443	Basidiomycota	Agaricomycetes	Serendipita indica DSM 11827	816	180	371	unannotated	NACHT	WD	PVG01715	HELO-LIKE	noasm	n/a	n/a
CCA73810.1	1109443	Basidiomycota	Agaricomycetes	Serendipita indica DSM 11827	654	1	220	unannotated	unannotated	TPR	not-clustered	not-clustered	noasm	n/a	n/a
CCA73811.1	1109443	Basidiomycota	Agaricomycetes	Serendipita indica DSM 11827	209	1	209	unannotated	NB-ARC	unannotated	not-clustered	not-clustered	noasm	n/a	n/a
CCA73816.1	1109443	Basidiomycota	Agaricomycetes	Serendipita indica DSM 11827	1307	324	632	unannotated	NB-ARC	unannotated	not-clustered	not-clustered	noasm	n/a	n/a
CCA73885.1	1109443	Basidiomycota	Agaricomycetes	Serendipita indica DSM 11827	1465	241	432	unannotated	NACHT	WD	PVG01715	HELO-LIKE	noasm	n/a	n/a
CCA73887.1	1109443	Basidiomycota	Agaricomycetes	Serendipita indica DSM 11827	697	241	432	unannotated	NACHT	unannotated	PVG01715	HELO-LIKE	noasm	n/a	n/a
CCA73897.1	1109443	Basidiomycota	Agaricomycetes	Serendipita indica DSM 11827	505	236	427	unannotated	NACHT	unannotated	PVG01715	HELO-LIKE	noasm	n/a	n/a
CCA73972.2	1109443	Basidiomycota	Agaricomycetes	Serendipita indica DSM 11827	663	210	387	unannotated	NACHT	unannotated	PVG01715	HELO-LIKE	noasm	n/a	n/a
CCA74042.1	1109443	Basidiomycota	Agaricomycetes	Serendipita indica DSM 11827	1361	289	497	unannotated	NACHT	WD	PVG01715	HELO-LIKE	noasm	n/a	n/a
CCA74052.1	1109443	Basidiomycota	Agaricomycetes	Serendipita indica DSM 11827	1313	324	632	unannotated	NB-ARC	TPR	not-clustered	not-clustered	noasm	n/a	n/a
CCA74053.1	1109443	Basidiomycota	Agaricomycetes	Serendipita indica DSM 11827	1050	155	471	unannotated	NB-ARC	TPR	not-clustered	not-clustered	noasm	n/a	n/a
CCA74099.1	1109443	Basidiomycota	Agaricomycetes	Serendipita indica DSM 11827	610	33	307	unannotated	unannotated	TPR	not-clustered	not-clustered	noasm	n/a	n/a
CCA74121.1	1109443	Basidiomycota	Agaricomycetes	Serendipita indica DSM 11827	1189	1	166	unannotated	unannotated	WD	not-clustered	not-clustered	noasm	n/a	n/a
CCA74167.1	1109443	Basidiomycota	Agaricomycetes	Serendipita indica DSM 11827	875	211	507	SESB-LIKE	NB-ARC	TPR	not-clustered	not-clustered	noasm	n/a	n/a
CCA74207.1	1109443	Basidiomycota	Agaricomycetes	Serendipita indica DSM 11827	430	1	262	unannotated	unannotated	unannotated	not-clustered	not-clustered	noasm	n/a	n/a
CCA74228.1	1109443	Basidiomycota	Agaricomycetes	Serendipita indica DSM 11827	1263	287	478	GOODBYE-LIKE	NACHT	WD	PVG01715	HELO-LIKE	noasm	n/a	n/a
CCA74240.1	1109443	Basidiomycota	Agaricomycetes	Serendipita indica DSM 11827	616	262	453	unannotated	NACHT	unannotated	PVG01715	HELO-LIKE	noasm	n/a	n/a
CCA74248.1	1109443	Basidiomycota	Agaricomycetes	Serendipita indica DSM 11827	1503	254	445	HELO-LIKE	NACHT	WD	PVG01715	HELO-LIKE	noasm	n/a	n/a
CCA74344.1	1109443	Basidiomycota	Agaricomycetes	Serendipita indica DSM 11827	1475	263	454	HELO-LIKE	NACHT	WD	PVG01715	HELO-LIKE	noasm	n/a	n/a
CCA74347.1	1109443	Basidiomycota	Agaricomycetes	Serendipita indica DSM 11827	687	222	405	unannotated	NACHT	unannotated	PVG01715	HELO-LIKE	noasm	n/a	n/a
CCA74370.1	1109443	Basidiomycota	Agaricomycetes	Serendipita indica DSM 11827	499	301	492	unannotated	NACHT	unannotated	PVG01715	HELO-LIKE	noasm	n/a	n/a
CCA74394.1	1109443	Basidiomycota	Agaricomycetes	Serendipita indica DSM 11827	1464	241	432	unannotated	NACHT	WD	PVG01715	HELO-LIKE	noasm	n/a	n/a
CCA74484.1	1109443	Basidiomycota	Agaricomycetes	Serendipita indica DSM 11827	1200	346	533	SESB-LIKE	NACHT	WD	XP_011392840	SESB-LIKE	noasm	n/a	n/a
CCA74551.1	1109443	Basidiomycota	Agaricomycetes	Serendipita indica DSM 11827	1268	342	617	SESB-LIKE	unannotated	TPR	XP_011392840	SESB-LIKE	noasm	n/a	n/a
CCA74555.1	1109443	Basidiomycota	Agaricomycetes	Serendipita indica DSM 11827	1092	346	643	SESB-LIKE	NB-ARC	TPR	XP_011392840	SESB-LIKE	noasm	n/a	n/a
CCA74584.1	1109443	Basidiomycota	Agaricomycetes	Serendipita indica DSM 11827	1357	235	414	unannotated	unannotated	WD	not-clustered	not-clustered	noasm	n/a	n/a
CCA74635.1	1109443	Basidiomycota	Agaricomycetes	Serendipita indica DSM 11827	1588	332	616	SESB-LIKE	NB-ARC	TPR	XP_011392840	SESB-LIKE	noasm	n/a	n/a
CCA74649.1	1109443	Basidiomycota	Agaricomycetes	Serendipita indica DSM 11827	366	1	250	unannotated	NB-ARC	unannotated	not-clustered	not-clustered	noasm	n/a	n/a
CCA74747.1	1109443	Basidiomycota	Agaricomycetes	Serendipita indica DSM 11827	1016	384	575	SESB-LIKE	NACHT	WD	XP_011392840	SESB-LIKE	noasm	n/a	n/a
CCA74778.1	1109443	Basidiomycota	Agaricomycetes	Serendipita indica DSM 11827	487	1	170	unannotated	NACHT	unannotated	not-clustered	not-clustered	noasm	n/a	n/a
CCA74792.1	1109443	Basidiomycota	Agaricomycetes	Serendipita indica DSM 11827	699	236	421	unannotated	NACHT	unannotated	PVG01715	HELO-LIKE	noasm	n/a	n/a
CCA74840.1	1109443	Basidiomycota	Agaricomycetes	Serendipita indica DSM 11827	995	306	616	SESB-LIKE	NB-ARC	TPR	XP_011392840	SESB-LIKE	noasm	n/a	n/a
CCA74920.1	1109443	Basidiomycota	Agaricomycetes	Serendipita indica DSM 11827	532	246	432	unannotated	NACHT	unannotated	PVG01715	HELO-LIKE	noasm	n/a	n/a
CCA74951.1	1109443	Basidiomycota	Agaricomycetes	Serendipita indica DSM 11827	894	326	630	SESB-LIKE	NB-ARC	TPR	XP_011392840	SESB-LIKE	noasm	n/a	n/a
CCA74954.1	1109443	Basidiomycota	Agaricomycetes	Serendipita indica DSM 11827	1059	253	634	unannotated	NB-ARC	TPR	not-clustered	not-clustered	noasm	n/a	n/a
CCA74972.1	1109443	Basidiomycota	Agaricomycetes	Serendipita indica DSM 11827	550	256	439	HELO-LIKE	NACHT	unannotated	PVG01715	HELO-LIKE	noasm	n/a	n/a
CCA74987.1	1109443	Basidiomycota	Agaricomycetes	Serendipita indica DSM 11827	1469	246	428	unannotated	NACHT	WD	PVG01715	HELO-LIKE	noasm	n/a	n/a
CCA75010.1	1109443	Basidiomycota	Agaricomycetes	Serendipita indica DSM 11827	1498	291	489	unannotated	NACHT	WD	not-clustered	not-clustered	noasm	n/a	n/a
CCA75040.1	1109443	Basidiomycota	Agaricomycetes	Serendipita indica DSM 11827	1186	269	458	unannotated	NACHT	WD	PVG01715	HELO-LIKE	noasm	n/a	n/a
CCA75073.1	1109443	Basidiomycota	Agaricomycetes	Serendipita indica DSM 11827	720	326	631	SESB-LIKE	NB-ARC	unannotated	XP_011392840	SESB-LIKE	noasm	n/a	n/a
CCA75074.1	1109443	Basidiomycota	Agaricomycetes	Serendipita indica DSM 11827	885	253	489	SESB-LIKE SESB-LIKE	unannotated	TPR	XP_011392840	SESB-LIKE	noasm	n/a	n/a
CCA75075.1	1109443	Basidiomycota	Agaricomycetes	Serendipita indica DSM 11827	1380	304	490	unannotated	NACHT	WD	PVG01715	HELO-LIKE	noasm	n/a	n/a
CCA75138.1	1109443	Basidiomycota	Agaricomycetes	Serendipita indica DSM 11827	1157	158	341	unannotated	NACHT	WD	PVG01715	HELO-LIKE	noasm	n/a	n/a
CCA75144.1	1109443	Basidiomycota	Agaricomycetes	Serendipita indica DSM 11827	1312	253	451	unannotated	NACHT	WD	PVG01715	HELO-LIKE	noasm	n/a	n/a
CCA75212.1	1109443	Basidiomycota	Agaricomycetes	Serendipita indica DSM 11827	1537	312	497	unannotated	NACHT	unannotated	PVG01715	HELO-LIKE	noasm	n/a	n/a
CCA75243.2	1109443	Basidiomycota	Agaricomycetes	Serendipita indica DSM 11827	875	238	428	unannotated	NACHT	WD	PVG01715	HELO-LIKE	noasm	n/a	n/a
CCA75279.1	1109443	Basidiomycota	Agaricomycetes	Serendipita indica DSM 11827	1531	747	944	unannotated	NACHT	WD	not-clustered	not-clustered	noasm	n/a	n/a
CCA75328.1	1109443	Basidiomycota	Agaricomycetes	Serendipita indica DSM 11827	1380	257	440	unannotated	NACHT	WD	PVG01715	HELO-LIKE	noasm	n/a	n/a
CCA75353.1	1109443	Basidiomycota	Agaricomycetes	Serendipita indica DSM 11827	565	511	556	SESB-LIKE	unannotated	unannotated	not-clustered	not-clustered	noasm	n/a	n/a
CCA75354.1	1109443	Basidiomycota	Agaricomycetes	Serendipita indica DSM 11827	934	311	616	SESB-LIKE	unannotated	TPR	XP_011392840	SESB-LIKE	noasm	n/a	n/a
CCA75356.1	1109443	Basidiomycota	Agaricomycetes	Serendipita indica DSM 11827	438	1	188	unannotated	unannotated	TPR	not-clustered	not-clustered	noasm	n/a	n/a
CCA75357.1	1109443	Basidiomycota	Agaricomycetes	Serendipita indica DSM 11827	576	1	194	unannotated	unannotated	TPR	not-clustered	not-clustered	noasm	n/a	n/a
CCA75380.1	1109443	Basidiomycota	Agaricomycetes	Serendipita indica DSM 11827	706	244	427	HELO-LIKE	NACHT	unannotated	PVG01715	HELO-LIKE	noasm	n/a	n/a
CCA75468.1	1109443	Basidiomycota	Agaricomycetes	Serendipita indica DSM 11827	989	347	620	SESB-LIKE	NB-ARC	TPR	XP_011392840	SESB-LIKE	noasm	n/a	n/a
CCA75475.1	1109443	Basidiomycota	Agaricomycetes	Serendipita indica DSM 11827	1309	585	776	unannotated	NACHT	WD	not-clustered	not-clustered	noasm	n/a	n/a
CCA75476.1	1109443	Basidiomycota	Agaricomycetes	Serendipita indica DSM 11827	301	102	287	unannotated	NACHT	unannotated	not-clustered	not-clustered	noasm	n/a	n/a
CCA75485.1	1109443	Basidiomycota	Agaricomycetes	Serendipita indica DSM 11827	830	277	446	unannotated	unannotated	unannotated	PVG01715	HELO-LIKE	noasm	n/a	n/a
CCA75486.1	1109443	Basidiomycota	Agaricomycetes	Serendipita indica DSM 11827	936	335	526	SESB-LIKE SESB-LIKE	NACHT	WD	XP_011392840	SESB-LIKE	noasm	n/a	n/a
CCA75488.1	1109443	Basidiomycota	Agaricomycetes	Serendipita indica DSM 11827	1455	189	372	unannotated	NACHT	WD	PVG01715	HELO-LIKE	noasm	n/a	n/a
CCA75611.1	1109443	Basidiomycota	Agaricomycetes	Serendipita indica DSM 11827	815	190	369	unannotated	unannotated	WD	not-clustered	not-clustered	noasm	n/a	n/a
CCA75635.1	1109443	Basidiomycota	Agaricomycetes	Serendipita indica DSM 11827	866	282	611	SESB-LIKE	NB-ARC	TPR	XP_011392840	SESB-LIKE	noasm	n/a	n/a
CCA75680.1	1109443	Basidiomycota	Agaricomycetes	Serendipita indica DSM 11827	835	327	619	SESB-LIKE	NB-ARC	TPR	XP_011392840	SESB-LIKE	noasm	n/a	n/a
CCA75681.1	1109443	Basidiomycota	Agaricomycetes	Serendipita indica DSM 11827	1218	246	437	unannotated	NACHT	WD	PVG01715	HELO-LIKE	noasm	n/a	n/a
CCA75727.1	1109443	Basidiomycota	Agaricomycetes	Serendipita indica DSM 11827	1180	287	470	unannotated	NACHT	WD	PVG01715	HELO-LIKE	noasm	n/a	n/a
CCA75730.1	1109443	Basidiomycota	Agaricomycetes	Serendipita indica DSM 11827	1342	262	451	unannotated	NACHT	WD	PVG01715	HELO-LIKE	noasm	n/a	n/a
CCA75798.1	1109443	Basidiomycota	Agaricomycetes	Serendipita indica DSM 11827	512	294	512	SESB-LIKE	NB-ARC	unannotated	XP_011392840	SESB-LIKE	noasm	n/a	n/a
CCA75830.1	1109443	Basidiomycota	Agaricomycetes	Serendipita indica DSM 11827	1461	257	441	HELO-LIKE	NACHT	WD	PVG01715	HELO-LIKE	noasm	n/a	n/a
CCA75849.1	1109443	Basidiomycota	Agaricomycetes	Serendipita indica DSM 11827	543	201	395	unannotated	NACHT	unannotated	PVG01715	HELO-LIKE	noasm	n/a	n/a
CCA75858.1	1109443	Basidiomycota	Agaricomycetes	Serendipita indica DSM 11827	1553	291	494	unannotated	NACHT	WD	not-clustered	not-clustered	noasm	n/a	n/a
CCA75861.1	1109443	Basidiomycota	Agaricomycetes	Serendipita indica DSM 11827	1130	314	607	unannotated	NB-ARC	TPR	not-clustered	not-clustered	noasm	n/a	n/a
CCA75867.1	1109443	Basidiomycota	Agaricomycetes	Serendipita indica DSM 11827	562	270	562	SESB-LIKE	unannotated	unannotated	XP_011392840	SESB-LIKE	noasm	n/a	n/a
CCA75897.1	1109443	Basidiomycota	Agaricomycetes	Serendipita indica DSM 11827	1637	397	587	unannotated	NACHT	WD	not-clustered	not-clustered	noasm	n/a	n/a
CCA75937.1	1109443	Basidiomycota	Agaricomycetes	Serendipita indica DSM 11827	1155	311	610	SESB-LIKE	NB-ARC	TPR	XP_011392840	SESB-LIKE	noasm	n/a	n/a
CCA75946.1	1109443	Basidiomycota	Agaricomycetes	Serendipita indica DSM 11827	978	138	336	unannotated	NACHT	WD	not-clustered	not-clustered	noasm	n/a	n/a
CCA75993.1	1109443	Basidiomycota	Agaricomycetes	Serendipita indica DSM 11827	1234	251	434	unannotated	NACHT	WD	PVG01715	HELO-LIKE	noasm	n/a	n/a
CCA76006.1	1109443	Basidiomycota	Agaricomycetes	Serendipita indica DSM 11827	1297	298	595	unannotated	NB-ARC	TPR	not-clustered	not-clustered	noasm	n/a	n/a
CCA76038.1	1109443	Basidiomycota	Agaricomycetes	Serendipita indica DSM 11827	961	342	542	SESB-LIKE	NACHT	WD	XP_011392840	SESB-LIKE	noasm	n/a	n/a
CCA76052.1	1109443	Basidiomycota	Agaricomycetes	Serendipita indica DSM 11827	937	187	384	unannotated	NACHT	WD	PVG01715	HELO-LIKE	noasm	n/a	n/a
CCA76089.1	1109443	Basidiomycota	Agaricomycetes	Serendipita indica DSM 11827	794	330	594	SESB-LIKE	unannotated	unannotated	XP_011392840	SESB-LIKE	noasm	n/a	n/a
CCA76115.1	1109443	Basidiomycota	Agaricomycetes	Serendipita indica DSM 11827	1454	278	470	unannotated	NACHT	WD	PVG01715	HELO-LIKE	noasm	n/a	n/a
CCA76159.1	1109443	Basidiomycota	Agaricomycetes	Serendipita indica DSM 11827	961	251	433	unannotated	NACHT	WD	PVG01715	HELO-LIKE	noasm	n/a	n/a
CCA76161.1	1109443	Basidiomycota	Agaricomycetes	Serendipita indica DSM 11827	1481	323	608	SESB-LIKE	NB-ARC	TPR	XP_011392840	SESB-LIKE	noasm	n/a	n/a
CCA76170.1	1109443	Basidiomycota	Agaricomycetes	Serendipita indica DSM 11827	468	269	452	HELO-LIKE	NACHT	unannotated	PVG01715	HELO-LIKE	noasm	n/a	n/a
CCA76176.1	1109443	Basidiomycota	Agaricomycetes	Serendipita indica DSM 11827	1093	303	630	PATATIN	NB-ARC	TPR	XP_016644109	PATATIN	noasm	n/a	n/a
CCA76182.1	1109443	Basidiomycota	Agaricomycetes	Serendipita indica DSM 11827	978	373	559	SESB-LIKE	NACHT	WD	XP_011392840	SESB-LIKE	noasm	n/a	n/a
CCA76207.1	1109443	Basidiomycota	Agaricomycetes	Serendipita indica DSM 11827	685	278	367	unannotated	unannotated	WD	PVG01715	HELO-LIKE	noasm	n/a	n/a
CCA76214.1	1109443	Basidiomycota	Agaricomycetes	Serendipita indica DSM 11827	609	198	485	SESB-LIKE	NB-ARC	unannotated	not-clustered	not-clustered	noasm	n/a	n/a
CCA76240.1	1109443	Basidiomycota	Agaricomycetes	Serendipita indica DSM 11827	334	142	324	unannotated	NACHT	unannotated	not-clustered	not-clustered	noasm	n/a	n/a
CCA76243.1	1109443	Basidiomycota	Agaricomycetes	Serendipita indica DSM 11827	405	291	405	unannotated	NACHT	unannotated	PVG01715	HELO-LIKE	noasm	n/a	n/a
CCA76247.1	1109443	Basidiomycota	Agaricomycetes	Serendipita indica DSM 11827	400	1	106	unannotated	NACHT	unannotated	not-clustered	not-clustered	noasm	n/a	n/a
CCA76249.1	1109443	Basidiomycota	Agaricomycetes	Serendipita indica DSM 11827	1038	231	428	unannotated	NACHT	WD	EMD36360	BAMLKL	noasm	n/a	n/a
CCA76251.1	1109443	Basidiomycota	Agaricomycetes	Serendipita indica DSM 11827	469	127	285	unannotated	unannotated	unannotated	not-clustered	not-clustered	noasm	n/a	n/a
CCA76263.1	1109443	Basidiomycota	Agaricomycetes	Serendipita indica DSM 11827	858	165	332	unannotated	NACHT	WD	PVG01715	HELO-LIKE	noasm	n/a	n/a
CCA76280.1	1109443	Basidiomycota	Agaricomycetes	Serendipita indica DSM 11827	893	323	605	SESB-LIKE	NB-ARC	TPR	XP_011392840	SESB-LIKE	noasm	n/a	n/a
CCA76287.1	1109443	Basidiomycota	Agaricomycetes	Serendipita indica DSM 11827	1166	251	433	unannotated	NACHT	WD	PVG01715	HELO-LIKE	noasm	n/a	n/a
CCA76296.1	1109443	Basidiomycota	Agaricomycetes	Serendipita indica DSM 11827	706	371	641	SESB-LIKE	unannotated	unannotated	not-clustered	not-clustered	noasm	n/a	n/a
CCA76297.1	1109443	Basidiomycota	Agaricomycetes	Serendipita indica DSM 11827	555	1	192	unannotated	unannotated	TPR	not-clustered	not-clustered	noasm	n/a	n/a
CCA76321.1	1109443	Basidiomycota	Agaricomycetes	Serendipita indica DSM 11827	845	494	774	TPR TPR SESB-LIKE	unannotated	unannotated	not-clustered	not-clustered	noasm	n/a	n/a
CCA76332.1	1109443	Basidiomycota	Agaricomycetes	Serendipita indica DSM 11827	1214	610	905	SESB-LIKE	unannotated	TPR	not-clustered	not-clustered	noasm	n/a	n/a
CCA76343.1	1109443	Basidiomycota	Agaricomycetes	Serendipita indica DSM 11827	836	284	574	SESB-LIKE	NB-ARC	TPR	XP_011392840	SESB-LIKE	noasm	n/a	n/a
CCA76349.1	1109443	Basidiomycota	Agaricomycetes	Serendipita indica DSM 11827	1082	106	403	unannotated	NB-ARC	TPR	not-clustered	not-clustered	noasm	n/a	n/a
CCA76355.1	1109443	Basidiomycota	Agaricomycetes	Serendipita indica DSM 11827	400	347	395	SESB-LIKE	unannotated	unannotated	XP_011392840	SESB-LIKE	noasm	n/a	n/a
CCA76398.1	1109443	Basidiomycota	Agaricomycetes	Serendipita indica DSM 11827	1089	271	454	unannotated	NACHT	WD	PVG01715	HELO-LIKE	noasm	n/a	n/a
CCA76412.1	1109443	Basidiomycota	Agaricomycetes	Serendipita indica DSM 11827	952	309	492	unannotated	NACHT	WD	not-clustered	not-clustered	noasm	n/a	n/a
CCA76425.1	1109443	Basidiomycota	Agaricomycetes	Serendipita indica DSM 11827	561	238	561	SESB-LIKE	unannotated	unannotated	XP_011392840	SESB-LIKE	noasm	n/a	n/a
CCA76431.1	1109443	Basidiomycota	Agaricomycetes	Serendipita indica DSM 11827	891	288	479	unannotated	NACHT	WD	PVG01715	HELO-LIKE	noasm	n/a	n/a
CCA76432.1	1109443	Basidiomycota	Agaricomycetes	Serendipita indica DSM 11827	1127	176	376	unannotated	unannotated	WD	EMD36360	BAMLKL	noasm	n/a	n/a
CCA76444.1	1109443	Basidiomycota	Agaricomycetes	Serendipita indica DSM 11827	964	258	441	HELO-LIKE	NACHT	WD	PVG01715	HELO-LIKE	noasm	n/a	n/a
CCA76447.1	1109443	Basidiomycota	Agaricomycetes	Serendipita indica DSM 11827	535	240	423	HELO-LIKE	NACHT	unannotated	PVG01715	HELO-LIKE	noasm	n/a	n/a
CCA76463.1	1109443	Basidiomycota	Agaricomycetes	Serendipita indica DSM 11827	848	258	449	HELO-LIKE	NACHT	WD	PVG01715	HELO-LIKE	noasm	n/a	n/a
CCA76467.1	1109443	Basidiomycota	Agaricomycetes	Serendipita indica DSM 11827	994	68	268	unannotated	unannotated	WD	not-clustered	not-clustered	noasm	n/a	n/a
CCA76472.1	1109443	Basidiomycota	Agaricomycetes	Serendipita indica DSM 11827	817	356	557	unannotated	NACHT	unannotated	not-clustered	not-clustered	noasm	n/a	n/a
CCA76475.1	1109443	Basidiomycota	Agaricomycetes	Serendipita indica DSM 11827	870	261	445	unannotated	NACHT	WD	PVG01715	HELO-LIKE	noasm	n/a	n/a
CCA76476.1	1109443	Basidiomycota	Agaricomycetes	Serendipita indica DSM 11827	937	277	470	unannotated	NACHT	WD	PVG01715	HELO-LIKE	noasm	n/a	n/a
CCA76483.1	1109443	Basidiomycota	Agaricomycetes	Serendipita indica DSM 11827	731	277	463	unannotated	NACHT	unannotated	PVG01715	HELO-LIKE	noasm	n/a	n/a
CCA76532.1	1109443	Basidiomycota	Agaricomycetes	Serendipita indica DSM 11827	742	278	469	unannotated	NACHT	unannotated	PVG01715	HELO-LIKE	noasm	n/a	n/a
CCA76542.1	1109443	Basidiomycota	Agaricomycetes	Serendipita indica DSM 11827	718	242	433	unannotated	NACHT	unannotated	PVG01715	HELO-LIKE	noasm	n/a	n/a
CCA76571.1	1109443	Basidiomycota	Agaricomycetes	Serendipita indica DSM 11827	550	77	263	unannotated	NACHT	unannotated	not-clustered	not-clustered	noasm	n/a	n/a
CCA76579.1	1109443	Basidiomycota	Agaricomycetes	Serendipita indica DSM 11827	632	258	434	unannotated	unannotated	unannotated	PVG01715	HELO-LIKE	noasm	n/a	n/a
CCA76606.1	1109443	Basidiomycota	Agaricomycetes	Serendipita indica DSM 11827	419	342	419	SESB-LIKE	unannotated	unannotated	XP_011392840	SESB-LIKE	noasm	n/a	n/a
CCA76661.1	1109443	Basidiomycota	Agaricomycetes	Serendipita indica DSM 11827	520	278	461	unannotated	NACHT	unannotated	PVG01715	HELO-LIKE	noasm	n/a	n/a
CCA76665.1	1109443	Basidiomycota	Agaricomycetes	Serendipita indica DSM 11827	598	126	309	unannotated	NACHT	unannotated	not-clustered	not-clustered	noasm	n/a	n/a
CCA76677.1	1109443	Basidiomycota	Agaricomycetes	Serendipita indica DSM 11827	539	243	434	unannotated	NACHT	unannotated	PVG01715	HELO-LIKE	noasm	n/a	n/a
CCA76678.1	1109443	Basidiomycota	Agaricomycetes	Serendipita indica DSM 11827	562	1	176	unannotated	NACHT	WD	not-clustered	not-clustered	noasm	n/a	n/a
CCA76682.1	1109443	Basidiomycota	Agaricomycetes	Serendipita indica DSM 11827	436	1	94	unannotated	unannotated	TPR	not-clustered	not-clustered	noasm	n/a	n/a
CCA76716.1	1109443	Basidiomycota	Agaricomycetes	Serendipita indica DSM 11827	490	32	218	unannotated	NACHT	unannotated	not-clustered	not-clustered	noasm	n/a	n/a
CCA76730.1	1109443	Basidiomycota	Agaricomycetes	Serendipita indica DSM 11827	524	267	451	unannotated	NACHT	unannotated	PVG01715	HELO-LIKE	noasm	n/a	n/a
CCA76778.1	1109443	Basidiomycota	Agaricomycetes	Serendipita indica DSM 11827	473	4	253	unannotated	unannotated	TPR	not-clustered	not-clustered	noasm	n/a	n/a
CCA76780.1	1109443	Basidiomycota	Agaricomycetes	Serendipita indica DSM 11827	446	60	342	unannotated	NB-ARC	unannotated	not-clustered	not-clustered	noasm	n/a	n/a
CCA76781.1	1109443	Basidiomycota	Agaricomycetes	Serendipita indica DSM 11827	399	128	311	unannotated	NACHT	unannotated	not-clustered	not-clustered	noasm	n/a	n/a
CCA76812.1	1109443	Basidiomycota	Agaricomycetes	Serendipita indica DSM 11827	451	56	241	unannotated	NACHT	unannotated	not-clustered	not-clustered	noasm	n/a	n/a
CCA76815.1	1109443	Basidiomycota	Agaricomycetes	Serendipita indica DSM 11827	452	239	425	unannotated	NACHT	unannotated	PVG01715	HELO-LIKE	noasm	n/a	n/a
CCA76837.1	1109443	Basidiomycota	Agaricomycetes	Serendipita indica DSM 11827	508	37	334	unannotated	NB-ARC	unannotated	not-clustered	not-clustered	noasm	n/a	n/a
CCA76847.1	1109443	Basidiomycota	Agaricomycetes	Serendipita indica DSM 11827	300	97	293	unannotated	NACHT	unannotated	not-clustered	not-clustered	noasm	n/a	n/a
CCA76868.1	1109443	Basidiomycota	Agaricomycetes	Serendipita indica DSM 11827	433	327	433	unannotated	unannotated	unannotated	not-clustered	not-clustered	noasm	n/a	n/a
CCA76927.1	1109443	Basidiomycota	Agaricomycetes	Serendipita indica DSM 11827	380	1	116	unannotated	unannotated	TPR	not-clustered	not-clustered	noasm	n/a	n/a
CCA76931.1	1109443	Basidiomycota	Agaricomycetes	Serendipita indica DSM 11827	381	1	107	unannotated	unannotated	unannotated	not-clustered	not-clustered	noasm	n/a	n/a
CCA76934.1	1109443	Basidiomycota	Agaricomycetes	Serendipita indica DSM 11827	384	14	260	unannotated	unannotated	unannotated	not-clustered	not-clustered	noasm	n/a	n/a
CCA76935.1	1109443	Basidiomycota	Agaricomycetes	Serendipita indica DSM 11827	356	156	333	unannotated	NACHT	unannotated	PVG01715	HELO-LIKE	noasm	n/a	n/a
CCA76945.1	1109443	Basidiomycota	Agaricomycetes	Serendipita indica DSM 11827	451	15	200	unannotated	NACHT	unannotated	not-clustered	not-clustered	noasm	n/a	n/a
CCA76951.1	1109443	Basidiomycota	Agaricomycetes	Serendipita indica DSM 11827	416	55	238	unannotated	NACHT	unannotated	not-clustered	not-clustered	noasm	n/a	n/a
CCA77028.1	1109443	Basidiomycota	Agaricomycetes	Serendipita indica DSM 11827	315	140	306	unannotated	NACHT	unannotated	not-clustered	not-clustered	noasm	n/a	n/a
CCA77067.1	1109443	Basidiomycota	Agaricomycetes	Serendipita indica DSM 11827	393	57	256	unannotated	NACHT	unannotated	not-clustered	not-clustered	noasm	n/a	n/a
CCA77078.1	1109443	Basidiomycota	Agaricomycetes	Serendipita indica DSM 11827	290	144	290	unannotated	NACHT	unannotated	PVG01715	HELO-LIKE	noasm	n/a	n/a
CCA77104.1	1109443	Basidiomycota	Agaricomycetes	Serendipita indica DSM 11827	376	43	233	unannotated	NACHT	unannotated	not-clustered	not-clustered	noasm	n/a	n/a
CCA77106.1	1109443	Basidiomycota	Agaricomycetes	Serendipita indica DSM 11827	298	1	167	unannotated	NACHT	unannotated	not-clustered	not-clustered	noasm	n/a	n/a
CCA77160.1	1109443	Basidiomycota	Agaricomycetes	Serendipita indica DSM 11827	400	1	155	unannotated	unannotated	TPR	not-clustered	not-clustered	noasm	n/a	n/a
CCA77171.1	1109443	Basidiomycota	Agaricomycetes	Serendipita indica DSM 11827	327	1	186	unannotated	unannotated	unannotated	not-clustered	not-clustered	noasm	n/a	n/a
CCA77187.1	1109443	Basidiomycota	Agaricomycetes	Serendipita indica DSM 11827	320	1	196	unannotated	unannotated	unannotated	not-clustered	not-clustered	noasm	n/a	n/a
CCA77244.1	1109443	Basidiomycota	Agaricomycetes	Serendipita indica DSM 11827	378	1	97	unannotated	unannotated	unannotated	not-clustered	not-clustered	noasm	n/a	n/a
CCA77276.1	1109443	Basidiomycota	Agaricomycetes	Serendipita indica DSM 11827	311	256	311	HELO-LIKE	unannotated	unannotated	PVG01715	HELO-LIKE	noasm	n/a	n/a
CCA77290.1	1109443	Basidiomycota	Agaricomycetes	Serendipita indica DSM 11827	279	1	176	unannotated	unannotated	unannotated	not-clustered	not-clustered	noasm	n/a	n/a
CCA77309.1	1109443	Basidiomycota	Agaricomycetes	Serendipita indica DSM 11827	336	193	336	unannotated	NACHT	unannotated	PVG01715	HELO-LIKE	noasm	n/a	n/a
CCA77319.1	1109443	Basidiomycota	Agaricomycetes	Serendipita indica DSM 11827	279	225	277	unannotated	unannotated	unannotated	EMD36360	BAMLKL	noasm	n/a	n/a
CCA77349.1	1109443	Basidiomycota	Agaricomycetes	Serendipita indica DSM 11827	330	1	145	unannotated	unannotated	unannotated	not-clustered	not-clustered	noasm	n/a	n/a
CCA77363.1	1109443	Basidiomycota	Agaricomycetes	Serendipita indica DSM 11827	251	134	251	unannotated	unannotated	unannotated	not-clustered	not-clustered	noasm	n/a	n/a
CCA77386.1	1109443	Basidiomycota	Agaricomycetes	Serendipita indica DSM 11827	221	156	218	SESB-LIKE	unannotated	unannotated	not-clustered	not-clustered	noasm	n/a	n/a
CCA77409.1	1109443	Basidiomycota	Agaricomycetes	Serendipita indica DSM 11827	260	172	260	unannotated	unannotated	unannotated	PVG01715	HELO-LIKE	noasm	n/a	n/a
CCA77411.1	1109443	Basidiomycota	Agaricomycetes	Serendipita indica DSM 11827	283	129	282	unannotated	NACHT	unannotated	not-clustered	not-clustered	noasm	n/a	n/a
CCA77440.1	1109443	Basidiomycota	Agaricomycetes	Serendipita indica DSM 11827	273	218	268	SESB-LIKE	unannotated	unannotated	not-clustered	not-clustered	noasm	n/a	n/a
CCA77456.1	1109443	Basidiomycota	Agaricomycetes	Serendipita indica DSM 11827	241	119	238	unannotated	unannotated	unannotated	not-clustered	not-clustered	noasm	n/a	n/a
CCA77478.1	1109443	Basidiomycota	Agaricomycetes	Serendipita indica DSM 11827	208	38	207	unannotated	NACHT	unannotated	not-clustered	not-clustered	noasm	n/a	n/a
CCA77488.1	1109443	Basidiomycota	Agaricomycetes	Serendipita indica DSM 11827	283	1	173	unannotated	NACHT	unannotated	not-clustered	not-clustered	noasm	n/a	n/a
CCA77522.1	1109443	Basidiomycota	Agaricomycetes	Serendipita indica DSM 11827	263	194	263	unannotated	unannotated	unannotated	PVG01715	HELO-LIKE	noasm	n/a	n/a
CCA77536.1	1109443	Basidiomycota	Agaricomycetes	Serendipita indica DSM 11827	268	1	225	unannotated	unannotated	unannotated	not-clustered	not-clustered	noasm	n/a	n/a
CCA77552.1	1109443	Basidiomycota	Agaricomycetes	Serendipita indica DSM 11827	284	218	284	unannotated	unannotated	unannotated	PVG01715	HELO-LIKE	noasm	n/a	n/a
CCA77626.1	1109443	Basidiomycota	Agaricomycetes	Serendipita indica DSM 11827	310	1	77	unannotated	unannotated	TPR	not-clustered	not-clustered	noasm	n/a	n/a
CCA77640.1	1109443	Basidiomycota	Agaricomycetes	Serendipita indica DSM 11827	230	1	100	unannotated	unannotated	unannotated	not-clustered	not-clustered	noasm	n/a	n/a
CCA77656.1	1109443	Basidiomycota	Agaricomycetes	Serendipita indica DSM 11827	247	1	106	unannotated	unannotated	unannotated	not-clustered	not-clustered	noasm	n/a	n/a
CCA77678.1	1109443	Basidiomycota	Agaricomycetes	Serendipita indica DSM 11827	303	1	147	unannotated	unannotated	unannotated	not-clustered	not-clustered	noasm	n/a	n/a
CCA77684.1	1109443	Basidiomycota	Agaricomycetes	Serendipita indica DSM 11827	270	97	270	SESB-LIKE	NB-ARC	unannotated	not-clustered	not-clustered	noasm	n/a	n/a
CCA77690.1	1109443	Basidiomycota	Agaricomycetes	Serendipita indica DSM 11827	276	1	169	unannotated	NACHT	unannotated	not-clustered	not-clustered	noasm	n/a	n/a
CCA77776.1	1109443	Basidiomycota	Agaricomycetes	Serendipita indica DSM 11827	332	272	332	unannotated	unannotated	unannotated	PVG01715	HELO-LIKE	noasm	n/a	n/a
CCA77814.1	1109443	Basidiomycota	Agaricomycetes	Serendipita indica DSM 11827	958	266	457	unannotated	NACHT	WD	PVG01715	HELO-LIKE	noasm	n/a	n/a
CCA77866.1	1109443	Basidiomycota	Agaricomycetes	Serendipita indica DSM 11827	1127	286	612	unannotated	NB-ARC	TPR	not-clustered	not-clustered	noasm	n/a	n/a
CCA77880.1	1109443	Basidiomycota	Agaricomycetes	Serendipita indica DSM 11827	1197	339	665	unannotated	NB-ARC	TPR	not-clustered	not-clustered	noasm	n/a	n/a
CCA77884.1	1109443	Basidiomycota	Agaricomycetes	Serendipita indica DSM 11827	1295	346	590	unannotated	unannotated	TPR	XP_016644109	PATATIN	noasm	n/a	n/a
CCA77923.1	1109443	Basidiomycota	Agaricomycetes	Serendipita indica DSM 11827	653	309	493	unannotated	NACHT	unannotated	PVG01715	HELO-LIKE	noasm	n/a	n/a
CCA77942.1	1109443	Basidiomycota	Agaricomycetes	Serendipita indica DSM 11827	1225	253	436	unannotated	NACHT	WD	PVG01715	HELO-LIKE	noasm	n/a	n/a
CCA77943.1	1109443	Basidiomycota	Agaricomycetes	Serendipita indica DSM 11827	1493	341	535	SESB-LIKE	NACHT	WD	XP_011392840	SESB-LIKE	noasm	n/a	n/a
CCA77963.1	1109443	Basidiomycota	Agaricomycetes	Serendipita indica DSM 11827	1464	255	439	unannotated	NACHT	WD	PVG01715	HELO-LIKE	noasm	n/a	n/a
CCA78024.1	1109443	Basidiomycota	Agaricomycetes	Serendipita indica DSM 11827	1048	231	429	unannotated	unannotated	WD	EMD36360	BAMLKL	noasm	n/a	n/a
CCA78096.1	1109443	Basidiomycota	Agaricomycetes	Serendipita indica DSM 11827	937	266	449	unannotated	NACHT	WD	PVG01715	HELO-LIKE	noasm	n/a	n/a
CCD33608.1	999810	Ascomycota	Leotiomycetes	Botrytis cinerea T4	764	131	336	unannotated	NACHT	unannotated	not-clustered	not-clustered	noasm	n/a	n/a
CCD33660.1	999810	Ascomycota	Leotiomycetes	Botrytis cinerea T4	247	1	247	unannotated	unannotated	unannotated	not-clustered	not-clustered	noasm	n/a	n/a
CCD33825.1	999810	Ascomycota	Leotiomycetes	Botrytis cinerea T4	565	126	455	SESB-LIKE	NB-ARC	unannotated	not-clustered	not-clustered	noasm	n/a	n/a
CCD34122.1	999810	Ascomycota	Leotiomycetes	Botrytis cinerea T4	885	33	348	unannotated	unannotated	TPR	PGH12591	PFD-LIKE	NLR07	2	24
CCD34825.1	999810	Ascomycota	Leotiomycetes	Botrytis cinerea T4	1153	127	501	HELO-LIKE	NB-ARC	TPR	not-clustered	not-clustered	noasm	n/a	n/a
CCD34826.1	999810	Ascomycota	Leotiomycetes	Botrytis cinerea T4	1220	430	628	GOODBYE-LIKE	NACHT	ANK	EXM15090	GOODBYE-LIKE	noasm	n/a	n/a
CCD34839.1	999810	Ascomycota	Leotiomycetes	Botrytis cinerea T4	981	298	491	HET	NACHT	WD	OCK85899	HET	noasm	n/a	n/a
CCD34849.1	999810	Ascomycota	Leotiomycetes	Botrytis cinerea T4	660	342	536	GOODBYE-LIKE	NACHT	unannotated	EXM15090	GOODBYE-LIKE	noasm	n/a	n/a
CCD34870.1	999810	Ascomycota	Leotiomycetes	Botrytis cinerea T4	970	295	496	HELO-LIKE	unannotated	unannotated	OCL06397	HELO-LIKE	noasm	n/a	n/a
CCD42629.1	999810	Ascomycota	Leotiomycetes	Botrytis cinerea T4	1265	260	573	HET	NB-ARC	TPR	PMD18044	HET	noasm	n/a	n/a
CCD42655.1	999810	Ascomycota	Leotiomycetes	Botrytis cinerea T4	1023	266	575	HET	NB-ARC	TPR	PMD18044	HET	noasm	n/a	n/a
CCD43764.1	999810	Ascomycota	Leotiomycetes	Botrytis cinerea T4	201	74	201	unannotated	NACHT	unannotated	not-clustered	not-clustered	noasm	n/a	n/a
CCD43916.1	999810	Ascomycota	Leotiomycetes	Botrytis cinerea T4	1576	328	516	GOODBYE-LIKE	unannotated	unannotated	EXM15090	GOODBYE-LIKE	noasm	n/a	n/a
CCD44401.1	999810	Ascomycota	Leotiomycetes	Botrytis cinerea T4	199	36	190	unannotated	unannotated	unannotated	not-clustered	not-clustered	noasm	n/a	n/a
CCD44937.1	999810	Ascomycota	Leotiomycetes	Botrytis cinerea T4	1150	300	617	SESB-LIKE	NB-ARC	TPR	XP_011392840	SESB-LIKE	noasm	n/a	n/a
CCD45148.1	999810	Ascomycota	Leotiomycetes	Botrytis cinerea T4	1102	322	514	GOODBYE-LIKE	AAA	TPR	RFU34722	GOODBYE-LIKE	noasm	n/a	n/a
CCD45542.1	999810	Ascomycota	Leotiomycetes	Botrytis cinerea T4	391	265	390	HET	AAA	unannotated	PMD18044	HET	noasm	n/a	n/a
CCD47082.1	999810	Ascomycota	Leotiomycetes	Botrytis cinerea T4	1433	226	424	HELO-LIKE	unannotated	ANK	OCL06397	HELO-LIKE	noasm	n/a	n/a
CCD47337.1	999810	Ascomycota	Leotiomycetes	Botrytis cinerea T4	761	186	352	HELO-LIKE	unannotated	ANK	PWW74656	HELO-LIKE	noasm	n/a	n/a
CCD47733.1	999810	Ascomycota	Leotiomycetes	Botrytis cinerea T4	194	1	162	unannotated	unannotated	unannotated	not-clustered	not-clustered	noasm	n/a	n/a
CCD47759.1	999810	Ascomycota	Leotiomycetes	Botrytis cinerea T4	1159	310	507	GOODBYE-LIKE	NACHT	ANK	EXM15090	GOODBYE-LIKE	noasm	n/a	n/a
CCD47980.1	999810	Ascomycota	Leotiomycetes	Botrytis cinerea T4	2068	313	492	unannotated	AAA	unannotated	RAK81296	GOODBYE-LIKE	noasm	n/a	n/a
CCD48242.1	999810	Ascomycota	Leotiomycetes	Botrytis cinerea T4	1450	412	636	GOODBYE-LIKE GOODBYE-LIKE	unannotated	ANK	EXM15090	GOODBYE-LIKE	noasm	n/a	n/a
CCD48783.1	999810	Ascomycota	Leotiomycetes	Botrytis cinerea T4	497	285	469	GOODBYE-LIKE	unannotated	unannotated	RFU34722	GOODBYE-LIKE	noasm	n/a	n/a
CCD48809.1	999810	Ascomycota	Leotiomycetes	Botrytis cinerea T4	1094	145	477	HELO-LIKE	NB-ARC	TPR	not-clustered	not-clustered	noasm	n/a	n/a
CCD49686.1	999810	Ascomycota	Leotiomycetes	Botrytis cinerea T4	1010	242	415	HELO-LIKE	NACHT	ANK	OCL06397	HELO-LIKE	noasm	n/a	n/a
CCD50121.1	999810	Ascomycota	Leotiomycetes	Botrytis cinerea T4	970	286	446	GOODBYE-LIKE	unannotated	unannotated	EXM15090	GOODBYE-LIKE	noasm	n/a	n/a
CCD50209.1	999810	Ascomycota	Leotiomycetes	Botrytis cinerea T4	1354	71	266	unannotated	NACHT	WD	not-clustered	not-clustered	noasm	n/a	n/a
CCD50727.1	999810	Ascomycota	Leotiomycetes	Botrytis cinerea T4	1032	14	312	unannotated	NB-ARC	unannotated	not-clustered	not-clustered	noasm	n/a	n/a
CCD50983.1	999810	Ascomycota	Leotiomycetes	Botrytis cinerea T4	962	49	242	unannotated	NACHT	unannotated	not-clustered	not-clustered	noasm	n/a	n/a
CCD51175.1	999810	Ascomycota	Leotiomycetes	Botrytis cinerea T4	832	246	580	HET	NB-ARC	TPR	PMD18044	HET	noasm	n/a	n/a
CCD51184.1	999810	Ascomycota	Leotiomycetes	Botrytis cinerea T4	1097	305	610	SESB-LIKE	NB-ARC	TPR	XP_011392840	SESB-LIKE	noasm	n/a	n/a
CCD51193.1	999810	Ascomycota	Leotiomycetes	Botrytis cinerea T4	1218	241	428	HELO-LIKE	NACHT	WD	OCL06397	HELO-LIKE	noasm	n/a	n/a
CCD51195.1	999810	Ascomycota	Leotiomycetes	Botrytis cinerea T4	1047	98	293	unannotated	AAA	ANK	not-clustered	not-clustered	noasm	n/a	n/a
CCD51210.1	999810	Ascomycota	Leotiomycetes	Botrytis cinerea T4	589	425	588	unannotated	NACHT	unannotated	OCK99664	PUP	noasm	n/a	n/a
CCD51214.1	999810	Ascomycota	Leotiomycetes	Botrytis cinerea T4	540	189	381	GOODBYE-LIKE	NACHT	unannotated	not-clustered	not-clustered	noasm	n/a	n/a
CCD51816.1	999810	Ascomycota	Leotiomycetes	Botrytis cinerea T4	1139	106	310	unannotated	unannotated	HET	not-clustered	not-clustered	noasm	n/a	n/a
CCD53236.1	999810	Ascomycota	Leotiomycetes	Botrytis cinerea T4	1569	379	577	unannotated	NACHT	WD	PQE30996	TIR-LIKE	noasm	n/a	n/a
CCD53444.1	999810	Ascomycota	Leotiomycetes	Botrytis cinerea T4	1016	283	446	GOODBYE-LIKE	NACHT	TPR	EXM15090	GOODBYE-LIKE	noasm	n/a	n/a
CCD53451.1	999810	Ascomycota	Leotiomycetes	Botrytis cinerea T4	1570	366	548	SESB-LIKE	unannotated	unannotated	XP_011392840	SESB-LIKE	noasm	n/a	n/a
CCD53465.1	999810	Ascomycota	Leotiomycetes	Botrytis cinerea T4	541	275	469	HELO-LIKE	NACHT	unannotated	PPJ60852	HELO-LIKE	noasm	n/a	n/a
CCD53688.1	999810	Ascomycota	Leotiomycetes	Botrytis cinerea T4	527	1	119	unannotated	unannotated	unannotated	not-clustered	not-clustered	noasm	n/a	n/a
CCD54352.1	999810	Ascomycota	Leotiomycetes	Botrytis cinerea T4	597	120	310	unannotated	unannotated	unannotated	not-clustered	not-clustered	noasm	n/a	n/a
CCD54455.1	999810	Ascomycota	Leotiomycetes	Botrytis cinerea T4	1132	220	409	HELO-LIKE	NACHT	ANK	PWW74656	HELO-LIKE	noasm	n/a	n/a
CCD56432.1	999810	Ascomycota	Leotiomycetes	Botrytis cinerea T4	1293	226	414	SESB-LIKE	NACHT	ANK	XP_011392840	unannotated	noasm	n/a	n/a
CCD56957.1	999810	Ascomycota	Leotiomycetes	Botrytis cinerea T4	719	1	100	unannotated	unannotated	ANK	not-clustered	not-clustered	noasm	n/a	n/a
CCE30648.1	1111077	Ascomycota	Sordariomycetes	Claviceps purpurea 20.1	1548	439	632	GOODBYE-LIKE	NACHT	WD	EXM15090	GOODBYE-LIKE	noasm	n/a	n/a
CCE31836.1	1111077	Ascomycota	Sordariomycetes	Claviceps purpurea 20.1	1192	214	642	SESB-LIKE	unannotated	TPR	OAQ78445	SESB-LIKE	noasm	n/a	n/a
CCF32243.1	80884	Ascomycota	Sordariomycetes	Colletotrichum higginsianum	610	402	580	PUP	NACHT	unannotated	OCK99664	PUP	noasm	n/a	n/a
CCF32370.1	80884	Ascomycota	Sordariomycetes	Colletotrichum higginsianum	432	223	396	HELO-LIKE	unannotated	unannotated	not-clustered	not-clustered	noasm	n/a	n/a
CCF32482.1	80884	Ascomycota	Sordariomycetes	Colletotrichum higginsianum	1965	320	503	unannotated	unannotated	unannotated	RAK81296	GOODBYE-LIKE	noasm	n/a	n/a
CCF33002.1	80884	Ascomycota	Sordariomycetes	Colletotrichum higginsianum	1069	411	579	SESB-LIKE	NACHT	TPR	XP_011392840	SESB-LIKE	noasm	n/a	n/a
CCF33003.1	80884	Ascomycota	Sordariomycetes	Colletotrichum higginsianum	287	132	269	unannotated	NACHT	unannotated	not-clustered	not-clustered	noasm	n/a	n/a
CCF33241.1	80884	Ascomycota	Sordariomycetes	Colletotrichum higginsianum	1092	312	700	SESB-LIKE	NB-ARC	unannotated	XP_024705005	SESB-LIKE	noasm	n/a	n/a
CCF33526.1	80884	Ascomycota	Sordariomycetes	Colletotrichum higginsianum	1272	506	690	unannotated	NACHT	ANK	OCK99664	PUP	noasm	n/a	n/a
CCF33963.1	80884	Ascomycota	Sordariomycetes	Colletotrichum higginsianum	493	44	347	unannotated	unannotated	unannotated	not-clustered	not-clustered	noasm	n/a	n/a
CCF34362.1	80884	Ascomycota	Sordariomycetes	Colletotrichum higginsianum	602	339	602	unannotated	AAA	unannotated	OCK99664	PUP	noasm	n/a	n/a
CCF34483.1	80884	Ascomycota	Sordariomycetes	Colletotrichum higginsianum	547	78	192	unannotated	unannotated	ANK	not-clustered	not-clustered	noasm	n/a	n/a
CCF34581.1	80884	Ascomycota	Sordariomycetes	Colletotrichum higginsianum	547	75	279	unannotated	NACHT	unannotated	not-clustered	not-clustered	noasm	n/a	n/a
CCF35006.1	80884	Ascomycota	Sordariomycetes	Colletotrichum higginsianum	580	1	74	unannotated	unannotated	ANK	not-clustered	not-clustered	noasm	n/a	n/a
CCF35507.1	80884	Ascomycota	Sordariomycetes	Colletotrichum higginsianum	1444	713	913	SESB-LIKE SESB-LIKE	unannotated	unannotated	not-clustered	not-clustered	noasm	n/a	n/a
CCF35584.1	80884	Ascomycota	Sordariomycetes	Colletotrichum higginsianum	635	409	568	SESB-LIKE	NACHT	unannotated	XP_011392840	SESB-LIKE	noasm	n/a	n/a
CCF37913.1	80884	Ascomycota	Sordariomycetes	Colletotrichum higginsianum	893	423	739	EXO_ENDO_PHOS	unannotated	unannotated	not-clustered	not-clustered	noasm	n/a	n/a
CCF38037.1	80884	Ascomycota	Sordariomycetes	Colletotrichum higginsianum	1174	97	286	unannotated	NACHT	WD	POR31696	unannotated	NLR28	18	43
CCF38661.1	80884	Ascomycota	Sordariomycetes	Colletotrichum higginsianum	779	4	297	unannotated	unannotated	TPR	not-clustered	not-clustered	noasm	n/a	n/a
CCF39102.1	80884	Ascomycota	Sordariomycetes	Colletotrichum higginsianum	974	1	89	unannotated	unannotated	ANK	not-clustered	not-clustered	noasm	n/a	n/a
CCF39770.1	80884	Ascomycota	Sordariomycetes	Colletotrichum higginsianum	661	335	661	unannotated	unannotated	unannotated	OCK99664	PUP	noasm	n/a	n/a
CCF40392.1	80884	Ascomycota	Sordariomycetes	Colletotrichum higginsianum	732	367	559	SESB-LIKE	NACHT	unannotated	XP_011392840	SESB-LIKE	noasm	n/a	n/a
CCF40582.1	80884	Ascomycota	Sordariomycetes	Colletotrichum higginsianum	738	199	383	unannotated	unannotated	unannotated	not-clustered	not-clustered	noasm	n/a	n/a
CCF41881.1	80884	Ascomycota	Sordariomycetes	Colletotrichum higginsianum	1258	356	538	unannotated	NACHT	ANK	OCK99664	PUP	noasm	n/a	n/a
CCF42206.1	80884	Ascomycota	Sordariomycetes	Colletotrichum higginsianum	1114	1	168	unannotated	unannotated	ANK	not-clustered	not-clustered	noasm	n/a	n/a
CCF42589.1	80884	Ascomycota	Sordariomycetes	Colletotrichum higginsianum	810	391	585	PUP	NACHT	unannotated	OCK99664	PUP	noasm	n/a	n/a
CCF42854.1	80884	Ascomycota	Sordariomycetes	Colletotrichum higginsianum	1213	389	603	SESB-LIKE	unannotated	ANK	XP_011392840	SESB-LIKE	noasm	n/a	n/a
CCF43120.1	80884	Ascomycota	Sordariomycetes	Colletotrichum higginsianum	669	453	638	PUP	NACHT	unannotated	OCK99664	PUP	noasm	n/a	n/a
CCF43601.1	80884	Ascomycota	Sordariomycetes	Colletotrichum higginsianum	722	269	618	unannotated	NB-ARC	unannotated	not-clustered	not-clustered	noasm	n/a	n/a
CCF44066.1	80884	Ascomycota	Sordariomycetes	Colletotrichum higginsianum	569	137	431	SESB-LIKE	AAA	unannotated	not-clustered	not-clustered	noasm	n/a	n/a
CCF44110.1	80884	Ascomycota	Sordariomycetes	Colletotrichum higginsianum	238	63	237	unannotated	NACHT	unannotated	not-clustered	not-clustered	noasm	n/a	n/a
CCF44198.1	80884	Ascomycota	Sordariomycetes	Colletotrichum higginsianum	248	44	233	unannotated	NACHT	unannotated	not-clustered	not-clustered	noasm	n/a	n/a
CCF44279.1	80884	Ascomycota	Sordariomycetes	Colletotrichum higginsianum	471	67	250	HELO	NACHT	unannotated	not-clustered	not-clustered	noasm	n/a	n/a
CCF45070.1	80884	Ascomycota	Sordariomycetes	Colletotrichum higginsianum	1555	304	479	GOODBYE-LIKE	unannotated	unannotated	EXM15090	GOODBYE-LIKE	noasm	n/a	n/a
CCF45549.1	80884	Ascomycota	Sordariomycetes	Colletotrichum higginsianum	1113	142	336	unannotated	unannotated	ANK	not-clustered	not-clustered	noasm	n/a	n/a
CCF46319.1	80884	Ascomycota	Sordariomycetes	Colletotrichum higginsianum	380	1	105	unannotated	unannotated	unannotated	not-clustered	not-clustered	noasm	n/a	n/a
CCF47091.1	80884	Ascomycota	Sordariomycetes	Colletotrichum higginsianum	325	105	198	unannotated	unannotated	unannotated	not-clustered	not-clustered	noasm	n/a	n/a
CCF47534.1	80884	Ascomycota	Sordariomycetes	Colletotrichum higginsianum	720	451	607	PUP	NACHT	unannotated	OCK99664	PUP	noasm	n/a	n/a
CCF51419.1	120017	Basidiomycota	Ustilaginomycetes	Ustilago hordei	777	247	459	unannotated	NACHT	unannotated	not-clustered	not-clustered	noasm	n/a	n/a
CCO26643.1	1108050	Basidiomycota	Agaricomycetes	Rhizoctonia solani AG-1 IB	313	9	182	unannotated	unannotated	unannotated	not-clustered	not-clustered	noasm	n/a	n/a
CCO28508.1	1108050	Basidiomycota	Agaricomycetes	Rhizoctonia solani AG-1 IB	1484	272	468	unannotated	NACHT	WD	not-clustered	not-clustered	noasm	n/a	n/a
CCO28509.1	1108050	Basidiomycota	Agaricomycetes	Rhizoctonia solani AG-1 IB	1482	272	458	unannotated	NACHT	WD	not-clustered	not-clustered	noasm	n/a	n/a
CCO29008.1	1108050	Basidiomycota	Agaricomycetes	Rhizoctonia solani AG-1 IB	339	294	339	unannotated	unannotated	unannotated	not-clustered	not-clustered	noasm	n/a	n/a
CCO29698.1	1108050	Basidiomycota	Agaricomycetes	Rhizoctonia solani AG-1 IB	764	230	425	unannotated	unannotated	unannotated	KIM77258	BAMLKL	noasm	n/a	n/a
CCO29783.1	1108050	Basidiomycota	Agaricomycetes	Rhizoctonia solani AG-1 IB	324	1	128	unannotated	unannotated	TPR	not-clustered	not-clustered	noasm	n/a	n/a
CCO30551.1	1108050	Basidiomycota	Agaricomycetes	Rhizoctonia solani AG-1 IB	1345	202	395	unannotated	NACHT	WD	KIM77258	BAMLKL	noasm	n/a	n/a
CCO30556.1	1108050	Basidiomycota	Agaricomycetes	Rhizoctonia solani AG-1 IB	1354	275	462	unannotated	NACHT	WD	KIM77258	BAMLKL	noasm	n/a	n/a
CCO30916.1	1108050	Basidiomycota	Agaricomycetes	Rhizoctonia solani AG-1 IB	704	36	310	unannotated	unannotated	TPR	not-clustered	not-clustered	noasm	n/a	n/a
CCO31281.1	1108050	Basidiomycota	Agaricomycetes	Rhizoctonia solani AG-1 IB	522	45	235	unannotated	NACHT	unannotated	CCO33277	unannotated	noasm	n/a	n/a
CCO31535.1	1108050	Basidiomycota	Agaricomycetes	Rhizoctonia solani AG-1 IB	1566	248	439	unannotated	NACHT	WD	KIM77258	BAMLKL	noasm	n/a	n/a
CCO31552.1	1108050	Basidiomycota	Agaricomycetes	Rhizoctonia solani AG-1 IB	1457	248	438	unannotated	NACHT	WD	KIM77258	BAMLKL	noasm	n/a	n/a
CCO31557.1	1108050	Basidiomycota	Agaricomycetes	Rhizoctonia solani AG-1 IB	1448	248	438	unannotated	NACHT	WD	KIM77258	BAMLKL	noasm	n/a	n/a
CCO31596.1	1108050	Basidiomycota	Agaricomycetes	Rhizoctonia solani AG-1 IB	962	232	422	unannotated	NACHT	WD	KIM77258	BAMLKL	noasm	n/a	n/a
CCO31630.1	1108050	Basidiomycota	Agaricomycetes	Rhizoctonia solani AG-1 IB	1330	107	295	unannotated	NACHT	WD	KIM77258	BAMLKL	noasm	n/a	n/a
CCO31634.1	1108050	Basidiomycota	Agaricomycetes	Rhizoctonia solani AG-1 IB	1264	41	229	unannotated	NACHT	WD	CCO33277	unannotated	noasm	n/a	n/a
CCO31702.1	1108050	Basidiomycota	Agaricomycetes	Rhizoctonia solani AG-1 IB	766	306	495	unannotated	NACHT	unannotated	CCO35737	C2 GOODBYE-LIKE	noasm	n/a	n/a
CCO31936.1	1108050	Basidiomycota	Agaricomycetes	Rhizoctonia solani AG-1 IB	1454	280	469	unannotated	NACHT	WD	KIM77258	BAMLKL	noasm	n/a	n/a
CCO32011.1	1108050	Basidiomycota	Agaricomycetes	Rhizoctonia solani AG-1 IB	1328	101	291	unannotated	NACHT	WD	not-clustered	not-clustered	noasm	n/a	n/a
CCO32013.1	1108050	Basidiomycota	Agaricomycetes	Rhizoctonia solani AG-1 IB	1433	232	422	unannotated	NACHT	WD	KIM77258	BAMLKL	noasm	n/a	n/a
CCO32016.1	1108050	Basidiomycota	Agaricomycetes	Rhizoctonia solani AG-1 IB	1165	232	422	unannotated	NACHT	WD	KIM77258	BAMLKL	noasm	n/a	n/a
CCO32145.1	1108050	Basidiomycota	Agaricomycetes	Rhizoctonia solani AG-1 IB	436	139	343	unannotated	NACHT	unannotated	KIM77258	BAMLKL	noasm	n/a	n/a
CCO32148.1	1108050	Basidiomycota	Agaricomycetes	Rhizoctonia solani AG-1 IB	1349	295	485	unannotated	NACHT	WD	KEP45157	HELO-LIKE	noasm	n/a	n/a
CCO32149.1	1108050	Basidiomycota	Agaricomycetes	Rhizoctonia solani AG-1 IB	1547	303	509	unannotated	NACHT	WD	KEP45157	HELO-LIKE	noasm	n/a	n/a
CCO32436.1	1108050	Basidiomycota	Agaricomycetes	Rhizoctonia solani AG-1 IB	275	1	169	unannotated	unannotated	unannotated	not-clustered	not-clustered	noasm	n/a	n/a
CCO32470.1	1108050	Basidiomycota	Agaricomycetes	Rhizoctonia solani AG-1 IB	1267	43	238	unannotated	NACHT	WD	not-clustered	not-clustered	noasm	n/a	n/a
CCO32527.1	1108050	Basidiomycota	Agaricomycetes	Rhizoctonia solani AG-1 IB	1173	277	465	unannotated	NACHT	WD	KIM77258	BAMLKL	noasm	n/a	n/a
CCO32655.1	1108050	Basidiomycota	Agaricomycetes	Rhizoctonia solani AG-1 IB	753	258	450	unannotated	NACHT	unannotated	KIM77258	BAMLKL	noasm	n/a	n/a
CCO32931.1	1108050	Basidiomycota	Agaricomycetes	Rhizoctonia solani AG-1 IB	1457	232	422	unannotated	NACHT	WD	KIM77258	BAMLKL	noasm	n/a	n/a
CCO33052.1	1108050	Basidiomycota	Agaricomycetes	Rhizoctonia solani AG-1 IB	652	313	499	AMIDASE	NACHT	unannotated	not-clustered	not-clustered	noasm	n/a	n/a
CCO33109.1	1108050	Basidiomycota	Agaricomycetes	Rhizoctonia solani AG-1 IB	1444	347	536	unannotated	NACHT	WD	KIM77258	BAMLKL	noasm	n/a	n/a
CCO33212.1	1108050	Basidiomycota	Agaricomycetes	Rhizoctonia solani AG-1 IB	1371	313	503	unannotated	NACHT	WD PREFOLDIN-COIL	KIM77258	BAMLKL	noasm	n/a	n/a
CCO33245.1	1108050	Basidiomycota	Agaricomycetes	Rhizoctonia solani AG-1 IB	416	197	388	unannotated	NACHT	unannotated	KIM77258	BAMLKL	noasm	n/a	n/a
CCO33247.1	1108050	Basidiomycota	Agaricomycetes	Rhizoctonia solani AG-1 IB	1109	1	193	unannotated	NACHT	WD	not-clustered	not-clustered	noasm	n/a	n/a
CCO33253.1	1108050	Basidiomycota	Agaricomycetes	Rhizoctonia solani AG-1 IB	1224	1	188	unannotated	NACHT	WD	not-clustered	not-clustered	noasm	n/a	n/a
CCO33254.1	1108050	Basidiomycota	Agaricomycetes	Rhizoctonia solani AG-1 IB	1137	1	94	unannotated	unannotated	WD	not-clustered	not-clustered	noasm	n/a	n/a
CCO33255.1	1108050	Basidiomycota	Agaricomycetes	Rhizoctonia solani AG-1 IB	452	211	397	unannotated	NACHT	unannotated	KIM77258	BAMLKL	noasm	n/a	n/a
CCO33277.1	1108050	Basidiomycota	Agaricomycetes	Rhizoctonia solani AG-1 IB	1191	41	227	unannotated	NACHT	WD	CCO33277	unannotated	noasm	n/a	n/a
CCO33341.1	1108050	Basidiomycota	Agaricomycetes	Rhizoctonia solani AG-1 IB	1269	45	235	unannotated	NACHT	WD	CCO33277	unannotated	noasm	n/a	n/a
CCO33343.1	1108050	Basidiomycota	Agaricomycetes	Rhizoctonia solani AG-1 IB	1271	45	235	unannotated	NACHT	WD	CCO33277	unannotated	noasm	n/a	n/a
CCO33345.1	1108050	Basidiomycota	Agaricomycetes	Rhizoctonia solani AG-1 IB	1272	45	235	unannotated	NACHT	WD	CCO33277	unannotated	noasm	n/a	n/a
CCO33347.1	1108050	Basidiomycota	Agaricomycetes	Rhizoctonia solani AG-1 IB	1459	232	422	unannotated	NACHT	WD	KIM77258	BAMLKL	noasm	n/a	n/a
CCO33378.1	1108050	Basidiomycota	Agaricomycetes	Rhizoctonia solani AG-1 IB	492	10	412	unannotated	NB-ARC	unannotated	not-clustered	not-clustered	noasm	n/a	n/a
CCO33379.1	1108050	Basidiomycota	Agaricomycetes	Rhizoctonia solani AG-1 IB	2001	881	1273	PKINASE PATATIN	NB-ARC	TPR	not-clustered	not-clustered	noasm	n/a	n/a
CCO33386.1	1108050	Basidiomycota	Agaricomycetes	Rhizoctonia solani AG-1 IB	1075	245	670	PATATIN	unannotated	TPR	XP_016644109	PATATIN	noasm	n/a	n/a
CCO33398.1	1108050	Basidiomycota	Agaricomycetes	Rhizoctonia solani AG-1 IB	1326	102	285	unannotated	NACHT	WD	KIM77258	BAMLKL	noasm	n/a	n/a
CCO33399.1	1108050	Basidiomycota	Agaricomycetes	Rhizoctonia solani AG-1 IB	1476	272	458	unannotated	unannotated	WD	KIM77258	BAMLKL	noasm	n/a	n/a
CCO33475.1	1108050	Basidiomycota	Agaricomycetes	Rhizoctonia solani AG-1 IB	254	1	112	unannotated	unannotated	unannotated	not-clustered	not-clustered	noasm	n/a	n/a
CCO33531.1	1108050	Basidiomycota	Agaricomycetes	Rhizoctonia solani AG-1 IB	1322	159	355	unannotated	NACHT	WD	not-clustered	not-clustered	noasm	n/a	n/a
CCO33532.1	1108050	Basidiomycota	Agaricomycetes	Rhizoctonia solani AG-1 IB	1402	175	363	unannotated	NACHT	WD	not-clustered	not-clustered	noasm	n/a	n/a
CCO33880.1	1108050	Basidiomycota	Agaricomycetes	Rhizoctonia solani AG-1 IB	1502	277	465	unannotated	NACHT	WD	KIM77258	BAMLKL	noasm	n/a	n/a
CCO33881.1	1108050	Basidiomycota	Agaricomycetes	Rhizoctonia solani AG-1 IB	1499	273	459	unannotated	unannotated	WD	KIM77258	BAMLKL	noasm	n/a	n/a
CCO33883.1	1108050	Basidiomycota	Agaricomycetes	Rhizoctonia solani AG-1 IB	1477	275	461	unannotated	unannotated	WD	KIM77258	BAMLKL	noasm	n/a	n/a
CCO33917.1	1108050	Basidiomycota	Agaricomycetes	Rhizoctonia solani AG-1 IB	744	279	468	unannotated	NACHT	unannotated	KIM77258	BAMLKL	noasm	n/a	n/a
CCO33974.1	1108050	Basidiomycota	Agaricomycetes	Rhizoctonia solani AG-1 IB	279	230	277	unannotated	unannotated	unannotated	KIM77258	BAMLKL	noasm	n/a	n/a
CCO33975.1	1108050	Basidiomycota	Agaricomycetes	Rhizoctonia solani AG-1 IB	758	332	474	unannotated	unannotated	TYROSINASE	KIM77258	BAMLKL	noasm	n/a	n/a
CCO33977.1	1108050	Basidiomycota	Agaricomycetes	Rhizoctonia solani AG-1 IB	1447	349	538	unannotated	NACHT	WD	KIM77258	BAMLKL	noasm	n/a	n/a
CCO33979.1	1108050	Basidiomycota	Agaricomycetes	Rhizoctonia solani AG-1 IB	696	233	418	unannotated	NACHT	unannotated	KIM77258	BAMLKL	noasm	n/a	n/a
CCO34125.1	1108050	Basidiomycota	Agaricomycetes	Rhizoctonia solani AG-1 IB	819	41	229	unannotated	NACHT	WD	CCO33277	unannotated	noasm	n/a	n/a
CCO34145.1	1108050	Basidiomycota	Agaricomycetes	Rhizoctonia solani AG-1 IB	505	232	423	unannotated	NACHT	unannotated	KIM77258	BAMLKL	noasm	n/a	n/a
CCO34171.1	1108050	Basidiomycota	Agaricomycetes	Rhizoctonia solani AG-1 IB	1449	248	439	unannotated	NACHT	WD	KIM77258	BAMLKL	noasm	n/a	n/a
CCO34181.1	1108050	Basidiomycota	Agaricomycetes	Rhizoctonia solani AG-1 IB	1504	277	467	unannotated	NACHT	WD	KIM77258	BAMLKL	noasm	n/a	n/a
CCO34186.1	1108050	Basidiomycota	Agaricomycetes	Rhizoctonia solani AG-1 IB	1292	276	462	unannotated	unannotated	WD	KIM77258	BAMLKL	noasm	n/a	n/a
CCO34223.1	1108050	Basidiomycota	Agaricomycetes	Rhizoctonia solani AG-1 IB	332	1	109	unannotated	unannotated	unannotated	not-clustered	not-clustered	noasm	n/a	n/a
CCO34235.1	1108050	Basidiomycota	Agaricomycetes	Rhizoctonia solani AG-1 IB	286	168	286	unannotated	NACHT	unannotated	not-clustered	not-clustered	noasm	n/a	n/a
CCO34288.1	1108050	Basidiomycota	Agaricomycetes	Rhizoctonia solani AG-1 IB	674	277	417	unannotated	unannotated	unannotated	not-clustered	not-clustered	noasm	n/a	n/a
CCO34299.1	1108050	Basidiomycota	Agaricomycetes	Rhizoctonia solani AG-1 IB	693	344	505	unannotated	unannotated	unannotated	KIM77258	BAMLKL	noasm	n/a	n/a
CCO34300.1	1108050	Basidiomycota	Agaricomycetes	Rhizoctonia solani AG-1 IB	1374	280	466	unannotated	NACHT	WD	KIM77258	BAMLKL	noasm	n/a	n/a
CCO34302.1	1108050	Basidiomycota	Agaricomycetes	Rhizoctonia solani AG-1 IB	622	332	474	unannotated	unannotated	unannotated	KIM77258	BAMLKL	noasm	n/a	n/a
CCO34314.1	1108050	Basidiomycota	Agaricomycetes	Rhizoctonia solani AG-1 IB	1484	272	459	unannotated	NACHT	WD	not-clustered	not-clustered	noasm	n/a	n/a
CCO34353.1	1108050	Basidiomycota	Agaricomycetes	Rhizoctonia solani AG-1 IB	1347	316	503	unannotated	NACHT	WD	KIM77258	BAMLKL	noasm	n/a	n/a
CCO34530.1	1108050	Basidiomycota	Agaricomycetes	Rhizoctonia solani AG-1 IB	1421	232	422	unannotated	NACHT	WD	KIM77258	BAMLKL	noasm	n/a	n/a
CCO34680.1	1108050	Basidiomycota	Agaricomycetes	Rhizoctonia solani AG-1 IB	617	174	365	unannotated	NACHT	unannotated	KIM77258	BAMLKL	noasm	n/a	n/a
CCO34881.1	1108050	Basidiomycota	Agaricomycetes	Rhizoctonia solani AG-1 IB	617	174	365	unannotated	NACHT	unannotated	KIM77258	BAMLKL	noasm	n/a	n/a
CCO34966.1	1108050	Basidiomycota	Agaricomycetes	Rhizoctonia solani AG-1 IB	1317	248	436	unannotated	NACHT	WD	KIM77258	BAMLKL	noasm	n/a	n/a
CCO34968.1	1108050	Basidiomycota	Agaricomycetes	Rhizoctonia solani AG-1 IB	1459	232	422	unannotated	NACHT	WD	KIM77258	BAMLKL	noasm	n/a	n/a
CCO34969.1	1108050	Basidiomycota	Agaricomycetes	Rhizoctonia solani AG-1 IB	1419	232	428	unannotated	NACHT	WD	KIM77258	BAMLKL	noasm	n/a	n/a
CCO34972.1	1108050	Basidiomycota	Agaricomycetes	Rhizoctonia solani AG-1 IB	670	221	411	unannotated	NACHT	unannotated	KIM77258	BAMLKL	noasm	n/a	n/a
CCO34983.1	1108050	Basidiomycota	Agaricomycetes	Rhizoctonia solani AG-1 IB	1482	274	463	unannotated	unannotated	WD	KIM77258	BAMLKL	noasm	n/a	n/a
CCO35245.1	1108050	Basidiomycota	Agaricomycetes	Rhizoctonia solani AG-1 IB	1337	169	358	unannotated	NACHT	WD	not-clustered	not-clustered	noasm	n/a	n/a
CCO35249.1	1108050	Basidiomycota	Agaricomycetes	Rhizoctonia solani AG-1 IB	1268	351	551	unannotated	NACHT	WD	KIM77258	BAMLKL	noasm	n/a	n/a
CCO35251.1	1108050	Basidiomycota	Agaricomycetes	Rhizoctonia solani AG-1 IB	550	275	471	unannotated	unannotated	unannotated	not-clustered	not-clustered	noasm	n/a	n/a
CCO35266.1	1108050	Basidiomycota	Agaricomycetes	Rhizoctonia solani AG-1 IB	549	82	268	unannotated	NACHT	unannotated	not-clustered	not-clustered	noasm	n/a	n/a
CCO35298.1	1108050	Basidiomycota	Agaricomycetes	Rhizoctonia solani AG-1 IB	215	45	182	unannotated	NACHT	unannotated	CCO33277	unannotated	noasm	n/a	n/a
CCO35446.1	1108050	Basidiomycota	Agaricomycetes	Rhizoctonia solani AG-1 IB	654	231	418	unannotated	NACHT	unannotated	KIM77258	BAMLKL	noasm	n/a	n/a
CCO35519.1	1108050	Basidiomycota	Agaricomycetes	Rhizoctonia solani AG-1 IB	1308	110	271	unannotated	NACHT	WD	KIM77258	BAMLKL	noasm	n/a	n/a
CCO35549.1	1108050	Basidiomycota	Agaricomycetes	Rhizoctonia solani AG-1 IB	675	262	659	PATATIN	NB-ARC	unannotated	XP_016644109	PATATIN	noasm	n/a	n/a
CCO35583.1	1108050	Basidiomycota	Agaricomycetes	Rhizoctonia solani AG-1 IB	593	277	466	unannotated	NACHT	unannotated	KIM77258	BAMLKL	noasm	n/a	n/a
CCO35584.1	1108050	Basidiomycota	Agaricomycetes	Rhizoctonia solani AG-1 IB	1505	277	466	unannotated	NACHT	WD	KIM77258	BAMLKL	noasm	n/a	n/a
CCO35600.1	1108050	Basidiomycota	Agaricomycetes	Rhizoctonia solani AG-1 IB	407	45	235	unannotated	NACHT	unannotated	CCO33277	unannotated	noasm	n/a	n/a
CCO35634.1	1108050	Basidiomycota	Agaricomycetes	Rhizoctonia solani AG-1 IB	1249	41	230	unannotated	NACHT	WD	CCO33277	unannotated	noasm	n/a	n/a
CCO35638.1	1108050	Basidiomycota	Agaricomycetes	Rhizoctonia solani AG-1 IB	619	167	354	unannotated	NACHT	unannotated	KIM77258	BAMLKL	noasm	n/a	n/a
CCO35647.1	1108050	Basidiomycota	Agaricomycetes	Rhizoctonia solani AG-1 IB	428	1	101	unannotated	unannotated	unannotated	not-clustered	not-clustered	noasm	n/a	n/a
CCO35700.1	1108050	Basidiomycota	Agaricomycetes	Rhizoctonia solani AG-1 IB	1384	232	420	unannotated	NACHT	WD	KIM77258	BAMLKL	noasm	n/a	n/a
CCO35724.1	1108050	Basidiomycota	Agaricomycetes	Rhizoctonia solani AG-1 IB	833	246	645	PATATIN	NB-ARC	TPR	XP_016644109	PATATIN	noasm	n/a	n/a
CCO35726.1	1108050	Basidiomycota	Agaricomycetes	Rhizoctonia solani AG-1 IB	1517	291	477	unannotated	NACHT	WD	KIM77258	BAMLKL	noasm	n/a	n/a
CCO35728.1	1108050	Basidiomycota	Agaricomycetes	Rhizoctonia solani AG-1 IB	1488	263	448	unannotated	unannotated	WD	KIM77258	BAMLKL	noasm	n/a	n/a
CCO35737.1	1108050	Basidiomycota	Agaricomycetes	Rhizoctonia solani AG-1 IB	1552	328	523	unannotated	NACHT	WD	CCO35737	GOODBYE-LIKE	noasm	n/a	n/a
CCO35801.1	1108050	Basidiomycota	Agaricomycetes	Rhizoctonia solani AG-1 IB	1298	229	406	unannotated	NACHT	WD	KIM77258	BAMLKL	noasm	n/a	n/a
CCO35802.1	1108050	Basidiomycota	Agaricomycetes	Rhizoctonia solani AG-1 IB	1269	347	536	unannotated	NACHT	WD	KIM77258	BAMLKL	noasm	n/a	n/a
CCO35853.1	1108050	Basidiomycota	Agaricomycetes	Rhizoctonia solani AG-1 IB	701	202	392	unannotated	NACHT	unannotated	KIM77258	BAMLKL	noasm	n/a	n/a
CCO35899.1	1108050	Basidiomycota	Agaricomycetes	Rhizoctonia solani AG-1 IB	1751	352	553	unannotated	NACHT	WD HIS_PHOS	KIM77258	BAMLKL	noasm	n/a	n/a
CCO35944.1	1108050	Basidiomycota	Agaricomycetes	Rhizoctonia solani AG-1 IB	889	262	671	PATATIN	NB-ARC	TPR	XP_016644109	PATATIN	noasm	n/a	n/a
CCO35997.1	1108050	Basidiomycota	Agaricomycetes	Rhizoctonia solani AG-1 IB	1340	169	358	unannotated	NACHT	WD	not-clustered	not-clustered	noasm	n/a	n/a
CCO36012.1	1108050	Basidiomycota	Agaricomycetes	Rhizoctonia solani AG-1 IB	1188	286	459	unannotated	unannotated	WD	KIM77258	BAMLKL	noasm	n/a	n/a
CCO36098.1	1108050	Basidiomycota	Agaricomycetes	Rhizoctonia solani AG-1 IB	587	75	261	unannotated	NACHT	unannotated	not-clustered	not-clustered	noasm	n/a	n/a
CCO36139.1	1108050	Basidiomycota	Agaricomycetes	Rhizoctonia solani AG-1 IB	934	232	425	unannotated	NACHT	WD	not-clustered	not-clustered	noasm	n/a	n/a
CCO36173.1	1108050	Basidiomycota	Agaricomycetes	Rhizoctonia solani AG-1 IB	281	1	183	unannotated	NACHT	unannotated	not-clustered	not-clustered	noasm	n/a	n/a
CCO36384.1	1108050	Basidiomycota	Agaricomycetes	Rhizoctonia solani AG-1 IB	1506	293	483	unannotated	NACHT	WD	KIM77258	BAMLKL	noasm	n/a	n/a
CCO36406.1	1108050	Basidiomycota	Agaricomycetes	Rhizoctonia solani AG-1 IB	744	174	366	unannotated	NACHT	WD	KIM77258	BAMLKL	noasm	n/a	n/a
CCO36422.1	1108050	Basidiomycota	Agaricomycetes	Rhizoctonia solani AG-1 IB	501	31	223	unannotated	NACHT	unannotated	KIK53730	unannotated	noasm	n/a	n/a
CCO36447.1	1108050	Basidiomycota	Agaricomycetes	Rhizoctonia solani AG-1 IB	1353	273	459	unannotated	unannotated	WD	KIM77258	BAMLKL	noasm	n/a	n/a
CCO36456.1	1108050	Basidiomycota	Agaricomycetes	Rhizoctonia solani AG-1 IB	670	277	466	unannotated	NACHT	unannotated	KIM77258	BAMLKL	noasm	n/a	n/a
CCO36485.1	1108050	Basidiomycota	Agaricomycetes	Rhizoctonia solani AG-1 IB	1320	226	412	unannotated	NACHT	WD	KIM77258	BAMLKL	noasm	n/a	n/a
CCO36503.1	1108050	Basidiomycota	Agaricomycetes	Rhizoctonia solani AG-1 IB	1509	272	469	unannotated	unannotated	WD	KIM77258	BAMLKL	noasm	n/a	n/a
CCO36544.1	1108050	Basidiomycota	Agaricomycetes	Rhizoctonia solani AG-1 IB	463	152	463	unannotated	NB-ARC	unannotated	not-clustered	not-clustered	noasm	n/a	n/a
CCO36556.1	1108050	Basidiomycota	Agaricomycetes	Rhizoctonia solani AG-1 IB	1447	248	438	unannotated	NACHT	WD	KIM77258	BAMLKL	noasm	n/a	n/a
CCO36567.1	1108050	Basidiomycota	Agaricomycetes	Rhizoctonia solani AG-1 IB	613	248	438	unannotated	NACHT	unannotated	KIM77258	BAMLKL	noasm	n/a	n/a
CCO36669.1	1108050	Basidiomycota	Agaricomycetes	Rhizoctonia solani AG-1 IB	521	225	415	unannotated	NACHT	unannotated	not-clustered	not-clustered	noasm	n/a	n/a
CCO36683.1	1108050	Basidiomycota	Agaricomycetes	Rhizoctonia solani AG-1 IB	1120	45	234	unannotated	NACHT	WD	CCO33277	unannotated	noasm	n/a	n/a
CCO36734.1	1108050	Basidiomycota	Agaricomycetes	Rhizoctonia solani AG-1 IB	1240	371	670	PATATIN	NB-ARC	TPR	XP_016644109	PATATIN	noasm	n/a	n/a
CCO36791.1	1108050	Basidiomycota	Agaricomycetes	Rhizoctonia solani AG-1 IB	666	101	412	unannotated	NB-ARC	TPR	not-clustered	not-clustered	noasm	n/a	n/a
CCO36921.1	1108050	Basidiomycota	Agaricomycetes	Rhizoctonia solani AG-1 IB	1017	41	226	unannotated	NACHT	WD	CCO33277	unannotated	noasm	n/a	n/a
CCO36997.1	1108050	Basidiomycota	Agaricomycetes	Rhizoctonia solani AG-1 IB	567	34	228	unannotated	NACHT	unannotated	not-clustered	not-clustered	noasm	n/a	n/a
CCO37030.1	1108050	Basidiomycota	Agaricomycetes	Rhizoctonia solani AG-1 IB	1242	41	239	unannotated	NACHT	WD	CCO33277	unannotated	noasm	n/a	n/a
CCO37034.1	1108050	Basidiomycota	Agaricomycetes	Rhizoctonia solani AG-1 IB	604	120	522	unannotated	NB-ARC	unannotated	not-clustered	not-clustered	noasm	n/a	n/a
CCO37040.1	1108050	Basidiomycota	Agaricomycetes	Rhizoctonia solani AG-1 IB	1330	118	306	unannotated	NACHT	WD	KIM77258	BAMLKL	noasm	n/a	n/a
CCO37151.1	1108050	Basidiomycota	Agaricomycetes	Rhizoctonia solani AG-1 IB	1244	41	239	unannotated	NACHT	WD	CCO33277	unannotated	noasm	n/a	n/a
CCO37154.1	1108050	Basidiomycota	Agaricomycetes	Rhizoctonia solani AG-1 IB	891	225	396	unannotated	NACHT	WD	KIM77258	BAMLKL	noasm	n/a	n/a
CCO37173.1	1108050	Basidiomycota	Agaricomycetes	Rhizoctonia solani AG-1 IB	207	119	207	unannotated	unannotated	unannotated	KIM77258	BAMLKL	noasm	n/a	n/a
CCO37224.1	1108050	Basidiomycota	Agaricomycetes	Rhizoctonia solani AG-1 IB	597	356	498	unannotated	unannotated	unannotated	KIM77258	BAMLKL	noasm	n/a	n/a
CCO37243.1	1108050	Basidiomycota	Agaricomycetes	Rhizoctonia solani AG-1 IB	1136	1	93	unannotated	unannotated	WD	not-clustered	not-clustered	noasm	n/a	n/a
CCO37248.1	1108050	Basidiomycota	Agaricomycetes	Rhizoctonia solani AG-1 IB	286	85	246	unannotated	NACHT	unannotated	KIM77258	BAMLKL	noasm	n/a	n/a
CCO37347.1	1108050	Basidiomycota	Agaricomycetes	Rhizoctonia solani AG-1 IB	600	286	488	ABM	NACHT	unannotated	not-clustered	not-clustered	noasm	n/a	n/a
CCO37512.1	1108050	Basidiomycota	Agaricomycetes	Rhizoctonia solani AG-1 IB	1388	143	333	unannotated	NACHT	WD	not-clustered	not-clustered	noasm	n/a	n/a
CCO37535.1	1108050	Basidiomycota	Agaricomycetes	Rhizoctonia solani AG-1 IB	680	45	234	unannotated	NACHT	unannotated	CCO33277	unannotated	noasm	n/a	n/a
CCO37617.1	1108050	Basidiomycota	Agaricomycetes	Rhizoctonia solani AG-1 IB	886	225	411	unannotated	NACHT	WD	KIM77258	BAMLKL	noasm	n/a	n/a
CCO37786.1	1108050	Basidiomycota	Agaricomycetes	Rhizoctonia solani AG-1 IB	739	1	141	unannotated	unannotated	TPR	not-clustered	not-clustered	noasm	n/a	n/a
CCO37843.1	1108050	Basidiomycota	Agaricomycetes	Rhizoctonia solani AG-1 IB	415	274	414	unannotated	NACHT	unannotated	KIM77258	BAMLKL	noasm	n/a	n/a
CCO38093.1	1108050	Basidiomycota	Agaricomycetes	Rhizoctonia solani AG-1 IB	280	69	260	unannotated	NACHT	unannotated	not-clustered	not-clustered	noasm	n/a	n/a
CCX04374.1	1076935	Ascomycota	Pezizomycetes	Pyronema omphalodes CBS 100304	158	1	92	unannotated	unannotated	unannotated	not-clustered	not-clustered	noasm	n/a	n/a
CCX04398.1	1076935	Ascomycota	Pezizomycetes	Pyronema omphalodes CBS 100304	1557	280	471	HELO-LIKE	unannotated	ANK	OCL06397	HELO-LIKE	noasm	n/a	n/a
CCX04620.1	1076935	Ascomycota	Pezizomycetes	Pyronema omphalodes CBS 100304	478	256	446	HELO-LIKE	unannotated	unannotated	OCL06397	HELO-LIKE	noasm	n/a	n/a
CCX05081.1	1076935	Ascomycota	Pezizomycetes	Pyronema omphalodes CBS 100304	622	215	452	unannotated	AAA	unannotated	not-clustered	not-clustered	noasm	n/a	n/a
CCX05131.1	1076935	Ascomycota	Pezizomycetes	Pyronema omphalodes CBS 100304	226	5	111	unannotated	unannotated	unannotated	not-clustered	not-clustered	noasm	n/a	n/a
CCX05141.1	1076935	Ascomycota	Pezizomycetes	Pyronema omphalodes CBS 100304	114	1	82	unannotated	unannotated	unannotated	not-clustered	not-clustered	noasm	n/a	n/a
CCX05786.1	1076935	Ascomycota	Pezizomycetes	Pyronema omphalodes CBS 100304	140	1	109	unannotated	unannotated	unannotated	not-clustered	not-clustered	noasm	n/a	n/a
CCX05836.1	1076935	Ascomycota	Pezizomycetes	Pyronema omphalodes CBS 100304	303	124	273	SESB-LIKE	NACHT	unannotated	not-clustered	not-clustered	noasm	n/a	n/a
CCX05972.1	1076935	Ascomycota	Pezizomycetes	Pyronema omphalodes CBS 100304	209	173	209	unannotated	unannotated	unannotated	not-clustered	not-clustered	noasm	n/a	n/a
CCX06523.1	1076935	Ascomycota	Pezizomycetes	Pyronema omphalodes CBS 100304	1639	844	1028	SESB-LIKE	NACHT	ANK	not-clustered	not-clustered	noasm	n/a	n/a
CCX06761.1	1076935	Ascomycota	Pezizomycetes	Pyronema omphalodes CBS 100304	103	1	103	unannotated	unannotated	unannotated	not-clustered	not-clustered	noasm	n/a	n/a
CCX07110.1	1076935	Ascomycota	Pezizomycetes	Pyronema omphalodes CBS 100304	131	73	131	unannotated	unannotated	unannotated	not-clustered	not-clustered	noasm	n/a	n/a
CCX07123.1	1076935	Ascomycota	Pezizomycetes	Pyronema omphalodes CBS 100304	911	1	128	unannotated	unannotated	ANK	not-clustered	not-clustered	noasm	n/a	n/a
CCX07754.1	1076935	Ascomycota	Pezizomycetes	Pyronema omphalodes CBS 100304	704	236	573	HELO	NB-ARC	unannotated	not-clustered	not-clustered	noasm	n/a	n/a
CCX07973.1	1076935	Ascomycota	Pezizomycetes	Pyronema omphalodes CBS 100304	297	118	219	unannotated	unannotated	unannotated	not-clustered	not-clustered	noasm	n/a	n/a
CCX08275.1	1076935	Ascomycota	Pezizomycetes	Pyronema omphalodes CBS 100304	1258	114	305	unannotated	unannotated	ANK	not-clustered	not-clustered	noasm	n/a	n/a
CCX10850.1	1076935	Ascomycota	Pezizomycetes	Pyronema omphalodes CBS 100304	741	56	246	unannotated	unannotated	ANK	PVH69802	unannotated	noasm	n/a	n/a
CCX10918.1	1076935	Ascomycota	Pezizomycetes	Pyronema omphalodes CBS 100304	286	199	284	SESB-LIKE	unannotated	unannotated	not-clustered	not-clustered	noasm	n/a	n/a
CCX11324.1	1076935	Ascomycota	Pezizomycetes	Pyronema omphalodes CBS 100304	208	4	122	unannotated	unannotated	unannotated	not-clustered	not-clustered	noasm	n/a	n/a
CCX11407.1	1076935	Ascomycota	Pezizomycetes	Pyronema omphalodes CBS 100304	1175	297	470	GOODBYE-LIKE	AAA	TPR	RFU34722	GOODBYE-LIKE	noasm	n/a	n/a
CCX11459.1	1076935	Ascomycota	Pezizomycetes	Pyronema omphalodes CBS 100304	253	1	164	unannotated	unannotated	unannotated	not-clustered	not-clustered	noasm	n/a	n/a
CCX11664.1	1076935	Ascomycota	Pezizomycetes	Pyronema omphalodes CBS 100304	1238	393	693	SESB-LIKE	unannotated	unannotated	XP_011392840	SESB-LIKE	noasm	n/a	n/a
CCX11984.1	1076935	Ascomycota	Pezizomycetes	Pyronema omphalodes CBS 100304	305	139	298	unannotated	unannotated	unannotated	not-clustered	not-clustered	noasm	n/a	n/a
CCX12006.1	1076935	Ascomycota	Pezizomycetes	Pyronema omphalodes CBS 100304	1076	242	417	HELO-LIKE	unannotated	ANK	OCL06397	HELO-LIKE	noasm	n/a	n/a
CCX12057.1	1076935	Ascomycota	Pezizomycetes	Pyronema omphalodes CBS 100304	924	286	467	HELO-LIKE	unannotated	ANK	OCL06397	HELO-LIKE	noasm	n/a	n/a
CCX12088.1	1076935	Ascomycota	Pezizomycetes	Pyronema omphalodes CBS 100304	177	112	177	unannotated	unannotated	unannotated	not-clustered	not-clustered	noasm	n/a	n/a
CCX12100.1	1076935	Ascomycota	Pezizomycetes	Pyronema omphalodes CBS 100304	1024	284	469	HELO-LIKE	unannotated	ANK	OCL06397	HELO-LIKE	noasm	n/a	n/a
CCX12223.1	1076935	Ascomycota	Pezizomycetes	Pyronema omphalodes CBS 100304	184	18	144	unannotated	unannotated	unannotated	not-clustered	not-clustered	noasm	n/a	n/a
CCX12291.1	1076935	Ascomycota	Pezizomycetes	Pyronema omphalodes CBS 100304	537	233	526	GOODBYE-LIKE	NB-ARC	unannotated	CRL22788	GOODBYE-LIKE	noasm	n/a	n/a
CCX12884.1	1076935	Ascomycota	Pezizomycetes	Pyronema omphalodes CBS 100304	348	178	334	unannotated	unannotated	unannotated	not-clustered	not-clustered	noasm	n/a	n/a
CCX12888.1	1076935	Ascomycota	Pezizomycetes	Pyronema omphalodes CBS 100304	1384	655	837	TFIIIC_SUB6 HELO-LIKE	unannotated	ANK	not-clustered	not-clustered	noasm	n/a	n/a
CCX13168.1	1076935	Ascomycota	Pezizomycetes	Pyronema omphalodes CBS 100304	522	1	241	unannotated	unannotated	unannotated	not-clustered	not-clustered	noasm	n/a	n/a
CCX13199.1	1076935	Ascomycota	Pezizomycetes	Pyronema omphalodes CBS 100304	433	349	433	SESB-LIKE	unannotated	unannotated	not-clustered	not-clustered	noasm	n/a	n/a
CCX13697.1	1076935	Ascomycota	Pezizomycetes	Pyronema omphalodes CBS 100304	831	1	232	unannotated	unannotated	TPR	not-clustered	not-clustered	noasm	n/a	n/a
CCX13889.1	1076935	Ascomycota	Pezizomycetes	Pyronema omphalodes CBS 100304	1154	42	226	unannotated	unannotated	ANK	not-clustered	not-clustered	noasm	n/a	n/a
CCX15409.1	1076935	Ascomycota	Pezizomycetes	Pyronema omphalodes CBS 100304	347	272	342	HELO-LIKE	unannotated	unannotated	OCL06397	HELO-LIKE	noasm	n/a	n/a
CCX15416.1	1076935	Ascomycota	Pezizomycetes	Pyronema omphalodes CBS 100304	1351	479	680	SESB-LIKE	unannotated	ANK	not-clustered	not-clustered	noasm	n/a	n/a
CCX15438.1	1076935	Ascomycota	Pezizomycetes	Pyronema omphalodes CBS 100304	618	256	445	HELO-LIKE	unannotated	unannotated	OCL06397	HELO-LIKE	noasm	n/a	n/a
CCX15441.1	1076935	Ascomycota	Pezizomycetes	Pyronema omphalodes CBS 100304	994	366	571	SESB-LIKE	unannotated	ANK	XP_011392840	SESB-LIKE	noasm	n/a	n/a
CCX16278.1	1076935	Ascomycota	Pezizomycetes	Pyronema omphalodes CBS 100304	307	91	307	unannotated	NB-ARC	unannotated	not-clustered	not-clustered	noasm	n/a	n/a
CCX16348.1	1076935	Ascomycota	Pezizomycetes	Pyronema omphalodes CBS 100304	603	222	409	HELO-LIKE	unannotated	unannotated	OCL06397	HELO-LIKE	noasm	n/a	n/a
CCX16458.1	1076935	Ascomycota	Pezizomycetes	Pyronema omphalodes CBS 100304	246	77	239	unannotated	unannotated	unannotated	not-clustered	not-clustered	noasm	n/a	n/a
CCX16767.1	1076935	Ascomycota	Pezizomycetes	Pyronema omphalodes CBS 100304	776	54	243	unannotated	unannotated	ANK	PVH69802	unannotated	noasm	n/a	n/a
CCX30164.1	1076935	Ascomycota	Pezizomycetes	Pyronema omphalodes CBS 100304	480	263	449	HELO-LIKE	NACHT	unannotated	PWW74656	HELO-LIKE	noasm	n/a	n/a
CCX30308.1	1076935	Ascomycota	Pezizomycetes	Pyronema omphalodes CBS 100304	862	276	466	HELO-LIKE	unannotated	ANK	OCL06397	HELO-LIKE	noasm	n/a	n/a
CCX30504.1	1076935	Ascomycota	Pezizomycetes	Pyronema omphalodes CBS 100304	515	158	270	unannotated	unannotated	ANK	not-clustered	not-clustered	noasm	n/a	n/a
CCX30698.1	1076935	Ascomycota	Pezizomycetes	Pyronema omphalodes CBS 100304	702	26	329	unannotated	unannotated	TPR	not-clustered	not-clustered	noasm	n/a	n/a
CCX30770.1	1076935	Ascomycota	Pezizomycetes	Pyronema omphalodes CBS 100304	1311	384	568	HELO-LIKE	NACHT	ANK	not-clustered	not-clustered	noasm	n/a	n/a
CCX30781.1	1076935	Ascomycota	Pezizomycetes	Pyronema omphalodes CBS 100304	332	288	332	HELO-LIKE	unannotated	unannotated	OCL06397	HELO-LIKE	noasm	n/a	n/a
CCX30790.1	1076935	Ascomycota	Pezizomycetes	Pyronema omphalodes CBS 100304	858	164	359	unannotated	unannotated	ANK	not-clustered	not-clustered	noasm	n/a	n/a
CCX31033.1	1076935	Ascomycota	Pezizomycetes	Pyronema omphalodes CBS 100304	666	86	198	unannotated	unannotated	ANK	not-clustered	not-clustered	noasm	n/a	n/a
CCX31527.1	1076935	Ascomycota	Pezizomycetes	Pyronema omphalodes CBS 100304	486	220	486	HELO	unannotated	unannotated	not-clustered	not-clustered	noasm	n/a	n/a
CCX31591.1	1076935	Ascomycota	Pezizomycetes	Pyronema omphalodes CBS 100304	278	112	277	unannotated	unannotated	unannotated	not-clustered	not-clustered	noasm	n/a	n/a
CCX31662.1	1076935	Ascomycota	Pezizomycetes	Pyronema omphalodes CBS 100304	715	2	337	unannotated	unannotated	TPR	not-clustered	not-clustered	noasm	n/a	n/a
CCX31727.1	1076935	Ascomycota	Pezizomycetes	Pyronema omphalodes CBS 100304	615	201	371	unannotated	unannotated	ANK	not-clustered	not-clustered	noasm	n/a	n/a
CCX32192.1	1076935	Ascomycota	Pezizomycetes	Pyronema omphalodes CBS 100304	513	201	513	HELO	unannotated	unannotated	not-clustered	not-clustered	noasm	n/a	n/a
CCX32199.1	1076935	Ascomycota	Pezizomycetes	Pyronema omphalodes CBS 100304	1290	450	761	SESB-LIKE	unannotated	TPR	not-clustered	not-clustered	noasm	n/a	n/a
CCX32395.1	1076935	Ascomycota	Pezizomycetes	Pyronema omphalodes CBS 100304	1285	271	454	HELO-LIKE	unannotated	ANK	OCL06397	HELO-LIKE	noasm	n/a	n/a
CCX32614.1	1076935	Ascomycota	Pezizomycetes	Pyronema omphalodes CBS 100304	1171	294	477	HELO-LIKE	NACHT	ANK	PWW74656	HELO-LIKE	noasm	n/a	n/a
CCX32620.1	1076935	Ascomycota	Pezizomycetes	Pyronema omphalodes CBS 100304	1164	366	552	HELO-LIKE	NACHT	ANK	not-clustered	not-clustered	noasm	n/a	n/a
CCX32725.1	1076935	Ascomycota	Pezizomycetes	Pyronema omphalodes CBS 100304	886	57	225	unannotated	unannotated	ANK	not-clustered	not-clustered	noasm	n/a	n/a
CCX32835.1	1076935	Ascomycota	Pezizomycetes	Pyronema omphalodes CBS 100304	1048	279	468	HELO-LIKE	unannotated	ANK	OCL06397	HELO-LIKE	noasm	n/a	n/a
CCX33059.1	1076935	Ascomycota	Pezizomycetes	Pyronema omphalodes CBS 100304	1103	270	456	HELO-LIKE	unannotated	ANK	OCL06397	HELO-LIKE	noasm	n/a	n/a
CCX33228.1	1076935	Ascomycota	Pezizomycetes	Pyronema omphalodes CBS 100304	492	67	247	unannotated	NACHT	unannotated	not-clustered	not-clustered	noasm	n/a	n/a
CCX33253.1	1076935	Ascomycota	Pezizomycetes	Pyronema omphalodes CBS 100304	798	333	520	SESB-LIKE SESB-LIKE	NACHT	ANK	not-clustered	not-clustered	noasm	n/a	n/a
CCX33255.1	1076935	Ascomycota	Pezizomycetes	Pyronema omphalodes CBS 100304	775	231	355	GOODBYE-LIKE	unannotated	unannotated	not-clustered	not-clustered	noasm	n/a	n/a
CCX33315.1	1076935	Ascomycota	Pezizomycetes	Pyronema omphalodes CBS 100304	412	5	113	unannotated	unannotated	unannotated	not-clustered	not-clustered	noasm	n/a	n/a
CCX33329.1	1076935	Ascomycota	Pezizomycetes	Pyronema omphalodes CBS 100304	1208	124	475	SESB-LIKE	NB-ARC	TPR	not-clustered	not-clustered	noasm	n/a	n/a
CCX33417.1	1076935	Ascomycota	Pezizomycetes	Pyronema omphalodes CBS 100304	1267	307	656	SESB-LIKE	NB-ARC	TPR	XP_011392840	SESB-LIKE	noasm	n/a	n/a
CCX33860.1	1076935	Ascomycota	Pezizomycetes	Pyronema omphalodes CBS 100304	1358	278	471	HELO-LIKE	unannotated	ANK	OCL06397	HELO-LIKE	noasm	n/a	n/a
CCX33868.1	1076935	Ascomycota	Pezizomycetes	Pyronema omphalodes CBS 100304	141	1	109	unannotated	unannotated	unannotated	not-clustered	not-clustered	noasm	n/a	n/a
CCX34027.1	1076935	Ascomycota	Pezizomycetes	Pyronema omphalodes CBS 100304	996	49	240	unannotated	unannotated	ANK	PVH69802	unannotated	noasm	n/a	n/a
CCX34046.1	1076935	Ascomycota	Pezizomycetes	Pyronema omphalodes CBS 100304	267	9	188	unannotated	unannotated	unannotated	not-clustered	not-clustered	noasm	n/a	n/a
CCX34218.1	1076935	Ascomycota	Pezizomycetes	Pyronema omphalodes CBS 100304	1051	415	608	GOODBYE-LIKE	NACHT	ANK	not-clustered	not-clustered	noasm	n/a	n/a
CCX34592.1	1076935	Ascomycota	Pezizomycetes	Pyronema omphalodes CBS 100304	304	177	286	GOODBYE-LIKE	unannotated	unannotated	not-clustered	not-clustered	noasm	n/a	n/a
CCX34622.1	1076935	Ascomycota	Pezizomycetes	Pyronema omphalodes CBS 100304	574	10	139	unannotated	unannotated	ANK	not-clustered	not-clustered	noasm	n/a	n/a
CCX34632.1	1076935	Ascomycota	Pezizomycetes	Pyronema omphalodes CBS 100304	531	262	439	HELO-LIKE	unannotated	unannotated	PWW74656	HELO-LIKE	noasm	n/a	n/a
CCX34659.1	1076935	Ascomycota	Pezizomycetes	Pyronema omphalodes CBS 100304	267	1	153	unannotated	unannotated	unannotated	not-clustered	not-clustered	noasm	n/a	n/a
CCX34850.1	1076935	Ascomycota	Pezizomycetes	Pyronema omphalodes CBS 100304	234	158	234	unannotated	unannotated	unannotated	not-clustered	not-clustered	noasm	n/a	n/a
CDH56756.1	1263082	Mucoromycota	Mucoromycetes	Lichtheimia corymbifera JMRC:FSU:9682	2712	765	934	PKINASE	AAA	GAF HISKA HATPASE_C RESPONSE_REG	not-clustered	not-clustered	noasm	n/a	n/a
CDM26243.1	1365484	Ascomycota	Eurotiomycetes	Penicillium roqueforti FM164	174	2	171	unannotated	unannotated	unannotated	not-clustered	not-clustered	noasm	n/a	n/a
CDM26584.1	1365484	Ascomycota	Eurotiomycetes	Penicillium roqueforti FM164	770	217	395	HELO-LIKE	NACHT	unannotated	PWW74656	HELO-LIKE	noasm	n/a	n/a
CDM27067.1	1365484	Ascomycota	Eurotiomycetes	Penicillium roqueforti FM164	2505	792	946	unannotated	unannotated	unannotated	not-clustered	not-clustered	noasm	n/a	n/a
CDM28233.1	1365484	Ascomycota	Eurotiomycetes	Penicillium roqueforti FM164	1284	99	263	unannotated	unannotated	unannotated	not-clustered	not-clustered	noasm	n/a	n/a
CDM28684.1	1365484	Ascomycota	Eurotiomycetes	Penicillium roqueforti FM164	909	177	472	unannotated	NB-ARC	TPR	not-clustered	not-clustered	noasm	n/a	n/a
CDM28768.1	1365484	Ascomycota	Eurotiomycetes	Penicillium roqueforti FM164	2038	309	481	unannotated	unannotated	unannotated	RAK81296	GOODBYE-LIKE	noasm	n/a	n/a
CDM28873.1	1365484	Ascomycota	Eurotiomycetes	Penicillium roqueforti FM164	1433	378	699	SESB-LIKE	NB-ARC	unannotated	XP_011392840	SESB-LIKE	noasm	n/a	n/a
CDM29340.1	1365484	Ascomycota	Eurotiomycetes	Penicillium roqueforti FM164	1168	422	621	GOODBYE-LIKE	unannotated	ANK	EXM15090	GOODBYE-LIKE	noasm	n/a	n/a
CDM29510.1	1365484	Ascomycota	Eurotiomycetes	Penicillium roqueforti FM164	855	56	371	unannotated	unannotated	TPR	not-clustered	not-clustered	NLR13	7	28
CDM29880.1	1365484	Ascomycota	Eurotiomycetes	Penicillium roqueforti FM164	2996	384	577	unannotated	unannotated	unannotated	OCK99664	PUP	noasm	n/a	n/a
CDM30144.1	1365484	Ascomycota	Eurotiomycetes	Penicillium roqueforti FM164	1131	226	398	HELO-LIKE	unannotated	ANK	PWW74656	HELO-LIKE	noasm	n/a	n/a
CDM31599.1	1365484	Ascomycota	Eurotiomycetes	Penicillium roqueforti FM164	965	198	376	HELO-LIKE	unannotated	ANK	OCL06397	HELO-LIKE	noasm	n/a	n/a
CDM31663.1	1365484	Ascomycota	Eurotiomycetes	Penicillium roqueforti FM164	2024	404	583	unannotated	AAA	ANK	OCK99664	PUP	noasm	n/a	n/a
CDM32148.1	1365484	Ascomycota	Eurotiomycetes	Penicillium roqueforti FM164	1179	317	493	GOODBYE-LIKE	NACHT	ANK	EXM15090	GOODBYE-LIKE	noasm	n/a	n/a
CDM32509.1	1365484	Ascomycota	Eurotiomycetes	Penicillium roqueforti FM164	484	1	219	unannotated	unannotated	TPR	not-clustered	not-clustered	noasm	n/a	n/a
CDM32510.1	1365484	Ascomycota	Eurotiomycetes	Penicillium roqueforti FM164	216	166	216	SESB-LIKE	unannotated	unannotated	not-clustered	not-clustered	noasm	n/a	n/a
CDM32769.1	1365484	Ascomycota	Eurotiomycetes	Penicillium roqueforti FM164	224	42	158	unannotated	unannotated	unannotated	XP_009228193	PFD-LIKE	NLR07	8	27
CDM32979.1	1365484	Ascomycota	Eurotiomycetes	Penicillium roqueforti FM164	814	447	627	PUP	NACHT	unannotated	OCK99664	PUP	noasm	n/a	n/a
CDM33067.1	1365484	Ascomycota	Eurotiomycetes	Penicillium roqueforti FM164	763	309	687	PATATIN	NB-ARC	unannotated	XP_016644109	PATATIN	noasm	n/a	n/a
CDM33240.1	1365484	Ascomycota	Eurotiomycetes	Penicillium roqueforti FM164	87	1	87	unannotated	unannotated	unannotated	not-clustered	not-clustered	noasm	n/a	n/a
CDM33700.1	1365484	Ascomycota	Eurotiomycetes	Penicillium roqueforti FM164	207	44	206	unannotated	NACHT	unannotated	not-clustered	not-clustered	noasm	n/a	n/a
CDM34661.1	1365484	Ascomycota	Eurotiomycetes	Penicillium roqueforti FM164	1262	39	376	unannotated	NB-ARC	TPR	not-clustered	not-clustered	NLR07	5	19
CDM35126.1	1365484	Ascomycota	Eurotiomycetes	Penicillium roqueforti FM164	240	1	118	unannotated	unannotated	unannotated	not-clustered	not-clustered	noasm	n/a	n/a
CDM36730.1	1365484	Ascomycota	Eurotiomycetes	Penicillium roqueforti FM164	1067	389	581	unannotated	NACHT	ANK	OCK99664	PUP	noasm	n/a	n/a
CDM37228.1	1365484	Ascomycota	Eurotiomycetes	Penicillium roqueforti FM164	950	202	538	GOODBYE-LIKE	NB-ARC	TPR	EIT73271	GOODBYE-LIKE	noasm	n/a	n/a
CDM37253.1	1365484	Ascomycota	Eurotiomycetes	Penicillium roqueforti FM164	1024	117	311	unannotated	NACHT	WD	not-clustered	not-clustered	NLR07	43	64
CDM37255.1	1365484	Ascomycota	Eurotiomycetes	Penicillium roqueforti FM164	1211	86	277	unannotated	NACHT	WD	POR31696	unannotated	NLR07	6	27
CDM37282.1	1365484	Ascomycota	Eurotiomycetes	Penicillium roqueforti FM164	917	220	414	HELO-LIKE	NACHT	ANK	OCL06397	HELO-LIKE	noasm	n/a	n/a
CDM37572.1	1365484	Ascomycota	Eurotiomycetes	Penicillium roqueforti FM164	935	220	529	unannotated	NB-ARC	unannotated	not-clustered	not-clustered	noasm	n/a	n/a
CDM38605.1	1365484	Ascomycota	Eurotiomycetes	Penicillium roqueforti FM164	518	3	335	unannotated	unannotated	unannotated	not-clustered	not-clustered	noasm	n/a	n/a
CDO69449.1	5643	Basidiomycota	Agaricomycetes	Trametes cinnabarina	1485	253	450	unannotated	NACHT	WD	not-clustered	not-clustered	noasm	n/a	n/a
CDO69809.1	5643	Basidiomycota	Agaricomycetes	Trametes cinnabarina	1538	308	498	unannotated	unannotated	WD	not-clustered	not-clustered	noasm	n/a	n/a
CDO69929.1	5643	Basidiomycota	Agaricomycetes	Trametes cinnabarina	1560	289	490	unannotated	NACHT	WD	not-clustered	not-clustered	noasm	n/a	n/a
CDO71101.1	5643	Basidiomycota	Agaricomycetes	Trametes cinnabarina	1553	302	496	unannotated	unannotated	WD	not-clustered	not-clustered	noasm	n/a	n/a
CDO72551.1	5643	Basidiomycota	Agaricomycetes	Trametes cinnabarina	1528	270	467	unannotated	NACHT	WD	not-clustered	not-clustered	noasm	n/a	n/a
CDO72552.1	5643	Basidiomycota	Agaricomycetes	Trametes cinnabarina	1427	189	384	unannotated	NACHT	WD	not-clustered	not-clustered	noasm	n/a	n/a
CDO72559.1	5643	Basidiomycota	Agaricomycetes	Trametes cinnabarina	1481	252	447	unannotated	NACHT	WD	not-clustered	not-clustered	noasm	n/a	n/a
CDO72564.1	5643	Basidiomycota	Agaricomycetes	Trametes cinnabarina	694	265	449	unannotated	unannotated	unannotated	not-clustered	not-clustered	noasm	n/a	n/a
CDO74145.1	5643	Basidiomycota	Agaricomycetes	Trametes cinnabarina	803	221	425	unannotated	unannotated	unannotated	OBZ65626	BAMLKL	noasm	n/a	n/a
CDO75024.1	5643	Basidiomycota	Agaricomycetes	Trametes cinnabarina	545	246	450	unannotated	NACHT	unannotated	not-clustered	not-clustered	noasm	n/a	n/a
CDO75276.1	5643	Basidiomycota	Agaricomycetes	Trametes cinnabarina	1028	299	499	unannotated	unannotated	WD	not-clustered	not-clustered	noasm	n/a	n/a
CDO75279.1	5643	Basidiomycota	Agaricomycetes	Trametes cinnabarina	1563	293	490	unannotated	unannotated	WD	not-clustered	not-clustered	noasm	n/a	n/a
CDO75780.1	5643	Basidiomycota	Agaricomycetes	Trametes cinnabarina	1326	90	285	unannotated	unannotated	WD	not-clustered	not-clustered	noasm	n/a	n/a
CDO76519.1	5643	Basidiomycota	Agaricomycetes	Trametes cinnabarina	768	271	464	unannotated	unannotated	unannotated	not-clustered	not-clustered	noasm	n/a	n/a
CDO76899.1	5643	Basidiomycota	Agaricomycetes	Trametes cinnabarina	898	248	443	unannotated	NACHT	unannotated	OBZ65626	BAMLKL	noasm	n/a	n/a
CDO78245.1	5643	Basidiomycota	Agaricomycetes	Trametes cinnabarina	552	265	469	unannotated	NACHT	unannotated	not-clustered	not-clustered	noasm	n/a	n/a
CDO78295.1	5643	Basidiomycota	Agaricomycetes	Trametes cinnabarina	484	432	484	unannotated	unannotated	unannotated	not-clustered	not-clustered	noasm	n/a	n/a
CDP22885.1	515849	Ascomycota	Sordariomycetes	Podospora anserina S mat+	988	132	500	unannotated	AAA	unannotated	not-clustered	not-clustered	noasm	n/a	n/a
CDP24564.1	515849	Ascomycota	Sordariomycetes	Podospora anserina S mat+	427	237	416	GOODBYE-LIKE	unannotated	unannotated	EXM15090	GOODBYE-LIKE	noasm	n/a	n/a
CDP25792.1	515849	Ascomycota	Sordariomycetes	Podospora anserina S mat+	1742	63	219	unannotated	unannotated	ANK	not-clustered	not-clustered	noasm	n/a	n/a
CDP25848.1	515849	Ascomycota	Sordariomycetes	Podospora anserina S mat+	1178	375	561	PUP	NACHT	ANK	OCK99664	PUP	noasm	n/a	n/a
CDP25862.1	515849	Ascomycota	Sordariomycetes	Podospora anserina S mat+	2081	70	246	unannotated	unannotated	ANK	PLN83593	unannotated	noasm	n/a	n/a
CDP25878.1	515849	Ascomycota	Sordariomycetes	Podospora anserina S mat+	1117	766	952	DAO HELO-LIKE	NACHT	unannotated	not-clustered	not-clustered	noasm	n/a	n/a
CDP26075.1	515849	Ascomycota	Sordariomycetes	Podospora anserina S mat+	1137	209	557	SESB-LIKE	NB-ARC	TPR	not-clustered	not-clustered	noasm	n/a	n/a
CDP26546.1	515849	Ascomycota	Sordariomycetes	Podospora anserina S mat+	1121	71	266	PFD-LIKE	NACHT	WD	not-clustered	not-clustered	NLR13	2	23
CDP27388.1	515849	Ascomycota	Sordariomycetes	Podospora anserina S mat+	1206	411	598	PUP	unannotated	ANK	OCK99664	PUP	noasm	n/a	n/a
CDP27529.1	515849	Ascomycota	Sordariomycetes	Podospora anserina S mat+	1252	182	364	SESB-LIKE	unannotated	unannotated	not-clustered	not-clustered	noasm	n/a	n/a
CDP27531.1	515849	Ascomycota	Sordariomycetes	Podospora anserina S mat+	680	35	365	unannotated	unannotated	TPR	not-clustered	not-clustered	noasm	n/a	n/a
CDP28184.1	515849	Ascomycota	Sordariomycetes	Podospora anserina S mat+	442	284	418	unannotated	unannotated	unannotated	OCK99664	PUP	noasm	n/a	n/a
CDP29269.1	515849	Ascomycota	Sordariomycetes	Podospora anserina S mat+	868	112	442	unannotated	NB-ARC	unannotated	not-clustered	not-clustered	noasm	n/a	n/a
CDP29644.1	515849	Ascomycota	Sordariomycetes	Podospora anserina S mat+	576	5	89	unannotated	unannotated	unannotated	not-clustered	not-clustered	noasm	n/a	n/a
CDP29667.1	515849	Ascomycota	Sordariomycetes	Podospora anserina S mat+	1561	339	515	SESB-LIKE	unannotated	unannotated	XP_011392840	SESB-LIKE	noasm	n/a	n/a
CDP29975.1	515849	Ascomycota	Sordariomycetes	Podospora anserina S mat+	1065	58	227	unannotated	unannotated	ANK	not-clustered	not-clustered	noasm	n/a	n/a
CDP30152.1	515849	Ascomycota	Sordariomycetes	Podospora anserina S mat+	160	1	148	unannotated	unannotated	unannotated	not-clustered	not-clustered	noasm	n/a	n/a
CDP30253.1	515849	Ascomycota	Sordariomycetes	Podospora anserina S mat+	1350	371	561	SESB-LIKE	unannotated	unannotated	XP_011392840	SESB-LIKE	noasm	n/a	n/a
CDP30258.1	515849	Ascomycota	Sordariomycetes	Podospora anserina S mat+	603	429	574	GOODBYE-LIKE	unannotated	unannotated	not-clustered	not-clustered	noasm	n/a	n/a
CDP31281.1	515849	Ascomycota	Sordariomycetes	Podospora anserina S mat+	2017	297	485	GOODBYE-LIKE	NACHT	ANK	RFU34722	GOODBYE-LIKE	noasm	n/a	n/a
CDP31375.1	515849	Ascomycota	Sordariomycetes	Podospora anserina S mat+	1067	1	297	unannotated	NB-ARC	TPR	not-clustered	not-clustered	noasm	n/a	n/a
CDP31750.1	515849	Ascomycota	Sordariomycetes	Podospora anserina S mat+	1048	348	544	SESB-LIKE	unannotated	unannotated	XP_011392840	SESB-LIKE	noasm	n/a	n/a
CDZ98257.1	264483	Basidiomycota	Tremellomycetes	Phaffia rhodozyma	723	198	396	unannotated	AAA	unannotated	not-clustered	not-clustered	noasm	n/a	n/a
CEF72123.1	5518	Ascomycota	Sordariomycetes	Fusarium graminearum	1187	194	373	HELO-LIKE	NACHT	ANK	OCL06397	HELO-LIKE	noasm	n/a	n/a
CEF74370.1	5518	Ascomycota	Sordariomycetes	Fusarium graminearum	1764	226	406	HELO-LIKE	NACHT	unannotated	not-clustered	not-clustered	noasm	n/a	n/a
CEF74645.1	5518	Ascomycota	Sordariomycetes	Fusarium graminearum	1245	382	704	SESB-LIKE	NB-ARC	unannotated	not-clustered	not-clustered	noasm	n/a	n/a
CEF74871.1	5518	Ascomycota	Sordariomycetes	Fusarium graminearum	891	83	274	unannotated	NACHT	unannotated	POR31696	unannotated	NLR12	5	30
CEF75924.1	5518	Ascomycota	Sordariomycetes	Fusarium graminearum	684	200	390	HELO-LIKE	NACHT	unannotated	OCL06397	HELO-LIKE	noasm	n/a	n/a
CEF76092.1	5518	Ascomycota	Sordariomycetes	Fusarium graminearum	1703	402	596	PUP	NACHT	unannotated	OCK99664	PUP	noasm	n/a	n/a
CEF76158.1	5518	Ascomycota	Sordariomycetes	Fusarium graminearum	302	1	240	unannotated	unannotated	unannotated	not-clustered	not-clustered	noasm	n/a	n/a
CEF76197.1	5518	Ascomycota	Sordariomycetes	Fusarium graminearum	1598	402	591	unannotated	NACHT	WD	OCK99664	PUP	noasm	n/a	n/a
CEF76368.1	5518	Ascomycota	Sordariomycetes	Fusarium graminearum	1327	252	433	GOODBYE-LIKE	unannotated	ANK	not-clustered	not-clustered	noasm	n/a	n/a
CEF76425.1	5518	Ascomycota	Sordariomycetes	Fusarium graminearum	1249	416	606	PUP	NACHT	ANK	OCK99664	PUP	noasm	n/a	n/a
CEF76497.1	5518	Ascomycota	Sordariomycetes	Fusarium graminearum	2182	230	412	HELO-LIKE	NACHT	ANK	PWW74656	HELO-LIKE	noasm	n/a	n/a
CEF77804.1	5518	Ascomycota	Sordariomycetes	Fusarium graminearum	854	76	438	PFD-LIKE	unannotated	TPR	not-clustered	not-clustered	noasm	n/a	n/a
CEF78209.1	5518	Ascomycota	Sordariomycetes	Fusarium graminearum	1440	274	461	unannotated	unannotated	unannotated	XP_020135133	GOODBYE-LIKE	noasm	n/a	n/a
CEF78526.1	5518	Ascomycota	Sordariomycetes	Fusarium graminearum	1747	397	619	SESB-LIKE	unannotated	ANK	XP_011392840	SESB-LIKE	noasm	n/a	n/a
CEF78682.1	5518	Ascomycota	Sordariomycetes	Fusarium graminearum	981	377	560	unannotated	unannotated	ANK	XP_011392840	SESB-LIKE	noasm	n/a	n/a
CEF78909.1	5518	Ascomycota	Sordariomycetes	Fusarium graminearum	1011	277	491	HELO-LIKE	unannotated	unannotated	OCL06397	HELO-LIKE	noasm	n/a	n/a
CEF79515.1	5518	Ascomycota	Sordariomycetes	Fusarium graminearum	2050	158	332	HELO-LIKE	NACHT	ANK	PWW74656	HELO-LIKE	noasm	n/a	n/a
CEF79534.1	5518	Ascomycota	Sordariomycetes	Fusarium graminearum	1918	970	1152	PUP	unannotated	ANK	not-clustered	not-clustered	noasm	n/a	n/a
CEF79541.1	5518	Ascomycota	Sordariomycetes	Fusarium graminearum	1342	77	243	unannotated	NACHT	ANK	not-clustered	not-clustered	noasm	n/a	n/a
CEF79547.1	5518	Ascomycota	Sordariomycetes	Fusarium graminearum	1223	428	640	unannotated	unannotated	unannotated	not-clustered	not-clustered	noasm	n/a	n/a
CEF79559.1	5518	Ascomycota	Sordariomycetes	Fusarium graminearum	1002	395	571	unannotated	NACHT	ANK	OCK99664	PUP	noasm	n/a	n/a
CEF79622.1	5518	Ascomycota	Sordariomycetes	Fusarium graminearum	1766	462	643	GOODBYE-LIKE	unannotated	WD	not-clustered	not-clustered	noasm	n/a	n/a
CEF79665.1	5518	Ascomycota	Sordariomycetes	Fusarium graminearum	1168	412	599	RELA_SPOT	NACHT	unannotated	not-clustered	not-clustered	noasm	n/a	n/a
CEF79676.1	5518	Ascomycota	Sordariomycetes	Fusarium graminearum	884	95	287	unannotated	NACHT	unannotated	not-clustered	not-clustered	noasm	n/a	n/a
CEF83186.1	5518	Ascomycota	Sordariomycetes	Fusarium graminearum	986	316	667	SESB-LIKE	NB-ARC	TPR	XP_011392840	SESB-LIKE	noasm	n/a	n/a
CEF83294.1	5518	Ascomycota	Sordariomycetes	Fusarium graminearum	1323	195	389	HELO-LIKE	NACHT	WD	OCL06397	HELO-LIKE	noasm	n/a	n/a
CEF83995.1	5518	Ascomycota	Sordariomycetes	Fusarium graminearum	511	1	288	unannotated	NB-ARC	TPR	not-clustered	not-clustered	noasm	n/a	n/a
CEF84061.1	5518	Ascomycota	Sordariomycetes	Fusarium graminearum	1560	235	426	HELO	NACHT	ANK	OAA76622	HELO-LIKE/HELO/HELO-LIKE	noasm	n/a	n/a
CEF84083.1	5518	Ascomycota	Sordariomycetes	Fusarium graminearum	1463	403	575	SESB-LIKE	NACHT	TPR	XP_011392840	SESB-LIKE	noasm	n/a	n/a
CEF84263.1	5518	Ascomycota	Sordariomycetes	Fusarium graminearum	1374	284	482	GOODBYE-LIKE	NACHT	ANK	EXM15090	GOODBYE-LIKE	noasm	n/a	n/a
CEF85056.1	5518	Ascomycota	Sordariomycetes	Fusarium graminearum	1150	116	295	unannotated	NACHT	ANK	not-clustered	not-clustered	noasm	n/a	n/a
CEF85670.1	5518	Ascomycota	Sordariomycetes	Fusarium graminearum	1488	411	607	GOODBYE-LIKE	NACHT	WD	EXM15090	GOODBYE-LIKE	noasm	n/a	n/a
CEF86049.1	5518	Ascomycota	Sordariomycetes	Fusarium graminearum	1469	325	501	SESB-LIKE	NACHT	ANK	XP_011392840	SESB-LIKE	noasm	n/a	n/a
CEF86061.1	5518	Ascomycota	Sordariomycetes	Fusarium graminearum	524	137	328	unannotated	unannotated	unannotated	not-clustered	not-clustered	noasm	n/a	n/a
CEF86065.1	5518	Ascomycota	Sordariomycetes	Fusarium graminearum	1202	491	693	SESB-LIKE	unannotated	ANK	XP_011392840	SESB-LIKE	noasm	n/a	n/a
CEF86234.1	5518	Ascomycota	Sordariomycetes	Fusarium graminearum	580	358	512	unannotated	unannotated	unannotated	not-clustered	not-clustered	noasm	n/a	n/a
CEF87337.1	5518	Ascomycota	Sordariomycetes	Fusarium graminearum	915	355	535	GOODBYE-LIKE	unannotated	unannotated	EXM15090	GOODBYE-LIKE	noasm	n/a	n/a
CEF87648.1	5518	Ascomycota	Sordariomycetes	Fusarium graminearum	1407	289	478	GOODBYE-LIKE	unannotated	unannotated	RFU34722	GOODBYE-LIKE	noasm	n/a	n/a
CEF87775.1	5518	Ascomycota	Sordariomycetes	Fusarium graminearum	1388	217	412	HELO-LIKE	NACHT	unannotated	OCL06397	HELO-LIKE	noasm	n/a	n/a
CEF87833.1	5518	Ascomycota	Sordariomycetes	Fusarium graminearum	1713	7	338	unannotated	NB-ARC	TPR ANK	not-clustered	not-clustered	noasm	n/a	n/a
CEF88302.1	5518	Ascomycota	Sordariomycetes	Fusarium graminearum	1348	417	604	PUP	NACHT	ANK	OCK99664	PUP	noasm	n/a	n/a
CEF88659.1	5518	Ascomycota	Sordariomycetes	Fusarium graminearum	1516	350	547	RELA_SPOT	NACHT	WD	not-clustered	not-clustered	noasm	n/a	n/a
CEF88745.1	5518	Ascomycota	Sordariomycetes	Fusarium graminearum	990	120	305	unannotated	unannotated	ANK	XP_007693719	unannotated	NLR13	16	38
CEF88795.1	5518	Ascomycota	Sordariomycetes	Fusarium graminearum	1423	227	416	HELO	NACHT	ANK	OAA76622	HELO-LIKE/HELO/HELO-LIKE	noasm	n/a	n/a
CEF88807.1	5518	Ascomycota	Sordariomycetes	Fusarium graminearum	1079	290	486	GOODBYE-LIKE	NACHT	unannotated	EXM15090	GOODBYE-LIKE	noasm	n/a	n/a
CEG02349.1	1318456	Ascomycota	Sordariomycetes	Fusarium pseudograminearum CS3220	648	436	648	TPR TPR TPR TPR SESB-LIKE SESB-LIKE	unannotated	unannotated	not-clustered	not-clustered	noasm	n/a	n/a
CEG02570.1	1318458	Ascomycota	Sordariomycetes	Fusarium pseudograminearum CS3487	878	2	77	unannotated	unannotated	ANK	not-clustered	not-clustered	noasm	n/a	n/a
CEG02692.1	1318458	Ascomycota	Sordariomycetes	Fusarium pseudograminearum CS3487	1570	644	845	SESB-LIKE	unannotated	ANK	not-clustered	not-clustered	noasm	n/a	n/a
CEG02763.1	1318458	Ascomycota	Sordariomycetes	Fusarium pseudograminearum CS3487	1293	92	280	PFD-LIKE	NACHT	unannotated	POR31696	unannotated	NLR13	6	28
CEG03183.1	1318458	Ascomycota	Sordariomycetes	Fusarium pseudograminearum CS3487	418	206	418	TPR SESB-LIKE SESB-LIKE	unannotated	unannotated	not-clustered	not-clustered	noasm	n/a	n/a
CEG03301.1	1318461	Ascomycota	Sordariomycetes	Fusarium acuminatum CS5907	174	38	151	unannotated	unannotated	unannotated	not-clustered	not-clustered	noasm	n/a	n/a
CEG03306.1	1318461	Ascomycota	Sordariomycetes	Fusarium acuminatum CS5907	942	259	456	unannotated	NACHT	unannotated	OCL06397	unannotated	noasm	n/a	n/a
CEG03357.1	1318461	Ascomycota	Sordariomycetes	Fusarium acuminatum CS5907	761	311	454	GOODBYE-LIKE	unannotated	unannotated	KFY76909	GOODBYE-LIKE	noasm	n/a	n/a
CEG03538.1	1318461	Ascomycota	Sordariomycetes	Fusarium acuminatum CS5907	1131	240	336	unannotated	unannotated	ANK	OCK99664	unannotated	noasm	n/a	n/a
CEG03602.1	1318461	Ascomycota	Sordariomycetes	Fusarium acuminatum CS5907	1149	397	573	PUP	NACHT	ANK	OCK99664	PUP	noasm	n/a	n/a
CEG03614.1	1318461	Ascomycota	Sordariomycetes	Fusarium acuminatum CS5907	643	132	437	unannotated	NB-ARC	TPR	not-clustered	not-clustered	noasm	n/a	n/a
CEG03910.1	1318461	Ascomycota	Sordariomycetes	Fusarium acuminatum CS5907	680	90	288	unannotated	unannotated	ANK	not-clustered	not-clustered	noasm	n/a	n/a
CEG03949.1	1318461	Ascomycota	Sordariomycetes	Fusarium acuminatum CS5907	680	199	392	HELO-LIKE	NACHT	unannotated	OCL06397	HELO-LIKE	noasm	n/a	n/a
CEG03954.1	1318461	Ascomycota	Sordariomycetes	Fusarium acuminatum CS5907	419	110	418	unannotated	NB-ARC	unannotated	not-clustered	not-clustered	noasm	n/a	n/a
CEG03958.1	1318461	Ascomycota	Sordariomycetes	Fusarium acuminatum CS5907	753	318	640	SESB-LIKE	NB-ARC	unannotated	not-clustered	not-clustered	noasm	n/a	n/a
CEG04038.1	1318461	Ascomycota	Sordariomycetes	Fusarium acuminatum CS5907	704	198	391	HELO-LIKE	NACHT	unannotated	OCL06397	HELO-LIKE	noasm	n/a	n/a
CEG04258.1	2594811	Ascomycota	Sordariomycetes	Fusarium clavum	838	114	305	unannotated	NACHT	unannotated	CVK98219	unannotated	noasm	n/a	n/a
CEG04379.1	2594811	Ascomycota	Sordariomycetes	Fusarium clavum	1642	402	601	GOODBYE-LIKE	NACHT	WD	EXM15090	GOODBYE-LIKE	noasm	n/a	n/a
CEG04418.1	2594811	Ascomycota	Sordariomycetes	Fusarium clavum	492	336	492	unannotated	NB-ARC	unannotated	OCK99664	PUP	noasm	n/a	n/a
CEG04434.1	2594811	Ascomycota	Sordariomycetes	Fusarium clavum	113	5	77	unannotated	unannotated	unannotated	not-clustered	not-clustered	noasm	n/a	n/a
CEG04734.1	2594811	Ascomycota	Sordariomycetes	Fusarium clavum	1311	392	589	PUP	NACHT	ANK	OCK99664	PUP	noasm	n/a	n/a
CEG04740.1	2594811	Ascomycota	Sordariomycetes	Fusarium clavum	464	88	286	unannotated	NACHT	unannotated	not-clustered	not-clustered	noasm	n/a	n/a
CEG04745.1	2594811	Ascomycota	Sordariomycetes	Fusarium clavum	935	1	183	unannotated	NACHT	WD	not-clustered	not-clustered	noasm	n/a	n/a
CEG04875.1	2594811	Ascomycota	Sordariomycetes	Fusarium clavum	457	128	327	unannotated	NACHT	unannotated	not-clustered	not-clustered	noasm	n/a	n/a
CEG04908.1	2594811	Ascomycota	Sordariomycetes	Fusarium clavum	790	185	375	GOODBYE-LIKE	NACHT	WD	not-clustered	not-clustered	noasm	n/a	n/a
CEG05103.1	2594811	Ascomycota	Sordariomycetes	Fusarium clavum	1001	244	654	SESB-LIKE	NB-ARC	TPR	not-clustered	not-clustered	noasm	n/a	n/a
CEG05105.1	2594811	Ascomycota	Sordariomycetes	Fusarium clavum	267	1	85	unannotated	unannotated	unannotated	not-clustered	not-clustered	noasm	n/a	n/a
CEG05133.1	2594811	Ascomycota	Sordariomycetes	Fusarium clavum	725	345	503	unannotated	AAA	unannotated	PVI00627	GOODBYE-LIKE	noasm	n/a	n/a
CEG05218.1	2594811	Ascomycota	Sordariomycetes	Fusarium clavum	909	264	452	HELO-LIKE	NACHT	unannotated	OCL06397	HELO-LIKE	noasm	n/a	n/a
CEG05229.1	2594811	Ascomycota	Sordariomycetes	Fusarium clavum	991	332	665	SESB-LIKE	NB-ARC	TPR	XP_011392840	SESB-LIKE	noasm	n/a	n/a
CEG05293.1	2594811	Ascomycota	Sordariomycetes	Fusarium clavum	458	218	364	HELO-LIKE	unannotated	unannotated	PWW74656	HELO-LIKE	noasm	n/a	n/a
CEJ54101.1	104259	Ascomycota	Eurotiomycetes	Penicillium brasilianum	2319	449	768	SESB-LIKE	unannotated	PUP	not-clustered	not-clustered	noasm	n/a	n/a
CEJ54581.1	104259	Ascomycota	Eurotiomycetes	Penicillium brasilianum	1018	187	370	HELO-LIKE	unannotated	ANK	OCL06397	HELO-LIKE	noasm	n/a	n/a
CEJ55150.1	104259	Ascomycota	Eurotiomycetes	Penicillium brasilianum	769	66	262	unannotated	NACHT	ANK	not-clustered	not-clustered	noasm	n/a	n/a
CEJ55264.1	104259	Ascomycota	Eurotiomycetes	Penicillium brasilianum	1402	404	597	PUP	NACHT	ANK	OCK99664	PUP	noasm	n/a	n/a
CEJ55500.1	104259	Ascomycota	Eurotiomycetes	Penicillium brasilianum	916	239	413	HELO-LIKE	NACHT	ANK	OCL06397	HELO-LIKE	noasm	n/a	n/a
CEJ55591.1	104259	Ascomycota	Eurotiomycetes	Penicillium brasilianum	1392	208	373	HELO-LIKE	unannotated	ANK	OCL06397	HELO-LIKE	noasm	n/a	n/a
CEJ55645.1	104259	Ascomycota	Eurotiomycetes	Penicillium brasilianum	1166	209	373	unannotated	NACHT	ANK	GAO87762	HELO-LIKE	noasm	n/a	n/a
CEJ56024.1	104259	Ascomycota	Eurotiomycetes	Penicillium brasilianum	599	304	490	GOODBYE-LIKE	unannotated	unannotated	RFU34722	GOODBYE-LIKE	noasm	n/a	n/a
CEJ56252.1	104259	Ascomycota	Eurotiomycetes	Penicillium brasilianum	939	5	145	unannotated	unannotated	ANK	not-clustered	not-clustered	noasm	n/a	n/a
CEJ56419.1	104259	Ascomycota	Eurotiomycetes	Penicillium brasilianum	1524	386	708	SESB-LIKE	NB-ARC	unannotated	XP_011392840	SESB-LIKE	noasm	n/a	n/a
CEJ57052.1	104259	Ascomycota	Eurotiomycetes	Penicillium brasilianum	759	225	403	HELO-LIKE	NACHT	ANK	PWW74656	HELO-LIKE	noasm	n/a	n/a
CEJ57105.1	104259	Ascomycota	Eurotiomycetes	Penicillium brasilianum	373	217	373	SESB-LIKE SESB-LIKE	NACHT	unannotated	not-clustered	not-clustered	noasm	n/a	n/a
CEJ57384.1	104259	Ascomycota	Eurotiomycetes	Penicillium brasilianum	1239	291	471	GOODBYE-LIKE	NACHT	ANK	EXM15090	GOODBYE-LIKE	noasm	n/a	n/a
CEJ57454.1	104259	Ascomycota	Eurotiomycetes	Penicillium brasilianum	1067	80	288	unannotated	NACHT	WD	POR31696	unannotated	NLR07	7	28
CEJ57466.1	104259	Ascomycota	Eurotiomycetes	Penicillium brasilianum	1223	383	700	PATATIN	NB-ARC	TPR	XP_016644109	PATATIN	noasm	n/a	n/a
CEJ57493.1	104259	Ascomycota	Eurotiomycetes	Penicillium brasilianum	1114	227	536	HELO-LIKE	NB-ARC	TPR	PCD20839	HELO-LIKE	noasm	n/a	n/a
CEJ57848.1	104259	Ascomycota	Eurotiomycetes	Penicillium brasilianum	1171	385	700	PATATIN	NB-ARC	TPR	XP_016644109	PATATIN	noasm	n/a	n/a
CEJ58172.1	104259	Ascomycota	Eurotiomycetes	Penicillium brasilianum	1545	318	482	unannotated	unannotated	unannotated	XP_020135133	GOODBYE-LIKE	noasm	n/a	n/a
CEJ58173.1	104259	Ascomycota	Eurotiomycetes	Penicillium brasilianum	1473	246	410	unannotated	unannotated	unannotated	not-clustered	not-clustered	noasm	n/a	n/a
CEJ58343.1	104259	Ascomycota	Eurotiomycetes	Penicillium brasilianum	417	1	183	unannotated	unannotated	TPR	not-clustered	not-clustered	noasm	n/a	n/a
CEJ58923.1	104259	Ascomycota	Eurotiomycetes	Penicillium brasilianum	1002	373	569	SESB-LIKE	NACHT	ANK	XP_011392840	SESB-LIKE	noasm	n/a	n/a
CEJ59102.1	104259	Ascomycota	Eurotiomycetes	Penicillium brasilianum	826	11	205	unannotated	unannotated	unannotated	not-clustered	not-clustered	noasm	n/a	n/a
CEJ59131.1	104259	Ascomycota	Eurotiomycetes	Penicillium brasilianum	523	376	523	SESB-LIKE	NACHT	unannotated	XP_011392840	SESB-LIKE	noasm	n/a	n/a
CEJ60586.1	104259	Ascomycota	Eurotiomycetes	Penicillium brasilianum	624	147	345	unannotated	NACHT	unannotated	not-clustered	not-clustered	noasm	n/a	n/a
CEJ60718.1	104259	Ascomycota	Eurotiomycetes	Penicillium brasilianum	2062	326	511	unannotated	AAA	unannotated	RAK81296	GOODBYE-LIKE	noasm	n/a	n/a
CEJ60880.1	104259	Ascomycota	Eurotiomycetes	Penicillium brasilianum	238	90	238	unannotated	NACHT	unannotated	POR31696	unannotated	noasm	n/a	n/a
CEJ61072.1	104259	Ascomycota	Eurotiomycetes	Penicillium brasilianum	2534	819	973	unannotated	unannotated	unannotated	not-clustered	not-clustered	noasm	n/a	n/a
CEJ61128.1	104259	Ascomycota	Eurotiomycetes	Penicillium brasilianum	1467	427	636	PUP	unannotated	ANK	OCK99664	PUP	noasm	n/a	n/a
CEJ61224.1	104259	Ascomycota	Eurotiomycetes	Penicillium brasilianum	1009	112	329	PFD-LIKE	unannotated	ANK	not-clustered	not-clustered	NLR07	22	39
CEJ61392.1	104259	Ascomycota	Eurotiomycetes	Penicillium brasilianum	1131	8	201	unannotated	NACHT	unannotated	not-clustered	not-clustered	noasm	n/a	n/a
CEJ61425.1	104259	Ascomycota	Eurotiomycetes	Penicillium brasilianum	1334	401	583	PUP	unannotated	ANK	OCK99664	PUP	noasm	n/a	n/a
CEJ61519.1	104259	Ascomycota	Eurotiomycetes	Penicillium brasilianum	409	34	226	unannotated	unannotated	unannotated	not-clustered	not-clustered	noasm	n/a	n/a
CEJ61523.1	104259	Ascomycota	Eurotiomycetes	Penicillium brasilianum	1175	448	632	PUP	NACHT	ANK	OCK99664	PUP	noasm	n/a	n/a
CEJ61540.1	104259	Ascomycota	Eurotiomycetes	Penicillium brasilianum	1261	141	301	GOODBYE-LIKE	unannotated	unannotated	not-clustered	not-clustered	noasm	n/a	n/a
CEJ61617.1	104259	Ascomycota	Eurotiomycetes	Penicillium brasilianum	372	14	152	unannotated	unannotated	unannotated	not-clustered	not-clustered	noasm	n/a	n/a
CEJ61808.1	104259	Ascomycota	Eurotiomycetes	Penicillium brasilianum	639	327	637	PUP	NB-ARC	unannotated	OCK99664	PUP	noasm	n/a	n/a
CEJ62129.1	104259	Ascomycota	Eurotiomycetes	Penicillium brasilianum	312	59	312	unannotated	unannotated	unannotated	not-clustered	not-clustered	noasm	n/a	n/a
CEJ62211.1	104259	Ascomycota	Eurotiomycetes	Penicillium brasilianum	801	367	702	PATATIN	NB-ARC	unannotated	XP_016644109	PATATIN	noasm	n/a	n/a
CEJ62356.1	104259	Ascomycota	Eurotiomycetes	Penicillium brasilianum	733	49	363	unannotated	NB-ARC	TPR	not-clustered	not-clustered	NLR07	6	28
CEJ62404.1	104259	Ascomycota	Eurotiomycetes	Penicillium brasilianum	267	213	261	unannotated	unannotated	unannotated	not-clustered	not-clustered	noasm	n/a	n/a
CEJ62482.1	104259	Ascomycota	Eurotiomycetes	Penicillium brasilianum	332	57	297	unannotated	unannotated	unannotated	not-clustered	not-clustered	NLR07	17	31
CEJ62505.1	104259	Ascomycota	Eurotiomycetes	Penicillium brasilianum	1108	84	279	unannotated	NACHT	WD	OSS51700	unannotated	NLR40	1	26
CEJ62507.1	104259	Ascomycota	Eurotiomycetes	Penicillium brasilianum	392	1	124	unannotated	unannotated	unannotated	not-clustered	not-clustered	noasm	n/a	n/a
CEJ62509.1	104259	Ascomycota	Eurotiomycetes	Penicillium brasilianum	476	265	463	GOODBYE-LIKE	NACHT	unannotated	EXM15090	GOODBYE-LIKE	noasm	n/a	n/a
CEJ62554.1	104259	Ascomycota	Eurotiomycetes	Penicillium brasilianum	560	80	276	unannotated	NACHT	unannotated	POR31696	unannotated	NLR07	6	28
CEJ62576.1	104259	Ascomycota	Eurotiomycetes	Penicillium brasilianum	1146	85	278	unannotated	NACHT	WD	POR31696	unannotated	NLR07	6	27
CEJ62687.1	104259	Ascomycota	Eurotiomycetes	Penicillium brasilianum	1044	82	269	unannotated	NACHT	WD	POR31696	unannotated	NLR07	9	26
CEJ62692.1	104259	Ascomycota	Eurotiomycetes	Penicillium brasilianum	958	336	641	PUP	NB-ARC	TPR	OCK99664	PUP	noasm	n/a	n/a
CEJ62717.1	104259	Ascomycota	Eurotiomycetes	Penicillium brasilianum	1293	85	278	unannotated	NACHT	WD	POR31696	unannotated	NLR07	6	27
CEJ62843.1	104259	Ascomycota	Eurotiomycetes	Penicillium brasilianum	1056	85	278	unannotated	NACHT	WD	POR31696	unannotated	NLR07	6	27
CEJ62910.1	104259	Ascomycota	Eurotiomycetes	Penicillium brasilianum	998	120	398	SESB-LIKE	unannotated	TPR	not-clustered	not-clustered	noasm	n/a	n/a
CEJ62927.1	104259	Ascomycota	Eurotiomycetes	Penicillium brasilianum	676	448	631	PUP	NACHT	unannotated	OCK99664	PUP	noasm	n/a	n/a
CEJ80058.1	1531966	Ascomycota	Sordariomycetes	Torrubiella hemipterigena	1191	429	607	unannotated	NACHT	ANK	OCK99664	PUP	noasm	n/a	n/a
CEJ80114.1	1531966	Ascomycota	Sordariomycetes	Torrubiella hemipterigena	973	273	474	unannotated	NACHT	unannotated	OCL06397	unannotated	noasm	n/a	n/a
CEJ81146.1	1531966	Ascomycota	Sordariomycetes	Torrubiella hemipterigena	1101	338	656	SESB-LIKE	NB-ARC	TPR	XP_011392840	SESB-LIKE	noasm	n/a	n/a
CEJ81162.1	1531966	Ascomycota	Sordariomycetes	Torrubiella hemipterigena	1454	216	393	HELO-LIKE	unannotated	ANK	OCL06397	HELO-LIKE	noasm	n/a	n/a
CEJ81165.1	1531966	Ascomycota	Sordariomycetes	Torrubiella hemipterigena	1190	225	632	SESB-LIKE	unannotated	TPR	XP_011392840	SESB-LIKE	noasm	n/a	n/a
CEJ81186.1	1531966	Ascomycota	Sordariomycetes	Torrubiella hemipterigena	1009	317	500	HELO-LIKE	unannotated	unannotated	PPJ60852	HELO-LIKE	noasm	n/a	n/a
CEJ81494.1	1531966	Ascomycota	Sordariomycetes	Torrubiella hemipterigena	662	102	422	unannotated	NB-ARC	TPR	not-clustered	not-clustered	noasm	n/a	n/a
CEJ81498.1	1531966	Ascomycota	Sordariomycetes	Torrubiella hemipterigena	2145	108	295	unannotated	unannotated	ANK	not-clustered	not-clustered	noasm	n/a	n/a
CEJ81550.1	1531966	Ascomycota	Sordariomycetes	Torrubiella hemipterigena	1303	220	400	HELO-LIKE	NACHT	ANK	OCL06397	HELO-LIKE	noasm	n/a	n/a
CEJ81552.1	1531966	Ascomycota	Sordariomycetes	Torrubiella hemipterigena	592	70	256	unannotated	NACHT	unannotated	PVH69802	unannotated	noasm	n/a	n/a
CEJ82458.1	1531966	Ascomycota	Sordariomycetes	Torrubiella hemipterigena	1131	234	653	SESB-LIKE	NB-ARC	TPR	OAQ78445	SESB-LIKE	noasm	n/a	n/a
CEJ82760.1	1531966	Ascomycota	Sordariomycetes	Torrubiella hemipterigena	522	343	522	PUP	NB-ARC	unannotated	OCK99664	PUP	noasm	n/a	n/a
CEJ82761.1	1531966	Ascomycota	Sordariomycetes	Torrubiella hemipterigena	421	1	116	unannotated	unannotated	TPR	not-clustered	not-clustered	noasm	n/a	n/a
CEJ82920.1	1531966	Ascomycota	Sordariomycetes	Torrubiella hemipterigena	1650	431	632	GOODBYE-LIKE	NACHT	unannotated	EXM15090	GOODBYE-LIKE	noasm	n/a	n/a
CEJ82925.1	1531966	Ascomycota	Sordariomycetes	Torrubiella hemipterigena	1224	412	592	unannotated	NACHT	ANK	OCK99664	PUP	noasm	n/a	n/a
CEJ82926.1	1531966	Ascomycota	Sordariomycetes	Torrubiella hemipterigena	1158	412	592	unannotated	NACHT	ANK	OCK99664	PUP	noasm	n/a	n/a
CEJ82927.1	1531966	Ascomycota	Sordariomycetes	Torrubiella hemipterigena	1650	431	624	GOODBYE-LIKE	unannotated	unannotated	EXM15090	GOODBYE-LIKE	noasm	n/a	n/a
CEJ82943.1	1531966	Ascomycota	Sordariomycetes	Torrubiella hemipterigena	249	85	249	unannotated	NACHT	unannotated	not-clustered	not-clustered	noasm	n/a	n/a
CEJ82946.1	1531966	Ascomycota	Sordariomycetes	Torrubiella hemipterigena	1245	290	482	GOODBYE-LIKE	NACHT	unannotated	EXM15090	GOODBYE-LIKE	noasm	n/a	n/a
CEJ82953.1	1531966	Ascomycota	Sordariomycetes	Torrubiella hemipterigena	1266	420	600	unannotated	NACHT	ANK	OCK99664	PUP	noasm	n/a	n/a
CEJ82954.1	1531966	Ascomycota	Sordariomycetes	Torrubiella hemipterigena	1200	420	600	unannotated	NACHT	ANK	OCK99664	PUP	noasm	n/a	n/a
CEJ83043.1	1531966	Ascomycota	Sordariomycetes	Torrubiella hemipterigena	1262	233	553	HELO-LIKE	NB-ARC	TPR	not-clustered	not-clustered	noasm	n/a	n/a
CEJ83108.1	1531966	Ascomycota	Sordariomycetes	Torrubiella hemipterigena	733	418	607	PUP	NACHT	unannotated	OCK99664	PUP	noasm	n/a	n/a
CEJ83109.1	1531966	Ascomycota	Sordariomycetes	Torrubiella hemipterigena	1471	430	628	PUP	NACHT	WD	OCK99664	PUP	noasm	n/a	n/a
CEJ83110.1	1531966	Ascomycota	Sordariomycetes	Torrubiella hemipterigena	1089	48	246	unannotated	NACHT	WD	PYI35418	unannotated	noasm	n/a	n/a
CEJ83831.1	1531966	Ascomycota	Sordariomycetes	Torrubiella hemipterigena	1329	231	547	HELO-LIKE	unannotated	TPR	not-clustered	not-clustered	noasm	n/a	n/a
CEJ85701.1	1531966	Ascomycota	Sordariomycetes	Torrubiella hemipterigena	640	167	307	HELO-LIKE	unannotated	ANK	not-clustered	not-clustered	noasm	n/a	n/a
CEJ86006.1	1531966	Ascomycota	Sordariomycetes	Torrubiella hemipterigena	1625	407	585	SESB-LIKE	unannotated	unannotated	XP_011392840	SESB-LIKE	noasm	n/a	n/a
CEJ86401.1	1531966	Ascomycota	Sordariomycetes	Torrubiella hemipterigena	1423	203	376	HELO-LIKE	NACHT	ANK	OCL06397	HELO-LIKE	noasm	n/a	n/a
CEJ86403.1	1531966	Ascomycota	Sordariomycetes	Torrubiella hemipterigena	1154	1	92	unannotated	unannotated	ANK	not-clustered	not-clustered	noasm	n/a	n/a
CEJ86995.1	1531966	Ascomycota	Sordariomycetes	Torrubiella hemipterigena	1467	295	484	GOODBYE-LIKE	unannotated	TPR	KFY76909	GOODBYE-LIKE	noasm	n/a	n/a
CEJ87062.1	1531966	Ascomycota	Sordariomycetes	Torrubiella hemipterigena	1040	408	606	GOODBYE-LIKE	NACHT	ANK	not-clustered	not-clustered	noasm	n/a	n/a
CEJ87159.1	1531966	Ascomycota	Sordariomycetes	Torrubiella hemipterigena	1675	317	496	unannotated	NACHT	ANK	not-clustered	not-clustered	noasm	n/a	n/a
CEJ87161.1	1531966	Ascomycota	Sordariomycetes	Torrubiella hemipterigena	1357	1	178	unannotated	NACHT	ANK	not-clustered	not-clustered	noasm	n/a	n/a
CEJ87213.1	1531966	Ascomycota	Sordariomycetes	Torrubiella hemipterigena	1697	720	873	unannotated	unannotated	ANK	not-clustered	not-clustered	noasm	n/a	n/a
CEJ87393.1	1531966	Ascomycota	Sordariomycetes	Torrubiella hemipterigena	1160	219	407	GOODBYE-LIKE	NACHT	WD	not-clustered	not-clustered	noasm	n/a	n/a
CEJ87794.1	1531966	Ascomycota	Sordariomycetes	Torrubiella hemipterigena	891	240	437	HELO-LIKE	NACHT	ANK	OCL06397	HELO-LIKE	noasm	n/a	n/a
CEJ88496.1	1531966	Ascomycota	Sordariomycetes	Torrubiella hemipterigena	946	315	634	unannotated	NB-ARC	TPR	OCK99664	PUP	noasm	n/a	n/a
CEJ89966.1	1531966	Ascomycota	Sordariomycetes	Torrubiella hemipterigena	653	15	295	unannotated	unannotated	TPR	not-clustered	not-clustered	noasm	n/a	n/a
CEJ90119.1	1531966	Ascomycota	Sordariomycetes	Torrubiella hemipterigena	233	88	225	unannotated	NACHT	unannotated	not-clustered	not-clustered	noasm	n/a	n/a
CEJ90274.1	1531966	Ascomycota	Sordariomycetes	Torrubiella hemipterigena	887	245	565	HELO-LIKE	NB-ARC	TPR	not-clustered	not-clustered	noasm	n/a	n/a
CEJ90298.1	1531966	Ascomycota	Sordariomycetes	Torrubiella hemipterigena	1829	266	453	HELO	NACHT	ANK	OAA76622	HELO-LIKE/HELO/HELO-LIKE	noasm	n/a	n/a
CEJ90304.1	1531966	Ascomycota	Sordariomycetes	Torrubiella hemipterigena	921	190	503	HELO-LIKE	NB-ARC	TPR	not-clustered	not-clustered	noasm	n/a	n/a
CEJ90305.1	1531966	Ascomycota	Sordariomycetes	Torrubiella hemipterigena	632	1	214	unannotated	unannotated	TPR	not-clustered	not-clustered	noasm	n/a	n/a
CEJ90347.1	1531966	Ascomycota	Sordariomycetes	Torrubiella hemipterigena	1491	418	609	GOODBYE-LIKE	NACHT	WD	not-clustered	not-clustered	noasm	n/a	n/a
CEJ90685.1	1531966	Ascomycota	Sordariomycetes	Torrubiella hemipterigena	1404	404	596	PUP	NACHT	ANK	OCK99664	PUP	noasm	n/a	n/a
CEJ90686.1	1531966	Ascomycota	Sordariomycetes	Torrubiella hemipterigena	1057	57	249	unannotated	NACHT	ANK	PVH69802	unannotated	noasm	n/a	n/a
CEJ90691.1	1531966	Ascomycota	Sordariomycetes	Torrubiella hemipterigena	1142	402	604	unannotated	unannotated	ANK	OCK99664	PUP	noasm	n/a	n/a
CEJ90699.1	1531966	Ascomycota	Sordariomycetes	Torrubiella hemipterigena	1661	383	565	unannotated	NACHT	unannotated	OCK99664	PUP	noasm	n/a	n/a
CEJ90700.1	1531966	Ascomycota	Sordariomycetes	Torrubiella hemipterigena	1262	1	166	unannotated	unannotated	unannotated	not-clustered	not-clustered	noasm	n/a	n/a
CEJ91432.1	1531966	Ascomycota	Sordariomycetes	Torrubiella hemipterigena	833	343	658	PUP	NB-ARC	TPR	OCK99664	PUP	noasm	n/a	n/a
CEJ91474.1	1531966	Ascomycota	Sordariomycetes	Torrubiella hemipterigena	1189	260	457	HELO-LIKE	unannotated	ANK	OCL06397	HELO-LIKE	noasm	n/a	n/a
CEJ91476.1	1531966	Ascomycota	Sordariomycetes	Torrubiella hemipterigena	1681	432	624	unannotated	unannotated	unannotated	OCK99664	PUP	noasm	n/a	n/a
CEJ91771.1	1531966	Ascomycota	Sordariomycetes	Torrubiella hemipterigena	605	1	289	unannotated	unannotated	TPR	not-clustered	not-clustered	noasm	n/a	n/a
CEJ91844.1	1531966	Ascomycota	Sordariomycetes	Torrubiella hemipterigena	1250	386	582	SESB-LIKE	NACHT	ANK	XP_011392840	SESB-LIKE	noasm	n/a	n/a
CEJ92143.1	1531966	Ascomycota	Sordariomycetes	Torrubiella hemipterigena	377	1	165	unannotated	unannotated	unannotated	not-clustered	not-clustered	noasm	n/a	n/a
CEJ92447.1	1531966	Ascomycota	Sordariomycetes	Torrubiella hemipterigena	798	45	379	unannotated	NB-ARC	TPR	not-clustered	not-clustered	noasm	n/a	n/a
CEJ92448.1	1531966	Ascomycota	Sordariomycetes	Torrubiella hemipterigena	794	14	333	unannotated	unannotated	TPR	not-clustered	not-clustered	noasm	n/a	n/a
CEJ92472.1	1531966	Ascomycota	Sordariomycetes	Torrubiella hemipterigena	1261	449	637	GOODBYE-LIKE	NACHT	WD	EXM15090	GOODBYE-LIKE	noasm	n/a	n/a
CEJ92473.1	1531966	Ascomycota	Sordariomycetes	Torrubiella hemipterigena	916	449	643	GOODBYE-LIKE	NACHT	unannotated	EXM15090	GOODBYE-LIKE	noasm	n/a	n/a
CEJ93014.1	1531966	Ascomycota	Sordariomycetes	Torrubiella hemipterigena	1212	409	602	PUP	NACHT	ANK	OCK99664	PUP	noasm	n/a	n/a
CEJ93269.1	1531966	Ascomycota	Sordariomycetes	Torrubiella hemipterigena	1149	450	631	SESB-LIKE	unannotated	unannotated	XP_011392840	SESB-LIKE	noasm	n/a	n/a
CEJ93515.1	1531966	Ascomycota	Sordariomycetes	Torrubiella hemipterigena	1432	676	855	SESB-LIKE GOODBYE-LIKE	NACHT	unannotated	OJJ74235	SESB-LIKE GOODBYE-LIKE	noasm	n/a	n/a
CEJ93516.1	1531966	Ascomycota	Sordariomycetes	Torrubiella hemipterigena	1065	309	488	GOODBYE-LIKE	NACHT	ZF-C2H2	EXM15090	GOODBYE-LIKE	noasm	n/a	n/a
CEJ93522.1	1531966	Ascomycota	Sordariomycetes	Torrubiella hemipterigena	1159	636	777	unannotated	unannotated	unannotated	not-clustered	not-clustered	noasm	n/a	n/a
CEJ93529.1	1531966	Ascomycota	Sordariomycetes	Torrubiella hemipterigena	1108	342	719	GOODBYE-LIKE	NB-ARC	TPR	not-clustered	not-clustered	noasm	n/a	n/a
CEJ93571.1	1531966	Ascomycota	Sordariomycetes	Torrubiella hemipterigena	1094	353	677	PUP	NB-ARC	TPR	OCK99664	PUP	noasm	n/a	n/a
CEJ93587.1	1531966	Ascomycota	Sordariomycetes	Torrubiella hemipterigena	1775	414	614	GOODBYE-LIKE	unannotated	unannotated	EXM15090	GOODBYE-LIKE	noasm	n/a	n/a
CEJ93673.1	1531966	Ascomycota	Sordariomycetes	Torrubiella hemipterigena	990	306	624	SESB-LIKE	NB-ARC	TPR	XP_011392840	SESB-LIKE	noasm	n/a	n/a
CEJ93674.1	1531966	Ascomycota	Sordariomycetes	Torrubiella hemipterigena	826	142	460	SESB-LIKE	NB-ARC	TPR	not-clustered	not-clustered	noasm	n/a	n/a
CEJ93676.1	1531966	Ascomycota	Sordariomycetes	Torrubiella hemipterigena	1319	415	589	PUP	NACHT	ANK	OCK99664	PUP	noasm	n/a	n/a
CEJ93677.1	1531966	Ascomycota	Sordariomycetes	Torrubiella hemipterigena	969	65	239	unannotated	NACHT	ANK	not-clustered	not-clustered	noasm	n/a	n/a
CEJ93768.1	1531966	Ascomycota	Sordariomycetes	Torrubiella hemipterigena	1373	432	620	GOODBYE-LIKE	NACHT	WD	EXM15090	GOODBYE-LIKE	noasm	n/a	n/a
CEJ94640.1	1531966	Ascomycota	Sordariomycetes	Torrubiella hemipterigena	1026	75	227	unannotated	unannotated	ANK	not-clustered	not-clustered	noasm	n/a	n/a
CEJ94647.1	1531966	Ascomycota	Sordariomycetes	Torrubiella hemipterigena	1631	719	884	unannotated	unannotated	ANK	not-clustered	not-clustered	noasm	n/a	n/a
CEL00483.1	454130	Ascomycota	Eurotiomycetes	Aspergillus calidoustus	1950	360	554	PUP	NACHT	ANK	OCK99664	PUP	noasm	n/a	n/a
CEL00491.1	454130	Ascomycota	Eurotiomycetes	Aspergillus calidoustus	1430	558	747	PUP	NACHT	ANK	not-clustered	not-clustered	noasm	n/a	n/a
CEL00916.1	454130	Ascomycota	Eurotiomycetes	Aspergillus calidoustus	287	1	237	unannotated	unannotated	unannotated	not-clustered	not-clustered	noasm	n/a	n/a
CEL00917.1	454130	Ascomycota	Eurotiomycetes	Aspergillus calidoustus	933	280	461	HELO-LIKE	unannotated	unannotated	OCL06397	HELO-LIKE	noasm	n/a	n/a
CEL01011.1	454130	Ascomycota	Eurotiomycetes	Aspergillus calidoustus	1526	461	624	PUP	NACHT	unannotated	OCK99664	PUP	noasm	n/a	n/a
CEL01176.1	454130	Ascomycota	Eurotiomycetes	Aspergillus calidoustus	1092	274	603	SESB-LIKE	unannotated	unannotated	XP_011392840	SESB-LIKE	noasm	n/a	n/a
CEL01299.1	454130	Ascomycota	Eurotiomycetes	Aspergillus calidoustus	1390	403	590	unannotated	NACHT	ANK	OCK99664	PUP	noasm	n/a	n/a
CEL01300.1	454130	Ascomycota	Eurotiomycetes	Aspergillus calidoustus	1322	335	522	unannotated	NACHT	ANK	OCK99664	PUP	noasm	n/a	n/a
CEL01301.1	454130	Ascomycota	Eurotiomycetes	Aspergillus calidoustus	1141	154	341	unannotated	NACHT	ANK	not-clustered	not-clustered	noasm	n/a	n/a
CEL01360.1	454130	Ascomycota	Eurotiomycetes	Aspergillus calidoustus	1500	367	560	GOODBYE-LIKE	NACHT	WD	EXM15090	GOODBYE-LIKE	noasm	n/a	n/a
CEL01806.1	454130	Ascomycota	Eurotiomycetes	Aspergillus calidoustus	1483	319	513	GOODBYE-LIKE	unannotated	unannotated	EXM15090	GOODBYE-LIKE	noasm	n/a	n/a
CEL02034.1	454130	Ascomycota	Eurotiomycetes	Aspergillus calidoustus	1005	243	596	GOODBYE-LIKE	NB-ARC	TPR	not-clustered	not-clustered	noasm	n/a	n/a
CEL02089.1	454130	Ascomycota	Eurotiomycetes	Aspergillus calidoustus	1415	345	534	GOODBYE-LIKE	unannotated	TPR	KFY76909	GOODBYE-LIKE	noasm	n/a	n/a
CEL02142.1	454130	Ascomycota	Eurotiomycetes	Aspergillus calidoustus	1199	324	652	PUP	NB-ARC	TPR	OCK99664	PUP	noasm	n/a	n/a
CEL02500.1	454130	Ascomycota	Eurotiomycetes	Aspergillus calidoustus	1111	227	540	HELO-LIKE	NB-ARC	TPR	not-clustered	not-clustered	noasm	n/a	n/a
CEL02523.1	454130	Ascomycota	Eurotiomycetes	Aspergillus calidoustus	238	26	238	unannotated	unannotated	unannotated	not-clustered	not-clustered	noasm	n/a	n/a
CEL02875.1	454130	Ascomycota	Eurotiomycetes	Aspergillus calidoustus	1479	325	521	unannotated	unannotated	unannotated	XP_020135133	GOODBYE-LIKE	noasm	n/a	n/a
CEL03041.1	454130	Ascomycota	Eurotiomycetes	Aspergillus calidoustus	818	76	402	unannotated	NB-ARC	TPR	not-clustered	not-clustered	noasm	n/a	n/a
CEL03059.1	454130	Ascomycota	Eurotiomycetes	Aspergillus calidoustus	713	4	199	unannotated	unannotated	TPR	not-clustered	not-clustered	noasm	n/a	n/a
CEL03122.1	454130	Ascomycota	Eurotiomycetes	Aspergillus calidoustus	1013	333	649	unannotated	NB-ARC	TPR	OCK99664	PUP	noasm	n/a	n/a
CEL03330.1	454130	Ascomycota	Eurotiomycetes	Aspergillus calidoustus	154	1	125	unannotated	unannotated	unannotated	not-clustered	not-clustered	noasm	n/a	n/a
CEL03477.1	454130	Ascomycota	Eurotiomycetes	Aspergillus calidoustus	662	228	563	SESB-LIKE	NACHT	unannotated	not-clustered	not-clustered	noasm	n/a	n/a
CEL03828.1	454130	Ascomycota	Eurotiomycetes	Aspergillus calidoustus	1065	205	401	HELO-LIKE	NACHT	WD	OCL06397	HELO-LIKE	noasm	n/a	n/a
CEL03835.1	454130	Ascomycota	Eurotiomycetes	Aspergillus calidoustus	1135	197	396	HELO-LIKE	NACHT	WD	OCL06397	HELO-LIKE	noasm	n/a	n/a
CEL04196.1	454130	Ascomycota	Eurotiomycetes	Aspergillus calidoustus	1250	90	284	unannotated	NACHT	ANK	not-clustered	not-clustered	noasm	n/a	n/a
CEL04219.1	454130	Ascomycota	Eurotiomycetes	Aspergillus calidoustus	675	91	285	unannotated	NACHT	DNAJ	not-clustered	not-clustered	NLR13	7	26
CEL04886.1	454130	Ascomycota	Eurotiomycetes	Aspergillus calidoustus	1118	214	547	unannotated	NB-ARC	TPR	not-clustered	not-clustered	noasm	n/a	n/a
CEL04889.1	454130	Ascomycota	Eurotiomycetes	Aspergillus calidoustus	1052	280	446	HELO-LIKE	NACHT	unannotated	OCL06397	HELO-LIKE	noasm	n/a	n/a
CEL04913.1	454130	Ascomycota	Eurotiomycetes	Aspergillus calidoustus	402	2	198	unannotated	unannotated	unannotated	not-clustered	not-clustered	noasm	n/a	n/a
CEL05950.1	454130	Ascomycota	Eurotiomycetes	Aspergillus calidoustus	1501	400	580	PUP	unannotated	ANK	OCK99664	PUP	noasm	n/a	n/a
CEL06035.1	454130	Ascomycota	Eurotiomycetes	Aspergillus calidoustus	905	254	440	HELO-LIKE	NACHT	unannotated	OCL06397	HELO-LIKE	noasm	n/a	n/a
CEL06063.1	454130	Ascomycota	Eurotiomycetes	Aspergillus calidoustus	1998	276	440	unannotated	unannotated	unannotated	RAK81296	GOODBYE-LIKE	noasm	n/a	n/a
CEL06459.1	454130	Ascomycota	Eurotiomycetes	Aspergillus calidoustus	732	2	315	unannotated	NB-ARC	TPR	not-clustered	not-clustered	noasm	n/a	n/a
CEL06478.1	454130	Ascomycota	Eurotiomycetes	Aspergillus calidoustus	1375	317	499	unannotated	unannotated	unannotated	XP_020135133	GOODBYE-LIKE	noasm	n/a	n/a
CEL06481.1	454130	Ascomycota	Eurotiomycetes	Aspergillus calidoustus	1349	410	565	unannotated	unannotated	ANK	OCK99664	PUP	noasm	n/a	n/a
CEL06482.1	454130	Ascomycota	Eurotiomycetes	Aspergillus calidoustus	1276	280	468	GOODBYE-LIKE	NACHT	ANK	EXM15090	GOODBYE-LIKE	noasm	n/a	n/a
CEL06623.1	454130	Ascomycota	Eurotiomycetes	Aspergillus calidoustus	1197	334	648	PUP	NB-ARC	TPR	OCK99664	PUP	noasm	n/a	n/a
CEL06851.1	454130	Ascomycota	Eurotiomycetes	Aspergillus calidoustus	1068	199	390	DUF3716	AAA	ANK	not-clustered	not-clustered	noasm	n/a	n/a
CEL06888.1	454130	Ascomycota	Eurotiomycetes	Aspergillus calidoustus	1300	387	569	PUP	NACHT	ANK	OCK99664	PUP	noasm	n/a	n/a
CEL06890.1	454130	Ascomycota	Eurotiomycetes	Aspergillus calidoustus	1571	420	625	unannotated	NACHT	WD	OCK99664	PUP	noasm	n/a	n/a
CEL07027.1	454130	Ascomycota	Eurotiomycetes	Aspergillus calidoustus	1659	197	365	HELO-LIKE	NACHT	ANK	PWW74656	HELO-LIKE	noasm	n/a	n/a
CEL07105.1	454130	Ascomycota	Eurotiomycetes	Aspergillus calidoustus	485	5	106	unannotated	unannotated	ANK	not-clustered	not-clustered	noasm	n/a	n/a
CEL07160.1	454130	Ascomycota	Eurotiomycetes	Aspergillus calidoustus	1110	355	553	GOODBYE-LIKE	unannotated	ANK	EXM15090	GOODBYE-LIKE	noasm	n/a	n/a
CEL07304.1	454130	Ascomycota	Eurotiomycetes	Aspergillus calidoustus	1570	379	678	SESB-LIKE	NB-ARC	unannotated	XP_011392840	SESB-LIKE	noasm	n/a	n/a
CEL07305.1	454130	Ascomycota	Eurotiomycetes	Aspergillus calidoustus	1182	1	290	unannotated	NB-ARC	unannotated	not-clustered	not-clustered	noasm	n/a	n/a
CEL07326.1	454130	Ascomycota	Eurotiomycetes	Aspergillus calidoustus	1192	289	476	HELO-LIKE	NACHT	unannotated	OCL06397	HELO-LIKE	noasm	n/a	n/a
CEL07327.1	454130	Ascomycota	Eurotiomycetes	Aspergillus calidoustus	1010	326	557	PUP	unannotated	unannotated	OCK99664	PUP	noasm	n/a	n/a
CEL07343.1	454130	Ascomycota	Eurotiomycetes	Aspergillus calidoustus	1251	361	667	PATATIN	NB-ARC	unannotated	XP_016644109	PATATIN	noasm	n/a	n/a
CEL07551.1	454130	Ascomycota	Eurotiomycetes	Aspergillus calidoustus	1632	324	517	GOODBYE-LIKE	NACHT	WD	EXM15090	GOODBYE-LIKE	noasm	n/a	n/a
CEL07678.1	454130	Ascomycota	Eurotiomycetes	Aspergillus calidoustus	1120	51	224	unannotated	unannotated	ANK	PVH69802	unannotated	noasm	n/a	n/a
CEL07734.1	454130	Ascomycota	Eurotiomycetes	Aspergillus calidoustus	821	438	616	PUP	unannotated	unannotated	OCK99664	PUP	noasm	n/a	n/a
CEL08131.1	454130	Ascomycota	Eurotiomycetes	Aspergillus calidoustus	1479	608	789	PUP GOODBYE-LIKE	NACHT	unannotated	not-clustered	not-clustered	noasm	n/a	n/a
CEL08269.1	454130	Ascomycota	Eurotiomycetes	Aspergillus calidoustus	1069	383	577	PUP	unannotated	ANK	OCK99664	PUP	noasm	n/a	n/a
CEL08493.1	454130	Ascomycota	Eurotiomycetes	Aspergillus calidoustus	1526	362	556	unannotated	NACHT	unannotated	OCK99664	PUP	noasm	n/a	n/a
CEL08535.1	454130	Ascomycota	Eurotiomycetes	Aspergillus calidoustus	605	202	396	HELO-LIKE	NACHT	unannotated	OCL06397	HELO-LIKE	noasm	n/a	n/a
CEL08543.1	454130	Ascomycota	Eurotiomycetes	Aspergillus calidoustus	1099	408	599	unannotated	NACHT	WD	OCK99664	PUP	noasm	n/a	n/a
CEL08594.1	454130	Ascomycota	Eurotiomycetes	Aspergillus calidoustus	1730	434	616	PUP	NACHT	unannotated	OCK99664	PUP	noasm	n/a	n/a
CEL08623.1	454130	Ascomycota	Eurotiomycetes	Aspergillus calidoustus	851	25	188	unannotated	NACHT	unannotated	not-clustered	not-clustered	noasm	n/a	n/a
CEL08718.1	454130	Ascomycota	Eurotiomycetes	Aspergillus calidoustus	2078	324	472	unannotated	NACHT	unannotated	RAK81296	GOODBYE-LIKE	noasm	n/a	n/a
CEL09008.1	454130	Ascomycota	Eurotiomycetes	Aspergillus calidoustus	1293	406	567	GOODBYE-LIKE	NACHT	ANK	EXM15090	GOODBYE-LIKE	noasm	n/a	n/a
CEL09041.1	454130	Ascomycota	Eurotiomycetes	Aspergillus calidoustus	1108	321	467	GOODBYE-LIKE	unannotated	AAA	not-clustered	not-clustered	noasm	n/a	n/a
CEL09201.1	454130	Ascomycota	Eurotiomycetes	Aspergillus calidoustus	1032	422	623	SESB-LIKE	unannotated	ANK	XP_011392840	SESB-LIKE	noasm	n/a	n/a
CEL09202.1	454130	Ascomycota	Eurotiomycetes	Aspergillus calidoustus	1029	419	620	SESB-LIKE	unannotated	ANK	XP_011392840	SESB-LIKE	noasm	n/a	n/a
CEL09204.1	454130	Ascomycota	Eurotiomycetes	Aspergillus calidoustus	623	32	226	unannotated	NACHT	unannotated	not-clustered	not-clustered	noasm	n/a	n/a
CEL09228.1	454130	Ascomycota	Eurotiomycetes	Aspergillus calidoustus	855	328	643	PUP	NB-ARC	TPR	OCK99664	PUP	noasm	n/a	n/a
CEL09236.1	454130	Ascomycota	Eurotiomycetes	Aspergillus calidoustus	1222	397	605	GOODBYE-LIKE	unannotated	ANK	EXM15090	GOODBYE-LIKE	noasm	n/a	n/a
CEL09353.1	454130	Ascomycota	Eurotiomycetes	Aspergillus calidoustus	1540	71	264	unannotated	NACHT	ANK	not-clustered	not-clustered	noasm	n/a	n/a
CEL09355.1	454130	Ascomycota	Eurotiomycetes	Aspergillus calidoustus	1475	382	574	unannotated	NACHT	unannotated	OCK99664	PUP	noasm	n/a	n/a
CEL09802.1	454130	Ascomycota	Eurotiomycetes	Aspergillus calidoustus	997	157	336	unannotated	unannotated	ANK	not-clustered	not-clustered	noasm	n/a	n/a
CEL09833.1	454130	Ascomycota	Eurotiomycetes	Aspergillus calidoustus	711	371	591	GOODBYE-LIKE	unannotated	unannotated	EXM15090	GOODBYE-LIKE	noasm	n/a	n/a
CEL09855.1	454130	Ascomycota	Eurotiomycetes	Aspergillus calidoustus	1078	1	165	unannotated	unannotated	ANK	not-clustered	not-clustered	noasm	n/a	n/a
CEL09860.1	454130	Ascomycota	Eurotiomycetes	Aspergillus calidoustus	851	226	403	HELO-LIKE	unannotated	unannotated	OCL06397	HELO-LIKE	noasm	n/a	n/a
CEL10172.1	454130	Ascomycota	Eurotiomycetes	Aspergillus calidoustus	917	179	373	unannotated	NACHT	unannotated	not-clustered	not-clustered	noasm	n/a	n/a
CEL10210.1	454130	Ascomycota	Eurotiomycetes	Aspergillus calidoustus	1383	206	383	HELO-LIKE	unannotated	ANK	OCL06397	HELO-LIKE	noasm	n/a	n/a
CEL10279.1	454130	Ascomycota	Eurotiomycetes	Aspergillus calidoustus	1976	295	481	GOODBYE-LIKE	unannotated	ANK	RFU34722	GOODBYE-LIKE	noasm	n/a	n/a
CEL10344.1	454130	Ascomycota	Eurotiomycetes	Aspergillus calidoustus	603	50	360	unannotated	NB-ARC	unannotated	not-clustered	not-clustered	noasm	n/a	n/a
CEL10426.1	454130	Ascomycota	Eurotiomycetes	Aspergillus calidoustus	1412	202	383	HELO-LIKE	NACHT	unannotated	not-clustered	not-clustered	noasm	n/a	n/a
CEL10467.1	454130	Ascomycota	Eurotiomycetes	Aspergillus calidoustus	761	340	534	GOODBYE-LIKE	NACHT	unannotated	EXM15090	GOODBYE-LIKE	noasm	n/a	n/a
CEL10496.1	454130	Ascomycota	Eurotiomycetes	Aspergillus calidoustus	647	301	638	PUP	NB-ARC	unannotated	OCK99664	PUP	noasm	n/a	n/a
CEL10523.1	454130	Ascomycota	Eurotiomycetes	Aspergillus calidoustus	1135	368	569	unannotated	NACHT	ANK	OCK99664	PUP	noasm	n/a	n/a
CEL10544.1	454130	Ascomycota	Eurotiomycetes	Aspergillus calidoustus	606	218	422	HELO HELO	NACHT	unannotated	OAA76622	HELO-LIKE/HELO/HELO-LIKE	noasm	n/a	n/a
CEL10576.1	454130	Ascomycota	Eurotiomycetes	Aspergillus calidoustus	1469	330	655	PUP	NB-ARC	TPR	OCK99664	PUP	noasm	n/a	n/a
CEL10661.1	454130	Ascomycota	Eurotiomycetes	Aspergillus calidoustus	1062	352	699	PATATIN	NACHT	TPR	XP_016644109	PATATIN	noasm	n/a	n/a
CEL10735.1	454130	Ascomycota	Eurotiomycetes	Aspergillus calidoustus	1084	85	268	unannotated	NACHT	ANK	not-clustered	not-clustered	noasm	n/a	n/a
CEL11009.1	454130	Ascomycota	Eurotiomycetes	Aspergillus calidoustus	998	319	667	PUP	NB-ARC	TPR	OCK99664	PUP	noasm	n/a	n/a
CEL11146.1	454130	Ascomycota	Eurotiomycetes	Aspergillus calidoustus	591	396	591	PUP	NB-ARC	unannotated	not-clustered	not-clustered	noasm	n/a	n/a
CEL11147.1	454130	Ascomycota	Eurotiomycetes	Aspergillus calidoustus	723	1	104	unannotated	unannotated	TPR	not-clustered	not-clustered	noasm	n/a	n/a
CEL11287.1	454130	Ascomycota	Eurotiomycetes	Aspergillus calidoustus	1114	331	688	SESB-LIKE	NB-ARC	TPR	not-clustered	not-clustered	noasm	n/a	n/a
CEL11363.1	454130	Ascomycota	Eurotiomycetes	Aspergillus calidoustus	1004	500	695	PUP	unannotated	unannotated	OCK99664	PUP	noasm	n/a	n/a
CEL11460.1	454130	Ascomycota	Eurotiomycetes	Aspergillus calidoustus	587	334	587	PUP	NB-ARC	unannotated	OCK99664	PUP	noasm	n/a	n/a
CEL11527.1	454130	Ascomycota	Eurotiomycetes	Aspergillus calidoustus	1465	318	513	GOODBYE-LIKE	NACHT	ANK	EXM15090	GOODBYE-LIKE	noasm	n/a	n/a
CEL11625.1	454130	Ascomycota	Eurotiomycetes	Aspergillus calidoustus	1148	483	681	PUP	unannotated	ANK	OCK99664	PUP	noasm	n/a	n/a
CEL11819.1	454130	Ascomycota	Eurotiomycetes	Aspergillus calidoustus	947	373	567	PUP	NACHT	unannotated	OCK99664	PUP	noasm	n/a	n/a
CEL11915.1	454130	Ascomycota	Eurotiomycetes	Aspergillus calidoustus	1629	389	582	PUP	NACHT	WD	OCK99664	PUP	noasm	n/a	n/a
CEL11925.1	454130	Ascomycota	Eurotiomycetes	Aspergillus calidoustus	545	376	544	PUP	NACHT	unannotated	OCK99664	PUP	noasm	n/a	n/a
CEL11941.1	454130	Ascomycota	Eurotiomycetes	Aspergillus calidoustus	1585	370	566	unannotated	NACHT	WD	OCK99664	PUP	noasm	n/a	n/a
CEL12039.1	454130	Ascomycota	Eurotiomycetes	Aspergillus calidoustus	301	160	301	unannotated	NACHT	unannotated	not-clustered	not-clustered	noasm	n/a	n/a
CEL52746.1	1108050	Basidiomycota	Agaricomycetes	Rhizoctonia solani AG-1 IB	503	277	467	unannotated	NACHT	unannotated	KIM77258	BAMLKL	noasm	n/a	n/a
CEL52787.1	1108050	Basidiomycota	Agaricomycetes	Rhizoctonia solani AG-1 IB	435	274	435	unannotated	NACHT	unannotated	KIM77258	BAMLKL	noasm	n/a	n/a
CEL52791.1	1108050	Basidiomycota	Agaricomycetes	Rhizoctonia solani AG-1 IB	1547	262	447	unannotated	unannotated	WD	KIM77258	BAMLKL	noasm	n/a	n/a
CEL52797.1	1108050	Basidiomycota	Agaricomycetes	Rhizoctonia solani AG-1 IB	1373	275	461	unannotated	unannotated	WD	KIM77258	BAMLKL	noasm	n/a	n/a
CEL52819.1	1108050	Basidiomycota	Agaricomycetes	Rhizoctonia solani AG-1 IB	1383	202	392	unannotated	NACHT	WD	KIM77258	BAMLKL	noasm	n/a	n/a
CEL52923.1	1108050	Basidiomycota	Agaricomycetes	Rhizoctonia solani AG-1 IB	1400	327	522	unannotated	unannotated	WD	KIM77258	BAMLKL	noasm	n/a	n/a
CEL52931.1	1108050	Basidiomycota	Agaricomycetes	Rhizoctonia solani AG-1 IB	1259	274	461	unannotated	unannotated	WD	KIM77258	BAMLKL	noasm	n/a	n/a
CEL53283.1	1108050	Basidiomycota	Agaricomycetes	Rhizoctonia solani AG-1 IB	1901	257	443	unannotated	NACHT	WD CAP59_MTRANSFER	KIM77258	BAMLKL	noasm	n/a	n/a
CEL53321.1	1108050	Basidiomycota	Agaricomycetes	Rhizoctonia solani AG-1 IB	1484	286	471	unannotated	NACHT	WD	KIM77258	BAMLKL	noasm	n/a	n/a
CEL53986.1	1108050	Basidiomycota	Agaricomycetes	Rhizoctonia solani AG-1 IB	402	284	402	unannotated	NACHT	unannotated	KIM77258	BAMLKL	noasm	n/a	n/a
CEL54019.1	1108050	Basidiomycota	Agaricomycetes	Rhizoctonia solani AG-1 IB	262	198	262	unannotated	unannotated	unannotated	KIM77258	BAMLKL	noasm	n/a	n/a
CEL54182.1	1108050	Basidiomycota	Agaricomycetes	Rhizoctonia solani AG-1 IB	1356	292	479	unannotated	NACHT	WD	not-clustered	not-clustered	noasm	n/a	n/a
CEL54229.1	1108050	Basidiomycota	Agaricomycetes	Rhizoctonia solani AG-1 IB	1607	381	570	unannotated	unannotated	WD	KIM77258	BAMLKL	noasm	n/a	n/a
CEL54309.1	1108050	Basidiomycota	Agaricomycetes	Rhizoctonia solani AG-1 IB	1523	281	485	unannotated	NACHT	WD	KEP45157	HELO-LIKE	noasm	n/a	n/a
CEL54312.1	1108050	Basidiomycota	Agaricomycetes	Rhizoctonia solani AG-1 IB	1527	295	485	unannotated	NACHT	WD	KEP45157	HELO-LIKE	noasm	n/a	n/a
CEL54317.1	1108050	Basidiomycota	Agaricomycetes	Rhizoctonia solani AG-1 IB	1575	303	509	unannotated	NACHT	WD	KEP45157	HELO-LIKE	noasm	n/a	n/a
CEL54386.1	1108050	Basidiomycota	Agaricomycetes	Rhizoctonia solani AG-1 IB	240	123	240	unannotated	NACHT	unannotated	KIM77258	BAMLKL	noasm	n/a	n/a
CEL54397.1	1108050	Basidiomycota	Agaricomycetes	Rhizoctonia solani AG-1 IB	1118	244	372	unannotated	unannotated	WD	KIM77258	BAMLKL	noasm	n/a	n/a
CEL54400.1	1108050	Basidiomycota	Agaricomycetes	Rhizoctonia solani AG-1 IB	476	308	473	unannotated	unannotated	unannotated	KEP45157	HELO-LIKE	noasm	n/a	n/a
CEL54423.1	1108050	Basidiomycota	Agaricomycetes	Rhizoctonia solani AG-1 IB	1336	222	408	unannotated	NACHT	WD	not-clustered	not-clustered	noasm	n/a	n/a
CEL54618.1	1108050	Basidiomycota	Agaricomycetes	Rhizoctonia solani AG-1 IB	703	232	422	unannotated	NACHT	unannotated	KIM77258	BAMLKL	noasm	n/a	n/a
CEL54640.1	1108050	Basidiomycota	Agaricomycetes	Rhizoctonia solani AG-1 IB	475	142	333	unannotated	NACHT	unannotated	KIM77258	BAMLKL	noasm	n/a	n/a
CEL54782.1	1108050	Basidiomycota	Agaricomycetes	Rhizoctonia solani AG-1 IB	1445	214	404	unannotated	NACHT	WD	KIM77258	BAMLKL	noasm	n/a	n/a
CEL54814.1	1108050	Basidiomycota	Agaricomycetes	Rhizoctonia solani AG-1 IB	1016	232	420	unannotated	NACHT	WD	KIM77258	BAMLKL	noasm	n/a	n/a
CEL54864.1	1108050	Basidiomycota	Agaricomycetes	Rhizoctonia solani AG-1 IB	1488	320	512	unannotated	NACHT	WD	KIM77258	BAMLKL	noasm	n/a	n/a
CEL54941.1	1108050	Basidiomycota	Agaricomycetes	Rhizoctonia solani AG-1 IB	1427	288	472	unannotated	NACHT	WD	KEP45157	HELO-LIKE	noasm	n/a	n/a
CEL54992.1	1108050	Basidiomycota	Agaricomycetes	Rhizoctonia solani AG-1 IB	889	20	319	unannotated	NB-ARC	TPR	not-clustered	not-clustered	noasm	n/a	n/a
CEL55007.1	1108050	Basidiomycota	Agaricomycetes	Rhizoctonia solani AG-1 IB	1370	358	515	unannotated	NACHT	WD	not-clustered	not-clustered	noasm	n/a	n/a
CEL55848.1	1108050	Basidiomycota	Agaricomycetes	Rhizoctonia solani AG-1 IB	1193	281	468	unannotated	NACHT	WD	not-clustered	not-clustered	noasm	n/a	n/a
CEL55904.1	1108050	Basidiomycota	Agaricomycetes	Rhizoctonia solani AG-1 IB	1483	272	459	unannotated	NACHT	WD	not-clustered	not-clustered	noasm	n/a	n/a
CEL56194.1	1108050	Basidiomycota	Agaricomycetes	Rhizoctonia solani AG-1 IB	1546	293	483	unannotated	NACHT	WD	KIM77258	BAMLKL	noasm	n/a	n/a
CEL56325.1	1108050	Basidiomycota	Agaricomycetes	Rhizoctonia solani AG-1 IB	562	202	393	unannotated	NACHT	unannotated	KIM77258	BAMLKL	noasm	n/a	n/a
CEL56336.1	1108050	Basidiomycota	Agaricomycetes	Rhizoctonia solani AG-1 IB	1296	262	665	PATATIN	NB-ARC	TPR	XP_016644109	PATATIN	noasm	n/a	n/a
CEL56612.1	1108050	Basidiomycota	Agaricomycetes	Rhizoctonia solani AG-1 IB	1063	1	92	unannotated	unannotated	WD	not-clustered	not-clustered	noasm	n/a	n/a
CEL56701.1	1108050	Basidiomycota	Agaricomycetes	Rhizoctonia solani AG-1 IB	136	1	109	unannotated	unannotated	unannotated	not-clustered	not-clustered	noasm	n/a	n/a
CEL56736.1	1108050	Basidiomycota	Agaricomycetes	Rhizoctonia solani AG-1 IB	1509	272	469	unannotated	unannotated	WD	KIM77258	BAMLKL	noasm	n/a	n/a
CEL56755.1	1108050	Basidiomycota	Agaricomycetes	Rhizoctonia solani AG-1 IB	1355	211	401	unannotated	NACHT	WD	KIM77258	BAMLKL	noasm	n/a	n/a
CEL56820.1	1108050	Basidiomycota	Agaricomycetes	Rhizoctonia solani AG-1 IB	1443	352	553	unannotated	NACHT	WD	KIM77258	BAMLKL	noasm	n/a	n/a
CEL56893.1	1108050	Basidiomycota	Agaricomycetes	Rhizoctonia solani AG-1 IB	1225	1	183	unannotated	NACHT	WD	not-clustered	not-clustered	noasm	n/a	n/a
CEL56957.1	1108050	Basidiomycota	Agaricomycetes	Rhizoctonia solani AG-1 IB	1452	284	473	unannotated	NACHT	WD	KIM77258	BAMLKL	noasm	n/a	n/a
CEL56961.1	1108050	Basidiomycota	Agaricomycetes	Rhizoctonia solani AG-1 IB	1791	308	522	unannotated	unannotated	WD	KEP45157	HELO-LIKE	noasm	n/a	n/a
CEL57088.1	1108050	Basidiomycota	Agaricomycetes	Rhizoctonia solani AG-1 IB	1442	351	551	unannotated	NACHT	WD	KIM77258	BAMLKL	noasm	n/a	n/a
CEL57195.1	1108050	Basidiomycota	Agaricomycetes	Rhizoctonia solani AG-1 IB	1506	300	486	unannotated	NACHT	WD	KIM77258	BAMLKL	noasm	n/a	n/a
CEL57291.1	1108050	Basidiomycota	Agaricomycetes	Rhizoctonia solani AG-1 IB	402	284	402	unannotated	NACHT	unannotated	KIM77258	BAMLKL	noasm	n/a	n/a
CEL57300.1	1108050	Basidiomycota	Agaricomycetes	Rhizoctonia solani AG-1 IB	511	271	457	unannotated	NACHT	unannotated	KIM77258	BAMLKL	noasm	n/a	n/a
CEL57333.1	1108050	Basidiomycota	Agaricomycetes	Rhizoctonia solani AG-1 IB	830	273	437	PATATIN	unannotated	TPR	XP_016644109	PATATIN	noasm	n/a	n/a
CEL57426.1	1108050	Basidiomycota	Agaricomycetes	Rhizoctonia solani AG-1 IB	1534	289	473	unannotated	NACHT	WD	KIM77258	BAMLKL	noasm	n/a	n/a
CEL58508.1	1108050	Basidiomycota	Agaricomycetes	Rhizoctonia solani AG-1 IB	561	205	393	unannotated	NACHT	unannotated	KIM77258	BAMLKL	noasm	n/a	n/a
CEL58540.1	1108050	Basidiomycota	Agaricomycetes	Rhizoctonia solani AG-1 IB	1507	271	459	unannotated	NACHT	WD	not-clustered	not-clustered	noasm	n/a	n/a
CEL58697.1	1108050	Basidiomycota	Agaricomycetes	Rhizoctonia solani AG-1 IB	741	57	253	unannotated	unannotated	PKINASE	not-clustered	not-clustered	noasm	n/a	n/a
CEL58698.1	1108050	Basidiomycota	Agaricomycetes	Rhizoctonia solani AG-1 IB	723	54	252	unannotated	unannotated	PKINASE	not-clustered	not-clustered	noasm	n/a	n/a
CEL58703.1	1108050	Basidiomycota	Agaricomycetes	Rhizoctonia solani AG-1 IB	1334	110	297	unannotated	NACHT	WD	KIM77258	BAMLKL	noasm	n/a	n/a
CEL58720.1	1108050	Basidiomycota	Agaricomycetes	Rhizoctonia solani AG-1 IB	178	45	171	unannotated	NACHT	unannotated	CCO33277	unannotated	noasm	n/a	n/a
CEL58741.1	1108050	Basidiomycota	Agaricomycetes	Rhizoctonia solani AG-1 IB	1454	232	420	unannotated	NACHT	WD	KIM77258	BAMLKL	noasm	n/a	n/a
CEL58769.1	1108050	Basidiomycota	Agaricomycetes	Rhizoctonia solani AG-1 IB	975	315	425	unannotated	unannotated	TPR	KIM77258	BAMLKL	noasm	n/a	n/a
CEL58839.1	1108050	Basidiomycota	Agaricomycetes	Rhizoctonia solani AG-1 IB	627	1	128	unannotated	unannotated	TPR	not-clustered	not-clustered	noasm	n/a	n/a
CEL58847.1	1108050	Basidiomycota	Agaricomycetes	Rhizoctonia solani AG-1 IB	1505	252	438	unannotated	NACHT	WD	not-clustered	not-clustered	noasm	n/a	n/a
CEL58872.1	1108050	Basidiomycota	Agaricomycetes	Rhizoctonia solani AG-1 IB	1435	232	423	unannotated	NACHT	WD	not-clustered	not-clustered	noasm	n/a	n/a
CEL59031.1	1108050	Basidiomycota	Agaricomycetes	Rhizoctonia solani AG-1 IB	1380	239	426	unannotated	NACHT	WD	KIM77258	BAMLKL	noasm	n/a	n/a
CEL59035.1	1108050	Basidiomycota	Agaricomycetes	Rhizoctonia solani AG-1 IB	1406	169	361	unannotated	NACHT	WD	KIM77258	BAMLKL	noasm	n/a	n/a
CEL59051.1	1108050	Basidiomycota	Agaricomycetes	Rhizoctonia solani AG-1 IB	1730	280	466	unannotated	NACHT	WD	KIM77258	BAMLKL	noasm	n/a	n/a
CEL59071.1	1108050	Basidiomycota	Agaricomycetes	Rhizoctonia solani AG-1 IB	900	430	620	unannotated	NACHT	unannotated	not-clustered	not-clustered	noasm	n/a	n/a
CEL59076.1	1108050	Basidiomycota	Agaricomycetes	Rhizoctonia solani AG-1 IB	1295	313	503	unannotated	NACHT	WD	KIM77258	BAMLKL	noasm	n/a	n/a
CEL59094.1	1108050	Basidiomycota	Agaricomycetes	Rhizoctonia solani AG-1 IB	573	347	436	unannotated	unannotated	unannotated	KIM77258	BAMLKL	noasm	n/a	n/a
CEL59095.1	1108050	Basidiomycota	Agaricomycetes	Rhizoctonia solani AG-1 IB	1139	47	247	unannotated	NACHT	WD	CCO33277	unannotated	noasm	n/a	n/a
CEL59111.1	1108050	Basidiomycota	Agaricomycetes	Rhizoctonia solani AG-1 IB	364	238	352	unannotated	unannotated	unannotated	not-clustered	not-clustered	noasm	n/a	n/a
CEL59569.1	1108050	Basidiomycota	Agaricomycetes	Rhizoctonia solani AG-1 IB	603	240	603	PATATIN	NB-ARC	unannotated	XP_016644109	PATATIN	noasm	n/a	n/a
CEL60098.1	1108050	Basidiomycota	Agaricomycetes	Rhizoctonia solani AG-1 IB	306	233	306	unannotated	unannotated	unannotated	KIM77258	BAMLKL	noasm	n/a	n/a
CEL60222.1	1108050	Basidiomycota	Agaricomycetes	Rhizoctonia solani AG-1 IB	2029	706	897	ASP	NACHT	WD	not-clustered	not-clustered	noasm	n/a	n/a
CEL60394.1	1108050	Basidiomycota	Agaricomycetes	Rhizoctonia solani AG-1 IB	1000	83	283	unannotated	NACHT	WD	not-clustered	not-clustered	noasm	n/a	n/a
CEL60517.1	1108050	Basidiomycota	Agaricomycetes	Rhizoctonia solani AG-1 IB	1326	102	285	unannotated	NACHT	WD	KIM77258	BAMLKL	noasm	n/a	n/a
CEL60527.1	1108050	Basidiomycota	Agaricomycetes	Rhizoctonia solani AG-1 IB	1316	272	458	unannotated	unannotated	WD	KIM77258	BAMLKL	noasm	n/a	n/a
CEL60532.1	1108050	Basidiomycota	Agaricomycetes	Rhizoctonia solani AG-1 IB	1492	267	455	unannotated	NACHT	WD	KIM77258	BAMLKL	noasm	n/a	n/a
CEL60638.1	1108050	Basidiomycota	Agaricomycetes	Rhizoctonia solani AG-1 IB	1176	344	638	PATATIN	unannotated	TPR	XP_016644109	PATATIN	noasm	n/a	n/a
CEL60755.1	1108050	Basidiomycota	Agaricomycetes	Rhizoctonia solani AG-1 IB	1166	345	634	PATATIN	unannotated	TPR	XP_016644109	PATATIN	noasm	n/a	n/a
CEL61224.1	1108050	Basidiomycota	Agaricomycetes	Rhizoctonia solani AG-1 IB	769	1	286	unannotated	unannotated	PKINASE	not-clustered	not-clustered	noasm	n/a	n/a
CEL61229.1	1108050	Basidiomycota	Agaricomycetes	Rhizoctonia solani AG-1 IB	1313	107	298	unannotated	NACHT	WD	not-clustered	not-clustered	noasm	n/a	n/a
CEL61304.1	1108050	Basidiomycota	Agaricomycetes	Rhizoctonia solani AG-1 IB	1223	123	316	unannotated	NACHT	WD	not-clustered	not-clustered	noasm	n/a	n/a
CEL61311.1	1108050	Basidiomycota	Agaricomycetes	Rhizoctonia solani AG-1 IB	1210	159	351	unannotated	NACHT	WD	not-clustered	not-clustered	noasm	n/a	n/a
CEL61441.1	1108050	Basidiomycota	Agaricomycetes	Rhizoctonia solani AG-1 IB	824	1	195	unannotated	NACHT	WD	not-clustered	not-clustered	noasm	n/a	n/a
CEL61538.1	1108050	Basidiomycota	Agaricomycetes	Rhizoctonia solani AG-1 IB	681	123	312	unannotated	NACHT	unannotated	KIM77258	BAMLKL	noasm	n/a	n/a
CEL61564.1	1108050	Basidiomycota	Agaricomycetes	Rhizoctonia solani AG-1 IB	1263	41	227	unannotated	NACHT	WD	CCO33277	unannotated	noasm	n/a	n/a
CEL61581.1	1108050	Basidiomycota	Agaricomycetes	Rhizoctonia solani AG-1 IB	384	260	384	unannotated	unannotated	unannotated	CEL61586	HELO-LIKE	noasm	n/a	n/a
CEL61586.1	1108050	Basidiomycota	Agaricomycetes	Rhizoctonia solani AG-1 IB	384	260	384	unannotated	NACHT	unannotated	CEL61586	HELO-LIKE	noasm	n/a	n/a
CEL61597.1	1108050	Basidiomycota	Agaricomycetes	Rhizoctonia solani AG-1 IB	1161	299	486	unannotated	NACHT	WD	KIM77258	BAMLKL	noasm	n/a	n/a
CEL61606.1	1108050	Basidiomycota	Agaricomycetes	Rhizoctonia solani AG-1 IB	560	234	436	ABM	NACHT	unannotated	not-clustered	not-clustered	noasm	n/a	n/a
CEL61679.1	1108050	Basidiomycota	Agaricomycetes	Rhizoctonia solani AG-1 IB	1136	1	180	unannotated	unannotated	WD	not-clustered	not-clustered	noasm	n/a	n/a
CEL62266.1	1108050	Basidiomycota	Agaricomycetes	Rhizoctonia solani AG-1 IB	1474	356	540	unannotated	NACHT	WD	KIM77258	BAMLKL	noasm	n/a	n/a
CEL62401.1	1108050	Basidiomycota	Agaricomycetes	Rhizoctonia solani AG-1 IB	1348	279	468	unannotated	NACHT	WD	KIM77258	BAMLKL	noasm	n/a	n/a
CEL62857.1	1108050	Basidiomycota	Agaricomycetes	Rhizoctonia solani AG-1 IB	1501	268	457	unannotated	NACHT	WD	KIM77258	BAMLKL	noasm	n/a	n/a
CEL62923.1	1108050	Basidiomycota	Agaricomycetes	Rhizoctonia solani AG-1 IB	1412	277	465	unannotated	NACHT	WD	KIM77258	BAMLKL	noasm	n/a	n/a
CEL62938.1	1108050	Basidiomycota	Agaricomycetes	Rhizoctonia solani AG-1 IB	984	277	467	unannotated	NACHT	unannotated	KIM77258	BAMLKL	noasm	n/a	n/a
CEL62941.1	1108050	Basidiomycota	Agaricomycetes	Rhizoctonia solani AG-1 IB	1390	275	461	unannotated	unannotated	WD	KIM77258	BAMLKL	noasm	n/a	n/a
CEL62947.1	1108050	Basidiomycota	Agaricomycetes	Rhizoctonia solani AG-1 IB	1387	275	461	unannotated	NACHT	WD	KIM77258	BAMLKL	noasm	n/a	n/a
CEL63152.1	1108050	Basidiomycota	Agaricomycetes	Rhizoctonia solani AG-1 IB	269	1	183	unannotated	NACHT	unannotated	not-clustered	not-clustered	noasm	n/a	n/a
CEL63175.1	1108050	Basidiomycota	Agaricomycetes	Rhizoctonia solani AG-1 IB	1493	256	445	unannotated	NACHT	WD	KIM77258	BAMLKL	noasm	n/a	n/a
CEL63510.1	1108050	Basidiomycota	Agaricomycetes	Rhizoctonia solani AG-1 IB	612	1	96	unannotated	unannotated	unannotated	not-clustered	not-clustered	noasm	n/a	n/a
CEL63511.1	1108050	Basidiomycota	Agaricomycetes	Rhizoctonia solani AG-1 IB	384	319	379	unannotated	unannotated	unannotated	not-clustered	not-clustered	noasm	n/a	n/a
CEL63531.1	1108050	Basidiomycota	Agaricomycetes	Rhizoctonia solani AG-1 IB	583	1	125	unannotated	unannotated	TPR	not-clustered	not-clustered	noasm	n/a	n/a
CEL63559.1	1108050	Basidiomycota	Agaricomycetes	Rhizoctonia solani AG-1 IB	1310	216	406	unannotated	NACHT	WD	not-clustered	not-clustered	noasm	n/a	n/a
CEL63630.1	1108050	Basidiomycota	Agaricomycetes	Rhizoctonia solani AG-1 IB	231	32	221	unannotated	unannotated	unannotated	not-clustered	not-clustered	noasm	n/a	n/a
CEL63638.1	1108050	Basidiomycota	Agaricomycetes	Rhizoctonia solani AG-1 IB	1438	222	411	unannotated	unannotated	WD	not-clustered	not-clustered	noasm	n/a	n/a
CEL63640.1	1108050	Basidiomycota	Agaricomycetes	Rhizoctonia solani AG-1 IB	1491	285	473	unannotated	NACHT	WD	not-clustered	not-clustered	noasm	n/a	n/a
CEL64014.1	1108050	Basidiomycota	Agaricomycetes	Rhizoctonia solani AG-1 IB	1025	6	297	unannotated	NB-ARC	TPR	not-clustered	not-clustered	noasm	n/a	n/a
CEN59396.1	454130	Ascomycota	Eurotiomycetes	Aspergillus calidoustus	516	274	474	GOODBYE-LIKE	NACHT	unannotated	EXM15090	GOODBYE-LIKE	noasm	n/a	n/a
CEN59457.1	454130	Ascomycota	Eurotiomycetes	Aspergillus calidoustus	1093	16	367	unannotated	NB-ARC	unannotated	not-clustered	not-clustered	noasm	n/a	n/a
CEN60308.1	454130	Ascomycota	Eurotiomycetes	Aspergillus calidoustus	142	7	71	unannotated	unannotated	unannotated	not-clustered	not-clustered	noasm	n/a	n/a
CEN60364.1	454130	Ascomycota	Eurotiomycetes	Aspergillus calidoustus	948	381	571	PUP	AAA	unannotated	OCK99664	PUP	noasm	n/a	n/a
CEN60377.1	454130	Ascomycota	Eurotiomycetes	Aspergillus calidoustus	636	350	467	SESB-LIKE	unannotated	unannotated	XP_011392840	SESB-LIKE	noasm	n/a	n/a
CEN60384.1	454130	Ascomycota	Eurotiomycetes	Aspergillus calidoustus	1339	74	251	unannotated	NACHT	ANK	not-clustered	not-clustered	noasm	n/a	n/a
CEN60567.1	454130	Ascomycota	Eurotiomycetes	Aspergillus calidoustus	1379	395	578	PUP	unannotated	ANK	OCK99664	PUP	noasm	n/a	n/a
CEN60826.1	454130	Ascomycota	Eurotiomycetes	Aspergillus calidoustus	882	205	400	HELO-LIKE	NACHT	WD	OCL06397	HELO-LIKE	noasm	n/a	n/a
CEN60827.1	454130	Ascomycota	Eurotiomycetes	Aspergillus calidoustus	669	186	381	HELO-LIKE HELO-LIKE	NACHT	unannotated	OCL06397	HELO-LIKE	noasm	n/a	n/a
CEN60901.1	454130	Ascomycota	Eurotiomycetes	Aspergillus calidoustus	2005	75	263	unannotated	NACHT	ANK	PLN83593	unannotated	noasm	n/a	n/a
CEN60989.1	454130	Ascomycota	Eurotiomycetes	Aspergillus calidoustus	1434	283	469	GOODBYE-LIKE	NACHT	unannotated	XP_002480069	GOODBYE-LIKE	noasm	n/a	n/a
CEN61006.1	454130	Ascomycota	Eurotiomycetes	Aspergillus calidoustus	1408	383	569	GOODBYE-LIKE	NACHT	ANK	EXM15090	GOODBYE-LIKE	noasm	n/a	n/a
CEN61109.1	454130	Ascomycota	Eurotiomycetes	Aspergillus calidoustus	1491	393	589	PUP	NACHT	WD	OCK99664	PUP	noasm	n/a	n/a
CEN61164.1	454130	Ascomycota	Eurotiomycetes	Aspergillus calidoustus	1170	326	512	PUP	unannotated	ANK	OCK99664	PUP	noasm	n/a	n/a
CEN61397.1	454130	Ascomycota	Eurotiomycetes	Aspergillus calidoustus	1178	185	335	unannotated	unannotated	ANK	GAO87762	HELO-LIKE	noasm	n/a	n/a
CEN61413.1	454130	Ascomycota	Eurotiomycetes	Aspergillus calidoustus	1342	687	875	PUP GOODBYE-LIKE	NACHT	unannotated	KFX51227	PUP GOODBYE-LIKE	noasm	n/a	n/a
CEN61468.1	454130	Ascomycota	Eurotiomycetes	Aspergillus calidoustus	672	196	389	HELO-LIKE	NACHT	unannotated	OCL06397	HELO-LIKE	noasm	n/a	n/a
CEN61711.1	454130	Ascomycota	Eurotiomycetes	Aspergillus calidoustus	1088	302	494	HELO-LIKE	unannotated	unannotated	OCL06397	HELO-LIKE	noasm	n/a	n/a
CEN61742.1	454130	Ascomycota	Eurotiomycetes	Aspergillus calidoustus	994	294	491	HELO-LIKE	unannotated	unannotated	OCL06397	HELO-LIKE	noasm	n/a	n/a
CEN61873.1	454130	Ascomycota	Eurotiomycetes	Aspergillus calidoustus	1222	333	646	PUP	NB-ARC	TPR	OCK99664	PUP	noasm	n/a	n/a
CEN61882.1	454130	Ascomycota	Eurotiomycetes	Aspergillus calidoustus	623	96	246	unannotated	unannotated	TPR	not-clustered	not-clustered	noasm	n/a	n/a
CEN61885.1	454130	Ascomycota	Eurotiomycetes	Aspergillus calidoustus	1248	273	448	GOODBYE-LIKE	NACHT	ANK	EXM15090	GOODBYE-LIKE	noasm	n/a	n/a
CEN61886.1	454130	Ascomycota	Eurotiomycetes	Aspergillus calidoustus	1256	281	456	GOODBYE-LIKE	NACHT	ANK	EXM15090	GOODBYE-LIKE	noasm	n/a	n/a
CEN61921.1	454130	Ascomycota	Eurotiomycetes	Aspergillus calidoustus	123	1	73	unannotated	unannotated	unannotated	not-clustered	not-clustered	noasm	n/a	n/a
CEN62035.1	454130	Ascomycota	Eurotiomycetes	Aspergillus calidoustus	1586	387	580	PUP	NACHT	unannotated	OCK99664	PUP	noasm	n/a	n/a
CEN62061.1	454130	Ascomycota	Eurotiomycetes	Aspergillus calidoustus	1022	313	511	HELO-LIKE	unannotated	unannotated	OCL06397	HELO-LIKE	noasm	n/a	n/a
CEN62394.1	454130	Ascomycota	Eurotiomycetes	Aspergillus calidoustus	1508	350	533	GOODBYE-LIKE	NACHT	unannotated	EXM15090	GOODBYE-LIKE	noasm	n/a	n/a
CEN62573.1	454130	Ascomycota	Eurotiomycetes	Aspergillus calidoustus	215	1	173	unannotated	unannotated	TPR	not-clustered	not-clustered	noasm	n/a	n/a
CEN62891.1	454130	Ascomycota	Eurotiomycetes	Aspergillus calidoustus	1044	152	474	HELO-LIKE	NB-ARC	TPR	not-clustered	not-clustered	noasm	n/a	n/a
CEO58318.1	104259	Ascomycota	Eurotiomycetes	Penicillium brasilianum	818	42	354	PFD-LIKE	NB-ARC	TPR	not-clustered	not-clustered	NLR07	6	25
CEO58413.1	104259	Ascomycota	Eurotiomycetes	Penicillium brasilianum	1332	204	400	HELO-LIKE	NACHT	WD	OCL06397	HELO-LIKE	noasm	n/a	n/a
CEO58476.1	104259	Ascomycota	Eurotiomycetes	Penicillium brasilianum	1107	340	544	SESB-LIKE	unannotated	unannotated	XP_011392840	SESB-LIKE	noasm	n/a	n/a
CEO59230.1	104259	Ascomycota	Eurotiomycetes	Penicillium brasilianum	1021	395	595	GOODBYE-LIKE	NACHT	ANK	EXM15090	GOODBYE-LIKE	noasm	n/a	n/a
CEO59386.1	104259	Ascomycota	Eurotiomycetes	Penicillium brasilianum	908	199	512	HELO-LIKE	unannotated	TPR	not-clustered	not-clustered	noasm	n/a	n/a
CEO59612.1	104259	Ascomycota	Eurotiomycetes	Penicillium brasilianum	1237	415	593	PUP	NACHT	ANK	OCK99664	PUP	noasm	n/a	n/a
CEO59613.1	104259	Ascomycota	Eurotiomycetes	Penicillium brasilianum	898	43	221	unannotated	NACHT	ANK	PVH69802	unannotated	noasm	n/a	n/a
CEO59702.1	104259	Ascomycota	Eurotiomycetes	Penicillium brasilianum	429	241	416	HELO-LIKE PFD-LIKE	NACHT	unannotated	OCL06397	HELO-LIKE	NLR07	168	190
CEO59708.1	104259	Ascomycota	Eurotiomycetes	Penicillium brasilianum	1176	88	283	unannotated	NACHT	WD	OSS51700	unannotated	NLR07	6	28
CEO59716.1	104259	Ascomycota	Eurotiomycetes	Penicillium brasilianum	1178	406	585	unannotated	NACHT	ANK	OCK99664	PUP	noasm	n/a	n/a
CEO59719.1	104259	Ascomycota	Eurotiomycetes	Penicillium brasilianum	1144	95	285	unannotated	NACHT	ANK	XP_007693719	unannotated	noasm	n/a	n/a
CEO59836.1	104259	Ascomycota	Eurotiomycetes	Penicillium brasilianum	891	296	476	GOODBYE-LIKE	NACHT	unannotated	not-clustered	not-clustered	noasm	n/a	n/a
CEO59983.1	104259	Ascomycota	Eurotiomycetes	Penicillium brasilianum	599	281	459	GOODBYE-LIKE	NACHT	unannotated	EXM15090	GOODBYE-LIKE	noasm	n/a	n/a
CEO60000.1	104259	Ascomycota	Eurotiomycetes	Penicillium brasilianum	1985	77	228	unannotated	NACHT	ANK	OTA04341	unannotated	noasm	n/a	n/a
CEO60846.1	104259	Ascomycota	Eurotiomycetes	Penicillium brasilianum	1117	376	690	SESB-LIKE	NB-ARC	TPR	XP_013278287	SESB-LIKE	noasm	n/a	n/a
CEO61082.1	104259	Ascomycota	Eurotiomycetes	Penicillium brasilianum	1023	409	605	PUP	NACHT	ANK	OCK99664	PUP	noasm	n/a	n/a
CRG83829.1	28573	Ascomycota	Eurotiomycetes	Talaromyces islandicus	1089	376	561	GOODBYE-LIKE	unannotated	ANK	EXM15090	GOODBYE-LIKE	noasm	n/a	n/a
CRG84038.1	28573	Ascomycota	Eurotiomycetes	Talaromyces islandicus	1732	381	576	PUP	NACHT	unannotated	OCK99664	PUP	noasm	n/a	n/a
CRG84914.1	28573	Ascomycota	Eurotiomycetes	Talaromyces islandicus	2124	534	696	unannotated	NACHT	TPR BZIP	KEY84097	NLR_HELICAL	noasm	n/a	n/a
CRG85930.1	28573	Ascomycota	Eurotiomycetes	Talaromyces islandicus	1407	367	558	GOODBYE-LIKE	NACHT	ANK THUMP	PYI07524	GOODBYE-LIKE	noasm	n/a	n/a
CRG85975.1	28573	Ascomycota	Eurotiomycetes	Talaromyces islandicus	1504	373	682	SESB-LIKE	NB-ARC	unannotated	XP_011392840	SESB-LIKE	noasm	n/a	n/a
CRG86823.1	28573	Ascomycota	Eurotiomycetes	Talaromyces islandicus	877	319	494	GOODBYE-LIKE	NACHT	ANK	OBW64840	GOODBYE-LIKE	noasm	n/a	n/a
CRG86887.1	28573	Ascomycota	Eurotiomycetes	Talaromyces islandicus	1077	412	624	PUP	AAA	ANK	OCK99664	PUP	noasm	n/a	n/a
CRG87386.1	28573	Ascomycota	Eurotiomycetes	Talaromyces islandicus	1204	416	609	unannotated	unannotated	ANK	OCK99664	PUP	noasm	n/a	n/a
CRG87959.1	28573	Ascomycota	Eurotiomycetes	Talaromyces islandicus	1227	508	839	GOODBYE-LIKE	NB-ARC	unannotated	not-clustered	not-clustered	noasm	n/a	n/a
CRG88256.1	28573	Ascomycota	Eurotiomycetes	Talaromyces islandicus	1172	382	693	PUP	NB-ARC	TPR	OCK99664	PUP	noasm	n/a	n/a
CRG88372.1	28573	Ascomycota	Eurotiomycetes	Talaromyces islandicus	1484	318	508	GOODBYE-LIKE	unannotated	unannotated	XP_020135133	GOODBYE-LIKE	noasm	n/a	n/a
CRG88490.1	28573	Ascomycota	Eurotiomycetes	Talaromyces islandicus	1211	323	654	PUP	NB-ARC	TPR	OCK99664	PUP	noasm	n/a	n/a
CRG88498.1	28573	Ascomycota	Eurotiomycetes	Talaromyces islandicus	337	266	337	unannotated	unannotated	unannotated	OCK99664	PUP	noasm	n/a	n/a
CRG88502.1	28573	Ascomycota	Eurotiomycetes	Talaromyces islandicus	1375	304	610	PUP	NB-ARC	TPR	OCK99664	PUP	noasm	n/a	n/a
CRG88509.1	28573	Ascomycota	Eurotiomycetes	Talaromyces islandicus	207	61	207	unannotated	unannotated	unannotated	not-clustered	not-clustered	noasm	n/a	n/a
CRG88510.1	28573	Ascomycota	Eurotiomycetes	Talaromyces islandicus	145	1	137	unannotated	unannotated	unannotated	not-clustered	not-clustered	noasm	n/a	n/a
CRG88563.1	28573	Ascomycota	Eurotiomycetes	Talaromyces islandicus	661	43	335	unannotated	NB-ARC	unannotated	not-clustered	not-clustered	noasm	n/a	n/a
CRG88616.1	28573	Ascomycota	Eurotiomycetes	Talaromyces islandicus	1156	236	415	HELO-LIKE	NACHT	ANK	PWW74656	HELO-LIKE	noasm	n/a	n/a
CRG88629.1	28573	Ascomycota	Eurotiomycetes	Talaromyces islandicus	1140	394	556	PUP	unannotated	ANK	OCK99664	PUP	noasm	n/a	n/a
CRG88699.1	28573	Ascomycota	Eurotiomycetes	Talaromyces islandicus	1265	388	515	unannotated	unannotated	ANK	OCK99664	PUP	noasm	n/a	n/a
CRG89140.1	28573	Ascomycota	Eurotiomycetes	Talaromyces islandicus	2084	326	505	unannotated	unannotated	unannotated	RAK81296	GOODBYE-LIKE	noasm	n/a	n/a
CRG89233.1	28573	Ascomycota	Eurotiomycetes	Talaromyces islandicus	1300	91	291	unannotated	NACHT	WD	OSS51700	unannotated	NLR07	8	29
CRG89396.1	28573	Ascomycota	Eurotiomycetes	Talaromyces islandicus	1114	267	446	SESB-LIKE SESB-LIKE	unannotated	MORN	not-clustered	not-clustered	noasm	n/a	n/a
CRG89608.1	28573	Ascomycota	Eurotiomycetes	Talaromyces islandicus	957	281	475	unannotated	NACHT	unannotated	OCL06397	HELO-LIKE	noasm	n/a	n/a
CRG89674.1	28573	Ascomycota	Eurotiomycetes	Talaromyces islandicus	1098	754	1058	PUP	NB-ARC	unannotated	not-clustered	not-clustered	noasm	n/a	n/a
CRG89769.1	28573	Ascomycota	Eurotiomycetes	Talaromyces islandicus	1291	406	601	unannotated	NACHT	WD	OCK99664	PUP	noasm	n/a	n/a
CRG89821.1	28573	Ascomycota	Eurotiomycetes	Talaromyces islandicus	1048	219	398	GOODBYE-LIKE	unannotated	WD	not-clustered	not-clustered	noasm	n/a	n/a
CRG89877.1	28573	Ascomycota	Eurotiomycetes	Talaromyces islandicus	510	431	485	PUP	unannotated	unannotated	OCK99664	PUP	noasm	n/a	n/a
CRG89878.1	28573	Ascomycota	Eurotiomycetes	Talaromyces islandicus	1128	327	646	PUP	NB-ARC	TPR	OCK99664	PUP	noasm	n/a	n/a
CRG89885.1	28573	Ascomycota	Eurotiomycetes	Talaromyces islandicus	433	226	433	unannotated	unannotated	unannotated	not-clustered	not-clustered	noasm	n/a	n/a
CRG90005.1	28573	Ascomycota	Eurotiomycetes	Talaromyces islandicus	1076	209	398	HELO-LIKE	unannotated	ANK SESB-LIKE	not-clustered	not-clustered	noasm	n/a	n/a
CRG90074.1	28573	Ascomycota	Eurotiomycetes	Talaromyces islandicus	1222	322	637	PUP	NB-ARC	PMI_TYPEI	not-clustered	not-clustered	noasm	n/a	n/a
CRG90151.1	28573	Ascomycota	Eurotiomycetes	Talaromyces islandicus	972	303	494	HELO-LIKE	NACHT	unannotated	OCL06397	HELO-LIKE	noasm	n/a	n/a
CRG90788.1	28573	Ascomycota	Eurotiomycetes	Talaromyces islandicus	288	245	288	PUP	unannotated	unannotated	not-clustered	not-clustered	noasm	n/a	n/a
CRG91125.1	28573	Ascomycota	Eurotiomycetes	Talaromyces islandicus	1445	407	602	PUP	NACHT	ANK	OCK99664	PUP	noasm	n/a	n/a
CRG91128.1	28573	Ascomycota	Eurotiomycetes	Talaromyces islandicus	1805	547	747	PRO-KUMA_ACTIV	NACHT	ANK PEPTIDASE_S8	not-clustered	not-clustered	noasm	n/a	n/a
CRG91367.1	28573	Ascomycota	Eurotiomycetes	Talaromyces islandicus	1071	413	563	GOODBYE-LIKE	unannotated	AAA	not-clustered	not-clustered	noasm	n/a	n/a
CRG91380.1	28573	Ascomycota	Eurotiomycetes	Talaromyces islandicus	941	385	568	PUP	NACHT	unannotated	OCK99664	PUP	noasm	n/a	n/a
CRG91472.1	28573	Ascomycota	Eurotiomycetes	Talaromyces islandicus	1336	350	467	unannotated	unannotated	unannotated	not-clustered	not-clustered	noasm	n/a	n/a
CRG91478.1	28573	Ascomycota	Eurotiomycetes	Talaromyces islandicus	938	408	602	PUP	NACHT	unannotated	OCK99664	PUP	noasm	n/a	n/a
CRG91689.1	28573	Ascomycota	Eurotiomycetes	Talaromyces islandicus	1334	310	474	PUP	unannotated	ANK	OCK99664	PUP	noasm	n/a	n/a
CRG91937.1	28573	Ascomycota	Eurotiomycetes	Talaromyces islandicus	1267	415	599	PUP	NACHT	ANK	OCK99664	PUP	noasm	n/a	n/a
CRG91970.1	28573	Ascomycota	Eurotiomycetes	Talaromyces islandicus	307	54	207	unannotated	unannotated	unannotated	not-clustered	not-clustered	noasm	n/a	n/a
CRG92353.1	28573	Ascomycota	Eurotiomycetes	Talaromyces islandicus	997	402	590	PUP	unannotated	ANK	OCK99664	PUP	noasm	n/a	n/a
CRG92548.1	28573	Ascomycota	Eurotiomycetes	Talaromyces islandicus	1979	1323	1514	SDS3 HELO-LIKE	NACHT	unannotated	not-clustered	not-clustered	noasm	n/a	n/a
CRG92691.1	28573	Ascomycota	Eurotiomycetes	Talaromyces islandicus	922	405	575	unannotated	NACHT	WD ZF-CCHC	OCK99664	PUP	noasm	n/a	n/a
CRG92711.1	28573	Ascomycota	Eurotiomycetes	Talaromyces islandicus	1074	340	667	PUP	unannotated	TPR	OCK99664	PUP	noasm	n/a	n/a
CRG92730.1	28573	Ascomycota	Eurotiomycetes	Talaromyces islandicus	1010	330	647	PUP	NB-ARC	TPR	OCK99664	PUP	noasm	n/a	n/a
CRG92733.1	28573	Ascomycota	Eurotiomycetes	Talaromyces islandicus	1658	371	562	PUP	NACHT	WD	OCK99664	PUP	noasm	n/a	n/a
CRG92803.1	28573	Ascomycota	Eurotiomycetes	Talaromyces islandicus	1514	313	657	PUP	NB-ARC	TPR	OCK99664	PUP	noasm	n/a	n/a
CRG92816.1	28573	Ascomycota	Eurotiomycetes	Talaromyces islandicus	251	1	111	unannotated	unannotated	unannotated	not-clustered	not-clustered	noasm	n/a	n/a
CRG92827.1	28573	Ascomycota	Eurotiomycetes	Talaromyces islandicus	690	340	667	PUP	unannotated	unannotated	OCK99664	PUP	noasm	n/a	n/a
CRJ79617.1	100787	Ascomycota	Sordariomycetes	Verticillium longisporum	674	59	248	unannotated	NACHT	WD	not-clustered	not-clustered	noasm	n/a	n/a
CRJ80607.1	100787	Ascomycota	Sordariomycetes	Verticillium longisporum	506	216	355	HELO-LIKE	unannotated	ANK	ELA33704	HELO-LIKE/HELO/HELO-LIKE	noasm	n/a	n/a
CRJ81407.1	100787	Ascomycota	Sordariomycetes	Verticillium longisporum	1918	361	544	SESB-LIKE	NACHT	MFS	XP_011392840	SESB-LIKE	noasm	n/a	n/a
CRJ82730.1	100787	Ascomycota	Sordariomycetes	Verticillium longisporum	795	52	358	unannotated	NB-ARC	TPR	not-clustered	not-clustered	noasm	n/a	n/a
CRJ88323.1	100787	Ascomycota	Sordariomycetes	Verticillium longisporum	1086	543	668	NATB_MDM20	unannotated	PRENYLTRANS	not-clustered	not-clustered	noasm	n/a	n/a
CRJ90030.1	100787	Ascomycota	Sordariomycetes	Verticillium longisporum	541	46	488	HELO-LIKE	unannotated	unannotated	not-clustered	not-clustered	noasm	n/a	n/a
CRJ96424.1	100787	Ascomycota	Sordariomycetes	Verticillium longisporum	579	262	518	SESB-LIKE	unannotated	unannotated	not-clustered	not-clustered	noasm	n/a	n/a
CRK03274.1	100787	Ascomycota	Sordariomycetes	Verticillium longisporum	373	24	184	unannotated	unannotated	unannotated	not-clustered	not-clustered	noasm	n/a	n/a
CRK05239.1	100787	Ascomycota	Sordariomycetes	Verticillium longisporum	577	356	434	SESB-LIKE	unannotated	unannotated	XP_011392840	SESB-LIKE	noasm	n/a	n/a
CRK05475.1	100787	Ascomycota	Sordariomycetes	Verticillium longisporum	303	1	152	unannotated	unannotated	unannotated	not-clustered	not-clustered	noasm	n/a	n/a
CRK05724.1	100787	Ascomycota	Sordariomycetes	Verticillium longisporum	927	65	410	unannotated	unannotated	TPR	not-clustered	not-clustered	noasm	n/a	n/a
CRK10105.1	100787	Ascomycota	Sordariomycetes	Verticillium longisporum	1237	416	593	unannotated	NACHT	ANK	OCK99664	PUP	noasm	n/a	n/a
CRK12129.1	100787	Ascomycota	Sordariomycetes	Verticillium longisporum	1058	322	657	SESB-LIKE	unannotated	TPR	XP_011392840	SESB-LIKE	noasm	n/a	n/a
CRK12347.1	100787	Ascomycota	Sordariomycetes	Verticillium longisporum	111	6	85	unannotated	unannotated	unannotated	not-clustered	not-clustered	noasm	n/a	n/a
CRK12372.1	100787	Ascomycota	Sordariomycetes	Verticillium longisporum	1176	396	589	SESB-LIKE	unannotated	unannotated	XP_011392840	SESB-LIKE	noasm	n/a	n/a
CRK12377.1	100787	Ascomycota	Sordariomycetes	Verticillium longisporum	1478	396	589	SESB-LIKE	unannotated	unannotated	XP_011392840	SESB-LIKE	noasm	n/a	n/a
CRK12764.1	100787	Ascomycota	Sordariomycetes	Verticillium longisporum	535	31	201	unannotated	NACHT	unannotated	not-clustered	not-clustered	noasm	n/a	n/a
CRK12887.1	100787	Ascomycota	Sordariomycetes	Verticillium longisporum	2463	303	493	HELO-LIKE	NACHT	HET	not-clustered	not-clustered	noasm	n/a	n/a
CRK12966.1	100787	Ascomycota	Sordariomycetes	Verticillium longisporum	1297	654	838	unannotated	NACHT	unannotated	not-clustered	not-clustered	noasm	n/a	n/a
CRK13213.1	100787	Ascomycota	Sordariomycetes	Verticillium longisporum	932	378	555	unannotated	NACHT	unannotated	OCK99664	PUP	noasm	n/a	n/a
CRK13442.1	100787	Ascomycota	Sordariomycetes	Verticillium longisporum	1100	299	499	GOODBYE-LIKE	unannotated	unannotated	KFY76909	GOODBYE-LIKE	noasm	n/a	n/a
CRK13788.1	100787	Ascomycota	Sordariomycetes	Verticillium longisporum	1008	222	395	HELO-LIKE	NACHT	ANK	OCL06397	HELO-LIKE	noasm	n/a	n/a
CRK14315.1	100787	Ascomycota	Sordariomycetes	Verticillium longisporum	650	201	536	HELO-LIKE	NB-ARC	unannotated	not-clustered	not-clustered	noasm	n/a	n/a
CRK14323.1	100787	Ascomycota	Sordariomycetes	Verticillium longisporum	594	134	524	HELO-LIKE	unannotated	unannotated	not-clustered	not-clustered	noasm	n/a	n/a
CRK14448.1	100787	Ascomycota	Sordariomycetes	Verticillium longisporum	1681	890	1067	PKINASE	NACHT	unannotated	not-clustered	not-clustered	noasm	n/a	n/a
CRK14677.1	100787	Ascomycota	Sordariomycetes	Verticillium longisporum	987	251	586	SESB-LIKE	unannotated	TPR	XP_011392840	SESB-LIKE	noasm	n/a	n/a
CRK15324.1	100787	Ascomycota	Sordariomycetes	Verticillium longisporum	1841	1004	1098	SESB-LIKE DIPHTHAMI_SYN	unannotated	unannotated	not-clustered	not-clustered	noasm	n/a	n/a
CRK15427.1	100787	Ascomycota	Sordariomycetes	Verticillium longisporum	1586	230	418	HELO-LIKE	NACHT	ANK	PWW74656	HELO-LIKE	noasm	n/a	n/a
CRK15991.1	100787	Ascomycota	Sordariomycetes	Verticillium longisporum	584	363	543	PUP	NACHT	unannotated	OCK99664	PUP	noasm	n/a	n/a
CRK16012.1	100787	Ascomycota	Sordariomycetes	Verticillium longisporum	457	414	442	PUP	unannotated	unannotated	OCK99664	PUP	noasm	n/a	n/a
CRK16252.1	100787	Ascomycota	Sordariomycetes	Verticillium longisporum	1235	309	493	unannotated	NACHT	ZF-C2H2	not-clustered	not-clustered	noasm	n/a	n/a
CRK16424.1	100787	Ascomycota	Sordariomycetes	Verticillium longisporum	398	233	396	HELO-LIKE	unannotated	unannotated	OCL06397	HELO-LIKE	noasm	n/a	n/a
CRK16433.1	100787	Ascomycota	Sordariomycetes	Verticillium longisporum	1391	367	662	SESB-LIKE	NB-ARC	unannotated	XP_011392840	SESB-LIKE	noasm	n/a	n/a
CRK16662.1	100787	Ascomycota	Sordariomycetes	Verticillium longisporum	1304	488	775	SESB-LIKE	unannotated	unannotated	XP_011392840	SESB-LIKE	noasm	n/a	n/a
CRK16715.1	100787	Ascomycota	Sordariomycetes	Verticillium longisporum	1305	649	840	NMRA GOODBYE-LIKE	NACHT	ANK	not-clustered	not-clustered	noasm	n/a	n/a
CRK16860.1	100787	Ascomycota	Sordariomycetes	Verticillium longisporum	630	381	586	GOODBYE-LIKE	unannotated	unannotated	EXM15090	GOODBYE-LIKE	noasm	n/a	n/a
CRK17588.1	100787	Ascomycota	Sordariomycetes	Verticillium longisporum	1613	503	669	GOODBYE-LIKE	unannotated	ANK	not-clustered	not-clustered	noasm	n/a	n/a
CRK17950.1	100787	Ascomycota	Sordariomycetes	Verticillium longisporum	632	277	480	HELO-LIKE	NACHT	unannotated	not-clustered	not-clustered	noasm	n/a	n/a
CRK18089.1	100787	Ascomycota	Sordariomycetes	Verticillium longisporum	1246	222	517	SESB-LIKE	NB-ARC	unannotated	not-clustered	not-clustered	noasm	n/a	n/a
CRK18104.1	100787	Ascomycota	Sordariomycetes	Verticillium longisporum	448	224	414	HELO-LIKE	unannotated	unannotated	OCL06397	HELO-LIKE	noasm	n/a	n/a
CRK18297.1	100787	Ascomycota	Sordariomycetes	Verticillium longisporum	1070	345	536	GOODBYE-LIKE	NACHT	ANK	EXM15090	GOODBYE-LIKE	noasm	n/a	n/a
CRK18321.1	100787	Ascomycota	Sordariomycetes	Verticillium longisporum	1517	350	498	SESB-LIKE	unannotated	unannotated	XP_011392840	SESB-LIKE	noasm	n/a	n/a
CRK18764.1	100787	Ascomycota	Sordariomycetes	Verticillium longisporum	973	271	470	unannotated	unannotated	unannotated	not-clustered	not-clustered	noasm	n/a	n/a
CRK20572.1	100787	Ascomycota	Sordariomycetes	Verticillium longisporum	1455	27	345	unannotated	unannotated	TPR	not-clustered	not-clustered	noasm	n/a	n/a
CRK20935.1	100787	Ascomycota	Sordariomycetes	Verticillium longisporum	462	145	332	unannotated	NACHT	unannotated	not-clustered	not-clustered	noasm	n/a	n/a
CRK20948.1	100787	Ascomycota	Sordariomycetes	Verticillium longisporum	1157	480	661	GOODBYE-LIKE	unannotated	unannotated	EXM15090	GOODBYE-LIKE	noasm	n/a	n/a
CRK21321.1	100787	Ascomycota	Sordariomycetes	Verticillium longisporum	1034	312	490	GOODBYE-LIKE	NACHT	ANK	EXM15090	GOODBYE-LIKE	noasm	n/a	n/a
CRK21323.1	100787	Ascomycota	Sordariomycetes	Verticillium longisporum	1386	362	657	SESB-LIKE	NB-ARC	unannotated	XP_011392840	SESB-LIKE	noasm	n/a	n/a
CRK22477.1	100787	Ascomycota	Sordariomycetes	Verticillium longisporum	943	28	345	unannotated	unannotated	TPR	not-clustered	not-clustered	noasm	n/a	n/a
CRK22522.1	100787	Ascomycota	Sordariomycetes	Verticillium longisporum	1755	347	498	SESB-LIKE	unannotated	PEPTIDASE_M20 M20_DIMER TRAPPC10 CHROMATE_TRANSP	XP_011392840	SESB-LIKE	noasm	n/a	n/a
CRK22525.1	100787	Ascomycota	Sordariomycetes	Verticillium longisporum	1657	998	1228	NATB_MDM20 SESB-LIKE SESB-LIKE	NACHT	unannotated	not-clustered	not-clustered	noasm	n/a	n/a
CRK22741.1	100787	Ascomycota	Sordariomycetes	Verticillium longisporum	1343	74	410	unannotated	unannotated	TPR CITRATE_BIND	not-clustered	not-clustered	noasm	n/a	n/a
CRK22752.1	100787	Ascomycota	Sordariomycetes	Verticillium longisporum	635	478	635	SESB-LIKE	unannotated	unannotated	not-clustered	not-clustered	noasm	n/a	n/a
CRK22897.1	100787	Ascomycota	Sordariomycetes	Verticillium longisporum	481	395	480	HELO-LIKE	unannotated	unannotated	OCL06397	HELO-LIKE	noasm	n/a	n/a
CRK23224.1	100787	Ascomycota	Sordariomycetes	Verticillium longisporum	631	31	352	HELO-LIKE	unannotated	TPR	not-clustered	not-clustered	noasm	n/a	n/a
CRK23626.1	100787	Ascomycota	Sordariomycetes	Verticillium longisporum	654	293	476	unannotated	NACHT	unannotated	not-clustered	not-clustered	noasm	n/a	n/a
CRK23789.1	100787	Ascomycota	Sordariomycetes	Verticillium longisporum	1349	780	875	NATB_MDM20	unannotated	unannotated	not-clustered	not-clustered	noasm	n/a	n/a
CRK23904.1	100787	Ascomycota	Sordariomycetes	Verticillium longisporum	482	266	465	HELO-LIKE	NACHT	unannotated	not-clustered	not-clustered	noasm	n/a	n/a
CRK23912.1	100787	Ascomycota	Sordariomycetes	Verticillium longisporum	624	269	472	HELO-LIKE	NACHT	unannotated	not-clustered	not-clustered	noasm	n/a	n/a
CRK24031.1	100787	Ascomycota	Sordariomycetes	Verticillium longisporum	1311	299	499	GOODBYE-LIKE	unannotated	unannotated	KFY76909	GOODBYE-LIKE	noasm	n/a	n/a
CRK25022.1	100787	Ascomycota	Sordariomycetes	Verticillium longisporum	559	276	501	CAP_GLY	unannotated	unannotated	not-clustered	not-clustered	noasm	n/a	n/a
CRK25024.1	100787	Ascomycota	Sordariomycetes	Verticillium longisporum	450	4	299	unannotated	unannotated	unannotated	not-clustered	not-clustered	noasm	n/a	n/a
CRK25473.1	100787	Ascomycota	Sordariomycetes	Verticillium longisporum	1715	929	1102	LYASE_AROMATIC HELO-LIKE	unannotated	ANK	not-clustered	not-clustered	noasm	n/a	n/a
CRK25942.1	100787	Ascomycota	Sordariomycetes	Verticillium longisporum	207	121	207	unannotated	unannotated	unannotated	XP_007693719	unannotated	NLR13	27	42
CRK26122.1	100787	Ascomycota	Sordariomycetes	Verticillium longisporum	1918	345	506	SESB-LIKE	NACHT	ANK	XP_011392840	SESB-LIKE	noasm	n/a	n/a
CRK26254.1	100787	Ascomycota	Sordariomycetes	Verticillium longisporum	1480	362	546	SESB-LIKE	NACHT	ANK	XP_011392840	SESB-LIKE	noasm	n/a	n/a
CRK26904.1	100787	Ascomycota	Sordariomycetes	Verticillium longisporum	1361	387	709	PATATIN	NB-ARC	unannotated	XP_016644109	PATATIN	noasm	n/a	n/a
CRK27727.1	100787	Ascomycota	Sordariomycetes	Verticillium longisporum	622	465	622	SESB-LIKE	unannotated	unannotated	not-clustered	not-clustered	noasm	n/a	n/a
CRK28557.1	100787	Ascomycota	Sordariomycetes	Verticillium longisporum	1345	370	677	PATATIN	NB-ARC	unannotated	XP_016644109	PATATIN	noasm	n/a	n/a
CRK28565.1	100787	Ascomycota	Sordariomycetes	Verticillium longisporum	480	10	169	unannotated	unannotated	unannotated	not-clustered	not-clustered	noasm	n/a	n/a
CRK28568.1	100787	Ascomycota	Sordariomycetes	Verticillium longisporum	194	22	194	unannotated	unannotated	unannotated	not-clustered	not-clustered	noasm	n/a	n/a
CRK28571.1	100787	Ascomycota	Sordariomycetes	Verticillium longisporum	821	350	661	SESB-LIKE	NB-ARC	TPR	XP_011392840	SESB-LIKE	noasm	n/a	n/a
CRK28607.1	100787	Ascomycota	Sordariomycetes	Verticillium longisporum	488	48	354	unannotated	unannotated	unannotated	not-clustered	not-clustered	noasm	n/a	n/a
CRK28798.1	100787	Ascomycota	Sordariomycetes	Verticillium longisporum	1278	322	521	unannotated	unannotated	unannotated	not-clustered	not-clustered	noasm	n/a	n/a
CRK28865.1	100787	Ascomycota	Sordariomycetes	Verticillium longisporum	390	2	78	unannotated	unannotated	PKINASE	not-clustered	not-clustered	noasm	n/a	n/a
CRK28968.1	100787	Ascomycota	Sordariomycetes	Verticillium longisporum	1684	226	389	SESB-LIKE	unannotated	DIPHTHAMI_SYN	not-clustered	not-clustered	noasm	n/a	n/a
CRK30176.1	100787	Ascomycota	Sordariomycetes	Verticillium longisporum	820	349	660	SESB-LIKE	NB-ARC	TPR	XP_011392840	SESB-LIKE	noasm	n/a	n/a
CRK30423.1	100787	Ascomycota	Sordariomycetes	Verticillium longisporum	1564	377	559	SESB-LIKE	unannotated	unannotated	XP_011392840	SESB-LIKE	noasm	n/a	n/a
CRK30729.1	100787	Ascomycota	Sordariomycetes	Verticillium longisporum	978	198	391	SESB-LIKE	unannotated	unannotated	not-clustered	not-clustered	noasm	n/a	n/a
CRK31492.1	100787	Ascomycota	Sordariomycetes	Verticillium longisporum	1537	355	545	SESB-LIKE	NACHT	WD	XP_011392840	SESB-LIKE	noasm	n/a	n/a
CRK31525.1	100787	Ascomycota	Sordariomycetes	Verticillium longisporum	850	222	399	HELO-LIKE	unannotated	ANK	OCL06397	HELO-LIKE	noasm	n/a	n/a
CRK31572.1	100787	Ascomycota	Sordariomycetes	Verticillium longisporum	192	1	188	unannotated	unannotated	unannotated	not-clustered	not-clustered	noasm	n/a	n/a
CRK31727.1	100787	Ascomycota	Sordariomycetes	Verticillium longisporum	1409	270	456	HELO-LIKE	NACHT	WD MITO_CARR	OCL06397	HELO-LIKE	noasm	n/a	n/a
CRK33783.1	100787	Ascomycota	Sordariomycetes	Verticillium longisporum	745	267	450	unannotated	NACHT	unannotated	not-clustered	not-clustered	noasm	n/a	n/a
CRK34635.1	100787	Ascomycota	Sordariomycetes	Verticillium longisporum	717	185	363	GOODBYE-LIKE	NACHT	ANK	not-clustered	not-clustered	noasm	n/a	n/a
CRK34637.1	100787	Ascomycota	Sordariomycetes	Verticillium longisporum	1362	367	662	SESB-LIKE	NB-ARC	unannotated	XP_011392840	SESB-LIKE	noasm	n/a	n/a
CRK35158.1	100787	Ascomycota	Sordariomycetes	Verticillium longisporum	1182	226	386	SESB-LIKE	unannotated	WD	not-clustered	not-clustered	noasm	n/a	n/a
CRK36300.1	100787	Ascomycota	Sordariomycetes	Verticillium longisporum	1331	361	566	GOODBYE-LIKE	unannotated	ANK	EXM15090	GOODBYE-LIKE	noasm	n/a	n/a
CRK37141.1	100787	Ascomycota	Sordariomycetes	Verticillium longisporum	1003	416	617	GOODBYE-LIKE	unannotated	unannotated	EXM15090	GOODBYE-LIKE	noasm	n/a	n/a
CRK38866.1	100787	Ascomycota	Sordariomycetes	Verticillium longisporum	760	153	346	GOODBYE-LIKE	unannotated	unannotated	not-clustered	not-clustered	noasm	n/a	n/a
CRK39162.1	100787	Ascomycota	Sordariomycetes	Verticillium longisporum	1117	297	456	SESB-LIKE SESB-LIKE	NACHT	unannotated	XP_011392840	SESB-LIKE	noasm	n/a	n/a
CRK39178.1	100787	Ascomycota	Sordariomycetes	Verticillium longisporum	1564	446	630	SESB-LIKE	NACHT	ANK	XP_011392840	SESB-LIKE	noasm	n/a	n/a
CRK41911.1	100787	Ascomycota	Sordariomycetes	Verticillium longisporum	246	1	198	unannotated	unannotated	unannotated	not-clustered	not-clustered	noasm	n/a	n/a
CRK41915.1	100787	Ascomycota	Sordariomycetes	Verticillium longisporum	764	222	399	HELO-LIKE	unannotated	ANK	OCL06397	HELO-LIKE	noasm	n/a	n/a
CRK41924.1	100787	Ascomycota	Sordariomycetes	Verticillium longisporum	1577	350	533	SESB-LIKE	NACHT	unannotated	XP_011392840	SESB-LIKE	noasm	n/a	n/a
CRK42226.1	100787	Ascomycota	Sordariomycetes	Verticillium longisporum	2754	661	851	unannotated	NACHT	HET	not-clustered	not-clustered	noasm	n/a	n/a
CRK42338.1	100787	Ascomycota	Sordariomycetes	Verticillium longisporum	537	52	358	unannotated	NB-ARC	unannotated	not-clustered	not-clustered	noasm	n/a	n/a
CRK42660.1	100787	Ascomycota	Sordariomycetes	Verticillium longisporum	1046	344	543	unannotated	unannotated	unannotated	not-clustered	not-clustered	noasm	n/a	n/a
CRK42846.1	100787	Ascomycota	Sordariomycetes	Verticillium longisporum	1344	370	692	PATATIN	NB-ARC	unannotated	XP_016644109	PATATIN	noasm	n/a	n/a
CRK42851.1	100787	Ascomycota	Sordariomycetes	Verticillium longisporum	861	274	475	GOODBYE-LIKE	unannotated	unannotated	not-clustered	not-clustered	noasm	n/a	n/a
CRK42897.1	100787	Ascomycota	Sordariomycetes	Verticillium longisporum	1449	299	499	GOODBYE-LIKE	unannotated	unannotated	KFY76909	GOODBYE-LIKE	noasm	n/a	n/a
CRK43145.1	100787	Ascomycota	Sordariomycetes	Verticillium longisporum	239	17	187	unannotated	NACHT	unannotated	not-clustered	not-clustered	noasm	n/a	n/a
CRK43346.1	100787	Ascomycota	Sordariomycetes	Verticillium longisporum	1296	659	994	ASP HELO-LIKE	NB-ARC	TPR	not-clustered	not-clustered	noasm	n/a	n/a
CRK43721.1	100787	Ascomycota	Sordariomycetes	Verticillium longisporum	254	10	250	unannotated	unannotated	unannotated	not-clustered	not-clustered	noasm	n/a	n/a
CRK43977.1	100787	Ascomycota	Sordariomycetes	Verticillium longisporum	1058	102	301	unannotated	unannotated	unannotated	not-clustered	not-clustered	noasm	n/a	n/a
CRK45050.1	100787	Ascomycota	Sordariomycetes	Verticillium longisporum	836	344	658	PUP	unannotated	unannotated	OCK99664	PUP	noasm	n/a	n/a
CRK45053.1	100787	Ascomycota	Sordariomycetes	Verticillium longisporum	1029	422	615	GOODBYE-LIKE GOODBYE-LIKE	unannotated	unannotated	EXM15090	GOODBYE-LIKE	noasm	n/a	n/a
CRK45062.1	100787	Ascomycota	Sordariomycetes	Verticillium longisporum	549	65	410	unannotated	unannotated	unannotated	not-clustered	not-clustered	noasm	n/a	n/a
CRK45842.1	100787	Ascomycota	Sordariomycetes	Verticillium longisporum	850	8	203	unannotated	NACHT	ANK	not-clustered	not-clustered	noasm	n/a	n/a
CRK46374.1	100787	Ascomycota	Sordariomycetes	Verticillium longisporum	1211	466	668	unannotated	NACHT	unannotated	not-clustered	not-clustered	noasm	n/a	n/a
CRK46381.1	100787	Ascomycota	Sordariomycetes	Verticillium longisporum	581	58	243	unannotated	NACHT	unannotated	not-clustered	not-clustered	noasm	n/a	n/a
CRK47243.1	100787	Ascomycota	Sordariomycetes	Verticillium longisporum	585	353	399	FERRIC_REDUCT FAD_BINDING	unannotated	unannotated	not-clustered	not-clustered	noasm	n/a	n/a
CRK47391.1	100787	Ascomycota	Sordariomycetes	Verticillium longisporum	830	45	173	unannotated	unannotated	unannotated	not-clustered	not-clustered	noasm	n/a	n/a
CRK47983.1	100787	Ascomycota	Sordariomycetes	Verticillium longisporum	2058	1130	1316	ZN_CLUS ALDO_KET_RED HELO-LIKE	NACHT	WD MITO_CARR	not-clustered	not-clustered	noasm	n/a	n/a
CRK48035.1	100787	Ascomycota	Sordariomycetes	Verticillium longisporum	594	134	524	HELO-LIKE	unannotated	unannotated	not-clustered	not-clustered	noasm	n/a	n/a
CRK49012.1	100787	Ascomycota	Sordariomycetes	Verticillium longisporum	1148	423	614	GOODBYE-LIKE	NACHT	ANK	EXM15090	GOODBYE-LIKE	noasm	n/a	n/a
CRK49016.1	100787	Ascomycota	Sordariomycetes	Verticillium longisporum	1230	610	801	NMRA GOODBYE-LIKE	NACHT	ANK	not-clustered	not-clustered	noasm	n/a	n/a
CRL17343.1	5075	Ascomycota	Eurotiomycetes	Penicillium camemberti	355	4	156	unannotated	unannotated	unannotated	not-clustered	not-clustered	noasm	n/a	n/a
CRL17683.1	5075	Ascomycota	Eurotiomycetes	Penicillium camemberti	1333	371	559	PUP	unannotated	ANK	OCK99664	PUP	noasm	n/a	n/a
CRL18092.1	5075	Ascomycota	Eurotiomycetes	Penicillium camemberti	1164	284	466	GOODBYE-LIKE	NACHT	ANK	EXM15090	GOODBYE-LIKE	noasm	n/a	n/a
CRL18218.1	5075	Ascomycota	Eurotiomycetes	Penicillium camemberti	687	86	267	unannotated	NACHT	unannotated	not-clustered	not-clustered	noasm	n/a	n/a
CRL18480.1	5075	Ascomycota	Eurotiomycetes	Penicillium camemberti	380	1	165	unannotated	unannotated	TPR	not-clustered	not-clustered	noasm	n/a	n/a
CRL18514.1	5075	Ascomycota	Eurotiomycetes	Penicillium camemberti	1485	221	666	PATATIN	NB-ARC	ANK	XP_016644109	PATATIN	noasm	n/a	n/a
CRL18621.1	5075	Ascomycota	Eurotiomycetes	Penicillium camemberti	1843	254	444	HELO	NACHT	ANK	OAA76622	HELO-LIKE/HELO/HELO-LIKE	noasm	n/a	n/a
CRL18717.1	5075	Ascomycota	Eurotiomycetes	Penicillium camemberti	2118	308	507	GOODBYE-LIKE	NACHT	ANK	EXM15090	GOODBYE-LIKE	noasm	n/a	n/a
CRL18757.1	5075	Ascomycota	Eurotiomycetes	Penicillium camemberti	1075	399	583	PUP	unannotated	ANK	OCK99664	PUP	noasm	n/a	n/a
CRL18878.1	5075	Ascomycota	Eurotiomycetes	Penicillium camemberti	1851	653	851	MFS	NACHT	WD	not-clustered	not-clustered	NLR07	570	591
CRL18882.1	5075	Ascomycota	Eurotiomycetes	Penicillium camemberti	2113	84	262	unannotated	NACHT	ANK	OTA04341	unannotated	noasm	n/a	n/a
CRL18986.1	5075	Ascomycota	Eurotiomycetes	Penicillium camemberti	1051	277	477	GOODBYE-LIKE	NACHT	ZF-C2H2	EXM15090	GOODBYE-LIKE	noasm	n/a	n/a
CRL19149.1	5075	Ascomycota	Eurotiomycetes	Penicillium camemberti	1030	312	504	HELO-LIKE	NACHT	unannotated	OCL06397	HELO-LIKE	noasm	n/a	n/a
CRL19321.1	5075	Ascomycota	Eurotiomycetes	Penicillium camemberti	78	1	77	unannotated	unannotated	unannotated	not-clustered	not-clustered	noasm	n/a	n/a
CRL19333.1	5075	Ascomycota	Eurotiomycetes	Penicillium camemberti	1177	64	385	unannotated	NB-ARC	unannotated	not-clustered	not-clustered	noasm	n/a	n/a
CRL19387.1	5075	Ascomycota	Eurotiomycetes	Penicillium camemberti	1317	661	843	PUP GOODBYE-LIKE	NACHT	ZF-MET ZF-C2H2	KFX51227	PUP GOODBYE-LIKE	noasm	n/a	n/a
CRL19521.1	5075	Ascomycota	Eurotiomycetes	Penicillium camemberti	448	86	282	unannotated	NACHT	unannotated	not-clustered	not-clustered	NLR07	5	23
CRL19713.1	5075	Ascomycota	Eurotiomycetes	Penicillium camemberti	1316	415	611	PUP	unannotated	ANK	OCK99664	PUP	noasm	n/a	n/a
CRL19852.1	5075	Ascomycota	Eurotiomycetes	Penicillium camemberti	1387	392	584	GOODBYE-LIKE	NACHT	ANK	EXM15090	GOODBYE-LIKE	noasm	n/a	n/a
CRL19854.1	5075	Ascomycota	Eurotiomycetes	Penicillium camemberti	1198	402	601	unannotated	unannotated	ANK	OCK99664	PUP	noasm	n/a	n/a
CRL20224.1	5075	Ascomycota	Eurotiomycetes	Penicillium camemberti	1706	364	552	GOODBYE-LIKE	NACHT	unannotated	EXM15090	GOODBYE-LIKE	noasm	n/a	n/a
CRL20532.1	5075	Ascomycota	Eurotiomycetes	Penicillium camemberti	972	26	348	unannotated	NB-ARC	TPR	not-clustered	not-clustered	noasm	n/a	n/a
CRL20565.1	5075	Ascomycota	Eurotiomycetes	Penicillium camemberti	1088	218	412	HELO-LIKE	NACHT	ANK	OCL06397	HELO-LIKE	noasm	n/a	n/a
CRL20587.1	5075	Ascomycota	Eurotiomycetes	Penicillium camemberti	1277	404	601	GOODBYE-LIKE	unannotated	ANK	EXM15090	GOODBYE-LIKE	noasm	n/a	n/a
CRL20860.1	5075	Ascomycota	Eurotiomycetes	Penicillium camemberti	2173	328	518	GOODBYE-LIKE	NACHT	ANK	EXM15090	GOODBYE-LIKE	noasm	n/a	n/a
CRL20906.1	5075	Ascomycota	Eurotiomycetes	Penicillium camemberti	1418	381	571	PUP	unannotated	unannotated	OCK99664	PUP	noasm	n/a	n/a
CRL21327.1	5075	Ascomycota	Eurotiomycetes	Penicillium camemberti	1746	198	367	HELO-LIKE	unannotated	ANK	PWW74656	HELO-LIKE	noasm	n/a	n/a
CRL21329.1	5075	Ascomycota	Eurotiomycetes	Penicillium camemberti	1428	101	286	unannotated	NACHT	ANK	not-clustered	not-clustered	NLR07	8	27
CRL21838.1	5075	Ascomycota	Eurotiomycetes	Penicillium camemberti	1337	416	618	GOODBYE-LIKE	unannotated	ANK	EXM15090	GOODBYE-LIKE	noasm	n/a	n/a
CRL21857.1	5075	Ascomycota	Eurotiomycetes	Penicillium camemberti	1184	389	573	GOODBYE-LIKE	NACHT	ANK	EXM15090	GOODBYE-LIKE	noasm	n/a	n/a
CRL22016.1	5075	Ascomycota	Eurotiomycetes	Penicillium camemberti	723	324	662	SESB-LIKE	NB-ARC	unannotated	XP_011392840	SESB-LIKE	noasm	n/a	n/a
CRL22203.1	5075	Ascomycota	Eurotiomycetes	Penicillium camemberti	1125	378	711	SESB-LIKE	NB-ARC	unannotated	XP_024705005	SESB-LIKE	noasm	n/a	n/a
CRL22767.1	5075	Ascomycota	Eurotiomycetes	Penicillium camemberti	1008	335	647	PUP	unannotated	unannotated	OCK99664	PUP	noasm	n/a	n/a
CRL22788.1	5075	Ascomycota	Eurotiomycetes	Penicillium camemberti	959	190	542	GOODBYE-LIKE	NB-ARC	unannotated	CRL22788	GOODBYE-LIKE	noasm	n/a	n/a
CRL23072.1	5075	Ascomycota	Eurotiomycetes	Penicillium camemberti	1523	357	548	GOODBYE-LIKE	NACHT	WD	EXM15090	GOODBYE-LIKE	noasm	n/a	n/a
CRL23313.1	5075	Ascomycota	Eurotiomycetes	Penicillium camemberti	1695	929	1114	PUP	NACHT	ANK	not-clustered	not-clustered	noasm	n/a	n/a
CRL23409.1	5075	Ascomycota	Eurotiomycetes	Penicillium camemberti	957	291	474	GOODBYE-LIKE	NACHT	ANK	EXM15090	GOODBYE-LIKE	noasm	n/a	n/a
CRL23546.1	5075	Ascomycota	Eurotiomycetes	Penicillium camemberti	1105	241	542	HELO-LIKE	NB-ARC	TPR	PPJ60852	HELO-LIKE	noasm	n/a	n/a
CRL24287.1	5075	Ascomycota	Eurotiomycetes	Penicillium camemberti	2035	310	482	unannotated	unannotated	unannotated	RAK81296	GOODBYE-LIKE	noasm	n/a	n/a
CRL24424.1	5075	Ascomycota	Eurotiomycetes	Penicillium camemberti	1175	292	468	GOODBYE-LIKE	NACHT	ANK	EXM15090	GOODBYE-LIKE	noasm	n/a	n/a
CRL24438.1	5075	Ascomycota	Eurotiomycetes	Penicillium camemberti	1156	318	720	PATATIN	NB-ARC	TPR	XP_016644109	PATATIN	noasm	n/a	n/a
CRL24482.1	5075	Ascomycota	Eurotiomycetes	Penicillium camemberti	167	42	167	unannotated	unannotated	unannotated	not-clustered	not-clustered	noasm	n/a	n/a
CRL24535.1	5075	Ascomycota	Eurotiomycetes	Penicillium camemberti	1280	96	291	unannotated	NACHT	WD	POR31696	unannotated	NLR07	8	29
CRL24563.1	5075	Ascomycota	Eurotiomycetes	Penicillium camemberti	1360	289	473	GOODBYE-LIKE	unannotated	TPR	KFY76909	GOODBYE-LIKE	noasm	n/a	n/a
CRL24565.1	5075	Ascomycota	Eurotiomycetes	Penicillium camemberti	1850	265	466	HELO	NACHT	ANK	OAA76622	HELO-LIKE/HELO/HELO-LIKE	noasm	n/a	n/a
CRL24677.1	5075	Ascomycota	Eurotiomycetes	Penicillium camemberti	955	349	542	GOODBYE-LIKE	NACHT	unannotated	EXM15090	GOODBYE-LIKE	noasm	n/a	n/a
CRL24683.1	5075	Ascomycota	Eurotiomycetes	Penicillium camemberti	107	52	102	unannotated	unannotated	unannotated	not-clustered	not-clustered	noasm	n/a	n/a
CRL24736.1	5075	Ascomycota	Eurotiomycetes	Penicillium camemberti	1006	318	499	GOODBYE-LIKE	NACHT	ANK	EXM15090	GOODBYE-LIKE	noasm	n/a	n/a
CRL24936.1	5075	Ascomycota	Eurotiomycetes	Penicillium camemberti	2640	313	511	GOODBYE-LIKE	AAA	ANK	EXM15090	GOODBYE-LIKE	noasm	n/a	n/a
CRL25027.1	5075	Ascomycota	Eurotiomycetes	Penicillium camemberti	2031	86	261	unannotated	NACHT	ANK	OTA04341	unannotated	noasm	n/a	n/a
CRL25243.1	5075	Ascomycota	Eurotiomycetes	Penicillium camemberti	1090	192	385	HELO-LIKE	NACHT	ANK	OCL06397	HELO-LIKE	noasm	n/a	n/a
CRL25266.1	5075	Ascomycota	Eurotiomycetes	Penicillium camemberti	1390	112	298	unannotated	NACHT	ANK	not-clustered	not-clustered	noasm	n/a	n/a
CRL25303.1	5075	Ascomycota	Eurotiomycetes	Penicillium camemberti	2559	846	997	unannotated	unannotated	unannotated	not-clustered	not-clustered	noasm	n/a	n/a
CRL25617.1	5075	Ascomycota	Eurotiomycetes	Penicillium camemberti	1722	386	579	PUP	unannotated	unannotated	OCK99664	PUP	noasm	n/a	n/a
CRL26309.1	5075	Ascomycota	Eurotiomycetes	Penicillium camemberti	1618	429	607	unannotated	unannotated	ANK	OCK99664	PUP	noasm	n/a	n/a
CRL26351.1	5075	Ascomycota	Eurotiomycetes	Penicillium camemberti	1409	317	504	GOODBYE-LIKE	NACHT	unannotated	EXM15090	GOODBYE-LIKE	noasm	n/a	n/a
CRL26583.1	5075	Ascomycota	Eurotiomycetes	Penicillium camemberti	983	303	494	HELO-LIKE	NACHT	unannotated	OCL06397	HELO-LIKE	noasm	n/a	n/a
CRL26672.1	5075	Ascomycota	Eurotiomycetes	Penicillium camemberti	1276	218	390	HELO-LIKE	unannotated	ANK	OCL06397	HELO-LIKE	noasm	n/a	n/a
CRL26700.1	5075	Ascomycota	Eurotiomycetes	Penicillium camemberti	1169	281	460	GOODBYE-LIKE	unannotated	ANK	EXM15090	GOODBYE-LIKE	noasm	n/a	n/a
CRL26720.1	5075	Ascomycota	Eurotiomycetes	Penicillium camemberti	875	41	342	unannotated	NB-ARC	unannotated	not-clustered	not-clustered	noasm	n/a	n/a
CRL26800.1	5075	Ascomycota	Eurotiomycetes	Penicillium camemberti	962	206	376	HELO-LIKE	unannotated	ANK	OCL06397	HELO-LIKE	noasm	n/a	n/a
CRL26844.1	5075	Ascomycota	Eurotiomycetes	Penicillium camemberti	770	217	395	HELO-LIKE	NACHT	unannotated	PWW74656	HELO-LIKE	noasm	n/a	n/a
CRL27137.1	5075	Ascomycota	Eurotiomycetes	Penicillium camemberti	759	268	453	AMIDASE	NACHT	unannotated	not-clustered	not-clustered	noasm	n/a	n/a
CRL27305.1	5075	Ascomycota	Eurotiomycetes	Penicillium camemberti	530	18	372	unannotated	unannotated	unannotated	not-clustered	not-clustered	noasm	n/a	n/a
CRL27335.1	5075	Ascomycota	Eurotiomycetes	Penicillium camemberti	2652	312	486	GOODBYE-LIKE	unannotated	ANK	EXM15090	GOODBYE-LIKE	noasm	n/a	n/a
CRL27339.1	5075	Ascomycota	Eurotiomycetes	Penicillium camemberti	987	312	657	PUP	NB-ARC	TPR	OCK99664	PUP	noasm	n/a	n/a
CRL27355.1	5075	Ascomycota	Eurotiomycetes	Penicillium camemberti	781	44	366	unannotated	NB-ARC	TPR	not-clustered	not-clustered	NLR07	5	23
CRL27391.1	5075	Ascomycota	Eurotiomycetes	Penicillium camemberti	1088	353	690	PATATIN	NB-ARC	TPR	XP_016644109	PATATIN	noasm	n/a	n/a
CRL27469.1	5075	Ascomycota	Eurotiomycetes	Penicillium camemberti	908	370	706	PUP	NB-ARC	unannotated	OCK99664	PUP	noasm	n/a	n/a
CRL27571.1	5075	Ascomycota	Eurotiomycetes	Penicillium camemberti	399	223	377	HELO-LIKE	unannotated	unannotated	not-clustered	not-clustered	noasm	n/a	n/a
CRL27575.1	5075	Ascomycota	Eurotiomycetes	Penicillium camemberti	1266	84	276	unannotated	NACHT	WD	POR31696	unannotated	NLR07	6	27
CRL27749.1	5075	Ascomycota	Eurotiomycetes	Penicillium camemberti	583	1	180	unannotated	unannotated	unannotated	not-clustered	not-clustered	noasm	n/a	n/a
CRL27750.1	5075	Ascomycota	Eurotiomycetes	Penicillium camemberti	167	53	167	unannotated	unannotated	unannotated	not-clustered	not-clustered	noasm	n/a	n/a
CRL28458.1	5075	Ascomycota	Eurotiomycetes	Penicillium camemberti	1512	376	558	GOODBYE-LIKE	NACHT	WD	EXM15090	GOODBYE-LIKE	noasm	n/a	n/a
CRL28473.1	5075	Ascomycota	Eurotiomycetes	Penicillium camemberti	1491	324	518	GOODBYE-LIKE	NACHT	unannotated	EXM15090	GOODBYE-LIKE	noasm	n/a	n/a
CRL28896.1	5075	Ascomycota	Eurotiomycetes	Penicillium camemberti	1048	288	481	unannotated	NACHT	unannotated	not-clustered	not-clustered	noasm	n/a	n/a
CRL29146.1	5075	Ascomycota	Eurotiomycetes	Penicillium camemberti	1404	324	511	GOODBYE-LIKE	unannotated	unannotated	KFY76909	GOODBYE-LIKE	noasm	n/a	n/a
CRL29397.1	5075	Ascomycota	Eurotiomycetes	Penicillium camemberti	1454	286	473	GOODBYE-LIKE	NACHT	unannotated	XP_002480069	GOODBYE-LIKE	noasm	n/a	n/a
CRL29418.1	5075	Ascomycota	Eurotiomycetes	Penicillium camemberti	2047	330	465	unannotated	unannotated	unannotated	RAK81296	GOODBYE-LIKE	noasm	n/a	n/a
CRL29419.1	5075	Ascomycota	Eurotiomycetes	Penicillium camemberti	1497	362	560	GOODBYE-LIKE	NACHT	WD	not-clustered	not-clustered	noasm	n/a	n/a
CRL29473.1	5075	Ascomycota	Eurotiomycetes	Penicillium camemberti	1452	398	583	unannotated	unannotated	ANK	OCK99664	PUP	noasm	n/a	n/a
CRL29696.1	5075	Ascomycota	Eurotiomycetes	Penicillium camemberti	311	185	311	HELO-LIKE	unannotated	unannotated	not-clustered	not-clustered	noasm	n/a	n/a
CRL29920.1	5075	Ascomycota	Eurotiomycetes	Penicillium camemberti	1352	336	662	unannotated	unannotated	TPR PKINASE	OCK99664	PUP	noasm	n/a	n/a
CRL29983.1	5075	Ascomycota	Eurotiomycetes	Penicillium camemberti	1351	51	250	unannotated	unannotated	WD	not-clustered	not-clustered	noasm	n/a	n/a
CRL30594.1	5075	Ascomycota	Eurotiomycetes	Penicillium camemberti	933	268	447	HELO-LIKE	unannotated	unannotated	OCL06397	HELO-LIKE	noasm	n/a	n/a
CRL30769.1	5075	Ascomycota	Eurotiomycetes	Penicillium camemberti	2996	384	577	unannotated	unannotated	unannotated	OCK99664	PUP	noasm	n/a	n/a
CRL31094.1	5075	Ascomycota	Eurotiomycetes	Penicillium camemberti	1186	350	661	SESB-LIKE	unannotated	TPR	XP_011392840	SESB-LIKE	noasm	n/a	n/a
CRL31138.1	5075	Ascomycota	Eurotiomycetes	Penicillium camemberti	2702	90	281	unannotated	NACHT	WD	POR31696	unannotated	NLR07	10	31
CRL31233.1	5075	Ascomycota	Eurotiomycetes	Penicillium camemberti	526	1	122	unannotated	unannotated	TPR	not-clustered	not-clustered	noasm	n/a	n/a
CUA66582.1	456999	Basidiomycota	Agaricomycetes	Rhizoctonia solani	814	172	458	unannotated	unannotated	TPR	not-clustered	not-clustered	noasm	n/a	n/a
CUA66698.1	456999	Basidiomycota	Agaricomycetes	Rhizoctonia solani	887	352	619	PATATIN	unannotated	TPR	XP_016644109	PATATIN	noasm	n/a	n/a
CUA67241.1	456999	Basidiomycota	Agaricomycetes	Rhizoctonia solani	785	29	319	unannotated	NB-ARC	TPR	not-clustered	not-clustered	noasm	n/a	n/a
CUA67566.1	456999	Basidiomycota	Agaricomycetes	Rhizoctonia solani	2897	2189	2490	EPIMERASE HIST_DEACETYL	NB-ARC	TPR	not-clustered	not-clustered	noasm	n/a	n/a
CUA67635.1	456999	Basidiomycota	Agaricomycetes	Rhizoctonia solani	700	239	440	unannotated	NACHT	unannotated	KIM77258	BAMLKL	noasm	n/a	n/a
CUA67657.1	456999	Basidiomycota	Agaricomycetes	Rhizoctonia solani	533	326	531	PATATIN	unannotated	unannotated	XP_016644109	PATATIN	noasm	n/a	n/a
CUA67671.1	456999	Basidiomycota	Agaricomycetes	Rhizoctonia solani	1204	216	404	unannotated	NACHT	WD	KIM77258	BAMLKL	noasm	n/a	n/a
CUA67678.1	456999	Basidiomycota	Agaricomycetes	Rhizoctonia solani	1903	671	877	HIS_PHOS	NACHT	WD	not-clustered	not-clustered	noasm	n/a	n/a
CUA67692.1	456999	Basidiomycota	Agaricomycetes	Rhizoctonia solani	1380	1144	1328	GLYCO_HYDRO	NACHT	unannotated	not-clustered	not-clustered	noasm	n/a	n/a
CUA67694.1	456999	Basidiomycota	Agaricomycetes	Rhizoctonia solani	1428	274	461	unannotated	NACHT	WD	KIM77258	BAMLKL	noasm	n/a	n/a
CUA67970.1	456999	Basidiomycota	Agaricomycetes	Rhizoctonia solani	1600	373	565	unannotated	NACHT	WD	CCO35737	C2 GOODBYE-LIKE	noasm	n/a	n/a
CUA67974.1	456999	Basidiomycota	Agaricomycetes	Rhizoctonia solani	1345	392	538	unannotated	NACHT	WD	CCO35737	C2 GOODBYE-LIKE	noasm	n/a	n/a
CUA67975.1	456999	Basidiomycota	Agaricomycetes	Rhizoctonia solani	1341	374	555	unannotated	NACHT	WD	CCO35737	C2 GOODBYE-LIKE	noasm	n/a	n/a
CUA67979.1	456999	Basidiomycota	Agaricomycetes	Rhizoctonia solani	1982	291	483	unannotated	NACHT	WD SESB-LIKE	CCO35737	GOODBYE-LIKE	noasm	n/a	n/a
CUA67980.1	456999	Basidiomycota	Agaricomycetes	Rhizoctonia solani	1224	1	193	unannotated	NACHT	WD	not-clustered	not-clustered	noasm	n/a	n/a
CUA68001.1	456999	Basidiomycota	Agaricomycetes	Rhizoctonia solani	1459	261	448	unannotated	NACHT	WD	KIM77258	BAMLKL	noasm	n/a	n/a
CUA68044.1	456999	Basidiomycota	Agaricomycetes	Rhizoctonia solani	1329	603	915	PATATIN	NB-ARC	TPR	not-clustered	not-clustered	noasm	n/a	n/a
CUA68229.1	456999	Basidiomycota	Agaricomycetes	Rhizoctonia solani	1256	348	639	PATATIN	NB-ARC	TPR	KFY60362	unannotated	noasm	n/a	n/a
CUA68355.1	456999	Basidiomycota	Agaricomycetes	Rhizoctonia solani	1176	360	650	PATATIN	NB-ARC	TPR	KFY60362	unannotated	noasm	n/a	n/a
CUA68361.1	456999	Basidiomycota	Agaricomycetes	Rhizoctonia solani	1294	324	614	PATATIN	NB-ARC	TPR	XP_016644109	PATATIN	noasm	n/a	n/a
CUA68399.1	456999	Basidiomycota	Agaricomycetes	Rhizoctonia solani	1127	143	487	unannotated	unannotated	TPR DUF2306	not-clustered	not-clustered	noasm	n/a	n/a
CUA68424.1	456999	Basidiomycota	Agaricomycetes	Rhizoctonia solani	878	173	474	unannotated	NB-ARC	TPR	not-clustered	not-clustered	noasm	n/a	n/a
CUA68565.1	456999	Basidiomycota	Agaricomycetes	Rhizoctonia solani	2350	363	551	unannotated	NACHT	WD	KDN48800	BAMLKL	noasm	n/a	n/a
CUA68566.1	456999	Basidiomycota	Agaricomycetes	Rhizoctonia solani	1974	301	488	unannotated	NACHT	WD	not-clustered	not-clustered	noasm	n/a	n/a
CUA68567.1	456999	Basidiomycota	Agaricomycetes	Rhizoctonia solani	2198	301	496	unannotated	NACHT	WD	not-clustered	not-clustered	noasm	n/a	n/a
CUA68568.1	456999	Basidiomycota	Agaricomycetes	Rhizoctonia solani	2172	300	487	unannotated	NACHT	WD	not-clustered	not-clustered	noasm	n/a	n/a
CUA68668.1	456999	Basidiomycota	Agaricomycetes	Rhizoctonia solani	992	219	515	unannotated	unannotated	TPR	not-clustered	not-clustered	noasm	n/a	n/a
CUA68964.1	456999	Basidiomycota	Agaricomycetes	Rhizoctonia solani	1219	73	263	unannotated	NACHT	WD	not-clustered	not-clustered	noasm	n/a	n/a
CUA68966.1	456999	Basidiomycota	Agaricomycetes	Rhizoctonia solani	1217	73	263	unannotated	NACHT	WD	not-clustered	not-clustered	noasm	n/a	n/a
CUA68970.1	456999	Basidiomycota	Agaricomycetes	Rhizoctonia solani	2459	133	322	unannotated	NACHT	WD SNF5	KIM77258	BAMLKL	noasm	n/a	n/a
CUA69169.1	456999	Basidiomycota	Agaricomycetes	Rhizoctonia solani	1421	319	607	PATATIN	unannotated	PCI	XP_016644109	PATATIN	noasm	n/a	n/a
CUA69215.1	456999	Basidiomycota	Agaricomycetes	Rhizoctonia solani	1685	259	449	unannotated	NACHT	WD	KIM77258	BAMLKL	noasm	n/a	n/a
CUA69217.1	456999	Basidiomycota	Agaricomycetes	Rhizoctonia solani	1479	291	479	unannotated	NACHT	WD	KIM77258	BAMLKL	noasm	n/a	n/a
CUA69218.1	456999	Basidiomycota	Agaricomycetes	Rhizoctonia solani	1071	302	493	unannotated	NACHT	WD	KIM77258	BAMLKL	noasm	n/a	n/a
CUA69303.1	456999	Basidiomycota	Agaricomycetes	Rhizoctonia solani	631	285	477	unannotated	NACHT	unannotated	KIM77258	BAMLKL	noasm	n/a	n/a
CUA69304.1	456999	Basidiomycota	Agaricomycetes	Rhizoctonia solani	1202	297	489	unannotated	NACHT	WD	KIM77258	BAMLKL	noasm	n/a	n/a
CUA69306.1	456999	Basidiomycota	Agaricomycetes	Rhizoctonia solani	878	292	484	unannotated	NACHT	unannotated	KIM77258	BAMLKL	noasm	n/a	n/a
CUA69488.1	456999	Basidiomycota	Agaricomycetes	Rhizoctonia solani	1430	181	357	unannotated	unannotated	WD	not-clustered	not-clustered	noasm	n/a	n/a
CUA69729.1	456999	Basidiomycota	Agaricomycetes	Rhizoctonia solani	1400	273	474	unannotated	NACHT	WD	KIM77258	BAMLKL	noasm	n/a	n/a
CUA69774.1	456999	Basidiomycota	Agaricomycetes	Rhizoctonia solani	1481	317	512	unannotated	NACHT	WD	KDN48800	BAMLKL	noasm	n/a	n/a
CUA69775.1	456999	Basidiomycota	Agaricomycetes	Rhizoctonia solani	2408	869	1058	GLE1	NACHT	WD	not-clustered	not-clustered	noasm	n/a	n/a
CUA69776.1	456999	Basidiomycota	Agaricomycetes	Rhizoctonia solani	1352	313	502	unannotated	NACHT	WD	KDN48800	BAMLKL	noasm	n/a	n/a
CUA69785.1	456999	Basidiomycota	Agaricomycetes	Rhizoctonia solani	1316	326	516	unannotated	NACHT	WD	not-clustered	not-clustered	noasm	n/a	n/a
CUA69797.1	456999	Basidiomycota	Agaricomycetes	Rhizoctonia solani	1586	374	576	unannotated	NACHT	WD	KIM77258	BAMLKL	noasm	n/a	n/a
CUA69881.1	456999	Basidiomycota	Agaricomycetes	Rhizoctonia solani	399	186	345	unannotated	unannotated	unannotated	not-clustered	not-clustered	noasm	n/a	n/a
CUA69937.1	456999	Basidiomycota	Agaricomycetes	Rhizoctonia solani	1501	265	449	unannotated	NACHT	WD	KIM77258	BAMLKL	noasm	n/a	n/a
CUA69991.1	456999	Basidiomycota	Agaricomycetes	Rhizoctonia solani	2926	1703	1889	RHOGEF RHOGEF	NACHT	WD	not-clustered	not-clustered	noasm	n/a	n/a
CUA70026.1	456999	Basidiomycota	Agaricomycetes	Rhizoctonia solani	1381	274	464	unannotated	NACHT	WD	KIM77258	BAMLKL	noasm	n/a	n/a
CUA70027.1	456999	Basidiomycota	Agaricomycetes	Rhizoctonia solani	1428	279	463	unannotated	NACHT	WD	KIM77258	BAMLKL	noasm	n/a	n/a
CUA70039.1	456999	Basidiomycota	Agaricomycetes	Rhizoctonia solani	1356	246	420	unannotated	unannotated	WD	not-clustered	not-clustered	noasm	n/a	n/a
CUA70041.1	456999	Basidiomycota	Agaricomycetes	Rhizoctonia solani	1491	364	551	unannotated	NACHT	WD	KDN48800	BAMLKL	noasm	n/a	n/a
CUA70044.1	456999	Basidiomycota	Agaricomycetes	Rhizoctonia solani	2562	346	533	unannotated	NACHT	WD	KDN48800	BAMLKL	noasm	n/a	n/a
CUA70046.1	456999	Basidiomycota	Agaricomycetes	Rhizoctonia solani	1580	301	487	unannotated	NACHT	WD	not-clustered	not-clustered	noasm	n/a	n/a
CUA70177.1	456999	Basidiomycota	Agaricomycetes	Rhizoctonia solani	544	352	544	PATATIN	unannotated	unannotated	XP_016644109	PATATIN	noasm	n/a	n/a
CUA70418.1	456999	Basidiomycota	Agaricomycetes	Rhizoctonia solani	743	54	252	unannotated	unannotated	PKINASE	not-clustered	not-clustered	noasm	n/a	n/a
CUA70594.1	456999	Basidiomycota	Agaricomycetes	Rhizoctonia solani	1414	196	383	unannotated	NACHT	WD	KIM77258	BAMLKL	noasm	n/a	n/a
CUA70599.1	456999	Basidiomycota	Agaricomycetes	Rhizoctonia solani	1404	311	496	unannotated	NACHT	WD	KIM77258	BAMLKL	noasm	n/a	n/a
CUA70733.1	456999	Basidiomycota	Agaricomycetes	Rhizoctonia solani	970	196	398	unannotated	NACHT	unannotated	KIM77258	BAMLKL	noasm	n/a	n/a
CUA70749.1	456999	Basidiomycota	Agaricomycetes	Rhizoctonia solani	1069	376	425	unannotated	unannotated	WD	CCO35737	C2 GOODBYE-LIKE	noasm	n/a	n/a
CUA70801.1	456999	Basidiomycota	Agaricomycetes	Rhizoctonia solani	1920	265	466	unannotated	NACHT	WD COA_TRANS	KIM77258	BAMLKL	noasm	n/a	n/a
CUA70808.1	456999	Basidiomycota	Agaricomycetes	Rhizoctonia solani	1600	375	565	unannotated	unannotated	WD	CCO35737	C2 GOODBYE-LIKE	noasm	n/a	n/a
CUA70939.1	456999	Basidiomycota	Agaricomycetes	Rhizoctonia solani	1543	334	520	unannotated	unannotated	WD	KEP45157	HELO-LIKE	noasm	n/a	n/a
CUA70984.1	456999	Basidiomycota	Agaricomycetes	Rhizoctonia solani	1433	315	501	unannotated	NACHT	WD	KIM77258	BAMLKL	noasm	n/a	n/a
CUA70987.1	456999	Basidiomycota	Agaricomycetes	Rhizoctonia solani	1446	328	514	unannotated	NACHT	WD	KIM77258	BAMLKL	noasm	n/a	n/a
CUA71090.1	456999	Basidiomycota	Agaricomycetes	Rhizoctonia solani	531	284	531	SH3 PKINASE	unannotated	unannotated	not-clustered	not-clustered	noasm	n/a	n/a
CUA71161.1	456999	Basidiomycota	Agaricomycetes	Rhizoctonia solani	1992	1212	1510	FUNGAL_TRANS PATATIN	NB-ARC	unannotated	not-clustered	not-clustered	noasm	n/a	n/a
CUA71454.1	456999	Basidiomycota	Agaricomycetes	Rhizoctonia solani	1203	359	648	PATATIN	NB-ARC	TPR	XP_016644109	PATATIN	noasm	n/a	n/a
CUA71457.1	456999	Basidiomycota	Agaricomycetes	Rhizoctonia solani	1256	382	672	PATATIN	NB-ARC	TPR	KFY60362	unannotated	noasm	n/a	n/a
CUA71478.1	456999	Basidiomycota	Agaricomycetes	Rhizoctonia solani	1348	372	562	unannotated	NACHT	DDE_TNP	KIM77258	BAMLKL	noasm	n/a	n/a
CUA71480.1	456999	Basidiomycota	Agaricomycetes	Rhizoctonia solani	411	239	407	unannotated	NACHT	unannotated	KIM77258	BAMLKL	noasm	n/a	n/a
CUA71492.1	456999	Basidiomycota	Agaricomycetes	Rhizoctonia solani	1151	246	436	unannotated	unannotated	WD	not-clustered	not-clustered	noasm	n/a	n/a
CUA71573.1	456999	Basidiomycota	Agaricomycetes	Rhizoctonia solani	1680	287	473	unannotated	NACHT	WD	KIM77258	BAMLKL	noasm	n/a	n/a
CUA71638.1	456999	Basidiomycota	Agaricomycetes	Rhizoctonia solani	1197	352	645	PATATIN	NB-ARC	TPR	KFY60362	unannotated	noasm	n/a	n/a
CUA71831.1	456999	Basidiomycota	Agaricomycetes	Rhizoctonia solani	1297	170	360	unannotated	NACHT	WD	KIM77258	BAMLKL	noasm	n/a	n/a
CUA71833.1	456999	Basidiomycota	Agaricomycetes	Rhizoctonia solani	1194	73	262	unannotated	NACHT	WD	not-clustered	not-clustered	noasm	n/a	n/a
CUA71835.1	456999	Basidiomycota	Agaricomycetes	Rhizoctonia solani	780	14	204	unannotated	NACHT	WD	not-clustered	not-clustered	noasm	n/a	n/a
CUA71837.1	456999	Basidiomycota	Agaricomycetes	Rhizoctonia solani	1226	73	263	unannotated	NACHT	WD	not-clustered	not-clustered	noasm	n/a	n/a
CUA71943.1	456999	Basidiomycota	Agaricomycetes	Rhizoctonia solani	1419	302	488	unannotated	NACHT	WD	KIM77258	BAMLKL	noasm	n/a	n/a
CUA72609.1	456999	Basidiomycota	Agaricomycetes	Rhizoctonia solani	1386	273	468	unannotated	NACHT	WD	CEL61586	HELO-LIKE	noasm	n/a	n/a
CUA72610.1	456999	Basidiomycota	Agaricomycetes	Rhizoctonia solani	1517	273	468	unannotated	NACHT	WD	CEL61586	HELO-LIKE	noasm	n/a	n/a
CUA72611.1	456999	Basidiomycota	Agaricomycetes	Rhizoctonia solani	1495	273	467	unannotated	NACHT	WD	CEL61586	HELO-LIKE	noasm	n/a	n/a
CUA72617.1	456999	Basidiomycota	Agaricomycetes	Rhizoctonia solani	1089	1	183	unannotated	NACHT	WD	not-clustered	not-clustered	noasm	n/a	n/a
CUA72620.1	456999	Basidiomycota	Agaricomycetes	Rhizoctonia solani	1215	123	324	unannotated	NACHT	WD	KIM77258	BAMLKL	noasm	n/a	n/a
CUA72630.1	456999	Basidiomycota	Agaricomycetes	Rhizoctonia solani	1413	294	480	unannotated	NACHT	WD	not-clustered	not-clustered	noasm	n/a	n/a
CUA72670.1	456999	Basidiomycota	Agaricomycetes	Rhizoctonia solani	1117	117	309	unannotated	NACHT	WD	not-clustered	not-clustered	noasm	n/a	n/a
CUA72683.1	456999	Basidiomycota	Agaricomycetes	Rhizoctonia solani	667	271	458	unannotated	NACHT	unannotated	CEL61586	HELO-LIKE	noasm	n/a	n/a
CUA72684.1	456999	Basidiomycota	Agaricomycetes	Rhizoctonia solani	1275	62	237	unannotated	unannotated	WD	not-clustered	not-clustered	noasm	n/a	n/a
CUA72685.1	456999	Basidiomycota	Agaricomycetes	Rhizoctonia solani	1640	276	375	unannotated	unannotated	WD	CEL61586	HELO-LIKE	noasm	n/a	n/a
CUA72696.1	456999	Basidiomycota	Agaricomycetes	Rhizoctonia solani	1382	1	81	unannotated	unannotated	WD	not-clustered	not-clustered	noasm	n/a	n/a
CUA72698.1	456999	Basidiomycota	Agaricomycetes	Rhizoctonia solani	1445	244	433	unannotated	NACHT	WD	KIM77258	BAMLKL	noasm	n/a	n/a
CUA72700.1	456999	Basidiomycota	Agaricomycetes	Rhizoctonia solani	1467	244	434	unannotated	NACHT	WD	KIM77258	BAMLKL	noasm	n/a	n/a
CUA72702.1	456999	Basidiomycota	Agaricomycetes	Rhizoctonia solani	729	360	550	unannotated	NACHT	unannotated	not-clustered	not-clustered	noasm	n/a	n/a
CUA72749.1	456999	Basidiomycota	Agaricomycetes	Rhizoctonia solani	1481	388	573	unannotated	NACHT	WD	KIM77258	BAMLKL	noasm	n/a	n/a
CUA72752.1	456999	Basidiomycota	Agaricomycetes	Rhizoctonia solani	1230	139	340	unannotated	NACHT	WD	KIM77258	BAMLKL	noasm	n/a	n/a
CUA72753.1	456999	Basidiomycota	Agaricomycetes	Rhizoctonia solani	1813	387	572	unannotated	NACHT	WD	KIM77258	BAMLKL	noasm	n/a	n/a
CUA72872.1	456999	Basidiomycota	Agaricomycetes	Rhizoctonia solani	1211	249	603	PATATIN	unannotated	TPR	XP_016644109	PATATIN	noasm	n/a	n/a
CUA72932.1	456999	Basidiomycota	Agaricomycetes	Rhizoctonia solani	1423	286	475	unannotated	NACHT	WD	KIM77258	BAMLKL	noasm	n/a	n/a
CUA72935.1	456999	Basidiomycota	Agaricomycetes	Rhizoctonia solani	1350	286	648	PATATIN	NB-ARC	TPR	XP_016644109	PATATIN	noasm	n/a	n/a
CUA72970.1	456999	Basidiomycota	Agaricomycetes	Rhizoctonia solani	910	1	184	unannotated	unannotated	WD	not-clustered	not-clustered	noasm	n/a	n/a
CUA73024.1	456999	Basidiomycota	Agaricomycetes	Rhizoctonia solani	1460	254	453	unannotated	unannotated	WD	not-clustered	not-clustered	noasm	n/a	n/a
CUA73061.1	456999	Basidiomycota	Agaricomycetes	Rhizoctonia solani	1422	285	469	unannotated	NACHT	WD	not-clustered	not-clustered	noasm	n/a	n/a
CUA73062.1	456999	Basidiomycota	Agaricomycetes	Rhizoctonia solani	1488	244	431	unannotated	NACHT	WD	CEL61586	HELO-LIKE	noasm	n/a	n/a
CUA73077.1	456999	Basidiomycota	Agaricomycetes	Rhizoctonia solani	1019	356	644	PATATIN	NB-ARC	TPR	XP_016644109	PATATIN	noasm	n/a	n/a
CUA73224.1	456999	Basidiomycota	Agaricomycetes	Rhizoctonia solani	982	812	977	PPR PPR	unannotated	unannotated	not-clustered	not-clustered	noasm	n/a	n/a
CUA73227.1	456999	Basidiomycota	Agaricomycetes	Rhizoctonia solani	1528	261	452	unannotated	NACHT	WD	not-clustered	not-clustered	noasm	n/a	n/a
CUA73240.1	456999	Basidiomycota	Agaricomycetes	Rhizoctonia solani	1143	350	673	PATATIN	unannotated	TPR	XP_016644109	PATATIN	noasm	n/a	n/a
CUA73241.1	456999	Basidiomycota	Agaricomycetes	Rhizoctonia solani	1146	272	576	unannotated	NB-ARC	TPR	XP_016644109	PATATIN	noasm	n/a	n/a
CUA73260.1	456999	Basidiomycota	Agaricomycetes	Rhizoctonia solani	1505	276	464	unannotated	unannotated	WD	CCO35737	GOODBYE-LIKE	noasm	n/a	n/a
CUA73343.1	456999	Basidiomycota	Agaricomycetes	Rhizoctonia solani	1451	331	514	unannotated	NACHT	WD	KDN48800	BAMLKL	noasm	n/a	n/a
CUA73440.1	456999	Basidiomycota	Agaricomycetes	Rhizoctonia solani	1435	356	558	unannotated	NACHT	WD	KIM77258	BAMLKL	noasm	n/a	n/a
CUA73443.1	456999	Basidiomycota	Agaricomycetes	Rhizoctonia solani	1042	245	442	unannotated	unannotated	WD	not-clustered	not-clustered	noasm	n/a	n/a
CUA73448.1	456999	Basidiomycota	Agaricomycetes	Rhizoctonia solani	1444	364	545	unannotated	NACHT	WD	KEP45157	HELO-LIKE	noasm	n/a	n/a
CUA73450.1	456999	Basidiomycota	Agaricomycetes	Rhizoctonia solani	1491	199	380	unannotated	NACHT	WD	KIM77258	BAMLKL	noasm	n/a	n/a
CUA73478.1	456999	Basidiomycota	Agaricomycetes	Rhizoctonia solani	1524	276	490	unannotated	NACHT	WD	CEL61586	HELO-LIKE	noasm	n/a	n/a
CUA73479.1	456999	Basidiomycota	Agaricomycetes	Rhizoctonia solani	1505	276	460	unannotated	NACHT	WD	CEL61586	HELO-LIKE	noasm	n/a	n/a
CUA73480.1	456999	Basidiomycota	Agaricomycetes	Rhizoctonia solani	1495	275	459	unannotated	NACHT	WD	CEL61586	HELO-LIKE	noasm	n/a	n/a
CUA73482.1	456999	Basidiomycota	Agaricomycetes	Rhizoctonia solani	1501	276	463	unannotated	NACHT	WD	CEL61586	HELO-LIKE	noasm	n/a	n/a
CUA73483.1	456999	Basidiomycota	Agaricomycetes	Rhizoctonia solani	1468	276	460	unannotated	NACHT	WD	CEL61586	HELO-LIKE	noasm	n/a	n/a
CUA73488.1	456999	Basidiomycota	Agaricomycetes	Rhizoctonia solani	1408	184	364	unannotated	unannotated	WD	not-clustered	not-clustered	noasm	n/a	n/a
CUA73490.1	456999	Basidiomycota	Agaricomycetes	Rhizoctonia solani	1488	276	464	unannotated	NACHT	WD	CEL61586	HELO-LIKE	noasm	n/a	n/a
CUA73492.1	456999	Basidiomycota	Agaricomycetes	Rhizoctonia solani	1490	274	462	unannotated	NACHT	WD	CEL61586	HELO-LIKE	noasm	n/a	n/a
CUA73496.1	456999	Basidiomycota	Agaricomycetes	Rhizoctonia solani	638	341	485	PATATIN	unannotated	unannotated	XP_016644109	PATATIN	noasm	n/a	n/a
CUA73608.1	456999	Basidiomycota	Agaricomycetes	Rhizoctonia solani	1181	238	444	unannotated	unannotated	WD	not-clustered	not-clustered	noasm	n/a	n/a
CUA73613.1	456999	Basidiomycota	Agaricomycetes	Rhizoctonia solani	1436	236	438	unannotated	NACHT	WD	KIM77258	BAMLKL	noasm	n/a	n/a
CUA73703.1	456999	Basidiomycota	Agaricomycetes	Rhizoctonia solani	1600	320	513	unannotated	NACHT	WD	not-clustered	not-clustered	noasm	n/a	n/a
CUA74102.1	456999	Basidiomycota	Agaricomycetes	Rhizoctonia solani	1287	263	360	unannotated	unannotated	WD	CEL61586	HELO-LIKE	noasm	n/a	n/a
CUA74194.1	456999	Basidiomycota	Agaricomycetes	Rhizoctonia solani	1418	302	488	unannotated	NACHT	WD	KIM77258	BAMLKL	noasm	n/a	n/a
CUA74200.1	456999	Basidiomycota	Agaricomycetes	Rhizoctonia solani	1142	296	486	unannotated	NACHT	WD	KIM77258	BAMLKL	noasm	n/a	n/a
CUA74258.1	456999	Basidiomycota	Agaricomycetes	Rhizoctonia solani	1193	325	614	PATATIN	NB-ARC	TPR	XP_016644109	PATATIN	noasm	n/a	n/a
CUA74423.1	456999	Basidiomycota	Agaricomycetes	Rhizoctonia solani	1517	1	183	unannotated	unannotated	WD MITO_CARR	not-clustered	not-clustered	noasm	n/a	n/a
CUA74452.1	456999	Basidiomycota	Agaricomycetes	Rhizoctonia solani	893	265	525	PATATIN	unannotated	TPR	XP_016644109	PATATIN	noasm	n/a	n/a
CUA74489.1	456999	Basidiomycota	Agaricomycetes	Rhizoctonia solani	1601	375	564	unannotated	NACHT	WD	CCO35737	C2 GOODBYE-LIKE	noasm	n/a	n/a
CUA74490.1	456999	Basidiomycota	Agaricomycetes	Rhizoctonia solani	1521	392	584	unannotated	NACHT	WD	CCO35737	C2 GOODBYE-LIKE	noasm	n/a	n/a
CUA74502.1	456999	Basidiomycota	Agaricomycetes	Rhizoctonia solani	1232	357	664	PATATIN	NB-ARC	TPR	XP_016644109	PATATIN	noasm	n/a	n/a
CUA74503.1	456999	Basidiomycota	Agaricomycetes	Rhizoctonia solani	1343	274	465	unannotated	NACHT	WD	KIM77258	BAMLKL	noasm	n/a	n/a
CUA74504.1	456999	Basidiomycota	Agaricomycetes	Rhizoctonia solani	1510	301	485	unannotated	NACHT	WD	KIM77258	BAMLKL	noasm	n/a	n/a
CUA74529.1	456999	Basidiomycota	Agaricomycetes	Rhizoctonia solani	506	245	450	unannotated	NACHT	unannotated	KIM77258	BAMLKL	noasm	n/a	n/a
CUA74602.1	456999	Basidiomycota	Agaricomycetes	Rhizoctonia solani	2103	324	675	PATATIN	unannotated	TPR C2	XP_016644109	PATATIN	noasm	n/a	n/a
CUA74603.1	456999	Basidiomycota	Agaricomycetes	Rhizoctonia solani	1472	560	878	PATATIN	NB-ARC	TPR	not-clustered	not-clustered	noasm	n/a	n/a
CUA74660.1	456999	Basidiomycota	Agaricomycetes	Rhizoctonia solani	1513	326	516	unannotated	NACHT	WD	KIM77258	BAMLKL	noasm	n/a	n/a
CUA74670.1	456999	Basidiomycota	Agaricomycetes	Rhizoctonia solani	505	291	493	unannotated	NACHT	unannotated	KIM77258	BAMLKL	noasm	n/a	n/a
CUA74671.1	456999	Basidiomycota	Agaricomycetes	Rhizoctonia solani	1572	458	653	unannotated	NACHT	WD	not-clustered	not-clustered	noasm	n/a	n/a
CUA74710.1	456999	Basidiomycota	Agaricomycetes	Rhizoctonia solani	1612	364	548	unannotated	NACHT	WD	KEP45157	HELO-LIKE	noasm	n/a	n/a
CUA74712.1	456999	Basidiomycota	Agaricomycetes	Rhizoctonia solani	3586	404	585	unannotated	unannotated	WD GLYCO_TRANSF WD	KEP45157	HELO-LIKE	noasm	n/a	n/a
CUA74718.1	456999	Basidiomycota	Agaricomycetes	Rhizoctonia solani	1306	81	267	unannotated	NACHT	WD	not-clustered	not-clustered	noasm	n/a	n/a
CUA74729.1	456999	Basidiomycota	Agaricomycetes	Rhizoctonia solani	2486	853	1039	GMC_OXRED_N GMC_OXRED_C	NACHT	WD	not-clustered	not-clustered	noasm	n/a	n/a
CUA74730.1	456999	Basidiomycota	Agaricomycetes	Rhizoctonia solani	1298	337	651	PATATIN	NB-ARC	TPR	KFY60362	unannotated	noasm	n/a	n/a
CUA74731.1	456999	Basidiomycota	Agaricomycetes	Rhizoctonia solani	1883	286	472	unannotated	NACHT	WD	KIM77258	BAMLKL	noasm	n/a	n/a
CUA74811.1	456999	Basidiomycota	Agaricomycetes	Rhizoctonia solani	578	304	504	unannotated	NACHT	unannotated	KIM77258	BAMLKL	noasm	n/a	n/a
CUA74848.1	456999	Basidiomycota	Agaricomycetes	Rhizoctonia solani	1505	271	459	unannotated	NACHT	WD	CEL61586	HELO-LIKE	noasm	n/a	n/a
CUA74856.1	456999	Basidiomycota	Agaricomycetes	Rhizoctonia solani	1516	273	467	unannotated	NACHT	WD	CEL61586	HELO-LIKE	noasm	n/a	n/a
CUA74857.1	456999	Basidiomycota	Agaricomycetes	Rhizoctonia solani	1503	273	461	unannotated	NACHT	WD	CEL61586	HELO-LIKE	noasm	n/a	n/a
CUA74875.1	456999	Basidiomycota	Agaricomycetes	Rhizoctonia solani	1495	301	491	unannotated	NACHT	WD	KIM77258	BAMLKL	noasm	n/a	n/a
CUA74888.1	456999	Basidiomycota	Agaricomycetes	Rhizoctonia solani	1074	221	519	unannotated	NB-ARC	TPR	not-clustered	not-clustered	noasm	n/a	n/a
CUA75191.1	456999	Basidiomycota	Agaricomycetes	Rhizoctonia solani	533	260	532	PKINASE	unannotated	unannotated	not-clustered	not-clustered	noasm	n/a	n/a
CUA75222.1	456999	Basidiomycota	Agaricomycetes	Rhizoctonia solani	488	207	394	unannotated	NACHT	unannotated	KIM77258	BAMLKL	noasm	n/a	n/a
CUA75244.1	456999	Basidiomycota	Agaricomycetes	Rhizoctonia solani	1575	254	438	unannotated	unannotated	WD	KEP45157	HELO-LIKE	noasm	n/a	n/a
CUA75252.1	456999	Basidiomycota	Agaricomycetes	Rhizoctonia solani	1169	407	703	PATATIN	NB-ARC	TPR	XP_016644109	PATATIN	noasm	n/a	n/a
CUA75297.1	456999	Basidiomycota	Agaricomycetes	Rhizoctonia solani	1357	283	452	unannotated	NACHT	WD	KIM77258	BAMLKL	noasm	n/a	n/a
CUA75333.1	456999	Basidiomycota	Agaricomycetes	Rhizoctonia solani	1168	389	577	unannotated	NACHT	WD	not-clustered	not-clustered	noasm	n/a	n/a
CUA75362.1	456999	Basidiomycota	Agaricomycetes	Rhizoctonia solani	612	307	495	unannotated	NACHT	unannotated	KIM77258	BAMLKL	noasm	n/a	n/a
CUA75392.1	456999	Basidiomycota	Agaricomycetes	Rhizoctonia solani	963	222	615	PATATIN	NB-ARC	TPR	XP_016644109	PATATIN	noasm	n/a	n/a
CUA75393.1	456999	Basidiomycota	Agaricomycetes	Rhizoctonia solani	996	362	650	PATATIN	NB-ARC	TPR	XP_016644109	PATATIN	noasm	n/a	n/a
CUA75397.1	456999	Basidiomycota	Agaricomycetes	Rhizoctonia solani	1096	360	659	PATATIN	NB-ARC	TPR	KFY60362	unannotated	noasm	n/a	n/a
CUA75432.1	456999	Basidiomycota	Agaricomycetes	Rhizoctonia solani	1584	361	559	unannotated	NACHT	WD	not-clustered	not-clustered	noasm	n/a	n/a
CUA75446.1	456999	Basidiomycota	Agaricomycetes	Rhizoctonia solani	1051	328	668	PATATIN	NB-ARC	TPR	XP_016644109	PATATIN	noasm	n/a	n/a
CUA75454.1	456999	Basidiomycota	Agaricomycetes	Rhizoctonia solani	974	375	564	unannotated	NACHT	unannotated	CCO35737	C2 GOODBYE-LIKE	noasm	n/a	n/a
CUA75530.1	456999	Basidiomycota	Agaricomycetes	Rhizoctonia solani	1613	364	545	unannotated	NACHT	WD	KEP45157	HELO-LIKE	noasm	n/a	n/a
CUA75533.1	456999	Basidiomycota	Agaricomycetes	Rhizoctonia solani	786	206	390	unannotated	NACHT	UQ_CON	KIM77258	BAMLKL	noasm	n/a	n/a
CUA75597.1	456999	Basidiomycota	Agaricomycetes	Rhizoctonia solani	1129	253	421	unannotated	NACHT	FUNGAL_TRANS	KIM77258	BAMLKL	noasm	n/a	n/a
CUA75617.1	456999	Basidiomycota	Agaricomycetes	Rhizoctonia solani	1500	609	903	PATATIN	NB-ARC	TPR	not-clustered	not-clustered	noasm	n/a	n/a
CUA75647.1	456999	Basidiomycota	Agaricomycetes	Rhizoctonia solani	1329	320	634	unannotated	NB-ARC	TPR PKINASE	XP_016644109	PATATIN	noasm	n/a	n/a
CUA75686.1	456999	Basidiomycota	Agaricomycetes	Rhizoctonia solani	1420	185	366	unannotated	NACHT	WD	KIM77258	BAMLKL	noasm	n/a	n/a
CUA76103.1	456999	Basidiomycota	Agaricomycetes	Rhizoctonia solani	1108	15	200	unannotated	NACHT	WD	not-clustered	not-clustered	noasm	n/a	n/a
CUA76106.1	456999	Basidiomycota	Agaricomycetes	Rhizoctonia solani	1387	295	480	unannotated	NACHT	WD	KIM77258	BAMLKL	noasm	n/a	n/a
CUA76111.1	456999	Basidiomycota	Agaricomycetes	Rhizoctonia solani	1148	54	239	unannotated	NACHT	WD	not-clustered	not-clustered	noasm	n/a	n/a
CUA76114.1	456999	Basidiomycota	Agaricomycetes	Rhizoctonia solani	1397	306	491	unannotated	NACHT	WD	KIM77258	BAMLKL	noasm	n/a	n/a
CUA76118.1	456999	Basidiomycota	Agaricomycetes	Rhizoctonia solani	1417	325	518	unannotated	NACHT	WD	not-clustered	not-clustered	noasm	n/a	n/a
CUA76133.1	456999	Basidiomycota	Agaricomycetes	Rhizoctonia solani	1403	190	376	unannotated	NACHT	WD	KIM77258	BAMLKL	noasm	n/a	n/a
CUA76135.1	456999	Basidiomycota	Agaricomycetes	Rhizoctonia solani	1575	293	481	unannotated	NACHT	WD	KIM77258	BAMLKL	noasm	n/a	n/a
CUA76158.1	456999	Basidiomycota	Agaricomycetes	Rhizoctonia solani	1605	363	551	unannotated	NACHT	WD	KDN48800	BAMLKL	noasm	n/a	n/a
CUA76200.1	456999	Basidiomycota	Agaricomycetes	Rhizoctonia solani	1762	325	676	PATATIN	unannotated	TPR C2	XP_016644109	PATATIN	noasm	n/a	n/a
CUA76224.1	456999	Basidiomycota	Agaricomycetes	Rhizoctonia solani	1484	282	472	unannotated	NACHT	WD	KIM77258	BAMLKL	noasm	n/a	n/a
CUA76260.1	456999	Basidiomycota	Agaricomycetes	Rhizoctonia solani	2688	1920	2161	MED12 PATATIN	unannotated	TPR	not-clustered	not-clustered	noasm	n/a	n/a
CUA76312.1	456999	Basidiomycota	Agaricomycetes	Rhizoctonia solani	1261	305	624	PATATIN	unannotated	TPR	KFY60362	unannotated	noasm	n/a	n/a
CUA76313.1	456999	Basidiomycota	Agaricomycetes	Rhizoctonia solani	1876	349	669	PATATIN	NB-ARC	TPR	KFY60362	unannotated	noasm	n/a	n/a
CUA76333.1	456999	Basidiomycota	Agaricomycetes	Rhizoctonia solani	1023	341	675	PATATIN	NB-ARC	TPR	XP_016644109	PATATIN	noasm	n/a	n/a
CUA76344.1	456999	Basidiomycota	Agaricomycetes	Rhizoctonia solani	1493	302	492	unannotated	NACHT	WD	KIM77258	BAMLKL	noasm	n/a	n/a
CUA76357.1	456999	Basidiomycota	Agaricomycetes	Rhizoctonia solani	1439	302	477	unannotated	unannotated	WD	KIM77258	BAMLKL	noasm	n/a	n/a
CUA76453.1	456999	Basidiomycota	Agaricomycetes	Rhizoctonia solani	2541	52	253	unannotated	NACHT	WD	not-clustered	not-clustered	noasm	n/a	n/a
CUA76546.1	456999	Basidiomycota	Agaricomycetes	Rhizoctonia solani	2352	1338	1528	AFG1_ATPASE	NACHT	WD	not-clustered	not-clustered	noasm	n/a	n/a
CUA76548.1	456999	Basidiomycota	Agaricomycetes	Rhizoctonia solani	2141	273	468	unannotated	NACHT	WD	CEL61586	HELO-LIKE	noasm	n/a	n/a
CUA76602.1	456999	Basidiomycota	Agaricomycetes	Rhizoctonia solani	1211	120	305	unannotated	NACHT	WD	not-clustered	not-clustered	noasm	n/a	n/a
CUA76638.1	456999	Basidiomycota	Agaricomycetes	Rhizoctonia solani	1086	328	620	unannotated	NB-ARC	TPR	not-clustered	not-clustered	noasm	n/a	n/a
CUA76644.1	456999	Basidiomycota	Agaricomycetes	Rhizoctonia solani	1488	257	444	unannotated	NACHT	WD	not-clustered	not-clustered	noasm	n/a	n/a
CUA76956.1	456999	Basidiomycota	Agaricomycetes	Rhizoctonia solani	1134	208	632	unannotated	NB-ARC	TPR PKINASE	XP_016644109	PATATIN	noasm	n/a	n/a
CUA77010.1	456999	Basidiomycota	Agaricomycetes	Rhizoctonia solani	1305	68	252	unannotated	NACHT	WD	not-clustered	not-clustered	noasm	n/a	n/a
CUA77083.1	456999	Basidiomycota	Agaricomycetes	Rhizoctonia solani	1335	365	659	PATATIN	NB-ARC	TPR	not-clustered	not-clustered	noasm	n/a	n/a
CUA77086.1	456999	Basidiomycota	Agaricomycetes	Rhizoctonia solani	2566	878	1168	NAD_BINDING PATATIN	NB-ARC	TPR HTH_TNP_TC5 DDE	not-clustered	not-clustered	noasm	n/a	n/a
CUA77158.1	456999	Basidiomycota	Agaricomycetes	Rhizoctonia solani	2633	186	374	unannotated	NACHT	WD	KIM77258	BAMLKL	noasm	n/a	n/a
CUA77198.1	456999	Basidiomycota	Agaricomycetes	Rhizoctonia solani	843	332	522	unannotated	NACHT	unannotated	not-clustered	not-clustered	noasm	n/a	n/a
CUA77200.1	456999	Basidiomycota	Agaricomycetes	Rhizoctonia solani	1106	298	488	unannotated	NACHT	WD	KIM77258	BAMLKL	noasm	n/a	n/a
CUA77298.1	456999	Basidiomycota	Agaricomycetes	Rhizoctonia solani	1107	320	617	PATATIN	NB-ARC	TPR	XP_016644109	PATATIN	noasm	n/a	n/a
CUA77370.1	456999	Basidiomycota	Agaricomycetes	Rhizoctonia solani	1044	279	625	unannotated	unannotated	TPR	XP_016644109	PATATIN	noasm	n/a	n/a
CUA77372.1	456999	Basidiomycota	Agaricomycetes	Rhizoctonia solani	1202	356	647	PATATIN	unannotated	TPR	XP_016644109	PATATIN	noasm	n/a	n/a
CUA77642.1	456999	Basidiomycota	Agaricomycetes	Rhizoctonia solani	1158	63	264	unannotated	NACHT	WD	not-clustered	not-clustered	noasm	n/a	n/a
CUA77645.1	456999	Basidiomycota	Agaricomycetes	Rhizoctonia solani	1288	15	200	unannotated	NACHT	WD	not-clustered	not-clustered	noasm	n/a	n/a
CUA77647.1	456999	Basidiomycota	Agaricomycetes	Rhizoctonia solani	1086	63	248	unannotated	NACHT	WD	not-clustered	not-clustered	noasm	n/a	n/a
CUA77649.1	456999	Basidiomycota	Agaricomycetes	Rhizoctonia solani	1331	272	457	unannotated	NACHT	WD	KIM77258	BAMLKL	noasm	n/a	n/a
CUA77650.1	456999	Basidiomycota	Agaricomycetes	Rhizoctonia solani	1448	357	548	unannotated	NACHT	WD	not-clustered	not-clustered	noasm	n/a	n/a
CUA77653.1	456999	Basidiomycota	Agaricomycetes	Rhizoctonia solani	773	265	454	unannotated	NACHT	unannotated	KIM77258	BAMLKL	noasm	n/a	n/a
CUA77672.1	456999	Basidiomycota	Agaricomycetes	Rhizoctonia solani	561	336	526	unannotated	NACHT	unannotated	not-clustered	not-clustered	noasm	n/a	n/a
CUA77726.1	456999	Basidiomycota	Agaricomycetes	Rhizoctonia solani	858	224	531	unannotated	NB-ARC	TPR	not-clustered	not-clustered	noasm	n/a	n/a
CUA77727.1	456999	Basidiomycota	Agaricomycetes	Rhizoctonia solani	957	308	631	PATATIN	NB-ARC	TPR	XP_016644109	PATATIN	noasm	n/a	n/a
CUA77728.1	456999	Basidiomycota	Agaricomycetes	Rhizoctonia solani	979	197	529	unannotated	NB-ARC	TPR	not-clustered	not-clustered	noasm	n/a	n/a
CUA77734.1	456999	Basidiomycota	Agaricomycetes	Rhizoctonia solani	1269	363	654	PATATIN	NB-ARC	TPR	XP_016644109	PATATIN	noasm	n/a	n/a
CUA77736.1	456999	Basidiomycota	Agaricomycetes	Rhizoctonia solani	1190	353	653	PATATIN	NB-ARC	TPR	XP_016644109	PATATIN	noasm	n/a	n/a
CUA77737.1	456999	Basidiomycota	Agaricomycetes	Rhizoctonia solani	1119	318	620	PATATIN	NB-ARC	TPR	XP_016644109	PATATIN	noasm	n/a	n/a
CUA77829.1	456999	Basidiomycota	Agaricomycetes	Rhizoctonia solani	1592	332	645	PATATIN	NB-ARC	TPR	XP_016644109	PATATIN	noasm	n/a	n/a
CUA77830.1	456999	Basidiomycota	Agaricomycetes	Rhizoctonia solani	1228	197	527	unannotated	NB-ARC	TPR	not-clustered	not-clustered	noasm	n/a	n/a
CUA77838.1	456999	Basidiomycota	Agaricomycetes	Rhizoctonia solani	1049	347	647	PATATIN	NB-ARC	TPR	KFY60362	unannotated	noasm	n/a	n/a
CUA77840.1	456999	Basidiomycota	Agaricomycetes	Rhizoctonia solani	1539	313	499	unannotated	NACHT	WD	KIM77258	BAMLKL	noasm	n/a	n/a
CUA77850.1	456999	Basidiomycota	Agaricomycetes	Rhizoctonia solani	618	162	352	unannotated	NACHT	unannotated	KIM77258	BAMLKL	noasm	n/a	n/a
CUA77855.1	456999	Basidiomycota	Agaricomycetes	Rhizoctonia solani	1409	244	434	unannotated	NACHT	WD	KIM77258	BAMLKL	noasm	n/a	n/a
CUA77878.1	456999	Basidiomycota	Agaricomycetes	Rhizoctonia solani	1369	239	426	unannotated	NACHT	WD	not-clustered	not-clustered	noasm	n/a	n/a
CUA77948.1	456999	Basidiomycota	Agaricomycetes	Rhizoctonia solani	1155	63	249	unannotated	NACHT	WD	not-clustered	not-clustered	noasm	n/a	n/a
CUA77950.1	456999	Basidiomycota	Agaricomycetes	Rhizoctonia solani	1405	311	496	unannotated	NACHT	WD	KIM77258	BAMLKL	noasm	n/a	n/a
CUA78010.1	456999	Basidiomycota	Agaricomycetes	Rhizoctonia solani	1288	320	635	PATATIN	NB-ARC	TPR	XP_016644109	PATATIN	noasm	n/a	n/a
CUA78271.1	456999	Basidiomycota	Agaricomycetes	Rhizoctonia solani	1370	128	330	unannotated	NACHT	WD	KIM77258	BAMLKL	noasm	n/a	n/a
CUA78309.1	456999	Basidiomycota	Agaricomycetes	Rhizoctonia solani	1534	375	525	unannotated	NACHT	WD	CCO35737	C2 GOODBYE-LIKE	noasm	n/a	n/a
CUA78320.1	456999	Basidiomycota	Agaricomycetes	Rhizoctonia solani	1567	621	1021	C2 WW WW PATATIN	NB-ARC	TPR	not-clustered	not-clustered	noasm	n/a	n/a
CUA78364.1	456999	Basidiomycota	Agaricomycetes	Rhizoctonia solani	1717	758	1069	C2 WW WW PATATIN	NB-ARC	TPR	not-clustered	not-clustered	noasm	n/a	n/a
CUA78371.1	456999	Basidiomycota	Agaricomycetes	Rhizoctonia solani	1514	307	495	unannotated	NACHT	WD	not-clustered	not-clustered	noasm	n/a	n/a
CUA78387.1	456999	Basidiomycota	Agaricomycetes	Rhizoctonia solani	1309	360	669	PATATIN	NB-ARC	TPR	KFY60362	unannotated	noasm	n/a	n/a
CUA78407.1	456999	Basidiomycota	Agaricomycetes	Rhizoctonia solani	1144	29	216	unannotated	NACHT	WD	KIM78170	unannotated	noasm	n/a	n/a
CUA78408.1	456999	Basidiomycota	Agaricomycetes	Rhizoctonia solani	1371	279	479	unannotated	NACHT	WD	not-clustered	not-clustered	noasm	n/a	n/a
CUA78441.1	456999	Basidiomycota	Agaricomycetes	Rhizoctonia solani	1496	317	512	unannotated	NACHT	WD	KDN48800	BAMLKL	noasm	n/a	n/a
CUA78442.1	456999	Basidiomycota	Agaricomycetes	Rhizoctonia solani	1917	775	964	unannotated	NACHT	WD	not-clustered	not-clustered	noasm	n/a	n/a
CUA78444.1	456999	Basidiomycota	Agaricomycetes	Rhizoctonia solani	1457	315	504	unannotated	NACHT	WD	KDN48800	BAMLKL	noasm	n/a	n/a
CUA78446.1	456999	Basidiomycota	Agaricomycetes	Rhizoctonia solani	1429	314	503	unannotated	NACHT	WD	KDN48800	BAMLKL	noasm	n/a	n/a
CUA78465.1	456999	Basidiomycota	Agaricomycetes	Rhizoctonia solani	1324	300	501	unannotated	NACHT	WD	KIM77258	BAMLKL	noasm	n/a	n/a
CUA78562.1	456999	Basidiomycota	Agaricomycetes	Rhizoctonia solani	1256	326	601	PATATIN	unannotated	TPR	XP_016644109	PATATIN	noasm	n/a	n/a
CUS06642.1	59557	Ascomycota	Pezizomycetes	Tuber aestivum	345	6	327	unannotated	NB-ARC	unannotated	not-clustered	not-clustered	noasm	n/a	n/a
CUS06658.1	59557	Ascomycota	Pezizomycetes	Tuber aestivum	280	40	280	unannotated	NB-ARC	unannotated	not-clustered	not-clustered	NLR19	5	29
CUS06665.1	59557	Ascomycota	Pezizomycetes	Tuber aestivum	341	2	312	unannotated	NB-ARC	unannotated	not-clustered	not-clustered	noasm	n/a	n/a
CUS06667.1	59557	Ascomycota	Pezizomycetes	Tuber aestivum	202	2	62	unannotated	unannotated	unannotated	not-clustered	not-clustered	noasm	n/a	n/a
CUS06688.1	59557	Ascomycota	Pezizomycetes	Tuber aestivum	584	2	311	unannotated	NB-ARC	TPR	not-clustered	not-clustered	noasm	n/a	n/a
CUS06690.1	59557	Ascomycota	Pezizomycetes	Tuber aestivum	343	2	313	unannotated	NB-ARC	unannotated	not-clustered	not-clustered	noasm	n/a	n/a
CUS06770.1	59557	Ascomycota	Pezizomycetes	Tuber aestivum	258	2	258	unannotated	unannotated	unannotated	not-clustered	not-clustered	noasm	n/a	n/a
CUS06771.1	59557	Ascomycota	Pezizomycetes	Tuber aestivum	341	2	312	unannotated	NB-ARC	unannotated	not-clustered	not-clustered	noasm	n/a	n/a
CUS06772.1	59557	Ascomycota	Pezizomycetes	Tuber aestivum	550	1	289	unannotated	unannotated	TPR	not-clustered	not-clustered	noasm	n/a	n/a
CUS06807.1	59557	Ascomycota	Pezizomycetes	Tuber aestivum	135	1	135	unannotated	unannotated	unannotated	not-clustered	not-clustered	noasm	n/a	n/a
CUS06869.1	59557	Ascomycota	Pezizomycetes	Tuber aestivum	669	2	310	unannotated	NB-ARC	TPR	not-clustered	not-clustered	noasm	n/a	n/a
CUS06945.1	59557	Ascomycota	Pezizomycetes	Tuber aestivum	700	48	231	unannotated	NACHT	ANK	PVH69802	unannotated	noasm	n/a	n/a
CUS06966.1	59557	Ascomycota	Pezizomycetes	Tuber aestivum	694	202	387	HELO-LIKE	NACHT	unannotated	PWW74656	HELO-LIKE	noasm	n/a	n/a
CUS07291.1	59557	Ascomycota	Pezizomycetes	Tuber aestivum	1172	223	415	HELO-LIKE	unannotated	ANK SPRY	PWW74656	HELO-LIKE	noasm	n/a	n/a
CUS07292.1	59557	Ascomycota	Pezizomycetes	Tuber aestivum	1170	223	410	HELO-LIKE	unannotated	ANK SPRY	PWW74656	HELO-LIKE	noasm	n/a	n/a
CUS07295.1	59557	Ascomycota	Pezizomycetes	Tuber aestivum	748	245	435	HELO-LIKE	unannotated	unannotated	PWW74656	HELO-LIKE	noasm	n/a	n/a
CUS07582.1	59557	Ascomycota	Pezizomycetes	Tuber aestivum	411	96	410	unannotated	unannotated	unannotated	not-clustered	not-clustered	noasm	n/a	n/a
CUS07583.1	59557	Ascomycota	Pezizomycetes	Tuber aestivum	983	53	360	unannotated	NB-ARC	TPR	not-clustered	not-clustered	NLR19	13	29
CUS07624.1	59557	Ascomycota	Pezizomycetes	Tuber aestivum	575	46	368	unannotated	NB-ARC	TPR	not-clustered	not-clustered	NLR19	6	29
CUS07625.1	59557	Ascomycota	Pezizomycetes	Tuber aestivum	617	10	319	unannotated	NB-ARC	TPR	not-clustered	not-clustered	noasm	n/a	n/a
CUS07629.1	59557	Ascomycota	Pezizomycetes	Tuber aestivum	710	10	312	unannotated	unannotated	TPR	not-clustered	not-clustered	noasm	n/a	n/a
CUS07630.1	59557	Ascomycota	Pezizomycetes	Tuber aestivum	668	7	278	unannotated	unannotated	TPR	not-clustered	not-clustered	noasm	n/a	n/a
CUS07632.1	59557	Ascomycota	Pezizomycetes	Tuber aestivum	235	1	233	unannotated	NB-ARC	unannotated	not-clustered	not-clustered	noasm	n/a	n/a
CUS07660.1	59557	Ascomycota	Pezizomycetes	Tuber aestivum	608	1	316	unannotated	NB-ARC	TPR	not-clustered	not-clustered	noasm	n/a	n/a
CUS07661.1	59557	Ascomycota	Pezizomycetes	Tuber aestivum	733	18	348	unannotated	NB-ARC	TPR	not-clustered	not-clustered	noasm	n/a	n/a
CUS07663.1	59557	Ascomycota	Pezizomycetes	Tuber aestivum	613	66	376	unannotated	NB-ARC	TPR	not-clustered	not-clustered	NLR19	10	29
CUS07803.1	59557	Ascomycota	Pezizomycetes	Tuber aestivum	120	16	120	unannotated	unannotated	unannotated	not-clustered	not-clustered	noasm	n/a	n/a
CUS07805.1	59557	Ascomycota	Pezizomycetes	Tuber aestivum	135	38	135	unannotated	unannotated	unannotated	not-clustered	not-clustered	noasm	n/a	n/a
CUS07813.1	59557	Ascomycota	Pezizomycetes	Tuber aestivum	865	255	427	SESB-LIKE	NACHT	ANK	XP_011392840	SESB-LIKE	noasm	n/a	n/a
CUS07862.1	59557	Ascomycota	Pezizomycetes	Tuber aestivum	359	8	314	unannotated	NB-ARC	unannotated	not-clustered	not-clustered	noasm	n/a	n/a
CUS07866.1	59557	Ascomycota	Pezizomycetes	Tuber aestivum	903	65	378	unannotated	NB-ARC	TPR	not-clustered	not-clustered	noasm	n/a	n/a
CUS07867.1	59557	Ascomycota	Pezizomycetes	Tuber aestivum	298	1	298	unannotated	NB-ARC	unannotated	not-clustered	not-clustered	noasm	n/a	n/a
CUS07966.1	59557	Ascomycota	Pezizomycetes	Tuber aestivum	241	3	241	unannotated	unannotated	unannotated	not-clustered	not-clustered	noasm	n/a	n/a
CUS08026.1	59557	Ascomycota	Pezizomycetes	Tuber aestivum	787	67	377	unannotated	NB-ARC	TPR	not-clustered	not-clustered	noasm	n/a	n/a
CUS08028.1	59557	Ascomycota	Pezizomycetes	Tuber aestivum	158	2	158	unannotated	NB-ARC	unannotated	not-clustered	not-clustered	noasm	n/a	n/a
CUS08031.1	59557	Ascomycota	Pezizomycetes	Tuber aestivum	564	6	314	unannotated	NB-ARC	TPR	not-clustered	not-clustered	noasm	n/a	n/a
CUS08033.1	59557	Ascomycota	Pezizomycetes	Tuber aestivum	652	1	308	unannotated	NB-ARC	TPR	not-clustered	not-clustered	noasm	n/a	n/a
CUS08182.1	59557	Ascomycota	Pezizomycetes	Tuber aestivum	228	87	185	unannotated	unannotated	unannotated	not-clustered	not-clustered	noasm	n/a	n/a
CUS08751.1	59557	Ascomycota	Pezizomycetes	Tuber aestivum	533	72	366	unannotated	NB-ARC	TPR	not-clustered	not-clustered	NLR19	2	14
CUS08782.1	59557	Ascomycota	Pezizomycetes	Tuber aestivum	389	2	310	unannotated	NB-ARC	unannotated	not-clustered	not-clustered	noasm	n/a	n/a
CUS08785.1	59557	Ascomycota	Pezizomycetes	Tuber aestivum	608	1	132	unannotated	unannotated	ANK	not-clustered	not-clustered	noasm	n/a	n/a
CUS08888.1	59557	Ascomycota	Pezizomycetes	Tuber aestivum	564	49	234	unannotated	NACHT	unannotated	PVH69802	unannotated	noasm	n/a	n/a
CUS08890.1	59557	Ascomycota	Pezizomycetes	Tuber aestivum	636	122	307	unannotated	NACHT	ANK	not-clustered	not-clustered	noasm	n/a	n/a
CUS08944.1	59557	Ascomycota	Pezizomycetes	Tuber aestivum	227	66	227	unannotated	NB-ARC	unannotated	not-clustered	not-clustered	NLR19	6	28
CUS08945.1	59557	Ascomycota	Pezizomycetes	Tuber aestivum	100	21	100	unannotated	unannotated	unannotated	not-clustered	not-clustered	noasm	n/a	n/a
CUS08949.1	59557	Ascomycota	Pezizomycetes	Tuber aestivum	452	15	324	unannotated	NB-ARC	unannotated	not-clustered	not-clustered	noasm	n/a	n/a
CUS08951.1	59557	Ascomycota	Pezizomycetes	Tuber aestivum	691	26	344	unannotated	NB-ARC	TPR	not-clustered	not-clustered	noasm	n/a	n/a
CUS08952.1	59557	Ascomycota	Pezizomycetes	Tuber aestivum	735	3	323	unannotated	NB-ARC	TPR	not-clustered	not-clustered	noasm	n/a	n/a
CUS08954.1	59557	Ascomycota	Pezizomycetes	Tuber aestivum	353	4	279	unannotated	NB-ARC	unannotated	not-clustered	not-clustered	noasm	n/a	n/a
CUS08955.1	59557	Ascomycota	Pezizomycetes	Tuber aestivum	618	4	323	unannotated	NB-ARC	TPR	not-clustered	not-clustered	noasm	n/a	n/a
CUS08957.1	59557	Ascomycota	Pezizomycetes	Tuber aestivum	401	15	324	unannotated	NB-ARC	unannotated	not-clustered	not-clustered	noasm	n/a	n/a
CUS09267.1	59557	Ascomycota	Pezizomycetes	Tuber aestivum	346	1	265	unannotated	NB-ARC	unannotated	not-clustered	not-clustered	noasm	n/a	n/a
CUS09271.1	59557	Ascomycota	Pezizomycetes	Tuber aestivum	211	1	211	unannotated	NB-ARC	unannotated	not-clustered	not-clustered	noasm	n/a	n/a
CUS09275.1	59557	Ascomycota	Pezizomycetes	Tuber aestivum	411	12	321	unannotated	NB-ARC	unannotated	not-clustered	not-clustered	noasm	n/a	n/a
CUS09278.1	59557	Ascomycota	Pezizomycetes	Tuber aestivum	101	1	101	unannotated	unannotated	unannotated	not-clustered	not-clustered	noasm	n/a	n/a
CUS09279.1	59557	Ascomycota	Pezizomycetes	Tuber aestivum	415	5	314	unannotated	NB-ARC	unannotated	not-clustered	not-clustered	noasm	n/a	n/a
CUS09282.1	59557	Ascomycota	Pezizomycetes	Tuber aestivum	182	1	144	unannotated	unannotated	unannotated	not-clustered	not-clustered	noasm	n/a	n/a
CUS09284.1	59557	Ascomycota	Pezizomycetes	Tuber aestivum	541	31	376	unannotated	NB-ARC	TPR	not-clustered	not-clustered	NLR19	6	29
CUS09289.1	59557	Ascomycota	Pezizomycetes	Tuber aestivum	429	3	321	unannotated	NB-ARC	unannotated	not-clustered	not-clustered	noasm	n/a	n/a
CUS09290.1	59557	Ascomycota	Pezizomycetes	Tuber aestivum	727	56	378	unannotated	NB-ARC	TPR	not-clustered	not-clustered	NLR19	9	29
CUS09496.1	59557	Ascomycota	Pezizomycetes	Tuber aestivum	475	1	271	unannotated	unannotated	TPR	not-clustered	not-clustered	noasm	n/a	n/a
CUS09501.1	59557	Ascomycota	Pezizomycetes	Tuber aestivum	691	6	316	unannotated	NB-ARC	TPR	not-clustered	not-clustered	noasm	n/a	n/a
CUS09502.1	59557	Ascomycota	Pezizomycetes	Tuber aestivum	722	56	376	unannotated	NB-ARC	TPR	not-clustered	not-clustered	NLR19	10	29
CUS09503.1	59557	Ascomycota	Pezizomycetes	Tuber aestivum	558	6	327	unannotated	NB-ARC	TPR	not-clustered	not-clustered	noasm	n/a	n/a
CUS09504.1	59557	Ascomycota	Pezizomycetes	Tuber aestivum	393	1	186	unannotated	unannotated	TPR	not-clustered	not-clustered	noasm	n/a	n/a
CUS09866.1	59557	Ascomycota	Pezizomycetes	Tuber aestivum	576	49	230	unannotated	NACHT	ANK	PVH69802	unannotated	noasm	n/a	n/a
CUS09922.1	59557	Ascomycota	Pezizomycetes	Tuber aestivum	422	100	281	unannotated	NACHT	unannotated	not-clustered	not-clustered	noasm	n/a	n/a
CUS10047.1	59557	Ascomycota	Pezizomycetes	Tuber aestivum	210	70	210	unannotated	AAA	unannotated	not-clustered	not-clustered	noasm	n/a	n/a
CUS10227.1	59557	Ascomycota	Pezizomycetes	Tuber aestivum	732	1	141	unannotated	unannotated	TPR	not-clustered	not-clustered	noasm	n/a	n/a
CUS10228.1	59557	Ascomycota	Pezizomycetes	Tuber aestivum	547	1	143	unannotated	unannotated	TPR	not-clustered	not-clustered	noasm	n/a	n/a
CUS10230.1	59557	Ascomycota	Pezizomycetes	Tuber aestivum	746	2	312	unannotated	NB-ARC	TPR	not-clustered	not-clustered	noasm	n/a	n/a
CUS10232.1	59557	Ascomycota	Pezizomycetes	Tuber aestivum	757	1	246	unannotated	unannotated	TPR	not-clustered	not-clustered	noasm	n/a	n/a
CUS10549.1	59557	Ascomycota	Pezizomycetes	Tuber aestivum	133	26	133	unannotated	unannotated	unannotated	not-clustered	not-clustered	noasm	n/a	n/a
CUS10689.1	59557	Ascomycota	Pezizomycetes	Tuber aestivum	256	46	230	unannotated	NACHT	unannotated	PVH69802	unannotated	noasm	n/a	n/a
CUS10690.1	59557	Ascomycota	Pezizomycetes	Tuber aestivum	703	1	177	unannotated	NACHT	ANK	not-clustered	not-clustered	noasm	n/a	n/a
CUS10694.1	59557	Ascomycota	Pezizomycetes	Tuber aestivum	371	51	221	unannotated	NACHT	unannotated	PVH69802	unannotated	noasm	n/a	n/a
CUS10696.1	59557	Ascomycota	Pezizomycetes	Tuber aestivum	527	216	400	HELO-LIKE	NACHT	unannotated	PWW74656	HELO-LIKE	noasm	n/a	n/a
CUS10697.1	59557	Ascomycota	Pezizomycetes	Tuber aestivum	492	1	169	unannotated	NACHT	unannotated	not-clustered	not-clustered	noasm	n/a	n/a
CUS10698.1	59557	Ascomycota	Pezizomycetes	Tuber aestivum	849	202	386	HELO-LIKE	NACHT	ANK	PWW74656	HELO-LIKE	noasm	n/a	n/a
CUS10699.1	59557	Ascomycota	Pezizomycetes	Tuber aestivum	499	1	98	unannotated	unannotated	ANK	not-clustered	not-clustered	noasm	n/a	n/a
CUS10701.1	59557	Ascomycota	Pezizomycetes	Tuber aestivum	337	1	126	unannotated	unannotated	unannotated	not-clustered	not-clustered	noasm	n/a	n/a
CUS10703.1	59557	Ascomycota	Pezizomycetes	Tuber aestivum	349	55	239	unannotated	NACHT	unannotated	PVH69802	unannotated	noasm	n/a	n/a
CUS10704.1	59557	Ascomycota	Pezizomycetes	Tuber aestivum	293	1	133	unannotated	unannotated	unannotated	not-clustered	not-clustered	noasm	n/a	n/a
CUS10721.1	59557	Ascomycota	Pezizomycetes	Tuber aestivum	267	1	67	unannotated	unannotated	TPR	not-clustered	not-clustered	noasm	n/a	n/a
CUS10722.1	59557	Ascomycota	Pezizomycetes	Tuber aestivum	491	3	312	unannotated	NB-ARC	TPR	not-clustered	not-clustered	noasm	n/a	n/a
CUS10751.1	59557	Ascomycota	Pezizomycetes	Tuber aestivum	340	1	151	unannotated	unannotated	unannotated	not-clustered	not-clustered	noasm	n/a	n/a
CUS10752.1	59557	Ascomycota	Pezizomycetes	Tuber aestivum	753	202	387	HELO-LIKE	NACHT	ANK	PWW74656	HELO-LIKE	noasm	n/a	n/a
CUS11364.1	59557	Ascomycota	Pezizomycetes	Tuber aestivum	103	1	103	unannotated	unannotated	unannotated	not-clustered	not-clustered	noasm	n/a	n/a
CUS11368.1	59557	Ascomycota	Pezizomycetes	Tuber aestivum	535	59	376	unannotated	NB-ARC	unannotated	not-clustered	not-clustered	NLR19	4	21
CUS11371.1	59557	Ascomycota	Pezizomycetes	Tuber aestivum	135	68	135	unannotated	unannotated	unannotated	not-clustered	not-clustered	noasm	n/a	n/a
CUS11372.1	59557	Ascomycota	Pezizomycetes	Tuber aestivum	553	1	287	unannotated	NB-ARC	TPR	not-clustered	not-clustered	noasm	n/a	n/a
CUS11595.1	59557	Ascomycota	Pezizomycetes	Tuber aestivum	541	202	385	HELO-LIKE	NACHT	unannotated	PWW74656	HELO-LIKE	noasm	n/a	n/a
CUS11673.1	59557	Ascomycota	Pezizomycetes	Tuber aestivum	348	1	157	unannotated	unannotated	unannotated	not-clustered	not-clustered	noasm	n/a	n/a
CUS11739.1	59557	Ascomycota	Pezizomycetes	Tuber aestivum	1493	230	404	HELO-LIKE	NACHT	ANK	OCL06397	HELO-LIKE	noasm	n/a	n/a
CUS11770.1	59557	Ascomycota	Pezizomycetes	Tuber aestivum	637	1	274	unannotated	NB-ARC	TPR	not-clustered	not-clustered	noasm	n/a	n/a
CUS12036.1	59557	Ascomycota	Pezizomycetes	Tuber aestivum	254	44	227	unannotated	NACHT	unannotated	PVH69802	unannotated	noasm	n/a	n/a
CUS12121.1	59557	Ascomycota	Pezizomycetes	Tuber aestivum	562	12	130	unannotated	unannotated	ANK	not-clustered	not-clustered	noasm	n/a	n/a
CUS12160.1	59557	Ascomycota	Pezizomycetes	Tuber aestivum	823	45	365	unannotated	NB-ARC	TPR	not-clustered	not-clustered	noasm	n/a	n/a
CUS12181.1	59557	Ascomycota	Pezizomycetes	Tuber aestivum	192	1	179	unannotated	unannotated	unannotated	not-clustered	not-clustered	noasm	n/a	n/a
CUS12187.1	59557	Ascomycota	Pezizomycetes	Tuber aestivum	215	121	215	unannotated	unannotated	unannotated	not-clustered	not-clustered	noasm	n/a	n/a
CUS12243.1	59557	Ascomycota	Pezizomycetes	Tuber aestivum	299	78	261	unannotated	NACHT	unannotated	not-clustered	not-clustered	noasm	n/a	n/a
CUS12309.1	59557	Ascomycota	Pezizomycetes	Tuber aestivum	1332	338	669	SESB-LIKE	unannotated	unannotated	XP_011392840	SESB-LIKE	noasm	n/a	n/a
CUS12342.1	59557	Ascomycota	Pezizomycetes	Tuber aestivum	150	1	82	unannotated	unannotated	unannotated	not-clustered	not-clustered	noasm	n/a	n/a
CUS12343.1	59557	Ascomycota	Pezizomycetes	Tuber aestivum	410	1	271	unannotated	NB-ARC	unannotated	not-clustered	not-clustered	noasm	n/a	n/a
CUS12348.1	59557	Ascomycota	Pezizomycetes	Tuber aestivum	401	2	311	unannotated	NB-ARC	unannotated	not-clustered	not-clustered	noasm	n/a	n/a
CUS12352.1	59557	Ascomycota	Pezizomycetes	Tuber aestivum	393	1	171	unannotated	unannotated	TPR	not-clustered	not-clustered	noasm	n/a	n/a
CUS12356.1	59557	Ascomycota	Pezizomycetes	Tuber aestivum	57	18	57	unannotated	unannotated	unannotated	not-clustered	not-clustered	noasm	n/a	n/a
CUS12357.1	59557	Ascomycota	Pezizomycetes	Tuber aestivum	767	47	366	unannotated	NB-ARC	TPR	not-clustered	not-clustered	NLR19	2	22
CUS12375.1	59557	Ascomycota	Pezizomycetes	Tuber aestivum	728	202	385	HELO-LIKE	NACHT	unannotated	PWW74656	HELO-LIKE	noasm	n/a	n/a
CUS12762.1	59557	Ascomycota	Pezizomycetes	Tuber aestivum	476	53	383	unannotated	NB-ARC	unannotated	not-clustered	not-clustered	NLR19	5	29
CUS12822.1	59557	Ascomycota	Pezizomycetes	Tuber aestivum	921	166	345	unannotated	NACHT	ANK	not-clustered	not-clustered	noasm	n/a	n/a
CUS12880.1	59557	Ascomycota	Pezizomycetes	Tuber aestivum	257	47	230	unannotated	NACHT	unannotated	PVH69802	unannotated	noasm	n/a	n/a
CUS12882.1	59557	Ascomycota	Pezizomycetes	Tuber aestivum	359	45	228	unannotated	NACHT	unannotated	PVH69802	unannotated	noasm	n/a	n/a
CUS12884.1	59557	Ascomycota	Pezizomycetes	Tuber aestivum	236	49	232	unannotated	NACHT	unannotated	PVH69802	unannotated	noasm	n/a	n/a
CUS12886.1	59557	Ascomycota	Pezizomycetes	Tuber aestivum	321	25	204	unannotated	unannotated	unannotated	not-clustered	not-clustered	noasm	n/a	n/a
CUS12929.1	59557	Ascomycota	Pezizomycetes	Tuber aestivum	589	46	230	unannotated	NACHT	ANK	PVH69802	unannotated	noasm	n/a	n/a
CUS12930.1	59557	Ascomycota	Pezizomycetes	Tuber aestivum	570	52	236	unannotated	NACHT	ANK	PVH69802	unannotated	noasm	n/a	n/a
CUS12931.1	59557	Ascomycota	Pezizomycetes	Tuber aestivum	548	59	242	unannotated	NACHT	unannotated	PVH69802	unannotated	noasm	n/a	n/a
CUS12935.1	59557	Ascomycota	Pezizomycetes	Tuber aestivum	643	1	176	unannotated	NACHT	ANK	not-clustered	not-clustered	noasm	n/a	n/a
CUS12938.1	59557	Ascomycota	Pezizomycetes	Tuber aestivum	339	1	177	unannotated	NACHT	unannotated	not-clustered	not-clustered	noasm	n/a	n/a
CUS13270.1	59557	Ascomycota	Pezizomycetes	Tuber aestivum	267	71	252	unannotated	NACHT	unannotated	not-clustered	not-clustered	noasm	n/a	n/a
CUS13276.1	59557	Ascomycota	Pezizomycetes	Tuber aestivum	582	110	263	HELO-LIKE	unannotated	ANK	not-clustered	not-clustered	noasm	n/a	n/a
CUS13277.1	59557	Ascomycota	Pezizomycetes	Tuber aestivum	661	202	385	HELO-LIKE	NACHT	unannotated	PWW74656	HELO-LIKE	noasm	n/a	n/a
CUS13282.1	59557	Ascomycota	Pezizomycetes	Tuber aestivum	308	86	269	unannotated	NACHT	unannotated	not-clustered	not-clustered	noasm	n/a	n/a
CUS13342.1	59557	Ascomycota	Pezizomycetes	Tuber aestivum	1246	1	362	unannotated	NB-ARC	TPR	not-clustered	not-clustered	noasm	n/a	n/a
CUS13357.1	59557	Ascomycota	Pezizomycetes	Tuber aestivum	1297	13	318	unannotated	NB-ARC	TPR	not-clustered	not-clustered	noasm	n/a	n/a
CUS13360.1	59557	Ascomycota	Pezizomycetes	Tuber aestivum	462	1	35	unannotated	unannotated	TPR	not-clustered	not-clustered	noasm	n/a	n/a
CUS13401.1	59557	Ascomycota	Pezizomycetes	Tuber aestivum	324	2	273	unannotated	NB-ARC	unannotated	not-clustered	not-clustered	noasm	n/a	n/a
CUS13402.1	59557	Ascomycota	Pezizomycetes	Tuber aestivum	371	1	280	unannotated	NB-ARC	unannotated	not-clustered	not-clustered	noasm	n/a	n/a
CUS13403.1	59557	Ascomycota	Pezizomycetes	Tuber aestivum	187	1	141	unannotated	unannotated	unannotated	not-clustered	not-clustered	noasm	n/a	n/a
CUS13406.1	59557	Ascomycota	Pezizomycetes	Tuber aestivum	114	1	114	unannotated	unannotated	unannotated	not-clustered	not-clustered	noasm	n/a	n/a
CUS13409.1	59557	Ascomycota	Pezizomycetes	Tuber aestivum	364	2	310	unannotated	NB-ARC	unannotated	not-clustered	not-clustered	noasm	n/a	n/a
CUS13410.1	59557	Ascomycota	Pezizomycetes	Tuber aestivum	590	2	310	unannotated	NB-ARC	TPR	not-clustered	not-clustered	noasm	n/a	n/a
CUS13413.1	59557	Ascomycota	Pezizomycetes	Tuber aestivum	211	1	141	unannotated	unannotated	unannotated	not-clustered	not-clustered	noasm	n/a	n/a
CUS13416.1	59557	Ascomycota	Pezizomycetes	Tuber aestivum	109	1	109	unannotated	unannotated	unannotated	not-clustered	not-clustered	noasm	n/a	n/a
CUS13417.1	59557	Ascomycota	Pezizomycetes	Tuber aestivum	462	1	141	unannotated	unannotated	TPR	not-clustered	not-clustered	noasm	n/a	n/a
CUS13670.1	59557	Ascomycota	Pezizomycetes	Tuber aestivum	288	11	288	unannotated	NB-ARC	unannotated	not-clustered	not-clustered	noasm	n/a	n/a
CUS13671.1	59557	Ascomycota	Pezizomycetes	Tuber aestivum	415	5	318	unannotated	NB-ARC	unannotated	not-clustered	not-clustered	noasm	n/a	n/a
CUS13674.1	59557	Ascomycota	Pezizomycetes	Tuber aestivum	365	1	269	unannotated	NB-ARC	unannotated	not-clustered	not-clustered	noasm	n/a	n/a
CUS13676.1	59557	Ascomycota	Pezizomycetes	Tuber aestivum	746	12	321	unannotated	NB-ARC	TPR	not-clustered	not-clustered	noasm	n/a	n/a
CUS13680.1	59557	Ascomycota	Pezizomycetes	Tuber aestivum	197	60	197	unannotated	unannotated	unannotated	not-clustered	not-clustered	NLR19	7	31
CUS13682.1	59557	Ascomycota	Pezizomycetes	Tuber aestivum	97	3	97	unannotated	unannotated	unannotated	not-clustered	not-clustered	noasm	n/a	n/a
CUS13683.1	59557	Ascomycota	Pezizomycetes	Tuber aestivum	361	1	162	unannotated	unannotated	unannotated	not-clustered	not-clustered	noasm	n/a	n/a
CUS13685.1	59557	Ascomycota	Pezizomycetes	Tuber aestivum	643	27	336	unannotated	NB-ARC	TPR	not-clustered	not-clustered	noasm	n/a	n/a
CUS13686.1	59557	Ascomycota	Pezizomycetes	Tuber aestivum	409	61	378	unannotated	NB-ARC	unannotated	not-clustered	not-clustered	noasm	n/a	n/a
CUS14176.1	59557	Ascomycota	Pezizomycetes	Tuber aestivum	247	78	247	unannotated	AAA	unannotated	not-clustered	not-clustered	noasm	n/a	n/a
CUS14574.1	59557	Ascomycota	Pezizomycetes	Tuber aestivum	398	45	249	unannotated	NACHT	unannotated	PVH69802	unannotated	noasm	n/a	n/a
CUS14582.1	59557	Ascomycota	Pezizomycetes	Tuber aestivum	599	54	237	unannotated	NACHT	ANK	PVH69802	unannotated	noasm	n/a	n/a
CUS14584.1	59557	Ascomycota	Pezizomycetes	Tuber aestivum	218	1	96	unannotated	unannotated	unannotated	not-clustered	not-clustered	noasm	n/a	n/a
CUS14585.1	59557	Ascomycota	Pezizomycetes	Tuber aestivum	556	44	227	unannotated	NACHT	unannotated	PVH69802	unannotated	noasm	n/a	n/a
CUS14617.1	59557	Ascomycota	Pezizomycetes	Tuber aestivum	566	51	236	unannotated	unannotated	unannotated	PVH69802	unannotated	noasm	n/a	n/a
CUS14619.1	59557	Ascomycota	Pezizomycetes	Tuber aestivum	438	43	226	unannotated	NACHT	unannotated	PVH69802	unannotated	noasm	n/a	n/a
CUS14801.1	59557	Ascomycota	Pezizomycetes	Tuber aestivum	1370	403	593	SESB-LIKE	unannotated	ANK	XP_011392840	SESB-LIKE	noasm	n/a	n/a
CUS14985.1	59557	Ascomycota	Pezizomycetes	Tuber aestivum	688	452	586	GOODBYE-LIKE	unannotated	unannotated	XP_009224635	GOODBYE-LIKE	noasm	n/a	n/a
CUS15044.1	59557	Ascomycota	Pezizomycetes	Tuber aestivum	728	2	284	unannotated	NB-ARC	TPR	not-clustered	not-clustered	noasm	n/a	n/a
CUS15082.1	59557	Ascomycota	Pezizomycetes	Tuber aestivum	1663	449	634	SESB-LIKE	NACHT	ANK	not-clustered	not-clustered	noasm	n/a	n/a
CUS15089.1	59557	Ascomycota	Pezizomycetes	Tuber aestivum	241	99	241	unannotated	NACHT	unannotated	not-clustered	not-clustered	noasm	n/a	n/a
CUS15218.1	59557	Ascomycota	Pezizomycetes	Tuber aestivum	549	86	269	unannotated	NACHT	unannotated	not-clustered	not-clustered	noasm	n/a	n/a
CUS15219.1	59557	Ascomycota	Pezizomycetes	Tuber aestivum	340	1	132	unannotated	unannotated	unannotated	not-clustered	not-clustered	noasm	n/a	n/a
CUS15227.1	59557	Ascomycota	Pezizomycetes	Tuber aestivum	828	256	440	HELO-LIKE	NACHT	ANK	not-clustered	not-clustered	noasm	n/a	n/a
CUS15232.1	59557	Ascomycota	Pezizomycetes	Tuber aestivum	803	262	446	HELO-LIKE	NACHT	ANK	not-clustered	not-clustered	noasm	n/a	n/a
CUS15233.1	59557	Ascomycota	Pezizomycetes	Tuber aestivum	1019	202	386	HELO-LIKE	NACHT	ANK	PWW74656	HELO-LIKE	noasm	n/a	n/a
CUS15237.1	59557	Ascomycota	Pezizomycetes	Tuber aestivum	203	1	178	unannotated	NACHT	unannotated	not-clustered	not-clustered	noasm	n/a	n/a
CUS15239.1	59557	Ascomycota	Pezizomycetes	Tuber aestivum	573	1	133	unannotated	unannotated	ANK	not-clustered	not-clustered	noasm	n/a	n/a
CUS15244.1	59557	Ascomycota	Pezizomycetes	Tuber aestivum	271	186	270	HELO-LIKE	unannotated	unannotated	PWW74656	HELO-LIKE	noasm	n/a	n/a
CUS15247.1	59557	Ascomycota	Pezizomycetes	Tuber aestivum	138	7	106	unannotated	unannotated	unannotated	not-clustered	not-clustered	noasm	n/a	n/a
CUS15251.1	59557	Ascomycota	Pezizomycetes	Tuber aestivum	340	1	133	unannotated	unannotated	unannotated	not-clustered	not-clustered	noasm	n/a	n/a
CUS15252.1	59557	Ascomycota	Pezizomycetes	Tuber aestivum	668	53	238	unannotated	NACHT	ANK	PVH69802	unannotated	noasm	n/a	n/a
CUS15397.1	59557	Ascomycota	Pezizomycetes	Tuber aestivum	687	1	270	unannotated	NB-ARC	TPR	not-clustered	not-clustered	noasm	n/a	n/a
CUS15403.1	59557	Ascomycota	Pezizomycetes	Tuber aestivum	477	18	328	unannotated	NB-ARC	unannotated	not-clustered	not-clustered	noasm	n/a	n/a
CUS15404.1	59557	Ascomycota	Pezizomycetes	Tuber aestivum	843	65	369	unannotated	NB-ARC	TPR	not-clustered	not-clustered	noasm	n/a	n/a
CUS15405.1	59557	Ascomycota	Pezizomycetes	Tuber aestivum	820	112	422	unannotated	NB-ARC	TPR	not-clustered	not-clustered	noasm	n/a	n/a
CUS15406.1	59557	Ascomycota	Pezizomycetes	Tuber aestivum	489	1	326	unannotated	NB-ARC	TPR	not-clustered	not-clustered	noasm	n/a	n/a
CUS15408.1	59557	Ascomycota	Pezizomycetes	Tuber aestivum	317	19	317	unannotated	NB-ARC	unannotated	not-clustered	not-clustered	noasm	n/a	n/a
CUS15457.1	59557	Ascomycota	Pezizomycetes	Tuber aestivum	980	64	373	unannotated	NB-ARC	TPR	not-clustered	not-clustered	noasm	n/a	n/a
CUS15458.1	59557	Ascomycota	Pezizomycetes	Tuber aestivum	523	60	390	unannotated	NB-ARC	unannotated	not-clustered	not-clustered	noasm	n/a	n/a
CUS15557.1	59557	Ascomycota	Pezizomycetes	Tuber aestivum	130	89	128	unannotated	unannotated	unannotated	not-clustered	not-clustered	noasm	n/a	n/a
CUS15646.1	59557	Ascomycota	Pezizomycetes	Tuber aestivum	1946	387	574	GOODBYE-LIKE	unannotated	ANK SPRY	XP_018696811	GOODBYE-LIKE	noasm	n/a	n/a
CUS15722.1	59557	Ascomycota	Pezizomycetes	Tuber aestivum	368	1	132	unannotated	unannotated	TPR	not-clustered	not-clustered	noasm	n/a	n/a
CVK84185.1	948311	Ascomycota	Sordariomycetes	Fusarium proliferatum	1035	262	449	unannotated	NACHT	unannotated	OCL06397	HELO-LIKE	noasm	n/a	n/a
CVK84365.1	948311	Ascomycota	Sordariomycetes	Fusarium proliferatum	950	198	383	GOODBYE-LIKE	NACHT	ZF-C2H2	not-clustered	not-clustered	noasm	n/a	n/a
CVK84375.1	948311	Ascomycota	Sordariomycetes	Fusarium proliferatum	1073	288	491	HELO-LIKE	NACHT	unannotated	OCL06397	HELO-LIKE	noasm	n/a	n/a
CVK84513.1	948311	Ascomycota	Sordariomycetes	Fusarium proliferatum	1001	454	766	SESB-LIKE	unannotated	unannotated	XP_024741356	SESB-LIKE	noasm	n/a	n/a
CVK84517.1	948311	Ascomycota	Sordariomycetes	Fusarium proliferatum	1245	406	601	SESB-LIKE	unannotated	unannotated	XP_011392840	SESB-LIKE	noasm	n/a	n/a
CVK84550.1	948311	Ascomycota	Sordariomycetes	Fusarium proliferatum	1142	505	712	PEC_LYASE_C HELO	NACHT	unannotated	not-clustered	not-clustered	noasm	n/a	n/a
CVK84558.1	948311	Ascomycota	Sordariomycetes	Fusarium proliferatum	913	266	446	HELO-LIKE	unannotated	unannotated	OCL06397	HELO-LIKE	noasm	n/a	n/a
CVK84594.1	948311	Ascomycota	Sordariomycetes	Fusarium proliferatum	1309	413	597	PUP	unannotated	ANK	OCK99664	PUP	noasm	n/a	n/a
CVK84937.1	192010	Ascomycota	Sordariomycetes	Fusarium mangiferae	1079	305	496	HELO-LIKE	NACHT	unannotated	OCL06397	HELO-LIKE	noasm	n/a	n/a
CVK85016.1	192010	Ascomycota	Sordariomycetes	Fusarium mangiferae	1030	283	470	GOODBYE-LIKE	NACHT	ZF-C2H2	EXM15090	GOODBYE-LIKE	noasm	n/a	n/a
CVK85018.1	192010	Ascomycota	Sordariomycetes	Fusarium mangiferae	804	258	461	HELO-LIKE	NACHT	unannotated	OCL06397	HELO-LIKE	noasm	n/a	n/a
CVK85068.1	192010	Ascomycota	Sordariomycetes	Fusarium mangiferae	1002	454	762	SESB-LIKE	unannotated	unannotated	XP_024741356	SESB-LIKE	noasm	n/a	n/a
CVK85070.1	192010	Ascomycota	Sordariomycetes	Fusarium mangiferae	1524	358	559	SESB-LIKE	NACHT	ANK	XP_011392840	SESB-LIKE	noasm	n/a	n/a
CVK85085.1	192010	Ascomycota	Sordariomycetes	Fusarium mangiferae	935	320	527	HELO	NACHT	unannotated	EWY92232	HELO	noasm	n/a	n/a
CVK85091.1	192010	Ascomycota	Sordariomycetes	Fusarium mangiferae	913	266	446	HELO-LIKE	unannotated	unannotated	OCL06397	HELO-LIKE	noasm	n/a	n/a
CVK85104.1	192010	Ascomycota	Sordariomycetes	Fusarium mangiferae	1174	413	597	PUP	unannotated	ANK	OCK99664	PUP	noasm	n/a	n/a
CVK85138.1	948311	Ascomycota	Sordariomycetes	Fusarium proliferatum	1129	391	566	unannotated	NACHT	ANK	OCK99664	PUP	noasm	n/a	n/a
CVK85250.1	948311	Ascomycota	Sordariomycetes	Fusarium proliferatum	1526	641	836	PUP	NACHT	ANK	not-clustered	not-clustered	noasm	n/a	n/a
CVK85317.1	948311	Ascomycota	Sordariomycetes	Fusarium proliferatum	847	153	486	HELO-LIKE	NB-ARC	TPR	PCD20839	HELO-LIKE	noasm	n/a	n/a
CVK85364.1	948311	Ascomycota	Sordariomycetes	Fusarium proliferatum	1512	296	468	GOODBYE-LIKE	NACHT	unannotated	EXM15090	GOODBYE-LIKE	noasm	n/a	n/a
CVK85713.1	192010	Ascomycota	Sordariomycetes	Fusarium mangiferae	832	1	139	unannotated	unannotated	ANK	not-clustered	not-clustered	noasm	n/a	n/a
CVK85819.1	192010	Ascomycota	Sordariomycetes	Fusarium mangiferae	847	170	487	HELO-LIKE	NB-ARC	TPR	PCD20839	HELO-LIKE	noasm	n/a	n/a
CVK85891.1	192010	Ascomycota	Sordariomycetes	Fusarium mangiferae	1527	296	468	GOODBYE-LIKE	NACHT	unannotated	EXM15090	GOODBYE-LIKE	noasm	n/a	n/a
CVK86499.1	192010	Ascomycota	Sordariomycetes	Fusarium mangiferae	451	241	424	HELO-LIKE	NACHT	unannotated	OCL06397	HELO-LIKE	noasm	n/a	n/a
CVK86949.1	948311	Ascomycota	Sordariomycetes	Fusarium proliferatum	639	439	587	GOODBYE-LIKE	unannotated	unannotated	XP_009224635	GOODBYE-LIKE	noasm	n/a	n/a
CVK86993.1	948311	Ascomycota	Sordariomycetes	Fusarium proliferatum	1114	325	515	HELO-LIKE	unannotated	unannotated	OCL06397	HELO-LIKE	noasm	n/a	n/a
CVK87287.1	948311	Ascomycota	Sordariomycetes	Fusarium proliferatum	1787	367	512	SESB-LIKE	unannotated	ANK	not-clustered	not-clustered	noasm	n/a	n/a
CVK89251.1	192010	Ascomycota	Sordariomycetes	Fusarium mangiferae	1229	359	655	SESB-LIKE	NB-ARC	unannotated	XP_011392840	SESB-LIKE	noasm	n/a	n/a
CVK89761.1	192010	Ascomycota	Sordariomycetes	Fusarium mangiferae	1581	267	450	unannotated	unannotated	ARID	CVK89761	HELO-LIKE	noasm	n/a	n/a
CVK90509.1	192010	Ascomycota	Sordariomycetes	Fusarium mangiferae	2113	162	347	unannotated	unannotated	ANK	CVK90509	unannotated	noasm	n/a	n/a
CVK90548.1	948311	Ascomycota	Sordariomycetes	Fusarium proliferatum	992	318	512	GOODBYE-LIKE	unannotated	ZF-MET	EXM15090	GOODBYE-LIKE	noasm	n/a	n/a
CVK90574.1	948311	Ascomycota	Sordariomycetes	Fusarium proliferatum	1287	611	798	PUP HELO-LIKE	NACHT	unannotated	not-clustered	not-clustered	noasm	n/a	n/a
CVK90632.1	948311	Ascomycota	Sordariomycetes	Fusarium proliferatum	466	44	355	unannotated	unannotated	unannotated	CVK90632	unannotated	noasm	n/a	n/a
CVK90639.1	948311	Ascomycota	Sordariomycetes	Fusarium proliferatum	1375	100	296	unannotated	NACHT	WD	not-clustered	not-clustered	noasm	n/a	n/a
CVK90882.1	948311	Ascomycota	Sordariomycetes	Fusarium proliferatum	1486	342	502	GOODBYE-LIKE	NACHT	unannotated	PVI00627	GOODBYE-LIKE	noasm	n/a	n/a
CVK90887.1	948311	Ascomycota	Sordariomycetes	Fusarium proliferatum	1294	408	594	GOODBYE-LIKE	unannotated	unannotated	EXM15090	GOODBYE-LIKE	noasm	n/a	n/a
CVK90917.1	948311	Ascomycota	Sordariomycetes	Fusarium proliferatum	1013	261	459	HELO-LIKE	NACHT	ANK	PPJ60852	HELO-LIKE	noasm	n/a	n/a
[truncated: 34,142 more rows]
