# Supplementary material for: Exploring a diverse world of effector domains and amyloid signaling motifs in fungal NLR proteins
Source: PLoS Comput Biol. 2022 Dec 21;18(12):e1010787. doi: 10.1371/journal.pcbi.1010787 (PMC9815663; doi:10.1371/journal.pcbi.1010787)
Supplement: S2 Table — The list includes accessions of proteins encoded by genes within the neighborhood of 20kbp of genes encoding the query proteins (S6 Data). (CSV) [file pcbi.1010787.s003.csv]

nlr_id	nei_id
CCD34122.1	CCD34120.1
CCD34122.1	CCD34121.1
CCD34122.1	CCD34123.1
CCD34122.1	CCD34124.1
CCF38037.1	CCF38035.1
CCF38037.1	CCF38036.1
CCF38037.1	CCF38038.1
CEF88745.1	CEF86711.1
CEF88745.1	CEF86953.1
CEF88745.1	CEF87635.1
CEF88745.1	CEF87663.1
CEF88745.1	CEF87695.1
CEF88745.1	CEF87943.1
CEF88745.1	CEF87960.1
CEF88745.1	CEF88741.1
CEF88745.1	CEF88853.1
CEF88745.1	CEF88892.1
CEF88745.1	SCB65015.1
CEG02763.1	CEG02762.1
CEG02763.1	CEG02764.1
CEG02763.1	CEG02765.1
CEG02763.1	CEG02766.1
CEJ57454.1	CEJ57450.1
CEJ57454.1	CEJ57451.1
CEJ57454.1	CEJ57452.1
CEJ57454.1	CEJ57453.1
CEJ57454.1	CEJ57455.1
CEJ57454.1	CEJ57456.1
CEJ57454.1	CEJ57457.1
CEJ57454.1	CEJ57458.1
CEJ60880.1	CEJ60876.1
CEJ60880.1	CEJ60877.1
CEJ60880.1	CEJ60878.1
CEJ60880.1	CEJ60879.1
CEJ60880.1	CEJ60881.1
CEJ60880.1	CEJ60882.1
CEJ62505.1	CEJ62501.1
CEJ62505.1	CEJ62502.1
CEJ62505.1	CEJ62503.1
CEJ62505.1	CEJ62504.1
CEJ62505.1	CEJ62506.1
CEJ62505.1	CEJ62507.1
CEJ62505.1	CEJ62508.1
CEJ62505.1	CEJ62509.1
CEJ62554.1	CEJ62551.1
CEJ62554.1	CEJ62552.1
CEJ62554.1	CEJ62553.1
CEJ62554.1	CEJ62555.1
CEJ62554.1	CEJ62556.1
CEJ62576.1	CEJ62574.1
CEJ62576.1	CEJ62575.1
CEJ62576.1	CEJ62577.1
CEJ62576.1	CEJ62578.1
CEJ62576.1	CEJ62579.1
CEJ62576.1	CEJ62580.1
CEJ62576.1	CEJ62581.1
CEJ62576.1	CEJ62582.1
CEJ62687.1	CEJ62686.1
CEJ62717.1	CEJ62716.1
CEJ62717.1	CEJ62718.1
CEJ62717.1	CEJ62719.1
CEJ62717.1	CEJ62720.1
CEJ62717.1	CEJ62721.1
CEJ62843.1	CEJ62841.1
CEJ62843.1	CEJ62842.1
CEJ62843.1	CEJ62844.1
CEJ62843.1	CEJ62845.1
CEJ62843.1	CEJ62846.1
CEO59708.1	CEO59704.1
CEO59708.1	CEO59705.1
CEO59708.1	CEO59706.1
CEO59708.1	CEO59707.1
CEO59719.1	CEO59717.1
CEO59719.1	CEO59718.1
CRG89233.1	CRG89229.1
CRG89233.1	CRG89230.1
CRG89233.1	CRG89231.1
CRG89233.1	CRG89232.1
CRG89233.1	CRG89234.1
CRG89233.1	CRG89235.1
CRG89233.1	CRG89236.1
CRG89233.1	CRG89237.1
CRG89233.1	CRG89238.1
CRK25942.1	CRK25940.1
CRK25942.1	CRK25941.1
CRK25942.1	CRK25943.1
CRL24535.1	CRL24530.1
CRL24535.1	CRL24531.1
CRL24535.1	CRL24532.1
CRL24535.1	CRL24533.1
CRL24535.1	CRL24534.1
CRL24535.1	CRL24536.1
CRL24535.1	CRL24537.1
CRL24535.1	CRL24538.1
CRL24535.1	CRL24539.1
CRL27575.1	CRL27570.1
CRL27575.1	CRL27571.1
CRL27575.1	CRL27572.1
CRL27575.1	CRL27573.1
CRL27575.1	CRL27574.1
CRL27575.1	CRL27576.1
CRL31138.1	CRL31139.1
CVK90632.1	CVK90620.1
CVK90632.1	CVK90623.1
CVK90632.1	CVK90626.1
CVK90632.1	CVK90628.1
CVK90632.1	CVK90630.1
CVK90632.1	CVK90634.1
CVK90632.1	CVK90636.1
CVK90632.1	CVK90637.1
CVK92128.1	CVK92130.1
CVK92128.1	CVK92131.1
CVK92128.1	CVK92133.1
CVK92128.1	CVK92135.1
CVK92128.1	CVK92136.1
CVK97757.1	CVK97753.1
CVK97757.1	CVK97754.1
CVK97757.1	CVK97755.1
CVK97757.1	CVK97756.1
CVK97757.1	CVK97758.1
CVK97757.1	CVK97759.1
CVK97757.1	CVK97760.1
CVK97757.1	CVK97761.1
CVK97757.1	CVK97762.1
CVK97834.1	CVK97830.1
CVK97834.1	CVK97831.1
CVK97834.1	CVK97832.1
CVK97834.1	CVK97833.1
CVK97834.1	CVK97835.1
CVK97834.1	CVK97836.1
CVK97834.1	CVK97837.1
CVK97834.1	CVK97838.1
CVL03808.1	CVL03800.1
CVL03808.1	CVL03804.1
CVL03808.1	CVL03805.1
CVL03808.1	CVL03810.1
CVL03808.1	CVL03812.1
CVL03808.1	CVL03814.1
CVL03808.1	CVL03815.1
CVL03808.1	CVL03816.1
CVL05011.1	CVL04999.1
CVL05011.1	CVL05001.1
CVL05011.1	CVL05003.1
CVL05011.1	CVL05004.1
CVL05011.1	CVL05006.1
CVL05011.1	CVL05007.1
CVL05011.1	CVL05009.1
CVL05011.1	CVL05012.1
CVL05011.1	CVL05014.1
CVL05011.1	CVL05015.1
CVL05011.1	CVL05016.1
CVL05011.1	CVL05018.1
CVL05011.1	CVL05020.1
CVL05449.1	CVL05443.1
CVL05449.1	CVL05444.1
CVL05449.1	CVL05446.1
CVL05449.1	CVL05447.1
CVL05449.1	CVL05451.1
CVL05449.1	CVL05453.1
CVL05449.1	CVL05454.1
CVL05449.1	CVL05456.1
CVL05449.1	CVL05457.1
CVL06861.1	CVL06857.1
CVL06861.1	CVL06858.1
CVL06861.1	CVL06859.1
CVL06861.1	CVL06860.1
CVL06861.1	CVL06862.1
CVL06861.1	CVL06863.1
CVL06861.1	CVL06864.1
CVL06861.1	CVL06865.1
CVL06861.1	CVL06866.1
CZR41588.1	CZR41583.1
CZR41588.1	CZR41584.1
CZR41588.1	CZR41585.1
CZR41588.1	CZR41586.1
CZR41588.1	CZR41587.1
CZR41588.1	CZR41589.1
CZR41588.1	CZR41590.1
CZR41588.1	CZR41591.1
CZR41588.1	CZR41592.1
CZR41588.1	CZR41593.1
CZR41682.1	CZR41679.1
CZR41682.1	CZR41680.1
CZR41682.1	CZR41681.1
CZR41682.1	CZR41683.1
CZR41682.1	CZR41684.1
CZR41682.1	CZR41685.1
CZR41682.1	CZR41686.1
CZR41682.1	CZR41687.1
CZR41682.1	CZR41688.1
CZR49054.1	CZR49051.1
CZR49054.1	CZR49052.1
CZR49054.1	CZR49053.1
CZR49054.1	CZR49056.1
CZR49054.1	CZR49057.1
CZR49054.1	CZR49058.1
CZR49054.1	CZR49059.1
CZR49054.1	CZR49060.1
CZR65952.1	CZR65949.1
CZR65952.1	CZR65950.1
CZR65952.1	CZR65951.1
CZR65952.1	CZR65953.1
CZR65952.1	CZR65954.1
CZR65952.1	CZR65955.1
CZR69583.1	CZR69579.1
CZR69583.1	CZR69580.1
CZR69583.1	CZR69581.1
CZR69583.1	CZR69582.1
CZR69583.1	CZR69584.1
CZR69583.1	CZR69585.1
CZR69583.1	CZR69586.1
CZS92415.1	CZS92413.1
CZS92415.1	CZS92414.1
CZS92415.1	CZS92416.1
CZS92456.1	CZS92454.1
CZS92456.1	CZS92455.1
CZS92456.1	CZS92457.1
CZS92456.1	CZS92458.1
CZS92456.1	CZS92459.1
DAA77537.1	DAA77533.1
DAA77537.1	DAA77534.1
DAA77537.1	DAA77535.1
DAA77537.1	DAA77536.1
DAA77537.1	DAA77538.1
DAA77537.1	DAA77539.1
DAA77537.1	DAA77540.1
DAA77537.1	DAA77541.1
EEB93282.1	EEB93283.1
EEB94713.1	EEB94712.1
EGD95927.1	EGD95923.1
EGD95927.1	EGD95924.1
EGD95927.1	EGD95925.1
EGD95927.1	EGD95926.1
EGD95927.1	EGD95928.1
EGD95927.1	EGD95929.1
EGD95927.1	EGD95930.1
EGD95927.1	EGD95931.1
EGD95927.1	EGD95932.1
EGD95927.1	EGD95933.1
EGN91711.1	EGN91712.1
EGN91711.1	EGN91713.1
EGN91711.1	EGN91714.1
EGN91711.1	EGN91715.1
EGN91711.1	EGN91716.1
EGN91711.1	EGN91717.1
EGN92362.1	EGN92358.1
EGN92362.1	EGN92359.1
EGN92362.1	EGN92360.1
EGN92362.1	EGN92361.1
EGN92362.1	EGN92363.1
EGN92362.1	EGN92364.1
EGN92362.1	EGN92365.1
EGN92362.1	EGN92366.1
EGN92362.1	EGN92367.1
EGN92374.1	EGN92370.1
EGN92374.1	EGN92371.1
EGN92374.1	EGN92372.1
EGN92374.1	EGN92373.1
EGN92374.1	EGN92375.1
EGN92374.1	EGN92376.1
EGN92374.1	EGN92377.1
EGN94188.1	EGN94185.1
EGN94188.1	EGN94186.1
EGN94188.1	EGN94187.1
EGN94188.1	EGN94189.1
EGN94188.1	EGN94190.1
EGU74156.1	EGU74155.1
EGU76596.1	EGU76590.1
EGU76596.1	EGU76591.1
EGU76596.1	EGU76592.1
EGU76596.1	EGU76593.1
EGU76596.1	EGU76594.1
EGU76596.1	EGU76595.1
EGU76596.1	EGU76597.1
EGU76596.1	EGU76598.1
EGU76596.1	EGU76599.1
EGU79492.1	EGU79491.1
EGU83004.1	EGU83000.1
EGU83004.1	EGU83001.1
EGU83004.1	EGU83002.1
EGU83004.1	EGU83003.1
EGU83004.1	EGU83005.1
EGU83004.1	EGU83006.1
EGU83004.1	EGU83007.1
EGU83004.1	EGU83008.1
EGU83004.1	EGU83009.1
EGU86896.1	EGU86893.1
EGU86896.1	EGU86894.1
EGU86896.1	EGU86895.1
EGU86896.1	EGU86897.1
EGU86896.1	EGU86898.1
EGU86896.1	EGU86899.1
EGU86896.1	EGU86900.1
ELA24066.1	ELA24063.1
ELA24066.1	ELA24064.1
ELA24066.1	ELA24065.1
ELA24066.1	ELA24067.1
ELA24066.1	ELA24068.1
ELA24066.1	ELA24069.1
ELA34023.1	ELA34019.1
ELA34023.1	ELA34020.1
ELA34023.1	ELA34021.1
ELA34023.1	ELA34022.1
ELA36520.1	ELA36518.1
ELA36520.1	ELA36519.1
ELA36520.1	ELA36521.1
ELA36520.1	ELA36522.1
ELA36520.1	ELA36523.1
ELA36520.1	ELA36524.1
ELA36520.1	ELA36525.1
EMT72092.1	EMT72090.1
EMT72092.1	EMT72091.1
EMT72092.1	EMT72093.1
EMT72092.1	EMT72094.1
EMT72092.1	EMT72095.1
EMT72092.1	EMT72096.1
EMT72092.1	EMT72097.1
EMT72092.1	EMT72098.1
ENH67486.1	ENH67484.1
ENH67486.1	ENH67485.1
ENH67486.1	ENH67487.1
ENH67486.1	ENH67488.1
ENH67486.1	ENH67489.1
ENH67486.1	ENH67490.1
ENH67486.1	ENH67491.1
ENH67486.1	ENH67492.1
ENH70188.1	ENH70185.1
ENH70188.1	ENH70186.1
ENH70188.1	ENH70187.1
ENH70188.1	ENH70189.1
ENH70188.1	ENH70190.1
ENH70188.1	ENH70191.1
EPS39416.1	EPS39391.1
EPS39416.1	EPS39392.1
EPS39416.1	EPS39395.1
EPS39416.1	EPS39404.1
EPS39416.1	EPS39409.1
EPS39416.1	EPS39411.1
EPS39416.1	EPS39419.1
EPS39416.1	EPS39420.1
EQB43709.1	EQB43705.1
EQB43709.1	EQB43706.1
EQB43709.1	EQB43707.1
EQB43709.1	EQB43708.1
EQB43709.1	EQB43710.1
EQB43709.1	EQB43711.1
EQB43709.1	EQB43712.1
EQB43709.1	EQB43713.1
EQB50683.1	EQB50678.1
EQB50683.1	EQB50679.1
EQB50683.1	EQB50680.1
EQB50683.1	EQB50681.1
EQB50683.1	EQB50682.1
EQB50683.1	EQB50684.1
EQB50683.1	EQB50685.1
EQB54983.1	EQB54978.1
EQB54983.1	EQB54979.1
EQB54983.1	EQB54980.1
EQB54983.1	EQB54981.1
EQB54983.1	EQB54982.1
EQB54983.1	EQB54984.1
EQB56566.1	EQB56562.1
EQB56566.1	EQB56563.1
EQB56566.1	EQB56564.1
EQB56566.1	EQB56565.1
ESK80979.1	ESK80978.1
ESK81538.1	ESK81537.1
ESK81538.1	ESK81539.1
ESK81947.1	ESK81948.1
ESK81947.1	ESK81949.1
ESK81947.1	ESK81950.1
ESK81947.1	ESK81951.1
ESK82249.1	ESK82250.1
ESK82249.1	ESK82251.1
ESK82249.1	ESK82252.1
ESK82249.1	ESK82253.1
ESK82421.1	ESK82418.1
ESK82421.1	ESK82419.1
ESK82421.1	ESK82420.1
ESK82448.1	ESK82446.1
ESK82448.1	ESK82447.1
ESK82448.1	ESK82449.1
ESK82448.1	ESK82450.1
ESK82448.1	ESK82451.1
ESK83251.1	ESK83248.1
ESK83251.1	ESK83249.1
ESK83251.1	ESK83250.1
ESK83251.1	ESK83252.1
ESK83251.1	ESK83253.1
ESK83251.1	ESK83254.1
ESK83251.1	ESK83255.1
ESK83327.1	ESK83325.1
ESK83327.1	ESK83326.1
ESK83327.1	ESK83328.1
ESK83762.1	ESK83761.1
ESK83762.1	ESK83763.1
ESK83762.1	ESK83764.1
ESK83762.1	ESK83765.1
ESK84058.1	ESK84059.1
ESK84058.1	ESK84060.1
ESK84618.1	ESK84613.1
ESK84618.1	ESK84614.1
ESK84618.1	ESK84615.1
ESK84618.1	ESK84616.1
ESK84618.1	ESK84617.1
ESK85033.1	ESK85034.1
ESK85033.1	ESK85035.1
ESK85033.1	ESK85036.1
ESK85033.1	ESK85037.1
ESK85033.1	ESK85038.1
ESK85360.1	ESK85357.1
ESK85360.1	ESK85358.1
ESK85360.1	ESK85359.1
ESK85360.1	ESK85361.1
ESK85360.1	ESK85362.1
ESK85360.1	ESK85363.1
ESK85364.1	ESK85361.1
ESK85364.1	ESK85362.1
ESK85364.1	ESK85363.1
ESK85509.1	ESK85506.1
ESK85509.1	ESK85507.1
ESK85509.1	ESK85508.1
ESK85509.1	ESK85510.1
ESK85671.1	ESK85666.1
ESK85671.1	ESK85667.1
ESK85671.1	ESK85668.1
ESK85671.1	ESK85669.1
ESK85671.1	ESK85670.1
ESK85671.1	ESK85672.1
ESK85671.1	ESK85673.1
ESK85846.1	ESK85841.1
ESK85846.1	ESK85842.1
ESK85846.1	ESK85843.1
ESK85846.1	ESK85844.1
ESK85846.1	ESK85845.1
ESK85846.1	ESK85847.1
ESK85846.1	ESK85848.1
ESK85846.1	ESK85849.1
ESK85846.1	ESK85850.1
ESK85846.1	ESK85851.1
ESK86205.1	ESK86201.1
ESK86205.1	ESK86202.1
ESK86205.1	ESK86203.1
ESK86205.1	ESK86204.1
ESK86205.1	ESK86206.1
ESK86205.1	ESK86207.1
ESK86205.1	ESK86208.1
ESK86206.1	ESK86203.1
ESK86206.1	ESK86204.1
ESK86206.1	ESK86205.1
ESK86206.1	ESK86207.1
ESK86206.1	ESK86208.1
ESK86206.1	ESK86209.1
ESK86206.1	ESK86210.1
ESK86209.1	ESK86206.1
ESK86209.1	ESK86207.1
ESK86209.1	ESK86208.1
ESK86209.1	ESK86210.1
ESK86530.1	ESK86529.1
ESK86530.1	ESK86531.1
ESK86530.1	ESK86532.1
ESK86530.1	ESK86533.1
ESK86530.1	ESK86534.1
ESK86530.1	ESK86535.1
ESK86709.1	ESK86708.1
ESK86709.1	ESK86710.1
ESK86709.1	ESK86711.1
ESK86709.1	ESK86712.1
ESK86730.1	ESK86728.1
ESK86730.1	ESK86729.1
ESK86793.1	ESK86792.1
ESK86793.1	ESK86794.1
ESK86793.1	ESK86795.1
ESK86794.1	ESK86793.1
ESK86794.1	ESK86795.1
ESK86794.1	ESK86796.1
ESK86794.1	ESK86797.1
ESK86794.1	ESK86798.1
ESK86798.1	ESK86794.1
ESK86798.1	ESK86795.1
ESK86798.1	ESK86796.1
ESK86798.1	ESK86797.1
ESK86798.1	ESK86799.1
ESK86798.1	ESK86800.1
ESK86804.1	ESK86801.1
ESK86804.1	ESK86802.1
ESK86804.1	ESK86803.1
ESK86868.1	ESK86864.1
ESK86868.1	ESK86865.1
ESK86868.1	ESK86866.1
ESK86868.1	ESK86867.1
ESK86868.1	ESK86869.1
ESK86868.1	ESK86870.1
ESK86868.1	ESK86871.1
ESK86868.1	ESK86872.1
ESK86870.1	ESK86865.1
ESK86870.1	ESK86866.1
ESK86870.1	ESK86867.1
ESK86870.1	ESK86868.1
ESK86870.1	ESK86869.1
ESK86870.1	ESK86871.1
ESK86870.1	ESK86872.1
ESK86939.1	ESK86936.1
ESK86939.1	ESK86937.1
ESK86939.1	ESK86938.1
ESK86939.1	ESK86940.1
ESK86939.1	ESK86941.1
ESK86939.1	ESK86942.1
ESK86941.1	ESK86938.1
ESK86941.1	ESK86939.1
ESK86941.1	ESK86940.1
ESK86941.1	ESK86942.1
ESK86941.1	ESK86943.1
ESK87464.1	ESK87460.1
ESK87464.1	ESK87461.1
ESK87464.1	ESK87462.1
ESK87464.1	ESK87463.1
ESK88093.1	ESK88089.1
ESK88093.1	ESK88090.1
ESK88093.1	ESK88091.1
ESK88093.1	ESK88092.1
ESK88093.1	ESK88094.1
ESK88093.1	ESK88095.1
ESK88197.1	ESK88198.1
ESK88197.1	ESK88199.1
ESK88197.1	ESK88200.1
ESK88210.1	ESK88208.1
ESK88210.1	ESK88209.1
ESK89165.1	ESK89160.1
ESK89165.1	ESK89161.1
ESK89165.1	ESK89162.1
ESK89165.1	ESK89163.1
ESK89165.1	ESK89164.1
ESK89165.1	ESK89166.1
ESK89165.1	ESK89167.1
ESK89165.1	ESK89168.1
ESK89165.1	ESK89169.1
ESK89165.1	ESK89170.1
ESK89203.1	ESK89200.1
ESK89203.1	ESK89201.1
ESK89203.1	ESK89202.1
ESK89203.1	ESK89204.1
ESK89203.1	ESK89205.1
ESK89609.1	ESK89606.1
ESK89609.1	ESK89607.1
ESK89609.1	ESK89608.1
ESK89609.1	ESK89610.1
ESK89609.1	ESK89611.1
ESK89609.1	ESK89612.1
ESK90269.1	ESK90266.1
ESK90269.1	ESK90267.1
ESK90269.1	ESK90268.1
ESK90269.1	ESK90270.1
ESK90269.1	ESK90271.1
ESK90269.1	ESK90272.1
ESK90274.1	ESK90271.1
ESK90274.1	ESK90272.1
ESK90274.1	ESK90273.1
ESK90274.1	ESK90275.1
ESK90274.1	ESK90276.1
ESK90274.1	ESK90277.1
ESK90275.1	ESK90272.1
ESK90275.1	ESK90273.1
ESK90275.1	ESK90274.1
ESK90275.1	ESK90276.1
ESK90275.1	ESK90277.1
ESK90275.1	ESK90278.1
ESK90280.1	ESK90276.1
ESK90280.1	ESK90277.1
ESK90280.1	ESK90278.1
ESK90280.1	ESK90279.1
ESK90280.1	ESK90281.1
ESK90280.1	ESK90282.1
ESK90280.1	ESK90283.1
ESK90280.1	ESK90284.1
ESK90283.1	ESK90280.1
ESK90283.1	ESK90281.1
ESK90283.1	ESK90282.1
ESK90283.1	ESK90284.1
ESK90283.1	ESK90285.1
ESK90283.1	ESK90286.1
ESK90283.1	ESK90287.1
ESK90283.1	ESK90288.1
ESK90283.1	ESK90289.1
ESK90514.1	ESK90511.1
ESK90514.1	ESK90512.1
ESK90514.1	ESK90513.1
ESK90514.1	ESK90515.1
ESK90514.1	ESK90516.1
ESK90514.1	ESK90517.1
ESK90531.1	ESK90527.1
ESK90531.1	ESK90528.1
ESK90531.1	ESK90529.1
ESK90531.1	ESK90530.1
ESK90531.1	ESK90532.1
ESK90535.1	ESK90533.1
ESK90535.1	ESK90534.1
ESK90535.1	ESK90536.1
ESK90535.1	ESK90537.1
ESK90535.1	ESK90538.1
ESK90535.1	ESK90539.1
ESK91378.1	ESK91373.1
ESK91378.1	ESK91374.1
ESK91378.1	ESK91375.1
ESK91378.1	ESK91376.1
ESK91378.1	ESK91377.1
ESK91378.1	ESK91379.1
ESK91378.1	ESK91380.1
ESK91378.1	ESK91381.1
ESK91378.1	ESK91382.1
ESK91378.1	ESK91383.1
ESK91378.1	ESK91384.1
ESK91669.1	ESK91666.1
ESK91669.1	ESK91667.1
ESK91669.1	ESK91668.1
ESK91669.1	ESK91670.1
ESK91669.1	ESK91671.1
ESK91669.1	ESK91672.1
ESK91669.1	ESK91673.1
ESK91669.1	ESK91674.1
ESK91749.1	ESK91746.1
ESK91749.1	ESK91747.1
ESK91749.1	ESK91748.1
ESK91749.1	ESK91750.1
ESK91749.1	ESK91751.1
ESK91749.1	ESK91752.1
ESK91749.1	ESK91753.1
ESK91749.1	ESK91754.1
ESK91753.1	ESK91748.1
ESK91753.1	ESK91749.1
ESK91753.1	ESK91750.1
ESK91753.1	ESK91751.1
ESK91753.1	ESK91752.1
ESK91753.1	ESK91754.1
ESK91753.1	ESK91755.1
ESK91753.1	ESK91756.1
ESK91753.1	ESK91757.1
ESK93417.1	ESK93413.1
ESK93417.1	ESK93414.1
ESK93417.1	ESK93415.1
ESK93417.1	ESK93416.1
ESK93417.1	ESK93418.1
ESK93417.1	ESK93419.1
ESK93417.1	ESK93420.1
ESK93501.1	ESK93500.1
ESK94146.1	ESK94144.1
ESK94146.1	ESK94145.1
ESK94146.1	ESK94147.1
ESK94146.1	ESK94148.1
ESK94146.1	ESK94149.1
ESK94146.1	ESK94150.1
ESK94148.1	ESK94145.1
ESK94148.1	ESK94146.1
ESK94148.1	ESK94147.1
ESK94148.1	ESK94149.1
ESK94148.1	ESK94150.1
ESK94148.1	ESK94151.1
ESK94148.1	ESK94152.1
ESK94148.1	ESK94153.1
ESK94211.1	ESK94208.1
ESK94211.1	ESK94209.1
ESK94211.1	ESK94210.1
ESK94211.1	ESK94212.1
ESK94211.1	ESK94213.1
ESK94211.1	ESK94214.1
ESK94211.1	ESK94215.1
ESK95381.1	ESK95378.1
ESK95381.1	ESK95379.1
ESK95381.1	ESK95380.1
ESK95381.1	ESK95382.1
ESK95381.1	ESK95383.1
ESK95633.1	ESK95628.1
ESK95633.1	ESK95629.1
ESK95633.1	ESK95630.1
ESK95633.1	ESK95631.1
ESK95633.1	ESK95632.1
ESK95633.1	ESK95634.1
ESK95633.1	ESK95635.1
ESK95633.1	ESK95636.1
ESK96780.1	ESK96775.1
ESK96780.1	ESK96776.1
ESK96780.1	ESK96777.1
ESK96780.1	ESK96778.1
ESK96780.1	ESK96779.1
ESK96780.1	ESK96781.1
ESK96780.1	ESK96782.1
ESK96780.1	ESK96783.1
ESK96780.1	ESK96784.1
ESK96780.1	ESK96785.1
ETR97107.1	ETR97102.1
ETR97107.1	ETR97103.1
ETR97107.1	ETR97104.1
ETR97107.1	ETR97105.1
ETR97107.1	ETR97106.1
ETR97107.1	ETR97108.1
ETR97107.1	ETR97109.1
ETR97107.1	ETR97110.1
ETR97107.1	ETR97111.1
ETS00306.1	ETS00302.1
ETS00306.1	ETS00303.1
ETS00306.1	ETS00304.1
ETS00306.1	ETS00305.1
EWZ28470.1	EWZ28469.1
EWZ28470.1	EWZ28471.1
EWZ28470.1	EWZ28472.1
EWZ28470.1	EWZ28473.1
EXA35068.1	EXA35064.1
EXA35068.1	EXA35065.1
EXA35068.1	EXA35066.1
EXA35068.1	EXA35067.1
EXA35068.1	EXA35069.1
EXA35068.1	EXA35070.1
EXA35068.1	EXA35071.1
EXA35068.1	EXA35072.1
EXA35068.1	EXA35073.1
EXA35068.1	EXA35074.1
EXF81488.1	EXF81487.1
EXF81488.1	EXF81489.1
EXF81488.1	EXF81490.1
EXF81488.1	EXF81491.1
EXF81488.1	EXF81492.1
EXF81488.1	EXF81493.1
EXK76045.1	EXK76046.1
EXK76440.1	EXK76441.1
EXK77196.1	EXK77192.1
EXK77196.1	EXK77193.1
EXK77196.1	EXK77194.1
EXK77196.1	EXK77195.1
EXK77196.1	EXK77197.1
EXK79657.1	EXK79656.1
EXK79657.1	EXK79658.1
EXK79657.1	EXK79659.1
EXK79657.1	EXK79660.1
EXK79657.1	EXK79661.1
EXK79657.1	EXK79662.1
EXK93331.1	EXK93327.1
EXK93331.1	EXK93328.1
EXK93331.1	EXK93329.1
EXK93331.1	EXK93330.1
EXK93331.1	EXK93332.1
EXK93331.1	EXK93333.1
EXK93331.1	EXK93334.1
EXK93331.1	EXK93335.1
EXK93331.1	EXK93336.1
EXL39652.1	EXL39649.1
EXL39652.1	EXL39650.1
EXL39652.1	EXL39651.1
EXL39652.1	EXL39653.1
EXL39652.1	EXL39654.1
EXL39652.1	EXL39655.1
EXL64764.1	EXL64765.1
EXL65105.1	EXL65106.1
EXL69432.1	EXL69427.1
EXL69432.1	EXL69428.1
EXL69432.1	EXL69429.1
EXL69432.1	EXL69430.1
EXL69432.1	EXL69431.1
EXL69432.1	EXL69433.1
EXL69432.1	EXL69434.1
EXL69432.1	EXL69435.1
EXL69432.1	EXL69436.1
EXL69432.1	EXL69437.1
EXL71260.1	EXL71255.1
EXL71260.1	EXL71256.1
EXL71260.1	EXL71257.1
EXL71260.1	EXL71258.1
EXL71260.1	EXL71259.1
EXL71260.1	EXL71261.1
EXL71260.1	EXL71262.1
EXL71260.1	EXL71263.1
EXL71260.1	EXL71264.1
EXL73516.1	EXL73507.1
EXL73516.1	EXL73508.1
EXL73516.1	EXL73509.1
EXL73516.1	EXL73510.1
EXL73516.1	EXL73511.1
EXL73516.1	EXL73512.1
EXL73516.1	EXL73513.1
EXL73516.1	EXL73514.1
EXL73516.1	EXL73515.1
EXL73516.1	EXL73517.1
EXL73516.1	EXL73518.1
EXL73516.1	EXL73519.1
EXL90224.1	EXL90221.1
EXL90224.1	EXL90222.1
EXL90224.1	EXL90223.1
EXL90224.1	EXL90225.1
EXL90224.1	EXL90226.1
EXL98140.1	EXL98134.1
EXL98140.1	EXL98135.1
EXL98140.1	EXL98136.1
EXL98140.1	EXL98137.1
EXL98140.1	EXL98138.1
EXL98140.1	EXL98139.1
EXL98140.1	EXL98141.1
EXL98140.1	EXL98142.1
EXL98140.1	EXL98143.1
EXM13903.1	EXM13904.1
EXM13903.1	EXM13905.1
EXM13903.1	EXM13906.1
EXM13903.1	EXM13907.1
EXM13903.1	EXM13908.1
EXM14896.1	EXM14892.1
EXM14896.1	EXM14893.1
EXM14896.1	EXM14894.1
EXM14896.1	EXM14895.1
EXM14896.1	EXM14897.1
EXM14896.1	EXM14898.1
EXM14896.1	EXM14899.1
EXM14896.1	EXM14900.1
EXM14896.1	EXM14901.1
EXM19725.1	EXM19723.1
EXM19725.1	EXM19724.1
EXM19725.1	EXM19726.1
EXM19725.1	EXM19727.1
EXM19725.1	EXM19728.1
EXM19725.1	EXM19729.1
EXM19725.1	EXM19730.1
EXM19725.1	EXM19731.1
EXM19725.1	EXM19732.1
EXM19725.1	EXM19733.1
EXM19725.1	EXM19734.1
EXM19725.1	EXM19735.1
EXM19964.1	EXM19963.1
EXM19964.1	EXM19965.1
EXM19964.1	EXM19966.1
EXM19964.1	EXM19967.1
EXM19964.1	EXM19968.1
EXM19964.1	EXM19969.1
EXM20378.1	EXM20376.1
EXM20378.1	EXM20377.1
EXM20378.1	EXM20379.1
EXM20378.1	EXM20380.1
EXM20378.1	EXM20381.1
EXM20378.1	EXM20382.1
EXM20378.1	EXM20383.1
EXM20798.1	EXM20795.1
EXM20798.1	EXM20796.1
EXM20798.1	EXM20797.1
EXM20798.1	EXM20799.1
EXM20798.1	EXM20800.1
EXM20798.1	EXM20801.1
EXM20798.1	EXM20802.1
EXU97692.1	EXU97689.1
EXU97692.1	EXU97690.1
EXU97692.1	EXU97691.1
EXU97692.1	EXU97693.1
EXU97692.1	EXU97694.1
EXU97692.1	EXU97695.1
EXU97692.1	EXU97696.1
EYB23052.1	EYB22902.1
EYB23052.1	EYB22903.1
EYB23052.1	EYB22904.1
EYB23052.1	EYB22905.1
EYB23052.1	EYB22906.1
EYB23052.1	EYB22907.1
EYB23052.1	EYB22908.1
EYB23052.1	EYB23015.1
EYB23052.1	EYB23016.1
EYB25401.1	EYB25188.1
EYB25401.1	EYB25189.1
EYB25401.1	EYB25190.1
EYB25401.1	EYB25191.1
EYB25401.1	EYB25192.1
EYB25401.1	EYB25352.1
EYB25401.1	EYB25353.1
EYB25401.1	EYB25400.1
EYB25401.1	EYB25417.1
EYB33391.1	EYB33387.1
EYB33391.1	EYB33388.1
EYB33391.1	EYB33389.1
EYB33391.1	EYB33390.1
EYB33391.1	EYB33392.1
EYB33391.1	EYB33393.1
EYB33391.1	EYB33394.1
EYB33391.1	EYB33395.1
EYB33391.1	EYB33453.1
EYB33391.1	EYB33500.1
EZF32162.1	EZF32157.1
EZF32162.1	EZF32158.1
EZF32162.1	EZF32159.1
EZF32162.1	EZF32160.1
EZF32162.1	EZF32161.1
EZF32162.1	EZF32163.1
EZF32162.1	EZF32164.1
EZF32162.1	EZF32165.1
EZF39404.1	EZF39400.1
EZF39404.1	EZF39401.1
EZF39404.1	EZF39402.1
EZF39404.1	EZF39403.1
EZF39404.1	EZF39405.1
EZF39404.1	EZF39406.1
EZF39404.1	EZF39407.1
EZF39404.1	EZF39408.1
EZF39404.1	EZF39409.1
EZF39404.1	EZF39410.1
EZF71241.1	EZF71237.1
EZF71241.1	EZF71238.1
EZF71241.1	EZF71239.1
EZF71241.1	EZF71240.1
EZF71241.1	EZF71242.1
EZF71241.1	EZF71243.1
EZF71241.1	EZF71244.1
EZF71241.1	EZF71245.1
EZF71241.1	EZF71246.1
EZF71241.1	EZF71247.1
EZF71241.1	EZF71248.1
EZG03672.1	EZG03667.1
EZG03672.1	EZG03668.1
EZG03672.1	EZG03669.1
EZG03672.1	EZG03670.1
EZG03672.1	EZG03671.1
EZG03672.1	EZG03673.1
EZG03672.1	EZG03674.1
EZG03672.1	EZG03675.1
EZG03672.1	EZG03676.1
EZG03672.1	EZG03677.1
EZG03672.1	EZG03678.1
EZG03672.1	EZG03679.1
GAA91162.1	GAA91159.1
GAA91162.1	GAA91160.1
GAA91162.1	GAA91161.1
GAA91162.1	GAA91163.1
GAA91162.1	GAA91164.1
GAA91162.1	GAA91165.1
GAA91162.1	GAA91166.1
GAD95438.1	GAD95434.1
GAD95438.1	GAD95435.1
GAD95438.1	GAD95436.1
GAD95438.1	GAD95437.1
GAD95438.1	GAD95439.1
GAD95438.1	GAD95440.1
GAD95438.1	GAD95441.1
GAP86249.2	GAP86245.2
GAP86249.2	GAP86246.2
GAP86249.2	GAP86248.2
GAP86249.2	GAP86250.1
GAP86249.2	GAP86251.1
GAP86249.2	GAP86252.1
GAP86249.2	GAP86253.1
GAP86249.2	GAP86254.1
GAP86249.2	GAW26013.1
GAP86249.2	GAW26014.1
GAP88112.1	GAP88110.1
GAP88112.1	GAP88111.2
GAP88112.1	GAP88113.1
GAP88112.1	GAP88114.2
GAP88112.1	GAP88115.1
GAP88112.1	GAP88116.1
GAP88112.1	GAP88117.2
GAP88112.1	GAW25899.1
GAP88112.1	GAW25900.1
GAP88112.1	GAW25901.1
GAP88112.1	GAW25902.1
GAP93061.2	GAP93057.1
GAP93061.2	GAP93058.1
GAP93061.2	GAP93059.1
GAP93061.2	GAP93060.1
GAP93061.2	GAP93062.2
GAP93061.2	GAW27282.1
GAP93061.2	GAW27283.1
GAQ09897.1	GAQ09895.1
GAQ09897.1	GAQ09896.1
GAQ09897.1	GAQ09898.1
GAQ09897.1	GAQ09899.1
GAQ09897.1	GAQ09900.1
GAQ46426.1	GAQ46423.1
GAQ46426.1	GAQ46424.1
GAQ46426.1	GAQ46425.1
GAQ46426.1	GAQ46427.1
GAQ46426.1	GAQ46428.1
GAQ46426.1	GAQ46429.1
GAT18987.1	GAT18983.1
GAT18987.1	GAT18984.1
GAT18987.1	GAT18985.1
GAT18987.1	GAT18986.1
GAT18987.1	GAT18988.1
GAT18987.1	GAT18989.1
GAT18987.1	GAT18990.1
GAT18987.1	GAT18991.1
GAW05073.1	GAW05069.1
GAW05073.1	GAW05070.1
GAW05073.1	GAW05071.1
GAW05073.1	GAW05072.1
GAW05073.1	GAW05074.1
GAW05073.1	GAW05075.1
GAW05073.1	GAW05076.1
GAW08703.1	GAW08701.1
GAW08703.1	GAW08702.1
GAW19636.1	GAW19632.1
GAW19636.1	GAW19633.1
GAW19636.1	GAW19634.1
GAW19636.1	GAW19635.1
GAW19636.1	GAW19637.1
GAW19636.1	GAW19638.1
GAW19636.1	GAW19639.1
KDE76038.1	KDE76023.1
KDE76038.1	KDE76025.1
KDE76038.1	KDE76043.1
KDE76038.1	KDE76090.1
KDE76038.1	KDE76104.1
KDE76038.1	KDE76109.1
KDR66253.1	KDR66251.1
KDR66253.1	KDR66252.1
KDR66253.1	KDR66254.1
KDR66253.1	KDR66255.1
KDR66253.1	KDR66256.1
KDR66253.1	KDR66257.1
KDR66274.1	KDR66270.1
KDR66274.1	KDR66271.1
KDR66274.1	KDR66272.1
KDR66274.1	KDR66273.1
KDR66274.1	KDR66275.1
KDR66274.1	KDR66276.1
KDR67104.1	KDR67101.1
KDR67104.1	KDR67102.1
KDR67104.1	KDR67103.1
KDR67104.1	KDR67105.1
KDR67104.1	KDR67106.1
KDR67104.1	KDR67107.1
KDR67104.1	KDR67108.1
KDR67104.1	KDR67109.1
KDR67104.1	KDR67110.1
KDR67137.1	KDR67132.1
KDR67137.1	KDR67133.1
KDR67137.1	KDR67134.1
KDR67137.1	KDR67135.1
KDR67137.1	KDR67136.1
KDR67137.1	KDR67138.1
KDR67137.1	KDR67139.1
KDR67137.1	KDR67140.1
KDR67137.1	KDR67141.1
KDR67137.1	KDR67142.1
KDR67176.1	KDR67173.1
KDR67176.1	KDR67174.1
KDR67176.1	KDR67175.1
KDR67176.1	KDR67177.1
KDR67176.1	KDR67178.1
KDR67176.1	KDR67179.1
KDR67178.1	KDR67174.1
KDR67178.1	KDR67175.1
KDR67178.1	KDR67176.1
KDR67178.1	KDR67177.1
KDR67178.1	KDR67179.1
KDR67178.1	KDR67180.1
KDR67178.1	KDR67181.1
KDR67333.1	KDR67327.1
KDR67333.1	KDR67328.1
KDR67333.1	KDR67329.1
KDR67333.1	KDR67330.1
KDR67333.1	KDR67331.1
KDR67333.1	KDR67332.1
KDR67333.1	KDR67334.1
KDR67333.1	KDR67335.1
KDR67333.1	KDR67336.1
KDR67333.1	KDR67337.1
KDR67515.1	KDR67510.1
KDR67515.1	KDR67511.1
KDR67515.1	KDR67512.1
KDR67515.1	KDR67513.1
KDR67515.1	KDR67514.1
KDR67515.1	KDR67516.1
KDR67515.1	KDR67517.1
KDR67515.1	KDR67518.1
KDR67515.1	KDR67519.1
KDR67797.1	KDR67791.1
KDR67797.1	KDR67792.1
KDR67797.1	KDR67793.1
KDR67797.1	KDR67794.1
KDR67797.1	KDR67795.1
KDR67797.1	KDR67796.1
KDR67797.1	KDR67798.1
KDR67797.1	KDR67799.1
KDR67864.1	KDR67861.1
KDR67864.1	KDR67862.1
KDR67864.1	KDR67863.1
KDR67864.1	KDR67865.1
KDR67864.1	KDR67866.1
KDR67864.1	KDR67867.1
KDR67864.1	KDR67868.1
KDR67864.1	KDR67869.1
KDR68083.1	KDR68079.1
KDR68083.1	KDR68080.1
KDR68083.1	KDR68081.1
KDR68083.1	KDR68082.1
KDR68083.1	KDR68084.1
KDR68083.1	KDR68085.1
KDR68256.1	KDR68253.1
KDR68256.1	KDR68254.1
KDR68256.1	KDR68255.1
KDR68256.1	KDR68257.1
KDR68256.1	KDR68258.1
KDR68256.1	KDR68259.1
KDR68256.1	KDR68260.1
KDR68312.1	KDR68310.1
KDR68312.1	KDR68311.1
KDR68312.1	KDR68313.1
KDR68312.1	KDR68314.1
KDR68312.1	KDR68315.1
KDR68595.1	KDR68591.1
KDR68595.1	KDR68592.1
KDR68595.1	KDR68593.1
KDR68595.1	KDR68594.1
KDR68595.1	KDR68596.1
KDR68595.1	KDR68597.1
KDR68595.1	KDR68598.1
KDR68595.1	KDR68599.1
KDR68595.1	KDR68600.1
KDR68606.1	KDR68602.1
KDR68606.1	KDR68603.1
KDR68606.1	KDR68604.1
KDR68606.1	KDR68605.1
KDR68606.1	KDR68607.1
KDR68606.1	KDR68608.1
KDR68606.1	KDR68609.1
KDR68606.1	KDR68610.1
KDR68617.1	KDR68613.1
KDR68617.1	KDR68614.1
KDR68617.1	KDR68615.1
KDR68617.1	KDR68616.1
KDR68617.1	KDR68618.1
KDR68617.1	KDR68619.1
KDR68617.1	KDR68620.1
KDR68648.1	KDR68642.1
KDR68648.1	KDR68643.1
KDR68648.1	KDR68644.1
KDR68648.1	KDR68645.1
KDR68648.1	KDR68646.1
KDR68648.1	KDR68647.1
KDR68648.1	KDR68649.1
KDR68648.1	KDR68650.1
KDR68648.1	KDR68651.1
KDR68993.1	KDR68990.1
KDR68993.1	KDR68991.1
KDR68993.1	KDR68992.1
KDR68993.1	KDR68994.1
KDR68993.1	KDR68995.1
KDR68993.1	KDR68996.1
KDR68993.1	KDR68997.1
KDR68993.1	KDR68998.1
KDR69331.1	KDR69327.1
KDR69331.1	KDR69328.1
KDR69331.1	KDR69329.1
KDR69331.1	KDR69330.1
KDR69331.1	KDR69332.1
KDR69331.1	KDR69333.1
KDR69331.1	KDR69334.1
KDR69331.1	KDR69335.1
KDR69331.1	KDR69336.1
KDR69337.1	KDR69332.1
KDR69337.1	KDR69333.1
KDR69337.1	KDR69334.1
KDR69337.1	KDR69335.1
KDR69337.1	KDR69336.1
KDR69337.1	KDR69338.1
KDR69337.1	KDR69339.1
KDR69337.1	KDR69340.1
KDR69337.1	KDR69341.1
KDR69450.1	KDR69446.1
KDR69450.1	KDR69447.1
KDR69450.1	KDR69448.1
KDR69450.1	KDR69449.1
KDR69450.1	KDR69451.1
KDR69450.1	KDR69452.1
KDR69450.1	KDR69453.1
KDR69450.1	KDR69454.1
KDR69450.1	KDR69455.1
KDR69758.1	KDR69754.1
KDR69758.1	KDR69755.1
KDR69758.1	KDR69756.1
KDR69758.1	KDR69757.1
KDR69758.1	KDR69759.1
KDR69758.1	KDR69760.1
KDR69758.1	KDR69761.1
KDR69758.1	KDR69762.1
KDR69758.1	KDR69763.1
KDR69766.1	KDR69767.1
KDR69766.1	KDR69768.1
KDR69961.1	KDR69957.1
KDR69961.1	KDR69958.1
KDR69961.1	KDR69959.1
KDR69961.1	KDR69960.1
KDR69961.1	KDR69962.1
KDR69961.1	KDR69963.1
KDR69961.1	KDR69964.1
KDR70024.1	KDR70022.1
KDR70024.1	KDR70023.1
KDR70024.1	KDR70025.1
KDR70024.1	KDR70026.1
KDR70024.1	KDR70027.1
KDR70074.1	KDR70069.1
KDR70074.1	KDR70070.1
KDR70074.1	KDR70071.1
KDR70074.1	KDR70072.1
KDR70074.1	KDR70073.1
KDR70074.1	KDR70075.1
KDR70074.1	KDR70076.1
KDR70074.1	KDR70077.1
KDR70099.1	KDR70095.1
KDR70099.1	KDR70096.1
KDR70099.1	KDR70097.1
KDR70099.1	KDR70098.1
KDR70099.1	KDR70100.1
KDR70099.1	KDR70101.1
KDR70099.1	KDR70102.1
KDR70099.1	KDR70103.1
KDR70136.1	KDR70131.1
KDR70136.1	KDR70132.1
KDR70136.1	KDR70133.1
KDR70136.1	KDR70134.1
KDR70136.1	KDR70135.1
KDR70136.1	KDR70137.1
KDR70136.1	KDR70138.1
KDR70136.1	KDR70139.1
KDR70136.1	KDR70140.1
KDR70268.1	KDR70264.1
KDR70268.1	KDR70265.1
KDR70268.1	KDR70266.1
KDR70268.1	KDR70267.1
KDR70268.1	KDR70269.1
KDR70268.1	KDR70270.1
KDR70268.1	KDR70271.1
KDR70772.1	KDR70768.1
KDR70772.1	KDR70769.1
KDR70772.1	KDR70770.1
KDR70772.1	KDR70771.1
KDR70772.1	KDR70773.1
KDR70772.1	KDR70774.1
KDR70772.1	KDR70775.1
KDR70772.1	KDR70776.1
KDR71778.1	KDR71775.1
KDR71778.1	KDR71776.1
KDR71778.1	KDR71777.1
KDR71778.1	KDR71779.1
KDR71778.1	KDR71780.1
KDR71808.1	KDR71804.1
KDR71808.1	KDR71805.1
KDR71808.1	KDR71806.1
KDR71808.1	KDR71807.1
KDR71808.1	KDR71809.1
KDR71808.1	KDR71810.1
KDR71808.1	KDR71811.1
KDR71808.1	KDR71812.1
KDR71808.1	KDR71813.1
KDR72172.1	KDR72168.1
KDR72172.1	KDR72169.1
KDR72172.1	KDR72170.1
KDR72172.1	KDR72171.1
KDR72172.1	KDR72173.1
KDR72172.1	KDR72174.1
KDR72172.1	KDR72175.1
KDR72172.1	KDR72176.1
KDR72172.1	KDR72177.1
KDR72172.1	KDR72178.1
KDR72172.1	KDR72179.1
KDR72397.1	KDR72393.1
KDR72397.1	KDR72394.1
KDR72397.1	KDR72395.1
KDR72397.1	KDR72396.1
KDR72397.1	KDR72398.1
KDR72397.1	KDR72399.1
KDR72397.1	KDR72400.1
KDR72734.1	KDR72730.1
KDR72734.1	KDR72731.1
KDR72734.1	KDR72732.1
KDR72734.1	KDR72733.1
KDR72734.1	KDR72735.1
KDR72734.1	KDR72736.1
KDR72734.1	KDR72737.1
KDR73106.1	KDR73103.1
KDR73106.1	KDR73104.1
KDR73106.1	KDR73105.1
KDR73106.1	KDR73107.1
KDR73106.1	KDR73108.1
KDR73106.1	KDR73109.1
KDR73106.1	KDR73110.1
KDR73130.1	KDR73127.1
KDR73130.1	KDR73128.1
KDR73130.1	KDR73129.1
KDR73130.1	KDR73131.1
KDR73130.1	KDR73132.1
KDR73130.1	KDR73133.1
KDR73130.1	KDR73134.1
KDR73182.1	KDR73178.1
KDR73182.1	KDR73179.1
KDR73182.1	KDR73180.1
KDR73182.1	KDR73181.1
KDR73182.1	KDR73183.1
KDR73182.1	KDR73184.1
KDR73182.1	KDR73185.1
KDR73182.1	KDR73186.1
KDR73182.1	KDR73187.1
KDR73183.1	KDR73179.1
KDR73183.1	KDR73180.1
KDR73183.1	KDR73181.1
KDR73183.1	KDR73182.1
KDR73183.1	KDR73184.1
KDR73183.1	KDR73185.1
KDR73183.1	KDR73186.1
KDR73183.1	KDR73187.1
KDR73183.1	KDR73188.1
KDR73203.1	KDR73200.1
KDR73203.1	KDR73201.1
KDR73203.1	KDR73202.1
KDR73203.1	KDR73204.1
KDR73205.1	KDR73204.1
KDR73205.1	KDR73206.1
KDR73205.1	KDR73207.1
KDR73205.1	KDR73208.1
KDR73205.1	KDR73209.1
KDR73205.1	KDR73210.1
KDR73205.1	KDR73211.1
KDR73241.1	KDR73238.1
KDR73241.1	KDR73239.1
KDR73241.1	KDR73240.1
KDR73241.1	KDR73242.1
KDR73241.1	KDR73243.1
KDR73241.1	KDR73244.1
KDR73241.1	KDR73245.1
KEQ78797.1	KEQ78794.1
KEQ78797.1	KEQ78795.1
KEQ78797.1	KEQ78796.1
KEQ78797.1	KEQ78798.1
KEQ78797.1	KEQ78799.1
KEQ78797.1	KEQ78800.1
KEQ78797.1	KEQ78801.1
KEQ78797.1	KEQ78802.1
KEQ78797.1	KEQ78803.1
KEQ78797.1	KEQ78804.1
KFX45409.1	KFX45405.1
KFX45409.1	KFX45406.1
KFX45409.1	KFX45407.1
KFX45409.1	KFX45408.1
KFX45409.1	KFX45410.1
KFX45409.1	KFX45411.1
KFX45409.1	KFX45412.1
KFX45409.1	KFX45413.1
KFX85879.1	KFX85876.1
KFX85879.1	KFX85877.1
KFX85879.1	KFX85878.1
KFX85879.1	KFX85880.1
KFY02933.1	KFY02934.1
KFY02933.1	KFY02935.1
KFY02933.1	KFY02936.1
KFY17840.1	KFY17841.1
KFY18250.1	KFY18249.1
KFY20674.1	KFY20670.1
KFY20674.1	KFY20671.1
KFY20674.1	KFY20672.1
KFY20674.1	KFY20673.1
KFY20674.1	KFY20675.1
KFY20674.1	KFY20676.1
KFY93175.1	KFY93176.1
KFY93175.1	KFY93177.1
KFY93175.1	KFY93178.1
KFZ16002.1	KFZ16001.1
KFZ24428.1	KFZ24429.1
KFZ24428.1	KFZ24430.1
KGO39071.1	KGO39067.1
KGO39071.1	KGO39068.1
KGO39071.1	KGO39069.1
KGO39071.1	KGO39070.1
KGO39071.1	KGO39072.1
KGO39071.1	KGO39073.1
KGO39071.1	KGO39074.1
KGO66372.1	KGO66369.1
KGO66372.1	KGO66370.1
KGO66372.1	KGO66371.1
KID85954.1	KID85949.1
KID85954.1	KID85950.1
KID85954.1	KID85951.1
KID85954.1	KID85952.1
KID85954.1	KID85953.1
KID85954.1	KID85955.1
KID85954.1	KID85956.1
KID85954.1	KID85957.1
KID85954.1	KID85958.1
KID85954.1	KID85959.1
KIJ08710.1	KIJ08709.1
KIJ08710.1	KIJ08711.1
KIJ15382.1	KIJ15379.1
KIJ15382.1	KIJ15380.1
KIJ15382.1	KIJ15381.1
KIJ15382.1	KIJ15383.1
KIJ15382.1	KIJ15384.1
KIJ15382.1	KIJ15385.1
KIJ62505.1	KIJ62501.1
KIJ62505.1	KIJ62502.1
KIJ62505.1	KIJ62503.1
KIJ62505.1	KIJ62504.1
KIJ62505.1	KIJ62506.1
KIJ62505.1	KIJ62507.1
KIJ62505.1	KIJ62508.1
KIJ62505.1	KIJ62509.1
KIJ63807.1	KIJ63802.1
KIJ63807.1	KIJ63803.1
KIJ63807.1	KIJ63804.1
KIJ63807.1	KIJ63805.1
KIJ63807.1	KIJ63806.1
KIJ63807.1	KIJ63808.1
KIJ63807.1	KIJ63809.1
KIJ63807.1	KIJ63810.1
KIJ63822.1	KIJ63818.1
KIJ63822.1	KIJ63819.1
KIJ63822.1	KIJ63820.1
KIJ63822.1	KIJ63821.1
KIJ63822.1	KIJ63823.1
KIJ63822.1	KIJ63824.1
KIJ63822.1	KIJ63825.1
KIJ63822.1	KIJ63826.1
KIJ89672.1	KIJ89671.1
KIJ90211.1	KIJ90212.1
KIJ90211.1	KIJ90213.1
KIJ90211.1	KIJ90214.1
KIJ90211.1	KIJ90215.1
KIJ90211.1	KIJ90216.1
KIJ90211.1	KIJ90217.1
KIJ90248.1	KIJ90243.1
KIJ90248.1	KIJ90244.1
KIJ90248.1	KIJ90245.1
KIJ90248.1	KIJ90246.1
KIJ90248.1	KIJ90247.1
KIJ90248.1	KIJ90249.1
KIJ90382.1	KIJ90374.1
KIJ90382.1	KIJ90375.1
KIJ90382.1	KIJ90376.1
KIJ90382.1	KIJ90377.1
KIJ90382.1	KIJ90378.1
KIJ90382.1	KIJ90379.1
KIJ90382.1	KIJ90380.1
KIJ90382.1	KIJ90381.1
KIJ90462.1	KIJ90459.1
KIJ90462.1	KIJ90460.1
KIJ90462.1	KIJ90461.1
KIJ90544.1	KIJ90545.1
KIJ90544.1	KIJ90546.1
KIJ90544.1	KIJ90547.1
KIJ91347.1	KIJ91342.1
KIJ91347.1	KIJ91343.1
KIJ91347.1	KIJ91344.1
KIJ91347.1	KIJ91345.1
KIJ91347.1	KIJ91346.1
KIJ91347.1	KIJ91348.1
KIJ91347.1	KIJ91349.1
KIJ91589.1	KIJ91584.1
KIJ91589.1	KIJ91585.1
KIJ91589.1	KIJ91586.1
KIJ91589.1	KIJ91587.1
KIJ91589.1	KIJ91588.1
KIJ91589.1	KIJ91590.1
KIJ91991.1	KIJ91986.1
KIJ91991.1	KIJ91987.1
KIJ91991.1	KIJ91988.1
KIJ91991.1	KIJ91989.1
KIJ91991.1	KIJ91990.1
KIJ91991.1	KIJ91992.1
KIJ92115.1	KIJ92106.1
KIJ92115.1	KIJ92107.1
KIJ92115.1	KIJ92108.1
KIJ92115.1	KIJ92109.1
KIJ92115.1	KIJ92110.1
KIJ92115.1	KIJ92111.1
KIJ92115.1	KIJ92112.1
KIJ92115.1	KIJ92113.1
KIJ92115.1	KIJ92114.1
KIJ92115.1	KIJ92116.1
KIJ92198.1	KIJ92196.1
KIJ92198.1	KIJ92197.1
KIJ92198.1	KIJ92199.1
KIJ92198.1	KIJ92200.1
KIJ92198.1	KIJ92201.1
KIJ92198.1	KIJ92202.1
KIJ92198.1	KIJ92203.1
KIJ92198.1	KIJ92204.1
KIJ92198.1	KIJ92205.1
KIJ92198.1	KIJ92206.1
KIJ92215.1	KIJ92213.1
KIJ92215.1	KIJ92214.1
KIJ92215.1	KIJ92216.1
KIJ92215.1	KIJ92217.1
KIJ92215.1	KIJ92218.1
KIJ92215.1	KIJ92219.1
KIJ92215.1	KIJ92220.1
KIJ92215.1	KIJ92221.1
KIJ92215.1	KIJ92222.1
KIJ92215.1	KIJ92223.1
KIJ92347.1	KIJ92345.1
KIJ92347.1	KIJ92346.1
KIJ92347.1	KIJ92348.1
KIJ92347.1	KIJ92349.1
KIJ92347.1	KIJ92350.1
KIJ92347.1	KIJ92351.1
KIJ92347.1	KIJ92352.1
KIJ92606.1	KIJ92601.1
KIJ92606.1	KIJ92602.1
KIJ92606.1	KIJ92603.1
KIJ92606.1	KIJ92604.1
KIJ92606.1	KIJ92605.1
KIJ92606.1	KIJ92607.1
KIJ92606.1	KIJ92608.1
KIJ92936.1	KIJ92935.1
KIJ92936.1	KIJ92937.1
KIJ92936.1	KIJ92938.1
KIJ92936.1	KIJ92939.1
KIJ92936.1	KIJ92940.1
KIJ92936.1	KIJ92941.1
KIJ93378.1	KIJ93376.1
KIJ93378.1	KIJ93377.1
KIJ93378.1	KIJ93379.1
KIJ93378.1	KIJ93380.1
KIJ93378.1	KIJ93381.1
KIJ93378.1	KIJ93382.1
KIJ93378.1	KIJ93383.1
KIJ93378.1	KIJ93384.1
KIJ93378.1	KIJ93385.1
KIJ93417.1	KIJ93418.1
KIJ93417.1	KIJ93419.1
KIJ93417.1	KIJ93420.1
KIJ93417.1	KIJ93421.1
KIJ93417.1	KIJ93422.1
KIJ93417.1	KIJ93423.1
KIJ93499.1	KIJ93498.1
KIJ93499.1	KIJ93500.1
KIJ93499.1	KIJ93501.1
KIJ93499.1	KIJ93502.1
KIJ93499.1	KIJ93503.1
KIJ93499.1	KIJ93504.1
KIJ93499.1	KIJ93505.1
KIJ93499.1	KIJ93506.1
KIJ93499.1	KIJ93507.1
KIJ93506.1	KIJ93498.1
KIJ93506.1	KIJ93499.1
KIJ93506.1	KIJ93500.1
KIJ93506.1	KIJ93501.1
KIJ93506.1	KIJ93502.1
KIJ93506.1	KIJ93503.1
KIJ93506.1	KIJ93504.1
KIJ93506.1	KIJ93505.1
KIJ93506.1	KIJ93507.1
KIJ93506.1	KIJ93508.1
KIJ93512.1	KIJ93508.1
KIJ93512.1	KIJ93509.1
KIJ93512.1	KIJ93510.1
KIJ93512.1	KIJ93511.1
KIJ93512.1	KIJ93513.1
KIJ93512.1	KIJ93514.1
KIJ93512.1	KIJ93515.1
KIJ93512.1	KIJ93516.1
KIJ93512.1	KIJ93517.1
KIJ93512.1	KIJ93518.1
KIJ93512.1	KIJ93519.1
KIJ93512.1	KIJ93520.1
KIJ93870.1	KIJ93865.1
KIJ93870.1	KIJ93866.1
KIJ93870.1	KIJ93867.1
KIJ93870.1	KIJ93868.1
KIJ93870.1	KIJ93869.1
KIJ93870.1	KIJ93871.1
KIJ93870.1	KIJ93872.1
KIJ93870.1	KIJ93873.1
KIJ94403.1	KIJ94401.1
KIJ94403.1	KIJ94402.1
KIJ94403.1	KIJ94404.1
KIJ94403.1	KIJ94405.1
KIJ94403.1	KIJ94406.1
KIJ94403.1	KIJ94407.1
KIJ94403.1	KIJ94408.1
KIJ94675.1	KIJ94673.1
KIJ94675.1	KIJ94674.1
KIJ94675.1	KIJ94676.1
KIJ94675.1	KIJ94677.1
KIJ94675.1	KIJ94678.1
KIJ94675.1	KIJ94679.1
KIJ94675.1	KIJ94680.1
KIJ94675.1	KIJ94681.1
KIJ95045.1	KIJ95039.1
KIJ95045.1	KIJ95040.1
KIJ95045.1	KIJ95041.1
KIJ95045.1	KIJ95042.1
KIJ95045.1	KIJ95043.1
KIJ95045.1	KIJ95044.1
KIJ95045.1	KIJ95046.1
KIJ95180.1	KIJ95176.1
KIJ95180.1	KIJ95177.1
KIJ95180.1	KIJ95178.1
KIJ95180.1	KIJ95179.1
KIJ95180.1	KIJ95181.1
KIJ95180.1	KIJ95182.1
KIJ95180.1	KIJ95183.1
KIJ95180.1	KIJ95184.1
KIJ95180.1	KIJ95185.1
KIJ95180.1	KIJ95186.1
KIJ95284.1	KIJ95279.1
KIJ95284.1	KIJ95280.1
KIJ95284.1	KIJ95281.1
KIJ95284.1	KIJ95282.1
KIJ95284.1	KIJ95283.1
KIJ95284.1	KIJ95285.1
KIJ95284.1	KIJ95286.1
KIJ95284.1	KIJ95287.1
KIJ95284.1	KIJ95288.1
KIJ95284.1	KIJ95289.1
KIJ95791.1	KIJ95787.1
KIJ95791.1	KIJ95788.1
KIJ95791.1	KIJ95789.1
KIJ95791.1	KIJ95790.1
KIJ95791.1	KIJ95792.1
KIJ95791.1	KIJ95793.1
KIJ95842.1	KIJ95833.1
KIJ95842.1	KIJ95834.1
KIJ95842.1	KIJ95835.1
KIJ95842.1	KIJ95836.1
KIJ95842.1	KIJ95837.1
KIJ95842.1	KIJ95838.1
KIJ95842.1	KIJ95839.1
KIJ95842.1	KIJ95840.1
KIJ95842.1	KIJ95841.1
KIJ95842.1	KIJ95843.1
KIJ95842.1	KIJ95844.1
KIJ95989.1	KIJ95986.1
KIJ95989.1	KIJ95987.1
KIJ95989.1	KIJ95988.1
KIJ95989.1	KIJ95990.1
KIJ95989.1	KIJ95991.1
KIJ95989.1	KIJ95992.1
KIJ95989.1	KIJ95993.1
KIJ95989.1	KIJ95994.1
KIJ95989.1	KIJ95995.1
KIJ96382.1	KIJ96378.1
KIJ96382.1	KIJ96379.1
KIJ96382.1	KIJ96380.1
KIJ96382.1	KIJ96381.1
KIJ96382.1	KIJ96383.1
KIJ96382.1	KIJ96384.1
KIJ96382.1	KIJ96385.1
KIJ96564.1	KIJ96558.1
KIJ96564.1	KIJ96559.1
KIJ96564.1	KIJ96560.1
KIJ96564.1	KIJ96561.1
KIJ96564.1	KIJ96562.1
KIJ96564.1	KIJ96563.1
KIJ97354.1	KIJ97351.1
KIJ97354.1	KIJ97352.1
KIJ97354.1	KIJ97353.1
KIJ97354.1	KIJ97355.1
KIJ97354.1	KIJ97356.1
KIJ97354.1	KIJ97357.1
KIJ97354.1	KIJ97358.1
KIJ97354.1	KIJ97359.1
KIJ97380.1	KIJ97371.1
KIJ97380.1	KIJ97372.1
KIJ97380.1	KIJ97373.1
KIJ97380.1	KIJ97374.1
KIJ97380.1	KIJ97375.1
KIJ97380.1	KIJ97376.1
KIJ97380.1	KIJ97377.1
KIJ97380.1	KIJ97378.1
KIJ97380.1	KIJ97379.1
KIJ97380.1	KIJ97381.1
KIJ97380.1	KIJ97382.1
KIJ97583.1	KIJ97578.1
KIJ97583.1	KIJ97579.1
KIJ97583.1	KIJ97580.1
KIJ97583.1	KIJ97581.1
KIJ97583.1	KIJ97582.1
KIJ97583.1	KIJ97584.1
KIJ97583.1	KIJ97585.1
KIJ97583.1	KIJ97586.1
KIJ97679.1	KIJ97680.1
KIJ97679.1	KIJ97681.1
KIJ97679.1	KIJ97682.1
KIJ97760.1	KIJ97746.1
KIJ97760.1	KIJ97747.1
KIJ97760.1	KIJ97748.1
KIJ97760.1	KIJ97749.1
KIJ97760.1	KIJ97750.1
KIJ97760.1	KIJ97751.1
KIJ97760.1	KIJ97752.1
KIJ97760.1	KIJ97753.1
KIJ97760.1	KIJ97754.1
KIJ97760.1	KIJ97755.1
KIJ97760.1	KIJ97756.1
KIJ97760.1	KIJ97757.1
KIJ97760.1	KIJ97758.1
KIJ97760.1	KIJ97759.1
KIJ97760.1	KIJ97761.1
KIJ97760.1	KIJ97762.1
KIJ97793.1	KIJ97791.1
KIJ97793.1	KIJ97792.1
KIJ97793.1	KIJ97794.1
KIJ97793.1	KIJ97795.1
KIJ97793.1	KIJ97796.1
KIJ97793.1	KIJ97797.1
KIJ98303.1	KIJ98298.1
KIJ98303.1	KIJ98299.1
KIJ98303.1	KIJ98300.1
KIJ98303.1	KIJ98301.1
KIJ98303.1	KIJ98302.1
KIJ98303.1	KIJ98304.1
KIJ98303.1	KIJ98305.1
KIJ98303.1	KIJ98306.1
KIJ98303.1	KIJ98307.1
KIJ98303.1	KIJ98308.1
KIJ98303.1	KIJ98309.1
KIJ98306.1	KIJ98301.1
KIJ98306.1	KIJ98302.1
KIJ98306.1	KIJ98303.1
KIJ98306.1	KIJ98304.1
KIJ98306.1	KIJ98305.1
KIJ98306.1	KIJ98307.1
KIJ98306.1	KIJ98308.1
KIJ98306.1	KIJ98309.1
KIJ98306.1	KIJ98310.1
KIK00347.1	KIK00340.1
KIK00347.1	KIK00341.1
KIK00347.1	KIK00342.1
KIK00347.1	KIK00343.1
KIK00347.1	KIK00344.1
KIK00347.1	KIK00345.1
KIK00347.1	KIK00346.1
KIK00376.1	KIK00375.1
KIK00376.1	KIK00377.1
KIK00376.1	KIK00378.1
KIK00376.1	KIK00379.1
KIK00376.1	KIK00380.1
KIK00376.1	KIK00381.1
KIK00376.1	KIK00382.1
KIK00376.1	KIK00383.1
KIK00831.1	KIK00826.1
KIK00831.1	KIK00827.1
KIK00831.1	KIK00828.1
KIK00831.1	KIK00829.1
KIK00831.1	KIK00830.1
KIK00831.1	KIK00832.1
KIK01459.1	KIK01460.1
KIK01459.1	KIK01461.1
KIK01459.1	KIK01462.1
KIK01459.1	KIK01463.1
KIK01459.1	KIK01464.1
KIK01459.1	KIK01465.1
KIK01459.1	KIK01466.1
KIK01523.1	KIK01518.1
KIK01523.1	KIK01519.1
KIK01523.1	KIK01520.1
KIK01523.1	KIK01521.1
KIK01523.1	KIK01522.1
KIK01523.1	KIK01524.1
KIK01523.1	KIK01525.1
KIK01523.1	KIK01526.1
KIK01523.1	KIK01527.1
KIK01523.1	KIK01528.1
KIK01532.1	KIK01525.1
KIK01532.1	KIK01526.1
KIK01532.1	KIK01527.1
KIK01532.1	KIK01528.1
KIK01532.1	KIK01529.1
KIK01532.1	KIK01530.1
KIK01532.1	KIK01531.1
KIK01532.1	KIK01533.1
KIK01532.1	KIK01534.1
KIK01547.1	KIK01542.1
KIK01547.1	KIK01543.1
KIK01547.1	KIK01544.1
KIK01547.1	KIK01545.1
KIK01547.1	KIK01546.1
KIK01547.1	KIK01548.1
KIK01547.1	KIK01549.1
KIK01650.1	KIK01646.1
KIK01650.1	KIK01647.1
KIK01650.1	KIK01648.1
KIK01650.1	KIK01649.1
KIK01650.1	KIK01651.1
KIK01650.1	KIK01652.1
KIK01650.1	KIK01653.1
KIK01650.1	KIK01654.1
KIK01650.1	KIK01655.1
KIK01650.1	KIK01656.1
KIK01650.1	KIK01657.1
KIK02240.1	KIK02236.1
KIK02240.1	KIK02237.1
KIK02240.1	KIK02238.1
KIK02240.1	KIK02239.1
KIK02240.1	KIK02241.1
KIK02240.1	KIK02242.1
KIK02240.1	KIK02243.1
KIK02240.1	KIK02244.1
KIK02411.1	KIK02407.1
KIK02411.1	KIK02408.1
KIK02411.1	KIK02409.1
KIK02411.1	KIK02410.1
KIK02411.1	KIK02412.1
KIK02411.1	KIK02413.1
KIK02461.1	KIK02453.1
KIK02461.1	KIK02454.1
KIK02461.1	KIK02455.1
KIK02461.1	KIK02456.1
KIK02461.1	KIK02457.1
KIK02461.1	KIK02458.1
KIK02461.1	KIK02459.1
KIK02461.1	KIK02460.1
KIK02461.1	KIK02462.1
KIK02793.1	KIK02794.1
KIK02793.1	KIK02795.1
KIK02793.1	KIK02796.1
KIK02793.1	KIK02797.1
KIK02820.1	KIK02813.1
KIK02820.1	KIK02814.1
KIK02820.1	KIK02815.1
KIK02820.1	KIK02816.1
KIK02820.1	KIK02817.1
KIK02820.1	KIK02818.1
KIK02820.1	KIK02819.1
KIK02820.1	KIK02821.1
KIK02820.1	KIK02822.1
KIK04147.1	KIK04141.1
KIK04147.1	KIK04142.1
KIK04147.1	KIK04143.1
KIK04147.1	KIK04144.1
KIK04147.1	KIK04145.1
KIK04147.1	KIK04146.1
KIK04147.1	KIK04148.1
KIK04147.1	KIK04149.1
KIK04147.1	KIK04150.1
KIK04147.1	KIK04151.1
KIK04147.1	KIK04152.1
KIK04147.1	KIK04153.1
KIK04153.1	KIK04147.1
KIK04153.1	KIK04148.1
KIK04153.1	KIK04149.1
KIK04153.1	KIK04150.1
KIK04153.1	KIK04151.1
KIK04153.1	KIK04152.1
KIK04153.1	KIK04154.1
KIK04153.1	KIK04155.1
KIK04153.1	KIK04156.1
KIK04153.1	KIK04157.1
KIK04153.1	KIK04158.1
KIK04153.1	KIK04159.1
KIK04153.1	KIK04160.1
KIK04153.1	KIK04161.1
KIK04153.1	KIK04162.1
KIK04159.1	KIK04151.1
KIK04159.1	KIK04152.1
KIK04159.1	KIK04153.1
KIK04159.1	KIK04154.1
KIK04159.1	KIK04155.1
KIK04159.1	KIK04156.1
KIK04159.1	KIK04157.1
KIK04159.1	KIK04158.1
KIK04159.1	KIK04160.1
KIK04159.1	KIK04161.1
KIK04159.1	KIK04162.1
KIK04159.1	KIK04163.1
KIK04159.1	KIK04164.1
KIK04163.1	KIK04155.1
KIK04163.1	KIK04156.1
KIK04163.1	KIK04157.1
KIK04163.1	KIK04158.1
KIK04163.1	KIK04159.1
KIK04163.1	KIK04160.1
KIK04163.1	KIK04161.1
KIK04163.1	KIK04162.1
KIK04163.1	KIK04164.1
KIK04163.1	KIK04165.1
KIK04163.1	KIK04166.1
KIK04169.1	KIK04165.1
KIK04169.1	KIK04166.1
KIK04169.1	KIK04167.1
KIK04169.1	KIK04168.1
KIK04169.1	KIK04170.1
KIK04169.1	KIK04171.1
KIK04169.1	KIK04172.1
KIK04169.1	KIK04173.1
KIK04169.1	KIK04174.1
KIK04169.1	KIK04175.1
KIK04205.1	KIK04199.1
KIK04205.1	KIK04200.1
KIK04205.1	KIK04201.1
KIK04205.1	KIK04202.1
KIK04205.1	KIK04203.1
KIK04205.1	KIK04204.1
KIK04205.1	KIK04206.1
KIK04205.1	KIK04207.1
KIK04205.1	KIK04208.1
KIK04205.1	KIK04209.1
KIK05347.1	KIK05341.1
KIK05347.1	KIK05342.1
KIK05347.1	KIK05343.1
KIK05347.1	KIK05344.1
KIK05347.1	KIK05345.1
KIK05347.1	KIK05346.1
KIK05347.1	KIK05348.1
KIK05633.1	KIK05625.1
KIK05633.1	KIK05626.1
KIK05633.1	KIK05627.1
KIK05633.1	KIK05628.1
KIK05633.1	KIK05629.1
KIK05633.1	KIK05630.1
KIK05633.1	KIK05631.1
KIK05633.1	KIK05632.1
KIK05633.1	KIK05634.1
KIK05633.1	KIK05635.1
KIK05813.1	KIK05812.1
KIK05813.1	KIK05814.1
KIK05813.1	KIK05815.1
KIK05813.1	KIK05816.1
KIK05813.1	KIK05817.1
KIK05813.1	KIK05818.1
KIK05813.1	KIK05819.1
KIK05813.1	KIK05820.1
KIK05813.1	KIK05821.1
KIK05958.1	KIK05955.1
KIK05958.1	KIK05956.1
KIK05958.1	KIK05957.1
KIK05958.1	KIK05959.1
KIK05958.1	KIK05960.1
KIK05958.1	KIK05961.1
KIK05958.1	KIK05962.1
KIK05980.1	KIK05972.1
KIK05980.1	KIK05973.1
KIK05980.1	KIK05974.1
KIK05980.1	KIK05975.1
KIK05980.1	KIK05976.1
KIK05980.1	KIK05977.1
KIK05980.1	KIK05978.1
KIK05980.1	KIK05979.1
KIK05980.1	KIK05981.1
KIK05980.1	KIK05982.1
KIK05980.1	KIK05983.1
KIK05980.1	KIK05984.1
KIK06024.1	KIK06016.1
KIK06024.1	KIK06017.1
KIK06024.1	KIK06018.1
KIK06024.1	KIK06019.1
KIK06024.1	KIK06020.1
KIK06024.1	KIK06021.1
KIK06024.1	KIK06022.1
KIK06024.1	KIK06023.1
KIK06024.1	KIK06025.1
KIK06024.1	KIK06026.1
KIK06024.1	KIK06027.1
KIK06319.1	KIK06318.1
KIK06319.1	KIK06320.1
KIK06319.1	KIK06321.1
KIK06319.1	KIK06322.1
KIK06328.1	KIK06323.1
KIK06328.1	KIK06324.1
KIK06328.1	KIK06325.1
KIK06328.1	KIK06326.1
KIK06328.1	KIK06327.1
KIK06328.1	KIK06329.1
KIK06328.1	KIK06330.1
KIK06328.1	KIK06331.1
KIK06328.1	KIK06332.1
KIK06328.1	KIK06333.1
KIK07581.1	KIK07577.1
KIK07581.1	KIK07578.1
KIK07581.1	KIK07579.1
KIK07581.1	KIK07580.1
KIK07581.1	KIK07582.1
KIK07581.1	KIK07583.1
KIK07581.1	KIK07584.1
KIK08108.1	KIK08098.1
KIK08108.1	KIK08099.1
KIK08108.1	KIK08100.1
KIK08108.1	KIK08101.1
KIK08108.1	KIK08102.1
KIK08108.1	KIK08103.1
KIK08108.1	KIK08104.1
KIK08108.1	KIK08105.1
KIK08108.1	KIK08106.1
KIK08108.1	KIK08107.1
KIK09701.1	KIK09696.1
KIK09701.1	KIK09697.1
KIK09701.1	KIK09698.1
KIK09701.1	KIK09699.1
KIK09701.1	KIK09700.1
KIK09701.1	KIK09702.1
KIK09701.1	KIK09703.1
KIK09701.1	KIK09704.1
KIK09991.1	KIK09986.1
KIK09991.1	KIK09987.1
KIK09991.1	KIK09988.1
KIK09991.1	KIK09989.1
KIK09991.1	KIK09990.1
KIK09991.1	KIK09992.1
KIK09991.1	KIK09993.1
KIK09991.1	KIK09994.1
KIK09991.1	KIK09995.1
KIK49912.1	KIK49913.1
KIK49912.1	KIK49914.1
KIK49912.1	KIK49915.1
KIK50445.1	KIK50441.1
KIK50445.1	KIK50442.1
KIK50445.1	KIK50443.1
KIK50445.1	KIK50444.1
KIK50446.1	KIK50447.1
KIK50446.1	KIK50448.1
KIK50446.1	KIK50449.1
[truncated: 3,699 more rows]
