# Supplementary material for: Exploring a diverse world of effector domains and amyloid signaling motifs in fungal NLR proteins
Source: PLoS Comput Biol. 2022 Dec 21;18(12):e1010787. doi: 10.1371/journal.pcbi.1010787 (PMC9815663; doi:10.1371/journal.pcbi.1010787)
Supplement: S4 Table — The list includes accessions of proteins encoded by genes within the neighborhood of 20kbp of genes encoding the query proteins (S12 Data). (CSV) [file pcbi.1010787.s005.csv]

AAS80312.1	AAS80313.1
AAS80312.1	AAS80314.1
AAS80312.1	AAS80315.1
AEO63287.1	AEO63280.1
AEO63287.1	AEO63281.1
AEO63287.1	AEO63282.1
AEO63287.1	AEO63283.1
AEO63287.1	AEO63284.1
AEO63287.1	AEO63285.1
AEO63287.1	AEO63286.1
AEO63287.1	AEO63288.1
AEO63287.1	AEO63289.1
AEO63287.1	AEO63290.1
AEO63287.1	AEO63291.1
AEO63287.1	AEO63292.1
AEO63287.1	AEO63293.1
AEO63287.1	AEO63294.1
AEO63287.1	AEO63295.1
APA08452.1	APA08447.1
APA08452.1	APA08448.1
APA08452.1	APA08449.1
APA08452.1	APA08450.1
APA08452.1	APA08451.1
APA08452.1	APA08453.1
APA08452.1	APA08454.1
APA08452.1	APA08455.1
APA08452.1	APA08456.1
APA08452.1	APA08457.1
APA08452.1	APA08458.1
APA08452.1	APA08459.1
APA15328.1	APA15321.1
APA15328.1	APA15322.1
APA15328.1	APA15323.1
APA15328.1	APA15324.1
APA15328.1	APA15325.1
APA15328.1	APA15326.1
APA15328.1	APA15327.1
APA15328.1	APA15329.1
APA15328.1	APA15330.1
APA15328.1	APA15331.1
APA15328.1	APA15332.1
APA15328.1	APA15333.1
APA15328.1	APA15334.1
APA15328.1	APA15335.1
APA15328.1	APA15336.1
ATY59655.1	ATY58910.1
ATY59655.1	ATY58911.1
ATY59655.1	ATY58912.1
ATY59655.1	ATY58913.1
ATY59655.1	ATY58914.1
ATY59655.1	ATY58915.1
ATY59655.1	ATY58916.1
ATY59655.1	ATY58917.1
ATY59655.1	ATY58936.1
ATY59655.1	ATY59647.1
ATY59655.1	ATY59648.1
ATY59655.1	ATY59649.1
ATY59655.1	ATY59650.1
ATY59655.1	ATY59651.1
ATY59655.1	ATY59652.1
ATY59655.1	ATY59654.1
ATY63031.1	ATY61765.1
ATY63031.1	ATY61766.1
ATY63031.1	ATY61768.1
ATY63031.1	ATY61769.1
ATY63031.1	ATY61770.1
ATY63031.1	ATY63026.1
ATY63031.1	ATY63027.1
ATY63031.1	ATY63028.1
ATY63031.1	ATY63029.1
ATY63031.1	ATY63030.1
ATY63031.1	ATY63032.1
ATY63031.1	ATY63033.1
ATY63031.1	ATY63034.1
ATY65722.1	ATY65717.1
ATY65722.1	ATY65718.1
ATY65722.1	ATY65719.1
ATY65722.1	ATY65720.1
ATY65722.1	ATY65721.1
ATY65722.1	ATY65723.1
ATY65722.1	ATY66220.1
ATY65722.1	ATY66221.1
ATY66020.1	ATY65402.1
ATY66020.1	ATY65613.1
ATY66020.1	ATY65819.1
ATY66020.1	ATY65820.1
ATY66020.1	ATY66015.1
ATY66020.1	ATY66016.1
ATY66020.1	ATY66019.1
ATY66020.1	ATY66021.1
ATY66020.1	ATY66022.1
ATY66020.1	ATY66241.1
ATY66020.1	ATY66333.1
ATZ48861.1	ATZ48855.1
ATZ48861.1	ATZ48856.1
ATZ48861.1	ATZ48857.1
ATZ48861.1	ATZ48858.1
ATZ48861.1	ATZ48859.1
ATZ48861.1	ATZ48860.1
ATZ48861.1	ATZ48863.1
ATZ48861.1	ATZ48864.1
ATZ48861.1	ATZ48865.1
ATZ48861.1	ATZ48866.1
ATZ48861.1	ATZ48867.1
ATZ48861.1	ATZ48868.1
ATZ48861.1	ATZ48869.1
ATZ48862.1	ATZ48855.1
ATZ48862.1	ATZ48856.1
ATZ48862.1	ATZ48857.1
ATZ48862.1	ATZ48858.1
ATZ48862.1	ATZ48859.1
ATZ48862.1	ATZ48860.1
ATZ48862.1	ATZ48863.1
ATZ48862.1	ATZ48864.1
ATZ48862.1	ATZ48865.1
ATZ48862.1	ATZ48866.1
ATZ48862.1	ATZ48867.1
ATZ48862.1	ATZ48868.1
ATZ48862.1	ATZ48869.1
ATZ53287.1	ATZ53286.1
ATZ53287.1	ATZ53288.1
ATZ53287.1	ATZ53289.1
BAE57852.1	BAE57844.1
BAE57852.1	BAE57845.1
BAE57852.1	BAE57846.1
BAE57852.1	BAE57847.1
BAE57852.1	BAE57848.1
BAE57852.1	BAE57849.1
BAE57852.1	BAE57850.1
BAE57852.1	BAE57851.1
BAE57852.1	BAE57853.1
BAE57852.1	BAE57854.1
BAE57852.1	BAE57855.1
BAE57852.1	BAE57856.1
BAE57852.1	BAE57857.1
BAE57852.1	BAE57858.1
BAE57852.1	BAE57859.1
BAE57852.1	BAE57860.1
BAE57852.1	BAE57861.1
BAE57852.1	BAE57862.1
BAE57852.1	BAE57863.1
BAE60318.1	BAE60313.1
BAE60318.1	BAE60314.1
BAE60318.1	BAE60315.1
BAE60318.1	BAE60316.1
BAE60318.1	BAE60317.1
BAE60318.1	BAE60319.1
BAE60318.1	BAE60320.1
BAE60318.1	BAE60321.1
BAE60318.1	BAE60322.1
BAE60318.1	BAE60323.1
BAE60318.1	BAE60324.1
BAE60495.1	BAE60487.1
BAE60495.1	BAE60488.1
BAE60495.1	BAE60489.1
BAE60495.1	BAE60490.1
BAE60495.1	BAE60491.1
BAE60495.1	BAE60492.1
BAE60495.1	BAE60493.1
BAE60495.1	BAE60494.1
BAE60495.1	BAE60496.1
BAE60495.1	BAE60497.1
BAE60495.1	BAE60498.1
BAE60495.1	BAE60499.1
BAE60495.1	BAE60500.1
BAE60495.1	BAE60501.1
BAE64009.1	BAE64003.1
BAE64009.1	BAE64004.1
BAE64009.1	BAE64005.1
BAE64009.1	BAE64006.1
BAE64009.1	BAE64007.1
BAE64009.1	BAE64008.1
BAE64009.1	BAE64010.1
BAE64009.1	BAE64011.1
BAE64009.1	BAE64012.1
BAE64009.1	BAE64013.1
BAE64009.1	BAE64014.1
BAE64134.1	BAE64127.1
BAE64134.1	BAE64128.1
BAE64134.1	BAE64129.1
BAE64134.1	BAE64130.1
BAE64134.1	BAE64131.1
BAE64134.1	BAE64132.1
BAE64134.1	BAE64133.1
BAE64134.1	BAE64135.1
BAE64134.1	BAE64136.1
BAE64134.1	BAE64137.1
BAE64134.1	BAE64138.1
BAE64134.1	BAE64139.1
BAE64134.1	BAE64140.1
BAE64134.1	BAE64141.1
BAE64134.1	BAE64142.1
BCS05252.1	BCS05248.1
BCS05252.1	BCS05249.1
BCS05252.1	BCS05250.1
BCS05252.1	BCS05251.1
BCS05252.1	BCS05253.1
BCS05252.1	BCS05254.1
BCS05252.1	BCS05255.1
BCS05252.1	BCS05256.1
BCS05252.1	BCS05257.1
BCS05252.1	BCS05258.1
BCS14867.1	BCS14859.1
BCS14867.1	BCS14860.1
BCS14867.1	BCS14861.1
BCS14867.1	BCS14862.1
BCS14867.1	BCS14863.1
BCS14867.1	BCS14864.1
BCS14867.1	BCS14865.1
BCS14867.1	BCS14866.1
BCS14867.1	BCS14868.1
BCS14867.1	BCS14869.1
BCS14867.1	BCS14870.1
BCS14867.1	BCS14871.1
BCS14867.1	BCS14872.1
BCS16807.1	BCS16803.1
BCS16807.1	BCS16804.1
BCS16807.1	BCS16805.1
BCS16807.1	BCS16806.1
BCS16807.1	BCS16808.1
BCS16807.1	BCS16809.1
BCS16807.1	BCS16810.1
BCS16807.1	BCS16811.1
BCS16807.1	BCS16812.1
CAF3481805.1	CAF3481680.1
CAF3481805.1	CAF3481693.1
CAF3481805.1	CAF3481705.1
CAF3481805.1	CAF3481719.1
CAF3481805.1	CAF3481732.1
CAF3481805.1	CAF3481747.1
CAF3481805.1	CAF3481762.1
CAF3481805.1	CAF3481776.1
CAF3481805.1	CAF3481791.1
CAF3481805.1	CAF3481820.1
CAF3481805.1	CAF3481834.1
CAF3481805.1	CAF3481849.1
CAF3481805.1	CAF3481864.1
CAF3481805.1	CAF3481876.1
CAF3481805.1	CAF3481890.1
CAF3481805.1	CAF3481906.1
CAF3545434.1	CAF3545374.1
CAF3545434.1	CAF3545395.1
CAF3545434.1	CAF3545415.1
CAF3545434.1	CAF3545453.1
CAF3545434.1	CAF3545471.1
CAF3545434.1	CAF3545491.1
CAF3545434.1	CAF3545510.1
CAF3545434.1	CAF3545529.1
CAF3545434.1	CAF3545549.1
CAF3545434.1	CAF3545571.1
CAF3652986.1	CAF3652880.1
CAF3652986.1	CAF3652896.1
CAF3652986.1	CAF3652914.1
CAF3652986.1	CAF3652919.1
CAF3652986.1	CAF3652937.1
CAF3652986.1	CAF3652954.1
CAF3652986.1	CAF3652970.1
CAF3652986.1	CAF3653004.1
CAF3652986.1	CAF3653021.1
CAF3652986.1	CAF3653054.1
CAF3652986.1	CAF3653076.1
CAF3652986.1	CAF3653093.1
CAG1963327.1	CAG1963321.1
CAG1963327.1	CAG1963323.1
CAG1963327.1	CAG1963325.1
CAG1963327.1	CAG1963329.1
CAG1963327.1	CAG1963331.1
CAG1974733.1	CAG1974711.1
CAG1974733.1	CAG1974714.1
CAG1974733.1	CAG1974718.1
CAG1974733.1	CAG1974722.1
CAG1974733.1	CAG1974724.1
CAG1974733.1	CAG1974727.1
CAG1974733.1	CAG1974730.1
CAG1974733.1	CAG1974736.1
CAG1974733.1	CAG1974739.1
CAG1996325.1	CAG1996316.1
CAG1996325.1	CAG1996319.1
CAG1996325.1	CAG1996322.1
CAG1996325.1	CAG1996329.1
CAG1996325.1	CAG1996332.1
CAG1996325.1	CAG1996335.1
CAG1996325.1	CAG1996338.1
CAG1996325.1	CAG1996343.1
CAG1996325.1	CAG1996348.1
CAG1998735.1	CAG1998708.1
CAG1998735.1	CAG1998711.1
CAG1998735.1	CAG1998714.1
CAG1998735.1	CAG1998717.1
CAG1998735.1	CAG1998720.1
CAG1998735.1	CAG1998723.1
CAG1998735.1	CAG1998727.1
CAG1998735.1	CAG1998731.1
CAG1998735.1	CAG1998739.1
CAG1998735.1	CAG1998743.1
CAG1998735.1	CAG1998747.1
CAG1998735.1	CAG1998752.1
CAG1998735.1	CAG1998756.1
CAG1998735.1	CAG1998759.1
CAG1998735.1	CAG1998762.1
CAK37698.1	CAK37689.1
CAK37698.1	CAK37690.1
CAK37698.1	CAK37691.1
CAK37698.1	CAK37692.1
CAK37698.1	CAK37693.1
CAK37698.1	CAK37694.1
CAK37698.1	CAK37695.1
CAK37698.1	CAK37696.1
CAK37698.1	CAK37697.1
CAK37698.1	CAK37699.1
CAK37698.1	CAK37700.1
CAK37698.1	CAK37701.1
CAK37698.1	CAK37702.1
CAK37698.1	CAK37703.1
CAK37698.1	CAK37704.1
CAK42760.1	CAK42753.1
CAK42760.1	CAK42754.1
CAK42760.1	CAK42755.1
CAK42760.1	CAK42756.1
CAK42760.1	CAK42757.1
CAK42760.1	CAK42758.1
CAK42760.1	CAK42759.1
CAK42760.1	CAK42761.1
CAK42760.1	CAK42762.1
CAK42760.1	CAK42763.1
CAK42760.1	CAK42764.1
CAK42760.1	CAK42765.1
CAK42760.1	CAK42766.1
CAL00751.1	CAL00752.1
CAL00751.1	CAL00753.1
CAL00751.1	CAL00754.1
CAL00751.1	CAL00755.1
CAP61093.1	CAP61086.1
CAP61093.1	CAP61087.1
CAP61093.1	CAP61088.1
CAP61093.1	CAP61089.1
CAP61093.1	CAP61090.1
CAP61093.1	CAP61091.1
CAP61093.1	CAP61092.1
CAP61093.1	CAP61094.1
CAP61093.1	CAP61095.1
CAP61093.1	CAP61096.1
CAP61093.1	CAP61097.1
CAP61093.1	CAP61098.1
CAP61093.1	CAP61099.1
CAP61093.1	CAP61100.1
CAP61093.1	CAP61101.1
CAP62141.1	CAP62134.1
CAP62141.1	CAP62135.1
CAP62141.1	CAP62136.1
CAP62141.1	CAP62137.1
CAP62141.1	CAP62138.1
CAP62141.1	CAP62139.1
CAP62141.1	CAP62140.1
CAP62141.1	CAP62142.1
CAP62141.1	CAP62143.1
CAP62141.1	CAP62144.1
CAP62141.1	CAP62145.1
CAP62141.1	CAP62146.1
CAP62198.1	CAP62193.1
CAP62198.1	CAP62194.1
CAP62198.1	CAP62195.1
CAP62198.1	CAP62196.1
CAP62198.1	CAP62197.1
CAP65380.1	CAP65370.1
CAP65380.1	CAP65371.1
CAP65380.1	CAP65372.1
CAP65380.1	CAP65373.1
CAP65380.1	CAP65374.1
CAP65380.1	CAP65375.1
CAP65380.1	CAP65376.1
CAP65380.1	CAP65377.1
CAP65380.1	CAP65379.1
CAP65380.1	CAP65381.1
CAP65380.1	CAP65382.1
CAP65380.1	CAP65383.1
CAP65380.1	CAP65384.1
CAP65380.1	CAP65385.1
CAP65380.1	CAP65386.1
CAP65851.1	CAP65844.1
CAP65851.1	CAP65845.1
CAP65851.1	CAP65846.1
CAP65851.1	CAP65847.1
CAP65851.1	CAP65848.1
CAP65851.1	CAP65849.1
CAP65851.1	CAP65850.1
CAP65851.1	CAP65852.1
CAP65851.1	CAP65853.1
CAP65851.1	CAP65854.1
CAP65851.1	CAP65855.1
CAP65851.1	CAP65856.1
CAP65851.1	CAP65857.1
CAP65851.1	CAP65858.1
CAP65851.1	CAP65859.1
CAP68334.1	CAP68332.1
CAP68334.1	CAP68335.1
CAP68334.1	CAP68336.1
CAP68334.1	CAP68337.1
CAP68334.1	CAP68338.1
CAP68334.1	CAP68339.1
CAP68334.1	CAP68340.1
CAP68334.1	CAP68341.1
CAP68334.1	CAP68342.1
CAP68334.1	CAP68343.1
CAP70154.1	CAP70146.1
CAP70154.1	CAP70147.1
CAP70154.1	CAP70148.1
CAP70154.1	CAP70149.1
CAP70154.1	CAP70150.1
CAP70154.1	CAP70151.1
CAP70154.1	CAP70152.1
CAP70154.1	CAP70153.1
CAP70154.1	CAP70155.1
CAP70154.1	CAP70156.1
CAP70154.1	CAP70157.1
CAP70154.1	CAP70158.1
CAP70154.1	CAP70159.1
CAP70763.1	CAP70762.1
CAP70763.1	CAP70764.1
CAP70763.1	CAP70765.1
CAP70763.1	CAP70766.1
CAP70763.1	CAP70767.1
CAP70763.1	CAP70768.1
CAP71856.1	CAP71847.1
CAP71856.1	CAP71848.1
CAP71856.1	CAP71849.1
CAP71856.1	CAP71850.1
CAP71856.1	CAP71851.1
CAP71856.1	CAP71852.1
CAP71856.1	CAP71853.1
CAP71856.1	CAP71854.1
CAP71856.1	CAP71855.1
CAP71856.1	CAP71857.1
CAP71856.1	CAP71858.1
CAP71856.1	CAP71859.1
CAP71856.1	CAP71860.1
CAP71856.1	CAP71861.1
CAP71856.1	CAP71862.1
CAP71856.1	CAP71863.1
CAP71856.1	CAP71864.1
CAP86704.1	CAP86694.1
CAP86704.1	CAP86695.1
CAP86704.1	CAP86696.1
CAP86704.1	CAP86697.1
CAP86704.1	CAP86698.1
CAP86704.1	CAP86699.1
CAP86704.1	CAP86700.1
CAP86704.1	CAP86701.1
CAP86704.1	CAP86702.1
CAP86704.1	CAP86703.1
CAP86704.1	CAP86705.1
CAP86704.1	CAP86706.1
CAP86704.1	CAP86707.1
CAP86704.1	CAP86708.1
CAP86704.1	CAP86709.1
CAP86704.1	CAP86710.1
CAP86704.1	CAP86711.1
CAP86704.1	CAP86712.1
CAP86704.1	CAP86713.1
CAP92052.1	CAP92043.1
CAP92052.1	CAP92044.1
CAP92052.1	CAP92045.1
CAP92052.1	CAP92046.1
CAP92052.1	CAP92047.1
CAP92052.1	CAP92048.1
CAP92052.1	CAP92049.1
CAP92052.1	CAP92050.1
CAP92052.1	CAP92051.1
CAP92052.1	CAP92053.1
CAP92052.1	CAP92055.1
CAP92052.1	CAP92056.1
CAP92052.1	CAP92057.1
CAP92052.1	CAP92058.1
CAP92052.1	CAP92059.1
CAP95284.1	CAP95271.1
CAP95284.1	CAP95272.1
CAP95284.1	CAP95273.1
CAP95284.1	CAP95274.1
CAP95284.1	CAP95275.1
CAP95284.1	CAP95276.1
CAP95284.1	CAP95282.1
CAP95284.1	CAP95286.1
CAP95284.1	CAP95288.1
CAP95284.1	CAP95289.1
CAP95284.1	CAP95290.1
CAP95284.1	CAP95292.1
CAZ81115.1	CAZ81114.1
CAZ86084.1	CAZ86080.1
CAZ86084.1	CAZ86081.1
CAZ86084.1	CAZ86082.1
CAZ86084.1	CAZ86083.1
CAZ86084.1	CAZ86085.1
CAZ86084.1	CAZ86086.1
CAZ86084.1	CAZ86087.1
CAZ86084.1	CAZ86088.1
CAZ86084.1	CAZ86089.1
CAZ86084.1	CAZ86090.1
CAZ86084.1	CAZ86091.1
CBF80303.1	CBF80288.1
CBF80303.1	CBF80290.1
CBF80303.1	CBF80292.1
CBF80303.1	CBF80294.1
CBF80303.1	CBF80296.1
CBF80303.1	CBF80298.1
CBF80303.1	CBF80299.1
CBF80303.1	CBF80301.1
CBF80303.1	CBF80305.1
CBF80303.1	CBF80307.1
CBF80303.1	CBF80309.1
CBF80303.1	CBF80310.1
CBF80303.1	CBF80312.1
CBF82954.1	CBF82940.1
CBF82954.1	CBF82942.1
CBF82954.1	CBF82943.1
CBF82954.1	CBF82945.1
CBF82954.1	CBF82947.1
CBF82954.1	CBF82949.1
CBF82954.1	CBF82951.1
CBF82954.1	CBF82953.1
CBF82954.1	CBF82956.1
CBF82954.1	CBF82958.1
CBF82954.1	CBF82960.1
CBF82954.1	CBF82962.1
CBF82954.1	CBF82963.1
CBF82954.1	CBF82965.1
CBF86026.1	CBF86023.1
CBF86026.1	CBF86025.1
CBF86026.1	CBF86028.1
CBF86026.1	CBF86030.1
CBF86026.1	CBF86032.1
CBF86026.1	CBF86034.1
CBF86026.1	CBF86035.1
CBF86026.1	CBF86037.1
CBF86026.1	CBF86039.1
CCA71603.1	CCA71599.1
CCA71603.1	CCA71600.1
CCA71603.1	CCA71601.1
CCA71603.1	CCA71602.1
CCA71603.1	CCA71604.1
CCA71603.1	CCA71605.1
CCA71603.1	CCA71606.1
CCA71603.1	CCA71607.1
CCA71603.1	CCA71608.1
CCA71603.1	CCA71609.1
CCA71603.1	CCA71610.1
CCA71603.1	CCA71611.1
CCA71603.1	CCA71612.1
CCA72353.1	CCA72352.1
CCA72353.1	CCA72354.1
CCA72353.1	CCA72355.1
CCA72353.1	CCA72356.1
CCA72353.1	CCA72357.1
CCA72353.1	CCA72358.1
CCA72353.1	CCA72359.1
CCA72353.1	CCA72360.1
CCA72353.1	CCA72361.1
CCA72353.1	CCA72362.1
CCA72353.1	CCA72363.1
CCA72692.1	CCA72686.1
CCA72692.1	CCA72687.1
CCA72692.1	CCA72688.1
CCA72692.1	CCA72689.1
CCA72692.1	CCA72690.1
CCA72692.1	CCA72691.1
CCA72692.1	CCA72693.1
CCA72692.1	CCA72694.1
CCA72692.1	CCA72695.1
CCA72692.1	CCA72696.1
CCA72692.1	CCA72697.1
CCA72692.1	CCA72698.1
CCA72692.1	CCA72699.1
CCA72692.1	CCA72700.1
CCA75476.1	CCA75477.1
CCA75476.1	CCA75478.1
CCA75476.1	CCA75479.1
CCA75946.1	CCA75947.1
CCA75946.1	CCA75948.1
CCA76240.1	CCA76241.1
CCA76240.1	CCA76242.1
CCA76247.1	CCA76246.1
CCA76847.1	CCA76846.1
CCC14213.1	CCC14207.1
CCC14213.1	CCC14208.1
CCC14213.1	CCC14209.1
CCC14213.1	CCC14210.1
CCC14213.1	CCC14211.1
CCC14213.1	CCC14212.1
CCC14213.1	CCC14214.1
CCC14213.1	CCC14215.1
CCC14213.1	CCC14216.1
CCC14213.1	CCC14217.1
CCC14213.1	CCC14218.1
CCC14213.1	CCC14219.1
CCC14213.1	CCC14220.1
CCC14213.1	CCC14221.1
CCC14556.1	CCC14551.1
CCC14556.1	CCC14552.1
CCC14556.1	CCC14553.1
CCC14556.1	CCC14554.1
CCC14556.1	CCC14555.1
CCC14556.1	CCC14557.1
CCD33608.1	CCD33596.1
CCD33608.1	CCD33597.1
CCD33608.1	CCD33598.1
CCD33608.1	CCD33599.1
CCD33608.1	CCD33600.1
CCD33608.1	CCD33601.1
CCD33608.1	CCD33602.1
CCD33608.1	CCD33603.1
CCD33608.1	CCD33604.1
CCD33608.1	CCD33605.1
CCD33608.1	CCD33606.1
CCD33608.1	CCD33607.1
CCD33825.1	CCD33816.1
CCD33825.1	CCD33817.1
CCD33825.1	CCD33818.1
CCD33825.1	CCD33819.1
CCD33825.1	CCD33820.1
CCD33825.1	CCD33821.1
CCD33825.1	CCD33822.1
CCD33825.1	CCD33823.1
CCD33825.1	CCD33824.1
CCD33825.1	CCD33826.1
CCD33825.1	CCD33827.1
CCD33825.1	CCD33828.1
CCD33825.1	CCD33829.1
CCD33825.1	CCD33830.1
CCD33825.1	CCD33831.1
CCD33825.1	CCD33832.1
CCD43764.1	CCD43755.1
CCD43764.1	CCD43756.1
CCD43764.1	CCD43757.1
CCD43764.1	CCD43758.1
CCD43764.1	CCD43759.1
CCD43764.1	CCD43760.1
CCD43764.1	CCD43761.1
CCD43764.1	CCD43762.1
CCD43764.1	CCD43763.1
CCD43764.1	CCD43765.1
CCD43764.1	CCD43766.1
CCD43764.1	CCD43767.1
CCD43764.1	CCD43768.1
CCD43764.1	CCD43769.1
CCD43764.1	CCD43770.1
CCD43764.1	CCD43771.1
CCD43764.1	CCD43772.1
CCD43764.1	CCD43773.1
CCD43764.1	CCD43774.1
CCD45202.1	CCD45197.1
CCD45202.1	CCD45198.1
CCD45202.1	CCD45199.1
CCD45202.1	CCD45200.1
CCD45202.1	CCD45201.1
CCD45202.1	CCD45203.1
CCD45202.1	CCD45204.1
CCD45202.1	CCD45205.1
CCD45202.1	CCD45206.1
CCD45202.1	CCD45207.1
CCD45202.1	CCD45208.1
CCD45202.1	CCD45209.1
CCD50209.1	CCD50201.1
CCD50209.1	CCD50202.1
CCD50209.1	CCD50203.1
CCD50209.1	CCD50204.1
CCD50209.1	CCD50205.1
CCD50209.1	CCD50206.1
CCD50209.1	CCD50207.1
CCD50209.1	CCD50208.1
CCD50209.1	CCD50210.1
CCD50209.1	CCD50211.1
CCD50209.1	CCD50212.1
CCD50209.1	CCD50213.1
CCD50209.1	CCD50214.1
CCD50209.1	CCD50215.1
CCD50209.1	CCD50216.1
CCD50727.1	CCD50718.1
CCD50727.1	CCD50719.1
CCD50727.1	CCD50720.1
CCD50727.1	CCD50721.1
CCD50727.1	CCD50722.1
CCD50727.1	CCD50723.1
CCD50727.1	CCD50724.1
CCD50727.1	CCD50725.1
CCD50727.1	CCD50726.1
CCD50727.1	CCD50728.1
CCD50727.1	CCD50729.1
CCD50727.1	CCD50730.1
CCD50727.1	CCD50731.1
CCD50727.1	CCD50732.1
CCD50727.1	CCD50733.1
CCD50727.1	CCD50734.1
CCD50727.1	CCD50735.1
CCD50983.1	CCD50972.1
CCD50983.1	CCD50973.1
CCD50983.1	CCD50974.1
CCD50983.1	CCD50975.1
CCD50983.1	CCD50976.1
CCD50983.1	CCD50977.1
CCD50983.1	CCD50978.1
CCD50983.1	CCD50979.1
CCD50983.1	CCD50980.1
CCD50983.1	CCD50981.1
CCD50983.1	CCD50982.1
CCD50983.1	CCD50984.1
CCD50983.1	CCD50985.1
CCD50983.1	CCD50986.1
CCD50983.1	CCD50987.1
CCD50983.1	CCD50988.1
CCD50983.1	CCD50989.1
CCD50983.1	CCD50990.1
CCD50983.1	CCD50991.1
CCD55133.1	CCD55127.1
CCD55133.1	CCD55128.1
CCD55133.1	CCD55129.1
CCD55133.1	CCD55130.1
CCD55133.1	CCD55131.1
CCD55133.1	CCD55132.1
CCD55133.1	CCD55134.1
CCD55133.1	CCD55135.1
CCD55133.1	CCD55136.1
CCD55133.1	CCD55137.1
CCD55133.1	CCD55138.1
CCF33003.1	CCF33002.1
CCF38037.1	CCF38035.1
CCF38037.1	CCF38036.1
CCF38037.1	CCF38038.1
CCO32011.1	CCO32010.1
CCO32011.1	CCO32012.1
CCO32011.1	CCO32013.1
CCO32145.1	CCO32146.1
CCO32145.1	CCO32147.1
CCO32145.1	CCO32148.1
CCO32470.1	CCO32468.1
CCO32470.1	CCO32469.1
CCO33341.1	CCO33340.1
CCO33345.1	CCO33344.1
CCO33378.1	CCO33377.1
CCO34125.1	CCO34123.1
CCO34125.1	CCO34124.1
CCO34125.1	CCO34126.1
CCO35519.1	CCO35520.1
CCO35634.1	CCO35633.1
CCO36422.1	CCO36421.1
CCO36791.1	CCO36792.1
CCO37030.1	CCO37031.1
CCO37030.1	CCO37032.1
CCO37151.1	CCO37152.1
CCO37248.1	CCO37245.1
CCO37248.1	CCO37246.1
CCO37248.1	CCO37247.1
CCT61712.1	CCT61706.1
CCT61712.1	CCT61707.1
CCT61712.1	CCT61708.1
CCT61712.1	CCT61709.1
CCT61712.1	CCT61710.1
CCT61712.1	CCT61711.1
CCT61712.1	CCT61713.1
CCT61712.1	CCT61714.1
CCT61712.1	CCT61715.1
CCT61712.1	CCT61716.1
CCT61712.1	CCT61717.1
CCT61712.1	CCT61718.1
CCT61712.1	CCT63389.1
CCT65188.1	CCT65182.1
CCT65188.1	CCT65183.1
CCT65188.1	CCT65184.1
CCT65188.1	CCT65185.1
CCT65188.1	CCT65186.1
CCT65188.1	CCT65187.1
CCT65188.1	CCT65189.1
CCT65188.1	CCT65190.1
CCT65188.1	CCT65191.1
CCT65188.1	CCT65192.1
CCT65188.1	CCT65193.1
CCT65188.1	CCT65194.1
CCT65188.1	CCT65195.1
CCT65188.1	CCT66674.1
CCT67926.1	CCT67822.1
CCT67926.1	CCT67823.1
CCT67926.1	CCT67824.1
CCT67926.1	CCT67825.1
CCT67926.1	CCT67826.1
CCT67926.1	CCT67924.1
CCT67926.1	CCT67925.1
CCT67926.1	CCT67927.1
CCT67926.1	CCT67931.1
CCT68016.1	CCT68012.1
CCT68016.1	CCT68013.1
CCT68016.1	CCT68014.1
CCT68016.1	CCT68015.1
CCT68016.1	CCT68017.1
CCT68016.1	CCT68018.1
CCT68016.1	CCT68019.1
CCT68016.1	CCT68020.1
CCT68016.1	CCT68021.1
CCT68016.1	CCT68022.1
CCT68016.1	CCT68023.1
CCT68016.1	CCT68024.1
CCT68016.1	CCT68025.1
CCT68016.1	CCT69239.1
CCT68016.1	CCT69327.1
CCT68016.1	CCT69328.1
CCT68202.1	CCT68199.1
CCT68202.1	CCT68200.1
CCT68202.1	CCT68201.1
CCT68202.1	CCT68203.1
CCT68202.1	CCT68204.1
CCT68202.1	CCT68205.1
CCT68202.1	CCT68206.1
CCT68202.1	CCT68207.1
CCT68202.1	CCT68208.1
CCT68202.1	CCT68209.1
CCT68202.1	CCT69242.1
CCT68202.1	CCT69412.1
CCT71067.1	CCT71061.1
CCT71067.1	CCT71062.1
CCT71067.1	CCT71063.1
CCT71067.1	CCT71064.1
CCT71067.1	CCT71065.1
CCT71067.1	CCT71066.1
CCT71067.1	CCT71068.1
CCT71067.1	CCT71069.1
CCT71067.1	CCT71070.1
CCT71067.1	CCT71071.1
CCT71067.1	CCT71072.1
CCT71067.1	CCT71073.1
CCT71067.1	CCT71074.1
CCT71067.1	CCT71075.1
CCT71067.1	CCT71076.1
CCT71067.1	CCT71830.1
CCT71067.1	CCT71855.1
CCT71501.1	CCT71493.1
CCT71501.1	CCT71494.1
CCT71501.1	CCT71495.1
CCT71501.1	CCT71496.1
CCT71501.1	CCT71497.1
CCT71501.1	CCT71498.1
CCT71501.1	CCT71499.1
CCT71501.1	CCT71500.1
CCT71501.1	CCT71502.1
CCT71501.1	CCT71503.1
CCT71501.1	CCT71504.1
CCT71501.1	CCT71505.1
CCT71501.1	CCT71877.1
CCT71744.1	CCT71736.1
CCT71744.1	CCT71737.1
CCT71744.1	CCT71738.1
CCT71744.1	CCT71739.1
CCT71744.1	CCT71740.1
CCT71744.1	CCT71741.1
CCT71744.1	CCT71742.1
CCT71744.1	CCT71743.1
CCT71744.1	CCT71745.1
CCT71744.1	CCT71746.1
CCT71744.1	CCT71747.1
CCT71744.1	CCT71748.1
CCT71744.1	CCT71749.1
CCT71744.1	CCT71750.1
CCT71744.1	CCT71751.1
CCT71744.1	CCT71752.1
CCT71744.1	CCT71753.1
CCT71744.1	CCT71754.1
CCT71744.1	CCT71755.1
CCT72451.1	CCT72442.1
CCT72451.1	CCT72443.1
CCT72451.1	CCT72444.1
CCT72451.1	CCT72445.1
CCT72451.1	CCT72446.1
CCT72451.1	CCT72447.1
CCT72451.1	CCT72448.1
CCT72451.1	CCT72449.1
CCT72451.1	CCT72450.1
CCT72451.1	CCT72452.1
CCT72451.1	CCT72453.1
CCT72451.1	CCT72454.1
CCT72451.1	CCT72455.1
CCT72451.1	CCT72456.1
CCT72451.1	CCT72457.1
CCT72451.1	CCT72458.1
CCT72451.1	CCT72459.1
CCT72451.1	CCT72460.1
CCT72451.1	CCT73056.1
CCT72928.1	CCT72919.1
CCT72928.1	CCT72920.1
CCT72928.1	CCT72921.1
CCT72928.1	CCT72922.1
CCT72928.1	CCT72923.1
CCT72928.1	CCT72924.1
CCT72928.1	CCT72925.1
CCT72928.1	CCT72926.1
CCT72928.1	CCT72927.1
CCT72928.1	CCT72929.1
CCT72928.1	CCT72930.1
CCT72928.1	CCT72931.1
CCT72928.1	CCT72932.1
CCT72928.1	CCT72933.1
CCT72928.1	CCT72934.1
CCT72928.1	CCT72935.1
CCT72928.1	CCT72936.1
CCT72928.1	CCT72937.1
CCT72928.1	CCT73100.1
CCX05836.1	CCX05830.1
CCX05836.1	CCX05831.1
CCX05836.1	CCX05832.1
CCX05836.1	CCX05833.1
CCX05836.1	CCX05834.1
CCX05836.1	CCX05835.1
CCX05836.1	CCX05837.1
CCX05836.1	CCX05838.1
CCX05836.1	CCX05839.1
CCX05836.1	CCX05840.1
CCX16278.1	CCX16271.1
CCX16278.1	CCX16272.1
CCX16278.1	CCX16273.1
CCX16278.1	CCX16274.1
CCX16278.1	CCX16275.1
CCX16278.1	CCX16276.1
CCX16278.1	CCX16277.1
CCX16278.1	CCX16279.1
CCX16278.1	CCX16280.1
CCX16278.1	CCX16281.1
CCX16278.1	CCX16282.1
CCX33228.1	CCX33227.1
CCX33228.1	CCX33229.1
CCX33228.1	CCX33230.1
CCX33228.1	CCX33231.1
CCX33228.1	CCX33232.1
CCX33228.1	CCX33233.1
CCX33228.1	CCX33234.1
CCX33228.1	CCX33235.1
CDS05551.1	CDS05545.1
CDS05551.1	CDS05546.1
CDS05551.1	CDS05547.1
CDS05551.1	CDS05548.1
CDS05551.1	CDS05549.1
CDS05551.1	CDS05550.1
CDS05551.1	CDS05552.1
CDS05551.1	CDS05553.1
CDS05551.1	CDS05554.1
CDS05551.1	CDS05555.1
CDS05551.1	CDS05556.1
CDS05551.1	CDS05557.1
CDS05551.1	CDS05558.1
CEF76413.1	CEF76407.1
CEF76413.1	CEF76408.1
CEF76413.1	CEF76409.1
CEF76413.1	CEF76410.1
CEF76413.1	CEF76411.1
CEF76413.1	CEF76412.1
CEF76413.1	CEF76414.1
CEF76413.1	CEF76416.1
CEF76413.1	CEF76417.1
CEF76413.1	CEF76418.1
CEF76413.1	CEF76419.1
CEF76413.1	CEF76420.1
CEF76413.1	CEF76421.1
CEF76413.1	CEF76422.1
CEF76413.1	SCB65565.1
CEF76413.1	SCB65566.1
CEF83062.1	CEF82934.1
CEF83062.1	CEF82940.1
CEF83062.1	CEF83424.1
CEF83062.1	CEF83440.1
CEF83062.1	CEF83460.1
CEF83062.1	CEF83995.1
CEF83062.1	CEF84083.1
CEF83062.1	CEF84227.1
CEF83062.1	CEF84523.1
CEF83062.1	CEF84660.1
CEF83062.1	CEF84905.1
CEF83062.1	CEF85170.1
CEF83062.1	CEF85343.1
CEF83062.1	CEF85406.1
CEF83062.1	CEF85645.1
CEF83062.1	CEF85758.1
CEF83062.1	SCB65543.1
CEF83062.1	SCB65544.1
CEF83062.1	SCB65545.1
CEF85056.1	CEF82783.1
CEF85056.1	CEF83448.1
CEF85056.1	CEF83661.1
CEF85056.1	CEF83690.1
CEF85056.1	CEF84278.1
CEF85056.1	CEF84412.1
CEF85056.1	CEF84630.1
CEF85056.1	CEF84712.1
CEF85056.1	CEF84811.1
CEF85056.1	CEF84817.1
CEF85056.1	CEF84825.1
CEF85056.1	CEF84988.1
CEF85056.1	CEF85085.1
CEF85056.1	CEF85210.1
CEF85056.1	CEF85365.1
CEF85056.1	CEF85399.1
CEF85056.1	CEF85502.1
CEF85056.1	CEF85509.1
CEF85056.1	CEF85708.1
CEF85056.1	SCB65501.1
CEF85056.1	SCB65502.1
CEF85056.1	SCB65503.1
CEF87184.1	CEF85896.1
CEF87184.1	CEF85968.1
CEF87184.1	CEF86081.1
CEF87184.1	CEF86647.1
CEF87184.1	CEF86680.1
CEF87184.1	CEF86818.1
CEF87184.1	CEF86892.1
CEF87184.1	CEF86948.1
CEF87184.1	CEF87036.1
CEF87184.1	CEF87065.1
CEF87184.1	CEF87117.1
CEF87184.1	CEF87673.1
CEF87184.1	CEF87751.1
CEF87184.1	CEF87931.1
CEF87184.1	CEF88425.1
CEF87184.1	CEF88742.1
CEF87184.1	CEF88810.1
CEF87184.1	SCB64946.1
CEF87184.1	SCB64947.1
CEF87403.1	CEF86049.1
CEF87403.1	CEF86269.1
CEF87403.1	CEF86275.1
CEF87403.1	CEF86552.1
CEF87403.1	CEF86661.1
CEF87403.1	CEF86950.1
CEF87403.1	CEF87000.1
CEF87403.1	CEF87268.1
CEF87403.1	CEF87524.1
CEF87403.1	CEF87575.1
CEF87403.1	CEF87596.1
CEF87403.1	CEF87632.1
CEF87403.1	CEF87687.1
CEF87403.1	CEF87897.1
CEF87403.1	CEF87936.1
CEF87403.1	CEF88382.1
CEF87403.1	CEF88509.1
CEF87403.1	CEF88528.1
CEF87403.1	CEF88829.1
CEF87403.1	SCB64657.1
CEF87403.1	SCB64658.1
CEF87403.1	SCB64659.1
CEF87833.1	CEF85913.1
CEF87833.1	CEF86163.1
CEF87833.1	CEF86258.1
CEF87833.1	CEF86356.1
CEF87833.1	CEF86741.1
CEF87833.1	CEF86972.1
CEF87833.1	CEF87039.1
CEF87833.1	CEF87121.1
CEF87833.1	CEF87241.1
CEF87833.1	CEF87355.1
CEF87833.1	CEF88120.1
CEF87833.1	CEF88402.1
CEF87833.1	CEF88416.1
CEF87833.1	CEF88737.1
CEF87833.1	SCB64648.1
CEF87833.1	SCB64649.1
CEG02763.1	CEG02762.1
CEG02763.1	CEG02764.1
CEG02763.1	CEG02765.1
CEG02763.1	CEG02766.1
CEG04258.1	CEG04259.1
CEG04258.1	CEG04260.1
CEG04258.1	CEG04261.1
CEG66092.1	CEG66078.1
CEG66092.1	CEG66079.1
CEG66092.1	CEG66080.1
CEG66092.1	CEG66081.1
CEG66092.1	CEG66082.1
CEG66092.1	CEG66083.1
CEG66092.1	CEG66084.1
CEG66092.1	CEG66085.1
CEG66092.1	CEG66086.1
CEG66092.1	CEG66087.1
CEG66092.1	CEG66088.1
CEG66092.1	CEG66089.1
CEG66092.1	CEG66090.1
CEG66092.1	CEG66091.1
CEG66092.1	CEG66093.1
CEG66092.1	CEG66094.1
CEG66092.1	CEG66095.1
CEG66092.1	CEG66096.1
CEG66092.1	CEG66097.1
CEG66092.1	CEG66098.1
CEI63730.1	CEI63721.1
CEI63730.1	CEI63722.1
CEI63730.1	CEI63723.1
CEI63730.1	CEI63724.1
CEI63730.1	CEI63725.1
CEI63730.1	CEI63726.1
CEI63730.1	CEI63727.1
CEI63730.1	CEI63728.1
CEI63730.1	CEI63729.1
CEI63730.1	CEI63731.1
CEI63730.1	CEI63732.1
CEI63730.1	CEI63733.1
CEI63730.1	CEI63734.1
CEI63730.1	CEI63735.1
CEI70068.1	CEI70059.1
CEI70068.1	CEI70060.1
CEI70068.1	CEI70061.1
CEI70068.1	CEI70062.1
CEI70068.1	CEI70063.1
CEI70068.1	CEI70064.1
CEI70068.1	CEI70065.1
CEI70068.1	CEI70066.1
CEI70068.1	CEI70067.1
CEI70068.1	CEI70069.1
CEI70068.1	CEI70070.1
CEI70068.1	CEI70071.1
CEI70068.1	CEI70072.1
CEI70068.1	CEI70073.1
CEI70068.1	CEI70074.1
CEI70723.1	CEI70716.1
CEI70723.1	CEI70717.1
CEI70723.1	CEI70718.1
CEI70723.1	CEI70719.1
CEI70723.1	CEI70720.1
CEI70723.1	CEI70721.1
CEI70723.1	CEI70722.1
CEI70723.1	CEI70724.1
CEI70723.1	CEI70725.1
CEI70723.1	CEI70726.1
CEI70723.1	CEI70727.1
CEI70723.1	CEI70728.1
CEI70723.1	CEI70729.1
CEI70723.1	CEI70730.1
CEI70723.1	CEI70731.1
CEI70723.1	CEI70732.1
CEI70723.1	CEI70733.1
CEI70960.1	CEI70957.1
CEI70960.1	CEI70958.1
CEI70960.1	CEI70959.1
CEI70960.1	CEI70961.1
CEI70960.1	CEI70962.1
CEI70960.1	CEI70963.1
CEI70960.1	CEI70964.1
CEI70960.1	CEI70965.1
CEI70960.1	CEI70966.1
CEI70960.1	CEI70967.1
CEI70960.1	CEI70968.1
CEI88521.1	CEI88511.1
CEI88521.1	CEI88512.1
CEI88521.1	CEI88513.1
CEI88521.1	CEI88514.1
CEI88521.1	CEI88515.1
CEI88521.1	CEI88516.1
CEI88521.1	CEI88517.1
CEI88521.1	CEI88518.1
CEI88521.1	CEI88519.1
CEI88521.1	CEI88520.1
CEI88521.1	CEI88522.1
CEI88521.1	CEI88523.1
CEI88521.1	CEI88524.1
CEI88521.1	CEI88525.1
CEI88521.1	CEI88526.1
CEI88521.1	CEI88527.1
CEI88521.1	CEI88528.1
CEI88521.1	CEI88529.1
CEI88521.1	CEI88530.1
CEI88521.1	CEI88531.1
CEI88521.1	CEI88532.1
CEI88521.1	CEI88533.1
CEI92308.1	CEI92300.1
CEI92308.1	CEI92301.1
CEI92308.1	CEI92302.1
CEI92308.1	CEI92303.1
CEI92308.1	CEI92304.1
CEI92308.1	CEI92305.1
CEI92308.1	CEI92306.1
CEI92308.1	CEI92307.1
CEI92308.1	CEI92309.1
CEI92308.1	CEI92310.1
CEI92308.1	CEI92311.1
CEI92308.1	CEI92312.1
CEI92308.1	CEI92313.1
CEI92308.1	CEI92314.1
CEI92308.1	CEI92315.1
CEI92308.1	CEI92316.1
CEJ57454.1	CEJ57444.1
CEJ57454.1	CEJ57445.1
CEJ57454.1	CEJ57446.1
CEJ57454.1	CEJ57447.1
CEJ57454.1	CEJ57448.1
CEJ57454.1	CEJ57449.1
CEJ57454.1	CEJ57450.1
CEJ57454.1	CEJ57451.1
CEJ57454.1	CEJ57452.1
CEJ57454.1	CEJ57453.1
CEJ57454.1	CEJ57455.1
CEJ57454.1	CEJ57456.1
CEJ57454.1	CEJ57457.1
CEJ57454.1	CEJ57458.1
CEJ57454.1	CEJ57459.1
CEJ57454.1	CEJ57460.1
CEJ60586.1	CEJ60577.1
CEJ60586.1	CEJ60578.1
CEJ60586.1	CEJ60579.1
CEJ60586.1	CEJ60580.1
CEJ60586.1	CEJ60581.1
CEJ60586.1	CEJ60582.1
CEJ60586.1	CEJ60583.1
CEJ60586.1	CEJ60584.1
CEJ60586.1	CEJ60585.1
CEJ60586.1	CEJ60587.1
CEJ60586.1	CEJ60588.1
CEJ60586.1	CEJ60589.1
CEJ60586.1	CEJ60590.1
CEJ60586.1	CEJ60591.1
CEJ60586.1	CEJ60592.1
CEJ60586.1	CEJ60593.1
CEJ60586.1	CEJ60594.1
CEJ60586.1	CEJ60595.1
CEJ60586.1	CEJ60596.1
CEJ60880.1	CEJ60875.1
CEJ60880.1	CEJ60876.1
CEJ60880.1	CEJ60877.1
CEJ60880.1	CEJ60878.1
CEJ60880.1	CEJ60879.1
CEJ60880.1	CEJ60881.1
CEJ60880.1	CEJ60882.1
CEJ60880.1	CEJ60883.1
CEJ60880.1	CEJ60884.1
CEJ60880.1	CEJ60885.1
CEJ62356.1	CEJ62347.1
CEJ62356.1	CEJ62348.1
CEJ62356.1	CEJ62349.1
CEJ62356.1	CEJ62350.1
CEJ62356.1	CEJ62351.1
CEJ62356.1	CEJ62352.1
CEJ62356.1	CEJ62353.1
CEJ62356.1	CEJ62354.1
CEJ62356.1	CEJ62355.1
CEJ62356.1	CEJ62357.1
CEJ62356.1	CEJ62358.1
CEJ62356.1	CEJ62359.1
CEJ62356.1	CEJ62360.1
CEJ62356.1	CEJ62361.1
CEJ62356.1	CEJ62362.1
CEJ62356.1	CEJ62363.1
CEJ62356.1	CEJ62364.1
CEJ62356.1	CEJ62365.1
CEJ62356.1	CEJ62366.1
CEJ62505.1	CEJ62499.1
CEJ62505.1	CEJ62500.1
CEJ62505.1	CEJ62501.1
CEJ62505.1	CEJ62502.1
CEJ62505.1	CEJ62503.1
CEJ62505.1	CEJ62504.1
CEJ62505.1	CEJ62506.1
CEJ62505.1	CEJ62507.1
CEJ62505.1	CEJ62508.1
CEJ62505.1	CEJ62509.1
CEJ62505.1	CEJ62510.1
CEJ62505.1	CEJ62511.1
CEJ62554.1	CEJ62549.1
CEJ62554.1	CEJ62550.1
CEJ62554.1	CEJ62551.1
CEJ62554.1	CEJ62552.1
CEJ62554.1	CEJ62553.1
CEJ62554.1	CEJ62555.1
CEJ62554.1	CEJ62556.1
CEJ62554.1	CEJ62557.1
CEJ62554.1	CEJ62558.1
CEJ62554.1	CEJ62559.1
CEJ62576.1	CEJ62571.1
CEJ62576.1	CEJ62572.1
CEJ62576.1	CEJ62573.1
CEJ62576.1	CEJ62574.1
CEJ62576.1	CEJ62575.1
CEJ62576.1	CEJ62577.1
CEJ62576.1	CEJ62578.1
CEJ62576.1	CEJ62579.1
CEJ62576.1	CEJ62580.1
CEJ62576.1	CEJ62581.1
CEJ62576.1	CEJ62582.1
CEJ62576.1	CEJ62583.1
CEJ62576.1	CEJ62584.1
CEJ62576.1	CEJ62585.1
CEJ62687.1	CEJ62683.1
CEJ62687.1	CEJ62684.1
CEJ62687.1	CEJ62685.1
CEJ62687.1	CEJ62686.1
CEJ62717.1	CEJ62712.1
CEJ62717.1	CEJ62713.1
CEJ62717.1	CEJ62714.1
CEJ62717.1	CEJ62715.1
CEJ62717.1	CEJ62716.1
CEJ62717.1	CEJ62718.1
CEJ62717.1	CEJ62719.1
CEJ62717.1	CEJ62720.1
CEJ62717.1	CEJ62721.1
CEJ62717.1	CEJ62722.1
CEJ62717.1	CEJ62723.1
CEJ62843.1	CEJ62837.1
CEJ62843.1	CEJ62838.1
CEJ62843.1	CEJ62839.1
CEJ62843.1	CEJ62840.1
CEJ62843.1	CEJ62841.1
CEJ62843.1	CEJ62842.1
CEJ62843.1	CEJ62844.1
CEJ62843.1	CEJ62845.1
CEJ62843.1	CEJ62846.1
CEJ90119.1	CEJ90110.1
CEJ90119.1	CEJ90111.1
CEJ90119.1	CEJ90112.1
CEJ90119.1	CEJ90113.1
CEJ90119.1	CEJ90114.1
CEJ90119.1	CEJ90115.1
CEJ90119.1	CEJ90116.1
CEJ90119.1	CEJ90117.1
CEJ90119.1	CEJ90118.1
CEJ90119.1	CEJ90120.1
CEJ90119.1	CEJ90121.1
CEJ90119.1	CEJ90122.1
CEJ90119.1	CEJ90123.1
CEJ90119.1	CEJ90124.1
CEJ90119.1	CEJ90125.1
CEJ90686.1	CEJ90676.1
CEJ90686.1	CEJ90677.1
CEJ90686.1	CEJ90678.1
CEJ90686.1	CEJ90679.1
CEJ90686.1	CEJ90680.1
CEJ90686.1	CEJ90681.1
CEJ90686.1	CEJ90682.1
CEJ90686.1	CEJ90683.1
CEJ90686.1	CEJ90684.1
CEJ90686.1	CEJ90687.1
CEJ90686.1	CEJ90688.1
CEJ90686.1	CEJ90689.1
CEJ90686.1	CEJ90690.1
CEJ90686.1	CEJ90691.1
CEJ90686.1	CEJ90692.1
CEJ90686.1	CEJ90693.1
CEJ92447.1	CEJ92435.1
CEJ92447.1	CEJ92436.1
CEJ92447.1	CEJ92437.1
CEJ92447.1	CEJ92438.1
CEJ92447.1	CEJ92439.1
CEJ92447.1	CEJ92440.1
CEJ92447.1	CEJ92441.1
CEJ92447.1	CEJ92442.1
CEJ92447.1	CEJ92443.1
CEJ92447.1	CEJ92444.1
CEJ92447.1	CEJ92445.1
CEJ92447.1	CEJ92446.1
CEJ92447.1	CEJ92449.1
CEJ92447.1	CEJ92450.1
CEJ92447.1	CEJ92451.1
CEJ92447.1	CEJ92452.1
CEJ92447.1	CEJ92453.1
CEJ92447.1	CEJ92454.1
CEJ92447.1	CEJ92455.1
CEJ93677.1	CEJ93672.1
CEJ93677.1	CEJ93673.1
CEJ93677.1	CEJ93674.1
CEJ93677.1	CEJ93675.1
CEJ93677.1	CEJ93678.1
CEJ93677.1	CEJ93679.1
CEJ93677.1	CEJ93680.1
CEJ93677.1	CEJ93681.1
CEJ93677.1	CEJ93682.1
CEJ93677.1	CEJ93683.1
CEJ93677.1	CEJ93684.1
CEJ93677.1	CEJ93685.1
CEJ93677.1	CEJ93686.1
CEJ93677.1	CEJ93687.1
CEL03041.1	CEL03039.1
CEL03041.1	CEL03040.1
CEL03041.1	CEL03042.1
CEL03041.1	CEL03043.1
CEL03041.1	CEL03044.1
CEL03041.1	CEL03045.1
CEL03041.1	CEL03046.1
CEL03041.1	CEL03047.1
CEL03041.1	CEL03048.1
CEL03041.1	CEL03049.1
CEL03041.1	CEL03050.1
CEL03041.1	CEL03051.1
CEL03041.1	CEL03052.1
CEL04196.1	CEL04190.1
CEL04196.1	CEL04191.1
CEL04196.1	CEL04192.1
CEL04196.1	CEL04193.1
CEL04196.1	CEL04194.1
CEL04196.1	CEL04195.1
CEL04196.1	CEL04197.1
CEL04196.1	CEL04198.1
CEL04196.1	CEL04199.1
CEL04196.1	CEL04200.1
CEL04196.1	CEL04201.1
CEL04196.1	CEL04202.1
CEL04196.1	CEL04203.1
CEL04219.1	CEL04210.1
CEL04219.1	CEL04211.1
CEL04219.1	CEL04212.1
CEL04219.1	CEL04213.1
CEL04219.1	CEL04214.1
CEL04219.1	CEL04215.1
CEL04219.1	CEL04216.1
CEL04219.1	CEL04217.1
CEL04219.1	CEL04218.1
CEL04219.1	CEL04220.1
CEL04219.1	CEL04221.1
CEL04219.1	CEL04222.1
CEL04219.1	CEL04223.1
CEL04219.1	CEL04224.1
CEL04219.1	CEL04225.1
CEL04219.1	CEL04226.1
CEL04219.1	CEL04227.1
CEL04219.1	CEL04228.1
CEL06459.1	CEL06450.1
CEL06459.1	CEL06451.1
CEL06459.1	CEL06452.1
CEL06459.1	CEL06453.1
CEL06459.1	CEL06454.1
CEL06459.1	CEL06455.1
CEL06459.1	CEL06456.1
CEL06459.1	CEL06457.1
CEL06459.1	CEL06458.1
CEL06459.1	CEL06460.1
CEL06459.1	CEL06461.1
CEL06459.1	CEL06462.1
CEL06459.1	CEL06463.1
CEL06459.1	CEL06464.1
CEL06459.1	CEL06465.1
CEL06459.1	CEL06466.1
CEL06459.1	CEL06467.1
CEL08623.1	CEL08614.1
CEL08623.1	CEL08615.1
CEL08623.1	CEL08616.1
CEL08623.1	CEL08617.1
CEL08623.1	CEL08618.1
CEL08623.1	CEL08619.1
CEL08623.1	CEL08620.1
CEL08623.1	CEL08621.1
CEL08623.1	CEL08622.1
CEL08623.1	CEL08624.1
CEL08623.1	CEL08625.1
CEL08623.1	CEL08626.1
CEL08623.1	CEL08627.1
CEL08623.1	CEL08628.1
CEL08623.1	CEL08629.1
CEL09204.1	CEL09199.1
CEL09204.1	CEL09200.1
CEL09204.1	CEL09201.1
CEL09204.1	CEL09202.1
CEL09204.1	CEL09203.1
CEL09204.1	CEL09205.1
CEL09204.1	CEL09206.1
CEL09204.1	CEL09207.1
CEL09204.1	CEL09208.1
CEL09204.1	CEL09209.1
CEL09204.1	CEL09210.1
CEL09204.1	CEL09211.1
CEL09204.1	CEL09212.1
CEL09353.1	CEL09344.1
CEL09353.1	CEL09345.1
CEL09353.1	CEL09346.1
CEL09353.1	CEL09347.1
CEL09353.1	CEL09348.1
CEL09353.1	CEL09349.1
CEL09353.1	CEL09350.1
CEL09353.1	CEL09351.1
CEL09353.1	CEL09352.1
CEL09353.1	CEL09354.1
CEL09353.1	CEL09355.1
CEL09353.1	CEL09356.1
CEL09353.1	CEL09357.1
CEL09353.1	CEL09358.1
CEL09353.1	CEL09359.1
CEL09353.1	CEL09360.1
CEL09353.1	CEL09361.1
CEL10344.1	CEL10333.1
CEL10344.1	CEL10334.1
CEL10344.1	CEL10335.1
CEL10344.1	CEL10336.1
CEL10344.1	CEL10337.1
CEL10344.1	CEL10338.1
CEL10344.1	CEL10339.1
CEL10344.1	CEL10340.1
CEL10344.1	CEL10341.1
CEL10344.1	CEL10342.1
CEL10344.1	CEL10343.1
CEL10344.1	CEL10345.1
CEL10344.1	CEL10346.1
CEL10344.1	CEL10347.1
CEL10344.1	CEL10348.1
CEL10344.1	CEL10349.1
CEL10344.1	CEL10350.1
CEL10344.1	CEL10351.1
CEL10344.1	CEL10352.1
CEL10344.1	CEL10353.1
CEL10344.1	CEL10354.1
CEL10344.1	CEL10355.1
CEL10735.1	CEL10725.1
CEL10735.1	CEL10726.1
CEL10735.1	CEL10727.1
CEL10735.1	CEL10728.1
CEL10735.1	CEL10729.1
CEL10735.1	CEL10730.1
CEL10735.1	CEL10731.1
CEL10735.1	CEL10732.1
CEL10735.1	CEL10733.1
CEL10735.1	CEL10734.1
CEL10735.1	CEL10736.1
CEL10735.1	CEL10737.1
CEL10735.1	CEL10738.1
CEL10735.1	CEL10739.1
CEL10735.1	CEL10740.1
CEL10735.1	CEL10741.1
CEL10735.1	CEL10742.1
CEL10735.1	CEL10743.1
CEL54386.1	CEL54380.1
CEL54386.1	CEL54381.1
CEL54386.1	CEL54382.1
CEL54386.1	CEL54383.1
CEL54386.1	CEL54384.1
CEL54386.1	CEL54385.1
CEL54386.1	CEL54387.1
CEL54386.1	CEL54388.1
CEL54386.1	CEL54389.1
CEL54640.1	CEL54639.1
CEL54640.1	CEL54641.1
CEL54640.1	CEL54642.1
CEL54640.1	CEL54643.1
CEL54640.1	CEL54644.1
CEL54640.1	CEL54645.1
CEL54640.1	CEL54646.1
CEL54640.1	CEL54647.1
CEL54992.1	CEL54990.1
CEL54992.1	CEL54991.1
CEL54992.1	CEL54993.1
CEL54992.1	CEL54994.1
CEL58720.1	CEL58721.1
CEL58720.1	CEL58722.1
CEL58720.1	CEL58723.1
CEL58720.1	CEL58724.1
CEL58720.1	CEL58725.1
CEL58720.1	CEL58726.1
CEL58720.1	CEL58727.1
CEL58720.1	CEL58728.1
CEL58720.1	CEL58729.1
CEL59095.1	CEL59092.1
CEL59095.1	CEL59093.1
CEL59095.1	CEL59094.1
CEL59095.1	CEL59096.1
CEL59095.1	CEL59097.1
CEL59095.1	CEL59098.1
CEL60517.1	CEL60516.1
CEL60517.1	CEL60518.1
CEL60517.1	CEL60519.1
CEL60517.1	CEL60520.1
CEL60517.1	CEL60521.1
CEL60517.1	CEL60522.1
CEL60517.1	CEL60523.1
CEL60517.1	CEL60524.1
CEL60517.1	CEL60525.1
CEL60517.1	CEL60526.1
CEL60517.1	CEL60527.1
CEL60517.1	CEL60528.1
CEL61229.1	CEL61224.1
CEL61229.1	CEL61225.1
CEL61229.1	CEL61226.1
CEL61229.1	CEL61227.1
CEL61229.1	CEL61228.1
CEL61229.1	CEL61230.1
CEL61229.1	CEL61231.1
CEL61229.1	CEL61232.1
CEL61229.1	CEL61233.1
CEL61229.1	CEL61234.1
CEL61229.1	CEL61235.1
CEL61304.1	CEL61305.1
CEL61304.1	CEL61306.1
CEL61304.1	CEL61307.1
CEL61564.1	CEL61560.1
CEL61564.1	CEL61561.1
CEL61564.1	CEL61562.1
CEL61564.1	CEL61563.1
CEL61564.1	CEL61565.1
CEL61564.1	CEL61566.1
CEL61564.1	CEL61567.1
CEL61564.1	CEL61568.1
CEL61564.1	CEL61569.1
CEL61564.1	CEL61570.1
CEL61564.1	CEL61571.1
CEL64014.1	CEL64012.1
CEL64014.1	CEL64013.1
CEN59457.1	CEN59450.1
CEN59457.1	CEN59451.1
CEN59457.1	CEN59452.1
CEN59457.1	CEN59453.1
CEN59457.1	CEN59454.1
CEN59457.1	CEN59455.1
CEN59457.1	CEN59456.1
CEN59457.1	CEN59458.1
CEN59457.1	CEN59459.1
CEN59457.1	CEN59460.1
CEN59457.1	CEN59461.1
CEN59457.1	CEN59462.1
CEN59457.1	CEN59463.1
CEN59457.1	CEN59464.1
CEN59457.1	CEN59465.1
CEN60384.1	CEN60372.1
CEN60384.1	CEN60373.1
CEN60384.1	CEN60374.1
CEN60384.1	CEN60375.1
CEN60384.1	CEN60376.1
CEN60384.1	CEN60377.1
CEN60384.1	CEN60378.1
CEN60384.1	CEN60379.1
CEN60384.1	CEN60380.1
CEN60384.1	CEN60381.1
CEN60384.1	CEN60382.1
CEN60384.1	CEN60383.1
CEN60384.1	CEN60385.1
CEN60384.1	CEN60386.1
CEN60384.1	CEN60387.1
CEN60384.1	CEN60388.1
CEN60384.1	CEN60389.1
CEN60384.1	CEN60390.1
CEN60384.1	CEN60391.1
CEN60384.1	CEN60392.1
CEN60384.1	CEN60393.1
CEN60901.1	CEN60891.1
CEN60901.1	CEN60892.1
CEN60901.1	CEN60893.1
CEN60901.1	CEN60894.1
CEN60901.1	CEN60895.1
CEN60901.1	CEN60896.1
CEN60901.1	CEN60897.1
CEN60901.1	CEN60898.1
CEN60901.1	CEN60899.1
CEN60901.1	CEN60900.1
CEN60901.1	CEN60902.1
CEN60901.1	CEN60903.1
CEN60901.1	CEN60904.1
CEN60901.1	CEN60905.1
CEN60901.1	CEN60906.1
CEN60901.1	CEN60907.1
CEN60901.1	CEN60908.1
CEN60901.1	CEN60909.1
CEN60901.1	CEN60910.1
CEO58318.1	CEO58311.1
CEO58318.1	CEO58312.1
CEO58318.1	CEO58313.1
CEO58318.1	CEO58314.1
CEO58318.1	CEO58315.1
CEO58318.1	CEO58316.1
CEO58318.1	CEO58317.1
CEO58318.1	CEO58319.1
CEO58318.1	CEO58320.1
CEO58318.1	CEO58321.1
CEO58318.1	CEO58322.1
CEO58318.1	CEO58323.1
CEO58318.1	CEO58324.1
CEO58318.1	CEO58325.1
CEO58318.1	CEO58326.1
CEO58318.1	CEO58327.1
CEO59613.1	CEO59608.1
CEO59613.1	CEO59609.1
CEO59613.1	CEO59610.1
CEO59613.1	CEO59611.1
CEO59613.1	CEO59614.1
CEO59613.1	CEO59615.1
CEO59613.1	CEO59616.1
CEO59613.1	CEO59617.1
CEO59613.1	CEO59618.1
CEO59613.1	CEO59619.1
CEO59613.1	CEO59620.1
CEO59613.1	CEO59621.1
CEO59613.1	CEO59622.1
CEO59708.1	CEO59702.1
CEO59708.1	CEO59703.1
CEO59708.1	CEO59704.1
CEO59708.1	CEO59705.1
CEO59708.1	CEO59706.1
CEO59708.1	CEO59707.1
CEO59708.1	CEO59709.1
CEO59719.1	CEO59716.1
CEO59719.1	CEO59717.1
CEO59719.1	CEO59718.1
CEO60000.1	CEO59991.1
CEO60000.1	CEO59992.1
CEO60000.1	CEO59993.1
CEO60000.1	CEO59994.1
CEO60000.1	CEO59995.1
CEO60000.1	CEO59996.1
CEO60000.1	CEO59997.1
CEO60000.1	CEO59998.1
CEO60000.1	CEO59999.1
CEO60000.1	CEO60001.1
CEO60000.1	CEO60002.1
CEO60000.1	CEO60003.1
CEO60000.1	CEO60004.1
CEO60000.1	CEO60005.1
CEP15514.1	CEP15504.1
CEP15514.1	CEP15505.1
CEP15514.1	CEP15506.1
CEP15514.1	CEP15507.1
CEP15514.1	CEP15508.1
CEP15514.1	CEP15509.1
CEP15514.1	CEP15510.1
CEP15514.1	CEP15511.1
CEP15514.1	CEP15512.1
CEP15514.1	CEP15513.1
CEP15514.1	CEP15515.1
CEP15514.1	CEP15516.1
CEP15514.1	CEP15517.1
CEP15514.1	CEP15518.1
CEP15514.1	CEP15519.1
CEP15514.1	CEP15520.1
CEP15514.1	CEP15521.1
CEP15514.1	CEP15522.1
CEP15514.1	CEP15523.1
CEP15514.1	CEP15524.1
CRG88563.1	CRG88556.1
CRG88563.1	CRG88557.1
CRG88563.1	CRG88558.1
CRG88563.1	CRG88559.1
CRG88563.1	CRG88560.1
CRG88563.1	CRG88561.1
CRG88563.1	CRG88562.1
CRG88563.1	CRG88564.1
CRG88563.1	CRG88565.1
CRG88563.1	CRG88566.1
CRG88563.1	CRG88567.1
CRG88563.1	CRG88568.1
CRG88563.1	CRG88569.1
CRG89233.1	CRG89225.1
CRG89233.1	CRG89226.1
CRG89233.1	CRG89227.1
CRG89233.1	CRG89228.1
CRG89233.1	CRG89229.1
CRG89233.1	CRG89230.1
CRG89233.1	CRG89231.1
CRG89233.1	CRG89232.1
CRG89233.1	CRG89234.1
CRG89233.1	CRG89235.1
CRG89233.1	CRG89236.1
CRG89233.1	CRG89237.1
CRG89233.1	CRG89238.1
CRG89233.1	CRG89239.1
CRG89233.1	CRG89240.1
CRG89233.1	CRG89241.1
CRG89233.1	CRG89242.1
CRJ79617.1	CRJ79612.1
CRJ79617.1	CRJ79614.1
CRJ79617.1	CRJ79619.1
CRJ79617.1	CRJ79624.1
CRJ79617.1	CRJ79630.1
CRJ79617.1	CRJ79633.1
CRJ79617.1	CRJ79638.1
CRJ82730.1	CRJ82700.1
CRJ82730.1	CRJ82706.1
CRJ82730.1	CRJ82710.1
CRJ82730.1	CRJ82714.1
CRJ82730.1	CRJ82718.1
CRJ82730.1	CRJ82722.1
CRJ82730.1	CRJ82726.1
CRJ82730.1	CRJ82733.1
CRJ82730.1	CRJ82739.1
CRK12764.1	CRK12759.1
CRK12764.1	CRK12760.1
CRK12764.1	CRK12761.1
CRK12764.1	CRK12762.1
CRK12764.1	CRK12763.1
CRK12764.1	CRK12765.1
CRK12764.1	CRK12766.1
CRK12764.1	CRK12767.1
CRK12764.1	CRK12768.1
CRK20935.1	CRK20931.1
CRK20935.1	CRK20932.1
CRK20935.1	CRK20933.1
CRK20935.1	CRK20934.1
CRK20935.1	CRK20936.1
CRK20935.1	CRK20937.1
CRK20935.1	CRK20938.1
CRK20935.1	CRK20939.1
CRK20935.1	CRK20940.1
CRK20935.1	CRK20941.1
CRK42338.1	CRK42329.1
CRK42338.1	CRK42330.1
CRK42338.1	CRK42331.1
CRK42338.1	CRK42332.1
CRK42338.1	CRK42333.1
CRK42338.1	CRK42334.1
CRK42338.1	CRK42335.1
CRK42338.1	CRK42337.1
CRK42338.1	CRK42339.1
CRK42338.1	CRK42340.1
CRK42338.1	CRK42341.1
CRK42338.1	CRK42342.1
CRK42338.1	CRK42343.1
CRK42338.1	CRK42344.1
CRK46381.1	CRK46374.1
CRK46381.1	CRK46375.1
CRK46381.1	CRK46376.1
CRK46381.1	CRK46377.1
CRK46381.1	CRK46378.1
CRK46381.1	CRK46379.1
CRK46381.1	CRK46380.1
CRK46381.1	CRK46382.1
CRK46381.1	CRK46383.1
CRK46381.1	CRK46384.1
CRL24535.1	CRL24524.1
CRL24535.1	CRL24525.1
CRL24535.1	CRL24526.1
CRL24535.1	CRL24527.1
CRL24535.1	CRL24528.1
CRL24535.1	CRL24529.1
CRL24535.1	CRL24530.1
CRL24535.1	CRL24531.1
CRL24535.1	CRL24532.1
CRL24535.1	CRL24533.1
CRL24535.1	CRL24534.1
CRL24535.1	CRL24536.1
CRL24535.1	CRL24537.1
CRL24535.1	CRL24538.1
CRL24535.1	CRL24539.1
CRL24535.1	CRL24540.1
CRL24535.1	CRL24541.1
CRL25027.1	CRL25016.1
CRL25027.1	CRL25017.1
CRL25027.1	CRL25018.1
CRL25027.1	CRL25019.1
CRL25027.1	CRL25020.1
CRL25027.1	CRL25021.1
CRL25027.1	CRL25022.1
CRL25027.1	CRL25023.1
CRL25027.1	CRL25024.1
CRL25027.1	CRL25025.1
CRL25027.1	CRL25026.1
CRL25027.1	CRL25028.1
CRL25027.1	CRL25029.1
CRL25027.1	CRL25030.1
CRL25027.1	CRL25031.1
CRL25027.1	CRL25032.1
CRL25027.1	CRL25033.1
CRL25027.1	CRL25034.1
CRL25027.1	CRL25035.1
CRL25027.1	CRL25036.1
CRL25027.1	CRL25037.1
CRL25027.1	CRL25038.1
CRL25266.1	CRL25254.1
CRL25266.1	CRL25255.1
CRL25266.1	CRL25256.1
CRL25266.1	CRL25257.1
CRL25266.1	CRL25258.1
CRL25266.1	CRL25259.1
CRL25266.1	CRL25260.1
CRL25266.1	CRL25261.1
CRL25266.1	CRL25262.1
CRL25266.1	CRL25263.1
CRL25266.1	CRL25264.1
CRL25266.1	CRL25265.1
CRL25266.1	CRL25267.1
CRL25266.1	CRL25268.1
CRL25266.1	CRL25269.1
CRL25266.1	CRL25270.1
CRL25266.1	CRL25271.1
CRL25266.1	CRL25272.1
CRL25266.1	CRL25273.1
CRL26720.1	CRL26711.1
CRL26720.1	CRL26712.1
CRL26720.1	CRL26713.1
CRL26720.1	CRL26714.1
CRL26720.1	CRL26715.1
CRL26720.1	CRL26716.1
CRL26720.1	CRL26717.1
CRL26720.1	CRL26718.1
CRL26720.1	CRL26719.1
CRL26720.1	CRL26721.1
CRL26720.1	CRL26722.1
CRL26720.1	CRL26723.1
CRL26720.1	CRL26724.1
CRL26720.1	CRL26725.1
CRL26720.1	CRL26726.1
CRL26720.1	CRL26727.1
CRL26720.1	CRL26728.1
CRL26720.1	CRL26729.1
CRL26720.1	CRL26730.1
CRL26720.1	CRL26731.1
CRL26720.1	CRL26732.1
CRL27355.1	CRL27345.1
CRL27355.1	CRL27346.1
CRL27355.1	CRL27347.1
CRL27355.1	CRL27348.1
CRL27355.1	CRL27349.1
CRL27355.1	CRL27350.1
CRL27355.1	CRL27351.1
CRL27355.1	CRL27352.1
CRL27355.1	CRL27353.1
CRL27355.1	CRL27354.1
CRL27355.1	CRL27356.1
CRL27355.1	CRL27357.1
CRL27355.1	CRL27358.1
CRL27355.1	CRL27359.1
CRL27355.1	CRL27360.1
CRL27355.1	CRL27361.1
CRL27355.1	CRL27362.1
CRL27355.1	CRL27363.1
CRL27355.1	CRL27364.1
CRL27575.1	CRL27563.1
CRL27575.1	CRL27564.1
CRL27575.1	CRL27565.1
CRL27575.1	CRL27566.1
CRL27575.1	CRL27567.1
CRL27575.1	CRL27568.1
CRL27575.1	CRL27569.1
CRL27575.1	CRL27570.1
CRL27575.1	CRL27571.1
CRL27575.1	CRL27572.1
CRL27575.1	CRL27573.1
CRL27575.1	CRL27574.1
CRL27575.1	CRL27576.1
CRL27575.1	CRL27577.1
CRL27575.1	CRL27578.1
CRL27575.1	CRL27579.1
CRL27575.1	CRL27580.1
CRL27575.1	CRL27581.1
CRL27575.1	CRL27582.1
CRL31138.1	CRL31139.1
CRL31138.1	CRL31140.1
CRL31138.1	CRL31141.1
CUA68964.1	CUA68965.1
CUA68964.1	CUA68966.1
CUA68966.1	CUA68964.1
CUA68966.1	CUA68965.1
CUA68966.1	CUA68967.1
CUA68966.1	CUA68968.1
CUA68966.1	CUA68969.1
CUA68966.1	CUA68970.1
CUA68970.1	CUA68965.1
CUA68970.1	CUA68966.1
CUA68970.1	CUA68967.1
CUA68970.1	CUA68968.1
CUA68970.1	CUA68969.1
CUA68970.1	CUA68971.1
CUA68970.1	CUA68972.1
CUA68970.1	CUA68973.1
CUA68970.1	CUA68974.1
CUA71833.1	CUA71829.1
CUA71833.1	CUA71830.1
CUA71833.1	CUA71831.1
CUA71833.1	CUA71832.1
CUA71833.1	CUA71834.1
CUA71833.1	CUA71835.1
CUA71833.1	CUA71836.1
CUA71833.1	CUA71837.1
CUA71833.1	CUA71838.1
CUA71833.1	CUA71839.1
CUA71835.1	CUA71830.1
CUA71835.1	CUA71831.1
CUA71835.1	CUA71832.1
CUA71835.1	CUA71833.1
CUA71835.1	CUA71834.1
CUA71835.1	CUA71836.1
CUA71835.1	CUA71837.1
CUA71835.1	CUA71838.1
CUA71835.1	CUA71839.1
CUA71837.1	CUA71831.1
CUA71837.1	CUA71832.1
CUA71837.1	CUA71833.1
CUA71837.1	CUA71834.1
CUA71837.1	CUA71835.1
CUA71837.1	CUA71836.1
CUA71837.1	CUA71838.1
CUA71837.1	CUA71839.1
CUA71837.1	CUA71840.1
CUA72620.1	CUA72616.1
CUA72620.1	CUA72617.1
CUA72620.1	CUA72618.1
CUA72620.1	CUA72619.1
CUA72620.1	CUA72621.1
CUA72670.1	CUA72663.1
CUA72670.1	CUA72664.1
CUA72670.1	CUA72665.1
CUA72670.1	CUA72666.1
CUA72670.1	CUA72667.1
CUA72670.1	CUA72668.1
CUA72670.1	CUA72669.1
CUA72670.1	CUA72671.1
CUA72670.1	CUA72672.1
CUA72752.1	CUA72748.1
CUA72752.1	CUA72749.1
CUA72752.1	CUA72750.1
CUA72752.1	CUA72751.1
CUA72752.1	CUA72753.1
CUA72752.1	CUA72754.1
CUA72865.1	CUA72866.1
CUA72865.1	CUA72867.1
CUA74718.1	CUA74714.1
CUA74718.1	CUA74715.1
CUA74718.1	CUA74716.1
CUA74718.1	CUA74717.1
CUA76103.1	CUA76104.1
CUA76111.1	CUA76106.1
CUA76111.1	CUA76107.1
CUA76111.1	CUA76108.1
[truncated: 46,131 more rows]
