# Supplementary material for: Exploring a diverse world of effector domains and amyloid signaling motifs in fungal NLR proteins
Source: PLoS Comput Biol. 2022 Dec 21;18(12):e1010787. doi: 10.1371/journal.pcbi.1010787 (PMC9815663; doi:10.1371/journal.pcbi.1010787)
Supplement: S5 Table — The table is based on S11, S12 and S13 Data and S4 Table. See Computational methods for details. (CSV) [file pcbi.1010787.s006.csv]

mot_id	ntm_id	ntm_mot_beg	ntm_mot_end	ctm_id	ctm_mot_beg	ctm_mot_end	ctm_mot_assoc_to_homolog_of
PF14479_001	CAP61093.1	3	22	CAP61092.1	226	244	PF14479/PF17111
PF14479_001	CAP61093.1	3	22	CAP61092.1	262	283	PF14479/PF17111
PF14479_009	CAP61093.1	7	22	CAP61092.1	264	281	PF14479/PF17111
PF17111_004	CAP61093.1	3	22	CAP61092.1	221	245	PF14479/PF17111
PF17111_004	CAP61093.1	3	22	CAP61092.1	258	282	PF14479/PF17111
NANBNtm_015	CBF86026.1	7	25	CBF86028.1	503	519	PF14479
PF14479_004	CBF86026.1	4	21	CBF86028.1	499	517	PF14479
PF17111_006	CBF86026.1	11	24	CBF86028.1	501	525	PF14479
PF14479_004	CBF86026.1	4	21	CBF86030.1	272	288	PF07819/PF12697
NANBNtm_023	CCF38037.1	17	37	CCF38036.1	362	382	PF01048
NANBNtm_023	CCF38037.1	17	37	CCF38036.1	369	392	PF01048
PF01048_024	CCF38037.1	18	42	CCF38036.1	373	397	PF01048
PF17107_001	CCF38037.1	17	37	CCF38036.1	364	387	PF01048
PF17107_001	CCF38037.1	17	37	CCF38036.1	376	393	PF01048
PF17111_005	CCF38037.1	19	37	CCF38036.1	365	383	PF01048
PF17111_005	CCF38037.1	19	37	CCF38036.1	374	392	PF01048
PF01048_015	CCT68202.1	9	24	CCT68203.1	369	394	PF01048
PF14479_001	CCT72928.1	10	26	CCT72929.1	261	282	PF14479
PF17111_004	CCT72928.1	10	26	CCT72929.1	258	281	PF14479
NANBNtm_015	CEF83062.1	10	28	CEF85758.1	250	267	PF17107/PF17111
PF01048_013	CEF83062.1	8	26	CEF85758.1	248	266	PF17107/PF17111
PF17107_005	CEF83062.1	8	26	CEF85758.1	248	266	PF17107/PF17111
PF17111_006	CEF83062.1	8	29	CEF85758.1	247	271	PF17107/PF17111
PF14479_001	CEG02763.1	14	26	CEG02762.1	258	279	PF14479
PF01048_015	CEJ92447.1	8	28	CEJ92446.1	374	396	PF01048
PF14479_003	CEO59719.1	11	29	CEO59718.1	224	246	PF14479/PF17111
NANBNtm_015	CRG89233.1	8	26	CRG89234.1	507	523	PF14479
PF14479_004	CRG89233.1	5	22	CRG89234.1	503	521	PF14479
PF17111_006	CRG89233.1	11	25	CRG89234.1	505	529	PF14479
PF01048_013	CRG89233.1	12	24	CRG89235.1	275	291	PF05057/PF12697
PF14479_004	CRG89233.1	5	22	CRG89235.1	272	290	PF05057/PF12697
PF17107_005	CRG89233.1	12	24	CRG89235.1	275	291	PF05057/PF12697
PF17111_006	CRG89233.1	11	25	CRG89235.1	275	298	PF05057/PF12697
PF01048_015	CRJ82730.1	15	28	CRJ82726.1	320	344	PF01048
PF01048_015	CRK42338.1	15	28	CRK42337.1	322	346	PF01048
PF01048_015	CVK90632.1	9	24	CVK90630.1	369	394	PF01048
PF14479_001	CVL03808.1	10	26	CVL03810.1	261	282	PF14479
PF17111_004	CVL03808.1	4	26	CVL03810.1	258	281	PF14479
PF14479_001	CVL06861.1	10	26	CVL06862.1	261	282	PF14479
PF17111_004	CVL06861.1	5	26	CVL06862.1	261	281	PF14479
NANBNtm_023	DAA77537.1	30	54	DAA77535.1	177	200	PF17107/PF17111
PF01048_024	DAA77537.1	34	58	DAA77535.1	181	205	PF17107/PF17111
PF17107_001	DAA77537.1	31	48	DAA77535.1	170	195	PF17107/PF17111
PF17107_001	DAA77537.1	31	48	DAA77535.1	185	201	PF17107/PF17111
PF17111_005	DAA77537.1	31	44	DAA77535.1	173	191	PF17107/PF17111
PF17111_005	DAA77537.1	31	44	DAA77535.1	182	200	PF17107/PF17111
NANBNtm_015	EAA64853.1	7	25	EAA64854.1	503	519	PF14479
PF14479_004	EAA64853.1	4	21	EAA64854.1	499	517	PF14479
PF17111_006	EAA64853.1	11	24	EAA64854.1	501	525	PF14479
PF14479_004	EAA64853.1	4	21	EAA64855.1	253	269	PF07819
NANBNtm_023	EFE34609.1	30	54	EFE34607.1	177	200	PF17107/PF17111
PF01048_024	EFE34609.1	34	58	EFE34607.1	181	205	PF17107/PF17111
PF17107_001	EFE34609.1	31	48	EFE34607.1	170	195	PF17107/PF17111
PF17107_001	EFE34609.1	31	48	EFE34607.1	185	201	PF17107/PF17111
PF17111_005	EFE34609.1	31	44	EFE34607.1	173	191	PF17107/PF17111
PF17111_005	EFE34609.1	31	44	EFE34607.1	182	200	PF17107/PF17111
NANBNtm_023	EFE37924.1	30	54	EFE37926.1	177	200	PF17107/PF17111
PF01048_024	EFE37924.1	34	58	EFE37926.1	181	205	PF17107/PF17111
PF17107_001	EFE37924.1	31	48	EFE37926.1	170	195	PF17107/PF17111
PF17107_001	EFE37924.1	31	48	EFE37926.1	185	201	PF17107/PF17111
PF17111_005	EFE37924.1	31	44	EFE37926.1	173	191	PF17107/PF17111
PF17111_005	EFE37924.1	31	44	EFE37926.1	182	200	PF17107/PF17111
NANBNtm_035	EFQ31726.1	28	40	EFQ31725.1	309	322	PF01048
PF01048_010	EFQ31726.1	23	43	EFQ31725.1	306	327	PF01048
NANBNtm_023	EGD95927.1	31	54	EGD95925.1	177	200	PF17107/PF17111
PF01048_024	EGD95927.1	34	58	EGD95925.1	181	205	PF17107/PF17111
PF17107_001	EGD95927.1	33	55	EGD95925.1	171	195	PF17107/PF17111
PF17107_001	EGD95927.1	33	55	EGD95925.1	185	201	PF17107/PF17111
PF14479_001	EGU74156.1	27	42	EGU74155.1	227	246	PF14479/PF17111
PF07819_017	EGU74392.1	61	78	EGU74390.1	436	465	PF17100
PF14479_001	EGU79492.1	15	35	EGU79491.1	226	246	PF14479/PF17111
PF17111_004	EGU79492.1	15	35	EGU79491.1	220	246	PF14479/PF17111
PF07819_017	EGU86797.1	52	81	EGU86796.1	350	374	PF05057/PF07819
PF14479_001	EGU86896.1	12	26	EGU86897.1	261	282	PF14479/PF17111
PF17111_004	EGU86896.1	5	26	EGU86897.1	259	281	PF14479/PF17111
PF01048_010	EGX43951.1	31	53	EGX43950.1	341	362	PF01048
PF01048_015	EGY20718.1	9	26	EGY20717.1	320	344	PF01048
NANBNtm_035	EHK21164.1	23	36	EHK21163.1	338	351	PF01048
PF01048_010	EHK21164.1	20	41	EHK21163.1	335	356	PF01048
NANBNtm_028	EHK23055.1	9	27	EHK23053.1	264	281	PF14479/PF17111
PF14479_001	EHK23055.1	9	24	EHK23053.1	226	246	PF14479/PF17111
PF14479_001	EHK23055.1	9	24	EHK23053.1	262	283	PF14479/PF17111
PF17111_004	EHK23055.1	6	25	EHK23053.1	221	246	PF14479/PF17111
NANBNtm_028	EKJ79121.1	8	24	EKJ79122.1	266	281	PF14479
PF14479_001	EKJ79121.1	4	22	EKJ79122.1	226	246	PF14479
PF17111_004	EKJ79121.1	4	21	EKJ79122.1	221	246	PF14479
NANBNtm_023	ELA24066.1	2	24	ELA24065.1	360	380	PF01048
PF01048_024	ELA24066.1	4	28	ELA24065.1	372	396	PF01048
PF17107_001	ELA24066.1	3	23	ELA24065.1	362	386	PF01048
PF17111_005	ELA24066.1	5	23	ELA24065.1	365	380	PF01048
PF14479_001	EMT72092.1	12	26	EMT72093.1	261	282	PF14479
PF17111_004	EMT72092.1	5	26	EMT72093.1	259	281	PF14479
PF14479_001	ENH70188.1	10	26	ENH70189.1	261	282	PF14479
PF17111_004	ENH70188.1	6	26	ENH70189.1	259	281	PF14479
PF01048_013	EON63736.1	10	25	EON63735.1	237	255	PF14479/PF17111
PF14479_004	EON63736.1	9	25	EON63735.1	235	253	PF14479/PF17111
PF17111_006	EON63736.1	10	32	EON63735.1	237	258	PF14479/PF17111
NANBNtm_035	EQB50683.1	9	22	EQB50682.1	333	346	PF01048
PF01048_010	EQB50683.1	5	27	EQB50682.1	329	351	PF01048
PF01048_013	ERF75269.1	40	57	ERF75268.1	350	368	PF01048
PF17107_005	ERF75269.1	40	57	ERF75268.1	350	368	PF01048
PF17111_006	ERF75269.1	40	61	ERF75268.1	350	374	PF01048
PF17111_008	EUC28357.1	8	25	EUC28358.1	242	266	PF17111
PF17111_008	EUC28357.1	8	25	EUC28358.1	269	290	PF17111
PF01048_010	EWC44493.1	43	64	EWC44494.1	336	359	PF01048
PF01048_024	EWC44493.1	46	62	EWC44494.1	340	359	PF01048
PF14479_001	EWG55497.1	10	27	EWG55498.1	261	282	PF14479
PF17111_004	EWG55497.1	5	27	EWG55498.1	261	281	PF14479
PF07819_017	EXA30996.1	36	65	EXA30994.1	370	399	PF05057/PF07819
PF07819_017	EXA30997.1	36	65	EXA30994.1	370	399	PF05057/PF07819
PF14479_001	EXA35068.1	10	26	EXA35069.1	261	282	PF14479
PF17111_004	EXA35068.1	6	26	EXA35069.1	259	281	PF14479
NANBNtm_028	EXJ70654.1	9	23	EXJ70652.1	258	274	PF14479/PF17111
PF14479_009	EXJ70654.1	13	22	EXJ70652.1	228	244	PF14479/PF17111
PF14479_009	EXJ70654.1	13	22	EXJ70652.1	258	274	PF14479/PF17111
PF17111_008	EXJ77535.1	4	22	EXJ77534.1	242	266	PF17111
PF14479_001	EXK76045.1	27	42	EXK76046.1	227	246	PF14479/PF17111
PF14479_001	EXK77196.1	10	26	EXK77195.1	261	282	PF14479
PF17111_004	EXK77196.1	6	26	EXK77195.1	259	281	PF14479
NANBNtm_023	EXK93331.1	57	79	EXK93330.1	347	369	PF05057/PF07819
PF07819_017	EXK93331.1	61	89	EXK93330.1	351	378	PF05057/PF07819
NANBNtm_028	EXL39652.1	8	26	EXL39651.1	262	277	PF14479/PF17111
NANBNtm_023	EXL41256.1	20	45	EXL41255.1	166	185	PF17107/PF17111
PF14479_001	EXL65105.1	27	42	EXL65106.1	227	246	PF14479/PF17111
PF07819_017	EXL67905.1	44	73	EXL67904.1	205	234	PF07819
PF14479_001	EXL71260.1	12	26	EXL71261.1	261	282	PF14479/PF17111
PF17111_004	EXL71260.1	5	26	EXL71261.1	259	281	PF14479/PF17111
PF14479_001	EXM20378.1	10	27	EXM20379.1	261	282	PF14479/PF17111
PF17111_004	EXM20378.1	8	27	EXM20379.1	257	281	PF14479/PF17111
PF14479_001	EXM20798.1	10	26	EXM20799.1	261	282	PF14479/PF17111
PF17111_004	EXM20798.1	6	26	EXM20799.1	259	281	PF14479/PF17111
NANBNtm_028	EYB33391.1	8	24	EYB33390.1	266	281	PF14479/PF17111
PF14479_001	EYB33391.1	4	22	EYB33390.1	226	246	PF14479/PF17111
PF17111_004	EYB33391.1	4	21	EYB33390.1	221	246	PF14479/PF17111
NANBNtm_023	EZF12945.1	30	54	EZF12943.1	177	200	PF17107/PF17111
PF01048_024	EZF12945.1	34	58	EZF12943.1	181	205	PF17107/PF17111
PF17107_001	EZF12945.1	31	48	EZF12943.1	170	195	PF17107/PF17111
PF17107_001	EZF12945.1	31	48	EZF12943.1	185	201	PF17107/PF17111
PF17111_005	EZF12945.1	31	44	EZF12943.1	173	191	PF17107/PF17111
PF17111_005	EZF12945.1	31	44	EZF12943.1	182	200	PF17107/PF17111
NANBNtm_023	EZF32162.1	31	54	EZF32164.1	177	200	PF17107/PF17111
PF01048_024	EZF32162.1	34	58	EZF32164.1	181	205	PF17107/PF17111
PF17107_001	EZF32162.1	33	55	EZF32164.1	171	195	PF17107/PF17111
PF17107_001	EZF32162.1	33	55	EZF32164.1	185	201	PF17107/PF17111
NANBNtm_023	EZF39404.1	25	49	EZF39402.1	177	200	PF17107/PF17111
PF01048_024	EZF39404.1	29	53	EZF39402.1	181	205	PF17107/PF17111
PF17107_001	EZF39404.1	26	43	EZF39402.1	170	195	PF17107/PF17111
PF17107_001	EZF39404.1	26	43	EZF39402.1	185	201	PF17107/PF17111
PF17111_005	EZF39404.1	26	39	EZF39402.1	173	191	PF17107/PF17111
PF17111_005	EZF39404.1	26	39	EZF39402.1	182	200	PF17107/PF17111
NANBNtm_023	EZF50057.1	30	54	EZF50055.1	177	200	PF17107/PF17111
PF01048_024	EZF50057.1	34	58	EZF50055.1	181	205	PF17107/PF17111
PF17107_001	EZF50057.1	31	48	EZF50055.1	170	195	PF17107/PF17111
PF17107_001	EZF50057.1	31	48	EZF50055.1	185	201	PF17107/PF17111
PF17111_005	EZF50057.1	31	44	EZF50055.1	173	191	PF17107/PF17111
PF17111_005	EZF50057.1	31	44	EZF50055.1	182	200	PF17107/PF17111
NANBNtm_023	EZF60613.1	30	54	EZF60611.1	177	200	PF17107/PF17111
PF01048_024	EZF60613.1	34	58	EZF60611.1	181	205	PF17107/PF17111
PF17107_001	EZF60613.1	31	48	EZF60611.1	170	195	PF17107/PF17111
PF17107_001	EZF60613.1	31	48	EZF60611.1	185	201	PF17107/PF17111
PF17111_005	EZF60613.1	31	44	EZF60611.1	173	191	PF17107/PF17111
PF17111_005	EZF60613.1	31	44	EZF60611.1	182	200	PF17107/PF17111
NANBNtm_023	EZF71241.1	30	54	EZF71239.1	177	200	PF17107/PF17111
PF01048_024	EZF71241.1	34	58	EZF71239.1	181	205	PF17107/PF17111
PF17107_001	EZF71241.1	31	48	EZF71239.1	170	195	PF17107/PF17111
PF17107_001	EZF71241.1	31	48	EZF71239.1	185	201	PF17107/PF17111
PF17111_005	EZF71241.1	31	44	EZF71239.1	173	191	PF17107/PF17111
PF17111_005	EZF71241.1	31	44	EZF71239.1	182	200	PF17107/PF17111
NANBNtm_023	EZF81935.1	25	49	EZF81933.1	177	200	PF17107/PF17111
PF01048_024	EZF81935.1	29	53	EZF81933.1	181	205	PF17107/PF17111
PF17107_001	EZF81935.1	26	43	EZF81933.1	170	195	PF17107/PF17111
PF17107_001	EZF81935.1	26	43	EZF81933.1	185	201	PF17107/PF17111
PF17111_005	EZF81935.1	26	39	EZF81933.1	173	191	PF17107/PF17111
PF17111_005	EZF81935.1	26	39	EZF81933.1	182	200	PF17107/PF17111
NANBNtm_023	EZG03672.1	30	54	EZG03670.1	177	200	PF17107/PF17111
PF17107_001	EZG03672.1	31	47	EZG03670.1	170	195	PF17107/PF17111
PF17107_001	EZG03672.1	31	47	EZG03670.1	185	201	PF17107/PF17111
NANBNtm_023	EZG14097.1	30	54	EZG14095.1	177	200	PF17107/PF17111
PF01048_024	EZG14097.1	34	58	EZG14095.1	181	205	PF17107/PF17111
PF17107_001	EZG14097.1	31	48	EZG14095.1	170	195	PF17107/PF17111
PF17107_001	EZG14097.1	31	48	EZG14095.1	185	201	PF17107/PF17111
PF17111_005	EZG14097.1	31	44	EZG14095.1	173	191	PF17107/PF17111
PF17111_005	EZG14097.1	31	44	EZG14095.1	182	200	PF17107/PF17111
NANBNtm_035	GAP93061.2	3	16	GAP93060.1	344	357	PF01048
NANBNtm_015	GAQ09897.1	8	26	GAQ09896.1	504	520	PF14479
PF14479_004	GAQ09897.1	5	22	GAQ09896.1	500	518	PF14479
PF17111_006	GAQ09897.1	11	25	GAQ09896.1	502	526	PF14479
NANBNtm_023	GBF63026.1	31	54	GBF63024.1	177	200	PF17107/PF17111
PF01048_024	GBF63026.1	34	58	GBF63024.1	181	205	PF17107/PF17111
PF17107_001	GBF63026.1	33	55	GBF63024.1	171	195	PF17107/PF17111
PF17107_001	GBF63026.1	33	55	GBF63024.1	185	201	PF17107/PF17111
PF01048_015	KAG4287441.1	9	24	KAG4287442.1	369	394	PF01048
NANBNtm_023	KAG7431770.1	57	79	KAG7431771.1	308	330	PF05057/PF07819
PF07819_017	KAG7431770.1	61	89	KAG7431771.1	312	339	PF05057/PF07819
NANBNtm_023	KDB20637.1	31	54	KDB20635.1	177	200	PF17107/PF17111
PF01048_024	KDB20637.1	34	58	KDB20635.1	181	205	PF17107/PF17111
PF17107_001	KDB20637.1	33	55	KDB20635.1	171	195	PF17107/PF17111
PF17107_001	KDB20637.1	33	55	KDB20635.1	185	201	PF17107/PF17111
NANBNtm_023	KDB31117.1	30	54	KDB31115.1	177	200	PF17107/PF17111
PF01048_024	KDB31117.1	34	58	KDB31115.1	181	205	PF17107/PF17111
PF17107_001	KDB31117.1	31	48	KDB31115.1	170	195	PF17107/PF17111
PF17107_001	KDB31117.1	31	48	KDB31115.1	185	201	PF17107/PF17111
PF17111_005	KDB31117.1	31	44	KDB31115.1	173	191	PF17107/PF17111
PF17111_005	KDB31117.1	31	44	KDB31115.1	182	200	PF17107/PF17111
NANBNtm_015	KEY65953.1	12	29	KEY65955.1	381	399	PF01048
NANBNtm_015	KFA80243.1	12	29	KFA80249.1	362	380	PF01048
PF14479_003	KFX85879.1	12	34	KFX85878.1	181	202	PF14479
PF14479_003	KFY03087.1	11	32	KFY03085.1	222	244	PF14479/PF17111
PF14479_003	KFY03087.1	11	32	KFY03085.1	252	272	PF14479/PF17111
PF17111_004	KFY03087.1	9	31	KFY03085.1	248	273	PF14479/PF17111
PF01048_013	KFY17840.1	5	23	KFY17841.1	121	139	PF17111
PF17107_005	KFY17840.1	5	23	KFY17841.1	121	139	PF17111
PF17111_006	KFY17840.1	5	24	KFY17841.1	120	145	PF17111
PF01048_015	KFY75686.1	2	26	KFY75685.1	234	259	PF17111
PF01048_013	KFZ16002.1	5	23	KFZ16001.1	251	268	PF17107/PF17111
PF17107_005	KFZ16002.1	7	23	KFZ16001.1	251	268	PF17107/PF17111
PF17111_006	KFZ16002.1	7	24	KFZ16001.1	251	274	PF17107/PF17111
PF14479_001	KFZ24428.1	12	31	KFZ24429.1	253	274	PF14479/PF17111
PF14479_003	KFZ24428.1	11	32	KFZ24429.1	223	244	PF14479/PF17111
PF14479_003	KFZ24428.1	11	32	KFZ24429.1	252	272	PF14479/PF17111
PF17111_004	KFZ24428.1	9	31	KFZ24429.1	248	273	PF14479/PF17111
PF14479_004	KGO38422.1	4	20	KGO38423.1	677	692	PF17107/PF17111
PF17107_005	KGO38422.1	8	22	KGO38423.1	680	697	PF17107/PF17111
PF17111_006	KGO38422.1	8	23	KGO38423.1	680	700	PF17107/PF17111
PF14479_004	KGO52880.1	4	20	KGO52879.1	677	692	PF17107/PF17111
PF17107_005	KGO52880.1	8	22	KGO52879.1	680	697	PF17107/PF17111
PF17111_006	KGO52880.1	8	23	KGO52879.1	680	700	PF17107/PF17111
PF14479_004	KGO72105.1	4	20	KGO72106.1	677	692	PF17107/PF17111
PF17107_005	KGO72105.1	8	22	KGO72106.1	680	697	PF17107/PF17111
PF17111_006	KGO72105.1	8	23	KGO72106.1	680	700	PF17107/PF17111
NANBNtm_028	KIW88093.1	9	23	KIW88095.1	258	273	PF14479/PF17111
PF14479_009	KIW88093.1	13	22	KIW88095.1	228	244	PF14479/PF17111
PF14479_009	KIW88093.1	13	22	KIW88095.1	258	275	PF14479/PF17111
PF01048_024	KOC12912.1	13	36	KJJ33121.1	347	370	PF01048
PF07819_017	KOC12912.1	13	41	KJJ33121.1	346	374	PF01048
PF17100_010	KOC12912.1	23	41	KJJ33121.1	357	374	PF01048
PF14479_001	KJZ72271.1	3	21	KJZ72270.1	223	243	PF14479/PF17111
PF14479_009	KJZ72271.1	5	21	KJZ72270.1	264	278	PF14479/PF17111
PF17111_004	KJZ72271.1	2	20	KJZ72270.1	219	243	PF14479/PF17111
NANBNtm_020	KKP03037.1	4	25	KKP03038.1	363	386	PF01048
PF01048_022	KKP03037.1	3	23	KKP03038.1	361	386	PF01048
NANBNtm_023	KKP06489.1	13	37	KKP06487.1	179	203	PF17107/PF17111
PF17107_001	KKP06489.1	19	39	KKP06487.1	173	198	PF17107/PF17111
PF17111_005	KKP06489.1	21	37	KKP06487.1	185	203	PF17107/PF17111
PF01048_015	KLO94669.1	9	24	KLO94668.1	362	387	PF01048
NANBNtm_015	KLO97530.1	10	26	KLO97531.1	250	267	PF17107/PF17111
PF01048_013	KLO97530.1	11	26	KLO97531.1	248	266	PF17107/PF17111
PF17107_005	KLO97530.1	11	26	KLO97531.1	248	266	PF17107/PF17111
PF17111_006	KLO97530.1	11	28	KLO97531.1	247	271	PF17107/PF17111
PF01048_015	KLP03533.1	9	24	KLP03532.1	369	394	PF01048
PF14479_001	KLP17118.1	10	26	KLP17117.1	261	282	PF14479
PF17111_004	KLP17118.1	10	26	KLP17117.1	258	281	PF14479
NANBNtm_023	KMQ48301.1	30	54	KMQ48422.1	177	200	PF17107/PF17111
PF01048_024	KMQ48301.1	34	58	KMQ48422.1	181	205	PF17107/PF17111
PF17107_001	KMQ48301.1	31	48	KMQ48422.1	170	195	PF17107/PF17111
PF17107_001	KMQ48301.1	31	48	KMQ48422.1	185	201	PF17107/PF17111
PF17111_005	KMQ48301.1	31	44	KMQ48422.1	173	191	PF17107/PF17111
PF17111_005	KMQ48301.1	31	44	KMQ48422.1	182	200	PF17107/PF17111
PF17107_005	KNG47734.1	5	23	KNG47735.1	342	360	PF01048
PF17111_006	KNG47734.1	4	26	KNG47735.1	341	366	PF01048
NANBNtm_015	KOS39556.1	8	26	KOS39554.1	504	520	PF14479
PF14479_004	KOS39556.1	5	22	KOS39554.1	500	518	PF14479
NANBNtm_015	KOS40823.1	6	23	KOS40824.1	256	274	PF17107/PF17111
PF17107_005	KOS40823.1	10	22	KOS40824.1	255	272	PF17107/PF17111
PF17111_006	KOS40823.1	10	23	KOS40824.1	253	276	PF17107/PF17111
NANBNtm_023	KPM42215.1	3	26	KPM42214.1	359	376	PF05057/PF07819
PF17107_001	KPM42215.1	5	26	KPM42214.1	347	371	PF05057/PF07819
PF17111_005	KPM42215.1	8	26	KPM42214.1	349	367	PF05057/PF07819
NANBNtm_035	KPM45221.1	15	26	KPM45222.1	338	351	PF01048
PF01048_010	KPM45221.1	11	29	KPM45222.1	333	354	PF01048
PF01048_024	KUL82098.1	57	70	KUL82103.1	358	378	PF01048
PF07819_017	KUL82098.1	57	80	KUL82103.1	351	382	PF01048
PF07819_017	KUL82100.1	13	41	KUL82103.1	351	382	PF01048
PF17111_006	KUM62312.1	9	24	KUM62313.1	253	276	PF17111
NANBNtm_015	KUM66967.1	8	26	KUM66966.1	504	520	PF14479
PF14479_004	KUM66967.1	5	22	KUM66966.1	500	518	PF14479
PF17111_006	KUM66967.1	11	25	KUM66966.1	502	526	PF14479
PF01048_013	KUM66967.1	12	24	KUM66971.1	266	282	PF05057/PF07819/PF12697
PF14479_004	KUM66967.1	5	22	KUM66971.1	263	281	PF05057/PF07819/PF12697
PF17107_005	KUM66967.1	12	24	KUM66971.1	266	282	PF05057/PF07819/PF12697
PF17111_006	KUM66967.1	11	25	KUM66971.1	266	289	PF05057/PF07819/PF12697
NANBNtm_023	KXH35434.1	6	27	KXH35435.1	370	393	PF01048
PF17107_001	KXH35434.1	6	30	KXH35435.1	373	397	PF01048
PF17111_005	KXH35434.1	9	26	KXH35435.1	375	392	PF01048
PF07819_017	KXH63431.1	21	50	KXH63433.1	374	403	PF05057/PF07819
PF14479_001	KXL48428.1	14	29	KXL48427.1	278	298	PF14479/PF17111
PF14479_003	KXL48428.1	13	30	KXL48427.1	241	265	PF14479/PF17111
PF14479_001	KYG41272.1	14	29	KYG41271.1	282	302	PF14479/PF17111
PF14479_003	KYG41272.1	13	30	KYG41271.1	245	269	PF14479/PF17111
NANBNtm_035	KZL72125.1	60	73	KZL72126.1	343	356	PF01048
PF01048_010	KZL72125.1	57	76	KZL72126.1	339	361	PF01048
NANBNtm_020	KZL73005.1	3	26	KZL72960.1	368	387	PF01048
PF01048_022	KZL73005.1	4	22	KZL72960.1	366	386	PF01048
NANBNtm_035	KZL75752.1	42	55	KZL75744.1	343	356	PF01048
PF01048_010	KZL75752.1	37	58	KZL75744.1	338	361	PF01048
NANBNtm_015	KZM25282.1	7	24	KZM25280.1	346	362	PF01048
PF01048_013	KZM25282.1	6	23	KZM25280.1	344	362	PF01048
PF17107_005	KZM25282.1	6	23	KZM25280.1	344	362	PF01048
PF17111_006	KZM25282.1	6	24	KZM25280.1	344	368	PF01048
NANBNtm_028	OAA72906.1	6	22	OAA72907.1	248	263	PF14479/PF17111
PF14479_001	OAA72906.1	5	21	OAA72907.1	246	264	PF14479/PF17111
PF14479_009	OAA72906.1	7	21	OAA72907.1	247	263	PF14479/PF17111
PF17111_004	OAA72906.1	4	21	OAA72907.1	211	229	PF14479/PF17111
NANBNtm_023	OAL70008.1	30	54	OAL70006.1	177	200	PF17107/PF17111
PF01048_024	OAL70008.1	34	58	OAL70006.1	181	205	PF17107/PF17111
PF17107_001	OAL70008.1	31	48	OAL70006.1	170	195	PF17107/PF17111
PF17107_001	OAL70008.1	31	48	OAL70006.1	185	201	PF17107/PF17111
PF17111_005	OAL70008.1	31	44	OAL70006.1	173	191	PF17107/PF17111
PF17111_005	OAL70008.1	31	44	OAL70006.1	182	200	PF17107/PF17111
PF17111_008	OAP54479.1	5	22	OAP54480.1	242	266	PF17111
NANBNtm_028	OAP57332.1	9	23	OAP57334.1	258	273	PF14479/PF17111
NANBNtm_023	OBR09878.1	17	37	OBR09879.1	362	382	PF01048
NANBNtm_023	OBR09878.1	17	37	OBR09879.1	369	392	PF01048
PF01048_024	OBR09878.1	18	42	OBR09879.1	373	397	PF01048
PF17107_001	OBR09878.1	17	37	OBR09879.1	364	387	PF01048
PF17107_001	OBR09878.1	17	37	OBR09879.1	376	393	PF01048
PF17111_005	OBR09878.1	19	37	OBR09879.1	365	383	PF01048
PF17111_005	OBR09878.1	19	37	OBR09879.1	374	392	PF01048
PF14479_001	OBS23225.1	7	26	OBS23224.1	261	282	PF14479
PF14479_003	OBT38473.1	11	32	OBT38472.1	252	272	PF14479/PF17111
PF17111_004	OBT38473.1	9	31	OBT38472.1	248	273	PF14479/PF17111
PF01048_013	OBT39270.1	5	23	OBT39258.1	250	268	PF17107/PF17111
PF01048_013	OBT39271.1	11	23	OBT39258.1	250	268	PF17107/PF17111
PF17107_005	OBT39270.1	5	23	OBT39258.1	250	268	PF17107/PF17111
PF17107_005	OBT39271.1	11	23	OBT39258.1	250	268	PF17107/PF17111
PF17111_006	OBT39270.1	5	24	OBT39258.1	249	274	PF17107/PF17111
PF17111_006	OBT39271.1	11	24	OBT39258.1	249	274	PF17107/PF17111
PF01048_013	OBT39270.1	5	23	OBT39272.1	247	265	PF17107/PF17111
PF01048_013	OBT39271.1	11	23	OBT39272.1	247	265	PF17107/PF17111
PF17107_005	OBT39270.1	5	23	OBT39272.1	247	265	PF17107/PF17111
PF17107_005	OBT39271.1	11	23	OBT39272.1	247	265	PF17107/PF17111
PF17111_006	OBT39270.1	5	24	OBT39272.1	247	271	PF17107/PF17111
PF17111_006	OBT39271.1	11	24	OBT39272.1	247	271	PF17107/PF17111
PF14479_001	OBT40532.1	12	31	OBT40522.1	253	274	PF14479/PF17111
PF14479_003	OBT40532.1	11	32	OBT40522.1	222	244	PF14479/PF17111
PF17111_004	OBT40532.1	9	31	OBT40522.1	248	273	PF14479/PF17111
PF14479_003	OBT54069.1	13	32	OBT54074.1	222	244	PF14479/PF17111
PF14479_003	OBT54069.1	13	32	OBT54074.1	252	272	PF14479/PF17111
PF14479_003	OBW64139.1	8	28	OBW64140.1	220	244	PF14479
NANBNtm_028	OCT45310.1	9	23	OCT45308.1	258	275	PF14479/PF17111
PF14479_009	OCT45310.1	13	22	OCT45308.1	228	244	PF14479/PF17111
PF14479_009	OCT45310.1	13	22	OCT45308.1	258	275	PF14479/PF17111
PF01048_013	OGE49635.1	11	23	OGE49657.1	256	272	PF07819
PF14479_004	OGE49635.1	4	21	OGE49657.1	253	271	PF07819
PF17107_005	OGE49635.1	11	23	OGE49657.1	256	272	PF07819
PF17111_006	OGE49635.1	10	24	OGE49657.1	256	279	PF07819
PF01048_010	OHW95965.1	53	74	OHW95966.1	334	356	PF01048
PF01048_010	OHW95967.1	15	31	OHW95966.1	334	356	PF01048
NANBNtm_020	OHX00891.1	3	26	OHX00890.1	368	390	PF01048
PF01048_022	OHX00891.1	4	22	OHX00890.1	366	389	PF01048
PF17111_004	OJD10872.1	20	41	OJD10871.1	237	259	PF17111
NANBNtm_035	OLN95573.1	54	67	OLN95569.1	336	349	PF01048
PF01048_024	OOO05203.1	13	35	OOO05204.1	347	370	PF01048
PF07819_017	OOO05203.1	13	41	OOO05204.1	346	374	PF01048
PF17100_010	OOO05203.1	23	41	OOO05204.1	357	374	PF01048
NANBNtm_035	OOQ86219.1	30	43	OOQ86218.1	345	358	PF01048
PF01048_010	OOQ86219.1	29	48	OOQ86218.1	340	360	PF01048
PF14479_001	OPB43886.1	9	26	OPB43885.1	228	248	PF14479/PF17111
PF14479_003	OPB43886.1	13	28	OPB43885.1	231	250	PF14479/PF17111
PF17111_004	OPB43886.1	8	26	OPB43885.1	223	248	PF14479/PF17111
PF14479_004	OQD70846.1	5	22	OQD71549.1	284	302	PF07819/PF12697
PF17111_006	OQD70846.1	11	25	OQD71549.1	287	310	PF07819/PF12697
NANBNtm_015	OQD70846.1	8	26	OQD71814.1	504	520	PF14479
PF14479_004	OQD70846.1	5	22	OQD71814.1	500	518	PF14479
PF17111_006	OQD70846.1	11	25	OQD71814.1	502	526	PF14479
NANBNtm_015	OQD74234.1	6	23	OQD74237.1	317	335	PF01048
PF01048_013	OQD74234.1	4	22	OQD74237.1	315	333	PF01048
PF17107_005	OQD74234.1	4	22	OQD74237.1	315	333	PF01048
PF17111_006	OQD74234.1	4	23	OQD74237.1	314	338	PF01048
PF17107_005	OQD90284.1	23	32	OQD90251.1	342	360	PF01048
PF17111_006	OQD90284.1	23	35	OQD90251.1	342	361	PF01048
NANBNtm_015	OQD92511.1	6	24	OQD92527.1	503	519	PF14479
PF01048_013	OQE24399.1	9	20	OQE24348.1	238	256	PF17107/PF17111
PF17107_005	OQE24399.1	9	23	OQE24348.1	238	256	PF17107/PF17111
PF17111_006	OQE24399.1	10	24	OQE24348.1	237	262	PF17107/PF17111
NANBNtm_023	OQE25540.1	3	27	OQE25252.1	361	380	PF01048
PF17107_001	OQE25540.1	7	28	OQE25252.1	351	376	PF01048
NANBNtm_023	OQE41123.1	13	35	OQE41012.1	176	199	PF17107/PF17111
PF17107_001	OQE41123.1	12	31	OQE41012.1	169	194	PF17107/PF17111
PF17111_005	OQE41123.1	12	27	OQE41012.1	172	190	PF17107/PF17111
NANBNtm_023	OQE41123.1	13	35	OQE41347.1	272	293	PF17107
PF17107_001	OQE41123.1	12	31	OQE41347.1	264	288	PF17107
PF17111_005	OQE41123.1	12	27	OQE41347.1	266	284	PF17107
NANBNtm_023	OQO14028.1	14	33	OQO14029.1	180	203	PF17107/PF17111
PF17111_005	OQO14028.1	17	33	OQO14029.1	185	203	PF17107/PF17111
PF17111_008	OQV11244.1	5	22	OQV11243.1	242	266	PF17111
PF17111_008	OQV11244.1	5	22	OQV11243.1	269	291	PF17111
PF17111_008	ORY60787.1	9	26	ORY60788.1	207	231	PF17107/PF17111
NANBNtm_015	OTA82915.1	9	26	OTA82916.1	246	262	PF17107/PF17111
PF01048_013	OTA82915.1	7	25	OTA82916.1	244	262	PF17107/PF17111
PF17107_005	OTA82915.1	7	25	OTA82916.1	244	262	PF17107/PF17111
PF17111_006	OTA82915.1	7	30	OTA82916.1	244	268	PF17107/PF17111
NANBNtm_015	PCD20331.1	10	28	PCD20332.1	249	267	PF17107/PF17111
NANBNtm_015	PCD20337.1	10	27	PCD20332.1	249	267	PF17107/PF17111
PF01048_013	PCD20331.1	8	26	PCD20332.1	247	265	PF17107/PF17111
PF17107_005	PCD20331.1	8	26	PCD20332.1	247	265	PF17107/PF17111
PF17111_006	PCD20331.1	8	28	PCD20332.1	246	269	PF17107/PF17111
NANBNtm_015	PCD20331.1	10	28	PCD20335.1	250	268	PF17107/PF17111
NANBNtm_015	PCD20337.1	10	27	PCD20335.1	250	268	PF17107/PF17111
PF01048_013	PCD20331.1	8	26	PCD20335.1	248	266	PF17107/PF17111
PF17107_005	PCD20331.1	8	26	PCD20335.1	248	266	PF17107/PF17111
PF17111_006	PCD20331.1	8	28	PCD20335.1	247	271	PF17107/PF17111
NANBNtm_028	PCD21680.1	8	24	PCD21681.1	266	281	PF14479/PF17111
PF14479_001	PCD21680.1	4	22	PCD21681.1	226	246	PF14479/PF17111
PF17111_004	PCD21680.1	4	21	PCD21681.1	221	246	PF14479/PF17111
PF14479_001	PCD25331.1	10	26	PCD25332.1	261	282	PF14479
PF17111_004	PCD25331.1	6	26	PCD25332.1	259	281	PF14479
NANBNtm_023	PCD31295.1	53	75	PCD31294.1	322	344	PF05057/PF07819
PF07819_017	PCD31295.1	57	85	PCD31294.1	326	353	PF05057/PF07819
PF01048_015	PCD34864.1	9	24	PCD34865.1	362	387	PF01048
NANBNtm_023	PCD46475.1	20	45	PCD46474.1	166	185	PF17107/PF17111
NANBNtm_015	PGH06950.1	5	23	PGH06953.1	504	520	PF14479
PF14479_004	PGH06950.1	3	19	PGH06953.1	500	518	PF14479
PF17111_006	PGH06950.1	8	22	PGH06953.1	502	526	PF14479
PF01048_013	PGH06950.1	9	21	PGH06954.1	275	291	PF05057/PF07819/PF12697
PF14479_004	PGH06950.1	3	19	PGH06954.1	272	290	PF05057/PF07819/PF12697
PF17107_005	PGH06950.1	9	21	PGH06954.1	275	291	PF05057/PF07819/PF12697
PF17111_006	PGH06950.1	8	22	PGH06954.1	275	298	PF05057/PF07819/PF12697
NANBNtm_015	PIA96287.1	36	53	PIA96288.1	250	267	PF17107/PF17111
PF17107_005	PIA96287.1	36	48	PIA96288.1	248	266	PF17107/PF17111
PF17111_006	PIA96287.1	36	53	PIA96288.1	247	271	PF17107/PF17111
PF17111_004	PNP48902.1	4	27	PNP48901.1	224	248	PF14479
PF17107_005	PNP59222.1	8	26	PNP59223.1	248	266	PF17107/PF17111
PF17111_006	PNP59222.1	8	27	PNP59223.1	247	271	PF17107/PF17111
PF01048_015	PNP80499.1	9	24	PNP80500.1	362	387	PF01048
PF17111_004	PON26439.1	4	27	PON26440.1	224	248	PF14479
NANBNtm_015	POR32818.1	9	27	POR32819.1	248	264	PF17107/PF17111
PF01048_013	POR32818.1	7	25	POR32819.1	247	264	PF17107/PF17111
PF17107_005	POR32818.1	7	25	POR32819.1	247	264	PF17107/PF17111
PF17111_006	POR32818.1	6	26	POR32819.1	246	269	PF17107/PF17111
NANBNtm_015	PQE30879.1	9	26	PQE30883.1	322	339	PF05057/PF07819
PF14479_004	PQE30879.1	9	22	PQE30883.1	318	335	PF05057/PF07819
PF17111_006	PQE30879.1	9	25	PQE30883.1	319	339	PF05057/PF07819
PF01048_013	PSN58828.1	5	23	PSN58827.1	611	629	PF01048
PF17107_005	PSN58828.1	5	23	PSN58827.1	611	629	PF01048
PF17111_006	PSN58828.1	5	26	PSN58827.1	610	635	PF01048
PF01048_022	PTB48834.1	5	19	PTB48836.1	359	384	PF01048
PF01048_015	QGI81407.1	9	24	QGI81408.1	369	394	PF01048
PF14479_001	QGI99436.1	10	26	QGI99437.1	261	282	PF14479
PF17111_004	QGI99436.1	10	26	QGI99437.1	258	281	PF14479
PF01048_015	SCN63944.1	9	24	SCN63945.1	362	387	PF01048
PF01048_015	SCN77012.1	9	24	SCN77015.1	362	387	PF01048
NANBNtm_015	SCN82178.1	10	26	SCN82176.1	250	267	PF17107/PF17111
PF01048_013	SCN82178.1	11	26	SCN82176.1	248	266	PF17107/PF17111
PF17107_005	SCN82178.1	11	26	SCN82176.1	248	266	PF17107/PF17111
PF17111_006	SCN82178.1	11	28	SCN82176.1	247	271	PF17107/PF17111
NANBNtm_015	SCO06126.1	10	26	SCO06129.1	250	267	PF17107/PF17111
PF01048_013	SCO06126.1	11	26	SCO06129.1	248	266	PF17107/PF17111
PF17107_005	SCO06126.1	11	26	SCO06129.1	248	266	PF17107/PF17111
PF17111_006	SCO06126.1	11	28	SCO06129.1	247	271	PF17107/PF17111
NANBNtm_023	SCO12049.1	58	76	SCO12048.1	317	339	PF05057/PF07819
PF07819_017	SCO12049.1	62	77	SCO12048.1	321	348	PF05057/PF07819
NANBNtm_015	SCO18798.1	10	26	SCO18801.1	250	267	PF17107/PF17111
PF01048_013	SCO18798.1	11	26	SCO18801.1	248	266	PF17107/PF17111
PF17107_005	SCO18798.1	11	26	SCO18801.1	248	266	PF17107/PF17111
PF17111_006	SCO18798.1	11	28	SCO18801.1	247	271	PF17107/PF17111
PF14479_001	SCO19465.1	10	26	SCO19463.1	261	282	PF14479
PF17111_004	SCO19465.1	10	26	SCO19463.1	258	281	PF14479
PF14479_001	SCO24918.1	10	26	SCO24916.1	261	282	PF14479
PF17111_004	SCO24918.1	10	26	SCO24916.1	258	281	PF14479
PF14479_001	SCO25305.1	10	26	SCO25307.1	261	282	PF14479
PF17111_004	SCO25305.1	10	26	SCO25307.1	258	281	PF14479
PF14479_001	SCO52508.1	10	26	SCO52507.1	261	282	PF14479
PF17111_004	SCO52508.1	10	26	SCO52507.1	258	281	PF14479
PF14479_001	SCO53969.1	10	26	SCO53968.1	261	282	PF14479
PF17111_004	SCO53969.1	10	26	SCO53968.1	258	281	PF14479
NANBNtm_028	SCO75794.1	5	22	SCO75793.1	264	281	PF14479/PF17111
PF14479_001	SCO75794.1	6	22	SCO75793.1	226	246	PF14479/PF17111
PF14479_001	SCO75794.1	6	22	SCO75793.1	262	283	PF14479/PF17111
PF17111_004	SCO78478.1	13	33	SCO78477.1	222	246	PF14479/PF17111
PF07819_017	SCO87656.1	36	65	SCO87658.1	352	381	PF05057/PF07819
PF07819_017	SCO87659.1	44	73	SCO87658.1	352	381	PF05057/PF07819
PF17100_010	SCO87656.1	48	65	SCO87658.1	364	381	PF05057/PF07819
PF17100_010	SCO87659.1	56	73	SCO87658.1	364	381	PF05057/PF07819
PF14479_001	SCO92149.1	10	26	SCO92150.1	261	282	PF14479
PF17111_004	SCO92149.1	6	26	SCO92150.1	259	281	PF14479
NANBNtm_015	VTT58634.1	10	26	VTT58635.1	250	267	PF17107/PF17111
PF01048_013	VTT58634.1	11	26	VTT58635.1	248	266	PF17107/PF17111
PF17107_005	VTT58634.1	11	26	VTT58635.1	248	266	PF17107/PF17111
PF17111_006	VTT58634.1	11	28	VTT58635.1	247	271	PF17107/PF17111
