# Supplementary material for: Exploring a diverse world of effector domains and amyloid signaling motifs in fungal NLR proteins
Source: PLoS Comput Biol. 2022 Dec 21;18(12):e1010787. doi: 10.1371/journal.pcbi.1010787 (PMC9815663; doi:10.1371/journal.pcbi.1010787)
Supplement: S6 Table — The table is based on S6 and S7 Data and S11 Data. See Computational methods for details. (CSV) [file pcbi.1010787.s007.csv]

mot_id	ntm_id	ntm_mot_beg	ntm_mot_end	ctm_id	ctm_mot_beg	ctm_mot_end	bioproject	biosample	tax_name	ctm_mot_assoc_to_homolog_of
NLR28	CCF38037.1	18	43	CCF38036.1	373	397	PRJNA47061	SAMEA3138427	Colletotrichum higginsianum	PF01048
NLR13	CEF88745.1	16	38	CEF76053.1	262	282	PRJEB5475	SAMEA3283145	Fusarium graminearum	PF14479/PF17111
NLR07	CEJ57454.1	7	28	CEO58892.1	246	266	PRJEB7514	SAMEA2820536	Penicillium brasilianum	PF17107/PF17111
NLR07	CEJ61224.1	22	39	CEO58892.1	246	266	PRJEB7514	SAMEA2820536	Penicillium brasilianum	PF17107/PF17111
NLR07	CEJ62356.1	6	28	CEO58892.1	246	266	PRJEB7514	SAMEA2820536	Penicillium brasilianum	PF17107/PF17111
NLR07	CEJ62482.1	17	31	CEO58892.1	246	266	PRJEB7514	SAMEA2820536	Penicillium brasilianum	PF17107/PF17111
NLR07	CEJ62554.1	6	28	CEO58892.1	246	266	PRJEB7514	SAMEA2820536	Penicillium brasilianum	PF17107/PF17111
NLR07	CEJ62576.1	6	27	CEO58892.1	246	266	PRJEB7514	SAMEA2820536	Penicillium brasilianum	PF17107/PF17111
NLR07	CEJ62687.1	9	26	CEO58892.1	246	266	PRJEB7514	SAMEA2820536	Penicillium brasilianum	PF17107/PF17111
NLR07	CEJ62717.1	6	27	CEO58892.1	246	266	PRJEB7514	SAMEA2820536	Penicillium brasilianum	PF17107/PF17111
NLR07	CEJ62843.1	6	27	CEO58892.1	246	266	PRJEB7514	SAMEA2820536	Penicillium brasilianum	PF17107/PF17111
NLR07	CEO58318.1	6	25	CEO58892.1	246	266	PRJEB7514	SAMEA2820536	Penicillium brasilianum	PF17107/PF17111
NLR07	CEO59708.1	6	28	CEO58892.1	246	266	PRJEB7514	SAMEA2820536	Penicillium brasilianum	PF17107/PF17111
NLR07	CRG89233.1	8	29	CRG89234.1	507	522	PRJEB8788	SAMEA3344808	Talaromyces islandicus	PF14479
NLR07	CRL19521.1	5	23	CRL18879.1	503	518	PRJEB4962	SAMEA3138840	Penicillium camemberti	PF14479
NLR07	CRL21329.1	8	27	CRL18879.1	503	518	PRJEB4962	SAMEA3138840	Penicillium camemberti	PF14479
NLR07	CRL24535.1	8	29	CRL18879.1	503	518	PRJEB4962	SAMEA3138840	Penicillium camemberti	PF14479
NLR07	CRL27355.1	5	23	CRL18879.1	503	518	PRJEB4962	SAMEA3138840	Penicillium camemberti	PF14479
NLR07	CRL27575.1	6	27	CRL18879.1	503	518	PRJEB4962	SAMEA3138840	Penicillium camemberti	PF14479
NLR07	CRL31138.1	10	31	CRL18879.1	503	518	PRJEB4962	SAMEA3138840	Penicillium camemberti	PF14479
NLR07	CRL19521.1	5	23	CRL20533.1	258	276	PRJEB4962	SAMEA3138840	Penicillium camemberti	PF17107/PF17111
NLR07	CRL21329.1	8	27	CRL20533.1	258	276	PRJEB4962	SAMEA3138840	Penicillium camemberti	PF17107/PF17111
NLR07	CRL24535.1	8	29	CRL20533.1	258	276	PRJEB4962	SAMEA3138840	Penicillium camemberti	PF17107/PF17111
NLR07	CRL27355.1	5	23	CRL20533.1	258	276	PRJEB4962	SAMEA3138840	Penicillium camemberti	PF17107/PF17111
NLR07	CRL27575.1	6	27	CRL20533.1	258	276	PRJEB4962	SAMEA3138840	Penicillium camemberti	PF17107/PF17111
NLR07	CRL31138.1	10	31	CRL20533.1	258	276	PRJEB4962	SAMEA3138840	Penicillium camemberti	PF17107/PF17111
NLR07	CRL19521.1	5	23	CRL29984.1	346	363	PRJEB4962	SAMEA3138840	Penicillium camemberti	PF01048
NLR07	CRL21329.1	8	27	CRL29984.1	346	363	PRJEB4962	SAMEA3138840	Penicillium camemberti	PF01048
NLR07	CRL24535.1	8	29	CRL29984.1	346	363	PRJEB4962	SAMEA3138840	Penicillium camemberti	PF01048
NLR07	CRL27355.1	5	23	CRL29984.1	346	363	PRJEB4962	SAMEA3138840	Penicillium camemberti	PF01048
NLR07	CRL27575.1	6	27	CRL29984.1	346	363	PRJEB4962	SAMEA3138840	Penicillium camemberti	PF01048
NLR07	CRL31138.1	10	31	CRL29984.1	346	363	PRJEB4962	SAMEA3138840	Penicillium camemberti	PF01048
NLR28	CVK97834.1	51	86	CVK97835.1	334	353	PRJEB9886	SAMEA3862492	Fusarium proliferatum	PF05057/PF07819
NLR28	CVL05449.1	51	86	CVL05451.1	321	340	PRJEB9887	SAMEA3862491	Fusarium mangiferae	PF05057/PF07819
NLR28	CZR41588.1	51	86	CZR41587.1	321	340	PRJEB9885	SAMEA3862493	Fusarium proliferatum ET1	PF05057/PF07819
NLR07	CZR51282.1	7	29	CZR51281.1	253	270	PRJEB12348	SAMEA3883069	Phialocephala subalpina	PF17107/PF17111
NLR07	CZR52799.1	18	33	CZR51281.1	253	270	PRJEB12348	SAMEA3883069	Phialocephala subalpina	PF17107/PF17111
NLR07	CZR68085.1	6	27	CZR51281.1	253	270	PRJEB12348	SAMEA3883069	Phialocephala subalpina	PF17107/PF17111
NLR28	DAA77537.1	34	61	DAA77535.1	181	205	PRJNA296950	SAMN05163190	Trichophyton benhamiae CBS 112371	PF17107/PF17111
NLR28	EGD95927.1	34	61	EGD95925.1	181	205	PRJNA38223	SAMN02953761	Trichophyton tonsurans CBS 112818	PF17107/PF17111
NLR28	EGE01227.1	34	61	EGE01229.1	181	205	PRJNA20577	SAMN02953737	Trichophyton equinum CBS 127.97	PF17107/PF17111
NLR28	ELA24066.1	4	30	ELA24065.1	363	380	PRJNA171218	SAMN02981487	Colletotrichum fructicola Nara gc5	PF01048
NLR28	ELA32816.1	17	40	ELA24065.1	363	380	PRJNA171218	SAMN02981487	Colletotrichum fructicola Nara gc5	PF01048
NLR28	ELA34023.1	19	41	ELA24065.1	363	380	PRJNA171218	SAMN02981487	Colletotrichum fructicola Nara gc5	PF01048
NLR28	ELA24066.1	4	30	ELA28298.1	280	305	PRJNA171218	SAMN02981487	Colletotrichum fructicola Nara gc5	PF01048
NLR28	ELA32816.1	17	40	ELA28298.1	280	305	PRJNA171218	SAMN02981487	Colletotrichum fructicola Nara gc5	PF01048
NLR28	ELA34023.1	19	41	ELA28298.1	280	305	PRJNA171218	SAMN02981487	Colletotrichum fructicola Nara gc5	PF01048
NLR07	EMR84639.1	2	23	EMR84638.1	257	272	PRJNA188482	SAMN01910430	Botrytis cinerea BcDW1	PF17107/PF17111
NLR13	EMT72092.1	5	28	EMT74561.1	257	278	PRJNA174275	SAMN02981461	Fusarium odoratissimum	PF14479/PF17111
NLR32	EQB50683.1	4	25	EQB50682.1	333	349	PRJNA176412	SAMN02981466	Colletotrichum gloeosporioides Cg-14	PF01048
NLR28	EQB43709.1	18	41	EQB55744.1	364	381	PRJNA176412	SAMN02981466	Colletotrichum gloeosporioides Cg-14	PF01048
NLR28	EQB43709.1	18	41	EQB55744.1	376	396	PRJNA176412	SAMN02981466	Colletotrichum gloeosporioides Cg-14	PF01048
NLR28	EQB56566.1	41	67	EQB55744.1	364	381	PRJNA176412	SAMN02981466	Colletotrichum gloeosporioides Cg-14	PF01048
NLR28	EQB56566.1	41	67	EQB55744.1	376	396	PRJNA176412	SAMN02981466	Colletotrichum gloeosporioides Cg-14	PF01048
NLR28	EQB43709.1	18	41	EQB58110.1	365	390	PRJNA176412	SAMN02981466	Colletotrichum gloeosporioides Cg-14	PF01048
NLR28	EQB56566.1	41	67	EQB58110.1	365	390	PRJNA176412	SAMN02981466	Colletotrichum gloeosporioides Cg-14	PF01048
NLR32	EWC44493.1	43	62	EWC44494.1	340	357	PRJNA67941	SAMN02981537	Drechslerella stenobrocha 248	PF01048
NLR13	EWZ28671.1	12	32	EWZ28672.1	259	281	PRJNA67069	SAMN02981332	Fusarium oxysporum Fo47	PF14479/PF17111
NLR13	EWZ36198.1	16	37	EWZ28672.1	259	281	PRJNA67069	SAMN02981332	Fusarium oxysporum Fo47	PF14479/PF17111
NLR13	EXA28436.1	2	23	EXA28450.1	261	282	PRJNA72771	SAMN02981366	Fusarium oxysporum f. sp. pisi HDV247	PF14479/PF17111
NLR13	EXA35068.1	5	28	EXA28450.1	261	282	PRJNA72771	SAMN02981366	Fusarium oxysporum f. sp. pisi HDV247	PF14479/PF17111
NLR28	EXK38297.1	61	85	EXK38296.1	312	331	PRJNA73541	SAMN02981378	Fusarium oxysporum f. sp. melonis 26406	PF05057/PF07819
NLR28	EXK93331.1	61	85	EXK93330.1	351	370	PRJNA73545	SAMN02981381	Fusarium oxysporum f. sp. raphani 54005	PF05057/PF07819
NLR13	EXL39652.1	4	27	EXL39651.1	257	278	PRJNA73535	SAMN02981376	Fusarium oxysporum f. sp. radicis-lycopersici 26381	PF14479/PF17111
NLR13	EXL45108.1	12	32	EXL39651.1	257	278	PRJNA73535	SAMN02981376	Fusarium oxysporum f. sp. radicis-lycopersici 26381	PF14479/PF17111
NLR28	EXL42956.1	53	89	EXL42957.1	326	349	PRJNA73535	SAMN02981376	Fusarium oxysporum f. sp. radicis-lycopersici 26381	PF05057/PF07819
NLR13	EXL39652.1	4	27	EXL51562.1	257	278	PRJNA73535	SAMN02981376	Fusarium oxysporum f. sp. radicis-lycopersici 26381	PF14479/PF17111
NLR13	EXL45108.1	12	32	EXL51562.1	257	278	PRJNA73535	SAMN02981376	Fusarium oxysporum f. sp. radicis-lycopersici 26381	PF14479/PF17111
NLR13	EXL90224.1	4	27	EXL90223.1	257	278	PRJNA73539	SAMN02981379	Fusarium odoratissimum NRRL 54006	PF14479/PF17111
NLR13	EXL98140.1	5	28	EXL90223.1	257	278	PRJNA73539	SAMN02981379	Fusarium odoratissimum NRRL 54006	PF14479/PF17111
NLR13	EXL99195.1	5	27	EXL90223.1	257	278	PRJNA73539	SAMN02981379	Fusarium odoratissimum NRRL 54006	PF14479/PF17111
NLR28	EXM00607.1	62	86	EXM00608.1	326	345	PRJNA73539	SAMN02981379	Fusarium odoratissimum NRRL 54006	PF05057/PF07819
NLR13	EXM14896.1	13	34	EXM14895.1	259	281	PRJNA73537	SAMN02981377	Fusarium oxysporum f. sp. vasinfectum 25433	PF14479/PF17111
NLR13	EXM20378.1	6	27	EXM14895.1	259	281	PRJNA73537	SAMN02981377	Fusarium oxysporum f. sp. vasinfectum 25433	PF14479/PF17111
NLR13	EXM20798.1	5	28	EXM14895.1	259	281	PRJNA73537	SAMN02981377	Fusarium oxysporum f. sp. vasinfectum 25433	PF14479/PF17111
NLR13	EYB23052.1	16	38	EYB33390.1	262	282	PRJNA235346	SAMN02585717	Fusarium graminearum	PF14479/PF17111
NLR13	EYB25401.1	6	28	EYB33390.1	262	282	PRJNA235346	SAMN02585717	Fusarium graminearum	PF14479/PF17111
NLR13	EYB33391.1	2	24	EYB33390.1	262	282	PRJNA235346	SAMN02585717	Fusarium graminearum	PF14479/PF17111
NLR28	EZF32162.1	34	61	EZF32164.1	181	205	PRJNA186827	SAMN01091669	Trichophyton interdigitale H6	PF17107/PF17111
NLR28	EZF39404.1	29	56	EZF39402.1	181	205	PRJNA186828	SAMN01091661	Trichophyton rubrum CBS 100081	PF17107/PF17111
NLR28	EZF71241.1	34	61	EZF71239.1	181	205	PRJNA186831	SAMN01091664	Trichophyton soudanense CBS 452.61	PF17107/PF17111
NLR28	EZG03672.1	34	61	EZG03670.1	181	205	PRJNA186832	SAMN01091665	Trichophyton rubrum CBS 735.88	PF17107/PF17111
NLR07	GAD95438.1	5	23	GAD95439.1	253	270	PRJDB1394	SAMD00036776	Paecilomyces variotii No. 5	PF17107/PF17111
NLR32	GAP93061.2	2	17	GAP93060.1	344	360	PRJDB3312	SAMD00023353	Rosellinia necatrix	PF01048
NLR07	GAQ09897.1	8	29	GAQ09896.1	504	519	PRJDB4311	SAMD00042548	Aspergillus lentulus	PF14479
NLR32	GAW20559.1	30	50	GAW20560.1	341	357	PRJDB4667	SAMD00048867	fungal sp. No.14919	PF01048
NLR32	KDN64500.1	12	32	KDN62015.1	338	359	PRJNA246670	SAMN02769489	Colletotrichum sublineola	PF01048
NLR07	KEY75290.1	6	28	KEY65955.1	381	402	PRJNA185811	SAMN01819009	Stachybotrys chartarum IBT 7711	PF01048
NLR07	KEY75290.1	6	28	KEY72596.1	344	360	PRJNA185811	SAMN01819009	Stachybotrys chartarum IBT 7711	PF01048
NLR07	KEY75290.1	6	28	KEY73994.1	350	367	PRJNA185811	SAMN01819009	Stachybotrys chartarum IBT 7711	PF01048
NLR07	KFA78635.1	6	28	KFA80249.1	362	383	PRJNA170468	SAMN01819007	Stachybotrys chartarum IBT 40288	PF01048
NLR07	KFA80243.1	12	32	KFA80249.1	362	383	PRJNA170468	SAMN01819007	Stachybotrys chartarum IBT 40288	PF01048
NLR07	KFA80919.1	7	21	KFA80249.1	362	383	PRJNA170468	SAMN01819007	Stachybotrys chartarum IBT 40288	PF01048
NLR07	KFA81273.1	6	28	KFA80249.1	362	383	PRJNA170468	SAMN01819007	Stachybotrys chartarum IBT 40288	PF01048
NLR07	KFA81552.1	55	77	KFA80249.1	362	383	PRJNA170468	SAMN01819007	Stachybotrys chartarum IBT 40288	PF01048
NLR07	KFA78635.1	6	28	KFA80922.1	253	270	PRJNA170468	SAMN01819007	Stachybotrys chartarum IBT 40288	PF17107/PF17111
NLR07	KFA80243.1	12	32	KFA80922.1	253	270	PRJNA170468	SAMN01819007	Stachybotrys chartarum IBT 40288	PF17107/PF17111
NLR07	KFA80919.1	7	21	KFA80922.1	253	270	PRJNA170468	SAMN01819007	Stachybotrys chartarum IBT 40288	PF17107/PF17111
NLR07	KFA81273.1	6	28	KFA80922.1	253	270	PRJNA170468	SAMN01819007	Stachybotrys chartarum IBT 40288	PF17107/PF17111
NLR07	KFA81552.1	55	77	KFA80922.1	253	270	PRJNA170468	SAMN01819007	Stachybotrys chartarum IBT 40288	PF17107/PF17111
NLR07	KFA78635.1	6	28	KFA81275.1	350	367	PRJNA170468	SAMN01819007	Stachybotrys chartarum IBT 40288	PF01048
NLR07	KFA80243.1	12	32	KFA81275.1	350	367	PRJNA170468	SAMN01819007	Stachybotrys chartarum IBT 40288	PF01048
NLR07	KFA80919.1	7	21	KFA81275.1	350	367	PRJNA170468	SAMN01819007	Stachybotrys chartarum IBT 40288	PF01048
NLR07	KFA81273.1	6	28	KFA81275.1	350	367	PRJNA170468	SAMN01819007	Stachybotrys chartarum IBT 40288	PF01048
NLR07	KFA81552.1	55	77	KFA81275.1	350	367	PRJNA170468	SAMN01819007	Stachybotrys chartarum IBT 40288	PF01048
NLR07	KFX45272.1	6	23	KFX45275.1	503	518	PRJNA251717	SAMN02191664	Talaromyces marneffei PM1	PF14479
NLR07	KFX45273.1	6	23	KFX45275.1	503	518	PRJNA251717	SAMN02191664	Talaromyces marneffei PM1	PF14479
NLR07	KFX45274.1	6	23	KFX45275.1	503	518	PRJNA251717	SAMN02191664	Talaromyces marneffei PM1	PF14479
NLR07	KFX45409.1	8	29	KFX45275.1	503	518	PRJNA251717	SAMN02191664	Talaromyces marneffei PM1	PF14479
NLR07	KFY17840.1	6	28	KFY18216.1	248	263	PRJNA216963	SAMN02400938	Pseudogymnoascus sp. VKM F-4246	PF17107/PF17111
NLR07	KFY18250.1	7	28	KFY18216.1	248	263	PRJNA216963	SAMN02400938	Pseudogymnoascus sp. VKM F-4246	PF17107/PF17111
NLR07	KFZ16002.1	7	28	KFZ16001.1	251	266	PRJNA216963	SAMN02400951	Pseudogymnoascus sp. VKM F-4520 (FW-2644)	PF17107/PF17111
NLR07	KFZ16002.1	7	28	KFZ24431.1	249	264	PRJNA216963	SAMN02400951	Pseudogymnoascus sp. VKM F-4520 (FW-2644)	PF17107/PF17111
NLR07	KGO66372.1	6	28	KGO73520.1	341	358	PRJNA255744	SAMN02928571	Penicillium expansum	PF01048
NLR07	KID85954.1	5	27	KID85955.1	375	391	PRJNA184755	SAMN03268433	Metarhizium guizhouense ARSEF 977	PF01048
NLR28	KOC12912.1	13	40	KJJ33121.1	354	367	PRJNA217045	SAMN03255771	Aspergillus flavus AF70	PF01048
NLR28	KJK68700.1	13	38	KJK68679.1	354	367	PRJNA219623	SAMN03255772	Aspergillus parasiticus SU-1	PF01048
NLR12	KKO96425.1	10	34	KKP03038.1	365	382	PRJNA252551	SAMN02851310	Trichoderma harzianum	PF01048
NLR12	KKO96442.1	9	34	KKP03038.1	365	382	PRJNA252551	SAMN02851310	Trichoderma harzianum	PF01048
NLR12	KKO97220.1	9	32	KKP03038.1	365	382	PRJNA252551	SAMN02851310	Trichoderma harzianum	PF01048
NLR12	KKO98172.1	13	30	KKP03038.1	365	382	PRJNA252551	SAMN02851310	Trichoderma harzianum	PF01048
NLR12	KKO98596.1	10	34	KKP03038.1	365	382	PRJNA252551	SAMN02851310	Trichoderma harzianum	PF01048
NLR12	KKP00035.1	1	25	KKP03038.1	365	382	PRJNA252551	SAMN02851310	Trichoderma harzianum	PF01048
NLR12	KKP01520.1	9	33	KKP03038.1	365	382	PRJNA252551	SAMN02851310	Trichoderma harzianum	PF01048
NLR12	KKP02375.1	6	26	KKP03038.1	365	382	PRJNA252551	SAMN02851310	Trichoderma harzianum	PF01048
NLR12	KKP03037.1	5	28	KKP03038.1	365	382	PRJNA252551	SAMN02851310	Trichoderma harzianum	PF01048
NLR12	KKP04664.1	9	31	KKP03038.1	365	382	PRJNA252551	SAMN02851310	Trichoderma harzianum	PF01048
NLR12	KKP05399.1	5	29	KKP03038.1	365	382	PRJNA252551	SAMN02851310	Trichoderma harzianum	PF01048
NLR12	KKP06788.1	5	29	KKP03038.1	365	382	PRJNA252551	SAMN02851310	Trichoderma harzianum	PF01048
NLR12	KKP07000.1	8	25	KKP03038.1	365	382	PRJNA252551	SAMN02851310	Trichoderma harzianum	PF01048
NLR28	KLO93175.1	51	86	KLO93176.1	321	340	PRJNA231623	SAMN03075940	Fusarium fujikuroi	PF05057/PF07819
NLR07	KLO97530.1	10	29	KLO97531.1	249	268	PRJNA231623	SAMN03075939	Fusarium fujikuroi	PF17107/PF17111
NLR28	KLP00638.1	51	86	KLP00637.1	321	340	PRJNA231623	SAMN03075939	Fusarium fujikuroi	PF05057/PF07819
NLR07	KOS36106.1	6	26	KOS39554.1	504	519	PRJNA277835	SAMN03776871	Penicillium nordicum	PF14479
NLR07	KOS36448.1	5	23	KOS39554.1	504	519	PRJNA277835	SAMN03776871	Penicillium nordicum	PF14479
NLR07	KOS36644.1	8	30	KOS39554.1	504	519	PRJNA277835	SAMN03776871	Penicillium nordicum	PF14479
NLR07	KOS37386.1	8	27	KOS39554.1	504	519	PRJNA277835	SAMN03776871	Penicillium nordicum	PF14479
NLR07	KOS37806.1	5	20	KOS39554.1	504	519	PRJNA277835	SAMN03776871	Penicillium nordicum	PF14479
NLR07	KOS39556.1	8	29	KOS39554.1	504	519	PRJNA277835	SAMN03776871	Penicillium nordicum	PF14479
NLR07	KOS40823.1	5	22	KOS39554.1	504	519	PRJNA277835	SAMN03776871	Penicillium nordicum	PF14479
NLR07	KOS43788.1	5	27	KOS39554.1	504	519	PRJNA277835	SAMN03776871	Penicillium nordicum	PF14479
NLR07	KOS44075.1	6	28	KOS39554.1	504	519	PRJNA277835	SAMN03776871	Penicillium nordicum	PF14479
NLR07	KOS44516.1	7	28	KOS39554.1	504	519	PRJNA277835	SAMN03776871	Penicillium nordicum	PF14479
NLR07	KOS36106.1	6	26	KOS40824.1	255	275	PRJNA277835	SAMN03776871	Penicillium nordicum	PF17107/PF17111
NLR07	KOS36448.1	5	23	KOS40824.1	255	275	PRJNA277835	SAMN03776871	Penicillium nordicum	PF17107/PF17111
NLR07	KOS36644.1	8	30	KOS40824.1	255	275	PRJNA277835	SAMN03776871	Penicillium nordicum	PF17107/PF17111
NLR07	KOS37386.1	8	27	KOS40824.1	255	275	PRJNA277835	SAMN03776871	Penicillium nordicum	PF17107/PF17111
NLR07	KOS37806.1	5	20	KOS40824.1	255	275	PRJNA277835	SAMN03776871	Penicillium nordicum	PF17107/PF17111
NLR07	KOS39556.1	8	29	KOS40824.1	255	275	PRJNA277835	SAMN03776871	Penicillium nordicum	PF17107/PF17111
NLR07	KOS40823.1	5	22	KOS40824.1	255	275	PRJNA277835	SAMN03776871	Penicillium nordicum	PF17107/PF17111
NLR07	KOS43788.1	5	27	KOS40824.1	255	275	PRJNA277835	SAMN03776871	Penicillium nordicum	PF17107/PF17111
NLR07	KOS44075.1	6	28	KOS40824.1	255	275	PRJNA277835	SAMN03776871	Penicillium nordicum	PF17107/PF17111
NLR07	KOS44516.1	7	28	KOS40824.1	255	275	PRJNA277835	SAMN03776871	Penicillium nordicum	PF17107/PF17111
NLR32	KPM45221.1	9	29	KPM38144.1	177	197	PRJNA292426	SAMN03975979	Neonectria ditissima	PF01048
NLR32	KPM45221.1	9	29	KPM45222.1	335	354	PRJNA292426	SAMN03975979	Neonectria ditissima	PF01048
NLR07	KUL81305.1	12	32	KUL81942.1	376	389	PRJNA291496	SAMN03944927	Talaromyces verruculosus	PF14479
NLR07	KUL81410.1	12	26	KUL81942.1	376	389	PRJNA291496	SAMN03944927	Talaromyces verruculosus	PF14479
NLR07	KUL87941.1	12	29	KUL81942.1	376	389	PRJNA291496	SAMN03944927	Talaromyces verruculosus	PF14479
NLR28	KUL82098.1	56	80	KUL82103.1	361	375	PRJNA291496	SAMN03944927	Talaromyces verruculosus	PF01048
NLR28	KUL82100.1	13	40	KUL82103.1	361	375	PRJNA291496	SAMN03944927	Talaromyces verruculosus	PF01048
NLR07	KUM65315.1	8	27	KUM66966.1	504	519	PRJNA277835	SAMN03784687	Penicillium freii	PF14479
NLR07	KUM66967.1	8	29	KUM66966.1	504	519	PRJNA277835	SAMN03784687	Penicillium freii	PF14479
NLR07	KUM65315.1	8	27	KUM66971.1	268	282	PRJNA277835	SAMN03784687	Penicillium freii	PF05057/PF07819/PF12697
NLR07	KUM66967.1	8	29	KUM66971.1	268	282	PRJNA277835	SAMN03784687	Penicillium freii	PF05057/PF07819/PF12697
NLR07	KXG45629.1	6	23	KXG45628.1	337	358	PRJNA289974	SAMN03860337	Penicillium griseofulvum	PF01048
NLR07	KXG46843.1	6	27	KXG45628.1	337	358	PRJNA289974	SAMN03860337	Penicillium griseofulvum	PF01048
NLR28	KXX73738.1	29	56	KXX74652.1	177	201	PRJNA267680	SAMN03252690	Madurella mycetomatis	PF17107/PF17111
NLR32	KZL72125.1	55	76	KZL72126.1	341	359	PRJNA286717	SAMN03769590	Colletotrichum incanum	PF01048
NLR32	KZL86862.1	90	110	KZL72126.1	341	359	PRJNA286717	SAMN03769590	Colletotrichum incanum	PF01048
NLR12	KZL73005.1	5	28	KZL72960.1	368	387	PRJNA286731	SAMN03769761	Colletotrichum tofieldiae	PF01048
NLR32	KZL67549.1	4	25	KZL75744.1	341	359	PRJNA286731	SAMN03769761	Colletotrichum tofieldiae	PF01048
NLR32	KZL75752.1	37	58	KZL75744.1	341	359	PRJNA286731	SAMN03769761	Colletotrichum tofieldiae	PF01048
NLR07	KZM25282.1	6	24	KZM25280.1	345	362	PRJNA272665	SAMN03284776	Ascochyta rabiei	PF01048
NLR28	OAL70008.1	34	61	OAL70006.1	181	205	PRJNA291786	SAMN03952792	Trichophyton violaceum	PF17107/PF17111
NLR12	OBS28611.1	5	30	OBS15542.1	115	130	PRJNA319914	SAMN05178635	Fusarium poae	PF01048
NLR12	OBS28611.1	5	30	OBS16120.1	363	379	PRJNA319914	SAMN05178635	Fusarium poae	PF01048
NLR07	OBT61032.1	4	25	OBT61027.1	248	263	PRJNA276926	SAMN03382559	Pseudogymnoascus sp. 23342-1-I1	PF17107/PF17111
NLR07	OBT67626.1	7	28	OBT61027.1	248	263	PRJNA276926	SAMN03382559	Pseudogymnoascus sp. 23342-1-I1	PF17107/PF17111
NLR07	OBT61032.1	4	25	OBT68001.1	248	263	PRJNA276926	SAMN03382559	Pseudogymnoascus sp. 23342-1-I1	PF17107/PF17111
NLR07	OBT67626.1	7	28	OBT68001.1	248	263	PRJNA276926	SAMN03382559	Pseudogymnoascus sp. 23342-1-I1	PF17107/PF17111
NLR07	OBT61032.1	4	25	OBT69730.1	251	266	PRJNA276926	SAMN03382559	Pseudogymnoascus sp. 23342-1-I1	PF17107/PF17111
NLR07	OBT67626.1	7	28	OBT69730.1	251	266	PRJNA276926	SAMN03382559	Pseudogymnoascus sp. 23342-1-I1	PF17107/PF17111
NLR07	OBT75901.1	6	28	OBT75869.1	248	263	PRJNA276926	SAMN03382558	Pseudogymnoascus sp. 05NY08	PF17107/PF17111
NLR07	OCK73467.1	6	28	OCK85163.1	253	270	PRJNA196014	SAMN04110470	Lepidopterella palustris CBS 459.81	PF17107/PF17111
NLR07	OCK85164.1	3	25	OCK85163.1	253	270	PRJNA196014	SAMN04110470	Lepidopterella palustris CBS 459.81	PF17107/PF17111
NLR07	OCK91805.1	6	28	OCK91498.1	240	255	PRJNA196023	SAMN04110467	Cenococcum geophilum 1.58	PF14479/PF17111
NLR07	OCK97189.1	6	28	OCK91498.1	240	255	PRJNA196023	SAMN04110467	Cenococcum geophilum 1.58	PF14479/PF17111
NLR07	OCK91805.1	6	28	OCK97190.1	652	668	PRJNA196023	SAMN04110467	Cenococcum geophilum 1.58	PF01048
NLR07	OCK97189.1	6	28	OCK97190.1	652	668	PRJNA196023	SAMN04110467	Cenococcum geophilum 1.58	PF01048
NLR07	OCK91805.1	6	28	OCK97194.1	286	304	PRJNA196023	SAMN04110467	Cenococcum geophilum 1.58	PF05057/PF07819
NLR07	OCK97189.1	6	28	OCK97194.1	286	304	PRJNA196023	SAMN04110467	Cenococcum geophilum 1.58	PF05057/PF07819
NLR32	OHW95965.1	54	74	OHW95966.1	337	356	PRJNA267650	SAMN03199084	Colletotrichum incanum	PF01048
NLR32	OHW97867.1	15	35	OHW95966.1	337	356	PRJNA267650	SAMN03199084	Colletotrichum incanum	PF01048
NLR32	OHW95965.1	54	74	OHW99604.1	341	359	PRJNA267650	SAMN03199084	Colletotrichum incanum	PF01048
NLR32	OHW97867.1	15	35	OHW99604.1	341	359	PRJNA267650	SAMN03199084	Colletotrichum incanum	PF01048
NLR12	OHX00891.1	5	28	OHX00890.1	368	387	PRJNA267650	SAMN03199084	Colletotrichum incanum	PF01048
NLR07	OJI99265.1	5	24	OJI99266.1	338	355	PRJNA207687	SAMN02744095	Aspergillus versicolor CBS 583.65	PF01048
NLR07	OJJ40176.1	29	50	OJJ40175.1	339	357	PRJNA170886	SAMN02744089	Aspergillus wentii DTO 134E9	PF01048
NLR07	OKO89730.1	6	27	OKO93416.1	251	271	PRJNA343459	SAMN05788415	Penicillium subrubescens	PF17107/PF17111
NLR07	OKO97611.1	6	27	OKO93416.1	251	271	PRJNA343459	SAMN05788415	Penicillium subrubescens	PF17107/PF17111
NLR07	OKP09567.1	6	27	OKO93416.1	251	271	PRJNA343459	SAMN05788415	Penicillium subrubescens	PF17107/PF17111
NLR07	OKP12980.1	5	27	OKO93416.1	251	271	PRJNA343459	SAMN05788415	Penicillium subrubescens	PF17107/PF17111
NLR07	OKP14759.1	7	24	OKO93416.1	251	271	PRJNA343459	SAMN05788415	Penicillium subrubescens	PF17107/PF17111
NLR07	OKP15154.1	24	45	OKO93416.1	251	271	PRJNA343459	SAMN05788415	Penicillium subrubescens	PF17107/PF17111
NLR32	OLN95573.1	49	70	OLN95569.1	333	350	PRJNA350752	SAMN05945917	Colletotrichum chlorophyti	PF01048
NLR28	OOO05203.1	13	40	OOO05204.1	354	367	PRJNA320201	SAMN04259795	Aspergillus oryzae	PF01048
NLR07	OOQ82657.1	6	28	OOQ82466.1	246	266	PRJNA293750	SAMN04009634	Penicillium brasilianum	PF17107/PF17111
NLR07	OOQ83917.1	22	39	OOQ82466.1	246	266	PRJNA293750	SAMN04009634	Penicillium brasilianum	PF17107/PF17111
NLR07	OOQ85866.1	7	25	OOQ82466.1	246	266	PRJNA293750	SAMN04009634	Penicillium brasilianum	PF17107/PF17111
NLR07	OOQ86570.1	6	28	OOQ82466.1	246	266	PRJNA293750	SAMN04009634	Penicillium brasilianum	PF17107/PF17111
NLR07	OOQ87470.1	6	28	OOQ82466.1	246	266	PRJNA293750	SAMN04009634	Penicillium brasilianum	PF17107/PF17111
NLR32	OOQ86219.1	29	43	OOQ86218.1	345	360	PRJNA293750	SAMN04009634	Penicillium brasilianum	PF01048
NLR13	OPB36662.1	7	26	OPB43885.1	263	284	PRJNA314460	SAMN04535176	Trichoderma guizhouense	PF14479/PF17111
NLR13	OPB43886.1	6	29	OPB43885.1	263	284	PRJNA314460	SAMN04535176	Trichoderma guizhouense	PF14479/PF17111
NLR12	OPB36260.1	10	25	OPB46687.1	385	408	PRJNA314460	SAMN04535176	Trichoderma guizhouense	PF01048
NLR12	OPB36662.1	7	26	OPB46687.1	385	408	PRJNA314460	SAMN04535176	Trichoderma guizhouense	PF01048
NLR12	OPB37027.1	1	18	OPB46687.1	385	408	PRJNA314460	SAMN04535176	Trichoderma guizhouense	PF01048
NLR12	OPB41130.1	5	29	OPB46687.1	385	408	PRJNA314460	SAMN04535176	Trichoderma guizhouense	PF01048
NLR12	OPB46050.1	1	25	OPB46687.1	385	408	PRJNA314460	SAMN04535176	Trichoderma guizhouense	PF01048
NLR07	OQD59911.1	8	27	OQD71814.1	504	519	PRJNA318735	SAMN05200877	Penicillium polonicum	PF14479
NLR07	OQD60534.1	8	20	OQD71814.1	504	519	PRJNA318735	SAMN05200877	Penicillium polonicum	PF14479
NLR07	OQD60825.1	8	29	OQD71814.1	504	519	PRJNA318735	SAMN05200877	Penicillium polonicum	PF14479
NLR07	OQD70846.1	8	29	OQD71814.1	504	519	PRJNA318735	SAMN05200877	Penicillium polonicum	PF14479
NLR07	OQD71965.1	21	38	OQD71814.1	504	519	PRJNA318735	SAMN05200877	Penicillium polonicum	PF14479
NLR07	OQD74234.1	5	16	OQD74237.1	316	337	PRJNA318735	SAMN05200878	Penicillium antarcticum	PF01048
NLR07	OQD75267.1	6	20	OQD74237.1	316	337	PRJNA318735	SAMN05200878	Penicillium antarcticum	PF01048
NLR07	OQD78091.1	6	26	OQD74237.1	316	337	PRJNA318735	SAMN05200878	Penicillium antarcticum	PF01048
NLR07	OQD80699.1	5	23	OQD74237.1	316	337	PRJNA318735	SAMN05200878	Penicillium antarcticum	PF01048
NLR07	OQD74234.1	5	16	OQD80703.1	338	359	PRJNA318735	SAMN05200878	Penicillium antarcticum	PF01048
NLR07	OQD75267.1	6	20	OQD80703.1	338	359	PRJNA318735	SAMN05200878	Penicillium antarcticum	PF01048
NLR07	OQD78091.1	6	26	OQD80703.1	338	359	PRJNA318735	SAMN05200878	Penicillium antarcticum	PF01048
NLR07	OQD80699.1	5	23	OQD80703.1	338	359	PRJNA318735	SAMN05200878	Penicillium antarcticum	PF01048
NLR07	OQD86920.1	6	27	OQD90251.1	343	360	PRJNA318735	SAMN05200880	Penicillium solitum	PF01048
NLR07	OQD92511.1	5	27	OQD90251.1	343	360	PRJNA318735	SAMN05200880	Penicillium solitum	PF01048
NLR07	OQD93370.1	7	28	OQD90251.1	343	360	PRJNA318735	SAMN05200880	Penicillium solitum	PF01048
NLR07	OQD94166.1	8	30	OQD90251.1	343	360	PRJNA318735	SAMN05200880	Penicillium solitum	PF01048
NLR07	OQD95467.1	6	23	OQD90251.1	343	360	PRJNA318735	SAMN05200880	Penicillium solitum	PF01048
NLR07	OQD96830.1	5	27	OQD90251.1	343	360	PRJNA318735	SAMN05200880	Penicillium solitum	PF01048
NLR07	OQE00994.1	5	22	OQD90251.1	343	360	PRJNA318735	SAMN05200880	Penicillium solitum	PF01048
NLR07	OQE01862.1	8	27	OQD90251.1	343	360	PRJNA318735	SAMN05200880	Penicillium solitum	PF01048
NLR07	OQD86920.1	6	27	OQD92527.1	503	518	PRJNA318735	SAMN05200880	Penicillium solitum	PF14479
NLR07	OQD92511.1	5	27	OQD92527.1	503	518	PRJNA318735	SAMN05200880	Penicillium solitum	PF14479
NLR07	OQD93370.1	7	28	OQD92527.1	503	518	PRJNA318735	SAMN05200880	Penicillium solitum	PF14479
NLR07	OQD94166.1	8	30	OQD92527.1	503	518	PRJNA318735	SAMN05200880	Penicillium solitum	PF14479
NLR07	OQD95467.1	6	23	OQD92527.1	503	518	PRJNA318735	SAMN05200880	Penicillium solitum	PF14479
NLR07	OQD96830.1	5	27	OQD92527.1	503	518	PRJNA318735	SAMN05200880	Penicillium solitum	PF14479
NLR07	OQE00994.1	5	22	OQD92527.1	503	518	PRJNA318735	SAMN05200880	Penicillium solitum	PF14479
NLR07	OQE01862.1	8	27	OQD92527.1	503	518	PRJNA318735	SAMN05200880	Penicillium solitum	PF14479
NLR07	OQE13759.1	8	25	OQE16659.1	337	355	PRJNA318735	SAMN05200883	Penicillium steckii	PF01048
NLR07	OQE15662.1	5	23	OQE16659.1	337	355	PRJNA318735	SAMN05200883	Penicillium steckii	PF01048
NLR07	OQE16973.1	5	25	OQE16659.1	337	355	PRJNA318735	SAMN05200883	Penicillium steckii	PF01048
NLR07	OQE20484.1	8	30	OQE16659.1	337	355	PRJNA318735	SAMN05200883	Penicillium steckii	PF01048
NLR07	OQE21911.1	6	28	OQE16659.1	337	355	PRJNA318735	SAMN05200883	Penicillium steckii	PF01048
NLR07	OQE21964.1	5	26	OQE16659.1	337	355	PRJNA318735	SAMN05200883	Penicillium steckii	PF01048
NLR07	OQE23813.1	5	23	OQE16659.1	337	355	PRJNA318735	SAMN05200883	Penicillium steckii	PF01048
NLR07	OQE24399.1	6	24	OQE16659.1	337	355	PRJNA318735	SAMN05200883	Penicillium steckii	PF01048
NLR07	OQE26467.1	6	26	OQE16659.1	337	355	PRJNA318735	SAMN05200883	Penicillium steckii	PF01048
NLR07	OQE27401.1	6	28	OQE16659.1	337	355	PRJNA318735	SAMN05200883	Penicillium steckii	PF01048
NLR07	OQE28318.1	33	52	OQE16659.1	337	355	PRJNA318735	SAMN05200883	Penicillium steckii	PF01048
NLR07	OQE31408.1	8	30	OQE16659.1	337	355	PRJNA318735	SAMN05200883	Penicillium steckii	PF01048
NLR07	OQE13759.1	8	25	OQE24348.1	239	255	PRJNA318735	SAMN05200883	Penicillium steckii	PF17107/PF17111
NLR07	OQE15662.1	5	23	OQE24348.1	239	255	PRJNA318735	SAMN05200883	Penicillium steckii	PF17107/PF17111
NLR07	OQE16973.1	5	25	OQE24348.1	239	255	PRJNA318735	SAMN05200883	Penicillium steckii	PF17107/PF17111
NLR07	OQE20484.1	8	30	OQE24348.1	239	255	PRJNA318735	SAMN05200883	Penicillium steckii	PF17107/PF17111
NLR07	OQE21911.1	6	28	OQE24348.1	239	255	PRJNA318735	SAMN05200883	Penicillium steckii	PF17107/PF17111
NLR07	OQE21964.1	5	26	OQE24348.1	239	255	PRJNA318735	SAMN05200883	Penicillium steckii	PF17107/PF17111
NLR07	OQE23813.1	5	23	OQE24348.1	239	255	PRJNA318735	SAMN05200883	Penicillium steckii	PF17107/PF17111
NLR07	OQE24399.1	6	24	OQE24348.1	239	255	PRJNA318735	SAMN05200883	Penicillium steckii	PF17107/PF17111
NLR07	OQE26467.1	6	26	OQE24348.1	239	255	PRJNA318735	SAMN05200883	Penicillium steckii	PF17107/PF17111
NLR07	OQE27401.1	6	28	OQE24348.1	239	255	PRJNA318735	SAMN05200883	Penicillium steckii	PF17107/PF17111
NLR07	OQE28318.1	33	52	OQE24348.1	239	255	PRJNA318735	SAMN05200883	Penicillium steckii	PF17107/PF17111
NLR07	OQE31408.1	8	30	OQE24348.1	239	255	PRJNA318735	SAMN05200883	Penicillium steckii	PF17107/PF17111
NLR07	OQE34390.1	5	25	OQE37119.1	260	278	PRJNA318735	SAMN05200875	Penicillium coprophilum	PF17107/PF17111
NLR07	OQE34396.1	5	27	OQE37119.1	260	278	PRJNA318735	SAMN05200875	Penicillium coprophilum	PF17107/PF17111
NLR07	OQE36694.1	5	27	OQE37119.1	260	278	PRJNA318735	SAMN05200875	Penicillium coprophilum	PF17107/PF17111
NLR07	OQE41042.1	5	23	OQE37119.1	260	278	PRJNA318735	SAMN05200875	Penicillium coprophilum	PF17107/PF17111
NLR07	OQE46834.1	6	28	OQE37119.1	260	278	PRJNA318735	SAMN05200875	Penicillium coprophilum	PF17107/PF17111
NLR28	OQE41123.1	9	32	OQE41012.1	181	204	PRJNA318735	SAMN05200875	Penicillium coprophilum	PF17107/PF17111
NLR07	OQE62786.1	5	23	OQE62785.1	313	334	PRJNA318735	SAMN05200876	Penicillium nalgiovense	PF01048
NLR07	OQE67775.1	10	31	OQE62785.1	313	334	PRJNA318735	SAMN05200876	Penicillium nalgiovense	PF01048
NLR13	OQO04880.1	10	31	OQN99549.1	230	248	PRJNA342238	SAMN06285182	Rachicladosporium antarcticum	PF14479
NLR32	ORY55255.1	37	58	ORY66203.1	369	386	PRJNA330698	SAMN05421895	Pseudomassariella vexata	PF01048
NLR32	ORY58727.1	42	63	ORY66203.1	369	386	PRJNA330698	SAMN05421895	Pseudomassariella vexata	PF01048
NLR32	ORY63362.1	43	63	ORY66203.1	369	386	PRJNA330698	SAMN05421895	Pseudomassariella vexata	PF01048
NLR32	ORY71005.1	32	53	ORY66203.1	369	386	PRJNA330698	SAMN05421895	Pseudomassariella vexata	PF01048
NLR07	PCD20331.1	10	29	PCD20332.1	248	268	PRJNA306247	SAMN04348764	Fusarium oxysporum f. sp. radicis-cucumerinum	PF17107/PF17111
NLR07	PCD20336.1	10	31	PCD20332.1	248	268	PRJNA306247	SAMN04348764	Fusarium oxysporum f. sp. radicis-cucumerinum	PF17107/PF17111
NLR07	PCD20337.1	9	31	PCD20332.1	248	268	PRJNA306247	SAMN04348764	Fusarium oxysporum f. sp. radicis-cucumerinum	PF17107/PF17111
NLR07	PCD20331.1	10	29	PCD20335.1	249	268	PRJNA306247	SAMN04348764	Fusarium oxysporum f. sp. radicis-cucumerinum	PF17107/PF17111
NLR07	PCD20336.1	10	31	PCD20335.1	249	268	PRJNA306247	SAMN04348764	Fusarium oxysporum f. sp. radicis-cucumerinum	PF17107/PF17111
NLR07	PCD20337.1	9	31	PCD20335.1	249	268	PRJNA306247	SAMN04348764	Fusarium oxysporum f. sp. radicis-cucumerinum	PF17107/PF17111
NLR13	PCD21680.1	2	24	PCD21681.1	262	282	PRJNA397367	SAMN07455307	Fusarium graminearum	PF14479/PF17111
NLR13	PCD29896.1	16	38	PCD21681.1	262	282	PRJNA397367	SAMN07455307	Fusarium graminearum	PF14479/PF17111
NLR28	PCD31295.1	48	84	PCD31294.1	326	349	PRJNA306247	SAMN04348764	Fusarium oxysporum f. sp. radicis-cucumerinum	PF05057/PF07819
NLR07	PCG88151.1	6	28	PCG88134.1	258	276	PRJNA377437	SAMN06461484	Penicillium sp. 'occitanis'	PF17107/PF17111
NLR07	PCG96569.1	12	29	PCG88134.1	258	276	PRJNA377437	SAMN06461484	Penicillium sp. 'occitanis'	PF17107/PF17111
NLR07	PCG88354.1	12	32	PCG88150.1	258	276	PRJNA377435	SAMN06461458	Penicillium sp. 'occitanis'	PF17107/PF17111
NLR07	PGH06950.1	5	26	PGH06953.1	504	519	PRJNA234736	SAMN02584705	Polytolypa hystricis UAMH7299	PF14479
NLR07	PGH12591.1	6	28	PGH06953.1	504	519	PRJNA234736	SAMN02584705	Polytolypa hystricis UAMH7299	PF14479
NLR07	PGH06950.1	5	26	PGH12592.1	226	244	PRJNA234736	SAMN02584705	Polytolypa hystricis UAMH7299	PF17111
NLR07	PGH12591.1	6	28	PGH12592.1	226	244	PRJNA234736	SAMN02584705	Polytolypa hystricis UAMH7299	PF17111
NLR28	PIG79045.1	11	38	PIG79069.1	354	367	PRJNA385482	SAMN06890692	Aspergillus arachidicola	PF01048
NLR32	PKK41772.1	35	56	PKK44950.1	316	335	PRJNA397414	SAMN07456232	Trichoderma harzianum	PF01048
NLR12	PKK42617.1	7	26	PKK52462.1	365	382	PRJNA397414	SAMN07456232	Trichoderma harzianum	PF01048
NLR12	PKK46035.1	5	29	PKK52462.1	365	382	PRJNA397414	SAMN07456232	Trichoderma harzianum	PF01048
NLR12	PKK46807.1	10	34	PKK52462.1	365	382	PRJNA397414	SAMN07456232	Trichoderma harzianum	PF01048
NLR12	PKK47264.1	5	29	PKK52462.1	365	382	PRJNA397414	SAMN07456232	Trichoderma harzianum	PF01048
NLR12	PKK51908.1	7	24	PKK52462.1	365	382	PRJNA397414	SAMN07456232	Trichoderma harzianum	PF01048
NLR12	PKK54018.1	11	28	PKK52462.1	365	382	PRJNA397414	SAMN07456232	Trichoderma harzianum	PF01048
NLR12	PKK54863.1	7	22	PKK52462.1	365	382	PRJNA397414	SAMN07456232	Trichoderma harzianum	PF01048
NLR07	PMB63415.1	6	27	PMB63414.1	374	391	PRJNA352877	SAMN06006479	Beauveria bassiana	PF01048
NLR07	PMB63415.1	6	27	PMB63763.1	374	391	PRJNA352877	SAMN06006479	Beauveria bassiana	PF01048
NLR12	PNP39886.1	5	26	PNP37699.1	368	386	PRJNA361020	SAMN06219356	Trichoderma gamsii	PF01048
NLR12	PNP45323.1	1	25	PNP37699.1	368	386	PRJNA361020	SAMN06219356	Trichoderma gamsii	PF01048
NLR13	PNP52713.1	13	34	PNP49592.1	259	281	PRJNA361522	SAMN06240347	Fusarium nygamai	PF14479/PF17111
NLR13	PNP60593.1	13	34	PNP49592.1	259	281	PRJNA361522	SAMN06240347	Fusarium nygamai	PF14479/PF17111
NLR07	POR32818.1	8	30	POR32819.1	247	264	PRJNA248242	SAMN08279508	Tolypocladium paradoxum	PF17107/PF17111
NLR07	PQE28655.1	8	26	PQE30883.1	322	338	PRJNA389323	SAMN07205147	Rutstroemia sp. NJR-2017a WRK4	PF05057/PF07819
NLR07	PQE30876.1	8	26	PQE30883.1	322	338	PRJNA389323	SAMN07205147	Rutstroemia sp. NJR-2017a WRK4	PF05057/PF07819
NLR07	PQE30879.1	9	27	PQE30883.1	322	338	PRJNA389323	SAMN07205147	Rutstroemia sp. NJR-2017a WRK4	PF05057/PF07819
NLR07	PQK16766.1	5	27	PQK16765.1	373	392	PRJNA260878	SAMN03066967	Beauveria bassiana	PF01048
NLR07	PSN58826.1	2	22	PSN58704.1	633	649	PRJNA234811	SAMN05660679	Corynespora cassiicola Philippines	PF01048
NLR07	PSN58828.1	6	23	PSN58704.1	633	649	PRJNA234811	SAMN05660679	Corynespora cassiicola Philippines	PF01048
NLR07	PSN59063.1	5	27	PSN58704.1	633	649	PRJNA234811	SAMN05660679	Corynespora cassiicola Philippines	PF01048
NLR07	PSN62772.1	6	25	PSN58704.1	633	649	PRJNA234811	SAMN05660679	Corynespora cassiicola Philippines	PF01048
NLR07	PSN62774.1	6	23	PSN58704.1	633	649	PRJNA234811	SAMN05660679	Corynespora cassiicola Philippines	PF01048
NLR07	PSN58826.1	2	22	PSN62773.1	649	662	PRJNA234811	SAMN05660679	Corynespora cassiicola Philippines	PF01048
NLR07	PSN58828.1	6	23	PSN62773.1	649	662	PRJNA234811	SAMN05660679	Corynespora cassiicola Philippines	PF01048
NLR07	PSN59063.1	5	27	PSN62773.1	649	662	PRJNA234811	SAMN05660679	Corynespora cassiicola Philippines	PF01048
NLR07	PSN62772.1	6	25	PSN62773.1	649	662	PRJNA234811	SAMN05660679	Corynespora cassiicola Philippines	PF01048
NLR07	PSN62774.1	6	23	PSN62773.1	649	662	PRJNA234811	SAMN05660679	Corynespora cassiicola Philippines	PF01048
NLR28	PVI06673.1	10	36	PVI06671.1	247	266	PRJNA243955	SAMN02745224	Periconia macrospinosa	PF17107/PF17111
NLR28	RAQ43520.1	13	37	RAQ43513.1	354	367	PRJNA402039	SAMN07657127	Aspergillus flavus	PF01048
NLR28	RAQ65352.1	13	40	RAQ65353.1	354	367	PRJNA402039	SAMN07657129	Aspergillus flavus	PF01048
NLR28	RAQ69306.1	13	40	RAQ69312.1	354	367	PRJNA402039	SAMN07657128	Aspergillus flavus	PF01048
NLR07	RFU34865.1	17	30	RFU24976.1	507	522	PRJNA382337	SAMN06704609	Scytalidium lignicola	PF01048
NLR07	SCN82178.1	10	29	SCN82176.1	249	268	PRJEB14872	SAMEA4440729	Fusarium fujikuroi	PF17107/PF17111
NLR28	SCO12049.1	51	76	SCO12048.1	321	340	PRJEB14872	SAMEA4440730	Fusarium fujikuroi	PF05057/PF07819
NLR28	SCO20404.1	51	86	SCO20400.1	321	340	PRJEB14872	SAMEA4440732	Fusarium fujikuroi	PF05057/PF07819
NLR13	SCO75794.1	2	23	SCO75793.1	261	282	PRJEB14872	SAMEA4440882	Fusarium oxysporum	PF14479/PF17111
NLR13	SCO78478.1	13	34	SCO75793.1	261	282	PRJEB14872	SAMEA4440882	Fusarium oxysporum	PF14479/PF17111
NLR13	SCO92149.1	5	28	SCO75793.1	261	282	PRJEB14872	SAMEA4440882	Fusarium oxysporum	PF14479/PF17111
NLR13	SCO75794.1	2	23	SCO78477.1	259	281	PRJEB14872	SAMEA4440882	Fusarium oxysporum	PF14479/PF17111
NLR13	SCO78478.1	13	34	SCO78477.1	259	281	PRJEB14872	SAMEA4440882	Fusarium oxysporum	PF14479/PF17111
NLR13	SCO92149.1	5	28	SCO78477.1	259	281	PRJEB14872	SAMEA4440882	Fusarium oxysporum	PF14479/PF17111
NLR07	XP_024548062.1	2	23	XP_001548176.1	257	272	PRJNA20061	SAMN02953628	Botrytis cinerea B05.10	PF17107/PF17111
NLR07	XP_002149463.1	8	29	XP_002150936.1	503	518	PRJNA32665	SAMN02953685	Talaromyces marneffei ATCC 18224	PF14479
NLR07	XP_002150937.1	6	23	XP_002150936.1	503	518	PRJNA32665	SAMN02953685	Talaromyces marneffei ATCC 18224	PF14479
NLR28	XP_003015249.1	34	61	XP_003015247.1	181	205	PRJNA51431	SAMN02953733	Trichophyton benhamiae CBS 112371	PF17107/PF17111
NLR13	XP_003043833.1	1	24	XP_003043834.1	257	277	PRJNA51499	SAMN02746079	Fusarium vanettenii 77-13-4	PF14479/PF17111
NLR13	XP_003044939.1	19	39	XP_003043834.1	257	277	PRJNA51499	SAMN02746079	Fusarium vanettenii 77-13-4	PF14479/PF17111
NLR13	XP_003047889.1	6	28	XP_003043834.1	257	277	PRJNA51499	SAMN02746079	Fusarium vanettenii 77-13-4	PF14479/PF17111
NLR13	XP_003052860.1	3	23	XP_003043834.1	257	277	PRJNA51499	SAMN02746079	Fusarium vanettenii 77-13-4	PF14479/PF17111
NLR13	XP_003043833.1	1	24	XP_003052861.1	262	282	PRJNA51499	SAMN02746079	Fusarium vanettenii 77-13-4	PF14479/PF17111
NLR13	XP_003044939.1	19	39	XP_003052861.1	262	282	PRJNA51499	SAMN02746079	Fusarium vanettenii 77-13-4	PF14479/PF17111
NLR13	XP_003047889.1	6	28	XP_003052861.1	262	282	PRJNA51499	SAMN02746079	Fusarium vanettenii 77-13-4	PF14479/PF17111
NLR13	XP_003052860.1	3	23	XP_003052861.1	262	282	PRJNA51499	SAMN02746079	Fusarium vanettenii 77-13-4	PF14479/PF17111
NLR28	XP_003170981.1	23	47	XP_003170983.1	354	370	PRJNA61175	SAMN02953728	Nannizzia gypsea CBS 118893	PF05057/PF07819
NLR28	XP_003172362.1	29	56	XP_003170983.1	354	370	PRJNA61175	SAMN02953728	Nannizzia gypsea CBS 118893	PF05057/PF07819
NLR28	XP_003170981.1	23	47	XP_003172360.1	181	205	PRJNA61175	SAMN02953728	Nannizzia gypsea CBS 118893	PF17107/PF17111
NLR28	XP_003172362.1	29	56	XP_003172360.1	181	205	PRJNA61175	SAMN02953728	Nannizzia gypsea CBS 118893	PF17107/PF17111
NLR12	XP_007831189.1	17	38	XP_007831190.1	367	389	PRJNA245144	SAMN02369365	Pestalotiopsis fici W106-1	PF01048
NLR32	XP_008095746.1	22	43	XP_008095745.1	308	325	PRJNA225514	SAMN02953757	Colletotrichum graminicola M1.001	PF01048
NLR07	XP_009228193.1	4	23	XP_009228192.1	247	267	PRJNA225513	SAMN02981249	Gaeumannomyces tritici R3-111a-1	PF17107/PF17111
NLR07	XP_009228702.1	9	31	XP_009228192.1	247	267	PRJNA225513	SAMN02981249	Gaeumannomyces tritici R3-111a-1	PF17107/PF17111
NLR13	XP_009252117.1	2	24	XP_009252118.1	262	282	PRJNA242845	SAMN02981337	Fusarium pseudograminearum CS3096	PF14479
NLR13	XP_009256859.1	6	27	XP_009252118.1	262	282	PRJNA242845	SAMN02981337	Fusarium pseudograminearum CS3096	PF14479
NLR32	XP_011127371.1	31	51	XP_011127370.1	339	358	PRJNA245119	SAMN02981262	Orbilia oligospora ATCC 24927	PF01048
NLR13	XP_013944057.1	7	30	XP_013944058.1	264	284	PRJNA264112	SAMN02744066	Trichoderma atroviride IMI 206040	PF14479
NLR12	XP_013939781.1	34	53	XP_013946758.1	369	387	PRJNA264112	SAMN02744066	Trichoderma atroviride IMI 206040	PF01048
NLR12	XP_013943995.1	4	28	XP_013946758.1	369	387	PRJNA264112	SAMN02744066	Trichoderma atroviride IMI 206040	PF01048
NLR12	XP_013946721.1	5	29	XP_013946758.1	369	387	PRJNA264112	SAMN02744066	Trichoderma atroviride IMI 206040	PF01048
NLR12	XP_013950721.1	14	33	XP_013951864.1	365	383	PRJNA264113	SAMN02744059	Trichoderma virens Gv29-8	PF01048
NLR12	XP_013954020.1	9	33	XP_013951864.1	365	383	PRJNA264113	SAMN02744059	Trichoderma virens Gv29-8	PF01048
NLR12	XP_013954027.1	5	26	XP_013951864.1	365	383	PRJNA264113	SAMN02744059	Trichoderma virens Gv29-8	PF01048
NLR12	XP_013954031.1	9	33	XP_013951864.1	365	383	PRJNA264113	SAMN02744059	Trichoderma virens Gv29-8	PF01048
NLR12	XP_013954032.1	9	33	XP_013951864.1	365	383	PRJNA264113	SAMN02744059	Trichoderma virens Gv29-8	PF01048
NLR12	XP_013954066.1	9	34	XP_013951864.1	365	383	PRJNA264113	SAMN02744059	Trichoderma virens Gv29-8	PF01048
NLR12	XP_013957771.1	5	26	XP_013951864.1	365	383	PRJNA264113	SAMN02744059	Trichoderma virens Gv29-8	PF01048
NLR32	XP_013955358.1	20	39	XP_013955357.1	338	354	PRJNA264113	SAMN02744059	Trichoderma virens Gv29-8	PF01048
NLR13	XP_013954027.1	5	26	XP_013957252.1	262	282	PRJNA264113	SAMN02744059	Trichoderma virens Gv29-8	PF14479/PF17111
NLR13	XP_013957254.1	6	28	XP_013957252.1	262	282	PRJNA264113	SAMN02744059	Trichoderma virens Gv29-8	PF14479/PF17111
NLR13	XP_013957771.1	5	26	XP_013957252.1	262	282	PRJNA264113	SAMN02744059	Trichoderma virens Gv29-8	PF14479/PF17111
NLR07	XP_016596106.1	20	42	XP_016594979.1	341	358	PRJNA319326	SAMN02928573	Penicillium expansum	PF01048
NLR07	XP_016599100.1	6	28	XP_016594979.1	341	358	PRJNA319326	SAMN02928573	Penicillium expansum	PF01048
NLR07	XP_016602120.1	6	26	XP_016594979.1	341	358	PRJNA319326	SAMN02928573	Penicillium expansum	PF01048
NLR39	XP_018036993.1	12	35	XP_018036994.1	236	257	PRJNA342679	SAMN02745364	Paraphaeosphaeria sporulosa	PF14479/PF17111
NLR07	XP_018031447.1	33	55	XP_018039960.1	240	254	PRJNA342679	SAMN02745364	Paraphaeosphaeria sporulosa	PF14479/PF17111
NLR07	XP_018035249.1	7	28	XP_018039960.1	240	254	PRJNA342679	SAMN02745364	Paraphaeosphaeria sporulosa	PF14479/PF17111
NLR07	XP_018035252.1	6	26	XP_018039960.1	240	254	PRJNA342679	SAMN02745364	Paraphaeosphaeria sporulosa	PF14479/PF17111
NLR07	XP_018035255.1	6	28	XP_018039960.1	240	254	PRJNA342679	SAMN02745364	Paraphaeosphaeria sporulosa	PF14479/PF17111
NLR07	XP_018035366.1	9	27	XP_018039960.1	240	254	PRJNA342679	SAMN02745364	Paraphaeosphaeria sporulosa	PF14479/PF17111
NLR07	XP_018078375.1	6	28	XP_018078376.1	252	267	PRJNA342682	SAMN04009710	Mollisia scopiformis	PF17107/PF17111
NLR07	XP_022284660.1	5	27	XP_018148277.1	373	389	PRJNA342685	SAMN02296946	Pochonia chlamydosporia 170	PF01048
NLR28	XP_018158395.1	18	43	XP_018158396.1	373	397	PRJNA342684	SAMN04420120	Colletotrichum higginsianum IMI 349063	PF01048
NLR32	XP_018242484.1	16	37	XP_018242712.1	335	356	PRJNA342688	SAMN02953675	Fusarium oxysporum f. sp. lycopersici 4287	PF01048
NLR32	XP_018242713.1	16	37	XP_018242712.1	335	356	PRJNA342688	SAMN02953675	Fusarium oxysporum f. sp. lycopersici 4287	PF01048
NLR32	XP_018242484.1	16	37	XP_018244643.1	314	335	PRJNA342688	SAMN02953675	Fusarium oxysporum f. sp. lycopersici 4287	PF01048
NLR32	XP_018242713.1	16	37	XP_018244643.1	314	335	PRJNA342688	SAMN02953675	Fusarium oxysporum f. sp. lycopersici 4287	PF01048
NLR28	XP_018251429.1	61	85	XP_018251428.1	333	352	PRJNA342688	SAMN02953675	Fusarium oxysporum f. sp. lycopersici 4287	PF05057/PF07819
NLR13	XP_018250213.1	16	37	XP_018257991.1	259	281	PRJNA342688	SAMN02953675	Fusarium oxysporum f. sp. lycopersici 4287	PF14479/PF17111
NLR13	XP_018258280.1	13	34	XP_018257991.1	259	281	PRJNA342688	SAMN02953675	Fusarium oxysporum f. sp. lycopersici 4287	PF14479/PF17111
NLR13	XP_018250213.1	16	37	XP_018258281.1	259	281	PRJNA342688	SAMN02953675	Fusarium oxysporum f. sp. lycopersici 4287	PF14479/PF17111
NLR13	XP_018258280.1	13	34	XP_018258281.1	259	281	PRJNA342688	SAMN02953675	Fusarium oxysporum f. sp. lycopersici 4287	PF14479/PF17111
NLR13	XP_018687846.1	4	26	XP_018690701.1	257	275	PRJNA342681	SAMN04497957	Fonsecaea erecta	PF14479/PF17111
NLR32	XP_018747477.1	11	32	XP_018747480.1	72	88	PRJNA245136	SAMN02953630	Fusarium verticillioides 7600	PF01048
NLR28	XP_018759359.1	51	86	XP_018759360.1	321	340	PRJNA245136	SAMN02953630	Fusarium verticillioides 7600	PF05057/PF07819
NLR07	XP_020051121.1	15	35	XP_020053742.1	504	519	PRJNA374040	SAMN00788628	Aspergillus aculeatus ATCC 16872	PF14479
NLR07	XP_020053741.1	6	28	XP_020053742.1	504	519	PRJNA374040	SAMN00788628	Aspergillus aculeatus ATCC 16872	PF14479
NLR07	XP_020054824.1	10	30	XP_020053742.1	504	519	PRJNA374040	SAMN00788628	Aspergillus aculeatus ATCC 16872	PF14479
NLR28	XP_023433990.1	51	86	XP_023433753.1	321	340	PRJNA322155	SAMEA3724789	Fusarium fujikuroi IMI 58289	PF05057/PF07819
NLR12	XP_018657048.1	9	29	XP_024404491.1	368	386	PRJNA342687	SAMN02849381	Trichoderma gamsii	PF01048
NLR12	XP_018657190.1	17	33	XP_024404491.1	368	386	PRJNA342687	SAMN02849381	Trichoderma gamsii	PF01048
NLR12	XP_018657206.2	3	26	XP_024404491.1	368	386	PRJNA342687	SAMN02849381	Trichoderma gamsii	PF01048
NLR12	XP_018659251.1	5	26	XP_024404491.1	368	386	PRJNA342687	SAMN02849381	Trichoderma gamsii	PF01048
NLR12	XP_018662799.1	6	23	XP_024404491.1	368	386	PRJNA342687	SAMN02849381	Trichoderma gamsii	PF01048
NLR12	XP_018664922.1	1	25	XP_024404491.1	368	386	PRJNA342687	SAMN02849381	Trichoderma gamsii	PF01048
NLR12	XP_018665379.1	9	26	XP_024404491.1	368	386	PRJNA342687	SAMN02849381	Trichoderma gamsii	PF01048
NLR12	XP_018665721.1	4	27	XP_024404491.1	368	386	PRJNA342687	SAMN02849381	Trichoderma gamsii	PF01048
NLR12	XP_018666293.1	9	34	XP_024404491.1	368	386	PRJNA342687	SAMN02849381	Trichoderma gamsii	PF01048
NLR12	XP_024404627.1	6	28	XP_024404491.1	368	386	PRJNA342687	SAMN02849381	Trichoderma gamsii	PF01048
NLR12	XP_024404706.1	5	30	XP_024404491.1	368	386	PRJNA342687	SAMN02849381	Trichoderma gamsii	PF01048
NLR12	XP_024405576.1	10	34	XP_024404491.1	368	386	PRJNA342687	SAMN02849381	Trichoderma gamsii	PF01048
NLR12	XP_024405752.1	5	29	XP_024404491.1	368	386	PRJNA342687	SAMN02849381	Trichoderma gamsii	PF01048
NLR12	XP_024406181.1	5	25	XP_024404491.1	368	386	PRJNA342687	SAMN02849381	Trichoderma gamsii	PF01048
NLR12	XP_024406411.1	9	27	XP_024404491.1	368	386	PRJNA342687	SAMN02849381	Trichoderma gamsii	PF01048
NLR12	XP_024406529.1	5	28	XP_024404491.1	368	386	PRJNA342687	SAMN02849381	Trichoderma gamsii	PF01048
NLR07	XP_024731249.1	6	24	XP_024731250.1	252	267	PRJNA453592	SAMN02194342	Hyaloscypha bicolor E	PF17107/PF17111
NLR12	XP_024756408.1	7	31	XP_024758065.1	366	385	PRJNA453597	SAMN00769595	Trichoderma asperellum CBS 433.97	PF01048
NLR12	XP_024758090.1	5	29	XP_024758065.1	366	385	PRJNA453597	SAMN00769595	Trichoderma asperellum CBS 433.97	PF01048
NLR12	XP_024758132.1	4	27	XP_024758065.1	366	385	PRJNA453597	SAMN00769595	Trichoderma asperellum CBS 433.97	PF01048
NLR12	XP_024758183.1	6	28	XP_024758065.1	366	385	PRJNA453597	SAMN00769595	Trichoderma asperellum CBS 433.97	PF01048
NLR12	XP_024759168.1	9	33	XP_024758065.1	366	385	PRJNA453597	SAMN00769595	Trichoderma asperellum CBS 433.97	PF01048
NLR12	XP_024760071.1	9	34	XP_024758065.1	366	385	PRJNA453597	SAMN00769595	Trichoderma asperellum CBS 433.97	PF01048
NLR12	XP_024760082.1	9	33	XP_024758065.1	366	385	PRJNA453597	SAMN00769595	Trichoderma asperellum CBS 433.97	PF01048
NLR12	XP_024760096.1	9	33	XP_024758065.1	366	385	PRJNA453597	SAMN00769595	Trichoderma asperellum CBS 433.97	PF01048
NLR12	XP_024760128.1	9	34	XP_024758065.1	366	385	PRJNA453597	SAMN00769595	Trichoderma asperellum CBS 433.97	PF01048
NLR12	XP_024761124.1	5	30	XP_024758065.1	366	385	PRJNA453597	SAMN00769595	Trichoderma asperellum CBS 433.97	PF01048
NLR12	XP_024762792.1	6	21	XP_024758065.1	366	385	PRJNA453597	SAMN00769595	Trichoderma asperellum CBS 433.97	PF01048
NLR12	XP_024763309.1	9	34	XP_024758065.1	366	385	PRJNA453597	SAMN00769595	Trichoderma asperellum CBS 433.97	PF01048
NLR12	XP_024767687.1	51	68	XP_024774031.1	365	382	PRJNA453596	SAMN00761861	Trichoderma harzianum CBS 226.95	PF01048
NLR12	XP_024768511.1	1	25	XP_024774031.1	365	382	PRJNA453596	SAMN00761861	Trichoderma harzianum CBS 226.95	PF01048
NLR12	XP_024769194.1	5	26	XP_024774031.1	365	382	PRJNA453596	SAMN00761861	Trichoderma harzianum CBS 226.95	PF01048
NLR12	XP_024769324.1	7	22	XP_024774031.1	365	382	PRJNA453596	SAMN00761861	Trichoderma harzianum CBS 226.95	PF01048
NLR12	XP_024770819.1	10	33	XP_024774031.1	365	382	PRJNA453596	SAMN00761861	Trichoderma harzianum CBS 226.95	PF01048
NLR12	XP_024772817.1	9	33	XP_024774031.1	365	382	PRJNA453596	SAMN00761861	Trichoderma harzianum CBS 226.95	PF01048
NLR12	XP_024774029.1	5	28	XP_024774031.1	365	382	PRJNA453596	SAMN00761861	Trichoderma harzianum CBS 226.95	PF01048
NLR12	XP_024774474.1	5	29	XP_024774031.1	365	382	PRJNA453596	SAMN00761861	Trichoderma harzianum CBS 226.95	PF01048
NLR12	XP_024775407.1	7	26	XP_024774031.1	365	382	PRJNA453596	SAMN00761861	Trichoderma harzianum CBS 226.95	PF01048
NLR12	XP_024777230.1	11	28	XP_024774031.1	365	382	PRJNA453596	SAMN00761861	Trichoderma harzianum CBS 226.95	PF01048
NLR12	XP_024779165.1	6	26	XP_024774031.1	365	382	PRJNA453596	SAMN00761861	Trichoderma harzianum CBS 226.95	PF01048
NLR13	XP_024769194.1	5	26	XP_024774218.1	262	282	PRJNA453596	SAMN00761861	Trichoderma harzianum CBS 226.95	PF14479/PF17111
NLR07	XP_025428448.1	16	36	XP_025428450.1	513	529	PRJNA479909	SAMN05660449	Aspergillus saccharolyticus JOP 1030-1	PF14479
NLR07	XP_025429748.1	7	29	XP_025428450.1	513	529	PRJNA479909	SAMN05660449	Aspergillus saccharolyticus JOP 1030-1	PF14479
NLR07	XP_025576537.1	12	34	XP_025579758.1	517	534	PRJNA479918	SAMN05660294	Aspergillus ibericus CBS 121593	PF14479
