# Supplementary material for: Exploring a diverse world of effector domains and amyloid signaling motifs in fungal NLR proteins
Source: PLoS Comput Biol. 2022 Dec 21;18(12):e1010787. doi: 10.1371/journal.pcbi.1010787 (PMC9815663; doi:10.1371/journal.pcbi.1010787)
Supplement: S2 Data — The alignments were calculated using ClustalOmega for 127 MMseqs2 clusters with at least 20 member sequences. (GZ) [file pcbi.1010787.s009.tar.gz]

Archive with 127 entries (127 files):
- CCO33277_aligned.fa
- CCO35737_aligned.fa
- CEL61586_aligned.fa
- CRL22788_aligned.fa
- CVK89761_aligned.fa
- CVK90509_aligned.fa
- CVK90632_aligned.fa
- CVK97834_aligned.fa
- CVK98219_aligned.fa
- CZR69583_aligned.fa
- EGU74195_aligned.fa
- EGU82178_aligned.fa
- EHA20364_aligned.fa
- EIT73271_aligned.fa
- ELA33704_aligned.fa
- EMD36360_aligned.fa
- EMD37049_aligned.fa
- EMT62740_aligned.fa
- ESK86804_aligned.fa
- EWY82653_aligned.fa
- EWY92232_aligned.fa
- EWZ01003_aligned.fa
- EXM15090_aligned.fa
- EXM19187_aligned.fa
- GAO87762_aligned.fa
- KDN48800_aligned.fa
- KDR76613_aligned.fa
- KDR78421_aligned.fa
- KEP45157_aligned.fa
- KEY84097_aligned.fa
- KFH66451_aligned.fa
- KFX51227_aligned.fa
- KFY60362_aligned.fa
- KFY76909_aligned.fa
- KIK07581_aligned.fa
- KIK44831_aligned.fa
- KIK53730_aligned.fa
- KIK57943_aligned.fa
- KIK59341_aligned.fa
- KIL56093_aligned.fa
- KIL58452_aligned.fa
- KIL58680_aligned.fa
- KIM21961_aligned.fa
- KIM27019_aligned.fa
- KIM72072_aligned.fa
- KIM76096_aligned.fa
- KIM77258_aligned.fa
- KIM78170_aligned.fa
- KIM83291_aligned.fa
- KIN99576_aligned.fa
- KKP00535_aligned.fa
- KZP03196_aligned.fa
- KZP28430_aligned.fa
- KZP30127_aligned.fa
- KZV64388_aligned.fa
- KZZ99530_aligned.fa
- OAA76622_aligned.fa
- OAQ78445_aligned.fa
- OBW64840_aligned.fa
- OBZ65626_aligned.fa
- OCK85899_aligned.fa
- OCK94306_aligned.fa
- OCK99664_aligned.fa
- OCL06397_aligned.fa
- OCT51778_aligned.fa
- OJJ74235_aligned.fa
- ORY16324_aligned.fa
- OSS51700_aligned.fa
- OTA04341_aligned.fa
- PAV21536_aligned.fa
- PBK84337_aligned.fa
- PCD20839_aligned.fa
- PGH12591_aligned.fa
- PLN83593_aligned.fa
- PMD15893_aligned.fa
- PMD18044_aligned.fa
- POR31696_aligned.fa
- PPJ60852_aligned.fa
- PPQ76078_aligned.fa
- PQE30996_aligned.fa
- PSN62572_aligned.fa
- PVF92871_aligned.fa
- PVG01715_aligned.fa
- PVH69802_aligned.fa
- PVH91226_aligned.fa
- PVI00627_aligned.fa
- PWW74656_aligned.fa
- PWW75243_aligned.fa
- PYI07524_aligned.fa
- PYI35418_aligned.fa
- RAK81296_aligned.fa
- RAL59829_aligned.fa
- RDW63506_aligned.fa
- RDW85279_aligned.fa
- RFU34722_aligned.fa
- SJL11658_aligned.fa
- SLM33805_aligned.fa
- XP_002480069_aligned.fa
- XP_003043278_aligned.fa
- XP_006456995_aligned.fa
- XP_006457562_aligned.fa
- XP_007271441_aligned.fa
- XP_007333708_aligned.fa
- XP_007384573_aligned.fa
- XP_007693719_aligned.fa
- XP_007774779_aligned.fa
- XP_007775866_aligned.fa
- XP_008029344_aligned.fa
- XP_009224635_aligned.fa
- XP_009228193_aligned.fa
- XP_009255437_aligned.fa
- XP_009854030_aligned.fa
- XP_011119008_aligned.fa
- XP_011392840_aligned.fa
- XP_013278287_aligned.fa
- XP_013424499_aligned.fa
- XP_016644109_aligned.fa
- XP_018696811_aligned.fa
- XP_020135133_aligned.fa
- XP_022284051_aligned.fa
- XP_024406411_aligned.fa
- XP_024705005_aligned.fa
- XP_024735629_aligned.fa
- XP_024741356_aligned.fa
- XP_024755941_aligned.fa
- XP_025168671_aligned.fa
- XP_025560671_aligned.fa
