# Supplementary material for: Exploring a diverse world of effector domains and amyloid signaling motifs in fungal NLR proteins
Source: PLoS Comput Biol. 2022 Dec 21;18(12):e1010787. doi: 10.1371/journal.pcbi.1010787 (PMC9815663; doi:10.1371/journal.pcbi.1010787)
Supplement: S2 Data — The alignments were calculated using ClustalOmega for 127 MMseqs2 clusters with at least 20 member sequences. (GZ) [file pcbi.1010787.s009.tar.gz › CCO33277_aligned.fa]

>CCO33277.1
--------MAACYDSAEA-NLVQRQECAPKTREQVLVDLKAWKNSKDGE--
>CCO36921.1
--------MAASYNSADA-NLVQRRQCAPRTREKVLLDLKAWKDNKDRE--
>CEL61564.1
--------MAACYDSAEA-NLVQRQECAPKTREQVLVDLKAWKNSKDGE--
>CCO31634.1
--------MAACYDSAEA-SVVQRRECAPQTRKQVLMDLKAWKDSKDAE--
>CCO35634.1
--------MSAVYNSAES-SDVQRGACAPGTRQAQIALLLKWTRAADAG--
>CCO33341.1
----MVPSASAVYNSAES-DSIKRGLCTPGTRKTQIDLLLDWARTPAAG--
>CCO31281.1
----MSPSRSAMYNSAES-HDVKRGVCAPGTRKAQINQLLEWAHDPETG--
>CCO33343.1
----MVPSASAVYNSAES-DSIKRGLCTPGTRKTQIDLLLEWARTPAAG--
>CCO33345.1
----MVPSASAVYNSAES-DSIKRGLCTPGTRKTQIDLLLDWARTPAAG--
>CCO34125.1
--------MLASYNSAES-DTIKRRSCTPGTRQPQIDMLLEWARTPDSG--
>CCO35298.1
----MSPSRSAMYNSAES-CDIKRGVCAPGTRKAQIDQLLEWAHDPETG--
>CCO35600.1
----MSPSMAAAYNSAES-DDIKRGKCTPGTRKLQIDLLLQWARTTDAG--
>CCO36683.1
----MSPSKAAIYNSAES-ETIKRGLCTPGTRKPQIDLLLEWARTPDSG--
>CCO37030.1
--------MSATYNSAES-VAVKRGECTPGTRKPQIDLLLHWANAPDAG--
>CCO37151.1
--------MSATYNSAES-VAVKRGECTPGTRKPQIDLLLQWANAPDAG--
>CCO37535.1
----MSPSKAAIYNSAES-ETIKRGLCTPGTRQPQIDLLLEWARTPDSG--
>CEL58720.1
----MSPSKAAIYNSAES-ETIKRGLCTPGTRQPQIDLLLEWARTPDSG--
>ELU44078.1
----MSPATAAVFDSAES-HNVRRRSCAPGTRTAQIKLLLDWAHDPEVG--
>ELU41635.1
----MSPAMAAVFDSAES-HNLRRRSCAPGTRTAQIKLLLDWAHDPEVG--
>CEL59095.1
---MLKSVDLADYDSSLA-TSISRRTCTEGTRTKVLEELNEWANDANGPG-
>KEP45549.1
----MLPVDDARYNSSYS-MTIKRRGCTAKTRELIHKDLQAWTTNPESE--
>KDR82347.1
----MSPVDDARYNSRYS-MAVKRRGCTAETREKVLKDIQDWAQDSNAA--
>KZS89476.1
MAKKLRPARLARFDVAQANESVSRRECTPHTRKAILEELMSWSGDITPSRP
