# Supplementary material for: Exploring a diverse world of effector domains and amyloid signaling motifs in fungal NLR proteins
Source: PLoS Comput Biol. 2022 Dec 21;18(12):e1010787. doi: 10.1371/journal.pcbi.1010787 (PMC9815663; doi:10.1371/journal.pcbi.1010787)
Supplement: S2 Data — The alignments were calculated using ClustalOmega for 127 MMseqs2 clusters with at least 20 member sequences. (GZ) [file pcbi.1010787.s009.tar.gz › CCO35737_aligned.fa]

>CCO35737.1
------------------------------------------------------------
MVHSI---------VFKRCFAEISASHVSPSSEISFRLCKSV-KDKPRYFSYPPVIISEL
DEETGEAIMELPTAAWIVTIKSL-----TPVV--------AEYQFPEEIKIFNAIHGSYF
DLE--PNAT--LKYLFKNVLTFANIVAEARPESTAKISFLIYMNAWK-LIDQQD---QLD
DSIRAILHGLTRIRDLTEIAGQASTETLASSIEQAKEPIKGILALLEDMSVYIIDRYTTN
SLAHIPAEDT-EPNSEHDVEVYMNSLEELQKTFFASWSPIVSGTNDLAHMDD-----EQL
DG-SQHNNQGLIDE-PTRIIDPYTMLSLLRPMDPSGYDPHRACIDGTREVVLSKIMTWTQ
NRDTSE-
>CCO31702.1
--------------------MSLDPPTQE--VKLIRHWITDLEVSSGRADPNSRFSARVY
VDEELVCDLPCIDSAQSLQWLGLLCCDMSPNSEVAVRLCKRV-KGKPRYFNYPPYTVSDV
DEETGESALELRTAAWIVTVRSL-----TPTI--------AEQTYPNELKRFNVIEGSYD
KLE--PNAT--MKYLFKYSLRFASIVAEARPESNAKLSFLVYMKAWE-LLDQQP---QFD
ETVQAILHGLISVGNLVDIINQASRSILEDCIEQATEPIKGILALLEDVSAYIFQRYTTG
N-----------------------------------------------------------
-------------------LDPYTILSLLRPTDPSSYDPRRACMHGTREVIINKVLTWSQ
NRNSSEG
>CUA67975.1
--------------------MSADPPE----ATQFQHWITEVEVSPGNTDPYSKFSARIF
VDEELICNLPWIDHTRPLRWSGLLRCNVSPFSKIALRLCKSV-KEKPRYFNFPPVIVSEV
DEETGESILELPEAVWVVTIKSL-----TYKM--------TEHLFPNELNKLDTIEGVYD
DLD--PVET--VKYLFKPVLYFGKFIVEVLPEMTYKVSFMIYMKAWE-VMDRQN---RID
DTVQGILRGIKIIEDILVTVGRASSLTLPTAVDISKEVLADIVALLQEISIYILDRHAAN
DLVRKSLDES-ESSPASKVEAYLAQLEDLKNAFYALWPTTNISNPNPDDT-----LNNEP
SGTLWKIVQSGADE-STETEDPYEILSLLRPMDPSNYDPEQACLDGTRKVVLNRIVTWTQ
NRNHSE-
>CUA67979.1
------------------------------------------------------------
----------------------------------------------------MTFQLS-I
SLLAHVLILEHPELVWRATIKAL-----SPTI--------AERLFQDESNALKQIDGIYD
SLK--PEEN--MKYLFKIAMNFTLIAAKMLSENVARLSFLTTVKAWE-LLDQQT---QLD
EVIQEILCGLIRVQDIVEVLGQASSSALA-DIGHSKAPILDIVGLLEDVSVYIFNQLAAR
NSTQEFYDET-NPSHTYDTETFLSRLEELHEDFHASWSPAIASPIVATSLDPSDTLDDEL
PGITWEGYIATLEESTTKLADPYEILNSLRPLDPSGYDPENVCLDGTREAVLKRVLTWAQ
NRKNSE-
>CUA73260.1
------------------------------------------------------------
------------------------------------------------------------
----MTLISEHPDAVWIATIKSL-----TPAV--------VEELFLAELGRLSQIESLLN
NPK--PHETLDSRYLFVDALRFASIAAANCPDYHNKLSFITIMRTWE-LLQKQS---KLD
DVIQDIMCTCVGLQDIIQVLSQPSSSMLEAALNRSKEPANKILALLEDTSAYIFNRLTAS
DPAYASGIEG-DVSEIYNVEDFKPRLEKLRISFHLSWSPTFTSCID-------AGKDEKP
PAFAWKYEQEATDESVTKATDPYEVLNAIRPTHPVGYDPDQACLNGTRKALLNRITTWAQ
NCDNSD-
>CUA74489.1
--------------------MSTEPPSSPTNHEWFRHWITDVQVTPGSTQPGCKFSARVF
ANEELVCSLPANDGPGPPEWSGLLLCNVTPSSTLSVGLCIIV-KDKRRYLNYPPFVISDV
DEETGEATLALPKAAWIVTIKFL-----TPEM--------AEQQFSDEVKKLDAIEGLYN
SHH--PDAT--AKYLFKHALKFASLVAEAPTGSIAKTSFIVYMKTWE-LLDQQA---HLN
DTIQAILGGMTCIGEIVDIASQALSS-LPEAISRSKESISGILVLLEDVSVYIFNQLAIN
ASAPILVGEE-GPNHVYDVEAYLARLKDLQEAFNASLSPAGAAPVDPTQENN-----QFH
DT-MPN--GAQTDG-AARTIDTYDILRLLRPMDPSGYDPHNACMDGTREALLTKIIKWTQ
TRESKEG
>CUA74490.1
-MLTLEPLHISSILVDNKLGVVAEPPTSA--IERFRHWVTDVEISPADADPNCKFSARFF
VDHELVCNLPWIDDTRSLRWSGFLLCEVSPLSKVSLRLCRSV-KDKTRYFNFPPFVVSEV
DDKTGEFTFELPEAAWVITVKSL-----TPTI--------AEQRFSGELDKFNAID-IYG
GLE--PNET--GKHLFIDVLQFAIFATEALPESTAKVSFLIYMKAWE-LLDQQV---QLD
ETVKAILRGLTRVRDIVDTINQASTSMMATGMSQSKEPINGILALLEDVSVYLYGRYTTN
YLANIPLDEE-APTDTYDVGLYLERLDALQQAFYASWSPSGSSSPATIYVME-------E
PMTPWHHAKAMFDE-PIKTADWHEILDLLKPSNPSGYDLDRACLEGTRESVLNRVFTWTQ
NRENSE-
>CUA67974.1
-MLTLEPLYISSILADNKLGVVAEPPTSA--IEQFRHWVTDVEISPADADPNCKFSARFF
VDHELVCNLPWIDDTRSLRWSGFLLCEVSPLSKVSLRLCRSV-KDKPRYFNFPPFVVSEV
DQDTGEFTFELPEAAWVITVKSL-----TPTI--------AEQRFSGELDKFNAID-IYG
GLE--PNET--GKHLFIGVLQFAIFANEALPESTAKVSFLIYMKAWE-LLDQQV---QLD
ETVKAILHGLTRVRDIVDTINQASSSMMATGMGQSKEPINGILALLEDVSVYLYGRYTTN
YLANIPLDEE-APTDTYDVGLYLERLDALQKAFYGSWSPSGSSSPATIYVME-------E
PMTPWHHAKAMFDE-PIKTADWHEILDLLKPSNPSGYDLDRACLEGTRESILNRVYTWTQ
NRENSE-
>CUA75454.1
--------------------MSADPLAQD--LGQLRYYITEIEIQPSITDLDCKIGAKIF
IDEELVCNLPWLDHTSPSRWSRLLLCEVSPLSKIVFRLCRSI-KDKQRSFNFPAYRIDDM
DEETGEVALEHPDIVWMATIKSL-----TPSI--------AERRFPNELVELDQIEGIYD
NLE--PDQT--LKYLYKLPLKLASLIAEVLPQCGGKLSFLIFVKTWE-LLDRQL---ELD
NIIRDILRGLPCIRDIIEVLSQASSSTLARATDRLKEPIINILSLLEDASVYIFNRLIAK
DLEVHKTDNGVDENGTYGVESYLARLAEQQDAFHAAWSTSPLNKNN--------SIQDES
TVLSLEDPQTLTSESARKLTEIYDMPNLLRPLDPSGYDPDRACMDGTREAVLNRILNWSQ
SRDNSG-
>KEP47704.1
--------------------MSPDPPASD--PEQIRYCITDIKLQPSTVDPNCKISAKLF
VDNELICNFPWLDNTQPLRWARLLLCHVSPSSKMVLKLSRNL-KGKQRSFNFPTYQVSDV
DEGTGETTLDHPELVWIVTIKSL-----TPTV--------AEQLFRDELDQLGLIDGIYD
SLK--PNET--TKFLFKIALKFASISAEALSERNAKFSFLIIVRTWE-LLEQQA---QVD
EVIQEILQGLVCIREVVEVLDQASSSTITTAMDQCKEPIVDILALLEDASVYIFNRIATS
NPSRIAYDQA-RPSDTYNVEAYLDNLTNLQKAFHASWSPGIASPPGISTIDSSNALGDEL
PTLTWEDYEATLDEPVTKHADPYEILNLLKPTNPGGYDPDQACLEGTRQAVLDRIITWSQ
NRKNPE-
>EUC60433.1
--------------------MSPDPPASD--PEQIRYCITDIKLQPSTVDPNCKISAKLF
VDNELICNFPWLDNTQPLRWARLLLCHVSPSSKMVLKLSRNL-KGKQRSFNFPTYQVSDV
DEGTGETTLDHPELVWIVTIKSL-----TPTV--------AEQLFRDELDQLGLIDGIYD
SLK--PNET--TKFLFKIALKFASISAEALSERNAKFSFLIIVRTWE-LLEQQA---QVD
EVIQEILQGLVCIREVVEVLDQASSSTITTAMNQCEEPIVDILALLEDASVYIFNRIATS
NPSRISYDQA-RLNDTYDVEAYLNNLTNLQKAFHASWSPGITSSPGISTIDSSNALDDEL
PTLTWEDYEATLDEPVTKHADPYEILNLLKPTNPGGYDPDQACLEGTRQAVLDRIITWSQ
NRKNPE-
>EUC55957.1
--------------------MSADPPSSQANDERFRHWITDVHITPGNSDPDCKFSARMF
VDDELVCNLPAINSNQPLQWSGLLFCDTSSASTVALRLCKTT-KGRPRYFNFPPFIISEA
DEETGEVTLELAEAAWVVTIKLL-----TPVT--------ANQLFVNELEKFDLLDGVYD
SIQ--PEAT--IKYLYKYSLRFASLVVKALPESTAKVSFLIFMKAWEQLLNQQT---QLD
ETVQAILHGLTRVRDIIDMVSKAPNPILASFMSQSSESIYRLLAILEDVSIYIYNQHTIN
DLVHVPSPGA-EMNDTYDVEVYLTCLEELQRVLYSSWSSIGPSPSDAHAT-----RNETT
TTPHIEHNAQNTSS-ELIQTDWYEIVNLLRPINPSGYDLDQACLHGTREPLLNRILTWTQ
NREESE-
>EUC60537.1
------------------------------------------------------------
------------------------------------------------------------
----------------MATIKYL-----TPTV--------VERIFSTEIGKLSEIEGVYD
NLK--PEET--VKYLFKLPLQLASIVTETLPECTGKLSFVIFARTWE-LLDQQV---QLD
DTIRDILRGLVQIRDIIEVLGQASSAVLS-NANRLKEPINNILVLLEDASVHICDKLSTK
DLAHIAHAEG-GQNDSYDVQSYLTGLATQQKAFHTSWSFSTISPTNQ-----TSLIEDES
TALSCTDNQITADT------------PTAKLTDPNGYDPDRACIDGTREAILNRIVAWTQ
SQDNSE-
>EUC60547.1
--------------------MSTDPPGSPTDHKRSRHWITDVEVTPANTDPNCEFSAKMF
LDHELVCDMPAIDSTRPLQWSGLLLCDVSPASSLTLRLYKS--RGKPGNLTFPPFTIAEI
DEETGETTLEHPKAVWVVTVKSL-----TPAL--------ANQLFPDELERFNAIEGVYD
SLQ--PDAT--LKFLFKHALQFASLVAQAVPESTARVSFLVYMKAWQ-LLDQQP---QLD
DTVLAALSGLTRIQDIIDVMSQASNSMLANNMEQSQETIHDILALLEDVSMYIFNRHTTN
DLARVISEET-ETNNTHEVEVFLARLEELQRAFYSTWATAAASLHAAHAA-----SSTSL
DGSELEHDAGTVLN-EAAK-----------------------------------------
-------
>KEP47191.1
--------------------MSTDPPGSPTDHKRSRHWITDVEVTPANTDPNCEFSAKMF
LDHELVCDMPAIDSTRPLQWSGLLLCDVSPASSLTLRLYKS--RGKPGNLTFPPFTIAEI
DEETGETTLEHPKAVWVVTVKSL-----TPALVVLFCYSQANQLFPDELERFNAIEGVYD
SLQ--PDAT--LKFLFKHALQFASLVAQAVPESTARVSFLVYMKAWQ-LLDQQP---QLD
DTVLAALSGLTRIQDIIDVMSQASNSMLANNMEQSQETIHDILALLEDVSMYIFNRHTTN
DLARVISEET-ETNNTHEVEVFLARLEELQRAFYSTWATAAASLHAAHAA-----SSTSL
DRSELEHDARTVLN-EAAKSDWYEIVSLLRPVNPSGYDLDQACLDGTREALLNRILTWSQ
NRESAE-
>KDN33687.1
------------------------------------------------------------
------------------------------------------------------------
------MTLEHPEVVWIATIKSL-----APTV--------AEQLFPAELDRLNRIECVSY
SPK--QDES--AKHLFRAALQFSSIAAK-DRDCSSKLSFIIIMKASQ-LLEQET---RLD
DKIHDILRGIAGIRDIIEVLNQASSSMLATTLDRSREPVNNILALFEDASVYIFNRLAAD
DPVYASCNET-RPSDFYDVEEYLSRLEKLRKAFHASWCPSATSCVN-----PTDTIDHEK
PIFAWKYVQEATEESAAKITDPYDVLNLVRSMHPTGYDPERACLDGTREAILNRIITWAQ
NRDSSE-
>KDN46741.1
--------------------MSANPPAPD--PERFRFYITEIGFQPPITDPNCKISAKLF
VDDELAHSFPWLDHTQPPQWSRLLACDVAPFSRIVLKLYKTV-NDRQRSFIFPPYQMSGV
NE-NGETSLEHPKILWNITIKSL-----TPTA--------AVGLFPGELDRLSRIQGAYD
SLS--PDET--VKFLFKAALQFASIVAAALPESTSKLSFLILMKTWE-QLEQINHVSELD
ETIQEIIRGLIRIQDVVEVLRQASNSVLASAINRSKEPINNILKLLDDMSVYVFNRLVTD
CP--VSRDEV-HSNETFNIQEYLARLENLQSVFYASWSTLPTPRMDS-----TNVVDDEP
--PTWQGVLASANNPAVRVEDPYEMLNLLGPMNPSGYEPDQACMDGTRQAVLNKIITWTQ
NHDNPE-
>CUA67970.1
--------------------MSADPPGSPTDPERHRHWITDVQITTGRTEPDCKFSARIF
VDDDLVCNLPEIDSTPLLRWSGLLLCHISPSSTLTFRLCKSV-RNRPRYFNYPPFLVSEV
DEETGEATLELPEAVWVVTIKLL-----TPGM--------AYQRFSDEAEKFNAIEGTYN
NQD--SNVT--IKYLFKHALKFTILIAEATGQGTAKVSFLAYMKVWE-VLDQQE---HLD
DTIQAILRGLNCIGGVVDTASQASSSMLPTAMNGSKESIDGILQLLEDVSLYMYNRLAKN
NLAPVSLREE-GP-NVYDVEAYISRLNDLQQSFYASWLPAVATPTDVSNEDE-----EHL
EP-L-Q--QDQTYV-AARTIDPYDTLRLLRPMDPSGYDPCSACMDGTRTALLARIMTWTQ
NRDSTE-
>EUC59876.1
--------------------MSTDPPGSPTNHGRSRHWVTDVEVTPENSDPNCSFSAQIF
MDEELVCDLAEIDSTRSLQWSGLLLCDVSPVSTLAVRLCKST-RGKPRYFNFPPFAISEA
DEETGEVMLGLPKSVWVITIKLL-----TPVI--------ANRLFTDALEIFNAIESAYD
SLQ--PDTT--VKYLFKHALQYASLVAKAFPESTAKVSFLIYMKAWE-LLDQQA---QLD
ETLQATLRGLISIRDIIDIISQAPDSMLVTAMSHSKEAIHGILTLLEDVSTYIFNQLTTN
DLASVPSEEA-ETSDIYNVEAFLARLEDLQKVFHSSWSPITFPADAVHTA-----NNTPS
DRSELGNDAGTISN-EVAKTDWYEIVNLLRPVNPSGYDLDQACLDGTREVLLNKILTWTQ
NRENAQ-
>CUA70749.1
--------------------MSADPPGSPINSERVRYWITDVQVAPGSTEPNCKFSARIF
VNEELVCNLPAIDSARPFQWPGLLCCNVSPTSSVSIRLCKSV-RDRPRYFNYPSFVLSEV
DEETGEAILELPEAAWVVTIKLL-----TPEI--------AERRFSNEIEKINAIEGTYN
SHD--SNTT--VKYLFEHALKFTSLVAEHLGDRTAKVSFLVYMKVWE-LLDQQT---HLD
DTIQAILRGLTCIGDIVEIADQASSSMLSASMNRSKESIEAILNLLENALLYIFNHIATN
DLAAVSHGQE-GTNDGYDVEAYLARLKELQEAVNASWLPVAPSRIDPFPEEE-----EDL
DA-MRQ--NDQPDG-ATRITDPYEMLRLLRPMDPSGYDPRNACFEGTRESILTRIISWTQ
NRESKEG
>CUA70808.1
--------------------MSADPPGSPTNSERVRYWITDVQVAPGSTEPNCKFSARMF
VNEELVCNLPAIDSARPFQWRGLLCCNVSPTSSVSIRLCKSV-RDRPRYFNYPSFVLSEV
DEETGEAILELPEAAWVVTIKFL-----TPEI--------AERRFSNEIEKINAIEGTYH
SQD--PNTT--VKYLFKHALKFTSLVAEHLGDRTAKVSFLVYMKVWE-LLDQQN---HLD
DTIQAILRGLTCIGDIVEIADQASSSMLSASMNRSKESIEAILNLLENALLYIFNHIAPN
DLATASHGQE-GTNDGYDVEAYLARLKELQESVNASWLPVAVSPVDPIPEE------EDL
DA-LLQ--NDQTDG-ATRTIDPYEMLRLLRPMDPSGYDPRNACFEGTRESILTRIITWTQ
NRESKEG
>CUA78309.1
--------------------MSADPPGSPTNTERVRYWITDVQVAPGTTEPNCKFSARMF
VNDALFCNLPAIDSTRPLQWSGLLCCNVSPASSISIRLCKSV-RDRPRYINYNPFFLSEL
DEETGEAILELPEAAWLVTIKLL-----TPEI--------ADRRFSNEIEKLNAIEGTYN
SHD--SNTT--VKYLFKHALKFTSLVAEHLGDRTTKVSFLVYMKIWQ-LLDQQT---HLD
DMIQAILRGLTCIGDIVEIADQASSSMISASMNRSKDSIEAILNLLENALLYIFNHIATN
DLATVSHGQE-GTNDEYDVEAYLARLKELQEAVNASWLPVVASPVDPIPEE------EDL
DA-LLQ--NDQTDG-ATRIIDPYEMLRLLRPMDPSGYDPRNACFEGTRESILTRIISWTQ
NRESKEG
>EUC53510.1
--------------------MSADPPGSPTNREWSRHWITAVEVTPGNNDPNCEFSAKIF
VDHELVWTVGLVRF------------------DFIAALGKS--RGKPRDFIFSPFTIAEV
DEETGEITLLLPKAVWVITVKFL-----TPAI--------AKQLLPDELEKLNTIEGVHD
SLQ--SDAT--TKYLFKHALQFASLVAK--------------------LLDQQP---QLD
NTTLAILRGLTRIRDINEVMSQASNSMVATAMNLSKEAIHGILALLEDVSLYVFNRHTTN
DLARVLDEET-GTSDTYDVEAYLARLESLQKAFHSSWLPIAAPLDAAHTA-----NNTSL
DGSEPEPETRATST-EAAKTDWYEIVDLLRPVNPSGYDLDQACLDGTREVLLNKVFTWAQ
NRENGE-
>EUC58936.1
--------------------MSADPLGSPTSHERFRLWITDVEVTPGSSEPNCKFSARLF
VNEELVCNLSAIDSTRPLRWSGLLCCAVSPVSTVSLRLCKSI-AGRPRYFNFPHVVISDV
DEETGEVTLELPEAAWVVTIKLL-----TRVM--------AQQMFPDELEKLNGIEGTYT
NLE--PNAT--VKYLFKNALNFANLAVQALPECAARVSFLIYMKTWE-LLDQQS---QLA
DTVRAILRGLTGIRDIVDIAGQASDGMLAAAMSQSKESIHSILTLLEDASVYIFNQLATN
HLAPISLEEA-APDQSFDVETYLSRLKELQTLFHATWSPVAAAPVDIACVEH-----DEL
SD-TPQ--Q-VPH--TSTTIDPYDMLRLLRPLDPNGYDPRQACMGGTREVILNRIVTWTQ
NRENAQG
>EUC60418.1
--------------------MSADPPGSPTNHERFRQWITDVEVTPGSTEPNCKFSARLF
VNEELVCNLPAIESTRPLRWSGLLCCDVSLNSVVSLRLCKST-AGRPRYFNFPHFNVTEV
DEETGEVTLELPEAAWVVTIKLL-----TRAM--------AEQLFPDELQKLNAIEGTYN
SLE--PNIT--EKYLFKNALNFANLVVQALPECTAKVSFLIYMKVWE-LLDQQA---QLD
DTLQAILRGLTGIGDIVDIASQASSALLAAAMNKSKESIQGILTLLEDACNYIYNQLATN
DLAPFRLEGE-GANDSFDVEAYLDRLKELQTAFHASWSPVAPVQVGDDEIDG-----DEL
PD-TLH--Q-AANG-SSRTIDPYDMLRLLRPLDPNGYNPRQACMDGTREVILTRIVTWTQ
NREGAG-
>EUC60431.1
--------------------MSTDPPGSQANNERSRQWITDVKVTPGNSDSNCKFSARIF
VDDELVCNLPAIDSTRPLQWSGLLFCNVFPASTIALRLCKSV-RGRPRYFNFPPFTISEA
DEETGEATLELPEAAWVVTIRSL-----TPTI--------ANQLFPDELENFEAIEGVYN
RLQ--SEAT--LKYLFKHALQFATLVERALPESTAKVSFLIYMKAWE-LLDQQD---EFD
DTLQAILRGLTRIQDIIEIVSQASNSILASAMGQSKDSIQDILALLEDVSVYIFNRHTIN
DLANVPFRGA-ETNDRYDVETYLACLEDLQKAFYSSWSPTSASLRAAHTAAA---GDEPL
ETPQSIGDARTSFN-GLTTIDWYEIVNLLKPINPSGYDLNQACLDGTREALLNKIITWTQ
NRENSE-
>EUC60872.1
--------------------MSTDPPGSQSDHERSRHWITDVQVTPGNNDPNCKFSARIF
IDDELVCDLPAIDSTRPLQWSGLLLCNVSPASTLTLRLCKSI-RDKPRYLNFPPYVISDM
DEETGEATLELPKAVWVITIKFL-----TPAM--------ANQLFPDKLRSFNAIEGVYD
SLQ--PDAT--LKYLFKHALQFASLVAKTLPESTANVSFLIYMKAWE-LLEQQA---QLD
ETVQAILRGLTRIRDIIEVVSQASNSMLTTCMGQLKEVIHDILALLEDASAYIFSRHTVN
DLVYVPAEDA-ESSDTYDVEVYLACLEELQKTFYASWSPTGTSPDATHTE-----INQPS
DRSQQEDDAQTTFN-ESAKTDWYEVVNLLRPISPSGYDLNQACFDGTREVLLNKIITWIQ
NRENAQ-
>KEP45153.1
--------------------MSADPPSSRINHERSRHWITDVQVTPGNSDPNCKFSARMF
VDDELVCDLPAIDSTRPLQWSGLLLCNVSLASTLTLRLCKTI-GDRPRYFNFPPYVISHA
DEETGEATLELPNAVWVITVKSL-----TPGL--------ANQLFPNELERFNVINGVYD
SLQ--PEAT--LKYQFKHALHFASVVARALPESTAKVSFLIYMRAWE-LLDRQA---QLD
ETVQAILRGLTRIQDILGTVNQASSSILATALIQTKEAIHGILELLEDASTYIYNQYTLN
NLAHASSKDV-EAGDTYDVKAYFACLEGLQNAFYSSWSPTGASPDATHAE-----DNQPS
DGSQLEDNNRTLSD-ESEKTDWYEVVNLLRPINPSGHDPDQACLDGTREGLLNRIMTWTQ
NRENAQ-
>KEP45339.1
--------------------MSTGTPGSPTDHERSRHWVTDVEVTPANTDPGCEFSAKMF
IDHELVCDLPAIDSTRPLQWSGLLFCDVSLASTVTLRLCKS--RGKPRDFNFPPFTMAEV
DEDTGEITLGLPKAVWVVTIKCL-----TPAI--------ANQQFTDVLERFNAIEGVYD
SLQ--SGAT--VKYLFKHALQFASLTAKGLPESTAKLSFLICMKAWE-LLDQQA---ELD
DSVQATLNGLTRIRGIIDVMGQASNSMLVTAMSQSKDAIHGILALLEDMSMFIFNRLTTN
DLSRASSEEE-DTSDTYSVEAYLARLEELQRAFYSTWSPITASLDAAHAA-----NNTPS
DGSALEPNPGTTYD-ETAKTDWYEIVNLLRPVNPSGYDLDQACLDGTRGELLNRILTWSQ
NRESAE-
>KEP45725.1
--------------------MSADPPSSPTNHERFRQWITDVEVNPENNDPNCKFSARMF
IDHDLVCDLPVINSTGALRWSGLLYRNVSPDSTVLLRLCMNT-RGRPRYFNYPNFAISEV
DEETGEMTLELRDAAWIVTIRQSLTLITGMLK--------AEQLFPDELEKFNGIEGAYS
SRD--SNAS--VKYLFKNALSFANLAVQTLPESTAKVSFLIYMKAWG------A---QLG
NTLQAILRGLTGIGDIVDIAGQASSAMLAAAMNRSQESIQGILTLLEDVSVYIFNQLATN
DLAPVRPEDE-GINDSFDVEAYLDRLKELQTAFHASWSPMAATPVDHDDMLE-----DGH
SD-TPQ-----------EGPNPYDMLRLLRPLDPNGYNPRQACMDGTREVILTRIVTWTQ
NRESAEG
>KEP45798.1
--------------------MSADPPGSPTNHERFRQWITDVEVTPGSTEPNCKFSARLF
VNEELVCNLPAIESTRPLRWSGLLCCDVSLDSVLSLRLCKST-AGRPRYFNFPHFNVAEV
DEETGEVTMELPEAAWVVTIKLL-----TRAM--------AEQLFPDELQRLNAIEGTYN
SLE--PNIT--EKYLFKNALNFANLVVQALPECTAKVSFLIYMKAWE-LLDQQA---QLD
DTLQAILRGLTGIGDIVDIASQASSTMLAAAMDKSKESILGILTLLEDACIYIYNQFVTN
DLAPIRLEGE-GANDSFDLEAYLDRLKELQTAFHASWSPVAPVPVGDDEIDG-----DEL
PD-TLH--Q-GANG-SSSTIDPYDMLRLLRPLDPNGYNPRQACMDGTREVILTRIVTWTQ
NREGAGG
>KEP45892.1
--------------------MSTDPPGSPTNHGRSRHWVTDVEVTPENSDPNCSFSAQIF
LDEELVCDLAEIDSTRSLQWSGLLLCDVSPVSTLAVRLCKST-RGKPRYFNFPPFAISEA
DEETGEVMLGLPKSVWVITIKLL-----TPVI--------ANRLFTDALEIFNAIESAYD
SLQ--PDTT--VKYLFKHALQYASLVAKAFPESTAKVSFLIYMKAWE-LLDQQA---QLD
ETLQATLRGLISIRDIIDIISQAPDSMLVTAMSHSKEAIHGILTLLEDVSTYIFNQLTTN
DLASVPSEEA-ETSDIYNVEAFLARLEDLQKVFHSSWSPITFPADAVHTA-----NNTPS
DRSELGGDAGTISN-EVAKTDWYEIINLLRPVNPSGYDLDQACLEGTREVLLNKILTWTQ
NRENAQ-
>KEP46357.1
------------------------------------------------------------
--------------------------AVSPVSTVSLRLCKSI-AGRPRYFNFPHVVISDV
DEETGEVTLELPEAAWVVTIKLL-----TRVM--------AQQMFPDELEKLNGIEGTYT
NLE--PNAT--VKYLFKNALNFANLAVQALPECAARVSFLIYMKTWE-LLDQQS---QLA
DTVRAILRGLTGIRDIVDIAGQASDGMLAAAMSQSKESIHSILTLLEDASVYIFNQLATN
HLAPISLEEA-APDQSFDVETYLSRLKELQTLFHATWSPVAAAPVDIACVEH-----DEL
SD-TPQ--Q-VPH--TSTTIDPYDMLRLLRPLDPNGYDPRQACMGGTREVILNRIVTWTQ
NRENAQG
>KEP46590.1
--------------------MSTDPPGSPTNHGRSRHWITDVEVTPENSDPNCRFSAQIF
MDEELVCDLPEIENTRPLQWSGLLLCDVSPVSTLALRLCKST-RGKPRYFNFPPFKISEA
DEETGEAMLGLPKSVWVITIKFL-----TPVI--------ANQLFPDALDRFNAIESAYD
SLQ--PDTT--LKYLFKHALQYASLVAKAFPESTAKVSFLIYMKAWE-LLDQQA---QLD
ETLQATLRGLIRIRDIIDIISQAPDSMLVTAMSHSKEAIHGTLTLLEDVSTHIFNQLTTN
DLACVPSEEA-EASGIYNIEASIARLEDLQKAFHSSWSPIAFPADTAHTA-----NNTPS
DRSELGNNAEAISN-EVAKTDWYEIVNLLRPVNPSGYDLDQACLDGTREVLLNKILTWTQ
NRENAQ-
>KEP46840.1
--------------------MSADPPGSPTNREWSRHWITDVEVLPGNSDPNCEFSAKIF
VDHELVCDLPAVDSTRPLRWSGLLACNVSPDSTFTLRLCKS--RGKPRDFIFSPFTIAEV
DEETGEITLGLPKAVWVITVKFL-----TPAI--------AQQLLPDELEKLNTIEGVHD
SLQ--SDAT--SKYLFKHALQFASLVAKAIPESTASVSFLIYMKTWE-LLDQQP---QLD
NTTLAILRGLTRIRDINEVMSQASNSMVATAMNLSKEAIHGILALLEDVSLYVFNRHTTN
DLARVLDEET-GTSDTYDAEAYLARLESLQKAFHSSWLPIAAPLDAAHTA-----NNTSL
DGSEHEPETRATST-EAAKTDWYEIVDLLRPVNPSGYDLDQACLDGTREVLLNKVLTWSQ
NCENAE-
>KEP46872.1
-----------------------------------------VEVTPGNSDPNCSFSAMMF
IDHELVCNLPTIDSTGSLRWSGLFHCNVSPTSTVALRLWRSI-AGKSRYFNSPPSVFSEV
DEETGEVTLELAEAAWIVTIKLL-----TSAT--------VWQLFPDKLEKLAIIERAYN
SLAADSPET--TKYLFKHALNFANLAVQALPECNAKVSFLIYMKAWE-LLEQRA---QLD
DTIQAILRGLTGIRDIVDIAGQASDGMLAAAMSRSKASIYGILTLLEDASVYIFNRLSTN
HLAPVSLEEA-APDQSFDIETYLSRLRELQTLFHATWSPVADTPTDIVYIED-----NER
SD-TPQ--Q-GVH--TSTSIDPYDMLRLLRPLDPNGYDPRPACMDGTREAILTRIVTWTQ
SRESAQG
>KEP47450.1
--------------------MSADPPGSPTSY--ERHWITDVEVTPGSSEPNCKFSARLY
MNEELVCNLSAIDSTRPLRWSGLLCCAVSPTSAVSLRLCKSI-AGRPRYFNFPHVVISDV
DEETGEVTLELPEAAWVVTIKLL-----TRVM--------AEQMFPDELEKLNGIEGTYT
NLE--PNAT--VKYLFKNTLNFANLAVQALPECTARVSFLIYMKAWE-LLDQQS---QLN
GTVQAVLRGLTDVGDIVDIAGEASGAILTAAMSRSKGSIQGILTLLEDASVYIFNQLAAN
QLAPVPLEEA-DSNQSFDVNTYLSRLKELQNLFHASWSPVAATPEDIACMEH-----DEL
SD-IPK--Q-GPH--TSTTMDPYDMLRLLRPLDPNGYDPRQACMNGTRETILTRIVTWTQ
NRESAEG
>KEP48237.1
--------------------MSADPPGSPTSHERFRLWITGVEVTPENSDPNCSFSARMF
IDHELGCNLPTIDSTGSLRWSGLFHCNVSPTSTVAIRLCRST-AGRSRYFNFPAFVVSEV
DEETGEVTLELAEAAWVVTIKLL-----TSAT--------VWYLFPDELEKLDTIERAYN
CLPTDSNET--AKYLFKHALKFANLAVQALPECTAKVSFLIYMKAWE-LLDQQT---RLD
DTIQAILRGLTGIRDIVDIAGQASDGMLAAAMSRSKESIYGILTLLEDASVYIFNRLSTN
HLAPVSLEEA-GTDQSFGVETYLSRLKELQTQFHASWSPMAATPMDIASTDD-----DEL
SD-APQ--Q-GFH--TSTTIDPYDMLRLLRPLDPNGYDPRQACVDGTRDMILTRIITWTQ
NRESTEG
>KEP48238.1
--------------------MSTDPPGSPTDHEWSRHWITDVEVLPGNSDPNCEFSAKIF
IGHELVCDLPAVDSTRPLQWSGLLACNISPDSKFTLRLCKS--RGKPRDFIFSPFTIAEV
DEETGEITLGLPKAVWVITVKFL-----TPAI--------AKQLLPDELEKLNTIEGVHE
GLQ--SDAT--TKYLFKYALQFASLVAKALPESTAKVSFLICMKAWE-LLDQQP---RID
DTTLAILRGLTHIRDINDVMSQASNSIVVTALDLSKEAIHGILALLEDASLYVFNRHTTN
DLARVPDEET-GTSDTYDVEAYLAHLESLQKAFHSSWSLAAASLGAVHAG-----NNTPS
DGPELEPVTGTATS-EAAKTDWYEIVDLLRPVNPSGYDLDQACLDGTREVLLNRVLTWSQ
NRENGE-
>KEP52165.1
--------------------MSTDPPGSQSDHERSRHWITDVQVTPGNNDPNCKFSARIF
IDDELVCDLPAIDSTRPLQWSGLLLCNVSPASTLTLRLCKSI-RDKPRYFNFPPYVISDM
DEETGEATLELPKAVWVITIKSL-----TPAT--------ANQLFPDKLRSFNAIEGVYD
SLQ--PDAT--LKYLFKHALQFASLVAKTLPESTANVSFLIYMKAWE-LLEQQV---QLD
ETVQAILRGLTRIRDIIEVVSQASNSMLTTCMSQLKEVIHDILALLEDASAYIFSRHTVN
DLVHVPAEDA-ESSDTYDVEVYLACLEELQKTFYASWSPTGTSPDATHTE-----INQPS
DRSQQEDDAQTTFN-ESAKTDWYEVVNLLRPISPSGYDLNQACFDGTREVLLNKIITWIQ
NRENTQ-
>KEP45489.1
MMLTLQPLNISSVPIDDECGVLANPPTSA--VEQFRHWITDVEISPVDADPNCKFSVRIF
VDHELVCNLPWIGYTRSLRWSGLLLCDVSPLSKVSLRLCRSF-QDKPRYFNFPASIVSEV
DEETGEITFELPEAAWVVTIKSL-----TVAT--------AEQHFPGELDRFNAID----
----------------------------TLPECTAKVSFLICMKAWK-FLDQQT---RLD
DMVQAILRGLTRVRDILDVVGQASSSMLAAGICRSKEPINGILALLEDASVYIYNRYTTN
YLANIFD-DA-GSNNMFDLEAYLDRLDGLQRAFYASWSPTGASSPATAYLMD-------N
EPLTPGYSIKTIAV-DPLKADWQEVLDLLKPTNPSGYDLDRACLHGTREAGLNKVLTWTQ
NHESSD-
>KEP45421.1
------------------------------------------------------------
-----------------------------------------------------------V
DEETGEMTLEPRDAAWVVTIRCL-----TRAK--------AEQLFPDELEKLNAIEGAYN
SQD--SNAT--VKYLFKNALSSANLAVQALPEFNIKVSFLVYMKAWE-LLDQQV---QLG
DTLQAILRGLTGIGDIVDIAGQASSAMLAAAMSRSKESIQGILTLLEDVSVYIYNQLATN
NLAPVRPEDA-DISDLFGVEAYFDRLKELQTAFHTSWSHVAPTPVDHDDTDE-----DEL
SD-TPP--Q-GTH--GLTAIDPYDMLRLLRPLDPNGYNPRQACMYGTREVILTRIVTWTQ
NRESAEG
>KEP47127.1
------------------------------------------------------------
-------------------------------------------------------MVSEL
DDETGEVTLELRDAAWVVTIKCL-----THAL--------AEQLFPDALGKLDTINGVYN
SLD--SNAT--MKYLFVNALKFGSLVLQAFPDGRAKITFLIYMKTWE-LLDRQT---ELN
DTVQAILSGLTDIGDIVDIVGQVSSAVLPTAMGRSKASIEGLLALLEDSSVYIYNQLATN
DLPPASLENA-DLDEPFNVETYLNRLKELQTAFHASWSPVPATPVNLVDVQD-----DQL
LD-TPQ--G-GTH--GSTAIDPYDMLRLLRPLDPNGYNPRQACMDGTREVILTRIVTWTQ
NRESAEG
>KEP45621.1
--------------------MSTDPPALD--SQPRRHYITDVEIQPSVTDPNCRISGKIF
VDEELVFNLTWLDNTRPSRWSRLLFCDVTPLSKVVLRLCRSF-HDKQRSFNFPAYQVSEV
DEETGETTLEHPELVWMATIKYL-----TPTV--------VERIFSTEIGKLSEIEGVYD
NLK--PEET--VKYLFKLPLQLASIVTETLPECTGKLSFVIFARTWE-LLDQQV---QLD
DTIRDILRGLVQIRDIIEVLGQASSAVLS-NANRLKEPINNILVLLEDASVHICDKLSTK
DLAHIAHAEG-GQNDSYDVQSYLTGLATQQKAFHTSWSFSTISPTNQ-----TSLIEDES
TALSCTDNQITADT------------PTAKLTDPNGYDPDRACIDGTREAILNRIVAWTQ
SQDNSE-
>KDN49280.1
---------------------MQSSLSKLSKARRVRYRISGIVLDPMTS--THDIGLALW
IDGKIFRSLPKITKGKMLRWEESIICDAVPDSKILLEILEYQWWSHPLRLKTQEVFLSDI
QK-SSQLTIGVVNPNWTATIQFL-----SEEE--------AKLSREKALENLKQLDNSSS
SLK--S-----TGKMRKVLLEFSFIAAKFHPSAELVISGLV--VALE-RLAEQD---QWN
EVIRTLVGNMVGMIEIVQKAEEIP------KMNSLERIVEDMMALFEDTSICISEQESKG
AIAPKLRHTV-GT---------IDRVKILSDRFDQLKSELI-------------------
----------VGLGVETNMRGLYDFLSRLQPISPSGYDRDRMCQDGTREDVIGEVMNWTQ
QPPTQH-
