# Supplementary material for: Exploring a diverse world of effector domains and amyloid signaling motifs in fungal NLR proteins
Source: PLoS Comput Biol. 2022 Dec 21;18(12):e1010787. doi: 10.1371/journal.pcbi.1010787 (PMC9815663; doi:10.1371/journal.pcbi.1010787)
Supplement: S2 Data — The alignments were calculated using ClustalOmega for 127 MMseqs2 clusters with at least 20 member sequences. (GZ) [file pcbi.1010787.s009.tar.gz › CEL61586_aligned.fa]

>CEL61586.1
-----MTFKRIFKRGKHKPSASEDHPGPSADTP-----TGTRSSSPSPGSARGVWDLVTQ
PLLLRSSPNLSSRQ-------QKNDWPSLEALATFLNQTGVFSPLAEVINNLHCFVQFHE
NVCTGKTEYNTVRTQLEVLCADLRVQLARGITPSITTSVHSLCRAVQVELMEVYGTMDRG
TISRYLQSSLDTDKVTRCYRCIHGHLGRVMLNANLDTLRVVDRQAAESQLRALSPSMAAC
YDSAEASVVQRRECAPQTRKQVLVDLKAWKENKDSE
>CEL61581.1
-----MSIKRIFKRGKHKPSASEDHPAPSTDTP-----TGTRSSSPSPGSARGVWDLVTQ
PLLLMSSPNLPSRQ-------QKNDWPSLEALSTFLNQTGVFSPLAEVINNLRWFVQLHE
NVCTGKTEYSTVRIQLESLCAELRSQLDKGIPPSITTSMQNLCRAVQVELMEVYGTMDKG
TISRYLQSNLDTDKVTRCYRCIHGHLGRVMLNANLDTLRVVDRQAAESQLKGLNPSMAAC
YDSAEASVVQRRECAPQTRKQVLMDLKAWKDSKDAE
>CUA72683.1
-----MFFKRIFKRGKKENPESESHATQSRAHTPS-SDTSFQSTSPPPIPSVGVFTLAPQ
SSASFRVSPLPESNETKPTVSHTNTWTNLTAFSSMLNLSQVFAPLAAVIDDLSWFVREHE
NAVKAHEEYSALHTQLEALFKDILTHFSAGAPPAMTTSMLNLCAAIETELRKVYGTRDRN
AISLLLHAENDLDRIRGCYRRIQSHLGRIMLNANLDTLRIVDIQKTETQLHQLDPSMSAC
YNSAEAHVIQRRKCTPNTREQVLIDLKAWKDKPDGQ
>CUA73478.1
MGDSLRFVKRLFKPGKKTKYEGESHGRLSREDTPS-PDASIRSTGLPSTSSVGISALVFQ
PFVPLPESPLPVPSQTNTAVDNNDAWTNLTAFSSLLHRNHVFAPVAAVIDDLSWFIREHE
NFVTAQVEYGALHNQLEALFQDLCIHFSTGTPPVMTTSMLNLCAAIRAELRQVYGTQDRN
AISRLLQAEHDLDKITGCYRRIQNYLERVMLNATLNILRIVDKQATEAQLRQINPSMSAR
YNSAEARVVQRRECTPNTREQVLLDLRAWKDKPDGE
>CUA72609.1
---MDSKRKFKFKWWKKKAPGSESHESRSRTDTPT-PDASIRSASPPPGPSVAVSALVFQ
PFVPLPTSPPHEHRQTEPNIDDTDKWTNLTALSHLLKQTTLFSPLAAVMDDLSWFIGAHE
DLIRTRNEYQALRSQLEGLFKDLRMHFSGNTPPAMTISMLNLCDAIQTEIRGVYGTQDRN
MISRYLQANQDLDKITGCYRRIQGHLERLMLNATMNIWRTVDTQAVEFKLGKLNPSLPAY
YDSAEANIVQRRECAANTREQVLQDLQAWKDNQDGE
>CUA72610.1
---MDSKRKFKLKWWKKKAPDSESHASPSRIDTPT-PDASIRSASPPPGPSVAVSALVFQ
PFVPLPTLPPLEHRQLEPSIDDTDKWTNLTAFSHVLKQTTLFSPLAAVMDDLSWFIGAHE
DLVRTRNEYHTLRSQLEELFKDLRMHFSGNTPPAMTISMLNLCDAIQTEIRGVYGTQDRN
MISRYLQANQDLDKITGCYRRIQGHLERLMLNATMNIWKTVDRQTAEAELSKLNPSLSAY
YDSAEANIVQRRECAPNTREQVLQDLQAWKDNHDGE
>CUA72611.1
---MDPKRKFKFKWWKKIAPDSESHESPSRTDTPT-ADASIRSASPPPGPSVAVSALVFQ
PFVPLPTSPPHEHRQAGMDVADTDKWTNLTAFSHVLKQTTLFSPLAAVMDDLSWFIGAHE
DLVRTRNEYQALRTQLEGLFKDLRMHFSGNTPPAMTISMLNLCEAIQTEIRGVYGTQDRN
IISRYLQANQDSDKITGCYRRIQGHLERLVLNATMNIWRTVDTQAVEFKLGKLNPSLPAY
YDSAEANIVQRRECAANTREQVLLDLQAWKDNPDGE
>CUA72685.1
MGDSLKRFKDLFKPGTKNRSGDQSRGSASREDTPS-PKASIRGPSPPPTPSVGVSALVFQ
PFIPLPLSPPPGPRNADPATDSNDTWTNLTAFVSLLHRNHIFGPLTAVIDDLNWFIREQE
NVVTAQGEYRELHTQLEALFKDLLVHFSSGTPPAMTTSMLNLCAAIGTELQQVYDTRDRN
VISRLLQAEHDLDKIKRCYRKIQTYLERVMVNATLNILRIVDKQTTEAQLRQLNPSMSAC
YNSEEAHVVQRRECTPNTRTQVLSDLNAWKDKPDGQ
>CUA73062.1
MGNTLSVVECAKKREKKKRSEGETDGSLSRAVPLEMLDTDIQDTGPSPT-----------
----------------------HYTWVNLAAFSSVLHKNSLFAPLAMVIDDLSWYIREHE
NVISAQEEYKELHTQLEGLFKDLCLHFSTGSPPAMTTSMLNLCCTIGTELRQLHGTQDRS
AISRLLRAECDMEKITRCYRRIQSHLERVMLNATLNILRIVDKQAAEAQLRQLNPSMSAR
YNSAEAYVVQRRECTPHTRQQVLSDLKAWKNNPDGQ
>CUA73479.1
MGDLRKLFKNIFKPGKKNKSGDQSRGNTSREDTPS-ANASIQGTSPPPTPSVGVSALVFQ
PFVPLPVSPPPGPRVADSAADSNDTWTNLTAFVSLLHQNHIFRPLAAVIDELNWFIREHE
NVVTAQGEYKERHTQLEALFKDLLVHFSMGTPPAMTTSMLNLCTAIGTELRQVYGTQDRN
VISRLLQAEHDLEKITRCYRRIQTHLERVMLNATLNILRVVDKQTTEAQLRQLNPSMSAC
YNSEEARVVQRRECTPNTRKQVLSDLNAWKNKPDGQ
>CUA73480.1
MGDSLKRFKDIFKRGRKNKSGDQSRGSASREDTPS-PNASIRGTSPPPTPSVGVSALVFQ
PFVPLPVSPPPGPRKADPAA-SNDTWTNLTAFVSLLHQNHIFRPLAAVIDELNWFIREHE
NVVTAQGEYMELHTQLEALFKDLLVHFSTGTPPAMTTSMLNLCAAIGSELRQVYGTQDRN
AISRLLQAEQDLDKIKRCYRNIQTYLERVMVNATLNILRIVDKQTTEAQLRQLNPSMSAC
YNSEEARVVQRRECTPNTRTQVLSDLNAWKDKLDGH
>CUA73482.1
MGDSLKRFKDIFKRGRKNKSGDQSRGSASREDTPS-PNASIRGTSPPPTPSVGVSALVFQ
PFVPLPALPPPGPRKADPTADSKDTWTNLTAFVSLLHRNHIFGPLTAVIDELNWFIREHE
NVVTAQGEYKELHTQLEALFKDLLVHFSTGTPPAMTTSMLNLCAAIGTELRQVYGTQDRN
AISRLLQVEHDLDKITRCYRNIQTHLDRVMVNATLNILRIVDTEKTEARLLRLAPSLSAC
YNSAEAHVVQRRECTPNTRKQVLSDLNNWKDNPDGQ
>CUA73483.1
MGDSLKRFKDIFKRGRKNKSGDQSRGSASREDTPL-PNASIRGTSPPPTPSVGVSALVFQ
PFVPLPVSPSPGPRKADPATDRNDTWTNLTAFVSLLHQNHIFRPLAAVIDELNWFIREHE
NIVTAQGEYKELHTQLEALFKDLLVHFSTGTPPAMTTSMLNLCAAIGTELRQVYGTQDRN
AISRLLKAEHDLDKIKRCYRNIQTHLERVMVNATLNILRIVDKQTTEAQLRQLNPSMSAC
YNSEEARVVQRRECTPNTRTQVLSDLKAWKDKPDGH
>CUA73490.1
MGDSLKRFKDIFKRGRKNKFGDQNRGSASREDTPS-PNASIRGTSPPPTPSVGVSALVIQ
PFVPLPVSPPPGPEKAGPAAASNDTWTNLTAFSSLLHRNHIFGPLAAVIDDLNWFIREHE
NAVTAQGEYKELHTQLETLFKDLLVHFSTGTPPAMTTSMLNLCAAIGTELRQVYGTQDRN
TISRLLQAEHDVEKTTRCYRRIQTHLDRVMVNATLNILRIVDTEKTEARLLRLAPSLSAC
YNSAEAHVVQRRECTPNTRTQVLSDLNAWKDKPDGQ
>CUA73492.1
MGDSLKRFKDLFKRGRKIKPGDQTRGSASREDTPS-PNTTIRG--PPPTPPVGVSALVFQ
PFVPLPVSPPSGPRKADPAPAINDTWTNLTAFVSLLHQNSLFAPLAAAIDDLSWFIAEHE
NVITAQEEYKGLHNQLEALFKDLLVHFSSGTPPAMTTSMLNLCAAIGTELRQVYGTQDRN
AISRLLQAEHDMEKITRCYRRIQTHLERVMVNATLNILRIVDTEKTEARLLRLAPSLSAC
YNSAEAHVVQRRECTPNTRKQVLSDLNAWKDNPDGH
>CUA74102.1
MGDSLRFVKRLFKPGKKTKYEGESHGRLSRGDTPS-PDASIRSTGLPSTSSVGISALVFQ
PFVPLPESPLPVPSQTNTAVDNNDAWTNLTAFSSLLHRNHVFAPLAA-------------
NFVTAQVEYGALHNQLEALFQDLCIHFSTGTPPVMTTSMLNLCAAIRAELRQVYGTQDRN
AISRLLQAEHDLDKITGCYRRIQNYLERVMLNATLNILRIVDKQATEAQLRQINPSMSAR
YNSAEARMVQRRECTPNTREQVLLDLRAWKDKPDGE
>CUA74848.1
-----MVLKRIFKRDKKKRPDGESGGSPFNAGTPS-PDASIRSTSPPSGPSAAVSALVFQ
PFVPLPTSPPAESGQTEAAVATVDTWTNLTAFLDLLRQTPPLAPFVTVIDDLSWFIRAHE
DIVATRGEYKALRTQLEELFKDLRVHFSGNTPPAMTTSMLDLCEAIQNEVRQVYGTQDRN
MISRYMQANRDLDKITGCYRRIQGHLERVMLNASLHIWRTVDRQATEAQLRQLNPSMSAC
YDSAEANLVQRRECAPNTRKQVLLDLNAWKDKSDGE
>CUA74856.1
---MDPKRKFKFKWWKKKTPDSESHGSPSGTDAPT-PAASIWSASPPPRTSVAVSALVLQ
PFVPLPASPPIEHRQTEIGVTDTDTWTNLAAFSQLLQQATLFSPLAAMMDDLSWFIGTHD
DLVRTWNEYQALKTQLEGLFKDLRMHFSGNTPPAMTISMLNLCEAIQTEIRGVYGTRDRN
AISRYLQANQDLDKVTGCYRRIQSHLERVMLNATMNIWKTVDRQAAEAELSKLNPSLPAY
YDSAEANIVQRRECAANTREQVLLDLQAWKDNQEGE
>CUA74857.1
---MDLKRKFKLKWWKKKAPDGESHESPSRTDSPT-PDASIRSASPPPGSSVAVSALVFQ
PFVPLPTSPPPEHRQTEPNIDDADKWTNLTAFSQVLKQTTLFSPLAAVMDDLSWFIEAHE
DLIRTRNEYQALRTQLEGLFKDLRMHFSGNTPPAMTISMLNLCEAIQTEIRGVYGTQDRN
AISRYLQANHDLDKITGCYRRIQSHLERLMLNATMNIWQTVDRQAAEAELSRLSTSLPAY
YDSAEANIVQRRECAPNTREQVLQDLQAWKDNQDGE
>CUA76548.1
---MDSKRKFKFRWWKKIAPGSESNESPSRTDTPT-PDASIRSASPPPGSSVAVSALVFQ
PFVPLPTSPPPEHRQTEPNIDDTDKWTNLTAFSQVLKQTTLFSPLAAVMDDLSWFIGAHE
DLIRTRNEYHALRTQLEGLFKDLRMHFSGNTPPAMTISMLNLCEAIQTEIRGVYGTQDRN
IISRYLQANHDLDKITGCYRRIQGHLERLMLNATMNIWKTVDRQAAEGELSRLSPSLPAY
YDSAEANIVQRRECAPNTREQVLQDLQAWKDNQDGE
>EUC54730.1
---MF--FKRILKRDKKKKTGSESHRSPSRGDTPT-PSPSIQSDGPSSVPSVAVSALVFN
PFVTLPASPSPGLQQSGTSVNNTGNWTNLTAFLDLLHQTPLLSPLRAVMDDLSWFIRAHE
DVINTRNEYGALRTQLEELFKDLRTHFSGSTPPAMTTSMLNLCEAIQTEIQGIYGTQDRN
TISRYMQASQNLDAITGCYRRIQGHLERVMLNASLNIWKTVDRQAIEAQLGKLNPSLSAY
YDSAEANIVHRRECAANTREQVLRDLHTWKDNLDEE
>EUC54755.1
-----MDFKRIFKRGKKKMQDSESHGSPSRAYTPT-PGASIRGTSPTSVPSTSMSARVLQ
PFLRSAASPPLEHRQMEPATAGVDTWANLTAFSGLLHRTPSFTPLAAVIDDLSWFIRSYE
NFVTVQEEYQALRTQLEILFNDLHLHFSTGAPPSMTTGMLNLCGAIGTELRQIYGTQDRN
SISRLLKAEHDLDKITECYRRIQSHLDRVMLNATLNMLRVVDKQAAEAQLRQLNPSMSAR
YNSAEAHVVQRRECTANTREQVLLDLNAWKDKSGGE
>KDN47253.1
-----MGFKRIFKRGKKKKPENESRGSPSREDTSE-PGASIWGASPTPLPSVAVSALVFQ
PFVSLPAPPPSEHRRTETTVSNTDTWTNLTAFLNLVHQAPVFAPIAEAMDDLSWFVRAHE
NAVTTRNEYKALRTQIEGLFKDLHAHFSRSSPPAMTTSMLNLCEAIQTEIRQVYGTRDRN
IISRYMQADRDLDKITECYCRIHSHLERVMLNASLNIWRTVDKQAAEAQLGKLNPSLSAY
YDSTDANMLQRRECVGNTREQVLRDLYAWKDNQDGE
>KEP46711.1
-----MDFKRIFKRGKKKMQDSESHGSPSRAYTPT-PGASIRGTSPTSVPSSSMSARVLQ
PFLRSAASPPLEHRQMELATAGVDTWANLTAFSDLLHRTPSFTPLAAVIDDLSWFIRSYE
NFVTVQEEYQALRTQLEILFNDLHFHFSTGAPPSMTTGMLNLCGAIGAELRQIYGTQDRN
SISRLLKVEHDLDKITECYRRIQSHLDRVMLNATLNMLRVVDKQAAEAQLRQLNPSMSAR
YNSAEAHVVQRRECTANTREQVLLDLNAWKDKSGGE
>KEP46756.1
-----MFFRRIFKGEKKKKSGNESHGSPSRGDTPS-PGASIRTTSPTPAPSVAVSALVFQ
PFVPLPASPPLEHRT-ESAIASIDTWSNLTAFSNVLHHTPALAPLAAVIDDLSWFVRTHE
NYVTVQEEYQVLRTQLEALFSDLRLHFSTGASPSMTNSMRNLCGAIGAELRQVYGTQDRK
TISRLIKADQDLDKITGCYRRIQSHLDRVMLNATLNILRIVDENATDAKLRQLNPSMSAC
YNSAEADVVQRRECTANTREQVLLDLKAWKDKSGGE
>KEP48384.1
---MF--FKRILKRDKKKKTGSESHRSPSRGDTPT-PSPSIQSDGPSSVPSVAVSALVFN
PFVTLPASPSPGLQQSGTSVNNTGNWTNLTAFLDLLHQTPLLSPLRAVMDDLSWFIRAHE
DVINTRNEYGALRTQLEELFKDLRTHFSGSTPPAMTTSMLNLCEAIQTEIQGIYGTQDRN
TISRYMQASQNLDAITGCYRRIQGHLERVMLNASLNIWKTVDRQAIEAQLGKLNPSLSAY
YDSAEANIVHRRECAANTREQVLRDLHTWKDNLDEE
>KEP48486.1
-----MDFKRIFKWKKKIKSDNEPHGSPSKADTPT-PSVSIQSTSPTPTSSVAVSAFPEA
PLE---------QRPKNAATINDDTWTNLTAFLDLLNQSPVFGPLAAVIDDLTWFITAHE
DVVTPRMEYEALQSQLETLFKDLRTHFSQGTPPAMTTSMLNLCEAIQNEIRQVYGTQDKS
TISRYMQADRDLDKITGCYRRIQGHLERVMLNASLDIWKTLDRQTTEAQLSKLNPSLSAY
YDSAEASIVHRRECVAHTREQVLRDLNIWKDNQDGG
