# Supplementary material for: Exploring a diverse world of effector domains and amyloid signaling motifs in fungal NLR proteins
Source: PLoS Comput Biol. 2022 Dec 21;18(12):e1010787. doi: 10.1371/journal.pcbi.1010787 (PMC9815663; doi:10.1371/journal.pcbi.1010787)
Supplement: S2 Data — The alignments were calculated using ClustalOmega for 127 MMseqs2 clusters with at least 20 member sequences. (GZ) [file pcbi.1010787.s009.tar.gz › CRL22788_aligned.fa]

>CRL22788.1
----MANIKSSFQIAVQSTQVIADPWVTAFEQSK-----------QKLAPK----DLNRV
LQINNFEQLQCAIDNLKSRHNAKSLT-KSLRVLDPFLQNLKSFGGAIDVITSAHP----E
IAALCWGGVKVVLEV----------SLRFNGAIERISEVLAGISN-ILPRLESYQHHLPS
TP-SFNKALIRVYQGVVEFCFEAIDFFRKNP------LRNLIRSFWSN-ND---------
----------------------------------------------
>OAA53932.1
MAQILPNTQAHSPGLQMQAYSPQKAWETAVKRAR-----------RELKPK----SFATL
LRVANYETCLSELQARNNAFAAKW-P-RLGPVVGRVLDLLKTFDVAISTCCQSHP----E
IACLVWGGVQIVLTV----------AAKYRDCARRMSDMFEQLSL-SMPRFEDYMRYFPT
ND-RLQLRLISVFEIFVIFCARAFKFLSSRL------LTAIAWATWS-------------
----------------------------------------------
>XP_020133446.1
---MAPDTPKRVDGLLVTSPVITDRWDAVLDLCR-----------TKLDPK----DFDIV
SRFGSIEELIQFGSALHSRYSGRAKA-FELARLIAFFERLRTFHGSFDVLVHVQP----T
VAAPIWGSIKLCVEL----------VHETNEVFELIVEMFDEIKH-TLPRIETYIEVLGP
CP-SLTEPCQELYWLIAEFSCQVISYFRKNP------LKNILFATWKP-FRPSL------
----------------------------------------------
>CCX12291.1
-----------------MSLDLRDEWNSALRKHE-----------HRLRKP----KYADL
VNSLDYETFKSTLDNESRMYSEARIT-RCIVFLGTTFERLQGFFAAITNVVQASATYGGA
PAGFAWGCIQAVLTA----------AKQFSFVLEKLKDMFGDLTT-DVILSQCYIELLPH
DP-ILRNHMIAMIGEYVGFCIGMLKYIMRRK------FITLIRCFWCE-ADRKFQKAKAE
IAKHRTRFENQCRLTVDETVILGQRK--AQAILELVHITPKQPEKL
>ENH69796.1
-------------------DTLHDAWASAVKAFQ-----------STLSTE----EYRKL
EAIDCPEKLETELQKSRDSYTSRRVP-RLLKRLEPFLLQLNFFTQSINIFVQSKP----E
IAALVWGSLHVLLQANLSETLSHQITLRHRAHIDNIIETLEYLER-HLPRVKSFTDLYVV
SG-RIEKAVCKLYHELIHFFLEATIFFQRNP-----------------------------
----------------------------------------------
>GAP92896.1
-----------------MATTAQEAWNRSVRQQR------------DVLGP----KYAKI
IAALEFDSFEKSLAQARAKYESKKTS-KCLDFLKPVFQQLNAFHRGLTAMASASD-----
GTTIVWGVLLVLVDV----------ACNYHKFLDVFAGLLQEVTT-TITRVNRYLALLPT
NP-LLQKLMVDVLNDYVICCIKVFKFYK--------------------------------
----------------------------------------------
>KPM36798.1
-----------------MALSLDARWHRALQAQS-----------HRLRKT----KYRNL
IVPIDYATFQTLIKSDNTQYGNRIVP-RYARRLATILGEFEVFVRSITTMVQGGG----E
IGLFVWGAIQAVLDV----------ASKYANLLDSITSMLDEISL-LMPLLASYSTLFPG
RK-ALDTCINALIDDYVGFCIEAILFFNHALTRSPLAIDTILRVLWFS-LERRFKVHKAN
INQHLKDFSAG-----------------------------------
>EGU73503.1
---------------MASTFDFNKEWELSMERQR-----------KCLG------KNSKR
IQSLSYDKFKTSLTEARDKHNRAPTT-AVLQKLQPLFDQLHNFVNAITSIVQSSP----E
LTGFIWGAIQAVLIV----------ASRFTSLLSLITEMLHDLTS-LVVQLNRYLALFPK
AD-ELQQCSRQLIDDYVGFSISAFLFFKRWP------ISVTVL-----------------
----------------------------------------------
>EWZ43330.1
---------------MASTFDFNKEWELSMERQR-----------KCLG------KNSKR
IQSLSYDKFKTSLTEARDKHSRAPTT-AVLQKLQPLFDQLHNFVNAITSIVQSSP----E
LTGFIWGAIQAVLIV----------ASRFTSLLSLITEMLHDLTS-LVVQLNRYLALFPK
AD-ELQQCSRQLIDDYVGFSISAFLF----------------------------------
----------------------------------------------
>EWZ99583.1
---------------MASTFDFNKEWELSMERQR-----------KCLG------KNSKR
IQSLSYDKFKTRLTEARDKHNRAPTT-AVLQKLQPLFDQLHNFVNAITSIVQSSP----E
LTGFIWGAIQAVLIV----------ASRFTSLLSLITEMLHDLTS-LVVQLNRYLALFPK
AD-ELQQCSRQLIDDYVGFSISAFLF----------------------------------
----------------------------------------------
>EXA31798.1
---------------MASTVDFNKEWELSMERQR-----------KCLG------KNSKR
IQSLSYDKFKTSLTEARDKHNRAPTT-AVLQKLQPLFDQLHNFVNAITSIVQSSP----E
LTGFIWGAIQSVLIV----------ASRFTSLLSLITEMLHDLTS-LVVQLNRYLVLFPK
AD-ELQQCSRQLIDDYVGFSISAFLF----------------------------------
----------------------------------------------
>EXK79594.1
---------------MASTVDFNKEWELSMERQR-----------KCLG------KNSKR
IQSLSYDKFKTSLTEARDKHNRAPTT-AVLQKLQPLFDQLHNFVNAITSIVQSSP----E
LTGFIWGAIQSVLIV----------ASRFTSLLSLITEMLHDLTS-LVVQLNRYLVLFPK
AD-ELQQCSRQLIDDYVGFSISAFLF----------------------------------
----------------------------------------------
>EXL40202.1
---------------MASTFDFNKEWELSMERQR-----------KCLG------KNSKR
IQSLSYDKFKTSLTEARDKHNRAPTT-AVLQKLQPLFDQLHNFVNAITSIVQSSP----E
LTGFIWGAIQAVLIV----------ASRFTSLLSLITEMLHDLTS-LVVQLNRYLALFPK
AD-ELQQCSRQLIDDYVGFSISAFLFFKRWP------ISVTVL-----------------
----------------------------------------------
>PCD43029.1
---------------MASTFDFNKEWELSMERQR-----------KCLG------KNSKR
IQSLSYDKFKTSLTEARDKHNRAPTT-AVLQKLQPLFDQLHNFVNAITSIVQSSP----E
LTGFIWGAIQAVLIV----------ASRFTSLLSLITEMLHDLTS-LVVQLNRYLALFPK
AD-ELQQCSRQLIDDYVGFSISAFLF----------------------------------
----------------------------------------------
>OPB46036.1
-----------------MSTALEQHWETELQSQR-----------RRLLGR----RYQLA
VEELGYSSFQDWLKSENGRYRDQALT-RYLTKLGPILEEFEVFVRSITTMVQGGG----Q
IAGLVWGSIQAVLDA----------ASKYAKLLESVTNMIEEISL-LMPQLATYSTLFPG
KK-ALDNCLRILISDFVGFCIEAVIFFKRWP------IYSLLRIFWFS-LERNFQAYKSN
ILRHQGQFDRERQVLVDTELIYG-----------------------
>KKO97403.1
-----------------MSTVLEQHWETELQSQR-----------RRLLGR----RYQLA
VEELGYSSFQEWLKSENGRYRDQALT-RYLTKLGPILEEFEVFVRSITTMVQGGG----Q
IAGLVWGSIQAVLDA----------ASKYAKLLESVTNMIEEISL-LMPQLATYSTLFPG
KK-ALDNCLRILISDFVGFCIEAVIFFKRWP------IYSLLRIFWFS-LERNFQAYKSN
ILRHQGQFDRERQVLVDTELIYGGRIRAVEAMIPITSSAAREPERL
>PNP50019.1
-----------------MGTALEKHWETELQSQK-----------KRLLGR----KYQAA
VEELGYSSFQDWLKSENGRYSEQALA-RYLTKLGPILDEFEVFVRSITTMVQGGG----Q
IAGLVWGSIQAVLDA----------ASKYAKLLENVTNMIEEISL-LMPQLATYSTLFPG
RK-SLDTCLRILISDFVGFCIEAVIFFKRWP------IYSLLRIFWFS-LERSFQAYRSN
ILRHQGQFDRERQVLVDTELIYE-----------------------
>XP_024768495.1
-----------------MSTALEQHWETELQSQR-----------RRLLGR----RYQLA
VEELGYSSFQDWLKSENGRYRDQALT-RYLTKLGPILEEFEVFVRSITTMVQGGG----Q
IAGLVWGSIQAVLDA----------ASKYAKLLESVTNMIEEISL-LMPQLATYSTLFPG
KK-ALDNCLRILISDFVGFCIEAVIFFKRWP------IYSLLRIFWFS-LERNFQAYKSN
ILRHQGQFDRERQVLVDTELIYG-----------------------
>OJJ37878.1
--------------------MDEHLWNKILDQQLS----------RKKRKK----KYSNL
ITSLQFSDFENTLGTLRRKYNSPKVD-TCLDRVSSVLNHIQSFQQAVSTIIQVNP----E
IAGMIWGCLSVIFVC----------ASKYISLLSKSSAMIRDLTL-TLARFDRYLKLFPD
NS-QLQKALGSLYEAYIGFCIRLAVFLKRSR------IWNVLLVSFST-LNEDFEASKTS
IEESIHAFEAECQASVHEVAVQGTRT--LQNALPNLHI--------
>PNP49963.1
--------------------MDHSIWAKALEKKRP-----------ALEHA----KISLA
LDITSLERFEAALDNLTAKYAEKTGVRAVKDVLAPQLEHLVSFSEAVTSAAQVAP-----
YGGAIWGGLLLMIES----------TCRFSRSLDEIMTEISELQG-ALPQFSEYAGLYSN
DP-GLQFCLLDLFEDYIDFCICVVNYTRKSP------AVNIIRNIMSSSRIKGLENVKK-
----------------------------------------------
>GAW17964.1
-----------------MAQAVSTAWQEAVSERIMEVENAFKETYGKNTHM----PIHQL
IDLGDYSQFHTSLGQITTEYENRTGSRTLREKIYPGLHHIQRLSKALGVVAQAQS-----
IAAASFGALLLVVHH-----------------LEEIASHLKDLDN-LIPQVIYDMNLYKE
YASRFENTLRQVFIDYLDFCITIIRWARHRP------AVNVLRNAVSSRLGKKLKDVK--
----------------------------------------------
>PVH73248.1
-----------------MALGHTELWEKLVLEKT-----------HKFQHE----NCNTF
TKIPDFEVFRTSLIDLSVSYSRTKVP-TLIQRLLTSIKHLQSFSAAITSSTQGSW-----
AASLVWGGTQAVIVC----------ACKHAEMLESIVDILVDLNN-SLPMFDAYLALFPD
NP-SLQWPLRDLYAEYLDFCLRAVKYLNT-------------------------------
----------------------------------------------
>XP_003042675.1
--------------------MTSDIWNSVFEDRKKSIQDAYMAVAAKTKDPEQLSLDNLL
AELETFDAFKSKLNAECSRYSQSPAVNLIANKINPHLKNFGRFAMVIGEASKGNS-----
TASICWSSMFLVIHC----------GCGLTKTLEDVVDQLANFMT-LIPKVADDVELYKE
YNLRLSQVLRDMFENYLDFCVSILKWMQNSP------TKNMLMR----------------
----------------------------------------------
>XP_007799809.1
-----------------MDRLLKERWESLFEKAK-----------CELTKA----KCSNT
LSTESIRELKDALNRSSTVFGRLEAV-QLLNKIQPSLLHVQTYVGAITSASQYRP-----
IGCLVWSGIQAVLQC----------AASGPNSLEEVYDMVGELNY-TLANIERDLTLYPD
RE-ELQWHLQDIYEDFLSFCIVSVRYFQNPP------GWNLFSYLWNSSPQRKLKATKTR
IEKHIQRFKDEVQAIHREERKINAIEKF------------------
>RDW58286.1
---------------MAWQTKSKARWDYTLELHK------------GRLGK----HAQDV
DDKLDYDRFEIFLEQLETQSPCSRIG-KVL--SSKVMDHIQGFTAAITSICQSNT-----
FSSLAWGILQLVLKA----------AFAFTKVFGTVTEMLSEISL-QLPILEQYRSIFPT
AY-ELDEPLMNLYSGYVNFCIDIVLFFKSGK------WVVFRRLAFGN-LSHCFEQ----
----------------------------------------------
>XP_007734006.1
-----------------MSKFTELSWEEALRSHQ-----------RYLAGL----HQGPS
GNALDYKAFTRELDALRQKHESKLVH-RCVARLQPAFEQLESLQSAFSSIAQAHS-----
TSTVVWGILQIVVTV----------SQTNTSMFSRSKTVGRTYDHGYAPQPLRYFVAVQC
---PAEGADLSIHKNYVECCVCALKFYRHGT------LRNLLNFMWKD-VRRTFTNVKGH
IESQIATFERESRIE-------------------------------
>XP_013276984.1
-----------------MTDHLEAEWNRFLNTQQ-----------HRLRKK----RYSSL
VQRLDYQRLLATLTDESSRYANNGVT-RGISKLRPCLDRLNDFMLPITSIVQASP----A
IASFIWGTLQALIVV----------SSKFNETLETVVNMIQDLTS-TMTRINKYLNLFPT
EP-DLRACMRHLIEEYVGFCITTMKYCSRMP------IYNLCRI----------------
----------------------------------------------
