# Supplementary material for: Exploring a diverse world of effector domains and amyloid signaling motifs in fungal NLR proteins
Source: PLoS Comput Biol. 2022 Dec 21;18(12):e1010787. doi: 10.1371/journal.pcbi.1010787 (PMC9815663; doi:10.1371/journal.pcbi.1010787)
Supplement: S2 Data — The alignments were calculated using ClustalOmega for 127 MMseqs2 clusters with at least 20 member sequences. (GZ) [file pcbi.1010787.s009.tar.gz › CVK89761_aligned.fa]

>CVK89761.1
MSLLPVLNISSIIFRYSGLVGNLIAISSAAQVPPGSPPLRYIYDQLLAIQPELQDGLRSL
QKEYPPSDDGNYTTILNCARACVRDCDTLLKAAKTNLERETQNG-QGGQFLRLVDQLFVP
PYFGNLQGAINEYTRPSTRHLANNILCHVHYQLEDIETRFSISLG--CYAFEELQRSTGL
VDAQLGQ---IPCGTEAWEEICDRLQCILSNLHHLQTALPMLCALNHSEGSLCQSRISKA
SEGTFSWVFQEQT-DDAIHAQSLLRRWLISDHS
>CVK93353.1
MSILPVLNISSIIFRYSGLVGNLIAISSAAQVPPGSPPLRYIYDQLLAIQSELQDGLLAL
QKEKSASDDENHTTILNCARACVRDCDTLLKAAKTNLERETQNG-QGGQFLRLVDQLFVP
PYFGNLQSAISEYTRPSTRHLANNILCHVHYQLEDIENRFGISLG--CNAFEELQRSTGL
VDAQLGQ---IPCGTEAWEEICDRLQCILSNLHHLQTALPMLCALNHSERSLRQSRISKA
FEGTFSWVFQEQA-DDAIHAQSLLRRWLISDH-
>CZR39389.1
MSILPVLNISSIIFRYSGLVGNLIAISSAAQVPPGSPPLRYIYDQLLAIQSELQDGLLAL
QKEKSASDDENHTTILNCARACVRDCDTLLKAAKTNLERETQNG-QGGQFLRLVDQLFVP
PYFGNLQSAISEYTRPSTRHLANNILCHVHYQLEDIENRFGISLG--CNAFEELQRSTGL
VDAQLGQ---IPCGTEAWEEICDRLQCILSNLHHLQTALPMLCALNHSERSLRQSRISKA
FEGTFSWVFQEQA-DDAIHAQSLLRRWLISDH-
>EWZ97664.1
MSTLPVLNISSIIFRYSGLVENLIAISSAARVPPGSPPLRYIYDQLLAIQSELQDGLLSL
QEERALSADRNFNTILKCARACARDCGTLLKAAKTNLERETQNG-QGGQFLQLVDQLFVP
SYFGNLQGSINEYTRPSTRHLANNIICHVHDQLRDIENRFSVSLG--CNAFEELQRSTGL
VDAQLGQ---IPCGTEAWDEVCDRLQHILFKLHHLQTAVPMLCALNHSERSLRQSRISTA
LEGTFSWVFQEQT-DDVINAQSSLRRWLTSDQS
>EWZ97665.1
MSTLPVLNISSIIFRYSGLVENLIAISSAARVPPGSPPLRYIYDQLLAIQSELQDGLLSL
QEERALSADRNFNTILKCARACARDCGTLLKAAKTNLERETQNG-QGGQFLQLVDQLFVP
SYFGNLQGSINEYTRPSTRHLANNIICHVHDQLRDIENRFSVSLG--CNAFEELQRSTGL
VDAQLGQ---IPCGTEAWDEVCDRLQHILFKLHHLQTAVPMLCALNHSERSLRQSRISTA
LEGTFSWVFQEQT-DDVINAQSSLRRWLTSDQS
>EXA50788.1
MSTLPVLNISSIIFRYSGLVGNLIAISSAARVPPGSPPLRYIYDQLLAIQSELQDGLLSL
QEERALSADRNFTTILKCARACARDCGTLLKAAKTNLERETQNG-QGGQFLQLVDQLFVP
SYFGNLQGSINEYTRPSTRHLANNIICHVHDQLRDIENRFSISLG--CNAFEELQRSTGL
VDAQLGQ---IPCGTEAWDEVCDRLQHILFKLHHLQTAVPMLCALNHSERSLRQSRISTA
LEGTFSWVFQEQT-DDAINAQSSLRRWLTSDQS
>EXA50789.1
MSTLPVLNISSIIFRYSGLVGNLIAISSAARVPPGSPPLRYIYDQLLAIQSELQDGLLSL
QEERALSADRNFTTILKCARACARDCGTLLKAAKTNLERETQNG-QGGQFLQLVDQLFVP
SYFGNLQGSINEYTRPSTRHLANNIICHVHDQLRDIENRFSISLG--CNAFEELQRSTGL
VDAQLGQ---IPCGTEAWDEVCDRLQHILFKLHHLQTAVPMLCALNHSERSLRQSRISTA
LEGTFSWVFQEQT-DDAINAQSSLRRWLTSDQS
>EXK99824.1
MSTLPVLNISSIIFRYSGLVGNLIAISSAARVPPGSPPLRYIYDQLLAIQSELQDGLLSL
QGERALSADRNFTTILKCARACARDCGTLLKAAKTNLERETQNG-QGGQFLQLVDQLFVP
SYFGNLQGSINEYTRPSTRHLANNIICHVHDQLRDIENRFSISLG--CNAFEELQRSTGL
VDAQLGQ---IPCGTEAWDEVCDRLQHILFKLHHLQTAVPMLCALNHSERSLRQSRISTA
LEGTFSWVFQEQT-DDSTNAQSSLRRWLTSDQ-
>EXK99825.1
MSTLPVLNISSIIFRYSGLVGNLIAISSAARVPPGSPPLRYIYDQLLAIQSELQDGLLSL
QGERALSADRNFTTILKCARACARDCGTLLKAAKTNLERETQNG-QGGQFLQLVDQLFVP
SYFGNLQGSINEYTRPSTRHLANNIICHVHDQLRDIENRFSISLG--CNAFEELQRSTGL
VDAQLGQ---IPCGTEAWDEVCDRLQHILFKLHHLQTAVPMLCALNHSERSLRQSRISTA
LEGTFSWVFQEQT-DDSTNAQSSLRRWLTSDQ-
>EXL62868.1
MSTLPVLNISSIIFRYSGLVENLIAISSAARVPPGSPPLRYIYDQLLAIQSELQDGLLSL
QEERALSADRNFTTILKCARACARDCGTLLKAAKTNLERETQNG-QGGQFLQLVDQLFVP
SYFGNLQGSINEYTRPSTRHLANNIICHVHDQLRDIENRFSVSLG--CNAFEELQRSTGL
VDAQLGQ---IPCGTEAWDEVCDRLQHILFKLHHLQTAVPMLCALNHSERSLRQSRISTA
LEGTFSWVFQEQT-DDVINAQSSLRRWLTSDQS
>EXL62869.1
MSTLPVLNISSIIFRYSGLVENLIAISSAARVPPGSPPLRYIYDQLLAIQSELQDGLLSL
QEERALSADRNFTTILKCARACARDCGTLLKAAKTNLERETQNG-QGGQFLQLVDQLFVP
SYFGNLQGSINEYTRPSTRHLANNIICHVHDQLRDIENRFSVSLG--CNAFEELQRSTGL
VDAQLGQ---IPCGTEAWDEVCDRLQHILFKLHHLQTAVPMLCALNHSERSLRQSRISTA
LEGTFSWVFQEQT-DDVINAQSSLRRWLTSDQS
>EXL79798.1
MSTLPVLNISSIIFRYSGLVGNLIAISSAARVPPGSPPLRYIYDQLLAIQSELQDGLLSL
QGERALSADRNFTTILKCARACARDCGTLLKAAKTNLERETQNG-QGGQFLQLVDQLFVP
SYFGNLQGSINEYTRPSTRHLANNIICHVHDQLRDIENRFSISLG--CNAFEELQRSTGL
VDAQLGQ---IPCGTEAWDEVCDRLQHILFKLHHLQTAVPMLCALNHSERSLRQSRISTA
LEGTFSWVFQEQT-DDSINAQSSLRRWLTSDQ-
>EXL79799.1
MSTLPVLNISSIIFRYSGLVGNLIAISSAARVPPGSPPLRYIYDQLLAIQSELQDGLLSL
QGERALSADRNFTTILKCARACARDCGTLLKAAKTNLERETQNG-QGGQFLQLVDQLFVP
SYFGNLQGSINEYTRPSTRHLANNIICHVHDQLRDIENRFSISLG--CNAFEELQRSTGL
VDAQLGQ---IPCGTEAWDEVCDRLQHILFKLHHLQTAVPMLCALNHSERSLRQSRISTA
LEGTFSWVFQEQT-DDSINAQSSLRRWLTSDQ-
>EXM07821.1
MSTLPVLNISSIIFRYSGLVGNLIAISSAARVPPGSPPLRYIYDQLLAIQSELQDGLLSL
QEERALSADRNFTTILKCARACARDCGTLLKAAKTNLERETQNR-QGGQFLQLVDQLFVP
SYFGNLQGSINEYTRPSTRHLANNIICHVHDQLRDIENRFGISLG--CNAFEELQRSTGL
VDAQLGQ---IPCGTEAWDEVCDRLQHILFKLHHLQTAVPLLCALNHSDRSLRQSRISTA
LEGTFSWVFQEQT-DDAINAQSSLRRWLTSDQS
>EXM07822.1
MSTLPVLNISSIIFRYSGLVGNLIAISSAARVPPGSPPLRYIYDQLLAIQSELQDGLLSL
QEERALSADRNFTTILKCARACARDCGTLLKAAKTNLERETQNR-QGGQFLQLVDQLFVP
SYFGNLQGSINEYTRPSTRHLANNIICHVHDQLRDIENRFGISLG--CNAFEELQRSTGL
VDAQLGQ---IPCGTEAWDEVCDRLQHILFKLHHLQTAVPLLCALNHSDRSLRQSRISTA
LEGTFSWVFQEQT-DDAINAQSSLRRWLTSDQS
>KLP04687.1
MSLLPVLNISSIIFRYSGLVGNLIAISSAAQVPPGSPPLRYIYDQLLAIQSELQDGLLSL
QKEKFPSDDENYTTILNCARACVRDCGTLLKAAETNLERETQNG-QGGQFLRLVDQLFMP
PYFGNLQGAISEYTRPSTRHLANNILCHVHYQLEDIENRFGISLG--CNAFEELQRSTGL
ADAQLGQ---IPCGTEAWEEICDRLQCILSNLHHLQTALPMLCALNHSERSLRQSRISKA
FEGTFSWVFQEQA-DDAIHVQSLLRRWLISDH-
>KLP08182.1
MSLLPVLNISSIIFCYSGLVGNLIAISSAAQVPPGSPPLRYIYDQLLAIQSELQDGLLSL
QKEKFPSDDENYTTILNCARACVRDCGTLLKAAETNLERETQNG-QGGQFLRLVDQLFMP
PYFGNLQGAISEYTRPSTRHLANNILCHVHYQLEDIENRFGISLG--CNAFEELQRSTGL
ADAQLGQ---IPCGTEAWEEICDRLQCILSNLHHLQTALPMLCALNHSERSLRQSRISKA
FEGTFSWVFQEQA-DDAIHVQSLLRRWLISDH-
>PCD37458.1
MSTLPVLNISSIIFRYSGLVENLIAISSAARVPPGSPPLRYIYDQLLAIQSELQDGLLSL
QEERALSADRNFTTILKCARACARDCGTLLKAAKTNLERETQNG-QGGQFLQLVDQLFVP
SYFGNLQGSINEYTRPSTRHLANNIICHVHDQLRDIENRFSVSLG--CNAFEELQRSTGL
VDAQLGQ---IPCGTEAWDEVCDRLQHILFKLHHLQTAVPMLCALNHSERSLRQSRISTA
LEGTFSWVFQEQT-DDVINAQSSLRRWLTSDQS
>SCN94395.1
MSLLPVLNISSIIFCYSGLVGNLIAISSAAQVPPGSPPLRYIYDQLLAIQSELQDGLLSL
QKEKFPSDDENYTTILNCARACVRDCGTLLKAAETNLERETQNG-QGGQFLRLVDQLFMP
PYFGNLQGAISEYTRPSTRHLANNILCHVHYQLEDIENRFGISLG--CNAFEELQRSTGL
ADAQLGQ---IPCGTEAWEEICDRLQCILSNLHHLQTALPMLCALNHSERSLRQSRISKA
FEGTFSWVFQEQA-DDAIHVQSLLRRWLISDH-
>SCO34268.1
MSLLPVLNISSIIFRYSGLVGNLIAISSAAQVPPGSPPLRYIYDQLLAIQSELQDGLLSL
QKEKFPSDDENYTTILNCARACVRDCGTLLKAAETNLERETQNG-QGGQFLRLVDQLFMP
PYFGNLQGAISEYTRPSTRHLANNILCHVHYQLEDIENRFGISLG--CNAFEELQRSTGL
ADAQLGQ---IPCGTEAWEEICDRLQCILSNLHHLQTALPMLCALNHSERSLRQSRISKA
FEGTFSWVFQEQA-DDAIHVQSLLRRWLISDH-
>SCO48776.1
MSLLPVLNISSIIFRYSGLVGNLIAISSAAQVPPGSPPLRYIYDQLLAIQSELQDGLLSL
QKEKFPSDDENYTTILNCARACVRDCGTLLKAAETNLERETQNG-QGGQFLRLVDQLFMP
PYFGNLQGAISEYTRPSTRHLANNILCHVHYQLEDIENRFGISLG--CNAFEELQRSTGL
ADAQLGQ---IPCGTEAWEEICDRLQCILSNLHHLQTALPMLCALNHSERSLRQSRISKA
FEGTFSWVFQEQA-DDAIHVQSLLRRWLISDH-
>SCO83952.1
MSTLPVLNISSIIFRYSGLVGNLIAISSAARVPPGSPPLRYIYDQLLAIQSELQDGLLSL
QEERALSADRNFTTILKCARACARDCGTLLKAAKTNLERETQNG-QGGQFLQLVDQLFVP
SYFGNLQGSINEYARPSTRHLANNIICHVHDQLRDIENRFSVSLG--CNAFEELQRSTGL
VDAQLGQ---IPCGTEAWDEVCDRLQHILFKLHHLQTAVPMLCALNHSERSLRQSRISTA
LEGTFSWVFQEQT-DDAINAQSSLRRWLTSDQS
>SCV26765.1
MSLLPVLNISSIIFRYSGLVGNLIAISSAAQVPPGSPPLRYIYDQLLAIQSELQDGLLSL
QKEKSPSDDENYTTILNCARACVRDCETLLKAAKTNLERETQNG-QGGQFLRLVDQLFVP
PYFGNLQGAISEYTRPSTRHLANNILCHVHYQLEDIENRFGISLG--CNAFEELQRSTGL
ADAQLGQ---IPCGTEAWEEICDRLQCILSNLHHLQTALPMLCALNHSERSLRQSRISKA
FEGTFSWVFQEQA-DDAIHVQSLLRRWLISDH-
>XP_018234256.1
MSTLPVLNISSIIFRYSGLVGNLIAISSAARVPPGSPPLRYIYDQLLAIQSELQDGLLSL
QEERALSADRNFTTILKCARACARDCGTLLKAAETNLERETQNG-QGGQFLQLVDQLFVP
SYFGNLQDSINEYTRPSTRHLANNIICHVHDQLRDIENRLSVSLG--CNAFEELQRSTGL
VDAQLGQ---IPCGTEAWDEVCDRLQHILFKLYHLQTAVPMLCALNYSERSLRQSRISTA
LKGTFSWVFQEQT-DDVINAQSSLRRWLTSDQS
>XP_018234257.1
MSTLPVLNISSIIFRYSGLVGNLIAISSAARVPPGSPPLRYIYDQLLAIQSELQDGLLSL
QEERALSADRNFTTILKCARACARDCGTLLKAAETNLERETQNG-QGGQFLQLVDQLFVP
SYFGNLQDSINEYTRPSTRHLANNIICHVHDQLRDIENRLSVSLG--CNAFEELQRSTGL
VDAQLGQ---IPCGTEAWDEVCDRLQHILFKLYHLQTAVPMLCALNYSERSLRQSRISTA
LKGTFSWVFQEQT-DDVINAQSSLRRWLTSDQS
>XP_018754057.1
MSSLQVLNISSIIFRYSGLVANLIAISSAAQVPPGSPPLRYIHDQLLAIQPELIDGLLSL
QKEKPLLDDENFTAILNCARACVRDCNTLLKAAKTNLERETQDG-QGGQFLRLVDQLFVP
PYIRSLQGAVNEYTRPSTRYSANTIICHLHGQLEEIETRFNISPG--CEAFEELQRSTGL
VNVQLGQ---ISCGTEAWDEICDSLQHILSNLHHLQTALPMLCALNHSERSFRWSRVSKA
LEGTFSWVFREQR-DDATHAQYSLRRWLTSDHS
>XP_018754058.1
MSSLQVLNISSIIFRYSGLVANLIAISSAAQVPPGSPPLRYIHDQLLAIQPELIDGLLSL
QKEKPLLDDENFTAILNCARACVRDCNTLLKAAKTNLERETQDG-QGGQFLRLVDQLFVP
PYIRSLQGAVNEYTRPSTRYSANTIICHLHGQLEEIETRFNISPG--CEAFEELQRSTGL
VNVQLGQ---ISCGTEAWDEICDSLQHILSNLHHLQTALPMLCALNHSERSFRWSRVSKA
LEGTFSWVFREQR-DDATHAQYSLRRWLTSDHS
>KIL91005.1
MELLPALQLSSIIVRYSNFVGNLATAASVAKIQPQDFQLQHVHDQFSKIMSEFQDVFTKL
NKEHSKAVESKFAAIYSCAVFCARDCNTILGGIEASLQKTVTGPEAGMRYAAMIVRVFAT
GSHQGLRARVNEHVLPEAFRLASDILQHAPSQLQDTRQRFGTYLTAESANFQTLQSSASL
LQAQLGGLSIVSCGTETCDDFFDKLTQLLSDLERVQKTMQVLHELDYRERLQRHDRISEA
HKGTLAWALNQGHEDDPNNSSTSLGSWLTCEKS
