# Supplementary material for: Exploring a diverse world of effector domains and amyloid signaling motifs in fungal NLR proteins
Source: PLoS Comput Biol. 2022 Dec 21;18(12):e1010787. doi: 10.1371/journal.pcbi.1010787 (PMC9815663; doi:10.1371/journal.pcbi.1010787)
Supplement: S2 Data — The alignments were calculated using ClustalOmega for 127 MMseqs2 clusters with at least 20 member sequences. (GZ) [file pcbi.1010787.s009.tar.gz › CVK90509_aligned.fa]

>CVK90509.1
MSFTSPTEQFKAYQAFSSGSSSSKQPAQSFSSRVDFSDQSYDMPYFTGSDVSVLNPPT-N
YASTAPKPPVADVSRGFTPKQLSDAPKTKSFD-----------KKRLSSIP--STSQQSQ
PSQPLKPKIDFTEFLESLEFPSIAENKIGQGSGDLITSQWLVQEALFTKWRTSSG-
>CVK99771.1
MSFTSPTEQFKAYQAFSSGSPSSKQPAQSFSSRVDFRDQSYDMPYFKGSDASVANPQT-N
YASTASKQPVTDVSRGFTPKQLADATKTKSFD-----------KKRFSSIP--NTSQQSQ
PSQPIKAKIDYTEFLESLESPSIADSKLGQGSGDLITSQWLVQEALFTKWRTSNG-
>CZR42029.1
MSFTSPTEQFKAYQAFSSGSPSSKQPAQSFSSRVDFRDQSYDIPYFKGSDASVVNPQT-N
YASTASKQPVTDVSRGFTPKQLADATKTKSFD-----------KKRFSSIP--NTSQQSQ
PSQPIKAKIDYTEFLESLESPSIADSKLGQGSGDLITSQWLVQEALFTKWRTSNG-
>EGU76842.1
MSFTSPTGQFKPYQAFGSGSSSTKPPAQSFSSRVDFCDQSYDMPYFAGSGVSVSNPQT-N
YASTAPKQPVADAPRGFTLKQLSDAPKTKSFD-----------KKGLSSIP--NTSQQAQ
PSQPLKAKIDYTEFLKSLEFPSIADSKIGHGSGDLGKSQWLVQEALFTKWRTSN--
>ENH65416.1
MSFTSPTGQFKPHQAFGSGSSSTKPPAQSFSSRVDFSDQSYDMPYFAGSGVSVSNPQT-N
YASTAPKQTVADAPRGFTLKQLSDAPKTKSFD-----------KKGLSSIP--NTSQQAQ
PSQPLKAKIDYTEFLKSLEFPSIADSKIGHGSGDLIKSQWLVQEALFTKWRTSN--
>EWY88995.1
MSFTSPTGQFKPYQAFGSGSSSTKPPAQSFSSRVDFSDQSYDMPYFAGSGVSVSNPQT-N
YASTAPKQPVADAPRGFTLKQLSDAPKTKSFD-----------KKGLSSIP--NTSQQAQ
PSQPPKAKIDYTEFLKSLEFPSIADSKIGHGSGDLSKSQWLVQEALFTKWRTSN--
>EWZ39483.1
MSFTSPTGQFKPYQAFGSGSSSTKPPAQSFSSRVDFSDQSYDMPYFAGSGVSVSNPQT-N
YASTAPKQPVADAPRGFTLKQLSDAPKTKSFD-----------KKGLSSIP--STSQQAQ
PSQPLKAKIDYTEFLKSLEFPSIADSKIGHGSGDLSKSQWLVQEALFTKWRTSNG-
>EWZ88419.1
MSFTSPTGQFKPYQAFGSGSSSTKPPAQSFSSRVDFSDQSYDMPYFAGSGVSVSNPQT-N
YASTAPKQPVADAPRGFTLKQLSDAPKTKSFD-----------KKGLSSIP--STSQQAQ
PSQPLKAKIDYTEFLKSLEFPSIADSKIGHGSGDLSKSQWLVQEALFTKWRTSNG-
>EXA40276.1
MSFTSPTGQFKPYQAFGSGSSSTKPPAQSFSSRVDFCDQSYDMPYFAGSGVSVSNPQT-N
YASTAPKQPVADAPRGFTLKQLSDAPKTKSFD-----------KKGLSSIP--NTSQQAQ
PSQPLKAKIDYTEFLKSLEFPSIADSKIGYGSGDLGKSQWLVQEALFTKWRTSN--
>EXK98397.1
MSFTSPTGQFKPYQAFGSGSSSTKPPAQSFSSRVDFCDQSYDMPYFAGSGVSVSNPQT-N
YASTAPKQPVADAPRGFTLKQLSDAPKTKSFD-----------KKGLYSIP--NTSQQAQ
PSQPLKAKIDYTEFLKSLEFPSIADSKIGHGSGDLIKSQWLVQEALFTKWRTSN--
>EXL51030.1
MSFTSPTGQFKPYQAFGSGSSSTKPPAQSFSSRVDFSDQSYDMPYFAGSGVSVSNPQT-N
YASTAPKQPVADAPRGFTLKQLSDAPKTKSFD-----------KKGLSSIP--STSQQAQ
PSQPLKAKIDYTEFLKSLEFPSIADSKIGHGSGDLSKSQWLVQEALFTKWRTSNG-
>EXL94115.1
MSFTSPTGQFKPYQAFGSGSSSTKPPAQSFSSRVDFSDQSYDMPYFAGSGVSVSNPQT-N
YASTAPKQPVADAPRGFTLKQLSDAPKTKSFD-----------KKGLSNIP--NTSQQAQ
PSQPLKAKIDYTEFLKSLEFPSIADSKIGHGSGDLGKSQWLVQEALFTKWRTSN--
>EXM35430.1
MSFTSPTGQFKPHQAFGSGSSSTKPPAQSFSSRVDFSDQSYDMPYFAGSGVSVSNPQT-N
YASTAPKQPVADAPRGFTLKQLSDAPKTKSFD-----------KKGLSSIP--NTSQQAQ
PSQPLKAKIDYTEFLKSLEFPSIADSKIGHGSGDLGKIQWLVQEALFTKWRTSN--
>KLO84370.1
MSFTSPTEQFKAYQAFSPGSSSSKPPAQSFSSRVDFSDQSYDMPYFTGSDASVLNPQT-N
YGSTAPKPPVADVSRGFTPKQLADAPKTKSFD-----------KKRLSSIP-------TQ
PSQPLKAKIDYREFLESLEFPSTTESKINQGSGDLSSSQWLVQEALFIKWRTSNG-
>KLP00383.1
MSFTSPTEQFKAYQAFSPGSSSSKPPAQSFSSRVDFSDQSYDMPYFTGSDASVLNPQT-N
YGSTAPKPPVADVSRGFTPKQLADAPKTKSFD-----------KKRLSSIP--STSKQAQ
PSQPLKAKIDYREFLESLEFPSTTESKISQGSGDLSSSQWLVQEALFIKWRTSNG-
>KLP17420.1
MSFTSPTEQFKAYQAFSPGSSSSKPPAQSFSSRVDFSDQSYDMPYFTGSDASVLNPQT-N
YGSTAPKPPVADVSRGFTPKQLADAPKTKSFD-----------KKRLSSIP--STSKQAQ
PSQPLKAKIDYREFLESLEFPSTTESKISQGSGDLSSSQWLVQEALFIKWRTSNG-
>PCD33268.1
MSFTSPTGQFKPYQAFGSGSSSTKPPAQSFSSRVDFSDQSYDMPYFAGSGVSVSNPQT-N
YASTAPKQPVADAPRGFTLKQLSDAPKTKSFD-----------KKGLSSIP--STSQQAQ
PSQPLKAKIDYTEFLKSLEFPSIADSKIGHGSGDLSKSQWLVQEALFTKWRTSNG-
>PNP75182.1
MSFTSPTEQFKSYQAFGSVSSSSKPAAQSFSSRVYFSDQSYDMPYFAYSGVFVSNPQT--
-ASTASKQSVADLPRGFTPKQLSDAPKTKSFD-----------KKRLSSIP--NISQKAR
PSQPPKAKIDYTEFLESLEFPSIADSKICQGSEDLITSHWLVQEALFTKWRASY--
>RBA19400.1
MSFTSPTEQFKAYQAFSSGSPSSKQPAQSFSSRVDFRDQSYDIPYFKGSDASVVNPQT-N
YASTASKQPVTDVSRGFTPKQLADATKTKSFD-----------KKRFSSIP--NNSQQSQ
PSQPIKAKIDYTEFLESLESPSIADSKLGQGSGDLITSQWLVQEALFTKWRTSNG-
>SCN83899.1
MSFTSPTEQFKAYQAFSPGSSSSKPPAQSFSSRVDFSDQSYDMPYFTGSDASVLNPQT-N
YGSTAPKPPVADVSRGFTPKQLADAPKTKSFD-----------KKRLSSIP--STSKQAQ
PSQPLKAKIDYREFLESLEFPSTTESKISQGSGDLSSSQWLVQEALFIKWRTSNG-
>SCN85874.1
MSFTSPTEQFKAYQAFSPGSSSSKPPAQSFSSRVDFSDQSYDMPYFTGSDASVLNPQT-N
YGSTAPKPPVADVSRGFTPKQLADAPKTKSFD-----------KKRLSSIP--STSKQAQ
PSQPLKAKIDYREFLESLEFPSTTESKISQGSGDLSSSQWLVQEALFIKWRTSNG-
>SCO34964.1
MSFTSPTEQFKAYQAFSPGSSSSKPPAQSFSSRVDFSDQSYDMPYFTGSDASVLNPQT-N
YGSTAPKPPVADVSRGFTPKQLADAPKTKSFD-----------KKRLSSIP--STSKQAQ
PSQPLKAKIDYREFLESLEFPSTTESKISQGSGDLSSSQWLVQEALFIKWRTSNG-
>SCO49619.1
MSFTSPTEQFKAYQAFSPGSSSSKPPAQSFSSRVDFSDQSYDMPYFTGSDASVLNPQT-N
YGSTAPKPPVADVSRGFTPKQLADAPKTKSFD-----------KKRLSSIP--STSKQAQ
PSQPLKAKIDYREFLESLEFPSTTESKISQGSGDLSSSQWLVQEALFIKWRTSNG-
>SCO87018.1
MSFTSPTGQFKPYQAFGSGSSSTKPPAQSFSSRVDFSDQSYDMTYFAGSGVYVSNPQT-N
YASTAPKQPVADAPRGFTLKQLSDAPKTKSFD-----------KKGLSSIP--NTSQQAQ
PSQPLKAKIDYTEFLKSLEFPSIADSKIGHGSGDLGKIQWLVQEALFTKWRTSN--
>SCV34974.1
MSFTSPTEQFKAYQAFSLGSSSSKPPAQSFSSRVDFSDQSYDMPYFTGSDASVLNPQT-N
YGSTAPKPPVADVSRGFTPKQLADAPKTKSFD-----------KKRLSSIP--STSKQAQ
PSQPLKAKIDYREFLESLEFPSTTESKISQGSGDLSSSQWLVQEALFIKWRTSNG-
>SCV36285.1
MSFTSPTEQFKAYQAFSPGSSSSKPPAQSFSSRVDFSDQSYDMPYFTGSDASVLNPQT-N
YGSTAPKPPVADVSRGFTPKQLADAPKTKSFD-----------KKRLSSIP--STSKQAQ
PSQPLKAKIDYREFLESLEFPSTTESKISQGSGDLSSSQWLVQEALFIKWRTSNG-
>XP_018237640.1
MSFTSPTGQFKPYQAFGSGSSSTKPPAQSFSSRVDFSDQSYDMPYFAGSGVSVSNPQI-N
YASTAPKQPVADAPRGFTLKQLSDAPKTKSFD-----------KKGLSSIP--NTSQQAQ
PSQPLKAKIDYTEFLKSLEFPSIADSKIGHGSGDLSKSQWLVQEALFTKWRTSN--
>XP_023432001.1
MSFTSPTEQFKAYQAFSPGSSSSKPPAQSFSSRVDFSDQSYDMPYFTGSDASVLNPQT-N
YGSTAPKPPVADVSRGFTPKQLADAPKTKSFD-----------KKRLSSIP--STSKQAQ
PSQPLKAKIDYREFLESLEFPSTTESKISQGSGDLSSSQWLVQEALFIKWRTSNG-
>KIL92073.1
-------MNFAAYQSLSSRDS-AQASSKPFSSTVDFSDPSYDMPYFASAEVLVPKAQN-V
QKNTATFQHNAKRLQGPLSKQGTTTPKDVKGTTIPNTSHSGNWSQVLQSILSTNIKPQAQ
VRRTFSFQVDYTAFLKSLEFPYASEFAIEPKSQFTDDYKWIGQDASFVKWKTLKTG
>RFN51196.1
MSFAQPFQSYQPYGSQSA----GSEAKKPFSSTVDFSDQSYEMPYFVDVESHTMKPGGSV
ARKPLAVQPITNAPQSI-PKQNTDDRKNKIPE-----------GNISPVMTKGPERAPLL
PPRKPTFKANPAAFLESFEFPSMHNFYIEPTAPNPNSYQWLNQDPLFISWKRSKHG
>RBR26614.1
MSFAQPFQSYQPYGSQTT----GSEAKKPFSSTVDFSDQSYEMPFFVDVEPATMKPGGSV
ARKPLAVQPITNAPQSV-PKQMSDDRNTKIPQ-----------GNTSPVMTKGPEKAPLL
PPRKPTFKANPAAFLESFGFPSMQNFYIEPTAPNPNSHQWLNQDPLFINWKSSKHG
>XP_025584237.1
-------MSF------------AQPTKKSFSSTVDFSDQSYEMPYFVDVDAPAMKASG-V
TRKPIASQPEASTPRSIAPTYELKDPKRKTTQ-----------ENVDPATPKGAEHGPPL
PPRTHSFKPNPAAFLQSFKFPSIQHFKIEPRAT--DSSAWLDKDPLFSNWKSSKHT
>KPA46174.1
MSSAQPFQPA------------LQPVNKSLSSIVNFSDPSYEMPYFVDVDAPAMKSSG-V
SKKPIASQPEASTRRILAPNYKPEDTKGSMLR-----------KNVVPATSKGIEHGPLL
PPSTLSYKPNPAAFIQSFEFPHIQNYNIEPKCS--GSSIWLVKDPFFLNWKSSKHG
