# Supplementary material for: Exploring a diverse world of effector domains and amyloid signaling motifs in fungal NLR proteins
Source: PLoS Comput Biol. 2022 Dec 21;18(12):e1010787. doi: 10.1371/journal.pcbi.1010787 (PMC9815663; doi:10.1371/journal.pcbi.1010787)
Supplement: S2 Data — The alignments were calculated using ClustalOmega for 127 MMseqs2 clusters with at least 20 member sequences. (GZ) [file pcbi.1010787.s009.tar.gz › CVK90632_aligned.fa]

>CVK90632.1
MAGPRFNDPVYGSNVVTGISATGNAHQTFNFNQHFE
>CVK92128.1
MAGPRFNDPVYGSNVVTGISATGNAHQTFNFNQHFE
>CZR43568.1
MNGPTFQDPVYGSNVVTGITATGNAHQTFNFNQRA-
>EGU76596.1
MAGPRFDDPVYGSNVVTGISATGNAHQTFNFNQRFE
>EMT63117.1
MAGPRFDDPVYGSNVVTGISATGNAHQTFNFNQRFE
>ENH67486.1
MVGPRFNDPVYGSNVVTGISATGNAHQTFNFNQRFE
>EWZ36689.1
MAGPRFDDPVYGSNVVTGISATGNAHQTFNFNQHFE
>EXA44268.1
MVGPRFNDPVYGSNVVTGISATGNAHQTFNFNQRFE
>EXL56150.1
MAGPRFDDPVYGSNVVTGISATGNAHQTFNFNQHFE
>EXL73516.1
MAGPRFDDPVYGSNVVTGISATGNAHQTFNFNQRFE
>EXM19725.1
MVGPRFNDPVYGSNVVTGISATGNAHQTFNFNQRFE
>KLO88890.1
MAGPRFNDPVYGSNVVTGISATGNAHQTFNFNQHFE
>KLO94669.1
MAGPRFNDPVYGSNVVTGISATGNAHQTFNFNQHFE
>PCD34864.1
MAGPRFNDPVYGSNVVTGISATGNAHQTFNFNQRFE
>PNP80499.1
MAGPRFNDPVYGSNVVTGISATGNAHQTFNFNQQLE
>RBA21306.1
MAGPRFNDPVYGSNVVTGISATGNAHQTFNFNQHFE
>RBQ66104.1
MAGPRFNDPVYGSSVVTGISATGNAHQTFNFNQHLE
>SCN63944.1
MAGPRFNDPVYGSNVVTGISATGNAHQTFNFNQHFE
>SCO78152.1
MAGPRFDDPVYGSNVVTGISATGNAHQTFNFNQRFE
>SCV28723.1
MAGPRFNDPVYGSNVVTGISATGNAHQTFNFNQHFE
>XP_018239834.1
MAGPRFDDPVYGSNVVTGISATGNAHQTFNFNQRFE
>XP_018747190.1
MAGPRFNDPVYGSSVVTGISATGNAHQTFNFNQHLE
>XP_023430282.1
MAGPRFNDPVYGSNVVTGISATGNAHQTFNFNQHFE
