# Supplementary material for: Exploring a diverse world of effector domains and amyloid signaling motifs in fungal NLR proteins
Source: PLoS Comput Biol. 2022 Dec 21;18(12):e1010787. doi: 10.1371/journal.pcbi.1010787 (PMC9815663; doi:10.1371/journal.pcbi.1010787)
Supplement: S2 Data — The alignments were calculated using ClustalOmega for 127 MMseqs2 clusters with at least 20 member sequences. (GZ) [file pcbi.1010787.s009.tar.gz › CVK97834_aligned.fa]

>CVK97834.1
MASTALIENDPSPEKFRRDVIARKLVKSSTKLATQTTATVEACKVDDSPRNDTPVSTWGN
SFSVSGGIQYNNTGNGNQFLGSQFHGDVNFVGGNGDNEDQSRERRKAQVLNRLATSPYRG
RKDRNPSAVQGTCEWFISHHLYHEWLGQDAS
>CVL05449.1
MASVVLIKDDPFTERPKPDVIIRKPVKSSTKLATQTTATVGACKVDDSPRNDTPVSTWGN
SFNVSGGIQYNNTGNGNQFLGSQFHGDVNFVGGNGESEDQSRKKRKAQVLKRLATSPYCG
RKDRNPSAVHGTCEWFISHHLYHEWLGQEAS
>CZR41588.1
MASTALIENDPSPEKFRRDVIARKPVKSSTTLATQTTATVEACKVDDSPRNDTPVSTWGN
SFNVSGGIQYNNTGNGNQFLGSQFHGDVNFVGGNGDNEDQSRERRKAQVLNRLATSPYRG
RKDRNPSAVQGTCEWFISHHLYHEWLGQDAS
>EGU83004.1
MASTALIESGPSPAKSRRDVISRKPVKSSTKLVEQTSTLVEACKS-DSSRDDTPISTWGN
GFNVSGGTQYNNIGSGNQFLGSQFHGDVNFVGGNGDSG---KEGRKAQVLKRLATSPYRD
RKDRNPSAVQGTCEWFISHHLYHEWLGQEAS
>EWY86057.1
MASTAMIESGPSPEKSRRDVIIRKPVKSSTKQVEQTSAIVEACKSDDSPRDDTPVSTWGN
SFNVSGGTQYNNTGNGNQFLGSQFHGEVNFVGGNGDSGNHSREGRKAQVLKRLATSPYRD
RKDRNPSAVQGTCEWFISHHLYHEWLGHEAS
>EWZ31680.1
MASTAMIESGPSPEKSRRDVIIRKPVKSSTKQVEQTSAIVEACKSDDSPRDDTPVSTWGN
SFNVSGGTQYNNTGNGNQFLGSQFHGEVNFVGGNGDSGNHSREGRKAQVLKRLATSPYRD
RKDRNPSAVQGTCEWFISHHLYHEWLGHEAS
>EWZ94264.1
MASTAMIESGPSPEKSRRDVIIRKPVKSSTKQVEQTSAIVEACKSDDSPRDDTPVSTWGN
SFNVSGGTQYNNTGNGNQFLGSQFHGEVNFVGGNGDSGNYSREGRKAQVLKRLATSPYRD
RKDRNPSAVQGTCEWFISHHLYHEWLGHEAS
>EXA39602.1
MASTALIESGPSPAKSRRDVISRKPVKSSTKLVEQTSTLVEACKS-DSSRDDTPISTWGN
GFNVSGGTQYNNIGSGNQFLGSQFHGDVNFVGGNGDSG---KEGRKAQVLKRLATSPYRD
RKDRNPSAVQGTCEWFISHHLYHEWLGQEAS
>EXK38297.1
MASTALIESGPSPEKSRRDVISRKPVKSSTKLVEQTSTLVEACKS-DSPRDDTPISTWGN
GFNVSGGTQYNNIGSGNQFLGSQFHGDINFVGGNGDSG---KEGRKAQVLKRLATSPYRD
RKDRNPSAVQGTCEWFISHHLYHEWLGQEAS
>EXK93331.1
MASTALIESGPSPEKSRRDVISRKPVKSSTKLVEQTSTLVEACKS-DSSRDDTPISTWGN
GFNVSGGTQYNNIGSGNQFLGSQFHGDVNFVGGNGDSG---KEGRKAQVLKRLATSPYRD
RKDRNPSAVQGTCEWFISHHLYHEWLGQEAS
>EXL42956.1
MASTAMIESGPSPEKSRRDVIIRKPVKSSTKQVEQTSAIVEACKSDDSPRDDTPVSTWGN
SFNVSGGTQYNNTGNGNQFLGSQFHGEVNFVGGNGDSGNHSREGRKAQVLKRLATSPYRD
RKDRNPSAVQGTCEWFISHHLYHEWLGHEAS
>EXM00607.1
MASTALIESGPSPEKSGRDVISRKPVKSSTKLVEQTSTLVDVCKSDDSPRDDTPISTWGN
GFNVSGGTQYNNIGSGNQFLGSQFHGDVNFVGGNGDSG---KEGRKAQVLKRLATSPYRD
RKDRNPSAVQGTCEWFISHHLYHEWLGQEAS
>KLO93175.1
MASTALVENDPSPEKFRRDVIARKPVRSSTKLATQTTATVEACKVDDSPRNDTPVSTWGN
SFNVSGGIQYNNTGNGNQFLGSQFHGDVNFVGGNGDSGDQSRERRKAQVLNRLATSPYRG
RKDRNPSAVQGTCEWFISHHLYHEWLGQDAS
>KLP00638.1
MASTALVENDPSPEKFRRDVIARKPVKSSTKLATQTTATVEACKVDDSPRNDTSVSTWGN
SFNVSGGIQYNNTGNGSQFLGSQFHGDVNFVGGNGESEDQSRERRKAQILKRLATSPYRG
RKDRNPSAVQGTCEWFISHHLYHEWLGQDAS
>PCD31295.1
-----MIESGPSPEKSRRDVIIRKPVKSSTKQVEQTSAIVEACKSDDSPRDDTPVSTWGN
SFNVSGGTQYNNTGNGNQFLGSQFHGEVNFVGGNGDSGNHSREGRKAQVLKRLATSPYRD
RKDRNPSAVQGTCEWFISHHLYHEWLGHEAS
>SCO12049.1
MASTALVENDPSPEKFRRDVIARKPVKSSTKLATQTTATVEACKVDDSPRNDTSVSTWGN
SFNVSGGIQYNNTGNGK---------------------DQSRERRKAQILKRLATSPYRG
RKDRNPSAVQGTCEWFISHHLYHEWLGQDAS
>SCO20404.1
MASTALVENDPSPEKFRRDVIARKPVKSSTKLATQTTATVEACKVDDSPRNDTSVSTWGN
SFNVSGGIQYNNTGNGSQFLGSQFHGDVNFVGGNGESEDQSRERRKAQILKRLATSPYRG
RKDRNPSAVQGTCEWFISHHLYHEWLGQDAS
>SCV56993.1
MASTALVENDPSPEKFRRDVIARKPVKSSTKLATQTTATVEACKVDDSPRNDTSVSTWGN
SFNVSGGIQYNNTGNGSQFLGSQFHGDVNFVGGNGESEDQSRERRKAQILKRLATSPYRG
RKDRNPSAVQGTCEWFISHHLYHEWLGQDAS
>SCV57098.1
MASTALVENDPSPEKFRRDVIARKPVKSSTKLATQTTATVEACKVDDSPRNDTPVSTWGN
SFNVSGGIQYNNTGNGNQFLGSQFHGDVNFVGGNGDSGDQSRERRKAQVLNRLATSPYRG
RKDRNPSAVQGTCEWFISHHLYHEWLGQDAS
>XP_018251429.1
MASTALIESGPSPEKSRRNVISRKPVKSSTKLVEQTNTLVEACKS-DSPRDDTPISTWGN
GFNVSGGTQYNNIGSGNQFLGSQFHGDVNFVGGNGDSG---KEGRKAQVLKRLATSPYRD
RKDRNPSAVQGTCEWFISHHLYHEWLGQEAS
>XP_018759359.1
MASTALIGNVSSPERSRRDVIIRKPVNSPTKLATQTTATVEACKVDDSPRNDTPVSTWGS
SFNASGGIQYNNTGNGNQFLGSQFHGDVNFVGGNGDSEDQSRERRKAQVLKRLATSPYRG
RKDRNPSAVQGTCEWFISHHLYHEWLGQEAS
>XP_023433990.1
MASTALVENDPSPEKFRRDVIARKPVKSSTKLATQTTATVEACKVDDSPRNDTSVSTWGN
SFNVSGGIQYNNTGNGSQFLGSQFHGDVNFVGGNGESEDQSRERRKAQILKRLATSPYRG
RKDRNPSAVQGTCEWFISHHLYHEWLGQDAS
