# Supplementary material for: Exploring a diverse world of effector domains and amyloid signaling motifs in fungal NLR proteins
Source: PLoS Comput Biol. 2022 Dec 21;18(12):e1010787. doi: 10.1371/journal.pcbi.1010787 (PMC9815663; doi:10.1371/journal.pcbi.1010787)
Supplement: S2 Data — The alignments were calculated using ClustalOmega for 127 MMseqs2 clusters with at least 20 member sequences. (GZ) [file pcbi.1010787.s009.tar.gz › CVK98219_aligned.fa]

>CVK98219.1
MGFSRAKDDSPRSSRSRFSASDEGPLSPDSFLGHYPWPSTSTVAHMRYETRHVPNDADKE
KQIEAFYNDLIWLDPSYAKDALRTQQGPRAPKTCEWIMNVPEVKSWLQPESENQ
>CEG04258.1
MGFSSVKNDSPRSSRSRLSD-DSPLSSPDSFLGHYPWPSTSTVAHKRYESSHILSDADKK
KQIEAFYRDLIWSDPSIAKDALRTQQGPRAPKTCEWIMGVQEVKNWLRPETEHQ
>CVL05772.1
MGFSRAKDDSPRSSRSRFSASDEGPLSPDSFLGHYPWPSTSTVAHKRYETRHVPNDADKE
KQIEAFYNDLIWLDPSYAKDALRTQQGPRAPKTCEWIMSVPEVKSWLQPESENQ
>CZR41389.1
MGFSRAKDDSPRSSRLRFSASDEGPLSPDSFLGHYPWPSTSTVAHMRYETRHVPNDADKE
KQIEAFYNDLIWLDPSYAKDALRTQQGPRAPKTCEWIMNVPEVKSWLQPESENQ
>EGU83510.1
MGFSRAKDDSPRSSRSRFSASDEGPLSPDSFLGHYPWPSTSTVAHKRYETRHVPNDADKE
KQIEAFYNDLIWSDPSHAKDALRTQQGPRAPKTCEWIMNVPEVKSWLQPESENQ
>EMT73169.1
MGFSRAKDDSPRSSRSRFSASDEGPLSPDSFLGHYPWPSTSTVAHKRYETRHVPNDADKE
KQIEAFYNDLIWSDPSHAKDALRTQQGPRAPKTCEWIMNVPEVKSWLQPESENQ
>ENH72872.1
MGFSRAKDDSPRSSRSRFSASDEGPLSPDSFLGHYPWPSTSTVAHKRYETRHVPNDADKE
KQIEAFYNDLIWSDPSHAKDALRTQQGPRAPKTCEWIMNVPEVKSWLQPESENQ
>EWY86404.1
MGFSRAKGDSPRSSRSRFSASDEGPLSPDSFLGHYPWPSTSTVAHKRYETRHVPNDADKE
KQIEAFYNDLIWSDPSHAKDALRTQQGPRAPKTCEWIMNVPEVKSWLQPESENQ
>EWZ32034.1
MGFSRAKDDSPRSSRSRFSASDEGPLSPDSFLGHYPWPSTSTVAHKRYETRHVPNDADKE
KQIEAFYNDLIWSDPSHAKDALRTQQGPRAPKTCEWIMNVPEVKSWLQPESENQ
>EXM26539.1
MGFSRAKDDSPRSSRSRFSASDEGPLSPDSFLGHYPWPSTSTVAHKRYETRHVPNDADKE
KQIEAFYNDLIWSDPSHAKDALRTQQGPRAPKTCEWIMNVPEVKSWLQPESENQ
>KIL89834.1
MGFSSAKNESPRSSRSRFSSSDDGLLSPDSFLGHYPWPSTSTVAHKRYETRHMPDDAEKA
KQIEAFYRDLVWSQPSRAKNALRTQQGPRAPKTCEWIMDVPEFKNWLAPESENK
>KLO93360.1
MGFSRAKDDSPRSSRSRFSASDEGPLSPDSFLGHYPWPSTSTVAHKRYETRHVPNDADKE
KQIEAFYNDLIWLDPSYAKDALRTQQGPRAPKTCEWIMNVPEVKSWLQPESENQ
>KPA44765.1
MGFSSVSNDSPRSSMSRLSD-ESPL-SPDSFLGHYPWPSTSTVAHKRYESRHILSDADKK
KQIEAFYRDLIWSDPSIAKDALRTQQGPRAPKTCEWIMGVQEVKNWLKPETENQ
>OBS22303.1
MGFSSVSSDSPRSSMSRLSD-ESPL-SPDSFLGHYPWPSTSTVAHKRYESRHILSDADKK
KQIEAFYRDLIWSDPSIAKDALRTQQGPRAPKTCEWIMGVQEVKNWLKPETENQ
>PNP81539.1
MGFSRAKDDSPRSSRSRFSASDEGPLSPDSFLGHYPWPSTSTVAHKRYETRHVPNDTDKE
KQIEAFYNDLVWSDPSYAKDALRTQQGPRAPKTCEWIMNVPEVKSWLQPESENQ
>PTD08749.1
MGFSSASNDSPRSSMSRLSD-ESPL-SPDSFLGHYPWPSTSTVAHKRYESRHILSDADKK
KQIEAFYRDLIWSDPSIAKDALRTQQGPRAPKTCEWIMGVQEVKNWLKPETENQ
>RBQ78924.1
MGFSRAKDDSPRSSRSRFSASDEGPLSPDSFLGHYPWPSTSTVAHKRYETRHVPNDAEKE
KQIEAFYNDLIWSDPSYAKDALRTQQGPRAPKTCEWIMNVPEVKSWLQPESENQ
>RBR03182.1
MGFSRAKDDSPRSSRSRFSASDEGPLSPDSFLGHYPWPSTSTVAHKRYETRHVPNDAEKE
KQIEAFYNDLIWSDPSYAKDALRTQQGPRAPKTCEWIMNVPEVKSWLQPESENQ
>RBR05026.1
MGFSSVKNDSPRSSRSRLSD-ESPLSSPDSFLGHYPWPSTSTVAHKRYESTHILSDADKK
KQIEAFYRDLIWSDPSIAKDALRTQQGPRAPKTCEWIMGVQEVKNWLRPETEHQ
>RFN45287.1
MGFSSVKNDSPRSSRSRLSD-ESPLSSPDSFLGHYPWPSTSTVAHKRYESSHILSDVDKK
KQIEAFYRDLIWSDPSIAKDALRTQQGPRAPKTCEWIMGVQEVKNWLRPETENQ
>XP_009260223.1
MGFSSASNDSPRSSMSRLSD-ESPL-SPDSFLGHYPWPSTSTVAHKHYESRHILSDADKK
KQIEAFYRDLIWSDPSIAKDALRTQQGPRAPKTCEWIMGVQEVKNWLKPETENQ
>XP_011325619.1
MGFLSASNDSPRSSMSRLSD-ESPL-SPDSFLGHYPWPSTSTVAHKRYESRHILSDADKK
KQIEAFYRDLIWSDPSIVKDALRTQQGPRAPKTCEWIMGVQEVKNWLKPETENQ
>XP_018251096.1
MGFSRAKDDSPRSSRSRFSASDEGPLSPDSFLGHYPWPSTSTVAHKRYETRHVPNDADKE
KQIEAFYNDLIWSDPSHAKDALRTQQGPRAPKTCEWIMNVPEVKSWLQPESENQ
>XP_018759036.1
MGFSRAKDDSPRSSRSRFSASDEGPLSPDSFLGHYPWPSTSTVAHKRYETRHVPNDADKE
KQIEAFYNDLIWSDPSYAKDALRTQQGPRAPKTCEWIMNVPEVKSWLQPESENQ
>XP_023433580.1
MGFSRAKDDSPRSSRSRFSASDEGPLSPDSFLGHYPWPSTSTVAHKRYETRHVPNDADKE
KQIEAFYNDLIWLDPSYAKDALRTQQGPRAPKTCEWIMNVPEVKSWLQPESENQ
>XP_025593782.1
MGFSSASNDSPRSSMSRLSD-ESPL-SPDSFLGHYPWPSTSTVAHKRYESRHILSDADKK
KQIEAFYRDLIWSDPSIVKDALRTQQGPRAPKTCEWMMGVKEVKNWLKPETENQ
