# Supplementary material for: Exploring a diverse world of effector domains and amyloid signaling motifs in fungal NLR proteins
Source: PLoS Comput Biol. 2022 Dec 21;18(12):e1010787. doi: 10.1371/journal.pcbi.1010787 (PMC9815663; doi:10.1371/journal.pcbi.1010787)
Supplement: S2 Data — The alignments were calculated using ClustalOmega for 127 MMseqs2 clusters with at least 20 member sequences. (GZ) [file pcbi.1010787.s009.tar.gz › CZR69583_aligned.fa]

>CZR69583.1
MV------AAAYAKDLLCR------IAPNRVEAEKR-ISDILSDVQQ-------------
GVGKL-------LRVQHNEEHNSILNWLTPTDYADQQ--HDFITRRQEGTGQWLLDSAEF
KEWIESDK-----
>KIM95293.1
MS------FGFSVGDFITVIELANKIRKEFVDAPSQ-FRAISDDQ--IIT---ETK---R
GVDQL-------NQNQDDQERNIILDWVTTIDHASQQ--SDFINRRQAGTGQWLIDSEEY
QAWVQTSK-----
>KJK81012.1
MA------AAAYAKDLLSQ------IPQNSVEDLRRTSSGISLQPRR-------------
GE----------NQSLNDEQRSVLLESLR-FDQIDAR--QMTIKNAHAKTCKWLLKTPAY
LDWLDPNKFNEHF
>OPB43637.1
MT------AAAYAKDLLCR------ISLNRIEAEKR-IGEILSDVKEQIT---DMS---Q
NITKI-------VRKQLDQELQAILDWITPTDYASQQ--NDLIKSRQPGTGEWLINSEEF
QNWIAKKR-----
>PKS05670.1
MA------AAAYAKELLCE------ILPTKVQAEKI-GEDISKIYSAAKVN--LID----
--QNV-------YSLMSDNHRIRIDNWLILADPSTNY--KDVKTKRHPRTGDWLIASDTF
VEWASGTP-----
>XP_013950666.1
MA------AAAYAKDLLYR------IPPTKIEAEKR-ILDIISGVRE-------------
GVDKL-------LHTQRVKEQETILNWLSPVNYTPLQ--MDYIRKRQPGTGNWFLESAEY
QA-----------
>OCL05319.1
-M------IHNQKSDLLLA------LHALQIDATSV-TIDGMNDLNQIIT----------
------------QLSQEVAQSNNMLRFLIGSVRSTHHSIINKHERREPGTGNWFLESQEF
RTWGTSGS-----
>OBT65133.1
MATNVHNKLSLAIKDCLAELHRSNEELKDDMNAVRS-----------TIP---AIQ---D
GINKI-------KLGHDIEQNDKLLAWISSSDFPSQL--SDIIARRQAGTGQWFLESPEF
NN-----------
>XP_007718911.1
---------------IIIIID-----QIE--RLKNL-----------VGI---ALQ---S
GVDQI-------RQDQADEKRRKIVEWISPTNYPAQQ--SDIIARRQEGTGKWFLGAPEF
ARWLGEPKG----
>XP_020122648.1
---------MVEVVQKLCE--------------------DMMLSLRKVEV---DIK---K
NINDLLLE---HRHLERDHVRGSILDWITPFEYSRQQ--NETISKRQPGTCQWFLDSLEF
QK-----------
>XP_007316703.1
--------MSAHAVDVQGAM-----AQAPYVDAQRSTFNDISGGRQINLG-------PIT
INQHSED------SEEKAEAQRKLADWLTPLNFRQKQ--SEVYGKRREGTGDWVLDDERF
KEWQAGDK-----
>EGO00913.1
--------MSAHAVDVQGAM-----AQAPYVDAQRSTFNDISGGRQINLG-------PIT
INQHSED------SEEKAEAQRKLADWLTPLNFRQKQ--SEVYGKRREGTGDWVLDDERF
KEWQAGDK-----
>XP_007313636.1
---MSPSTSSMALDNVTKTM-----AQASAVDARGSNFNDVHDNGYQLNSENHGPQTINT
TINQYTQ--------GNAKERQEFADWLSPLSFRQTR--GDIYGHRREGTGKWVLDDKNF
KDWQSGTV-----
>XP_007314828.1
------------------MV-----ARSPLVDARHGRFNEVY--GPQINNEVHCTQTHNT
TINYSYSQDNDSSESATLKERKELENWLSPLNFRQTQ--SEVRGVWREGTGGWVLNDERF
KRWQNGDM-----
>EGO02941.1
MSIAESSLPDVSDIDVRGMV-----ARSPLVDARHGRFNEVY--GPQINNEVHCTQTHNT
TINYSYSQDNDSSESATLKERKELENWLSPLNFRQTQ--SEVRGVWREGTGGWVLNDERF
KRWQNGDM-----
>XP_007314862.1
---------MSHDVDVRGTM-----AQAWSVDARHSTFSEVHGQQV--NG-------DHT
IINNY--------NTDDAEERSKLAAWFTPLNFRQKH--SDVYGSRREGTGDWVLDDEKF
KE-----------
>EGO02980.1
---------MSHDVDVRGTM-----AQAWSVDARHSTFSEVHGQQV--NG-------DHT
IINNY--------NTDDAEERSKLAAWFTPLNFRQKH--SDVYGSRREGTGDWVLDDEKF
KE-----------
>EGN91711.1
--------MPAHDIDVREAI-----GQAQFVDASRSTFTEIHPNGQQING-------NHI
TINQN--------SRNSDKERHELSDWLTLLNFRQKQ--NDTYGNKQEGTGDWVFDNERF
KEWERGDV-----
>EGN98877.1
---------MFQGVDVQGMM-----AQASSVDARHSMFSEVHGQQI--NG-------DNT
VINNY--------SR--YNERKELAKWLTPLNFRQTQ--SDVYGSRREGTGDWVFDDETF
KEWIKDDTKYK--
>EGN99239.1
---------MSHDVDVQGTM-----AQASSVDARHSTFSEVHGQQVNVNG-------DHT
TINTY--------SRDNVEERKKLAAWLTPLNFRRTQ--SDVYGSKQEGTGDWVLDDEKF
KEWIRCDTKF---
>EGO00481.1
----------MHLVN--RPG-----WPVATVDARGSAFNEIHGHGKQINNHINSNAA---
-ITQFFAP-------LTVPDPPELAEWLSPLNFRQTH--SEIYGSRREGTGEWVLEDERF
QDWKKGKT-----
>EGO03310.1
--------MSANGVDVLGLV-----SQAQSVNAPYSMFNNVRGQQIN-------------
--NYY--------NKDTEKERRELADWLTPLNFRQTQ--SNIYGNRREGTGDWVLDNEVF
KEWQTGCA-----
>XP_007323422.1
------------------MM-----AQSHSVDARHSKFNEVHSNGYQVDNEIHGPQTNHT
TINHYTQD-----IQHTAKERLEFADWLSPLNFRQTQ--NEVRGTWREGTGGWVLEDEKF
KQ-----------
>XP_007323746.1
--------MSAQQGDVHNMM-----AHASSVDARHSVFSEVHGQQI--NG-------NHA
IVNHY--------SKDIAQVRQELADWLTPLDFRQKQ--NDIYGNRQEGTGGWVFDNKIY
KDWERGDA-----
>EGN94188.1
--------MSAQQGDVHNMM-----AHASSVDARHSVFSEVHGQQI--NG-------NHA
IVNHY--------SKDIAQVRQELADWLTPLDFRQKQ--NDIYGNRQEGTGGWVFDNKIY
KDWERGDA-----
>XP_007319136.1
---------------GVDGV-----AQSQTVDAHNSHFNYVHGNGRQVNNEIHGNQIN--
NINQYHQ--------DLANARENLAEWLSPLNFPQRQ--SNVNEIRQEGTGNWVLDDERF
KEWKTGDV-----
>EGN97887.1
---MPVNVPTLERVDVARAL-----NQAQNVNASHGHFNEVHDNGQQVNFI------T--
TINNVGQ--------HNTQERRELAEWVSPLNFPQKQ--SNVSETRQKGTGSWVLDDERF
KEWKSGDV-----
