# Supplementary material for: Exploring a diverse world of effector domains and amyloid signaling motifs in fungal NLR proteins
Source: PLoS Comput Biol. 2022 Dec 21;18(12):e1010787. doi: 10.1371/journal.pcbi.1010787 (PMC9815663; doi:10.1371/journal.pcbi.1010787)
Supplement: S2 Data — The alignments were calculated using ClustalOmega for 127 MMseqs2 clusters with at least 20 member sequences. (GZ) [file pcbi.1010787.s009.tar.gz › EGU74195_aligned.fa]

>EGU74195.1
MYSTIVAPGPGPLPHNLSLEELRQYAKSSEESPETRRLAAARLEDKLACLKAADDWLLQH
CYVKENLEIERLSGERLPLEQCYINLIIIPHARNQTSRLSNLTPNNKIANLSLFRRLNVQ
GSDGGVKVRFHDIFNTARSHGAASKHS
>CVK94674.1
---------MRSTNVKLSSEDLGQYAESTEELPETQSLAAARLKDKIYCLKAADDWLLQH
CYAKENLEIERLSGERLPLERCYINLMVIPHARNQTSRLSNLTPGNKIANLSLFRRLNVQ
GPDGGVRVRFHDIFNAARSHGAASKHS
>CVL00745.1
---------MRSTNVKLSLEKLGQYAESPEESPETQSLAASRLKDKMSCLKAADDWLLQH
CYAKQNLEIERLSGERLPLEQCYINLMVIPHARNQSSRLSNLTPSNKIANLSLFRRLNVQ
GPDGGVRVRFQDIFNAARCHGAASKHS
>CZR40895.1
---------MRSTNVKLSLEDLGQYAESTEELPETQSLAAARLKDKIYCLKAADDWLLQH
CYAKENLEIERLSGERLPLERCYINLMVIPHARNQTSRLSNLTPGNKIANLSLFRRLNVQ
GPDGGVRVRFHDIFNVARSHGAASKHS
>EMT69946.1
MYSTIVAPGPDPLPHNLSLEELRQYAKSSEESPETRRLAAARLEDKLAFLKAADDWLLQH
CYVKENLEIERLSGERLPLERCYINLMIIPHARNQTSRLSNLTPNNKIANLSLFRRLNVQ
GSDGGVKVRFHDIFNTARSHGAASKQS
>ENH70479.1
MYSTIVAPGPNPLPHNLSLEELRQYAKSSEESPETRRLAAARLEDKLACLKAADDWLLQH
CYIKENLEIERLSGERLPLEQCYINLMIIPHARNQTSRLSNLTPSNKIANLSLFRRLNVQ
GSDGGVKVRFHDIFNTARSHGAASKQS
>EWY87262.1
MYSTIVAPGPDPLPHNLPLEELRQYAKSSEESPETRRLAAARLEDKLAFLKAADDWLLQH
CYVKENLEIERLSGERLPLEQCYINLMIIPHARNQTSRLSNLTPNNKIANLSLFRRLNVQ
GSDGGVKVRFHDIFNTARSHGAASKHS
>EWZ34425.1
MYSTIVAPGPDPLPHNLSLEELRQYAKSSEESPETRRLAAARLEDKLAFLKAADDWLLQH
CYVKENLEIERLSGERLPLEQCYINLMIIPHARNQTSRLSNLTPNNKIANLSLFRRLNVQ
GSDGGVKVRFHDIFNTARSHGAASKHS
>EWZ95481.1
MYSTIVAPGPDPLPHNLSLEELRQYAKSSEESPETRRLAAARLEDKLAFLKAADDWLLQH
CYVKENLEIERLSGERLPLEQCYINLMIIPHARNQTSRLSNLTPNNKIANLSLFRRLNVQ
GSDGGVKVRFHDIFNTARSHGAASKHS
>EXA38376.1
MYSTIVAPGPGPLPHNLSLEELRQYAKSSEESPETRRLAAARLEDKLACLKAADDWLLQH
CYVKENLEIERLSGERLPLEQCYINLMIIPHARNQTSRLSNLTPNNKIANLSLFRRLNVQ
GSDGGVKVRFHDIFNTARSHGAASKHS
>EXK37063.1
MYSTIVAPGPDPLPHNLSLEELRQYAKSSEESPKTRRLAAARLEDKLAFLKAADDWLLQH
CYVKENLEIERLSGERLPLEQCYINLMIIPHARNQTSRLSNLTHNNKIANLSLFRRLNVQ
GSDGGVKVRFHDIFNTARSHGAASKHS
>EXK95469.1
MYSTIVAPGPGPLPHNLSLEELRQYAKSSEESPETRRLAAARLEDKLACLKAADDWLLQH
CYVKENLEIERLSGERLPLEQCYINLMIIPHARNQTSRLSNLTPNNKIANLSLFRRLNVQ
GSDGGVKVRFHDIFNTARSHGAASKHS
>EXL48140.1
MYSTIVAPGPDPLPHNLSLEELRQYAKSSEESPETRRLAAARLEDKLAFLKAADDWLLQH
CYVKENLEIERLSGERLPLEQCYINLMIIPHARNQTSRLSNLTPNNKIANLSLFRRLNVQ
GSDGGVKVRFHDIFNTARSHGAASKHS
>EXM04719.1
MYSTIVAPGPDPLPHNLSLEELRQYAKSSEESPETRRLAAARLEDKLAFLKAADDWLLQH
CYVKENLEIERLSGERLPLERCYINLMIIPHARNQTSRLSNLTPNNKIANLSLFRRLNVQ
GSDGGVKVRFHDIFNTARSHGAASKQS
>EXM26414.1
MYSTIVAPGPDLLPHNLSLEELRQYAKSSEESPETRRLAAARLEDKLACLKAADDWLLQH
CYIKENLEIERLSGERLPLEQCYINLMIIPHARNQTSRLSNLTPSNKIANLSLFRRLNVQ
GSDGGVKVRFHDIFNTARSHGAASKQS
>KLO88100.1
---------MRSTTVKLSLEELGQYAGSPEESPENQSLAAARLKDKMSCLKAADDWLLQH
CYAKENLEIERLSGERLPLERCYINLMVIPHARNQTSRLSNLTPGNKIANLSLFRRLNVQ
GPDGGVRVRFHDIFNAARCHGAASKHS
>KLP10538.1
---------MRSTTVKLSLEELGQYAGSPEESPENQSLAAARLKDKMSCLKAADDWLLQH
CYAKENLEIERLSGERLPLERCYINLMVIPHARNQTSRLSNLTPGNKIANLSLFRRLNVQ
GPDGGVRVRFHDIFNAARCHGAASKHS
>KLP14622.1
---------MRSTTVKLSLEELGQYAGSPEESPENQSLAAARLKDKMSCLKAADDWLLQH
CYAKENLEIERLSGERLPLERCYINLMVIPHARNQTSRLSNLTPGNKIANLSLFRRLNVQ
GPDGGVRVRFHDIFNAARCHGAASKHS
>PCD30606.1
MYSTIVAPGPDPLPHNLSLEELRQYAKSSEESPETRRLAAARLEDKLAFLKAADDWLLQH
CYVKENLEIERLSGERLPLEQCYINLMIIPHARNQTSRLSNLTPNNKIANLSLFRRLNVQ
GSDGGVKVRFHDIFNTARSHGAASKHS
>PCD30607.1
MYSTIVAPGPDPLPHNLSLEELRQYAKSSEESPETRRLAAARLEDKLAFLKAADDWLLQH
CYVKENLEIERLSGERLPLEQCYINLMIIPHARNQTSRLSNLTPNNKIANLSLFRRLNVQ
GSDGGVKVRFHDIFNTARSHGAASKHS
>PNP61533.1
-------------MVNLSLKESGQYVELLEESPETQRLTTPGLKDNLAYLKAADDWLLQH
CYCKENLEIERLSGERLPLEQCYINLMVIPHARNQTSRLSKLTPNNKITNLSLFRRLNVH
GPDGGVRVRFHDIFNAARAHGAASKHS
>RBA16059.1
---------MHSTNVKLSLEELGQYAESPEESSKTQSLAADRLKDKMSCLKAADDWLLQH
CYVKENLEIERLSGERLPLERCYMNLMVIPHARNQTSRLSNLTPGNKIANLSLFRRLNVQ
GPDGGVRVRFHDIFNAARSHGAASKHS
>RBQ81170.1
-------------MVNLSLKESGQSVESLEESPETQRLATLESKHNLAYLKAADDWLLQH
CYCKENLEIERLSGERLPLEQCYINLMVIPRSRNQTSRLSNLAPNNKITNLSLFRRLNVH
GPDGGVRVSFHDIFNAARAHGAASKHS
>RBR14610.1
-------------MVNLSLKESGQSVESLEESPETQRLATLESKHNLAYLKAADDWLLQH
CYCKENLEIERLSGERLPLEQCYINLMVIPRSRNQTSRLSNLAPNNKITNQSLFRRLNVH
GPDGGVRVSFHDIFNAARAHGAASKHS
>SCN88022.1
---------MRSTTVKLSLEELGQYAGSPEESPENQSLAAARLKDKMSCLKAADDWLLQH
CYAKENLEIERLSGERLPLERCYINLMVIPHARNQTSRLSNLTPGNKIANLSLFRRLNVQ
GPDGGVRVRFHDIFNAARCHGAASKHS
>SCO45738.1
---------MRSTTVKLSLEELGQYAGSPEESPENQSLAASRLKDKMSCLKAADDWLLQH
CYAKENLEIERLSGERLPLERCYINLMVIPHARNQTSRLSNLTPGNKIANLSLFRRLNVQ
GPDGGVRVRFHDIFNAARCHGAASKHS
>SCO52752.1
---------MRSTTVKLSLEELGQYAGSPEESPENQSLAAARLKDKMSCLKAADDWLLQH
CYAKENLEIERLSGERLPLERCYINLMVIPHARNQTSRLSNLTPGNKIANLSLFRRLNVQ
GPDGGVRVRFHDIFNAARCHGAASKHS
>SCO88006.1
MYSTIVAPGPDPLPHNLSLEELRQYAKSSEESPETRRLAAARLEDKLAFLKAADDWLLQH
CYVKENLEIQRLSGERLPLEQCYINLMIIPHARNQTSRLSNLTPKNKIANLSLFRRLNVQ
GSDGGVKVRFHDIFNTARSHGAASKHS
>SCV48026.1
---------MRSTTVKLSLEELGQYAGSPEESPENQSLAAARLKDKMSCLKAADDWLLQH
CYAKENLEIERLSGERLPLERCYINLMVIPHARNQTSRLSNLTPGNKIANLSLFRRLNVQ
GPDGGVRVRFHDIFNAARCHGAASKHS
>SCV53736.1
---------MRSTTVKLSLEELGQYAGSPEESPENQSLAAARLKDKMSCLKAADDWLLQH
CYAKENLEIERLSGERLPLERCYINLMVIPHARNQTSRLSNLTPGNKIANLSLFRRLNVQ
GPDGGVRVRFHDIFNAARCHGAASKHS
>XP_018246187.1
MYSTIVAPGPDPLPHNLSLEELRQYAKSSEESPKTRRLAAARLEDKLAFLKAADDWLLQH
CYVKENLEIERLSGERLPLEQCYINLMIIPHARNQTSRLSNLTHNNKIANLSLFRRLNVQ
GSDGGVKVRFHDIFNTARSHGAASKHS
>XP_018752356.1
-------------MVNLSLKESGQSVESLEESPETQRLATLESKHNLAYLKAADDWLLQH
CYCKENLEIERLSGERLPLEQCYINLMVIPRSRNQTSRLSNLAPNNKITNLSLFRRLNVH
GPDGGVRVSFHDIFNAARAHGAASKHS
>XP_023433146.1
---------MRSTTVKLSLEELGQYAGSPEESPENQSLAAARLKDKMSCLKAADDWLLQH
CYAKENLEIERLSGERLPLERCYINLMVIPHARNQTSRLSNLTPGNKIANLSLFRRLNVQ
GPDGGVRVRFHDIFNAARCHGAASKHS
