# Supplementary material for: Exploring a diverse world of effector domains and amyloid signaling motifs in fungal NLR proteins
Source: PLoS Comput Biol. 2022 Dec 21;18(12):e1010787. doi: 10.1371/journal.pcbi.1010787 (PMC9815663; doi:10.1371/journal.pcbi.1010787)
Supplement: S2 Data — The alignments were calculated using ClustalOmega for 127 MMseqs2 clusters with at least 20 member sequences. (GZ) [file pcbi.1010787.s009.tar.gz › EGU82178_aligned.fa]

>EGU82178.1
MRLGRRREESLSSSDDTTISDQDDEPHYEYILKEMYVPFLNDNSFADQKDLVD----LVF
VHGLGGNLRTTWKKEGTTEPWFTKPEFLGRLKDSVRVLSFGYNAHRFGDVANTRIIHHAN
DLLRNLVLKRLDHPDRPLIFIAHSLGGLVVKR-----------------AILLCATNDDW
KAVKQATKSIIFMGTPHMGSEKAEDLVVVQKLASLMKLQTAVATNLTKELRAFSNSVQDI
NMEFTIDVHRSIKLLCCYESHPQRLPNGTKEI---------------IVPQWSAVLQGVD
NIDLNCTHSGLPKFASPLHPRFELFWGEVERLVRLAESPPIKPIKKAPTWTDDDATQYET
PLTCPKNANFPRPSPPRPRQNAPLRRRHEVGKASKSSRESAIRSSVDKLLKEVTSRINVD
LPTQHETAVSQAQN-RTQPEKFDVKDFNDFTRLLRSVTPENKGLDREAPHWQTCSWILED
PAFVKWKENKNG-
>CVL04450.1
MRLGRRREESLSSSEDTMISDQDDEPHYEYILKEMYVPSLGDNLFAGQKDLVD----LVF
VHGLGGNLRTTWKQEGTTESWFTKPEFLGRLQDSVRVLSFGYNAHRFGDVANTRIIHHAN
DLLRNLVLKRLDYPDRPLIFIAHSLGGLVVKR-----------------AILLCATNDGW
KAVKQATKAIIFMGTPHMGSEKAEDLVVVQKLASLMKLQTAVATNLTKELRAFSNSVQDI
NMEFTIDVHRSIKLLCCYESHPQRLPNGAKEI---------------IVPQWSAVLQGID
NIDLNCTHSGLPKFASPLHPRFELFWGEVERLVRLAEPPPIKPLKKAPTWTDEDVPQ---
-------------PSPRPRQNAPPRRRHEVGKASKVSRESAIRSSVDKLLKEVTSRINVD
LPTQHETAVSQAHN-RTQPEKFDVKEFSDFTRLLRSVTPENKGLDREAPHWQTCSWILKD
PTFVKWKESKSG-
>CVL09677.1
MRLGRRREESLSSSDDTTITDQDDEPHNEYILKEMYVPSLSGNSFGGQKDLVD----LVF
VHGLGGNLRTTWKQEGTTEPWFAKPEFLGRLQNSVRVLSFGYNAHRFGDVANTRIIHHAN
DLLRNLVLKRLDHPDRPLIFIAHSLGGLVVKR-----------------AILLCATNDDW
KAIKQATKSIIFMGTPHMGSEKAEDLVVVQKLASLMKLQTAVATNLTKELRAFSNSVQDI
NMEFTIDVHRSIKLLCCYESHPQRLPNGAKEI---------------IVPQWSAVLQGVD
NIDLNCTHSGLPKFASPFHPRFELFWGEVERLVRLAEPPPIKPLKKAPTWTDEDVPQ---
-------------PSPRSRQNVPPRRRHEVGKASKVSRESAIRSSVDKLLKEVTSRINVD
LPTQHETAVSQAQN-RTQPEKFDVKEFSDFTRLLRSVTPENKGLDREAPHWQTCSWILED
PTFVKWKESKSGS
>CZR47521.1
MRLGRRREESLSSSDDTTITDQDDEPHNEYILKEI----------------------LVF
VHGLGGNLRTTWKQEGTTEPWFAKPEFLGRLQNSVRVLSFGYNAHRFGDVANTRIIHHAN
DLLRNLVLKRLDHPDRPLIFIAHSLGGLVVKR-----------------AILLCATNDDW
KAIKQATKSIIFMGTPHMGSEKAEDLVVVQKLASLMKLQTAVATNLTKELRAFSNSVQDI
NMEFTIDVHRSIKLLCCYESHPQRLPNGAKEI---------------IVPQWSAVLQGVD
NIDLNCTHSGLPKFASPFHPRFELFWGEVERLVRLAEPPPIKPLKKAPTWTDEDVPQ---
-------------PSPRPRQNAPPRRRHEVGKASKVSRESAIRSSVDKLLKEVTSRINVD
LPTQHETAVSQAQN-RTQPEKFDVKEFSDFTRLLRSVTPENKGLDREAPHWQTCSWILED
PTFVKWKESKSGS
>EWY85171.1
MRLGRRREESLSSSDDTTISDQDDEPHYEYILKEMYVPSLNDNSFADQKDLVD----LVF
VHGLGGNLRTTWKKEGTTEPWFTKPEFLGRLKDSVRVLSFGYNAHRFGDVANTRIIHHAN
DLLRNLVLKRLDHPDRPLIFIAHSLGGLVVKR-----------------AILLCATNDDW
KAVKQATKSIIFMGTPHMGSEKAEDLVVVQKLASLMKLQTAVATNLTKELRAFSNSVQDI
NMEFTIDVHRSIKLLCCYESHPQRLPNGTKEI---------------IVPQWSAVLQGVD
NIDLNCTHSGLPKFASPLHPRFELFWGEVERLVRLAESPPIKPIKKAPTWTDDDATQ---
------------PSPPRPRQNAPLRRRHEVGKASKSSRESAIRSSVEKLLKEVTSRINVD
LPTQHETAVSQAQN-RTQPEKFDVKDFNDFTRLLRSVTPENKGLDREAPHWQTCSWILED
PAFVKWKENKNG-
>EWZ35623.1
MRLGRRREESLSSSDDTTISDQDDEPHYEYILKEMYVPSLNDNSFADQKDLVD----LVF
VHGLGGNLRTTWKKEGTTEPWFTKPEFLGRLEDSVRVLSFGYNAHRFGDVANTRIIHHAN
DLLRNLVLKRLDHPDRPLIFIAHSLGGLVVKR-----------------AILLCATNDDW
KGVKQATKSIIFMGTPHMGSEKAEDLVVVQKLASLMKLQTAVATNLTKELRAFSNSVQDI
NMEFTIDVHRSIKLLCCYESHPQRLPNGTKEI---------------IVPQWSAVLQGVD
NIDLNCTHSGLPKFASPLHPRFELFWGEVERLVRLAESPPTKPIKKAPTWTDDDAT----
-----------QPSPPRPRQNAPLRRRHEVGKASKSSRESAIRSSVDKLLKEVTSRINVD
LPTQHETAVSQAQN-RTQPEKFDVKDFNDFTRLLRSVTPENKGLDREAPHWQTCSWILED
PAFVKWKENKNG-
>EWZ96383.1
MRLGRRREESLSSSDDTTISDQDDEPHYEYILKEMYVPSLNDNSFADQKDLVD----LVF
VHGLGGNLRTTWKKEGTTEPWFTKPEFLGRLEDSVRVLSFGYNAHRFGDVANTRIIHHAN
DLLRNLVLKRLDHPDRPLIFIAHSLGGLVVKR-----------------AILLCATNDDW
KGVKQATKSIIFMGTPHMGSEKAEDLVVVQKLASLMKLQTAVATNLTKELRAFSNSVQDI
NMEFTIDVHRSIKLLCCYESHPQRLPNGTKEI---------------IVPQWSAVLQGVD
NIDLNCTHSGLPKFASPLHPRFELFWGEVERLVRLAESPPTKPIKKAPTWTDDDAT----
-----------QPSPPRPRQNAPLRRRHEVGKASKSSRESAIRSSVDKLLKEVTSRINVD
LPTQHETAVSQAQN-RTQPEKFDVKDFNDFTRLLRSVTPENKGLDREAPHWQTCSWILED
PAFVKWKENKNG-
>EXA37748.1
MRLGRRREESLSSSDDTTISDQDDEPHYEYILKEMYVPSLNDNSFADQKDLVD----LVF
VHGLGGNLRTTWKKEGTTEPWFTKPEFLGRLKDSVRVLSFGYNAHRFGDVANTRIIHHAN
DLLRNLVLKRLDHPDRPLIFIAHSLGGLVVKR-----------------AILLCATNDDW
KAVKQATKSIIFMGTPHMGSEKAEDLVVVQKLASLMKLQTAVATNLTKELRAFSNSVQDI
NMEFTIDVHRSIKLLCCYESHPQRLPNGTKEI---------------IVPQWSAVLQGVD
NIDLNCTHSGLPKFASPLHPRFELFWGEVERLVRLAESPPIKPIKKAPTWTDDDATQ---
------------PSPPRPRQNAPLRRRHEVGKASKSSRESAIRSSVDKLLKEVTSRINVD
LPTQHETAVSQAQN-RTQPEKFDVKDFNDFTRLLRSVTPENKGLDREAPHWQTCSWILED
PAFVKWKENKNG-
>EXK30238.1
MRLGRRREESLSSSDDTTISDQDDEPHYEYILKEMYVPSLNDNSFADQKDLVD----LVF
VHGLGGNLRTTWKKERTTEPWFTKPEFLGRLKDSVRVLSFGYNAHRFGDVANTRIIHHAN
DLLRNLVLKRLDHPDRPLIFIAHSLGGLVVKR-----------------AILLCATNDDW
KAVKQATKSIIFMGTPHMGSEKAEDLVVVQKLASLMKLQTAVATNLTKELRAFSNSVQDI
NMEFTIDVHRSIKLLCCYESHPQRLPNGTKEI---------------IVPQWSAVLQGVD
NIDLNCTHSGLPKFASPLHPRFELFWGEVERLVRLAESPPIKPIKKAPTWTDDDAT----
-----------QPSPPRPRQNAPLRRRHEVGKASKSSRESAIRSSVDKLLKEVTSRINVD
LPTQHETAVSQAQN-RTQPEKFDVKEFNDFTRLLRSVTPENKGLDREAPHWQTCSWILED
PAFVKWKENKNG-
>EXK90359.1
MRLGRRREESLSSSDDTTISDQDDEPHYEYILKEMYVPSLNDNSFADQKDLVD----LVF
VHGLGGNLRTTWKKEGTTEPWFTKPEFLGRLKDSVRVLSFGYNAHRFGDVANTRIIHHAN
DLLRNLVLKRLDHPDRPLIFIAHSLGGLVVKR-----------------AILLCATNDDW
KAVKQATKSIIFMGTPHMGSEKAEDLVVVQKLASLMKLQTAVATNLTKELRAFSNSVQDI
NMEFTIDVHRSIKLLCCYESHPQRLPNGTKEI---------------IVPQWSAVLQGVD
NIDLNCTHSGLPKFASPLHPRFELFWGEVERLVRLAESPPIKPIKKAPTWTDDDATQ---
------------PSPPRPRQNAPLRRRHEVGKASKSSRESAIRSSVDKLLKEVTSRINVD
LPTQHETAVSQAQN-RTQPEKFDVKDFNDFTRLLRSVTPENKGLDREAPHWQTCSWILED
PAFVKWKENKNG-
>EXL55161.1
MRLGRRREESLSSSDDTTISDQDDEPHYEYILKEMYVPSLNDNSFADQKDLVD----LVF
VHGLGGNLRTTWKKEGTTEPWFTKPEFLGRLEDSVRVLSFGYNAHRFGDVANTRIIHHAN
DLLRNLVLKRLDHPDRPLIFIAHSLGGLVVKR-----------------AILLCATNDDW
KGVKQATKSIIFMGTPHMGSEKAEDLVVVQKLASLMKLQTAVATNLTKELRAFSNSVQDI
NMEFTIDVHRSIKLLCCYESHPQRLPNGTKEI---------------IVPQWSAVLQGVD
NIDLNCTHSGLPKFASPLHPRFELFWGEVERLVRLAESPPTKPIKKAPTWTDDDAT----
-----------QPSPPRPRQNAPLRRRHEVGKASKSSRESAIRSSVDKLLKEVTSRINVD
LPTQHETAVSQAQN-RTQPEKFDVKDFNDFTRLLRSVTPENKGLDREAPHWQTCSWILED
PAFVKWKENKNG-
>EXL81676.1
MRLGRRREESLSSSDDTTISDQDDEPHYEYILKEMYVPFLNDNSFADQKDLVD----LVF
VHGLGGNLRTTWKKEGTTEPWFTKPEFLGRLKDSVRVLSFGYNAHRFGDVANTRIIHHAN
DLLRNLVLKRLDHPDRPLIFIAHSLGGLVVKR-----------------AILLCATNDDW
KAVKQATKSIIFMGTPHMGSEKAEDLVVVQKLASLMKLQTAVATNLTKELRAFSNSVQDI
NMEFTIDVHRSIKLLCCYESHPQRLPNGTKEI---------------IVPQWSAVLQGVD
NIDLNCTHSGLPKFASPLHPRFELFWGEVERLVRLAESPPIKPIKKAPTWTDDDATQ---
------------PSPPRPRQNAPLRRRHEVGKASKSSRESAIRSSVDKLLKEVTSRINVD
LPTQHETAVSQAQN-RTQPEKFDVKDFNDFTRLLRSVTPENKGLDREAPHWQTCSWILED
PAFVKWKENKNG-
>EXM05743.1
MRLGRRREESLSSSDDTTISDQDDEPHYEYILKEMYVPSLNDNSFADQKDLVD----LVF
VHGLGGNLRTTWKKEGTTEPWFTKPEFLGRLKDSVRVLSFGYNAHRFGDVANTRIIHHAN
DLLRNLVLKRLDHPDRPLIFIAHSLGGLVVKR-----------------AILLCATNDDW
KAVKQATKSIIFMGTPHMGSEKAEDLVVVQKLASLMKLQTAVATNLTKELRAFSNSVQDI
NMEFTIDVHRSIKLLCCYESHPQRLPNGTKEI---------------IVPQWSAVLQGVD
NIDLNCTHSGLPKFASPLHPRFELFWGEVERLVRLAESPPIKPIKKAPTWTDDDATQ---
------------PSPPRPRQNAPLRRRHEVGKASKSSRESAIRSSVDKLLKEVTSRINVD
LPTQHETAVSQAQN-RTQPEKFDVKDFNDFIRLLRSVTPENKGLDREAPHWQTCSWILED
PAFVKWKENKNG-
>EXM05744.1
----------------------------------MYVPSLNDNSFADQKDLVD----LVF
VHGLGGNLRTTWKKEGTTEPWFTKPEFLGRLKDSVRVLSFGYNAHRFGDVANTRIIHHAN
DLLRNLVLKRLDHPDRPLIFIAHSLGGLVVKR-----------------AILLCATNDDW
KAVKQATKSIIFMGTPHMGSEKAEDLVVVQKLASLMKLQTAVATNLTKELRAFSNSVQDI
NMEFTIDVHRSIKLLCCYESHPQRLPNGTKEI---------------IVPQWSAVLQGVD
NIDLNCTHSGLPKFASPLHPRFELFWGEVERLVRLAESPPIKPIKKAPTWTDDDATQ---
------------PSPPRPRQNAPLRRRHEVGKASKSSRESAIRSSVDKLLKEVTSRINVD
LPTQHETAVSQAQN-RTQPEKFDVKDFNDFIRLLRSVTPENKGLDREAPHWQTCSWILED
PAFVKWKENKNG-
>EXM27304.1
MRLGRRREESLSSSDDTTISDQDDEPHYEYILKEMYVPSLNDNSFADQKDLVD----LVF
VHGLGGNLRTTWKKEGTTEPWFTKPEFLGRLKDSVRVLSFGYNAHRFGDVANTRIIHHAN
DLLRNLVLKRLDHPDRPLIFIAHSLGGLVVKR-----------------AILLCATNDDW
KAVKQATKSIIFMGTPHMGSEKAEDLVVVQKLASLMKLQTAVATNLTKELRAFSNSVQDI
NMEFTIDVHRSIKLLCCYESHPQRLPNGTKEI---------------IVPQWSAVLQGVD
NIDLNCTHSGLPKFASPLHPRFELFWGEVERLVRLAESPPIKPIKKAPTWTDDDATQ---
------------PSPPRPRQNAPLRRRHEVGKASKSSRESAIRSSVDKLLKEVTSRINVD
LPTQHETAVSQAQN-RTQPEKFDVKDFNDFTRLLRSVTPENKGLDREAPHWQTCSWILED
PAFVKWKENKNG-
>PCD29159.1
MRLGRRREESLSSSDDTTISDQDDEPHYEYILKEMYVPSLNDNSFADQKDLVD----LVF
VHGLGGNLRTTWKKEGTTEPWFTKPEFLGRLEDSVRVLSFGYNAHRFGDVANTRIIHHAN
DLLRNLVLKRLDHPDRPLIFIAHSLGGLVVKR-----------------AILLCATNDDW
KGVKQATKSIIFMGTPHMGSEKAEDLVVVQKLASLMKLQTAIATNLTKELRAFSNSVQDI
NMEFTIDVHRSIKLLCCYESHPQRLPNGTKEI---------------IVPQWSAVLQGVG
NIDLNCTHSGLPKFASPLHPRFELFWGEVERLVRLAESPPTKPIKKAPTWTDDDAT----
-----------QPSPPRPRQNAPLRRRHEVGKASKSSRESAIRSSVDKLLKEVTSRINVD
LPTQHETAVSQAQN-RTQPEKFDVKDFNDFTRLLRSVTPENKGLDREAPHWQTCSWILED
PAFVKWKENKNG-
>PNP83593.1
MRLGRRREESLSSSDDTTISDQDDEPHYEYILKEMYVPSLSDNSSAGQKGLVD----LVF
VHGLGGNLRTTWKQEGTTEPWFTKPEFLGRLQDSVRVLSFGYNAHRFGDVANTRIIHHAN
DLLRNLVLKRLDHPDRPLIFIAHSLGGLVVKR-----------------AILLCATNDDW
KAIKQATKSIIFMGTPHMGSEKAEDLVVVQKLASLMKLQTAIATNLTKELRAFSNSVQDI
NMEFTIDVHRSIKLLCCYESHPQRLPNGAKEI---------------IVPQWSAVLQGVD
NIDLNCTHSGLPKFASSLHPRFELFWGEVERLVRLAEPPPIKPLKKAPTWTDEDVTQ---
-------------PSPWPRQNAPLRRRHGVGKASKASRDSAIRSSVDKLLKEVTSRINVD
LPIQHETAVSQARN-RTQPEKFDVKEFSDFTRLLRSVTPENKGLDREAPHWQTCSWILED
PTFVKWKENKSGS
>RBA20412.1
MRLGRRREESLSSSDDT----TDDEPHNEYILKEMYVPSLSGNSFGGQKDLVD----LVF
VHGLGGNLRTTWKQEGTTEPWFAKPEFLGRLQNSVRVLSFGYNAHRFGDVANTRIIHHAN
DLLRNLVLKRLDHPDRPLIFIAHSLGGLVVKR-----------------AILLCATNDDW
KAIKQATKSIIFMGTPHMGSEKAEDLVVVQKLASLMKLQTAVATNLTKELRAFSNSVQDI
NMEFTIDVHRSIKLLCCYESHPQRLPNGAKEI---------------IVPQWSAVLQGVD
NIDLNCTHSGLPKFASPFHPRFELFWGEVERLVRLAEPPPIKPLKKAPTWTDEDFPQ---
-------------PSPRPRQNAPPRRRHEVGKASKVSRESAIRSSVDKLLKEVTSRINVD
LPTQHETAVSQAQN-RTQPEKFDVKEFSDFTRLLRSVTPENKGLDREAPHWQTCSWILED
PTFVKWKESKSGS
>RBR08386.1
MRLGRRREESLSSSDDTTISDQDDEPHYEYILKEMYVPSLSDNSSAEQKDLVD----LVF
VHGLGGNLRTTWKQEGTTEPWFIKPEFLGRLQDSVRVLSFGYNAHRFGDVANTRIIHHAN
DLLRNLVLKRLEHPDRPLIFIAHSLGGLVVKR-----------------AILLCATNDDW
KAIKQATKSIIFMGTPHMGSEKAEDLVVVQKLASLMKLQTAVATNLTKELRAFSNSVQDI
NMEFTIDVHRSIKLLCCYESHPQRLPNGAKEI---------------IVPQWSAVLQGVD
NIDLNCTHSGLPKFASPLHPRFELFWGEVERLVRLAEPPPIKPLKKAPEWTDEDVTQ---
-------------PSPRSRQNAPLRRRHEVGKASKASRDSAIRSSVDKLLKEVTSRINVD
LPMQYETAVSQAQN-RTQPEKFDVKEFSDFTRLLRSVTPENKGLDREAPHWQTCSWILED
ATFVKWKENKSG-
>SCO89586.1
MRLGRRREESLSSSDDTTISDQDDEPHYEYILKEMYVPSLNDNSFADQKDLVD----LVF
VHGLGGNLRTTWKKEGTTEPWFTKPEFLGRLKDSVRVLSFGYNAHRFGDVANTRIIHHAN
DLLRNLVLKRLDHPDRPLIFIAHSLGGLVVKR-----------------AILLCATNDDW
KAVKQATKSIIFMGTPHMGSEKAEDLVVVQKLASLMKLQTAVATNLTKELRAFSNSVQDI
NMEFTIDVHRSIKLLCCYESHPQRLPNGTKEI---------------IVPQWSAVLQGVD
NIDLNCTHSGLPKFASPLHPRFELFWGEVERLVRLAESPPIKPIKKAPTWTDDDATQ---
------------PSPPRPRQNAPLRRRHEVGKASKSSRESAIRSSVDKLLKEVTSRINVD
LPTQHETAVSQAQN-RTQPEKFDVKDFNDFTRLLRSVTPENKGLDREAPHWQTCSWILED
PAFVKWKENKNG-
>XP_018249623.1
MRLGRRREESLSSSDDTTISDQDDEPHYEYILKEMYVPSLNDNSFADQKDLVD----LVF
VHGLGGNLRTTWKKEGTTEPWFTKPEFLGRLKDSVRVLSFGYNAHRFGDVANTRIIHHAN
DLLRNLVLKRLDHPDRPLIFIAHSLGGLVVKR-----------------AILLCATNDDW
KAVKQATKSIIFMGTPHMGSEKAEDLVVVQKLASLMKLQTAVATNLTKELRAFSNSVQDI
NMEFTIDVHRSIKLLCCYESHPQRLPNGTKEI---------------IVPQWSAVLQGVD
NIDLNCTHSGLPKFASPLHPRFELFWGEVERLVRLAESPPIKPIKKAPTWTDDDAT----
-----------QPSPPRPRQNAPLRRRHEVGKASKSSRESAIRSSVDKLLKEVTSRINVD
LPTQHETAVSQAQN-RTQPEKFDVKEFNDFTRLLRSVTPENKGLDREAPHWQTCSWILED
PAFVKWKENKNG-
>XP_018757605.1
MRLGRRREESLSSSDDTTISDQDDEPHYEYILKEMYVPSLSDNSSAEQKDLVD----LVF
VHGLGGNLRTTWKQEGTTEPWFIKPEFLGRLQDSVRVLSFGYNAHRFGDVANTRIIHHAN
DLLRNLVLKRLEHPDRPLIFIAHSLGGLVVKR-----------------AILLCATNDDW
KAIKQATKSIIFMGTPHMGSEKAEDLVVVQKVASLMKLQTAVATNLTKELRAFSNSVQDI
NMEFTIDVHRSIKLLCCYESHPQRLPNGAKEI---------------IVPQWSAVLQGVD
NIDLNCTHSGLPKFASPLHPRFELFWGEVERLVRLAEPPPIKPLKKAPTWTDEDVTQ---
-------------PSPRSRQNAPLRRRHEVGKASKASRDSAIRSSVDKLLKEVTSRINVD
LPMQYETAVSQAQN-RTQPEKFDVKEFSDFTRLLRSVTPENKGLDREAPHWQTCSWILED
ATFVKWKENKSGS
>KFA78830.1
------------------MGLTDQGGFDEYILKEMYVPVGADNNPSGNNDPVD----LVF
VHGLQGNLRGTWKQVGTHEPWFCNPDFLGSLKNTVRVLSFGYDASIFGEVADTRIIDHAN
ALLRNLVLRRLDCAERPLIFIAHSLGGLVVKK-----------------AIVLCPSNRNW
ADIKSSTKSIVFMGTPHMGAEQAEKLVTIQTITSLIKPSTALAKNLSKELKVFSNSVMDI
SKEFTVDVHRSMELLCCYESHPQRLPGGSKEI---------------IVPQWSAVLQGVQ
NLDLNCTHTELSKFSSPDEPRFELFWGEIRRLVKNAQGLSNKRAAQQDAWIDEPSHQPPV
PPVHPI--------------PVAKRRAEQKSRSSKAARASLIRSSANEIIAEVRSRVLLD
APIEVEETAPETKQIEAPQPEVDPKEVVSFLRQLRRTTPDNLGLDRQQPHWKTCKWIQTD
PTFIEWQTSEKEG
>KEY66680.1
------------------MGLTDQGGFDEYILKEMYVPVGADNNPSGNNDPVDWLPSLVF
VHGLQGNLRGTWKQVGTHEPWFCNPDFLGSLKNTVRVLSFGYDASVFGEVADTRIIDHAN
ALLRNLVLRRLDCPERPLIFIAHSLGGLVVKK-----------------AIVLCPSNRNW
ADIKSSTKSIVFMGTPHMGAEQAEKLVTIQTITSLIKPSTALAKNLSKELKVFSNSVMDI
SKEFTVDVHRSMELLCCYESHPQRLPGGSKEI---------------IVPQWSAVLQGVQ
NLDLNCTHTELSKFSSPDEPRFELFWGEIRRLVKNAQGLSNKRAAQQDAWIDEPSHQPPV
PPVHPI--------------PVAKRRAEQKSRSSKVARASLIRSSANEIIAEVRSRVLLD
APIEVEETAPETKQIEAPQPEVDPKEVVSFLRQLRRTTPDNLGLDRQQPHWKTCKWIQTD
PTFIEWQTSEKEG
>KFA48816.1
------------------MGLTDQGGFDEYILKEMYVPVGADNNPSGNNDPVD----LVF
VHGLQGNLRGTWKQVGTHEPWFCNPDFLGSLKNTVRVLSFGYDASVFGEVADTRIIDHAN
ALLRNLVLRRLDCPERPLIFIAHSLGGLVVKK-----------------AIVLCPSNRNW
ADIKSSTKSIVFMGTPHMGAEQAEKLVTIQTITSLIKPSTALAKNLSKELKVFSNSVMDI
SKEFTVDVHRSMELLCCYESHPQRLPGGSKEI---------------IVPQWSAVLQGVQ
NLDLNCTHTELSKFSSPDEPRFELFWGEIRRLVKNAQGLSNKRAAQQDAWIDEPSHQPPV
PPVHPI--------------PVAKRRAEQKSRSSKVARASLIRSSANEIIAEVRSRVLLD
APIEVEETAPETKQIEAPQPEVDPKEVVSFLRQLRRTTPDNLGLDRQQPHWKTCKWIQTD
PTFIEWQTSEKEG
>KFA61678.1
------------------MGRTDQGGFDEYILKEMYVPVGADNNPSGINDLVD----LVF
VHGLQGSLRGTWKQVGTHEPWFCSPDFLGALKNTVRVLSFGYDASAFGEVADTRIIDHAN
ALLRNLVLRRLDCPERPLIFIAHSLGGLVVKKASHCLFPLVNGLSNTKQAIVLCPSNRNW
ADIKSSTKSIVFMGTPHMGAEQAEKLVTIQTITSLIMPSTALAKNLSKELKLFSNSVMDI
SKEFTVDVHRSMELLCCYESHPQRLPGGSKEI---------------IVPQWSAVLQGVQ
NLDLNCTHTELSKFSSPDEPRFELFWGEIRRLVKNAQGVSNKRATQQDAWIDESLPQPPV
PPVHPV--------------PVAKRRAEQKFRSSKAARASLIRSSANEIIAEVRSRVLLD
APIEVEETAPEPKQIEAPQPEVDPKEVVNFLRQLRRTTPDNLGLDRQQPHWKTCKWIQTD
PTFIEWQTSEKEG
>KLO79499.1
MRLGRRREESLSSSDDTTISDQEDEPHYEYILKEMYVPSLSDNSFAGQKDLV--------
--------ETTWKQEGTTEPWFAKPEFLGRLQNSVRVLSFGYNAHRFGDVANTRIIHHAN
DLLRNLVLKRLDHP-----------------------------------AILLCATNDDW
KAIKQATKSIIFMGTPHMGSEKAEDLVVVQKLASLMKLQTAVATNLTKELRAFSNSVQDI
NMEFTIDVHRSIKLLCCYESHPQRLPNGAKEIVSEPCGHVNPANFAKIVPQWSAVLQGVD
NIDLNCTHSGLPKFASPLHPRFELFWGEVGRLVRLAEPPPIKPLKKAPTWTDEDVPQYEI
PLACPETANFPRPS-PRPRQNPPPRRRHEVGKASKVSRESAIRSSVDKLLKEVTSRINAD
LPTQHETAVSQAQN-RTQPEKFDVREFSDFTRLLRSVTPENKGLDREAPHWQTCSWILED
PTFVKWKESKSGS
>KLO99036.1
MRLGRRREESLSSSDDTTISDQEDEPHYEYILKEMYVPSLSDNSFAGQKDLV--------
--------ETTWKQEGTTEPWFAKPEFLGRLQNSVRVLSFGYNAHRFGDVANTRIIHHAN
DLLRNLVLKRLDHP-----------------------------------AILLCATNDDW
KAIKQATKSIIFMGTPHMGSEKAEDLVVVQKLASLMKLQTAVATNLTKELRAFSNSVQDI
NMEFTIDVHRSIKLLCCYESHPQRLPNGAKEIVSEPCGHVNPANFAKIVPQWSAVLQGVD
NIDLNCTHSGLPKFASPLHPRFELFWGEVGRLVRLAEPPPIKPLKKAPTWTDEDVPQYEI
PLACPETANFPRPS-PRPRQNPPPRRRHEVGKASKVSRESVIRSSVDKLLKEVTSRINAD
LPTQHETAVSQAQN-RTQPEKFDVREFSDFTRLLRSVTPENKGLDREAPHWQTCSWILED
PTFVKWKESKSGS
>SCO02306.1
MRLGRRREESLSSSDDTTISDQEDEPHYEYILKEMYVPSLSDNSFAGQKDLV--------
--------ETTWKQEGTTEPWFAKPEFLGRLQNSVRVLSFGYNAHRFGDVANTRIIHHAN
DLLRNLVLKRLDHP-----------------------------------AILLCATNDDW
KAIKQATKSIIFMGTPHMGSEKAEDLVVVQKLASLMKLQTAVATNLTKELRAFSNSVQDI
NMEFTIDVHRSIKLLCCYESHPQRLPNGAKEIVSEPCGHVNPANFAKIVPQWSAVLQGVD
NIDLNCTHSGLPKFASPLHPRFELFWGEVGRLVRLAEPPPIKPLKKAPTWTDEDVPQYEI
PLACPETANFPRPS-PRPRQNPPPRRRHEVGKASKVSRESAIRSSVDKLLKEVTSRINAD
LPTQHETAVSQAQN-RTQPEKFDVREFSDFTRLLRSVTPENKGLDREAPHWQTCSWILED
PTFVKWKESKSGS
>SCO05503.1
MRLGRRREESLSSSDDTTISDQEDEPHYEYILKEMYVPSLSDNSFAGQKDLV--------
--------ETTWKQEGTTEPWFAKPEFLGRLQNSVRVLSFGYNAHRFGDVANTRIIHHAN
DLLRNLVLKRLDHP-----------------------------------AILLCATNDDW
KAIKQATKSIIFMGTPHMGSEKAEDLVVVQKLASLMKLQTAVATNLTKELRAFSNSVQDI
NMEFTIDVHRSIKLLCCYESHPQRLPNGAKEIVSEPCGHVNPANFAKIVPQWSAVLQGVD
NIDLNCTHSGLPKFASPLHPRFELFWGEVGRLVRLAEPPPIKPLKKAPTWTDEDVPQYEI
PLACPETANFPRPS-PRPRQNPPPRRRHEVGKASKVSRESAIRSSVDKLLKEVTSRINAD
LPTQHETAVSQAQN-RTQPEKFDVREFSDFTRLLRSVTPENKGLDREAPHWQTCSWILED
PTFVKWKESKSGS
>SCO10555.1
MRLGRRREESLSSSDDTTISDQDDEPHYEYILKEMYVPSLSDNSFAGQKDLV--------
--------ETTWKQEGTTEPWFAKPEFLGRLQNSVRVLSFGYNAHRFGDVANTRIIHHAN
DLLRNLVLKRLDHP-----------------------------------AILLCATNDDW
KAIKQATKSIIFMGTPHMGSEKAEDLVVVQKLASLMKLQTAVATNLTKELRAFSNSVQDI
NMEFTIDVHRSIKLLCCYESHPQRLPNGAKEIVSEPCGHVNPANFAKIVPQWSAVLQGVD
SIDLNCTHSGLPKFASPLHPRFELFWGEVGRLVRLAEPPPIKPLKKAPTWTDEDVPQYEI
PLACPETANFPRPS-PRPRQNPPPRRRHEAGKASKVSRESAIRSSVDKLLKEVTSRINAD
LPTQHETAVSQAQN-RTQPEKFDVREFSDFTRLLRSVTPENKGLDREAPHWQTCSWILED
PTFVKWKESKSGS
>SCO47301.1
MRLGRRREESLSSSDDTTISDQEDEPHYEYILKEMYVPSLSDNSFAGQKDLV--------
--------ETTWKQEGTTEPWFAKPEFLGRLQNSVRVLSFGYNAHRFGDVANTRIIHHAN
DLLRNLVLKRLDHP-----------------------------------AILLCATNDDW
KAIKQATKSIIFMGTPHMGSEKAEDLVVVQKLASLMKLQTAVATNLTKELRAFSNSVQDI
NMEFTIDVHRSIKLLCCYESHPQRLPNGAKEIVSEPCGHVNPANFAKIVPQWSAVLQGVD
NIDLDCTHSGLPKFASPLHPRFELFWGEVGRLVRLAEPPPIKPLKKAPTWTDEDVPQYEI
PLACPETANFPRPS-PRPRQNPPPRRRHEVGKASKVSRESAIRSSVDKLLKEVTSRINAD
LPTQHETAVSQAQN-RTQPEKFDVREFSDFTRLLRSVTPENKGLDREAPHWQTCSWILED
PTFVKWKESKSGS
>SCO56029.1
MRLGRRREESLSSSDDTTISDQEDEPHYEYILKEMYVPSLSDNSFAGQKDLV--------
--------ETTWKQEGTTEPWFAKPEFLGRLQNSVRVLSFGYNAHRFGDVANTRIIHHAN
DLLRNLVLKRLDHP-----------------------------------AILLCATNDDW
KAIKQATKSIIFMGTPHMGSEKAEDLVVVQKLASLMKLQTAVATNLTKELRAFSNSVQDI
NMEFTIDVHRSIKLLCCYESHPQRLPNGAKEIVSEPCGHVNPANFAKIVPQWSAVLQGVD
NIDLNCTHSGLPKFASPLHPRFELFWGEVGRLVRLAEPPPIKPLKKAPTWTDEDVPQYEI
PLACPETANFPRPS-PRPRQNPPPRRRHEVGKASKVSRESAIRSSVDKLLKEVTSRINAD
LPTQHETAVSQAQN-RTQPEKFDVREFSDFTRLLRSVTPENKGLDREAPHWQTCSWILED
PTFVKWKESKSGS
>SCV43602.1
MRLGRRREESLSSSDDTTISDQDDEPHYEYILKEMYVPSLSDNSFAGQKDLV--------
--------ETTWKQEGTTEPWFAKPEFLGRLQNSVRVLSFGYNAHRFGDVANTRIIHHAN
DLLRNLVLKRLDHP-----------------------------------AILLCATNDDW
KAIKQATKSIIFMGTPHMGSEKAEDLVVVQKLASLMKLQTAVATNLTKELRAFSNSVQDI
NMEFTIDVHRSIKLLCCYESHPQRLPNGAKEIVSEPCGHVNPANFAKIVPQWSAVLQGVD
NIDLNCTHSGLPKFASPLHPRFELFWGEVGRLVRLAEPPPIKPLKKAPTWTDEDVPQYEI
PLACPETANFPRPS-PRPRQNPPPRRRHEVGKASKVSRESAIRSSVDKLLKEVTSRINAD
LPTQHETAVSQAQN-RTQPEKFDVREFSDFTRLLRSVTPENKGLDREAPHWQTCSWILED
PTFVKWKESKSGS
>SCV52939.1
MRLGRRREESLSSSDDTTISDQEDEPHYEYILKEMYVPSLSDNSFAGQKDLV--------
--------ETTWKQEGTTEPWFAKPEFLGRLQNSVRVLSFGYNAHRFGDVANTRIIHHAN
DLLRNLVLKRLDHP-----------------------------------AILLCATNDDW
KAIKQATKSIIFMGTPHMGSEKAEDLVVVQKLASLMKLQTAVATNLTKELRAFSNSVQDI
NMEFTIDVHRSIKLLCCYESHPQRLPNGAKEIVSEPCGHVNPANFAKIVPQWSAVLQGVD
XIDLNCTHSGLPKFASPLHPRFELFWGEVGRLVRLAEPPPIKPLKKAPTWTDEDVPQYEI
PLACPETANFPRPS-PRPRQNPPPRRRHEVGKASKVSRESVIRSSVDKLLKEVTSRINAD
LPTQHETAVSQAQN-RTQPEKFDVREFSDFTRLLRSVTPENKGLDREAPHWQTCSWILED
PTFVKWKESKSGS
>XP_023435626.1
MRLGRRREESLSSSDDTTISDQDDEPHYEYILKEMYVPSLSDNSFAGQKDLV--------
--------ETTWKQEGTTEPWFAKPEFLGRLQNSVRVLSFGYNAHRFGDVANTRIIHHAN
DLLRNLVLKRLDHP-----------------------------------AILLCATNDDW
KAIKQATKSIIFMGTPHMGSEKAEDLVVVQKLASLMKLQTAVATNLTKELRAFSNSVQDI
NMEFTIDVHRSIKLLCCYESHPQRLPNGAKEIVSEPCGHVNPANFAKIVPQWSAVLQGVD
SIDLNCTHSGLPKFASPLHPRFELFWGEVGRLVRLAEPPPIKPLKKAPTWTDEDVPQYEI
PLACPETANFPRPS-PRPRQNPPPRRRHEAGKASKVSRESAIRSSVDKLLKEVTSRINAD
LPTQHETAVSQAQN-RTQPEKFDVREFSDFTRLLRSVTPENKGLDREAPHWQTCSWILED
PTFVKWKESKSGS
