# Supplementary material for: Exploring a diverse world of effector domains and amyloid signaling motifs in fungal NLR proteins
Source: PLoS Comput Biol. 2022 Dec 21;18(12):e1010787. doi: 10.1371/journal.pcbi.1010787 (PMC9815663; doi:10.1371/journal.pcbi.1010787)
Supplement: S2 Data — The alignments were calculated using ClustalOmega for 127 MMseqs2 clusters with at least 20 member sequences. (GZ) [file pcbi.1010787.s009.tar.gz › EHA20364_aligned.fa]

>EHA20364.1
------------------------------------------------------------
-------------------------------IIAVHGLNPKSKKNHAEKTWESNGKLWLR
DFLPKQLPRARIFLFSYNSKVAIQSSAAGVREQAHVLLDRLRLERE--------------
-------------AL-----V---------------------------QAKLSTTYGSIC
TSTFGIAFFGTPHRGTHLARVGGVAAKFVRAILGTASNTLLKALSKGSLYALELSANFDK
LLENYKYLSFYETLPFKSIGIVVEKESAVLGLPDSREKAVALNADHEEICRFHCDKDDRY
QYVSSLIVELANSGTE-RPLTSCFDESDSTL------LAGPLHYYIYEILEIGLQCTNRT
G
>RDK36797.1
-----------------------------------------MALMRGGPESLGPFRI--M
KGNATIHHPG---RGEYYLRILSAGADPNIDIIAVHGLNPKSKKNHAEKTWESNGKLWLR
DFLPKQLPRARIFLFSYNSKVAIQSSAAGVREQAHVLLDRLRLEREKCEY------RPLL
FIAHSLGGIVVKEAL-----V---------------------------QAKLSTTYGSIC
TSTFGIAFFGTPHRGTHLARVGGVAAKFVRAILGTASNTLLKALSKGSLYALELSANFDK
LLENYKYLSFYETLPFKSIGIVVEKESAVLGLPDSREKAVALNADHEEICRFHCDKDDRY
QYVSSLIVELANSGTEIRPLTNCFDGSDSTL------LAGEADPCF--------------
-
>CAK38520.1
MREGGKRRAVTGCIATNTSHNINSNALLRPGHLV-------LPSYSGAPLPYFPVSTPAL
FWVQNLQNDGFQTTYRMDILELYVGFSKKLHIIAVHGLNPKSKKNHAEKTWESNGKLWLR
DFLPKQLPRARIFLFSYNSKVVIQSSAAGVREQAHVLLDRLRLEREVVNSNCMTGFVPEA
YIACRTVNIDPCFSLLIAWEG---------------------------LLSKSTTYGSIC
TSTFGIAFFGTPHRGTHLARVGGVAAKFVRAILGTASNTLLKALSKGSLYALELSANFDK
LLENYKYLSFYETLPFKSIGIVVEKESAVLGLPDSREKAVALNADHEEICRFHCDKDDRY
QYVSSLIVELANSGTE-RPLTSCFDESDSTL------LAGEADPCF--------------
-
>EYE97841.1
------------------------------------------------------------
--MTMIDDN----GLKTFLRTLIPGEKPNIDIVAIHGLNPKNKENHAERTWESGGKLWLR
DFLPRQLPQARIFLYGYNSNVAIQSSAAGIQDQAQNLLSRLWLERKGCET------RPIL
FIAHSLGGIVVKEAL--------------------------------VQAKLGDAYSSIF
KATFGVVFFGTPHRGSSLAHVGDVFAKVARAVLNTPSNTFMNALKKDDPYATNLSSNFQQ
IQEKYQYLNFYETLPLKSFNLIVEKSSAILGLPDTREKKIALNANHEEICRFASED----
------------------------------------------------------------
-
>GAA82561.1
------------------------------------------------------------
---------M---TGEYYLRILSAGADPNIDIVAVHGLNPKSKKNHAEKTWESNGKLWLR
DFLPKQLPRARIFLFSYNSKVAIQSSAAGVREQAHVLLDRLRLEREKCEH------RPLL
FIAHSLGGIVVKEAL-----V---------------------------QAKLSATYGSIC
TSTFGIVFFGTPHRGTHLARVGGVAAKFVRALLGTASNTLLKALSKGSLYALELSANFDK
LLENYKYLSFYETLPFKSIGIVVGKDSAVLGLPDSREKAIALNADHEEICRFHCDK----
------------------------------------------------------------
-
>GAQ37282.1
------------------------------------------------------------
------------MTGEYYLRILSAGADPNIDIVAVHGLNPKSKKNHAEKTWESNGKLWLR
DFLPKQLPRARIFLFSYNSKVAIQSSAAGVREQAHVLLDRLRLKREVINSNCTTGSVKEA
YIACRSVNIDPCFSLPIAWEGLLSKRYEASQLEAVSGLSLMVQCQALVQAKLSATYGSIC
TSTFGIVFFGTPHRGTHLARVGGVAAKFVRALLGTASNTLLKALSKGSLYALELSANFDK
LLENYKYLSFYETLPFKSIGIVVEKDSAVLGLPDSREKAIALNADHEEICRFHCDK----
------------------------------------------------------------
-
>OJI81546.1
------------------------------------------------------------
---------M---TGEYYLRILSAGADPNIDIVAVHGLNPKSKKNHAEKTWESNGKLWLR
DFLPKQLPRARIFLFSYNSKVAIQSSAAGVREQAHVLLDRLRLEREKCEH------RPLL
FIAHSLGGIVVKEAL-----V---------------------------QAKLSATYGSIC
TSTFGIVFFGTPHRGTHLARVGGVAAKLVRALLGTASNTLLKALSKGSLYALELSANFDK
LLENYKYLSFYETLPFKSIGIVVEKDSAVLGLPDSREKAIALNADHEEICRFHCDK----
------------------------------------------------------------
-
>OJJ03785.1
------------------------------------------------------------
----MTDIP----QVDTFLRTLVPGKSPKIDIIAIHGLNPKNKERHAERTWELDGKLWLR
DFLPSQLPQARILLFGYNASVSIQSSSAGVREQAQNLLSRLWIERQGCEL------RPII
FIAHSLGGIVVKEAL--------------------------------VQAKLGRTYSSIP
TATYGIAFFGTPHRGSHLAKIGETVAKAVRAFLRTQNNTFINALKENDLYANELSANFEQ
LLEDYKYINFYETLPLRSLGIIVEKKSATFGLPDSREITVALAGDHESICRYRSKEDDRY
IHVSGLITRFAAIAMRECDEVSLFGDSSAGSTLVGSTLAGENPE--------SKIC----
-
>OJJ71449.1
------------------------------------------------------------
---------M---MGEYYLRILSAGADPNIDIVAVHGLNPKSKKNHAEKTWESNGKLWLR
DFLPKQLPRARIFLFSYNSKVAIQSSAAGVREQAHVLLDRLRLERENCEY------RPLL
FIAHSLGGIVVKEAL-----V---------------------------QAKLSATYGSIC
TSTFGIAFFGTPHRGTHLARVGGVAAKIVRAILGTASNTLLKALSKGSLYALELSANFDK
LLENYKYLSFYETLPFKSIGIVVEKESAVLGLPDSREKAVALNADHEEICRFHCDEDDNY
QYVSSLIVELANSGTETRPLTSCFDESDSTL------LADEADPCF--------------
-
>OJZ87092.1
------------------------------------------------------------
---------M---TGEYYLRILSAGADPNIDIVAVHGLNPKSKKNHAEKTWESNGKLWLR
DFLPQQLPRARIFLFSYNSKVAIQSSAAGVREQAHVLLDRLRLEREKCEH------RPLL
FIAHSLGGIVVKEAL-----V---------------------------QAKLSATYGSIC
TSTFGIVFFGTPHRGTHLARVGGVAAKFVRALLGTASNTLLKALSKGSLYALELSANFDK
LLENYKYLSFYETLPFKSIGIVVEKDSAVLGLPDSREKAIALNADHEEICRFHCDKDDRY
QYVSSLIVELANSGTETRHLTSC-------------------------------------
-
>OOF97696.1
------------------------------------------------------------
-------------MSEYYLRILSLGSDPNIDIVAVHGLNPKSKRNHAEKTWESNGKLWLR
DFLPKQIPRARIFLFSYNSNVAIQSSAAGVREQAHVLLDRLRLERENCQS------RPLL
FIAHSLGGIVVKEAL-----V---------------------------QAKLSATYGSIC
TSTFGIAFFGTPHRGTHLARVGGVAARVVRTVLGTASNTLLKALARGSLYAQELSANFDK
LLENYQYLSFYETLPFKSIGIIVEKHSAVLGLPDSREKAVALNADHDEICRFPREE----
------------------------------------------------------------
-
>OWW30312.1
-----------------------------------------MALMRGGPESLGPFRI--M
KGNATIHHPG---RGEYYLRILSAGADPNIDIIAVHGLNPKSKKNHAEKTWESNGKLWLR
DFLPKQLPRARIFLFSYNSKVAIQSSAAGVREQAHVLLDRLRLERENCEY------RPLL
FIAHSLGGIVVKEAL-----V---------------------------QAKLSTTYGSIC
TSTFGIAFFGTPHRGTHLARVGGVAAKFVRAILGTASNTLLKALSKGSLYALELSANFDK
LLENYKYLSFYETLPFKSIGIVVEKESAVLGLPDSREKAVALNADHEEICRFHCDKDDRY
QYVSSLIVELANSGTE-RPLTSCFDESDSTL------LAGEADPCF--------------
-
>PYH97579.1
------------------------------------------------------------
-------------MCEYYLRVLSPGLDPNIDLVAVHGLNPKSKQNHAEKTWESNGKLWLR
DFLPRQLPRARIFLFSYNSKVAIQSSAAGVREQAHNLLERLRLERESCES------RPLL
FIAHSLGGIVVKEAL-----V---------------------------QAKLSVSYGSIC
TSTFGITFFGTPHRGTHLARVGGVAAKLVRTILGSSSNTLLKALTKGNLYSRELSSNFDK
LLENYQYLSFYETLSFKSIGIIVEKESAILGLPDSREKTVALNADHEEICRFSCDEDDNY
QYVSSLIVELATSATEKRTVLDCSNESDSTL------IENDVDSSF--------------
-
>PYI10351.1
-------------------------------------------------------MVRAL
SVPTGWNHNSA--QCEYYLRILSLGSDPNIDIVAVHGLNPKSKKNHAEKTWETNGKLWLR
DFLPRQLPRARIFLFSYNSKVAIQSSAAGVREQAHVLLDRLRLERENCQS------RPLL
FIAHSLGGIVVKEAL-----V---------------------------QAKLSAIYGSIC
TSTFGIAFFGTPHRGTHLARVGGVAAKLVRTVLGTASNTLLKALARGSLYAQELSANFDK
LLENYQYLSFYETLPFKGIGIIVEKHSAVLGLPDSREKAVALNGDHDAICRFPREEDDDY
QYVSSLIVELARSATETRAVMSCFSESDSTL------LA---------------------
-
>RDH34254.1
------------------------------------------------------------
---------M---MGEYYLRILSAGADPNIDIIAVHGLNPKSKKNHAEKTWESNGKLWLR
DFLPKQLPRARIFLFSYNSKVAIQSSAAGVREQAHVLLDRLRLERENCEY------RPLL
FIAHSLGGIVVKEAL-----V---------------------------QAKLSTTYGSIC
TSTFGIAFFGTPHRGTHLARVGGVAAKFVRAILGTASNTLLKALSKGSLYALELSANFDK
LLENYKYLSFYETLPFKSIGIVVEKESAVLGLPDSREKAVALNADHEEICRFHCDKDDRY
QYVSSLIVELANSGTE-RPLTSCFDESDSTL------LAGEADPCF--------------
-
>RDW59348.1
------------------------------------------------------------
----------------------------MPCIIAIHGLNPKNKERHAERTWELNGKMWLR
DFLPNQLPQARVMLFGYNSNVSIQSSAAGVREQAQNLLSRLWLERQGCES------RPII
FIAHSLGGIVVKEAL--------------------------------VQAKLGHTFESIR
TATYGIAFFGTPHRGSHLAKMGETLAKAVRAFLRTPSNTFINSLKENDLYANELSANFGQ
LLEDYKYINFYETLPLRSLGIIVEKKSATLGLPDSRELTVALLGDHESICRYISEDDDNY
KHVSGLITRFAA------------------------------------------------
-
>SPB50066.1
------------------------------------------------------------
-------------MGEYYLRILSAGADPNIDIIAVHGLNPKSKKNHAEKTWESNGKLWLR
DFLPKQLPRARIFLFSYNSKVAIQSSAAGVREQAHVLLDRLRLERENCEY------RPLL
FIAHSLGGIVVKEAL-----V---------------------------QAKLSTTYGSIC
TSTFGIAFFGTPHRGTHLARVGGVAAKFVRAILGTASNTLLKALSKGSLYALELSANFDK
LLENYKYLSFYETLPFKSIGIVVEKESAVLGLPDSREKAVALNADHEEICRFHCDKDDRY
QYVSSLIVELANSGTE-RPLTSCFDESDSTL------LAGEADPCF--------------
-
>XP_022403827.1
------------------------------------------------------------
--MTMIDNY----GLKTFLRTLVPGEKPNIDIVAIHGLNPKNKENHAERTWESGGKLWLR
DFLPKKLPQARIFLYGYNSNVAIQSSAAGIRDQAQNLLSRLWLERKGCET------RPIL
FIAHSLGGIVVKEAL--------------------------------VQAKLGDVYSSIF
KATFGVVFFGTPHRGSPLARIGDVFAKVARAVLNTPNNTFMNALKKDDLYATELSSNFQQ
IQEQYQYLNFYETLPLKSFNLIVEKSSAVLGLPDTREKKIALNANHEEICRFASED----
------------------------------------------------------------
-
>XP_025383186.1
------------------MHCISAFLPLSPTFLFGCISVILLSIYTHSLQIYK------Y
YDSGDDLLTKYSGALWVGGGSARKTYNPNIDIVAVHGLNPKSKKNHAEKTWESNGKLWLR
DFLPKQLPRARIFLFSYNSKVAIQSSAAGVREQAHVLLDRLRLEREVFNNNCTTGSVKEA
YLACRSVSIDPCFSLPIAWEVLLSKRYEASQLEVVSVLSLMVQCQALVQAKLSATYGSIC
TSTFGIVFFGTPHRGTHLARVGGVAAKFVRALLGTASNTLLKALSKGSLYALELSANFDK
LLENYKYLSFYETLPFKSIGIVVEKDSAVLGLPDSREKAIALNADHEEICRFHCDKDDRY
QYVSSLIVEMANSGT---------------------------------------------
-
>XP_025451178.1
-----------------------------------------MALMRGGPESLGPFRI--M
KGNATIHHPG---RGEYYLRILSAGADPNIDIIAVHGLNPKSKKNHAEKTWESNGKLWLR
DFLPKQLPRARIFLFSYNSKVAIQSSAAGVREQAHVLLDRLRLERENCEY------RPLL
FIAHSLGGIVVKEAL-----V---------------------------QAKLSTTYGSIC
TSTFGIAFFGTPHRGTHLARVGGVAAKFVRAILGTASNTLLKALSKGSLYALELSANFDK
LLENYKYLSFYETLPFKSIGIVVEKESAVLGLPDSREKAVALNADHEEICRFHCDKDDRY
QYVSSLIVELANSGTEIRPLTNCFDGTDSAL------LAGEADPCF--------------
-
>XP_025470558.1
------------------------------------------------------MVRVLK
FVPTGLNHNSV--QCEYYLRILSLGSDPNIDIIAVHGLNPKSKKNHAEKTWESNGKLWLR
DFLPKQIPRARIFLFSYNSNVAIQSSAAGVREQAHVLLDRLRLERENCES------RPLL
FIAHSLGGIVVKEAL-----V---------------------------QAKLSAIYGSIC
TSTFGIAFFGTPHRGTHLARVGGVAAKFVRTVLGTASNTLLKALARGSLYAQELSANFDK
LLENYQYLSFYETLPFKSIGIIVEKHSAVLGLPDSREKAVALNADHDEICRFPREEDDDY
QYVSSLIVELASSATETRAVMSCF------------------------------------
-
>XP_025482029.1
------------------------------------------------------------
---------M---TGEYYLRILSAGADPNIDIVAVHGLNPKSKKNHAEKTWESNGKLWLR
DFLPKQLPRARIFLFSYNSKVAIQSSAAGVREQAHVLLDRLRLEREKCEH------RPLL
FIAHSLGGIVVKEAL-----V---------------------------QAKLSATYGSIC
TSTFGIVFFGTPHRGTHLARVGGVAAKFVRALLGTASNTLLKALSKGSLYALELSANFDK
LLENYKYLSFYETLPFKSIGIVVEKDSAVLGLPDSREKAIALNADHEEICRFHCDK----
------------------------------------------------------------
-
>XP_025519756.1
------------------------------------------------------------
---------M---TGEYYLRILSAGADPNIDIVAVHGLNPKSKKNHAEKTWESNGKLWLR
DFLPQQLPRARIFLFSYNSKVAIQSSAAGVREQAHVLLDRLRLEREKCEH------RPLL
FIAHSLGGIVVKEAL-----V---------------------------QAKLSATYGSIC
TSTFGIVFFGTPHRGTHLARVGGVAAKFVRALLGTASNTLLKALSKGSLYALELSANFDK
LLENYKYLSFYETLPFKSIGIVVEKDSAVLGLPDSREKAIALNADHEEICRFHCDKDDRY
QYVSSLIVELANSGTETRHLTSC-------------------------------------
-
>XP_025533987.1
------------------------------------------------------------
---------M---TGEYYLRILSAGADPNIDIVAVHGLNPKSKKNHAEKTWESNGKLWLR
DFLPKQLPRARIFLFSYNSKVAIQSSAAGVREQAHVLLDRLRLEREKCEH------RPLL
FIAHSLGGIVVKEAL-----V---------------------------QAKLSATYGSIC
TSTFGIVFFGTPHRGTHLARVGGVAAKFVRALLGTASNTLLKALSKGSLYALELSANFDK
LLENYKYLSFYETLPFKSIGIVVEKDSAVLGLPDSREKAIALNADHEEICRFHCDK----
------------------------------------------------------------
-
>XP_025567775.1
------------------------------------------------------------
---------M---MGEYYLRILSAGADPNIDIVAVHGLNPKSKKNHAEKTWESNGKLWLR
DFLPQQLPRARIFLFSYNSKVAIQSSAAGVREQAHVLLDRLRLEREKCEH------RPLL
FIAHSLGGIVVKEAL-----V---------------------------QAKLSATYGSIC
TSTFGIVFFGTPHRGTHLARVGGVAAKLVRALLGTASNTLLKALSKGSLYALELSANFDK
LLENYKYLSFYETLPFKSIGIVVEKDSAVLGLPDSREKAIALNADHEEICRFHCDKDDRY
QYVSSLIVEMANSGTETRHLTSCV------------------------------------
-
>XP_025580052.1
------------------------------------------------------------
------MVRGL--PCEYYLRILSLGSDPNIDIVAVHGLNPKSKKNHAEKTWESNGKLWLR
DFLPKQLPRARIFLFSYNSKVVIQSSAAGVRDQAHILLDRLRLERENCEF------RPLL
FIAHSLGGIVVKEAL-----V---------------------------QAKLSATYGSIC
TSTFGIAFFGTPHRGTQLARVGGVAAKLVRTVLGTASNTLLKALARGSLYAQELSANFDK
LLENYQYLSFYETLPFKGIGIIVEKHSAVLGLPDSREKAIALNGDHDAICRFSREEDDDY
RYVSSLIVELASSATEARAMMSSFSESDSML------LA---------------------
-
