# Supplementary material for: Exploring a diverse world of effector domains and amyloid signaling motifs in fungal NLR proteins
Source: PLoS Comput Biol. 2022 Dec 21;18(12):e1010787. doi: 10.1371/journal.pcbi.1010787 (PMC9815663; doi:10.1371/journal.pcbi.1010787)
Supplement: S2 Data — The alignments were calculated using ClustalOmega for 127 MMseqs2 clusters with at least 20 member sequences. (GZ) [file pcbi.1010787.s009.tar.gz › EIT73271_aligned.fa]

>EIT73271.1
------------------------------------------------------------
------------------MGASSLSPTSRPRVWNIVRQRFKDSLHDESDF-----EICME
-TFSLDILLSQLKSVAKAHRNE-NFLLARLSRFRPSLVYLNDFMTVLVLSFALDGKTGAL
LWGGICLLLSLLAPLEEIFSEVQTMLEELIAALPGIHPFEDNIILD--EKLETAMFGLYT
ELALFCARAISFIRVRRQHLLPIRQSWPQLSREFQQGL----------------------
------------------------
>KOC16925.1
------------------------------------------------------------
------------------MGASSLSPTSRPRVWNIVRQRFKDSLHDESDF-----EICME
-TFSLDILLSQLKSVAKAHRNE-NFLLARLSRFRPSLVYLNDFMTVLVLSFALDGKTGAL
LWGGICLLLSLLAPLEEIFSEVQTMLEELIAALPGIHPFEDNIILD--EKLETAMVGLYT
ELALFCARAISFIRVRRQHLLPIRQSWPQLSREFQQGL----------------------
------------------------
>OOO04799.1
------------------------------------------------------------
------------------MGASSLSPTSRPRVWNIVRQRFKDSLHDETDL-----EICME
-TFSLDILLSQLKSVAKAHRNE-NFLLARLSRFRPSLVYLNDFMTVLVLSFALDGKTGAL
LWGGICLLLSLLAPLEEIFSEVQTMLEELIAALPGIHPFEDNIILD--EKLETAMVGLYT
ELALFCARAISFIRVRRQHLSPIRQSWPQLSREFQQGL----------------------
------------------------
>PIG88987.1
------------------------------------------------------------
------------------MGASSLSPTSRPRVWNLVRQRFKDSLHDESDL-----EICME
-TFSLDILLSQLKSVAKAHRNE-NFLLARLSQFHPSLVYLNDFMTVLVLSFALDGKTGAL
LWGGICLLLSLLAPLEEIFSEVQTMLEELIAVLPGIHPFEDNIILD--EKLETAMVDLYI
ELALFCARAISFIRVRRQHLLPIRQSWPQLSREFQQGL----------------------
------------------------
>RAQ44068.1
------------------------------------------------------------
------------------MGASSLSPTSRPRVWNIVRQRFKDSLHDESDF-----EICME
-TFSLDILLSQLKSVAKAHRNE-NFLLARLSRFRPSLVYLNDFMTVLVLSFALDGKTGAL
LWGGICLLLSLLAPLEEIFSEVQTMLEELIAALPGIHPFEDNIILD--EKLETAMFGLYT
ELALFCARAISFIRVRRQHLLPIRQSWPQLSREFQQGL----------------------
------------------------
>RAQ60826.1
------------------------------------------------------------
------------------MGASSLSPTSRPRVWNIVRQRFKDSLHDETDL-----EICME
-TFSLDILLSQLKSVAKAHRNE-NFLLARLSRFRPSLVYLNDFMTVLVLPFALDGKTGAL
LWGGICLLLS-------------TMLEELIAALPGIHPFGDNIILD--EKLETAMVDLYT
ELALFCARAISFIRVRRQHLLPIRQSWPQLSREFQQGL----------------------
------------------------
>XP_002381909.1
------------------------------------------------------------
------------------MGASSLSPTSRPRVWNIVRQRFKDSLHDESDF-----EICME
-SFSLDILLSQLKSVAKAHRNE-NFLLARLSRFRPSLVYLNDFMTVLVLSFALDGKAGAL
LWGGICLLLSLLAPLEEIFSEVQTMLEELIAALPGIHPFGDNIILD--EKLETAMVDLYT
ELALFCARAISFIRVRRQHLLPIRQSWPQLSREFQQGL----------------------
------------------------
>XP_015404830.1
------------------------------------------------------------
------------------MGASSLKAVPRPRVWNLVQQRFKESLHDESDL-----EICLE
-TFSLDILLSQLKSVAEAHRNE-NILLASLSRFRPSLVCLNDFMTVLVLSFALDVKTGAL
LWGGICLLLSLLAPLEEIFSEVQAMLEELIAALPGIHPFEDNVILD--EKLETAMVDLY-
------------------------------------------------------------
------------------------
>XP_023089652.1
------------------------------------------------------------
------------------MGASSLSPTSRPRVWNIVRQRFKDSLHDETDL-----EICME
-TFSLDILLSQLKSVAKAHRNE-NFLLARLSRFRPSLVYLNDFMTVLVLSFALDGKAGAL
LWGGICLLLSLLAPLEEIFSEVQTMLEELIAALPGIHPFEDNIILD--EKLETAMVGLYT
ELALFCARAISFIRVRRQHLSPIRQSWPQLSREFQQGL----------------------
------------------------
>XP_003174889.1
------------------------------------------------------------
-------------MMSSPLKSSAPKDQYVSAIWQDAIDKYYEKLKDRGVR-EHEINPHPW
DVRNPEELLNQIQPSKEATSS--KSWMDLLSRLRPILVSLNDFAAIITLAAGMNSRLAAV
IWGSIRLILKFAEP---VPSELLDMFEELGRALPRFRRYEQELPLT--SELEEALHTTYT
EIILFCADSILHFRNNP-NPD---------------------------------------
------------------------
>PYI09529.1
------------------------------------------------------------
------------MRSLNMALRQGSNRGDSSHIWKAAIDRYYEELRKGGVK-APTIDKEVW
SIQTPDDLLKHIQNLTPTSSSTSVSWMSSLSRLKSILLTLNDFAAVLTLALGMNSQMAAV
LWGSIRLILKWAQP---VLPELLDMLEDLSRALPRFRKYEQELPMT--PALETALLDTYT
EIIIFCAHSIAFFRNNP-NLAFSK------------------------------------
------------------------
>OCK99040.1
------------------------------------------------------------
------------------------MNTKREQIWAAALEMYLASLTPEEIQ-------KIE
AVTSQQSLLERAKELQKRYSE--RRITRRLEQVNPFLTTIHSFSEVVKVFLQSNPTVSAL
VWGSICFVLEVGV---------------------MFLYYITKFGSQDICQLEAALVNFFA
ELIGFFQDSIRFFRRRT-ISNILRISFTPLR-----------------------------
------------------------
>OTA58869.1
------------------------------------------------------------
-------------------MSVLFIDTDVQNVWIAALDEFLGSLDESERR-------NVK
SISGIDDLLQHVQSLRDSYRK--SRVIHALDRLQPILRWLQSYNECVKIYLNAAPQPFVL
LWGSLSLVIEVAARNHRALEQVVTGLEEISRDGPRFHHYTVRLAGGTYEQLKVALVKYHA
ELIGFCHDSIVFFRAGP-RRNIFFSTFNPFSDKIEP------------------------
------------------------
>XP_001210156.1
------------------------------------------------------------
---------METPDRHIHPHDAADSAPHVSPVWQATIDKYYEKLRREGVK-APAVDQDLW
SIHTSDDLLQQIQPHTPQGSTPPANWMWSLRRLKSIILNINDFVAVIKLVLGMNGQVATI
IRGSIRLILK--------------------------------------------------
-IILFCAHSIGCFWNNP-NITKSGDLW---------------------------------
------------------------
>XP_016228230.1
------------------------------------------------------------
------------MQSGKASPSLHPGRRDPSPLWNRALERYREELSENDSY-----DDILG
DTGSLQDVLEHIKTFEPEISHD-RAKLVSFHRLGPVLKFVDDFSAVIALFFGASARLTAF
VWGSIRLILSLAVAANENLQSILDMLEELSVTLPEFRSYEEDLPIG--KPLEAALLDLYT
EVICFYARTIHFFKSNP-HVSLQRKAWGDFQGDFSRTIRSIRRMSSKVK-----------
------------------------
>CDM37228.1
------------------------------------------------------------
-------------------MGGETLQVKRSLLWERALKNYHQDLAGDKEF-----VKILK
-TSSLEELLADIPILRPVNSSE-RPLPCTMDRLEPTFKLLNDFLEILRKSCGAESAQTAL
VWGSIRMIVTLASTTDKILQEVFDMIEELALTIPHLESCKITVSMT--TDMETALLSLYQ
EFICFYARTIRFFRNFR-------------------------------------------
------------------------
>ELQ32324.1
------------------------------------------------------------
----------MVNIEKTADMAAAEPQADSSPIWKTALERYFAETRKGGIK-DAAIENHLW
TVQTPEDLLNGIEAIVPPNTEPSISWARALKELKPVLLGLSDFAAIIAWAFGMDGKTEID
S-------KKNAQP---VLAELVEMLGELQRTLPRIQKYEKELPMT--DALEKALLDMYS
EIIVFCAYAVTTFRNNP-NIGR-SPAWLSFNQRFAQTKTN--------------------
------------------------
>XP_003708754.1
------------------------------------------------------------
----------MVNIEKTADMAAAEPQADSSPIWKTALERYFAETRKGGIK-DAAIENHLW
TVQTPEDLLNGIEAIVPPNTEPSISWARALKELKPVLLGLSDFAAIIAWAFGMDGKVAVL
LWGSIRLILMNAQP---VLAELVEMLGELQRTLPRIQKYEKELPMT--DALEKALLDMYS
EIIVFCAYAVTTFRNNP-NIGR-SPAWLSFNQRFAQTKTN--------------------
------------------------
>KXX82641.1
---------------------MATR-------------DRGKGVEI--------------
-PTS---VHVSHGAEQHQDGGRGGSQSPTSPIWHAALEKYYSELAKGGVK-ASIINKDLW
NIQSPEELITQIETLAPVQDARSNTWAKALAQLQPILLGINDFATIIAWGMGMNGKVAAV
LWGSIRLIIKFARP---ILPDIVDMLESLQHALPRMQKYERELPMT--DTLEGALFDMYS
EIIVFCAHSIAFFRNNP-DLSKNRHA----------------------------------
------------------------
>OAA60362.1
---------------------MASI-------------DFK----A--------------
-PPP---DLEKPAPPAPQSPHSPSSPSPTSAIWQSALQKYYDELARGGMK-ATAIDKDLW
SMRDPEDLLAQINTLRP-----------------------------------LPGKVAAV
LWGSIRLIIKFAHP---VLPDLIQMLETLQSALPRMKQYEQDLPMT--ESLEKALVDLYS
EVIVFCAHAITFFRNTP-NIKQNRHA----------------------------------
------------------------
>OJJ62671.1
------------------------------------------------------------
-------------------MTKSTPEVELSPLWAKALESYHEELAADDDF-----RTILE
-TGSLEELLADDHILQPFGPQG-RRALDSMNRLKPTFKLLNDFSVVLAVSFGAGTAVTAL
VWGSIRMILTLASAADNTIQEVSDMLEELSLTLPRLKVYEKTVSMD--SEMETPFLDVYQ
EVICFYARAIHFFRSHK-HSFLLRNSWSELRGD---------------------------
------------------------
>EFQ94910.1
--------------------------------MHGEHNTHQGGVGSCAASCSSEENSALP
PLPVAAATYWLALSTLVMSAKARKEKRTASPLWHRALERYREELNQNEDY-----QSVIE
-IASLDDLLNYTKTIEKSLPRD-RNAFGSLQRLGPALKFVDDFSAVIAVCFGADAKLTAF
VWGSIRLMLTLASSAGDTLKDVLDMLEELSLTLPRLRAYETSLEMD--RVLEAALVDVYT
EVICFYARCIHFFRSHP-HVLLRRGAWEDFRDDFARTLKRIRRLSTTVE-----------
------------------------
>EXF84562.1
EQKISIGSLAHNKPANQSGWPRSSRTSLEVADFQVQSIVHIVLVLLAEEEASAQMVTNI-
------------NYVHNDAPVAHIVRHPSSPLWHKALDRYKDELESIEEF-----QSIQD
-IQSLRDLINSVETLQTVAPRN-HIGLVPLNRLAPRLKFIDDFSAVLALCFGADAALTAA
VWGSIRLILGHASSAAETFQDVLDMLEELSLTLPRFQMYENTLPLN--QSLQAALVDVYS
EVICFYARTVHFLRDHP-HLVLRKTEWAAFRKDYTRTILRIKRISSTVE-----------
------------------------
>GAP84174.1
------------------------------------------------------------
---------------------MEKSPPSPAPLWERALERYRDELGGNEDY-----QAVNE
-LHSLEDLLTHVNNLQNEPSRN-RQSLASLNRLAPKFKFLDDFSAVIALTFGADPTLTAV
VWGSVRLILTLASSAADTLQDVLDMLEELSLTLPRFRVYEDTLPMS--RQLETALVDVYA
EVICFYARTIHFFRDHP-HVLLRRNSWEKFRTDFSRTNMRIKR-----------------
------------------------
>KFA69392.1
----------------------------------MDSYILAHLLFSDSKRCNNEKRWQKS
ECPTRAAD-----PLRGEIANDGLLSRASSPLWHQALEKYREELQGAEDY-----QAIQE
-IHTLEELINSFSSIQDTAPSN-YAGVLSLNKIAPRLKFVDDFSAVLALCFGADAALTAA
VWGSIRLILSHASSAAETLQDVLDMLEELSLTLPRFQVYEQTLPLN--RQLQQALLDVYC
EIICFYARAIHFLRSNP-HLVLRKNAWQTFRNDFSRTIMRIKRMSSTVE-----------
------------------------
>KFX87707.1
------------------------------------------------------------
--------------------MSKGQANAGSLLWHRAVERYREELQENDEY-----ENIIG
-VKSLEDLLNDTKHIESLLSRE-QTSLSSVYRLGPKLKFVDDFSAIIALYFGADTTLTAL
VWGSIRLMLSHASSATDSLQDIMNMLEELSLTLPRLKVYEKTVPMD--RALETALLDVYT
EVICFYARSIHFFRTNP-HV----------------------------------------
------------------------
>KFY61810.1
------------------------------------------------------------
--------------------MSKGQASSGSPLWHRAVERYREELQENDEY-----ENIIG
-VKSLEDLLNDTKYIESHLSRE-QTSLSSVYRLGPKLKFVDDFSAIIALYFGADTTLTAL
VWGSIRLMLSHASSATDSLQDIMNMLEELSLTLPRLKVYEKTLPMD--RALETALLDVYT
EVICFYARSIHFFRINP-HV----------------------------------------
------------------------
>KFY95688.1
------------------------------------------------------------
--------------------MSKGQASSGSPLWHRAVERYREELQENDEY-----ENIIG
-VKSLEDLLNDTKYIESHLSRE-QTSLSSVYRLGPKLKFVDDFSAIIALYFGADTTLTAL
VWGSIRLMLSHASSATDSLQDIMNMLEELSLTLPRLKVYEKTLPMD--RALETALLDVYT
EVICFYARSIHFFRINP-HV----------------------------------------
------------------------
>KJZ74929.1
--------------------------------------------------------MFSR
DLPHLWQPLLFGKQAQLRERAEMVGNRAPSPLWHQALEKYREELQAAEDY-----QAIQK
-VHTLEELINSFSSIQDATPSK-YAGVLSLNRIGPRLKLVDDFSAVLALCFGADAALTAA
VWGSIRLILSHASSAAETLQDVLDMLEELSVTLPRFQSYEQTLPLN--RQLQQALIEVYC
EIICFYARAIHFLRSNP-HLVLRKNAWQTFRNDFSRTIMRIKRMSSAVE-----------
------------------------
>KLU89101.1
------------------------------------------------------------
-----------------MKADTAGHARDLTPLWHKALEKYRDELQGAEDY-----QKIQG
-IHSLDELIESLGSLQAAPS-A-STGLVALKRLTPRLKFVDDFSAVLALCFGANTALTAA
VWGSIRLILSHASSAAETLQDILDILEELSLTLPRFHVYEKTLPLN--REMQQALVDVYG
EIICFYARAIHFLRSNP-HLVLRK------------------------------------
------------------------
>OAQ77315.1
------------------------------------------------------------
----------------------MATDRASSPLWHQALEKYRDELRGAGDY-----DAIQK
-VRTLDELIDSFASMQDAAPSN-YAGVLSLSRLAPRLKFVDDFSAVLALCFGADAGLTAA
VWGSIRLILSHASSAAETLQDILDMLEELSLTLPRFQVYEQTLPPS--RQLQQALLDVYC
EIICFYARAIHFLRNNP-HLVLRKNTW---------------------------------
------------------------
>OAX82520.1
------------------------------------------------------------
-----------------MEKARMSGTGSKTPLWEKALENYREELAEKDDY-----KWVLE
NQGTLDELMKFTNSLEWPGLRD-RSVLNSLKRLKPILKFVNDFSAVIALYFGADTALTAV
IWGSLKLILTLASSAEDSLRDMLDMLEELSLTLPRFKTYEETLPMD--TALESSLLAVYS
EVICFYARAIHFFRSRK-HVILRENAWAELRGDFTRTTLRIKRLSAAVE-----------
------------------------
>OCK88948.1
------------------------------------------------------------
-----------------MTKGDPKGRRAASPLWHKALERYREELEENDDY-----QDIIE
-VESLEDLLNHAKTIESLLPQE-RTALNSMNRLGPKLKFVDDFSAIIALYFGADAKLTAL
VWGSIRLMLTLASSAGDTLQDVLDMLEELSLTLPRFKTYENTLPMN--RALEAALLDVYT
EVICFYARAIHFFRAHP-HV----------------------------------------
------------------------
>ODM17018.1
------------------------------------------------------------
--------------------MAIVTDSKLSPLWEKALENYREDLAADDDF-----RKVLE
-TGSFEELLNDAKNLQPFGPQG-RKTLDSMSRLKPTFKLVNDFSAVLAVCFGAGTVLTAL
IWGSIRMILGLASAAGSTLHEVFDMLDELSLTLPRLKSYEKTVPMD--SELEGSVLEVYT
EVICFYARTIHFFKSHK-HVILLRQSWSEFSQD---------------------------
------------------------
>ORX98178.1
------------------------------------------------------------
-----------------MSANDSKERRGRSPLWNRAIERFREELEESEDF-----KSITD
-TASLEDLLDYTKSIEPLLPRE-RSALSSMQRLGPTLKFVDDFSAVIAVCFGADAKLTAF
VWGSIRVMLSLAASAGDTLKDVLEMLEDLSLKLPRFKTYENDLPMD--RELEKALVDVYT
EVICFYARCIHFFRDHP-HVMLRRDAWKEFRND---------------------------
------------------------
>OXN12457.1
------------------------------------------------------------
-------------------MFEPPLKDQQSPLWQRALENFREELAGDDDL-----VMILG
-TKGVQEALQDAKLLQPVGSPG-RKALESVNRLKPMIEFVNDFSAVLAVTFGADTMMTAV
VWGSIRMILTLASSTGNTLQEVCDMLEELSLTLPRFRTYERTLPMS--QELVDSLLAVYT
EVICFYARAIHFFRGHK-HVHVVRNSWPELRGD---------------------------
------------------------
>PHH92515.1
-----------------------------------------MVTITAAPMIGKNDEVRDL
APPLSTS---------SRGNNSPFNRQASSPLWHRALEKYIDELQGAEDY-----QTVQN
-VQSLEELIDSFSSIQATAGS--SSGVISLRRLAPRLKFVDAFSAVLALCFGADAALTAA
VWGSIRLILMHASSAAETLQDVLDMLEELSLTLPRLQVYEQALPLN--RQLQQALVDVYC
EIICFYAKAIHFLRSNP-HMVLRKNAWQTFRNDFSRTIMRIKRMPSTVE-----------
------------------------
>PWI69843.1
------------------------------------------MYLSGCDLCERR--LADH
TLPPHTVSVLAD-SNRNGDRRWRQSHRASSPLWHQALEKYRDELRGAGDY-----DAIQK
-VRTLDELIDSFASMQDAAPSN-YAGVLSLSRIAPRLKFVDDFSAVLALCFGADAGLTAA
VWGSIRLILSHASSAAETLQDILDMLEELSLTLPRLQVYEQTLPPS--RQLQQALLDVYC
EIICFYARAIHFLRNNP-HLVLRK------------------------------------
------------------------
>RAK81445.1
------------------------------------------------------------
-------------------MTKIFPDARPSPLWDKALKSYHEELAADDDY-----RTILQ
-TGSLEELLADEQILKPFGPHG-RKALESMNRLKPTFKMLNDFSVVLAVSLGAGTAVTAL
VWGSIRMILTLASTADNILHEVSDMLEELSLTLPRLKAYEKNVPMD--SDLEESLLTVYQ
EVICFYARAIHFFRCQK-HAFLLRNSW---------------------------------
------------------------
>RFU25604.1
------------------------------------------------------------
-------------MSVFSVEPTTNEKRSRSPLWHRALERYREELEENEDY-----QEIIE
-VKSLDDLLDYTRTLESLLPQE-RPVLSSLSHLGPTLKFVDDFSAIIALYFGADTKLTGL
VWGSIRMMLTLASSAGDTLQDVLDMLEELSLTLPRFKSYEETLPMD--RALEAALLDVYT
EVICFYARAIHFFHSHP-HVLLRRTAWDEFRTD---------------------------
------------------------
>XP_014082879.1
------------------------------------------------------------
--------------MVSNSSFQELEERAASPLWHRALERYREELYQNDDY-----QSVTE
-IATLEDLLDYTKTIEKSLPRD-PKAFGSLQRLGPALKFVDDFSAVIAVCFGADTKLTAF
VWGSIRLVLNLASSAGDTLKDVLDMLEELSLTLPRFRTYETSLEMD--RVLEAALVDVYT
EVICFYARCIHFFRSHP-HVVLQRGAWKDFRDDFARTLKRIRRLSTTVE-----------
------------------------
>XP_018176531.1
------------------------------------------------------------
----------------------MATDRASSPLWHQALEKYRDELRGAGDY-----DAIQK
-VRTLDELIDSFASMQDAAPSN-YAGVLSLSRIAPRLKFVDDFSAVLALCFGADAGLTAA
VWGSIRLILSHASSAAETLQDILDMLEELSLTLPRLQVYEQTLPPS--RQLQQALLDVYC
EIICFYARAIHFLHNNP-HLVLRK------------------------------------
------------------------
>XP_024323733.1
------------------------------------------------------------
-------------------MTKGRASTEESLLWHKAVERYREELEENDEY-----ENIIG
-VGSLEDLLSDTKYIESLLPKE-RTSLSSLKRLGPKLKFVDDFSAVIALYFGANATLTAL
VWGSIRLMLTHASSATESLQDVLDMLEELSLTLPRLKAYEKTLPMD--RALETALLDVYT
EVICFYARSIHFFRTHP-HA----------------------------------------
------------------------
>XP_024701560.1
-----------------------------------------MGLGFIQTGL---------
------------RDVKTVDRMTTFADNQLSPLWEKALENYRDELAADDDF-----RTILE
-TKSLDELLNDPKILQPFGPQG-RKALDSMNRLRPTFKIVNDFSAVLAVSFGAGTMLTAL
VWGSIRMILTLASSAENTLQEVFDMLEELSLTLPRLKFYEKTVSMD--QELEASLLAVYT
EVICFYARAIHFFRSHK-HMVLLRNSWSEFSGD---------------------------
------------------------
>XP_025399636.1
------------------------------------------------------------
-------------------MTRAYSDAKLSPLWEKALENYREELAADDDF-----RSILE
-TGSLDELLNDPKILQPFGPRG-RKSLDSMYRLKPTFKLVNDFSAVLAVSFGAGTVATAL
VWGSIRMILTLASSAGSLIQEVSDMLEELSLTLPRLKSYEKAVPMD--KDLEASLLSVYT
EVIC--------------------------------------------------------
------------------------
>XP_025472296.1
------------------------------------------------------------
-------------------MIQTSPEPKLSPLWEKALENYREELAADDEF-----RLILE
-TGSLDELLNDPKILQPFGPRG-RKSLDSMYRLKPTFRLVNDFSAVLAVSFGAGTVLTAL
VWGSIRMVLTLASSAGNLLQEVPDMLEELSLTLPRLKYYEKTVPMD--QELENSLLAVYT
EVICFYARAIHFFRSHK-HMILLRNSW---------------------------------
------------------------
>OQE04853.1
-------------MGSAGNWVRSIY-------------IKP-------------------
-NPA---LLSS----STFELHLTSKMSTTNPIWQAIIDRYYEELRKKGIK-RSIVDRDVW
SIHNLNDLLQQTHDFVPPSSCFYSQWIENVPRLVPIFLRLDDLASVVALSLGMQDQVAAI
IWGSMRVILKLSQP---VLPELLDMLEELGRALPRFPSDEQKLPVA--RASAEALVAMYT
EIIILCAHSIALFRNNL-SMATFQKVWSSFSKEFPQVIVK--------------------
------------------------
>OQE94188.1
---------------------MSTI-------------SAP-------------------
-SPF---DLKETPRPLGDIRGEAQKENYRSPIWQAAIDRYYEELRKGGVK-GPTIDHDVW
SIHSPDDLIQQINDLAPANSSVSSQWVGNLRRLEPILLSLNDFAAVITLALGMQGQVAAI
IWGSIRLILKFARP---VLPELLDMFEELGRALPRFRKYEQELPIT--KALEEALVATYT
EIILFCAHSISFFRNNP-NIAHSRSAWSRFSNEFPKVMTNIR------------------
------------------------
>KPA37685.1
------------------------------------------------------------
-------MVVESPTPGPGAKSGMEPTSPISPLWQAAIGKYYTELAKGGIK-SSVIDKDLW
KIQSPDELIAQIEAVGKGQATQSATWTQSLAQLRPVLLGLNDFAALTSWLMGMNGKVAAV
LWGSIRLIIKFAQP---VLPDIIEMLETLEHALPRMQQYEQELPMT--ETLEKALSDMYG
EIIVFCAHAIAFFRNNP-DVGRNRTIWSQFSNDFSEVIGNVRKCSRRVDEAADMIRLSRE
VRNSGTLAALQEMQGLRISDGAKL
>KXG47775.1
------------------------M-------------SPP-------------------
-SPF---DFREATSAFGEIREEGKKENYRSPIWQAAIDRYYEELRKGGVK-GPTIDRDVW
SIHSPDDLIQQINDFAPPNSSVSSQWVGTLRRLEPILLSLNDFAAVITLALGMQGQVAAI
IWGSIRLILKFARP---VLPELLDMFEELGRALPRFRKYEQELPIT--KALEEALVATYT
EI----------------------------------------------------------
------------------------
>XP_014168733.1
------------------------------------------------------------
-MSI---SSVHPNSKGHPKTDDIAPSSPTTSIWLAAIERYYDELAKGGIK-AAVIDRDLW
RIRSPEELLAQIEAFSPSQSDQSRAWTKNLSQLRPILLGLNDFAALAAWALGMEGKVAAV
LWGSIRLIIKFAQP---ILPDIVKMLETLHHALPRMQMYENELPMT--EPLEKALLDMYS
EVIVFCAHAIAFFRNNP-NVGPNRHAWSQFSRDFAMVVENIQKLSRRVDETADMIRLSRE
ARTVETVAAFKNLQLKGNKG----
>XP_002846451.1
------------------------------------------------------------
--------------MATPSVKSSSPNDGFSATWQAAIDRYYDELKDIE--------HNLW
NVHSSEELLDKIR----------TQSLWNFKRLEPILVSFNDFAAIITLAAGMNNQAMAV
IWGSIRLILELANP---VPRELLDMFDEMGRAFPRFCRDKPELPLT--SGLENALLSIYT
EIILLCAHSISYFRNNP-NPG-RREVWSTFSTGVSQRILRIQIYSRLAD-----------
------------------------
>XP_024668924.1
---------------------MSMV-------------DHS-------------------
-TPF---LGA--STALSALQSNCKDENHTSVIWQAAIDRYYAELRRGGVR-GPVIDHDLW
SIHSPGDLLKQIDSLAPPNSRTAGSWTRSLRRLE-VLLSINDFVAVFTLSLGVRGQVAAA
IWGSIRLFMKFSQP---VLPELVDMFEELGRALPRFRQYEQGLPMT--RTLEDALMKTYT
EVIVFCAHSVAFFRNNP-NIARSRNLWSELSNDFAKVIANIRRYS---------------
------------------------
>OTA24905.1
------------------------------------------------------------
------------------------MPEPPSNLTSKALARFHEELGAEDSI-------FQD
-ISSPEEVLSAAKALEPLQRSA-SGSPGSLFRLESILGNINDFAAIFALGSGAEPRVTGA
VWGSLKILLMLASTTNDTLGEVLNMLDEMSLILPRCRSYEESLPMT--PALERALTDVYA
EITCFCARAVRFLRSAP-HRFLVRAGWSQFDGDFRKTVKRLRTLSQRADQ----------
------------------------
>OTA98315.1
------------------------------------------------------------
---------------------MEMNNNYPTPQWLRAVERCREDSRTIKDI-----LV---
---------------------R-EKRFKSLIRLSPKLKFVDDFSAVIALALGAKVILVVL
VWGSIRLILALVSSAHDTLHTIVVMLEAIAVPLTRFHAYENSLPMS--YLLEIALVDAYT
EAIGFGARTIHLFRYYP-YVPISRSTWQKFVNDFWVTTTRI-------------------
------------------------
>PGH05348.1
------------------------------------------------------------
----------------MAETKGPVSQECQSPLITKALDRYRAELNDGGDA-------ILE
-VDNLEDLLNQARSFEPKGSRV-PKQSTPFDRLEPILSCFNDFAAVMAVCFGAQPKITGI
----------LASPSKDILNDILDMLEEISSSLPRFTTYEKTLPID--DAFESALIEAYT
EIICFCARAINFFRAHP-HHPLVQKAWPQFRNDF--------------------------
------------------------
>PVH91781.1
----------------------------------------M-------------------
-KPF---AH----RLYDSIPPAMDTAEPVRPIWKAAIDRYYSELEEGGMKKTPTIEKDLW
EIESPVALIDEIQSMIPQEPAVSKVWTTVLPKLEPVLLGLNDFAAVIAWSLGMNGRVAAL
LWGSMRLILRFARP---VFPELITVLEELRNVLPKARISEQEFPAS--ESLEMALLNMYT
EIIVFYAFAITFFRNNP-SAINNRHAWSAFN-----------------------------
------------------------
>XP_002563878.1
------------------------------------------------------------
-------------------MGGQTSEANLSLLWEKAEKRYHQDLASDKEL-----AKILE
-TRSLEELLADTHVLQPADPFE-RELPCTIGQLEPAFKSLSDFLVILKMSYGADSAQTAL
VWGSIRVILTLASTADSILQDIFDMIEELAWTLPRLKCCEHTISMG--ADMEIALLALYQ
EFTCFYARTIRTFRDCR-HSFLLRSSWP--------------------------------
------------------------
>KZN86406.1
------------------------------------------------------------
-------------------MGGQTSEANLSLLWEKAEKRYHQDLASDKEL-----AKILE
-TRSLEELLADTHVLQPADPFE-RELPCTIGQLEPAFKSLSDFLVILKMSYGADSAQTAL
VWGSIRVILTLASTADSILQDIFDMIEELAWTLPRLKCCEHTISMG--ADMEIALLALYQ
EFTCFYARTIRTFRDCR-HSFLLRSSWP--------------------------------
------------------------
>XP_016640761.1
--------------------------------------------------MEDTK-----
---------TAQDLHAALIISRPGRNPSPSPLWSSALEHFRDELESPEDL-----EAIQN
-IHSLEDLVNSLTSLQPAPHRH-QLGLSSLNRLAPKLKFVDDFSAVIALCFGAEATLTAT
IWGSIHLILSRASSTAEAFQEALDMLEDLGLTLPRLHGYKDILPMA--RSFQTTLMDVYT
ELICFYARAIQFLRANP-NDILRKVGWKSFKDDLSRTIMRIRYMSPALET----------
------------------------
>XP_024741672.1
------------------------------------------------------------
------------------MGSAGRLPSQQRPLLSQALDRFHSELKSDDEA-------ILD
-VDNVEELLAQAKAMGPAFPG--RNKLSSFKRLELILPHINDFAAIIAVCSGADAKATGL
VWGSLKVVFMLASPSSDTLEDIINMLDELSLSLPRFRSYEENLPID--DALESALIEVYT
EMTCFCARTINFFRSNP-HRPLIKMSWPKFNND---------------------------
------------------------
