# Supplementary material for: Exploring a diverse world of effector domains and amyloid signaling motifs in fungal NLR proteins
Source: PLoS Comput Biol. 2022 Dec 21;18(12):e1010787. doi: 10.1371/journal.pcbi.1010787 (PMC9815663; doi:10.1371/journal.pcbi.1010787)
Supplement: S2 Data — The alignments were calculated using ClustalOmega for 127 MMseqs2 clusters with at least 20 member sequences. (GZ) [file pcbi.1010787.s009.tar.gz › ELA33704_aligned.fa]

>ELA33704.1
---MEALRAAIAAAQSAG-----TLLLATFRPY--REKDFVWKRLSELKDFSKICDRIEL
DPVLGRDCD------IEANLKRCADNVSDLKVLLEEATSFDQDHRFRGSWKSLVGEDIDE
EFVRLFNRLQRERAALELRIENATSY--------AEYQMGVA----AREAKPRAA----A
SSANWLRSAIFITDPRNDRSALISAKGKRADGTCTWILETDAYSTWMHTPC----
>EQB46701.1
---MEDLRAAIAAAKHEG-----RKVMATFR-C--REREFLRLRLSELEESSKICDQIQI
NPVLRLDRD------TETSLKRCADNVTDIKVLLEEVVSFKKDSVFRRSWKSLVGDNIDD
EFVRLFNRLQRERAALKLQMATATSD--------AEYQMGVA----TTEAQPRAAN-PGR
PTAKGWLSGMFITDPWDDRSTLISAKGKRAEGTCTWILETDAFNTWMNTTC----
>EPE05618.1
MDPVTALGAAAAAAQFAELTFKGLKLAVEVASRIRSPPPYIQAAIQQLEMLQTIQKDIEA
STTSQN---------VIDASSRCDESVKALIVTLQKIDRSPVDGNGRIILKAVSSMRYEN
EINESLQRLRDEKENLSLALITPSTMGATVKFAMDDYFNGRNAIQQSHKDMLGSIIPSDQ
SGVDMFLRELDVYDPQDVCQRLIRSKGDRVDGTCTWVLEHDAYRSWLSGSA----
>XP_009654691.1
--MAEVVGVVAAAFQFAELAQKLIKLAREIHSG--AEPGVVHRKITQLETLVEIAGKIAN
LWIQDD-------ALMERILQQCISTVTDLDNRLRRVDVAKGDGFRKKTRKAFLAQWEKD
DVEELFRQLNRDQMALLLHR---NFSSDNQSHLIQKVIDGMR---QVLDDRLQYSN-PQG
EDERCFLKGVFVTDPRDDRNALLTRKGRRVEGTCVWVTETDVYRSWLSSTPGST-
>CRJ80607.1
--MAEVVGVVAAAFQLAELAPKLIKLAREIHSG--AEPGVVHRKITQLETLVEIAGKIAN
SWIQDD-------ALMERILQQCISTVTDLDHRLRRVDVAKGDGFRKKTRKAFLAQWEKN
DVEELFRQLNRDQMALLWHR---NFSSD--NHLIQKVIDGMR---QVLDDRLEYSN-PQG
EDERCFLKGVFVTDPRDDRNALLTRKGRRVEGTCVWVTETDVYRSWLSSTPGSTG
>PNH32703.1
--MAEVVGVVAAAFQFAELAQKLIKLAREIHSG--AEPGVVHRKITQLETLVEIAGKIAN
LWIQDD-------ALMERILQQCISTVTDLDNRLRRVDVAKGDGFRKKTRKAFLAQWEKD
DVEELFRQLNRDQMALLLHR---NFSSD--NHLIQKVIDGMR---QVLDDRLQYSN-PQG
EDERCFLKGVFVTDPRDDRNALLTRKGRRVEGTCVWVTETDVYRSWLSSTPGST-
>XP_023434302.1
--MSDTTSITIAAARLVGITDEAIRFFQQLDIN----TNFVSKRVQQLESFSRLAKDIEL
KPSADDHNDEEQFGLTKQILVYCYKLISRILSRLEWVDNGGRHTSTQQGLLGVYAELNNR
EVKALFGDLHREQLCLVAFR--------------ESRFRPLSWASESDGRSLEYSH-TFK
DREKEFLNLLFVTDPWEDRASLVSSKGPIVKETCTWITEASAYRSWLSGSDDSW-
>CVK96997.1
--MNDTTSITIAAARLVGITDEAIRFFQQLDRN----TKFVSKRVQQLESFSRLAKDIEL
KPSADDHNDEEQLDLTKQILIYCYKLINRILSRIEWVDNGGRHTSTQQGLLGVYAELNSR
EVKALFGDLHREQLCLVAFR--------------KSRFRPLSWASESDGRSLEYSH-TFK
DREKEFLNLLFVTDPREDRAALVSSKGPIVKETCTWFTETSAYRS----------
>CVL09535.1
--MNDTTGITIAAARLVGITDEAIRFFQQLDRN----TNSVSKRVQQLESFSRLAKEVEL
KPSADDHNDQGQLGLTKKILIYCYKLISRILSRLEWVDNGGRHTSTQQGLLGVYAELNNR
EVKALFQDLHREQLCLVAFR--------------TSRFRPLSWASESDGRSLEYSH-TFK
DREKEFLSLLFVTDPREDRASLVSSKGPIVKETCTWITEESAYRSWLSGSGDS--
>CZR46276.1
--MNDTTGITIAAARLVGITDEAIRFFQQLDRN----TNSVSKRVQQLESFSRLAKEVEL
KPSADDHNDQGQLGLTKKILIYCYKLISRILSRLEWVDNGGRHTSTQQGLLGVYAELNNR
EVKALFEDLHREQLCLVAFR--------------TSRFRPLSWASESDGRSLEYSH-TFK
DREKEFLSLLFVTDPREDRASLVSSKGPIVKETCTWITEESAYRSWLSGSGDS--
>EGU87785.1
--MNDTTGITTAAARLVGITDEAVRFFQQLDHT----TNSVAKRVQQLEAFSRLAKEIEL
KPSANDHDDEEQLGLTKQILLYCYKLISRILSQLEWVDNGGRHASTQQGLLGVYAELNNW
EVKDPFEDLHREQLCLVAFR--------------KS--RPLSWASESDSHPLLYSH-TFK
ARELDFLNLLFVTDPREDHASLESSRGAIVKRTCTWITETSEYRS----------
>EMT66227.1
--MNDTTGITTAAARLVGITDEAVRFFQQLDYT----TNSVAKRVQQLESFSRLAKEIEL
KPSANDHDDEEQLGLTKQILLYCYKLISRILSQLEWVDNGGRHASTQQGLLGVYAELNNW
EVKDPFEDLHREQLCLLAFR--------------KSRFRPLSWASESDSHPLLYSH-TFK
ARELDFLNLLFVTDPREDHASLESSRGAIVKRTCTWITETSEYRS----------
>ENH65310.1
--MNDTTGITTAAARLVGITDEAVRFFQQLDHT----TNSVAKRVQQLEAFSRLAKEIEL
KPSANDHDDEEQLGLTKQILLYCYKLISRILSQLEWVDNGGRHASTQQGLLGVYAELNNW
EVKDPFEDLHREQLCLVAFR--------------KSRFRPLSWASESDSHPLLYSH-TFK
ARELDFLNLLFVTDPREDHASLESSRGAIVKRTCTWITETSEYRS----------
>EWZ00549.1
MIMNDTTGITTAAARLVGITDEAVRFFQQLDHT----TNSVAKRVQQLEAFSRLAKEIEL
KPSANDHDD-EQLGLTKQILLYCYKLISRILSQLEWVDNGGRHASTQQGLLGVYTELNNW
EVKDPFEDLHREQLCLVAFR--------------KSRFRPLPWASESDSHPLLYSH-TFK
ARELDFLNLLFVTDPREDHASLESSRGAIVKRTCTWITETSEYRS----------
>EWZ46588.1
MIMNDTTGITTAAARLVGITDEAVRFFQQLDHT----TNSVAKRVQQLEAFSRLAKEIEL
KPSANDHDDEEQLGLTKQVLLYCYKLISRILSQLEWVDNGGRHASTQQGLLGVYAELNNW
EVKDPFEDLHREQLCLVAFR--------------KSRFRPLSWASESDSHPLLYSH-TFK
ARELDFLNLLFVTDPREDHASLESSRGAIVKRTCTWITETSEYRS----------
>EWZ84597.1
MIMNDTTGITTAAARLVGITDEAVRFFQQLDHT----TNSVAKRVQQLEAFSRLAKEIEL
KPSANDHDDEEQLGLTKQILLYCYKLISRILSQLEWVDNGGRHASTQQGLLGVYAELNNW
EVKDPFEDLHREQLCLVAFR--------------KSRFRPLSWASESDSHPLLYSH-TFK
ARELDFLNLLFVTDPREDHASLESSRGAIVKRTCTWITETSEYRS----------
>EXA43838.1
MIMNDTTGITTAAARLVGITDEAVRFFQQLDHT----TNSVAKRVQQLEAFSRLAKEIEL
KPSANDHDDEEQLGLTKQILLYCYKLISRILSQLEWVDNGGRHASTQQGLLGVYAELNNW
EVKDPFEDLHREQLCLVAFR--------------KSRFRPLSWASESDSHPLLYSH-TFK
ARELDFLNLLFVTDPREDHASLESSRGAIVKRTCTWITETSEYRS----------
>EXK87423.1
MIMNDTTGITTAAARLVGITDEAVRFFQQLDHT----TNSVAKRVQQLEAFSRLAKEIEL
KPSANDHDDEEQLGLTKQILLYCYKLISRILSQLEWVDNGGRHASTQQGLLGVYAELNNW
EVKDPFEDLHREQLCLVAFR--------------KSRFRPLSWASESGSHPLLYSH-TFK
ARELDFLNLLFVTDPREDHASLESSRGAIVKRTCTWITETSEYRS----------
>EXL47304.1
MIMNDTTGITTAAARLVGITDEAVRFFQQLDHT----TNSVAKRVQQLEAFSRLAKEIEL
KPSANDHDDEEQLGLTKQILLYCYKLISRILSQLEWVDNGGRHASTQQGLLGVYAELNNW
EVKDPFEDLHREQLCLVAFR--------------KSRFRPLSWASESDSHPLLYSH-TFK
ARELDFLNLLFVTDPREDHASLESSRGAIVKRTCTWITETSEYRS----------
>EXL81167.1
MIMNDTTGITTAAARLVGITDEAVRFFQQLDHT----TNSVAKRVQQLEAFSRLAKEIEL
KPSANDHDDEEQLGLTKQILLYCYKLISRILSQLEWVDNGGRHASTQQGLLGVYAELNNW
EVKDPFEDLHREQLCLVAFR--------------KSRFRPLSWASESDSHPLLYSH-TFK
ARELDFLNLLFVTDPREDHASLESSRGAIVKRTCTWITETSEYRS----------
>EXM02217.1
MIMNDTTGITTAAARLVGITDEAVRFFQQLDYT----TNSVAKRVQQLESFSRLAKEIEL
KPSANDHDDEEQLGLTKQILLYCYKLISRILSQLEWVDNGGRHASTQQGLLGVYAELNNW
EVKDPFEDLHREQLCLLAFR--------------KSRFRPLSWASESDSHPLLYSH-TFK
ARELDFLNLLFVTDPREDHASLESSRGAIVKRTCTWITETSEYRS----------
>EXM33422.1
MIMNDTTGITTAAARLVGITDEAVRFFQQLDHT----TNSVAKRVQQLEAFSRLAKEIEL
KPSANDHDDEEQLGLTKQILLYCYKLISRILSQLEWVDNGGRHASTQQGLLGVYAELNNW
EVKDPFEDLHREQLCLVAFR--------------KSRFRPLSWASESDSHPLLYSH-TFK
ARELDFLNLLFVTDPREDHASLESSRGAIVKRTCTWITETSEYRS----------
>KIL90446.1
--MSDPAGLTNAASRLVGITDEAIRFFQQLDYN----TNSVTNRVTQLESFCKLVKKIEL
QPSLDNSDDQEQLDLTKQILLYCHKVIGKILSHLEWIDNGGHHTVTQQGLVGVYAELNKQ
EIKNLFEELHREQICLVAFR--------------KSKFKPLAWAAKSAQQSLEYSH-TYQ
GRESEFLDILFVTDPRGDRASLQSTKGHIVEGTCSWITNTPIYRSWLSNSGVS--
>KLO90342.1
--MSDTTSITIAAARLVGITDEAIRFFQQLDIN----TNFVSKRVQQLESFSRLAKDIEL
KPSADDHNDEEQFGLTKQILVYCYKLISRILSRLEWVDNGGRHTSTQQGLLGVYAELNNR
EVKALFGDLHREQLCLVAFR--------------KSRFRPLSWASESDGRSLEYSH-TFK
DREKEFLNLLFVTDPWEDRASLVSSKGPIVKETCTWITETSAYRSWLSGSSDS--
>KLO93430.1
--MSDTTSITIAAARLVGITDEAIRFFQQLDIN----TNFVSKRVQQLESFSRLAKDIEL
KPSADDHNDEEQFGLTKQILVYCYKLISRILSRLEWVDNGGRHTSTQQGLLGVYAELNNR
EVKALFGDLHREQLCLVAFR--------------KSRFRPLSWASESDGRSLEYSH-TFK
DREKEFLNLLFVTDPWEDRASLVSSKGPIVKETCTWITETSAYRSWLSGSSDS--
>PCD42641.1
--MNDTTGITTAAARLVGITDEAVRFFQQLDHT----TNSVAKRVQQLEAFSRLAKEIEL
KPSANDHDDEEQLGLTKQILLYCYKLISRILSQLEWVDNGGRHASTQQGLLGVYAELNNW
EVKDPFEDLHREQLCLVAFR--------------KSRFRPLSWASESDSHPLLYSH-TFK
ARELDFLNLLFVTDPREDHASLESSRGAIVKRTCTWITETSEYRS----------
>PNP85278.1
--MNDTTGITTAAARFVGITDEAIRFFQQLDRN----TNSVSKRVQQLESFSRLAREVEL
KPSAEDHNDEEHLGLTRQILVYCYKLTSRILSRLEWVDNGGRHTSTQQGLLGVYAELNDR
EVKDLFEELHREQLCLVAFR--------------NSRLRPLSWASESDSRPLEYSH-TFK
DREREFLSLLFVTDPREDRAALQSSKGPITQGTCTWITETTTYRS----------
>RBA13740.1
--MNDTTGITIAAARLVGITDEAIRFFQQLDRN----TNSVSKRVQQLESFSRLAKEVEL
KPSADDHNDQGQLGLTKKILIYCYKLISRILSRLEWVDNGGRHTSTQQGLLGVYAELNNR
EVKALFEDLHREQLCLVAFR--------------TSRFRPLSWASESDGRSLEYSH-TFK
DREKEFLSLLFVTDPREDRASLVSSKGPIFKETCTWITEESAYRSWLSGSGDS--
>RBR00675.1
--MNNTTGITTAAARLVGIADEAIRFFQQIDRN----TNSVSKRVQQLESFSRLAREVEL
KPSAEDHNDEEHLGLTRKILVYCYKLISRILSQLEWVDNGGRHTSTQQGLLGVYAELNDR
EVKDLFEELHREQLCLVAFR--------------NSRLRPLSWALESDSRPLEYSH-TFK
DREREFLSLLFVTDPREDRAALQSSKGPIIQGTGMWITETTTYRS----------
>RBR01882.1
--MNNTTGITTAAARLVGIADEAIRFFQQIDRN----TNSVSKRVQQLESFSRLAREVEL
KPSAEDHNDEEHLGLTRQILVYCYKLISKILSQLEWVDNGGRHTSTQQGLLGVYAELNDR
EVKDLFEELHREQLCLVAFR--------------NSRLRPLSWALESDSRPLEYSH-TFK
DREREFLSLLFVTDPREDRAALQSSKGPIIQGTFMWITETTTYRS----------
>SCO13928.1
--MSDTTSITIAAARLVGITDEAIRFFQQLDIN----TNFVSKWVQQLESFSRLAKDIEL
KPSADDHNDEEQFGLTKQILVYCYKLISRILSRLEWVDNGGRHTSTQQGLLGVYAELNNR
EVKALFGDLHREQLCLVAFR--------------ESSFRPLSWASESDGRSLEYSH-TFK
DREKEFLNLLFVTDPWEDRASLETSKGPIVKETCTWITETSAYRSWLSGSSDS--
>SCO55207.1
--MSDTTSITIAAARLVGITDEAIRFFQQLDIN----TNFVSKRVQQLESFSRLAKDIEL
KPSADDHNDEEQFGLTKQILVYCYKLISRILSRLEWVDNGGRHTSTQQGLLGVYAELNNR
EVKALFGDLHREQLCLVAFR--------------KSRFRPLSWASESDGRSLEYSH-TFK
DREKEFLNLLFVTDPWEDRASLVSSKGPIVKETCTWITETSAYRSWLSGSSDS--
>SCO81068.1
--MNDITGITTAAARLVGITDEAVRFFQQLDHT----TNSVAKRVQQLEAFSRLAKEIEL
KPSANDHDDEEQLGLTKQILLYCYKLISRILSQLEWVDNGGRHASTQQGLLGVYAELNNW
EVKDPFEDLHREQLCLVAFR--------------KSRFRPLSWASESDSHPLLYSH-TFK
ARELDFLNLLFVTDPREDHASLESSRGAIVKRTCTWITETSEYRS----------
>SCV37296.1
--MSDTTSITIAAARLVGITDEAIRFFQQLDIN----TNFVSKRVQQLESFSRLAKDIEL
KPSADDHNDEEQFGLTKQILVYCYKLISRILSRLEWVDNGGRHTSTQQGLLGVYAELNNR
EVKALFGDLHREQLCLVAFR--------------ESRFRPLSWASESDGRSLEYSH-TFK
DREKEFLNLLFVTDPWEDRASLVSSKGPIVKETCTWITETSAYRSWLSGSSDS--
>XP_018239071.1
MIMNDTTGITTAAARLVGITDEAVRFFQQLDHT----TNSVAKRVQQLEAFSRLAKEIEL
KPSANDHDDEEQLDLTKQILLYCYKLISRILSQLEWVDNGGRHASTQHGLLGVYAELNNW
EVKDPFEDLHREQLCLVAFR--------------KSRFRPLSWASESDSHPLLYSH-TFK
ARELDFLNLLFVTDPREDHASLESSRGAIVKRTCTWITETSEYRS----------
>XP_018753555.1
--MNNTTGITTAAARLVGIADEAIRFFQQIDRN----TNSVSKRVQQLESFSRLAREVEL
KPSAEDHNDEEHLGLTRQILVYCYKLISRILSQLEWVDNGGRHTSTQQGLLGVYAELNDR
EVKDLFEELHREQLCLVSFR--------------NSRLRPLSWALESDSRPLEYSH-TFK
DREREFLSLLFVTDPREDRAALQSSKGPIIQGTFMWITETTTYRS----------
>EYB25899.1
--MAAIVNVKDAASRLAQFADEAVSFFQQLNSS----NKDIIKRLEQWESLSRLANEVES
VPSTDSNDTEKQLEFTTQILLHCSEITKDILTGFDWRE----FTLDDPGLVTVYDRLNGK
RVKTLFEDLEREQLCLVAFR--------------ESEFKTLSCVPKFT-NQPEYSD-SFK
EREKELLHYLFVTDPRQDLASLESAKGHVTEGTCAWITEIPDFRYWLLPPSKC--
>OBS28132.1
--MHTSADVKDAASRLAEFADEAARFFHQLDPS----KKDVTKRPEQLESLSRLANEFKL
APSTDRSDTEKELEFTTQILLHCSEIIRDILSELNWRE----PTLTRPESLTVYEIINRK
RARDLFDDLKQEQLCLVAFR--------------NSEFKSLSCVSNSS-HQPEYSN-SFE
EREKELLHYLFVIDPRQDRASLEAAKGHVLEGTCTWITEIPDFRYWLLPPSKC--
>PCD39049.1
--MAEIVNVKDAASRLAQFADEAVSFFQQLNSS----NKDIIKRLEQWESLSRLANEVES
VPSTDNNDTEKQLEFTTQILLHCSEITKDILTGFDWRE----FTLDDPGLVTVYDRLNGK
RVKTLFEDLEREQLCLVAFR--------------ESGFKTLSCVPKFT-NQPEYSD-SFK
EREKELLHYLFVTDPRQDLASLESEKGHVTEGTCAWITEIPDFRYWLLPPSKC--
>PTD13291.1
--MAAIVNVKDAASRLAQFADEAVSSFQQLNSS----NKDIIKQLEQWESLSRLASEVES
VPSTDSNDTEKQLEFTTQILLHCSEITKDILTGFNWRE----FTLDDPGLVTVYDRLNGK
RVKPLFEDLEREQLCLVAFR--------------ESEFKSLSSVPKST-NQPEYSD-SFK
EREKELLHYLFVTDPRQDLASLESAKGHVTEGTCAWITEILDFRYWLLPPSKC--
>XP_009256520.1
--MAAIVNVKDAASRLAQFADEAVTFFQQLNSS----NKDIIKRLEQWESLSRLASEIES
VPSTDSNDTEKQLEFTTQILLHCSEITKDILIGFNWRE----FTLDDPGLVTVYDRLNGQ
RVKTLFEDLEREQLCLVTFR--------------ESEFKSLSCVSNST-HQLEYSN-SFK
EREKELLHYLFVTDPRQDLASLESAKGHVLEGTCAWITEIPDFRYWLLPPSKC--
>XP_011317908.1
--MAEIVNVKDAASRLAQFADEAVSFFQQLNSS----NKDIIKRLEQWESLSRLANEVES
VPSTDSNDTEKQLEFTTQILLHCSEITKDILTGFDWRE----FTLDDPGLVTVYDRLNGK
RVKTLFEDLEREQLCLVAFR--------------ESEFKTLSCVPKFT-NQPEYSD-SFK
EREKELLHYLFVTDPRQDLASLESAKGHVTEGTCAWITEIPDFRYWLLPPSKC--
>XP_025589619.1
--MCTSADVKDAASRLAEFADEAARFFHQLDPS----KKDITKRPEQLESLSRLASDFKL
APSTDISDTEKQLEFTTQILLHCSEIIRDILTELNWRE----PTLVKPESLTVYEIINRK
RGRDLFEELEREQLCLAAFR--------------NAEFKSLSCVPNAL-HQPEYSN-SFE
QREKELLHYLFVTDPRQDLASLEAAKGRVLEGTCTWITEIPDFRYWLLPPSKC--
>RFN49962.1
--MDAATDVTDAASRLAEFTDEAIHFFQKLFSH----EESALKRVKQLEALSKLAKEVHL
KPSTNDNDSQEELEFTKQMLLCCAEIIRDILTEFNYNSNDCDIALNESGPLRLYDDLNGN
RVNGLFDDLEREQMCLAAFR--------------ESEFKTLSRVSVDSPLRLEYSN-SIS
EREKELLHYLFATDPRQDLASLELIKGNILEGTCSWITEQSEFRYWLLSPSKC--
>RBR14369.1
--MNAAADVTDAASRLAEFADEAIHFFQKLFSH----EESALRRVKELGALSKLAKEVHL
KPSTNDDDSPEELEFMEQMLLHCSEIIRDILAEFNWNNNDRDLVLNESGLLSLYDDLNGN
RASGLFEDLEREQMCLTAFR--------------ESEFKTLSRVPNASPLRLKYSN-SIS
EREKELLHYLFVTDPRQDLASLELVKGNILEGTCSWITEQLEFRYWLLFPSKF--
