# Supplementary material for: Exploring a diverse world of effector domains and amyloid signaling motifs in fungal NLR proteins
Source: PLoS Comput Biol. 2022 Dec 21;18(12):e1010787. doi: 10.1371/journal.pcbi.1010787 (PMC9815663; doi:10.1371/journal.pcbi.1010787)
Supplement: S2 Data — The alignments were calculated using ClustalOmega for 127 MMseqs2 clusters with at least 20 member sequences. (GZ) [file pcbi.1010787.s009.tar.gz › EMD36360_aligned.fa]

>EMD36360.1
------------------------------------------------------------
---------------------MFPPLKTALIGVVSVMELVDTVRDAQEGFEKLASRISG-
---FQDIFDQYQT---QDDIPPVIMRRLERLSRDLEPISSSIRSRVSIRRSVITRT----
-----IKAARDVEDIKDAFEKLAALL-----------------EKFHLECSLNTER----
---RVEDIATEVLLAKLHHVQGAGID----GQTEDECMEGTRVDLLDDIGTWSRDPGVA-
>EMD30672.1
------------------------------------------------------------
---------------------MFPPLKTALVGVVSVMELVDTVRDAQEGFEKLASRISG-
---FQDIFDQYQT---QDDIPPVIMRRLERLSRDLEPISGSIKSRVSIRRSVITRT----
-----IKAARDVEDIKDAFEKLAALL-----------------EKFHLECSLNTER----
---RVEDIATEVLLAKLHHVQGAGID----GQTEDECMEGTRVDLLDDIGTWTRDPSVA-
>EMD31637.1
------------------------------------------------------------
---------------------------------------MQTVRDAQGGFAKLASRIEG-
---LQTIFSQYHS---GRDIPPVIERRVERLMRDIGPLAGEIESK--MKRPTITRI----
-----IAAPKDIEDVQESFEKLAAWV-----------------EQFQLECSLNVEH----
---KVEDLTTESLLAKLRHIPDACID----GQSGHACMENTRVELLNDIDIWNGDPDVA-
>EMD36498.1
------------------------------------------------------------
---------------------MFPPLKTALIGVVSLMELADTVRDAQDGFEKLGSRISG-
---FQNIFAQYRA---QGDIPPVIMRRLDRLSRDFEPISNMIGSK--LRRSVVRRT----
-----IKAARDVEDVKDAFEKLAVLL-----------------ENFQLACFLNTER----
---MVGDMAEEVLLAKLHHIQGAGID----GQTEDECMEGTRVDLLDDIGAWSRDPGVA-
>KIJ43475.1
---------------------------------------------------MTSTKLGNA
REKIHQGALIGLDLAVAVSDAFPGPVKAALGGIKAAVTLIDDIDRNEQNWKDLKDKLEDL
AEILAKLLFAYEPNN----IPKDLRDNVSSMKKVLDGVLVEIEKA--QKRKGWERF----
-----V-LLKRDKSVIEDLKGRLDYTVSRFNFR----------EQITQSLALHQ------
-------IKQRDELDWFRERLGNPPQNALELRTSDSCLNGTRESVLSEIYTWSEALDES-
>KIJ24818.1
---------------------------------------------------MTSIKLRNA
REKIYQGALLGLDLAVAVSDAFPGPVKAALGGIKAAVTLIDDFDRNEQDWKDLKDKLEDL
AEILAKLLFGYEPNN----IPEQLRDNVSSMKKVLDGVLVEIEKA--QKRKGWERF----
-----V-LLKRDKSVIGDLKGRLDYTVSRFNFR----------EQITQSLALHQ------
-------IKKKDELDWLRERLGNPPQSALELRTSDSCLNGTRQSVLSEIYTWSEALDES-
>KIJ51905.1
---------------------------------------------------MTSTKLRNA
REKIHQGALIGLDLAVAVSDAFPGPVKAALGGIKAAVTLIDDFDRNEQDWKDLKDKLEDL
AEILAKLLFGYEPNN----IPEHLRDNVSSMKKVLDGVLVEIEKA--QKKKGWERF----
-----V-LLKRDKSVIGYLEGRLDYTVSRFNIR----------EQITQSLALHQ------
-------IKEKDELDWLRERLGNPPQSALELRTSDSCLNGTRESVLSKIYTWSEALDES-
>KIJ51910.1
---------------------------------------------------MTSIKLRNA
REKIHQGALIGLDLAVAVSDAFPGPVKAALGGIKAAVTLIDDFDRNEQDWKDLKDKLEDL
AEILAKLLFAYEPNN----IPEHLRDNVSSMKKVLDGVLVEIEKA--QKRKGWERF----
-----V-LLKRDKSVIGDLKGRLDYTVSRFNFR----------EQIMQSLALHQ------
-------IKKKDELEWLRERLGNPPQSALELRTSDSCLNGTRQSVLSEIYTWSEAIDES-
>KIJ27467.1
--------------------------------------------------MSADNRLIKI
RDGIQEGLLIGLDVADGIADAFPGPAKGIFGGIKVVVDLVDQFSRNKEDWKALKTKLQDI
TDTVAKALFGYDPDT----VPKSLVENIQTMNKVLDGIQIEVEKA--QQRKGWERA----
-----L-LLKQDKKVIQDLVGRLNDAITRLNFQ----------EHIGHSLSLGQME----
--LSLRQLNSKQEFTWLRETLSTPTQIT----LGDSCLEGTREILLSRIFTWVNDPAAT-
>KIJ27454.1
--------------------------------------------------MSADNRLIKI
RDRIQQGLLIGLDVADGIADAFPGPAKALFGGIKVVIDLVDQFSRNKEDWKALKTKLQDI
TDTVAKALVGHDRDT----VPKSLIENIQTMNKVLDGIRIEVEKA--QQRKGLERA----
-----L-LLKRDKKVIQDLVGRLNDAITRLNFQ----------EHIDHSLSLGQ------
-------INSEREFARLKKALSTPTQIT----LGDSCLEGTREIFLSRIFTWVNDPTVTN
>KIJ27459.1
--------------------------------------------------MSADNRLMKI
RDGIQEGLLIGLDVADGIADAFPGPAKGIFGGIKVVVDLVDQFSRNKEDWKALKTKLQDM
TDTVAKALVGYNPDT----VPKSLVENIQTMNKVLDGIQIEVEKA--QQRKGWERA----
-----V-LLKRDKKVTQDLVGRLNDAITRLNFQ----------EHIGHSLSLGQIK----
--SSVRQLNSEQEFTWLKKALSTPTQIT----LGDSCLEGTREILLSRIFTWVNDPTVT-
>KIJ39268.1
--------------------------------------------------MSTDSRLMKI
RDGIQEGLLIGLDIADGLADGFPGPAKALFVEIKIVLDLVDQFTRNKEDWESLRAKLQDI
TDTVAKAIFGYDPDT----LPTSLLTNIGTMNKVLDGIQIEVEKA--QQRKGWERV----
-----L-LLKRDRKVIQDLIGRLHNAVTRLNFQ----------EHISHTLSLHHLT----
--LSVHQINSKQELTWLKEALASPVQIT----LGDSCLEGTRESLISKILGWVNNPAAP-
>KIJ46512.1
--------------------------------------------------MSSENRWKKI
KEGIQQGLLIGLDVAVGAADAFPGPTKGIFGGIKAIVDLVDQFNCNKEDWKALKVKLQDI
TDILAKAIFGYDPDM----LPNSLLDNIGTMRKVLDGIHLEIEKA--QQQKGWETG----
-----GLLVKEDKKVIQDLIGRLDDAIMRLNFQ----------EHIGHTLSLHQLT----
--LSLKEMEKKQEFNLLKESLGSPMQTT----LSDSCLEGTRETLISRVMAWVGNSATP-
>KZV76502.1
---------------------------------------------------MGSSGWEAM
K-----QALKAI---RD-GSDMCLPLKAACVGVVEVMELVDRVRDVTDDLAELSKRIES-
---LVRILDRYDPKVAGNPTPDVIQQRLEGIATALNLIKSTIEVK--SGRRTFQRY----
-----LQSSKDVLEVKKLFRCVAQLV-----------------ENINVDVMLSVETEAIR
IRQGVDKLLRLAMLDKLRHVPDAGFH----AQDGRGCMTNTRVDILRDLYSWGSNPRGR-
>CCA73620.1
------------------------------------------------------------
--------MLTVTKSIS-DAAGFAPLKGASEAVVTLLESIQDVKDNSSAWSGLLRTVREN
VAAFQQQLDHWGSMMY------SMIMRIISKVQSTPIALAKICTDSGLDESTLETNVSWK
ILAQRIGASKLEANTIAGYEKRLKDAEGQII----------------RALIVYVTI----
---SVNASADADILNKLP-----CQE----YTRPRECQRGTRMEVLDECVAWCRDPGVS-
>CCA76249.1
-------------------------------MAQVATGNQVEEASTGLSRESRIDRWLSR
A-----AFILSLTKSAA-DAADFAPLKGTCEAVVTLLESIQAVRSNESAWSELLQTIRMH
TAAFQQQLDQLGVNDVLEECEESIRGPIMNYFAALKELVADICKNAGVEESEFDKHLTLQ
MLAQRIGTTKLDANIIASYEKRLRDAECQIT----------------RSLILYVTV----
---SVNASADAQILNKLQ-----CEE----FTRPRECQGGTRMEILAQCEAWAHQPNAP-
>CCA66915.1
MKRAIGIFRDSCKPRKKGVESRQSTSTSTSTGHCTDDDRPSTTHPPQSISNSKAERWLAR
V-----TLMLSVTKSVA-DAAGFAPLKGACEAVGTLLETIQAVSDNHSAWYELLRTVQEH
ATTFQRHLDQLGINDVLEEHGNSIKESIKQYSTVLHELIASICVDSGLEESQTEQDLTLK
QLAQRIGTTKLEAGLIIDYEKRLKNAEWRIM----------------CSLIVYVNT----
---SVNASADAEILKKLQ-----VRE----YTRPRECQVGTRVEILEQCQTWVQDPKAP-
>CCA76432.1
------------------------------------------------------------
--------------------------------MVTLLGSIQAVKDNQSAWSELLRTVREH
NTALQRQLDQLGIKDILEECEKSISGPVMDYTTTLKELVIDICVDSGLKEYDIDKGITLK
ILAQRIGTTRLEADTIATYQRQLTDAKRGLM----------------EALMLYVTV----
---SVQKTAEKDILKDLR-----SKP----RQRPRECQSGTRVEILAKCEAWSKDLNAP-
>CCA78024.1
------------------------------MGPSTD-AQQGGSAPVESSRGSRMDRWLAR
A-----SLMLSVTKSIA-DAVEFAPLKGACEAVVTLLDSIQAVKSNEYAWSELLRTVQEH
TTTFRRQLAQLGINDILEEYEDSIKGPISDYFDILKELIASICIDSGLEESEFDKGLTFK
RLAQQIATTKLEAGVIAGYEKRLKDAESRIM----------------GSLIVYVTI----
---SVNASADADVLSQLK-----CKE----YTRPRECQVGTRTEILEQCTSWVCSPNAP-
>CCA77319.1
-----------------------------------------------------MDKWLAR
V-----ALMLSLTKGIA-DAAEFAPLKGACEAVVTILDSVQAIKDNQYAWSDLLQTIREH
TRTFQRQLDQLGIKDILEGCEDSIKDPLTNYSITLKELIAEICVDSGLDESEFDKGLTWK
VLVQRIGTTKLEADTINGYKQRLTDARNELMVRIPPGRHVPKLILFQHALILYVTV----
---SVRATAERDILKELQ-----SKQ----RQRPQECQPGTRAEILAECEAWSKNPDAP-
