# Supplementary material for: Exploring a diverse world of effector domains and amyloid signaling motifs in fungal NLR proteins
Source: PLoS Comput Biol. 2022 Dec 21;18(12):e1010787. doi: 10.1371/journal.pcbi.1010787 (PMC9815663; doi:10.1371/journal.pcbi.1010787)
Supplement: S2 Data — The alignments were calculated using ClustalOmega for 127 MMseqs2 clusters with at least 20 member sequences. (GZ) [file pcbi.1010787.s009.tar.gz › EMD37049_aligned.fa]

>EMD37049.1
------------------------------------------------------------
-------------MAQIPLPCSSLPA-----P----SVTSLAIMPKRFSL-----WKRAR
TAREHSQETSAKRTGWLLLKEVLKAARDGSDLCLPLKAALVGIVEIMDVVDNVRDVEDAF
FKISRRIDGFQQIFSQYQAEDDIPLVIQRRLKGLSGQMVSIGDKLKK--KLSRPRLKRTI
KALGDIEEIATILEELATLIERFQMECILNTELQVEDIGAEG---KLDHVPDAGIDSQRG
D-ACMEGTRVKLLLGLKSWAHAPTAS--
>EMD30754.1
------MADPSRR--WLKRGVPDVLQGPWKRRK--TDSVQAPRTATSSSTDPSTSSQHWM
ADAAVFPSHVSHGFSYPPAGAVGLE-MTSSQPWGWTAVVPSVH-TRSESI-----H-QPS
SIPRVETSTSPRRTGWVVLKEVLKAVRDGSDLFLPLKAALVGVVEVMDIVDNIGEARDGF
ERVAQDIGQLLRTLSPYGTEQHASPLVCRRLQRIEEVLNHVKKKIED--KTRRNWMRRVF
ESWTDVREVESAFRELATMMTDFQLECNLHTERMAEDLDMSRLLAQLQHVPDAGIDAQSG
A-ECMQGTREALLGDLKAWSGDPAAP--
>EMD30575.1
------MADPSRR--WLKRGVPDVLQGPWKRRK--PDSVQAPRTATSSSTDPSTSSQHWM
ADAAVFPSHVSHGFSYPPAGAVGLE-MTSSQPWGWTAVVPAVH-TASEFV-----H-QPS
SIPRVKTSTSPRRTGWVVLKEVLKAVRDGSDLFLPLKAALVGVVEVMDIVDNIGEARDGF
ERVAQDIGQLLQTLSPYGTEQHSSPLVYRRLNRIGEVLNHIKKKIED--KTRRNWMRRAF
ESWTDVREVESAFRELATMMTDFQLECNLHTERIAEDLDMSRLLAQLQHVPDAGIDAQSG
A-ECMQGTREALLGDLKAWSGDPAAP--
>EMD31449.1
------MTTSPWR--RMKHAISDVLQGPWRRGN--ADTTQAHGTAMNSSIHPSTSAQQST
AVSVAFPDHAAGGSGHPSIRTESLV-------------APSAD-AASGSV-----H-SSL
DTPSDEMNTSPRGTGWMMLK-VLQVVRDGSDLFILLRTALVGVVEVMDEVDNVGEAQDEF
ERIAQDIDQLLQALSPYGMEQHASPLVRRRLKRIEEVLDRIRQEIEN--KARRNGMRRVF
ESWTDVREVESIFRELAAMIDDFQLECNLHTERMTEDLEMSRLKAQLQHIPDAGIDAQSG
A-ECMQGTREALLGDLKAWSGDSAAP--
>EMD31452.1
------MTDPTQRQSKLKHALPDVLQRLSKRPK--TDSDQTQGTTPNSPGRLSASSQQPM
GGSVVPPGHVPHGLSYLPAGTAGLEPMTSSQPAMEPSVVPSHY-AASEST-----Y-QPL
GVSRFDMSTSPSRTGWRVLKEVLKAVKDGSDLFLPLKAALVGVVEVMDIVDNLGEARDGF
ERIAQNIVHLLQALSPYGSEQHVSPLVRRRLDRIEEFLNRIKLEIEY--KTRRSGLRRVF
ESWADVEEVESVFRELATMLNEFQLECNLRTERMVEDLNMSRLLAQLQHVPDAGIDAQPG
S-ECMQDTRVALLDELKVWSLDSAAP--
>EMD31454.1
------MADPPRR--SLKHVVPEIMQGSWKRRK--TDSAQAERTAPNSSMSPSSSSQQSM
---AVFPGYITNGSSYPPVNPVRIE-TTSAQPWSEISVAPSFH-AASGSA-----Y-PSL
NIPRVRMTTSPKRTGWVVLKEVLKAVRDGSDLFLPLKAALVGVVEVMDMIDNLGEARDGF
EQIAQDIGRLMQNMSAYGSEQHTSLLVLRRLKRIEQELNRIKQKIES--KTRRNLMRRVF
ESWTDVTEVESVFRGLAAMIDDFQLECNLHTERMAEDLDVSRLMTQLQHVPDAGIDAQAG
A-ECMQGTRVALLDDLKDWSLDSAAP--
>EMD31473.1
------MADPSRR--WLKRGVPDVLQGPWKRRK--PDSVQAPRTATSSSTDPSTSSQHWM
ADAAVFPSHVSHGFSYPPAGAVGLE-MTSSQPWGWTAVVPSVH-TGSESI-----H-QPS
SIPRVETSTSPGRTGWVVLKEVLKAVRDGSDLFLPLKAALVGVVEVMDIVDNIGEARDGF
ERVAQDIGQLLRTLSPYGTEQHASPLVCRRLQRIEEVLNHVKKKIED--KTRRNWMRRAF
ESWTDVKEVESAFRELATMMNDIQLECNLHTERIAEDLDMSRLLAQLQHVPDAGIDAQSG
A-ECMQGTREALLGDLKSWSGDFAAP--
>EMD30831.1
------------------------------------------------------------
------------------------------------------MSHRISQF-----LERAK
LKATSPRALSAERNGWLVLKKVLDDIAEAADMCPPLKTVLKGVVAVMEHVDTVKDVKDGF
SKIASRLEGFQTIFEQYRSQ-MIPPVIRMRLKRLSEELVPIGTTIRE--KMGQGVTKRAF
KALKDVEDVKDIFETLATLLEKYQIECNLSIELNVLDSVAERLLEKLGHVKDAGIDSQTG
D-ACMEATRVELLNEIDIWNGDPDVA--
>EMD36351.1
------------------------------------------------------------
------------------------------------------MSHRVSRI-----LERAK
LKVTSPRASSAGRTGWLVLKKVLEDIADAADMCPPLKTVLKGVVAVMGYVDTVNDVNADF
SKIASRLEGFQTIFEQFRTQKDVPPVINRRLERLTKELVPIGTMIQK--KMGQGATKRTF
KALKDVEDVKDIFETLATLLEKYQIECSLSIELNVLDGVAARLLEKLGHVQHAGIDSQTG
D-ACMEGTRVDLLEEIGVWSRDPDVA--
>EMD31640.1
------------------------------------------------------------
------------------------------------------MSHRVSRF-----LERAK
LKVTSPRALSAGRNGWVVLKKVLDDIAEAADMCPPLKTVLKGVVAVMEHVDTINDVKDDF
TTLASRIKGVQTILDKYQSPGDVPPVMRGCLEKLSKELEPIGKMIQS--KIQCSIVKRTI
KALKDVQDIQGTFGKLATLMEAFQLECMLDIHRIVYKIDTRQLLGKLNAVEGAGVNSQTG
D-ACMQKTRVNLLKDVRIWSRTPDVA--
>EMD36347.1
------------------------------------------------------------
------------------------------------------------------------
----------------------------MADMCPPLKVILKGVVAGMAHVDAVVDVQNDF
ARIASRIKGFQMILHEYQSHEDIPPIIKRRLERLSKELEPIGTTIQR--KMERSIFKRTI
KALKDVEDIRDTFDKLATIMEKFQLECSLSIEWNVHDVLAQQLLEKLNDVPGAGINGQVG
D-ACMQDTCVDLLDDVRIWSRTPGAA--
>EMD36479.1
------------------------------------------------------------
------------------------------------------MSRRVSRL-----LERAK
LKATSPRALSAGRNSWLVLKKVLQDIAEAADMCPPLKTVLKGVVAVMEHVDTVKDVTDHF
SKIASRLEGFQTIFKQYHSQEDVPPVILRRLKRLSEELEPIGTRIRE--KMGQSVTKHIF
KALKDEEDIKDIFETLATLLEKYQIECNLSIELNVLDGVAERLLEKLGHVQHAGIDSQTG
D-ACMEDTRVDLLEDIGVWSRDPDVA--
>EMD36490.1
------------------------------------------------------------
------------------------------------------MSRRVSRL-----LERAK
LKATTSRASSAGRNGWLMLKKVLEDIAEAADMCPPLKTVLKGVVAVMEHVDTVKDVKDDF
SKIASRLEGFETIFAQYQSQKDVPFVLRSRLERLSEELVPIGTMIQK--KMGQGVTKRML
KALKDVEDVKDIFQTLATLLEKYQIECNLSIELNVLGGVAERLLEKLGHVQHAGIDSQTG
D-ACMKDTRVDLLEDIGVWSRDPDVA--
>EMD36495.1
------------------------------------------------------------
------------------------------------------------------------
-------------------------MAAAADVCPPLKTVLKGVVAVMEHADTVIDVQEDF
SKLALRIKGFQMVFDEYAH-EDVPPVIRTRLEKLSKELEPIGTMIQW--KMKRSIVKRTI
KALKDVEDIQDAFDKLATLMEAFQLECSLNIERNVQNIVSQELLEKLNAVLGAGINSQTG
G-VCMEGTRVGILNDVRIWSRTPDVA--
>EMD36334.1
--------------------MSPYKLFRWRRDEQAPDSPQASSTE---------------
------RGSRTHRFDHLRRHGTAHPG-----PATALSAARECGARRSEQQ-----LRRGV
HESSPSRSSPTGRASWLILKATLEAVRDGCDMFPPLKTTLQGVVSVMQLVDTVRDAQDEF
AKLAMRISGLQTILSQYRGQDDIPPIIKKRLDQLLGDLRPIAEGIER--KMKRTVIKRTI
TAPKDIQDVQESFEKLAMWVERFQLECNLNVEYRVEDITAENLLGKLHHVQGAGIDGQSG
D-ACMENTRVGVLRDISAWSQDTNGA--
>EMD30572.1
--------------------MSPRRLHLWHRNKQTPDSSRESSTE---------------
------ISNRAHLFDFLRRHRTPDPS-----PARASSDERGGDPSRSRSL-----PRDEE
PRPKPLRASPTGRESWLILKATLKTVCDGCDMFPPLKTALYGVVSIMELVDTVRDAHDEF
AKLATRIKVLETVFSQYQTQCDVPPVIERRVERLLRDIGPIAGEIES--KMKRPTITRII
AAPKDIEDVQESFEKLAAWVERFQLECSLNVEHKVEDLTTESLLAKLRHIPDAGIDGQSG
H-ACMENTRVELLNDIDIWNGDADVA--
>EMD36374.1
--------------------MSPRNLLSWHRNKETSDSSRASSTE---------------
------PGDRVHRFKFLQRHRTSQPS-----LVRASSEERDNNTRRSRPQ-----SRDEV
EDSNPSRASSIGRESWMILKATLETVRDGCDMFPPLKTALHGVVSIMELVDTVRDAQEAF
AKLATRIEGLQTIFNQYQSGRDIPPVIERRLKTLSRELGPITEKIGS--KMRRTIVRRTI
SAPKDIEDVQEAFERLAELIERFQLECNLNVEHKVEDLTTENLLAKLHHVHGAGIDSQAG
D-ACMENTRVYLLDDIGDWTRDPVVA--
>EMD36473.1
--------------------MSPRRLHLWHRNKQTPDSSRESSTE---------------
------ISNRAHLFDFLRRHRTPDPS-----PARASSDERGGDPSRSRSL-----PRDEE
PRPKPLRASPTGRESWLILKATLKTVCDGCDMFPPLKTALYGVVSIMELVDTVRDAHDEF
AKLATRIKVLETVFSQYQTQSDVPPVIERRVERLLRDIGPIAGEIES--KMKRPTITRII
AAPKDIEDVQESFEKLAAWVERFQLECNLNVEYRVEDMATENLLAKLRHVQGAGINGQSG
D-ACMKDTRAAVLDSITVWSRDPDAA--
>EMD36503.1
--------------------MSRNNPSSLQSDRQGPDSSQALSSE---------------
------RDKKSHRFRLPWRR--------------------------------------DR
SEQSTSRASSKGRDSWLILKATLKTVGEGCDMFPPLKTALVGVVLVMELVDTVRDAQEGF
EKLASRISGFQDIFDQ--------------------DLEPISGSIKSRVSIRRSVIRRTI
KAARDVEDIKDAFEKLAVLLEKFQLECSLNTERRVEDLAAEALFTLLRRVQGAGIDAQAG
E-ACMENTRVDLLEDIGVWSRDPDVA--
>EMD36505.1
--------------------MPCCLPLPWSRDR---------------------------
----------------------------------------------------------PD
TDTLPSPRSLTERNGWVVLRRVLKTVGEGCDMFFPLKAALVGVVAAMELVDAVKDADDGY
AKIASRLNGFQTIFDQYQSPEDIPPTVQRRLERLSEGLKPIQKNIMK--KLHRARAVRVV
EAWSDAEDIKRMFEKIATLVQQFQFGCSLNVERRVEDIAAQFILANLGHVPDADIDAQRG
D-ACMENTRVRLLDDIDDWSRGSDVA--
>EMD36468.1
--------------------MACCFPLPWNRGR---------------------------
----------------------------------------------------------AD
SDTASSPRSLTERNGWVILRKVLKTAGEGCDMFLPLKVALVGVVAAMELVDAVHDAHDGY
TKIASRLNGFQTIFDQYRSSDDIPPAMQRRLKRLSEDLKPVQKSITK--KLHRARAARVL
EAWSDAEDIEQMFEKIATLMERFQFECSLNVERRVEDIATQLILANLGHLPGADINAQKG
D-ACMENTRIKLLNDIDDWSRDPDVA--
>EMD36793.1
------------------------------------------------------------
-----------------------------------MYDGPMVD-PASGSG-----GPAVL
DAPRVNFISSARKTGWIVLKEVPKAVRDGSDLFPLLKAAAVEVFEIMDIVDNIEEVRDGF
EQIAQDISRLLTIISQYGTEPHMTQS--------------HKKNIKS--KTKRSLLRRVF
ESRADVKEVESMFRGLAAMLNDFP-----------------RLLAQLQHVPDAGVDAQAG
D-ECMQGTRV------------------
>EMD36806.1
------------------------------------------------------------
------------------------------------------------------------
------MNTSLRRTGWTVLKEVLKTVRDGSDLLLPLKAALVPVVELMDIVDNVGEARDGF
ERAAEDIGRLVTILSQYGPERHASPLVWRRIKRIEEELHCIKQVIEN--KTKRSLMRRVF
ESWTDVKEVESVFRGLATMLNDFQIECDLHTERTVEDLDMSRLLARLQHLPDAGIDAQAG
E-ECMQGTRVTLLDDLKVWSQDPAAP--
>EMD36771.1
------------------------------------------------------------
-------------------------------------------MSRRFLP-----WKREK
PQSGSLKTASAERTGWLILKEVLQTAQDCSDLCPPLKVALVGIVEAMNVVDNVKDVGDGF
LKMSRRIDGFHKIFSQYKSQEDVPPVIQRRLDRLSKQLASMKDTIER--KLHRGLWKRTL
RSVSDIEDVQSILDELATLLEQFQIDCNLNTERRVEDIAAENVLRKLEHVPDAGIDAQSG
E-GCMEGTRVELLRTIKSWSRNPSES--
>EMD36813.1
MSVSLTMPGNPAGPSKSKRKLIELFNPKKKHK-----RTQAASTTP--------VANDPV
AGCAPEAPNPTTSSRYPPRRLVHQSGESS----------------------------KHA
PAPDSNAKTSRRKVGWRVVKEVLETISDGCDLFLPLKAALVGVVAVMDAVDKVQDAREGF
EEICEKIKGLQKILAYYESVPDRSPLVERRITKITTHLEMIADAING--KSGRGLFKRTL
EATGDLQDIETMFRKLATLIDEFQLDCALHKEQLTEDIRTTEILSLLHAIPDAGIDAQAG
D-ECMEGTRVGILQALDTWKDDDGGS--
>EMD37114.1
------------------------------------------------------------
---------------------------------MSSSEEEHEPARRMESTHLEESSAALP
LMASPNLRTTLKETGWSVLKGVLKAVKDNCGQVPGLPVALSGVIAVMDMWDDADEAQSKY
NEIAHNISAIIAILAQYNSVDVMPQFMVHRLNWISHQLKDIEEAIKM--KTQRNLLNRMV
EASGDKDKVETLFRHLVGTVEYLQLECNLFTADKVDKLYAQNLLDKLSESRNASIESQNP
DSACMSGTRVQLLDDLNGWARDPSPRCR
