# Supplementary material for: Exploring a diverse world of effector domains and amyloid signaling motifs in fungal NLR proteins
Source: PLoS Comput Biol. 2022 Dec 21;18(12):e1010787. doi: 10.1371/journal.pcbi.1010787 (PMC9815663; doi:10.1371/journal.pcbi.1010787)
Supplement: S2 Data — The alignments were calculated using ClustalOmega for 127 MMseqs2 clusters with at least 20 member sequences. (GZ) [file pcbi.1010787.s009.tar.gz › EMT62740_aligned.fa]

>EMT62740.1
MAQAIPQHPANQKMDLARVSLTPGNVQLLNPLEIIPYHTLKSKENADKWYQLYELFCRPI
EGYAGR---AAGQVRIAVLDTGIDKSMLSS--AFHENIKDNMSFLLADDA------QDSG
GLEGNHHGTQVVALLLSLAPWIHVYVARIGKDGDESMDPSCISK-AIRYSVEYWDVHVIS
MSWGFRREHECISDAIRLAHSKDKIMFAAASNEGANLPARVTFPASMQEVICVNSCDGYG
NSSDFNPPPREGVFNFSTLGEAVIAK-----KSTLEPKRLTGTSFATPAAAAIAASILEF
ATQKQI--LKEQEELKRHVATKDGMMKLLVAMSEPVSGFMYLRPWDLIKCDSGTPN----
-------------------------------CSCKSCRKDAEARLLQILKRDLPSVAGRT
PFLGLPDRISS--AAFDAKSRQNTSSCLPNTRVKVLDEIRK---------
>ENH75877.1
MAQAIPQHPANQKMDPARVSLTPGNVQLLNPLEIIPYHTLKSKENADKWYQLYELFCRPI
EGYAGR---AAGQVRIAVLDTGIDKSMLSS--AFHENIKDNMSFLLADDA------QDSG
GLEGNHHGTQVVALLLSLAPWIHVYVARVGKDGDESMDPSCISK-AIRYSVEYWDVHVIS
MSWGFRREHECISDAIRLAHSKDKIMFAAASNEGANLPARVTFPASMQEVICVNSCDGYG
NSSDFNPPPREGVFNFSTLGEAVIAK-----KSTLEPKRLTGTSFATPAAAAIAASILEF
ATQKQI--LKEQEELKRHVATKDGMMKLLVAMSEPVSGFMYLRPWDLIKCDSGTPN----
-------------------------------CSCKSCRKDAEARLLQILKRDLPSVAGRT
PFLGLPDRISS--AAFDAKSRQNTSSCLPNTRVKVLDEIRK---------
>EWY84479.1
MAQAIPQHPANQKMDPARVSLTPGNVQLLNRLEIVPYHTLKSKENADKWYQLYELFCRPI
EGYAGR---AAGQVRIAVLDTGIDKSMLAP--AFHENIKDNMSFLLADDA------QDSG
GLEGNHHGTQVVALLLSLAPWIHVYVARIGKDGDESMDPSCISK-AIRYSVEHWDVHVIS
MSWGFKREHECISDAIRLAHSKGKIMFAAASNEGANLSARVTFPASMQEVICVNSCDGYG
NSSDFNPPPREGVFNFSTLGEAVIAK-----KSTLKPKRLTGTSFATPAAAAIAASILEF
ATQKQI--LKEQQELKRHVATKDGMMKLLVAMSEPVSGFMYLRPWDLIKCDSGTPN----
-------------------------------CSCKSCRKDAEARLLQILKRDLPSVAGRT
PFLGLPDRISS--AAFDAKSRQNTSSCLPNT-------------------
>EWZ30191.1
MAQAIPQHPANQKMDPARVSLTPGNVQLLNPLEIIPYHTLKSKENADKWYQLYELFCRPI
EGYAGR---AAGQVRIAVLDTGIDQSMLAS--AFHENIKDNMSFLLADDA------QDSG
GLEGNHHGTQVVALLLSLAPWIHVYVARIGKDGDESMDPSCISK-AIRYSVEHWDVHVIS
MSWGFRKEHECISDAIRLAHSKDKIMFAAASNEGANLPARVTFPASMQEVICVNSCDGYG
NSSDFNPPPREGVFNFSTLGEAVIAK-----KSTLEPKRLTGTSFATPAAAAIAASILEF
VTQKQI--LKEQEELKRHVATKDGMMKLLVAMSEPVSGFMYLRPWDLIKCDSGTPN----
-------------------------------CSCKSCRKDAEARLLQILKRDLPSVAGRT
PFLGLPDRISS--AAFDAKSRQNTSSCLPNT-------------------
>EXK34603.1
MAQAIPQHPANQKMDPARVSLTPGNVQLLNPLEIVPYHTLKSKENADKWYQLYELFCRPI
EGYAGR---AAGQVRIAVLDTGIDKSMLAP--AFHENIKDNMSFLLADDA------QDSG
GLEGNHHGTQVVALLLSLAPWIHVYVARIGKDGDESMDPSCISK-AIRYSVEHWDVHVIS
MSWGFKREHECISDAIRLAHSKDKIMFAAASNEGANLSARVTFPASMQEVICVNSCDGYG
NSSDFNPPPREGVFNFSTLGEAVIAK-----KSTLKPKRLTGTSFATPAAAAIAGSILEF
ATQKQI--LKEQKELKRHVATKDGMMKLLVAMSEPVSGFMYLRPWDLIKCDSGTPN----
-------------------------------CSCKSCRKDAEARLLQILKRDLPSVAGRT
PFLGLPDRISS--AAFDAKSRQNTSSCLPNT-------------------
>EXL54480.1
MAQAIPQHPANQKMDPARVSLTPGNVQLLNHLEIIPYHTLKSKENADKWYQLYELFCRPI
EGYAGR---AAGQVRIAVLDTGIDKSMLAS--AFHENIKDNMSFLLADDA------QDSG
GLEGNHHGTQVVALLLSLAPWIHVYVARIGKDGDESMDPSCISK-AIRYSVEHWDVHVIS
MSWGFRKEHECISDAIRLAHSKDKIMFAAASNEGANLPARVTFPASMQEVICVNSCDGYG
NSSDFNPPPREGVFNFSTLGEAVIAK-----KSTLEPKRLTGTSFATPAAAAIAASILEF
VTQKQI--LKEQEELKRHVATKDGMMKLLVAMSEPVSGFMYLRPWDLIKCDSGTPN----
-------------------------------CSCKSCRKDAEARLLQILKRDLPSVAGRT
PFLGLPDRISS--AAFDAKSRQNTSSCLPNT-------------------
>EXL96339.1
MAQAIPQHPANQKMDLARVSLTPGNVQLLNPLEIIPYHTLKSKENADKWYQLYELFCRPI
EGYAGR---AAGQVRIAVLDTGIDKSMLSS--AFHENIKDNMSFLLADDA------QDSG
GLEGNHHGTQVVALLLSLAPWIHVYVARIGKDGDESMDPSCISK-AIRYSVEYWDVHVIS
MSWGFRREHECISDAIRLAHSKDKIMFAAASNEGANLPARVTFPASMQEVICVNSCDGYG
NSSDFNPPPREGVFNFSTLGEAVIAK-----KSTLEPKRLTGTSFATPAAAAIAASILEF
ATQKQI--LKEQEELKRHVATKDGMMKLLVAMSEPVSGFMYLRPWDLIKCDSGTPN----
-------------------------------CSCKSCRKDAEARLLQILKRDLPSVAGRT
PFLGLPDRISS--AAFDAKSRQNTSSCLPNT-------------------
>PCD28709.1
MAQAIPQHPANQKMDPARVSLTPGNVQLLNPLEIIPYHTLKSKENADKWYQLYELFCRPI
EGYAGR---AAGQVRIAVLDTGIDKSMLAS--AFHENIKDNMSFLLADDA------QDSG
GLEGNHHGTQVVALLLSLAPWIHVYVARIGKDGDESMDPSCISK-AIRYSVEHWDVHVIS
MSWGFRKEHECISDAIRLAHSKDKIMFAAASNEGANLPARVTFPASMQEVICVNSCDGYG
NSSDFNPPPREGVFNFSTLGEAVIAK-----KSTLEPKRLTGTSFATPAAAAIAASILEF
VTQKQI--LKEQEELKRHVATKDGMMKLLVAMSEPVSGFMYLRPWDLIKCDSGTPN----
-------------------------------CSCKSCRKDAEARLLQILKRDLPSVAGRT
PFLGLPDRISS--AAFDAKSRQNTSSCLPNT-------------------
>XP_018252887.1
MAQAIPQHPANQKMDPARVSLTPGNVQLLNPLEIVPYHTLKSKENADKWYQLYELFCRPI
EGYAGR---AAGQVRIAVLDTGIDKSMLAP--AFHENIKDNMSFLLADDA------QDSG
GLEGNHHGTQVVALLLSLAPWIHVYVARIGKDGDESMDPSCISK-AIRYSVEHWDVHVIS
MSWGFKREHECISDAIRLAHSKDKIMFAAASNEGANLSARVTFPASMQEVICVNSCDGYG
NSSDFNPPPREGVFNFSTLGEAVIAK-----KSTLKPKRLTGTSFATPAAAAIAGSILEF
ATQKQI--LKEQKELKRHVATKDGMMKLLVAMSEPVSGFMYLRPWDLIKCDSGTPN----
-------------------------------CSCKSCRKDAEARLLQILKRDLPSVAGRT
PFLGLPDRISS--AAFDAKSRQNTSSCLPNT-------------------
>XP_025594666.1
-------------MDRARVSLTPGNVQLLNPLEVIPYHTLKSKENADKWYQLYDLFCRPI
GGYAGR---AAGQVKIAVLDTGIDKSMLAS--GFHENIKDNMSFIVADDT------QDSG
GLEGNHHGTQVVALLLSLAPWAHVYVARIGKDGDESMDPSCISKVAIRYSVEHWDVQVIS
MSWGFRREHECISDAIRLAHSKDKIMFAAASNEGANLPARVTFPASMQEVICVNSCDGYG
NSSDFNPPPREGVFNFSTLGEAVIAK-----KSTLEPKRLTGTSFATPTAAAIAASILEF
VIQKQV--LKEHKELKRHVATKDGMMKLLVAMSEPVSGFMYLRPWDLIKCGSATPN----
-------------------------------CPCKNCRKDAEARLFKILKRELPSVAGRT
PFLGLPDRISS--AAFDAKSRQSTSSCLPNT-------------------
>EZF33737.1
--------------M----ASTTTGTDYYTLRSIPSHTAFPSTDNANTWFNYFENFRRPI
DTYSRGIVRRGTRAKVAILDSGIDISHTEISAKDKKRIIDCRSFLLDRPV------DDAG
DSDSDRHGTQIAVLLLKRAPFADIYVARVKEDEDSPLNPESVAK-AIEYAIHPWDVDIIS
MSWGFGSEYDAVASAIRKAFEKRKIMLVAASNAGANILK-PIFPANMPEVICINSTDGYG
KVSNFNPPPQKDNYNFCTLGEAVL-DSWKPNISLGIRDRDTGTSFATPLAAAIAASFIEF
FRQDKFGRLEIPDSLKSEVRTREGMLKIFVAISENFQGFNYLRPWSLLDCKGN-------
-----------------------------CGDRCVEARESAGRKLSNILHDAVPSPSDCE
MLTSAPILAHAVAADVRALVHEREPTCLVGTRVELFRRIEAWAEGTPEKC
>EGD93112.1
---------------------------MASTTTGTDYHTLRSTDNANTWFNYFENFRRPI
DKYSRGIVRRGTRAKVAILDSGIDISHTEISAKDKKRIIDCRSFLLDRPV------DDAG
DSDSVRHGTQIAVLLLKRAPFADIYVARVKEDEDSPLNPESVAK-AIEYAIHPWDVDIIS
MSWGFGSEYDAVASAIRKAFEKRKIMLVAASNAGANILK-PIFPANMPEVICINSTDGRT
IT--ISAPSAKQYWT-----------PGNPNISSGIRDRDTGTSFATPLAAAIAASFIEF
FRQDKFGRLEIPDSLKSEVRTREGMLKIFVAISENFQGFNYLRPWSLLDCKGN-------
-----------------------------CGDRCVEARESAGRKLSNILHDAVPSPSDCE
MLTSAPILAHAVAADVRALVHEREPTCLVGTRVELFRRIEAWAEGTPEKC
>EGE04575.1
---------------------------MASTTTGTDYHTLRSTDNANTWFNYFENFRRPI
DKYSRGIVRRGTRAKVAILDSGIDISHTEISAKDKKRIIDCRSFLLDRPV------DDAG
DSDSVRHGTQIAVLLLKRAPFADIYVARVKEDEDSPLNPESVAK-AIEYAIHPWDVDIIS
MSWGFGSEYDAVASAIRKAFEKRKIMFVAASNAGANILK-PIFPANMPEVICINSTDGYG
KVSNFNPPPQKDNYNFCTLGEAVL-DSWKPNISSGIRDRDTGTSFATPLAAAIAASFIEF
FRQDKFGRLEIPDSLKSEVRTREGMLKIFVAISENFQGFNYLRPWSLLDCKGN-------
-----------------------------CGDRCVEARESAGRKLSNILHDAVPSPSDCE
MLTSAPILAHAVAADVRALVHEREPTCLVGTRVELFRRIEAWAEGTPEKC
>EZF78343.1
---------------------------MASTAMKTDYYTLRSTDNANTWFSYFENFRRPI
DSYSRGIVRRGTRAKIAILDSGIDISHTGISAKDKKRIIDCRSFLLDRSV------DDAG
DSDSRRHGTQIAVLLLKRAPFADIYVARVKEDDGSPLNPESVAK-AIEYAVHPWDVDIIS
MSWGFGSEYDVVASAIRKASEKRKIMLVAASNAGANIPK-PIFPANMPEVICINSTDGYG
KVSNFNPPPRKDHYNFCTLGEAVL-DAWQPSESSGLRNRDTGTSFATPLAAAIAASFIEF
FRQDKFGRLEIADSLKHEARTREGMLKIFVAISENFQGFNYLRPWSLLECRGD-------
-----------------------------CEDRCVEARESAGRKLSSILLDEVPSPANCE
MLTSAPILAHAVAADVRALVHEREPTCLAGTRVELFRQIEAWVDGTPEKC
>EZG05699.1
---------------------------MASTAMKTDYYTLRSTDNANTWFSYFENFRRPI
DSYSRGIVRRGTRAKIAILDSGIDISHTGISAKDKKRIIDCRSFLLDRSV------DDAG
DSDSRRHGTQIAVLLLKRAPFADIYVARVKEDDGSPLNPESVAK-AIEYAVHPWDVDIIS
MSWGFGSEYDVVASAIRKASEKRKIMLVAASNAGANIPK-PIFPANMPEVICINSTDGYG
KVSNFNPPPRKDHYNFCTLGEAVL-DAWQPSESSGLRNRDTGTSFATPLAAAIAASFIEF
FRQDKFGRLEIADSLKHEARTREGMLKIFVAISENFQGFNYLRPWSLLECRGD-------
-----------------------------CEDRCVEARESAGRKLSSILLDEVPSPANCE
MLTSAPILAHAVAADVRALVHEREPTCLAGTRVELFRQIEAWVDGTPEKC
>GBF61257.1
--------------M----ASTTTGTDYYT---------LRSTDNANTWFNYFENFRRPI
DTYSRGIVRRGTRAKVAILDSGIDISHTEISAKDKKRIIDCRSFLLDRPV------DDAG
DSDSDRHGTQIAVLLLKRAPFADIYVARVKEDEDSPLNPESVAK-AIEYAIHPWDVDIIS
MSWGFGSEYDAVASAIRKAFEKRKIMLVAACNAGANILK-PIFPANMPEVICINSTDGYG
KVSNFNPPPQKDNYNFCTLGEAVL-DSWKPNISSGIRDRDTGTSFATPLAAAIAASFIEF
FRQDKFGRLEIPDSLKSEVRTREGMLKIFVAISENFQGFNYLRPWSLLDCKGN-------
-----------------------------CGDRCVEARESAGRKLSNILHDAVPSPSDCE
MLTSAPILAHAVAADVRALVHEREPTCLVGTRVELFRRIEAWAEGTPEKC
>KDB27809.1
--------------M----ASTTTGTDYYTLRSIPSHTAFPSTDNANTWFNYFENFRRPI
DTYSRGIVRRGTRAKVAILDSGIDISHTEISAKDKKRIIDCRSFLLDRPV------DDAG
DSDSDRHGTQIAVLLLKRAPFADIYVARVKEDEDSPLNPESVAK-AIEYAIHPWDVDIIS
MSWGFGSEYDAVASAIRKAFEKRKIMLVAASNAGANILK-PIFPANMPEVICINSTDGYG
KVSNFNPPPQKDNYNFCTLGEAVL-DSWKPNISLGIRDRDTGTSFATPLAAAIAASFIEF
FRQDKFGRLEIPDSLKSEVRTREGMLKIFVAISENFQGFNYLRPWSLLDCKGN-------
-----------------------------CGDRCVEARESAGRKLSNILHDAVPSPSDCE
MLTSAPILAHAVAADVRALVHEREPTCLVGTRVELFRRIEAWAEGTPEKC
>OAL67270.1
------------------------------------MASTAMKTDYYTLRSYFENFRRPI
DSYSRGIVRRGTRAKIAILDSGIDISHTGISAKDKKRIIDCRSFLLDRSV------DDAG
DSDSRRHGTQIAVLLLKRAPFADIYVARVKEDDGSPLNPESVAK-AIEYAVHPWDVDIIS
MSWGFGSEYDVVASAIRKASEKRKIMLVAASNAGANIPK-PIFPANMPEVICINSTDGYG
KVSNFNPPPRKDHYNFCTLGEAVL-DAWQPSESSGLRNRDTGTSFATPLAAAIAASFIEF
FRQDKFGRLEIADSLKHEARTREGMLKIFVAISENFQGFNYLRPWSLLECRGD-------
-----------------------------CEDRCVEARESAGRKLSSILLDEVPSPANCE
MLTSAPILAHAVAADVRALVHEREPTCLAGTRVELFRQIEAWVDGTPEKC
>OAL71474.1
---------------------------MASTAMKTDYYTLRSTDNANTWFSYFENFRRPI
DSYSRGIVRRGTRAKIAILDSGIDISYTGISAKDKKRIIDCRSFLLDRSV------DDAG
DSDSRRHGTQIAVLLLKRAPFADIYVARVKEDDGSPLNPESVAK-AIKYAVHPWDVDIIS
MSWGFGSEYDVVASAIRKASEKRKIMLVAASNAGANIPK-PIFPANMPEVICINSTDGYG
KVSNFNPPPRKDHYNFCTLGEAVL-DAWQPSESSGLRNRDTGTSFATPLAAAIAASFIEF
FRQDKFGRLEIADSLKHEARTREGMLKIFVAISENFQGFNYLRPWSLLECRGD-------
-----------------------------CEDRCVEARESAGRKLSSILLDEVPSPANCE
MLTSAPILAHAVAADVRALVHEREPTCLAGTRVELFRQIEDWVDGTPEKC
>XP_003014995.1
---------------------------MASTTMGTDYYTLRSTDNANTWFSYFENFRRPI
DSFSGGIVRRGTRAKVAILDSGIDISHTEISTKDKKRIIDCRSFLIDRPV------DDAD
DSDSRRHGTQIAVLLLKRAPFADIYVARVKEDDGSPLNPESVAK-AIEYAIHPWDVDIIS
MSWGFGSEYDVVASAIRKASEKRKIMLVAASNAGANIPK-PIFPANMPEVICINSTDGYG
KVSNFNPPPRKDHYNFCTLGEAVL-DAWRPNDSSSLRYRDTGTSFATPLAAAIAASFIEF
FRQDKFGRLEIADSLKNEVRTREGMLKIFVAISENFQGFNYLRPWSLLECRGN-------
-----------------------------CEDRCVEARESAGQKLSNILHDAVPSPADCE
MLPNAPILAHAVAADVRALAHEHEPTCLAGTRVELFRQIEAWIDGTPEKC
>XP_003231457.1
---------------------------MASTAMKTDYYTLRSTDNANTWFSYFENFRRPI
DSYSRGIVRRGTRAKIAILDSGIDISHTGISAKDKKRIIDCRSFLLDRSV------DDAG
DSDSRRHGTQIAVLLLKRAPFADIYVARVKEDDGSPLNPESVAK-AIEYAVHPWDVDIIS
MSWGFGSEYDVVASAIRKASEKRKIMLVAASNAGANIPK-PIFPANMPEVICINSTDGYG
KVSNFNPPPRKDHYNFCTLGEAVL-DAWQPSESSGLRNRDTGTSFATPLAAAIAASFIEF
FRQDKFGRLEIADSLKHEARTREGMLKIFVAISENFQGFNYLRPWSLLECRGD-------
-----------------------------CEDRCVEARESAGRKLSSILLDEVPSPANCE
MLTSAPILAHAVAADVRALVHEREPTCLAGTRVELFRQIEAWVDGTPEKC
>XP_002845998.1
MATT---RAINQKSE----QTVTMETPKIPGSSETIDHPSPDSASADAWSGFMEDFRRPI
DKHARR---ATQKVKVAILDSGIDMSYMGIREKDKKRIKGRQDFVLDKDTKGAKEADTAK
DEDPSHHGTHVAILLLKYATLADIYVARVTKSKTSELRAECVSK-AIEHAVGTWGVDIIS
MSMSFRSEHPIVGNAIIEASKKEKIIFVAACNDGANLPK-PSFPANMPEVICINATDGHG
NLSKFNPPPRKGYYNFGTLGEAIYLGSSQSTSSQGFSKRVSGTSFATPLAAAIAANFIEF
LRQSQHRKFKVSDELRSQVKTKDGMLKIFAVISEEVQDFHYLKPWSLLECNVKPGETCKE
KCKEKCKGKCEGKCKEKCKEKCEVIYIDKCGDECKEAREKAAREISEILSKPLRLLS---
--------------------NPDT------PTLTHVGAADTWARSSTEQC
