# Supplementary material for: Exploring a diverse world of effector domains and amyloid signaling motifs in fungal NLR proteins
Source: PLoS Comput Biol. 2022 Dec 21;18(12):e1010787. doi: 10.1371/journal.pcbi.1010787 (PMC9815663; doi:10.1371/journal.pcbi.1010787)
Supplement: S2 Data — The alignments were calculated using ClustalOmega for 127 MMseqs2 clusters with at least 20 member sequences. (GZ) [file pcbi.1010787.s009.tar.gz › ESK86804_aligned.fa]

>ESK86804.1
------------------------------------------------------------
------MFN--NARQFSVNGGTFNNV-EMGVMNVN-------------------------
-------V-ADNRTAIEMLSKFTNNVGAAHDSAER--YPPPRCHPETRQEIKDDIL-QWC
RDPLNDA---------------
>EEB90887.1
------------------------------------------------------------
-----MAFA--KSSDFAIHGGAHNVV-YGVQDIGHT------------------------
----TNYIGDS-DKFLELLTERV-APNAFFDSEQR--FPPPNCHPGTRAAILQKLS-HWI
EDDSRTT---------------
>ESK91753.1
------------------------------------------------------------
-----MAFA--NSSDFAIHGGAHNVV-YGVQDISHT------------------------
----TNYIGDSDNKFLELLTERA-APNAFFDSERR--FPPPNCHPGTRAAILQKLS-HWI
EDDSRTT---------------
>EEB93282.1
------------------------------------------------------------
------MFN--GSKGATIQGGAHNTV-GRDQNN----YAVQGNM------TIAYTGDIS-
----QNLDDPISEANLKLLAQKA-----APNFRQR--FPPPNCHPGTRASILEELS-KWI
EDDSKAT---------------
>EEB91176.1
------------------------------------------------------------
-----MAF---NRSKVNVTGDAVNIV-YGGQINYAHGTV---SQNLDDPDPSEYTDPHDR
TTL-ITINHSSSGESSQTACTEG-RPQCVLQSEQR--YPPPNCHPGTRTRTLEELS-QWI
EDDSKAT---------------
>EEB96115.1
------------------------------------------------------------
------MFS--HAKNFKVHGGHFNVV-SGDQTNH--TY----------------------
-----------ANDPLRTLWKVIEKVGAGHDSEMR--YPPPKCHPNTRQKTLTTLH-EWV
KNKDSAP---------------
>EEB99259.1
------------------------------------------------------------
--------M--RDAYN--------IV-YGNQINNVYG--------------------ST-
---LSN--KLDDSKILKLLAQQA-APNACYDSEQR--FPPPNCHPGTRTRVIEKLS-KWI
GDDSRTT---------------
>EEB99368.1
------------------------------------------------------------
------MAF--NRSKVNV-----------------AG--------------------NA-
---VPEVPPLTKEDAFKLLAQNA-ARNACYNSEQR--YPPPNCHLGTRTEVLVKLS-KWI
EGHSHNT---------------
>ESK84058.1
------------------------------------------------------------
-----MSFV--NSQGFNISGGQFTNV-AGDQHY---HQ----------------------
-----------FVDPILTLSQAIKDVGANHNSETR--HPPPKCHPDTRKGVLNEIY-NWI
HSESSDEL--------------
>ESK84618.1
------------------------------------------------------------
-----------------MYGLTINIE-GAQIN-----Y----------------------
-----------LTEPLQLLWQFTSDVGASHDSETR--YPPPRCHEGTREDILKPLL-DWI
HGDSPLD---------------
>KTB39024.1
------------------------------------------------------------
------MLA--IVIEETVAGLTINIE-GAQIN-----Y----------------------
-----------LTEPLQLLWQFTSDVGASHDSETR--YPPPRCHEGTREDILKPLL-DWI
HGDSPLD---------------
>ESK85033.1
------------------------------------------------------------
------MSF--IGSKVQVKGDAINDV-GRDQYNNVFN-----------------------
------LNLDKSNMVLQLLGEKA-ATNAFLDAEQR--FPPPNCHQGTRIRILGELS-KWI
EGDSKTN---------------
>ESK87464.1
------------------------------------------------------------
------MSF--TCSQVQVEGDVINDI-GRDQYIVARDHNV--------------------
----VNLNVDDPNATLHFLAQKV-AANAFLDAEQR--FPPPNCYAGTRTRIIGELS-EWI
EDGSKPN---------------
>ESK85364.1
----------------------------------------------------------MG
SEQRQSMFE--NSHGFQINGGYFSIA-DRVINN---------------------------
-----------YNDPLRDLWDAIKDVGASHNSETR--YPPPKCHPDTRQHILEILH-RWI
YDPSWAD---------------
>EEB93378.1
------------------------------------------------------------
-----MSFI--NSQGFKISGGQFNHV-EGDQY-----Q----------------------
-----------SADPILLLWQTIKDVGASHNSETR--YPPPKCHPDTRRRVLNVIR-DWI
HSESPEDC--------------
>ESK85360.1
------------------------------------------------------------
----MSMFQ--SSHSFQISGGQFNVA-GRDIHRYQINN----------------------
-----------FNDPLHDLWDAIKDVGASHNSETR--YPPPKCDPDTRRDVMEILR-TWI
YSRSWWH---------------
>ESK89165.1
------------------------------------------------------------
------MFT--NSHHYRFYGGQFNNV-GRDINY---IN----------------------
-----------NVDPLHDLWNTIKDVGASHNSEVR--YPPPKCHPDTRQGVLEMIH-KWV
YSTSWWDG--------------
>ESK90514.1
------------------------------------------------------------
----MSFFK--KARRLRISGGEFVSI-GRDQLNFHAYH----------------------
-----------LTDPLHRLWEAIKDVGASYNSEIR--YPQPKCHPNTRQEVLQLLR-EWV
HSSSSD----------------
>KTB36187.1
------------------------------------------------------------
------MFQ--SSHSFQISGGQFNVA-GRDIHRYQINN----------------------
-----------FNDPLHDLWDAIKDVGASHNSETR--YPPPKCDPDTRRDVMEILR-TWI
YSRSWWH---------------
>KTB40537.1
------------------------------------------------------------
----MSFFK--KARRLRISGGEFVSI-GRDQLNFHAYH----------------------
-----------LTDPLHRLWEAIKDVGASYNSEIR--YPQPKCHPNTRQEVLQLLR-EWV
HSSSSD----------------
>KTB43790.1
------------------------------------------------------------
------MFA--NSHSFRIDGGQFNIA-GH-------------------------------
-----------NSDPLRDLWDAIKDVGASHNSEMR--YPPPKCHPNTRQKVLRMIH-KWV
YSTSWWDG--------------
>KTB45212.1
------------------------------------------------------------
------MIK--NSHGFRIYGGQLNNA-GRDINY---I-----------------------
-----------NVDPLRDLWDAIKDVGATHNSEMR--YPPPKCHPGTRQEVLKMIH-RWV
YSPAWSD---------------
>EEB89972.1
----------------------------------------------------------MP
WNNVLSMFA--NARRVNINGGQFSNV-GRDQIN----Y----------------------
-----------SAEPLQLLWQLVSDVGASHNSEIR--YPPPQCHPETRREVLNLLT-DWI
HDDSSD----------------
>ESK80979.1
------------------------------------------------------------
------MFT--NARGVNIHGGHFNNI-GRDQIN----Y----------------------
-----------TTEPLQLLWQLIHDVGAGYNSETR--YPPPQCHPKTRQDVLNLLL-DWI
HDDSPH----------------
>ESK81947.1
------------------------------------------------------------
------MFT--NARGVNVNGGQFNNG-WGDQIN----Y----------------------
-----------SAEPLQLLWQLIHDVGAGYNSETR--YPPPQCHPETRQDVLNLLL-DWI
YDDSPH----------------
>ESK82249.1
----------------------------------------------------------MP
GDNIPSMFT--NARGVNINGGQFNNV-GRDQINSTNYY----------------------
-----------STEPLERLWQLIHDVGAGYNSETR--YPPPQCHPETRRDVLKLLL-DWI
HSDSPH----------------
>ESK83762.1
----------------------------------------------------------MP
TDNMPSMFA--NARRVNISGGQFNNV-GRDQIN----Y----------------------
-----------STEPLQLLWHSIRDVGASHDSEIR--YPPPQCHPKTRRDVLKLLL-DWI
RGDSSH----------------
>ESK86939.1
------------------------------------------------------------
------MFT--NARRVNINGGHFNNV-GRDQIN----Y----------------------
-----------SAEPLQLLWQLVYDVGAGYNSETR--YPPPQCHPETRRDVLKLLR-DWI
RGDSSH----------------
>ESK94146.1
------------------------------------------------------------
----MSMFP--NAQDFQILGGQFNVA-GRDIN----NY----------------------
-----------SADPLQVLWQSIKDVGASHDSGIR--YPPPQCHPDTRRGVIRVLH-EWI
HSPFPEQ---------------
>KTB33197.1
------------------------------------------------------------
------MFT--NARGVNINGGQFNNV-GRDQINSTNYY----------------------
-----------STEPLERLWQLIHDVGAGYNSETR--YPPPQCHPETRRDVLKLLL-DWI
HSDSPH----------------
>KTB38253.1
------------------------------------------------------------
------MFP--NAQDFQILGGQFNVA-GRDIN----NY----------------------
-----------SADPLQVLWQSIKDVGASHDSGIR--YPPPQCHPDTRRGVIRVLH-EWI
HSPFPEQ---------------
>KTB39637.1
------------------------------------------------------------
------MFT--NARGVNINGGQFNNV-GRDQIN----Y----------------------
-----------TTEPLERLWQLVSDVGAGYNSETR--YPPPQCHPKTRRSVLKLLL-N--
----------------------
>KTB40463.1
------------------------------------------------------------
------MFT--NARGVNVNGGQFNNG-WGDQIN----Y----------------------
-----------SAEPLQLLWQLIHDVGAGYNSETR--YPPPQCHPETRQDVLNLLL-DWI
YDDSPH----------------
>KIK58406.1
------------------------------------------------------------
-----SMFK--GSRNFAISGGTFNNA-YRDVN----------------------------
----------IYEEGLSILQRC-ASTSASYNAEAR--YPPPRCHPETRKAVLHDLE-CWA
NSTAGSDNS-------------
>KTB29349.1
------------------------------------------------------------
------MFP--NARGFNIHGGQFNNV-GRDQMIN-TYY----------------------
-----------STSPLDALYDVIKDVGASLDSETR--YPPPQCHPGTRKAVLKLLV-EWM
HDTSPS----------------
>KTB38396.1
------------------------------------------------------------
------MFS--RARIGEISGGIFNNV-ARDQINTTVNY----------------------
-----------SNDGIQMLWNAITDVGATHDAEAR--YPPPKCHPQTRVALLDTLL-DWI
RDNEGSAP--------------
>ESK85671.1
------------------------------------------------------------
------MFS--RTRVGEISGGTFNNV-ARDQINTTVNY----------------------
-----------SNDGIQMLWNAITDVGATHDAEAR--YPPPKCHPQTRVALLDTLL-DWI
RDNEGSAP--------------
>KTB40098.1
------------------------------------------------------------
------MFN--NNQNFNISGGHFNNN------TN-FYS----------------------
-----------VDDPIGRLYEYIKDVGAAHDAEAR--YPPPQCHPGTRQAVLKEIH-DWI
YSPEPQN---------------
>ESK83327.1
------------------------------------------------------------
------MFN--NNQNFNISGGHFNNN------TN-FYS----------------------
-----------VDDPIGRLYEYIKDVGAAHDAEAR--YPPPQCHPGTRQAVLKEIH-DWI
YSPEPQN---------------
>ESK86206.1
------------------------------------------------------------
-----MAFN--SPSGVKIRGGAHNVV-HGDQNSAST----------------------T-
---IYNFSSAGDTSILQSLAARA-AESAGYNAEQR--SPPPRCHPNTRVTVLDRLS-RWI
EGNSKT----------------
>ESK86730.1
------------------------------------------------------------
----MAFFS--STQDVDIHGGEFRNVVYGNQDNRTF------------------------
----Q---IPDSNKALEVLAGKA-AVNAFYDAEER--FPPPNCHPGTRIKILEQLN-RWI
TQEPKNT---------------
>ESK86709.1
------------------------------------------------------------
----MAFF---SAQGVQIHGGEFRNVVYGNQDNRTF------------------------
----P---VADSDRILEILASKA-AVNAFYNAEQR--FPPPKCHPRTRIKLLEKLN-RWI
LDEPKST---------------
>KTB33151.1
------------------------------------------------------------
----MAFFS--STQDVDIHGGEFRNVVYGNQDNRTF------------------------
----Q---IPDSNKALEVLAGKA-AVNAFYDAEER--FPPPNCHPGTRIKILEQLN-RWI
TQEPKNT---------------
>KTB33153.1
------------------------------------------------------------
----MAFF---SAQGVQIHGGEFRNVVYGNQDNRTF------------------------
----P---VADSDRILEILASKA-AVNAFYNAEQR--FPPPKCHPRTRIKLLEKLN-RWI
LDEPKST---------------
>ESK82448.1
------------------------------------------------------------
------MFS--STRNVTIHDGEFQNLVYGDQVNYTV------------------------
----QGDTSRNSDDVLRLVTAKA-AANAFYNAGQR--FPPPNCHPGTRTKVLDQLN-RWI
SNESKAE---------------
>ESK86794.1
------------------------------------------------------------
------MFN--NARGFTVDRSSFTSV-GRDQIIVS-------------------------
-------MIQDSRTTCEILSEFTRDIGAAHDSATR--CHPPKCHPKTRKEIKDDIL-EWC
RNPSNDP---------------
>ESK86798.1
------------------------------------------------------------
------MFN--NAQGFTVNRSIFNNV-GRDQINLNMIQ----------------------
-----------DRAALEILSEFTKDVGAAHDSAAR--YPLPRCHPETRQEIKADIL-QWC
RSPSSDA---------------
>ESK86941.1
------------------------------------------------------------
-----MSFN--NSQAFHIFGGVFTNV-ESGGQK---------------------------
---------QPADPALYYLSQAIYGVGAGHNAEKR--SPPPKCHPDTRRDVLDILH-NWS
RRSSSED---------------
>ESK88093.1
------------------------------------------------------------
------MAF--VGSEVGIQGDAYNTV-GRDQYVYNLN-----------------------
------LSNLSTEKAFRSLAERA-AINACYDSEQR--FPPPNCHPGTRANILATLS-EWI
ESDLKTT---------------
>ESK90275.1
------------------------------------------------------------
-----MAVY--GAEAVHVQGDANNNV-AGDQVNNVYN-----------------------
------LSLSDTEIMLHSLAEKA-AANACYDSEQR--FPPPNCHPGTRTEILGILC-KWI
DHSSKGP---------------
>KTB31091.1
------------------------------------------------------------
------MAF--VGSEVGIQGDAYNTV-GRDQYVYNLN-----------------------
------LSN--LKKAFRSLAERA-AINACYDSEQR--FPPPNCHPGTRANILATLS-EWI
ESDLKTT---------------
>KTB37399.1
------------------------------------------------------------
-----MAVY--GAEAVHVQGDANNNV-AGDQVNNVYN-----------------------
------LSLSDTEIMLHSLAEKA-AANACYDSEQR--FPPPNCHPGTRTEILGILC-KWI
DHSSKGP---------------
>KTB43199.1
------------------------------------------------------------
------MFN--GSNGTTIQGGAHNTV-GGDQNIYTYGYEVHGNV------TNVYNGGIS-
---QDLLDDP--KATLQLLARKA-APNACYDSEQR--FPPPNCHPGTRKRILEDLG-KWI
EDDSKVT---------------
>ESK86530.1
------------------------------------------------------------
------MAF--NRSNVNVARDAKNIV-YGDQVI--YG--------------------SI-
---SSNLDDAVSEATLKSLAQRS-APNACHDSEQR--SPPPNCHPGTRTRILEELS-QWF
EDSSKTT---------------
>ESK90269.1
------------------------------------------------------------
------MAF--NGSDVQVLGDTNNTV-GRDQYVYNLS-----------------------
------VSD--SKTTLELLAQKA-AHNACYNSEQR--FPPPNCHPGTRAKILEELC-HWI
EDDSKST---------------
>ESK90280.1
------------------------------------------------------------
------MAF--NGSNVHVARDAKNIV-YGDQINNVHG--------------------GV-
---SSKLDDSIFQETFKLLAKKA-APNACYDSEQR--FPPPNCHPGTRTRILEELS-GWI
EDNPKTT---------------
>ESK90283.1
------------------------------------------------------------
------MFN--GSKGTAIHGGAHSTV-GRDQNVN--AYEVHGNM------TNVYHNEGI-
---SKDLDDP--KAALKVLAQKA-APNACYDSEQR--FPPPNCHPGTRASILGKMS-DWI
EDNSKPT---------------
>ESK95633.1
------------------------------------------------------------
------MAF--NNSNVRRMRDANNVV-YGDQINNVYG--------------------SI-
---SPKLDDPISEATLQLLANKA-APNACFDSEQR--FPPPNCHPGTRASTLNVLS-KWV
EDNSKIT---------------
>KTB27879.1
------------------------------------------------------------
------MAF--NRSNVNVARDAKNIV-YGDQVI--YG--------------------SI-
---SSNLDDAVSEATLKSLAQRS-APNACHDSEQR--SPPPNCHPGTRTRILEELS-QWF
EDSSKTT---------------
>KTB37391.1
------------------------------------------------------------
------MAF--NGSDVQVLGDTNNTV-GRDQYVYNLS-----------------------
------VSD--SKTTLELLAQKA-AHNACYNSEQR--FPPPNCHPGTRAKILEELC-HWI
EDDSKST---------------
>KTB37404.1
------------------------------------------------------------
------MAF--NGSNVHVARDAKNIV-YGDQINNVHG--------------------GV-
---SSKLDDSIFQETFKLLAKKA-APNACYDSEQR--FPPPNCHPGTRTRILEELS-GWI
EDNPKTT---------------
>KTB37412.1
------------------------------------------------------------
------MFN--GSKGIAIHGGAHSTV-GRDQNVN--AYEVHGNM------TNVYHNEGI-
---SKDLDDP--KAALKVLAQKA-APNACYDSEQR--FPPPNCHPGTRASILGKMS-DWI
EDNSKPT---------------
>ESK91378.1
------------------------------------------------------------
------MFN--GSKGAIVHGDAHNTV-GRDQNVN--AYEVHGSM------TNVYNNGGI-
---SENLDDPISLETLSMLAQKA-AANACYDSEQR--FPPPNCHPGTRTQILKKLG-EWI
EDDSKAT---------------
>EEB91626.1
-------------------------------DSWIQLPTP-----LIP-----NQEITQL
HRILPFMAF--NNSNIRRMRDANNVV-YGDQINNVYG--------------------SI-
---SPKLDDPISEATLQLLAQKA-APNACFDSEQR--FPPPNCHPGTRASTLKGLS-KWV
EDDSKTT---------------
>KTB42613.1
------------------------------------------------------------
------MFN--GSKGAIVHGDAHNTV-GRDQNVN--AYEVHGSM------TNVYNNGGI-
---SENLDD---PKTLSMLAQKA-AANACYDSEQR--FPPPNCHPGTRTQILKKLG-EWI
EDDSKAT---------------
>ESK91669.1
------------------------------------------------------------
------MFN--GSSAFSVTGGEFYNV-NGDHYEI--------------------------
----------TNIYAHDFLRGAS-VLNAAYNSGER-VTTASRCTDGTRKEVIRFIM-KWT
TNPFTSQ---------------
>EEB96849.1
------------------------------------------------------------
------MFN--GSSQVSITGGEFVVA-RDYHENT--------------------------
----------TYIYAHDSLRSSS-VLNAAYNSGER-VSTAPRCTPGTREAVIRLIM-KWT
TNPFTPQ---------------
>ESK88197.1
------------------------------------------------------------
------MFN--GSSQFSITGGDFVVA-RDYHEH---------------------------
----------THIYIHDFLRSSS-VLNAAYNSGER-VSTAPRCTPGTREAVIRLIM-KWT
TNPFTPQ---------------
>KTB40580.1
------------------------------------------------------------
------MFN--GSSAFSVTGGEFYNV-NGDHYEI--------------------------
----------TNIYAHDFLRGAS-VLNAAYNSGER-VTTAPRCTDGTRKEVIRFIM-KWT
TNPFTSQ---------------
>ESK91749.1
------------------------------------------------------------
-----MAVN--GASSVSIHGGAYNLV-HGEQMNTNT------------------------
----TNYFGSPD-VTLEKLAAHA-AMNATCNSGKR--FPPPNCYPGTRTNTLDTLS-RWI
EDDTRTT---------------
>ESK95381.1
------------------------------------------------------------
------MFP--DRGNFMMSGGQFISD-I--------PY----------------------
-----------TLDPLQSLSEAVKDVGASHDSGGR--YPPPQCHPGTRREVLEIIN-DWI
HSHSSED---------------
>GAW05073.1
------------------------------------------------------------
------MFS--QAHNFRISGGQFNNV-QGNQYQY--------------------------
----------NMGSGLDKLNPSY---QAFFDTDMGVELSRSFCTRGTRTEVLDRIL-AWV
TESNLNDNHSG-----------
>KDR67137.1
------------------------------------------------------------
----MPTSM--LGSHTVVTGGQFHQH-IHQSS----------------------------
---IHQHHNPVSKDPWERLLEAA-SPTAFHNSNDV--YDPPKCHPNTRVAVLNKIM-KWI
RGLDPEAREAL-----------
>KDR67104.1
------------------------------------------------------------
----MPTSM--LGSQTLVTGGQFHQQ-INTHQ----------------------------
---HIHHHNLVSKGPWERLLEAA-SSTAFYNSNDV--HDPPKCHPKTRVAVLDKIM-NWI
RGLNSETRDAL-----------
>KDR67176.1
------------------------------------------------------------
----MPTSM--FGSQVVVTGGQFHQQ-N--------------------------------
---IHN-HNTVSKDPWERLLEAA-SPTAFHNSSDV--YDPPKCHPNTRVAVLDKIM-NWF
RGLDSETRDAL-----------
>KDR67178.1
------------------------------------------------------------
----MPTSM--FGSQTVVTGGQFHLQ-N--------------------------------
---THHHHNTVSKDPWECLLEAA-SPTAFHNSNDI--CDPPKCHPNTRVAVLNKIM-DWI
RGLDSETREAL-----------
>KDR68256.1
------------------------------------------------------------
------MFP--R-SNLNINGGAFTQI-NQINNG---------------------------
------------NGGFELLQNAA-SPAAFHDSADR--RDPPKCHPNTRVAIVEKLM-GWV
HGLDPESLDAL-----------
>KDR68993.1
------------------------------------------------------------
------MLS--R-SQNVITGGTFTQV-NNSG-----------------------------
------------KGGYERLENAT-APAAFHDSAER--GDPPKCHPNTRVAVTEKIM-SWI
LGL-------------------
>KDR69758.1
------------------------------------------------------------
--------M--FGSQTLITGGHFQQH-VHQ------------------------------
-------YTAVCKSAFDRLLEVT-APAAFHNSNDL--YDPPKCHRNTRVAILNKIM-EWI
RGLDSETRDAL-----------
>KDR70772.1
------------------------------------------------------------
------MFA--Q-SNNLITGGAFTQI-SQINITE--------------------------
------------KGGFERLEHAV-SPNAFYDSAGR--CDPPKCHPNTRVAVLEKIM-AWI
----------------------
>KDR74699.1
------------------------------------------------------------
----MPSLI--SSSQILITGGNFHQS-N--------------------------------
---------RGSKDPFDRLLEAA-SPAAFHDSDDT--HDPQKCHPSTRVAVLNKIM-DWI
HGADPETPNAL-----------
>KDR74704.1
------------------------------------------------------------
----MASII--SGSQFVIAGGNFHQI-N--------------------------------
---------TTSKDPFERLLEAT-SPAAFHDSDDV--YDCPKCHPNTRVDVLNKIM-DWI
HNAAPKTRDAL-----------
>KDR74738.1
------------------------------------------------------------
----MASLI--SNSQILITGGNFQQS-I--------------------------------
---------KGSKDPFDRLLEAT-SPAAFHNSDDV--HDPPKCHPNTRVAVLHKIM-DWI
HGADPETRNAL-----------
>KDR74792.1
------------------------------------------------------------
----MLSQV--SASNILITGGNFYQS-N--------------------------------
---------KTSKDPFERLLEAT-APAAFHDSDDV--HDPPKCHPNTRVAILNKIM-DWI
HGADPETRNAL-----------
>KDR79938.1
------------------------------------------------------------
--MSNAMFH--G-SNVVVTGGTITQV-NDNRQTG--------------------------
------------KVSIERLQEAA-APAAFHDSGDR--RDPPRCHPNTRVAVQEKIM-NWI
LGLDPETRNAL-----------
>PPQ82414.1
------------------------------------------------------------
-----MPPM--FSSHTVVTGGHYQQF-N--------------------------------
---------NDSKGAWDLLVKAA-SPAAFHNSGDR--RDHPKCHPNTRVAVLKKIM-DWI
HGLDPATQTAL-----------
>PPQ85048.1
------------------------------------------------------------
-----MPPM--FSSHTVITGGHYQQF-N--------------------------------
---------NDSKGAWDLLVKTA-SPAAFHNSGDR--RDPPKCHSNTRVAVLKKIM-DWI
HGLEPAMQKAL-----------
>PPQ85049.1
------------------------------------------------------------
-----MPSM--FSSHTVVTGGNYHLV-N--------------------------------
---------NDSKGAWDRLVDAA-SPAAFHNSSDR--RDPPKCHHNTRVVVLKKVM-DWI
HGLEPATQHAV-----------
>PPQ85050.1
------------------------------------------------------------
-----MPSM--FSSHTVIAGGNYQQF-I--------------------------------
---------NDSKGAWDLLVKAA-SPAAFHNSGDR--RDPPKCHPNTRIAVLKKIM-DWI
HGLDPAMQKAL-----------
>PPQ85051.1
------------------------------------------------------------
-----MPSL--FGSHIVVTGGTYLQF-I--------------------------------
---------NDSKGGWDRLVEAA-SPAAFHNSGDR--HVPPKCHPNTRVAVLKKIM-DWI
HGLDPAMQKAL-----------
>PPQ85788.1
------------------------------------------------------------
-----MPSM--FGSHTVVTGGHYQQF-I--------------------------------
---------NDSKGAWDRLVKAA-SPAAFHNSSDR--RHPPKCYPHTRVAVLNKIM-DWI
HGIDPATQNAL-----------
>KDR67310.1
------------------------------------------------------------
------MFH--NGRNFRINGGVFNNL-SEYH-----------------------------
----GPVQFANHKTGMEILLEAA-SPGAFHNSGER--FDPPKCYQNTRVAVLKKVM-DWI
IGNFGWEE--------------
>KDR66253.1
------------------------------------------------------------
--MSSQIFP--NSRNFGIYESTFNNF-SEYH-----------------------------
----GPIHLSNDKTGMQVLLEAA-SPGAFHNSGER--YDPPKCYPNTRVAVLKKVM-DWI
IGTFGWEEY-------------
>KDR66274.1
------------------------------------------------------------
------MFH--NSRNFRITGSIFNNL-SQYN-----------------------------
----GPVHLPNHKTSMEILLEAA-SPGAFHNSGER--SDPPKCYPNTRVDVLSKVM-D--
----------------------
>KDR67318.1
------------------------------------------------------------
------MFQ--HSRNFGIDRSTFHS---EYH-----------------------------
----GPIHLSSHKTGMEVLLQAA-SPGAFHNSGER--FDPPKCYPNTRVAVLKKVM-DWI
IGTFGWEE--------------
>KDR67333.1
------------------------------------------------M----TLNTTQH
LNISSTSSV--FSGPTIVTGGRITQQ-VYG------------------------------
---------STTKGGFERLVETS-SPAAFHNSEQR--LDPPKCHPDTRIAVLNRIT-DWV
LGTDAGPRDR------------
>KDR67515.1
------------------------------------------------------------
-------MY--SNSNVVVTGGHATYV-AGNA-----------------------------
-----VNHFGHSRPGFERLEKQV-AAEALHNSGEV--SDQPKCHPGTRVAILEYLE-TWA
MAIIFTY---------------
>KDR84165.1
------------------------------------------------------------
------MYN---NSSVLVTGGSSTYV-AGDYMINA-------------------------
---------DQLRKGFERLEKQV-TAGAMHNSVEV--SDQPKCHPGTRVAILEYLV-AWA
TALAYEY---------------
>KDR84234.1
------------------------------------------------------------
------MYQ---RSNVIVAGGSSTYV-AGDYNINT-------------------------
---------DSSRKGFEMLGTHV-ATGAMHNSGEV--SAQPKCHPGTRVAILDHLI-AWA
TALTLTF---------------
>KDR84242.1
------------------------------------------------------------
------MYN---NSNVLVSGGTSNYI-AGDFVQT--------------------------
-----------NRRGFETLEKYV-TPGALHNSGEV--SEQPKCHPGTRVAILEYLE-AWG
RALTYIY---------------
>KDR72397.1
------------------------------------------------------------
-------MY--TNSNIVITGGTSTMV-HNH------------------------------
----------TSNQGFEKLGKQV-AVGALHNSAEV--SDQPKCQPGTRVAILENLE-AWA
AAVTYKH---------------
>KDR73130.1
------------------------------------------------------------
------MYR--NCNNILVTGGSSTYV-ARGSVVNIH------------------------
-----TSRPDVSFLLFRQLKDHV-AEGALHNSGEV--SDHPKCHPGTRTAILEHLE-TWT
RALTYIY---------------
>KDR76919.1
------------------------------------------------------------
-------MS--IGSNVLVTGSSLTHV-EGDYIVHAG------------------------
-------GSKNALAFEQFVEDHV-VAGALHNSEEV--SDQPKCHPGTRVAILDHLI-AWA
TALTIAI---------------
>KDR84223.1
------------------------------------------------------------
------MFS---NSNVLITGGTSTYV-AGNVVYHRE------------------------
---P-VDLHHSLASGFKDLCAQV-PAGALHNSGEV--SDQPKCHPGTRVAILEHLV-AWA
GALAYAY---------------
>KDR84402.1
------------------------------------------------------------
----MSFYT---NCDVNIHGGSSNII-SGDQIIYTP------------------------
--------SHGSSSGFERLEKQV-AANALHNSGEV--SARPNCHPGTRIAILDYLI-AWA
TALTYPHP--------------
>PPQ97706.1
------------------------------------------------------------
----MAVYS---NSNVTVTGGSSTYV-AGNSNYFVE------------------------
-----VHEQRGTTVAFERLLQFV-AGNALHNSWEL--SDEPICHPGTRRNILDDLL-AWS
ASLTYKH---------------
>KDR67797.1
------------------------------------------------------------
------MFS--GGGNILITGGSFTQN-LHQ------------------------------
------------EKGINLLRDKV-ASGAFHNSDER--YDPPKCHPGTRKAVINDVM-EWV
KTLDREQF--------------
>KDR67864.1
----------------------------M---NLH------------------IHAVNSD
PQPITGLFR--DARHTNVNRLNVSNV-SGGIHHY--------------------------
----------SGTSGMDALLNDI-SQGAVYNSQDR--YAAGTCHPGTREEIIQDIL-DWV
HDPTDTG---------------
>KDR68595.1
------------------------------------------MS-SLPN-IP-EST----
-----PMFQ-MPHAHVLITGGSFTNV-THIDT----------------------------
-------SVDYTETIEKYFKEYI-APDATHDTNGL--ANPPRCHPGTRTTILQSLF-VWA
QNRVNPS---------------
>KDR70099.1
----------------------------------MSTNER-------------RLHPEGT
SSSSSALFN-MSNAQVMITGGTFTNV-NHIDT-AI-------------------------
---------DYGEIIEKYFRGHI-AADATHDTYES--ADPPQCHPGTRTAILQKLM-EWA
QKKDNDS---------------
>KDR68815.1
------------------------------------------------------------
------MF---SNAPVIISGGSFTNV-SNTGVFPV-------------------------
---------DHGEVIDRYFTNYI-APDATHDTNGL--ENPPVCHPGTRTTILQRLV-DWS
RNADQASF--------------
>KDR69331.1
------------------------------------------------------------
------MFT----GPAVVTGGAFNQV-HGDFIQVNDN-----RH---------Y----SG
-------TVGADSATFRLLLQET-APNALHNSGER--RDAATCLPNTRVAIREKIM-EWI
EGLDTQTMN-------------
>KDR73816.1
------------------------------------------------------------
-------MK-MVSGPAVVTGGDFKQI-QGDFIVHDN------------------------
---R-QYASADDSATFGFLLQQT-APNALHNSGER--RDAVTCHPNTRITIQERIR-AWV
ESLDAQTLDRL-----------
>KDR69337.1
-----------------------------------------------------------M
SNGTPSQFQ--FGGDVAIMGGSFHHQ-TSISA----------------------------
-----------IEPGFERLQKRV-AASAMHDSGES--FEKPKCHENTRVAVLAQLT-DWI
LGSIEQDK--------------
>KDR70268.1
------------------------------------------------------------
------MFS--RSHNLQINGGVFTEY-NG-------------------------------
---------APKRVGIELLLDAA-SPSAFHNSGER--FDPPKCYPNTRSAILTMIT-DWI
VGKIGWEQ--------------
>KDR73106.1
------------------------------------------------------------
------MFS--RSHNLQISGGVFTQH-NG-------------------------------
---------PSKRTGLELLLDAA-SPSAFHSSGER--FDPPKCYTNTRTAILAEIT-DWI
VGKIGWERY-------------
>KIM36705.1
------------------------------------------------------------
---MQSIFS--NAQNLQINGGQFTNS-SRKVEI---------------------------
---------SGLHNGLDILRQRS-ALEAVLDSKER--FDPPKCDPDTRIAIIAQVM-AWI
RDEDPVA---------------
>KDR71778.1
------------------------------------------------------------
--MSTGLLS--HNTNLVISGGIFTQI-NAD-G----------------------------
-----------SQSSFERLRSHV-VSSAMHNSGGC--YDKPKCYENTRVAILHRLM-EWT
AGRVESNKI-------------
>KDR68312.1
------------------------------------------------------------
--MSTGILS--NSSNFVISGGAFTQL-VNHYD----------------------------
-----------VKSGFEQLARFA-LSAGMHDAGGS--YDRPRCYENTRVAILQQLM-DWL
VQDTEKDML-------------
>KDR72734.1
------------------------------------------------------------
------MF---SARNLVISGGTFNST-NIQN-----------------------------
--------AHENNAGFERLERAT-EPSAFHDSGER--FDPPKCHPNTRLEVLETIT-SWI
DDDEGS----------------
>KDR73014.1
------------------------------------------------------------
------MFE--GAHDFIIQGGRFTVE-QNG------------------------------
------------RTGLQLLHQKM-THGATHDSAER--YPPPRCHPDTRKAIVGEIT-DWI
DDRSRTS---------------
>KDR73059.1
------------------------------------------------------------
----MEENN--AEHNFLITGGTFLEV-HGSYYA---------------------------
-------HSASLETGIFALSLAI-STGAMYDSATR--YPVSRSLLGTRKMVIKTIM-DWV
NNPSSSTD--------------
>KDR73182.1
------------------------------------------------------------
------MFS--YAHIGAVTGGTFTTV-EGDFHTH--------------------------
----YNASGDIGLGGIRLLHGHI-AVGAFHNSAER--FDPPKCHPSTRKSILKRIM-DWV
RDDDKTH---------------
>KDR68648.1
------------------------------------------------------------
------MFS--RSHQVTVNGGSFLAV-EGDYYDNS-------------------------
------SVRVEKRRGIDILLEGI-AKGALHNSGER--FDPPKCHPNTRTAVLQKIM-DWV
QNSDPSSPE-------------
>KDR68606.1
------------------------------------------------------------
------MFS--RSHQVTVSGGNFLAV-EGDYNLSV-------------------------
--------RVEKRRGIDILFEGI-AQGALHNSGER--FDAPKCHPNTRTALLQKIM-DWI
QNDDPSSP--------------
>KDR68617.1
------------------------------------------------------------
------MFS--RSQQVTVNGGNFLAV-EGDYNPSV-------------------------
--------RVENRRGIDILLEGV-AKGALHNSGER--FDPPKCHPNTRTAVLQKIM-DWI
QNGDPSSPE-------------
>KDR70024.1
------------------------------------------------------------
------MFS--NSHKVTVHGGSFIAV-GGDYHSNT-------------------------
--------RVQRRPGIEILVEGI-AQGALHNSGER--FDPPKCHPNTRTAVLQKIM-DWL
QKSRDPSSPD------------
>KDR75969.1
------------------------------------------------------------
------MFS--ESRQVTVQGGNFFAV-DGDYNLNN-------------------------
--------QMIQRTGIDILFESI-AKGALYNSGER--FDPPKCHPKTRTAILKMIM-EWV
QYRDQLSPD-------------
>KDR76528.1
------------------------------------------------------------
------MFS--KPRQVSVLGGNFLAV-QGDYNYVQ-------------------------
---------KRSRPGIEILFDNI-AQGALHDSGER--FDPPKCHPNTRKAVLKLIM-EWI
EYQNPSSPD-------------
>KIM34988.1
------------------------------------------------------------
------MFA--GSRGIQISGGTFTVT-NPE------------------------------
-------PEVAARKGLELLQQKI-VPGAFHNSEER--YDPPKCHPQTRQAVLQEIM-DWV
EDMDRTT---------------
>KIM43687.1
------------------------------------------------------------
----MAFFS--DARDFTISGGTFTSN-LH-------------------------------
--------RAEGEKGRELLASRV-AQGALHNAAER--YDPPKCHPRTRKAILKRIM-EWV
DSPEGQ----------------
>KIM44126.1
------------------------------------------------------------
------MFP--NAKNTIIKGGTFTMQ-GDFH-----------------------------
----SQPNLNDGRRSMEILQENI-APGAFHNSAER--YDPPKCHPHTRRAVLKKIE-DWA
RDANKVAL--------------
>KIM45368.1
------------------------------------------------------------
------MFA--YSSNVVITGGTFTHI-E--------------------------------
--------HHGVKKGLDLLHKEV-AQAALHNSGER--FEPPKCHPNTRTAVLEKIM-NWV
LKNAGPKAL-------------
>KJA22023.1
------------------------------------------------------------
----MTYFN--NARDFTIHGATFTSI-G--------------------------------
------------HTGIEQLGKVA-NANAIHNSSAR--YDPPKCHPGTRKAILERIM-QWI
FGSDDKDAL-------------
>KJA25138.1
------------------------------------------------------------
----MSMFD--RSQSVVIHGGTFTAQ-QISTVG---------------------------
-------PTQSLSEAFKILQSKV-APGAFHNSGER--FDPPKCHPRTRRAVIERIM-NWI
LGKESMNSL-------------
>KTB32039.1
------------------------------------------------------------
-----MAFE--SCHQIEIRGGTFNAV-EGDRITTH-------------------------
-----YYGQSDRRYPLSILSQH-AALNAIHNSEQR--YPPPKCHPETRCEILERLS-TWI
QRKDRSKACG------------
>PPQ81737.1
--MGHPTYNDYALLILLDLS-SQVSFRRDTAYGANNVSIT-------------RLFFCVT
LESLRGPSD--HSATVLINGRAIVSD-VFNIE----------------------------
-----------DTRVLEFLQKHV-VHGAFHDSGER--FDPQKCHPNTRIAIIKRIT-D--
----------------------
>PPQ84421.1
------------------------------------------------------------
-----MSFS--NANNIVISGGTFINT-HET------------------------------
--------GSVGSSSLALLSSKI-ASGAFHNSAER--FDPPKCHPNTREAILQTIM-NWL
DDPAKLA---------------
>PPQ86936.1
---------------------------------------------MAGG----QPVQDTC
QTGNISMYS--TPRNISISGGTHTLV-NGSSYTLH-------------------------
-------NVTTDRQWIKDLQNHT-APGAFHNSGER--YDAPKCHPDTRVAVIKDIM-DWV
RDPNRVE---------------
>PPQ86919.1
------------------MEIA----------AAAAA--------IAGV----QPVQDTY
QTGNISMYS--TPRNISISGGTHTLV-NGPSYTLH-------------------------
-------NVTTDRRWIIDLQNHT-APGAFHNSGER--YDAPKCHPDTRVAVIKDIM-DWV
RDPNRVE---------------
>PPQ88758.1
------------------------------------------------------------
----MTMFN--RPTDFSINNSIFHNH-QLQSSKG--T------M---------L------
---NPTELYESTIGGFERLQEHV-AHGAFHDSGER--FDPPKCHPNTRVAIIKRIT-DWI
NGLNEDTREAL-----------
>KDR69961.1
------------------------------------------------------------
------MFS--SAHSILITGGTFVDH-PQI------------------------------
---------QAPKGGFERLQKAV-APGAFHNSGER--FDPPKCHPNTRVAVIKWIM-DWI
HRQHPDTRKAF-----------
>KDR71808.1
------------------------------------------------------------
--MSSPRAL--I-SHSVITGGTFIQH-THDNRRIQI------------------------
---------QGGKSGFDRLQDAV-APAAFHNSGER--FDPPKCHPNTRVAVMKKIM-DWI
QGQDSETRNAL-----------
>PPQ74595.1
----------------------------------MTM-----------------PSPASL
QSSSSTMMT--I-SNSVIAGGTYTQY-NQQTVNHSV------------------------
---------QAPTTAWEHLQRAV-APGAFHNSGER--FDPPKCHPNTRVAVMNRIM-DWI
LGQNPDTKSYL-----------
>PPQ81455.1
------------------------------------------------------------
---MSQYFH--GSRNISIDGSTFNTV-ATYQYQ---------------------------
------S----PKGGFERLQEHV-AHGAFHDSCER--FDPPKCHHNTRVAIIKRIM-DWI
SGLNEDTREAL-----------
>PPQ82991.1
------------------------------------------------------------
---MSQYFP--GSSNFTIESGIFNTV-TH-QYQ---------------------------
------NP----KGVLESLQKYV-AHGAFYDSGER--FDPPKCHPNTRVAIINRIT-DWI
SGLNEDTREAF-----------
>PPQ83499.1
------------------------------------------------------------
---MSQYFP--GSSNFIIEGGTFNTV-TN-RYQ---------------------------
------S----AKGGFERLQEYV-AHGAFHDSGER--FDPPKCHANTRVVIIKRIT-NWI
CGLNENTREAL-----------
>PPQ84050.1
------------------------------------------------------------
---MSQYFH--GARNFSIGTSTFNTV-TTNQYQ---------------------------
------S----PKGGFERLQEYV-AHGAFHDSGER--FDPPKCHDNTRVAIIKRI-----
----------------------
>PPQ84072.1
------------------------------------------------------------
---MSQYFH--GARNFSIGTSTFNTV-TTNQYQ---------------------------
------S----PKGGFERLQEYV-AHGAFHDSGER--FDPPKCHENTRVAIIKRI-----
----------------------
>PPQ85335.1
------------------------------------------------------------
----MSMFN--QATDFSINNSTFQLQ-L--------------------------------
---------QSSKGGFERLQEYV-AYGAFHDSGER--FDPPKCHHNTRVAIIKRIM-DWI
GGLNEDTREAL-----------
>PPQ86587.1
------------------------------------------------------------
---MSQYFH--GARNFSIDTGTFNTV-TTNQYQ---------------------------
------S----PKGGFERLQEHV-AHGAFHDSGER--FDPPKCHDNTRVAIIKRIM-DWI
SGLDEDTREAL-----------
>PPQ88225.1
------------------------------------------------------------
----MSIFN--RPRDFSINNSTFHTH-QLQLQLQ--SSK--GTI---------L----N-
ASLYVMLMQRSTIGGFERLQEYV-AYGAFHDSGER--FDPPKCHHNTRVAIIKRIM-DWI
GGL-------------------
>PPQ88276.1
------------------------------------------------------------
---MSHYFP--GSSNFTIEGGTFNTV-TH-QYQ---------------------------
------SP----KGVLESLRKYV-AHGAFHDSGER--FDPPKCHPNTRIAIIKRIT-DWI
SGLNGDTRDAL-----------
>PPQ88929.1
------------------------------------------------------------
---MSQYFP--GSSNFTIEGGTFNTV-TY-RYQ---------------------------
------SAKASAIGGFERLQEHV-AHGAFHDSGER--FDPPKCHHNTRVAIIKRIM-AWI
NGLNQDTREAL-----------
>PPQ90207.1
------------------------------------------------------------
---MSQYFH--GSRNVTIDTGTFNTV-T-YQYQ---------------------------
------S----PKGGFERLQEHV-AHGAFHDSGER--FDPPKCHHNTRVAVIKRIM-DWI
DGLNKDTREAL-----------
>PPQ91078.1
------------------------------------------------------------
---MSQYFH--GSRNFSIDNSTFNTV-TN-QYQ---------------------------
------G----PKGGFEHLQEHV-AHGAFHDSSER--FDPPKCHHNTRVAIIKRIT-DWI
SGLNEDTREAL-----------
>PPQ91216.1
------------------------------------------------------------
---MSHYFH--GSRNITIDNSTFNNV-IH-QYQ---------------------------
------SPKASTIGVFESLQKYV-AHGAFHDSGER--FDPPKCHPNTRVAIIKRVT-DWI
SGLNEDTRDAL-----------
>PPQ91639.1
------------------------------------------------------------
---MSHYFA--GSKNFAIQNSTFNTY-HS-------------------------------
----------GSKGGFERLQEYV-AHGAFHDSGER--FDPPKCHPNTRVAVIKWIT-EWI
DGSNEETRKA------------
>PPQ92644.1
------------------------------------------------------------
---MSQYFH--GARNVTIDTSTFNTV-TTNHYQ---------------------------
------S----AKGGFERLQEHV-AHGAFHDSGER--FDPPKCHHNTRVAIIKRIT-DWI
SGLNEDTREAL-----------
>PPQ93115.1
------------------------------------------------------------
---MSQYFP--GSSNFTIEGGTFNTM-TY-SYR---------------------------
------NAKGSTTGGFERLQEYV-AHGAFHDSGER--FDPPKCHDNTRVAIIKKI-----
----------------------
>PPQ93116.1
------------------------------------------------------------
---MSQYFH--GARNFSFDTGIFNTV-TTNQYQ---------------------------
------SYKGSTIGGFDRLQEHV-AYGAFHDSGER--FDPPKCHHNTRVAIIKRIT-NWI
SGLNEDTREAL-----------
>PPQ93151.1
------------------------------------------------------------
---MSQYFH--GSRNFTIDNSTFHTV-THQY-Q---------------------------
----------SPKGVLESLQKHV-AHGAFHDSSER--FDPPKCHPDTRAAIIKRIM-DWI
SGLNEDTREAL-----------
>PPQ95014.1
------------------------------------------------------------
---MSQYFP--GSSNFTIEGGTFNTV-TY-RNQ---------------------------
------NA----KGGFERLQEYV-AHGAFHDSGER--FDPPKCHHNTRVAIIKRIT-N--
----------------------
>PPQ95015.1
------------------------------------------------------------
---MSQYFP--GSSNFTIEGSTFNTV-TY-RNQ---------------------------
------NAKGSIIGGFERLQEYV-AHGAFHDSAER--FDPPKCHHNTRVAIINRIT-DWI
NGLNEDTREAL-----------
>PPQ95553.1
------------------------------------------------------------
----MSMFN--RPTDFSIHNSTFNTH-QY-------------------------------
---------QSPKGGFERLQEHV-AHGAFHDSGER--FDPPKCHYNTRVAIIKRIT-DWI
GGFNEDTREAL-----------
>PPQ89614.1
------------------------------------------------------------
------MFE--NAQNTLISGGTFTTH-TTAI-----------------------------
------A-PSDGREGLSLIRDKI-AVGAFHNSAER--YDPPKCHPNTRGIVLNKIM-EWV
RDAQKLFF--------------
>PPQ96090.1
---------------------------------------------------------MNG
NHTNLHMFS--NAQDVQIHSGNFQIN-NVTNHT---------------------------
-------GEGAIKAGLNLLQERI-AAGAFHDSEER--FDPPKCHPRTREAVIEKIR-GWV
NDRSKQSY--------------
>KDR73183.1
------------------------------------------------------------
------MFS--AANVSSINGGMFNSV-EGDLHV---------------------------
--------HGHEGRGIELLVEQT-APGAFHDSLER--RPAPQCHPDTRRVVLKEIM-DWA
REHEQLH---------------
>KDR73203.1
------------------------------------------------M----SL-NTTR
HSNIPSTSV--FSGPTVVTGGSITQQ-VYG------------------------------
---------SITKGGFERLVEAT-SSAAFHNSEQR--SDAPKCHPNTRVGVLKRIT-D--
----------------------
>KDR73205.1
------------------------------------------------------------
------MFS--GLNSLLITGGTFVQQ-TD-------------------------------
---------HPLKTPFQCLEEAT-APGAFHNSADR--FDPPRCHPDTRTAIIKRVV-DWV
LGVDASVQER------------
>PPQ86269.1
------------------------------------------------------------
----MSQFA--QATNFTIHNSTFNTQ-QL-------------------------------
---------ENPKSGFEYLQEYV-AHGAFHDSGER--FDPPKCHPTTRVAIIKAII-NWI
SGLDEDTRDAL-----------
>KDR74221.1
--------------------------------------------MA-RRREPNLPPGFLQ
-----------DFRGATIQSGSGGSN-GRG--------G---DI------------GSHN
VHA-VFNVAGTHNHGFELLAKAA-CPSAFHDSGDS--CDRPKCHPETRLEVQREIM-NWT
KNPKE-----------------
>KDR77579.1
------------------------------------------------------MLKAGI
NPA-VHQIF---TSNVLVSGGSSTYV-ARDLNVHTS------------------------
---------KTDTSNFRRLEAQV-AAGALHNSGEV--SDQPKCHPGTRIAILEHLK-AWA
TALKYIY---------------
>KDR77964.1
-------------------------------------------------------M----
-----SIFA--PNGPMLVTGGTFINN-ARL------------------------------
----KKRSNRHRRTIQESFNGHI-ALDATHDTNS---ADNSRCHPGTRTAVLQTLD-DWA
QNRSAEDSNPS-----------
>KDR77943.1
------------------------------------------------------------
------MLS--ATGPMLVTGGTFITH-NNTTQ------------------------L---
----RKRHNRHRRTIQESFKGHV-ALNATHDTNS---ADNPRCHPGTRTSVLQTLA-DWA
QARCAADSNPS-----------
>KDR77950.1
-------------------------------------------------------M----
-----SIFA--PSGSMLVTGGTFINN-ARL------------------------------
----KKRRNRHRRTIQESFKGHV-AFDATHDTNS---ADNPRCHPGTRIVVLRALV-DWA
QPRSAENSDPS-----------
>KDR78117.1
------------------------------------------------------------
------MFN--NSSHVSISGGRFTNI-TRP------------------------------
------------NGRKDLLRERM-APGAFHNSSER--YDSPRCHPKTRVAVIQEIM-DWI
EDDQKTTF--------------
>KDR78558.1
------------------------------------------------------------
------MFQ--NSKNISIHGGNFTAV-TQ-------------------------------
------------KQGKDIWGNHI-APGAFHNSRERLEYDPPKCHPQTRVAVIQAII-DWI
EDGQKTSF--------------
>KDR72172.1
------------------------------------------------------------
------MFK--NSRNFSIHGGNFAVF-T--------------------------------
--------------GKDIWDNHI-APGAFHNSRERLEYDPPKCHPKTRVAVIQAII-DWI
EDGQRTTF--------------
>KDR78428.1
------------------MSML--------CGVSLLL--------FLPP----ARSNAFH
IHLAPTMFQ--NSKKILIQGGNFTAV-TN-------------------------------
------------RKGNDLWREHI-APGAFHNSRERLEYDPPKCHPETRVAVIQAII-DWI
KDGQKTTF--------------
>KDR78435.1
------------------------------------------------------------
------------------------------------------------------------
----MSRYLICVCPGKDIWHNRI-APGAFHNSRERLEYDPPKCHPDTRVAVIQAII-DWI
EDGQKTTF--------------
>KDR78440.1
------------------------------------------------------------
------MFK--KSKHISIHGGNFTAV-TN-------------------------------
------------KKGKDIWRKHI-APGAFHNSRERLEYDPPKCHPETRVAVIQAII-DWI
EDGQKTTF--------------
>KDR78446.1
------------------------------------------------------------
------MLN--NSNNISIHGGNFTAI-TQNS-----------------------------
------------KTGKDIWDNRI-APGAFHDSRERLEYDPPKCHPETRVAVIQAII-DWI
EDGQKTTF--------------
>KDR78467.1
------------------MAVSSLWPEAVKSIWLFVL--------TYHQ----QGRAAFP
AHLAPSMLN--NSKNISIHGGNFTAI-TQNS-----------------------------
------------KTGKDIWDNHI-APGAFHDSRERLEYDPPKCHPETRVAVIQAII-DWI
EDGQKTTF--------------
>KDR78470.1
------------------------------------------------------------
------MFQ--NPQNFSINGGNFAVY-T--------------------------------
--------------GKDLWKNHI-APGAFHNSRERLEYDPPKCHPETRVAVIQAII-DWI
EDGQKTTF--------------
>KDR78480.1
------------------------------------------------------------
------MFK--NSKNISVHGGNFTAI-TQNSKTGML------------------------
CPPQMFRYLNRVCPGKDIWDNHI-APGAFHDSSERLEYDPPKCHPETRVAVIQAII-DWI
EDGQKTTF--------------
>KDR78483.1
------------------------------------------------------------
------------------------------------------------------------
----MLRYLTRVCPGKDIWRNHI-APGAFHNSRERLEYDPPKCHPDTRVAVIQAII-DWI
EDGQKTTF--------------
>KDR78523.1
------------------------------------------------------------
------MFQ--KSKNIKIYGGSFTAV-GGKG----V------------------------
APSQRLRFLTHVYLGKDIWHNHI-APGAFHNSRERLESDPPKCHPDTRVAVIQAII-DWI
EDGQKTTF--------------
>KDR78562.1
-----------------MKKLRQGRVSDIV---TLV---------LTTT----TVEQLSP
SPPAPSMFK--KSKNISIQGGNFTAV-TN-------------------------------
------------KKGKDIWRKHI-APGAFHNSRERLEYDPPKCHPETRVAVIQAII-DWI
EDGQKTTF--------------
>KDR78567.1
------------------------------------------------M----REVPQGC
SKAVRGMFQ--KSKNIKIYGGSFTAV-G--------------------------------
--------------GKDIWHNHI-APGAFHNSRERLESDPPKCHPDTRVAVIQAII-DWI
EDGQKTTF--------------
>KDR78569.1
------------------------------------------------------------
------MFQ--KAKNIKIYGGNFTAV-GG-------------------------------
--------------KEDIWHNHI-APGAFHNSRERLEYDPPKCHPDTRVAVIQAII-DWI
EDGQKTTF--------------
>KDR79076.1
------------------------------------------------------------
------------------------------------------------------------
----MLQYLSRVYPGKDLWDNHI-APGAFHNSRERLEYDPPKCHPETRVAVIQAII-DWI
EDGQKTTF--------------
>KIM37132.1
------------------------------------------------------------
------MFK--KSRDIRIKGGNFTVI-TR-------------------------------
------------KKGRDPWRKNI-APGAFHNSRERLEFDPPKCHPQTRVAVIQAII-DWI
EDRQKTTF--------------
>KDR78765.1
----------------------------MNSGASRIS-----------------TISSGE
VSTAPSRIS--I-SGSVITGGTFTQH-NYQVQGA--------------------------
------------KNGFDRLQEVV-APGAFHDSGER--SNPPQHRTENTLAVKKTIM-DWV
LGQDSKTQHAF-----------
>KDR79782.1
------------------------------------------------------------
--------M--NFSHSVITGGNFVRH-NT-------------------------------
---------NPSVNGFERLFNMA-APCAFHNSAER--FDPPKCHENTRVAVLKKIM-DWI
LRQDPDTRDAI-----------
>KDR81215.1
------------------------------------------------M----DLS----
TSEHPGQQA--MISSSVITGGTFVYH-NARS-----------------------------
-------QQNVGKGGFERLQDAV-APGALHDSKER--FDPPKCHRNTRLAVLKRIM-DWI
LRQDDTTRDAI-----------
>KDR81237.1
------------------------------------------------M----DLR----
TSETPGLQP--MISSAVITGGTFIYQ-ARN------------------------------
-------QQTVGKGGFERLQDAV-VPGALHNSDDR--FDPPKCHPNTRLAVLKRIM-DWV
LRQDATTQDAF-----------
>PPR06017.1
------------------------------------------------------------
------MTS--I-SHAIINGGTFTHY-NGQQTNI--------------------------
---------NVAESGFTLLRKTV-AHGAFHNSGER--FDPPRCHPNTRVAVIRKIK-DWI
LGQDPNTRNAY-----------
>KDR79883.1
-----------------------------------------------------------M
STVVDQGFF--ARSDVLIQGGAFTQV-AGDVNNYQIHNH-------------------N-
---------HDSEPGLRALRKSI-VVGALHDASER--FPPPKCHPETRKKILALIM-AWI
EDPTHLED--------------
>KDR80291.1
------------------------------------------------------------
------MLS--R-SKNVITGGTFIQV-NSPGKGKQRS-----KQ---------Y----LC
CLITKSLAEHHLVGGYERLENAA-APAAFHDSAER--GDPPKCHPNTRVAVTEKIM-SWI
----------------------
>KDR84244.1
--MSARG----ESVTKRDQTSDILRFLEGCEGTWESPRMC-------------RGPARPL
PNWFLTMYH---NSNILIAGGTANYV-AGDFVQS--------------------------
-----------NGQGLRRLEEHV-SAGALHNSGEV--SDQPKCHPGTRVAILQHLL-AWA
TALTYTY---------------
>KDR84498.1
-----------------------------------------------------------M
LRSVGGTFG--SGNSYTISGGTFNEV-HGNYQVN----F---------------------
------S-GQLQDAGLIALSQAI-SHAAMYDSAER--YPAGHCHPGTRKDVINTIM-DWT
KDPNPSYD--------------
>PPQ85680.1
------------------------------------MDNH-------------RDRSATS
HSASTGFFN--GSRNATVVGSTFNII-AGDYHVTS-------------------------
--------QGAGLAGLRLLSRAI-SHGAMFDSAER--YPAGKCHPGTREEVQGIIL-DWI
NEPLPAE---------------
>KDR85967.1
------------------------------------------------------------
------MFS--G-ENILVTGGTFTTV-VEAQVA---------------------------
------LEQERREKAIERLRKNV-AQGAFHNAAER--YDPPRCHTGTREAIMKEVM-DWI
NSLNDE----------------
>KDR86087.1
------------------------------------------------------------
------MFT--G-ENVLVTGGNFTTV-TVVEAKV--------------------------
----DCAEKERREKAIETLHKNI-TSGAFHNAAER--YDPPRCHEGTRKIIIKKIM-DWV
QSLDKKEL--------------
>KDR86060.1
------------------------------------------------------MSDLTR
RPGGNPFFA--GASGTRVYDSTFTQV-QGDVHHNN---F---------------------
------F-GQSQEPGLIALSQVI-SHGAIHDSLER--YEAGKCHPGTREEIIKTIQ-DWV
RDPNPPS---------------
>KDR86042.1
------------------------------------------------------MSDLAR
RPGGNPFFA--GASGTRVYDSTFTQV-HGDVHHNN--F----------------------
-------SGQSQDAGLIALSHVI-SHGAIHDSLER--YPAGKCHPGTREGIIETIQ-EWI
KDPNPPS---------------
>KDR86063.1
------------------------------------------------------MSDLTR
HPGGNPFFA--GASGTRVYDSTFTQV-QGDVHHNH--NN-------------------F-
-------SAQSQDAGLIALSQVI-SHGAIHDSLER--YPAGKCHPGTREEIIKTIQ-EWV
KDPNPPS---------------
>KIJ08710.1
------------------------------------------------------------
------MFN--NSTNVDASHSTFSEV-HRDQYYNSRVNV-QGSQ------------TVNT
TIHG-NQVFQGSQTGLEALQKAS-ALSALYDSAER--YPAPQCLKGTRVQLLDRLS-RWM
EDANEK----------------
>KIJ15382.1
------------------------------------------------------------
------MFN--NSTNVDASHSTFSEV-HRDQYYNSRVNV-QGSQ------------TVNT
IVHG-NQVFQGSQTGLEALQKAS-ALSAIYDSAER--YPAPQCLKGTRVQLLDRLS-GWM
EDADEK----------------
>KIJ19609.1
------------------------------------------------------------
------MFN--NASNVDASHSTFSEV-HRDQYIHSQTHI-QGNQ------------TVNT
IIHG-NQIFELGSSGIESLFRAS-VTSAAFDSIER--HPAPACLPGTRLDLLARLG-GWV
DDPDVDQ---------------
>KIJ63807.1
------------------------------------------------------------
------MFN--NSSNIDASHSTFSEV-HRDQYYNSRPTV-QGNQ------------TVNT
VVHG-NQIFQASNSSLEALQKAS-AFSAAYDSVER--HPAATCLEGTRVQLLARLT-EWI
EDTNEK----------------
>KIJ63822.1
------------------------------------------------------------
------MFN--NSSNIDASHSTFSEV-HRDQYYNSRPTV-QGNQ------------TVNT
VVHG-NQIFQASNSSLEALQKAS-ALSAAYDSVER--HPAATCLEGTRVQLLARLT-EWI
EDTNEK----------------
>KIK92818.1
------------------------------------------------------------
------MFN--NSTNVDASHSTFSEV-HRDQYYNSRVNV-QGNQ------------TVNT
IVHG-NQIFQGSQTGLEALQKAS-ALSALYDSAER--YPAPQCLKGTRIQLLDRLS-GWM
EDANEK----------------
>KIJ62505.1
------------------------------------------------------------
------MFN--NASHIDASHSTFSEV-HRDQHIHSQT-R---VQ----------GNQTVN
TIV-HGNQIFYGSSGLDSLIRAS-VTGAAFDSIDR--HPAPTCLSGTRLGLLARLT-EWA
DNCDTDQ---------------
>KIJ93870.1
------------------------------------------------------------
------MLN--QASLRDISGGEFYNV-GRDAHIYNST-K-------------------S-
-----------SVNRLEHLHKFI-AASAFHDSNER--HPPPRCHPSTRKTIRLKIR-QWI
TEDSST----------------
>KIJ95284.1
------------------------------------------------------------
---MTQLFN--NSKEFVVSGGSWTVI-QGDSITYE-----------------------SR
HAA-YPTNGRAGIQALKMLQKNI-AAGAMHNSKER--HDAPKCHPDTRKAVLGDIT-SWV
SDHSKETL--------------
>KIJ96382.1
------------------------------------------------------------
------MFE--HAKEVTVTGGSITEI-HGDSHTYG-----------------------RP
VTIVNGPRSLTEKQGLQILQKHV-AAGAMHNSKER--YDAPKCHPDTRKAVVKDIT-SWA
SDDSKDTL--------------
>KJA22473.1
------------------------------------------------------------
------MFN--HSANIVINGGTFAIQ-NPGLNPDI--RR-------------------P-
---RRKDSYVSGSSGLDILYAYI-APGAMHDSAER--SNAPACHPDTRTKILADVR-SWI
ADDNRKT---------------
>KIJ95791.1
------------------------------------------------------------
------MFN--NTSDWEIHGGSYYNV-SGDASISL---G-------------------G-
-----------GERGFKLLAKSI-VASVFHNSQEH--FPPPKCHPDTRKRILNDLM-TLI
TWDLSP----------------
>KIJ96564.1
---------------------------------------------------------MPT
TSIQTSLHS--HNDNSYVDNSTHFSQ-VNNRT----------------------------
--------VRKDARGFEILASKA-VVTALYNSSER--GSAAACLPRTRQDVLNRVY-TWA
DSRSDS----------------
>KIJ97679.1
-----------------------------------------------------------M
SASNTNSFN--NHHSTAIDSNNDYSS-TDNRNIINHT-T---IH----------------
DTL-VNRTTVNYAQGLEILRDLV-VMSASFDSKER--KAAAPCLPGTRQVLLDRIY-EWG
DSRDDR----------------
>KIK02240.1
------------------------------------------------------------
----MPHFE--NAQIRDIKGGMFYDI-RGEARVQ--------------------------
------VSTGGGLSAFEILHRHV-AESAFHDSSAR--FPPPRCHPDTRKGVISEIM-AWH
FHGADKDRCGSQSYSGEQAQKK
>KIK04153.1
---------------------------------------M-------------ASTPPFV
SQPQLGLFN--NSRVRDVVDGTYISV-AGDSYINN-FAN-------------------P-
-----------STKRLAHLHSFI-AASAMHDSKER--FPQPKCHPSTRERILQRIL-NWV
ESDSCE----------------
>KIK04147.1
---------------------------------------M-------------SSTTPIV
SQPHPGLLN--NSHFHNLNGGNFYNT-IGDAHIHN-------------------------
------STTISPTNPVASLYRFI-ADSAMHDSKER--FPQPKCHPFTRERILRRIL-NWA
KSDSAE----------------
>KIK04159.1
---------------------------------------M-------------ASTTPMT
SEPQIGLFN--NSHLHNINSGTFNNA-AGDSHIYNSFVN-------------------S-
-----------STNQLAHLYNFI-AVSAMHDSEER--FPQPKCHPSTRERILQRIL-NWV
ESDSGE----------------
>KIK04163.1
---------------------------------------M-------------ASTTPFV
SQPQLGLFN--HSSVRDVVDGTYISA-AGDSHINN-------------------------
------FV-NPSTNPLARLHDFI-AASAMHDSEER--FPQPICYPSTRKKILERIL-NWV
ECDSCE----------------
>KIK04205.1
---------------------------------------M-------------AFTTPIV
SQPQIGLLN--NSHLHNINGGTFNNV-AGDSPIYNSFVN-------------------S-
-----------STNQLAHLYSFI-AASAMHDSNER--FPQPKCHPCTRERILQRIL-NWV
ESDSCE----------------
>KIK04169.1
------------------------------------------------------------
------MFA--SASGFLVQHSTFNEV-HGDLNQGT-------------------------
----------RGLSGLQILDRVV-AAGAMHDSAER--FPPPKCHPRTRLAIVNDIL-GWV
KDPNHRS---------------
>KIK05958.1
------------------------------------------------------------
----MPHFE--NAHIRDIIRGTFVDA-KDDAHVQ--------------------------
------V-----FTTFEILHRNV-AQSAFHDSSAR--FPQPKCHPDTRQVVIKTITVTWL
EAENNDRDLCEGGSVECCRKK-
>KIK05980.1
------------------------------------------------------------
----MPHFE--NARIRDINQGTFVDV-KGDAHVL--------------------------
------MFTGGGLSGFEIIYRNV-AESAFHDSGAR--FPQPKCHPETRKAVMETIM-AWL
KADDDDGDLGEGRSAERRKK--
>KIK06328.1
------------------------------------------------------------
------MLN--NSHNVAISGGHLYNV-HGSAHIS--------------------------
--------HGGGQPGFELLTKAI-AASAFHDSKER--FPPPKCHPNTREAILRNIM-SWI
TDDTSKGSLP------------
>KIK57989.1
------------------------------------------------------------
------MFK--QSHDFIIEGGTFQNI-GGDLNIS--------------------------
------IHEREKYGGLLLLHRQ-TSNSAPYDAEAR--YPPPRVHPGTRTAILDDLK-DWM
NSESERNVA-------------
>KIK54425.1
------------------------------------------------------------
------MFS--KSHDFTIAGGVFHNA-VGDLNISN-------------------------
------VSIEDKQKGLLLLHRH-TSTSAPYDAEAR--FPPPLCHPRTREGVLKDLH-RWI
QSSKRQDKVN------------
>KIK60084.1
------------------------------------------------------------
----LPMFN--DSHDFVIRGGAFHNA-GRDLNIF--------------------------
---------QEGERGLLTLHRY-TSTSALYNAEAR--FPPPLCHPGTRIAVLEDLD-RWM
KSGESHDF--------------
>KIK62567.1
------------------------------------------------------------
------MFN--NSHEFTINGGIFSNV-GRDLNLNV-------------------------
----------VEKKGLSKLYYH-TSTSALYDAGAR--YPPPLCLPGTRKAILHDLN-HWA
NVSHSAAGLDRT----------
>KIK57978.1
------------------------------------------------------------
-SSLLEMFE--GSHDFAITGGTFNNA-GRDVN----------------------------
------IYEQRGERGLATLYHH-TSTSASYDAGAR--YPPPLCHPGTREAVLQDLK-DWA
NGATGADNPP------------
>KIK52688.1
------------------------------------------------------------
------MFN--GSHNFAITGGTFNSA-GGDVN----------------------------
------IFFPEKERGLTTLYHH-TSTSASFDAGAR--YPPPLCHPGTRQVILQDLK-DWG
SKAVGTNNP-------------
>KIK58040.1
------------------------------------------------------------
------MFN--GSHNFAIHGGTFNSA-GGDVH----------------------------
------IYEERGERGLATLYHH-TSTSASYDAGAR--YPPPLCHPGTRQAILQDLG-YWA
NRAAGAHNPP------------
>KIK58058.1
------------------------------------------------------------
-MNTPQMFN--GSQNFTIEGGNFHNI-GRDLNIL--------------------------
------KLKENRERGLYLLYQH-TCTSALFNAEAR--YPPPVCHPGTRESILNDFK-SWI
DSSHSHNH--------------
>KIK59994.1
------------------------------------------------------------
------MLN--GSQDFTINGGTFNSV-GGDMNIR--------------------------
------VFEQRGEQGLATLYSH-TSTSASYDAGAR--YPPPLCHPGTRESILHDLN-QWA
SRSDQPDNP-------------
>KIK59996.1
------------------------------------------------------------
------MFN--GAQDFTISGGNFSNV-GHDLIIH--------------------------
---------EGGQIGLLTLHRR-TSLSASYDAEAR--CPPPLCHPNTRKAALQDLE-HWA
NSTTGVGSA-------------
>KIK59997.1
------------------------------------------------------------
------MFN--GAQDFTISGGNFSNV-GHDLIIH--------------------------
---------EGGQIGLLTLHRH-TSLSASYDAEAR--CPPPLCHPNTRKAVLRDLE-HWA
NSTADVGDA-------------
>KIK60073.1
------------------------------------------------------------
------MFN--RAHDFTIRGGTFNNA-GRDLN----------------------------
------LSI-YEERGLRSLYHY-TSTSASFDAGAR--YPPPLCHPGTRTAILQDLE-RWA
NTPTGPGNP-------------
>KIK60078.1
------------------------------------------------------------
------MFN--RSHNFTISGGNFNNA-GRDLNLN--------------------------
------IYEERGERGLSTLHRY-TTTTASFDAEAR--YPPPLCHPGTRDAILRDLE-SWA
SSTAESDNF-------------
>KIK62626.1
------------------------------------------------------------
---MDGMFN--NSREFAINGGTFNNA-GRDLSLNL-------------------------
-----NVFEEKGERGLSTLYHH-SSTSASYDAGAR--YPPPMCLPGTREAILRDLN-QWA
NSVADLHNAP------------
>KIK61949.1
------------------------------------------------------------
----MTFFP--NAQRFDINNASFIAG-N--QYNFHPI------------------HG---
-------EHVAQDFRLEALHQNA-AAGAAYNAEQR--FPPPNCYPGTRIQVLEILR-NWV
KNSTKIV---------------
>KIK61983.1
------------------------------------------------------------
----MSFFS--NAQGLAIHDGSFTNI-SGDLYN-IH-LR-------------------R-
---GEHEDQDARGKGLEILYQTA-VVGAAHNAEQR--FPPPNCYPGTRTQILGLLR-NWV
NDGTKTA---------------
>KIK53220.1
------------------------------------------------------------
------MFS--NAQEFTINGGSFVAG-NLYNIR----NW-------------------H-
---GKDEDQDSPGKGIEILYQNA-VVGAAYNAELR--CPPPNCHPGTRTRILEILR-NWV
SHDTKTT---------------
>KIK61953.1
------------------------------------------------------------
---MSSILS---RAQGVIKGGTFNSV-AGDQYNFNLR------------------SG---
----EPEVLPPPGKGIEILHQNA-VVGAAYDAEQR--FPPPNCYPGTRTETLEILR-NWV
NDSTKTT---------------
>KIK61960.1
------------------------------------------------------------
----MSFFS--NAQGFSISDGSFTNV-AGDLNYNFH-PR-------------------G-
---GKGEDQDSPGQGIKILSENI-VAGAAHDAEQR--FPPPNCYPGTRIQILEIVR-NWV
NDSTKPA---------------
>KIK61962.1
------------------------------------------------------------
----MSSFS--HAQGFTINGGSFNSV-SGDLNYNFQHPR-------------------R-
---EESEDWNRAGKGLEILYENA-VAGAAHNAEQR--FPPPNCHPGTRTQILEILR-NWV
NDSTKTT---------------
>KIK61993.1
------------------------------------------------------------
----MSSFS--NARGFTINDGSFTNV-AGDQYNFH--VR-------------------G-
---SGPEDLDFPGKGLGMLFKTA-VVSAAHDAEQR--FPPPNCHPGTRIRILEILR-NWV
NDNSTEIA--------------
>KIK61998.1
------------------------------------------------------------
----MSFFP--NAQRFIISDGSFTNV-AGDFNYNIH-LR-------------------R-
---GEGENQDPPGKGLEILYQNA-VAGAAHDAEQR--FPPPNCYPGTRTQILEYLR-NWV
NDRTKS----------------
>KIK69252.1
------------------------------------------------------------
----MSFFS--NAQGFAINDRSFTNV-AYNFH-----LR-------------------H-
---GEGDDQDFPGKGLEILFQNA-VGSAAHDAEQR--FPPPNCYPGTRTQILEILR-NWV
NNSAETA---------------
>KIK66656.1
------------------------------------------------------------
---LLLMFN--NAHEFTVNGGIFSNA-GRDLTLN--------------------------
------IFQEKSEGGLLTLHRY-TSTSASYDAGAR--YPPPLCHPGTREAILNDLE-RWA
NSTEGEENSA------------
>KIK71573.1
---------------------------------------------------------MSR
SSLNPQMFA--GSHSFAIEGGTFNNI-GISV-----------------------------
---------EESEKGLLELFRH-SSSSALFNAEAR--FPPPKCHPGTRESILKDLQ-SWV
HSDPYSPN--------------
>KIK52383.1
---------------------------------------------------------MSL
SSLNPQMFT--GSQNFTIGGGTFNNI-GISF-----------------------------
---------EAGEIGLLELFRH-SSSSAIFNAEAR--FPLPRCHPGTRESILKDLK-SWI
YLDRYGPN--------------
>KIK54111.1
---------------------------------------------------------MSL
SSLNPQMFT--GSHDFTIGGGTFNNI-GISF-----------------------------
---------EAGETGLLELFRH-SSSSALFNAEAQ--FPLPRCHPGTRESILKDLK-SWV
YVDRYGPN--------------
>KIK71540.1
------------------------------------------------------------
MSFSTQMFA--GSHDFTTGGDTFSSI-GISI-----------------------------
---------EESEKGLLELFRH-SSSSALFNAEAR--FPPPKCHPGTRESILEDLE-NWV
HLDPSRSN--------------
>KIK71542.1
---------------------------------------------------------MSL
SSLNPQMFA--GSHDFTIEGGIFNIN-T-SL-----------------------------
---------EKGETGLLELFRH-SSSSALFDAEAR--FPPPKCHPGTRQRILKDLK-GWV
HSDPYSPDSA------------
>KIM34854.1
------------------------------------------------------------
MRHGPQMFT--EARVQSISGGTFIIN-NNA------------------------------
--------LKPHKKGLKILEKRI-ALGAFHNSAER--FDPPKCYPKTRQAILEKIE-AWV
KERPEHRENF------------
>KIM34852.1
------------------------------------M--------SMST----NIIGVEP
TTNVPHMFT--GSKNVTCNGGVFQSA-NHIVNYS--------------------------
----G---QQPFQRGLDILQHHI-APGAFHNSAER--FDPPRCYPNTREAIQAKIE-AWV
KERPENGDRL------------
>KIM46945.1
------------------------------------------------M----SNDGSES
LAPAPNMFS--KSTIKTIKGGTFVAA-EQYLHYN--------------------------
----IQ--AKEHHAALKILRKRV-ALGAFHDAAER--FDPPKCYPHTREAILKKIM-AWV
NQRPEDLSLF------------
>KIM35290.1
------------------------------------------------M----LNSLPRT
FIFDATMLS--GASHNLFTGGTYNVH-NVHV-----------------------------
--------QGTTIGGFERLQQAV-SPGAFHDAGDT--VDPPKCHPNTRTAVINRIM-DWI
LGRLEEGDEA------------
>KIM35817.1
------------------------------------------------------------
------MFS--DAINPIINGGTFNDY-SSNEYTSRV------------------------
-------YGSTTTGGFERLQQAV-APGAFHDSGDI--FDPAKCHPRTRMAVIKKIM-DWI
AGRLEEGDEA------------
>KIM35967.1
------------------------------------------------------------
------MFS--RSINPTVNGGTFQVH-NH-------------------------------
---------WGTIGGFERLQSSV-ATSAFHDSGEV--VDPPKCHPNTRTSVINKIM-DWI
LRRGIDDQRAV-----------
>KIM47225.1
------------------------------------------------------------
------MFS--RASNNLFTGGTFNVH-MHG------------------------------
---------STLGGGFERLQQAV-APSAFHDAGHI--IDPPKCHPNTRIAVINKIM-DWI
LGLREDDRNAV-----------
>KIM35380.1
------------------------------------------------------------
------MF----SGNVLVTGGTFIQS-G--------------------------------
--------VSDKMAAFDLLYNAT-AYSALHNSGER--FDPPRCHPNTRVAVLDRIM-IWA
EGHENGEEA-------------
>KIM35685.1
------------------------------------------------------------
-MFRSSASN--LQDEIHIDRSTFNHV-HGDWNHYQIAGD-------------------V-
-----YTDD--GERGLLALSKAA-SLDALHDASAR--FPPPKCHPETRTEVRSILM-SWI
KDPSPIAY--------------
>KIM35700.1
------------------------------------------------------------
-------MF--HDSQAVITGGSFNIF-HGH------------------------------
-------------RGLNLLQEAT-LPSAFHNSLHR--SDPPKCHKHTREAILDKIM-EWV
RKKIDRDAF-------------
>KIM36067.1
------------------------------------------------------------
------MFS--HSRNVAIFGGNFTQV-TVL------------------------------
---------QHGARGIDLLQDAS-SPSAIHNSEER--FPPPKCHENTRVAIIEQLM-RWI
LGHENRDAL-------------
>KIM36349.1
------------------------------------------------------------
------MFA--NSRNVAITGGSFHLN-VRQSSLD---------L---------G----AI
TTGAGEGSDTGAYPGLNILHRHV-AAGALHDSANR--SNPPKCHPDTRMAVLDDII-GWV
RLEDRETD--------------
>KIM36992.1
-------------------------------------MNE-------------EGSNSTT
IATPLSLLT--NATNTSITGGNIVAV-SMGDVAVL-------------------------
------QQPMPTQRGLDLLYNNI-ALGALHNSAER--YDPPKCLPQTREEILSDIM-GWV
KMHPNNKEF-------------
>KIM37001.1
---------------------------------------------MHKL----GSDPTNL
STSGMSLFA--NARNTSISGGSFVTV-SMGGVNVQQH-----------------------
--------PTTLQRGLDLLNEHI-ASGAIHDSAER--YDPPKCLPRTREAILRKIM-DWV
ERCPENKGL-------------
>KIM37004.1
---------------------------------------------MNMG----SSDTTNI
ATSEVSWWA--NATNTLINGGTFLSV-SVGDVNLQRSLI--IQR---------G----MS
VLPIDCGRCYISGLGLDLLNQNI-ASGAIYDSAER--YDPPKCLPRTREAILCKIM-DWV
ERRPENKEL-------------
>KIM37206.1
------------------------------------------------------------
----MPMFK--SSSNLLITGGTFIDK-SSN------------------------------
-----------GLSAIHYLYREI-TSSAIHDSEER--YDPPKCHPKTRTAIIGNIL-G--
----------------------
>KIM37588.1
------------------------------------------------------------
-----MSSM--FASNALITGGTVTQV-HGDA-----------------------------
-------HYHGFREGANILYRET-ATNAFHNSYER--FDPPKCHPNTRMAILEKIM-KWI
QWEEDLDAF-------------
>KJA14786.1
------------------------------------------------------------
------MLH--NTHNARFYGGEFTNV-GRDLQTTVNNY---------------Y----TP
LQESSNNPAVLKEKALEKLFEHI-APGAFHNSGER--HDPPRCHENTRMAILRKVM-TWA
RDPENL----------------
>KIM37634.1
------------------------------------------------------------
------MFS--NAHNLVITGGNFNHF-A--------------------------------
--------SPEEVADLNFFQDYV-ALGALHNSGER--FDPPKCHPNTRVSILQKIM-EWI
KSSEKIDEL-------------
>KDR68083.1
------------------------------------------------------------
-----MPPM--FSSNTLITGGTFVHN-HDNR-----------------------------
-------HVHTSKGNLDRLAEAA-SSAAFHNSGER--RDPPKCHPNTRVAILEKLK-DWI
FSLDPESRNAL-----------
>KDR76633.1
------------------------------------------------------------
-------MF--SSHPLLITGGNFTQI-NDVR-----------------------------
-------PI--HTTSLDRLLKSV-SPAAFHNSGER--RDPPKCHPNTRVAILKKLK-EWI
LGLDPMTRSAL-----------
>PPQ89222.1
------------------------------------------------------------
-----------MFSSAIVTGGTFIQH-VHGG-----------------------------
-------ELQQTKTSLELLQEAA-SANAFHNSGER--RDPPKCHHDTRVAILEKIM-LWI
LSCNPLIDKL------------
>KIM39462.1
------------------------------------------------------------
----MSALL--SGQDITIQGGVFNNV-HGDYHLHQ-------------------------
---------SRRSEGFDILRRSI-AAGAFHDSQDR--SNPPKCFPGTREAALSRVM-AWV
VDEQNTH---------------
>KIM40824.1
------------------------------------------------------------
------MFN--SASNFSITGGTFSVF-TDNSGH---------------------------
--------YHGIRERSDILYREI-ATAAFHNSKER--FDPPKCHPETRLAVLSEIM-KWI
KWEGDLHSF-------------
>PPQ68685.1
------------------------------------------------------------
------MFS--NITSALITGGTYNQV-IGP------------------------------
-----------------AEGRHI-AAGALHDSAER--FNPPRCLPGTRRALLSEIM-DWV
TSPNRTEY--------------
>KIM41271.1
------------------------------------------------------------
------MFN--GAINTTIYGGTFTVA-S--------------------------------
------------NFENDLLEKYV-VPGAFHDSAER--YDPPKCHPHTREAVLKRIM-LWV
DDAANEA---------------
>KIM41356.1
------------------------------------------------------------
------MLS--TTKNLTVKDGSFMSV-GNVHSVAS-------------------------
--------ERQLSPELELLGNHV-ISSALYDSVER--HDPPKCHPHTREVVLKRIR-EWV
DDPANLG---------------
>KIM43453.1
------------------------------------------------------------
------MFN--NANGLVVTGGTFTHF-A--------------------------------
--------HNENQEGLKLLQKNI-ASGAFHNSAER--FDPPKCYPNTRVAILEKIM-DWV
EDPDK-----------------
>KDR69450.1
------------------------------------------------------------
--MSISMFN--NARDFSIVGGNITNI-TTQK-----------------------------
-----------SRDGIDLLREAI-APGAFHNSSER--YDPPKCHPNTRVAVIQAII-DWI
EDGQKTTF--------------
>KDR70136.1
------------------------------------------------------------
------MFR--DARNMVITGGTFTSQ-IM-------------------------------
-------SSNDGREGLVSLQKNI-ASGAFHNSAER--YDPPKCHQQTREAVLKSIM-DWV
KDAAKLCL--------------
>KDR77622.1
------------------------------------------------------------
------MLD--NSKNIVINGGSFTSS-ISPR-----------------------------
------------VKGIDLLREHI-TPGAFHNSAER--YDPPKCHPRTRLAVVESIM-AWV
EDIQRTSF--------------
>KIM39470.1
------------------------------------------------------------
----MAMFA--ESRNALILGGNFAAV-EKGDVHF--------------------------
-----HMGTIPGQRGWDLLQKNI-APGVFHDAAER--PDPPRCHPRTRQSILKKIM-TWI
KDLDTQQL--------------
>KIM43685.1
------------------------------------------------------------
----MSMFS--EAAHTTITGGTFNAT-TVYT-----------------------------
--------LDDARKGIELLGLKV-AVGAAHNSAER--YDPPQCRAHTRVAVLTKIM-DWI
EGRHNRRL--------------
>KIM44060.1
------------------------------------------------------------
------MFQ--YANNIKIRGGSFTVL-N--------------------------------
--------EQNGMTGLQMLHRWV-SDGAAHDSAQH----APKCHPDTRKTIIGEIM-SWI
EDPARTS---------------
>KIM44198.1
------------------------------------------------------------
----MSMFN--RSNRPSIYGGTFNAY-TS-TVTG--------------------------
------------PTAFERLMRAV-SSNAFYDSDDR--PDPPKCHENTRVAVINRIM-DWA
TGKIDKDAF-------------
>KIM34767.1
--------------------------------MYLVS-----------V----SFTFVIH
LVAEMSMLS--GSYRPSIHGGTFNVF-AANQITT--------------------------
------------PTGFERLVQAV-SPNAFYNSDDR--PDPPKCHENTRVAVINKII-DWA
TGRIEKDAF-------------
>KIM46550.1
------------------------------------------------------------
------MFS--GAQNTLISGGNFISH-PSP------------------------------
--------VGEASEGLKLLQEKT-AHGAFHDSDER--FLAPRCYPHTRDDVLKTIT-DWI
DDSGKKE---------------
>KIM46631.1
------------------------------------------------------------
------MFG--GSQHVTITGGNFTEV-QGDANHYHIKGN-------------------Y-
-----HNHN--TEVGLHILSQAT-SLGAIHDSSER--FPPPKCHPDTRHEVIRIVM-RWI
EDDDPDS---------------
>KDR84612.1
------------------------------------------------------MSLSRN
HLERGGLFG--GVRDVVITGGTFIET-HGVPNS---------------------------
----------VQESGLFMLNQAI-SHGAVHDSAER--YPPGKCHPGTREEVLRLIL-EWI
NDPAPEAD--------------
>KIM46666.1
------------------------------------------------------------
MDEASNSQD--NGRPLNIFGGNFTDV-KGDVHHYHIRGN-------------------F-
-----VKHEPELGRGIDKLSQVV-SLSAIHDSSER--YPPPRCHPETRTLVRSVII-CWI
EDPNPTSF--------------
>KIM46625.1
----------------------------------------------------------MG
DNAMDDIQD--HIRSLNVFGGNFTDV-KGDHYHIRGNFL---------------------
------NREPESGRGIDKLSQVV-SLSAIHDSSER--CPPPRCHPETQTRVRTIIF-WWI
EDPNPTCC--------------
>KIM46821.1
------------------------------------------------------------
----------MFASHTLISGGTFTNN-RNDHVHYHG------------------------
-----------FRESAGILHRAT-ATTAFHNSGER--FDPTKCPP----AVLTKLM-KWI
KREENLDAF-------------
>KIM37600.1
------------------------------------------------------------
-----MSSM--FASNTLINGGTFIQV-NSND-----------------------------
------VQYHGFREGSDILHRAT-AASAFHTSKER--FDPPTCHPNTRLAVLNKVM-RWI
KWEDDLDAF-------------
>KJA14772.1
------------------------------------------------------------
------MFR--NTHGNIINDSTLIQV-NGDYHY---------------------------
---NYVSPEVRKQEALQRLFEHI-ALGAFHNSGDR--RDPPKCHPHTREAVKRDIM-KWA
QDPSNL----------------
>KJA14778.1
----------------------------------------------------------MA
APTRNEMLR--NAHGNNIRDSTLMQV-NGDYHHNQYN---------------------QN
HYNNFVSPEVRKQEALRRLFEHI-APGAFHDSAER--RDPPKCHPHTREAVIRDIL-AWA
RKPANL----------------
>KJA18123.1
----------------------------------------------------------MA
APTRNEMLH--NAHGNIIHDSTFIQV-GRDCHNY-------------------------N
NYNNYVSPEVRKQEALKRLFEHI-APGAFHDSADR--RDPPKCHPHTREAVQRDIM-KWA
QDPSNL----------------
>KJA14781.1
------------------------------------------------------------
------MFH--NMHSAQFYGGQYTNV-GRDLKTINH-Y---------------H----TT
LQETPSDPAVLKREAIKKLFEHI-APGAFHNSGER--YDSPRCHPDTRKAILSKIM-DWA
RGPHNL----------------
>KJA15419.1
--------------------------------------------------------MSLI
DTVRQSFFD--CANNVTILGGSFIAN-GRQ-G----------------------------
--------TGKDKSGFELLLEHV-ATSAFHNSKQR--LDPPRCHEHTREAVLQELF-GWI
VGKVPRTTWMA-----------
>KJA20931.1
--------------------------------------------MGKKR----RGRGPRA
QQHPGGFFE--QANNTVINGGTFTSV-NSSV-----------------------------
---------HTQRNGFDILQEHV-AATAFHNSKQR--LDPPHCQENTRRAVLEHLF-GWI
VGNVPRSTW-------------
>KJA16563.1
------------------------------------------------------------
------MLS--H-SSVVITGGTFTQF-GSS------------------------------
------------QNALGRLMGAS-APNALHDSSAR--FDPPKCHPNTRLAVLECIM-EWI
FGSDDREAL-------------
>KJA16550.1
------------------------------------------------------------
------MLS--H-SSVVITGGTFTQF-GSS------------------------------
------------QNALDRLMGAS-APNALHDSSAR--FDPPKCHPNTRLAVLECIM-EWI
FGSDDREAL-------------
>KJA16845.1
----------------------------------------------------------MQ
QTGGISQTA-PPSSNFFIQGGRLVQD-------------------------------GQ-
VLD-AHNCYDT-DDGFTHLLAHV-APTAY-TFQQE--GDAPKCYPNTRNAVLNAMI-HWV
TAATTGLQ-W------------
>KJA16852.1
-------------------------MLQI---NWHQPSAPTSSSTFTTTTPVSYSRAHMQ
QAGGIFQQG-P-RSRFLDPGEEYVQH-------------------------------SY-
GGK-IHTCYDADPDGFRHLHAHV-APAAY-ASQQE--GDAPKCHPNTRTAVLTAII-HWM
TVATMGLQ-W------------
>KJA17615.1
--------------------------------------------------------MIRS
SKSFGAFFH--GANGVKIDGGTFNEV-HGNFTHFEDHRT-------------------I-
-----VNNQ--AELGWNALSNAI-ASGAIHNADER--SSAPKCHPDTRTEILDMVK-TWI
KDPNSQSG--------------
>KJA17957.1
------------------------------------------------------------
-MQKSGGFL---GKKNFISGGQFIQH-NISNH----------------------------
--------YYISKGGLENLMSRV-ATSAFHNSSQR--VDPPRCHEHTRKAVLDEIF-NWI
ITETSRTS--------------
>KJA19303.1
------------------------------------------------------------
----MSILS--YSKDVTINGGIFTAV-TTS------------------------------
----------PTQMGIDILVKAS-NPNAMHNSSAR--YDPPKCHPGTREAILEHIM-QWI
FGSDDRDAL-------------
>KJA19264.1
------------------------------------------------------------
----MSYFN--NARHITINDSTFGGS-A--------------------------------
------------RTGIDKLEKAA-NSNAMHNSSTR--YDPPKCHPGTREAILEHIM-QWI
FGSDDRPAL-------------
>KJA19292.1
------------------------------------------------------------
----MSFFN--NARDVVINGGSFNAF-V--------------------------------
------------QSGMDRLVKAA-NPNAMHDSSAR--YDPPKCHPGTREAILEHIM-GWV
FGSDDKDAL-------------
>KJA19322.1
------------------------------------------------M----TGTNVWN
SHEKGRLFP--NATNTLIQGGHFTVV-NGSD-----------------------------
----------AQAGAFERLQRHV-STSAFHNSAQR--VDPPRCHKNTRQALMQEIF-NWI
VGDVMRTAW-------------
>KJA20301.1
-----------------------------------------------------------M
TTIPFS--S-S-TSQMQHTGGVFQVG-------------------------------PSS
NQP-VHNCYDADKDGFKHLQAHV-APTAY-ASQQG--GDAPKCHPNTRTVILKAMM-DWV
LVATMGLQ-W------------
>KJA20322.1
----------------------------------------------------------MR
QDRGVIQAG-N-GSSLLIQGGQFIQH-------------------------------NYP
P-------THNADDVFNRLKPYV-APTAY-ATQQE--GDAPKCHPRTREAVLNAIM-TWM
TIAITGIQ--------------
>KJA20933.1
-----------------------------------METLP-------------ESPQHHK
HVHNFGFFH--NADHTTVFGGNFTTV-TNITNIHE-------------------------
-----------RDNGFSILQSNV-ATAAFHSSKQR--LDPPRCHAHTREAVLAELL-EWI
EAPHNIRTAW------------
>KJA20938.1
------------------------------------MPA------VQSA----EAVHRLE
LSPAVEFFS--NADHPVINGGSFTVV-NNLP-----------------------------
----------TRKDGFQILQEHV-APSAFHNSKQR--VDPPRCHPRTREAVLDELF-DWI
VGAVPRQAW-------------
>KJA20654.1
-------------------------------------------------------MHNSH
SASSLGFFE--NAHHFNISGSQFTNY-VHN-Q----------------------------
--------QAAVKDGFQILQEHV-APAAFHNSKER--FNPPRCHERTREVILEELF-DWI
VGNVSQDKWMA-----------
>KJA20657.1
-------------------------------------------------------MPNSQ
AGPSSGFFA--HADRTAINGGIFTIN-N---G----------------------------
--------LKAEKSGFQILQEHV-APAAFHNSKER--FNPPRCHERTREAVLEELF-DWI
VGNISPDKW-------------
>KJA20932.1
-----------------------------------MLEEQ-------------CPDIIQH
QHHGGEFFS--DANHTTINGSNFINV-SSV---RA-------------------------
-----------ERNGFDRLLDHV-ATTAFHNSKQR--VDPPRCHECTREAVLEELF-AWI
VQNIKRDTW-------------
>KJA20941.1
------------------------------------MPV------FS-K----PAHQPEL
NRHGVEFFS--HANHTVVNGGSFMSV-NYST-----------------------------
----------TQNSGFEILQEHV-SPAAFHNSKQR--VDPPRCHANTREAVLDELL-DWI
VGNVQREA--------------
>KJA20944.1
------------------------------------MPE---------L----SQPARPE
LYQHTDYFR--NARNFVVHSSTFTSV-SETK-----------------------------
----------PHKDGFQILQDHV-APAAFHNSKQR--VDPPRCHPRTREAVLEELF-DWI
VGSMPRKAW-------------
>KJA20948.1
------------------------------------MPT------LS-K----PVNPPAH
LQQTAEFFS--HAEHSMIYGNSFNVH-QST-T----------------------------
--------QYAEKNGFQILQENV-ATAAFHNSKER--FNPPRCHEHTREAVLDEIF-EWI
IGNVPRETW-------------
>KJA20951.1
------------------------------------MPV------FS-Q----PTRQPDV
SQHAGEFFT--NARHTMITGGNFTNI-NHSI-----------------------------
----------TQKNGFQILQEHV-ATAAFHNSKER--FDPPRCHEHTREAVLDEIF-DWI
VGTVPRETW-------------
>KJA20958.1
-------------------------MAQLTSYAWLPYKPDSI-QNSIPT----SMASSAP
SQHTVEFFR--NAAHTVIHGANFMSI-ANSA-----------------------------
----------TRKDGFQLLQEHV-APAAFHNSWQR--ADPPRCHAHTREAVLEELF-DWI
VGHIPREAWMA-----------
>KJA20969.1
------------------------------------MPS------FS-K----PLPELPT
RKHTAEFFS--NAVHPVINGGSFINT-NNSPT----------------------------
---------PSQKDGFQILQEHV-ATAAFHNSWQR--ADPPRCHAHTREAVLEELF-DWI
VGNVPREAW-------------
>KJA20970.1
------------------------------------MPT------FS-R----PARQPHL
SQYTSEFFS--NAHRPVINGGIFTSV-NNSTT----------------------------
--------QLAQKDGFQILQEHV-APAAFHNSKQR--VDPPRCYAHTREAVLEELF-DWI
VGNVPREAW-------------
>KJA20974.1
--------------------------------------------MADQL----RPAMVQQ
QQYSGGLFG--NADHTVIYGGSFTSV-GSA------------------------------
---------KTEKSGFQILQEHV-AAPAFHNSKQR--LDPPRCHENTRQAVLQELF-EWI
VGNAIRTA--------------
>KJA22366.1
------------------------------------MPV------FS-R----PARRAEP
AHPIVEFFS--NADHPVIYGGSFTNV-SNST-----------------------------
---------TARKDGFQILQDHV-STAAFHNSKQR--VDPPRCHAHTREAVLEELF-DWI
VGNVPREAW-------------
>KJA22368.1
------------------------------------MPV------FS-R--------PTH
RKDTVEFFS--NADHPVIYGGHFTSV-SNST-----------------------------
----------TQKDGFQILQEHV-STAAFHNSKQR--VDPPRCHAHTREAVLEELF-NWV
VGDVPREAW-------------
>KDR70074.1
------------------------------------MTSN-------------QRIHREF
VPTDAPMFQ-AFNAPIMITGGTFNNM-TTIHP-VT-------------------------
---------NYPKVIQEAFKEHI-APNATHDTNDV--VDPPRCHPKTREAILQKLR-DWL
INPDNTAL--------------
>KJA20957.1
--------------------------------------------MSGRR----PPEPSRH
QNQSGGLFG--NADNTVIYGGNFTSI-GGT------------------------------
----------KDKSGFQILQEHV-AAAAFHNSKHR--FNPPRCHKNTREAVLDEIF-EWI
VGDKPREAW-------------
>KJA21296.1
------------------------------------------------------------
----MSMIG--QSNLVIINDGTFTQH-VASSE-SL-------------------------
-----------PQAAFEKLTKAV-ALGAFHNSGER--FDPPKCHPRTRIAITERIM-NWI
LGKESTNDF-------------
>KJA16495.1
------------------------------------------------------------
------MLD--NLNSVTINGGVFTQH-NSTMASSL-------------------------
-----------SVEAFARLQQAV-VPGAFHNSGER--FDPPKCHPRTRLAVTERIR-NWI
LGKESTNSF-------------
>KJA21271.1
------------------------------------------------------------
----MSIFG--NKGALLVTGGTFTQH-VGPSY--T-------------------------
-----------TRTAFERLESEV-AHGAFHNSGER--FDPPKCHPRTRLAVTERIM-N--
----------------------
>KJA21320.1
------------------------------------------------------------
----MSMIN--NTQSLAIHGGVFTQH-NSLA-----------------------------
-------VQSLSQSAFERLQKEV-APGAFHNSGER--FDPPKCHPRTRVAVIERIM-NWV
LWKERTNSL-------------
>KJA22785.1
---------------------------------MNSRL---------------LSNPSSS
LQQSGGVFQASRGGTVRIHGGQFVQH-NQA-QGSHN------------------------
--------CHDADDGLKHLQAHV-ATTAFD-SGQH--VDAPKCHPNTRQAVLDEIM-KWI
VLAVARVQW-------------
>KJA22808.1
---------------------------------MDTQLLR-------------TSTGRSI
LQQSGGVFQAGHGSTVQINGGQFVQH-NQT-QVPHN------------------------
--------CHEADDGLKHLQAHV-ATTAFD-SGQH--VDAPKCHPNTRQAVLDEIM-NWI
ILAVARVQW-------------
>KJA29450.1
-----------------------------------MADGQ-----AFFT----GSPLQLE
PEQNGSFFS--HASHAVIEGGEFTIN-NQIHCVQA-------------------------
---GYEHSAHLTSPALNTLMDHV-ATSAFHNSAGR--FDPPRCHENTRKAVLEEIF-HWI
TQDAAREAW-------------
>KJA29452.1
------------------------------------MTDE-----ALLT----NSPQQLN
PRHSGGIFS--HASHTVIQGGEFTIH-NDIRFVEAG------------------------
--AGPGRSKRVKDPALEALTEHV-AASAFHNSGHR--IDPPRCHENTRQAVLDEIF-TWI
MQDAARIAC-------------
>KJA29529.1
---------------------------------MPP-RNP-------------RLVPGAT
APHWTNMFQT--GGGMIISGGNFVQQ-NQTSQVVHQ------------------------
--------CHEADDGFKHLQAHV-APNAYA-TQQM--CDAPKCHPNTRTAVLNDIW-SWI
VLFST-----------------
>KJA29544.1
---------------------------------MPSSSVY-------------PPLVAND
SPPQANMFQP--GGGMVISGGTFIQQ-NQTSQALHH------------------------
--------CHEADDGFKHLQAHV-APTAYA-TQQA--GDAPKCHPNTRTAVLDDTW-NWI
ILLTTRIHW-------------
>KJA29536.1
---------------------------------------------MRRNAKATSDHDQLQ
AAAGPSQPG-YRSV-HAQASQTQWPT-PHICV----------------------------
---------NMADDGSRHLQPHV-STTAF-DSDDK--EDAPKCHSNTRQAVLDVII-NWI
TIQTAIRTQW------------
>KJA29541.1
---------------------------------------------MPRKNKPASDRGRLQ
S-TAASQAG-RRSSGDATRGRLG-PV-P-----------------------------TF-
QGS-MGHICADADDGFKHLQAHV-ATTAF-DSNDS--VDAPKCHPHTRQAVLDDIM-RCI
EKRIKD----------------
>KJA29546.1
---------------------------------------------MRRKANAAFDHDQLQ
T-TAPWQTG-QRSRGDVLSSQGQWPT-AHVCADAEGLQQ---LV------------SHFG
DEW-LIAATIPYADGFKHLQAHV-ATRAF-DSDDN--VDAPKCHPNTRQAVLAAIM-DWI
TIQTAIRIYW------------
>KTB28083.1
------------------------------------------------------------
---MAGAFH--SARDFDISGGTFNVI-HGVQNNHFS------------------------
----A------PDDVLRFLAGRA-SGNAAYNAGQR--FPPPKCHPGTRVKVLEALS-KWI
EDDSKST---------------
>ESK86205.1
------------------------------------------------------------
---MAGAFH--SARDFDISGGTFNVI-HGVQNNHFS------------------------
----A------PDDVLRFLAGRA-SGNAAYNAGQR--FPPPKCHPGTRVKVLEALS-KWI
EDDSKST---------------
>ESK86209.1
------------------------------------------------------------
----MSVFE--GASAFDISGGTFNAV-HGIQNNHYG------------------------
----SFHLDPSDGIILRDLAAHA-AGNAAYNAGHR--FPPPKCHSGTRVKIFETLT-QWI
EDDSKTT---------------
>ESK86868.1
------------------------------------------------------------
----MAFNA--STGSVTVHGGARNMV-HGDQHNVNT------------------------
----TNYFGTSDDAILQDLAGHA-AGNACYDAGQR--FPPPKCHPGTRVEILETLA-HWI
EDELRSC---------------
>ESK86870.1
------------------------------------------------------------
----MAFNA--STGSVTVHGGARNMV-HGDQHNVNT------------------------
----TNYFGTSDDAILQDLAGHA-AGNACYNAGQR--FPPPKCHPGTRVKVLEALI-QWI
KDDSKSC---------------
>KTB28087.1
------------------------------------------------------------
----MSVFE--GASAFDISGGTFNAV-HGIQNNHYG------------------------
----SFHLDPSDGIILRDLAAHA-AGNAAYNAGHR--FPPPKCHSGTRVKIFETLT-QWI
EDDSKTT---------------
>KTB44119.1
------------------------------------------------------------
----MAFNA--STGSVTVHGGARNMV-HGDQHNVNT------------------------
----TNYFGTSDDAILQDLAGHA-AGNACYNAGQR--FPPPKCHPGTRVKVLEALI-QWI
KDDSKSC---------------
>KTB30712.1
------------------------------------------------------------
-----MSLN--GSSGISIHGGVHNVV-YGNQHNVNT------------------------
----INYFG------TSDLTGHA-AGNADYNARQR--FPPPRCHPGTRVKVLE-------
----------------------
>KTB31355.1
------------------------------------------------------------
----MNTIT--SANEVHFSGGQFSNIVNGPQITTNTA------------------NTAN-
---TTNYFLDSSESILEFLAGKA-AINALHDSEQR--FPPPNCLPGTRAKMLEKLG-RWI
EDRRSAT---------------
>ESK83251.1
------------------------------------------------------------
----MNTIT--SANEVHFSGGQFSNIVNGPQITTNTA------------------NTAN-
---TTNYFLDSSESILEFLAGKA-AINALHDSEQR--FPPPNCLPGTRAKMLEKLG-RWI
EDRRSAT---------------
>KTB31547.1
------------------------------------------------------------
------MLN--NAHGFSIYDGTFNNV-EGGQVNIN-------------------------
-------M-TRDRTAREILLGFIKDIGAAHDSAER--YPHPRCHPETRQEIKDHIL-QWC
RDPSSDV---------------
>KTB32491.1
------------------------------------------------------------
------MFE--QARDFSVHGGHFNVA-GRDINNN-FNS----------------------
-----------VDDPIRLLYNTIKDVGAGHDSEAR--YPLPNCHPGTREKVLHEIR-DWI
YSPNPQD---------------
>ESK90535.1
------------------------------------------------------------
------MFE--QARDFSVHGGHFNVA-GRDINNN-FNS----------------------
-----------VDDPIRLLYNTIKDVGAGHDSEAR--YPPPNCHPGTREKVKREIR-SWI
YRLNPQD---------------
>KTB32594.1
------------------------------------------------------------
------MFQ--NASGFSIGYGVFNNV-GRDQIVYELRD----------------------
-----------SESPLGLLSEVIKGVGAAHDSAAR--SPPPKCHPETRLEILAEIQ-GWI
LNPSTDESP-------------
>ESK93501.1
------------------------------------------------------------
------MFQ--NASGFSIGYGVFNNV-GRDQIVYELRD----------------------
-----------SESPLGLLSEVIKGVGAAHDSAAR--SPPPKCHPETRLEILAEIQ-GWI
LNPSTDESP-------------
>KTB37398.1
------------------------------------------------------------
-----MDFA--GSEH--NQRNAHNMV-YRDQINTVYR--------------------SA-
---TPSFNDSIAEKTLQSLAEKA-AAHASYDSAQR--FPPPNCHPDTRTEMLGTLS-EWI
DSHTPPI---------------
>ESK90274.1
------------------------------------------------------------
-----MDFA--GSEH--NQRNAHNMV-YRDQINTVYR--------------------SA-
---TPSFNDSIAEKTLQSLAEKA-AAHASYDSAQR--FPPPNCHPDTRTEMLGTLS-EWI
DSHTPPI---------------
>KTB40511.1
------------------------------------------------------------
------MFA--NARSFQINDGQFNVA-GRDIIQT--WY----------------------
-----------SVDPLQALWYAIKDVGATHNSEIR--QPPPKCHPDTRQEVLVVLH-DWI
YSPWHSE---------------
>ESK90531.1
------------------------------------------------------------
------MFA--NARSFQINDGQFNVA-GRDIIQT--WY----------------------
-----------SVDPLQALWYAIKDVGATHNSEIR--QPPPKCHPDTRQEVLVVLH-DWI
YSPWHSE---------------
>KTB40812.1
------------------------------------------------------------
------MFT--NSRNFQLSGRDFNHV-HGDQITHY-------------------------
---------HVHSDPILALWKIIEDVDAGHKAEGR--QPHPRCHPDTRKEILHRLR-KWA
YGTNTSQ---------------
>KTB43259.1
------------------------------------------------------------
------MFQ--DARGFHISGGQFNAA-I---NH---IY----------------------
-----------SADPLHPLWLVIKDVGANHNSGTR--YPPPRCHPDTRQDVIHVLH-EWI
HCPFPGQ---------------
>EEB94713.1
------------------------------------------------------------
----MSMFP--GAQGFHISGGQFNVA-GRDIN-----N----------------------
-----------EADPLLLLWLAIGDVGASHNSGIR--YPPPRCHPGTRQQIMGILH-KWI
YGPFPGE---------------
>ESK94148.1
------------------------------------------------------------
----MSMFQ--GAHGVHVSGGQLIAI-GRDVNH---NY----------------------
-----------LTDPLHDLWQAIKDVGASHNSEIR--YPPPRCHPETRQDVIRVLH-EWI
HCPFPGQ---------------
>ESK94211.1
------------------------------------------------------------
----MSMFQ--DARGFHISGGQFNAA-I---NH---IY----------------------
-----------SADPLHPLWLVIKDVGANHNSGTR--YPPPRCHPDTRQDVIHVLH-EWI
HCPFPGQ---------------
>KTB38251.1
------------------------------------------------------------
------MFQ--GAHGVHVSGGQLIAI-GRDVNH---NY----------------------
-----------LTDPLHDLWQAIKDVGASHNSEIR--YPPPRCHPETRQDVIRVLH-EWI
HCPFPGQ---------------
>KTB44102.1
------------------------------------------------------------
-----MSIS--NSNGITVDGGIHNFV-FGDQKTTNYI-----------------------
-------KESSDNEFFMLLAGKA-ARNALYDSEQR--YPLPSCHPGTRAPVLDKLS-RWI
EGEDGTRNT-------------
>ESK81538.1
------------------------------------------------------------
-----MSIS--NSNGITVDGGIHNFV-FGDQKTTNYI-----------------------
-------KESSDNEFFMLLAGKA-ARNALYDSEQR--YPLPSCHPGTRAPVLDKLS-RWI
EGEDGTRNT-------------
>KTB44662.1
------------------------------------------------------------
-----MSFT--GCSGFVINGRVVNRV-EGDQITT------------------------I-
---YNGVAGTHPGYGLRILAQNI-ALNALHDAEQG--HLPPKCHPGTRVRILELMS-DWI
VDDSKAK---------------
>ESK96780.1
------------------------------------------------------------
-----MSFT--GCSGFVINGRVVNRV-EGDQITT------------------------I-
---YNGVAGTHPGYGLRILAQNI-ALNALHDAEQG--HLPPKCHPGTRVRILELMS-DWI
VDDSKAK---------------
>KTB44665.1
------------------------------------------------------------
-----MSFE--SCSRFTINGNVVNRV-EGDQITTTT----------------------I-
---YNGTVGTSTGYGLQILAHNV-ASNALHDAEQG--HPPPKCHPGTRVRILEFMS-NWI
MDGSKAK---------------
>KTB44737.1
------------------------------------------------------------
------MIH--NAQGFHISGGQFNSD-KAGDQY----Q----------------------
-----------SADPILALWRAIEDVGASHDSATR--YPAPKCHPNTCQEVQNVIY-DWI
HSPSPEN---------------
>ESK89609.1
------------------------------------------------------------
------MIH--NAQGFHISGGQFNSD-KAGDQY----Q----------------------
-----------SADPILALWRAIEDVGASHDSATR--YPAPKCHPNTCQEVQNVIY-DWI
HSPSPEN---------------
>ESK86793.1
------------------------------------------------------------
------MFN--NVHRFSIHSSNLNHV-RRDQINFN-------------------------
-------M-VQDHAALDILSEAIADVGATHNSAER--YPPPRCHSETQQEIKADIL-QWC
CSPSGNA---------------
>KTB44989.1
------------------------------------------------------------
------MFN--RSRGATIWGDAHNNV-GRDQSHCNNAYEVHGNV------IHNVYSGGI-
---SPNLDD---PNTLRLLAEKA-APNACYDSEQR--FPPPNCHPGTRAEILAKLS-QWI
EGERRSS---------------
>ESK93417.1
------------------------------------------------------------
------MFN--RSRGATIWGDAHNNV-GRDQSHCNNAYEVHGNV------IHNVYSGGI-
---SPNLDDPISKDTLRLLAEKA-APNACYDSEQR--FPPPNCHPGTRAEILAKLS-QWI
EGERRSS---------------
>KTB45134.1
------------------------------------------------------------
-----MSFS--GSSNFIVLGGAYNVV-HGDQINDSR----------------------I-
---ITNYTGRT-DESFHKLAEQV-AVNALHSSEQR--SPPPNCHPGTRARILDELS-RWI
EHGPKST---------------
>ESK82421.1
------------------------------------------------------------
-----MSFS--GSSNFIVLGGAYNVV-HGDQINDSR----------------------I-
---ITNYTGRT-DESFHKLAEQV-AVNALHSSEQR--SPPPNCHPGTRARILDELS-RWI
EHGPKST---------------
>KTB45285.1
------------------------------------------------------------
------MFS--DAQGLNISGGQFNNV-GRDQINNTTTH----------------------
-----YHLTDRKPATFHDLYEEVKDVGASYDSETR--YPQPQCHPDTRQDVLKLLL-DWI
HSTSPSD---------------
>ESK85509.1
------------------------------------------------------------
------MFS--DAQGLNISGGQFNNV-GRDQINNTTTH----------------------
-----YHLTDRKPATFHDLYEEVKDVGASYDSETR--YPQPQCHPDTRQDVLKLLL-DWI
HSTSPSD---------------
>KTB45912.1
------------------------------------------------------------
------MFQ--NSSGFHIDGGQFYNI-HGDHNEI--------------------------
----------TNVYMHDLLRNAS-VLHAAHNSGER-VKNAPRCMSGTREDVISTIM-TWI
HNKFVPPSNQ------------
>ESK89203.1
------------------------------------------------------------
------MFQ--NSSGFHIDGGQFYNI-HGDHNEI--------------------------
----------TNVYMHDLLRNAS-VLHAAHNSGER-VKNAPRCMSGTREDVISTIM-TWI
HNKFVPPSNQ------------
>KTB46466.1
------------------------------------------------------------
------MFS--RSSKFVIEGGEFYNV-DGDYHET--------------------------
---------TNVYYAYDILRSIS-VPNAAYYAGERRVAGAPRCTPGTRTSVIDIVM-SWA
TNPFTRE---------------
>ESK88210.1
------------------------------------------------------------
------MFS--RSSKFVIEGGEFYNV-DGDYHET--------------------------
---------TNVYYAYDILRSIS-MPNAAYYAGERRVAGAPRCTPGTRTSVIDIVM-SWA
TNPFTRE---------------
>KTB46939.1
------------------------------------------------------------
------MFD--KAYQFSVNDGMFNNV-ETGAINVN-------------------------
-------T-AHGRTAIEILSEFTKGVGAAHYSASR--HPPPRCYSETRQEIKDDIL-QWC
RNPSSNA---------------
>ESK85846.1
------------------------------------------------------------
------MFD--KAYQFSVNDGMFNNV-ETGAINVN-------------------------
-------T-AHGRTAIEILSEFTKGVGAAHYSASR--HPPPRCYSETRQEIKDDIL-QWC
RNPSSNA---------------
>KXN80736.1
------------------------------------------------------------
----MSILS--SAQNFVINGGDFGIQ-VHNSNP---------------------------
-------------GGMEILLEAS-DPNAAVDDESR--KYAARCFPGTREQYIHDVV-HWA
TTSVDET---------------
>KXN80735.1
------------------------------------------------------------
----MSIFP--SAQNFVINGGDFGVQ-VHNSNPGGTV-Y---FC------------VVLA
------NLTITLRTGMEILLEAS-DPNAAVDDESR--KYAARCFPGTREQYIHDVV-HWA
TASVDET---------------
>KXN81737.1
------------------------------------------------------------
------MLT--NAHDFTISNSNFYEI-RNN------------------------------
-----------EQSGMEALLSRY-LPDAAYDSAAR--ENKASCYPGTRTQHIDDIT-GWA
TVFGQNPR--------------
>KXN81738.1
------------------------------------------------------------
------MFT--NAHGFTISNPNFYEI-RNN------------------------------
-----------EQSGMEALLSRY-LPDAAYDSAAR--ENKASCYPGTRTQHIDDIT-GWA
TVSGQNPR--------------
>KXN83279.1
------------------------------------------------------------
------MYE--KASNFTIHGGNFTEI-NH-H-----------------------------
---------GP--SGIDTLLARC-LPDAAYDSAAR--ETKASCYPGTRTQYIADIT-DWT
ITFGQNAR--------------
>KXN83282.1
------------------------------------------------------------
------MYE--KASSFTINGGNFTEI-NH-H-----------------------------
--------HVQ--NGMEVLLSRC-LTDAAYNSAAR--EQKANCYPGTRTQHINDIT-GWA
TVSGQNPR--------------
>KXN83787.1
------------------------------------------------------------
----MSVFS--GAQNFSVQGHSEFTS-VQNYYLS--------------------------
--------PHTGPSGLDILLEAS-APDAAVDAEAR--TYAPKCFPDTRKQYIHDIV-HWA
TAADVDEKLL------------
>KXN84177.1
----------------------------------------------MN--------YPGY
SRDHSNFFQ--GASQFLLNNVTMMDR-PTIV-----------------------------
--------NSTEGTVLQTLEQEM-VPGVDIDSSER--YPPPRCHPGTRAPLTTQIV-DWL
EDDHREHD--------------
>KXN85505.1
------------------------------------------------------------
---MGGADC--SAHNFAINCGEFISI-QT-------------------------------
--------NHVGPSGIDILLAAS-YPDAAVDSEAR--KYDPVCFPGTREQHIEDIT-SWA
TASANDA---------------
>KXN81186.1
------------------------------------------------------------
----MSAFH--AAQNFSVHGGDFVTV-QNNH-----------------------------
--------VGP--SGIDALLDAA-YPNAAVDSEAR--KYDPVCFPGTREQYINDIT-SWA
TGASDS----------------
>KXN85500.1
------------------------------------------------------------
------MFS--GAQNIAINGPNEFIV-HNS------------------------------
--------TRIGRGGIDILLDAS-LQDAAVDSEAR--KYDPICFPGTREQYIHDIT-HWA
TAADAEGVL-------------
>KXN85501.1
------------------------------------------------------------
----MSILP--GAQNFAIQGHNEFIS-VQNTHLN--------------------------
--------TRTGPSGIDILLEAS-YPDAAVDAEAR--EYVPKCFPGTREQYIHDIM-HWA
TASDTEGLL-------------
>KXN85502.1
------------------------------------------------------------
----MSAFH--AAQNFSIHGGEFVTI-QNSH-----------------------------
--------VGPNGKCIDILLDAA-YPDAAVDSEAR--KYDPMCFPGTREQYIHDIT-SWA
TTSANDS---------------
>KXN85616.1
------------------------------------------------------------
----MSAFH--AAQNFSIHGGEFVTV-QNNH-----------------------------
--------AGP--SGIDVLLDAA-YPDAAVDSEAR--KYGPVCFPGTREQYINDIT-SWA
TGADDSIL--------------
>KXN81272.1
------------------------------------------------------------
----MHILH--RAHNIVVNNSQFIDN-SLNHQG---------------------------
----------SGLDGIKTLLEAS-VIDALHDSSTS--YSLPRCFPGTRQQFIEEIT-SWA
TSQLPTSDNNHG----------
>KXN87830.1
------------------------------------------------------------
----MPFLH--KAENVIINGGLFLDN-SVIR-----------------------------
--------DGP--SGIDTLLKAS-SPDAAYDSAMR--NDPPRCFPGTREQYITDIV-QWV
SSGLDNAPL-------------
>KXN91235.1
------------------------------------------------------------
--MTAHFLE--NAQNLVISNSCFVDN-SMTF-----------------------------
-------QNTQDGAGLRVLLEAS-VPEAAHDSAAR--YPPPRCHPETRKGFIQEIL-SWA
QPDPNQNVFKP-----------
>KXN91774.1
---------------------------------MQNYTFSQKSS------------RGEA
MAGPAGPFS--NAHDFMLNMPNSLMI-HGNVS----------------------------
-----LNAAPASDNFMEYFAKRT-IPGAEFDSSER--HPPPRCHPGTRKSIVDHIQ-FWL
HDSCRTN---------------
>KXN91802.1
------------------------------------------------------------
------MFQ--RARNLEINGGTFNVI-EGGVA----------------------------
----------ASRPGLQKLLEHS-MPDAFHDSSTR--WPPPRCHEGTCEDLIATVI-DWG
CHTGPDRP--------------
>KXN92735.1
------------------------------------------------------------
------MFS--HAHDFKIEKSTFTEN-RVE------------------------------
-------ITDNERSGLRELLSHS-MRDAFHDSSAR--WPPPMCHPGTQEDRISLIV-DWG
MGTSEHTE--------------
>KXN81261.1
------------------------------------------------------------
------MFS--HAHGFQINSSTFTEN-RVE------------------------------
-------ITDNERSGLRELLSHS-MRDAFHDSSAR--WPPPMCHPGTQEDRISLIV-DWG
IGTSEHTE--------------
>PPQ66803.1
------------------------------------------------------------
----MAMIA---SGSLLISGGTFSQT-IEGGSRGERWRP---FV------------PRFN
VYHV-VVDLFFFNADFEKLAQRV-ATQARHDTGEL--AEPAKCHPDTRVAILTDLL-DWA
QAITYNY---------------
>PPQ66805.1
---------------------------------------M-------------PRPAPAS
PFSSSAMFS---GRSLLITGGTFTQA-IAEP-----------------------------
-----------STRCFEPLAQQV-ATRARHDSGEL--SDPAKCHPETRVAILADPE-EWA
EGITFNY---------------
>PPQ67940.1
----------------------------M---AFLDSSDSRASTFGSPP-QT-SSAAGRR
PIYHGDNYD--GPMNSSIIGGRENFN-QIN------------------------------
------VHNHGLGLVFDRFCTFV-AANAMHNSIEI--SEQPKCHPGTRIAILDYLN-AIA
EELSYTY---------------
>PPQ69539.1
------------------------------------MS-----QMDLQR-QA-T------
-PSHPPPQI--LRQNVMINNPQISTY-NY-------------------------------
----TSQVQTTTAQALEVLYNRS-APAAFHNSLER--CNPPRCHPSTRRSIRQKLL-TFT
KDLSA-----------------
>PPQ70187.1
------------------------------------------------------------
--MCLTSGI--TRHNLLVTQSTFTVN-QQQDH------------------------SGMD
LNH-QPDLKAHAFSAFYLLNSSV-CANAFHNSDL---FDDVKCHPGTRAALLKALG-DWV
STHSQISQ--------------
>PPQ71572.1
------------------------------------------------------------
------MFH-LPEGRMIVSGGNFTTI-SGGVYHGTV------------------------
-----HQSLASPEEAMKRLYDHV-AQGATHDSGER--FDAPKCHPDTRVAILEDLI-TWA
TNDFSHQL--------------
>PPQ75339.1
------------------------------------MS-----SVAPLN-ET-NSIAPF-
-----PNVG--RG--SKVFVSHLSQH-S--------------------------------
--V-TNNYTTSGSNAMQLLAQHY-AKGASHDSRER--YAEPQCHKDTRSAILDSLY-WWG
SGTTRQASQWR-----------
>PPQ78003.1
------------------------------------------------------------
---MASILP--NSSNIVITGGQIISN-TT--SI---------------------------
---------EGYRDGVDQLRQHT-ALGALLDSTER--FDPPKCAPDTRVAIINEIL-EWM
TDAGQDS---------------
>KDR76535.1
------------------------------------------------------------
---MSSIFS--NSQNILITGGQLISN-NT--RI---------------------------
---------EGSQNGLDVLRHRT-ALAALLDSTER--FDPPKCAPDTRVAIINDIL-DWV
SNDDEFA---------------
>PPQ78497.1
------------------------------------------------------------
------MLA--FNQAAFIAGGSFTQI-NH-------------------------------
---------NVESAGFKLLQQSV-ADGAFHNSSER--FDPPKCYEKTRIAVLQRIL-DWV
FRKDKDTRDAF-----------
>PPQ81422.1
---------------------------------MSNLVDH-------------CIPASLT
HHATMNLLQ--GASNVTFSGDTSFTQ-IGGDYHVE-------------------------
-------GRNDFDAVLAILSQHV-APGATFNSAER--YPPGKCHPGTREAIVNAIV-DWI
NDPAPQF---------------
>PPQ81731.1
------------------------------------MS-----NFIGEG-DK-YEKARF-
KGSIVGGRD--N--INVLKINNFSNV-VSARC------------------------ALSS
VF----LPPGTDSGRVNWVDRHV-AANAAFDSGEV--SDQPKCHEGTRIAILDHLM-TWA
TALTYTY---------------
>PPQ81773.1
------------------------------------------------------------
--MNHGILA--GAENILINGGTFVNS-QK-------------------------------
----------TDDKLMEILRSKT-ASGAFHNSDDR--RDPPKCHPHTREAVIKDIM-DWV
TNVDRNE---------------
>PPQ85328.1
-------------------------------------------------------MTING
WNFFVPTRP--XAENVLINGGIFNVT-HQHY-----------------------------
--------KNDDDKWMELLRSNT-APGAFHNSDDR--RDPPKCHPHTREAVIKDIM-DWV
IDADRKE---------------
>PPQ86055.1
------------------------------------------------------------
------MFR--TANNVFINGGTFTEH-NQHNQGTTFS-----------------------
------------VRAIDRLVEAA-SLGALHNSGDR--FDPPKCHPNTRTAVLQNLM-DWF
IGEFGWDNF-------------
>PPQ75498.1
------------------------------------------------------------
------MFP--NSNNVLINGGTFIEN-HEN---NH-A-----------------------
----------QSSEAVKRLLEAS-SPGALYNSGER--FDPLKCHPNTRTAILQKLM-DWF
IGVFGWDNL-------------
>PPQ80040.1
------------------------------------------------------------
------MFR--NSNNVLINGGTFTEN-NEHHEHHH-A-----------------------
----------QSSEAMKRLLEAS-SLSALHNSGER--FDPPKCHPNTRTAVLQELM-DWF
IGEVGWDNF-------------
>PPQ86053.1
-----------------------------------------------MD----KLCFYSN
TPAAVSMFR--TANYVFINGGTFTEN-HQHHQITSFA-----------------------
------------VSAIDRLIEAA-SLGALYNSGER--FDPPKCHPNTRTAVLQKLI-SWF
IGKFGRDNF-------------
>PPQ86054.1
------------------------------------------------------------
------MFR--TAKNVIINGGTFTEH-HQHNQITQY------------------------
-----------SVRAIDRLIEAA-SLGALYNSGER--FDPPKCHPNTRTTVLKNLM-DLF
IGHFGWDNF-------------
>PPQ86431.1
------------------------------------------------------------
------MFE--HSNNILIHGGTFTEH-HHAQ-----------------------------
-----------SSEAIKRLLEAS-SLGALHNSGER--FDPPKCHPNTRTAVLQKLM-DWF
IGVFLWNKF-------------
>PPQ87781.1
------------------------------------------------------------
------MFR--AANNVVIRGGTFTEH-HQHYQSTQYSVR--GMC---------I----SY
LRLTSLTTHLMFLAAIDRLMEAA-SLGALYNSGER--FDAPKCHPNTRTAVLQKLM-NWF
IGKFGRDNF-------------
>PPQ87782.1
------------------------------------------------------------
------MLD--HSNNVLINGGTFTEH-HCEHHHAR-SSE--GMW---------F----PR
SLSIILKYNQCMSTAMKRLLETS-SLGALHNSGER--FDPPKCHPNTRTAVLQKLM-DWF
IGEVGWDNF-------------
>PPQ87783.1
------------------------------------------------------------
------MFR--TANNVFINGGTFTDH-HQHNQGTSSSVR--GMS---------I----AC
LRLTLLTSQFIFPAAIDRLMEAA-SLGALYNSGER--FDPPKCHANTRTAVLKNLM-DLF
IGHFGWDNF-------------
>PPQ87784.1
------------------------------------------------------------
------MFR--TASNVIINGGTFTEH-HQHNQGIPS------------------------
-----------SVRAIDRLIEAA-SLAALHNSGER--FDPPKCHPNTRTAVLKTLM-DWF
IGVFGWDNF-------------
>PPQ87792.1
------------------------------------------------------------
------MLE--HLNNVLINGGTYIEH-HYGQ-----------------------------
-----------SSEAIKRLLEAS-SLGALHNSGER--FDPPKCHPNTRTAVLKKLM-DWF
IGEFGWDDL-------------
>PPQ87794.1
------------------------------------------------------------
------MFE--NTSNIVINGGTFAQH-QH--QHGPS------------------------
----LLNINNASKTAIDRLMEAA-SLGALHNSGER--FDPPKCHSNTRTVVLQKLM-EWF
IGQLGWNML-------------
>PPQ88809.1
------------------------------------------------------------
------MFR--TANNVFINGGTFTEH-NQHHQHTSPT-----------------------
------------IRAIDRLIEAA-SLGALHNSGER--FDPPKCHPKTRTAVLQKLM-DWF
IGKLGWDNF-------------
>PPQ89427.1
------------------------------------------------------------
------MFR--NSNNVLINGGTFIEH-NEN---HR-A-----------------------
----------QSSEAIKQLLEAS-SLGALHNSGDR--FDPPKCHPNTRTTVLQKLM-DWF
IGKFGWDNF-------------
>PPQ89428.1
------------------------------------------------------------
------MFR--TANNVFVNGGTFTEH-NQQHT--SST-----------------------
------------IRAIDRLTEAA-SLGALHNSGER--FDPPKCHPNTRTAVLQNLM-DWF
IGKFGWDNF-------------
>PPQ90930.1
------------------------------------------------------------
------MFE--NTRNIIINGGTFTGH-QHQHQHGPS------------------------
----SLNINNASKTAIDRLMEAA-SLGALHNSAER--FDPPKCHPNTRTVVLQKLM-DWF
IGEFGWDNF-------------
>PPQ90975.1
------------------------------------------------------------
------MFQ--NSHHFSIDRSTFIAE-HHEHHHA-QPSK--GMW---------L----SQ
SPSIMLTYNRWMSIAIKRLLEAS-SLGALHNSGNR--FDPPKCHPNTRKTILQELM-DWF
IGELGWDNF-------------
>PPQ93107.1
------------------------------------------------------------
------MFR--AANNVFINGGTFMDQ-HH--QSTSFTVR--GMS---------I----SW
LRLTLLTSQFMFLAAIDRLMEAA-SLGALHNSGER--FDPPKCHPNTRTAVLQKLM-D--
----------------------
>PPQ94100.1
------------------------------------------------------------
------MFQ--NSNNVLINGGTFIEH-HEN---HR-A-----------------------
----------QSSEAIKLLLEAS-SLDAFHNSGDR--FDPPKCHPNTRTAVLQKLI-NWF
IGEFGWDNL-------------
>PPQ94103.1
------------------------------------------------------------
------MFR--TANNVFINGGAFTVH-NQHNQGTPFTVR--SMS---------N----SW
LRLKLLTSQFAFLQAIDRLMEAA-SLGALHNSGER--FDPPKCHPNTRTAVLQKLM-DWF
IGEFGWDNF-------------
>PPQ92124.1
------------------------------------------------------------
------MFG--QGQNTLVTGGTFVDR-RVEYH----------------------------
---GKHTHVSKQSTGIDNLIKAS-SPSAFYNAGNR--FDAPKCHPNTRTAILDKIM-EWV
VGNLTLDEF-------------
>PPQ87896.1
------------------------------------------MAFLEAK-HD-ESR----
-----AMFD--VKALTLITGGIFNFT-TGGDD----------------------------
-------RDDHRHKVHKAFERYV-AQNATNDSIEV--MDAPRCHPKTRRTILKKLA-DWV
EQSSHRSSE-------------
>PPQ78351.1
------------------------------------------MALEAKH-DE-GSR----
-----AMFD--VKAPMLITGGTFNIT-TGGAD----------------------------
-------NDNHRQKVYKAFERYV-AQNATNDSIEI--MDAPRCHPKTRRAILKKVV-DWV
TSQNSDRSE-------------
>PPQ88794.1
-----------------------------------------------------------M
SGNGGRFFK--NAQGVTVQNSHFFNV-EKDYIRYEIA-G---DY----------------
-----HNHSYDNEEGIKTLVKVI-VPDAVHTSSER---STIRCHPGTRERILAAIL-TWI
KDNNSQED--------------
>PPQ90703.1
------------------------------------------------------------
------MFA--NTSNLVFTGGTFVTH-HNFH-----------------------------
----TH-NHVQSNEGLALLQRNI-APGAFHNSDER--YDPPKCHPRTRQAVLRRIM-DWV
KDPKKL----------------
>KDR73241.1
------------------------------------------------------------
------MFP--HAKNLVVTGGTFIVQ-NEFH-----------------------------
----SH-THVARTEGLSLLQQHI-APGAFHNSDER--YDPPKCHPHTRQAVLKKIM-DWV
KDPQKLA---------------
>PPQ89342.1
------------------------------------------------------------
------MFE--NSRNIRINGGNFATY-VS-------------------------------
------TIQAEGQKGMEILQDNI-APGAFHNSDES--CDPPKCHPRTRQAILAKIM-AWI
QTPDVERLTF------------
>PPQ91548.1
--------------------------------MPKNEKDS-------------TIRSHRS
HISGMQQFQ--GARDVTITGGSFRQI-QGDYYDGGRD-----------------------
-----------VASGLHILAQHI-AADAMYNSAER--FPPAKCHPGTRKKIISAIL-DWV
NDPTPKE---------------
>PPQ81660.1
------------------------MF----DNGYPEEKYS-------------AMRSHRT
LNSGMQLFQ--GARNVMITGGSIRQV-EENHYDGGMDVN-------------------SS
RHHTLSIYINSGAIGMHILGQHI-AFDAIYNSAEW--FPPAKCHPGTRKKIISTIL-DWV
NDPSPKE---------------
>PPQ88771.1
--------------------------------MPKNQKNS-------------AIRSYRS
RTSGMQQFQ--GARNVLITGGSFRQV-VEGNY----------------------------
-------YE--------GGGDHI-AADAMYNSAER--FPPPKCHPGTREKIISAIL-DWV
NEPILKE---------------
>PPQ90671.1
--------------------------------MPKDEKYS-------------AIRSHRT
LNSGMQLFQ--GARNVMINGGSIRQV-EE-IH----------------------------
-------YDGGKDAGLHILGQHI-ATDAMYNSAER--FPPAKCHPGTREKIISTIL-GWV
NDPTPKEW--------------
>PPQ80389.1
--------------------------------MPEDEKYS-------------EIRSHCT
LNSGMQVLQ--GARNFTITGGSFRQI-EGNY-----------------------------
-------YDGGRDLGLHILEQHI-VADAMYNSAER--FPPPKCHPGTREKIISTIL-SWV
NDPTPKK---------------
>PPQ81161.1
--------------------------------MPKDKKYS-------------SIRAHRT
LNSGMQLLQ--GARNFTITGGSFRQI-E-GDY----------------------------
-------YDGGRDLGLLILGQHI-APDAIYNSAER--FPPAKCHPGTREKIISTIL-DWA
NDPTPRE---------------
>PPQ87592.1
--------------------------------MPKDEKDS-------------TIRSYRS
HMSGMQQFQ--GARNVMITGGSIRQV-VEGNY----------------------------
-------YEGGRDVGLHILGQHI-AADAIYNSAER--FPPPKCHPGTREKIINTIL-DWV
NDPTAKK---------------
>PPQ94143.1
--------------------------------MPKDEKYS-------------AIRAHRT
HNSGMQLFQ--GARNVMITGGSIQQV-E-GDY----------------------------
-------YDGGRDVGLHILGQHI-ATDAMYNSAER--FPPAKCHPGTREKIISAII-GWV
YDPTPKK---------------
>PPQ94745.1
--------------------------------MPKDEKYS-------------AIRSHRT
LNSNMQMLQ--GARNVMITGGSFRQV-VEENY----------------------------
-------YDGRRDVGLHILGQHI-AADAMYNSAER--FPPAKCHPGTREKIIRTIL-DWV
NDPTPKE---------------
>PPQ94750.1
--------------------------------MPKDEKYS-------------AIRSHRT
LNSGMQQFQ--GARNVMITGGSFRQV-EE-IH----------------------------
-------YDGGRDAGLHILGQHI-AADAMYNSAER--FPPAKCHPGTREKIISTIL-DWI
NDPTPKE---------------
>PPQ94751.1
--------------------------------MPKDEKYS-------------AIRSHRT
QNSGMQLLQ--GARNFMITGSSIQQV-E-GDY----------------------------
-------YDGGRDVGLHILGQHI-AADAMYNSAER--FPPAKCHPGTREKIISAIL-GWV
NDPTPKE---------------
>PPQ94752.1
--------------------------------MPKDEKYS-------------SIRSHRT
LNSGMQLLQ--GARNVMITGGSFRQV-EE-NH----------------------------
-------YDGGRDAGLHILGQHI-AADAMYNSAER--FPPAKCHPGTREKIINTIL-DWI
NDPTPKE---------------
>PPQ93051.1
------------------------------------------------------------
------MFR--NARNVRVFGGTFTSY-FNVYST---------------------------
-----------NGSEMDRLMEVT-SLGALHNSGLR--IDPPKCHPNTCTAVLQKLM-DWF
IGEVEWDIF-------------
>PPQ94105.1
------------------------------------------------------------
------MFK--NTNNMLISGGTFTDH-HHG----AS------------------------
----LVSIQNAGKSAIERLMEAA-SLGAFHNSGKR--FDPPKCHPNTRTAVLQRLM-DWY
IGEVGLDMF-------------
>PPQ96700.1
------------------------------------------------------------
------MFQ--NSQNTVITGGTFTST-HIAS-----------------------------
------PRVQESREGFLNLQRKV-APGAFHNSAER--YEPPKCHPQTREAVLNKIL-EWV
RDAT------------------
>KDR82286.1
------------------------------------------------------------
------MFS--GAHRPSITGGTFTTI-QGDFHA---------------------------
--------HVYVENGFQALQNKV-APGAFHNSAER--YDPPKCHEGTRQAILKEIA-DWV
QDLGKEAF--------------
>PPR00960.1
------------------------------------------------M----DMP-GEK
PMTAGPSMI--SVSNSVITGGTYTQH-IVNE-----------------------------
-------I-QRVRPGFELLREAI-APSAFHNSGER--FDPPKCHPNTRSNVLQKIM-DWI
TDQDPDTKGAM-----------
>KDR84485.1
----------------------------M---GCPGMDIPSSFR-LLRL--------F--
---RLSPRQ-MFSSSAVITGGTFIQQ-TQR----------------------------VE
NQH-AQQLGPNPRGGFERLYEAV-SPAAFH---DR--FDITNHQSEPHTDVLTHIM-DWV
SGNGASESDSQIQSG-------
>PPR01303.1
------------------------------------MS-----SIVPAN-QT-SSFTLP-
-----GSFG--SR--NKVFISHLSQQ-S--------------------------------
--V-TNNV--VGSNAMQLLAQHH-ALGASHDTIKK--YAQPQCHEDTCTAILDSLY-SWG
TGTTSTNQNSPWR---------
>PPR02788.1
------------------------------------------------------------
--MGNALTT--GNNKVLVNNPNFNFQ-TFVNQ----------------------------
---------QNLSPALEKLSNHI-CTSAFHNSDE---FDPVKCHPGTRVSILSLLE-EWA
LTKALNAEDGIT----------
>PPQ74279.1
------------------------------------------------------------
--MGNALTT--GNNKVLVNNPVFNFQ-AIT------------------------------
------TPGQNLSPAFEKLCNHI-CTSAFHNSDE---FDETKCHPGTRVSILSLLE-QWA
LTKTLNSDDGIT----------
>PPR05482.1
------------------------------------MG-------------S-LPTVRSR
TSGEGDLYT--AQIDHSIVGGRGNIN-SVQ----------------------------II
NN----GNRPPGIDGFQVLYENI-SRDAMHNSGEV--SDQPKCHPGTREAIMKYLL-QWA
SDLKSFC---------------
>PPR05796.1
------------------------------------------------------------
--MSTIDAS--NISNSIINGGSLTWV-KGDL-----------------------------
------------NLHPQDASRDR-ASGAFHNSAER--FDAPKCHPQTRRAILREII-EWV
QANNGNDY--------------
>PPR07248.1
------------------------------------------------------------
------MFE--GSSNILVVGGTFHQE-NLTQ-----------------------------
----SPPGSPSAVSGFERLVQAA-SPAAFHNAGER--FSPPKCHPNTRLDILKEIN-HWI
DNAEDSGK--------------
>KDR69766.1
------------------------------------------------------------
------MFS--VNAPTTVTGGTFIMN-VPEL-----------------------------
---------TGSMKGFDRLVEAS-APAAFHNSKQR--FDPPKCHPNTRVAVLRRIT-EWV
QGTNTDAEDRQA----------
>KDR71198.1
------------------------------------------------------------
------MFE--NSQDFTISQSTFNQE-IHL------------------------------
-------HEPSNSIGFERLVQAA-SPSAFHNSGHR--FDPPKCHPKTRLKVLEKIH-NWI
DGTEHPNE--------------
>RDB16180.1
------------------------------------------------------------
-----MAFS--HSRNVQVFDSSFIDV-QGNMNIYQ---P---------------------
------VRDVVLEPGLQILMRAT-STGAAFDSQER--YPAPRCHPETRKDVITTLQ-RWI
RAASVRDTA-------------
>RDB16276.1
------------------------------------------------------------
-----MSFA--NSENTNILNSTFIDV-RGDFVRHE-------------------------
--------TRENLTGLRLLYKAI-STGASYNSQER--YPFPTCHPGTRTTVLNDIW-QWI
NDGSTTRDG-------------
>RDB27533.1
------------------------------------------------------------
-----MAFS--HSHNVRISRSSFIDV-QGNMTVNQ--PA-------------------K-
---GNI-VIYQQEFGLQILMRAI-SVGAAFDSMER--YPPPRCHPETRKDKISTIQ-EWV
QSRSERNDGG------------
>RDB30578.1
------------------------------------------------------------
------MFS--HSSNVQIYGSSFNDV-HGNMISYQ--ST-------------------A-
---GDV-IVHQHEFGLQRLMQGI-SGGAAFDSDDR--YPPPRCHPHTRKEVVSTIE-EWV
QSCSARHDG-------------
>RDB16162.1
------------------------------------------------------------
------MFS--HSSNVQIYGSSFNDI-QGNMISYQ--SI-------------------T-
---GDVIIQHQPEFGLQMLKDVI-SYGAAFDSEER--SPPPRCHPDTRKEVISTIE-EWV
HRCSARRDG-------------
>XP_001830810.1
------------------------------------------------------------
-----MAFH--HATGFVVHGGNFTNA-DNAYLIFPQC-H---AH----------------
----------HELNPMKALLSHS-AIEATDESPSF--HYPLEPVHAPRQAVIDIFM-EWV
ADHGGL----------------
>XP_001838248.1
------------------------------------------------------------
----MPIFE--RAQNLVINGGTFNDF-SS-------------------------------
---------SNGIEPLAYLEHYA-ASGATYDSAER--YPPPRCHESTRVRILEILK-GWV
SQPREEREK-------------
>XP_001828478.2
------------------------------------------------------------
----MPLFQ--NAQNLTINGGNFNDF-ST-------------------------------
----------SGLDPLVYLEQYS-APGAMHDSMER--YPPPRCHAETRRRALETIE-HWG
TLPRADRRK-------------
>XP_001828499.2
------------------------------------------------------------
----MPLFD--HAQDIVINGGNFNDF-ST-------------------------------
----------NGLDPLVFLEQCS-APGAMHDSMER--FPPPRCHAETRKRALGIIE-HWG
TLPRVDREK-------------
>XP_001838242.1
------------------------------------------------------------
----MPLFE--RAHDFVINNGTFNDF-SS-------------------------------
---------SNGLEPLAYLEQYA-APGATHDSAER--YPAPKCHESTRVRILEILK-AWV
EQTREEREK-------------
>XP_001838254.2
------------------------------------------------------------
----MPILE--RAHNLVINGGTFNDF-SS-------------------------------
---------SHGLEPLAYLEQYA-ASGATYDSAER--YPPPRCHELTRVRVLGVLK-SWV
EQPREEMDK-------------
>XP_001838303.2
------------------------------------------------------------
----MPLFD--KAKNFTINGGNFTDY-SS-------------------------------
----------NGMEPLVYLREYA-AAGAAHDSAER--YPPPRCHKATRERTLKIIM-DWV
KQTREERKK-------------
>XP_001838367.2
------------------------------------------------------------
-----MAFH--QASHFVIDRSHFMNA-KVINVA---------NG----------------
----------PAKDPIATLLGHS-AVEATHESSTA--TFAPKCMPGTRTQVINDII-NWI
PSGDTSNK--------------
>XP_001838653.2
------------------------------------------------------------
MAAPSSIFH--QASQFQVHHSQFNNA-RTIYNISR-------ND----------------
----------NEPLPILRLLRHC-TIEATHESSTA--TYAPKCKPGTRLQVIGDIQ-STI
SDVK------------------
>XP_001840254.2
------------------------------------------------------------
----MPLFE--NSHHFTINGGTFNDF-SQ-------------------------------
---------SHGLEPLVYLERYA-ATGATHDSADR--FPPPRCHAETRIRVLDRIT-TWA
ARPRAERPK-------------
>XP_006455290.1
------------------------------------------------------------
----MQAFH--NARNFVLSNPVFSHQ-SNHYQSGLNG-G---FH------------PEFR
------TKSDHFTQGIDILRESS-APEAAFDSDSR--RYAPSCFPGTRSQYIEDIV-NWA
TTQSAF----------------
>XP_006455283.1
------------------------------------------------------------
----MQAFQ--NAQNFVLSSPVFTHQ-SNYYQSS--------------------------
------------LNGIDILRESS-APEAAFDSDSR--RYAPSCFPGTRLQYVEDIL-DWG
TTQSAF----------------
>XP_006455291.1
------------------------------------------------------------
----MQAFQ--NAQNFVVSNPVFSHQ-SNHYQSGLNG-G---FH------------PEFR
------TKSNHSTQGIEILRESS-APEATFDSDSR--RYAPSCFPGTRLQYIKDIL-NWA
TAQSAF----------------
>XP_006455296.1
------------------------------------------------------------
----MQAFS--HSQNFVLSNPVITDH-SNHYHSG--------------------------
------------LSSIDLLRESS-APEAAFDSNFR--RYAPSCFPGTRSQYIKDIV-IWG
TAQSAF----------------
>XP_006455324.1
------------------------------------------------------------
----MQAFQ--NAQNFVLSHPVITDR-SVHYQSG--------------------------
------------LNGIDILRASS-APEAAFDSDSR--RYAPSCFPGTRSQYIEDIV-NWA
TTRSGF----------------
>XP_007330838.1
------------------------------------------------------------
----MQAFQ--NAQNFVVSNPVFSHQ-SNHYQSG--------------------------
------------LNGIDILRESS-APEATFDSDSR--RYAPSCFPGTRLQYIEDVL-NWA
TAQSAF----------------
>XP_007331100.1
------------------------------------------------------------
----MQAFH--NARNFVLSNPVFSHQ-SNHYQSGLNG-G---FH------------PEFR
------TKSDDSTQGIDILRESS-APEAAFDSDSR--RYAPSCFPGTRSQYIEDIV-NWA
TTQSAF----------------
>XP_007331101.1
------------------------------------------------------------
----MQAFQ--NAQNFVLSNPVFSNQ-SNHYQSGLNG-G---FH------------PEFR
------TKSDDSTQGIDILRESS-APEATFDSDSR--RYAPSCFPGTRSQYIEDIL-NWA
TAQSAF----------------
>XP_007331106.1
------------------------------------------------------------
----MQAFS--HSQNFVLSNPVITDH-SNHYHSG--------------------------
------------LSGIDFLRESS-ALEAAFDSNFR--RYAPSCFPGTRSQYIKDIV-IWG
TAQSAF----------------
>XP_006455594.1
------------------------------------------------------------
------MFA--QPSNFTITGGEFNDY-SNS---D--------------------------
------N--C----KVSQLNLET-IPGAEFDSSDR--NPPPRCHPGTRLAIIKRCQ-YFI
VNCRDTH---------------
>XP_007332696.1
------------------------------------------------------------
------MFG--QPSNFTITGGEFNDY-SNS---D--------------------------
------N--CSSLLVMEKLLKET-IPGAEFDSSDR--NPPPRCHPGTRLAIIKRCQ-YFI
VNCRDTH---------------
>XP_006458720.1
------------------------------------------------------------
----------------------MVDN-SQHYHNQ--------------------------
------G--DQPDGTLLWLNDYV-MQGAEFNSSAR--DPPPRCHPNTRASIIERTI-TWI
KDPRREK---------------
>XP_006458722.1
------------------------------------------------------------
------MID--NSHHTTCTHG------------E--------------------------
----------RPDGTLCWLENYI-MQGAEFDSSDR--VPPPRCHPGTRASIIERTI-DWI
KDPQREK---------------
>XP_006459046.1
--MRGSIYQDYPIYQ-------QPTFLQVPPA-----PGP-------------AFSSQRQ
TYYGQGMFS--GSHHFSLEGSTFID--------N--------------------------
------S--ITADNFMKELLQAT-IIGAEFDSSDR--DPPPRCHPGTRLAILQRCL-DFI
IRCRNEG---------------
>XP_006459651.1
---------------------------------------------MIP--------SGYA
APASGGFFS--RAQNTVITDTTMIDN-SKAFH----------------------------
--------FYGGQNIHEILHKHS-IEGTEMNSLAR--YPPPRCHPGTRESVTKAIF-EWM
RNLSRKW---------------
>XP_006461567.1
------MSLRFPSPL-------SHRDDDRQEH-----PGA-------------SKS---L
VLARTSFFS--NARDFTVNGGQFQLT-QTNNYVN--------------------------
------NAVSDRRAVFEILKPHA-CLDATKDSSAR--HPPPRCHPGTREKIRERLM-QWL
LTGCDEWM--------------
>XP_006463159.1
------------------------------------------------------------
------MFH--QAQNINVTGGNFFAG----------------------------------
------------NSEIPSARLET-IPGAEFDSSAR--NPPPRCHPGTRLAILDRSL-YFI
HHCDGMT---------------
>XP_006463213.1
------------------------------------------------------------
------MFN--KAHDVTATGNFIDGN-VGSVTYI--------------------------
------G--NTSTHFMEKLLQET-IPGAASDSSAR--YPPPRCHPGTRLAILERCL-SFI
ANCSGVK---------------
>XP_006455500.1
------------------------------------------------------------
------MFE--HAQGFTVSGGTFINS----------------------------------
-----------VDNFMEKLLEKT-LLGAAFDSSAR--DPPPRCHPGTRLAILQRCL-DFI
LNCTDTQ---------------
>XP_006457751.1
------------------------------------------------------------
------MFN--QAHDFTVMGTFI-E---SNVIHN--------------------------
------N--LTPNQFMKEFLEKT-IPGAEFDSSDR--DPPPRCHPKTRLAILDRCL-YFI
QNCDGKE---------------
>XP_006459667.1
------------------------------------------------------------
------MFN--GSHHFTLEGGTFIDN-ST-------------------------------
----------TEDNFMEKLLQHT-IIGAEFDSSDR--DPPPRCHPGTRLAILQRCL-EFI
IQCLNEG---------------
>XP_006463115.1
------------------------------------------------------------
------MFN--QAQNFTVMGGNFFA---GNVTHN--------------------------
------D--LTSNHFMEKLLKET-IPGAEFDSSAR--DPPPRCYPGTRLEILDRCL-YFI
HNCDGMT---------------
>XP_006463128.1
------------------------------------------------------------
------MFH--QAQNIKVMGGNFFA---GNVTHN--------------------------
------D--LSSNQFMEKLLEKT-ILGAEFDSSAR--DPPPRCHPGTRLQILERCR-HFV
RTSNGKR---------------
>XP_006463161.1
------------------------------------------------------------
------MFH--QAQNIKVTGGNFFA---GNVTHN--------------------------
------D--LSSNQFMEKLLEKT-IPGAEFDSSAR--DPPPRCHPGTRLAILDRCL-FFI
HNCVGMR---------------
>XP_006463207.1
------------------------------------------------------------
------MLK--NPHNFSITGSTFVD--------V--------------------------
------N--VTNNNIMKELLKET-IPGAASDSSAR--DPPPQCHPGTRLAILERCI-HFV
TNCTGKQ---------------
>XP_007330315.1
------------------------------------------------------------
------MFN--GSHHFTLEGGTFIDN-ST-------------------------------
----------TADNFMEKLLQHT-IIGAEFDSSDR--DPPPRCHPGTRLAILQRCL-EFI
IQCHNEG---------------
>XP_007332605.1
------------------------------------------------------------
------MFN--KAHDVTATGNFIDGD-VGSVTYI--------------------------
------G--NTSTHFMEKLLQET-IPGAASDSSAR--YPPPRCHPGTRLAILKRCL-SFI
ANSSGVK---------------
>XP_007333428.1
------------------------------------------------------------
------MFE--HAQGFTVSGGTFINS----------------------------------
-----------VDNFMEKLLEKT-LLGAAFDSSAR--DPPPRCHPGTRLAILQRCL-DFI
LNCTDTQ---------------
>XP_007334222.1
------------------------------------------------------------
------MFN--QAHNFTVMGGTFIAG-NVTHNNL--------------------------
----------TSSQFMEKLLEKT-IPGAEFDSSAR--DPPPRCHPGTRLAILEQCL-SFV
RNCEDNK---------------
>XP_007334283.1
------------------------------------------------------------
--MKHGPFN--QAHNFVMNSPVFID--------N--------------------------
------N--TTMDNFMKELLQAT-IIGAEFDSSDR--DPPPRCHPGTRLAIIQRCL-EFV
VGDSGDR---------------
>XP_007327176.1
------------------------------------------------------------
-------FS--NARDFTVNGGQFIDI-NELK-----------------------------
---------INYINIFELLEPYT-CLDATKDSSAR--HPPPRCHLDTRSKIRERLM-RWL
SKEYDDW---------------
>XP_006461542.1
------------------------------------------------------------
-------FS--NARDFTVNGGQFIDI-NELK--I--------------------------
----------NYINIFELLDPYT-CLDATKDSSAR--YPPPRCHLDTRLKVRERLM-RWL
LTEYDDW---------------
>XP_007331345.1
MLMQNSQLLR--------AAQPSITGHQLEDSTYHNYSVHSSQRSLRT--------SPGQ
TYYGNGMFG--GSHNLAFSDSTFIDN----------------------------------
--------SITSDNFMKEFLQHT-IIGAEFDSSDR--HPPPRCHPGTRLAIIERCK-VFI
TQCDGKE---------------
>XP_006458953.1
MLMQNSQLLR--------AAQPSITGHQLEDSTLHNYSVHSSQRSLRT--------SPGQ
TYYGNGMFG--GSHNLAFSDSTFIDN----------------------------------
--------SITSDNFMKEFLQHT-IIGAEFDSSDR--HPPPRCHPGTRLAIIERCK-VFI
TQCDGKE---------------
>XP_007331562.1
------------------------------------------------------------
----MPMLD--RASNVVVHNSTFMDI-CQVEVQGQSD-Q---AR------------FGFP
TYD-PLTIDRYHAEGIDILREAS-IPEAAYDSEAR--HPAPSCFPGTRTQYIEDII-QWA
TSDDLTFPLH------------
>XP_007332483.1
------------------------------------------------------------
----MGLLK--EAHHFVANNSQFLDQ-SHHVHVPGQT-G---EC------------YTIV
-----YKVIFERRQGIDILRNSR-ENEAAYNSYAR--VDAPTCFPGTREQYIEDII-DWA
TPPSCHS---------------
>XP_007332819.1
------------------------------------------------------------
------MFS--GSHNVSMVGNTFVD--------N--------------------------
------S--IISDNFMKEFLQQT-LLGAEFDSSDR--DPPPRCHPGTRLAIVQRCL-DFI
VQCHDER---------------
>XP_006455688.1
------------------------------------------------------------
------MFS--GSHNVSMVGNTFVD--------N--------------------------
------S--IISDNFMKEFLQQT-LLGAEFDSSDR--DPPPRCHPGTRLAIVQRCL-DFI
VQCHDER---------------
>XP_007333068.1
------------------------------------------------------------
----MPMFD--RASNVVVHNGTFMDI-GQIV-----------------------------
--------HGQ--SGVDILREAS-IPEAAYDSEAR--HPAPSCFPGTRTQYIEDII-QWA
TSDDSTFPLH------------
>XP_006456140.1
------------------------------------------------------------
----MPMFD--RASNVIVHNGTFMDI-GQVV-----------------------------
--------HGQ--RGIDILREAS-IPEAAYDSEAR--HPAPSCFPGTRTQYIEDII-QWA
TSDDATFP--------------
>XP_006456141.1
------------------------------------------------------------
----MPMFD--KASNFVVHNGTFMDI-GQVV-----------------------------
--------HGQ--SGIDILREAS-IPEAAYDSEAR--HPAPSCFPGTRTQYIEDII-QWA
TSDDPTFPLH------------
>XP_006456515.1
------------------------------------------------------------
------MFD--RASNVVVHNGTFMDI-GQIV-----------------------------
--------HGQ--SGVDILREAS-IPEAAYDSEAR--HPAPSCFPGTRTQYIEDII-QWA
TSDDSTFPLH------------
>XP_007331563.1
------------------------------------------------------------
----MPMFD--KASNFVVQNGTFMDI-GQVV-----------------------------
--------HSQ--SGIDILREAS-IPEAAYDSEAR--HPAPSCFPGTRTQYIEDII-QWA
TSDDSTFPLH------------
>XP_007333100.1
------------------------------------------------------------
--MSPGAFQ--EAHDFILNNPQFIYS-HVHTTNH--------------------------
TINN-DVIAFVPGSGIQMLLQKS-MPDAFHDSSAR--YPPPRCHTGTREALIKTII-DWG
NGASNYSD--------------
>XP_006456479.1
------------------------------------------------------------
--MSPGAFQ--EAHDFILNNPQFVYS-HVHTTNH--------------------------
TINN-NVIAFVPGSGIQMLLQKS-MPDAFHDSSAR--YPPPRCHTGTREALIKTII-DWG
NGASDYSD--------------
>XP_007333600.1
------------------------------------------------------------
------MFS--DACQFSINNGTFIDH----------------------------------
----------GSNDFMEKFLQYT-IIGAEVDSSDR--HPPPRCHPGTRLAIIHRCL-DFI
VQCSDKE---------------
>XP_006459799.1
------------------------------------------------------------
------MFS--DACQFSINNGTFIDH----------------------------------
----------GSNDFMEKFLQNT-IIGAEVDSSDR--HPPPRCHPGTRLAIIHRCL-DFI
VQCKDKE---------------
