# Supplementary material for: Exploring a diverse world of effector domains and amyloid signaling motifs in fungal NLR proteins
Source: PLoS Comput Biol. 2022 Dec 21;18(12):e1010787. doi: 10.1371/journal.pcbi.1010787 (PMC9815663; doi:10.1371/journal.pcbi.1010787)
Supplement: S2 Data — The alignments were calculated using ClustalOmega for 127 MMseqs2 clusters with at least 20 member sequences. (GZ) [file pcbi.1010787.s009.tar.gz › EWY82653_aligned.fa]

>EWY82653.1
MRYRIMQLGDRKSLLRRLNPGDQSATQQRLLSNARIPGVAQWLVDHEKAQDWLSGSDD
>CVL01315.1
-----MQLTDRTPLLRRLNPGDQSATQQRLLNDARVPGIGQWFFDHETTQDWLSGTRG
>CVL08944.1
-----MQLSDRKPLLRRLNPGDQSATQQRLLNDARIPGIGQWFFDHETTQDWLSGTRD
>CZR46784.1
-----MQLTDRTPLLRRLNPGDQSATQQRLLNDARVPGIGQWFFDHETTQDWLSGTRG
>EMT67257.1
-----MQLGDRKTLLRRLNPGDQSATQQRLLSKARIPGVAQWFFDHEKTQDWLSGSDG
>ENH74771.1
-----MQLGDRKTLLRRLNPGDQSATQQRLLSNARIPGVTQWFFDHEKTQDWLSGNDG
>EWZ30714.1
MRYLIMQLGDRKTLLRRLNPGDQSATQQRLLSNARIPGVAQWFFDHEKTQDWLSGSDG
>EXA36377.1
MRYLIMQLGDRKTLLRRLNPGDQSATQQRLLSNARIPGVTQWFFDHEKTQDWLSGNDG
>EXL70168.1
MRYLIMQLGDRKTLLRRLNPGDQSATQQRLLSNARIPGVTQWFFDHEKTQDWLSGNDG
>EXM18301.1
MRYLIMQLGDRKTLLRRLNPGDQSATQQRLLSNARIPGVTQWFFDHEKTQDWLSGNDG
>EYB23416.1
-----MEMAATYKKLEKLCPGDKYPTQQRILDNARIPGTCQWFLNHETTQAWLNGDGH
>KIL86013.1
-----MASSDRQQLLRRLSPGDQFATQQRMLNDARIPGTCRWFLEDERIQNWLHGDGD
>KLO80204.1
-----MQLTDRKPLLRRLNPGDQSATQQRLLNDARIPGIGQWFFDHETTQDWLSGTRG
>KLP09000.1
-----MQLTDRKPLLRRLNPGDQSATQQRLLNDARIPGIGQWFFDHETTQDWLSGTRG
>KLP13920.1
-----MQLTDRKPLLRRLNPGDQSATQQRLLNDARIPGIGQWFFDHETTQDWLSGTRG
>PCD24424.1
-----MEMAATYKKLEKLCPGDKYPTQQRILDNARIPGTCQWFLNHETTQAWLNGDGH
>PCD25102.1
-----MQLGDRKTLLRRLNPGDQSATQQRLLSNARIPGVAQWFFDHEKTQDWLSGSDG
>PNP60582.1
-----MQLSDRKTLLRRLNPGDQSATQQRLLNHARIPGVAQWFFDHKTTQDWLSGSHG
>PTD06323.1
-----MEMTTAYKKLEKLYPGDKYPTQQRILDNARIPGTCQWFLNHETTQAWLNGDGH
>RBA14191.1
-----MQLTDRTPLLRRLNPGDQSATQQRLLNDARVPGIGQWFFDHETTQDWLSGTRG
>RBR15628.1
-----MRPNATYEQLSMLCPGDKFPTQQRILDDAHIPGIGKWFLDHEKTQKWLTGDGK
>SCO91915.1
-----MQLGDRKTLLRRLNPGDQSATQQRLLSNARIPGVTQWFFDHEKTQDWLSGNDG
>SCV38964.1
-----MQLTDRKPLLRRLNPGDQSATQQRLLNDARIPGIGQWFFDHETTQDWLSGTRG
>XP_009254699.1
-----MEITTTYKKLGKLCPGDKYPTQQRILDNVRIPGTCQWFLNHETTQAWLDGDQH
>XP_011325817.1
-----MEMAATYKKLEKLCPGDKYPTQQRILDNARIPGTCQWFLNHETTQAWLNGDGH
>XP_018252819.1
MRYLIMQLGDRKTLLRRLNPGDQSATQQRLLSNARIPGVAQWFFDHEKTQDWLSGSDG
>XP_018762257.1
MTYFIMQLSDRKTLLRRLNPGDQSATQQRLLNDARIPGVAQWFFDHEMTQDWLSGNRG
>XP_023434761.1
-----MQLTDRKPLLRRLNPGDQSATQQRLLNDARIPGIGQWFFDHETTQDWLSGTRG
