# Supplementary material for: Exploring a diverse world of effector domains and amyloid signaling motifs in fungal NLR proteins
Source: PLoS Comput Biol. 2022 Dec 21;18(12):e1010787. doi: 10.1371/journal.pcbi.1010787 (PMC9815663; doi:10.1371/journal.pcbi.1010787)
Supplement: S2 Data — The alignments were calculated using ClustalOmega for 127 MMseqs2 clusters with at least 20 member sequences. (GZ) [file pcbi.1010787.s009.tar.gz › EWY92232_aligned.fa]

>EWY92232.1
------------------------------------------------------------
------MAEVAGL-ALGVLGLAGLIGAFKDTIDLFNT-VVDMRHMGRQYQVLDIKLDIEK
TLLLQWADRVKLLQND------------HDSRLDEPNTQTLVLRILGSIRSILTDTNQLQ
QRYGLRLENGTEAPTLPPISTSMSLGPDLSELPSELFSGSLP------------------
---------------LQHVTSGQQRDSSQSGWRFSQQRMKSFMRRLEALTFPV-----QG
QA-TTTFVAQKTRWVIRDKQKFEILVQDLAELTAKLDQVVPPSSSETAR----------S
MIQSNIELIKKDVRKLLLF------QEAAANHEAITQSTQQNLDRMRQTRILNTLWFRMI
NDRSESISKNHRDTLQWAIE----GSNNTESWHDLPSWLLNGS---
>CVK85085.1
------------------------------------------------------------
------MAEVTGL-ALGVLGLAGLIGAFKDTIDVFNT-VVDMRHMGRQYQVLDIKLDIEK
ALLLQWADRVKLLQAD------------HDVRLDEPNTQTLVLRILGSVRSLLTDADQLQ
KRYGLRLENDTET------PISAGLEPDFSYLPSRLLSGPIP------------------
---------------LQHVSSDQQRDQSQSGWRFSQKRMKSFVKRLEALPFPE-----QG
RA-TTTSTTQKTRWVIRDKQKFEVLIQDVAELTTKLDQVVPPSNSETAR----------S
MIQSDIELIKKDVRKLLLF------QEATGNHTAIAQSIEENLDRIRQARILNTLWFRMI
NDRSESISQNHRDTLQWAIE----GSNNTESWHDLPSWLLNGS---
>CZR31951.1
------------------------------------------------------------
------MAEVAGL-ALGVLGLAGLIGAFKDTIDVFNT-VVDMRHMGRHYQVLDIKLDIEK
ALLLQWADRVKLLQAD------------HDVRLNEPNTQTLVLRILGSVRSLLTDADQLQ
KRYGLRLECDTETATLPPISTSMGLEPDFSYLPSRLLSGPIP------------------
---------------LQNVSSDQQRDQSQSGWRFSQKRMKSFVKRLEALPVPE-----QG
RA-TTTSIAQKTRWVIRDKQKFEVLIQYLAELTTKLDQVVPPSSSEIAR----------S
MIQSDIELIKKDVRKLLLF------QEAAGNHTAIAQSTEENLDIMRQARILNTLWFRMI
NDRSESISKNHRDTLQWAIE----GSNNTESWHDLPSWLLNGS---
>EGU75804.1
------------------------------------------------------------
------MAEVAGL-ALGVLGLAGLIGAFKDTIDLFNT-VVDMRHMGRQYQVLDIKLDIEK
TLLLQWADRVKLLQND------------HDSRLDEPNTQTLVLRILGSIQSILTDTTQLQ
QRYGLRLENGTEAPTLPPISTSMSLGPDLSELPSELFSGSLP------------------
---------------LQH-----------SGWRFSQQRMKSFMRRLEALPVPA-----QG
QA-TTTSVAQKTRWVIRDKQKFEILVQDLAELTAKLDQVVPPSSSETAR----------S
MIQSDIELITKDVRKLLLF------QEAAANHEAITQSTQQNLDRMRQTRILNTLWFRMI
NDRSESISKNHRDTLQWAIE----DSNNTESWHDLPSWLLNGS---
>EWZ52520.1
------------------------------------------------------------
------MAEVAGL-ALGVLGLAGLIGAFKDTIDLFNT-VVDMRHMGRQYQVLDIKLDIEK
TLLLQWADRMKLLQND------------HDSRLDERNTQTLVLRILGSIRSILTDTNQLQ
QRYGLRLENDTEAPTLPPISTSMSRGPDLSELPSELFSGSLP------------------
---------------LQHVTSGQQRDSSQSGWRFSQQRMKSFMRRLEALPVPV-----QG
QA-TTTSVAQKTRWVIRDKQKFEILVQDLAELTAKLDQVVPPSSSETAR----------S
MIQSDIELIKKDVRKLLLF------QEAAANHEAITQSTQQNLDRMRQTRILSTLWFRMI
NDRSESISKNHQDTLQWAIE----GSNNTKSWHDLPSWLLNGS---
>EWZ86443.1
------------------------------------------------------------
------MAEVAGL-ALGVLGLAGLIGAFKDTIDLFNT-VVDMRHMGRQYQVLDIKLDIEK
TLLLQWADRMKLLQND------------HDSRLDERNTQTLVLRILGSIRSILTDTNQLQ
QRYGLRLENDTEAPTLPPISTSMSRGPDLSELPSELFSGSLP------------------
---------------LQHVTSGQQRDLSQSGWRFSQQRMKSFMRRLEALPVPV-----QG
QA-TTTSVAQKTRWVIRDKQKFEILVQDLAELTAKLDQVVPPSSSETAR----------S
MIQSDIELIKKDVRKLLLF------QEAAANHEAITQSTQQNLDRMRQTRILNTLWFRMI
NDRSESISKNHRDTLQWAIE----GSNNTESWHDLPSWLLNGS---
>EXA32609.1
------------------------------------------------------------
------MAEVAGL-ALGVLGLAGLIGAFKDTIDLFNT-VVDMRHMGRQYQVLDIKLDIEK
TLLLQWADRVKLLQND------------HDSRLDEPNTQTLVLRILGSIRSILTDTNQLQ
QRYGLRLENDTEAPTLPPISTSMSLGPDLSELPSELFSGSLP------------------
---------------LQHVTSGQQRDSSQSGWRFSQQRMKSFMRRLEALPVPV-----RG
QA-TTTSVAQKTRWVIRDKQKFEILVQDLAELTAKLDQVVPPSSSETAR----------S
MIQSDIELIKKDVRKLLLF------QEAAANHEAITQSTQQNLDRMRQTRILNTLWFRMI
NDRSESISKNHRDTLQWAIE----GSNNTESWHDLPSWLLNGS---
>EXK49816.1
------------------------------------------------------------
------MAEVAGL-ALGVLGLAGLIGAFKDTIDLFNT-VVDMRHMGRQYQVLDIKLDIEK
TLLLQWADRVKLLQND------------HDSRLDEPNTQTLVLRILGSIRSILTDTNQLQ
QRYGLRLENGTEAPTLPPISTSMSLGPDLSELPSELFSGSLP------------------
---------------LQHVTSGQQRDSLQSGWRFSQQRMKSFMRRLEALPVPV-----QG
QA-TTTSVAQKTCWVIRDKQKFEILVQDLAELTAKLDQVVPPSSSETAR----------S
MIQSDIELIKKDVRKLLLF------QEAAANHEAITQSTQQNLDRMRQTRILSTLWFRMI
NDRSESISKNHRDTLQWAIE----GSNNTESWHDLPSWLLNGS---
>EXK81766.1
------------------------------------------------------------
------MAEVAGL-ALGVLGLAGLIGAFKDTIDLFNT-VVDMRHMGRQYQVLDIKLDIEK
TLLLQWADRVKLLQND------------HDSRLDEPNTQTLVLRILGSIRSILTDTNQLQ
QRYGLRLENSTEAPTLPPISTSMSLGPDLSELPSELFSGSLP------------------
---------------LKHVTSGQQRDSSQSGWRFSQQRMKSFMRRLEALPVPV-----QG
QA-TTTSVAQKTRWVIRDKQKFEILVQDLAELTAKLDQVVPPSSSETAR----------S
MIQSDIELIKKDVRKLLLF------QEAAANHEAITQSTQQNLDRMRQTRILNTLWFRMI
NDRSESISKNHRDTLQWAIE----GSNNTESWHDLPSWLLNGS---
>EXL41370.1
------------------------------------------------------------
------MAEVAGL-ALGVLGLAGLIGAFKDTIDLFNT-VVDMRHMGRQYQVLDIKLDIEK
TLLLQWADRMKLLQND------------HDSRLDERNTQTLVLRILGSIRSILTDTNQLQ
QRYGLRLENDTEAPTLPPISTSMSRGPDLSELPSELFSGSLP------------------
---------------LQHVTSGQQRDLSQSGWRFSQQRMKSFMRRLEALPVPV-----QG
QA-TTTSVAQKTRWVIRDKQKFEILVQDLAELTAKLDQVVPPSSSETAR----------S
MIQSDIELIKKDVRKLLLF------QEAAANHETITQSTQQNLDIMRQTRILSTLWFRMI
NDRSESISKNHQDTLQWAIE----GSNNTESWHDLPSWLLNGS---
>EXL93464.1
------------------------------------------------------------
------MAEVAGL-ALGVLGLAGLIGAFKDTIDLFNT-VVDMRHMGRQYQVLDIKLDIEK
TLLLQWADRVKLLQND------------HDSRLDEPNTQTLVLRILGSIRSILTDTNQLQ
QRYGLRLENGTEAPTLPPISTSMSLGPDLSELPSELFSGSLP------------------
---------------LQHVTSGQQRDSSQSGWRFSQQRMKSFMRRLEALPVPV-----QG
QA-TTTSVAQKTRWVIRDKQKFEILVQDLAELTAKLDQVVPPSSSETAR----------S
MIQSDVELIKKDVRKLLLF------QEAAANHETITQSTQQNLDIMRQTRILNTLWFRMI
NDRSESISKNHRDTLQWAIE----GSNNTESWHDVPSWLLNGS---
>KLO93510.1
------------------------------------------------------------
------MAEVAGL-ALGVLGLAGLIGAFKDTIDVFNT-VVDMRHMGRQYQVLDIKLDIEK
ALLLQWADRVKLLQAD------------HDVRLNEPNTQTLVLRILGSVRSLLTDADQLQ
KRYGLRLENDTET------PISAGLEPDFSYLPSRLLSGPIS------------------
---------------LQHVSSGQQRDQSQSGWRFSQKRMKSFVKRLEALPVPE-----QG
QV-TTTSIAQKTRWVIRDKQKFEVLIQDLAELTTKLDQVVPPSNSETAR----------S
MIQSDIELIKKDVRKLLLF------QEATGNHTAIAQSTEENLDIMRQERILNTLWFRMM
YDRSESISQNHRDTLQWAIE----GSNNTESWHDLPSWLLNGS---
>KLP00018.1
------------------------------------------------------------
------MAEVAGL-ALGVLGLAGLIGAFKDTIDVFNT-VVDMRHMGRQYQVLDIKLDIEK
ALLLQWADRVKLLQAD------------HDVRLNEPNTQTLVLRILGSVRSLLTDADQLQ
KRYGLRLENDTET------PISAGLEPDFSYLPSRLLSGPIS------------------
---------------------------------LQHKRMKSFVKRLEALPVPE-----QG
QV-TTTSIAQKTRWVIRDKQKFEVLIQDLAELTTKLDQVVPPSNSETAR----------S
MIQSDIELIKKDVRKLLLF------QEATGNHTAIAQSTEENLDIMRQERILNTLWFRMM
YDRSESISQNHRDTLQWAIE----GSNNTESWHDLPSWLLNGS---
>PCD46579.1
------------------------------------------------------------
------MAEVAGL-ALGVLGLAGLIGAFKDTIDLFNT-VVDMRHMGRQYQVLDIKLDIEK
TLLLQWADRMKLLQND------------HDSRLDERNTQTLVLRILGSIRSILTDTNQLQ
QRYGLRLENDTEAPTLPPISTSMSRGPDLSELPSELFSGSLP------------------
---------------LQHVTSGQQRDLSQSGWRFSQQRMKSFMRRLEALPVPV-----QG
QA-TTTSVAQKTRWVIRDKQKFEILVQDLAELTAKLDQVVPPSSSETAR----------S
MIQSDIELIKKDVRKLLLF------QEAAANHEAITQSTQQNLDRMRQTRILSTLWFRMI
NDRSESISKNHQDTLQWAIE----GSNNTESWHDLPSWLLNGS---
>RBA12711.1
------------------------------------------------------------
------MAEVAGL-ALGVLGLAGLIGAFKDTIDVFNT-VVDMRHMGRHYQVLDIKLDIEK
ALLLQWADRVKLLQAD------------HDVRLNEPNTQTLVLRILGSVRSLLTDADQLQ
KRYGLRLECDTETATLPPISTSMGLEPDFSYLPSRLLSGPIP------------------
---------------LQNVSSDQQRDQSQSGWRFSQKRMKSFVKRLEALPVPE-----QG
RA-TTTSIAQKTRWVIRDKQKFEVLIQYLAELTTKLDQVVPPSSSEIAR----------S
MIQSDIELIKKDVRKLLLF------QEAAGNHTAIAQSTEENLDIMRQARILNTLWFRMI
NDRSESISKNHRDTLQWAIE----GSNNTESWHDLPSWLLNGS---
>SCO78651.1
------------------------------------------------------------
------MAEVAGL-ALGVLGLAGLIGAFKDTIDLFNT-VVDMRHMGRQYQVLDIKLDIEK
TLLLQWADRVKLLQND------------HDSRLDEPNTQTLVLRILGSIRSILTDTNQLQ
QRYGLRLENGTEAPTLPPISTSTSLGPDLSELPSELFSGSLP------------------
---------------LKHVTSGQQRDSSQSGWRFSQQRMKSFMRRLEALPVPV-----QG
QA-TTTSVAQKTRWVIRDKQKFEILVQDLAELTAKLDQVVPPSSSETAR----------S
MIQSDIELIKKDVRKLLLF------QEAAANHEAITQSTQQNLDRMRQTRILNTLWFSMI
NDRSESISKNHRDTLQWAIE----GSNNTESWHDLPSWLLNGS---
>SCV33754.1
------------------------------------------------------------
------MAEVAGL-ALGVLGLAGLIGAFKDTIDVFNT-VVDMRHMGRQYQVLDIKLDIEK
ALLLQWADRVKLLQAD------------HDVRLNEPNTQTLVLRILGSVRSLLTDADQLQ
KRYGLRLENDTET------PISAGLEPDFSYLPSRLLSGPIS------------------
---------------LQHVSSGQQRDQSQSGWRFSQKRMKSFVKRLEALPVPE-----QG
QV-TTTSIAQKTRWVIRDKQKFEVLIQDLAELTTKLDQVVPPSNSETAR----------S
MIQSDIELIKKDVRKLLLF------QEATGNHTAIAQSTEENLDIMRQERILNTLWFRMM
YDRSESISQNHRDTLQWAIE----GSNNTESWHDLPSWLLNGS---
>XP_018742038.1
------------------------------------------------------------
------MAEVAGL-ALGVVGVAGLIGAFKDTIDVFNT-VVDMRHMGR-------------
-LLLQWADRVKLLQPN------------HDVRLDEPSTQTLVLRILSSIRSILTNTNQLQ
QRYGLRRENDTETPTLPPISTSMRLGPDLSELPSELLTGQ--------------------
------------------------------------HQMKSFMRRLEALRVAV-----QG
QA-TTTSVAQKTRWVIRDKEKFEVLVQDLAELTAKLDQVVPTESSETAR----------S
TIQSDIELIKKDVRQLLLF------QDAAGNHAAIAQSTEQNLDRMHQARILNTLWFRMI
NDRSESISRNHRDTLQWAIE----GSNNNESWHNLASWLLNCS---
>XP_023425374.1
------------------------------------------------------------
------MAEVAGL-ALGVLGLAGLIGAFKDTIDVFNT-VVDMRHMGRQYQVLDIKLDIEK
ALLLQWADRVKLLQAD------------HDVRLNEPNTQTLVLRILGSVRSLLTDADQLQ
KRYGLRLENDTET------PISAGLEPDFSYLPSRLLSGPIS------------------
---------------LQHVSSGQQRDQSQSGWRFSQKRMKSFVKRLEALPVPE-----QG
QV-TTTSIAQKTRWVIRDKQKFEVLIQDLAELTTKLDQVVPPSNSETAR----------S
MIQSDIELIKKDVRKLLLF------QEATGNHTAIAQSTEENLDIMRQERILNTLWFRMM
YDRSESISQNHRDTLQWAIE----GSNNTESWHDLPSWLLNGS---
>KFA55295.1
MHFSDRLCSSQGRFGLLDIIPCFHSPALKHMMRLHVSASIRP-SSWNSGR---------S
YHQQAYAMEAAGL-AI---GIFALAGSFGDCVELFSY-FSSYRSIGRDYEILEAKLDVEK
TLFLQWARRVRLLQPD------------YDERLDDPDLQRAIFRVLSSIRSFLSEGSALQ
KQYGLEPTAEGLEA----------------------------------------------
--------------------------SDAVATNLSRGHLEKFVQDFKALQTRV-----DL
RSS-NVSKTSKLRWAINDKDKFEKLVTDLALFISKLNQLIPSTGQEWEQSD------ARA
LLHQSLSRLKDFRTIEILR------SAAIDAPAYVSVPAVARFEEVLRPKILAQLWFRTM
DDRLEVIAPAHPRTFLWALRDE----------SVLSSWLSSGSG--
>KEY64164.1
------------------------------------------------------------
-------MEAAGL-AI---GIFALAGSFGDCVELFSY-FSSYRSIGRDYEILEAKLDVEK
TLFLQWARRVRLLQPD------------YDERLDDPDLQRAIFRVLSSIRSFLSEGSALQ
KQYGLEPTAEGLEA----------------------------------------------
--------------------------SDAVATNLSRGHLEKFVQDFKALQTRV-----DL
RSS-NVSKTSKLRWAINDKDKFEKLVTDLALFISKLNQLIPSTGQEWEQSD------ARA
LLHQSLSRLKDFRTIEILR------SAAIDAPAYVSVPAVARFEEVLRPKILAQLWFRTM
DDRLEVIAPAHPRTFLWALRDE----------SVLSSWLSSGSG--
>KFA69254.1
MWFKMDWVIIRPRIVAQH---------------AVVCVSIHPSTLLKLHR---------G
YHQQAYAMEAAGL-AI---GIFALAGSFGDCVELFSY-FSSYQSIGRDYEILEAKLDVEK
TLFLQWARRVRLLQPD------------YDERLDDADLQRAIFRVLSSIRGLLSEGSALQ
KRYGLEPTAEGPEA----------------------------------------------
--------------------------SDAVATNLSRGHLEKFVQDFKALQTRV-----DF
RSS-NISKTSKLRWAINDKDKFEKLVTDLALFISKLNQLVPSTGQEGEQSD------ARA
LLHQSLSRLEDFRTIEILR------SATIDAPAYMSVPAEARFEEVLRPKILEQLWFRTM
DDRLEAIAPAHPQTFSWALRDD----------SVLSSWLSSGSG--
>KFA77438.1
MHFSDRLCSSPGRFGLLDIIPCFHSPASKHMMRLHVSASIRP-SSWNSGR---------S
YHQQVYAMEAAGL-AI---GIFALAGSFGDCVDLFSY-FSSYRSIGRDYEILEAKLDVEK
TLFLQWARRVRLLQPD------------YDERLDDPDLQRAIFRVLSSIRSFLSEGSALQ
KRYGLEPTAEGLEA----------------------------------------------
--------------------------SDAVATNLSRGHLEQFVQDFKALQTRV-----DL
RSS-NVSKTSKLRWAINDKDKFEKLVTDLALFISKLNQLIPSTGQEWERSD------ARA
LLHQSLSRLEDFRTIEILR------SATIDAPAYVSVPAVARFEEVLRPKILAQLWFRTM
DDRLEVIAPAHPRTFLWALRDE----------SVLSSWLSSGSG--
>KIN06965.1
------------------------------------------------------------
------MAEVAGL-ILGVIGVAGVIGAFKDTVDLFNI-IADSRHLGRDYEILETKFDIEK
TLLLQWANRMRLLSPD------------YDKRLDNPEIQSLLVRILECVAGILTNAPELT
QRYGLDEATKKTVIAGEE------------------------------------------
------------------------RELIPRTPRVSDSRWNKFLTEYLALRSQD-----NV
PK-RPTPLFKKARWSIRDKQKFEDLIRELSHFRARINEVCPVAMVDRDRDL-----VMRA
MTDQDVDTIKDLRKLKILK------EASVGSQNSIVESTQHAISEACKDRILRKLWFRRI
DDRRENIVTAHSKTLRWALK----PGREDAPWDDLSAWLQFGS---
>KLO85708.1
------------------------------------------------------------
-------MEVAGLLTI---GAVALVSLFKDCVDLLSM-ITAARDLGKDAAIMNTKLDVEK
MLFLQWSDRVGLLKQGSA---------STNALLCSPDNRQIVSRVLESIKALLSEGQALQ
RDYGLKRVEKVG------------------------------------------------
------------------------TEPTAGYQGASSFRFAKFLKQFEELNIKPCQTSDAD
QHSNFKKVTKQFRWIIVDKDKFNSLIDHLSYFNTSLNNLIPMPSV--SET---------T
FSKNELIHLKNLAELDLVI------EATSNTRPSISEAAVAAKSALISSRVIRSLWFRWY
DERRVNIKSPHFKTLQWALD----PPSDYLQWDDLNTWLQSAS---
>CVL12044.1
------------------------------------------------------------
-------MEVVGL-TI---GAVALVSLFKDCVDLFSM-ITAARDLGKDAALMDTKLDVEK
MLFLQWSDRAGLLKQDS-----------TNVLLCNPDTRQIVSRVLESIKALLSEGQALQ
RDYGLKRVEKVG------------------------------------------------
------------------------TEPTARYQGASSFRFAKFLKQFEELKIEPCQTSDAG
QHSNFKKVTKKFRWIIVDKDKFNSLIDHLSYFNTSLNSLIPMPSV--SET---------A
FFKNDLIHLKDLAELDLVI------EATSNTRPSIGEAAVAAKSALISSRVIRALWFRWY
DDRRVNIKSPHFKTLQWALD----PPSDYLQWDDLNTWLQSAS---
>CZR36091.1
------------------------------------------------------------
-------MEVVGL-TI---GAVALVSLFKDCVDLFSM-ITAARDLGKDAALMDTKLDVEK
MLFLQWSDRVGLLKQDS-----------TNVLLCNPDTRQIVSRVLESIKALLSEGQALQ
RDYGLKRVEKVG------------------------------------------------
------------------------TEPTARYQGASSFRFAKFLKQFEELKIEPCQTSDAG
QHSNFKKVTKKFRWIIVDKDKFNSLIDHLSYFNTSLNNLIPMPSV--SET---------A
FFKNDLIHLKDLAELDLVI------EATSNTRPSIGEAAVAAKSALISSRVIRALWFRWY
DDRRVNIKSPHFKTLQWALD----PPSDYLQWDDLNTWLQSAS---
>KLP09142.1
------------------------------------------------------------
-------MEVAGL-TI---GAVALVSLFKDCVDLLSM-ITAARDLGKDAAIMNTKLDVEK
MLFLQWSDRVGLLKQGSA---------STNALLCSPDNRQIVSRVLESIKALLSEGQALQ
RDYGLKRVEKVG------------------------------------------------
------------------------TEPTAGYQGASSFRFAKFLKQFEELNIKPCQTSDAD
QHSNFKKFTKQFRWIIVDKDKFNSLIDHLSYFNTSLNNLIPMPSV--SET---------T
FSKNELIHLKNLAELDLVI------EATSNTRPSISEAAVAAKSALISSRVIRSLWFRWY
DERRVNIKSPHFKTLQWALD----PPSDYLQWDDLNTWLQSAS---
>KLP11742.1
------------------------------------------------------------
-------MEVAGL-TI---GAVALVSLFKDCVDLLSM-ITAARDLGKDAAIMNTKLDVEK
MLFLQWSDRVGLLKQGSA---------STNALLCSPDNRQIVSRVLESIKALLSEGQALQ
RDYGLKRVEKVG------------------------------------------------
------------------------TEPTAGYQGASSFRFAKFLKQFEELNIKPCQTSDAD
QHSNFKKVTKQFRWIIVDKDNCNSLIDHLSYFNTSLNNLIPMPSV--SET---------T
FSKNELIHLKNLAELDLVI------EATSNTRPSISEAAVAAKSALISSRVIRSLWFRWY
DERRVNIKSPHFKTLQWALD----PPSDYLQWDDLNTWLQSAS---
>RBA19114.1
------------------------------------------------------------
-------MEVVGL-TI---GAVALVSLFKDCVDLFSM-ITAARDLGKDAALMDTKLDVEK
MLFLQWSDRVGLLKQDS-----------TNVLLCNPDTRQIVSRVLESIKALLSEGQALQ
RDYGLKRVEKVG------------------------------------------------
------------------------TEPTARYQGASSFRFAKFLKQFEELKIEPCQTSDAG
QHSNFKKVTKKFRWIIVDKDKFNSLIDHLSYFNTSLNNLIPMPSV--SET---------A
FFKNDLIHLKDLAELDLVI------EATSNTRPSIGEAAVAAKSALISSRVIRALWFRWY
DDRRVNIKSPHFKTLQWALD----PPSDYLQWDDLNTWLQSAS---
>SCN72191.1
------------------------------------------------------------
-------MEVAGL-TI---GAVALVSLFKDCVDLLSM-ITAARDLGKDAAIMNTKLDVEK
MLFLQWSDRVGLLKQGSA---------STNALLCSPDNRQIVSRVLESIKALLSEGQALQ
RDYGLKRVEKVG------------------------------------------------
------------------------TEPTAGYQGASSFRFAKFLKQFEELNIKPCQTSDAD
QHSNFKKFTKQFRWIIVDKDKFNSLIDHLSYFNTSLNNLIPMPSV--SET---------T
FSKNELIHLKNLAELDLVI------EATSNTRPSISEAAVAAKSALISSRVIRSLWFRWY
DERRVNIKSPHFKTLQWALD----PPSDYLQWDDLNTWLQSAS---
>SCO09631.1
------------------------------------------------------------
-------MEVAGL-TI---GAVALVSLFKDCVDLLSM-ITAARDLGKDAAIMNTKLDVEK
MLFLQWSDRVGLLKQGSA---------STNALLCSPDNRQIVSRVLESIKALLSEGQALQ
RDYGLKRVEKVG------------------------------------------------
------------------------TEPTAGYQGASSFRFAKFLKQFEELNIKPCQTSDAD
QHSNFKKFTKQFRWIIVDKDKFNSLIDHLSYFNTSLNNLIPMPSV--SET---------T
FSKNELIHLKNLAELDLVI------EATSNTRPSISEAAVAAKSALISSRVIRSLWFRWY
DERRVNIKSPHFKTLQWALD----PPSDYLQWDDLNTWLQSAS---
>SCV37222.1
------------------------------------------------------------
-------MEVAGL-TI---GAVALVSLFKDCVDLLSM-ITAARDLGKDAAIMNTKLDVEK
MLFLQWSDRVGLLKQGSA---------STNALLCSPDNRQIVSRVLESIKALLSEGQALQ
RDYGLKRVEKVG------------------------------------------------
------------------------TEPTAGYQGASSFRFAKFLKQFEELNIKPCQTSDAD
QHSNFKKFTKQFRWIIVDKDKFNSLIDHLSYFNTSLNNLIPMPSV--SET---------T
FSKNELIHLKNLAELDLVI------EATSNTRPSISEAAVAAKSALISSRVIRSLWFRWY
DERRVNIKSPHFKTLQWALD----PPSDYLQWDDLNTWLQSAS---
>SCV45553.1
------------------------------------------------------------
-------MEVAGL-TI---GAVALVSLFKDCVDLLSM-ITAARDLGKDAAIMNTKLDVEK
MLFLQWSDRVGLLKQGSA---------STNALLCSLDNRQIVSRVLESIKALLSEGQALQ
RDYGLKSVEKVG------------------------------------------------
------------------------TEPTAGYQGASSFRFAKFLKQFEELNIKPCQTSDAD
QHSNFKKVTKQFRWIIVDKDKFNSLIDHLSYFNTSLNNLIPMPSV--SET---------T
FSKNELIHLKNLAELDLVI------EASSNTRPSISEAAVAAKSALISSRVIRSLWFRWY
DERRVNIKSPHFKALQWALD----PPSDYLQWDDLNTWLQSAS---
>XP_023426924.1
------------------------------------------------------------
-------MEVAGL-TI---GAVALVSLFKDCVDLLSM-ITAARDLGKDAAIMNTKLDVEK
MLFLQWSDRVGLLKQGSA---------STNALLCSPDNRQIVSRVLESIKALLSEGQALQ
RDYGLKRVEKVG------------------------------------------------
------------------------TEPTAGYQGASSFRFAKFLKQFEELNIKPCQTSDAD
QHSNFKKFTKQFRWIIVDKDKFNSLIDHLSYFNTSLNNLIPMPSV--SET---------T
FSKNELIHLKNLAELDLVI------EATSNTRPSISEAAVAAKSALISSRVIRSLWFRWY
DERRVNIKSPHFKTLQWALD----PPSDYLQWDDLNTWLQSAS---
>EWZ99740.1
------------------------------------------------------------
-------MEVAGL-TL---GAVALASLFKDCVDLFSM-ITAARDLGRDAAILDTKLDVER
MLFLQWSERVGLLKQDST-----------NLLSCDEDTRQIVSRVLKSVKDLLSESQALQ
RDYGLKKVDITKPTTEH-------------------------------------------
----------------------TLTDSTTGYKGASSHRFARFLKQFEALKVQI---TDAD
RHNKFKRTTKQFRWVIVDKDKFNYLIDHLSYFNTSLNSLVPISVK--SEE---------T
PCENDLNHIKDLAELDLVI------QATANTRPSVSKAATTAKSALIQSRVVRSLWFRSY
DDRRVNIKNPHFKTLQWALD----PPSDYLHWDDLKTWLQSAS---
>EGU76458.1
------------------------------------------------------------
-------MEVAGL-TL---GAVALVSLFKDCVDLFSM-ITAARDLGKDAAILDTKLDVER
MLFIQ---------------------------------------------CLLSESQALQ
RDYGLKKVDVTKPTTEH-------------------------------------------
----------------------PLADSTTGYKGASSQRFARFLKQFEALKIQA---TDAD
RHSKFKRTTKQFRWVIVDKEKFNYLIDHLSYFNTSLNNLVPLSVE--SET---------A
PCENDMIHIKDFAELDLVI------QATANTRPSISKAATAAKSALIQSCIFRSLWFRSY
DDRRINIKDPHYQTLQWALD----PPSDYIQWDDLNTWLQSAS---
>EMT71847.1
------------------------------------------------------------
-------MEVAGL-TL---GAVALVSLFKDCVDLFSM-ITAARDFGKDAAILDTKLDVER
MLFLQWSERVGLLKQDST-----------NTLSCDEDTRQIVSRVLESVKNLLSESQALQ
RDYGLKKVDVTRPTTEH-------------------------------------------
----------------------PLTDSTTGYKGASSHRFARFLKQFEALKIQA---TDAD
RYSKFKRTTKQFRWVIVDKDKFNYLIDHLSYFNTSLNNLVPLSVE--SET---------A
PCENDMIHIKDFAELDLVI------QATANTRPSISKAATAAKSALIQSCIFRSLWFRSY
DDRRINIKEPHYQTLQWALD----SPSDYIQWDDLNTWLQSAS---
>ENH69384.1
------------------------------------------------------------
-------MEVAGL-TL---GAVALVSLFKDCVDLFSM-ITAARDLGKDAAILDTKLDVER
MLFLQWSERI-------------------------------VSRVLESVKNLLSESQALQ
RDYGLKKVDVTRPTTEH-------------------------------------------
----------------------PLTDSTTGYKGVSSHRFARFLKQFEALKIQA---TDAD
RHSKFKRTTKQFRWIIVDKDKFNYLIDHLSYFNTSLNNLVPLSVE--PET---------A
PCENDMVHIKDFAELDLVI------QATANTRPSI-----------------SKAWFRSY
DDRRINIKDPHYQTLQWALD----SPSDYIQWDDLNTWLQSAS---
>EWY95051.1
------------------------------------------------------------
-------MEVAGL-TL---GAVALVSLFKDCVDLFSM-ITAARDLGKDASILDTKLDVER
MLFLQWSERVGLLKQDST-----------NTLSCDEDTRQIVSRVLESVKSLLSESQALQ
RDYGLKKVDVTKPTTVY-------------------------------------------
----------------------TLTESTTGYKGASSHQFARFLKQFEALKIQT---TDAD
RQSKFKRTTKQFRWVVVDKDKFNYLIDHLSYFNTSLNNLVPLSVE--PET---------A
PYENDMIHIKDFAELDLVI------QATANRRPGISKAATAAKSALIQSCIFRSLWFRSY
DDRRINIKDPHYQTLQWALD----PPSDDIQWDDLNTWLQSAS---
>EWZ43166.1
------------------------------------------------------------
-------MEVAGL-TL---GVVALASLFKDCVDLFSM-ITAARDLGRDAAILDTKLDVER
MLFLQWSERVGLLKQDST-----------NLLSCDEDTRQIVSRVLKSVKDLLSESQVLQ
RDYGLKKVDITKPTTEH-------------------------------------------
----------------------TLTDSTTGYKGASSRRFARFLKQFEALKVQI---TDAD
RHSKFKRTTKQFRWVIVDKDKFNYLIDHLSYFNTSLNSLVPIS-----------------
---NDLNHIKNLAELDLVI------QATANTRPSVSKAATTAKSALIQSRVVRSLWFRSY
DDRRVNIKNPHFKTLQWALD----PPSDYLQWGDLNTWLQSAS---
>EXA46563.1
------------------------------------------------------------
-------MEVAGL-TL---GAVALVSLFKDCVDLFSM-ITAARDLGKDAAILDTKLDVER
MLFLQWSERVGLLKQGST-----------NTLSCDEDTRQIVSRVLESVKDLLSESQALQ
RDYGLKKVDVTKPTTEH-------------------------------------------
----------------------PLADSTTGYKGASSQRFARFLKQFEALKIQA---TDAD
RHSKFKRTTKHFRWVIVDKEKFNYLIDHLSYFNTSLNNLVPLSVE--SET---------A
PCENDMIHIKDFAELDLVI------QATANTRPSISKAATAAKSALIQSCIFRSLWFRSY
DDRRINIKDPHYQTLQWALD----SPSDYIQWDDLKTWLQSAS---
>EXK32723.1
------------------------------------------------------------
-------MEVAGL-TL---GAVALVSLFKDCVDLFSM-ITAARDLGKDAAILDTKLDVER
MLFLQWSERVGLLKQDST-----------NTLSCDEDTRQIVSRVLESVKSLLSESQALQ
RDYGLKKVDVTKSTTEY-------------------------------------------
----------------------TLTESTTGYKGASSHRFARFLKQFEALKIQT---TDAD
RQSKFKRTTKQFRWVVVDKDKFNYLIDHLSYFNTSLNNLVPLS-----------------
----------DFAELDLVI------QATANTRPGISKAATAAKSALIQSCIFRSLWFRSY
DDRRINIKDPHYQTLQWALD----PPSDYIQWDDLNTWLQSAS---
>EXK85016.1
------------------------------------------------------------
-------MEVAGL-TL---GAVALVSLFKDCVDLFSM-ITAARDLGRDAAILDTKLDVER
MLFLQWSERVGLLKQDST-----------NLLSCDEDTRQIVSRVLKSVKDLLSESQALQ
RDYGLKKVDITKPTTEH-------------------------------------------
----------------------TLTDSTTGYKGASSHRFARFLKQFEALKVQI---TDAD
RHSKFKRTTKQFRWVIVDKDKFNYLIDHLSYFNTSLNSLVPISVK--SEE---------T
PCENDLNQIKDLAELDLVI------QATANTRPSVSKAATTAKSALIQSRVVRSLWFRSY
DDRRINIKNPHFKTLQWALD----PPSDYLHWDDLKTWLQSAS---
>EXL58423.1
------------------------------------------------------------
-------MEVAGL-TL---GVVALASLFKDCVDLFSM-ITAARDLGRDAAILDTKLDVER
MLFLQWSERVGLLKQDST-----------NLLSCDEDTRQIVSRVLKSFKDLLSESQVLQ
RDHGLKKVDITKPTTEH-------------------------------------------
----------------------TLTDSTTGYKGASSRRFARFLKQFEALKVQI---TDAD
RHSKFKRTTKQFRWVIVDKDKFNYLIDHLSYFNTSLNSLVPISVK--SEE---------I
PCENDLNHIKNLAELDLVI------QATANTRPSVSKAATTAKSALIQSRVVRSLWFRSY
DDRRVNIKNPHFTTLQWALD----PPSDYLQWGDLNTWLQSAS---
>EXL73419.1
------------------------------------------------------------
-------MEVAGL-TL---GAVALVSLFKDCVDLFSM-ITAARDLGKDAAILDTKLDVER
MLFIQWSERI-------------------------------VSRVLESVKSLLSESQALQ
RDYGLKKVDVTKPTTEH-------------------------------------------
----------------------PLADSTTGYKGASSQRFARFLKQFEALKIQA---TDAD
RHSKFKRTTKQFRWVIVDKEKFNYLIDHLSYFNTSLNNLVPLSVE--SET---------A
PCENDMIHIKDFAELDLVI------QATANTRPSISKAATAAKSALIQSCIFRSLWFRSY
DDRRINIKDPHYQTLQWALD----PPSDYIQWDDLNTWLQSAS---
>EXM23980.1
------------------------------------------------------------
-------MEVAGL-TL---GAVALVSLFKDCVDLFSM-ITAARGLGKDAAILNTKLDVER
MLFLQWSERVGLLKQDST-----------NTLSCDEDTRQIVSRVLESVKNLLSESQALQ
RDYGLKKVDVTRPTTEH-------------------------------------------
----------------------PLTDSTTGYKGASSHRLARFLKQFEALKIQA---TDAD
RHSKFKRTTKQFRWVIVDKDKFNYLIDHLSYFNTSLNNLVPLSVE--SET---------A
PCENDMIHIKDFAELDLVI------QATANTRPSISKAATAAKSALIQSCIFRSLWFRSY
DDRRINIKDPHYQTLQWALD----SPSDYIQWDDLNTWLQSAS---
>PCD43149.1
------------------------------------------------------------
-------MEVAGL-TL---GAVALASLFKDCVDLFSM-ITAARDLGRDAAILDTKLDVER
MLFLQWSERVGLLKQDST-----------NLLSCDEDTRQIVSRVLKSVKDLLSESQALQ
RDYGLKKVDIIKPTTEH-------------------------------------------
----------------------TLTDSTTGYKGASSHRFARFLKQFEALKVQI---TDAD
RHSKFKRTTKQFRWVIVDKDKFNYLIDHLSYFNTSLNSLVPISVK--SEE---------T
PCENDLNHIKDLAELDLVI------QATANTRPSVSKAATTAKSAIIQSRVVRSLWFRSY
DDRRVNIKNPHFKTLQWALD----PPSDYLHWDDLKTWLQSAS---
>SCO85929.1
------------------------------------------------------------
-------MEVAGL-TL---GAVALVSLFKDCVDLFSM-ITAARDLGKDAALLDTKLDVER
TLFLQWSERVGLLKQDST-----------NTLFCDEDTRQIVSRVLESVKSLLSESQALQ
RDYGLKKVDVTKPTTEY-------------------------------------------
----------------------TLTESTTGYKGVSSHRFARFLKQFEALKIQT---TDAD
RQSKFKRTTKQFRWVVLD--KFNYLIDHLSYFNSSLNNLVPLSVE--PET---------A
SYENDMIHIKDFAELDLVI------QATANTRPSISKAATAAKSALIQSRILRSLWFRSY
DDRRINIKDPHYQTLWWALD----PPSDYTQWDDLNTWLQSAS---
>XP_018241197.1
------------------------------------------------------------
-------MEVAGL-TI---GAMALVSLFKDCVDLFSM-ITAARDLGKDAAILDTKLDVER
MLFLQWSERVGLLKQDST-----------NTLSCDEDTRQIVSRVLESVKILLSESKALQ
RDYGLKKVDVTKHITDH-------------------------------------------
----------------------TLIESTTGYKGASSHRFARFLKQFEALEIQT---TDTD
LQSMFKRTTKKFRWVIVDKDKFNYLIDHLSYFNTSLNNLVPISVK--FEE---------T
PCENDLIHIKDLAELDLVI------QATANTRPSVSKAATTAKSALIQSRVVRSLWFRSS
DDRRINIKDPHFKTLQWALD----PPSDYLQWDDLKTWLQSAS---
>KIL84895.1
------------------------------------------------------------
-------MEVAGL-TT---GAVALISLFKDCVDLFSM-ITAARRLGQDAAILETKLDVER
MLLLRWSDRVGLLQFFTCDQSSNESLNPSSIPLRDPETCKIVLRVLTCIKSLLSEGEALQ
QSYGLQKFDPSDSLDPD-------------------------------------------
------------------------TSPINSSQGASASRLERFLHDFHRLKIDTQNRKGAP
RSSRITDTGKKVRWVIVHKDKFNALIANLSYFNSSLMELAPTVSP--STL---------S
SVQEDLSHVRSIAELDIII------QASADSQPAIKSAAVAVKKAILHPQILQRLWFRHH
EDRRFNIKEAHYKTLRWALD----PPNGYMKWDDLSSWLQDTR---
>RBQ67175.1
------------------------------------------------------------
-------MEVAGL-TI---GAVALVSLFKDCVDLFSM-ITAARDLGKDAAILDTKLDVEK
MLFLQWSDRVGLLKQDST---------NANAVLCNPDTRQLVSRVLESVKALLSEGQALQ
RDYGLKRVDAS-------------------------------------------------
------------------------AESTTGYQGASSFRFRKFLKQFEELKIKPDTDR---
--HSNLTVTKQFRWIIVDKEKFNSLIDHLSYFNTSLNNLIPISSD--SEA---------T
SSKNDLDHIKDLAELDLVI------EVTSNTRPSVSEAAVAAKSAIISSRVIRSLWSRWY
DDRRVNIKSPHFKTLQWALD----TPSDYLQWDGLNTWLQSAS---
>RBQ98562.1
------------------------------------------------------------
-------MEVAGL-TI---GAVALVSLFKDCVDLFSM-ITAARDLGKDAAILDTKLDVEK
MLFLQWSDRVGLLKQDST---------NANAVLCNPDTRQLVSRVLESVKALLSEGQALQ
RDYGLKRVDAS-------------------------------------------------
------------------------AESTTGYQGASSFRFRKFLKQFEELKIKPDTDR---
--HSNLTVTKQFRWIIVDKEKFNSLIDHLSYFNTSLNNLIPISSD--SEA---------T
SSKNDLDHIKDLAELDLVI------EVTSNTRPSVSEAAVAAKSAIISSRVIRSLWSRWY
DDRRVNIKSPHFKTLQWALD----PPSDYLQWDDLNTWLQSAS---
>RBR04866.1
------------------------------------------------------------
-------MEVAGL-TI---GAVALVSLFKDCVDLFSM-ITAARDLGKDAAILDTKLDVEK
MLFLQWSDRVGLLKQDST---------NANAVLCNPDTRQLVSRVLESVKALLSEGQALQ
RDYGLKRVDAS-------------------------------------------------
------------------------AESTTGYQGASSFRFRKFLKQFEELKIKPDTDR---
--HSNLTVTKQFRWIIVDKEKFNSLIDHLSYFNTSLNNLIPISSD--SEA---------T
SSKNDLDHIKDLAELDLVI------EVTSNTRPSVSEAAVAAKSAIISSRVIRSLWSRWY
DDRRVNIKSPHFKTLQWALD----PPSDYLQWDGLNTWLQSAS---
>XP_018747714.1
------------------------------------------------------------
-------MEVAGL-TI---GAVALVSLFKDCVDLFSM-ITAARDLGKDAAILDTKLDVEK
MLFLQWSDRVGLLKQDST---------NANAVLCNPDTRQLVSRVLESVKALLSEGQALQ
RDYGLKRVDAS-------------------------------------------------
------------------------AESTTGYQGASSFRFRKFLKQFEELKIKPDTDR---
--HSNLTVTKQFRWIIVDKEKFNSLIDHLSYFNTSLNNLIPISSD--SEA---------T
SSKNDLDHIKDLAELDLVI------EVTSNTRPSVSEAAVAAKSAIISSRVIRSLWSRWY
DDRRVNIKSPHFKTLQWALD----PPSDYLQWDDLNTWLQSAS---
>XP_003053239.1
------------------------------------------------------------
-------MEVAGL-TI---GAVALIGTFKDCIDLYSM-ISAARSLGKDAALLETKLDVEK
MLFFQWADRVGLVKPQEW-----------DKRLDDKALNATVAGVLSSIKTLLEEGDALQ
TRYGLERRDLSIGE----------------------------------------------
------------------------TEFIDDTVKASTPRMERFLRNFEKLSLSRSTPEGGT
ETKS-FKVTDKWCWVVRDRDKFEQLIQELFYFNSRLDTLVPDNNNARSTL---------M
LTEEDLADIRSIPYLKLIL------KATPG-IPYVLKAVKRAIRTANQNRILQRLWFGRI
EDRRETVSGAHAGTFSWALN----PPQRALEWDDLCDWLRGKSS--
>XP_007806136.1
------------------------------------------------------------
------MAEAVGV-AL---GALALLSAFKDCIDLFST-ISAAKSLGVDCEILNTKLDIEK
TLLLQWIDRVRLLDPSD-----------YDRRLDDLRINKAVSSILTSIRLLLSDSANLQ
NRYGMKPVERETA-----------------------------------------------
-----------------------------IIPTISWPRMNQFMQELENLSLRY-----HA
SL-WSWPIKQRFYWVVRNKEKFSGFVQQLSSFVSKLNAVIPAIQEPVD-----------V
MTRKDLESIQNLRQVQLVL------EAAKKHETGVADLAQKNISQRCQERVLERLWYRMI
DERKNNVAEAHFKILQWALH----PPTPEVDWDDLSEWLRSGS---
>KLU82129.1
------------------------------------------------------------
-------MEAAGL-AI---GIVGLAGLFKNCIELLSQ-ISATRSMDRDYHILHAKLELEK
ECLLLWARQVRLFDAEQQ----------HDRRLDDPAVFAVVKQTLEAISILMTESATMQ
ERYGLEMSGGTDFD----------------------------------------------
--------------------------LALPITTVTKSRLKQLADDFGKLQLRI-----KD
RST-GLTLPKKVRWVLADKDKFERLVQDLADFGSKLRELFTENQDAKT---------FKH
WVHQDLASVRDPKILRLVY------DATADRNDLVAEAVAESYEKLCQKEILDLLWFRSM
DDRREGVSSAHSRTFEWALR----KPGKYVEWGDLSAWMSVGS---
>OAL53429.1
-----------------MATVCCGN-------GCRLCQ-SRPGSDWTKERRSEGRSDRTE
CLSKLAHISKAGL-VSSTVDRAGVIRLFKDTVDLFSL-ILDSRHLGRDYEILDTKLDIEK
MILLQWADRVKLLSSS------------YDKRLDDRDAQRLITKILECVATLLTNAPELQ
QRYGMNKVPADSLTPENG------------------------------------------
------------------------AALVSGTLRVSDARWERFLKDYNDLNTS--------
----SVPTGKRVRWMIRDKQKFEGLIQGLVYFTTRLNEVIPVVLDDAST---------RI
MTGEDLEAIGNLRGLKILL------EASKALQNTIMELTQHVLSEKCKDHILNKLRFRNI
DDRRESIPLAHKKTLRWALE----PPKEEFSWDDLSMWLRSGS---
>OIW30172.1
------------------------------------------------------------
---------MAEL-ALGVIGLAGVIGAFKDVVDLFSL-FLDSRHLGRDFEVLDTKLDIEK
TLLLQWADRVGLLRTN------------HAPQLDIPDTRATVYRALGSIRTLLRDADSLK
SRYGVEAVKLKALKSLGD------------------------------------------
-------------------QSKETSSSRIGSAAISAIQMTHFTHEFDKMDIRM-----KS
IQEGSNILKQKVRWVIRDKGSFEALLSQLTHFVTRLNDLIPATHMKYATAT-------DA
ITDSGLQASLDLRGLKIVL------EASQHTREAVAHSARQAIDGICQAKILQKLWFRTI
ASREENI---------------------------------------
>EXA41439.1
------------------------------------------------------------
------MAEVAGL-ALGAVGVVGLIGAFKDTIDLFGL-LAESRDLGRDYEILRIKLDIQK
TLLLQWTDRVGLLRQDD-----------YDPYLDQAHTREAIGHTLSCIRLLLTDATTLK
NKYGLDEANDQEG-----------------------------------------------
------------------------TTPLVSVSSISAWRMGVFKTQYDDFKKRI-----AQ
GN--DKPFRSRALWAVRDKQKFEVLIRDLADLIASLDKLIPVTSKQPAL---------RN
LADDDVRSISGLQNLKMLL------EASQGTHKLISESAQRIISRACEEIILNRLWFRKI
HERRETVADAHLDTLKWALY----PPKDEAHWHDLSQWLRQPSTHE
>EGU73096.1
------------------------------------------------------------
------MAEVAGL-ALGAVGVVGLIGAFKDTIDLFGL-LAESRDLGRDYEILRIKLDIQK
TLLLQWTDRYGLDEA---------------------------------------------
--------NDQEG-----------------------------------------------
------------------------TTPLVSVSSISAWRMGVFKTQYDDFKKRI-----AQ
GN--DKPFRSRALWAVRDKQKFEVLIRDLADLIASLDKLIPVTSKQPAL---------RN
LADDDVRSISGLQNLKMLL------EASQGTHRLISESAQRIISRACEEIILNR------
----------------------------------------------
>EXL64835.1
------------------------------------------------------------
------MAEVAGL-ALGAVGVVGLIGAFKDTIDLFGL-LAESRDLGRDYEILRIKLDIQK
TLLLQWTDRYGLDEA---------------------------------------------
--------NDQEG-----------------------------------------------
------------------------TTPLVSVSSISAWRMGVFKTQYDDFKKRI-----AQ
GN--DKPFRSRALWAVRDKQKFEVLIRDLADLIASLDKLIPVTSKQPAL---------RN
LADDDVRSISGLQNLKMLL------EASQGTHRLISESAQRIISRACEEIILNRLWFRKI
HERRETVADAHLDTLKWALY----PPKDEAHWHDLSQWLRQPSTHE
>EXM08714.1
------------------------------------------------------------
------MAEVAGL-ALGAVGVVGLIGAFKDTIDLFGL-LAESRDLGRDYEILRIKLDIQK
TLLLQWTDRVGLLRQDD-----------YDPYLDQAHTREAIGHTLSCIRLLLTDVTTLK
NKYGLDEANDQEG-----------------------------------------------
------------------------TTPLVSVSSISAWRMGVFRTQYDDFKKRI-----AQ
GN--DKPFRSRALWAVRDKQKFEILIRDLADLITSLDKLIPVTSKQPAL---------RN
LADDDVRSISGLQNLKMLL------EASQGTHRLISESAQRIISRACEEIILNRLWFRKI
HERRETVADAHLDTLKWALY----PPKDEAHWHDLSQWLRQPSTHE
>EXM13623.1
------------------------------------------------------------
------MAEVAGL-ALGAVGVVGLIGAFKDTIDLFGL-LAESRDLGRDYEILRIKLDIQK
TLLLQWTDRVGLLRQDD-----------YDPYLDQAHTREAIGHTLSCIRLLLTDATTLK
NKYGLDEANDQEG-----------------------------------------------
------------------------TTPLVSVSSISAWRMGVFKTQYDDFKKRI-----AQ
GN--DKPFRSRALWAVRDKQKFEVLIRDLADLIASLDKLIPVTSKQPAL---------RN
LADDDVRSISGLQNLKMLL------EASQGTHRLISESAQRIISRACEEIILNRLWFRKI
HERRETVADAHLDTLKWALY----PPKDEAHWHDLSQWLRQPSTHE
>PTD02373.1
------------------------------------------------------------
------MAEVAGL-VLGAVGVAGLIGAFKDTIDLFGL-LADARDLGRDYEILKIKFDIQK
TLLLQWSDRVGLLRIND-----------YDPLPDQAHIREAIGETLSCIRLLLTDGTALR
SKYGIDVVDDQVC-----------------------------------------------
------------------------ASHLTSVSSISAWRMGVFKNQYEDFKKRM-----AQ
GN--EMPFRSRALWAVRDKTKFQVLVADLADLITTLDRLIPVTRKQPAL---------QN
LVDDDVRRISRLSNLKMLL------EASQDTHRLISQSTEKTISRTCEEMVLSRLWFRKI
HDRRETVTDAHRKTLRWALY----PPRDKALWDDLSQWLRKPSQD-
>SCO86359.1
------------------------------------------------------------
------MAEVAGL-ALGAVGVVGLIGALKDTIDLFGL-LAESRDLGRDYEILRIKLDIQK
TLLLQWTDRVGLLRQDD-----------YDPYLDQAHTREAIGHTLSCIRLLLTDATTLK
NKYGLDEANDQEG-----------------------------------------------
------------------------TTPLVSVSSISAWRMGVFKTQYDDFKKRI-----AQ
GN--DKPFRSRALWAVRDKQKFEVLIRDLADLIASLDKLIPVTSKQPAL---------RN
LADDDVRSISGLQNLKMLL------EASQGTHRLISESAQRIISRACEEIILNRLWFRKI
HERRETVADAHLDTLKWALY----PPKDEAHWYDLSQWLRQPSTHE
>XP_003041311.1
------------------------------------------------------------
------MAEVAGL-ALGAVGVAGLIGAFKDTIDLFGL-LADSRGLGRDYEILQIKFDIQK
ALLLQWTDRVGLLHECD-----------YDPCLDQAHIQEAIGQILSCIRLLLTDASALK
SKYGLSQMDDEAP-----------------------------------------------
------------------------VSEITSIPSISAWRMRVFNSQYEEFKRRI-----AQ
RN--DKPFRTRARWAVRDKQKFEGFVRDLADFISSLDKLTPVTRGQPSL---------QN
MADDDVKTIRGLPGLKMLL------EASQNSHKLISESTQRKISRTCEEMILSRLWFRKI
HDRREDVADAHLDTLQWALY----PPKGEARWDDLSQWLRQDSEH-
>XP_011328737.1
------------------------------------------------------------
------MAEVAGL-VLGAVGVAGLIGAFKDTIDLFGL-LADARDLGRDYEILKIKFDIQK
TLLLQWSDRVGLLRTND-----------YDPLLDQAHIREAIGETLSCIRLLLTDGTALR
SKYGIDVVDDQVG-----------------------------------------------
------------------------ASHLTSVSSISAWRMGVFKNQYDDFKKRM-----AQ
GN--EMPFRSRALWAVRDKTKFQVLVADLADLITTLDRLIPVTRKQPAL---------QT
LVDDDVRRISGLSNLKMLL------EASQDTHRLISQSTEKTISRTCEEMVLSRLWFRKI
HDRRETVTGAHRKTLRWALY----PPRDKALWDDLSRWLRKPSQD-
>OWY46895.1
------------------------------------------------------------
-------MEAVGL-TV---GLLALVGVFEDCVTLLSQ-FGAAKSIGKDYSYLATRLDFQR
TLLLQWAERLKLYDNKE-----------YDTRLKDPYLKDLIQSGLQCIIQLLQDGHLLQ
DRYGVRPANIQEAAE-TSTALSSRLSLRISKQSLGLWKLHNHAASQHDHTDSSHTP----
-------------------------------------------------SDAD-----SQ
S---RLRTSDKVRWVIKDKEQFESLVRKLSDLLMDLDRVIPPLQLGWSH---------QI
VLENEIKKLKSVRELRKVM------NASVFEDSNLIDVTTQTIDRECTRSILNRLWFRLI
DDRKNHIAEAHSKTLEWAIN----PPASGVVWDDLGQWLRSGH---
>XP_007690709.1
------------------------------------------------------------
-------MEVAGL-AI---GTVALVGVFGDCVELLSY-IGAAKSMGQDYAVLATRLDIQR
VLLHQWANRLNLLDSEH-----------YDKRLDDPHIGPLISQGLDCIRQLLQDSHKLE
QRYGIRPAKIHESIE-PPTDLSIRLKSQFSQMARKLRSLNDVQSVHLYQSEQPDQL----
-------------------------------------------------PNKR-----RK
T---QHVAVDKVRWIIRDKEQFEGLIQSLSELIADINAIIPPQS-GKST---------DV
ALQHEVTNLSSVSELRLIK------SALPNEDINITCGVDTAIDRECAKLVLARLWFRLI
DDRKDSVSEAHSETFKWAIE----PPNPGSNWSDLGQWLRSGA---
>XP_014562809.1
------------------------------------------------------------
-------MEVAGL-AI---GTVALVGVFGDCVELLSY-IGAAKSMDQDYAVLATRLDIQK
VLLHQWANRMNLFDPKH-----------YDKRLDDPEIGPLISQGLDCIRQLLQDGQKLE
KRYGVRPARIHESIE-PPTALSDRLMSQFSSMTRKLRSRRDVQSLQLY------------
------------------------------------------------------------
---------QAVRWIIKDKEQFEGLVQSLADLIADINAVIPPQS-GDST---------NI
ALQHEITNLSSVSELRAIK------SALPNEDINITSEVETAIDQECAKLILNRLWFRLI
DDRKDSISEAYSETFKWALE----PTDPDSNWSDLGQWLRSGA---
>XP_007694763.1
------------------------------------------------------------
-------MEGIGL-GI---GTLALVGVFGDCVELLSY-IGAAKSMGQDYAVLATKLDIQR
VLLYQWANRLNLFDSIN-----------YDKRLDMPEIRSPVSQGLDCIRQLLEDGHKLE
QRYGVRPAKIHESIE-LPTALSNRLRSQFSRMTRKLRSRRDVQPLQLY------------
------------------------------------------------------------
---------QAVRWIIKDKKQFESLVQSLADLTAGIDAVIPQQS-GDST---------NV
ALQHEITNLSSVSELKTIK------SALPNEDINITCRVEKAIDQECAKLIINRLWFRLI
DDRKGFVSAAHSETFKWAIE----PPNPGSNWSDLGQWLRSGA---
>XP_007714898.1
------------------------------------------------------------
------AMEVAGL-AI---GTVALVGVFGDCVELLSY-IGAAKSMNQDYAVLATRLDIQK
VLLHQWANRMNLFDPKH-----------YDKRLDDPEIGPLISQGLDCIRQLLQDGQKLE
KRYGVRPAKIHESIE-PPTALSDRLMSQFSSMTRKLRSRRDVQSLQLY------------
------------------------------------------------------------
---------QAVRWIIKDKEQFEGLVQSLADLIADINAVIPPQS-GDST---------NI
ALQHEITNLSSVSELRAIK------SVLPNEDINITSEVETAIDQECAKLILNRLWFRLI
DDRKDSISEAYSETFKWALE----PTDPDSNWSDLGQWLRSGA---
>XP_018382662.1
------------------------------------------------------------
-------MEVAGV-VI---GALALVGVFEDCVTLFSQ-FGAAKTFETDYVLLATRLDLQK
ALLLQWAERMRIYDEEL-----------CDPRLDDPNIGSVIYKTLDCIRKLLQDGSALQ
DLYGVRLARMEERTE-SSGAASSGLMSRLRHNPLALRLRRAVVGVPIDQSRSLHESSGGH
CSAKRPRPDIGPSPPHQEAMEQQRTENSAGNKRLRRGSLTSESHGFDQLPIDN-----RK
G---RPFNLNKIKWIIRDKQNFQSLVRKVSEMISDIERLVPPQEDAYSK---------HT
ILEHDLQALESIAELKRIM------HASAADNSEFTSVAER---VLYTRLILKRLWFRLI
DDRKHNIADAHSKTYEWSLN----PPTSRVVWDDLGQWLRSGRD--
>RFU29073.1
------------------------------------------------------------
------MAEIAGT-VF---GAFSIISAFKDAIDLFAL-FTASRDLGRDYIILLTKLDIEK
FILLQWAEQVRLLSHDDD--------AFDDKRLNNPTVQESIAQILSCIALLLGDASQLK
KRYGLKDVSKEQDARKDL------------------------------------------
------------------------IHVERDTPTMSSPCMVRFEQQFRKLKLEV-----TQ
RD-ESTSVWRKARWVIQDKQKFEDLIAELAHFTSKLKELVPPIANFRTRGV-------EL
TNTKDLEDIHDLKNLKIIL------EASTGHRGAIAGSTQGLIDDRCKGRILQTLWFRKM
TDRREDITAAHRKTLAWAFQ----PPEEEHTWDDLSDWLRTGA---
>XP_001228587.1
------------------------------------------------------------
-------MEVAGL-AV---GVVALASIFKDCIDIISN-ISAVRSMGRDAEVLNTKLDIEK
TLFLQWAEGVRLLRGD------------CDRRLYDGVIGQAVEKVLNTIRKLADESGDIQ
TRYGLRTPQQYEKI----------------------------------------------
--------------------------MAADETAICHPRMVRFTKAFEQLIITQ-----AR
RPTSTSSPFAKIRWVAVDKEKLERLINDLSYFISKLNELVPSADSSTSLF---------S
MAAEDIGRVDDFAKLRVLRSSDFRFQHATGPESYLIEAARTSFETMCRKKVLKTLWFLKI
DDRRTFISPAHSETLQWALR----PPAADQRWADFPEWLRSES---
>XP_003040568.1
------------------------------------------------------------
------MAEPVGI-TL---GVLGLLGTFENCVELFAY-FSASRSLGRDYEFLEIGLDLEK
SSLLQWAERVRLASSD------------YDKRLDDKTTQDAVLSALTAIRVLLSESSSLQ
ARYGVEIDRGQAKT----------------------------------------------
-------------------------SALSVSSPVSHRSLNKFQDRVASLKKRM-----EL
RQS-RTSPVSKIRWVVSDKDKFTELIRELSKFVAKLHHFVPLLSENTSLAGTEPSHGPDG
MIREDLRGINEVRKLRLIR------DAAGGEHEAVASLADEEVVRMCQRRILRALWFQIM
DDRRDMLQKPHHDTFLWALQEG----TGGSRWDSIPEWLRSGA---
>XP_009225909.1
------------------------------------------------------------
-------MEAAGF-AI---GVVGLAGLFKSCIDLLSL-VSATRSLARDYEIVFAKFELEK
ACLLQWARQVRLLDRE-C----------YDRRLDDPATFAVVRQTLSSVQLLMTECSTLK
ERYGLRPADPSSFS----------------------------------------------
--------------------------FDPRFAPISKHPLERFADEFRSLKIRV-----GD
RPA-GVALPGRIKWALTDKAKFETLVHGISHFVSKLHELFPDCGPRDSSDG------LKR
IVTQDLGEIHDTRLLRWVC------DAAAGRRDVVAEAVVERYEAVCRKEVLELLWFRSM
DDRRDGVAPAHAATFRWALNAK--RPDRQAEWDDLSAWMRAGS---
>XP_011393626.1
------------------------------------------------------------
-------MEPVGL-AI---GVIGLAGVFKSCVELFGY-FSTYRSYGHDYSLLDAKLHVEK
AFLLLWADRVRLLHED------------YDRRLDNPTIREAVSHILSSITHLLSETSSLQ
QRYGVEQRDGPHSQ----------------------------------------------
-------------------------LLVSQSSTVGASLKEKFKNDYNAMQLRI-----HH
RKA-TTSTSDKLRWMIVDKDKFNTLIAELSHFTSKLDALLPGDSSERTVSL------LAS
LIRNEVLSVYKENAKLLPQ------QAADGRLE----GNDILQEARDQDRALKSLWFRCM
DDRKDSVSPAHVKTLQWALKPACKREGYEAEWDDLSEWLRSGT---
>XP_009851841.1
------------------------------------------------------------
-------MEPVGF-AV---GVIGLAGVFKSCVELFGY-FSTYRSYGHDYNTLDTKLHVEK
AVLLQWADRVRLLHED------------YDRRLDNPTIREAVSHILSSITHLLSETSSLQ
QRYGVEQRDGPHSQ----------------------------------------------
-------------------------LLVSQSSAIVSSLMEKFKNDYNAMQLRI-----HH
RKV-TTPVSDKLRWMIVDKDKFNTLIAELSHFTSKLDALLPGDSSERTVSL------LAS
LIRNEVLSVYKENAKLLPQ------QAADGRLE----GNDILQEARDQDRALKSLWFRCM
DDRKDSVSPAHVKTLQWALKPACEREGCEAEWDDLSEWLRSGT---
>XP_014084450.1
-----------------MHNQCLEN-------SVGVAG-RIRQLNYPSGV--------HK
NSALSRAVEAAGL-AI---GTLALVGVFGDCVELLSYSIETAKSMGQHYVALATRLEIQR
KLLHQWANRLKIFDPEH-----------YDKRLDDPNIEPLIYQGFSWIRQLLQDGHKLE
QRYSVRPAKIHESME-SPTAFRHWLMSKFNSMPHKLRSRRDVQSLQPY------------
------------------------------------------------------------
---------QAVRWIIQDKEQFESLFQSLSDLIADINAVIPPQR-GDST---------NT
ALQHEAANLSSVSELGTIK------TVLPNEDVNITCRVENGIDQECAK-----------
---KDSISEAHSETFKRAIE----PPDPGSNWSDLGQ---------
>EMD95681.1
-----------------MHNQCLEN-------SVGVAG-RIRQLNYPSGV--------HK
NSALSRAVEAAGL-AI---GTLALVGVFGDCVELLSYSIETAKSMGQHYVALATRLEIQR
KLLHQWANRLKIFDPEH-----------YDKRLDDPNIEPLIYQGFSWIRQLLQDGHKLE
QRYSVRPAKIHESME-SPTAFRHWLMSKFNSMPHKLRSRRDVQSLQPY------------
------------------------------------------------------------
---------QAVRWIIQDKEQFESLFQSLSDLIADINAVIPPQR-GDST---------NT
ALQHEAANLSSVSELGTIK------TVLPNEDVNITCRVENGIDQECAK-----------
---KDSISEAHSETFKRAIE----PPDPGSNWSDLGQ---------
>XP_016639580.1
------------------------------------------------------------
-------METAGL-VV---GVVALLGLFKDCLDYLSI-ISIARQAGRDLDILKTKLDIET
TLLLQWATRVRLLERD------------HDPRLDDGLIQQAVFKILQQLQILLADATKVG
NRYGLENTSEGYEV----------------------------------------------
--------------------------L-PNSAAISGRRKLNFDKSIAIVSARV-----K-
--KLKLSPLNRALWVAKDKAKLEELVADVSYFVDRLDKLVPDISDGMRVT--------HL
LMREDIQSGLPTRELVLV-------CDASEDGTIAAQAAIEGLETQFHENMLKLLAYPEM
QSREYSISPAHKATFQWALR----TPRGNQHWDDLSRWLKRET---
>PNP73605.1
------------------------------------------------------------
--------------------------------------MPNLPNLPREYEVLHTKVDLEK
TLLLRWAKGVNLLNPHG-----------YDERLDDPATSKVVVRTLKCIKAILEDTSELQ
ERYGLEVKETDKEEWEEDSGGS--------------------------------------
--------------------ENATSIEDNRLPTISRRPRSEFIQKFRRLNLEA-----SP
RQ-ETPPLRKRAWWMIRDKKKFEGFVSELAHFTAKINDVVPISQNPLSVRN--------M
DEENTLKEFATIRQLGVLL------AALGDRQQTLFPTAPEKMAEKCEDRILDLLWFRRI
TDRRDGIATAHTKSLHWALE----PPTAEVPWDDLSHWLRAES---
>PTD03771.1
------------------------------------------------------------
-------MEVGGF-VV---GTVALVSLFKDCVELYSM-FTWAKNLEKDSASLKTKLDIEE
NAFFTWSEKLGLLDQD-----------QNEPVFSNPHTRHLVMQILENIRDLLNDGSKLQ
KVYGLKSAGPLKQTDPS-------------------------------------------
------------------------VLPARKLEPPSDFALSQFIKDFRNMKIRH--TFQGY
RSRRLAKIGKQIAWVIVDKEKFNQLIADLSYYNSRLAELAPAPTK--------------S
SI--------------------------------HREAAMAARLDATRTRIIDTLWFRWF
DDRILTVKDAHAKTFSWALD----PESENEQWSHLPTWLQSDS---
>OBS20475.1
------------------------------------------------------------
-------MEVGGF-AM---GAIALVSLAKDCTELYAM-FVSAQELEKDSSSLVTKLDIER
NRFFTWSGRVELLHQD-----------ENGLVFGNKSTDDLVKRILQIIKDLLTDATRLE
NMYGVQRVGPAKQSELS-------------------------------------------
------------------------VTPKPILESASELQLPQFVRDFRKIK--R--TFSSY
RSSKIDSFSKHFTWVIIDKEKFNKLIYDLSYYNTRLDELVPGSTP--------------F
STAKG----HNGTNLSVTV-------EVSEDNLNRREAAMAARSDAIRARVLNTLWFRWL
DDRRLTVKDAHAQTFSWVLD----PDVDTESPNHLPTWLQSGS---
>XP_009255380.1
------------------------------------------------------------
-------MEVGGF-AV---GAVALASLFKDCADLYSM-FTSAQNLDKDAATLQAKLEIEE
TVFLRWPERVGLFKQDQD---------QNEAIFSDAHTRRLIMLTLEQMRDLLSDGNKLR
KLYGVKSITPAKESNSS-------------------------------------------
------------------------LASNDVHGRISARRRLQFDSDFRGMNIKD--VFKTS
RISMLDNFAKQITWVIGDKQKFHQLISDLTYFNRRLVELTPGSTP--------------A
LTANDLCHIRNIEKFDVIV------EALQNN-HSHQSAVIEARSNAIQSRILDTLWFRWH
DDRRLTVKDAHKKTFRWSLD----SSAEDCTWQHLPTWLKSNS---
>KPA41367.1
------------------------------------------------------------
-------MEVGGF-AV---GAVGLVSLLKDCVDLYSM-FKLAQNLDEDAKKLKANFEVEK
TLFFEWFGEVGLLYQD-----------PKETEFSGAHNRDLIICILEQIRDLLSDGKKLQ
AIYGMRNIAPMESRNSS-------------------------------------------
------------------------MESNDALESISTRRRAQLLIAFGRMKIKD--TFQRT
SSSTLGGVTKQISWAIGDKEKFDRLITDLSYFNRSLVALTLGTTS--------------N
LTAKDLSHISSIANLNSIV------EALKDSNHTHQEAAEAARSNAIQ-SIMDTLWFRWC
EDRRLAVKDAHKKTFQWTLD----PSAEECRWHHFPSWLQSGT---
>XP_011323363.1
------------------------------------------------------------
-------MEAGGL-AL---GAVSLVSLIKDCVDLYSM-FKSAQNLDKDIVALEIKLEIEK
TLFFKWPERVGLFRQD-----------QEEAIFSDARTRDVVMGILKKIRDLLSDGDTLQ
NTYGLQSIISTDKCGND-------------------------------------------
------------------------MLSNDSPTCISQFRQTQLFEDFRRLNFRD--AFSGN
RSSKLVNIAKKVNWVIGDKEKFNRLIADLSYFNKRLIELTPGSTS---------------
LGAEDLHHIRNIPKLDEIV------EALQSN-QSHQEIVIEARSNAIQSRVLDCLWFRWQ
DDRRLTVKEAHAKTFSWVLD----PESENETWGHLPTWLKGGS---
>PCD39770.1
------------------------------------------------------------
-------MEAGGL-AL---GAVSLVSLIKDCVDLYSM-FKSAQNLDKDIVALEIKLEIEK
TLFFKWPERVGLFRQD-----------QEEAIFSDARTRDVVMGILKKIRDLLSDGDTLQ
NTYGLQSIISTDKCGND-------------------------------------------
------------------------MLSNDSPTCISQFRQTQLFEDFRRLNFRD--AFSGN
RSSKLVNIAKKVNWVIGDKEKFNRLIADLSYFNKRLIELTPGSTS---------------
LGAEDLHHIRNIPKLDEIV------EALQSN-QSHQEIVIEARSNAIQSRVLDCLWFRWQ
DDRRLTVKEAHAKTFSWVLD----PESENETWGHLPTWLKGGS---
>XP_003052801.1
------------------------------------------------------------
------MTPVA---VPPSPGNASVAGALKACLDILSD-MCCINTLAKDWPDLQTKLDVER
TLLLQWADKVKLLNDV------------HDRCLDQPDTHSQIIHLLHTTYNMLTDNPGLA
HHFSIIAHEQVDSLPD--------------------------------------------
------------------------ATYLQSSWILSKPRMEKFNSEFTRQNLQT-----LH
VP-DGTPSTTRILRVMTCKAGFQYFTENIRQLVNSLNRLASSPNCLECA---------AQ
MAAEDVKECKNIDDLRKVR------DAAKGIRDTIALSAEKLIVDMARRRVWANLRFEGI
HERKMTLQDPHPGTFEWALK----APEPDTEWDSLTEWLESGS---
