# Supplementary material for: Exploring a diverse world of effector domains and amyloid signaling motifs in fungal NLR proteins
Source: PLoS Comput Biol. 2022 Dec 21;18(12):e1010787. doi: 10.1371/journal.pcbi.1010787 (PMC9815663; doi:10.1371/journal.pcbi.1010787)
Supplement: S2 Data — The alignments were calculated using ClustalOmega for 127 MMseqs2 clusters with at least 20 member sequences. (GZ) [file pcbi.1010787.s009.tar.gz › EWZ01003_aligned.fa]

>EWZ01003.1
MPRHLSVVTVSSVDFTGCSPGANGALTLCCHELEPEETETKSSIESTEPVAHDDAGKSPG
QIPAIPRPPRLAPVGLINDFILESLSYKSMHDRESQVTEAHGKTLDWIFDNSPIHQSLRQ
NFRDSFVSWLSSTELG
>EWZ01004.1
MP-----------------------RHLSVVTLEPEETETKSSIESTEPVAHDDAGKSPG
QIPAIPRPPRLAPVGLINDFILESLSYKSMHDRESQVTEAHGKTLDWIFDNSPIHQSLRQ
NFRDSFVSWLSSTELG
>EWZ47036.1
MPRHLSVVTVSSVDFTGCSPGANGALTLCCRELEPEETETKSSIESTEPVAHDDAGKSPG
QIPAIPRPPRLAPVGLINDFILESLSYKSMHDRESQVTEAHGKTLDWIFDNSPIHQSLRQ
NFRDSFVSWLSSTELG
>EWZ47037.1
MP-----------------------RHLSVVTLEPEETETKSSIESTEPVAHDDAGKSPG
QIPAIPRPPRLAPVGLINDFILESLSYKSMHDRESQVTEAHGKTLDWIFDNSPIHQSLRQ
NFRDSFVSWLSSTELG
>EWZ82202.1
MPRHLSVVTVSSVDFTGCSPGANGALTLCCRELEPEETETKSSIESTEPVAHDDAGKSPG
QIPAIPRPPRLAPVGLINDFILESLSYKSMHDRESQVTEAHGKTLDWIFDNSPIHQSLRQ
NFRDSFVSWLSSTELG
>EWZ82203.1
MP-----------------------RHLSVVTLEPEETETKSSIESTEPVAHDDAGKSPG
QIPAIPRPPRLAPVGLINDFILESLSYKSMHDRESQVTEAHGKTLDWIFDNSPIHQSLRQ
NFRDSFVSWLSSTELG
>EXA43388.1
MPRHLSVVTVSSVDFTGCSPGANGALTLCCRELEPEETETKSSIGSTEPVAHDDAGKSPG
QIPVIPRPPRLAPVGLINDFILESLSYKSMHDRESQVTEAHGKTLDWIFDNSPIHQSLRQ
NFRDSFVSWLSSTELG
>EXA43389.1
MP-----------------------RHLSVVTLEPEETETKSSIGSTEPVAHDDAGKSPG
QIPVIPRPPRLAPVGLINDFILESLSYKSMHDRESQVTEAHGKTLDWIFDNSPIHQSLRQ
NFRDSFVSWLSSTELG
>EXK44348.1
MPRHLSVVTVSSVDFTGCSPGANGALTLCCRELEPEETETKSSIESTEPVAHDDAGKSPG
QIPVIPRPPRLAPVGLINDFILESLSYKSMHDRESQVTEAHGKTLDWIFDNSPIHQSLRQ
NFRDSFVSWLSSTELG
>EXK44349.1
MP-----------------------RHLSVVTLEPEETETKSSIESTEPVAHDDAGKSPG
QIPVIPRPPRLAPVGLINDFILESLSYKSMHDRESQVTEAHGKTLDWIFDNSPIHQSLRQ
NFRDSFVSWLSSTELG
>EXK91767.1
MPRHLSVVTVSSVDFTGCSPGANGALTLCCRELEPEETETKSSIGSTEPVAHDDAGKSPG
QIPVIPRPPRLAPVGLINDFILESLSYKSMHDRESQVTEAHGKTLDWIFDNSPIHQSLRQ
NFRDSFVSWLSSTELG
>EXK91768.1
MP-----------------------RHLSVVTLEPEETETKSSIGSTEPVAHDDAGKSPG
QIPVIPRPPRLAPVGLINDFILESLSYKSMHDRESQVTEAHGKTLDWIFDNSPIHQSLRQ
NFRDSFVSWLSSTELG
>EXL46866.1
MPRHLSVVTVSSVDFTGCSPGANGALTLCCRELEPEETETKSSIESTEPVAHDDAGKSPG
QIPAIPRPPRLAPVGLINDFILESLSYKSMHDRESQVTEAHGKTLDWIFDNSPIHQSLRQ
NFRDSFVSWLSSTELG
>EXL46867.1
MP-----------------------RHLSVVTLEPEETETKSSIESTEPVAHDDAGKSPG
QIPAIPRPPRLAPVGLINDFILESLSYKSMHDRESQVTEAHGKTLDWIFDNSPIHQSLRQ
NFRDSFVSWLSSTELG
>EXL78052.1
MPRHLSVVTVSSVDFTGCSPGANGALTLCCRELEPEETETKSSIGSTEPVAHDDAGKSPR
QIPVIPRPPRLAPVGLINDFILESLSYKSMHDRESQVTEAHGKTLDWIFDNSPIHQSLRQ
NFRDSFVSWLSSTELG
>EXL78053.1
MP-----------------------RHLSVVTLEPEETETKSSIGSTEPVAHDDAGKSPR
QIPVIPRPPRLAPVGLINDFILESLSYKSMHDRESQVTEAHGKTLDWIFDNSPIHQSLRQ
NFRDSFVSWLSSTELG
>EXM02657.1
MPRHLSVVTVSSVDFTGCSPGANGALTLCCRELEPEEIETKSSIGSTEPVAHDDAGKSPG
QIPVIPRPPRLAPVGLINDFILESLSYKSMHDRESQVTEAHGKTLDWIFDNSPIHQSLCQ
NFRGSFVSWLSSTELG
>EXM02658.1
MP-----------------------RHLSVVTLEPEEIETKSSIGSTEPVAHDDAGKSPG
QIPVIPRPPRLAPVGLINDFILESLSYKSMHDRESQVTEAHGKTLDWIFDNSPIHQSLCQ
NFRGSFVSWLSSTELG
>EXM17621.1
MPRHLSVVTVSSVDFTGCSPGANGALTLCCRELESEETETKSSIGSTEPVAHDDAGKSPG
QIPVIPRPPRLAPVGLINDFILESLSYKSMHDRESQVTEAHGKTLDWIFDNSPIHQSLRQ
NFRDSFVSWLSSTELG
>EXM17622.1
MP-----------------------RHLSVVTLESEETETKSSIGSTEPVAHDDAGKSPG
QIPVIPRPPRLAPVGLINDFILESLSYKSMHDRESQVTEAHGKTLDWIFDNSPIHQSLRQ
NFRDSFVSWLSSTELG
>XP_018238635.1
MPRHLSVVTVSSVDFTGCSPGANGALTLCCRELEPEETETKSSIESTEPVAHDDAGKSPG
QIPVIPRPPRLAPVGLINDFILESLSYKSMHDRESQVTEAHGKTLDWIFDNSPIHQSLRQ
NFRDSFVSWLSSTELG
