# Supplementary material for: Exploring a diverse world of effector domains and amyloid signaling motifs in fungal NLR proteins
Source: PLoS Comput Biol. 2022 Dec 21;18(12):e1010787. doi: 10.1371/journal.pcbi.1010787 (PMC9815663; doi:10.1371/journal.pcbi.1010787)
Supplement: S2 Data — The alignments were calculated using ClustalOmega for 127 MMseqs2 clusters with at least 20 member sequences. (GZ) [file pcbi.1010787.s009.tar.gz › EXM15090_aligned.fa]

>EXM15090.1
------------------------------------------------------------
------------------------------------------------------------
------------------------------------------------------------
------------------------------------------------------------
------------------------------------------------------------
------------------------------------------------------------
------------------------------------------------------------
------------------------------------------------------------
------------------------------------------------------------
------------------------------------------------------------
-------------------M---PVV------------L-----------S-----NPSA
D-NLWA----TAVG--------------K--LD--K--E---------L-----------
----R--D-N---IDFD-------------------------------------------
-----------------------------------N-E-KI-----EAA-SE---VLK-L
---TVKAQK-----EC---------------D-D--K--------------------A--
-WR-F-RR--KD---------G--A---------TV-S--VRDVL----TKIVKWVE---
---HFVV---------IG-DT-V------V-Q--Y--D-P-G-H-A-ALPW-A-------
-------------GVRF-------------------------------------------
----------------L-LQ-------------------------------------I-M
--------------------------IG---D-----FQAY------K-FMLE--S----
IESLSELLC-------YYACVEDILLQ--FSKAPKNG-----------------------
----PSASD-----AT-QKLRDALVQLYVNVL-T------------YLA--RA-RKYF-Q
T----------YT-A------------------KR------------------------V
---LK--------------------------------------SAFLQA-----------
-------SD--LE-ETF------------GV------------I---AESRRKVD---NY
FDLV---Y-------K--------------------------------------------
-------KG-------------LQ-----------------------------------R
VE-KLMLDFQ-------APLLRW---------S---D-D---------------------
--------------LTR-VTDH---L-----------------------D---KT---K-
------------------R----TKILK----------W-----------LSK-------
-----------------E------P-YRK---H-----HQ----------L--V------
--K----EDLIEG---TG-QW--LLS-----DP---IYRRWKKD-SAS------------
---------------------------
>APA06018.1
------------------------------------------------------------
------------------------------------------------------------
------------------------------------------------------------
------------------------------------------------------------
------------------------------------------------------------
------------------------------------------------------------
------------------------------------------------------------
------------------------------------------------------------
-------------------------------------------MAT--------------
----------------------TPE---------------------------P-------
----------------------------------------------SLGAL-----SSQN
D-ALWE----EAYE--------------K--FK--R--D-----D-------P----E--
-LYERLQS-I---ISKDPNVKSN-------------------------------------
-------------------------------------VG-----LEQQL-GD-------L
---LLRKLR-----IM------E------D-K----Q-----------------------
-WV-F---------YW-R---K--K---------AI-K--IGPQF----DKIVKLFK---
---LVKP---------IG-DT-A------A-V--I--D-P-V-H-A-GIPW-T-------
-------------CVSV-------------------------------------------
----------------L-LP-----------L---------------------------I
--------------------------LN---H-----SEEQ------E-AALN--G----
LQEVVEIVQ-------QFTSFDWDHLN--IPKEK--------------------------
--------------SE-KQLKGSIVTLYWKIL-R------------YEA--TA-IHNF-S
R-H-------T---L------------------SR------------------------Y
---AAS-----I--A-RKDDWK-------------------------T------------
--L-------------L------------SD------------V---EVYKNNFM---TD
LQLN---D-------SQNQKRF--------------------------------------
---------------------ESELR--------EL------------------------
----ILGLDR-------TNEKNL---------E------------------------IIQ
-WVSDIPY-I--------------------------SQ--HYT-----------------
------------------------------------------------------------
----------------------------A---R-----------Q--------LL-----
A--------QYPH---AG-EW--II---E--K-----YTRWLNS-AGV------------
---------------------------
>XP_024551686.1
------------------------------------------------------------
------------------------------------------------------------
------------------------------------------------------------
------------------------------------------------------------
------------------------------------------------------------
------------------------------------------------------------
------------------------------------------------------------
------------------------------------------------------------
-------------------------------------------MASV-------------
--------------------Q-ESS---------------------------T-------
----------------------------------------------AFMAL-----ANQN
D-ILWK----EAYE--------------K--LK--H--E-----D-------S----D--
-LWERLQS-I---INKDSNVKNN-------------------------------------
-------------------------------------VG-----QEQQL-GD-------L
---LFRKRR-----IM------E------D-K----Q-----------------------
-WV-L---------YW-R---K--K---------AI-K--IGPQF----DKIVKIFK---
---LIKP---------VG-DT-A------A-G--L--D-P-V-H-A-GIPW-A-------
-------------CVSI-------------------------------------------
----------------L-LP-----------L---------------------------I
--------------------------LS---H-----SEEQ------E-AALN--G----
LQKVVEIVQ-------QFTSFRWDYLN--LSQGK--------------------------
--------------PE-KQLKESILTLYWKIL-R------------YEA--TA-INNF-S
R-H-------T---I------------------AR------------------------Y
---AAS-----I--V-GKDEWK-------------------------K------------
--L-------------L------------GE------------V---EDYKNNFM---SN
LQLN---D-------SQNQKRF--------------------------------------
---------------------ENELR--------EL------------------------
----ILQLDR-------TDDKNL---------E------------------------VIQ
-WVSDKPY-I--------------------------SQ--HYT-----------------
------------------------------------------------------------
----------------------------A---R-----------Q--------LL-----
S--------QYPH---AG-EW--II---E--K-----YNKWLHQ-NEA------------
---------------------------
>APA15625.1
------------------------------------------------------------
------------------------------------------------------------
------------------------------------------------------------
------------------------------------------------------------
------------------------------------------------------------
------------------------------------------------------------
------------------------------------------------------------
-----------M-----------STSPRSVS-------IGG----------NK---ESLK
QSDN-DGIG-IS-----A---P--------------------------------------
-------------------------------------------------------KSGH-
--DDLAS-----SI---T-------D-------PS-TA--IS--KRS---Q-----VSWK
S-DFWL----QASE--------------K--LQ--T--K-----D-------P----E--
-LAP-----------------------------------K--------------------
------------------------ILA-----------------DTATL-LE-------V
---CKTSLE-----SM------N------S------------------------------
------------------------T---------SS-R--AGKVL----EKTVKIVG---
---LAKD---------LV-GS-A------V-S--A--E-P---H-A-TIAW-A-------
-------------GVCL-------------------------------------------
----------------F-LP-----------L---------------------------L
--------------------------LN---P-----SQQD------D-ARRK--G----
LEELPFLIE-------KYSLIERICTT--KIS----------------------------
-----NPESAS---IQ-HTLSNAIVELYTKIL-S------------FQA--EA-ICQS-N
Q-S-------M---V------------------KG------------------------Y
---FRK-----V--F-QVDNWE-------------------------N------------
--M-------------H------------HD------------I---ISTEGRCW---GL
AQAI---D-------GDFCSKS-----------------LEDF-----------------
---------------------SIKLA--------ELYTV---------------------
GS-EFLQASR-------QTCQAV----------------------------------INL
-G-----R-E---S----------------------EQ--REK------TKEEEA-----
-----------------CL----QAF-----------------------------R----
--------------S-GN------L-YEE---Q-----------K--N--I--TP-----
D--------RVPG---TC-NW--LL---K--DS---TFIDWKQG-RGS------------
---------------------------
>AUW30916.1
------------------------------------------------------------
------------------------------------------------------------
------------------------------------------------------------
------------------------------------------------------------
------------------------------------------------------------
-----M----------------------WI-HL-----K---KRFQR-----KRG---GK
------------A---------PSGLARV--P--TTIEPQSPKPKI--------------
----IKD--S----------------SEPHA----------------------SPSNTSI
YT----------------------------------------SADA-GTKAKESHQP---
AKGSTV-----Q---------------ETP-------------------KA---------
-------------P--SG--------HVVSTQD--------LPPA----PD-----RPSS
E-KLWD----DAYD--------------S--LE--K---------D-------Q---D--
ELVKAYVK-T---LAKVLNLREANDT----------------------------------
------------S-AA---K--------AID-IPTKLKDRT--HRKMYM-DQ-------L
---VEEGKK-----KVG-------------KA----T-----------------------
------------------------------------KV--TKAV-----GDFAETIL---
---KIKP---------VV-DF-A------M----T--I-PQTAP-A-ALPW-A-------
-------------GVCV-------------------------------------------
-------------GLL-----------------------------------------M-L
--------------------------AN---P-----ARLM------A-SNLE--G----
ITYVVSRMD-------WYCVLTDKLLK--IVNEDKI--------ANKDDNVNEDSNMNEQ
NIANEIESLQS---VR-KQLKQRVIELYKAIL-L------------YQM--KS-VCSY-Y
Q-N-------Q---Y------------------KE------------------------F
---FLN-----L---VDLKDWD-------------------------G------------
--A-------------R------------TN------------V---TTAENTLK---ED
WEQY---N-------SVQKKDL-------WR-------ILLEH-----------------
---------------------TGNME--------E-------------------------
----KLG--------------NI---------G---E-TLT------DV---ITQQ----
------------------------------------------------KAMQGDE---KN
---------------KECL----RSLY----------------------------FINPQ
NGMQGIVEEKE-DLL---------E-----------------------------------
------------G---AY-EW--IFK-----DEKYAAFTNLGDS-D----HPPC------
---------------------------
>CAK38649.1
------------------------------------------------------------
------------------------------------------------------------
------------------------------------------------------------
---------------------------------------------------------MGC
--------------------------------------PKLR-N----------------
--P----------------------FRKRH-------SK---KQPR-------KE-----
----------------------------------------TTDSS-----DNPSKL----
-S----S----------------N--------------------------------A---
----------------------------------------------LSGTCS-TLEP---
-----------------VA---------QP--KS--------------------------
QTDALPAE------------------DN-QVPLS------SE-TTLPRRDG-----KARR
R-NLWQ----EAYD------------------------TL--DEK---Q---R-------
-------Q-Y---MKPVREH----EQS-S----------------------D--------
------------NHE--NA-------------------DTN--HVYKTL-DE---VIQ-T
---VKAQYQ-----IR-------------M-S----------------------------
--------------------KRE-----------DS-K--LRDAA----NKILTATL---
---SCKD---------II-SA-I------V-A--L--D-PTG-HA--SSAW-T-------
-------------VVSL-------------------------------------------
----------------G-LT-------------------------------------M-T
--------------------------QN---Y-----RDQQ------M-AWFQ--S----
SAILTDILA-------RYAVMEKL-YR--D------------------------------
-------DGSE---LN-DKIEDAILRVYIAVL-K------------YAA--EA-MTIY--
------------------------------------------------------------
-----RSNTG-------KRLMQ----------------S--VVAL---------------
-----ANLP--LT-DIE------------SS------------I---ATEEEHLG---KW
LQMH---Q-------EMQR-----------------------------------------
-------------------------K---------------------Q--------EAN-
---SILLGID-RL---LDDVRNV------------------------------AQKIE--
------------------------------------------------------------
-----------------------LDKLP----------I-----------AEGA------
------------------------H-FDS---H-----MD-------E--N--Q------
-------VECLKN---TR-VE--LLD----------GIMDWVDD-TQ--GK---------
---------------------------
>EHA20628.1
------------------------------------------------------------
------------------------------------------------------------
------------------------------------------------------------
------------------------------------------------------------
------------------------------------------------------------
------------------------------------------------------------
------------------------------------------------------------
------------------------------------------------------------
--------------------------------------------------------P---
-----------------VA---------QP--KS--------------------------
QTDALPAE------------------DN-QVPLS------SE-TTLPQRDG-----KARR
R-NLWQ----EAYD------------------------TL--DEK---Q---R-------
-------Q-Y---MKPVREH----EQS-S----------------------D--------
------------NHE--NA-------------------DTN--HVYKTL-DE---VIQ-T
---VKAQYQ-----IR-------------M-S----------------------------
--------------------KRE-----------DS-K--LRDAA----NKILTATL---
---SCKD---------II-SA-I------V-A--L--D-PTG-HA--SSAW-T-------
-------------VVSL-------------------------------------------
----------------G-LT-------------------------------------M-T
--------------------------QN---Y-----RDQQ------M-AWFQ--S----
SAILTDILA-------RYAVMEKL-YR--D------------------------------
-------DGSE---LN-DKIEDAILRVYIA----------------------A-MTIY--
------------------------------------------------------------
-----RSNTG-------KRLMQ----------------S--VVAL---------------
-----ANLP--LT-DIE------------SS------------I---ATEEEHLG---KW
LQMH---Q-------EMQR-----------------------------------------
-------------------------K---------------------Q--------EAN-
---SILLGID-RL---LDDVRNV------------------------------AQKIE--
------------------------------------------------------------
-----------------------LDKLP----------I-----------AEGA------
------------------------H-FDS---H-----MD-------E--N--Q------
-------VECLKN---PR-VE--LLD----------GIMDWVDD-TQ--GK---------
---------------------------
>GAA82838.1
------------------------------------------------------------
------------------------------------------------------------
------------------------------------------------------------
---------------------------------------------------------MGR
--------------------------------------LKLR-N----------------
--P----------------------FRKRR-------SE---QQPP-------EE-----
----------------------------------------TTDSS-----NTPAEV----
-S----S----------------S--------------------------------A---
----------------------------------------------LSNIRS-T-QP---
-----------------VS---------QT--NS--------------------------
QSDALPAD------------------DG-QVASS------SN-TILPHLDR-----KAEK
R-NLWQ----EAYK------------------------SL--DEK---Q---R-------
-------Q-N---INPVEVH----KQS-S----------------------D--------
------------NHD--V--------------------DAN--PVRKAL-DD---VIQ-T
---VKAQYE-----MR-------------M-S----------------------------
--------------------KRG-----------DS-Q--LRDAA----SKILTATL---
---SCKD---------II-SA-I------V-A--F--D-PTG-HA--SSAW-T-------
-------------VVSL-------------------------------------------
----------------G-LT-------------------------------------M-T
--------------------------QN---Y-----RDQQ------M-AWFQ--S----
SAILTDILA-------RYAFVEKL-YR--D------------------------------
-------ERSE---MN-EKIEDAIVRVYLAVL-K------------YAA--EA-MNIY--
------------------------------------------------------------
-----RSNPG-------KRLMQ----------------S--VVDL---------------
-----ENLP--LT-EIQ------------ST------------I---DTEETHLE---KW
LHMY---Q-------EMQR-----------------------------------------
-------------------------K---------------------Q--------EAD-
---NILLGVD-RI---LDGIRGI------------------------------DQKIE--
------------------------------------------------------------
-----------------------LAKLP----------I-----------AEGA------
------------------------N-FDS---D-----MD-------E--A---------
-------HECLEG---TR-VE--LLD----------EIMDWVDD-PQ--GK---------
---------------------------
>GAQ37764.1
------------------------------------------------------------
------------------------------------------------------------
------------------------------------------------------------
---------------------------------------------------------MGC
--------------------------------------PKLR-N----------------
--L----------------------FRKRR-------SK---QQPR-------EQ-----
----------------------------------------TTNSS-----YNPSKT----
-P----P----------------N--------------------------------A---
----------------------------------------------FSGTSS-TLEQ---
-----------------VA---------QP--KP--------------------------
KSDALPAQ------------------DG-QVVLS------SD-ATLPHRNL-----KIER
R-NLWQ----EAYN------------------------TL--DEK---Q---R-------
-------Q-N---IKPLKEN----DQN-G----------------------D--------
------------NHD--D--------------------DAT--PVRKTL-DD---VIE-T
---VKAQYE-----IR-------------M-S----------------------------
--------------------RGG-----------DS-R--LRDAA----SKILTATL---
---SCKD---------II-SA-I------V-A--F--D-PTA-HA--SSAW-T-------
-------------VVSL-------------------------------------------
----------------G-LT-------------------------------------M-T
--------------------------QN---Y-----RDQQ------M-AWFQ--S----
SAILTDILA-------RYAVIEKL-YR--D------------------------------
-------ESSE---LN-DKIEDAILRVYIAVL-K------------YTA--EA-MIIY--
------------------------------------------------------------
-----RSNTG-------KRLMR----------------S--VVAL---------------
-----ANLP--LT-EIQ------------SS------------I---DTEETHLR---KW
LQIY---Q-------EKQR-----------------------------------------
-------------------------K---------------------Q--------EAN-
---NILIGVD-RL---LDDIRGI------------------------------AQNIN--
------------------------------------------------------------
-----------------------LNKLP----------I-----------AEGA------
------------------------H-FNS---H-----MD-------E--D--Q------
-------VECLKN---TR-VE--LLD----------DITDWVDE-PE--GK---------
---------------------------
>GAT25799.1
------------------------------------------------------------
------------------------------------------------------------
------------------------------------------------------------
---------------------------------------------------------MGR
--------------------------------------LKLR-N----------------
--P----------------------FRKRR-------SE---QQPP-------EE-----
----------------------------------------TTDSS-----NTPAEV----
-S----S----------------S--------------------------------A---
----------------------------------------------LSNIRS-T-QP---
-----------------VS---------QT--NS--------------------------
QSDALPAD------------------DG-QVASS------SN-TILPHLDR-----KAEK
R-NLWQ----EAYK------------------------SL--DEK---Q---R-------
-------Q-N---INPVEVH----KQS-S----------------------D--------
------------NHD--V--------------------DAN--PVRKAL-DD---VIQ-T
---VKAQYE-----MR-------------M-S----------------------------
--------------------KRG-----------DS-Q--LRDAA----SKILTATL---
---SCKD---------II-SA-I------V-A--F--D-PTG-HA--SSAW-T-------
-------------VVSL-------------------------------------------
----------------G-LT----------------------------------------
---------------------------N---Y-----RDQQ------M-AWFQ--S----
SAILTDILA-------RYAFVEKL-YR--D------------------------------
-------ERSE---MN-EKIEDAIVRVYLAVL-K------------YAA--EA-MNIY--
------------------------------------------------------------
-----RSNPG-------KRLMQ----------------S--VVDL---------------
-----ENLP--LT-EIQ------------ST------------I---DTEETHLE---KW
LHMY---Q-------EMQR-----------------------------------------
-------------------------K---------------------Q--------EAD-
---NILLGVD-RI---LDGIRGI------------------------------DQKIE--
------------------------------------------------------------
-----------------------LAKLP----------I-----------AEGA------
------------------------N-FDS---D-----MD-------E--A---------
-------HECLEG---TR-VE--LLD----------EIMDWVDD-PQ--GK---------
---------------------------
>OJI81247.1
------------------------------------------------------------
------------------------------------------------------------
------------------------------------------------------------
---------------------------------------------------------MGR
--------------------------------------LKLR-N----------------
--P----------------------FRKRR-------SE---QQPP-------EE-----
----------------------------------------TTDSS-----NTPAEV----
-S----F----------------S--------------------------------A---
----------------------------------------------LSDTRS-T-QP---
-----------------VS---------QT--NS--------------------------
QSDALPAD------------------DG-QVASS------SN-TILPHLNR-----KAEK
R-NLWQ----EAYK------------------------SL--DEK---Q---R-------
-------Q-N---INPVEVH----KQS-S----------------------D--------
------------NHD--V--------------------DAN--PARKTL-DD---VIQ-T
---VKAQYE-----IR-------------M-S----------------------------
--------------------KRG-----------DT-Q--LRDAA----SKILTATL---
---SCKD---------II-SA-I------V-A--F--D-PTG-HA--SSAW-T-------
-------------VVSL-------------------------------------------
----------------G-LT-------------------------------------M-T
--------------------------QN---Y-----RDQQ------M-TWFK--S----
SAILTDILA-------RYAFVEKL-YR--D------------------------------
-------ERSE---LN-EKIEDAIVKVYIAIL-K------------YAA--EA-MNIY--
------------------------------------------------------------
-----RSNTG-------KRLMQ----------------S--VMDL---------------
-----ENLP--LT-EIQ------------SS------------I---DTEETHLE---KW
LHIY---Q-------ETQR-----------------------------------------
-------------------------K---------------------Q--------EAD-
---NILLGVD-RI---LDGIRGI------------------------------DQKID--
------------------------------------------------------------
-----------------------LAKLP----------I-----------AEGA------
------------------------N-FDS---D-----MD-------E--A---------
-------HECLEG---TR-VE--LLD----------EIMDWVDD-PQ--GK---------
---------------------------
>OJZ87399.1
------------------------------------------------------------
------------------------------------------------------------
------------------------------------------------------------
---------------------------------------------------------MGC
--------------------------------------PKLR-N----------------
--P----------------------FRKRR-------PK---QQPR-------EE-----
----------------------------------------TTNLS-----NIPSQI----
-S----F----------------N--------------------------------A---
----------------------------------------------LSGTCS-TLEP---
-----------------VA---------QP--KP--------------------------
KSDALPAE------------------DK-QVQLS------SN-TILLHPNR-----KTEK
R-NLWQ----EAYN------------------------AL--DEK---Q---R-------
-------Q-N---ITPLKKN----DQN-G----------------------D--------
------------NHD--D--------------------DAT--PVRKTL-DD---VIQ-T
---VKAQYE-----IR-------------M-S----------------------------
--------------------KRG-----------DS-R--LRDAA----NKILTATL---
---SCKD---------II-SA-I------V-A--F--D-PTA-YA--SSAW-T-------
-------------VVSL-------------------------------------------
----------------G-LT-------------------------------------M-T
--------------------------QN---Y-----RDQQ------M-AWFQ--S----
SAILTDILA-------RYAVIEKL-YR--D------------------------------
-------ESSE---VN-DRIEDAILRVYIAVL-K------------YTA--EA-MTIY--
------------------------------------------------------------
-----RSNTG-------KRLMR----------------S--VVAL---------------
-----ANLP--LA-EIQ------------SS------------I---DTEETHLG---KW
LQMF---Q-------EMQR-----------------------------------------
-------------------------K---------------------E--------EAN-
---NILLGVD-RI---LDGIRGI------------------------------DQKLD--
------------------------------------------------------------
-----------------------LAKLP----------I-----------AEGA------
------------------------H-FNS---H-----MD-------E--D--Q------
-------VECLEN---TR-VE--LLD----------GIMDWVDD-P--------------
---------------------------
>OWW30583.1
------------------------------------------------------------
------------------------------------------------------------
------------------------------------------------------------
---------------------------------------------------------MGC
--------------------------------------PKLR-N----------------
--P----------------------FRKRH-------SK---KQPR-------KE-----
----------------------------------------TTDSS-----DNPSKL----
-S----S----------------N--------------------------------A---
----------------------------------------------LSGTCS-TLEP---
-----------------VA---------QP--KS--------------------------
QTDALPAE------------------DN-QVPLS------SE-TTLPQRDG-----KARR
R-NLWQ----EAYD------------------------TL--DEK---Q---R-------
-------Q-Y---MKPVREH----EQS-S----------------------D--------
------------NHE--NA-------------------DTN--HVYKTL-DE---VIQ-T
---VKAQYQ-----IR-------------M-S----------------------------
--------------------KRE-----------DS-K--LRDAA----NKILTATL---
---SCKD---------II-SA-I------V-A--L--D-PTG-HA--SSAW-T-------
-------------VVSL-------------------------------------------
----------------G-LT-------------------------------------M-T
--------------------------QN---Y-----RDQQ------M-AWFQ--S----
SAILTDILA-------RYAVMEKL-YR--D------------------------------
-------DGSE---LN-DKIEDAILRVYIA------------------------------
------------------------------------------------------------
--------------------------------------S--VVAL---------------
-----ANLP--LT-DIE------------SS------------I---ATEEEHLG---KW
LQMH---Q-------EMQR-----------------------------------------
-------------------------K---------------------Q--------EAN-
---SILLGID-RL---LDDVRNV------------------------------AQKIE--
------------------------------------------------------------
-----------------------LDKLP----------I-----------AEGA------
------------------------H-FDS---H-----MD-------E--N--Q------
-------VECLKN---PR-VE--LLD----------GIMDWVDD-TQ--GK---------
---------------------------
>RDH39622.1
------------------------------------------------------------
------------------------------------------------------------
------------------------------------------------------------
---------------------------------------------------------MGC
--------------------------------------PKLR-N----------------
--P----------------------FRKRH-------SK---IQTR-------EE-----
----------------------------------------TIGSS-----SNPLEI----
-S----S----------------N--------------------------------A---
----------------------------------------------LSGICS-TLEP---
-----------------VA---------QP--KS--------------------------
QTDALPAE------------------DN-QVPLS------SE-TALPRRNG-----KVRR
R-NLWQ----EAYD------------------------AL--DEK---Q---R-------
-------Q-Y---INPVKEH----EQS-S----------------------D--------
------------NHE--NA-------------------DTN--PVCKTL-DE---VVQ-T
---VKAQYE-----IR-------------I-S----------------------------
--------------------RRG-----------DS-Q--LRDAA----NKILTATL---
---SCKE---------II-SA-I------V-A--F--D-PTG-HA--SSAW-T-------
-------------VVSL-------------------------------------------
----------------G-LT-------------------------------------M-T
--------------------------QN---Y-----RDQQ------M-AWFQ--S----
SAILTDILA-------RYAVIEKL-YR--D------------------------------
-------ESSE---LN-DKIEDAILRVYIAVL-K------------YAA--EG-MKIY--
------------------------------------------------------------
-----RSNTG-------KRLMH----------------S--VVTL---------------
-----ANLP--LT-DVQ------------SS------------I---DIEETHLE---KW
LRMY---Q-------QMQR-----------------------------------------
-------------------------K---------------------Q--------EAN-
---NILLGVD-RL---LDDIRDV------------------------------AQKIE--
------------------------------------------------------------
-----------------------LDKLP----------I-----------AEGA------
------------------------H-FNS---H-----MD-------E--D--Q------
-------VECLEN---TR-VE--LLD----------EITDWVDD-TQ--GK---------
---------------------------
>RDK47140.1
------------------------------------------------------------
------------------------------------------------------------
------------------------------------------------------------
------------------------------------------------------------
------------------------------------------------------------
----------------------------MGCPK-L---R---NPFR--------------
-----------------------------------------KR-----------------
----------------------------------------------------HS--KK--
--QPRKET---------------------TDSSDN--PSKLSSNA-LSGTCS-ILEP---
-----------------VA---------KP--KS--------------------------
QTDALPAEG--------------------NQVPS------CSDTTLSRRDG-----KAKR
R-NLWQ----EAYD------------------------AL--DEK---Q---R-------
-------Q-Y---IN----PAKEHEQS-S----------------------D--------
------------NDE--NA-------------------DTS--PVCKTL-DG---VVQ-T
---VKAQYE-----IR-------------I---C--K-----------------------
------------------------------------------------------------
------E---------II-SA-I------V-A--F--D-PTG-HA--SSVW-T-------
-------------VVSL-------------------------------------------
----------------G-L-----------------------------------------
----------------------------------------------------T--S----
SAILTDILA-------RYAVIEKLY-R--D------------------------------
-------ESCE---LN-DKIEDAILRVYISLL-R------------YAA--EA-MKIC--
------------------------------------------------------------
-----RSNTG-------KRLMH----------------SV--VTL---------------
-----ANLP--LT-DVQ------------SS------------I---DTEETHLE---KW
LRMY---Q-------QMQRK----------------------------------------
-----------------------------------------------Q--------EAN-
---NILLGVD-RL---LDDIRDV------------------------------AQKIE--
------------------------------------------------------------
-----------------------LDKLP----------I-----------AEGA------
------------------------H-FNS---H-----MD-------E--D--Q------
-------VECLEN---TR-VE--LLD----------EITDWVDD-TQG-K----------
---------------------------
>SPB50343.1
------------------------------------------------------------
------------------------------------------------------------
------------------------------------------------------------
---------------------------------------------------------MGC
--------------------------------------PKLR-N----------------
--P----------------------FRKRH-------SK---KQPR-------KE-----
----------------------------------------TTDSS-----DNPSKL----
-S----S----------------N--------------------------------A---
----------------------------------------------LSGTCS-TLEP---
-----------------VA---------QP--KS--------------------------
QTDALPAE------------------DN-QVPLS------SE-TTLPQRDG-----KARR
R-NLWQ----EAYD------------------------TL--DEK---Q---R-------
-------Q-Y---MKPVREH----EQS-S----------------------D--------
------------NHE--NA-------------------DTN--HVYKTL-DE---VIQ-T
---VKAQYQ-----IR-------------M-S----------------------------
--------------------KRE-----------DS-K--LRDAA----NKILTATL---
---SCKD---------II-SA-I------V-A--L--D-PTG-HA--SSAW-T-------
-------------VVSL-------------------------------------------
----------------G-LT-------------------------------------M-T
--------------------------QN---Y-----RDQQ------M-AWFQ--S----
SAILTDILA-------RYAVMEKL-YR--D------------------------------
-------DGSE---LN-DKIEDAILR----------------------------------
------------------------------------------------------------
--------------------------------------S--VVAL---------------
-----ANLP--LT-DIE------------SS------------I---ATEEEHLG---KW
LQMH---Q-------EMQR-----------------------------------------
-------------------------K---------------------Q--------EAN-
---SILLGID-RL---LDDVRNV------------------------------AQKIE--
------------------------------------------------------------
-----------------------LDKLP----------I-----------AEGA------
------------------------H-FDS---H-----MD-------E--N--Q------
-------VECLKN---PR-VE--LLD----------GIMDWVDD-TQ--GK---------
---------------------------
>XP_001401751.2
------------------------------------------------------------
------------------------------------------------------------
------------------------------------------------------------
---------------------------------------------------------MGC
--------------------------------------PKLR-N----------------
--P----------------------FRKRH-------SK---KQPR-------KE-----
----------------------------------------TTDSS-----DNPSKL----
-S----S----------------N--------------------------------A---
----------------------------------------------LSGTCS-TLEP---
-----------------VA---------QP--KS--------------------------
QTDALPAE------------------DN-QVPLS------SE-TTLPRRDG-----KARR
R-NLWQ----EAYD------------------------TL--DEK---Q---R-------
-------Q-Y---MKPVREH----EQS-S----------------------D--------
------------NHE--NA-------------------DTN--HVYKTL-DE---VIQ-T
---VKAQYQ-----IR-------------M-S----------------------------
--------------------KRE-----------DS-K--LRDAA----NKILTATL---
---SCKD---------II-SA-I------V-A--L--D-PTG-HA--SSAW-T-------
-------------VVSL-------------------------------------------
----------------G-LT-------------------------------------M-T
--------------------------QN---Y-----RDQQ------M-AWFQ--S----
SAILTDILA-------RYAVMEKL-YR--D------------------------------
-------DGSE---LN-DKIEDAILRVYIAVL-K------------YAA--EA-MTIY--
------------------------------------------------------------
-----RSNTG-------KRLMQ----------------S--VVAL---------------
-----ANLP--LT-DIE------------SS------------I---ATEEEHLG---KW
LQMH---Q-------EMQR-----------------------------------------
-------------------------K---------------------Q--------EAN-
---SILLGID-RL---LDDVRNV------------------------------AQKIE--
------------------------------------------------------------
-----------------------LDKLP----------I-----------AEGA------
------------------------H-FDS---H-----MD-------E--N--Q------
-------VECLKN---TR-VE--LLD----------GIMDWVDD-TQ--GK---------
---------------------------
>XP_025457538.1
------------------------------------------------------------
------------------------------------------------------------
------------------------------------------------------------
---------------------------------------------------------MGC
--------------------------------------PKLR-N----------------
--P----------------------FRKRH-------SK---KQPR-------KE-----
----------------------------------------TTDSS-----DNPSKL----
-S----S----------------N--------------------------------A---
----------------------------------------------LSGTCS-TLEP---
-----------------VA---------QP--KS--------------------------
QTDALPAE------------------DN-QVPLS------SE-TTLPRRDG-----KARR
R-NLWQ----EAYD------------------------TL--DEK---Q---R-------
-------Q-Y---MKPVREH----EQS-S----------------------D--------
------------NHE--NA-------------------DTN--HVYKTL-DE---VIQ-T
---VKAQYQ-----IR-------------M-S----------------------------
--------------------KRE-----------DS-K--LRDAA----NKILTATL---
---SCKD---------II-SA-I------V-A--L--D-PTG-HA--SSAW-T-------
-------------VVSL-------------------------------------------
----------------G-LT-------------------------------------M-T
--------------------------QN---Y-----RDQQ------M-AWFQ--S----
SAILTDILA-------RYAVMEKL-YR--D------------------------------
-------DGSE---LN-DKVEDAILRVYIAVL-K------------YAA--EA-MTIY--
------------------------------------------------------------
-----RSNTG-------KRLMQ----------------S--VVAL---------------
-----ANLP--LT-DIE------------SS------------I---ATEEEHLG---KW
LQMH---Q-------EMQR-----------------------------------------
-------------------------K---------------------Q--------EAN-
---SILLGID-RL---LDDVRNV------------------------------AQKIE--
------------------------------------------------------------
-----------------------LDKLP----------I-----------AEGA------
------------------------H-FDS---H-----MD-------E--N--Q------
-------VECLKN---TR-VE--LLD----------GIMDWVDD-TQ--GK---------
---------------------------
>XP_025481733.1
------------------------------------------------------------
------------------------------------------------------------
------------------------------------------------------------
---------------------------------------------------------MGC
--------------------------------------PKLR-N----------------
--L----------------------FRKRR-------SK---QQPR-------EE-----
----------------------------------------TTNLS-----NIPPQI----
-S----F----------------N--------------------------------A---
----------------------------------------------LSGTCS-TLEP---
-----------------VA---------QP--KP--------------------------
KSDALPAE------------------DK-QVQLS------SD-TILHHLNR-----KAEK
R-NLWQ----EAYN------------------------TL--DEK---Q---R-------
-------Q-N---ITPLKKN----DQN-G----------------------D--------
------------NHD--D--------------------DAT--PVRKTL-DH---VIQ-T
---VKAQYE-----IR-------------M-S----------------------------
--------------------KRG-----------DS-R--LRDAA----NKILTATL---
---SCKD---------II-SA-I------V-A--F--D-PTA-HA--SSAW-T-------
-------------VVSL-------------------------------------------
----------------G-LT-------------------------------------M-T
--------------------------QN---Y-----RVQQ------M-AWFQ--S----
SAILTDILA-------RYAFVEKL-YR--D------------------------------
-------ERSE---LN-EKIEDAIVRVYIAVL-K------------YAA--EA-MNIY--
------------------------------------------------------------
-----RSNTG-------KRLMH----------------S--VVDL---------------
-----ENLP--LT-EIQ------------SS------------I---DTEKTHLE---KW
LHMY---Q-------EMQR-----------------------------------------
-------------------------K---------------------Q--------EAD-
---NILLGVD-RI---LDGIRGI------------------------------DQKID--
------------------------------------------------------------
-----------------------LAKLP----------I-----------AEGA------
------------------------N-FDS---D-----MD-------E--A---------
-------HECLEG---TR-VE--LLD----------EIMDWVDD-PQ--GK---------
---------------------------
>XP_025515085.1
------------------------------------------------------------
------------------------------------------------------------
------------------------------------------------------------
---------------------------------------------------------MGC
--------------------------------------PKLR-N----------------
--P----------------------FRKRR-------PK---QQPR-------EE-----
----------------------------------------TTNLS-----NIPPQI----
-S----F----------------N--------------------------------A---
----------------------------------------------LSGTCS-TLEP---
-----------------VA---------QP--KP--------------------------
KADALPAE------------------DK-QVQLS------SD-TILPHLNR-----KTEK
R-NLWQ----EAYN------------------------TL--DEK---Q---R-------
-------Q-N---IKPLKKN----DQN-G----------------------D--------
------------NHD--D--------------------NAT--PVRKTL-DD---VIR-A
---VKAQYE-----IR-------------M-S----------------------------
--------------------KRG-----------DS-R--LRDAA----NKILTATL---
---SCKD---------II-SA-I------V-A--F--D-PTA-HA--SSAW-T-------
-------------VVSL-------------------------------------------
----------------G-LT-------------------------------------M-T
--------------------------QN---Y-----RDQQ------M-AWFQ--S----
SAILTDILA-------RYAVIEKL-YR--D------------------------------
-------ESSE---VN-DRIEDAILRVYIAVL-K------------YTA--EA-MTIY--
------------------------------------------------------------
-----RSNTG-------KRLMR----------------S--VVAL---------------
-----ANLP--LT-EIQ------------SS------------I---DTEETHLG---KW
LQMF---Q-------EMQR-----------------------------------------
-------------------------K---------------------E--------EAN-
---NILLGVD-RI---LDGIRGI------------------------------DQKLD--
------------------------------------------------------------
-----------------------LAKLP----------I-----------AEGA------
------------------------H-FNS---H-----MD-------E--D--Q------
-------VECLEN---TR-VE--LLD----------DITDWVDD-PK--GK---------
---------------------------
>XP_025537323.1
------------------------------------------------------------
------------------------------------------------------------
------------------------------------------------------------
---------------------------------------------------------MGC
--------------------------------------PKLR-N----------------
--P----------------------FRKRR-------PK---QQPR-------EE-----
----------------------------------------TTNLS-----NIPPQI----
-S----F----------------N--------------------------------A---
----------------------------------------------LSGTCS-TLEP---
-----------------VA---------QP--EP--------------------------
KSDALPAE------------------DK-QVQLS------SD-TILPHLNR-----KTEK
R-NLWQ----EAYN------------------------TL--DEK---Q---R-------
-------Q-N---ITPLKKN----DQN-G----------------------D--------
------------NHD--D--------------------DAT--PVRKTL-DD---VIQ-T
---VKAQYE-----IR-------------M-S----------------------------
--------------------KRG-----------DS-R--LRDAA----NKILTATL---
---SCKD---------II-SA-I------V-A--F--D-PTA-HA--SSAW-T-------
-------------VVSL-------------------------------------------
----------------G-LT-------------------------------------M-T
--------------------------QN---Y-----RVQQ------M-AWFQ--S----
SAILTDILA-------RFAFVEKL-YR--D------------------------------
-------ERSE---LN-EKIEDAIVRVYMAVL-K------------YAA--EA-MNIY--
------------------------------------------------------------
-----RSNTG-------KRLMH----------------S--VMDL---------------
-----ANLP--LT-EIQ------------SS------------I---DTEETQLG---KW
LQMF---Q-------EMQR-----------------------------------------
-------------------------K---------------------Q--------EAD-
---NILLGVD-RI---LDGIRGI------------------------------DQKID--
------------------------------------------------------------
-----------------------LAKLP----------I-----------AEGA------
------------------------N-FDS---D-----MD-------E--A---------
-------HECLEG---TR-VE--LLD----------EIMDWVDD-PQ--GK---------
---------------------------
>XP_025567464.1
------------------------------------------------------------
------------------------------------------------------------
------------------------------------------------------------
---------------------------------------------------------MGY
--------------------------------------PKLR-N----------------
--P----------------------FRKRR-------SK---QQPR-------EE-----
----------------------------------------TTNLP-----NIPSKI----
-P----S----------------N--------------------------------A---
----------------------------------------------LSGTSS-TLEQ---
-----------------AA---------QP--KP--------------------------
KSDALPAE------------------DK-QVQSS------SD-TILPHLNR-----KAEK
R-NLWR----EAYN------------------------TL--DEK---Q---R-------
-------Q-N---INPVKEH----EQS-G----------------------N--------
------------NHD--I--------------------DSD--SVRKTL-DD---VIQ-T
---VKAQYE-----IR-------------M-S----------------------------
--------------------KRG-----------DS-R--LRDAA----NKILTATL---
---SCKD---------II-SA-I------V-A--F--D-PTA-HA--SSAW-T-------
-------------VVSL-------------------------------------------
----------------G-LT-------------------------------------M-T
--------------------------QN---Y-----RDQQ------M-TWFQ--S----
SAILTDILA-------RYAVIEKL-YR--D------------------------------
-------ESSE---VN-DRIEDAILRVYIAVL-K------------YTA--EA-MTIY--
------------------------------------------------------------
-----RSTTG-------KRLMR----------------S--VVAL---------------
-----AKLP--LT-EIQ------------SS------------I---DTEETHLG---KW
LQMY---Q-------EMQR-----------------------------------------
-------------------------K---------------------Q--------DAN-
---NILLGVD-RL---LDYIRDI------------------------------AQKIE--
------------------------------------------------------------
-----------------------LNKLP----------I-----------AEGA------
------------------------H-FDS---H-----MD-------E--D--Q------
-------AECLEN---TR-VE--LLD----------DITNWVDD-SE--GK---------
---------------------------
>CAK43892.1
------------------------------------------------------------
------------------------------------------------------------
------------------------------------------------------------
------------------------------------------------------------
---------------------------------------MVL-R----------------
--G----------------------LRERF-------HK---HRLR-------HS-----
--------------------------------------------------SADSST----
-L----E----------------S------------------------------------
------------------------------------------------------------
------------------------------------------------------------
--GRSS------QQ---S-------QSNQNPPNS------CVA-------A-----PDSP
K-DLWQ----EAFD------------------------KL--DQP---A---R-------
-------D-K---LCSIRNA----DG----------------------------------
------------------G-------------------LHA--RTEELL-QS---IVQ-T
---TQRQYD-----ED-------------E---K--RNG---------------------
--------------------ESK-----------TR-Q--LRVYA----HKTLSAAL---
---SFQS---------VI-SA-A------A-A--C--D-PTG-HA--TTAW-T-------
-------------FVSL-------------------------------------------
----------------A-LT-------------------------------------M-A
--------------------------KN---R-----HDLR------E-AAFE--S----
SGFIADTLE-------RYAVVEMYCRR--S------------------------------
-------VNTN---TQ-VPLERLFIDTYVAIL-K------------YTA--EM-VTVR--
------------------------------------------------------------
-----QANVG-------RMLLL----------------S--ITAL---------------
-----KDQP--LS-TLK------------SA------------I---AEQDKQLD---SW
MRLD---Q-------YRRR-----------------------------------------
-------------------------D---------------------D--------EAE-
---KLLTQID-VI---AADVQSL------------------------------IQDFE--
------------------------------------------------------------
-----------------------VAKLV----------V-----------ADGA------
------------------------A-YDS---Y-----AN-------Q--L--N------
-------EGCLEN---TR-TS--LLR----------RIMAWAES-PD--EKC--------
---------------------------
>EHA26671.1
------------------------------------------------------------
------------------------------------------------------------
------------------------------------------------------------
------------------------------------------------------------
---------------------------------------MVL-R----------------
--G----------------------LRERF-------HK---HRLR-------HS-----
--------------------------------------------------SADSST----
-L----E----------------S------------------------------------
------------------------------------------------------------
------------------------------------------------------------
--GRSS------QQ---S-------QSNQNPPNS------CVA-------A-----PDSP
K-DLWQ----EAFD------------------------KL--DQP---A---R-------
-------D-K---LCSIRNA----DG----------------------------------
------------------G-------------------LHA--RTEELL-QS---IVQ-T
---TQRQYD-----ED-------------E---K--RNG---------------------
--------------------ESK-----------TR-Q--LRVYA----HKTLSAAL---
---SFQS---------VI-SA-A------A-A--C--D-PTG-HA--TTAW-T-------
-------------FVSL-------------------------------------------
----------------A-LT-------------------------------------M-A
--------------------------KN---R-----HDLR------E-AAFE--S----
SGFIADTLE-------RYAVVEMYCRR--S------------------------------
-------VNTN---TQ-VPLERLFIDTYVAIL-K------------YTA--EM-VTVR--
------------------------------------------------------------
-----QANVG-------RMLLL----------------S--ITAL---------------
-----KDQP--LS-TLK------------SA------------I---AEQDKQLD---SW
MRLD---Q-------YRRR-----------------------------------------
-------------------------D---------------------D--------EAE-
---KLLTQID-VI---AADVQSL------------------------------IQDFE--
------------------------------------------------------------
-----------------------VAKLV----------V-----------ADGA------
------------------------A-YDS---Y-----AN-------Q--L--N------
-------EGCLEN---TR-TS--LLR----------RIMAWAES-PD--EKC--------
---------------------------
>OWW31634.1
------------------------------------------------------------
------------------------------------------------------------
------------------------------------------------------------
------------------------------------------------------------
---------------------------------------MVL-R----------------
--G----------------------LRERF-------HK---HRLR-------HS-----
--------------------------------------------------SADSST----
-L----E----------------S------------------------------------
------------------------------------------------------------
------------------------------------------------------------
--GRSS------QQ---S-------QSNQNPPNS------CVA-------A-----PDSP
K-DLWQ----EAFD------------------------KL--DQP---A---R-------
-------D-K---LCSIRNA----DG----------------------------------
------------------G-------------------LHA--RTEELL-QS---IVQ-T
---TQRQYD-----ED-------------E---K--RNG---------------------
--------------------ESK-----------TR-Q--LRVYA----HKTLSAAL---
---SFQS---------VI-SA-A------A-A--C--D-PTG-HA--TTAW-T-------
-------------FVSL-------------------------------------------
----------------A-LT-------------------------------------M-A
--------------------------KN---R-----HDLR------E-AAFE--S----
SGFIADTLE-------RYAVVEMYCRR--S------------------------------
-------VNTN---TQ-VPLERLFIDTYVAIL-K------------YTA--EM-VTVR--
------------------------------------------------------------
-----QANVG-------RMLLL----------------S--ITAL---------------
-----KDQP--LS-TLK------------SA------------I---AEQDKQLD---SW
MRLD---Q-------YRRR-----------------------------------------
-------------------------D---------------------D--------EAE-
---KLLTQID-VI---AADVQSL------------------------------IQDFE--
------------------------------------------------------------
-----------------------VAKLV----------V-----------ADGA------
------------------------A-YDS---Y-----AN-------Q--L--N------
-------EGCLEN---TR-TS--LLR----------RIMAWAES-PD--EKC--------
---------------------------
>RDH17723.1
------------------------------------------------------------
------------------------------------------------------------
------------------------------------------------------------
------------------------------------------------------------
---------------------------------------MVL-R----------------
--G----------------------LRERF-------HK---HRLR-------HS-----
--------------------------------------------------SADSST----
-L----E----------------S------------------------------------
------------------------------------------------------------
------------------------------------------------------------
--GRSS------QQ---S-------QSNQNPPNS------CVA-------A-----PDSP
K-DLWQ----EAFD------------------------KL--DQP---A---R-------
-------D-K---LCSIRNA----DG----------------------------------
------------------G-------------------LHA--RTEELL-QS---IVQ-T
---TQRQYD-----ED-------------E---K--RNG---------------------
--------------------ESK-----------TR-Q--LRVYA----HKTLSAAL---
---SFQS---------VI-SA-A------A-A--C--D-PTG-HA--TTAW-T-------
-------------FVSL-------------------------------------------
----------------A-LT-------------------------------------M-A
--------------------------KN---R-----HDLR------E-AAFE--S----
SGFIADTLE-------RYAVVEMYCRR--S------------------------------
-------VNTN---TQ-VPLERLFIDTYVAIL-K------------YTA--EM-VTVR--
------------------------------------------------------------
-----QANVG-------RMLLL----------------S--ITAL---------------
-----KDQP--LS-TLK------------SA------------I---AEQDKQLD---SW
MRLD---Q-------YRRR-----------------------------------------
-------------------------D---------------------D--------EAE-
---KLLTQID-VI---AADVQSL------------------------------IQDFE--
------------------------------------------------------------
-----------------------VAKLV----------V-----------ADGA------
------------------------A-YDS---Y-----AN-------Q--L--N------
-------EGCLEN---TR-TS--LLR----------RIMAWAES-PD--EKC--------
---------------------------
>RDH37025.1
------------------------------------------------------------
------------------------------------------------------------
------------------------------------------------------------
------------------------------------------------------------
---------------------------------------MVL-R----------------
--G----------------------LRERF-------HK---HRLR-------HS-----
--------------------------------------------------SADSST----
-L----E----------------S------------------------------------
------------------------------------------------------------
------------------------------------------------------------
--GRSS------QQ---S-------QSNQNQPNS------CVA-------A-----PDSP
K-DLWQ----EAFD------------------------KL--DQP---A---R-------
-------D-K---LCSIRNA----DG----------------------------------
------------------G-------------------LHA--RPEELL-QS---IVQ-T
---TQRQYD-----EE-------------E---K--RNG---------------------
--------------------ESK-----------TR-Q--LRVYA----HKTLSAAL---
---SFQS---------VI-SA-A------A-A--C--D-PTG-HA--TTAW-T-------
-------------FVSL-------------------------------------------
----------------A-LT-------------------------------------M-A
--------------------------KN---R-----HDLR------E-AAFE--S----
SGFIADTLE-------RYAVVEMYCRR--S------------------------------
-------VNTD---TQ-VPLERLFIDTYVAIL-K------------YTA--EM-VTVR--
------------------------------------------------------------
-----QANVG-------RMLLL----------------S--ITAL---------------
-----KDQP--LS-TLK------------SA------------I---AEQDEQLD---SW
MRLD---Q-------YRRR-----------------------------------------
-------------------------D---------------------D--------EAE-
---KLLTQID-VI---AADVQSL------------------------------IQDFE--
------------------------------------------------------------
-----------------------VAKLV----------V-----------ADGA------
------------------------A-YDS---Y-----AN-------Q--L--N------
-------EGCLEN---TR-TS--LLR----------RIMAWAES-PD--EKC--------
---------------------------
>RDK45967.1
------------------------------------------------------------
------------------------------------------------------------
------------------------------------------------------------
------------------------------------------------------------
---------------------------------------MVL-R----------------
--G----------------------LRERF-------HK---HRLR-------HS-----
--------------------------------------------------SADSST----
-L----E----------------S------------------------------------
------------------------------------------------------------
------------------------------------------------------------
--GRSS------QQ---S-------QSNQNPPNS------CVA-------A-----PDSP
K-DLWQ----EAFD------------------------KL--DQP---A---R-------
-------D-K---LCSIRNA----DG----------------------------------
------------------G-------------------LHA--RTEELL-QS---IVQ-T
---TQRQYD-----ED-------------E---K--RNG---------------------
--------------------ESK-----------TR-Q--LRVYA----HKTLSAAL---
---SFQS---------VI-SA-A------A-A--C--D-PTG-HA--TTAW-T-------
-------------FVSL-------------------------------------------
----------------A-LT-------------------------------------M-A
--------------------------KN---R-----HDLR------E-AAFE--S----
SGFIADTLE-------RYAVVEMYCRR--S------------------------------
-------VNTN---TQ-VPLERLFIDTYVAIL-K------------YTA--EM-VTVR--
------------------------------------------------------------
-----QANVG-------RMLLL----------------S--ITAL---------------
-----KDQP--LS-TLK------------SA------------I---AEQDKQLD---SW
MRLD---Q-------YRRR-----------------------------------------
-------------------------D---------------------D--------EAE-
---KLLTQID-VI---AADVQSL------------------------------IQDFE--
------------------------------------------------------------
-----------------------VAKLV----------V-----------ADGA------
------------------------A-YDS---Y-----AN-------Q--L--N------
-------EGCLEN---TR-TS--LLR----------RIMAWAES-PD--EKC--------
---------------------------
>XP_001389225.2
------------------------------------------------------------
------------------------------------------------------------
------------------------------------------------------------
------------------------------------------------------------
---------------------------------------MVL-R----------------
--G----------------------LRERF-------HK---HRLR-------HS-----
--------------------------------------------------SADSST----
-L----E----------------S------------------------------------
------------------------------------------------------------
------------------------------------------------------------
--GRSS------QQ---S-------QSNQNPPNS------CVA-------A-----PDSP
K-DLWQ----EAFD------------------------KL--DQP---A---R-------
-------D-K---LCSIRNA----DG----------------------------------
------------------G-------------------LHA--RTEELL-QS---IVQ-T
---TQRQYD-----ED-------------E---K--RNG---------------------
--------------------ESK-----------TR-Q--LRVYA----HKTLSAAL---
---SFQS---------VI-SA-A------A-A--C--D-PTG-HA--TTAW-T-------
-------------FVSL-------------------------------------------
----------------A-LT-------------------------------------M-A
--------------------------KN---R-----HDLR------E-AAFE--S----
SGFIADTLE-------RYAVVEMYCRR--S------------------------------
-------VNTN---TQ-VPLERLFIDTYVAIL-K------------YTA--EM-VTVR--
------------------------------------------------------------
-----QANVG-------RMLLL----------------S--ITAL---------------
-----KDQP--LS-TLK------------SA------------I---AEQDKQLD---SW
MRLD---Q-------YRRR-----------------------------------------
-------------------------D---------------------D--------EAE-
---KLLTQID-VI---AADVQSL------------------------------IQDFE--
------------------------------------------------------------
-----------------------VAKLV----------V-----------ADGA------
------------------------A-YDS---Y-----AN-------Q--L--N------
-------EGCLEN---TR-TS--LLR----------RIMAWAES-PD--EKC--------
---------------------------
>XP_016594457.1
------------------------------------------------------------
------------------------------------------------------------
-------------------MPEGAYVT----------GYYC-----H-------SNPANI
-----------------------------TVN-----------NGVSLPQSIKD--EPLF
--------------------------------------KMVL-R----------------
--G----------------------FRKLI-------HK---RRHK-------NT-----
--------------------------------------------------SESIPT----
-I----S----------------S------------------------------------
------------------------------------------------------------
------------------------------------------------------------
--QASG------LS---S-------LVDTSRDSD------CVLE--TSHTG-----FNGS
R-DLWQ----EAFK------------------------KL--DQA---T---Q-------
-------E-K---LRSIRNA----ED----------------------------------
------------------S-------------------IRP--TAEELL-QT---VIQ-D
---TQRQYD-----EE-------------R---K--RVE---------------------
--------------------ESK-----------SR-Q--LRTLA----HKILSAAL---
---SFQS---------VI-GA-V------A-A--C--D-PTG-HA--ATAW-T-------
-------------LVSL-------------------------------------------
----------------A-LT-------------------------------------M-S
--------------------------KN---R-----HDLR------G-AAFE--S----
SGFLADTLT-------RYAMVEMDWRK--S------------------------------
-------EGTN---AQ-THLENALIDTYFAIL-K------------YTA--ET-VAIR--
------------------------------------------------------------
-----QASVG-------KMTFL----------------S--VNAL---------------
-----NTQP--LS-TLK------------SA------------I---GEQDQRLQ---NW
MRVI---E-------SRRQ-----------------------------------------
-------------------------H---------------------E--------EAE-
---ELLKKID-AI---TGDIRSL------------------------------IQDFE--
------------------------------------------------------------
-----------------------VSKLT----------I-----------AEGA------
------------------------A-YDS---H-----AN-------E--H--N------
-------EECLKD---T-------------------------------------------
---------------------------
>XP_025456190.1
------------------------------------------------------------
------------------------------------------------------------
------------------------------------------------------------
------------------------------------------------------------
---------------------------------------MVL-R----------------
--G----------------------LRERF-------HK---HRLR-------HS-----
--------------------------------------------------SADSST----
-L----E----------------S------------------------------------
------------------------------------------------------------
------------------------------------------------------------
--GRSS------QQ---S-------QSNQNPPNS------CVA-------A-----PDSP
K-DLWQ----EAFD------------------------KL--DQP---A---R-------
-------D-K---LCSIRNA----DG----------------------------------
------------------G-------------------LHA--RTEELL-QS---IVQ-T
---TQRQYD-----ED-------------E---K--RNG---------------------
--------------------ESK-----------TR-Q--LRVYA----HKTLSAAL---
---SFQS---------VI-SA-A------A-A--C--D-PTG-HA--TTAW-T-------
-------------FVSL-------------------------------------------
----------------A-LT-------------------------------------M-A
--------------------------KN---R-----HDLR------E-AAFE--S----
SGFIADTLE-------RYAVVEMYCRR--S------------------------------
-------VNTN---TQ-VPLERLFIDTYVAIL-K------------YTA--EM-VTVR--
------------------------------------------------------------
-----QANVG-------RMLLL----------------S--ITAL---------------
-----KDQP--LS-TLK------------SA------------I---AEQDKQLD---SW
MRLD---Q-------YRRR-----------------------------------------
-------------------------D---------------------D--------EAE-
---KLLTQID-VI---AADVQSL------------------------------IQDFE--
------------------------------------------------------------
-----------------------VAKLV----------V-----------ADGA------
------------------------A-YDS---Y-----AN-------Q--L--N------
-------EGCLEN---TR-TS--LLR----------RIMAWAES-PD--EKC--------
---------------------------
>CAK48373.1
------------------------------------------------------------
------------------------------------------------------------
------------------------------------------------------------
------------------------------------------------------------
------------------------------------------------------------
------------------------------------------------------------
------------------------------------------------------------
------------------------------------------------------------
------------------------------------------------------MA----
------------------------------------------------------------
------------------------------------------EDSREN--V-----GATG
S-TAFA----RALE--------------E--YI--N--K-----P---R---S----A-R
------SK-TPQFLKKLQEQQRS-G-----------------------------------
--------------------------------------SK---LTGDAV-KK---D---L
---F-LLDR-----QA------T--------D----R-----------------------
-TA------------------A--R------------A--ARKIL----GPVIQVLN---
---TYSG---------IV-ET-L------V-S--A--D-P-M-P-T-AIIW-G-------
-------------CLKS-------------------------------------------
----------------V-ID-------------------------------------C-S
--------------------------QR---F-----LELY------E-KISD--Q----
IKRLNTHIT-------VLTEYEDLFDH---------------------------------
---------------S-ATMRELLQASYIDII-R------------FWR--RV-DKEC-N
RC-V----------A------------------NR------------------------A
---FRA-----I------APFS--------------------------------------
------TEK--LD-SII------------TS------------V---GDTADSMS---RL
IPAV---QE--------RLDR---------------------------------------
------------------------------GERENAAEE---------------------
-R-RLAGIAR----------------------E------------EQAA---LFQMYA--
--------------------EE---M-----------------------EKRKEE---RR
---------------LQRQ----EDVRK----------W-----------LRDGTM----
-------------PLNGS------N-FRH---R--------------D--S---------
-----KLAQRNPG---TC-DW--VFE-----HA---TLKNWMEK-DSP-ASQ--------
---------------------------
>EHA19561.1
------------------------------------------------------------
------------------------------------------------------------
------------------------------------------------------------
------------------------------------------------------------
------------------------------------------------------------
------------------------------------------------------------
------------------------------------------------------------
------------------------------------------------------------
------------------------------------------------------MP----
------------------------------------------------------------
------------------------------------------EDSREN--V-----GATG
S-TAFA----RALE--------------E--YI--N--K-----P---R---S----A-R
------SK-TPQFLKKLQEQQRS-G-----------------------------------
--------------------------------------ST---LTGDAV-KK---D---L
---F-LLDR-----QA------T--------D----R-----------------------
-TA------------------A--R------------T--ARKIL----GPVIQVLN---
---TYSG---------IV-ET-L------V-S--A--D-P-M-P-T-AIIW-G-------
-------------CLKS-------------------------------------------
----------------V-ID-------------------------------------C-S
--------------------------QR---F-----LELY------E-KISE--Q----
IKRLNTHIT-------VLTEYEDLFDH---------------------------------
---------------S-ATMRELLQASYIDII-R------------FWR--RV-DKEC-N
RC-V----------A------------------NR------------------------A
---FRA-----I------APFS--------------------------------------
------TEK--LD-SII------------TS------------I---GDTADSMS---RL
IPAV---QE--------RLDR---------------------------------------
------------------------------GERENAAEE---------------------
-R-RLAGIAR----------------------E------------EQAA---LFQMYA--
--------------------EE---M-----------------------EKRKEE---RK
---------------LQRQ----EEVRK----------W-----------LRDGTM----
-------------PLNGS------N-FRH---R--------------D--S---------
-----KLAQRSPG---TC-DW--VFE-----HT---TFKNWMEK-DSP-ASQ--------
---------------------------
>GAA83862.1
------------------------------------------------------------
------------------------------------------------------------
------------------------------------------------------------
------------------------------------------------------------
------------------------------------------------------------
------------------------------------------------------------
------------------------------------------------------------
------------------------------------------------------------
------------------------------------------------------MP----
------------------------------------------------------------
------------------------------------------EDSSEN--V-----GGTG
S-TAFA----RALE--------------E--YI--N--K-----P---R---S----A-R
------SK-TPHFLKKLQEQQRS-G-----------------------------------
--------------------------------------AN---LTGDAV-KK---D---L
---F-LLDR-----QA------T--------D----R-----------------------
-TA------------------A--R------------A--ARKIL----GPVIQVLN---
---TYSG---------IV-ET-L------V-S--A--D-P-M-P-T-AIIW-G-------
-------------CLKS-------------------------------------------
----------------V-ID-------------------------------------C-S
--------------------------QR---F-----LELY------E-KISD--Q----
IKRLNTHIT-------VLTEYEDLFDH---------------------------------
---------------S-ATMRELLQASYIDII-R------------FWR--RV-DKEC-N
RC-V----------A------------------NR------------------------A
---FRA-----I------APFS--------------------------------------
------TEK--LD-GII------------TS------------I---GDTADSMS---RL
IPAV---QE--------RLDR---------------------------------------
------------------------------GERENAAEE---------------------
-R-RLAGIAR----------------------E------------EQAA---LIQMYA--
--------------------EE---T-----------------------EKRKEE---RR
---------------LQRQ----EEVRK----------W-----------LRDGTM----
-------------PLNGS------N-FRH---R--------------D--S---------
-----KLAQRSPG---TC-DW--VFE-----HA---TFKVWMDK-DSP-ASQ--------
---------------------------
>GAQ42246.1
------------------------------------------------------------
------------------------------------------------------------
------------------------------------------------------------
------------------------------------------------------------
------------------------------------------------------------
------------------------------------------------------------
------------------------------------------------------------
------------------------------------------------------------
------------------------------------------------------ML----
------------------------------------------------------------
------------------------------------------EESSEN--V-----GGAG
S-TAFV----RALE--------------E--YI--N--K-----P---R---S----A-R
------SK-TPQFLKKLQEQQRS-G-----------------------------------
--------------------------------------SN---LTGDAI-KK---D---L
---F-LLDR-----QA------T--------D----R-----------------------
-TA------------------A--R------------A--ARKIL----GPVIQVLN---
---TYSG---------IV-ET-L------V-S--A--D-P-M-P-T-AIIW-G-------
-------------CLKS-------------------------------------------
----------------V-ID-------------------------------------C-S
--------------------------QR---F-----LELY------E-KISD--Q----
IKRLNTHIT-------VLTEYEDLFDH---------------------------------
---------------S-ATMRELLQASYIDII-R------------FWR--RV-DKEC-N
RC-V----------A------------------NR------------------------A
---FRA-----I------APFS--------------------------------------
------TEK--LD-GII------------TS------------I---GDTADSMS---RL
IPAV---QE--------RLDR---------------------------------------
------------------------------GERENAAEE---------------------
-R-RLAGIAR----------------------E------------EQAA---LIQMYA--
--------------------EE---M-----------------------EKRKEE---RR
---------------LQRQ----EEVRK----------W-----------LRDGTM----
-------------PLNGS------N-FRH---R--------------D--S---------
-----KLAQRSPG---TC-DW--VFE-----HA---TLKDWMDK-DSP-ASQ--------
---------------------------
>GAT22366.1
------------------------------------------------------------
------------------------------------------------------------
------------------------------------------------------------
------------------------------------------------------------
------------------------------------------------------------
------------------------------------------------------------
------------------------------------------------------------
------------------------------------------------------------
------------------------------------------------------MP----
------------------------------------------------------------
------------------------------------------EDSSEN--V-----GGTG
S-TAFA----RALE--------------E--YI--N--K-----P---R---S----A-R
------SK-TPHFLKKLQEQQRS-G-----------------------------------
--------------------------------------AN---LTGDAV-KK---D---L
---F-LLDR-----QA------T--------D----R-----------------------
-TA------------------A--R------------A--ARKIL----GPVIQVLN---
---TYSG---------IV-ET-L------V-S--A--D-P-M-P-T-AIIW-G-------
-------------CLKS-------------------------------------------
----------------V-ID-------------------------------------C-S
--------------------------QR---F-----LELY------E-KISD--Q----
IKRLNTHIT-------VLTEYEDLFDH---------------------------------
---------------S-ATMRELLQASYIDII-R------------FWR--RV-DKEC-N
RC-V----------A------------------NR------------------------A
---FRA-----I------APFS--------------------------------------
------TEK--LD-GII------------TS------------I---GDTADSMS---RL
IPAV---QE--------RLDR---------------------------------------
------------------------------GERENAAEE---------------------
-R-RLAGIAR----------------------E------------EQAA---LIQMYA--
--------------------EE---T-----------------------EKRKEE---RR
---------------LQRQ----EEVRK----------W-----------LRDGTM----
-------------PLNGS------N-FRH---R--------------D--S---------
-----KLAQRSPG---TC-DW--VFE-----HA---TFKVWMDK-DSP-ASQ--------
---------------------------
>OJI82825.1
------------------------------------------------------------
------------------------------------------------------------
------------------------------------------------------------
------------------------------------------------------------
------------------------------------------------------------
------------------------------------------------------------
------------------------------------------------------------
------------------------------------------------------------
------------------------------------------------------ML----
------------------------------------------------------------
------------------------------------------EESSEN--V-----GGAG
S-TAFA----RALE--------------E--YI--N--K-----P---R---S----A-R
------SK-TPQFLKKLQEQQRS-G-----------------------------------
--------------------------------------SN---LTGDAI-KK---D---L
---F-LLDR-----QA------T--------D----R-----------------------
-TA------------------A--R------------A--ARKIL----GPVIQVLN---
---TYSG---------IV-ET-L------V-S--A--D-P-M-P-T-AIIW-G-------
-------------CLKS-------------------------------------------
----------------V-ID-------------------------------------C-S
--------------------------QR---F-----LELY------E-KISD--Q----
IKRLNTHIT-------VLTEYEDLFDH---------------------------------
---------------S-ATMRELLQASYIDII-R------------FWR--RV-DKEC-N
RC-V----------A------------------NR------------------------A
---FRA-----I------APFS--------------------------------------
------TEK--LD-GII------------TS------------I---GDTADSMS---RL
IPAV---QE--------RLDR---------------------------------------
------------------------------GERENAAEE---------------------
-R-RLAGIAR----------------------E------------EQAA---LIQMYA--
--------------------EE---M-----------------------EKRKEE---RR
---------------LQRQ----EEVRK----------W-----------LRDGTM----
-------------PLNGS------N-FRH---R--------------D--S---------
-----KLAQRSPG---TC-DW--VFE-----HA---TLKDWMDK-DSP-ASQ--------
---------------------------
>OJJ77785.1
------------------------------------------------------------
------------------------------------------------------------
------------------------------------------------------------
------------------------------------------------------------
------------------------------------------------------------
------------------------------------------------------------
------------------------------------------------------------
------------------------------------------------------------
------------------------------------------------------MS----
------------------------------------------------------------
------------------------------------------GDTGET--V-----GATG
S-SAFA----RAVE--------------E--YI--N--K-----P---R---S----A-R
------SK-TPDFIKKLQEQQRS-G-----------------------------------
--------------------------------------SP---LTGDAV-KK---D---L
---F-LLDR-----QA------T--------D----R-----------------------
-TA------------------A--R------------A--ARKIL----GPVIQVLN---
---TYSG---------IV-DA-L------V-S--A--D-P-M-P-T-AIIW-G-------
-------------CLKS-------------------------------------------
----------------V-ID-------------------------------------C-S
--------------------------QR---F-----LELY------E-KISD--Q----
IKRLNTHIT-------VLTEYEDLFDH---------------------------------
---------------S-ATMRELLQASYIDII-R------------FWR--RV-DKEC-N
RC-V----------A------------------NR------------------------A
---FRA-----I------APFS--------------------------------------
------TDK--LD-GII------------KS------------I---GDTADSMS---RL
IPAV---QE--------RLDR---------------------------------------
------------------------------GERENAAEE---------------------
-R-RLAGIAR----------------------E------------EQAA---FFQKYA--
--------------------EE---M-----------------------EKRKEE---RR
---------------LQRQ----EEVRR----------W-----------LRDGAK----
-------------PLNGS------N-FRH---R--------------D--S---------
-----KLAQRSPN---TC-DW--VFE-----HA---TVKDWLTK-DSL-ASQ--------
---------------------------
>OJZ90838.1
------------------------------------------------------------
------------------------------------------------------------
------------------------------------------------------------
------------------------------------------------------------
------------------------------------------------------------
------------------------------------------------------------
------------------------------------------------------------
------------------------------------------------------------
------------------------------------------------------MP----
------------------------------------------------------------
------------------------------------------EDSSEN--V-----GGTG
S-TAFA----RALE--------------E--YI--N--K-----P---R---S----A-R
------SK-TPHFLKKLQEQQRS-G-----------------------------------
--------------------------------------AN---LTGDAV-KK---D---L
---F-LLDR-----QA------T--------D----R-----------------------
-TA------------------A--R------------A--ARKIL----GPVIQVLN---
---TYSG---------IV-ET-L------V-S--A--D-P-M-P-T-AIIW-G-------
-------------CLKS-------------------------------------------
----------------V-ID-------------------------------------C-S
--------------------------QR---F-----LELY------E-KISD--Q----
IKRLNTHIT-------VLTEYEDLFDH---------------------------------
---------------S-ATMRELLQASYIDII-R------------FWR--RV-DKEC-N
RC-V----------A------------------NR------------------------A
---FRA-----I------APFS--------------------------------------
------TEK--LD-GII------------TS------------I---GDTADSMS---RL
IPAV---QE--------RLDR---------------------------------------
------------------------------GERENAAEE---------------------
-R-RLAGIAR----------------------E------------EQAA---LIQMYA--
--------------------EE---M-----------------------EKRKEE---RR
---------------LQRQ----EEVRK----------W-----------LRDGTM----
-------------PLNGS------N-FRH---R--------------D--S---------
-----KLAQRSPG---TC-DW--VFE-----HA---TLKDWMNK-DSP-ASQ--------
---------------------------
>OOF98974.1
------------------------------------------------------------
------------------------------------------------------------
------------------------------------------------------------
------------------------------------------------------------
------------------------------------------------------------
------------------------------------------------------------
------------------------------------------------------------
------------------------------------------------------------
------------------------------------------------------MA----
------------------------------------------------------------
------------------------------------------QDTPEDAAA-----AAAS
S-TAFT----RALE--------------E--YI--N--K-----P---R---S----A-K
------SK-TPQFLQKLQEQQRS-G-----------------------------------
--------------------------------------TP---LTGDVI-KE---D---L
---V-QLER-----RA------E--------D----R-----------------------
-TA------------------A--R------------A--ARKIL----RPVVQVLN---
---TYSG---------LV-DT-L------V-S--A--D-P-M-P-T-AIIW-G-------
-------------CLRS-------------------------------------------
----------------V-ID-------------------------------------C-S
--------------------------QR---F-----LELY------E-KISD--Q----
IKQLNTHLA-------ILTEYEELFAH---------------------------------
---------------S-ATMRELLQTSYIDII-R------------FWR--RV-DKEC-N
RC-V----------A------------------NR------------------------A
---FRA-----M------TNFS--------------------------------------
------TEK--LN-GII------------TS------------I---GNTADSMS---RL
VPAV---QE--------RVER---------------------------------------
------------------------------GERENAAEE---------------------
-R-RLAGIAR----------------------E------------QQAV---FFQMIA--
--------------------EE---I-----------------------EKRKEE---RR
---------------IQRQ----EDVRT----------W-----------LRDGSL----
-------------PLNRS------N-FRH---R--------------D--N---------
-----KLAQRSPD---TC-DW--VFE-----HA---TTKKWMDS-NNP-ASQ--------
---------------------------
>OQD99327.1
------------------------------------------------------------
------------------------------------------------------------
------------------------------------------------------------
------------------------------------------------------------
------------------------------------------------------------
------------------------------------------------------------
------------------------------------------------------------
------------------------------------------------------------
------------------------------------------------------MP----
------------------------------------------------------------
------------------------------------------ENATED-VG-----ATGG
S-AAFA----RALD--------------E--YI--N--K-----P---R---S----T-K
------SK-TRQFFQKLQEQQRS-G-----------------------------------
--------------------------------------VP---IAGA-I-KN---D---I
---I-QLER-----QA------D--------D----R-----------------------
-TA------------------A--R------------A--ARKIL----GPVVQVLS---
---AYSG---------IV-DV-L------V-S--A--D-P-M-P-T-AIIW-G-------
-------------CLRS-------------------------------------------
----------------A-IE-------------------------------------G-S
--------------------------KR---F-----LELY------D-KISD--Q----
IKKLNTHLV-------VLSEYEELFDH---------------------------------
---------------S-STMRELLQTSYIDII-R------------FWR--RV-DKEC-N
RC-V----------A------------------NR------------------------A
---LRA-----M------AKFS--------------------------------------
------IEK--ID-GIV------------TS------------I---ANTADSMG---RL
VPVV---QE--------RVDR---------------------------------------
------------------------------GERENAAEE---------------------
-R-RLAGIAR----------------------E------------EQKL---LLQMYA--
--------------------EE---M-----------------------EKRKEE---RK
---------------MQRQ----EEVRK----------W-----------LRDGTL----
-------------PLNGS------N-FRH---R--------------D--N---------
-----KLERRSPD---TC-DW--LFE-----HP---IMKEWMDS-SSP-TSQ--------
---------------------------
>OWW37706.1
------------------------------------------------------------
------------------------------------------------------------
------------------------------------------------------------
------------------------------------------------------------
------------------------------------------------------------
------------------------------------------------------------
------------------------------------------------------------
------------------------------------------------------------
------------------------------------------------------MP----
------------------------------------------------------------
------------------------------------------EDSREN--V-----GATG
S-TAFA----RALE--------------E--YI--N--K-----P---R---S----A-R
------SK-TPQFLKKLQEQQRS-G-----------------------------------
--------------------------------------ST---LTGDAV-KK---D---L
---F-LLDR-----QA------T--------D----R-----------------------
-TA------------------A--R------------T--ARKIL----GPVIQVLN---
---TYSG---------IV-ET-L------V-S--A--D-P-M-P-T-AIIW-G-------
-------------CLKS-------------------------------------------
----------------V-ID-------------------------------------C-S
--------------------------QR---F-----LELY------E-KISE--Q----
IKRLNTHIT-------VLTEYEDLFDH---------------------------------
---------------S-ATMRELLQASYIDII-R------------FWR--RV-DKEC-N
RC-V----------A------------------NR------------------------A
---FRA-----I------APFS--------------------------------------
------TEK--LD-SII------------TS------------I---GDTADSMS---RL
IPAV---QE--------RLDR---------------------------------------
------------------------------GERENAAEE---------------------
-R-RLAGIAR----------------------E------------EQAA---LFQMYA--
--------------------EE---M-----------------------EKRKEE---RK
---------------LQRQ----EEVRK----------W-----------LRDGTM----
-------------PLNGS------N-FRH---R--------------D--S---------
-----KLAQRSPG---TC-DW--VFE-----HT---TFKNWMEK-DSP-ASQ--------
---------------------------
>PYH94744.1
------------------------------------------------------------
------------------------------------------------------------
------------------------------------------------------------
------------------------------------------------------------
------------------------------------------------------------
------------------------------------------------------------
------------------------------------------------------------
------------------------------------------------------------
------------------------------------------------------MA----
------------------------------------------------------------
------------------------------------------QNIAED-AG-----AAAG
S-AAFA----RALE--------------E--YI--K--K-----P---R---S----A-K
------SK-TPQFLQKLQEQQRS-G-----------------------------------
--------------------------------------TP---LTGDVI-KK---D---I
---I-QLER-----QA------D--------D----R-----------------------
-TA------------------A--R------------T--ARKIL----APVVQVLN---
---AYSG---------LV-DT-L------V-S--A--D-P-M-P-T-AIIW-G-------
-------------CLRA-------------------------------------------
----------------V-ID-------------------------------------C-S
--------------------------QR---F-----LELY------D-KISD--Q----
IKTLSTHLV-------VLTEYEELFDR---------------------------------
---------------S-ATMRELLQASYIDII-R------------FWR--RV-DKEC-N
RC-V----------A------------------SR------------------------A
---LRA-----M------TKFS--------------------------------------
------TDK--ID-GIV------------AS------------I---GNTADSMS---RL
VPAV---QE--------RVDR---------------------------------------
------------------------------GERENAAEE---------------------
-R-RLAGIAR----------------------E------------EQAA---FFKMCA--
--------------------EE---M-----------------------KRRREE---RK
---------------LQRQ----EEVRK----------W-----------LRDGTL----
-------------PLNGS------N-FRH---R--------------D--N---------
-----KREQRSPD---TC-GW--LLE-----HE---AMKEWMDR-NSP-ASQ--------
---------------------------
>PYI00733.1
------------------------------------------------------------
------------------------------------------------------------
------------------------------------------------------------
------------------------------------------------------------
------------------------------------------------------------
------------------------------------------------------------
------------------------------------------------------------
------------------------------------------------------------
------------------------------------------------------MP----
------------------------------------------------------------
------------------------------------------EDT----KD-----AAAG
S-AAFA----RALE--------------E--YI--N--K-----P---R---S----A-K
------SK-TPQFLRKLQDQQRS-G-----------------------------------
--------------------------------------TP---LTGDVI-KA---D---I
---I-QLER-----RA------E--------D----R-----------------------
-TG------------------A--R------------A--ARKIL----SPIVQVLN---
---TYSG---------IV-DT-L------V-S--A--D-P-M-P-T-AIIW-G-------
-------------CLRA-------------------------------------------
----------------V-ID-------------------------------------C-S
--------------------------QR---F-----LELY------E-KISD--P----
IKQLKTHLA-------ILTEYEELFDH---------------------------------
---------------S-ATMRGLLQASYIDII-R------------FWR--RV-DKEC-N
RC-V----------A------------------NR------------------------A
---LRA-----M------TKFS--------------------------------------
------TDK--LN-GII------------TS------------I---GNTADSMT---RL
VPAV---QE--------RMDR---------------------------------------
------------------------------GERENAAEE---------------------
-R-RVAGIAR----------------------E------------EQAA---FFQMMA--
--------------------EE---M-----------------------EKRKEE---RK
---------------IQRQ----EDVRT----------W-----------LRDGSL----
-------------PLNGS------N-FRH---R--------------D--N---------
-----KLAQRSPD---TC-DW--LFE-----HA---TLKEWADS-NSL-T----------
---------------------------
>RDH21351.1
------------------------------------------------------------
------------------------------------------------------------
------------------------------------------------------------
------------------------------------------------------------
------------------------------------------------------------
------------------------------------------------------------
------------------------------------------------------------
------------------------------------------------------------
------------------------------------------------------MA----
------------------------------------------------------------
------------------------------------------EDSREN--V-----GATG
S-TAFA----RALE--------------E--YI--N--K-----P---R---S----A-R
------SK-TPQFLKKLQEQQRS-G-----------------------------------
--------------------------------------SK---LTGDAV-KK---D---L
---F-LLDR-----QA------T--------D----R-----------------------
-TA------------------A--R------------A--ARKIL----GPVIQVLN---
---TYSG---------IV-ET-L------V-S--A--D-P-M-P-T-AIIW-G-------
-------------CLKS-------------------------------------------
----------------V-ID-------------------------------------C-S
--------------------------QR---F-----LELY------E-KISD--Q----
IKRLNTHIT-------VLTEYEDLFDH---------------------------------
---------------S-ATMRELLQASYIDII-R------------FWR--RV-DKEC-N
RC-V----------A------------------NR------------------------A
---FRA-----I------APFS--------------------------------------
------TEK--LD-SII------------TS------------V---GDTADSMS---RL
IPAV---QE--------RLDR---------------------------------------
------------------------------GERENAAEE---------------------
-R-RLAGIAR----------------------E------------EQAA---LFQMYA--
--------------------EE---M-----------------------EKRKEE---RR
---------------LQRQ----EDVRK----------W-----------LRDGTM----
-------------PLNGS------N-FRH---R--------------D--S---------
-----KLAQRNPG---TC-DW--VFE-----HA---TLKNWMEK-DSP-ASQ--------
---------------------------
>RDH36433.1
------------------------------------------------------------
------------------------------------------------------------
------------------------------------------------------------
------------------------------------------------------------
------------------------------------------------------------
------------------------------------------------------------
------------------------------------------------------------
------------------------------------------------------------
------------------------------------------------------MP----
------------------------------------------------------------
------------------------------------------DDFREN--V-----GATG
S-TAFA----RALE--------------E--YI--N--K-----P---R---S----A-R
------SK-TPQFLKKLQEQQRS-G-----------------------------------
--------------------------------------ST---LTGDAV-KK---D---L
---F-LLDR-----QA------T--------D----R-----------------------
-TA------------------A--R------------A--ARKIL----GPVIQVLN---
---TYSG---------IV-ET-L------V-S--A--D-P-M-P-T-AIIW-G-------
-------------CLKS-------------------------------------------
----------------V-ID-------------------------------------C-S
--------------------------QR---F-----LELY------E-KISD--Q----
IKRLNTHIT-------VLTEYEDLFDH---------------------------------
---------------S-ATMRELLQASYIDII-R------------FWR--RV-DKEC-N
RC-V----------A------------------NR------------------------A
---FRA-----I------APFS--------------------------------------
------TEK--LD-SII------------TS------------I---GDTADSMS---RL
IPAV---QE--------RLDR---------------------------------------
------------------------------GERENAAEE---------------------
-R-RLAGIAR----------------------E------------EQAA---LFQMYA--
--------------------EE---M-----------------------EKRKEE---RK
---------------LQRQ----EEVRK----------W-----------LRDGTM----
-------------PLNGS------N-FRH---R--------------D--S---------
-----KLAQRSPG---TC-DW--VFE-----HA---TLKAWMEK-DSP-ASQ--------
---------------------------
>RDK38787.1
------------------------------------------------------------
------------------------------------------------------------
------------------------------------------------------------
------------------------------------------------------------
------------------------------------------------------------
------------------------------------------------------------
------------------------------------------------------------
------------------------------------------------------------
------------------------------------------------------MA----
------------------------------------------------------------
------------------------------------------EDSREN--V-----GATG
S-TAFA----RALE--------------E--YI--N--K-----P---R---S----A-R
------SK-TPQFLKKLQEQQRS-G-----------------------------------
--------------------------------------SK---LTGDAV-KK---D---L
---F-LLDR-----QA------T--------D----R-----------------------
-TA------------------A--R------------A--ARKIL----GPVIQVLN---
---TYSG---------IV-ET-L------V-S--A--D-P-M-P-T-AIIW-G-------
-------------CLKS-------------------------------------------
----------------V-ID-------------------------------------C-S
--------------------------QR---F-----LELY------E-KISD--Q----
IKRLNTHIT-------VLTEYEDLFDH---------------------------------
---------------S-ATMRELLQASYIDII-R------------FWR--RV-DKEC-N
RC-V----------A------------------NR------------------------A
---FRA-----I------APFS--------------------------------------
------TEK--LD-SII------------TS------------V---GDTADSMS---RL
IPAV---QE--------RLDR---------------------------------------
------------------------------GERENAAEE---------------------
-R-RLAGIAR----------------------E------------EQAA---LFQMYA--
--------------------EE---M-----------------------EKRKEE---RR
---------------LQRQ----EDVRK----------W-----------LRDGTM----
-------------PLNGS------N-FRH---R--------------D--S---------
-----KLAQRNPG---TC-DW--VFE-----HA---TLKNWMEK-DSP-ASQ--------
---------------------------
>XP_001394383.2
------------------------------------------------------------
------------------------------------------------------------
------------------------------------------------------------
------------------------------------------------------------
------------------------------------------------------------
------------------------------------------------------------
------------------------------------------------------------
------------------------------------------------------------
------------------------------------------------------MA----
------------------------------------------------------------
------------------------------------------EDSREN--V-----GATG
S-TAFA----RALE--------------E--YI--N--K-----P---R---S----A-R
------SK-TPQFLKKLQEQQRS-G-----------------------------------
--------------------------------------SK---LTGDAV-KK---D---L
---F-LLDR-----QA------T--------D----R-----------------------
-TA------------------A--R------------A--ARKIL----GPVIQVLN---
---TYSG---------IV-ET-L------V-S--A--D-P-M-P-T-AIIW-G-------
-------------CLKS-------------------------------------------
----------------V-ID-------------------------------------C-S
--------------------------QR---F-----LELY------E-KISD--Q----
IKRLNTHIT-------VLTEYEDLFDH---------------------------------
---------------S-ATMRELLQASYIDII-R------------FWR--RV-DKEC-N
RC-V----------A------------------NR------------------------A
---FRA-----I------APFS--------------------------------------
------TEK--LD-SII------------TS------------V---GDTADSMS---RL
IPAV---QE--------RLDR---------------------------------------
------------------------------GERENAAEE---------------------
-R-RLAGIAR----------------------E------------EQAA---LFQMYA--
--------------------EE---M-----------------------EKRKEE---RR
---------------LQRQ----EDVRK----------W-----------LRDGTM----
-------------PLNGS------N-FRH---R--------------D--S---------
-----KLAQRNPG---TC-DW--VFE-----HA---TLKNWMEK-DSP-ASQ--------
---------------------------
>XP_025392056.1
------------------------------------------------------------
------------------------------------------------------------
------------------------------------------------------------
------------------------------------------------------------
------------------------------------------------------------
------------------------------------------------------------
------------------------------------------------------------
------------------------------------------------------------
------------------------------------------------------MP----
------------------------------------------------------------
------------------------------------------EDASET--V-----GGTG
S-TAFA----RALE--------------E--YI--N--K-----P---R---S----A-R
------SK-TPQFLKKLQEQQRS-G-----------------------------------
--------------------------------------SV---LTGDAI-KK---D---L
---F-LLDR-----QA------T--------D----R-----------------------
-TA------------------A--R------------A--ARKIL----GPVIQVLN---
---TYSG---------IV-ET-L------V-S--A--D-P-M-P-T-AIIW-G-------
-------------CLKS-------------------------------------------
----------------V-ID-------------------------------------C-S
--------------------------QR---F-----LELY------E-KISD--Q----
IKRLNTHIT-------VLTEYEDLFDH---------------------------------
---------------S-ATMRELLQASYIDII-R------------FWR--RV-DKEC-N
RC-V----------A------------------NR------------------------A
---FRA-----I------APFS--------------------------------------
------TEK--LD-GII------------TS------------I---GDTADSMS---RL
IPAV---QE--------RLDR---------------------------------------
------------------------------GERENAAEE---------------------
-R-RLAGIAR----------------------E------------EQAA---LIQMYA--
--------------------EE---M-----------------------EKRKEE---RR
---------------LQRQ----EEVRK----------W-----------LRDGTM----
-------------PLNGS------N-FRH---R--------------D--S---------
-----KLAQRSPG---TC-DW--VFE-----HA---ILKDWMDK-DSP-ASQ--------
---------------------------
>XP_025455167.1
------------------------------------------------------------
------------------------------------------------------------
------------------------------------------------------------
------------------------------------------------------------
------------------------------------------------------------
------------------------------------------------------------
------------------------------------------------------------
------------------------------------------------------------
------------------------------------------------------MA----
------------------------------------------------------------
------------------------------------------EDSREN--V-----GATG
S-TAFA----RALE--------------E--YI--N--K-----P---R---S----A-R
------SK-TPQFLKKLQEQQRS-G-----------------------------------
--------------------------------------SK---ITGDAV-KK---D---L
---F-LLDR-----QA------T--------D----R-----------------------
-TA------------------A--R------------A--ARKIL----GPVIQVLN---
---TYSG---------IV-ET-L------V-S--A--D-P-M-P-T-AIIW-G-------
-------------CLKS-------------------------------------------
----------------V-ID-------------------------------------C-S
--------------------------QR---F-----LELY------E-KISD--Q----
IKRLNTHIT-------VLTEYEDLFDH---------------------------------
---------------S-ATMRELLQASYIDII-R------------FWR--RV-DKEC-N
RC-V----------A------------------NR------------------------A
---FRA-----I------APFS--------------------------------------
------TEK--LD-SII------------TS------------V---GDTADSMS---RL
IPAV---QE--------RLDR---------------------------------------
------------------------------GERENAAEE---------------------
-R-RLAGIAR----------------------E------------EQAA---LFQMYA--
--------------------EE---M-----------------------EKRKEE---RR
---------------LQRQ----EDVRK----------W-----------LRDGTM----
-------------PLNGS------N-FRH---R--------------D--S---------
-----KLAQRNPG---TC-DW--VFE-----HA---TLKNWMEK-DSP-ASQ--------
---------------------------
>XP_025462278.1
------------------------------------------------------------
------------------------------------------------------------
------------------------------------------------------------
------------------------------------------------------------
------------------------------------------------------------
------------------------------------------------------------
------------------------------------------------------------
------------------------------------------------------------
------------------------------------------------------MA----
------------------------------------------------------------
------------------------------------------QDT---HDA-----AAAS
S-TAFA----RALE--------------E--YI--N--K-----P---R---S----S-K
------SK-TPPFIQKLQEQQRS-G-----------------------------------
--------------------------------------VP---LTGDVI-KE---D---I
---V-QLER-----RA------E--------D----R-----------------------
-TA------------------A--R------------A--ARKIL----KPVVQVLS---
---TYSG---------LV-DS-L------V-S--A--D-P-M-P-T-AIIW-G-------
-------------CLRA-------------------------------------------
----------------V-ID-------------------------------------C-S
--------------------------QR---F-----LELY------E-KISD--Q----
IKQLNTHLA-------ILTEYEELFDH---------------------------------
---------------S-ATMRELLQTSYIDII-R------------FWR--RV-DKEC-N
RC-V----------A------------------NR------------------------A
---FRA-----M------TSFS--------------------------------------
------VDK--LN-GII------------TS------------I---GNTADSMS---QL
VPAV---QE--------RVER---------------------------------------
------------------------------GERENAAEE---------------------
-R-RLAGIAR----------------------E------------EQAV---FFQMMA--
--------------------EE---M-----------------------EKRKEE---RK
---------------IQRQ----EDVRT----------W-----------LRDGTL----
-------------PLNGS------N-FRH---R--------------D--N---------
-----KLAQRSPH---TC-EW--LFE-----HA---TLKEWMDS-SNP-ASQ--------
---------------------------
>XP_025482799.1
------------------------------------------------------------
------------------------------------------------------------
------------------------------------------------------------
------------------------------------------------------------
------------------------------------------------------------
------------------------------------------------------------
------------------------------------------------------------
------------------------------------------------------------
------------------------------------------------------ML----
------------------------------------------------------------
------------------------------------------EESSEN--V-----GGAG
S-TAFA----RALE--------------E--YI--N--K-----P---R---S----A-R
------SK-TPQFLKKLQEQQ---------------------------------------
-------------------------------------------------------H---L
---F-LLDR-----QA------T--------D----R-----------------------
-TA------------------A--R------------A--ARKIL----GPVIQVLN---
---TYSG---------IV-EI-L------V-S--A--D-P-M-P-T-AIIW-G-------
-------------CLKS-------------------------------------------
----------------V-ID-------------------------------------C-S
--------------------------QR---F-----LELY------E-KISD--Q----
IKRLNTHIT-------VLTEYEDLFDH---------------------------------
---------------S-ATMRELLQASYIYII-R------------FWR--RV-DKEC-N
RC-V----------A------------------NR------------------------A
---FRA-----I------APFS--------------------------------------
------TEK--LD-GII------------TS------------I---GDTADSMS---RL
IPAV---QE--------RLDR---------------------------------------
------------------------------GERENAAEE---------------------
-R-RLAGIAR----------------------E------------EQAA---LIQMYA--
--------------------EE---M-----------------------EKRKEE---RR
---------------LQRQ----EEVRK----------W-----------LRDGTM----
-------------PLNGS------N-FRH---R--------------D--S---------
-----KLAQRSPG---TC-DW--VFE-----HA---TLKNWMNR-DSP-ASQ--------
---------------------------
>XP_025515287.1
------------------------------------------------------------
------------------------------------------------------------
------------------------------------------------------------
------------------------------------------------------------
------------------------------------------------------------
------------------------------------------------------------
------------------------------------------------------------
------------------------------------------------------------
------------------------------------------------------MP----
------------------------------------------------------------
------------------------------------------EDFSEN--V-----GGTG
S-TAFA----RALE--------------E--YI--N--K-----P---R---S----A-R
------SK-TPHFLKKLQEQQRS-G-----------------------------------
--------------------------------------AN---LTGDAV-KK---D---L
---F-LLDR-----QA------T--------D----R-----------------------
-TA------------------A--R------------A--ARKIL----GPVIQVLN---
---TYSG---------IV-ET-L------V-S--A--D-P-M-P-T-AIIW-G-------
-------------CLKS-------------------------------------------
----------------V-ID-------------------------------------C-S
--------------------------QR---F-----LELY------E-KISD--Q----
IKRLNTHIT-------VLTEYEDLFDH---------------------------------
---------------S-ATMRELLQASYIDII-R------------FWR--RV-DKEC-N
RC-V----------A------------------NR------------------------A
---FRA-----I------APFS--------------------------------------
------TEK--LD-GII------------TS------------I---GDTADSMS---RL
IPAV---QE--------RLDR---------------------------------------
------------------------------GERENAAEE---------------------
-R-RLAGIAR----------------------E------------EQAA---LIQMYA--
--------------------EE---M-----------------------EKRKEE---RR
---------------LQRQ----EEVRK----------W-----------LRDGTM----
-------------PLNGS------N-FRH---R--------------D--S---------
-----KLAQRSPG---TC-DW--VFE-----HA---TLKDWMNK-DSP-AS---------
---------------------------
>XP_025541222.1
------------------------------------------------------------
------------------------------------------------------------
------------------------------------------------------------
------------------------------------------------------------
------------------------------------------------------------
------------------------------------------------------------
------------------------------------------------------------
------------------------------------------------------------
------------------------------------------------------MP----
------------------------------------------------------------
------------------------------------------EDSSEN--V-----GGAG
S-TAFA----RALE--------------E--YI--N--K-----P---R---S----P-R
------SK-TPQFLKKLQKQQRS-G-----------------------------------
--------------------------------------SI---LTGDAI-KK---D---L
---F-LLDR-----QA------T--------D----R-----------------------
-TA------------------A--R------------A--ARKIL----GPVIQVLN---
---TYSG---------IV-ET-L------V-S--A--D-P-M-P-T-AIIW-G-------
-------------CLKS-------------------------------------------
----------------V-ID-------------------------------------C-S
--------------------------QR---F-----LELY------E-KISD--Q----
IKRLNTHIT-------VLTEYEDLFDH---------------------------------
---------------S-ATMRELLQASYIDII-R------------FWR--RV-DKEC-N
RC-V----------A------------------NR------------------------A
---FRA-----I------APFS--------------------------------------
------TEK--LD-GII------------TS------------I---GDTADSMS---RL
IPAV---QE--------RLDR---------------------------------------
------------------------------GERENAAEE---------------------
-R-RLAGIAR----------------------E------------EQAA---LIQMYA--
--------------------EE---M-----------------------QKRKEE---RR
---------------LQRQ----EEVRK----------W-----------LRDGTM----
-------------PLNGS------N-FRH---R--------------D--S---------
-----KLAQRSPG---TC-EW--VFE-----HA---TLIDWMNT-DSP-TSQ--------
---------------------------
>XP_025561461.1
------------------------------------------------------------
------------------------------------------------------------
------------------------------------------------------------
------------------------------------------------------------
------------------------------------------------------------
------------------------------------------------------------
------------------------------------------------------------
------------------------------------------------------------
------------------------------------------------------MP----
------------------------------------------------------------
------------------------------------------EDSSEN--V-----GGTG
S-TAFA----RALE--------------E--YI--N--K-----P---R---S----A-R
------SK-TPQFLKKLQEQQCS-G-----------------------------------
--------------------------------------SI---LTGDAI-KK---D---L
---F-LLDR-----QA------T--------D----R-----------------------
-TA------------------A--R------------A--ARKIL----GPVIQVLN---
---TYSG---------IV-ET-L------V-S--A--D-P-M-P-T-AIIW-G-------
-------------CLKS-------------------------------------------
----------------V-ID-------------------------------------C-S
--------------------------QR---F-----LELY------E-KISD--Q----
IKRLNTHIT-------VLTEYEDLFDH---------------------------------
---------------S-ATMRELLQASYIDII-R------------FWR--RV-DKEC-N
RC-V----------A------------------NR------------------------A
---FRA-----I------APFS--------------------------------------
------TEK--LD-GII------------TS------------I---GDTADSMS---RL
IPAV---QE--------RLDR---------------------------------------
------------------------------GERENAAEE---------------------
-R-RLAGIAR----------------------E------------EQAA---LIQMYA--
--------------------EE---M-----------------------EKRKEE---RR
---------------LQRQ----EEVRK----------W-----------LRDGTM----
-------------PLNGS------N-FRH---R--------------D--S---------
-----KLAQRSPG---TC-DW--VFE-----HA---TLKDWMDK-DSP-ASQ--------
---------------------------
>XP_025570016.1
------------------------------------------------------------
------------------------------------------------------------
------------------------------------------------------------
------------------------------------------------------------
------------------------------------------------------------
------------------------------------------------------------
------------------------------------------------------------
------------------------------------------------------------
------------------------------------------------------MP----
------------------------------------------------------------
------------------------------------------EDTHEEAAP-----AAAG
S-TAFA----RALE--------------E--YI--N--K-----P---R---S----A-K
------SK-TPQFLRKLQEQQRS-G-----------------------------------
--------------------------------------TP---LTGDVI-KT---D---I
---I-QLER-----QA------E--------D----R-----------------------
-TA------------------A--R------------A--ARKIL----SPVVQVLN---
---AYSG---------LV-DT-L------V-S--A--D-P-M-P-T-AIIW-G-------
-------------CLRA-------------------------------------------
----------------V-ID-------------------------------------C-S
--------------------------QR---F-----LELY------E-KISD--Q----
IKQLKTHLT-------ILTEYEELFDH---------------------------------
---------------S-ATMRELLQASYIDII-R------------FWR--RV-DKEC-N
RC-V----------A------------------NR------------------------A
---LRA-----M------TKFS--------------------------------------
------TDK--LN-GIV------------TS------------M---GNTADYMS---RL
VPAV---QE--------RMDR---------------------------------------
------------------------------GERENAAEE---------------------
-R-RVAGIAR----------------------E------------EQAA---FFKMMA--
--------------------EE---M-----------------------EKRREE---RK
---------------IQRQ----EDVRT----------W-----------LRDGSL----
-------------PLNGS------N-FRH---R--------------D--N---------
-----KLAQRSLD---TC-DW--LFE-----HA---TVKEWMDS-NSP-A----------
---------------------------
>CBF69403.1
------------------------------------------------------------
------------------------------------------------------------
------------------------------------------------------------
------------------------------------------------------------
------------------------------------------------------------
------------------------------------------------------------
------------------------------------------------------------
------------------------------------------------------------
------------------------------------------------------------
------------------------------------------------------------
-------------------------------MDIS-S--------IEPRSA-----PPTK
P-DLWQ----RAFD------------------D--L--R-----P--ED---Q----E--
-LIKSVSM-P---SCN----KKIEC-----------------------------------
---------------------------------NGE-NNSS--A---IV-SRLRILSE--
---LVESVK-----IQ------Y------Q-T----D-----------------------
-------------QEN-----S--R---------IK------EPA----QRIVKAVP---
---NFQS---------FI-QK-A------V-A--I--DPT-G-H-A-TSVW-A-------
-------------IVSL-------------------------------------------
----------------G-FT-----------K---------------------------E
--------------------------A-----------------------WLE--S----
CASLTNVIT-------RYSLVEDEYRK--N------------------------------
--------PT----TD-EHVETALVQVYAAVL-T------------FAA--RA-QSLY-D
R-G-------R---A------------------VW------------------------I
---WKS-----V--T-SYARSLDLSIARIKTSRSTM-NQLPIESLLVT------------
--KSIPGDS--LT-ELR------------KS------------I---AEAEFHLQ---KW
FQIV---D-------CYEQ-R---------------------------------------
----------------------ERVN--------RLLEV---------------------
AD-NMLSSAN-------EPHDKI---------D---L-AEL----------KVAEEAHY-
-------------------------------------------------NAYTGE---ED
---------------QE-------------------------------------------
------------------------------------------------------------
------------------------------------------------------------
---------------------------
>XP_664073.1
------------------------------------------------------------
------------------------------------------------------------
------------------------------------------------------------
------------------------------------------------------------
-----MS---------------------------------------AK----NS------
-----------------------------K--H---GVK---DKF-------KDV-----
------------------------------------------------------------
-----------K-----------GKFKL------------------------------LW
QQ-------------------------------------------------DDS------
----------------TVTAHPMH--------------------QYTGK----Q-QGQSR
SHGQ---------------S-----------MDIS-S--------IEPRSA-----PPTK
P-DLWQ----RAFD------------------D--L--R-----P--ED---Q----E--
-LIKSVSM-P---SCN----KKIEC-----------------------------------
---------------------------------NGE-NNSS--A---IV-SRLRILSE--
---LVESVK-----IQ------Y------Q-T----D-----------------------
-------------QEN-----S--R---------IK------EPA----QRIVKAVP---
---NFQS---------FI-QK-A------V-A--I--DPT-G-H-A-TSVW-A-------
-------------IVSL-------------------------------------------
----------------G-FT-----------K---------------------------E
--------------------------A-----------------------WLE--S----
CASLTNVIT-------RYSLVEDEYRK--N------------------------------
--------PT----TD-EHVETALVQVYAAVL-T------------FAA--RA-QSLY-D
R-G-------R---A------------------VW------------------------I
---WKS-----V--T-SYARSLDLSIARIKTSRSTM-NQLPIESLLVT------------
--KSIPGDS--LT-ELR------------KS------------I---AEAEFHLQ---KW
FQIV---D-------CYEQ-R---------------------------------------
----------------------ERVN--------RLLEV---------------------
AD-NMLSSAN-------EPHDKI---------D---L-AEL----------KVAEEAHY-
-------------------------------------------------NAYTGE---ED
---------------QE-------------------------------------------
------------------------------------------------------------
------------------------------------------------------------
---------------------------
>CCD43916.1
------------------------------------------------------------
------------------------------------------------------------
------------------------------------------------------------
------------------------------------------------------------
------------------------------------------------------------
------------------------------------------------------------
------------------------------------------------------------
------------------------------------------------------------
------------------------------------------------------MPP---
------------------------------------------------------------
----EPK------------------M-------P-------PQKTVSFKLQ-----VKTD
A-SPFN----RALE--------------E--YI--K--------R---R---G----K-K
------SK-TSQLIADLQSSPKP-------------------------------------
-------------------------------------------LSKQDV-NN---A---L
---K-QLEK-----ET------T--------D----S-----------------------
-AV------------------T--R------------N--IRKVL----RPVITVLA---
---DYSG---------VV-DT-M------S-N--A--D-P-M-P-T-AIIW-G-------
-------------CMKV-------------------------------------------
----------------V-ID-------------------------------------T-S
--------------------------KR---Y-----LNLY------D-DIKN--Q----
LEDITLQLN-------VLTEFEELFGD---------------------------------
---------------S-KTMQELLQMTYIDVI-R------------FWI--RV-DKEC-H
RC-V----------A------------------NR------------------------M
---GRA-----L------SSFS--------------------------------------
------TSK--LD-VII------------KD------------I---EKNADRVS---KL
VPVV---QE--------RVQK---------------------------------------
------------------------------GEREDAAEE---------------------
-R-RLAGIAR----------------------D------------QQSA---FIEQQL--
--------------------ED---M-----------------------KLRAIA---RK
---------------NGRQ----KDVRN----------W-----------LRG-HS----
-------------TLNES------N-FRR---Q--------------E--Q---------
-----YLRRRSPD---TC-SW--LFS-----HD---EFENWKNL-DSM-S----------
---------------------------
>EMR87167.1
------------------------------------------------------------
------------------------------------------------------------
------------------------------------------------------------
------------------------------------------------------------
------------------------------------------------------------
------------------------------------------------------------
------------------------------------------------------------
------------------------------------------------------------
------------------------------------------------------MPP---
------------------------------------------------------------
----EPK------------------M-------P-------PQKTVSFKLQ-----VKTD
A-SPFN----RALE--------------E--YI--K--------R---R---G----K-K
------SK-TSQLIADLQSSPKP-------------------------------------
-------------------------------------------LSKQDV-NN---A---L
---K-QLEK-----ET------T--------D----S-----------------------
-AV------------------T--R------------N--IRKVL----RPVITVLA---
---DYSG---------VV-DT-M------S-N--A--D-P-M-P-T-AIIW-G-------
-------------CMKV-------------------------------------------
----------------V-ID-------------------------------------T-S
--------------------------KR---Y-----LNLY------D-DIKN--Q----
LEDITLQLN-------VLTEFEELFGD---------------------------------
---------------S-KTMQELLQMTYIDVI-R------------FWI--RV-DKEC-H
RC-V----------A------------------NR------------------------M
---GRA-----L------SSFS--------------------------------------
------TSK--LD-VII------------KD------------I---EKNADRVS---KL
VPVV---QE--------RVQK---------------------------------------
------------------------------GEREDAAEE---------------------
-R-RLAGIAR----------------------D------------QQSA---FIEQQL--
--------------------ED---M-----------------------KLRAIA---RK
---------------NGRQ----KDVRN----------W-----------LRG-HS----
-------------TLNES------N-FRR---Q--------------E--Q---------
-----YLRRRSPD---TC-SW--LFS-----HD---EFENWKNL-DSM-S----------
---------------------------
>XP_024547508.1
------------------------------------------------------------
------------------------------------------------------------
------------------------------------------------------------
------------------------------------------------------------
------------------------------------------------------------
------------------------------------------------------------
------------------------------------------------------------
------------------------------------------------------------
------------------------------------------------------MPP---
------------------------------------------------------------
----EPK------------------M-------P-------PQKTVSFKLQ-----VKTD
A-SPFN----RALE--------------E--YI--K--------R---R---G----K-K
------SK-TSQLIADLQSSPKP-------------------------------------
-------------------------------------------LSKQDV-NN---A---L
---K-QLEK-----ET------T--------D----S-----------------------
-AV------------------T--R------------N--IRKVL----RPVITVLA---
---DYSG---------VV-DT-M------S-N--A--D-P-M-P-T-AIIW-G-------
-------------CMKV-------------------------------------------
----------------V-ID-------------------------------------T-S
--------------------------KR---Y-----LNLY------D-DIKN--Q----
LEDITLQLN-------VLTEFEELFGD---------------------------------
---------------S-KTMQELLQMTYIDVI-R------------FWI--RV-DKEC-H
RC-V----------A------------------NR------------------------M
---GRA-----L------SSFS--------------------------------------
------TSK--LD-VII------------KD------------I---EKNADRVS---KL
VPVV---QE--------RVQK---------------------------------------
------------------------------GEREDAAEE---------------------
-R-RLAGIAR----------------------D------------QQSA---FIEQQL--
--------------------ED---M-----------------------KLRAIA---RK
---------------NGRQ----KDVRN----------W-----------LRG-HS----
-------------TLNES------N-FRR---Q--------------E--Q---------
-----YLRRRSPD---TC-SW--LFS-----HD---EFENWKNL-DSM-S----------
---------------------------
>PQE09952.1
------------------------------------------------------------
------------------------------------------------------------
------------------------------------------------------------
------------------------------------------------------------
------------------------------------------------------------
------------------------------------------------------------
------------------------------------------------------------
------------------------------------------------------------
------------------------------------------------------------
------------------------------------------------------------
---------------------------------------------MYIEPV-----PKDE
P-SNFK----RALD--------------E--YV--N--------R---R---G----K-K
------SK-TPQFIADLQKSSKL-------------------------------------
-------------------------------------------PSKEDV-ND---A---M
---K-TLEK-----ES------T--------D----S-----------------------
-KV------------------T--R------------N--IRKIL----RPVITVLD---
---DYSG---------VV-DT-L------S-N--A--D-P-M-P-T-AIIW-G-------
-------------CMKV-------------------------------------------
----------------V-IN-------------------------------------T-S
--------------------------KR---Y-----LNLY------D-DIKD--Q----
LSDITIQLN-------ILTEFEELFGQ---------------------------------
---------------S-QTMQELLQMSYIDVI-R------------FWV--RV-DKEC-H
RCEV----------A------------------NR------------------------M
---GRA-----L------SSFS--------------------------------------
------TSK--LD-GII------------KD------------I---ERNAERVS---QL
VPVV---QE--------RIQR---------------------------------------
------------------------------GERENAAEE---------------------
-R-RLAGIAR----------------------D------------QQTA---FIEQQL--
--------------------EE---L-----------------------KLRAIA---RK
---------------SQRQ----KDVRN----------W-----------LRG-HT----
-------------TLNES------N-FRH---Q--------------E--Q---------
-----NIKRRSPD---TC-SW--LSS-----NQ---LFKDWTDP-DTG-GSHLL-----G
WPHNIPR-DTLTMNRQ-----------
>CEF84263.1
------------------------------------------------------------
------------------------------------------------------------
------------------------------------------------------------
------------------------------------------------------------
------------------------------------------------------------
------------------------------------------------------------
------------------------------------------------------------
------------------------------------------------------------
------------------------------------------------------------
------------------------------------------------------------
-----------------------------------------------------------M
A-SLWD----HAFQ--------------N--LS--A--E---------D-----------
----K--D-T---LR----------P----------------------------------
-------------------------------------EDTEL---QPKA-MD---ITK-L
---VETAKE-----NC---------------E-R--K--------------------Q--
-WVLY-KD--DQ---------G--K---------EV-K--FRDKL----EEVVGLFE---
---KFIA---------AG-DA-A------V-S--Y--D-P-A-H-A-ALPW-A-------
-------------AVRA-------------------------------------------
----------------L-L-----------------------------------------
--------------------------------------QTY------G-AMIE--G----
VKAVSTIVF-------TYTTIETRVLL--R------------------------------
--------ESQ---VT-KQLSASLVTLYSSAL-R------------FLA--SA-TRYY-S
K----------NT-F------------------KR------------------------L
---MS--------------------------------------SLHRN------------
-----ASSV--VE-API------------LV------------I---EKQEKEVY---KL
VSLA---E-------REVQGTD------------------------LQ------------
------------------------------------------------------------
---KIITLVE-------SSVRTS---------G---E-I---------------------
-NQ-----------------ER---R----------------------------------
-----------------------TRLSA----------W-----------ING-------
-----------------I------E-TNT---T-----FE----------R--A------
--C-----NRHPG---TC-DW--PMA-----VE---AFKTWASE-DGP--MP-C------
---------------------------
>XP_011328640.1
------------------------------------------------------------
------------------------------------------------------------
------------------------------------------------------------
------------------------------------------------------------
------------------------------------------------------------
------------------------------------------------------------
------------------------------------------------------------
------------------------------------------------------------
------------------------------------------------------------
------------------------------------------------------------
-----------------------------------------------------------M
A-SLWD----HAFQ--------------N--LS--A--E---------D-----------
----K--D-T---LR----------P----------------------------------
-------------------------------------EDTEL---QPKA-MD---ITK-L
---VETAKE-----NC---------------E-R--K--------------------Q--
-WVLY-KD--DQ---------G--K---------EV-K--FRDKL----EEVVGLFE---
---KFIA---------AG-DA-A------V-S--Y--D-P-A-H-A-ALPW-A-------
-------------AVRA-------------------------------------------
----------------L-LQ-------------------------------------V-T
--------------------------VN---D-----CQTY------G-AMIE--G----
VKAVSTIVF-------TYTTIETRVLL--R------------------------------
--------ESQ---VT-KQLSASLVTLYSSAL-R------------FLA--SA-TRYY-S
K----------NT-F------------------KR------------------------L
---MS--------------------------------------SLHRN------------
-----ASSV--VE-API------------LV------------I---EKQEKEVY---KL
VSLA---E-------REVQGTD------------------------LQ------------
------------------------------------------------------------
---KIITLVE-------SSVRTS---------G---E-I---------------------
-NQ-----------------ER---R----------------------------------
-----------------------TRLSA----------W-----------ING-------
-----------------I------E-TNT---T-----FE----------R--A------
--C-----NRHPG---TC-DW--PMA-----VE---AFKTWASE-DGP--MP-C------
---------------------------
>CEF85670.1
------------------------------------------------------------
------------------------------------------------------------
------------------------------------------------------------
------------------------------------------------------------
----------------------------------MSPQRLAE-------------GFAR-
--L-----------------------RDRL--------S----TRDR------SRQK---
-----------R---------------------------NLAEQP--------TSSE---
-------------------------RSD----------------------------SQVQ
QQPQ-------SQQVSS--------------ASIH---------------------S---
-------------------TA---------------------------------------
-TTATASQNV---P---I-------Q------TE------AIEEDSQPGEK-----PSSK
S-DLWD----KALT--------------H--LS--K--S---------------------
----EYDRDIVA-IVKTFTGNPIGDNATA-------------------------------
--------DGRPSSTK-------------------D-LAK---DISERM-AQ-------A
---IQDGQH-----SR-------------E-Q-R--E-----------------------
-WK-V----TVGHKEY---------------------S--ARGMV----DKTVDILN---
---KFVA---------VG-DV-A------V-S--F--D-P-V-H-A-ALPW-A-------
-------------AVRF-------------------------------------------
----------------VLVT---------------------------------------L
--------------------------AA---G-----SELR------S-QIIF--G----
LAKVTSLIL-------QCDTYRRIYLT--LDP----------------------------
----TLRPAAD---IL-DLLETSIVHSYVNSL-L------------FLG--FA-IHRQGS
R--------------------------------SR------------------------M
---VSA-----P---FKLNEVE--------------------------------------
--------------SYI------------ES------------L---QESGDQLS---RA
ADDC---E-------KQCNLQN-------RT-------GV--------------------
-------------------------K----------------------------------
---ELLRYAK-------ESHQSM---------Q---------------------THSVL-
------------------LMDI-------------------H-----------Q------
---------------KMVF----DKLRT-------------------------AE-----
----------------GA------A-YDS---H-----AN-------E--H---------
E------ARCHPQ---TR-VD--LL-------A---QIYKWAGD-PDS--EC--------
---------------------------
>EGU86709.1
------------------------------------------------------------
------------------------------------------------------------
------------------------------------------------------------
------------------------------------------------------------
------------------------------------------------------------
-------------------------------------------TRDR------SRKK---
-----------R---------------------------NPAEQS--------FPSD---
-------------------------YTD----------------------------AQVQ
PQPQ-------WQQFSS--------------TAVH---------------------S---
-------------------TA---------------------------------------
-ITATPSQNV---P---V-------Q------TE------ANEEDTQSEGK-----PSSK
S-DLWD----KALA--------------H--LI--E--S---------------------
----ESDRDIVA-IVKTFARNPVGDNATA-------------------------------
--------DGRPSSTE-------------------D-IAK---DISERM-AQ-------A
---IQDGQH-----GR-------------E-H-R--E-----------------------
-WK-V----TIGHKEY---------------------S--ARGLV----DKTVNILN---
---KFVG---------VG-DV-A------V-S--F--D-P-V-H-A-ALPW-A-------
-------------AVRF-------------------------------------------
----------------VLVT---------------------------------------L
--------------------------TA---S-----SEIR------S-QIIV--G----
LAKVTSLIL-------QCDTYRRIYMA--PDI----------------------------
----TLRPPAD---IL-DLLEKSIVQTYVKSL-L------------FLG--FA-IHRQGS
K--------------------------------SR------------------------M
---VSA-----P---FKMNELE--------------------------------------
--------------SYI------------ES------------L---QESGDQLS---QA
ADNC---E-------KQCNLQN-------RT-------GV--------------------
-------------------------K----------------------------------
---ELLKYAK-------ESHQIM---------Q---------------------AHSVL-
------------------LMDI-------------------H-----------Q------
---------------RMVF----DRLRT-------------------------AE-----
----------------GA------A-YDS---H-----AN-------E--H---------
E------ARC--------------------------------------------------
---------------------------
>EWY79322.1
------------------------------------------------------------
------------------------------------------------------------
------------------------------------------------------------
------------------------------------------------------------
----------------------------------MSPQRLVE-------------GLAR-
--L-----------------------RDHF--------S----TRDR------SRKK---
-----------R---------------------------NPAEQS--------FPSD---
-------------------------YTD----------------------------AQVQ
PQPQ-------WQQFSS--------------TAVH---------------------S---
-------------------TA---------------------------------------
-ITATPSQNV---P---V-------Q------TE------ANEEDTQSEGK-----PSSK
S-DLWD----KALA--------------H--LI--E--S---------------------
----ESDRDIVA-IVKTFARNPVGDNATA-------------------------------
--------DGRPSSTE-------------------D-IAK---DISERM-AQ-------A
---IQDGQH-----GR-------------E-H-R--E-----------------------
-WK-V----TIGHKEY---------------------S--ARGLV----DKTVNILN---
---KFVG---------VG-DV-A------V-S--F--D-P-V-H-A-ALPW-A-------
-------------AVRF-------------------------------------------
----------------VLVT---------------------------------------L
--------------------------TA---S-----SEIR------S-QIIV--G----
LAKVTSLIL-------QCDTYRRIYMA--PDI----------------------------
----TLRPPAD---IL-DLLEKSIVQTYVKSL-L------------FLG--FA-IHRQGS
K--------------------------------SR------------------------M
---VSA-----P---FKMNEVE--------------------------------------
--------------SYI------------ES------------L---QESGDQLS---QA
ADNC---E-------KQCNLQN-------RT-------GV--------------------
-------------------------K----------------------------------
---ELLKYAK-------ESHQIM---------Q---------------------AHSVL-
------------------LMDI-------------------H-----------Q------
---------------RMVF----DRLRT-------------------------AE-----
----------------GA------A-YDS---H-----AN-------E--H---------
E------ARCHPQ---TR-VD--LL-------T---QIYKWAGD-PDS--EC--------
---------------------------
>EXA29912.1
------------------------------------------------------------
------------------------------------------------------------
------------------------------------------------------------
------------------------------------------------------------
----------------------------------MSPQKLVK-------------GFAR-
--L-----------------------RDRF--------S----IHDR------SRKK---
-----------Q---------------------------NPTK-----------------
-----------------------------------------------------------H
PQPQ-------SQQLSS--------------TAVH---------------------S---
-------------------MA---------------------------------------
-ITATPSQDV---P---V-------Q------SE------ASEEDMQSEGN-----PSSK
S-DLWD----KALA--------------H--LS--E--S---------------------
----EYDRYIVA-IVKTFARNPVGDNAPA-------------------------------
--------DGRPSSTE-------------------D-IAK---DISERM-AQ-------A
---IQDGQH-----GR-------------E-Q-R--E-----------------------
-WK-V----TIGDKEY---------------------S--ARGLV----DKTVNILN---
---KFVG---------VG-DV-A------V-S--F--D-P-V-H-A-ALPW-A-------
-------------AVRF-------------------------------------------
----------------VLVT---------------------------------------L
--------------------------TA---S-----SELR------S-QIIV--G----
LTKVTSLIL-------QCDTYRRIYMA--HDL----------------------------
----TLRPPTD---IL-DLLETSIVQTYVRSL-L------------FLG--FV-VDCQGS
K--------------------------------SR------------------------M
---VSA-----A---FKINKAE--------------------------------------
--------------SYI------------ES------------L---QQSGDQLS---QA
ADNC---E-------TQCSLQN-------RA-------GV--------------------
-------------------------K----------------------------------
---ELLSYAK-------ESHQIM---------Q---------------------AHSVL-
------------------LIDI-------------------H-----------Q------
---------------RMVF----DRLRT-------------------------AE-----
----------------GA------A-YDS---H-----AN-------E--H---------
E------ARCHPQ---TR-VD--LL-------A---QIYKWAGD-PDS--EC--------
---------------------------
>EXA30335.1
------------------------------------------------------------
------------------------------------------------------------
------------------------------------------------------------
------------------------------------------------------------
----------------------------------MSPQRLVE-------------GFTR-
--L-----------------------RDRL--------S----TRDR------SRKK---
-----------R---------------------------NPAEQS--------FPSD---
-------------------------HAD----------------------------AQVQ
QQPQ-------SQQLSS--------------TTVR---------------------S---
-------------------TA---------------------------------------
-ITATPSQDV---P---V-------Q------TE------ANEEDTQSERK-----PSSK
S-DLWD----KALA--------------H--LS--E--S---------------------
----EYDRDIVA-IVKTFAENPIGDNATA-------------------------------
--------NGRPSSTE-------------------D-LAK---DIGERM-TQ-------A
---IQDGQH-----GR-------------E-Q-R--E-----------------------
-WK-V----TIGDKEY---------------------S--VRGLV----DKTINILN---
---KFVG---------VG-DV-A------A-S--F--D-P-A-H-A-ALPW-A-------
-------------AVRF-------------------------------------------
----------------VLVT---------------------------------------L
--------------------------TA---S-----SELR------S-QIIF--G----
FAKVTSLIL-------QCDTYRRIYMA--PDP----------------------------
----ALRPPAD---IL-DLLETSIVQTYVRSL-L------------FLG--FA-IHRQGS
K--------------------------------SC------------------------M
---VSA-----P---FKMDEVE--------------------------------------
--------------SYI------------GS------------L---QESGDQLS---RA
ADNC---E-------KQCSLQN-------RA-------GV--------------------
-------------------------K----------------------------------
---ELLSYAK-------ESHQIM---------Q---------------------AHSVL-
------------------LMDI-------------------H-----------Q------
---------------RMVF----DRLRT-------------------------AE-----
----------------GA------A-YDS---H-----AN-------E--H---------
E------VRCHPQ---TR-VD--LL-------T---QIYKWAGD-PDS--EC--------
---------------------------
>EXK77339.1
------------------------------------------------------------
------------------------------------------------------------
------------------------------------------------------------
------------------------------------------------------------
----------------------------------MSPQKLLQ-------------GFAR-
--L-----------------------RDRF--------S----IHDR------SRKK---
-----------Q---------------------------NPTK-----------------
-----------------------------------------------------------H
PQLQ-------SQQLSS--------------TAVH---------------------S---
-------------------MA---------------------------------------
-ITATPSQDV---P---V-------Q------SE------ASEEDMQSEGN-----PSSK
S-DLWD----KALA--------------H--LS--E--S---------------------
----EYDRDIVA-IVKTFARNPVGDNAPA-------------------------------
--------DGRPSSAE-------------------D-IAK---DISERM-AQ-------A
---IQDGQH-----GR-------------E-Q-R--E-----------------------
-WK-V----TIGDKEY---------------------S--ARGLV----DKTVNILN---
---KFVG---------VG-DV-A------V-S--F--D-P-V-H-A-ALPW-A-------
-------------AVRF-------------------------------------------
----------------VVVT---------------------------------------L
--------------------------TA---S-----SELR------S-QIIV--G----
LTKVTSLIL-------QCDTYRRIYMA--HDL----------------------------
----TLRPPAD---IL-DLLETSIVQTYVRSL-L------------FLG--IA-VDCQGS
K--------------------------------SR------------------------M
---VSA-----A---FKINKAE--------------------------------------
--------------SYI------------ES------------L---QQSGDQLS---QA
ADNC---E-------TQCSLQN-------RA-------GV--------------------
-------------------------K----------------------------------
---ELLSYAK-------ESHQIM---------Q---------------------AHSVL-
------------------LIDI-------------------H-----------Q------
---------------RMVF----DRLRT-------------------------AE-----
----------------GA------A-YDS---H-----AN-------E--H---------
E------ARCHPQ---TR-VD--LL-------A---QIYKWVGD-PDS--EC--------
---------------------------
>EXL39970.1
------------------------------------------------------------
------------------------------------------------------------
------------------------------------------------------------
------------------------------------------------------------
----------------------------------MSPQRLVD-------------GLTR-
--L-----------------------RDHF--------S----THDR------SRKK---
-----------R---------------------------NPAEQS--------FPSD---
-------------------------YTD----------------------------AQVQ
PQPQ-------SQQFSS--------------TAVH---------------------S---
-------------------TA---------------------------------------
-ITANPSQDV---P---V-------Q------TE------ANEEDTQSEGK-----PSSK
S-DLWG----KALA--------------H--LS--E--S---------------------
----ESDRDLVA-IVKTFAENPIGDNATA-------------------------------
--------NGRPSSTE-------------------N-LAK---DISERM-AQ-------A
---IQDGQH-----GR-------------E-Q-R--E-----------------------
-WK-V----TIGDKEY---------------------S--ARGLV----DKTVNILN---
---KFVG---------VG-DV-A------V-S--F--D-P-V-H-A-ALPW-A-------
-------------AVRF-------------------------------------------
----------------VLVT---------------------------------------L
--------------------------TA---S-----SELR------S-QLIF--G----
LAKVTSLIL-------QCDTYRRIYMA--PDP----------------------------
----TLRPPAD---NS-DLLEKSIVQTYVKSL-L------------FLG--FA-IHRQES
K--------------------------------SR------------------------M
---VSA-----P---FKMNEVE--------------------------------------
--------------SYI------------ES------------L---QESGDQLS---RA
ADNC---E-------KQCSLQN-------RI-------GV--------------------
-------------------------K----------------------------------
---ELLSYAK-------ESHQIM---------Q---------------------AHSVL-
------------------LVDI-------------------H-----------Q------
---------------KMVL----DRLRT-------------------------AE-----
----------------GA------A-YDS---H-----AN-------E--H---------
E------ARCHPQ---TR-VD--LL-------A---QIYKWADD-PDS--EC--------
---------------------------
>EXL65724.1
------------------------------------------------------------
------------------------------------------------------------
------------------------------------------------------------
------------------------------------------------------------
----------------------------------MSPQRLVE-------------GLAR-
--L-----------------------RDHF--------S----TRDR------SRKK---
-----------R---------------------------NPAEQS--------FPSD---
-------------------------YTD----------------------------AQVQ
PQPQ-------WQQFSS--------------TAVH---------------------S---
-------------------TA---------------------------------------
-ITATPSQNV---P---V-------Q------TE------ANEEDTQSEGK-----PSSK
S-DLWD----KALA--------------H--LI--E--S---------------------
----ESDRDIVA-IVKTFARNPVGDNATA-------------------------------
--------DGRPSSTE-------------------D-IAK---DISERM-AQ-------A
---IQDGQH-----GR-------------E-H-R--E-----------------------
-WK-V----TIGHKEY---------------------S--ARGLV----DKTVNILN---
---KFVG---------VG-DV-A------V-S--F--D-P-V-H-A-ALPW-A-------
-------------AVRF-------------------------------------------
----------------VLVT---------------------------------------L
--------------------------TA---S-----SEIR------S-QIIV--G----
LAKVTSLIL-------QCDTYRRIYMA--PDI----------------------------
----TLRPPAD---IL-DLLEKSIVQTYVKSL-L------------FLG--FA-IHRQGS
K--------------------------------SR------------------------M
---VSA-----P---FKMNELE--------------------------------------
--------------SYI------------ES------------L---QESGDQLS---QA
ADNC---E-------KQCNLQN-------RT-------GV--------------------
-------------------------K----------------------------------
---ELLKYAK-------ESHQIM---------Q---------------------AHSVL-
------------------LMDI-------------------H-----------Q------
---------------RMVF----DRLRT-------------------------AE-----
----------------GA------A-YDS---H-----AN-------E--H---------
E------ARCHPQ---TR-VD--LL-------T---QIYKWAGD-PDS--EC--------
---------------------------
>EYB30446.1
------------------------------------------------------------
------------------------------------------------------------
------------------------------------------------------------
------------------------------------------------------------
----------------------------------MSPQRLAE-------------GFAR-
--L-----------------------RDRL--------S----TRDR------SRQK---
-----------R---------------------------NLAEQP--------TSSE---
-------------------------RSD----------------------------SQVQ
QQPQ-------SQQVS---------------ASIH---------------------S---
-------------------TA---------------------------------------
-TTATASQNV---P---I-------Q------TE------AIEEDSQPGEK-----PSSK
S-DLWD----KALT--------------H--LS--K--S---------------------
----EYDRDIVA-IVKTFTGNPIGDNATA-------------------------------
--------DGRPSSTK-------------------D-LAK---DISERM-AQ-------A
---IQDRKH-----GR-------------E-Q-R--E-----------------------
-WK-V----TVGHKEY---------------------S--ARGMV----DKTVNILN---
---KFVA---------VG-DV-A------V-S--F--D-P-V-H-A-ALPW-A-------
-------------AVRF-------------------------------------------
----------------VLVT---------------------------------------L
--------------------------TA---R-----SELR------S-QIIF--G----
LAKVTSLIL-------QCDTYRCIYMA--PDL----------------------------
----TLRPPAD---IL-DFLETSIVQTYVKSL-L------------FLG--FA-IHRQRS
K--------------------------------SR------------------------M
---ASA-----P---FEINEVE--------------------------------------
--------------SFI------------ES------------L---QESGDQLS---RA
ADDC---E-------KQCNLQN-------RT-------GV--------------------
-------------------------K----------------------------------
---ELLRYAK-------ESHQSM---------Q---------------------THSVL-
------------------LMDI-------------------H-----------Q------
---------------KMVF----DKLRT-------------------------AE-----
----------------GA------A-YDS---H-----AN-------E--H---------
E------ARCHPQ---TR-VD--LL-------A---QIYKWAGD-PDS--EC--------
---------------------------
>PCD32415.1
------------------------------------------------------------
------------------------------------------------------------
------------------------------------------------------------
------------------------------------------------------------
----------------------------------MSPQRLAE-------------GFAR-
--L-----------------------RDRL--------S----TRDR------SRQK---
-----------R---------------------------NLAEQP--------TSSE---
-------------------------RSD----------------------------SQVQ
QQPQ-------SQQVSS--------------ASIH---------------------S---
-------------------TA---------------------------------------
-TTATASQNV---P---I-------Q------TE------AIEEDSQPGEK-----PSSK
S-DLWD----KALT--------------H--LS--K--S---------------------
----EYDRDIVA-IVKTFTGNPIGDNATA-------------------------------
--------DGRPSSTK-------------------D-LAK---DISERM-AQ-------A
---IQDGQH-----SR-------------E-Q-R--E-----------------------
-WK-V----TIGDKEY---------------------S--VRGLV----DKTVNVLN---
---KFVG---------VG-DV-A------V-S--F--D-P-V-H-A-ALPW-A-------
-------------AVRF-------------------------------------------
----------------VLVT---------------------------------------L
--------------------------TA---R-----SELR------S-QIIF--G----
LAKVTSLIL-------QCDTYRRIYMA--PDL----------------------------
----TLRPPAD---IL-DFLEASIVQTYVKSL-L------------FLG--FA-IHRQRS
K--------------------------------SR------------------------M
---ASA-----P---FKINEVE--------------------------------------
--------------SFI------------ES------------L---QESGDQLS---RA
ADDC---E-------KQCNLQN-------RT-------GV--------------------
-------------------------K----------------------------------
---ELLRYAK-------ESHQSM---------Q---------------------THSVL-
------------------LMDI-------------------H-----------Q------
---------------KMVF----DKLRT-------------------------AE-----
----------------GA------A-YDS---H-----AN-------E--H---------
E------ARCHPQ---TR-VD--LL-------A---QIYKWAGD-PDS--EC--------
---------------------------
>PTD03447.1
------------------------------------------------------------
------------------------------------------------------------
------------------------------------------------------------
------------------------------------------------------------
----------------------------------MSPQRLVE-------------GFTR-
--L-----------------------RDRL--------S----TRDR------SRKK---
-----------R---------------------------NPTEQ----------------
----------------------------------------------------------VQ
PQPQ-------SQQLSS--------------TAVR---------------------S---
-------------------TA---------------------------------------
-IAATPSQDV---S---V-------Q------TE------ANEEDTQSEGK-----PSSK
S-DLWD----KALA--------------H--LS--E--S---------------------
----EYDRDIVA-IVRTFAENPIGDNATA-------------------------------
--------NGRPSSTE-------------------D-LAK---DIGERM-AQ-------A
---IQDGQY-----GR-------------E-Q-R--E-----------------------
-WK-V----TIGDKEY---------------------S--VRGLV----DKTVNILN---
---KFVG---------VG-DV-A------V-S--F--D-P-V-H-A-ALPW-A-------
-------------AVRF-------------------------------------------
----------------VLVT---------------------------------------L
--------------------------TA---S-----SELR------S-QIIV--G----
LSKVTSLIL-------QCDTYQRIYMA--PDI----------------------------
----TLRPPTD---IL-DLLEKSIVQTYVKSL-L------------FLG--FA-IHRQGS
K--------------------------------SR------------------------M
---VSA-----P---FKMNEVE--------------------------------------
--------------SYI------------ES------------L---QESGDQLS---QA
ADSC---E-------KQCSLQN-------RV-------GV--------------------
-------------------------K----------------------------------
---ELLSYAK-------ESHQIM---------Q---------------------AHSVL-
------------------LMDI-------------------H-----------Q------
---------------KMVF----DRLRT-------------------------AE-----
----------------GA------A-YDS---H-----AN-------E--H---------
E------ARCHPQ---TR-VD--LL-------A---QIYKWASD-PDS--EC--------
---------------------------
>SCO92739.1
------------------------------------------------------------
------------------------------------------------------------
------------------------------------------------------------
------------------------------------------------------------
----------------------------------MSPKRLVE-------------GFAR-
--L-----------------------RDRL--------S----IRDP------SPKS---
-----------R---------------------------NSAEHS--------FPSD---
-------------------------YTD----------------------------TQVQ
LQAQ-------SQQLSL--------------TAVH---------------------S---
-------------------TA---------------------------------------
-ITATPSQDA---P---G-------Q------TE------ANEEDTQSKGK-----PSSK
S-DLWD----KALA--------------H--LS--E--S---------------------
----EYDRDTVA-IVKTFARNPVGDNATA-------------------------------
--------NGTPSSTE-------------------D-LAK---DISERI-AQ-------A
---IQDGQH-----GR-------------E-Q-R--E-----------------------
-WK-V----TIGDKEY---------------------S--ARGLV----DKTVNILN---
---KFIG---------LG-DV-A------V-S--F--D-P-V-H-A-ALPW-A-------
-------------AIRF-------------------------------------------
----------------VLVA---------------------------------------L
--------------------------TA---D-----SELR------S-QIIF--G----
LAKVTSLIF-------QCDTYRRIYMA--PDP----------------------------
----TLRPPAD---IL-DLLETSIVHTYVKSL-L------------FLG--FA-VDRQGS
K--------------------------------SR------------------------L
---VSA-----P---FKMNEVE--------------------------------------
--------------SYI------------ES------------L---QESGDQLS---RA
ADNC---E-------KQCSLQN-------RA-------GV--------------------
-------------------------K----------------------------------
---ELLSYAK-------ESHQIM---------Q---------------------AHSVL-
------------------LMDI-------------------H-----------Q------
---------------RMVF----DRLRT-------------------------AE-----
----------------GA------A-YDS---H-----AN-------E--H---------
E------ARCHPQ---TR-VD--LL-------A---QIYKWAGD-PDS--EC--------
---------------------------
>SCO92770.1
------------------------------------------------------------
------------------------------------------------------------
------------------------------------------------------------
------------------------------------------------------------
----------------------------------MSPQRLVE-------------GFTR-
--L-----------------------RDRL--------S----TRDR------PRKK---
-----------R---------------------------NPPEQS--------FSFD---
-------------------------HAD----------------------------AQVQ
PQAQ-------SQQLSS--------------TAVH---------------------S---
-------------------TA---------------------------------------
-VTATPSQDA---P---I-------Q------TE------ANEEDMQSEGK-----PSSK
S-DLWD----KALA--------------H--LS--E--S---------------------
----EYDRDIVA-IVKTFAENPIGDNATG-------------------------------
--------NGRPSSTE-------------------G-LAK---DISERM-AQ-------A
---IQDGQH-----GK-------------E-Q-C--E-----------------------
-WK-V----TIGDKEY---------------------S--ARGLV----DKIVNILN---
---KFVG---------VA-DI-A------V-S--F--D-P-V-H-A-ALPW-A-------
-------------AVRF-------------------------------------------
----------------VLVT---------------------------------------L
--------------------------TA---D-----SELK------S-QIIF--G----
LAKVTSLIL-------QCDTYRRVYMA--ADP----------------------------
----TLRPPAD---IL-DLLETSIVQTYVKSL-L------------FLG--FA-THRQGS
K--------------------------------SR------------------------M
---ASA-----P---FKINEVE--------------------------------------
--------------SFI------------ES------------L---QKSGDQLS---RA
ADYC---E-------KQCNLQN-------RT-------GV--------------------
-------------------------E----------------------------------
---ELLRYAK-------ESHQIM---------Q---------------------THSVL-
------------------LIDI-------------------H-----------Q------
---------------RMVF----DRLRT-------------------------AE-----
----------------GA------A-YDS---H-----AN-------E--H---------
E------ARCHPQ---TR-VD--LL-------A---QIYKWAGD-PDS--EC--------
---------------------------
>XP_011328862.1
------------------------------------------------------------
------------------------------------------------------------
------------------------------------------------------------
------------------------------------------------------------
----------------------------------MSPQRLAE-------------GFAR-
--L-----------------------RDRL--------S----TRDR------SRQK---
-----------R---------------------------NLAEQP--------TSSE---
-------------------------RSD----------------------------SQVQ
QQPQ-------SQQVSS--------------ASIH---------------------S---
-------------------TA---------------------------------------
-TTATASQNV---P---I-------Q------TE------AIEEDSQPGEK-----PSSK
S-DLWD----KALT--------------H--LS--K--S---------------------
----EYDRDIVA-IVKTFTGNPIGDNATA-------------------------------
--------DGRPSSTK-------------------D-LAK---DISERM-AQ-------A
---IQDGQH-----SR-------------E-Q-R--E-----------------------
-WK-V----TVGHKEY---------------------S--ARGMV----DKTVDILN---
---KFVA---------VG-DV-A------V-S--F--D-P-V-H-A-ALPW-A-------
-------------AVRF-------------------------------------------
----------------VLVT---------------------------------------L
--------------------------AA---G-----SELR------S-QIIF--G----
LAKVTSLIL-------QCDTYRRIYLT--LDP----------------------------
----TLRPAAD---IL-DLLETSIVHSYVNSL-L------------FLG--FA-IHRQGS
R--------------------------------SR------------------------M
---VSA-----P---FKLNEVE--------------------------------------
--------------SYI------------ES------------L---QESGDQLS---RA
ADDC---E-------KQCNLQN-------RT-------GV--------------------
-------------------------K----------------------------------
---ELLRYAK-------ESHQSM---------Q---------------------THSVL-
------------------LMDI-------------------H-----------Q------
---------------KMVF----DKLRT-------------------------AE-----
----------------GA------A-YDS---H-----AN-------E--H---------
E------ARCHPQ---TR-VD--LL-------A---QIYKWAGD-PDS--EC--------
---------------------------
>CEJ57384.1
------------------------------------------------------------
------------------------------------------------------------
------------------------------------------------------------
------------------------------------------------------------
------------------------------------------------------------
------------------------------------------------------------
------------------------------------------------------------
------------------------------------------------------------
------------------------------------------------------------
------------------------------------------------------------
------------------------------------------MSKALASAS-----RLKP
Q-IRLS----QAIA--------------E--FQ--A--DL--TI----------------
-----DQKAE---FDNHTARMC--------------------------------------
-------------------------------------------RAPPST-NDVMYLTA-E
---IDQQLS-----R------------------K--------------------------
--H------------------R--R------------C--LGTRT----TSFLQSVQ---
---QFAG---------LG-DI-L------VGG--S-QN-L---I-A-CGVW-T-------
-------------LVRMSLL-----------------MLLGFSNYFEK------------
------------------------------------------------------------
--------------------------------------------------LSH--V----
FMIIGRSAP-------RYEKLALLYSR---------------------------------
---------------S-NTLRSSLCEYFIVTV-H------------LCH--HI-LKFT-K
K-S-----------A---------------------------------------------
---FGK--------------LG--------------------SVLN--------------
------------D----------------PE------------L---PEYQSQLE---TW
AEEI---K--------GEVNYL-------MA-----Q-RIEE------------------
-----------------------QA-----------------------------------
-----NVHTR-------IFSTKS---------R---K-----------------S-TS--
-----------------------------------------------------YQ---RR
---------------MREY----LRALK----------F------------C-S------
------------------------T-YDHIT-P-----W-----K---------------
-------QARKSG---HT-NL--FCQ-----CP---EFMRWKDL-DTS---S--------
---------------------------
>XP_007828775.1
------------------------------------------------------------
------------------------------------------------------------
------------------------------------------------------------
------------------------------------------------------------
------------------------------------------------------------
------------------------------------------------------------
------------------------------------------------------------
------------------------------------------------------------
------------------------------------------------------------
------------------------------------------------------------
------------------------------------------MSQALLRAG-----PLKA
D-IRLA----QALS--------------E--FE--A--TL--SS----------------
-----DDKAR---LRSSKSQSQ--------------------------------------
-------------------------------------------SKSPTV-DDVMRFTA-E
---VDAQAK-----R------------------R--L-----------------------
-GS------------------G--R------------C--FGPRL----TNMLQAMQ---
---QFAA---------LG-DI-L------VGG--S-QN-L---I-A-CGVW-S-------
-------------VVRMTIL-----------------AVTLSASGMER------------
------------------------------------------------------------
--------------------------------------------------LSL--L----
FMSAGRSAP-------RYQGLALLYAR---------------------------------
---------------S-RHIRDYLAEYMTIVV-Q------------VCH--YF-HDFS-H
K-S-----------T---------------------------------------------
---IGQ--------------IT--------------------SSLS--------------
------------D----------------SK------------I---RNAEEELK---RW
AHLI---K--------DEASFL-------QA-----Q-TTER------------------
-----------------------EA----------------------A------------
----ENSNIR-------KWLSLS---------I---G-----------------S-SS--
-----------------------------------------------------LQ---RK
---------------IDKR----LQWLN----------A------------F-S------
------------------------T-FDYET-P-----W-----K---------------
-------QARKRG---SS-SF--FVG-----IA---EYKQWKEK-QGP------------
---------------------------
>CEJ62509.1
------------------------------------------------------------
------------------------------------------------------------
------------------------------------------------------------
------------------------------------------------------------
------------------------------------------------------------
------------------------------------------------------------
------------------------------------------------------------
------------------------------------------------------------
------------------------------------------------------------
------------------------------------------------------------
------------------------------------------------------------
------------------------------------------------------------
------------------------MTT-E----------------------P--------
--------------Q--DA-------------------SRA--RTREIL-DQ---VVK-A
---TETQYK-----EN-------------P------RK----------------------
-----------------------------------D-G--IRATA----HRILNSAL---
---SFQD---------VI-NN-A------V-K--F--D-PTG-YA--SSAW-A-------
-------------IVSL-------------------------------------------
----------------G-LT-------------------------------------M-A
--------------------------KN---H-----ADLR------D-ALLD--S----
SGYLADLLS-------RCAFIEDQFFR--D------------------------------
-------SGPL--RQN-TQKDRSIIRAYVAIL-Q------------YSA--KV-RRVQ--
------------------------------------------------------------
-----ESGTG-------EKIVE----------------S--ITDG---------------
-----ASTQ--LA-QLK------------RS------------I---EEEESLLH---RW
LLLD---E-------HLHR-----------------------------------------
-------------------------K---------------------A--------EAE-
---EILSQID-KL---AVNIQKM------------------------------HEAVA--
------------------------------------------------------------
-----------------------MLNLP----------F-----------VEGA------
------------------------L-FDS---F-----MD-------Q--N--E------
-------DKCLRG---TR-EE--LLQ----------QVQDWGRS-GD--R----------
---------------------------
>CEJ82927.1
------------------------------------------------------------
------------------------------------------------------------
------------------------------------------------------------
------------------------------------------------------------
---------------------------------------MPS------------------
--L-----------------------SKLF--G---RKP---KKQS--------------
-----------SN-----------------------------------------------
-------------------------LLSP-E-------DA-----------VSG-RSRTS
SVAG-SDAP------------------SDISSQ--------SADN---------------
----------------RQDGI--------------------------------E-SSTA-
--EASQQ------T-----------GAL-PTEQE------QPVVATSIAQP-----EAAP
S-SLWE----RAYE--------------S--LR--E--D-----N-------S----S--
-LIKEYEE-L---LAKHLSSDLSLTSAS--------------------------------
------------------------------E-TS---------LDQEKM-QQ-------I
---TKHGLE-----SL------N------E-S----R-----------------------
-LK-Y---------TI-A---G--M---------EF-V--VIDQV----AQVSEALI---
---KFKE---------YV-AD-A------I-K--A--S-P---E-A-SMAW-A-------
-------------GVCV-------------------------------------------
----------------I-LP-----------L---------------------------F
--------------------------TN---P-----STVE------A-ANKE--G----
FSYVASRMG-------FYSGLEPLLWP--QRVQL--------------------------
---RQ-----D---LR-TELATSLVKLYTALI-T------------FHV--ES-ALRF-Y
R-N-------W---F------------------GR------------------------T
---IRD-----M--V-KFEPWE-------------------------S------------
--M-------------L------------KS------------V---KDAEAVVG---TN
FDKV---N-------DVSVRKG-------VE-------ELGDI-----------------
---------------------SARLL--------EG------------------------
LQ-TQTEVAT-------QQLEVS---------K---E-QVAVS----------KDQLSVS
-------K-Q---Q--------LDAI----------TQ--LA---SS--LSINNT-----
-----------------HI----NLNI-----------------------V-PEAQ----
--------------Y-HS------A-DT-------------------A--E--AP-----
R--------CLEG---TR-AS--I-------RK---RLLSWSDS-TNG-P----------
---------------------------
>CEJ82920.1
------------------------------------------------------------
------------------------------------------------------------
------------------------------------------------------------
------------------------------------------------------------
---------------------------------------MPS------------------
--L-----------------------SKLF--G---RKS---KKQS--------------
-----------SN-----------------------------------------------
-------------------------LLSP-E-------DA-----------VSG-QSRTS
SVVG-SDAP------------------SDLSSQ--------PAEN---------------
----------------RQDGI--------------------------------D-SRTA-
--EASQQ------T-----------GAL-PTEEE------QQVVATSIAQP-----EAAP
P-SLWE----RAYE--------------N--LR--E--E-----N-------S----S--
-LIKEYEK-L---LAKHLLSDLSLTTTS--------------------------------
------------------------------E-TS---------VDQKKM-QQ-------I
---TKLGLE-----SL------N------E-S----R-----------------------
-LK-Y---------TI-A---G--M---------EF-V--VIDQV----AQVSEALI---
---KFKE---------YV-AD-A------I-K--A--S-P---E-A-SMAW-A-------
-------------GVCV-------------------------------------------
----------------I-LP-----------L---------------------------F
--------------------------TN---P-----STVE------A-ANKE--G----
FSYVASRMG-------FYSGLEPLLWP--QQVQL--------------------------
---RQ-----D---LR-TELETSLVKLYTALI-T------------FHV--ES-ALRF-Y
R-N-------W---F------------------GR------------------------T
---IRD-----M--V-KFEPWE-------------------------S------------
--M-------------L------------KS------------V---KDAEAVVG---TY
FDKV---N-------DVTVRKG-------IE-------ELGDT-----------------
---------------------AARLL--------EG------------------------
LK-SQTEVAT-------QQLEVS---------K---E-QVAVS----------KDQLTVS
-------K-Q---Q--------LDAI----------TQ--LA---SS--LSINNT-----
-----------------HI----NLNI-----------------------V-PEAQ----
--------------Y-HS------A-DT-------------------A--E--AP-----
R--------CLEG---TR-AS--I-------RK---RLLSWSES-TTG-P----------
---------------------------
>CEJ82946.1
------------------------------------------------------------
------------------------------------------------------------
------------------------------------------------------------
------------------------------------------------------------
------------------------------------------------------------
------------------------------------------------------------
------------------------------------------------------------
------------------------------------------------------------
------------------------------------------------------------
------------------------------------------------------------
------M------------------------------------P--LKPAS-----SPQA
R-QAIS----TAFT--------------E--LE--Q--TI--T---------P----E--
-D-----S-R-D-FNV--------------------------------------------
----------------------------------------------TTI-EKVRDEAK-V
---IEDQIA------S---------------R-K--W-----------------------
-L----------------------R---------------NMRRL----MPLFQGLE---
---HYAK---------SM-EV-LC----N----G--T----P-F-L-PWAW-A-------
-------------PITL-------------------------------------------
-----------------IL-----------------------------------------
---------------------R---ISSEH-------VEAF------E-RVVK--G----
YAKIGDCLD-------RFKTLGLALG-------K--------------------------
-----N--------L---EFQQTLAAFYVDIL-K------------FHK--QA-YKFV-R
R-R--------------------------------------------------------N
---WKL---------FFVTSWGRF------------------------------------
------ERT--FG-NIIE------------D------------L---EYHGKLVD---LQ
ANAQ--------------------------------------------------------
--------------------HVLEAR----NMR----EEI---KTWRE------------
-------ESLVRTK----------------------------------------Q-----
---------------------------------------------------LDDK---QT
---------------AKEA----EAIIS----------W-----------LKADEG----
--------------D-Q------V--D-L---------L--D--AL--STE--A------
V---KFA-----G---TC-SW--VLK-----NE---KIKTWLKE-TME-F----------
---------------------------
>CEJ92472.1
------------------------------------------------------------
------------------------------------------------------------
------------------------------------------------------------
------------------------------------------------------------
-----------------------------------------M------------------
--G-----------------------KHKF--W---PFK---RPEGR---QTPK------
------------------------------------------------------------
----------TL-----------PNLLSPST-------PDG----------ATS-SSSSV
SAIE-SVGP------------------VPG-TSNN----PAPA-ISNT--TAETATP---
---------------TALLN----------------------------------------
--------------------------DAASSNTA------ALASPATAEND-----APLA
D-SRWD----HAYD--------------A--LK--V--SH--GE----------------
-LIEAYED-L---LSKSLHQV----QI---------------------------------
--------------PH-PDH-----AT---N-VVPQ-GDAA--ARRRKM-DT-------I
---IALGLE-----HA------A------D-K----E-----------------------
-TS-V---------TI-A---G--H---------KV-T--VEEAI----AKTAGVVS---
---WAED---------YI-KD-A------V-K--D--L-P---Y-A-SIVM-I-------
-------------GVSL-------------------------------------------
----------------V-LP-----------L---------------------------L
--------------------------KN---P-----VVAE------E-ARST--G----
FTYVTSQMR-------YYAAMESLLLP--EDMES--------------------------
----------V---RR-ADLASRLTYLYSLVI-E------------FQF--RC-VIHL-Y
R-S-------R---T------------------KN------------------------F
---FRG-----A--I-YYDDWK-------------------------G------------
--T-------------L------------AS------------I---KSAEQDLD---TK
FFKA---Q-------SAQSVET-------LR-------LMQRE-----------------
---------------------ADESR--------RR------------------------
LD-STM---D-------EIVQLM---------R---E-QLGVAARMDRRMEXMREQLGVA
-------A-R---M--------DR------------------R-M-E--QAEDRA-----
-----------------CI----EALS-----------------------K-EDPR----
--------------D-D---------------------------K--S--R--IL-----
SQK----GGLLED---SY-RW--VF---T--NE---DFQQWRRR-DNG------------
---------------------------
>CEJ92473.1
------------------------------------------------------------
------------------------------------------------------------
------------------------------------------------------------
------------------------------------------------------------
-----------------------------------------M------------------
--G-----------------------KHKF--W---PFK---RPEGR---QTPK------
------------------------------------------------------------
----------TL-----------PNLLSPST-------PDG----------ATS-SSSSV
SAIE-SVGP------------------VPG-TSNN----PAPA-ISNT--TAETATP---
---------------TALLN----------------------------------------
--------------------------DAASSNTA------ALASPATAEND-----APLA
D-SRWD----HAYD--------------A--LK--V--SH--GE----------------
-LIEAYED-L---LSKSLHQV----QI---------------------------------
--------------PH-PDH-----AT---N-VVPQ-GDAA--ARRRKM-DT-------I
---IALGLE-----HA------A------D-K----E-----------------------
-TS-V---------TI-A---G--H---------KV-T--VEEAI----AKTAGVVS---
---WAED---------YI-KD-A------V-K--D--L-P---Y-A-SIVM-I-------
-------------GVSL-------------------------------------------
----------------V-LP-----------L---------------------------L
--------------------------KN---P-----VVAE------E-ARST--G----
FTYVTSQMR-------YYAAMESLLLP--EDMES--------------------------
----------V---RR-ADLASRLTYLYSLVI-E------------FQF--RC-VIHL-Y
R-S-------R---T------------------KN------------------------F
---FRG-----A--I-YYDDWK-------------------------G------------
--T-------------L------------AS------------I---KSAEQDLD---TK
FFKA---Q-------SAQSVET-------LR-------LMQRE-----------------
---------------------ADESR--------RR------------------------
LD-STM---D-------EIVQLM---------R---E-QLGVAARMDRRMEXMREQLGVA
-------A-R---M--------DR------------------R-M-E--QAEDRA-----
-----------------CI----EALS-----------------------K-EDPR----
--------------D-D---------------------------K--S--R--IL-----
SQK----GGLLED---SY-RW--VF---T--NE---DFQQWRRR-DNG------------
---------------------------
>CEJ93768.1
------------------------------------------------------------
------------------------------------------------------------
------------------------------------------------------------
------------------------------------------------------------
-----------------------------------------M------------------
--G-----------------------KHKF--W---PFK---RPEAK---QTPK------
------------------------------------------------------------
----------TL-----------PNLLSPST-------PDG----------ATS-SRSSV
SAIE-SVRS------------------VPG-TSDN----PAPA-ISNT--TAETATP---
---------------TALLN----------------------------------------
--------------------------NTANSTTA------ALASPVTAEND-----APLA
D-SLWD----HAYD--------------A--LK--V--RH--SE----------------
-LIEVYED-F---LSKSLHQA----QT---------------------------------
--------------PH-PDH-----AT---N-VIPQ-GDAA--ARRQKM-DT-------I
---IALGLE-----HA------A------D-K----E-----------------------
-TS-V---------TI-A---G--Q---------KI-T--VEEAI----AKTAGVVS---
---WAED---------YI-KD-T------V-K--D--L-P---Y-A-SIVM-V-------
-------------GVSL-------------------------------------------
----------------V-LP-----------L---------------------------L
--------------------------KN---P-----VVAE------E-ARST--G----
FTYVTSQMR-------YYAAMESLLLP--EDMES--------------------------
----------V---RR-ADLASRLTDLYSLVI-E------------FQI--RC-VIHL-Y
R-S-------R---T------------------KN------------------------F
---FRG-----A--I-HYDDWK-------------------------G------------
--T-------------L------------AS------------I---KSAEQDLD---TK
FFKA---Q-------SAQSVET-------LR-------WMQRE-----------------
---------------------AEESR--------RR------------------------
LD-STM---D-------EIVQLM---------R---E-QLGVAAR---------------
-------------M--------DR------------------R-M-E--LAEDRA-----
-----------------CI----EALS-----------------------K-EDPR----
--------------D-D---------------------------K--A--R--IL-----
SQK----GGLLED---SY-RW--VF---T--NE---DFQQWRRR-DNG------------
---------------------------
>CEJ93516.1
------------------------------------------------------------
------------------------------------------------------------
------------------------------------------------------------
------------------------------------------------------------
------------------------------------------------------------
------------------------------------------------------------
------------------------------------------------------------
------------------------------------------------------------
--------------------------------------------------MCD-------
------------------VVA------------------------SKL--------S---
RILSASENS---GGN-L--------------------------TATPSFIS-----RDSL
H-NAMQ----NSID--------------N--FK--R--TAKIA---------E----A--
-E-----E-N-T-FR---------------------------------------------
---------------------------------------------MMTY-DKLLDFLR-Q
---MQVDQE-----HS---------------K-H--G-----------------------
-L----------------------Q---------------GMIRI----QPFLLSAK---
---QFCD---------VV-GD-M----VG----S--T----T-A-T-AFLF-G-------
-------------PMKQ-------------------------------------------
-----------------IL-----------------------------------------
---------------------Q---AVSAT-------PDPF------N-FILD--F----
YEDIGESMP-------QLQEAQQSFV-------S--------------------------
-----K--------E---YSTEVIVMVFNDVL-E------------FHS--KL-ISLI--
----------------------------------KT--P-----------------C---
---WEE---------LFHSSWHTD------------------------------------
------KLH--LE-RIRD------------S------------I---LQSRRLLE---HP
VTLQ--------------------------------------------------------
--------------------EFEEIR----AR----------------------------
--------------------------------------------------------KTT-
------------------VLN----------------------EIQ----QEEDR---ND
---------------NGRF----AAAKQ----------W-----------LVSFSC----
--------------E-G------EL-DR----------H--R--N-----T--R------
S---ICP-----S---AG-QW--LLE-----HR---EFKNWFQG-DVS-AS---------
---------------------------
>CEJ93587.1
------------------------------------------------------------
------------------------------------------------------------
------------------------------------------------------------
------------------------------------------------------------
---------------------------------------MPS------------------
--K-----------------------PSFF--D---KLV---RRSKN---K---------
---------RLGD-----------------------------------------------
-------------------------SLAPPT-------DSGD--------ELSL-RSRAS
SRAS-S------------------------------------------------------
-------------------------------------------------------AHSA-
--VSTPV------E-----------NSI-PTENA------PE---IAATVP-----DGPP
V-SLWP----RAYD--------------Q--VR--K--E-----N-------K----T--
-LVEEYEK-L---LAKHLDKDSGSESTS--------------------------------
------------------------------N-SV-----LG--NSPEKM-AL-------I
---TEQGLE-----EL------T------N-S----R-----------------------
-IK-Y---------TL-F---G--N---------DF-V--LMDQA----GQLSSTLV---
---GFKD---------YV-AE-A------F-K--A--S-P---E-A-SMAW-A-------
-------------GVAL-------------------------------------------
----------------V-LP-----------L---------------------------V
--------------------------TN---I-----STVE------A-EHKA--S----
FIKVLSRMK-------LYVGMEQLLWP--KHLNL--------------------------
---QP-----S---AR-ITLEHEITQLYVSII-I------------FQM--ES-ARRF-Y
R-R-------W---I------------------MR------------------------T
---VRD-----A--V-KYDDWE-------------------------T------------
--K-------------V------------KA------------V---NDAEEVVL---NA
FRLV---T-------DQAVRSN-------LD-------ELVLS-----------------
---------------------AGQQT--------KA------------------------
LI-SIADDIK-------SLLDIQ---------T---K-GVA-----------------YT
-------K-E---I--------ADGV----------EM--LAQ-AKS--KKLETV-----
-----------------KL----DMFV-----------------------D-TKAQ----
--------------F-DS------I-DS-------------------E--R--AG-----
K--------CFES---TR-KT--I-------QQ---RIKVWAAS-NTG-P----------
---------------------------
>CEL01360.1
------------------------------------------------------------
------------------------------------------------------------
------------------------------------------------------------
------------------------------------------------------------
-----------------------------------------M------------ASSPS-
--FLDR-----------------------L--------K---IRRSK-----N-------
---------------------------------------------Q------PH------
-----------------------------LP----------------------SH-----
---A---S-----------------------------------------------NP---
ANA---------------------------------------------------------
------A-------------------N-----TV-----AVAADSSLDHDN-----GTTG
E-RIWS----QAYD--------------W--LK--E---------Q-------D---S--
ELVAAYEK-V---LSRELAVAG--------------------------------------
-------------------T--------QSD-AIET-KDPR--KRQAQM-EA-------L
---VQIGMN-----KLQ-------------GR----------------------------
----------------------------------------NVRV-----ERAVQSVL---
---GVSS---------VI-GT-A------L-Q--P--V-PQ----A-ALAW-V-------
-------------GVSF-------------------------------------------
-------------ALQ-----------------------------------------V-L
--------------------------VN---A-----TTEN------R-ALYE--G----
VSYVAIRMD-------WYCELSQLLLR--ENTNS--------------------------
-----GALPAD---LR-LKFKDRILNLYTVLL-S------------YLM--KS-VCSC-Y
R-S-------R---A------------------YR------------------------Y
---FQN-----T---LKLNDWE-------------------------G------------
--G-------------L------------KD------------I---REAEQLVQ---HD
MTQY---S-------TQQVRLE-------LE-------ELATA-----------------
---------------------AQNRH--------A-------------------------
---QLLANIQKA---------------------------TL------DH---AA------
---------------------Q----------------------A---ASTKRDE---SD
---------------NQLL----RQLC----------------------------LTDPR
LDMIRIEQTKD-RLL---------E-----------------------------------
------------G---SC-NW--IFD-----RSDFVNWLEGDSC----------------
---------------------------
>EPE03477.1
------------------------------------------------------------
------------------------------------------------------------
------------------------------------------------------------
------------------------------------------------------------
---------------------------------------MPP------------KKDSK-
---FRK----------------------WF--------------KRK-----TKQSQ-DQ
------------------------S---------QSHAQTPGRL----------------
----------------------------QQE----------------------SSSNVIT
PSP---------------------------------------------------------
--------------------------GSQC-------------------SP-P---ESV-
AQVQRPT---VDEP--G---------SDA-D---------PIAQGITQTVP-----VLNS
Q-EVWN----EAFN--------------R--IE--E---------D-------Q---ETA
ELFQAYMK-V---LNDTLGSSSDGG-----------------------------------
------------D-DD---T--------VGD-MEAESRSAA--TRQKQM-AR-------L
---VKEGQE-----KIQ-------------RT----S-----------------------
------------------------------------KI--TKAV-----GDFVEAVL---
---VLKP---------AG-DF-V------I-K--N--I-PQASP-A-ALPW-A-------
-------------S----------------------------------------------
---------------------------------------------------------I-L
--------------------------SN---P-----ASAS------K-ANLE--G----
VKNITARME-------WYCALTDILLD--TGSIES-------------------------
---G--RAFSQ---AV-GSLRERIVCLYHELL-L------------FLM--KS-VCSY-Y
K-N-------Q---G------------------LV------------------------Y
---LKS-----M---FVPNDWK-------------------------E------------
--S-------------L------------DK------------I---EQVESLLR---TS
FDQY---S-------GLHQRKA-------LQ-------ECSDR-----------------
---------------------AEESV--------K-------------------------
----RLG--------------NI---------N---E-TIQ------NY---VDEQ----
------------------------------------------------SRMRRSE---AD
---------------RSLL----RKLC----------------------------VVDPR
DVMGTIEKRKD-DLL---------E-----------------------------------
------------D---AF-RW--ILD-----VREFQAFTDHAHV-DSH-SDASALQ--SP
ASC------------------------
>GAQ10342.1
------------------------------------------------------------
------------------------------------------------------------
------------------------------------------------------------
------------------------------------------------------------
---------------------------------------MTS------------RSSSS-
--FFSR------------------------------------LKHKG-----SKKR----
----------------------GD---------------------P------SG------
------------------------------E----------------------AP-----
---P---A-----------------------------------------------NA---
KTTA----------------HKNIDDLLQN---A--------------------------
-----GP-------------------G-----AV-----PTAPSSGSKEMI-----HHIA
E-RLWN----AAYD--------------G--LK--V---------E-------E---K--
ELVDAYER-I---LSRELGNP-SS------------------------------------
--------------GD---A--------ESN-KIEQ-SDPQ--KRQLQM-EQ-------L
---IRVA-----------------------------------------------------
----------------------------------------------------MQGVL---
---ALNN---------VI-GA-A------L-Q--P--V-PQ----A-ALAW-V-------
-------------GVSF-------------------------------------------
-------------ALQ-----------------------------------------I-L
--------------------------VN---P-----TTET------T-ANRE--G----
ISYVAARMA-------WYCELSELLLG--ENTVD--------------------------
-----GGSSAG---LR-SKLEGQLIDLYKLLL-S------------YLM--KS-VCSL-Y
R-N-------R---V------------------IN------------------------Y
---LQD-----M---IKLNDWD-------------------------G------------
--N-------------L------------KA------------I---QTAEKIVQ---QD
SADY---N-------TQQIKSH-------LE-------QLVSF-----------------
---------------------AQNQE--------T-------------------------
---ELLSNLGQA---------------------------LQ------NQ---TK------
---------------------L----------------------Q---KEMKDKE---ED
---------------NRLL----KDLC----------------------------LTDPR
DDIARIEQTKG-RLL---------E-----------------------------------
------------G---SC-AW--ILE-----RQDFIDWRDGDGS-G--------------
---------------------------
>RDW65768.1
------------------------------------------------------------
------------------------------------------------------------
------------------------------------------------------------
------------------------------------------------------------
-------------------------------------------------------MAPS-
--LLSA-----------------------L--------G---FRHHK-----SKKR----
----------------------GN---------------------S------DR------
------------------------------P----------------------PS-----
---P---S-----------------------------------------------PP---
P----------------------------S---P--------------------------
-----TP-------------------A-----PV-----P----HDSTLDN-----PTTA
A-TLWA----KAYD--------------R--LK--A---------E-------D---G--
QLVDAYER-V---LSRELAPA-SA------------------------------------
----------------------------EDN-AIEK-ADHG--RRQAQM-EQ-------L
---IKLGME-----RTG-------------NK----L-----------------------
------------------------------------KM-----------EKTLQGAQ---
---ALNN---------LV-GP-A------L-Q--P--I-PQ----A-ALAW-T-------
-------------AVSF-------------------------------------------
-------------ALQ-----------------------------------------I-V
--------------------------VN---P-----TTET------R-ANRE--G----
VGYVAARMQ-------WYGELSQLLLR--ENTVD--------------------------
-----GGLSSN---LR-SALEGRVVDLYRLLL-A------------FLM--KS-VCSY-Y
R-N-------R---L------------------VN------------------------Y
---LQD-----T---IKLNDWE-------------------------G------------
--A-------------L------------RE------------I---QDTERLVQ---RD
IDQY---N-------TQQMRSH-------LE-------ALVNI-----------------
---------------------AQDQQ--------V-------------------------
---RLLSNIHDA---------------------------VQ------DQ---LE------
---------------------L-----------------------------KKDD---AD
---------------NQLL----RHLC----------------------------LTDPL
DDMDRIEQSKD-RLL---------E-----------------------------------
------------G---SC-QW--ILD-----RDDFRDWKYAAGN----------------
---------------------------
>CEL06482.1
------------------------------------------------------------
------------------------------------------------------------
------------------------------------------------------------
------------------------------------------------------------
------------------------------------------------------------
------------------------------------------------------------
------------------------------------------------------------
------------------------------------------------------------
------------------------------------------------------------
------------------------------------------------------------
------------------------------------------------------------
------------------------------------------------------------
----------------MGFDQNRD--S---------------------------------
-------------------------------------TSIR-----ANL-DD---LIQ-L
---TREKEQ-----LC---------------R-D--K--------------------Q--
-WK-V--R--VG---------E--R---------EI-S--VREYA----ARISKLLQ---
------Q---------LG-DI-V------I-P--F--A-P-R-E-A-GPPW-G-------
-------------VVKA-------------------------------------------
----------------V-LR-------------------------------------V-S
--------------------------IT---F-----DTEM------I-ALLE--T----
VDRVLRVIH-------HGHVYEMVYT----PE----------------------------
-----RI-PGD---ML-QLLHDAIANVYKAAL-E------------VIA--FS-ANHL-A
K----------GS-V------------------SQ------------------------I
---AA--------------------------------------TILHPD-----------
--------E--LS-TLF------------SN------------L---DRRESEIA---RT
VQTC---E-------IHRSADA-------DG-------TL--------------------
------------------------------------------------------------
-M-AQLHEIH-------PVLAQI---------D---Q-R---------------------
--------------LED-CFTH---L-----------------------E---ER---E-
------------------S----LDLLD----------W-----------MSE-------
-----------------V------L-YMM---H-----HR----------A--V------
--R----ENRTPD---TC-DW--LLD-----DE---RYRKWQTS-GKA------------
---------------------------
>CEL09008.1
------------------------------------------------------------
------------------------------------------------------------
------------------------------------------------------------
-------------M---KRSISSRLHNLKDAG-TS-------------------------
----------------------------------------------------------K-
--V-----------------------KTVL--R---SP-----RSPKLR-PA-SPC----
------------------------------------------AS--------ASSVD---
--------------------------------------------------------RISS
PA----------------------------------------------------------
---------------------------------------------P--------------
---PEPI------------------Q----P-QP------ATSTSSLPSEP-----SEPV
S-DFWD----RAEK--------------A--LE--E--S-----S---D---P----QTR
KVMAAYLS-L---LEEATGS--------S---------------------LA--------
-------------------A-------------RGT----F--TRQKQL-SD---LTA--
-----RRVR-----MI-------------E-E-N--R-----------------------
-KV-I--T--VGGKQV-----------------------PVETAL----TTIVNNVS---
---VVKD---------LI-ST-V------A-L--A--E-P---H-A-ALAC-A-------
-------------GLVL-------------------------------------------
----------------V-TT-------------------------------------L-L
--------------------------LR---P-----RQEY------Q-ALLA--G----
LEYVSQVIY-------QFNVLERRYLC--RKHEIA-------------------------
---LPAEQADQ---FT-EGLQAAFVSLYTNVL-E------------FQA--RA-VCHL-T
K-T-------S---A------------------AR------------------------A
---VKD-----M---LQMDNWG-------------------------S------------
--M-------------L------------DG------------I---KESETTCR---HF
TAVI---D-------SEKLHTG-------ME-------EHTA------------------
-----------------------QLQ--------DIKQ---------------------D
TA-Q----IQ-------STMLGQ------------------------------TERQRRA
----------------------------------------RQ----EEEQEKRKQ---LW
---------------NELL----AALFT--------------------------------
-----------------S------N-YEE---H-----------K--G--R--NA-----
D--------RVQG---TC-EW--ST---S--HP---LLKSWKEA-QSS------------
---------------------------
>KZN89462.1
------------------------------------------------------------
------------------------------------------------------------
------------------------------------------------------------
-----------------MRSLSHRFRRIKSIG-TT-------------------------
----------------------------------------------------------T-
--F-----------------------KRVL--H---SR-----SQLDNS-R--TPN----
------------------------------------------IG----------------
--------------------------------------------------------PTDT
PL----------------------------------------------------------
---------------------------------------------V--------------
---DE-------------------------V-V-------------LTPTS-----EDEP
S-DLWD----RAEK--------------A--LR--N--S-----P---D---G----QTR
KIMETYLS-I---LESELGF--------E---------------------IA--------
-------------------G-------------MAS----S--DRQKQL-SN---FTV--
-----NRIQ-----AL-------------D-E-K--K-----------------------
-WR-V--R--LRENHV-----------------------SVESIL----TGIANNVL---
---AVKD---------IV-ST-A------A-A--A--D-P---H-V-ALAC-A-------
-------------GVT--------------------------------------------
---------------------------------------------------------L-L
--------------------------IR---S-----VNEH------K-ALLS--G----
FDYTSKLIC-------QFNVMGKLYMS--RKDVVL-------------------------
---ASADDAAR---FA-TEFEASMLDLYSGVL-E------------FQA--RA-LCHL-S
R-H-------P---I------------------RQ------------------------R
---FIE-----T---FEVDSWK-------------------------G------------
--K-------------L------------AD------------I---KDSETLCR---NF
TSVI---D-------SVKLHSG-------LE-------KHEQ------------------
-----------------------NLL--------KVRE---------------------N
TD-D----IL-------HSLRKQ------------------------------TGPQT--
-----------------------------------------------------AS---AR
---------------DEFL----KVLYT--------------------------------
-----------------S------C-YED---H-----------K--D--R--NQ-----
E--------AVQG---TC-EW--FT---T--NP---LFEGWRDN-TSS---C--------
---------------------------
>OQE25585.1
------------------------------------------------------------
------------------------------------------------------------
------------------------------------------------------------
-------------M---KRPLSSRLHGLKNAG-AA-------------------------
----------------------------------------------------------K-
--I-----------------------KSAL--L---SS-----SSPKKF-HA-IAS----
------------------------------------------DA-------SADPTR---
--------------------------------------------------------TISA
NT----------------------------------------------------------
---------------------------------------------I--------------
---TTEI------------------E----T---------KEPHSPAAESL-----HEPS
S-DFWD----RAEE--------------D--LL--N--S-----P---D---P----GMR
DVMVTYLS-I---LESATES--------K---------------------LA--------
-------------------A-------------RGT----L--TRQIQL-SD---FTA--
-----KRIQ-----TI-------------D-E-K--K-----------------------
-WT-V--N--IGKNEI-----------------------VVDGVL----TGIAKNIL---
---AAKE---------LI-ST-A------A-S--A--D-P---H-I-ALAC-A-------
-------------GVSL-------------------------------------------
----------------I-IT-------------------------------------L-L
--------------------------LR---P-----GQEY------Q-ALLD--G----
LDYVSQVIC-------QLNVIERGYLS--GKYTSC-------------------------
---LPADQVHQ---FV-DGLEGAFLKLYTKIL-E------------FQA--KA-VCHL-T
K-H-------Q---V------------------TR------------------------T
---FKD-----M---FLVNSWG-------------------------T------------
--M-------------S------------SQ------------I---KESEALCQ---NF
IRVV---D-------SERLHTG-------ME-------ENGS------------------
-----------------------QLR--------DLRN---------------------S
TD-Q----IQ-------SSLSMQ------------------------------AQ----N
----------------------------------------QK-------EEWLKD---TW
---------------RKFL----EALFT--------------------------------
-----------------S------R-YED---H-----------K--D--R--NQ-----
D--------RIEG---TC-EW--ST---Q--HS---LFKGWKEN-EQS---C--------
---------------------------
>OQE77701.1
------------------------------------------------------------
------------------------------------------------------------
------------------------------------------------------------
MRLTLPIFALWH-K---IRSLSYRFRKIKSTG-TT-------------------------
----------------------------------------------------------T-
--F-----------------------KRVL--H---SR-----SQLDNT-P---QN----
------------------------------------------NG----------------
--------------------------------------------------------PTDT
PH----------------------------------------------------------
---------------------------------------------V--------------
---DE-------------------------V-I-------------LTPTS-----EDEP
S-DLWD----RAEK--------------A--LQ--N--S-----P---D---D----RTR
KIMETYLS-I---LESELGF--------E---------------------IA--------
-------------------G-------------MTS----S--DRQKQL-SN---FTV--
-----NRIQ-----AL-------------D-E-K--K-----------------------
-WR-V--R--LRENHV-----------------------PVESIL----TGIANNVL---
---AVKD---------IV-ST-A------A-A--A--D-P---H-V-ALAC-A-------
-------------GVTV-------------------------------------------
----------------I-LS-------------------------------------L-L
--------------------------IR---S-----VNEH------K-ALLS--G----
FDYV-----------------------------VL-------------------------
---ASADDAAR---FA-AEFEASMLDLYSGVL-E------------FQA--RA-LCHL-S
R-H-------P---V------------------RQ------------------------R
---FRE-----M---FEVDSWK-------------------------E------------
--K-------------L------------AD------------I---KDPETLCR---NF
TSVI---D-------SVKLHSG-------LE-------KHEQ------------------
-----------------------SLL--------KVRE---------------------N
TD-D----IL-------NSLRKQ------------------------------IDPQA--
-----------------------------------------------------AS---AR
---------------DEFL----KVLYT--------------------------------
-----------------S------C-YED---H-----------K--D--R--NQ-----
E--------AIQG---TC-EW--FT---N--HP---LFQGWRDN-TSS---C--------
---------------------------
>XP_002568900.1
------------------------------------------------------------
------------------------------------------------------------
------------------------------------------------------------
-----------------MRSLSHRFRRIKSIG-TT-------------------------
----------------------------------------------------------T-
--F-----------------------KRVL--H---SR-----SQLDNS-R--TPN----
------------------------------------------IG----------------
--------------------------------------------------------PTDT
PL----------------------------------------------------------
---------------------------------------------V--------------
---DE-------------------------V-V-------------LTPTS-----EDEP
S-DLWD----RAEK--------------A--LR--N--S-----P---D---G----QTR
KIMETYLS-I---LESELGF--------E---------------------IA--------
-------------------G-------------MAS----S--DRQKQL-SN---FTV--
-----NRIQ-----AL-------------D-E-K--K-----------------------
-WR-V--R--LRENHV-----------------------SVESIL----TGIANNVL---
---AVKD---------IV-ST-A------A-A--A--D-P---H-V-ALAC-A-------
-------------GVTV-------------------------------------------
----------------I-LS-------------------------------------L-L
--------------------------IR---S-----VNEH------K-ALLS--G----
FDYTSKLIC-------QFNVMGKLYMS--RKDVVL-------------------------
---ASADDAAR---FA-TEFEASMLDLYSGVL-E------------FQA--RA-LCHL-S
R-H-------P---I------------------RQ------------------------R
---FIE-----T---FEVDSWK-------------------------G------------
--K-------------L------------AD------------I---KDSETLCR---NF
TSVI---D-------SVKLHSG-------LE-------KHEQ------------------
-----------------------NLL--------KVRE---------------------N
TD-D----IL-------HSLRKQ------------------------------TGPQT--
-----------------------------------------------------AS---AR
---------------DEFL----KVLYT--------------------------------
-----------------S------C-YED---H-----------K--D--R--NQ-----
E--------AVQG---TC-EW--FT---T--NP---LFEGWRDN-TSS---C--------
---------------------------
>KXG54533.1
------------------------------------------------------------
------------------------------------------------------------
------------------------------------------------------------
------------------MRFSKRLHEIKGAG-RT-------------------------
----------------------------------------------------------K-
--L-----------------------KRIL--Y---SH-----PTIDNT-K--SDQ----
------------------------------------------SK----------------
--------------------------------------------------------ELNT
PH----------------------------------------------------------
---------------------------------------------I--------------
---DE-------------------------D-VP------------IAQPT-----PDEP
S-DLWD----RAEK--------------A--LR--G--S-----P---D---G----ETR
NVMETYLS-I---LESELGF--------A---------------------IA--------
-------------------G-------------MAS----S--DRQKQL-SN---FTV--
-----NKIQ-----AL-------------D-E-K--K-----------------------
-WT-V--R--LRENHV-----------------------SVESIY----SGIVNNVL---
---AVKD---------IV-ST-A------A-A--A--D-P---H-V-ALAC-A-------
-------------GVTV-------------------------------------------
----------------I-LS-------------------------------------L-L
--------------------------IR---S-----VNEH------K-ALLS--G----
FDYTSKLIC-------QFNVIEKLYMS--RKDVVL-------------------------
---ANADDAIQ---FA-TEFEASMLDLYSGVL-E------------FQA--RA-LCHL-S
R-H-------P---I------------------RQ------------------------R
---FKE-----T---FEISSWK-------------------------E------------
--K-------------I------------ED------------I---KELETMCR---NF
TSVI---D-------SAKLHSG-------LE-------KQER------------------
-----------------------GLL--------EVRE---------------------N
TT-E----IL-------DSLRRY------------------------------QNPQT--
-----------------------------------------------------AH---IR
---------------DEFL----KTLYT--------------------------------
-----------------S------R-YAD---H-----------K--D--R--NQ-----
E--------KVQG---TC-EW--FT---S--HP---LFQRWRDN-PSS---C--------
---------------------------
>OQE42284.1
------------------------------------------------------------
------------------------------------------------------------
------------------------------------------------------------
------------------MRFSHRFRAIKSTG-AT-------------------------
----------------------------------------------------------S-
--F-----------------------KKIL--Q---SR-----PALTDN-VQ-SDN----
------------------------------------------EN----------------
--------------------------------------------------------SEYT
PQ----------------------------------------------------------
---------------------------------------------I--------------
---EE-------------------------R-PI------AQPPSNSLQPT-----LEQP
S-DLWD----RAEK--------------A--LR--E--S-----S---N---D----ETR
KVMETYLS-I---LESELGF--------A---------------------MA--------
-------------------G-------------MAS----S--DRQKQL-FD---FTI--
-----RRIQ-----TL-------------D-D-N--K-----------------------
-WT-I--R--LRENQI-----------------------SVESFF----TGIVNNVL---
---AVKD---------IV-ST-A------A-S--A--D-P---H-I-SLAC-A-------
-------------GVTV-------------------------------------------
----------------I-LS-------------------------------------L-L
--------------------------IR---S-----ANEH------K-ALLS--G----
FDYTSKLIC-------QFNVIEKLYMS--RKDVVL-------------------------
---AGANNASK---FA-TEFEASMLHLYSGVL-E------------FQA--RA-LCHL-A
R-H-------P---I------------------RQ------------------------R
---FKE-----T---FEVSSWK-------------------------D------------
--K-------------V------------SD------------I---KDTETLCR---NF
TSII---D-------SAKLHSG-------LE-------KNEQ------------------
-----------------------GLL--------EVQE---------------------I
TN-D----IL-------NNLRRH------------------------------QNPQA--
-----------------------------------------------------AF---AR
---------------NEFL----KALYT--------------------------------
-----------------S------P-YED---H-----------K--D--R--NQ-----
E--------SVRG---TC-QW--FI---D--HT---QFQEWIKN-PSA---C--------
---------------------------
>CEL10467.1
------------------------------------------------------------
------------------------------------------------------------
------------------------------------------------------------
------------------------------------------------------------
----------------------------------------MD-R----------------
--F----------------------QRKL--------RR---LAGK-------KK-----
----------------------------------------AGEKS-----KTKTT-----
-Q----L----------------E--------------------------------P---
------------------------------------------------------------
------------------------------------------------------------
-----PTG-------------------GQAGKSD------AALSTQSTATQ-----QDEP
R-DLWA----EAYQ------------------------QL--SPR---E---Q-------
-------D-I---LLKDESA----GPA-Y-------------------------------
--------------K--RG-------------------D---------------------
--------------IS-------------Q---E--KRI---------------------
--V-I--T-----RF-----DGR-----------EI-S--VRDTS----VRILNAVL---
---SYRD---------IV-SA-A------T-A--F--D-PTG-LA--TKVW-R-------
-------------VVSQ-------------------------------------------
----------------G-LS-------------------------------------I-V
--------------------------KN---Y-----YDLQ------V-ELFE--S----
AEFLADILA-------RYALIEKQVPE--Y------------------------------
--------CPN---TR-DGVESTIIRVYRAIL-Q------------YTA--ES-RSAG--
------------------------------------------------------------
-----ESFSA-------ARISS----------------I--ATPS---------------
-----TEHQ--LR-VLR------------ET------------I---EREQETFA---RW
DQLD---Q-------RLAH-----------------------------------------
-------------------------R---------------------A--------EAE-
---ALLRRLG-DI---MAPVNAI------------------------------HEDHA--
------------------------------------------------------------
-----------------------LAKLP----------V-----------AEYA------
------------------------S-FDS---SSLDSTVD-------D--D--E------
-------FGCLPG---TR-KD--LLK----------QIMEWGLS-APS-TPC--------
---------------------------
>CEN59396.1
------------------------------------------------------------
------------------------------------------------------------
------------------------------------------------------------
------------------------------------------------------------
------------------------------------------------------------
------------------------------------------------------------
------------------------------------------------------------
------------------------------------------------------------
------------------------------------------------------------
------------------------------------------------------------
---------------------------------------------MATSNV-----PQAP
S-IAFQ----KALG--------------R--FT----NSL--S---------E----E--
-Q-----K-R-D-WAV--------------------------------------------
----------------------------------------------TKY-EDVEDAID-G
---IQRQYG------E---------------P-K--A-----------------------
-M----------------------Q---------------NMFRV----QSFLEAMN---
---EYGK---------VV-EV-FL----N----C--T----P-F-V-AYIW-G-------
-------------PVKF-------------------------------------------
-----------------VL-----------------------------------------
---------------------Q---TASSW-------SDSL------D-ILLG--A----
YEDIGARAP-------SFLQYRLVFE-------N--------------------------
-------N------P---RMRDMLERWYCDVL-E------------FHF--HA-LQFL--
----------------------------------TR--P-----------------R---
---WKQ---------LFNSSWKVF------------------------------------
------NSK--FK-RILD------------S------------L---ERNKSLVE---SE
KSSL--------------------------------------------------------
--------------------TVY-------------------------------------
-----------EIQNLR-------------------------------------DDEAA-
------------------RF---------------------------------------N
---------------ETRL----NGILN----------K-----------INAP-N----
--------------C-Y---P--DQ-GN----------F--L--D-----Q--R------
Y---S-S-----E---SG-KW--VLD-----NV---NFKQWREA-LVG-SN---------
---------------------------
>CEN61886.1
------------------------------------------------------------
------------------------------------------------------------
------------------------------------------------------------
------------------------------------------------------------
------------------------------------------------------------
------------------------------------------------------------
------------------------------------------------------------
------------------------------------------------------------
------------------------------------------------------------
------------------------------------------------------------
---------------------------------------------MASTMS-----SPID
D-SAFK----QAVE--------------K--FR----GKL--T---------P----E--
-Q-----A-Q-D-FQL--------------------------------------------
----------------------------------------------TTI-DDLKSAIA-K
---LQNQQM------S---------------E-R--K-----------------------
-L----------------------R---------------NLKRL----ESFVLRMG---
---QFEQ---------VV-TV-YL----N----A--S----M-F-V-GFVW-G-------
-------------PVKC-------------------------------------------
-----------------LL-----------------------------------------
---------------------L---TASSY-------HAAF------D-ALLE--M----
YERIGLNLP-------QLEQYQSLFQ-------S--------------------------
-------N------A---HMRTILHLIYADIL-R------------FHK--KA-LKFF--
----------------------------------KH--P-----------------V---
---WKQ---------LFRVQWDSS------------------------------------
------KVK--FS-RIIE------------S------------F---QSHKMLLE---SQ
ASLV--------------------------------------------------------
--------------------EFTEHR----K-----------------------------
-------------------------------------------------------SVAE-
------------------REE----------------------KYR----REKDD---ED
---------------RRKR----RAVRN----------W-----------LSAANS----
----------------G---D--DQ-AN----------Y--I--H-----E--S------
A---NYP-----G---TG-EW--ILR-----DS---LVGAWSNP-SIM-TT---------
---------------------------
>CEN61885.1
------------------------------------------------------------
------------------------------------------------------------
------------------------------------------------------------
------------------------------------------------------------
------------------------------------------------------------
------------------------------------------------------------
------------------------------------------------------------
------------------------------------------------------------
------------------------------------------------------------
------------------------------------------------------------
---------------------------------------------MASTMS-----SPID
D-SAFK----QAVE--------------K--FR----GKL--T---------P----E--
-Q-----A-Q-D-FQL--------------------------------------------
----------------------------------------------TTI-DDLKSAIA-K
---LQNQQM------S---------------E-R--K-----------------------
-L----------------------R---------------NLKRL----ESFVLRMG---
---QFEQ---------VV-TV-YL----N----A--S----M-F-V-GFVW-T-------
------------------------------------------------------------
------------------------------------------------------------
--------------------------ASSY-------HAAF------D-ALLE--M----
YERIGLNLP-------QLEQYQSLFQ-------S--------------------------
-------N------A---HMRTILHLIYADIL-R------------FHK--KA-LKFF--
----------------------------------KH--P-----------------V---
---WKQ---------LFRVQWDSS------------------------------------
------KVK--FS-RIIE------------S------------F---QSHKMLLE---SQ
ASLV--------------------------------------------------------
--------------------EFTEHR----K-----------------------------
-------------------------------------------------------SVAE-
------------------REE----------------------KYR----REKDD---ED
---------------RRKR----RAVRN----------W-----------LSAANS----
----------------G---D--DQ-AN----------Y--I--H-----E--S------
A---NYP-----G---TG-EW--ILR-----DS---LVGAWSNP-SIM-TT---------
---------------------------
>RDW70893.1
------------------------------------------------------------
------------------------------------------------------------
------------------------------------------------------------
------------------------------------------------------------
------------------------------------------------------------
------------------------------------------------------------
------------------------------------------------------------
------------------------------------------------------------
------------------------------------------------------------
------------------------------------------------------------
----------------------------------------------MASGA-----TTID
E-SAFR----QALD--------------K--FR--L--KI--T---------P----D--
-E-----A-L-D-FQL--------------------------------------------
----------------------------------------------TTV-DDLKSAIK-D
---LQAEQM------A---------------E-R--K-----------------------
-M----------------------R---------------NLRRV----QNFVLAME---
---QFEQ---------II-SV-YL----N----A--S----E-F-V-GFVW-G-------
-------------PMKF-------------------------------------------
-----------------IL-----------------------------------------
---------------------L---VASSY-------AAAL------D-AVLG--M----
YETIGLNLP-------QLEQYQSLFQ-------A--------------------------
-------N------P---HMRTILHLIYADIL-R------------FHR--KA-LKFF--
----------------------------------KQ--R-----------------V---
---WKQ---------VFQATWKTL------------------------------------
------SVR--FS-RITD------------S------------F---LLHKSLLE---SQ
ANLI--------------------------------------------------------
--------------------QFAE------------------------------------
---------------YR-------------------------------------KFVSE-
------------------EKE----------------------NHR----RRKDD---DD
---------------RRKQ----VAVRD----------W-----------LQPANT----
----------------S---G--DQ-EK----------H--S--E-----Q--R------
L---HHP-----E---SG-KW--ILS-----NI---HIRAWSDP-NVT-ST---------
---------------------------
>CRK20948.1
------------------------------------------------------------
------------------------------------------------------------
------------------------------------------------------------
------------------------------------------------------------
------------------------------------------------------------
--------------------------------------------------------M---
------QRWRKAGSR-----GQPREPS-------P----ASAHQSR-L-SISRLFS----
ARGSN-N-NI--------------VVGSPRA-----------------------------
--------P-----------------ASPGQGSVH----A-------IDEATISLFP---
---------------SPAQGA---------------------------------------
------------AV-----------EGLVDPGKP------------GPEAV-----ALTS
H-SLWD----VAYD--------------E--LI--E--D-----G-------D----ESR
SRVEKYEK-I---LSLNLSKTPIDAPG-VNS-----------------------------
-----ASPE---GEAV-DGI-----HN---E-I--A-TDPD--SRRKQM-ER-------I
---TEPGLQ-----KM------D------E-Q----K-----------------------
-IR-L---------HV-G---Q--R---------NL-D--VGNQV----KKGAKFVA---
---WAQD---------WV-GK-A------T-A--L--S-R---E-A-SAVW-S-------
-------------VVLL-------------------------------------------
----------------V-LP-----------L---------------------------L
--------------------------TN---P-----VSAN------E-AREN--G----
YEEITSLLK-------YYVAQESMLLG--TENDGSNG----------------VVADEGA
N-KGIASELSA---QR-AELRGRIIKLYKAIL-D------------FQI--QS-VLRF-Y
R-N-------R---F------------------IG------------------------F
---AND-----A--L-RLDDWE-------------------------S------------
--L-------------V------------QT------------V---KDQDASIK---EL
SQQI---Y-------SARIIEP-------LL-------ELRFQ-----------------
---------------------VIEIQ--------KQWQS--------------------H
LL-GLVELAR-------ENLDVN---------R---A-ILGTNTE----------QSETA
-------K---------------------------------------------EQ-----
-----------------LA----TILR-----------------------L-ENSF----
------K---E-FHD-MV------A-KKW---A-----------D---------------
---------RPDE---KT-NFIRLL---A--KQ---VLPASGAQ-RTK-DRIA-------
---------------------------
>CRK49012.1
------------------------------------------------------------
------------------------------------------------------------
------------------------------------------------------------
------------------------------------------------------------
---------------------------------------MGL-VG---------------
--K-----------------------LRER--L---ASA---SKLNQ---PPSSNSK---
---T-TRPWIT-P----GK----T-------TT-AE----T--------IVERPL-----
---------------------------------------IA----------KN-------
---------------------KEHPVLEVDHENVE----PSAL-----------------
-----------------------P------------------------------------
-------------------------T-------DV-TT------HS-GPDA-----PRDS
R-SLWK----QAYD--------------K--LR--E--E-----E-----------SD--
-LVLNFQT-L---VAQEAQRQ-----NQSQ--------RL--------------------
-------------------------PG------GLA-QDQD--LTYHDV-QK-------L
---CQDGKQ-----RM------E------D-A----E-----------------------
-IR-F---------KL-R---N--K---------DH-K--VGEMF----DKGIRMIA---
---WGKD---------LV-ST-A------L-GKTA--S-F---E-V-SIVW-A-------
-------------ATIL-------------------------------------------
----------------V-LP-----------L---------------------------L
--------------------------EN---V-----QKAK------D-MNDS--G----
FIYVTGTLK-------YYLALEPEFQK--SH-----------------------------
-----ASCSQE---LV-DAAEESIIALYKAIL-S------------FQL--RS-ALRF-N
R-R-------K---L------------------KN------------------------K
---LRD-----A--V-DYDSWE-------------------------T------------
--M-------------L------------QS------------V---KDAEKLVA---ER
WRPL---QRT---ASEGYLRQL--------------------------------------
---------------------KEETA--------ANLDV---------------------
TN-SIMLNIS-------TAFQNH---------S---E-STR----------EMAATLQRL
ESRALSLE-E---Q----------------------EH--L-------------------
-----------------------QVLR-----------------------P-HDTS----
--------------E-DL------S-YES---A-----------K--E--R--TE-----
N--------RVPE---TC-KW--LL---E--EE---KYQD--------------------
---------------------------
>CRK18297.1
------------------------------------------------------------
------------------------------------------------------------
------------------------------------------------------------
------------------------------------------------------------
------------------------------------------------------------
------------------------------------------------------------
------------------------------------------------------------
------------------------------------------------------------
------------------------------------------------------------
------------------------------------------------------------
-----------------------------------------------GPDA-----PRDS
R-SLWK----QAYD--------------K--LR--E--E-----E-----------SD--
-LVLNFQT-L---VAQEAQRQ-----NQSQ--------RL--------------------
-------------------------PG------GLA-QDQD--LTYHDV-QK-------L
---CQDGKQ-----RM------E------D-A----E-----------------------
-IR-F---------KL-R---N--K---------DH-K--VGEMF----DKGIRMIA---
---WGKD---------LV-ST-A------L-GKTA--S-F---E-V-SIVW-A-------
-------------ATIL-------------------------------------------
----------------V-LP-----------L---------------------------L
--------------------------EN---V-----QKAK------D-MNDS--G----
FIYVTGTLK-------YYLALEPEFQK--SH-----------------------------
-----ASCSQE---LV-DAAEESIIALYKAIL-S------------FQL--RS-ALRF-N
R-R-------K---L------------------KN------------------------K
---LRD-----A--V-DYDSWE-------------------------T------------
--M-------------L------------QS------------V---KDAEKLVA---ER
WRPL---QRT---ASEGYLRQL--------------------------------------
---------------------KEETA--------ANLDV---------------------
TN-SIMLNIS-------TAFQNH---------S---E-STR----------EMAATLQRL
ESRALSLE-E---Q----------------------EH--L-------------------
-----------------------QVLR-----------------------P-HDTS----
--------------E-DL------S-YES---A-----------K--E--R--TE-----
N--------RVPE---TC-KW--LL---E--EE---KYQD--------------------
---------------------------
>XP_003006001.1
------------------------------------------------------------
------------------------------------------------------------
------------------------------------------------------------
------------------------------------------------------------
---------------------------------------MGL-IN---------------
--K-----------------------LRER--L---ASA---SKLTQ---TPSSNSK---
---T-TRPWIT-P----GK----T-------TT-AE----T--------NVERPL-----
---------------------------------------IS----------KN-------
---------------------REHPALEEDHKYLE----PSSL-----------------
-----------------------L------------------------------------
-------------------------T-------DL-TT------QN-GPDT-----PRDS
R-SLWK----QAYD--------------K--LR--E--E-----E-----------SG--
-LVLDFQT-L---AAQEVQRQ-----NQPP--------RL--------------------
-------------------------LG------DPA-QDQD--PTHHDV-QR-------L
---CQDGKQ-----RM------E------D-A----E-----------------------
-IR-F---------KL-R---N--K---------DH-K--VGEIF----DKGIRVIA---
---WGKD---------LV-ST-A------L-GKTA--S-F---E-V-SIVW-A-------
-------------ATIL-------------------------------------------
----------------V-LP-----------L---------------------------L
--------------------------EN---V-----QKAK------E-MNDS--G----
FIYVTGTLK-------YFLALEPEFRK--SH-----------------------------
-----GSCSQE---LV-DAAEESIVELYKAIL-S------------FQL--LS-ALRF-N
R-R-------K---L------------------KN------------------------K
---FRD-----A--F-DYDGWE-------------------------T------------
--M-------------L------------QR------------V---KDGE---------
------------------------------------------------------------
------------------------------------------------------------
------------------TFHNH---------A---E-STR----------EMAATLQRL
ESRALSLE-E---Q----------------------EH--L-------------------
-----------------------QVLR-----------------------P-HDNS----
--------------Q-DL------S-YES---A-----------K--E--R--TE-----
N--------RVPG---TC-NW--LL---E--EE---KYQD--------------------
---------------------------
>XP_009648361.1
------------------------------------------------------------
------------------------------------------------------------
------------------------------------------------------------
------------------------------------------------------------
---------------------------------------MGL-VG---------------
--K-----------------------LRER--L---ASA---SKLNK---TPSSNSK---
---T-TGPWIT-P----GR----T-------TT-AE----T--------IVERPF-----
---------------------------------------IS----------KN-------
---------------------RENPALEEDHENID----PSAL-----------------
-----------------------P------------------------------------
-------------------------T-------DL-TT------QN-GPDT-----PHDS
R-PLWK----QAYD--------------K--LR--E--E-----E-----------RD--
-LVLNFQT-L---VAQEARRQ-----DQPQ--------EL--------------------
-------------------------PG------DLA-QDQD--PTYHDV-QK-------L
---CQDGKQ-----RM------E------D-A----E-----------------------
-IR-F---------KL-R---N--K---------DH-K--VGEMF----DKGFRMIA---
---WGKD---------LV-ST-A------L-GKTA--S-F---E-V-SIVW-A-------
-------------ATIL-------------------------------------------
----------------V-LP-----------L---------------------------L
--------------------------EN---V-----QKAK------D-MNYS--G----
FIYVTGTLK-------YYLALEPELQK--SH-----------------------------
-----GSCSQE---LI-EAAEESIIALYKAIL-S------------FQL--RS-ALRF-N
R-R-------K---L------------------KN------------------------K
---LRD-----A--V-DYDGWE-------------------------T------------
--M-------------L------------QS------------V---KDAEKLFA---ER
WRPL---QRT---ASEDYLRQL--------------------------------------
---------------------KEETV--------AN------------------------
--------------------------------------------------------LERL
ESRALSLE-E---Q----------------------EH--L-------------------
-----------------------QVLR-----------------------P-QNAS----
--------------Q-DL------S-YES---A-----------K--E--R--TE-----
D--------RVPG---TC-KW--LL---E--EE---KYQD--------------------
---------------------------
>CRL19852.1
------------------------------------------------------------
------------------------------------------------------------
------------------------------------------------------------
-----------------------------------------------MPQ----------
---------------------------NLR-----HEKKAQD----L-------GLRTR-
--FKA-------------------KF--HW-RR---E-----KTELI-----APGVP-VI
E-----------T-----------------------------------------------
-TN-------------------------------H-----VN------------------
-----DGK--G-----------------------IVDDQKQ-------------L-----
------------------TEE-----V-------------------------------AE
VAE-RIPQMA------------------------------LVVDDAHNNDA-----KRKP
K-NLWD----EAFL--------------S--LT--P--D---------E-----------
----Q--A-Q---LKAILGDGQVP--S---------------------------------
-------------------------------------IFTK-----PDF-AS---LKV-D
---VQRKQD-----QC---------------E-E--K--------------------S--
-WK-L--S--FG---------D--H---------VI-I--VKDFA----AKSATWLQ---
------K---------LG-DL-V------I-P--F--A-P-T-A-A-SAPW-G-------
-------------LIKG-------------------------------------------
----------------V-LQ-------------------------------------I-P
--------------------------IS---Y-----DHQM------L-ALLG--T----
LDEVFKVVY-------HGQIYEMLYT----PE----------------------------
-----RT-RED---VL-QTLQTELHGIYKSAL-E------------LIA--YT-QKQL-S
C----------GT-L------------------KN------------------------I
---VE--------------------------------------AIASPD-----------
--------S--AD-GLL------------ST------------L---KARHVDLS---HA
AQLC---E-------SWRSGEV-------DD-------RL--------------------
------------------------------------------------------------
-L-DGLRSIS-------EPMTRL---------E---E-N---------------------
--------------FQT-YFDE---M-----------------------E---SA---K-
------------------V----IQILE----------A-----------ISS-------
-----------------I------P-YTT---H-----HQ----------E--Y------
--Q----EKRTAD---TC-NW--LLE-----DE---EFRAWESS-RSS------------
---------------------------
>CRL20224.1
------------------------------------------------------------
------------------------------------------------------------
------------------------------------------------------------
------------------------------------------------------------
----------------------------M------T-----L----KV----S-------
------------------------KLKSFF-RS---R-----SRS---------QTG-DS
A-----------S-----------------------------------------------
------------------------------------------------------------
--------------------------------------------Q--L------------
----------------------------------------------------A-------
ESPSGSLSQGKVQE--KTC-------------A--Q--VTELPGDVGPQFS-----QQMN
V-MLWA----EAYS--------------H--LS--N--K---------E-----------
----Q--E-V---IARSL-------PA------------------------D--------
-----RG-------DA---D----L----------------------IP-EI---LLR-D
---VRAKRE-----IC---------------D-K--R--------------------R--
-WT---FR--CG---------D--H---------TV-Q--LRDTA----DKVLGWLD---
---KFKA---------VG-DI-V------S-N--V--D-P-L-H-A-GVPW-A-------
-------------GIGF-------------------------------------------
----------------L-TQ-------------------------------------V-V
--------------------------QS---E-----RNQM------E-ALFR--G----
LNRICYILY-------RCRLYEGLLQS---------------------------------
-----SQGSSQ---AR-QNLQLALTEFYTVIL-R------------FLA--QA-AHVY-E
K----------GS-L------------------KR------------------------A
---FA--------------------------------------AFWSS------------
-------DD--IQ-TLE------------NQ------------C---RELETRAE---IE
AQNC---D-------RSESSEA-------RK-----------------------------
------------------------------------------------------------
----LLLALP-MMKDL---TDSI---------S---S-T---------------------
--------------VTA-IWKT---L-----------------------Q---EK---E-
------------------A----GEILK----------W-----------VSR-------
-----------------I------P-YED---H-----HK----------T--V------
--C----KGRTAN---TG-GW--IFD-----HE---QYKKWESS-KRS------------
---------------------------
>CRL21838.1
------------------------------------------------------------
------------------------------------------------------------
------------------------------------------------------------
------------------------------------------------------------
---------------------------------------MGS------------------
--F-----------------------KQRF--K---NL-------TQR------------
--------PKK--ERGT-N-GAH--------------------------------L----
PPAAQSN-AS-----------------NPSEHSITESHVQSC----G--PSGDL-DKISK
PAS------------------------------MNCNATTVSGL------P-ES------
------------------------------------------------------------
-----P-------------------Q--PETTVP------DSSSADTTPTL-----LGDS
N-DPWA----LAYV--------------I--LQ--K--R-----E--P---------K--
-LVECYQT-H---LSLAQRKGSVGPADTAD------------------------------
----------------------------------AD-L-----SNPRSV-ES-------M
---MTRLLG-----DR-------------E-Q-K--Q-----------------------
-WK-V---------SL-L---G--K---------DV-R--IREQT----EKLAKFLL---
---WADP---------LV-KN-A------V-S--A--Q-P---Y-A-ALAW-S-------
-------------GVSL-------------------------------------------
----------------L-LP-------------------------------------L-L
--------------------------SS---S-----TTAN------L-AMLQ--G----
FDSIDNVQI-------YWNICEKRYLQ--SE-----------------------------
--------HEE---EY-RDLIKPLATLYSYII-E------------YQA--RA-ICHL-S
E-A-------Q---I------------------SR------------------------A
---WKN-----M---AGENDWD-------------------------G------------
--M-------------K------------SK------------I---ELSSENCS----S
YLPR---LE------LGEIRSH-------RD-------RQ--------------------
---------------------LQEIK--------E-------------------------
SR-SILDEIC-------NVLKED---------T-------------------SRNQKNY-
----------------------------------------------ED--QN--E-----
---------------RKLL----ETLAS--------------------------------
------------------------D-YED---D-----------K--N--Y--NP-----
L--------RVPG---TC-EW--FF---E--GD---DFRNWRDS-DTS------------
---------------------------
>CDM29340.1
------------------------------------------------------------
------------------------------------------------------------
------------------------------------------------------------
---------------------------MED---------------------PDR--KMGK
-----------------------ST--------KMTNKLAAK------------------
--L-----------------------AKWR--K---------------------------
--------KEK--PDRT-R-GGA------------------------------LVV----
SPTAESN-TS-----------------EPSMVNY---VQPSD----G--LTGNP-DKLSK
PAL------------------------------VTSNTMPVSSL------F-EP------
------------------------------------------------------------
-----LSLET--TD----V------Q--PENFIP------GPSS------------SPTT
E-DTWA----RAYK--------------L--LQ--A--R-----E--P---------E--
-LVKDYQT-H---LSLAQPENSE------H------------------------------
----------------------------------IN-L-----SNPHSV-ER-------V
---IKQLLE-----VR-------------D-Q-K--Q-----------------------
-WR-V---------SL-V---G--K---------EV-K--IREQA----EKLVKFLL---
---WAEP---------AV-KK-A------V-S--T--Q-P---Y-A-ALAW-A-------
-------------GVSL-------------------------------------------
----------------L-LP-------------------------------------L-L
--------------------------TS---S-----TTSN------L-AMLE--G----
FDSIDHVQI-------YWDICEKTYLQ--SK-----------------------------
--------DGE---EY-QALIQPLAKVYSFIL-E------------YQA--RA-ICHF-S
K-A-------Q---V------------------SR------------------------A
---WEN-----M---TGESNWG-------------------------K------------
--I-------------R------------LT------------I---EQLSDNCR----S
YVSP---LK------LGEVRRH-------RD-------RQ--------------------
---------------------LLEIK--------E-------------------------
SR-VILDGIL-------DVLKAD---------T-------------------SRNQKNY-
----------------------------------------------KD--QN--E-----
---------------RGFL----QALAS--------------------------------
------------------------D-YED---G-----------K--N--Y--NP-----
L--------RIPG---TC-DW--FL---Q--GD---VLRNWRDN-DRS------------
---------------------------
>KOS36602.1
------------------------------------------------------------
------------------------------------------------------------
------------------------------------------------------------
------------------------------------------------------------
---------------------------------------MGS------------------
--F-----------------------KQRL--K---NL-------TQR------------
--------PKK--ERGT-N-GAH--------------------------------L----
PPTAESN-AS-----------------KPSEDLITEDHVQSS----G--PAGDL-DKISK
PAS------------------------------MHCNATTVSGL------P-EF------
------------------------------------------------------------
-----P-------------------Q--PETIVP------DPSSADTISTF-----SGDS
N-DPWA----LAYV--------------I--LQ--K--R-----E--P---------K--
-LVEYYQT-H---LSLAQRNGSVDPADAVD------------------------------
----------------------------------AD-L-----SNPRSV-ES-------M
---MTRLLE-----DR-------------E-Q-K--Q-----------------------
-WK-V---------SL-L---G--K---------DV-K--IREQT----EKLAKFLL---
---WADP---------VV-KN-A------V-S--T--Q-P---Y-A-ALAW-A-------
-------------GVSL-------------------------------------------
----------------L-LP-------------------------------------L-L
--------------------------SS---S-----TTAN------L-AMLK--G----
FDSIDNVQI-------YWNICEKRYLQ--SE-----------------------------
--------HME---EY-RDLIKPLATLYSYII-E------------YQA--RA-ICHL-S
E-A-------Q---L------------------SR------------------------A
---WKN-----I---AGETDWD-------------------------G------------
--M-------------K------------SK------------I---ETSSEDCS----S
YLPH---LE------LGEIRNH-------RD-------RQ--------------------
---------------------LQEIK--------E-------------------------
SR-SILDEIC-------NVLKED---------T-------------------SRNQKNY-
----------------------------------------------ED--QN--E-----
---------------RHLL----QTLAS--------------------------------
------------------------D-YED---D-----------K--N--Y--NP-----
L--------RVPG---TC-EW--FF---E--GN---DFRNWRDS-NTS------------
---------------------------
>OQD61627.1
------------------------------------------------------------
------------------------------------------------------------
------------------------------------------------------------
------------------------------------------------------------
---------------------------------------MGS------------------
--L-----------------------KRWF--K---NL-------MQR------------
--------LKK--DRGT-N-GAQ--------------------------------L----
PPTTTSN-AS-----------------DPSDNSITESHVQSS----G--LAGNP-DKLSK
PAS------------------------------VNCNPTTDLGL------P-ES------
------------------------------------------------------------
-----P-------------------Q--PETTVP------DSLSADTT----------PI
S-DPWA----LAYA--------------I--LK--K--R-----E--P---------K--
-LVECYQT-H---LSLAQHNDSVDAADAVD------------------------------
----------------------------------AD-L-----SNPRSV-ES-------V
---MTRLLG-----HR-------------E-Q-K--Q-----------------------
-WK-A---------SL-L---G--N---------DV-K--IREQT----EKLAKFLL---
---WADP---------VV-KN-A------V-S--T--Q-P---Y-A-ALAW-A-------
-------------GVSL-------------------------------------------
----------------L-LP-------------------------------------L-L
--------------------------SS---S-----TTAN------L-AMLK--G----
FDSIDNVQI-------YWNICEKRYLQ--SE-----------------------------
--------HME---EY-RDLIKPLATLYSYII-E------------YQA--RA-ICHL-S
K-A-------Q---L------------------SR------------------------A
---WKN-----I---AGENDWD-------------------------G------------
--M-------------K------------SK------------I---ELSSEGCS----S
YLPH---LE------LGEIRNH-------RD-------RQ--------------------
---------------------LREIK--------E-------------------------
SR-SILDEIC-------NVLKED---------T-------------------SRNQKNY-
----------------------------------------------ED--RN--E-----
---------------RNLL----QTLAS--------------------------------
------------------------D-YED---D-----------K--N--Y--NP-----
L--------RVPG---TC-EW--FF---E--GN---DFRNWRDS-DSS------------
---------------------------
>OQD98340.1
------------------------------------------------------------
------------------------------------------------------------
------------------------------------------------------------
------------------------------------------------------------
---------------------------------------MGS------------------
--F-----------------------KQRF--K---NL-------TQR------------
--------LKK--ERGT-N-GAH--------------------------------I----
PPNAQSN-AS-----------------NPSEDSITESYVQSS----G--PAGDL-DKISK
PAS------------------------------MNCNATTVPGL------P-ES------
------------------------------------------------------------
-----P-------------------Q--PENTVP------DSSSADTTPTL-----LSDS
K-DPWA----LAYV--------------I--LQ--K--R-----E--P---------K--
-LVEYYQT-H---LSLAQRNSSVDSSDTAD------------------------------
----------------------------------AD-L-----SNPRSV-ES-------M
---MTRLLE-----DR-------------E-Q-K--Q-----------------------
-WK-V---------SL-L---G--K---------DV-K--IREQT----EKLAKFLL---
---WADP---------VV-KN-A------V-S--T--Q-P---Y-A-ALAW-A-------
-------------GVSL-------------------------------------------
----------------L-LP-------------------------------------L-L
--------------------------SS---S-----TTAN------L-AMLK--G----
FDSIDNVQI-------YWNICEKRYLQ--SE-----------------------------
--------HVE---EY-RDLIKPLATLYSYII-E------------YQA--RA-ICHL-S
E-A-------Q---I------------------SR------------------------A
---WKN-----I---AGENDWD-------------------------G------------
--M-------------K------------SK------------I---ELSSEDCS----S
YLPR---LE------LGEIRNH-------RD-------RH--------------------
---------------------LQEIK--------E-------------------------
SR-SILDEIC-------NVLKED---------T-------------------SRNQKNY-
----------------------------------------------ED--RN--E-----
---------------RKLL----ETLAS--------------------------------
------------------------D-YED---D-----------K--N--Y--NP-----
L--------RVPG---TC-EW--FF---E--GD---DFRNWRDS-DTS------------
---------------------------
>OQE10847.1
------------------------------------------------------------
------------------------------------------------------------
------------------------------------------------------------
------------------------------------------------------------
------------------------------------------------------------
--------------------------MRFF--T---KRK---STK---------------
----------WKFT-KNPG-RDN-------------------G--------DGALH----
SPTTELQ-----------------AS-SPVE--PSS----NM----T--PSEQP-SKQVQ
PAS------------------------------VTSNAGPVLSL------A-ES------
---------------SSLA-V-I---TTQA--T-K---------Q--------S-RQVMS
APAVIPNLTP-------------------LSDPT------EESPKQAIPIS-----SSDD
G-DCWA----SAYN--------------L--LQ--C--R-----E--P---------K--
-LIEDYMK-H---LSSLQHDKSA------N------------------------------
----------------------------------PI-F-----LSPESI-RL-------I
---VELLLE-----DR-------------E-K-K--Q-----------------------
-WR-F---------SL-L---G--K---------DV-K--IREQT----EKLAKFFL---
---WADP---------VI-KN-A------V-S--T--Q-P---Y-A-ALAW-A-------
-------------GVSL-------------------------------------------
----------------L-LP-------------------------------------L-L
--------------------------SS---G-----TTGN------M-EMLK--G----
FNKIDDTLM-------YWHICEKKYLR--SE-----------------------------
--------YRE---EY-QDLMEPLAKLCSHVI-E------------YQA--RS-VCHL-S
K-A-------Q---L------------------SR------------------------A
---WEN-----M---TGGVDWE-------------------------S------------
--M-------------M------------TE------------I---ERLSEACS----S
YIPP---LA------AEEIRKT-------RD-------DQ--------------------
---------------------LQTMR--------E-------------------------
SR-DILDEIR-------KTLEAD---------R-------------------IQTQRNY-
----------------------------------------------ED--QK--E-----
---------------RDLL----HTLAS--------------------------------
------------------------G-YED---D-----------K--N--F--NP-----
N--------RVPG---TC-EW--FF---D--DH---RLRNWRDS-ERS------------
---------------------------
>OQE19230.1
------------------------------------------------------------
------------------------------------------------------------
------------------------------------------------------------
------------------------------------------------------------
---------------------------------------MGR------------------
--L-----------------------KEWA--K---NR-------LQR------------
--------TKS--TNGA-H-GDC------------------------------LNV----
SPTAESN-AS-----------------DPSALSATENSVKTT----G--PPGNI-DQLSK
PDS------------------------------VNCNATTVSSL------P-EF------
------------------------------------------------------------
-----P-------------------Q--TEKIIP------DPSSSHTTPTS-----SSES
D-DPWE----LAYG--------------I--LQ--A--R-----E--P---------K--
-LVEAYQA-H---LRLAQHDNSV------H------------------------------
----------------------------------TN-L-----SNPRSV-QS-------V
---MTKLLE-----DR-------------E-K-N--Q-----------------------
-WR-I---------SL-L---G--K---------DV-K--IREQT----EKLAKFLL---
---WADP---------VV-KS-A------V-S--T--Q-P---Y-A-ALAW-A-------
-------------GVSL-------------------------------------------
----------------L-LP-------------------------------------L-L
--------------------------SS---S-----TTSN------L-AMLK--G----
FDPIHSIQI-------YWDIFEKNYLQ--SE-----------------------------
--------HRE---EY-QDLLEPLAALYSHII-E------------YQA--RA-ICHL-S
K-A-------Q---L------------------SR------------------------A
---WVN-----I---AGESDWN-------------------------E------------
--V-------------I------------SK------------I---ESSSDACS----S
NLSH---YV------LEETRNN-------RD-------SL--------------------
---------------------LQEIR--------E-------------------------
SR-SILDEIC-------NVLKAD---------T-------------------SRNQKNY-
----------------------------------------------ED--QN--E-----
---------------RNLL----QALAS--------------------------------
------------------------T-YED---D-----------K--N--Y--NP-----
L--------RVPG---TC-EW--FF---Q--GN---EFRNWRDS-DGS------------
---------------------------
>OQE93098.1
------------------------------------------------------------
------------------------------------------------------------
------------------------------------------------------------
------------------------------------------------------------
---------------------------------------MGR------------------
--L-----------------------KEWA--K---NR-------LQR------------
--------TKS--TNGA-H-EDC------------------------------LNV----
SPTAESS-AP-----------------NPSELSATENSVKPS----G--PPGNL-DKLSK
PDS------------------------------VNCNATTVSGL------P-EF------
------------------------------------------------------------
-----P-------------------Q--AEKTIP------DPSSC-TTPTS-----SSDS
D-NPWE----LAYG--------------I--LQ--A--R-----E--P---------K--
-LVEAYQA-H---LRLAQHDNSV------H------------------------------
----------------------------------TN-L-----SNPRSV-QS-------V
---MTKLLE-----DR-------------E-K-K--Q-----------------------
-WR-V---------SL-L---G--K---------DV-K--IREQT----EKLAKFLL---
---WADP---------IV-KS-A------V-S--T--Q-P---Y-A-ALAW-A-------
-------------GVSL-------------------------------------------
----------------L-LP-------------------------------------L-L
--------------------------SS---S-----TTSN------L-AMLK--G----
FDSIHSIQI-------YWDIFEKNYLK--SE-----------------------------
--------HME---EY-QDLLEPLAALYSHII-E------------YQA--RA-ICHL-S
K-A-------Q---L------------------SR------------------------A
---WVN-----I---AGESDWN-------------------------E------------
--M-------------I------------SK------------I---ESSSEACS----S
HLSH---YV------LGEIRNN-------RD-------SL--------------------
---------------------LQEIR--------E-------------------------
SR-SILDEIC-------NVLKAD---------T-------------------NRNQKNY-
----------------------------------------------ED--RN--E-----
---------------RNLL----QALAS--------------------------------
------------------------D-YED---E-----------K--N--Y--NP-----
L--------RVPD---TC-EW--FF---Q--GN---EFRNWRDS-DRS------------
---------------------------
>XP_022487072.1
------------------------------------------------------------
------------------------------------------------------------
------------------------------------------------------------
------------------------------------------------------------
-------------------------------------MPMPT------------------
--P-----------------------FDSL--P---ST-----STLSC------------
--------TRFGYE-GNSV-GEHVLP------------RQTLV--------QGPEF----
NPREIIN-WV-------------NVFLSPQD--ITYNDETLM----L--TVATC-IRTGV
PGD------------------------------HYTNKASIFAA------A-DL------
-QADWY-RQEIRLRKSYNS-V-Q---IPAP--NPP---------GVAE---KPS-EQVKP
ALG-TSNAGP-------------------VP------------GFSESPSS-----SSDD
R-DIWA----RAYK--------------L--LQ--D--R-----E--P---------K--
-LTEDYTK-H---LGSMRHNKPA------D------------------------------
----------------------------------AN-L-----SIPKLL-QQ-------V
---VKLLLE-----ER-------------E-K-K--Q-----------------------
-WR-V---------SL-P---G--K---------DV-K--IREQV----EKLTKFLL---
---WADP---------VV-QK-A------V-S--T--Q-P---Y-A-ALAW-A-------
-------------GVSL-------------------------------------------
----------------L-LP-------------------------------------L-L
--------------------------SS---G-----TTSN------I-AMLK--G----
FNSIDDVLI-------YWDLCRRNYIC--SK-----------------------------
--------HRE---EY-QELMEPLAKLYSHIL-E------------YQA--RS-ICHL-S
K-A-------Q---L------------------SR------------------------A
---WEN-----M---ADGGYWD-------------------------S------------
--M-------------T------------TE------------I---ERLSKTCS----S
YIHP---LE------AEEIRKN-------RD-------SL--------------------
---------------------LQEMR--------E-------------------------
SR-NNLDKIR-------MILEAN---------G-------------------VQTQRNY-
----------------------------------------------ED--EK--E-----
---------------RELL----QSLAS--------------------------------
------------------------G-YED---D-----------K--N--F--NP-----
K--------RVQH---TC-EW--FF---Q--DN---QLRNWRDS-ETS------------
---------------------------
>CRL23409.1
------------------------------------------------------------
------------------------------------------------------------
------------------------------------------------------------
------------------------------------------------------------
------------------------------------------------------------
------------------------------------------------------------
------------------------------------------------------------
------------------------------------------------------------
------------------------------------------------------------
------------------------------------------------------------
------------------------------------------MSQSLSSAP-----RLKP
D-VRLA----QVVS--------------Q--FE--A--EL--SN----------------
-----EQKAS---FRAWRTKSI--------------------------------------
-------------------------------------------ESPPSI-QDVMQLTA-E
---IDRV-S-----E------------------R--------------------------
--R------------------R--R------------C--LGPRL----MNVLQATQ---
---QFAA---------LG-DI-I------VGG--S-QN-L---L-A-CGVW-S-------
-------------IVRISLL-----------------LVLDFSSYLEQ------------
------------------------------------------------------------
--------------------------------------------------LSK--I----
FMTAGRLAP-------RYEKMALLYPR---------------------------------
---------------S-KDLQSCLCEYFILIV-R------------LCH--EM-TSFT-R
K-S-----------I---------------------------------------------
---FGK--------------LT--------------------SALG--------------
------------D----------------SD------------L---KTYQSELE---SW
GKTI---K--------AEVGFL-------MA-----K-GIED------------------
-----------------------EA----------------------E------------
----HNFRFR-------AVSSIF---------Q---K-----------------S-TA--
-----------------------------------------------------YQ---QA
---------------IQTK----QRVLD----------F------------C-S------
------------------------Q-FDCTV-S-----W-----K---------------
-------QARKSG---TT-NL--FRE-----SP---KYQNWKSM-PVS------------
---------------------------
>KXG53472.1
------------------------------------------------------------
------------------------------------------------------------
------------------------------------------------------------
------------------------------------------------------------
------------------------------------------------------------
------------------------------------------------------------
------------------------------------------------------------
------------------------------------------------------------
------------------------------------------------------------
------------------------------------------------------------
------------------------------------------MSQSLSSAP-----RLKP
D-VRLA----QAVS--------------Q--FE--A--EL--SN----------------
-----EQKAS---FRTYRTKSI--------------------------------------
-------------------------------------------ESPPGI-QDVMQLTA-E
---IDRI-S-----G------------------K--------------------------
--R------------------R--R------------C--LGPRL----TNVLQATQ---
---QFAA---------LG-DV-I------VGG--S-QN-L---L-A-CGVW-S-------
-------------IVRMSLL-----------------FVLDFSSYLEQ------------
------------------------------------------------------------
--------------------------------------------------LSY--I----
FMTAGRLAP-------RYEKMALLYPR---------------------------------
---------------S-KDLQSCLCEYFILIV-R------------LCH--EM-TTFA-R
K-S-----------L---------------------------------------------
---FGK--------------LA--------------------SAFS--------------
------------E----------------SD------------L---KTYQSELE---SW
GKTI---K--------AEVGFL-------MA-----K-GIED------------------
-----------------------EA----------------------E------------
----NNSRFR-------TVSTIF---------Q---K-----------------S-TA--
-----------------------------------------------------YQ---QA
---------------IQTK----QRVLD----------F------------C-S------
------------------------Q-YDCTV-S-----W-----K---------------
-------QARKSG---NT-NL--FRE-----NR---KYQNWKSM-PLS------------
---------------------------
>KZN93691.1
------------------------------------------------------------
------------------------------------------------------------
------------------------------------------------------------
------------------------------------------------------------
------------------------------------------------------------
------------------------------------------------------------
------------------------------------------------------------
------------------------------------------------------------
------------------------------------------------------------
------------------------------------------------------------
-------------------------------------------MSQLTSTP-----RLKP
D-VRLA----QAVS--------------Q--FE--A--EL--SN----------------
-----EQKAS---FRAWRTTSI--------------------------------------
-------------------------------------------ESPPGI-QDVMQLTA-E
---IDRV-S-----E------------------K--------------------------
--R------------------R--R------------C--LGPRL----MNVLQATQ---
---QFAA---------LG-DI-I------VGG--S-QN-L---L-A-CGVW-S-------
-------------VMRISLQ-----------------LVLDFSSYLEQ------------
------------------------------------------------------------
--------------------------------------------------LSN--I----
FMTAGRLAP-------RYEKMALLYPR---------------------------------
---------------S-KDLQSSLCEYFILIV-G------------LCH--EM-ITFT-R
K-S-----------I---------------------------------------------
---FGK--------------LR-------------------ASALG--------------
------------D----------------SD------------L---KTYQSELE---SW
GKTI---K--------AEVGFL-------VA-----K-GIED------------------
-----------------------EA----------------------E------------
----NNSRFR-------TVSSIF---------Q---K-----------------S-TA--
-----------------------------------------------------YQ---QA
---------------IQTK----QRVLD----------F------------C-S------
------------------------Q-YDCTV-S-----W-----K---------------
-------QARKSG---NT-NM--FRA-----SA---QYQNWKSM-PLS------------
---------------------------
>OQD90382.1
------------------------------------------------------------
------------------------------------------------------------
------------------------------------------------------------
------------------------------------------------------------
------------------------------------------------------------
------------------------------------------------------------
------------------------------------------------------------
------------------------------------------------------------
------------------------------------------------------------
------------------------------------------------------------
------------------------------------------MSKSVVIVS-----HLKP
E-ARLA----QAVS--------------Q--FE--A--EL--SD----------------
-----EHKAS---FRVSRSKAI--------------------------------------
-------------------------------------------GSPPGI-QDVMQLTA-E
---IDHA-A-----E------------------K--------------------------
--R------------------R--R------------C--LGPRL----TNILQATQ---
---QFAA---------LG-DV-L------VGG--S-QN-I---L-V-CGVW-T-------
-------------TVRLSLQ-----------------IIAGFTSYLER------------
------------------------------------------------------------
--------------------------------------------------LSN--V----
FMIAGRLAP-------RHEKMALLYPR---------------------------------
---------------S-SELQTSLCEYFIVIV-R------------LCR--EI-STFA-R
K-S-----------A---------------------------------------------
---FGK--------------LA--------------------ASLS--------------
------------D----------------PN------------L---KSYQSDLE---SW
GQMI---K--------DEVTYL-------MA-----K-RLED------------------
-----------------------EG----------------------D------------
----LNSRFR-------IMSTKL---------H---K-----------------S-SA--
-----------------------------------------------------YQ---QL
---------------VQIK----QRVLD----------F------------C-S------
------------------------Q-YDHTV-A-----W-----K---------------
-------QIRKTG---NT-SL--FRE-----SH---VYRNW-------------------
---------------------------
>OQD91302.1
------------------------------------------------------------
------------------------------------------------------------
------------------------------------------------------------
------------------------------------------------------------
------------------------------------------------------------
------------------------------------------------------------
------------------------------------------------------------
------------------------------------------------------------
------------------------------------------------------------
------------------------------------------------------------
------------------------------------------MSQSLSSAP-----RLKP
D-VRLA----QAVS--------------Q--FE--A--EL--SN----------------
-----EQKAS---FRAWRTKSI--------------------------------------
-------------------------------------------ESPPGI-QDVMQLTA-E
---IDRV-S-----E------------------K--------------------------
--R------------------R--R------------C--LGPRL----MNVLQATQ---
---QFAA---------LG-DI-I------VGG--S-QN-L---L-A-CGVW-S-------
-------------VVRISLL-----------------LVLDFSSYLEQ------------
------------------------------------------------------------
--------------------------------------------------LSK--I----
FMTAGRLAP-------RYEKMALLYPR---------------------------------
---------------S-KDLQFCLCEYFILIV-R------------LCH--EM-TSFT-R
K-S-----------V---------------------------------------------
---FGK--------------LT--------------------SALG--------------
------------D----------------SD------------L---KAYQSELE---SW
GKTI---K--------AEVSFL-------MA-----K-GIED------------------
-----------------------EA----------------------E------------
----HNSRFR-------SVSSIF---------Q---K-----------------S-TA--
-----------------------------------------------------YQ---QA
---------------IQTK----QRVLD----------F------------C-S------
------------------------Q-YDCTV-S-----W-----K---------------
-------QARKSG---NT-NL--FRE-----SP---KYQNWKGM-PVS------------
---------------------------
>OQE11501.1
------------------------------------------------------------
------------------------------------------------------------
------------------------------------------------------------
------------------------------------------------------------
------------------------------------------------------------
------------------------------------------------------------
------------------------------------------------------------
------------------------------------------------------------
------------------------------------------------------------
------------------------------------------------------------
------------------------------------------MSQSLISAP-----RLKP
D-VRLA----QVVS--------------Q--FE--A--EL--SN----------------
-----EQKAT---FRAWRTKSI--------------------------------------
-------------------------------------------ESPPSI-QDVMKFTA-E
---IDRA-S-----E------------------K--------------------------
--G------------------R--R------------C--LGPRL----MNVLQATQ---
---QFAA---------LG-DI-I------VGG--S-QN-L---L-A-CGVW-S-------
-------------IVRISLL-----------------AALDFSSYLEQ------------
------------------------------------------------------------
--------------------------------------------------LSN--I----
FMIAGRLAP-------RYEKMALLYPR---------------------------------
---------------S-KDLQSSLCEYFILIV-R------------LCH--EM-TTFS-R
K-S-----------I---------------------------------------------
---FGK--------------FA--------------------STLG--------------
------------D----------------SN------------L---KTYQSELE---SW
GKTI---K--------AEVTFL-------MA-----K-VMEN------------------
-----------------------EA----------------------E------------
----SNSRFR-------AVSSIF---------Q---K-----------------S-TA--
-----------------------------------------------------YQ---QT
---------------IQTK----QRVLD----------F------------C-S------
------------------------Q-YDCTV-S-----W-----K---------------
-------QARKSG---NT-NL--FRE-----SA---KYQDWKSM-PLS------------
---------------------------
>OQE39276.1
------------------------------------------------------------
------------------------------------------------------------
------------------------------------------------------------
------------------------------------------------------------
------------------------------------------------------------
------------------------------------------------------------
------------------------------------------------------------
------------------------------------------------------------
------------------------------------------------------------
------------------------------------------------------------
------------------------------------------MSQSLSSAP-----RLKP
D-ARLA----QAVS--------------Q--FE--A--EL--SN----------------
-----DQKAS---FRACRAKSI--------------------------------------
-------------------------------------------ESPPSI-QDVMQLTA-E
---IDRV-S-----E------------------K--------------------------
--R------------------R--R------------C--LGPRL----TNILQATQ---
---QFAA---------LG-DI-I------VGG--S-QN-L---L-A-CGVW-S-------
-------------IVRMSLL-----------------FVLDFSSYLEQ------------
------------------------------------------------------------
--------------------------------------------------LSN--I----
FMTAGRLAP-------RYEKMALLYPR---------------------------------
---------------S-KDLQSCLCEYFILIV-R------------LCH--EM-TTFT-R
K-S-----------I---------------------------------------------
---FGK--------------LT--------------------SALT--------------
------------D----------------SV------------L---KTYQSELE---SW
GKTI---K--------AEVSYL-------VA-----K-GIED------------------
-----------------------EA----------------------E------------
----NNSRFR-------AVSSIF---------Q---K-----------------S-TA--
-----------------------------------------------------YQ---QA
---------------IQTK----QRVLD----------F------------C-S------
------------------------Q-YDCTV-S-----W-----K---------------
-------QARKSG---NT-NL--FRK-----TS---KYQEWKSM-PLS------------
---------------------------
>OQE84776.1
------------------------------------------------------------
------------------------------------------------------------
------------------------------------------------------------
------------------------------------------------------------
------------------------------------------------------------
------------------------------------------------------------
------------------------------------------------------------
------------------------------------------------------------
------------------------------------------------------------
------------------------------------------------------------
-------------------------------------------MSQLSSAP-----RLKP
D-VRLA----QAVS--------------Q--FE--A--EL--SN----------------
-----EQKAS---FRAWRTKSI--------------------------------------
-------------------------------------------ESPPGI-QDVMQLTA-E
---IDRV-S-----E------------------K--------------------------
--R------------------R--R------------C--LGPRL----MNVLQATQ---
---QFAA---------LG-DI-I------VGG--S-QN-L---L-A-CGVW-S-------
-------------VVRISLQ-----------------LVLDFSSYLEQ------------
------------------------------------------------------------
--------------------------------------------------LSN--I----
FMTAGRLAP-------RYEKMALLYPR---------------------------------
---------------S-KDLQSCLCEYFILIV-R------------LCH--EM-TTFT-R
K-S-----------T---------------------------------------------
---FGK--------------LR-------------------ASALG--------------
------------D----------------SD------------L---KTYQSELE---SW
GKTI---K--------AEVGFL-------MA-----K-GIED------------------
-----------------------EA----------------------E------------
----NNSRFR-------TVSSIF---------Q---K-----------------S-TA--
-----------------------------------------------------YQ---QA
---------------IQTK----QRVLD----------F------------C-S------
------------------------Q-YDCTV-S-----W-----K---------------
-------QARKSG---NT-NL--FRE-----SS---QYQNWKSM-VS-------------
---------------------------
>XP_002561370.1
------------------------------------------------------------
------------------------------------------------------------
------------------------------------------------------------
------------------------------------------------------------
------------------------------------------------------------
------------------------------------------------------------
------------------------------------------------------------
------------------------------------------------------------
------------------------------------------------------------
------------------------------------------------------------
-------------------------------------------MSQLTSTP-----RLKP
D-VRLA----QAVS--------------Q--FE--A--EL--SN----------------
-----EQKAS---FRAWRTTSI--------------------------------------
-------------------------------------------ESPPGI-QDVMQLTA-E
---IDRV-S-----E------------------K--------------------------
--R------------------R--R------------C--LGPRL----MNVLQATQ---
---QFAA---------LG-DI-I------VGG--S-QN-L---L-A-CGVW-S-------
-------------VMRISLQ-----------------LVLDFSSYLEQ------------
------------------------------------------------------------
--------------------------------------------------LSN--I----
FMTAGRLAP-------RYEKMALLYPR---------------------------------
---------------S-KDLQSSLCEYFILIV-G------------LCH--EM-ITFT-R
K-S-----------I---------------------------------------------
---FGK--------------LR-------------------ASALG--------------
------------D----------------SD------------L---KTYQSELE---SW
GKTI---K--------AEVGFL-------VA-----K-GIED------------------
-----------------------EA----------------------E------------
----NNSRFR-------TVSSIF---------Q---K-----------------S-TA--
-----------------------------------------------------YQ---QA
---------------IQTK----QRVLD----------F------------C-S------
------------------------Q-YDCTV-S-----W-----K---------------
-------QARKSG---NT-NM--FRA-----SA---QYQNWKSM-PLS------------
---------------------------
>CRL26700.1
------------------------------------------------------------
------------------------------------------------------------
------------------------------------------------------------
------------------------------------------------------------
------------------------------------------------------------
------------------------------------------------------------
------------------------------------------------------------
------------------------------------------------------------
------------------------------------------------------------
------------------------------------------------------------
----------------------------------------------MASPN-----PTRL
S-DAFD----KAKQ--------------D--FL--T--SL--K---------D----P--
-SL----F-N-SIAT---------------------------------------------
---------------------------------------------VTSI-DEVYAFTT-Q
---LQQDQS------K---------------R-H--G-----------------------
-L----------------------R---------------NLLKI----KPFLDRLK---
---EFAG---------AI-DV-LV----S----AK-P----E-I-L-ALIW-G-------
-------------PIKF-------------------------------------------
-----------------LL-----------------------------------------
---------------------Q---MSDNL-------TKSF------D-AIVE--A----
MAVIGNKLP-------LFEAYTVLFK-------E--------------------------
-----N--------D---RVAQVLVLFYKDIL-D------------FYE--IV-LNFF-S
A-K--------------------------------------------------------R
---WVF---------VFDSVWPRH------------------------------------
------KDK--IG-VVVS------------S------------I---EQHCLLMT---DE
VTLE--------------------------------------------------------
--------------------NISGAY----RARVE-------------------------
------------------------------------------------------------
------------------DMK----------------------RWQ----REFEF---HE
---------------RQDF----KSVED----------Y-----------ISPRLY----
--------------D-D------EL-DR----------L--Q--R-----T---------
----ICE-----R---TG-RW--IQR-----EK---TLKRWIDT-SDE-ST---------
---------------------------
>CEO59983.1
------------------------------------------------------------
------------------------------------------------------------
------------------------------------------------------------
------------------------------------------------------------
------------------------------------------------------------
------------------------------------------------------------
------------------------------------------------------------
------------------------------------------------------------
------------------------------------------------------------
------------------------------------------------------------
----------------------------------------------MTSQA-----APRL
A-GAFQ----NAKQ--------------E--FL--A--SL--K---------D----P--
-SL----F-N-SISN---------------------------------------------
---------------------------------------------VKSI-DEIYAFTA-Q
---LQNDQS------K---------------R-Q--G-----------------------
-L----------------------R---------------HLRKI----EPYLERLK---
---QYAG---------VI-EV-FI----Q----AK-P----D-I-L-ALIW-G-------
-------------PIKL-------------------------------------------
-----------------LL-----------------------------------------
---------------------Q---MADNL-------TQSF------D-AIVE--A----
MTGIGNKLP-------LFEAYTNIFE-------A--------------------------
-----S--------D---RVLDILSLFYKDIL-D------------FYE--IM-LNFF-S
A-K--------------------------------------------------------R
---WTI---------VFDSVWPRY------------------------------------
------KAK--IN-LVVS------------S------------I---ERHSLLMT---EE
VTLA--------------------------------------------------------
--------------------NITEAH----AARVA-------------------------
------------------------------------------------------------
------------------DMN----------------------NWQ----RTFEF---QE
---------------MQDF----NGVYT----------Y-----------ISPILY----
--------------D-D------EL-DK----------L--Q--R-----R---------
----ICE-----R---TG-RW--LQR-----EE---ALKEWMDA-SNA-AT---------
---------------------------
>OOQ87200.1
------------------------------------------------------------
------------------------------------------------------------
------------------------------------------------------------
------------------------------------------------------------
------------------------------------------------------------
------------------------------------------------------------
------------------------------------------------------------
------------------------------------------------------------
------------------------------------------------------------
------------------------------------------------------------
----------------------------------------------MTSQA-----APRL
A-GAFQ----KAKQ--------------D--FL--A--SL--K---------D----P--
-SL----L-K-RVSN---------------------------------------------
---------------------------------------------VKSI-DEIYNYTV-Q
---LQDDQS------K---------------R-E--D-----------------------
-M----------------------R---------------NLRKI----EPYLERLR---
---QYAD---------VI-EV-FV----Q----AK-P----E-I-L-ALIW-G-------
-------------PVKL-------------------------------------------
-----------------LL-----------------------------------------
---------------------Q---MADNL-------KKPF------D-AIVE--A----
MTGIGNKLP-------LFEAYTNMFE-------A--------------------------
-----S--------N---RIFDVLSLFYKDIL-D------------FYE--IV-LNFF-S
A-K--------------------------------------------------------R
---WSI---------VFDSVWPRY------------------------------------
------KAK--IN-LVIN------------S------------I---ERHSVLMT---EE
VTLA--------------------------------------------------------
--------------------NITEAH----AARVA-------------------------
------------------------------------------------------------
------------------DMD----------------------HWQ----QTFEF---QE
---------------TQDF----NGVHA----------Y-----------ISPTLY----
--------------D-D------EL-DK----------F--R--R-----R---------
----ICE-----R---TG-RW--LQR-----EE---ALKEWMDA-SHA-AT---------
---------------------------
>OQD67970.1
------------------------------------------------------------
------------------------------------------------------------
------------------------------------------------------------
------------------------------------------------------------
------------------------------------------------------------
------------------------------------------------------------
------------------------------------------------------------
------------------------------------------------------------
------------------------------------------------------------
------------------------------------------------------------
----------------------------------------------MPSPN-----LTRL
S-DAFD----KAKL--------------D--FL--T--SL--K---------D----P--
-SL----F-N-SIAT---------------------------------------------
---------------------------------------------VTSI-DEVYAFTT-Q
---LQQDQS------K---------------R-H--G-----------------------
-L----------------------R---------------NLLKI----KPFLDRLK---
---EFAS---------AI-DV-LV----S----AK-P----E-I-L-ALIW-G-------
-------------PIKF-------------------------------------------
-----------------LL-----------------------------------------
---------------------Q---MSDNL-------TKSF------D-AIVE--A----
MAVIGNKLP-------LFEAYTMLFK-------G--------------------------
-----N--------D---RVAQVLVLFYKDIL-D------------FYE--IV-LNFF-S
A-K--------------------------------------------------------R
---WVF---------VFDSVWPRH------------------------------------
------KDK--IG-VVVS------------S------------I---EQHCLLMT---DE
VTLE--------------------------------------------------------
--------------------NISGAY----RARVE-------------------------
------------------------------------------------------------
------------------DMK----------------------RWQ----RQFEF---HE
---------------RQDF----KSVED----------Y-----------ISPRLY----
--------------D-D------EL-DR----------L--Q--R-----T---------
----ICD-----R---TG-RW--LQR-----EK---TLKKWTDT-SDE-ST---------
---------------------------
>OQD83481.1
------------------------------------------------------------
------------------------------------------------------------
------------------------------------------------------------
------------------------------------------------------------
------------------------------------------------------------
------------------------------------------------------------
------------------------------------------------------------
------------------------------------------------------------
------------------------------------------------------------
------------------------------------------------------------
-----------------------------------------------MATS-----NSHL
L-NAFM----TAKR--------------E--FL--A--SQ--K---------D----C--
-SL----F-D-RVSN---------------------------------------------
---------------------------------------------VTSI-QEIHEFVM-Q
---FQAQQS------N---------------T-T--G-----------------------
-M----------------------R---------------CLRKI----NNFLERLR---
---QLSE---------VI-EV-FV----S----VK-P----D-V-L-ALIW-G-------
-------------PIKL-------------------------------------------
-----------------LL-----------------------------------------
---------------------Q---MANAT-------IQSF------D-AIVD--T----
MAIIGDRLP-------LFEEFTTLFQ-------A--------------------------
-----R--------D---RVKDALILFYKDIL-D------------FFG--IA-LNFL-S
V-K--------------------------------------------------------H
---WKL---------VFESVWPKH------------------------------------
------RSK--ID-VVVS------------N------------I---ERHSFLLR---DE
VNLT--------------------------------------------------------
--------------------HISEAH----QARLI-------------------------
------------------------------------------------------------
------------------DFD----------------------RWA----ATFEF---QA
---------------RQNY----NELET----------F-----------ISPRLY----
--------------D-D------EL-DR----------F--Q--R-----N---------
----MCE-----R---TG-RW--IQR-----DK---AISKWLDP-NDT-KN---------
---------------------------
>XP_016603529.1
------------------------------------------------------------
------------------------------------------------------------
------------------------------------------------------------
------------------------------------------------------------
------------------------------------------------------------
------------------------------------------------------------
------------------------------------------------------------
------------------------------------------------------------
------------------------------------------------------------
------------------------------------------------------------
----------------------------------------------MASHS-----SLRL
S-DAFQ----NAKQ--------------D--FL--D--SL--K---------D----P--
-SL----F-N-SIST---------------------------------------------
---------------------------------------------VTSI-HDVYAFTS-Q
---LQEDQS------K---------------R-H--G-----------------------
-L----------------------R---------------NLRKI----SSYLDRLK---
---QFAG---------VI-EV-FV----S----AK-P----E-I-L-ALIW-G-------
-------------PIKL-------------------------------------------
-----------------LL-----------------------------------------
---------------------Q---MSDNL-------TKSF------D-AIVE--A----
MAIIGNKLP-------LFESYVMLFK-------E--------------------------
-----N--------D---RVADVLVLFYKDIL-D------------FYE--VT-LNLF-T
A-K--------------------------------------------------------R
---WVF---------VFDSVWPRH------------------------------------
------KAK--IS-VVVG------------N------------I---EQHCLLMT---DQ
VTLE--------------------------------------------------------
--------------------NISGAH----KARIE-------------------------
------------------------------------------------------------
------------------DMN----------------------RWQ----RNFEF---QE
---------------RQDF----KSVED----------Y-----------ISPRLY----
--------------D-D------EL-DR----------L--Q--R-----T---------
----VYE-----R---TG-RW--LQR-----EQ---TLKKWIDT-SDK-ST---------
---------------------------
>CRL28458.1
------------------------------------------------------------
------------------------------------------------------------
------------------------------------------------------------
------------------------------------------------------------
------------------------------------------------------------
------------------------------------------------------------
------------MVH-------------------FKEHMHF-------------------
----------------------------HSS-------KS----------A---------
--VS---TS-----------------VHSAES---------------------VNSP---
---------------GPDPGP---------------------------------------
------------EA---------------DTG-----------------ST-----SSEH
I-SLWD----QAYD--------------L--LK--E--E-----K-------P----K--
-VLLEYEC-I---LSRVAVEGKSTSIE---------------------------------
-----R------AQDT-ENF------N---N-IIPQ-SNTA--ERRKKL-QQ-------I
---AESSFK-----KM------Q------E-G----K-----------------------
-LP-V---------TF-F---G--K---------EI-V--WQEAI----GKVGNGIE---
---WVQK---------YA-KD-A------L-K--D--V-P---Y-A-PAVM-A-------
-------------CTSL-------------------------------------------
----------------L-LP-----------L---------------------------L
--------------------------TS---P-----SKVD------G-ENNK--G----
FLYVSSQIR-------YYIAMETRLLP--DILDA--------------------------
----------D---TK-AELKDQLKGLYKLVI-D------------YQV--QS-VMKF-N
R-N-------A---G------------------KN------------------------Y
---VRS-----V--V-DYDDWS-------------------------G------------
--Q-------------L------------KV------------I---QEKEKTLD---RR
FMGA---K-------SGLNVQY-------LH-------DLNRK-----------------
---------------------AEESR--------GELRD---------------------
-------------------------------------------------------IANYA
-------Q-I---I--------EQ-----------------RI-S-DA---EKRR-----
-----------------LR----ETLK-----------------------A-PN----PS
LEKQSLEKRKG-GLL-KD------S-YRW---V-----------V--E--N---------
--------------------------------K---DFNRWKDA-RSG------------
---------------------------
>CVK90887.1
------------------------------------------------------------
------------------------------------------------------------
------------------------------------------------------------
------------------------------------------------------------
---------------------------------------MP-------------------
------------------------------------------------------------
------------------R-------------------------------LKDKLWR---
R-----R-ERRT-----------TGGKDSAS-------ET-----------TE--A----
--RS-DLVD-ET---------------------TN----PT-------------------
---------------------------------------------------------IG-
--QAQAS-----AP---A-------N-------S----------ESQDVST-----KSKT
F-SFWT----KAYE--------------E--IL--A--D-----K-------DEQLKK--
-ILDAYDV-L---LERAAGTDGGIANSNTIQNQ----GDDVGFIKD--------------
-----SSS---AEADI-GDSSSSELSDSGIRPLPSA-RRVV--GDDAKM-KA-------I
---VKIKLE-----EM------Q------Q-K----E-----------------------
-WV-L---------KW-H---G--H---------VF-K--VREEV----TRIVAIAQ---
---KISG---------FA-SQ-T------A-A--L--N-P-Y---A-GLAW-A-------
-------------GVCV-------------------------------------------
----------------L-LP-----------I---------------------------I
--------------------------TN---D-----TDER------Q-LAID--G----
VSKATELVA-------RYKIVEEDYIY--GKHGK--------------------------
---------------H-EDFEKIIVAMYSKIT-L------------FYI--KA-ACYF-A
K-S-------T---L------------------KR------------------------M
---LRG-----V--A-TLDDWK-------------------------S------------
--T-------------L------------TN------------L---TKADEECQ---AF
VVSL---GI------SASLKKG--------------------------------------
---------------------DQILE--------KL------------------------
----SKIET---------STQIN---------R------------------------IKT
-WLLYDVD-V--------------------------DK--QHL-----------------
------------------------------------------------------------
----------------------------D---K-----------Q--E--K--LG-----
S--------EFRN---SG-KW--LL---D--ST---EFKEWKEN-TSAH-----------
---------------------------
>CVK91852.1
------------------------------------------------------------
------------------------------------------------------------
------------------------------------------------------------
------------------------------------------------------------
------------------------------------------------------------
------------------------------------------------------------
------------------------------------------------------------
------------------------------------------------------------
------------------------------------------------------------
------------------------------------------------------------
--MASSL--------------------------P------ETSPSAGGTET-----RPDS
D-LIFD----RSVA--------------K--FK--S--RL--S---------R----S--
-Q-----A-E-QFAK---------------------------------------------
----------------------------------------------CTI-DDVRNQIR-H
---IQNRHG------S---------------Q-R--R-----------------------
-L----------------------R---------------NMDRL----SKFVEGMV---
---HLGQ---------VV-EV-FL----N----L--H----N-G-V-ALIW---------
------------GPIKF-------------------------------------------
-----------------LL-----------------------------------------
---------------------L---AASNW-------IDSL------D-SLLA--V----
YSQIGDVLP-------DLTRYGQIYK-------E--------------------------
-----Y--------P---YVHTHLESYYCDIL-E------------FHS--NA-LDVF--
----------------------------------AR--P-----------------G---
---WKV---------LFHSAWKTF------------------------------------
------KTK--FD-PILK------------S------------L---ERHRIMLS---EE
KLTA--------------------------------------------------------
--------------------VMEETQ----------------------------------
---KQGYSIQDKLDQLH-------------------------------------RQLQE-
------------------RDQ----------------------KNT----ERDLT---AH
---------------QSRIDQQYSTVES----------R-----------IDAPNY----
--------------H-E------DY-EI----------A--S--Q--------K------
R---FQN-----T---SG-RW--ILS-----HP---LVSEWLDH-SSK-ASG--------
---------------------------
>EYB33484.1
------------------------------------------------------------
------------------------------------------------------------
------------------------------------------------------------
------------------------------------------------------------
------------------------------------------------------------
------------------------------------------------------------
------------------------------------------------------------
------------------------------------------------------------
------------------------------------------------------------
------------------------------------------------------------
--MSSSV--------------------------S------QTSPSVGGTQA-----RTGS
D-PVFD----KAMA--------------K--FK--K--HL--T---------K----D--
-Q-----A-A-KFAN---------------------------------------------
----------------------------------------------CTV-DDVRNEIK-I
---IQNRHG------S---------------Q-R--R-----------------------
-L----------------------R---------------NMERI----SKFVEGMV---
---QLGQ---------VV-EV-FL----N----L--D----N-I-V-ALIW---------
------------GPLKF-------------------------------------------
-----------------IL-----------------------------------------
---------------------L---TASTC-------LDTL------D-TLLD--V----
YGQIGEVLP-------DLTRYHQIYK-------E--------------------------
-----Y--------H---SVHKHLEDYYCDIL-Q------------FHS--NA-LDVF--
----------------------------------AR--P-----------------G---
---WKT---------LFHSTWKTF------------------------------------
------KTQ--FG-PILK------------S------------L---ERHRVMLS---EE
KLTA--------------------------------------------------------
--------------------IMQETQ----------------------------------
---KQGKSIHDKLHQMD-------------------------------------SALRE-
------------------RDK----------------------KDA----ERDLI---TR
---------------QSQIDQQHRTVER----------K-----------IDAPKY----
--------------H-E------DY-EI----------A--S--Q--------K------
R---SQN-----T---SG-QW--ILG-----HP---LVSEWLDH-SST-ADG--------
---------------------------
>KIL93778.1
------------------------------------------------------------
------------------------------------------------------------
------------------------------------------------------------
------------------------------------------------------------
------------------------------------------------------------
------------------------------------------------------------
------------------------------------------------------------
------------------------------------------------------------
------------------------------------------------------------
------------------------------------------------------------
--MASSL--------------------------P------DTSPSAGGTQT-----RTDS
D-LVFD----KAVA--------------K--FK--S--RL--N---------R----T--
-Q-----A-E-QFAK---------------------------------------------
----------------------------------------------CTI-DDVRNQIR-H
---IQNRHG------S---------------Q-R--R-----------------------
-L----------------------R---------------NMDRL----SKFVEGMV---
---HLGK---------VV-EV-FL----N----L--H----N-G-V-ALIW---------
------------GPIKF-------------------------------------------
-----------------LL-----------------------------------------
---------------------L---AASNW-------IDSL------D-SLLG--V----
YGQIGEVLP-------DLTRYGQIYK-------E--------------------------
-----Y--------P---HVHTHLESYYCDIL-E------------FHS--NA-LNVF--
----------------------------------AR--P-----------------G---
---WKV---------LFHSAWKTF------------------------------------
------KTQ--FD-PILK------------S------------L---ERHRIMLS---EE
KLTA--------------------------------------------------------
--------------------VMEESQ----------------------------------
---KQGHSIQDKLDQLH-------------------------------------KQLQE-
------------------RDQ----------------------KNA----ERDMT---AH
---------------QSRIDQQYSTVES----------K-----------IDAPNY----
--------------H-E------DY-EI----------A--S--Q--------K------
R---FQN-----T---SG-RW--ILS-----HP---LVSEWLDH-SSK-ANG--------
---------------------------
>KLP18132.1
------------------------------------------------------------
------------------------------------------------------------
------------------------------------------------------------
------------------------------------------------------------
------------------------------------------------------------
------------------------------------------------------------
------------------------------------------------------------
------------------------------------------------------------
------------------------------------------------------------
------------------------------------------------------------
--MASSL--------------------------P------ETSPSAGGTET-----RPDS
D-LIFD----KSVA--------------K--FK--S--RL--S---------R----A--
-Q-----A-E-QFAK---------------------------------------------
----------------------------------------------CTI-DDVRNQIR-H
---IQNRHG------S---------------Q-R--R-----------------------
-L----------------------R---------------NMDRL----SKFVEGMV---
---HLGK---------VV-EV-FL----N----L--H----N-G-V-ALIW---------
------------GPIKF-------------------------------------------
-----------------LL-----------------------------------------
---------------------L---AASNW-------IDSL------D-SLLG--V----
YAQIGEVLP-------DLTRYGQIYK-------E--------------------------
-----Y--------P---YVHTHLESYYCDIL-E------------FHS--NA-LDVF--
----------------------------------AR--P-----------------Y---
---LKV---------LFHSAWKTF------------------------------------
------KTK--FD-PILK------------S------------L---ERHRIMLS---EE
KLTA--------------------------------------------------------
--------------------VMEETQ----------------------------------
---KQGHSIQDKLDQLH-------------------------------------RQLQE-
------------------RDQ----------------------KNA----ERDLT---AH
---------------QSRIDQQYSTVES----------R-----------IDAPNY----
--------------H-E------DY-EI----------A--S--Q--------K------
R---FQN-----T---SG-RW--ILS-----HP---LVSEWLDH-SSK-ANG--------
---------------------------
>OBS29595.1
------------------------------------------------------------
------------------------------------------------------------
------------------------------------------------------------
------------------------------------------------------------
------------------------------------------------------------
------------------------------------------------------------
------------------------------------------------------------
------------------------------------------------------------
------------------------------------------------------------
------------------------------------------------------------
--MTQSL--------------------------P------YQ------PSS-----NDGT
D-PVFD----KAVA--------------K--FK--K--GL--T---------K----N--
-Q-----A-Q-IFAG---------------------------------------------
----------------------------------------------CTL-DDVKNEIK-D
---IQNRHG------S---------------Q-R--R-----------------------
-L----------------------R---------------NMERL----SKFVEGMD---
---QLGK---------VV-EV-FL----N----L--H----N-T-V-ALIW---------
------------GPLKF-------------------------------------------
-----------------LL-----------------------------------------
---------------------L---TAKTS-------VDTL------E-SLLD--V----
YAQVGEVLP-------DLTRYGQIFK-------E--------------------------
-----Y--------P---AVHTHLESYYCDIL-Q------------FHS--NA-LEVF--
----------------------------------SR--P-----------------C---
---WKV---------LFHSAWKTF------------------------------------
------KTQ--FD-PILR------------S------------L---QRHRDMLS---EE
KLTA--------------------------------------------------------
--------------------VMEETQ----------------------------------
---KQGQSIQEKLHQLS-------------------------------------KELGE-
------------------RDK----------------------KNA----ERDLI---DY
---------------QSRIDQQKRTVES----------K-----------IDAPSY----
--------------H-E------DY-EI----------A--S--Q--------K------
R---FAA-----T---SG-RW--ILN-----HS---PIVEWLDH-SSN-ASG--------
---------------------------
>PTD03276.1
------------------------------------------------------------
------------------------------------------------------------
------------------------------------------------------------
------------------------------------------------------------
------------------------------------------------------------
------------------------------------------------------------
------------------------------------------------------------
------------------------------------------------------------
------------------------------------------------------------
------------------------------------------------------------
--MSSSI--------------------------S------QTSPSTGGTQT-----RTGS
D-PVFD----KAVT--------------K--FK--K--RL--T---------K----D--
-Q-----V-A-KFAN---------------------------------------------
----------------------------------------------CTV-DDVRNQII-D
---IQNRHG------S---------------Q-R--R-----------------------
-L----------------------R---------------NMERI----SKFVEGMV---
---QLGT---------VV-EV-FL----N----L--H----N-T-V-ALIW---------
------------GPIKF-------------------------------------------
-----------------LL-----------------------------------------
---------------------V---TASTW-------IDTL------D-SLLD--V----
YGQIGEVLP-------DLTRYQQIYK-------E--------------------------
-----Y--------P---SVHTHLEAYYCDIL-Q------------FHS--NA-LDVF--
----------------------------------AR--P-----------------G---
---WKV---------LFHSAWKTF------------------------------------
------KTQ--FD-PMLK------------S------------L---ERHRVTLS---EE
KLTA--------------------------------------------------------
--------------------VMQETQ----------------------------------
---KQGHSIQDKLQQLD-------------------------------------RDLQE-
------------------RDK----------------------KDA----ERDLI---TR
---------------QSQIDQQYRSIES----------K-----------IDAPNY----
--------------H-E------DH-EI----------A--S--Q--------K------
R---FQN-----T---SG-QW--ILS-----HP---LVSEWLDQ-SSQ-ADG--------
---------------------------
>RBR14483.1
------------------------------------------------------------
------------------------------------------------------------
------------------------------------------------------------
------------------------------------------------------------
------------------------------------------------------------
------------------------------------------------------------
------------------------------------------------------------
------------------------------------------------------------
------------------------------------------------------------
------------------------------------------------------------
--MNPPL--------------------------P------QTSASGGQNQT-----RVAL
D-PVFA----QAVA--------------K--FK--K--RL--T---------K----V--
-Q-----A-D-TFVD---------------------------------------------
----------------------------------------------CTI-DDVRNQIS-D
---IQNHHG------S---------------Q-R--R-----------------------
-Q----------------------R---------------NMVRL----SKFVEGMS---
---QLGK---------VM-EV-FL----N----L--D----N-T-V-ALIW---------
------------GPLKF-------------------------------------------
-----------------LL-----------------------------------------
---------------------L---TASTW-------IDSL------D-SLLD--V----
YERVGNVLP-------NLTRYPEIYK-------S--------------------------
-----Y--------S---HVLTHLQGYYCDIL-E------------FHS--NA-LEVF--
----------------------------------SR--S-----------------G---
---WKI---------LFHSAWKTF------------------------------------
------KTQ--FD-PILK------------S------------L---ERHRTMLS---EE
KLTA--------------------------------------------------------
--------------------VMEEIQ----AQSLANQQKL---DGVV-----------GE
TR-RHGQCVQDRLDRLE-------------------------------------AELQE-
------------------RAR----------------------VDA----ARDLI---AH
---------------QDQVQQQHRIIES----------K-----------LDAPDC----
--------------Y-V------DH-EL----------A--S--R--------K------
R---FQS-----T---SG-NW--ILG-----HP---LVSEWLDF-NSK-DR---------
---------------------------
>XP_009252150.1
------------------------------------------------------------
------------------------------------------------------------
------------------------------------------------------------
------------------------------------------------------------
------------------------------------------------------------
------------------------------------------------------------
------------------------------------------------------------
------------------------------------------------------------
------------------------------------------------------------
------------------------------------------------------------
--MSSSV--------------------------T------QTSPSAGGTQA-----RTGS
D-PVFD----KAVA--------------K--FK--K--RL--T---------K----D--
-Q-----A-A-KFAN---------------------------------------------
----------------------------------------------CTV-DDVRNQIK-D
---IQNRHG------S---------------Q-R--R-----------------------
-L----------------------R---------------NMERI----SKFVEGMV---
---QLGT---------VV-EA-FL----N----L--H----N-A-V-ALVW---------
------------GPIKF-------------------------------------------
-----------------LL-----------------------------------------
---------------------V---TASTW-------IDTL------D-SLLD--V----
YGQIGEVLP-------DLTRYRQIYN-------E--------------------------
-----Y--------P---SVHTHLEAYYCDIL-Q------------FHS--NA-LDVF--
----------------------------------AR--P-----------------G---
---WKV---------LFHSAWKTF------------------------------------
------KTQ--FD-PILK------------S------------L---ERHRVMLS---EE
KLTA--------------------------------------------------------
--------------------VMQETQ----------------------------------
---KQGKSIQDKLHQLG-------------------------------------SALQE-
------------------RDK----------------------KDT----ERDLI---TR
---------------QSQIHQQYRIVES----------K-----------IDAPNY----
--------------H-E------DY-EI----------A--S--Q--------K------
R---FQN-----T---SG-QW--VLS-----HP---LVSEWLDH-SSE-DDG--------
---------------------------
>XP_011319567.1
------------------------------------------------------------
------------------------------------------------------------
------------------------------------------------------------
------------------------------------------------------------
------------------------------------------------------------
------------------------------------------------------------
------------------------------------------------------------
------------------------------------------------------------
------------------------------------------------------------
------------------------------------------------------------
--MSSSV--------------------------S------QISPSAGGTQA-----RIGP
D-PVFD----KAVA--------------K--FK--K--RL--T---------K----D--
-Q-----A-A-KFAN---------------------------------------------
----------------------------------------------CTV-DDVRDQIR-D
---IQNRHG------A---------------Q-R--R-----------------------
-L----------------------R---------------NMERI----SKFVEGMV---
---QLGT---------VV-EV-FL----N----L--H----N-T-V-ALIW---------
------------GPIKF-------------------------------------------
-----------------LL-----------------------------------------
---------------------V---TASTW-------IDTV------D-SLLD--V----
YGQIGEILP-------DLTRNRQIYK-------E--------------------------
-----Y--------P---SVHTHLEAYYCDIL-Q------------FHS--NA-LDVF--
----------------------------------AR--P-----------------G---
---WKV---------LFHFAWKTF------------------------------------
------KTQ--FD-PILK------------S------------L---ERHRVMLS---EE
KLTA--------------------------------------------------------
--------------------VMQETQ----------------------------------
---KQGQSIQDKLHQLN-------------------------------------RDLQE-
------------------RDK----------------------KDA----ERDLI---TR
---------------QSQIDQQFRSIES----------K-----------IDAPNY----
--------------H-E------DY-EI----------A--S--Q--------K------
R---FQN-----T---SG-QW--ILS-----HP---LVSEWLNH-SSK-ADG--------
---------------------------
>CVL05439.1
------------------------------------------------------------
------------------------------------------------------------
------------------------------------------------------------
------------------------------------------------------------
------------------------------------------------------------
------------------------------------------------------------
------------------------------------------------------------
------------------------------------------------------------
------------------------------------------------------------
------------------------------------------------------------
----------------------------------------------MASSS-----TDQV
S-EVFE----KAKA--------------D--FL--K--GI--K---------D----P--
-KL----R-N-E-LEK--------------------------------------------
---------------------------------------------ATTI-DDIWDYTE-Q
---LQKDQA------S---------------N-K--R-----------------------
-L----------------------R---------------GMKRI----GPYIERLQ---
---EYAG---------VI-EV-FV----Q----VK-P----D-I-L-ALIW-G-------
-------------PIKL-------------------------------------------
-----------------LL-----------------------------------------
---------------------Q---VSSNL-------VASF------D-AILG--V----
MKNMGSILP-------RFNEFVPLFK-------N--------------------------
-----N--------E---RMKYVLGLFFQDIL-D------------FYL--VS-LKFF-G
L-T--------------------------------------------------------R
---WKV---------FFESLWPAR------------------------------------
------RAE--IQ-VIAE------------N------------I---EKHRLLLC---NE
ITLN--------------------------------------------------------
--------------------DILEAH----TARKK-------------------------
------------------------------------------------------------
------------------ALE----------------------HYA----ETREF---QE
---------------RQDF----HCMET----------Y-----------IRPPSY----
--------------D-E------DL-DR----------I-----------C--N------
S---RCQ-----G---TG-SW--LVQ-----DQ---QFVSWAEG-KEK-SA---------
---------------------------
>CVK97829.1
------------------------------------------------------------
------------------------------------------------------------
------------------------------------------------------------
------------------------------------------------------------
------------------------------------------------------------
------------------------------------------------------------
------------------------------------------------------------
------------------------------------------------------------
------------------------------------------------------------
------------------------------------------------------------
----------------------------------------------MASSS-----TDQV
S-EVFE----KAKA--------------D--FL--N--GI--K---------D----Q--
-KL----R-I-Q-LQK--------------------------------------------
---------------------------------------------ATTI-DDIWDYTD-Q
---LQKDQG------S---------------N-K--R-----------------------
-L----------------------R---------------GMKRI----GPYIERLQ---
---EYAG---------VI-EV-FV----Q----AK-P----D-I-L-ALIW-G-------
-------------PIKL-------------------------------------------
-----------------LL-----------------------------------------
---------------------Q---VSSNL-------VASF------D-AILG--V----
MKSMGSILP-------RFNEFVPLFK-------N--------------------------
-----N--------E---RMRYVLGLFFQDIL-D------------FYL--VS-LKFF-G
L-T--------------------------------------------------------R
---WKV---------FFESLWPAR------------------------------------
------RAE--IQ-VIAE------------N------------I---EKHRLLLC---NE
ITLN--------------------------------------------------------
--------------------DILEAH----TARKK-------------------------
------------------------------------------------------------
------------------ALE----------------------HYA----ETREF---QE
---------------RQDF----HSMEA----------Y-----------IRPPSY----
--------------D-E------DL-DR----------I-----------C--H------
S---RCE-----G---TG-SW--LVQ-----DQ---QFVSWAEG-KEK-SS---------
---------------------------
>CZR41601.1
------------------------------------------------------------
------------------------------------------------------------
------------------------------------------------------------
------------------------------------------------------------
------------------------------------------------------------
------------------------------------------------------------
------------------------------------------------------------
------------------------------------------------------------
------------------------------------------------------------
------------------------------------------------------------
----------------------------------------------MAFSS-----ADQV
S-EVFE----KAKA--------------D--FL--N--GI--K---------D----Q--
-KL----R-S-Q-LQK--------------------------------------------
---------------------------------------------ATTI-DDIWDYTD-Q
---LQKDQG------S---------------N-K--R-----------------------
-L----------------------R---------------GLKRI----GPYIERLQ---
---EYAG---------VI-EV-FV----Q----AK-P----D-I-L-ALIW-G-------
-------------PIKL-------------------------------------------
-----------------LL-----------------------------------------
---------------------Q---VSSNL-------VASF------D-AILG--V----
MKNMGSILP-------RFNEFVPLFK-------N--------------------------
-----N--------E---RMKYVLGLFFQDIL-D------------FYL--VS-LKFF-G
L-T--------------------------------------------------------R
---WKV---------FFESLWPAR------------------------------------
------RAE--IQ-VIAE------------N------------I---EKHRLLLC---NE
ITLN--------------------------------------------------------
--------------------DILEAH----TARKK-------------------------
------------------------------------------------------------
------------------ALE----------------------HYA----ETREF---QE
---------------RQDF----HSMET----------Y-----------IHPPSY----
--------------D-E------DL-DR----------I-----------R--N------
T---RCE-----G---TG-SW--LVQ-----DQ---QFVSWAEG-KEK-SA---------
---------------------------
>KLO93164.1
------------------------------------------------------------
------------------------------------------------------------
------------------------------------------------------------
------------------------------------------------------------
------------------------------------------------------------
------------------------------------------------------------
------------------------------------------------------------
------------------------------------------------------------
------------------------------------------------------------
------------------------------------------------------------
----------------------------------------------MASSS-----TDQV
S-EVFE----KAKA--------------D--FL--N--GI--K---------D----Q--
-KL----R-S-Q-LQK--------------------------------------------
---------------------------------------------ATTI-DDIWDYTE-Q
---LQKDQA------S---------------N-K--R-----------------------
-L----------------------R---------------GMKKI----GPYIERLQ---
---EYAG---------VI-EV-FV----Q----VK-P----D-I-L-ALIW-G-------
-------------PIKL-------------------------------------------
-----------------LL-----------------------------------------
---------------------Q---VSSSL-------VASF------D-AILG--V----
MKNMGSILP-------RFNEFVPLFK-------N--------------------------
-----N--------E---RMKYVLGLFFQDIL-D------------FYF--VS-LKFF-G
L-T--------------------------------------------------------R
---WKV---------FFESLWPAR------------------------------------
------RAE--IQ-VIAE------------N------------I---EKHRLLLC---NE
ITLN--------------------------------------------------------
--------------------DILEAH----TARKK-------------------------
------------------------------------------------------------
------------------ALE----------------------HYA----ETREF---QE
---------------RQDF----HSMET----------Y-----------IHPPSY----
--------------D-E------DL-DR----------I-----------R--N------
T---RCG-----G---TG-SW--LVQ-----DQ---QFVSWSEG-KEK-SS---------
---------------------------
>KLP19169.1
------------------------------------------------------------
------------------------------------------------------------
------------------------------------------------------------
------------------------------------------------------------
------------------------------------------------------------
------------------------------------------------------------
------------------------------------------------------------
------------------------------------------------------------
------------------------------------------------------------
------------------------------------------------------------
----------------------------------------------MASSS-----TDQV
S-EVFE----KAKA--------------D--FL--N--GI--K---------D----Q--
-KL----R-S-Q-LQK--------------------------------------------
---------------------------------------------ATTI-DDIWDYTD-Q
---LQKDQG------S---------------N-K--R-----------------------
-L----------------------R---------------GMKRI----GPYIERLQ---
---EYAG---------VI-EV-FV----Q----AK-P----D-I-L-ALIW-G-------
-------------PIKL-------------------------------------------
-----------------LL-----------------------------------------
---------------------Q---VSSNL-------VASF------D-AILG--V----
MKNMGSILP-------RFNEFVPLFK-------N--------------------------
-----N--------E---RMKYVLGLFFQDIL-D------------FYL--VS-LKFF-G
L-T--------------------------------------------------------R
---WKV---------FFESLWPAR------------------------------------
------RAE--IQ-VVAE------------N------------I---EKHRLLLC---NE
ITLN--------------------------------------------------------
--------------------DILEAH----TARKK-------------------------
------------------------------------------------------------
------------------ALE----------------------HYA----ETREF---QE
---------------RQDF----HSMET----------Y-----------IHPPSY----
--------------D-E------DL-DR----------I-----------R--N------
T---RCG-----G---TG-SW--LVQ-----DQ---QFVSWAEG-KEK-SA---------
---------------------------
>PNP80169.1
------------------------------------------------------------
------------------------------------------------------------
------------------------------------------------------------
------------------------------------------------------------
------------------------------------------------------------
------------------------------------------------------------
------------------------------------------------------------
------------------------------------------------------------
------------------------------------------------------------
------------------------------------------------------------
----------------------------------------------MASNS-----TDQV
S-EVFE----KAKA--------------D--FL--N--GI--K---------D----Q--
-KL----R-T-Q-LQK--------------------------------------------
---------------------------------------------ATTI-DDIWDYTE-Q
---LQKEQG------S---------------T-K--R-----------------------
-L----------------------R---------------GMRRI----GPYIERLQ---
---EYAG---------VI-EV-FV----Q----VK-P----D-I-L-ALIW-G-------
-------------PIKL-------------------------------------------
-----------------LL-----------------------------------------
---------------------Q---VSSNL-------VASF------D-AILG--V----
MKNMGSILP-------RFNEFVPLFK-------N--------------------------
-----N--------E---RLKYVLGLFFQDIL-D------------FYH--VS-LRFF-G
L-T--------------------------------------------------------R
---WKV---------FFESLWPAR------------------------------------
------RAE--IQ-VIAE------------N------------I---EKHRLLLC---NE
ITLN--------------------------------------------------------
--------------------DILEAH----TARKK-------------------------
------------------------------------------------------------
------------------ALE----------------------HYA----ETREF---QE
---------------RQDF----HSMET----------Y-----------IRPPSY----
--------------D-E------DL-DR----------I-----------R--N------
S---RCE-----G---TG-SW--LVQ-----DQ---QFADWADG-KDK-SH---------
---------------------------
>PNP81277.1
------------------------------------------------------------
------------------------------------------------------------
------------------------------------------------------------
------------------------------------------------------------
------------------------------------------------------------
------------------------------------------------------------
------------------------------------------------------------
------------------------------------------------------------
------------------------------------------------------------
------------------------------------------------------------
----------------------------------------------MASRS-----TDQV
S-EVFE----KAKA--------------D--FL--N--GI--K---------D----Q--
-KL----R-S-Q-LQK--------------------------------------------
---------------------------------------------ATTI-DDIWDYTE-Q
---LQKDQA------S---------------N-K--R-----------------------
-L----------------------R---------------GLKRI----GHYIERLQ---
---EYAG---------VI-EV-FV----Q----AK-P----D-I-L-ALIW-G-------
-------------PIKL-------------------------------------------
-----------------LL-----------------------------------------
---------------------Q---VSSNL-------VASF------D-AILG--V----
MKNMGSILP-------RFNEFVPLFK-------N--------------------------
-----N--------E---RLKYVLGLFFQDIL-D------------FYL--VS-LRFF-G
L-T--------------------------------------------------------R
---WKV---------FFESLWPAR------------------------------------
------RAE--IQ-VIAE------------N------------I---EKHRLLLC---DE
ITLN--------------------------------------------------------
--------------------DILEAH----TARKK-------------------------
------------------------------------------------------------
------------------ALE----------------------HYA----ETREF---QE
---------------RQDF----HSMET----------Y-----------IRPPSY----
--------------D-G------DL-DR----------I-----------R--N------
T---RCE-----G---TG-SW--LVQ-----DQ---QFVSWAEG-KDK-SH---------
---------------------------
>RBA22841.1
------------------------------------------------------------
------------------------------------------------------------
------------------------------------------------------------
------------------------------------------------------------
------------------------------------------------------------
------------------------------------------------------------
------------------------------------------------------------
------------------------------------------------------------
------------------------------------------------------------
------------------------------------------------------------
----------------------------------------------MASSS-----IDQV
S-EVFE----KAKA--------------D--FL--N--GI--K---------D----Q--
-KL----R-I-Q-LQN--------------------------------------------
---------------------------------------------ATTI-DDIWDYTD-Q
---LQKEQG------S---------------N-K--R-----------------------
-L----------------------R---------------GMKRI----GPYIERLQ---
---EYAG---------VI-EV-FV----Q----AK-P----D-I-L-ALIW-G-------
-------------PIKL-------------------------------------------
-----------------LL-----------------------------------------
---------------------Q---VSSNL-------VASF------D-AILG--V----
MKNMGSILP-------RFNEFVPLFK-------N--------------------------
-----N--------E---RMKYVLGLFFQDIL-D------------FYL--VS-LKFF-G
L-T--------------------------------------------------------R
---WKV---------FFESLWPAR------------------------------------
------RAE--IQ-VIAE------------N------------I---EKHRLLLC---NE
ITLN--------------------------------------------------------
--------------------DILEAH----TARKK-------------------------
------------------------------------------------------------
------------------ALE----------------------HYA----ETREF---QE
---------------RQDF----HSMEA----------Y-----------IRPPSY----
--------------D-E------DL-DR----------I-----------C--H------
S---RCE-----G---TG-SW--LVQ-----DQ---QFVSWAEG-KEK-SS---------
---------------------------
>SCN69499.1
------------------------------------------------------------
------------------------------------------------------------
------------------------------------------------------------
------------------------------------------------------------
------------------------------------------------------------
------------------------------------------------------------
------------------------------------------------------------
------------------------------------------------------------
------------------------------------------------------------
------------------------------------------------------------
----------------------------------------------MASSS-----TDQV
S-EVFE----KAKA--------------D--FL--N--GI--K---------D----Q--
-KL----R-S-Q-LQK--------------------------------------------
---------------------------------------------ATTI-DDIWDYTD-Q
---LQKDQG------S---------------N-K--R-----------------------
-L----------------------R---------------GMKRI----GPYIERLQ---
---EYAG---------VI-EV-FV----Q----AK-P----D-I-L-ALIW-G-------
-------------PIKL-------------------------------------------
-----------------LL-----------------------------------------
---------------------Q---VSSNL-------VASF------D-AILG--V----
MKNMGSILP-------RFNEFVPLFK-------N--------------------------
-----N--------E---RMKYVLGLFFQDIL-D------------FYL--VS-LKFF-G
L-T--------------------------------------------------------R
---WKV---------FFESLWPAR------------------------------------
------RAE--IQ-VVAE------------N------------I---EKHRLLLC---NE
ITLN--------------------------------------------------------
--------------------DILEAH----TARKK-------------------------
------------------------------------------------------------
------------------ALE----------------------HYA----ETREF---QE
---------------RQDF----HSMET----------Y-----------IHPPSY----
--------------D-E------DL-DR----------I-----------R--N------
T---RCG-----G---TG-SW--LVQ-----DQ---QFVSWAEG-KEK-SA---------
---------------------------
>SCV57007.1
------------------------------------------------------------
------------------------------------------------------------
------------------------------------------------------------
------------------------------------------------------------
------------------------------------------------------------
------------------------------------------------------------
------------------------------------------------------------
------------------------------------------------------------
------------------------------------------------------------
------------------------------------------------------------
----------------------------------------------MASSS-----TDQV
S-EVFE----KAKA--------------D--FL--N--GI--K---------D----Q--
-KL----R-S-Q-LQK--------------------------------------------
---------------------------------------------ATTI-DDIWDYTD-Q
---LQKDQG------S---------------N-K--R-----------------------
-L----------------------R---------------GMKRI----GPYIERLQ---
---EYAG---------VI-EV-FV----Q----AK-P----D-I-L-ALIW-G-------
-------------PIKL-------------------------------------------
-----------------LL-----------------------------------------
---------------------Q---VSSNL-------VASF------D-AILG--V----
MKNMGSILP-------RFNEFVPLFK-------N--------------------------
-----N--------E---RMKYVLGLFFQDIL-D------------FYL--VS-LKFF-G
L-T--------------------------------------------------------R
---WKV---------FFESLWPAR------------------------------------
------RAE--IQ-VITE------------N------------I---EKHRLLLC---NE
ITLN--------------------------------------------------------
--------------------DILEAH----TARKK-------------------------
------------------------------------------------------------
------------------ALE----------------------HYA----ETREF---QE
---------------RQDF----HSMET----------Y-----------IRPPSY----
--------------D-E------DL-DR----------I-----------C--N------
S---RCQ-----G---TG-SW--LAQ-----DQ---QFVSWAEG-KEK-SA---------
---------------------------
>SCV57123.1
------------------------------------------------------------
------------------------------------------------------------
------------------------------------------------------------
------------------------------------------------------------
------------------------------------------------------------
------------------------------------------------------------
------------------------------------------------------------
------------------------------------------------------------
------------------------------------------------------------
------------------------------------------------------------
----------------------------------------------MASSS-----TDQV
S-EVFE----KAKA--------------D--FL--N--GI--K---------D----Q--
-KL----R-S-Q-LQK--------------------------------------------
---------------------------------------------ATTI-DDIWDYTD-Q
---LQKDQG------S---------------N-K--R-----------------------
-L----------------------R---------------GMKRI----GPYIERLQ---
---EYAG---------VI-EV-FV----Q----AK-P----D-I-L-ALIW-G-------
-------------PIKL-------------------------------------------
-----------------LL-----------------------------------------
---------------------Q---VSSNL-------VASF------D-AILG--V----
MKNMGSILP-------RFNEFVPLFK-------N--------------------------
-----N--------E---RMKYVLGLFFQDIL-D------------FYL--VS-LKFF-G
L-T--------------------------------------------------------R
---WKV---------FFESLWPAR------------------------------------
------RAE--IQ-VITE------------N------------I---EKHRLLLC---NE
ITLN--------------------------------------------------------
--------------------DILEAH----TARKK-------------------------
------------------------------------------------------------
------------------ALE----------------------HYA----ETREF---QE
---------------RQDF----HSMET----------Y-----------IRPPSY----
--------------D-E------DL-DR----------I-----------C--N------
S---RCQ-----G---TG-SW--LAQ-----DQ---QFASWAEG-KEK-SA---------
---------------------------
>XP_023433757.1
------------------------------------------------------------
------------------------------------------------------------
------------------------------------------------------------
------------------------------------------------------------
------------------------------------------------------------
------------------------------------------------------------
------------------------------------------------------------
------------------------------------------------------------
------------------------------------------------------------
------------------------------------------------------------
----------------------------------------------MASSS-----TDQV
S-EVFE----KAKA--------------D--FL--N--GI--K---------D----Q--
-KL----R-S-Q-LQK--------------------------------------------
---------------------------------------------ATTI-DDIWDYTD-Q
---LQKDQG------S---------------N-K--R-----------------------
-L----------------------R---------------GMKRI----GPYIERLQ---
---EYAG---------VI-EV-FV----Q----AK-P----D-I-L-ALIW-G-------
-------------PIKL-------------------------------------------
-----------------LL-----------------------------------------
---------------------Q---VSSNL-------VASF------D-AILG--V----
MKNMGSILP-------RFNEFVPLFK-------N--------------------------
-----N--------E---RMKYVLGLFFQDIL-D------------FYL--VS-LKFF-G
L-T--------------------------------------------------------R
---WKV---------FFESLWPAR------------------------------------
------RAE--IQ-VVAE------------N------------I---EKHRLLLC---NE
ITLN--------------------------------------------------------
--------------------DILEAH----TARKK-------------------------
------------------------------------------------------------
------------------ALE----------------------HYA----ETREF---QE
---------------RQDF----HSMET----------Y-----------IHPPSY----
--------------D-E------DL-DR----------I-----------R--N------
T---RCG-----G---TG-SW--LVQ-----DQ---QFVSWAEG-KEK-SA---------
---------------------------
>CVL06857.1
------------------------------------------------------------
------------------------------------------------------------
------------------------------------------------------------
------------------------------------------------------------
-----------------------------------------M------------KHLSR-
--LKKK-----------------------L-RS-----S---DS--------ANECS-PQ
------------P---------TS---------------------V------PAAA----
--------------------S---TSQITTP----------------------SS---HQ
AS----------------------------------------------------------
---------------------GSSLTVPIM--------------------------GSS-
PISSPSN-------------------AAPE-PQI-----VSSPPEEPENNT-----PSIP
E-RLWS----KAYN--------------I--LE--E---------K-------E---P--
DVVKGYQE-I---LERVQNEWADAA-----------------------------------
-------------APE-------------EL-QNLE-HCKS--VKSRQM-WR-------L
---VYSGLE-----RSK-------------KQ----A-----------------------
------------------------------------KI--KESV-----SNIMETID---
---NLKG---------VV-DK-A------V-K--Y--S-SE----A-SIGW-A-------
-------------GVSL-------------------------------------------
-------------GLE-----------------------------------------I-L
--------------------------SN---P-----MKEP------G-LNRK--G----
IAYVLSRME-------WYWNLAELVLQ--DIS----------------------------
-----SVSSAA---LR-TNLETQIIEFYKKLL-V------------FQM--RS-ACLY-Y
R-N-------W---A------------------GV------------------------I
---LRD-----V---VKLDDWA-------------------------G------------
--E-------------L------------NS------------I---KDAERQIR---KD
IEQY---D-------NQDIRLK-------LG-------TIETS-----------------
---------------------ALVQA----------------------------------
---ESLESIYLI---------------------------LR------EE---AR------
---------------------L----------------------K---EKSKQDE---RD
---------------KDCL----AALL----------------------------VTDPR
MDKKRIQSQKG-DPL---------K-----------------------------------
------------E---SY-EW--ILR-----SDAYNKFLDDPSS----------------
---------------------------
>CVL03792.1
------------------------------------------------------------
------------------------------------------------------------
------------------------------------------------------------
------------------------------------------------------------
-----------------------------------------M------------KHLSR-
--LKKK-----------------------L-RS-----S---DS--------ANECS-AQ
------------P---------TP---------------------V------PAGA----
--------------------S---TSQITTP----------------------SG---HQ
AS----------------------------------------------------------
---------------------GYSLTVPIM--------------------------GSS-
PISSPSN-------------------ATPE-PQI-----VSSPPEEPENNT-----PSIP
E-RLWS----KAYD--------------I--LE--E---------K-------E---P--
DIVKKYQE-I---LEQVQHEWIDTA-----------------------------------
-------------APK-------------EL-QNLQ-NCKS--VKSQQM-WR-------L
---VYSGLE-----RSK-------------RQ----A-----------------------
------------------------------------KV--KESV-----SNIMETID---
---NLKG---------VV-DK-A------V-K--Y--S-SE----A-AIAW-A-------
-------------GISL-------------------------------------------
-------------GLE-----------------------------------------I-L
--------------------------SN---P-----MKEP------G-LNRK--G----
IAYVLSRME-------WYWNLAELVLQ--DDT----------------------------
-----SVSSAA---LR-TSLETQIIEFYKKLL-L------------FQM--RS-ACLY-Y
R-N-------W---A------------------GV------------------------I
---LRD-----A---VKLDDWS-------------------------G------------
--E-------------L------------NS------------I---KDGENLIR---ND
IEQY---D-------NQDIRSK-------LS-------TIESS-----------------
---------------------ALGQA----------------------------------
---ESLESICMI---------------------------LR------EE---AR------
---------------------L----------------------K---EKNKQDD---KD
---------------KDCL----AALL----------------------------ITDPR
MDKKRIQSQKG-DPL---------K-----------------------------------
------------E---SY-EW--ILK-----NDTYNIFVDDPSS----------------
---------------------------
>KLO78902.1
------------------------------------------------------------
------------------------------------------------------------
------------------------------------------------------------
------------------------------------------------------------
-----------------------------------------M------------KHLSR-
--LKKK-----------------------L-RS-----S---DS--------ANECS-PQ
------------P---------TS---------------------V------PAAA----
--------------------S---TSQITTP----------------------SG---HQ
AS----------------------------------------------------------
---------------------GSSLTVPIM--------------------------GSS-
PISSPSN-------------------AAPE-PQI-----ASSPPGEPENNT-----PSIP
E-RLWS----KAYN--------------I--LE--E---------K-------E---P--
DVVKGYQE-I---LERLQNEWANTA-----------------------------------
-------------APE-------------EL-QNLQ-HCKS--VKSQQM-WR-------L
---VYSGLE-----RTK-------------RQ----A-----------------------
------------------------------------KV--KESV-----SNIMETID---
---NLKG---------VV-EK-A------V-K--Y--S-SE----A-AIAW-A-------
-------------GVSL-------------------------------------------
-------------GLE-----------------------------------------I-L
--------------------------SN---P-----MKEP------G-LNRK--G----
IAYVLSRME-------WYWNLAELVLL--DNS----------------------------
-----SVSSAA---LR-TNLETQIIEFYKKLL-L------------FQM--RS-ACLY-Y
R-N-------W---A------------------GV------------------------I
---LRD-----A---VKLDDWS-------------------------G------------
--E-------------L------------NS------------I---KDAENLIR---ND
IEQY---D-------NQDIRLK-------LG-------TIETS-----------------
---------------------ALGQA----------------------------------
---ESLESICMI---------------------------LK------EE---AR------
---------------------L----------------------K---EKNKQDD---KD
---------------KDCL----AALL----------------------------VTDPR
MDKKRIQSQKG-DPL---------R-----------------------------------
------------E---SY-EW--ILK-----SDTYNKFLNDPSS----------------
---------------------------
>KLP11973.1
------------------------------------------------------------
------------------------------------------------------------
------------------------------------------------------------
------------------------------------------------------------
-----------------------------------------M------------KHLSR-
--LKKK-----------------------L-RS-----S---DS--------ANECS-PQ
------------P---------TS---------------------V------PAAA----
--------------------S---TSQITTP----------------------SG---HQ
AS----------------------------------------------------------
---------------------GSSLTVPIM--------------------------GSS-
PISSPSN-------------------AAPE-PQI-----ASSPPGEPENNT-----PSIP
E-RLWS----KAYN--------------I--LE--E---------K-------E---P--
DVVKGYQE-I---LERLQNEWANTA-----------------------------------
-------------APE-------------EL-QNLQ-HCKS--VKSQQM-WR-------L
---VYSGLE-----RTK-------------RQ----A-----------------------
------------------------------------KV--KESV-----SNIMETID---
---NLKG---------VV-EK-A------V-K--Y--S-SE----A-AIAW-A-------
-------------GVSL-------------------------------------------
-------------GLE-----------------------------------------I-L
--------------------------SN---P-----MKEP------G-LNRK--G----
IAYVLSRME-------WYWNLAELVLL--DNS----------------------------
-----SVSSAA---LR-TNLETQIIEFYKKLL-L------------FQM--RS-ACLY-Y
R-N-------W---A------------------GV------------------------I
---LRD-----A---VKLDDWS-------------------------G------------
--E-------------L------------NS------------I---KDAENLIR---ND
IEQY---D-------NQDIRLK-------LG-------TIETS-----------------
---------------------ALGQA----------------------------------
---ESLESICMI---------------------------LK------EE---AR------
---------------------L----------------------K---EKNKQDD---KD
---------------KDCL----AALL----------------------------VTDPR
MDKKRIQSQKG-DPL---------R-----------------------------------
------------E---SY-EW--ILK-----SDTYNKFLNDPSS----------------
---------------------------
>KLP17121.1
------------------------------------------------------------
------------------------------------------------------------
------------------------------------------------------------
------------------------------------------------------------
-----------------------------------------M------------KRFSR-
--FKKK-----------------------L-RS-----S---NS--------TNEHS-PQ
------------P---------KS---------------------V------PEPA----
--------------------S---TSQITTP----------------------SG---HQ
AS----------------------------------------------------------
---------------------GSSLTVPIV--------------------------GSQ-
VTLSPSA-------------------ASAE-PET-----VSPPPEESESTI-----LSVP
D-RLWS----KAYN--------------I--LE--E---------K-------E---P--
DTVKKYEE-I---LDQVQHEWVDTT-----------------------------------
-------------APE-------------EL-QSLQ-HCKS--LESRQM-WR-------L
---VYSGLE-----KSK-------------RQ----A-----------------------
------------------------------------QL--KENI-----STVIETVD---
---KLKG---------VV-DK-A------V-K--Y--S-TE----A-GIAW-A-------
-------------GVSL-------------------------------------------
-------------GLE-----------------------------------------I-L
--------------------------SN---P-----MKEP------G-LNRE--G----
IAYVVSRME-------WYWNLAELVLQ--DNS----------------------------
-----SGSSAA---LR-ANLETQITDFYTKLL-M------------FQM--RS-ACLY-Y
R-N-------W---A------------------VV------------------------I
---LRD-----A---VKLDDWA-------------------------G------------
--E-------------L------------NT------------I---KDAERLIC---KD
IEQY---D-------NQDIRLK-------LK-------MIEIS-----------------
---------------------AVEQA----------------------------------
---ESLKSICKF---------------------------LR------EE---AR------
---------------------L----------------------N---EKRRQDD---KD
---------------NDCI----ASLL----------------------------ITDSR
KDKRRIQKQKG-DPL---------R-----------------------------------
------------E---SY-EW--ILK-----SDAYQTFMDDPSS----------------
---------------------------
>PNP85487.1
------------------------------------------------------------
------------------------------------------------------------
------------------------------------------------------------
------------------------------------------------------------
-----------------------------------------M------------KKLSK-
--IKQK-----------------------L-RA-----S---KS--------ADRES-SQ
------------P---------AS---------------------V------PSAA----
--------------------S---TSQITTP----------------------SC---HQ
ST----------------------------------------------------------
---------------------TSSLTVPVM--------------------------NSP-
SIMSPAA-------------------ATSQ-QET-----ISPPSPEPENAV-----RSVP
E-RLWK----KAYD--------------I--LE--E---------K-------E---P--
EIVKSYQE-I---LQLVQHEWTDTT-----------------------------------
-------------APE-------------EL-QALE-HCKT--VESRQM-WR-------L
---VYSGLE-----KSK-------------RQ----A-----------------------
------------------------------------KL--KENV-----SNIIETID---
---NLKG---------VV-DK-A------V-K--Y--S-SE----A-AIAW-A-------
-------------GVTL-------------------------------------------
-------------GLE-----------------------------------------I-L
--------------------------SN---P-----MKEP------G-LNRK--G----
IAYVLSRME-------WYWNLVELVLQ--DNS----------------------------
-----SAPSAT---LR-TNLETQIIDFYKKLL-L------------FQM--KS-ACLY-Y
R-N-------W---A------------------GV------------------------I
---LRD-----T---VKLDDWA--------------------------------------
----------------L------------NT------------I---KDAERLVR---KD
IEQY---D-------NHDIRLK-------LG-------TIETS-----------------
---------------------AVDQA----------------------------------
---ESLETICKI---------------------------LR------EE---AR------
---------------------L----------------------K---ERNAQDD---KD
---------------KDCL----AALL----------------------------ITDPR
MDKKRIQSQKG-DPL---------K-----------------------------------
------------E---SY-EW--ILK-----SEAYKTFMDDASS----------------
---------------------------
>RBQ71733.1
------------------------------------------------------------
------------------------------------------------------------
------------------------------------------------------------
------------------------------------------------------------
-----------------------------------------M------------KQLSK-
--LKKK-----------------------L-RS-----S---DS--------ANRQS-SR
------------P---------SS---------------------V------PSTA----
--------------------S---TSQITTP----------------------SC---HQ
ST----------------------------------------------------------
---------------------GSSLTVPDE--------------------------GSP-
APMSTST-------------------AINE-AAT-----VSSPSLEPENVI-----LSIP
E-RLWT----KAYN--------------I--IE--E---------K-------E---P--
DITKNYRA-I---LTLVEREWTDTT-----------------------------------
-------------APE-------------EL-QALE-HCKT--VKSRQM-WR-------L
---VYSGLE-----KSK-------------RQ----A-----------------------
------------------------------------KL--KESV-----SNIIETID---
---NLKG---------VV-DK-A------V-K--Y--S-SE----A-AIAW-A-------
-------------GVTL-------------------------------------------
-------------GLE-----------------------------------------I-L
--------------------------SN---P-----MKEP------G-LNRK--G----
IAYVLSRME-------WYWNLVELVLQ--DNS----------------------------
-----SAPSAT---LR-TNLETQIIDFYKKLL-L------------FQM--KS-ACLY-Y
R-N-------W---A------------------GV------------------------I
---LRD-----A---VKLDDWA-------------------------G------------
--E-------------L------------NT------------I---KDAERLIQ---KD
IEQY---D-------NQDIRLK-------LG-------TIESS-----------------
---------------------SVDQA----------------------------------
---ESLETICKI---------------------------LR------EE---AR------
---------------------L----------------------K---EKNAQDD---KD
---------------RDCL----AALL----------------------------ITDPR
KDKKRIQSQKG-DPL---------K-----------------------------------
------------D---SY-EW--ILK-----SDGYQTLIDNSSS----------------
---------------------------
>RBQ96734.1
------------------------------------------------------------
------------------------------------------------------------
------------------------------------------------------------
------------------------------------------------------------
-----------------------------------------M------------KQLLK-
--LKQK-----------------------L-RS-----S---DS--------ANGQS-SR
------------P---------SS---------------------V------PSTT----
--------------------S---TSQIATP----------------------SC---HQ
ST----------------------------------------------------------
---------------------GSSLTVPDE--------------------------GSP-
APTPTST-------------------ETNE-AAT-----VSPPSLEPENAV-----RSVP
E-RLWN----KAYD--------------I--LE--E---------K-------E---P--
EVVKSYQE-I---LQLVQHEWTDTT-----------------------------------
-------------APE-------------EL-QALE-HCKT--VKSRQM-WR-------L
---VYSGLE-----KSK-------------RQ----A-----------------------
------------------------------------KL--KESV-----SNIIETIE---
---NLKG---------VV-DK-A------V-K--Y--S-SE----A-AIAW-A-------
-------------GVTL-------------------------------------------
-------------GLE-----------------------------------------I-L
--------------------------SN---P-----MKEP------G-LNRK--G----
IAYVLSRME-------WYWNLVELVLQ--DNS----------------------------
-----SAPSAT---LR-TNLETQIIDFYKKLL-L------------FQM--KS-ACLY-Y
R-N-------W---A------------------GV------------------------I
---LRD-----A---VKLDDWA-------------------------G------------
--E-------------L------------NT------------I---KDAERLIQ---KD
IEQY---D-------NQDIRLK-------LG-------TIETS-----------------
---------------------SVDQA----------------------------------
---ESLETICKI---------------------------LR------EE---AR------
---------------------L----------------------K---EKNAQDD---KD
---------------RDCL----AALL----------------------------ITDPR
KDKKRIQSQKG-DPL---------K-----------------------------------
------------D---SY-EW--ILK-----SDAYQTLIDNSSS----------------
---------------------------
>RBR16152.1
------------------------------------------------------------
------------------------------------------------------------
------------------------------------------------------------
------------------------------------------------------------
-----------------------------------------M------------KQLSK-
--LKKK-----------------------L-RS-----S---DS--------ANRQS-SR
------------P---------SS---------------------V------PSTA----
--------------------S---TSQITTP----------------------SC---HQ
ST----------------------------------------------------------
---------------------GSSLTVPDE--------------------------GSP-
APTSTST-------------------ATNE-AAT-----VSSPSLEPENVI-----LSIP
E-RLWT----KAYN--------------I--IE--E---------K-------E---P--
DITKNYRA-I---LTLVECEWTDTT-----------------------------------
-------------APE-------------EL-QALE-HCKT--VKSRQM-WR-------L
---VYSGLE-----KSK-------------RQ----A-----------------------
------------------------------------KL--KESV-----SNIIETID---
---NLKG---------VV-DK-A------V-K--Y--S-SE----A-AIAW-A-------
-------------GVTL-------------------------------------------
-------------GLE-----------------------------------------I-L
--------------------------SN---P-----MKEP------G-LNRK--G----
IAYVLSRME-------WYWNLVELVLQ--DNS----------------------------
-----SAPSAT---LR-TNLETQIVDFYKKLL-L------------FQM--KS-ACLY-Y
R-N-------W---A------------------GV------------------------I
---LRD-----A---VKLDDWA-------------------------G------------
--E-------------L------------NT------------I---KDAERLIQ---KD
IEQY---D-------NQDIRLK-------LG-------TIETS-----------------
---------------------SVDQA----------------------------------
---ESLETICKI---------------------------LR------EE---AR------
---------------------L----------------------K---EKNAQDD---KD
---------------RDCL----AALL----------------------------ITDPR
KDKKRIQSQKG-DPL---------K-----------------------------------
------------D---SY-EW--ILK-----SDGYQTLIDNSSS----------------
---------------------------
>SCV39827.1
------------------------------------------------------------
------------------------------------------------------------
------------------------------------------------------------
------------------------------------------------------------
-----------------------------------------M------------KHLSR-
--LKKK-----------------------L-RS-----S---DS--------ANECS-SQ
------------P---------PP---------------------V------PAGA----
--------------------S---TSQITTP----------------------SG---HQ
AS----------------------------------------------------------
---------------------ASSLTVPIM--------------------------GSS-
PISSPSN-------------------ATPE-PHI-----VSSPPEEPANNT-----PSIP
E-RLWS----KAYN--------------I--LE--E---------K-------E---P--
DVVKGYQE-I---LDRVQNEWADTA-----------------------------------
-------------APE-------------EL-QNLK-HCKS--VKSRQM-WR-------L
---VYSGLE-----RSK-------------RQ----A-----------------------
------------------------------------KV--KESV-----SNIMETID---
---NLKG---------VV-DK-A------V-K--Y--S-SE----A-SIAW-A-------
-------------GVSL-------------------------------------------
-------------GLE-----------------------------------------I-L
--------------------------ST---P-----MKEP------G-LNRK--G----
IAYVLSRME-------WYWNLAELVLQ--DIS----------------------------
-----SVPSAA---LR-TNLETQIIEFYKKLL-L------------FQM--RS-ACLY-Y
R-N-------G---A------------------GV------------------------I
---LRD-----V---VKLDDWA-------------------------G------------
--E-------------L------------NS------------I---KDAERQIC---KD
IEQY---D-------NQDIRLK-------LG-------TIETS-----------------
---------------------ALGQA----------------------------------
---ESLESICLI---------------------------LR------EE---AR------
---------------------L----------------------K---EKSKQDD---KD
---------------KECL----AALL----------------------------VTDPR
IDKKRIQGQKG-DPL---------R-----------------------------------
------------E---SY-EW--ILK-----SDAYSKLLNDSSS----------------
---------------------------
>XP_018761686.1
------------------------------------------------------------
------------------------------------------------------------
------------------------------------------------------------
------------------------------------------------------------
-----------------------------------------M------------KQLLK-
--LKQK-----------------------L-RS-----S---DS--------ANGQS-SR
------------P---------SS---------------------V------PSTT----
--------------------S---TSQIATP----------------------SC---HQ
ST----------------------------------------------------------
---------------------GSSLTVPDE--------------------------GSP-
APTPTST-------------------ETNE-AAT-----VSPPSLEPENAV-----RSVP
E-RLWN----KAYD--------------I--LE--E---------K-------E---P--
EVVKSYQE-I---LQLVQHEWTDTT-----------------------------------
-------------APE-------------EL-QALE-HCKT--VKSRQM-WR-------L
---VYSGLE-----KSK-------------RQ----A-----------------------
------------------------------------KL--KESV-----SNIIETIE---
---NLKG---------VV-DK-A------V-K--Y--S-SE----A-AIAW-A-------
-------------GVTL-------------------------------------------
-------------GLE-----------------------------------------I-L
--------------------------SN---P-----MKEP------G-LNRK--G----
IAYVLSRME-------WYWNLVELVLQ--DNS----------------------------
-----SAPSAT---LR-TNLETQIIDFYKKLL-L------------FQM--KS-ACLY-Y
R-N-------W---A------------------GV------------------------I
---LRD-----A---VKLDDWA-------------------------G------------
--E-------------L------------NT------------I---KDAERLIQ---KD
IEQY---D-------NQDIRLK-------LG-------TIETS-----------------
---------------------SVDQA----------------------------------
---ESLETICKI---------------------------LR------EE---AR------
---------------------L----------------------K---EKNAQDD---KD
---------------RDCL----AALL----------------------------ITDPR
KDKKRIQSQKG-DPL---------K-----------------------------------
------------D---SY-EW--ILK-----SDAYQTLIDNSSS----------------
---------------------------
>XP_023435002.1
------------------------------------------------------------
------------------------------------------------------------
------------------------------------------------------------
------------------------------------------------------------
-----------------------------------------M------------KRFSR-
--FKKK-----------------------L-RS-----S---NS--------TNEHS-PQ
------------P---------KS---------------------V------PEPA----
--------------------S---TSQITTP----------------------SG---HQ
AS----------------------------------------------------------
---------------------GSSLTVPIV--------------------------GSQ-
VTLSPSA-------------------ASAE-PET-----VSPPPEESESTI-----LSVP
D-RLWS----KAYN--------------I--LE--E---------K-------E---P--
DTVKKYEE-I---LDQVQHEWVDTT-----------------------------------
-------------APE-------------EL-QSLQ-HCKS--LESRQM-WR-------L
---VYSGLE-----KSK-------------RQ----A-----------------------
------------------------------------QL--KENI-----STVIETVD---
---KLKG---------VV-DK-A------V-K--Y--S-TE----A-GIAW-A-------
-------------GVSL-------------------------------------------
-------------GLE-----------------------------------------I-L
--------------------------SN---P-----MKEP------G-LNRE--G----
IAYVVSRME-------WYWNLAELVLQ--DNS----------------------------
-----SGSSAA---LR-ANLETQITDFYTKLL-M------------FQM--RS-ACLY-Y
R-N-------W---A------------------VV------------------------I
---LRD-----A---VKLDDWA-------------------------G------------
--E-------------L------------NT------------I---KDAERLIC---KD
IEQY---D-------NQDIRLK-------LK-------MIEIS-----------------
---------------------AVEQA----------------------------------
---ESLKSICKF---------------------------LR------EE---AR------
---------------------L----------------------N---EKRRQDD---KD
---------------NDCI----ASLL----------------------------ITDPR
KDKRRIQKQKG-DPL---------R-----------------------------------
------------E---SY-EW--ILK-----SDAYQTFMDDPSS----------------
---------------------------
>RBR08934.1
------------------------------------------------------------
------------------------------------------------------------
------------------------------------------------------------
------------------------------------------------------------
----------------------------------------MK------------KRYDR-
--LKQR-----------------------F-RS-----R---DD--------DIGSA-NT
------------P---------DV---------------------S------QPAA----
--------------------S---TTQTP-N----------------------SF---TQ
LT----------------------------------------------------------
---------------------GSTDDSAC---------------------------N-S-
RTAPPIE-------------------ELSV-STV-----PLQTAPRDQDTC-----LSLS
E-KLWT----KAYD--------------G--LK--E---------K-------E---S--
DLVQEYEK-I---LSKVQEEWTETA-----------------------------------
-------------TPS-------------EI-DSLQ-HCKN--DKARQM-WK-------L
---VYAGLE-----RTK-------------RQ----A-----------------------
------------------------------------EY--KETA-----SSFMEAIN---
---NIKG---------LI-DK-V------A-K--Y--S-AE----A-SIVW-V-------
-------------GVSL-------------------------------------------
-------------GLE-----------------------------------------V-L
--------------------------SN---P-----MKEP------G-LNRK--A----
IAYVLSKME-------WYWNLADVALG--QKQSS--------------------------
---SPSTPPDT---LR-NNLEGHIVDFFKKLL-L------------FQM--RS-ACLY-Y
R-N-------W---A------------------SI------------------------I
---LRD-----I---VKLDDWN-------------------------G------------
--K-------------L------------TE------------L---KDAEAAIR---RD
IQQY---N-------SEDVKVK-------LA-------GIEDN-----------------
---------------------STLQA----------------------------------
---ESLENIYTA---------------------------IR------DE---AR------
---------------------R----------------------R---EMKEQNE---ED
---------------KKCL----RALH----------------------------VTDPQ
LDKQRIQNQKH-GLQ---------T-----------------------------------
------------D---LC-DW--VFT-----STAYEQFMTDNSI----------------
---------------------------
>CVL07376.1
------------------------------------------------------------
------------------------------------------------------------
------------------------------------------------------------
------------------------------------------------------------
------------------------------------------------------------
------------------------------------------------------------
------------------------------------------------------------
------------------------------------------------------------
M--------------------------------------------------S--------
--------------------S---------------------------------------
--L-----------------------------------------IPVPTAA-----PLTP
A-VRLA----KVIS--------------E--FS--S--AL--D-E---------------
-------K-YR--PIFKTWQT---------------------------------------
----------------------------------------H---SPPSE-ID---VIR-L
----TEEIN-----RD------G------SRL-H--H-------------------TS--
-WK----------------------------------P--FGTRL----LKFLDQIQ---
---LLIK---------PG-DI-L------VGG--S--Q-N-M-I-A-SGVW-A-------
-------------TVRL-------------------------------------------
----------------SLE--I-------------------------------------A
--------------------------TG---H-----LSYF------E-RLSL--L----
LMRLGHATI-------IQRDRVLLFPH---------------------------------
---------------D-SDLKALTCEYLIVIT-E------------MCK--TI-IGFE-K
----------K-G-F-L-------------------------------------------
----------------A-QLAT---------------------S--TC------------
--L---EKE--FK-EFE------------TQ------------L---AFWSKVIN---KK
LAYL---N-------EASQAQA-------NT-----------------------------
------------------------S---IAAI----------------------------
-----SGS-L----------SS----------W---G-----------------------
---------------------E-------------------------SRKRRAED-----
-----------------WR----IQVLR----------Q-----------LSPHQ-----
-----------------------DE-FES---T-----WR--------------------
-------RERRKG---SV-EW--IFD-----DE---QYMNWRSA-SSS--S---------
---------------------------
>CVK95706.1
------------------------------------------------------------
------------------------------------------------------------
------------------------------------------------------------
------------------------------------------------------------
------------------------------------------------------------
------------------------------------------------------------
------------------------------------------------------------
------------------------------------------------------------
M--------------------------------------------------S--------
--------------------S---------------------------------------
--L-----------------------------------------VPVPTAA-----PLTP
T-VRLA----KVIS--------------E--FS--S--AL--D-E---------------
-------K-YR--PIFKTWQT---------------------------------------
----------------------------------------H---SPPSE-ID---VIR-L
----TEEIN-----RD------G------SRL-H--Q-------------------TS--
-WK----------------------------------P--FGTRL----LKLLDQIQ---
---LLIK---------PG-DI-L------VGG--S--Q-N-M-I-A-SGVW-A-------
-------------TVRL-------------------------------------------
----------------SLE--I-------------------------------------A
--------------------------TG---H-----LSYF------E-RLSL--L----
LMRLGHATI-------IQRDRVLLFPH---------------------------------
---------------D-SDLKALTCEYLTVII-E------------MCK--TI-IGFE-K
----------K-G-F-L-------------------------------------------
----------------A-QLAT---------------------S--TY------------
--L---EKE--FK-EFE------------TQ------------L---AFWSKVIN---KK
LAYL---N-------EASQAQA-------NT-----------------------------
------------------------S---IAAI----------------------------
-----SGS-L----------SS----------W---G-----------------------
---------------------E-------------------------SRKRRAED-----
-----------------WR----IQVLR----------Q-----------LSPHQ-----
-----------------------DE-FES---T-----WR--------------------
-------RERRKG---SV-EW--IFD-----DE---QYMNWRSA-SSS--S---------
---------------------------
>CZR44561.1
------------------------------------------------------------
------------------------------------------------------------
------------------------------------------------------------
------------------------------------------------------------
------------------------------------------------------------
------------------------------------------------------------
------------------------------------------------------------
------------------------------------------------------------
M--------------------------------------------------S--------
--------------------S---------------------------------------
--L-----------------------------------------VPVPTAA-----PLTP
A-VRLA----KVIS--------------E--FS--S--GL--D-E---------------
-------K-YR--PIFKTWQT---------------------------------------
----------------------------------------H---SPPSE-ID---VIR-L
----TEEIN-----RD------G------SRL-H--Q-------------------TS--
-WK----------------------------------P--FGTRL----LKFLDQIQ---
---LLIK---------PG-DI-L------VGG--S--Q-N-M-I-A-SGVW-A-------
-------------TVRL-------------------------------------------
----------------SLE--I-------------------------------------A
--------------------------TG---H-----LSYF------E-RLSL--L----
LMRLGHATI-------IQRDRVLLFPH---------------------------------
---------------D-SDLKALTCEYLIVIT-E------------MCK--TI-IGFE-K
----------K-G-F-L-------------------------------------------
----------------A-QLAT---------------------S--TC------------
--L---EKE--FK-EFE------------TQ------------L---AFWSKVIN---KK
LAYL---N-------EASQAQA-------NT-----------------------------
------------------------S---IAAI----------------------------
-----SGS-L----------SS----------W---G-----------------------
---------------------E-------------------------SRKRRAED-----
-----------------WR----IQVLR----------Q-----------LSPHQ-----
-----------------------DE-FES---T-----WR--------------------
-------RERRKG---SV-EW--IFD-----DE---QYMNWRSA-SSS--S---------
---------------------------
>KLO90786.1
------------------------------------------------------------
------------------------------------------------------------
------------------------------------------------------------
------------------------------------------------------------
------------------------------------------------------------
------------------------------------------------------------
------------------------------------------------------------
------------------------------------------------------------
M--------------------------------------------------S--------
--------------------S---------------------------------------
--L-----------------------------------------VPVPTAA-----PLTP
A-VRLA----KVIS--------------E--FS--S--AL--D-E---------------
-------K-YR--PIFKTWQT---------------------------------------
----------------------------------------H---SPPSE-ID---VIR-L
----TEEIN-----RD------G------SRL-H--Q-------------------TS--
-WK----------------------------------P--FGTRL----LKFLDQIQ---
---LLIK---------PG-DI-L------VGG--S--Q-N-M-I-A-SGVW-A-------
-------------TVRL-------------------------------------------
----------------SLE--I-------------------------------------A
--------------------------TG---H-----LSYF------E-RLSL--L----
LMRLGHATI-------IQRDRVLLFPH---------------------------------
---------------D-SDLKALTCEYLIVIT-E------------MCK--TI-IGFE-K
----------K-G-F-L-------------------------------------------
----------------A-QLAT---------------------S--TC------------
--L---EKE--FK-EFE------------TQ------------L---AFWSKVIN---KK
LAYL---N-------EASQAQA-------NT-----------------------------
------------------------S---IAAI----------------------------
-----SGS-L----------SS----------W---G-----------------------
---------------------E-------------------------SRKRRAED-----
-----------------WR----IQVLR----------Q-----------LSPHQ-----
-----------------------DE-FES---T-----WR--------------------
-------RERRKG---SV-EW--IFD-----DE---QYMNWRSA-SSS--S---------
---------------------------
>KLP05034.1
------------------------------------------------------------
------------------------------------------------------------
------------------------------------------------------------
------------------------------------------------------------
------------------------------------------------------------
------------------------------------------------------------
------------------------------------------------------------
------------------------------------------------------------
M--------------------------------------------------S--------
--------------------S---------------------------------------
--L-----------------------------------------VPVPTAA-----PLTP
A-VRLA----KVIS--------------E--FS--S--AL--D-E---------------
-------K-YR--PIFKTWQT---------------------------------------
----------------------------------------H---SPPSE-ID---FIR-L
----TEEIN-----RD------G------SRL-H--Q-------------------TS--
-WK----------------------------------P--FGTRL----LKFLDQIQ---
---LLIK---------PG-DI-L------VGG--S--Q-N-M-I-A-SGVW-A-------
-------------TVRL-------------------------------------------
----------------SLE--I-------------------------------------A
--------------------------TG---H-----LSYF------E-RLSL--L----
LMRLGHATI-------IQRDRVLLFPH---------------------------------
---------------D-SDLKALTCEYLIVIT-E------------MCK--TI-IGFE-K
----------K-G-F-L-------------------------------------------
----------------A-QLAT---------------------S--TC------------
--L---EKE--FK-EFE------------TQ------------L---AFWSKVIN---KK
LAYL---N-------EASQAQA-------NT-----------------------------
------------------------S---IAAI----------------------------
-----SGS-L----------SS----------W---G-----------------------
---------------------E-------------------------SRKRRAED-----
-----------------WR----IQVLR----------Q-----------LSPHQ-----
-----------------------DE-FES---T-----WR--------------------
-------RERRKG---SV-EW--IFD-----DE---QYMNWRSA-SSS--S---------
---------------------------
>KLP14073.1
------------------------------------------------------------
------------------------------------------------------------
------------------------------------------------------------
------------------------------------------------------------
------------------------------------------------------------
------------------------------------------------------------
------------------------------------------------------------
------------------------------------------------------------
M--------------------------------------------------S--------
--------------------S---------------------------------------
--L-----------------------------------------VPVPTAA-----PLTP
A-VRLA----KVIS--------------E--FS--S--AL--D-E---------------
-------K-YR--PIFKTWQT---------------------------------------
----------------------------------------H---SPPSE-ID---VIR-L
----TEEIN-----RD------G------SRL-H--Q-------------------TS--
-WK----------------------------------P--FGTRL----LKFLDQIQ---
---LLIK---------PG-DI-L------VGG--S--Q-N-M-I-A-SGVW-A-------
-------------TVRL-------------------------------------------
----------------SLE--I-------------------------------------A
--------------------------TG---H-----LSYF------E-RLSL--L----
LMRLGHATI-------IQRDRVLLFPH---------------------------------
---------------D-SDLKALTCEYLIVIT-E------------MCK--TI-IGFE-K
----------K-G-F-L-------------------------------------------
----------------A-QLAT---------------------S--TC------------
--L---EKE--FK-EFE------------TQ------------L---AFWSKVIN---KK
LAYL---N-------EASQAQA-------NT-----------------------------
------------------------S---IAAI----------------------------
-----SGS-L----------SS----------W---G-----------------------
---------------------E-------------------------SRKRRAED-----
-----------------WR----IQVLR----------Q-----------LSPHQ-----
-----------------------DE-FES---T-----WR--------------------
-------RERRKG---SV-EW--IFD-----DE---QYMNWRSA-SSS--S---------
---------------------------
>SCN98916.1
------------------------------------------------------------
------------------------------------------------------------
------------------------------------------------------------
------------------------------------------------------------
------------------------------------------------------------
------------------------------------------------------------
------------------------------------------------------------
------------------------------------------------------------
M--------------------------------------------------S--------
--------------------S---------------------------------------
--L-----------------------------------------VPVPTAA-----PLTP
A-VRLA----KVIS--------------E--FS--S--AL--D-E---------------
-------K-YR--PIFKTWQT---------------------------------------
----------------------------------------H---SPPSE-ID---FIR-L
----TEEIN-----RD------G------SRL-H--Q-------------------TS--
-WK----------------------------------P--FGTRL----LKFLDQIQ---
---LLIK---------PG-DI-L------VGG--S--Q-N-M-I-A-SGVW-A-------
-------------TVRL-------------------------------------------
----------------SLE--I-------------------------------------A
--------------------------TG---H-----LSYF------E-RLSL--L----
LMRLGHATI-------IQRDRVLLFPH---------------------------------
---------------D-SDLKALTCEYLIVIT-E------------MCK--TI-IGFE-K
----------K-G-F-L-------------------------------------------
----------------A-QLAT---------------------S--TC------------
--L---EKE--FK-EFE------------TQ------------L---AFWSKVIN---KK
LAYL---N-------EASQAQA-------NT-----------------------------
------------------------S---IAAI----------------------------
-----SGS-L----------SS----------W---G-----------------------
---------------------E-------------------------SRKRRAED-----
-----------------WR----IQVLR----------Q-----------LSPHQ-----
-----------------------DE-FES---T-----WR--------------------
-------RERRKG---SV-EW--IFD-----DE---QYMNWRSA-SSS--S---------
---------------------------
>SCO44299.1
------------------------------------------------------------
------------------------------------------------------------
------------------------------------------------------------
------------------------------------------------------------
------------------------------------------------------------
------------------------------------------------------------
------------------------------------------------------------
------------------------------------------------------------
M--------------------------------------------------S--------
--------------------S---------------------------------------
--L-----------------------------------------VPVPTAA-----PLTP
A-VRLA----KVIS--------------E--FS--S--AL--D-E---------------
-------K-YR--PIFKTWQT---------------------------------------
----------------------------------------H---SPPSE-ID---FIR-L
----TEEIN-----RD------G------SRL-H--Q-------------------TS--
-WK----------------------------------P--FGTRL----LKFLDQIQ---
---LLIK---------PG-DI-L------VGG--S--Q-N-M-I-A-SGVW-A-------
-------------TVRL-------------------------------------------
----------------SLE--I-------------------------------------A
--------------------------TG---H-----LSYF------E-RLSL--L----
LMRLGHATI-------IQRDRVLLFPH---------------------------------
---------------D-SDLKALTCEYLIVIT-E------------MCK--TI-IGFE-K
----------K-G-F-L-------------------------------------------
----------------A-QLAT---------------------S--TC------------
--L---EKE--FK-EFE------------TQ------------L---AFWSKVIN---KK
LAYL---N-------EASQAQA-------NT-----------------------------
------------------------S---IAAI----------------------------
-----SGS-L----------SS----------W---G-----------------------
---------------------E-------------------------SRKRRAED-----
-----------------WR----IQVLR----------Q-----------LSPHQ-----
-----------------------DE-FES---T-----WR--------------------
-------RERRKG---SV-EW--IFD-----DE---QYMNWRSA-SSS--S---------
---------------------------
>SCO57938.1
------------------------------------------------------------
------------------------------------------------------------
------------------------------------------------------------
------------------------------------------------------------
------------------------------------------------------------
------------------------------------------------------------
------------------------------------------------------------
------------------------------------------------------------
M--------------------------------------------------S--------
--------------------S---------------------------------------
--L-----------------------------------------VPVPTAA-----PLTP
A-VRLA----KVIS--------------E--FS--S--AL--D-E---------------
-------K-YR--PIFKTWQT---------------------------------------
----------------------------------------H---SPPSE-ID---VIR-L
----TEEIN-----RD------G------SRL-H--Q-------------------TS--
-WK----------------------------------P--FGTRL----LKFLDQIQ---
---LLIK---------PG-DI-L------VGG--S--Q-N-M-I-A-SGVW-A-------
-------------TVRL-------------------------------------------
----------------SLE--I-------------------------------------A
--------------------------TG---H-----LSYF------E-RLSL--L----
LMRLGHATI-------IQRDRVLLFPH---------------------------------
---------------D-SDLKALTCEYLIVIT-E------------MCK--TI-IGFE-K
----------K-G-F-L-------------------------------------------
----------------A-QLAT---------------------S--TC------------
--L---EKE--FK-EFE------------TQ------------L---AFWSKVIN---KK
LAYL---N-------EASQAQA-------NT-----------------------------
------------------------S---IAAI----------------------------
-----SGS-L----------SS----------W---G-----------------------
---------------------E-------------------------SRKRRAED-----
-----------------WR----IQVLR----------Q-----------LSPHQ-----
-----------------------DE-FES---T-----WR--------------------
-------RERRKG---SV-EW--IFD-----DE---QYMNWRSA-SSS--S---------
---------------------------
>SCV47828.1
------------------------------------------------------------
------------------------------------------------------------
------------------------------------------------------------
------------------------------------------------------------
------------------------------------------------------------
------------------------------------------------------------
------------------------------------------------------------
------------------------------------------------------------
M--------------------------------------------------S--------
--------------------S---------------------------------------
--L-----------------------------------------VPVPTAA-----PLTP
A-VRLA----KVIS--------------E--FS--S--AL--D-E---------------
-------K-YR--PIFKTWQT---------------------------------------
----------------------------------------H---SPPSE-ID---VIR-L
----TEEIN-----RD------G------SRL-H--Q-------------------TS--
-WK----------------------------------P--FGTRL----LKFLDQIQ---
---LLIK---------PG-DI-L------VGG--S--Q-N-M-I-A-SGVW-A-------
-------------TVRL-------------------------------------------
----------------SLE--I-------------------------------------A
--------------------------TG---H-----LSYF------E-RLSL--L----
LMRLGHATI-------IQRDRVLLFPH---------------------------------
---------------D-SDLKALTCEYLIVIT-E------------MCK--TI-IGFE-K
----------K-G-F-L-------------------------------------------
----------------A-QLAT---------------------S--TC------------
--L---EKE--FK-EFE------------TQ------------L---AFWSKVIN---KK
LAYL---N-------EASQAQA-------NT-----------------------------
------------------------S---IAAI----------------------------
-----SGS-L----------SS----------W---G-----------------------
---------------------E-------------------------SRKRRAED-----
-----------------WR----IQVLR----------Q-----------LSPHQ-----
-----------------------DE-FES---T-----WR--------------------
-------RERRKG---SV-EW--IFD-----DE---QYMNWRSA-SSS--S---------
---------------------------
>XP_023436800.1
------------------------------------------------------------
------------------------------------------------------------
------------------------------------------------------------
------------------------------------------------------------
------------------------------------------------------------
------------------------------------------------------------
------------------------------------------------------------
------------------------------------------------------------
M--------------------------------------------------S--------
--------------------S---------------------------------------
--L-----------------------------------------VPVPTAA-----PLTP
A-VRLA----KVIS--------------E--FS--S--AL--D-E---------------
-------K-YR--PIFKTWQT---------------------------------------
----------------------------------------H---SPPSE-ID---VIR-L
----TEEIN-----RD------G------SRL-H--Q-------------------TS--
-WK----------------------------------P--FGTRL----LKFLDQIQ---
---LLIK---------PG-DI-L------VGG--S--Q-N-M-I-A-SGVW-A-------
-------------TVRL-------------------------------------------
----------------SLE--I-------------------------------------A
--------------------------TG---H-----LSYF------E-RLSL--L----
LMRLGHATI-------IQRDRVLLFPH---------------------------------
---------------D-SDLKALTCEYLIVIT-E------------MCK--TI-IGFE-K
----------K-G-F-L-------------------------------------------
----------------A-QLAT---------------------S--TC------------
--L---EKE--FK-EFE------------TQ------------L---AFWSKVIN---KK
LAYL---N-------EASQAQA-------NT-----------------------------
------------------------S---IAAI----------------------------
-----SGS-L----------SS----------W---G-----------------------
---------------------E-------------------------SRKRRAED-----
-----------------WR----IQVLR----------Q-----------LSPHQ-----
-----------------------DE-FES---T-----WR--------------------
-------RERRKG---SV-EW--IFD-----DE---QYMNWRSA-SSS--S---------
---------------------------
>CVL10572.1
------------------------------------------------------------
------------------------------------------------------------
------------------------------------------------------------
------------------------------------------------------------
------------------------------------------------------------
------------------------------------------------------------
------------------------------------------------------------
------------------------------------------------------------
------------------------------------------------------------
-----------------------------------------------------------M
STLSFSR-------------------------TS----------SFNTTEN-----GNLF
N-NLCE----AAIN--------------E--FL--Q--D-------------PETLKLAD
NPFVQFVS-H----RKEQI----EK-------------------------CR--------
---------------------------------------DE--EHNDPI-EE--------
---MQQCIR-----EV-------------E-Q----K-----------------------
-WT------------------GS-K---------AH-H--LREKV----NPFVESIT---
---ALTK---------SC-EN-L------L-Q--P--A-P---FGV-AIAV-S-------
-------------GFRI-------------------------------------------
----------------V-LE-----------L---------------------------A
--------------------------TK---A-----HGAV------E-DILT--V----
LEEVSPLLD-------CYKMTA--------------------------------------
-------MSQQ---TS-PQISKAIKKSYKNIL-Q------------FWA--YS-ARVL-S
K-S-----------Y------------------TR------------------------V
T--LSS--------------------------------------AIRP------------
--F-------------K------------QE------------I---QTFREKFR---ED
SKQV---S------------QL-------LI-----------------------------
------------------------------------------------------------
------ASIA---------IERA------------------------------RE-----
-----------------------------------------------------KQ-----
---------------ERTR----DEILR----------W-----------IRGGEK----
----------------AD------S-FDT---D-----KD----L--E--L--R------
N------MCRTEG---TC-TW--LFE-----RQ---EFKDWRDA-KKN------------
---------------------------
>CVL04724.1
------------------------------------------------------------
------------------------------------------------------------
------------------------------------------------------------
------------------------------------------------------------
------------------------------------------------------------
------------------------------------------------------------
------------------------------------------------------------
------------------------------------------------------------
------------------------------------------------------------
-----------------------------------------------------------M
STLSFSR-------------------------TS----------SFNTTEN-----GNLF
N-TLCE----TAIN--------------E--FL--R--D-------------PETLKATD
NPFVQYVS-H----RKEQI----EK-------------------------CK--------
---------------------------------------EE--EHNDPI-EE--------
---TQQCIR-----EV-------------E-Q----K-----------------------
-WT------------------GS-K---------AH-H--LREKV----NPFVESIT---
---ALTK---------SC-EN-L------L-Q--P--A-P---FGV-AIAV-S-------
-------------GFRI-------------------------------------------
----------------V-LE-----------L---------------------------A
--------------------------TK---A-----HGAV------E-DILD--V----
LEEVSPLLD-------CYKMTA--------------------------------------
-------MSQQ---SS-PQISKAIKKSYKNIL-Q------------FWA--YS-ARVL-S
K-S-----------Y------------------TR------------------------V
T--LSS--------------------------------------TIRP------------
--F-------------K------------QE------------I---QTFREKFR---DD
SKQV---S------------QL-------LI-----------------------------
------------------------------------------------------------
------ASIA---------IERA------------------------------RE-----
-----------------------------------------------------KQ-----
---------------ERTR----DEILR----------W-----------IRGGEK----
----------------AE------S-FDA---D-----KD----L--E--L--R------
N------ICRTEG---TC-TW--LFE-----RQ---EFKDWRDA-KRN------------
---------------------------
>CZR47743.1
------------------------------------------------------------
------------------------------------------------------------
------------------------------------------------------------
------------------------------------------------------------
------------------------------------------------------------
------------------------------------------------------------
------------------------------------------------------------
------------------------------------------------------------
------------------------------------------------------------
------------------------------------------------------------
-----------------------------------------------MTEN-----GNLF
N-NLCE----AAIN--------------E--FL--Q--D-------------PETVKLAD
NPFVQFVS-H----RKEQI----EK-------------------------CR--------
---------------------------------------DE--EHNDSI-EE--------
---MQQCIR-----EV-------------E-Q----K-----------------------
-WT------------------GS-K---------AH-H--LREKV----NPFVESIT---
---ALTK---------SC-EN-L------L-Q--P--A-P---FGV-AIAV-S-------
-------------GFRI-------------------------------------------
----------------V-LE-----------L---------------------------A
--------------------------TK---A-----HGAV------E-DILT--V----
LEEVSPLLD-------CYKMTA--------------------------------------
-------MSQQ---TS-PQISKAIKKSYKNIL-Q------------FWA--YS-ARVL-S
K-S-----------Y------------------TR------------------------V
T--LSS--------------------------------------AIRP------------
--F-------------K------------QE------------I---QTFREKFR---ED
SKQV---S------------QL-------LI-----------------------------
------------------------------------------------------------
------ASIA---------IERA------------------------------RE-----
-----------------------------------------------------KQ-----
---------------ERTR----DEILR----------W-----------IRGGEK----
----------------AD------S-FDT---D-----KD----L--E--L--R------
N------MCRTEG---TC-TW--LFE-----RQ---EFKDWRDA-KKN------------
---------------------------
>EGU83969.1
------------------------------------------------------------
------------------------------------------------------------
------------------------------------------------------------
------------------------------------------------------------
------------------------------------------------------------
------------------------------------------------------------
------------------------------------------------------------
------------------------------------------------------------
------------------------------------------------------------
-----------------------------------------------------------M
STYSFSR-------------------------TS----------SFNTTEG-----GNSF
N-ALCE----TAIK--------------E--FL--D--D-------------PETQKLAD
NPFVRYVT-C----RKEQI----EK-------------------------GK--------
---------------------------------------DE--EHDDPI-EQ--------
---TQQCIR-----EV-------------E-Q----R-----------------------
-WT------------------GS-K---------AH-H--LRERI----NPFIESIT---
---ALTK---------SC-ES-L------L-Q--P--A-P---FGV-AIAV-S-------
-------------GFRI-------------------------------------------
----------------V-LE-----------L---------------------------A
--------------------------TK---A-----HGAV------E-EILN--V----
LEEVPPLLD-------CYKMTA--------------------------------------
-------MSQQ---NS-PQISKAIKKSYKNIL-Q------------FWA--YS-AKVL-S
K-S-----------Y------------------TR------------------------V
T--LSS--------------------------------------AMRP------------
--F-------------K------------QE------------I---QTFREKFR---ED
SKQV---S------------QL-------LI-----------------------------
------------------------------------------------------------
------ASMA---------IERV------------------------------RE-----
-----------------------------------------------------NQ-----
---------------ERTR----DEILR----------W-----------IRGGEK----
----------------AD------L-FDA---E-----KD----L--E--L--R------
N------MCRTEG---TC-TW--LFE-----RQ---EFKDWRDA-KKN------------
---------------------------
>EMT65778.1
------------------------------------------------------------
------------------------------------------------------------
------------------------------------------------------------
------------------------------------------------------------
------------------------------------------------------------
------------------------------------------------------------
------------------------------------------------------------
------------------------------------------------------------
------------------------------------------------------------
-----------------------------------------------------------M
STYSFSK-------------------------PS----------SFNTTEG-----GNSF
N-ALCE----TAIK--------------E--FL--D--D-------------PETQKLAD
NPFVRYVT-C----RKEQI----EK-------------------------GK--------
---------------------------------------DE--EHDDPI-EQ--------
---TQQCIR-----EV-------------E-Q----R-----------------------
-WT------------------GS-K---------AH-H--LRERI----NPFIESIT---
---TLTK---------SC-ES-L------L-Q--P--A-P---FGV-AIAV-S-------
-------------GFRI-------------------------------------------
----------------V-LE-----------L---------------------------A
--------------------------TK---A-----HGAV------E-EILS--V----
LEEVPPLLD-------CYKMTA--------------------------------------
-------MSQQ---NS-PQISKAIKKSYKNIL-Q------------FWA--YS-AKVL-S
K-S-----------Y------------------TR------------------------V
T--LSS--------------------------------------AMRP------------
--F-------------K------------QE------------I---QTFREKFR---ED
SKQV---S------------QL-------LI-----------------------------
------------------------------------------------------------
------ASMA---------IERV------------------------------RE-----
-----------------------------------------------------NQ-----
---------------ERTR----DEILR----------W-----------IRGGEK----
----------------AD------S-FDA---E-----KD----L--E--L--R------
N------MCRTEG---TC-TW--LFE-----RQ---EFKDWRDA-KKN------------
---------------------------
>ENH65761.1
------------------------------------------------------------
------------------------------------------------------------
------------------------------------------------------------
------------------------------------------------------------
------------------------------------------------------------
------------------------------------------------------------
------------------------------------------------------------
------------------------------------------------------------
------------------------------------------------------------
-----------------------------------------------------------M
STYSFSR-------------------------TS----------SFNTTEG-----GNSF
N-ALCE----TAIK--------------E--FL--D--D-------------PETQKLAD
NPFVRYVT-C----RKEQI----EK-------------------------GK--------
---------------------------------------DE--EHDDPI-EQ--------
---TQQCIR-----EV-------------E-Q----R-----------------------
-WT------------------GS-K---------AH-H--LRERI----NPFIESIT---
---ALTK---------SC-ES-L------L-Q--P--A-P---FGV-AIAV-S-------
-------------GFRI-------------------------------------------
----------------V-LE-----------L---------------------------A
--------------------------TK---A-----HGAV------E-EILN--V----
LEEVPPLLD-------CYKMTA--------------------------------------
-------MSQQ---NS-PQISKAIKKSYKNIL-Q------------FWA--YS-AKVL-S
K-S-----------Y------------------TR------------------------V
T--LSS--------------------------------------AMRP------------
--F-------------K------------QE------------I---QTFREKFR---ED
SKQV---S------------QL-------LI-----------------------------
------------------------------------------------------------
------ASMA---------IERV------------------------------RE-----
-----------------------------------------------------NQ-----
---------------ERTR----DEILR----------W-----------IRGGEK----
----------------AD------L-FDA---E-----KD----L--E--L--R------
N------MCRTEG---TC-TW--LFE-----RQ---EFKDWRDA-KKN------------
---------------------------
>EXA38117.1
------------------------------------------------------------
------------------------------------------------------------
------------------------------------------------------------
------------------------------------------------------------
------------------------------------------------------------
------------------------------------------------------------
------------------------------------------------------------
------------------------------------------------------------
------------------------------------------------------------
-----------------------------------------------------------M
SAYSFSR-------------------------TS----------SFNATEG-----GNSF
N-ALCE----TAIK--------------E--FL--D--D-------------PETQKLAD
NPFVRYVT-C----RKEQI----EK-------------------------GK--------
---------------------------------------DE--EHDDPI-EQ--------
---TQQCIR-----EV-------------E-Q----R-----------------------
-WT------------------GS-K---------AH-H--LRERI----NPFIESIT---
---ALTK---------SC-ES-I------L-Q--P--A-P---FGV-AIAV-S-------
-------------GFRI-------------------------------------------
----------------V-LE-----------L---------------------------A
--------------------------TK---A-----HGAV------E-EILN--V----
LEEVPPLLD-------CYKMTA--------------------------------------
-------MSQQ---NS-PQISKATNKSYKNIL-Q------------FWA--YS-AKVL-S
K-S-----------Y------------------TR------------------------V
T--LSS--------------------------------------AMRP------------
--F-------------K------------QE------------I---QTFREKFR---ED
SKQV---S------------QL-------LI-----------------------------
------------------------------------------------------------
------ASMA---------IERV------------------------------RE-----
-----------------------------------------------------NQ-----
---------------ERTR----DEILR----------W-----------IRGGEK----
----------------AD------L-FDA---E-----KD----L--E--L--R------
N------MCRTEG---TC-TW--LFE-----RQ---EFKDWRDA-KKN------------
---------------------------
>EXK89586.1
------------------------------------------------------------
------------------------------------------------------------
------------------------------------------------------------
------------------------------------------------------------
------------------------------------------------------------
------------------------------------------------------------
------------------------------------------------------------
------------------------------------------------------------
------------------------------------------------------------
-----------------------------------------------------------M
STYSFSR-------------------------TS----------SFNTTEG-----GNSF
N-ALCE----TAIK--------------E--FL--D--D-------------PETQKLAD
NPFVRYVT-C----RKEQI----EK-------------------------GK--------
---------------------------------------DE--EHDDPI-EQ--------
---TQQCIR-----EV-------------E-Q----R-----------------------
-WT------------------GS-K---------AH-H--LRERI----NPFIESIT---
---ALTK---------SC-ES-L------L-Q--P--A-P---FGV-AIAV-S-------
-------------GFRI-------------------------------------------
----------------V-LE-----------L---------------------------A
--------------------------TK---A-----HGAV------E-EILN--V----
LEEVPPLLD-------CYKMTA--------------------------------------
-------MSQQ---NS-PQISKAIKKSYKNIL-Q------------FWA--YS-AKVL-S
K-S-----------Y------------------TR------------------------V
T--LSS--------------------------------------AMRP------------
--F-------------K------------QE------------I---QTFREKFR---ED
SKQV---S------------QL-------LI-----------------------------
------------------------------------------------------------
------ASMA---------IERV------------------------------RE-----
-----------------------------------------------------NQ-----
---------------ERTR----DEILR----------W-----------IRGGEK----
----------------AD------L-FDA---E-----KD----L--E--L--R------
N------MCRTEG---TC-TW--LFE-----RQ---EFKDWRDA-KKN------------
---------------------------
>EXM05399.1
------------------------------------------------------------
------------------------------------------------------------
------------------------------------------------------------
------------------------------------------------------------
------------------------------------------------------------
------------------------------------------------------------
------------------------------------------------------------
------------------------------------------------------------
------------------------------------------------------------
-----------------------------------------------------------M
STYSFSK-------------------------PS----------SFNTTEG-----GNSF
N-ALCE----TAIK--------------E--FL--D--D-------------PETQKLAD
NPFVRYVT-C----RKEQI----EK-------------------------GK--------
---------------------------------------DE--EHDDPI-EQ--------
---TQQCIR-----EV-------------E-Q----R-----------------------
-WT------------------GS-K---------AH-H--LRERI----NPFIESIT---
---TLTK---------SC-ES-L------L-Q--P--A-P---FGV-AIAV-S-------
-------------GFRI-------------------------------------------
----------------V-LE-----------L---------------------------A
--------------------------TK---A-----HGAV------E-EILS--V----
LEEVPPLLD-------CYKMTA--------------------------------------
-------MSQQ---NS-PQISKAIKKSYKNIL-Q------------FWA--YS-AKVL-S
K-S-----------Y------------------TR------------------------V
T--LSS--------------------------------------AMRP------------
--F-------------K------------QE------------I---QTFREKFR---ED
SKQV---S------------QL-------LI-----------------------------
------------------------------------------------------------
------ASMA---------IERV------------------------------RE-----
-----------------------------------------------------NQ-----
---------------ERTR----DEILR----------W-----------IRGGEK----
----------------AD------S-FDA---E-----KD----L--E--L--R------
N------MCRTEG---TC-TW--LFE-----RQ---EFKDWRDA-KKN------------
---------------------------
>EXM26933.1
------------------------------------------------------------
------------------------------------------------------------
------------------------------------------------------------
------------------------------------------------------------
------------------------------------------------------------
------------------------------------------------------------
------------------------------------------------------------
------------------------------------------------------------
------------------------------------------------------------
-----------------------------------------------------------M
STYSFSR-------------------------TS----------SFNTTEG-----GNSF
N-ALCE----TAIK--------------E--FL--D--D-------------PETQKLAD
NPFVRYAT-C----RKEQI----EK-------------------------GK--------
---------------------------------------DE--EHDDPI-EQ--------
---TQQCIR-----EV-------------E-Q----R-----------------------
-WT------------------GS-K---------AH-H--LRERI----NPFIESIT---
---ALTK---------SC-ES-L------L-Q--P--A-P---FGV-AIAV-S-------
-------------GFRI-------------------------------------------
----------------V-LE-----------L---------------------------A
--------------------------TK---A-----HGAV------E-EILN--V----
LEEVPPLLD-------CYKMTA--------------------------------------
-------MSQQ---NS-PQISKAIKKSYKNIL-Q------------FWA--YS-AKVL-S
K-S-----------Y------------------TG------------------------V
T--LSS--------------------------------------AMRP------------
--F-------------K------------QE------------I---QTFREKFR---ED
SKKV---S------------QL-------LI-----------------------------
------------------------------------------------------------
------ASMA---------IERV------------------------------RE-----
-----------------------------------------------------NQ-----
---------------ERTR----DEILR----------W-----------IRGGEK----
----------------AD------L-FDA---E-----KD----L--E--L--R------
N------MCRTEG---TC-TW--LFE-----RQ---EFKDWRDA-KKN------------
---------------------------
>KLO83740.1
------------------------------------------------------------
------------------------------------------------------------
------------------------------------------------------------
------------------------------------------------------------
------------------------------------------------------------
------------------------------------------------------------
------------------------------------------------------------
------------------------------------------------------------
------------------------------------------------------------
-----------------------------------------------------------M
STLSFSR-------------------------TS----------SFNTTEN-----GNLF
N-TLCE----TAIY--------------E--FL--Q--D-------------PETLKLAD
NPFVQYVS-H----RKEQI----EK-------------------------CR--------
---------------------------------------DE--ELNDPI-EE--------
---TQQCIR-----EV-------------E-Q----K-----------------------
-WT------------------GS-K---------AH-H--LREKV----NPFVESIT---
---ALTK---------SC-EN-L------L-Q--P--A-P---FGV-AIAV-S-------
-------------GFRI-------------------------------------------
----------------V-LE-----------L---------------------------A
--------------------------TK---A-----HGAV------E-DILN--V----
LEEVSPLLD-------CYKMTA--------------------------------------
-------MSQQ---SS-LQISKAIKKSYKNIL-Q------------FWA--YS-ARVL-S
K-S-----------Y------------------TR------------------------V
T--LSS--------------------------------------AIRP------------
--F-------------K------------QE------------I---QTFREKFR---ED
SKQV---S------------QL-------LI-----------------------------
------------------------------------------------------------
------ASMA---------IERA------------------------------RE-----
-----------------------------------------------------KQ-----
---------------ERTR----DEILR----------W-----------IRGGEK----
----------------AD------S-FDA---D-----KE----L--E--L--R------
N------MCRTEG---TC-TW--LFE-----RQ---EFKDWRDA-KKN------------
---------------------------
>KLP06426.1
------------------------------------------------------------
------------------------------------------------------------
------------------------------------------------------------
------------------------------------------------------------
------------------------------------------------------------
------------------------------------------------------------
------------------------------------------------------------
------------------------------------------------------------
------------------------------------------------------------
-----------------------------------------------------------M
STLSFSR-------------------------TS----------SFNTTEN-----GNLF
N-TLCE----TAIY--------------E--FL--Q--D-------------PETLKLAD
NPFVQYVS-H----RKEQI----EK-------------------------CR--------
---------------------------------------DE--ELNDPI-EE--------
---TQQCIR-----EV-------------E-Q----K-----------------------
-WT------------------GS-K---------AH-H--LREKV----NPFVESIT---
---ALTK---------SC-EN-L------L-Q--P--A-P---FGV-AIAV-S-------
-------------GFRI-------------------------------------------
----------------V-LE-----------L---------------------------A
--------------------------TK---A-----HGAV------E-DILN--V----
LEEVSPLLD-------CYKMTA--------------------------------------
-------MSQQ---SS-LQISKAIKKSYKNIL-Q------------FWA--YS-ARVL-S
K-S-----------Y------------------TR------------------------V
T--LSS--------------------------------------AIRP------------
--F-------------K------------QE------------I---QTFREKFR---ED
SKQV---S------------QL-------LI-----------------------------
------------------------------------------------------------
------ASMA---------IERA------------------------------NE-----
-----------------------------------------------------KQ-----
---------------ERTR----DEILR----------W-----------IRGGEK----
----------------AD------S-FDA---D-----KE----L--E--L--R------
N------MCRTEG---TC-TW--LFE-----RQ---EFKDWRDA-KKN------------
---------------------------
>KLP11383.1
------------------------------------------------------------
------------------------------------------------------------
------------------------------------------------------------
------------------------------------------------------------
------------------------------------------------------------
------------------------------------------------------------
------------------------------------------------------------
------------------------------------------------------------
------------------------------------------------------------
-----------------------------------------------------------M
STISFSR-------------------------TS----------SFNTTEN-----GNLF
N-TLCE----TAIY--------------E--FL--Q--D-------------PETLKLAD
NPFVQYVS-H----RKEQI----EK-------------------------CR--------
---------------------------------------DE--ELNDPI-EE--------
---TQQCIR-----EV-------------E-Q----K-----------------------
-WT------------------GS-K---------AH-H--LREKV----NPFVESIT---
---ALTK---------SC-EN-L------L-Q--P--A-P---FGV-AIAV-S-------
-------------GFRI-------------------------------------------
----------------V-LE-----------L---------------------------A
--------------------------TK---A-----HGAV------E-DILN--V----
LEEVSPLLD-------CYKMTA--------------------------------------
-------MSQQ---SS-LQISKAIKKSYKNIL-Q------------FWA--YS-ARVL-S
K-S-----------Y------------------TR------------------------V
T--LSS--------------------------------------AIRP------------
--F-------------K------------QE------------I---QTFREKFR---ED
SKQV---S------------QL-------LI-----------------------------
------------------------------------------------------------
------ASMA---------IERA------------------------------NE-----
-----------------------------------------------------KQ-----
---------------ERTR----DEILR----------W-----------IRGGEK----
----------------AD------S-FDA---D-----KE----L--E--L--R------
N------MCRTEG---TC-TW--LFE-----RQ---EFKDWRDA-KKN------------
---------------------------
>PNP74806.1
------------------------------------------------------------
------------------------------------------------------------
------------------------------------------------------------
------------------------------------------------------------
------------------------------------------------------------
------------------------------------------------------------
------------------------------------------------------------
------------------------------------------------------------
------------------------------------------------------------
-----------------------------------------------------------M
STLSFSR-------------------------TS----------SFNTTEN-----GNLF
N-TLCE----TAIK--------------E--FL--E--D-------------PETLKLAD
NPFVQYVS-H----RREQT----GK-------------------------CI--------
---------------------------------------EE--EHNDPI-EE--------
---TQQCIR-----EV-------------E-K----K-----------------------
-WT------------------GN-K---------AH-H--LREKV----NPFVESIT---
---ALTK---------SC-ES-L------L-Q--P--A-P---FGV-AIAV-S-------
-------------GFRI-------------------------------------------
----------------V-LE-----------L---------------------------A
--------------------------TK---A-----HGAV------E-DILN--V----
LEEVSPLLD-------CYKMTA--------------------------------------
-------MSQQ---SS-PQISKAIKKSYKNIL-Q------------FWA--YS-AKVL-S
K-S-----------Y------------------TR------------------------V
T--LSS--------------------------------------AIRP------------
--F-------------K------------QE------------I---QTFREKFR---ED
SKQV---S------------QL-------LI-----------------------------
------------------------------------------------------------
------ASIA---------IERA------------------------------RE-----
-----------------------------------------------------KQ-----
---------------ERTR----DEILR----------W-----------IRGGEK----
----------------AE------S-FDA---D-----KD----L--E--L--R------
N------MSRTEG---TC-TW--LFE-----RQ---EFKDWRDA-KKN------------
---------------------------
>RBA20203.1
------------------------------------------------------------
------------------------------------------------------------
------------------------------------------------------------
------------------------------------------------------------
------------------------------------------------------------
------------------------------------------------------------
------------------------------------------------------------
------------------------------------------------------------
------------------------------------------------------------
-----------------------------------------------------------M
STLSFSR-------------------------TS----------SFNTTEN-----GNLF
N-NLCE----AAIN--------------E--FL--Q--D-------------PETLKLAD
NPFVQFVS-H----RKEQI----EK-------------------------CR--------
---------------------------------------DE--EHNDPI-EE--------
---MQQCIR-----EV-------------E-Q----K-----------------------
-WT------------------GS-K---------AH-H--LREKV----NPFVESIT---
---ALTK---------SC-EN-L------L-Q--P--A-P---FGV-AIAV-S-------
-------------GFRI-------------------------------------------
----------------V-LE-----------L---------------------------A
--------------------------TK---A-----HGAV------E-DILT--V----
LEEVSPLLD-------CYKMTA--------------------------------------
-------MSQQ---TS-PQISKAIKKSYKNIL-Q------------FWA--YS-ARVL-S
K-S-----------Y------------------TR------------------------V
T--LSS--------------------------------------AIRP------------
--F-------------K------------QE------------I---QTFREKFR---ED
SKQV---S------------QL-------LI-----------------------------
------------------------------------------------------------
------ASIA---------IERA------------------------------RE-----
-----------------------------------------------------KQ-----
---------------ERTR----DEILR----------W-----------IRGGEK----
----------------AD------S-FDT---D-----KD----L--E--L--R------
N------MCRTEG---TC-TW--LFE-----RQ---EFKDWRDA-KKN------------
---------------------------
>RBR00401.1
------------------------------------------------------------
------------------------------------------------------------
------------------------------------------------------------
------------------------------------------------------------
------------------------------------------------------------
------------------------------------------------------------
------------------------------------------------------------
------------------------------------------------------------
------------------------------------------------------------
-----------------------------------------------------------M
STVSLSR-------------------------AS----------SFNTTEN-----GNLF
N-TLCE----TAIK--------------E--FL--E--D-------------PETRKLAE
NPFVQYVN-H----RREQT----EK-------------------------WR--------
---------------------------------------EE--EHSDPI-EE--------
---TQQCIR-----EV-------------E-Q----K-----------------------
-WT------------------GS-K---------AH-H--LREKV----NPFVESIT---
---ALTK---------SC-ES-L------L-Q--P--A-P---FGV-AIAV-S-------
-------------GFRI-------------------------------------------
----------------V-LE-----------L---------------------------A
--------------------------TK---A-----HGAV------E-DILN--V----
LEEVSPLLD-------CYRMTA--------------------------------------
-------MSQQ---SS-PQISKAIKKSYKNIL-Q------------FWA--YS-AKVL-S
K-S-----------Y------------------TR------------------------V
T--LSS--------------------------------------AIRP------------
--F-------------K------------QE------------I---QTFREKFR---ED
SKQV---S------------QL-------LI-----------------------------
------------------------------------------------------------
------ASIA---------IERA------------------------------RE-----
-----------------------------------------------------KQ-----
---------------ERTR----DEILR----------W-----------IRGGEK----
----------------AE------S-FDA---D-----KD----L--E--L--R------
N------MSRTEG---TC-TW--LFE-----RQ---EFKDWRDA-KKN------------
---------------------------
>RBR18191.1
------------------------------------------------------------
------------------------------------------------------------
------------------------------------------------------------
------------------------------------------------------------
------------------------------------------------------------
------------------------------------------------------------
------------------------------------------------------------
------------------------------------------------------------
------------------------------------------------------------
-----------------------------------------------------------M
STLSLSR-------------------------AS----------SFNTTEN-----GNLF
N-TLCE----TAIK--------------E--FL--E--D-------------PETRKLAE
NPFVQYVN-H----RREQT----EK-------------------------WR--------
---------------------------------------EE--EHSDPI-EE--------
---TQQCIR-----EV-------------E-Q----K-----------------------
-WT------------------GS-K---------AH-H--LREKV----NPFVESIT---
---ALTK---------SC-ES-L------L-Q--P--A-P---FGV-AIAV-S-------
-------------GFRI-------------------------------------------
----------------V-LE-----------L---------------------------A
--------------------------TK---A-----HGAV------E-DILN--V----
LEEVSPLLD-------CYRMTA--------------------------------------
-------MSQQ---SS-PQISKAIKKSYKNIL-Q------------FWA--YS-AKVL-S
K-S-----------Y------------------TR------------------------V
[truncated: 5,444,079 more chars]
