# Supplementary material for: Exploring a diverse world of effector domains and amyloid signaling motifs in fungal NLR proteins
Source: PLoS Comput Biol. 2022 Dec 21;18(12):e1010787. doi: 10.1371/journal.pcbi.1010787 (PMC9815663; doi:10.1371/journal.pcbi.1010787)
Supplement: S2 Data — The alignments were calculated using ClustalOmega for 127 MMseqs2 clusters with at least 20 member sequences. (GZ) [file pcbi.1010787.s009.tar.gz › EXM19187_aligned.fa]

>EXM19187.1
MSIIVTVSLHMPVSADDLLTGFFCSHGKSSERQGGILGTFVNFLRNTKGSGMSDSGSDSG
SSS-DDLVPSQHPSVQEQDKNQDKQINDAEDTKEQKEESGANVGEAVSDSNLITSAGAEI
KDEALSLVWQELPSDSDTGDQAAEARLIDFIVIPGVYGNWTDKDFGLSPGSGSSAWVTKF
AEEGWEKPKNPQSYCRVFRFEYNPSEIFSGHRSREAIHRVALRLLNGLRSKRSGESKKRL
IYLISHDIGGTIVKDALVTASLDRSSWQDISEMTRVLVFNGCPHRQRDTADLETRLASFL
YENYSQDSGKPRPSAASISGLNRAIIQVNGLFITSHIALRSWIINLHSHGENSK--GGFD
AYCATLGIPLERTLTAPTGTDYSPLTQYLAKIEPDVREPKESIGPRQYAQERKLLALASP
IYPLRNKVEPNPLADLPDYESWLNSPCPQILYLHGSHRVRD
>CVK92209.1
---------------------------------------------------MSDSESVSG
SSSGGGEVPSRRSSVQLQDERQVEDIDSTENSKIQTEEICENMRNEPPTLKLTQPTEADT
KAEVLHLVWQESPSDSDTSAQAAEARLIDFIVIPGVYANWTDKDFGPSPGSGSSAWVTKF
AEEGREKLKNAHSSCRVFRLDYDSSEIFSGHRSREAIHRVALRLLNGLRSKRSDEIKKRL
IYFISHDIGGTIVKDALITASLDRSSWQDISEMTRALVFNGCPHRQRDTVDLETRLASFL
YSNYSQDSEKPRPSLASISGLTKAITQVNGLFVTSHIALRSWIINLHSHGLNSN--GSFD
AYCATLGIPLEKRLTAPTGTDYSPLTQYLAKIEPDVRDPKESIGARQYSQERKLLALASP
VYPLRNKVESNPLADLPAYQSWLNSPCP-------------
>CVL07920.1
---------------------------------------------------MSDSESVSG
SSS-GDEVPSRRSSVQHQDENQVKYIDSTENSKIQIEERCEDIRDEAPNFELTQPTEADT
KAEVLHLVWQESPSDSDTSAQAAEARLIDFIVIPGVYAKWTDNEFGPSPGSGSSAWVTKF
AEEGWEKPKNAHSSCRVFRFDYDSSEVFSGQRSREAIHRVALRLLNELRSKRSGEIK---
---------------ALITASLDRSSWQDISEMTRALVFNGCPHRQRDTADMETRLASFL
YTNYSQDSGKPRPSLKSISGLTKAIIQVNGLFVTSHIALRSWIINLHSHGLNSN--GGFD
AYCATLGIPLEKRLTAPTGTDYSPLTTYLAKIEPDVREPKESIGARQYSQERKLLALASP
IYPLRNKVEFNPLADLPAYQSWLNSPCPQILYLHGSHRVRD
>CZR42849.1
---------------------------------------------------MSDSESVSG
SSSGGGEVPSRRSSVQLQDERQVEDIDSTENSKIQTEEICENMRNEPPTLKLTQPTEADT
KTEVLHLVWQESPSDSDTSAQAAEARLIDFIVIPGVYANWTDKDFGPSPGSGSSAWVTKF
AEEGREKLKNAHSSCRVFRFDYDSSEIFSGHRSREAIHRVALRLLNGLRSKRYGEIKKRL
IYFISHDIGGTIVKDALITASLDRSSWQDISEMTRALVFNGCPHRQRDTVDLETRLASFL
YSNYSQDSEKPRPSLAPISGLTKAITQVNGLFVTSHIALRSWIINLHSHGLNSN--GSFD
AYCATLGIPLEKRLTAPTGTDYSPLTQYLAKIEPDVRDPKESIGARQYSQERKLLALASP
VYPLRNKVESNPLADLPAYQSWLNSPCP-------------
>EWY87705.1
--------------------------MPSSERQGGILGTFVNFLRNTKKSELSDSGSDSG
SPS-GNSVPCRRPSVQHQDENEVKQIDGAEDIKEQTEESGENAEEAVSDSNPSTATEAET
RGEALQLVWQELLQESNADNQATEARLIDFVVIPGVYGNSTGEELGPSPGSGSSAWVTKF
AEEGGEKSKSPQSSCRVFRFGYNSSELFSGHRSREAIQRIALRLLNGLRSKRCSETQKRL
IYFIGHDIGGIIVKDALTTASLDRNSWQDISEMTRVLIFNGCPHRQKDSFDLETRLASFL
YENYSRDFGKTRPSAASISGLTKAIIQVNGLFIASHVALRCWIINLHSYGSNSNGVSCFD
AYSATLGVPLEKRLPAPTGEEYASLTQYLAKIEPDIRDPKESIGPRQYAQERKLLALASP
IYPLRNRVESNPLVDLTDYKSWINSPCPQILYLHGSHRVRD
>EWZ40814.1
----------------------MSIIVTSSERQGGILGTFVNFLRNTKKSELSDSGSDSG
SPS-GNSVPCRRPSVQHQDENEVKQIDGAEGIKEQTEESGENAEEAVSDSNPSTAAEAET
RGEALQLVWQELLQESNADNQATEARLIDFVVIPGVYGNSTGEELGPSPGSGSSAWVTKF
AEEGGEKPKSPQSSCRVFRFGYNSSELFSGHRSREAIQRIALRLLNGLRSKRCSETQKRL
IYFIGHDIGGIIVKDALITASLDRNSWQDISEMTRVLIFNGCPHRQKDSFDLETRLASFL
YENYSRDFGKTRPSAASISGLTKAMIQVNGLFIASHVALRCWIINLHSYGSNSD--GCFD
AYSATLGVPLEKRLPAPTGEEYASLTQYLAKIEPDVREPKESIGPRQYAQERKLLALASP
IYPLRNRVESNPLVDLTDYKSWINSPCPQILYLHGSHRVRD
>EWZ81816.1
----------------------MSIIVTSSERQGGILGTFVNFLRNTKKSELSDSGSDSG
SPS-GNSVPCRRPSVQHQDENEVKQIDGAEGIKEQTEESGENAEEAVSDSNPSTAAEAET
RGEALQLVWQELLQESNADNQATEARLIDFVVIPGVYGNSTGEELGPSPGSGSSAWVTKF
AEEGGEKPKSPQSSCRVFRFGYNSSELLSGHRSREAIQRIALRLLNGLRSKRCSETQKRL
IYFIGHDIGGIIVKDALITASLDRNSWQDISEMTRVLIFNGCPHRQKDSFDLETRLASFL
YENYSRDFGKKRPSAASISGLTKAMIQVNGLFIASHVALRCWIINLHSYGSNSD--GCFD
AYSATLGVPLEKRLPAPTGEEYASLTQYLAKIEPDVREPKESIGPRQYAQERKLLALASP
IYPLRNRVESNPLVDLTDYKSWINSPCPQILYLHGSHRVRD
>EXA41587.1
---------------------------------------------------MSDSGSDSG
SSS-DDLVPSRRPSVREQDKNQDKQFNDAEDTKEQKEESGANVGEAVSDSNLITAIGAEI
KDEALSLVWQESPSDSDTGDQAAEARLIDFIVIPGAYGNWTDKDFGPSPGSGSSAWVTKF
AEEGWEKPKNLQSSCRVFRFEYNPSEIFSGHRSREAIHRVALRLLNGLRLKRSGESKKRL
IYFISHDIGGTIVKDALVTASLNKSSWQDVSEMTRVLIFNGCPHRQRDTADLETRLASFL
YENYSQDSGKPRPSAASISGLTKAIIQANGLFITSHVALRSWIINLHSHGENSS--GGFD
AYCATLGIPLERTLTAPTGTDYSPLIQYLAKIEPDVREPKESIGPRQYAQERKLLALASP
IYPLRNKVELNPLADLPDYQAWLSSPCPQVLYLHGSHRVRD
>EXK33487.1
----------------------MSIIVTSSERQGGILGTFVSFLRNTKKSELSDSGSDSG
SPS-GNSVPCRRPSVQHQDENEVKQIDGAEDIKEQTEESGENAEEAVSDSNPSTAAEAET
RGEALQLVWQELLQESNADNQATEARLIDFVVIPGVYGNSTGEELGPSPGSGSSAWVTKF
AEEGGEKPKSPQSSCRVFRFGYNSSELFSGHRSREAIQRIALRLLNGLRSKRCSETQKRL
IYFIGHDIGGIIVKDALITASLDRNSWQDISEMTRVLIFNGCPHRQKDSFDLETRLASFL
YENYSRDFGKPRPSAASISGLTKAMIQVNGLFIASHVALRCWIINLHSYGSNSN--GCFD
AYSATLGVPLEKRLPAPTGEEYASLTQYLAKIEPDVREPKESIGPRQYAQERKLLALASP
IYPLRNRVESNPLVDLTDYKSWINSPCPQILYLHGSHRVRD
>EXL44268.1
----------------------MSIIATSSERQGGILGTFVNFLRNTKKSELSDSGSDSG
SPS-GNSVPCRRPSVQHQDENEVKQIDGAEDIKEQTEESGENAEEAVSDSNPSTAAEAET
RGEALQLVWQELLQESNADNQAIEARLIDFVVIPGVYGNSTGEELGPSPGSGSSAWVTKF
AEEGGEKPKSPQSSCRVFRFGYNSSELFSGHRSREAIQRIALRLLNGLRSKRCSETQKRL
IYFIGHDIGGIIVKDALITASLDRNSWQDISEMTRVLIFNGCPHRQKDSFDLETRLASFL
YENYSRDFGKTRPSAASISGLTKAMIQVNGLFIASHVALRCWIINLHSYGSNSD--GCFD
AYSATLGVPLEKRLPAPTGEEYASLTQYLAKIEPDVREPKESIEPRQYAQERKLLALASP
IYPLRNRVESNPLVDLTDYKSWINSPCPQILYLHGSHRVRD
>EXL70029.1
---------------------------------------------------MSDSGSDSG
SSS-DDLVPSQHPSVQEQDKNQDKQINDAEDTKEQKEESGANVGEAVSDSNLITSAGAEI
KDEALSLVWQELPSDSDTGDQAAEARLIDFIVIPGVYGNWTDKDFGLSPGSGSSAWVTKF
AEEGWEKPKNPQSYCRVFRFECNPSEIFSGHRSREAIHRVALRLLNGLRSKRSGESKKRL
IYLISHDIGGTIVKDALVTASLDRSSWQDISEMTRVLVFNGCPHRQRDTADLETRLASFL
YENYSQDSGKPRPSAASISGLNRAIIQVNGLFITSHIALRSWIINLHSHGENSK--GGFD
AYCATLGIPLERTLTAPTGTDYSPLTQYLAKIEPDIREPKDSIGPRQYAQERKLLALASP
IYPLRNKVEPNPLADLPDYQSWLNSPCPQILYLHGSHRVRD
>EXM08565.1
---------------------------------------------------MSDSGSDSG
SSS-DDLVPSRRPSVQEQDKYQDKQINDAKDTKEQKEESGANVGEAVSDSNLITSAGAEI
KDEALSLVWQELPSDSDTGDQAAEARLIDFIVIPGVYGNWTDKDFGPSPGSGSSAWVTKF
AEEGWEKPKNPQSSCRVFRFEYNPSEIFSGHRSREAIHRVALRLLNGLRLKRSGDG----
--------------KALVTASLDRSSWQDISEMTRVLVFNGCPHRQRDTADLETRLASFL
YENYSQDSGKPRPSAASISGLNRAIIQVNGLFITSHIALRSWIINLHSHGENSK--GGFD
AYCATLGIPLERTLTVPTGTDYSPLTQYLAKIEPDVREPKESIGARQYAQERKLLALASP
IYPLRNKVEPNPLADLPDYQSWLNSPCPQILYLHGSHRVRD
>KLP05793.1
---------------------------------------------------MSDSESVSG
SSS-GDEVLSRRSSVQHQDERQVEHIDSTENSNKQIEERCGNIRDEAPNFELTQPTVADT
KGEVLHLVWQESPPDSDTSDQATEARLIDFIAIPGVYANWTDKDFGPSPGSGSSAWVTKY
AEEGWEKPKNAHSSCRVFRFDYDSSELFSGHKSREAIHRVALRLLNGLRSKRAGEIKKRL
IYFISHDIAGAIVKDALITAFLDRSSWQDISEMTRVLIFNGCPHRQRDTADLETRLANFL
YINYSQDSGKPRPSLTSISGITKAIMQVNGLFVTSHIALRSWIINLHSHGEDGS--GSFD
AYSATLGIPQERRLTAPTGTDYSPLTQYLAKIEPDVREPKESIGTRQFAQERKLLALASP
IYPLRNKVQPNPLADLPAYQSWLNSPCPQILYLHGSHRVRD
>KLP09786.1
---------------------------------------------------MSDSESVSG
SSS-GDEVPSRRSSVQHQDENQVKYIDSTENSKIQIEERCEDIRDEAPNFELTQPTEADT
KAEVLYLLWQKSPSDSDTSAQAAEARLIDFIVIPGVYAKWTDNEFGPSPGSGSSAWVTKF
AEEGWEKPKNAHSSCRVFRFDYDSSEVFSGQRSREAIHRVALRLLNELRSKRSGEIK---
-------------------------------------VFNGCPHRQRDTADMETRLASFL
YTNYSQDSGKPRPSLKSISGLTKAIIQVNGLFVTSHIALRSWIINLHSHGLNSN--GGFD
AYCATLGIPLEKRLTAPTGTDYSPLTTYLAKIEPDVREPKESIGARQYSQERKLLALASP
VYPLRNKVESNPLADLPAYQSWLNSPCPQILYLHGSHRVRD
>PCD32496.1
-------------------------------MPGGILGTFVNFLRNTKKSELSDSGSDSG
SPS-GNSVPCRRPSVQHQDENEVKQIDGAEGIKEQTEESGENAEEAVSDSNPSTAAEAET
RGEALQLVWQELLQESNADNQATEARLIDFVVIPGVYGNSTGEELGPSPGSGSSAWVTKF
AEEGGEKPKSPQSSCRVFRFGYNSSELFSGHRSREAIQRIALRLLNGLRSKRCSETQKRL
IYFIGHDIGGIIVKDALITASLDRNSWQDISEMTRVLIFNGCPHRQKDSFDLETRLASFL
YENYSRDFGKTRPSAASISGLTKAMIQVNGLFIASHVALRCWIINLHSYGSNSD--GCFD
AYSATLGVPLEKRLPAPTGEEYASLTQYLAKIEPDVREPKESIGPRQYAQERKLLALASP
IYPLRNRVESNPLVDLTDYKSWINSPCPQILYLHGSHRVRD
>PNP79771.1
---------------------------------------------------MSESGSASG
SSS-DEEVPSRRSSVQHQDEKEVKQ--STENTKEQAEERGENAGDVAQNPGHIMPTEAET
KDESLHLVWQELPSDSDTSDQATEARLIDFVVIPGVYGNWTDKDFGPSPGSGNSAWVTKF
AEEAWEKPKNAHSSCRVFRFNYDSSKFFSGHRSREAIQRVALRLLNGLRSKRSGEIKKRL
IYFISHDIGGIIVKDALITASLDRSSWQDISEMTRVLIFNGCPHRQRDTADLETRLASFL
YANYSQDSGKPRPSAASISGLTRAIIQVNGLFITSHISLRSWIINLHSYGENSN--GGFD
AHCATLGIPLERTLTAPTETDYSPLTHYLAKIEPDVREPKESIGARQYAQERKLLALASP
IYPLRNRFEPNPLADLPDYQAWLNSPCPQILYLHRSHRVRD
>SCN67842.1
---------------------------------------------------MSDSESVSG
SSS-GDEVLSRRSSVQHQDERQVEHIDSTENSNKQIEERCGNIRDEAPNFELTQPTVADT
KGEVLHLVWQESPPDSDTSDQATEARLIDFIAIPGVYANWTDKDFGPSPGSGSSAWVTKY
AEEGWEKPKNAHSSCRVFRFDYDSSELFSGHKSREAIHRVALRLLNGLRSKRAGEIKKRL
IYFISHDIAGAIVKDALITAFLDRSSWQDISEMTRVLIFNGCPHRQRDTADLETRLANFL
YINYSQDSGKPRPSLTSISGITKAIMQVNGLFVTSHIALRSWIINLHSHGEDGS--GSFD
AYSATLGIPQERRLTAPTGTDYSPLTQYLAKIEPDVREPKESIGTRQFAQERKLLALASP
IYPLRNKVQPNPLADLPAYQSWLNSPCPQILYLHGSHRVRD
>SCN83008.1
---------------------------------------------------MSDSESVSG
SSS-GDEVLSRRSSVQHQDERQVEHIDSTENSNKQIEERCGNIRDEAPNFELTQPTVADT
KGEVLHLVWQESPPDSDTSDQATEARLIDFIAIPGVYANWTDKDFGPSPGSGSSAWVTKY
AEEGWEKPKNAHSSCRVFRFDYDSSELFSGHKSREAIHRVALRLLNGLRSKRAGEIKKRL
IYFISHDIAGAIVKDALITAFLDRSSWQDISEMTRVLIFNGCPHRQRDTADLETRLANFL
YINYSQDSGKPRPSLTSISGITKAIMQVNGLFVTSHIALRSWIINLHSHGEDGS--GSFD
AYSATLGIPQERRLTAPTGTDYSPLTQYLAKIEPDVREPKESIGTRQFAQERKLLALASP
IYPLRNKVQPNPLADLPAYQSWLNSPCPQILYLHGSHRVRD
>SCO23344.1
---------------------------------------------------MSDSESVSG
SSS-GDEVLSRRSSVQHQDERQVEHIDSTENSNKQIEERCGNIRDEAPNFELTQPTVADT
KGEVLHLVWQESPPDSDTSDQATEARLIDFIAIPGVYANWTDKDFGPSPGSGSSAWVTKY
AEEGWEKPKNAHSSCRVFRFDYDSSELFSGHKSREAIHRVALRLLNGLRSKRAGKIKKRL
IYFISHDIAGAIVKDALITAFLDRSSWQDISEMTRVLIFNGCPHRQRDTADLETRLANFL
YINYSQDSGKPRPSLTSISGITKAIMQVNGLFVTSHIALRSWIINLHSHGEDGS--GSFD
AYSATLGIPQERRLTAPTGTDYSPLTQYLAKIEPDVREPKESIGTRQFAQERKLLALASP
IYPLRNKVQPNPLADLPAYQSWLNSPCPQILYLHGSHRVRD
>SCO47928.1
---------------------------------------------------MSDSESVSG
SSS-GDEVPSRRSSVQHQDENQVKYIDSTENSKIQIEERCEDIRDEAPNFELTQPTEADT
KAEVLYLLWQKSPSDSDTSAQAAEARLIDFIVIPGVYAKWTDNEFGPSPGSGSSAWVTKF
AEEGWEKPKNAHSSCRVFRFDYDSSEVFSGQRSREAIHRVALRLLNELRSKRSGEIKKRL
IYFITHDIGGIIVKDALITASLDRSSWQDISEMTRALVFNGCPHRQRDTADMETRLASFR
YTNYSQDSGKPRPSLKSISGLTKAIIQVNGLFVTSHIALRSWIINLHSHGLNSN--GGFD
AYCATLGIPLEKRLTAPTGTDYSPLTTYLAKIEPDVREPKESIGARQYSQERKLLALASP
VYPLRNKVESNPLADLPAYQSWLNSPCPQILYLHGSHRVRD
>SCO86225.1
---------------------------------------------------MSDSGSDSG
SSS-DHLVPSRRPSVQEQDKNQDKQINDAEDIKEQKEESGANVGEAVSDSNLITAAGAEI
KDEALSLVWQELPSDSDTGDQAAEARLIDFIVIPGVYGTWTDKDFGPSPGSGSSAWVTKF
AEEGWEKPKNPQSYCRVFRFEYNPSEIFSGHRSREAIHRVALRLLNGLRSKRSGESKKRL
IYFISHDIGGTIVKDALVTASLDKSSWQDVSEMTRVLIFNGCPHRQRDTADLETRLASFL
YENYSQDSGKPRPSAASISGLTKAIIQANGLFVTSHVALRSWIINLHSHGENSS--GGFD
AYCATLGMPLERTLTAPTGTDYSPLTQYLAKIEPDVREPKESIGPRQYAQERKLLALASP
IYPLRNKVELNPLADLPDYQAWLSSPCPQVLYLHGSHRVRD
>SCV36452.1
---------------------------------------------------MSDSESVSG
SSSGGGEVPSRRSSVQLQDERQVEDIDSTENSKIQTEEICENMRNEPPTLKLTQPTEADT
KAEVLHLVWQESPSDSDTSAQAAEARLIDFIVIPGVYANWTDKDFGPSPGSGSSAWVTKF
AEEGREKLKNAHSSCRVFRFDYDSSEIFSGHRSREAIHRVALRLLNGLRSKRSGEIKKRL
IYFISHDIGGTIVKDALITASLDRSSWQDISEMTRALVFNGCPHRQRDTVDLETRLASFL
YSNYSHDSEKPRPSLASISGLTKAITQVNGLFVTSHIALRSWIINLHSHGLNSN--GSFD
AYCATLGIPLEKRLTAPTGTDYSPLTQYLAKIEPDVRDPKESIGARQYSQERKLLALASP
VYPLRNKVESNPLADLPAYQSWLNSPCP-------------
>SCV60956.1
---------------------------------------------------MSDSESVSG
SSS-GDEVLSRRSSVQHQDERQVEHIDSTENSNKQIEERCGNIRDEAPNFELTQPTVADT
KGEVLHLVWQESPPDSDTSDQATEARLIDFIAIPGVYANWTDKDFGPSPGSGSSAWVTKY
AEEGWEKPKNAHSSCRVFRFDYDSSELFSGHKSREAIHRVALRLLNGLRSKRAGEIKKRL
IYFISHDIAGAIVKDALITAFLDRSSWQDISEMTRVLIFNGCPHRQRDTADLETRLANFL
YINYSQDSGKPRPSLTSISGITKAIMQVNGLFVTSHIALRSWIINLHSHGEDGS--GSFD
AYSATLGIPQERRLTAPTGTDYSPLTQYLXKIEPDVREPKESIGTRQFAQERKLLALASP
IYPLRNKVQPNPLADLPAYQSWLNSPCPQILYLHGSHRVRD
>XP_023432749.1
---------------------------------------------------MSDSESVSG
SSS-GDEVLSRRSSVQHQDERQVEHIDSTENSNKQIEERCGNIRDEAPNFELTQPTVADT
KGEVLHLVWQESPPDSDTSDQATEARLIDFIAIPGVYANWTDKDFGPSPGSGSSAWVTKY
AEEGWEKPKNAHSSCRVFRFDYDSSELFSGHKSREAIHRVALRLLNGLRSKRAGEIKKRL
IYFISHDIAGAIVKDALITAFLDRSSWQDISEMTRVLIFNGCPHRQRDTADLETRLANFL
YINYSQDSGKPRPSLTSISGITKAIMQVNGLFVTSHIALRSWIINLHSHGEDGS--GSFD
AYSATLGIPQERRLTAPTGTDYSPLTQYLAKIEPDVREPKESIGTRQFAQERKLLALASP
IYPLRNKVQPNPLADLPAYQSWLNSPCPQILYLHGSHRVRD
