# Supplementary material for: Exploring a diverse world of effector domains and amyloid signaling motifs in fungal NLR proteins
Source: PLoS Comput Biol. 2022 Dec 21;18(12):e1010787. doi: 10.1371/journal.pcbi.1010787 (PMC9815663; doi:10.1371/journal.pcbi.1010787)
Supplement: S2 Data — The alignments were calculated using ClustalOmega for 127 MMseqs2 clusters with at least 20 member sequences. (GZ) [file pcbi.1010787.s009.tar.gz › GAO87762_aligned.fa]

>GAO87762.1
-------------------------------------------------MVDTPAIRKRL
AQASQSTRAARRSLLGGREPQDYQQKAVLLLSEILDLLYEIREQLSWA---EEKWVV--A
QERLVGLDDLLNYFMSTIRALEYYFQPSGVSSRHYRKSLLERTFLPRLEQFKVLILVVLQ
AESM---------------------------EKTFTDRELRNTIRRYGALETV-------
------------KLKAVSEYDGDFYNITGPISSKNFMSLADLCNKRQQGTCQWIFQEEKY
KSWLFGAQ
>EDP49269.1
------------------------------------------------MMVDTPAIRKRL
AQASQSTRAARRSLLDGREPQDYQQKAVLLLSEILDLLYEIREQLSGE---EEKWVV--A
QERLDSLDDFLNYFMSTIRALEYYFQPGGVSSRHYRKSLLERTFLPRLEQFKSLILVVLQ
AESI---------------------------EKSFTERELRNAVRRYGALETV-------
------------ESRAISEYDGDFYNITGPISSKNFMSLADLCNKRQQGTCQWIFQEEKY
KSWLFGAQ
>GAQ03436.1
-------------------------------------------------MVDTPAIRKRL
AQASQSTRAARRSLLGGREPQDYQQKAVLLLSEILDLLYEIREQLSWA---EEKWAV--A
QERLDSLDDLLNYFTSTIRALEYYFQPGGVSSRHYRKSLLERSFLPRLEQFKVLILVVLQ
AESI---------------------------EKAFTERELRNTIRRYGALETV-------
------------ESKAVSEYDGDFYNITGPISSKNFMSLAELCNKRQQGTCQWIFQEEKY
KTWLFGAQ
>OXN20307.1
-------------------------------------------------MVDTPAIRKRL
AQASQSTRAARRSLLGGREPQDYQQKAVLLLSEILDLLYELREQLSWA---EEKWVV--V
QERLDGLNDLLNYFMSTIRALEYYFQPGGVSSRHYRKSLLERTFLPRLEQFKVLILVVLQ
PESI---------------------------EKSFTERELRNTVRRYGVLETV-------
------------GSKAVSEDAGDFYNITGPISSKNFMSLADLCNKRQQGTCQWIFQEEKY
KSWLVGAQ
>CEJ55645.1
-------------------------------------------------MLDVSTVRESL
AQVSQDTRVAMRCLNGGKDSHDSSLRALSLLVDISDLLYRIKDEISWS---EEKWFV--A
MGRLRALGELLGWFRSNMKSIEHYFQPGGVGVFYFRKHLLEQTYIPKLEQFKIMFLLALQ
PDS---------------------------EERSRLDNDIRNQLRKHRDVEDA-------
------------NLNADLQLEEETLSMVGRRCSEHVIALADLCNRRQKGSCAWIFENSHF
KRWLLGSM
>ODM23678.1
-------------------------------------------------MAETPTIRKIL
ANVIQASRIVIRCLASCRDSQEPSQRALLLLVDILDLLYCIKDQASGLWTTGEKWLAWKQ
ETRVLDLYETLKWFDSTMKAIELYFQPGGVGVCHFRKHLLERTFLPRLEQYRIAFLLWMQ
PES---------------------------SERSSLAREIRDCLKRFQDVEPA-------
------------NRQFNLEFEEDVHGITSRLTSGHFITLADLCNRRHQGSCSWIFEDIQY
KEWLLGSF
>XP_002376211.1
-------------------------------------------------MVEAAAIRERL
TQTARSVIAITRSFGTKQESQEALQKVTLMLCEILNLLYQIREQLSWA---EEKWVV--A
PARLNIIEEILGAFESTARTMEASFQPGGVSSRMFRKGLIERTFLPRLELYKVAFLVLMQ
PESH---------------------------EKNFSEQQLRNSIRECRDLELS-------
------------STP-KFTSEEDFHNTTAPVTSKNFIDLSNMCHRRQKDTCKWVFHDEKY
KDWLFGRR
>RAQ56211.1
-------------------------------------------------MVEAAAIRERL
TQTARSVIAITRSFGTKQESQEALQKVTLMLCEILNLLYQIREQLSWA---EEKWVV--A
PARLNIIEEILGAFESTARTMEASFQPGGVSSRMFRKGLIERTFLPRLELYKVAFLVLMQ
PESH---------------------------EKNFSEQQLRNSIRECRDLELS-------
------------STP-KFTSEEDFHNTTAPVTSKNFIDLSNMCHRRQKDTCKWVFHDEKY
KDWLFGRR
>XP_013331745.1
MKQERVWGNQPWPHRATRGHENFGHLRLAPLLHPAALTPGIFPSVYIFKMVETPDLRERL
ARASQFTRIVMRCIGGGRDFPDTSQKALSLLCDLLDLLYRVRDQLSWA---DEKWIV--Y
PARLDALNELLGLFESTLRMIEIYLHPGGVGAPEYRKKLLERIVIPRLEQYKVVFILSMQ
PEWD------------------------L-RERTSTDQDIRGCLRRHHEIESA-------
------------NLQYNLQYEDDILVQTDRLASENFITLADLCNRRQRGSCRWILEDPTY
KQ------
>XP_025543020.1
-------------------------------------------------MVEVSELRGDL
VQVTQSTRIVMRCLSTGRDSQETSQKALTLLADILDLLYRIKEQISWG---EEKWHV--D
PSRLVALAEMLSWLNSSMKSIELYFQPGGVSVAYFRKHLLERTFLPRLEQYKILLLLAMQ
PDS---------------------------EERSCLEEEIRYTLRLARGVDCG-------
-------------PTVDLQFEEDALGITSRLCSEQFIGLADLCNRRLKGSCNWFFDHTEY
RRWLLGTF
>CEN61397.1
-------------------------------------------------MVDVRTIRGQL
THATQSARIVVRCLHGGRDTQDSSQRAIMLLVDIQDSLFRLKDQISWG---EETWFV--E
PARLAALAELLECFESTMRSIELFFQAGGVGVSYYRKNLLERTFSPRLEQYKVLLLLSLQ
PES---------------------------SERSSLDRKIRFSLTAARDVESA-------
-------------TQPDVQFDERTSAIVERQEQANGYSIMRSINV---------------
--------
>KKK16243.1
-------------------------------------------------MVDVQTLREQL
TQAAQSARIVVRCLNGGRDAQDSSQRAIMLLVDIQEFLYRLKDNISWG---GDKWLV--E
PARLVALAELLACFESTAKSIELYFQSGGVGVSYYRKNLLERTFLPRLEQYKLLLLLSLQ
PNS---------------------------GERSSLDRKIRATVTSWREVESG-------
-------------PKVDLQFEENVLSITSGQASDHFITLADLCNRRLQGTGQWIFDHYQY
RRWLMGSF
>KKK22567.1
-------------------------------------------------MADIQAVLGQL
TQAAQSARAVRRCFNGGRDLQESSHRAIMLLVDVQEFLYFLKDSIISG---EEKWLL--E
TARMGALVEVLTSFASTMKSMELYFQPGGVGVTYYRKRLLERTFLPRLEQYKVILLLSMQ
PDS---------------------------GERLFLDRKIRASLRLWRETESG-------
-------------PKVDLQFEERILGFTSQLASENFITLADLCNRRLKGTGQWIFDDDQY
KQWLLGSM
>KOC18637.1
-------------------------------------------------MTDVQTVREDL
SRATHSARIVMRCLNSGRDSQESSQRALTLLADILDLIYRFKDQISWG---EDKWLI--E
PSRLAALAEILSWFDMTMKSIELYFQPGGVGVVYFRKHLLERTFLPRLEQYKVLWLLSLQ
PDS---------------------------SERLFLDREIRNSLRASQEVETG-------
-------------PKVDLQFEDEALSMTSRVSSEHFMRLADLCNRRLKETCQWIFSHSEY
RRWLLGSF
>OXN08654.1
--------------------------------------------------MTVRTIREDL
AQVAQSTRIVIRCLSSGRDAHDSAAKALSVLIDILDCLHRVRDQISWG---EEKWLV--E
PARLNALAEVIVWFGTTLRSIEFYFQPGGVSVYYFRKHLLGGTFLPRLEQYKILLLLAMQ
PDS---------------------------SERASLDREIRNNLRMCQDVESG-------
-------------PKVDLQFEEDALGITSRLSSEHFITLADLCNRRLQGTGRWILDNPQY
KQWLLGSF
>PTU20864.1
-------------------------------------------------MADIQAVLGQL
TQAAQSARAVRRCFNGGRDLQESSHRAIMLLVDVQEFLYFLKDSIISG---EEKWLL--E
TARMGALVEVLTSFASTMKSMELYFQPGGVGVTYYRKRLLERTFLPRLEQYKVILLLSMQ
PDS---------------------------GERLFLDRKIRASLRLWRETESG-------
-------------PKVDLQFEERILGFTSQLASENFITLADLCNRRLKGTGQWIFDDDQY
KQWLLGSM
>PYI05719.1
-------------------------------------------------MVEVSEIRGDL
VQVTQSTRIVMRCLSTGRDSQEISQKALTLLGDTLDLLYRIKEQISWA---EEKWHV--D
PSRLAALAEMLSWLNSTMKSIELYFQPGGVSVTYFRKRLLERTFLPRLEQYKILLLLAMQ
PDS---------------------------EDRSSLEEEIRYTLRLARGVDCG-------
-------------PTVDLQFEEDALGLTSQICSEQFIVLADLCNRRLKGSCRWFFDHTEY
RRWLLGAF
>PYI32322.1
-------------------------------------------------MVQLTTLHKDL
VKVTQAIRIVMRCLSTGRDSQETSQKALTLLTDILDILYQIKDQTILG---EEKWHV--G
PMRLEGLGEILGWLQTTMQTIEHYFQPGGVNVAYFRKHLLERTFLPQLEQYKILLLLAMQ
PDS---------------------------DDRSSLDQEIRYILKLSQDLDCG-------
-------------PKVDLKFEENALGLTSQLCSEQFIILADLCNRRLQNSCRWIFDNGEY
RRWLLGSF
>XP_001272617.1
-------------------------------------------------MATVQDVREDL
ARVTQSTRIAIRCLTSGRDAHDSAQKALSVLVDILDLLYCVRDRISWG---EDKWLV--E
PARLNALAEMLSWFEATLKSIELYFQPGGVSVYYFRKHLLGITFLPRFEQYKILLLLATQ
PES---------------------------SDRATLNRTIRNSLKMCRDVESG-------
-------------PKVDLQFEEDALGLTSRLASENFITLADLCNRRLQGTCRWIFDEAQY
KQWLLASF
>XP_015408650.1
-------------------------------------------------MTDIPTIREDL
SRATQSARIVMRCLNSGRDSQESSQRALTLLADILDLIYRFKDQISWG---EDKWLI--E
PSRLAALAEILSWFDMTMKSIELYFQPGGVGVVYFRKHLLERTFLPRLEQYKVLWLLSLQ
PDS---------------------------SERLFLDREIRNSLRASQEVETG-------
-------------PKVDLQFEDETLNTTSKVSSEHFMILADLCNRRLKGTCQWIFGHSEY
RRWLLGSF
>XP_020059584.1
-------------------------------------------------MVQIATLRAGL
TQTTQATRIAMRCLNSGRDSQETSQKALTLLSDILDLLYRIQSQISWE---EEKWHV--D
PARLNSLAEMLGWFDSTVKSIELYFQPGGVNVAYFRKHLLEKTFLPRLEQYKIVMLLAMQ
PDS---------------------------EDRTLLDQDIRYTLKMARDIDCG-------
-------------PTIDLQFAEDALGLTSQLCSNQFITLADLCNRRLRESCRWIFDHGQY
RRWLLGSF
>XP_025451566.1
-------------------------------------------------MVEVSELRADL
VQVTQSIRVVMRCLSTGRDSQETSQKALTLLADILDLLYRIKEQISWG---EEKWHV--D
PSRLAALAEMLSWLNSSMQSIELYFQPGGVSVAYFRKHLLERTFLPRLEQYKILLLLAMQ
PDS---------------------------EERSCLEAEIRYTLRLARGVDCG-------
-------------PTVDLQFEEDALGITSRLCSEQFIGLADLCNRRLKGSCNWFFDHTEY
RRWLLGSF
>XP_025478753.1
-------------------------------------------------MVEVSELRGDL
VQVTQSTRIVMRCLSTGRDSQETSQKALTLLADILDLLYRIKEQISWG---EEKWHV--D
PSRLVALAEMLSWLNSSMKSIELYFQPGGVSVAYFRKHLLERTFLPRLEQYKILLLLAMQ
PDS---------------------------EERSCLEEEIRYTLRLARGVDCG-------
-------------PTVDLQFEEDALGITSRLCSEQFIGLADLCNRRLKGSCNWFFDHTEY
RRWLLGTF
>XP_662772.1
-------------------------------------------------MAEVQALRGQL
TQAAGSARVVVRCLNGSRDLQESSQRAIMLLVDALDSIYRLKDQIGDDENKDNKYLI--E
PHRLVALAEILERFTSTMKSMELYFQPGGVGVTYYRKHLLERTFLERLEQYKVMLLLSMQ
PDS---------------------------SERSFLDKKIRASLRSGGEVESG-------
-------------PKVDLQFEDRVLGITSQLTTENFIMLADLCNRRLKGTGQWIFDDEQY
KRWLLGST
>XP_750596.2
---------------------------------------MDKSRVERNARMTVRTIREDL
AQVAQSTRIVIRCLSSGRDAHDSAAKALSVLIDILDCLHRVRDQISWG---EEKWLV--E
PARLNALAEVIVWFGTTLRSIEFYFQPGGVSVYYFRKHLLGGTFLPRLEQYKILLLLAMQ
PDS---------------------------SERASLDREIRNNLRMCQDVESG-------
-------------PKVDLQFEEDALGITSRLSSEHFITLADLCNRRLQGTGRWILDNPQY
KQWLLGSF
>EPS30499.1
-------------------------------------------------MATGPVIRGRL
TRISRSIRTLIRCIGGSKEALDVSNRALLLLCELQDLLCRLQDQLIYA---EEKWIS--D
SARLSTLDEVLSSLESTIETLNRYFQPGGVTARFFRKRLLETTFVSRLEEFKTMILLSMQ
PESK---------------------------EKSHVEHKLRAKFRQYQELDSD-------
------------SSEAITPKFQDYDHVSNQSTGKMASRLAELCRQRQKGTCQWILNEETF
DGWLFGSY
>KOS40110.1
-------------------------------------------------MVDRSVIRVRL
ARVARSIRAVMRCLGGNRESQEGAQRAMLIMCELLDLLCRLQDQLNWA---EDKWVV--D
PSRLRNLDEVARYFESTIVSIEIYFQPGGISARSLRKRLLENTFIPRLEHFKVMMILSMQ
PESRYVLPIGINDSYTVLDCRPRLNSILLHREKSRVETKLRVILRQFYEMDSD-------
------------SIKVSTPKAEDYHNITSRMTTKSFMRLADLCNRRQKGTCEWIFNNDTY
TKWLFGCS
>OQE00901.1
-------------------------------------------------MIDRSVIRVRL
ARVARSIRAVMRCLGGNRESQEGAQRAMLIMCELLDLLCRLQDQLNWA---EDKWVV--D
PSRLRNLDEVTRYFESTIVSIEIYFQPGGISARSFRKRLLENTFIPRLEHFKVMMILSMQ
PESR---------------------------EKSRVETKLRGVLRQFYEMDS--------
------------------------------------------------------------
--------
>OQE22364.1
-------------------------------------------------MASGQGIRGLI
TKVSRSIRAVLRCIGGNRDSQEGSQRALLLLSEFQDLLFRLQDQLTWA---EEKWIV--E
SSRLLSLKEGLHCFESTIEVMEIYFQPGGVSARLFRKRLLEDTFIPRLEHFKAMMVLAMQ
PETK---------------------------EKKHAEEKLRRIIRQYQELDSGSTSFTRT
CQHHNLTFGYLDSIKANTPSCEDFSHITTQLTTKNFMRLAE-------------------
--------
>OQE47021.1
--------------------------------------------MKPPNMVDRPVIRVRL
ARVARSIRAVMRCLGGNRESQEGAQRAMLIMCELLDLLCRLQDQLNWA---EDKWVV--D
PSRLRNLDEVTRYFESTIVSIEIYFQPGGISARSFRKRLLETTFIPRLEHFKVMMILTMQ
PESR---------------------------EKSRVEAKLRDILRQFYEMDSD-------
------------SIRASTPKAEDYHNIT--------------------------------
--------
>XP_016597270.1
------------------------------------------------------------
----------MRCLGGNRESQEGAQRAMLIMCELLDLLCRLQDQLNWS---EDKWVV--D
PSRLRNLDEVTRYFESTIMSIEIYFQPGGISARSFRKRLLENTFIPRLEHFKVMMILTMQ
PESR---------------------------EKSRVETKLRSVLRQFYEMDSD-------
------------SIKASTPKAEDYHNITSRMTTKSFMRLADLCNRRQKGTCEWIFNNDTY
TKWLFGCS
>XP_022493701.1
-------------------------------------------------MVDGPVIRGRL
TRVSRSIRAVMRCLGGNRESQDGAQRAMLLLCELLDLLSRLQDQLNWV---EDKWVV--D
PSRLRNLDEVLRSFESTIGSIEVYFQPGGITARSFRKRLLESTFIPRLEQFKVMMLLSMQ
PESR---------------------------EKAKVEDKLRNVLRRFHEMDHN-------
------------AIRASTPDANEFHTTTSQIATKSFMRLADLCNKRLKGTCEWIFDNDTY
TNWLFGCS
>GAA85541.1
-------------------------------------------------MVDVHAVNCRL
AQAAHSVRAAMRSLGGGRESQDSSHKAILAMSEIIDLLYQIREQLSSD----EKWTI--A
QARLNALEELLNSFEITIATMEINFQPGGVGSRVYRKGLLEQTFIQRLEQYRMAFLVAMQ
PDSR---------------------------EKAAMEHQLRTSIRTFRDLEPE-------
------------WLRQYPFCGEDFHCITSPVTSRNLMKFTGMCNRREQGTCQWIFQEESY
KAWLFGSY
>OOQ84658.1
-------------------------------------------------MVNVSAVRESL
AQVAQSTRVAMRCLNTGRDSHDASFRALSLLTDILDLLYRIKDEISWA---EEKWFV--A
VNRLRALSELLSWFGLTMKSIELYFQPGGVSPFYFRKHLLEKTYNTRLEQYKIMFLLSMQ
PDS---------------------------EERALLDKEVRDSLRMHREVDTA-------
------------NLNVDPQFEENSLSLTSRLSSEHFMTLADLCNRRQQGSCSWIFESPNF
KQWLFGAV
>XP_002150441.1
-------------------------------------------------MADVVEVKELL
HQLCRHVRVVRRCLGGVRDHAEASEKAVSLLCDLLELLYSVKDQLSGS---NKKYPF--D
TSRLGDIHELLKLFEATLQLMETNFHPGGVGVREFRTYLLERTMVPRLEHYKVAFLLATQ
TDSP------------------------SSMERSITETDIYQRLRQFHEMETK-------
--------------PKRFRYEDDVMRTADRLSAENFITLGDLCNRRQHGSCQWILDNQQY
RQWSQGSF
>RAO71356.1
-------------------------------------------------MADVVEVKELL
RQVCRYVRVVRRCLGGVRDHAESAEKAVSLLCDLLELLHSVKDQLSGS---NEKCPF--D
SSRLAVIQELLILFEATLQLMETNFHPGGVGVREFRTYLLERTMVPRLEQYKVAFLLATQ
SDSP------------------------SSKERSVTEMDIYQRLRQFYDMETK-------
--------------PSRFKYEDDVMRTADRLSAENFITLADLCNRRQHGSCQWILNNQQY
RQWSQGSF
