# Supplementary material for: Exploring a diverse world of effector domains and amyloid signaling motifs in fungal NLR proteins
Source: PLoS Comput Biol. 2022 Dec 21;18(12):e1010787. doi: 10.1371/journal.pcbi.1010787 (PMC9815663; doi:10.1371/journal.pcbi.1010787)
Supplement: S2 Data — The alignments were calculated using ClustalOmega for 127 MMseqs2 clusters with at least 20 member sequences. (GZ) [file pcbi.1010787.s009.tar.gz › KDN48800_aligned.fa]

>KDN48800.1
------------------------------------------------MSFQIGAKQALQ
QIEGDIKRPGHNDEA----LFKDSKRTNTPSG-TL--SHINSLV--DEQVGN----GIHR
GLLPTKAPTSPLIARLPHDTTSGAESRLERFTQATDPSE-------------LDLQHHAL
GVGVAAPTDHVAFELRDVGNLSLGTNVVPSHTGGNEAGFALGEPPSQTPEVVADAPWTNW
KELKEF--ARVLAPVTN--LFGPIREMAELFVECVDKCE--MAGEAKTEYEALRVRIEEL
FEDLNRHFG--EGPSLVMTSSMESLCKSIQAELN---YIK----------KQQ--DRNMG
ERD-LSAADDSDKALACYRRIEGHIQR-------------------------------LS
LNTNLSMWGVGQEQA------------GESRADRMTSRIEHLPASFPAWYNSAEG-IGFN
RRECTPATRVNVLANPLDWAHSGGGG-
>CUA73343.1
------------------------------------------------MPFRKKIKQTFK
QAKDDLISIFGSRD-------EDSTRPITPTG-TA--LQ---------------------
--------------------STP-GNGFEESTIIASPSQEEGE-A------VIDIRGPNA
SSNIAMPTNPTTSKPE---TEQGDSDLVCDHTGPDGINTTEGQTLEQAPPMVLEAPSIKW
KGLKEF--AQVLDPVTN--VFGPIKNTVDLFIECVDKCELKMTGEAKTEYDALRVRLEGL
FIDLNGHFG--EGCSPVMTSSMESLCRSIQTELS---YIK----------RQQ--ERNIG
ERY-LVAADESRRVLACYRRIEGYLQR-------------------------------LS
LNTNLSVWRVAQEHA------------GESRSDRMSSLIDRLPSSLPAWYNSAEG-IELK
RRHCTPGTRVDVLANLLGWARSGGGG-
>EUC57185.1
------------------------------------------------MPFRKRIKERIK
QVADDLSSLLQPED-----AEGGTTRPNTPAN-KA--PHSDSLV--VGEQTGDQVTSLPK
TTPYGKIAASQLNKPQSKDISYV-DEGFKESVRLTNPIQEDRVSV----------MDVGD
RSSIAAPVNSGTFKLTDIR--QVDSDLVSGDVDPDKADAAERQKLGYTPQIVSDVSSTKW
KGLKGF--TRVLEPVTN--AFGPIKDMAELFVECVDKCE--MMGGAKTEYEALRVRLEGI
FEDLNEYFG--EGCALTMTSSMEGLCRLVQTELD---YIK----------KQQ--HRNIG
ERY-LSAADESDKVLACYRRI---------------------------------------
--------EGHLQRL------------SNSRSDRMSSFVDRLPSSLSAWYDSAEG-IELK
RRQCTPGTRVNVLANVLDWARGAGCG-
>CUA70044.1
------------------------------------------------------------
------M------------LQADTASLNVPSE-PP--SHTSSLGLVANEQVADPGIGGSR
ASSPAQAPTNHLVTPPPANTQNV-DAQLEHSLEPVNLVEGNQDAQVSTT-SDLVAQHQVP
AMNIAAPGDHASPALDSQHTVSLD----TNQAVRDEVRSEEETPAVHAHQVTLDTRSAKW
KGLKEL--ARVLGPATG--LFGPIKDMVDVFVDSVDTYK--MTEAARAEYDEIQVRIEAI
IEDLKGYFQ--GSGSLTMTASMESICASIKAELE---KIR----------IKL--GKNAG
ARY-LEAPAEADVILASYRRIELDLTR-------------------------------LS
LNANWETLKGVKDQA-------------------ISSRIDRLSPSLSARYNSAEADDELK
RQACTPGTRVKVLENILDWAHGKGGG-
>EUC54606.1
------------------------------------------------MPLRKKVKETLK
QPYRAAAEDLRAEG-------EGGTRPKTPAP-D-----PDSLA--VVEQASDPGTDLPK
TSPHDKIATDPSDEPQPKDMAIV-DNDFRGSAALTRTIQDDRA--------GVDIGSREF
NSDIATPIVPGLSELPALAVGLT--NMASSNIDADVSGVTESQKFATISPMVPDAPSANW
KGLKQF--ARVLEPVSN--LFGPIKEAMDLFTECADKCE--MTGVAKVEYEELRVRLEGI
FEDLNGYFG--KENSLTMTSSMENLCRSIQASST---TSRSNKTETSASATSQ--QRTSL
TRF-WLAIDESKGIYSDFCLE---------------------------------------
LNANLSMWRVAQEQA------------ANSRIDRMSSFVDRLPSSLPAWYDSAEG-IELK
RRGCTPGTRVNVLATMLDWARTGGGG-
>EUC62977.1
------------------------------------------------MPFRKKIKETIK
QAKDEVSSFLKVKD----------------------------------EQASD----AAG
TSLHVKIAMDRSDEPHPHDISNV-DKSFGGLVQLTSQNHEVRA--------GVNINGGAF
DSETATLTVPGPSELPAVEVSLA--TPVSGHVDPDDTNVPENQTLEIISPVVPEAPSAKW
KGLKQF--TRVLEPVSN--LFGPVKETVDLFTECVDKYE--MTGAAKTEYEDLRVRLEGL
FDDLNGYIG--EGCSLTMTSSMENLCRSIQAELD---YIK----------KQQ--HRSIG
ERY-LSAEDESDKALACYQRI---------------------------------------
--------EGHLQRL------------SDPRSDRMSSFVDRLPSSLPAWYDSAEG-IELK
RRGCTPDTRVDVLATILDWARSTGGG-
>EUC57193.1
------------------------------------------------MSFRNKVKEKYK
RVKNEFSSFLKVKA-------KAYE-----------------LK--LRVVQDR----TLR
PVQRCIQTPWLQLSKLPKDISNV-DKPFDGLVELNSPTQEVQA--------DVNIGGRAF
DSDMATLTVPGPSELPVVEVSLA--TPVSGHVDPVDTNVPEIQKPGDISPVVPEAPSAKW
KGLKEF--ARVLEPVSN--LFGPIKETVDLSTECVDKYE--MTGAAKTEYEALRVRLEEL
FDDLNGHFG--EGCSLTMTSSMESLCKSIEAELD---YIK----------KQQ--GRKIG
ERY-LSASDESDKVLACYRRI---------------------------------------
--------EGHLQRL------------SDSRSNRMLSFIDRLPASLSAWYNSAEG-IELK
RRECTPGTRVNVLATVLDWARITGGG-
>KEP48685.1
------------------------------------------------MPFRKKIKETIK
QAKDEVSSFLKVKA-------EGSTRPNTPTG-TA--PHSYSLA--TDEQASD----AAG
TSLHVKIAMDRSDEPHPHDISNV-DKSFGGLVQLTSQNHEVRA--------GVNINGGAF
DSETATLTVPGPSELPAVEVSLA--TLVSGHVDPDDTNVPENQTPEIISPVVPDAPSAKW
KGLKQF--TRVLGPVSN--LFGPIKETVDLFTECVDKYE--MTGAAKTEYEDLRVRLEGL
FDDLNGYIG--EGCSLTMTSSMENLCRSIQAELD---YIK----------KQQ--HRSIG
ERY-LSAEDESDKALACYQRI---------------------------------------
--------EGHLQRL------------SDSRSDRMSSFVDRLPSSLPAWYDSAEG-IELK
RRGCTPDTRVDVLATILDWARSTGGG-
>KEP46351.1
------------------------------------------------MSFSKKARKRYH
QATDNLSSLFRN---------KSDTRPNTPTS-AP--RHSDSLA--IDEQGGNTGTDLPR
TLPCYEIATDGSDEPQPKDMSNV-GGSFDQSARSTSATVADRAAG------VVDIDSRAF
NSDIATPSVPGPNELPIIQVGLAIAVP--------DPNIAESQKPEHTPLIVPDAPSAKW
KGLKQF--ARALGPVGN--LFGPIKETVDLLTECVDKCD--MTGVAKVEYEELRVRLEGL
FEDLNEYFD--KENSLTMTSSMGNLCRSIQDELN---YIK----------KQQ--ERNIS
GRY-FSAADDSDRILACYRRI---------------------------------------
--------EGHLQRL------------SDFRSDCMSSRVERLPSSLPAWYDSAEG-IELK
RKGCTPGTRVNVLSTMLDWARTGGGG-
>KEP46851.1
------------------------------------------------MSFREKVRERYH
QATDNLSSLFRG---------KNNTRLNTPTS-AP--RHSDSLA--IDEQGGDAGTDLSR
TPSRYEIAMNRSDEPQPKEITNV-DNGFDQSTGLTSATAANRAKG------VLDIGSRAF
TSDMATPTVPGPSELPVIQVGLATTYTVPDHVDPDDTGITESQKPEHTSPIVPDAPSAKW
KGLKQF--ARVLEPVSN--LFGPIKEAMDLFTECVDKCE--MAGVAKVEYEELRVRLEGI
FEDLNGYFG--KESSLTMTSSIENLCRSIKAELN---YIK----------EQQ--DRNIG
KRY-LSAADESDKVLACYRQI---------------------------------------
--------EGHLQRL------------SDFRSDRMSSRVERLSSSLPAWYDSAEG-IELK
RRGCTPGTRVNALATMLDWARTGGGG-
>EUC67552.1
------------------------------------------------MSFREKVRERYH
QATDNLSSLFRGKIEAYELESEDNTRLNTPTS-AP--RHSDSLA--IDEQGGDAGTDLSR
TPSRYEIAMNRSDEPQPKEITNV-DNGFDQSTGLTSATAANRAKG------VLDIGSRAF
TSDMATPTVPGPSELPVIQVGLATTYTVPDHVDPDDTGITESQKPEHTSPIVPDAPSAKW
KGLKQF--ARVLEPVSN--LFGPIKEAMDLFTECVDKCE--MAGVAKVEYEELRVRLEGI
FEDLNGYFG--KESSLTMTSSIENLCRSIKAELN---YIK----------EQQ--DRNIG
KRY-LSAADESDKVLACYRQI---------------------------------------
--------EGHLQRL------------SDFRSDRMSSRVERLSSSLPAWYDSAEG-IELK
RRGCTPGTRVNALATMLDWARTGGGG-
>KDN33659.1
------------------------------------------------MEPRKRAKQPLE
GDENKSKRVKQTIQA--WFHSEGSTRSGSPSN-TL--PRVNPVE--NEQSLNDSN-----
-----------------------AENNTNQSSQPAHPVEDLP-----------ELTDQLT
GTHFAMATDQTLLTAQT--AGGTNVDELRDHADRNPPDLAQG----SYTPRNPQVDGTKR
KGLKWLFKTGALGPVTN--ALGPIKQAAEIFVECVDSYK--VAGKTKVEHDELIARLEGL
FDDIAGYFG--EGCSQPMTARKKRG-----------------------------------
-GS-FAANDEAEEILERYRRVEGYLERLSGKETYVYLVECEPVNLEARACASNRLSDRLS
LNANLSMWKLAHVQA------------TDYQSDRMFSLIDRLPSVLPARYNSAEG-EALK
RRECTPGTRVQEIAKVLGWVRNRGEG-
>KEP46784.1
------------------------------------------------MSFREGIKQVLK
KAEGDVKRTKDDIKA--FLKGSGSSRPSTPFG-SL--PHTNSID--MDQQTGNHSAGLLA
IPPPTLASTDPSFATRLDEAP----------------IDQDHSGTKDLSLHTPEIGPQDT
STMESTQM-QARVASQSHASESARVDTLVNSNESAPAEQS--T-SQHTP--RETLGASTR
KDLKQL-ATGVAEQVIDTLKIGPLRDVSDLLQSFADMYK--LDGTVKSEYEALQDRLQAL
LEVLENHSE--TSASPMITSKITDIREFIEGELG---SIE----------KKP--NEKQH
GRF-LMAKDEEERFVGCCRRIQKYLDRLS-------------------------------
LDTSLSMWKLEDEKSKVCSAQTASSKSDVSSQDRISSWVRLLPSSPSAWYNSSAG-SSLK
RRECTPGTRVDVLANLLAWTNNNSTD-
>CUA76158.1
------------------------------------------------MPFREGAERIYE
QVKH-------DVKS--LFKTKDSTRPNTPSG-SL--PHISSVN--IDEQAVDGGVNLPT
TPPPAQVATSPPTETQSNKTPDA-DNSLEQPLQPSDPMDEHRSDVTESSPGAPEVSPHAT
STEE-SHE---PVISQSPAMEHTTVDNVPSHNEPKPNPVEQPA-SGKLP--DDLPGTSTR
KDWKQA-AAGAAGQVMDALKLGPFRDISDLLQGF-------MEGNVKTEYEALQRRLQAL
LQALETHSD--TRASPMVASKITGIRQLIEGELK---SIE----------KKP--GEKPH
GRL-LMAKDDEENILGCFRRMQEYMDRLS-----L-------------------------
-DTSVSMWKLEDEKS----------------KDRISSSVRLLPSSPSAWYNSSAG-AGLK
RRECTPGTRVDVIANLLAWANGSSMD-
>CUA68565.1
------------------------------------------------MPFHEGAKKVFK
QVKH-------DVKS--LFKKTDSTRPNTPSA-SL--PHTSSVN--MSEQAMDGGVNLPG
TPPPAQVATSPPIETQSNDTPDA-SNSLEQPLQQSDPMQEHRSDVTESSPGAPEVSPYAT
STKE-SHE---PVVSQSPAMEHTSVDNVPSNNQPKPNPMEQPA-CEKLP--DDPPGTSTR
KDWKKV-AAGAAGQVVGTLKVGPFKDIADLLQGL-------MEGNVKTEYEALQHRLQSL
LQALETHSD--TGASPMVVSKITGIRQLIEGELK---SIE----------KKP--GKKPH
GRL-LMAKEDEEKVLGCFRRMQEYMDRLS-----L-------------------------
-DTSVSMWKLEDEKS----------------KDRISSSVRLLPSSPSAWYNSSAG-AGLK
RRECTPGTRVDVIASLLAWANGSSKD-
>EUC54376.1
------------------------------------------------------------
------------------------------------------------------------
--------MIPPLATRLDDAS----------------TGQYHSNAKEVSLRTLKTGPQDT
GTLESTHT-QVRVASPPQASESARVDMSLDSNDPAPAPAKQSK-PQQTP--RENLGASTR
KDLKQI-ATGVAEQVADTLIIGPLRDVSDLLQSFADMYKASIIILTHSC---LLVKLAGI
D--------------------GRNRKERIRGATGPAAGIA----------RSP--GKPFG
NKR----------------FADDNVKDNRHTRLTG-----------------------DK
LDTTLSMRRLEDEKS----------------KDRISSWVRLLPSSPSAWYNSSVG-RGLK
RRECTPGTRVDVLANLLAWTNSNSID-
>EUC54514.1
------------------------------------------------------------
----------------------------------------------MGQQTGNHSAGLLA
IPPPTLASTDPSFATRLDEAP----------------IDQDHSGTKDLSLHTPEIGPQDT
STMESTQM-QARVASQSHASESARVDTLVNSNESAPAEQS--T-SQHTP--RETLGASTR
KDLKQL-ATGVAEQVIDTLKIGPLRDVSDLLQSFADILLAQMDGTVKSEYEALQDRLQAL
LKVLEEHSE--TTASPMVASKITDIREFIEGELG---SIE----------KKP--NEKQH
GRF-LMAKDEEERFVGCCRRIQKYLDRLS-------------------------------
LDTSLSMWKLEDEKS----------------KDRISSWVRLLPSSPSAWYNSSAG-SSLK
RRECTPGTRVDVLANLLAWTNNNSTD-
>EUC54562.1
------------------------------------------------MPFREGVKQVLR
KAE-DLKPSGDDIKA--FFKRSGSTKHSTLSE-TL--LPASSSH--PHEQTGNQGAALLE
TQSTTLLEQVVS------------------------------------------------
---------------QSQTP----------------EHAA--T-EKTPH--KPLDEASNR
SDMKQF-ATGVVEQVVDALKIGPLRDVSDMLQGFADTYKA-----NKSEYEALQHRLQAL
LKVLETHRE--MGTSPIVVSKITDIREFIERELR---SIE----------KKP--NEIQH
GRF-RIAKKEEKRFLSCCRRIQEYMDQLSAIWLTL-----------------------DK
LDTSLSMWKLEDEKL----------------KDRMSSWIRLLPSSPSAWYNSSVG-SDLK
RRECTPGTRVDVLDSLLAWTNNNSVD-
>EUC55044.1
------------------------------------------------MSFREGVKQALK
KAEDDLKQTKDDIKA--FFKGTGTSRPSTPSG-SQ--LYTGSFN--VHERAGNHYSSLPA
TPLPAQVPPSPLLVTQLANTPDV-DHRFEKPVQPSNLMREHYSGVGDSSTEAP-------
------------VVSHLQVSKHASGDMVVDNDNSNFVSVEHSK-PGQSS--HEQLGEPPT
RALKQL-ATEVVGQVVDTLKIGPLKDVSDLLQGFANMYK--MEGAIKTEYEALQRRLQAL
LKVLEVHTE--PSTSPMVASKVQGIREFIQSELN---TLA----------KSS--NKNQH
GRL-LTAQVDEERFVGCCRRIQEYMDRLS-----L-------------------------
-DTSLSTWRLEDQNA----------------KDRMSSWVRLLPSSPSAWYNSSAG-RDLN
RRECTSGTRVDVLANLLAWANGSSKD-
>EUC58432.1
------------------------------------------------MPFRQGVKKAVK
KAKDNFKQAEDDIKA--MFKGSASSRPGTPSG-SQ--PHTGAFD--MHEQAGEHGGSFLA
TPPPAQSPTSPSLATWRDHTSDV-GQHLEQHSQSSNPIMEHHSDVVESGTRAP-------
------------VVSQSQASEHASVDVARSNDGSNFTPAISSR-FGQTP--RDQQEEAPT
RDLKQL-ATEVMGQVADTLKIGPLRDVSDMLQGFADKHK--MEGVVKTEYEALQRRLQAL
LKVIEAHSE--PSASPVVASKVAGIREFIKGELD---SIE----------KKP--SGKQH
RRL-LMAQQDEERFVGCCRRIQEYMERIS-----L-------------------------
-DANLSTWKLEDEHA----------------KDYMSSWIRLLPSSPSAWYNSSAG-RDLN
RRECTPGTRVDVLANLITWANGSSKD-
>KEP47368.1
------------------------------------------------MSFREGVKQALK
KAEDDLKQTKDDIKA--FFKGTGTSRPSTPSG-SQ--LYTGSFN--VHERAGNHYSSLPA
TPLPAQVPPSPLLVTQLANTPDV-DHRFEKPVQPSNLMREHYSGVGDSSTEAP-------
------------VVSHLQVSKHASGDMVVDNDNSNFVSVEHSK-PGQSS--HEQLGEPPT
RALKQL-ATEVVGQVVDTLKIGPLKDVSDLLQGFANMYK--MEGAIKTEYEALQRRLQAL
LKVLEVHTE--PSTSPMVASKVQGIREFIQSELN---TLA----------KSS--NKNQH
GRL-LTAQVDEERFVGCCRRIQEYMDRLS-----L-------------------------
-DTSLSTWRLEDQNA----------------KDRMSSWVRLLPSSPSAWYNSSAG-RDLN
RRECTSGTRVDVLANLLAWANGSSKD-
>KEP51275.1
------------------------------------------------MPFRQGVKKAVK
KAKDNFKQAEDDIKA--MFKGSASSRPGTPSG-SQ--PHTGAFD--MHEQAGEHGGSFLA
TPPPAQSPTSPSLATWRDHTSDV-GQHLEQHSQSSNPIMEHHSDVVESGTRAP-------
------------VVSQSQASEHASVDVARSNDGSNFTPAISSR-FGQTP--RDQQEEAPT
RDLKQL-ATEVMGQVADTLKIGPLRDVSDMLQGFADKHK--MEGVVKTEYEALQRRLQAL
LKVIEAHSE--PSASPVVASKVAGIREFIKGELD---SIE----------KKP--SGKQH
RRL-LMAQQDEERFVGCCRRIQEYMERIS-----L-------------------------
-DANLSTWKLEDEHA----------------KDYMSSWIRLLPSSPSAWYNSSAG-RDLN
RRECTPGTRVDVLANLITWANGSSKD-
>EUC57182.1
------------------------------------------------MPFRQGVKQALK
KAEEDLKQAGDDIKA--FLKGTGSTRPTPPSE-SL--PHAGSFV--AHEQAGSLGPDLLG
TP---------SLAARLDDTSEV-GRHLEQPAQPSSPMKEHRSSVIESSIHEP-------
------------AVSQLEASEHPAVNTVVNNDELKFTPAERSA-SGQTS--HEQLGEVST
GALKKL-AAGAVGQVVDTLKIGPLRDVTDLLRDFADMYK--MDGAVKTEYEALQHRLQAL
LKVLETHGQSGASASSIMVSKVAGIREA-----E---LTR----------KTP--SNRQY
GRF-LMAKEEEDRFVGCCRRIQEYMDRLS-----V-----------------------DK
LDTSLTTWRLEEEIT----------------KDRMSSWVRLLPSSPSAWYNSSAG-RELK
RRQCTAGTRVDVLANLLAWTSNSSTD-
>KEP47295.1
------------------------------------------------MPFRQGVKQALK
KAEEDLKQAGDDIKA--FLKGTGSTRPTPPSE-SL--PHAGSFV--AHEQAGSLGPDLLG
TP---------SLAARLDDTSEV-GRHLEQPAQPSSPMKEHRSSVIESSIHEP-------
------------AVSQLEASEHPTVNTVVNNDELKFTPAERSA-SGQTS--HEQLGEVST
GALKKL-AAGAVGQVVDTLKIGPLRDVTDLLRDFADMYK--MDGAVKTEYEALQHRLQAL
LKVLETHGQSGASASSIMVSKVAGIREFIEAELS---SLA----------KPP--SNRQY
GRF-LMAKEEEDRFVGCCRRIQEYMDRLS-----V-----------------------DK
LDTSLTTWRLEEEIT----------------KDRMSSWVRLLPSSPSAWYNSSAG-RELK
RRQCTAGTRVDVLANLLAWTSNSSTD-
>KDN44163.1
------------------------------------------------MPFREGVKQALK
QTKDDLKQANQNFKS--FFKRGGSTRPNTPSG-TP--PHTNSSG--VHQQAGDLGASSLG
TPPPIQAPTSTPLATQLNEPSDV-GNHLEQPSQPSNPMEVDRSGILESSARAPETGPEAT
STMEEPPE---QVVSQSQASDHAGSEILIDTTEPNSTSVQQSV-PEKIP--EASGGTSSR
RDLKQL-ATGVVGQVADTLKIGPLKDLSDLLQGFADTYK--LEGTVKTEYEALQQRLQVL
LKVLASRSD--EEISPMVSSKIEGVREFIEGELK---SIG----------KRP--SEKQH
GRF-LVAKEEQGRFLGCCRRIQEYMERLS-----L-------------------------
-DTTLATWRLEEEQS----------------QDRMASWIRLLPSSPSAWYNSSAG-ADLK
RRECTRGTRVDVLANLLGWANSSGMD-
>KEP48022.1
------------------------------------------------MPFRQGVKQALK
KAEDNLKQAGDDIIT--MLKGSVSSRPSTPSG-SQ--THTGSFN--MHEQAGEHVIGLLA
TPLPTQSPMSPSLAARQDRNSNV-GQHSEQPSQPSSPIKKHHLDVIELSTRAP-------
------------AVPLPQASEHASVNVAVDNDGSNSTPVKPLA-PGKTL--HEKQEEAPT
RDFKQL-ATEVVGQVADTLKIGPLRDVSDMLQGFADMYK--MEGAVKTEYEALQHRLRAL
LKVLEAHSE--LSTSPMVVSRVAGIREFIKGELD---LIE----------KQPIASGKQH
GRL-LMAQQEEERFVGCCRRIQEYMERIS-----L-------------------------
-DANLSTWKLEDGNA----------------RDRMSSWIRLLPSSPSAWYNSSAG-RDLK
RRECTPGTRVVVLANILAWTIGSNKD-
>CUA70041.1
MMDTNVRETRTSSVLLGDDCRVRPVGRGSWTDINQSTLPLLAQISAKMTTIRTRIKRIFK
QAKYSLL------------KSKGTAASPSPSFDTL--PHTDSLGHVVHGRGVD---RVSR
SSPPTQVPTSQQPTRHLNETPDA-DIQLEQLLKPISPIKRDRQGLTGLG-----------
----------------------------------------TSARDTQPPGAGAHAPSPKW
KVLGEL--ARIISQATG--LFDPIKEMVDVFMGCVDTYR--MTGATQAEYNELQVRLESI
VDDLKAHFQ--D-GSVTMTTSVESICRSIMGELE---KIK----------SKL--GDNAR
VRYNLDASNEANMILACYRRIDLDLTR-------------------------------LS
LNATWETARGIKDRT-------------------VSTRIDRLAPSLSARYNSAEADDEFK
RQACASGTRVKILRDILDWSHNGANQ-
>EUC55035.1
------------------------------------------------MSAADWY----K
RQKNKLRRALSNQE--------RSVSLPNPSQAQ---PPTSPAPQLVVNSTDKG--NASR
PLSSDNASAEASK-IISG----------------SQPV---GISASTGSLPNLG------
----------------------VGALPSPTNDEMAAA--ISSPPFDDISKPE-AQSKITW
SGLNAL--LRVLKSGEG--GIGPLQSAIEGLERCVGIFE--RASNARADYQELGKKLDRL
LGGLARFNN--AWMGKAMTTSVKNLCGGIEAELG---MIK----------EKQ--GRAGP
GRY-IEAMEDSDAILECYRRIQGHVERL-------------------------------L
LNANLNMWKILDEEMT-------------------DRRLRQLCPTTSGAYDSWPS----G
RRQCTKGTRVPELEKLKNWVHNPSTE-
>KDN33509.1
------------------------------------------------MPASDWY----K
RQKGKLKRALHPQN-------TSSISLPNPSQAQ---PPASPAPQAVDNPTNEGHRDITG
PLSSAKTPAAERP-T-------------------SSFIHPPVGTASTKSLPNPD------
----------------------VGHLPTLASDEATAA--APNPALIDIPNSEPQTKGIAW
PGLSNL--LGALKSGAG--ASGPLQSALEGLERCIDIFK--RASKARDDYQELGKKLDEL
LGDLAEFNN--SWMGKAMTASVKNLCGGIEAEIK---VIE----------EKQ--GRQAL
GKY-SAAVEDSEAIFECYRRINGHMERL-------------------------------M
LNANLNMWKTLDEEMT-------------------DRRLLQLSPTMSGAYNSWAS-DRTK
RRRCAEGTREAELERLKGWVRNPSAE-
>CUA69774.1
-------------------------------------------------MPSDWY----K
RQKDKFKRALAR-N-------SSSVSLPNPTNAL---PPTSPVPQVV-NTTDEGLGDTSR
VLLAEQTNIEPP--T-------------------TLLVDRPVGTASIKSLPNLD------
----------------------VGPLPVLKSDEPPAE--VPSLPPNDTRNTEAKTQGMAW
PGLKSL--AGVLKSGAG--GFGPLESVLEGLERCADIYE--GASKARADYQELGKKLDEL
LGDLAQFNS--AWMGKAMTASVKNLCSAIEVEIK---AIE----------EKQ--GKQVL
GRY-LGAMENSDTILECYRRINGHVERL-------------------------------M
LNANLNMWKTLDEEMT-------------------DRRLLQMSPTMSGAYDSWVA-DRTK
RRGCANETRESELEKLKTWARNPSGE-
>CUA69776.1
-------------------------------------------------MLSNWY----K
RQKSKLKQALAS-N-------SSSASLPNPSSAL---PPASPVPQV----VDEGPGDAAQ
TLSSGQSATVEP--P----------------------AASTFGSPLVESMPNLD------
----------------------VGALPVLESDKPTAAINIPITLLGDTPNTEVKTQGMEW
SGLKRF--VKILKSGAG--VFGPLESAFEGLERCIDIFE--GASKAQGDYQELGKRLDQL
LSDLAEFNN--AWMGRAMTASVKNLCSGIKTEIK---VIE----------EKK--GKQVL
GQY-LGAMEGSDDILECYRRINGHVERL-------------------------------L
LNANLNMWKTLDEEIT-------------------DRRLLQISPENPGAYNSWAS-DRTG
RRRCADGTRESELERLKTWVRNPSAQ-
>CUA78441.1
-------------------------------------------------MPSDWY----K
RQKDKFKRALAR-N-------SSSASLPNPTNAP---PTSPAPQVVV-NPTDEGLGDTSR
VLLEQTNLAEPP--T-------------------TSLVDRPVGASSIKLLPDPD------
----------------------VGPLPVLESDEPTAA--VPSLPPNDTRNTEAKTQGMAW
PGLKSL--AGVLKSGTG--GFGPLESVLEGLERCVDIFE--GASKARADYQELGKKLDQL
LGDLAQFNS--AWMGKAMATSVKNLCSAIEAEIK---AIE----------EKQ--GKQVP
GRY-LGAMENSDTILEYYRRINGHVERL-------------------------------M
LNANLNMWKTLDEEMT-------------------DRRLLQMAPTMSGAYDSWAA-DRTK
RRKCAHETRESELEKLKTWARDPSAE-
>CUA78444.1
------------------------------------------------MPLSELF----K
RQKDKIKRALAR-N-------SSSASLPNPSSAL---PPASPVPQVV---VDQGPGDAAQ
TLSSGQPAGVEP--S----------------------AAPPVITPSIKSLPNPD------
----------------------VGALPVLESDKPTATVNVPIPALDETTNTEAETQGMEW
SGLKRF--VRILKSGAG--VFGPLESAFEGLERCVDMFE--GASKARNEYQELGKKLDEL
LGDLAEFNN--VWMSKAMTASVKNLCSGIEAEIK---VIE----------EKK--GKQVL
GQY-LVAMEDSDTILECYRRINGHVERL-------------------------------M
LNANLNMWKTLDEEIT-------------------DRRLLQISPKTPGAYNSWAS-DRTK
RGPCADGTRESEVERLKTWARDPSAE-
>CUA78446.1
-------------------------------------------------MPLDWY----K
RQKNKFKRALVG-N-------SSSPSLPNPSDAL---PPASPVPQVV---VNEEPGDAAK
VLSSRHAATAES--P----------------------AESPVGTPPIKSMPHPD------
----------------------VGALPVLQSDKPTATVDTPIPQLDDTSKTEAKTQEMEW
PGLRRF--VRILKSGAG--VFGPLESAFEGLERCVDVFE--GASKARNEYQELGKKLDEL
LGDLAEFNN--VWMSKAMTASVKNLCSGIEAEIK---MIE----------EKK--GKQVL
GQY-LGAMEDSEAILECYRRINGHVERL-------------------------------T
LNANLNMWKTLDEEMT-------------------DRRLLQISSKTPGAYNSWAS-DRTK
RGPCADGTRESELERLKTWARDPSAE-
>KDN41554.1
------------------------------------------------MPASEWY----K
RQKDKVRRALRAQN-------SSSVSLPNSSQAR---PPSSPAPQVVTNPTNEGLGNISR
SLASTKNAETSNI--IPN----------------QLPVGNDGTAPSAKSLPNPD------
----------------------VGHLHSLTSDETTAA--APSPPLNNTPDAEEKTKKINW
SGLKAL--LGVLKSGTG--GIGPLDSAIGGLERCVGIFE--QASKARDDYQEQGDKLDQL
LGDLAQFNS--TWMGKAMTASVKNLCGGIEAELS---IVE----------EKQ--GGKEP
GRY-METMEDSDAILECYRRIQGHVERL-------------------------------L
LNANLNMWKTLDEEMT-------------------DRRLLRLSPTMSGAYNSWAA-DRTR
RRQCMEGTRVPELEKLKDWVRNPSTE-
>KEP48223.1
------------------------------------------------MPFAGWI----K
RQKDKLKRASSAQN-------QGPVSPPNPIINTLPEPSYSQTPQVATTPESQELAGVSE
PVSSDKTSYYKLVPSFAG----------------SRPVETGRVATSAVSLNRLH------
----------------------TDPFPSEADAVPV---ISLGLPPGVTLKPERRAKKIKW
SGLNTL--SGILKLGAE--TFSPLESAIGGLERCIGIFE--RASKARGEYQELGEKLDQL
LGDLAQFRN--GWMGKGMTTSVKSLCSGIEAELK---VVE----------EKQ--RRNSS
GQY-FEATEDLDAILECYRRIHGHVERL-------------------------------I
LNANLNMWKVLDEEMTVGTHLDTIY-QHSFQFRIQDRRLLRLSPTMSGNYNSWVS-DRTK
RCQCTEGTRVPELHRLKEWVRNPSTAS
>EUC55101.1
------------------------------------------------MPFAGWI----K
RQKDKLKRASSAQN-------QGPVSPPNPIINTLPEPSYSQTPQVATTPESQELAGVSE
PVSSDKTSYYKLVPSFAG----------------SRPVETGRVATSAVSLNRLH------
----------------------TDPFPSEADAVPV---ISLGLPPGVTLKPERRAKKIKW
SGLNTL--SGILKLGAE--TFSPLESAIGGLERCIGIFE--RASKARGEYQELGEKLDQL
LGDLAQFRN--GWMGKGMTTSVKSLCSGIEAELK---VVE----------EKQ--RRNSS
GQY-FEATEDLDAILECYRRIHGHVERL-------------------------------I
LNANLNMWKVLDEEMTVGTHLDTIY-QHSFQFRIQDRRLLRLSPTMSGNYNSWVS-DRTK
RCQCTEGTRVPELHRLKEWVRNPSTAS
