# Supplementary material for: Exploring a diverse world of effector domains and amyloid signaling motifs in fungal NLR proteins
Source: PLoS Comput Biol. 2022 Dec 21;18(12):e1010787. doi: 10.1371/journal.pcbi.1010787 (PMC9815663; doi:10.1371/journal.pcbi.1010787)
Supplement: S2 Data — The alignments were calculated using ClustalOmega for 127 MMseqs2 clusters with at least 20 member sequences. (GZ) [file pcbi.1010787.s009.tar.gz › KDR76613_aligned.fa]

>KDR76613.1
---------------------AFHNSGERRDPPKCFPNTRVA-IIKKLKDWILGLDPMTR
SAL
>KDR65651.1
---------------------AFHDSAERGDPPKCYPDTGFA-VTEKIMPWILGLDPETR
N--
>KDR68995.1
---------------------AFHDSAERGDPPKCHPNTRVA-VTEKIMSWILGLDPETR
NAL
>KDR67167.1
---------------------AFHNSSDVYDPPKCHPNTRVA-VLDKIMAWIRGLDPETR
DAL
>KDR69715.1
---------------------AFHNSNDVYDPPKCHPNTRVA-VFNKIMDWIRSQDPETR
EAL
>KDR74700.1
---------------------AFHDSNDLYDPPKCHPNTRVA-VLNKIMDWIHGADLETR
NAL
>KDR74733.1
---------------------AFHDSNDICDPPKCHPNTRVA-VLNKIMDWIHGVDPETR
DAL
>KDR74743.1
---------------------AFHDSDDVYDRPKCHPNTRVT-VLNKIMDWIHGADPETR
NAL
>KDR74793.1
---------------------AFHDSDDVHDPPKCHPNTRVA-VLNKIMDWIHGADPETR
NAL
>KDR74794.1
---------------------AFHDSDDVHDPPKCHPNTRVA-VLKKIMDWIHGADPETR
NAL
>KDR74795.1
---------------------AFHDSDDVYDHPKCHPNTRVT-VLNKIMDWIHGADPKTR
NAL
>KDR74797.1
---------------------AFHDSVDVYDPPKCHPNTRVA-VLNKIMDWIHGTDPETR
NEL
>KDR74800.1
---------------------AFHDSDDVYDHPKCHPNTRVA-VLNKIMDWIHGADSETR
NAL
>KDR74802.1
---------------------AFHDSDDIHDPPKCHPNTRVA-VLNKIMDWIHGIDPETR
NAL
>KDR74804.1
---------------------AFHDSDDVYDHPKCHPNTRVA-VLNKIMDWIHSTDLETR
N--
>KDR74805.1
---------------------AFHDSDDVHDPPKCHPNTRVA-VLNKIMDWIHGADPETR
NAL
>KDR76646.1
---------------------AFHNSNDVDDQPKCHPNTRVA-VLEKIMNWIHGLDPEIR
DAL
>KDR79540.1
---------------------AFHNSNDVHDPPRCHPNTRVA-VLNKIMDWIRGLDPEAR
EAL
>KDR67314.1
--------------------GAFHNSGDRFDPPKCYPNTRVA-VLKKVMDWIIGNFGWDE
Y--
>KDR66259.1
--------------------GAFHNSGDRYDPPKCYPNTRVA-VLEKVMDWIIGTFGWEE
---
>KDR67301.1
--------------------GAFHNSGERFDPPKCYPNTRVA-VLAKIMDWIIGKVGWDA
Y--
>KDR76677.1
-----------------------HNSSERFDPPKCYPNTRLA-VLAKLMDWIIGKVGWEG
Y--
>KDR68249.1
------------LLKNAASPAAFHDSADRRDPPKCHPNTRVA-ILEKLMGWVHGLDPETL
NAL
>PPQ87785.1
------MSAAMKRLLKASSLGALHNSGERFDPPKCHPNTRTA-VLQKLMDWFIGVFGWDN
F--
>KDR68254.1
---------------------AFHDSADRRDPPKCHPNTRVA-ILEKLMGWVHGLDPESL
D--
>KDR69397.1
--MDAGFSDPFERLLEAAAPAAFHNSNDVHDPPKCHPNTRVA-VLDKIMNWIRGLDPETR
DAL
>KDR66738.1
---------PFDRLLEAASPAGFHNSNDRRDPPKCHPQTRVA-VLEKIMSWIHGLDPETR
D--
>KDR67110.1
---MQDFSDPWERLLEAASPTAFHNSNDVYDPPKCHPNTRVA-VLDKIMNWIRGLDPETR
DAL
>KDR67161.1
----MRCSDPFDRLLEAASPTAFHNSNDVDDPPKCHPNTRVA-VLDKIMNWIRGLDRSTR
NAL
>KDR67172.1
---MHDSSDPWERLLEAASPTAFHNSSDVYDPPKCHPNTRVA-VLDKIMTWIRSLDPETR
EAL
>KDR67212.1
---MQDFSDPWERLLEAASPTAFHNSNDVYDPPKCHPNTRVT-VLAKIMDWIRGLDPEKQ
EAL
>KDR67214.1
---------PWERLLEAASPTAFHNSSDVYDPPKCHPNTRVA-VLNKIMNWIRGLDPETR
DAL
>KDR69724.1
--------DPFDRLLEAASPTAFHNTNDVHDPPKCHPNTRVA-VLDRIMDWICGLDAETQ
EAL
>KDR74708.1
----EPFSDPFERLLEAASPSAFHDSNDLYDPPKCHPNTRVA-VLNKIMDWIHGADQETR
NAL
>KDR70127.1
-----MGVAGLELLRDAASPSAFHNAGERFDPPKCYPNTRTA-ILAEIAD----------
---
>KDR71163.1
---------------------AFHNSGHRFDPPKCHPKTRLK-VLEKIHNWIDGTEHPNE
---
>KDR68049.1
---------------------AFHNSGHRFDPPKCHPKTRLK-VLEKIHNWIDGTEQPNE
---
>KDR68054.1
---------------------AFHNSGHRFDPPKCHPKTRLK-VLEKIHNWIDGIEHPNE
---
>KDR71194.1
---------------------AFHNSGHRFDPPKCHPKTRLK-VLEKIHNWIDGTEHPNE
---
>KDR71196.1
---------------------AFHNSGHRFDPPKCHPKTRLK-VLEKIHNWIDGTEHPNE
---
>KDR71817.1
----------MAALIQHVASNALH-SADRPGLAKCHPKTRVA-ILERITGWIESLEAHTV
DRL
>KDR74803.1
--MNTWLIDPLERLLEATSPAAFHDSDDVYDHPKCHPNTRVA-VLNKIMDWIHGADSETR
NAL
>KDR74798.1
--MNTWLIDPFERLLEATSPAAFHDSDDVYDHPKCHPNTRVA-VLNKIMDWIHSTDLETR
NAL
>KDR74801.1
--MNTWLIDPLERLLEATSPAAFHDSDDVYDHPKCHPNTRVA-VLNKIMDWIHGADLETR
NAL
>KDR82263.1
-----------------SSPAAFHNSEERRDLPKCHPNTRVA-LLKKLKNWVFRLDPETR
YAL
>KDR83101.1
----------LDTLLQHTAPDAMHNSEERYPPPLCHPDTRKD-ILAELTTWIKGPAQGES
---
>KDR83290.1
----------MKLLLEAASPGAFHNSRERFDPPKCYPDTREA-VLTEIMD----------
---
>KDR84696.1
--------------------GAMHNSVEV-SEPKCHPGTRVA-ILEYLVAWATALAYEY-
---
>KIM39364.1
---------------------AFHNSGERFDPPRCHPNTRMA-VIDKIMNWILGSAEEEC
KTM
>KIM44199.1
--------------MQAVSPNAFYNSDDRPDPPKCHENTRIA-VINKVIDWATGKIDQKA
F--
>KJA14004.1
---------------------AFHNSKERFNPPRCHERTREA-VLEELFDWIVGNISPDK
W--
>KJA20943.1
---------------------AFHNSKQRVDPPRCHAHTREA-VLEELFDWIVGNVPREA
W--
>KIM46820.1
---------------------AFHNSDERFDPPKCHSNTRSA-VLTKIMKWIKREEDLEA
C--
>KJA25222.1
---------------------AFHNSKQRVDPPRCHKSTREAAILEDLFQWIVGNIPRET
W--
>KJA20950.1
-----------QLLQEHVAPAALHNSKQCVNPPRCHAHTREA-VLKELFDWVVGNMPRQA
W--
>KJA20991.1
--MTNDKVGGFERLQMAVASAAFHNSAQRLDPPKCHANTREA-VLRSIMDWITNNSNRQT
W--
>PPQ82753.1
MLTQGSTIGGFERLQEHVAHGAFHDSGERFNQPKCHRNTRVA-IIKRITDWISGLNEDTR
EAL
>PPQ81665.1
MLMQELTIAGFERLQEHVAHGAFHDSGDRFDPPKCHPNTRVA-IIKRITDWISGLNEDTR
EAF
>PPQ87302.1
MLMQGWTIGGFERLQEYVAHGAFHDSGERFDPPKCHHNTRVA-IIKRITDWIGGLNQDTR
EAL
>PPQ88930.1
--MQGLTIGGFERLQEYVAHGAFHDSGERFDPPKCHQNTRVA-IIKRITEWISGLNEDTQ
EAL
>PPQ90080.1
--MQGSTIGGFERLQEHVTYGAFHDSGERFDPPKCHHNTRVA-IIKRITDWISGLNEHTR
EAL
>PPQ90206.1
MLMQESTTGGFERLQEHVGHGAFHDSGERFDPPKCHHNTRVA-IIKRITDWISGLNEDT-
---
>PPQ90592.1
MLMQGPTIGGFERLQEYVAHGAFHDSGERFDPPKCHDNTRVA-IIKRITDWISELNEDTR
EAL
>PPQ90663.1
MLMEGSTIGGFERLQEHVAHGAFHDSGERFDPPKCHHNTRVA-IIKRIMHWIGGLNEDIR
EAL
>PPQ92449.1
MLMKGSKIGGFERLQEYVAHGAFHDSGERFDPPKCYHNTRVA-IIKRITEWISGLNEDTR
EAL
>PPQ92645.1
MLMQGSTIGGFERLQEYVAHGAFHDSGERFDPPKCHHNTRVA-IIKRIMDWISGLNDDTR
EAF
>PPQ94568.1
MLMQGSTTGGFERMQEHVAHGAFHDSGERFDPPKCHHNTRVA-IIKRITDWISGLNEDTR
EAL
>PPQ94569.1
--MQGSTIGGFERLQEHVAHGAFHDSGERFDPPKCHHNTRVA-IIKRITDWISGLNEDTR
EAL
>PPQ94571.1
MLMQRSTIGRFERLQEYVAHGAFHDSGERFDPPKCHHNTRVA-IIKRIMDWITGLNEHTR
EAL
>PPQ82971.1
MLMQRSTIGGFERLQEHVAHEAFHGSGERFDPPKCHPNTRVA-IIKRITDWISGLNEDTR
EAL
>PPQ88405.1
----------MEILRSNTASGAFHNSDDRRDPPKCHPHTREA-VIKDIMDWVTNVDRKE-
---
>PPQ85002.1
----------MELLRSNTVPGAFHNSDDRRDPPKCHPHTREA-VIKDIMDWVIDADRKE-
---
>PPQ93364.1
--MQGSTIGGFERLQEYVAYGAFHDSGERFDPPKCHPNTRVA-IINRIMDWINGLNEDTR
EAL
