# Supplementary material for: Exploring a diverse world of effector domains and amyloid signaling motifs in fungal NLR proteins
Source: PLoS Comput Biol. 2022 Dec 21;18(12):e1010787. doi: 10.1371/journal.pcbi.1010787 (PMC9815663; doi:10.1371/journal.pcbi.1010787)
Supplement: S2 Data — The alignments were calculated using ClustalOmega for 127 MMseqs2 clusters with at least 20 member sequences. (GZ) [file pcbi.1010787.s009.tar.gz › KDR78421_aligned.fa]

>KDR78421.1
----------LWREHIAPGAFHNSRERLEYDPPKCHPETRVAVIQAII-DWIEDGQKTMF
---
>EEB98204.1
------------------MPLKVLEAR--FPPPKCHPETRQEVQAEIL-EWIRGPRHER-
---
>KDR65777.1
--------------------MADSIAR--YPPGKCHPGTRQEVLTQIL-EWIVDPAPDAD
---
>KDR66257.1
--------MDILLEAVSPGAFHNSGER--FDPPTCYPNTRVAVLKKVM-DWIIGTFGWEE
---
>KDR66392.1
--------------------MYDSAAL--YPLGKCHPGTRKTIIKTIL-DWVNDPASSSD
---
>KDR67010.1
---------------MAPGAFHNSAER--YDPPKCHPQTRVAVIQAII-DWIEDGQKTSF
---
>KDR67012.1
MAHNYFSGIDVLRKHMAPGAFHNSSER--YDPPKCHPQTRVAVIQAII-DWIEDGQKTSF
---
>KDR67017.1
-----------LRRHMAPGAFHNSSER--YDPPKCHPQTRVAVIQAII-DWIEDGQKTSF
---
>KDR67052.1
--------IDILRRHMAPGAFHNSSER--YDPPKCHPHTRVAVIRAII-DWIEDGQETSF
---
>KDR67054.1
---------------MAPGAFHNSSER--YDPPKCHPQTRVAVIQAII-DWIEDGQKTSF
---
>KDR67282.1
--------MELLLEAASPGAFHNSGER--FDPPKCYPNTRVAVLARVM-DWIIGKFGWEE
---
>KDR67307.1
------------LAAASPGAFHNSGER--FDPPKCYPNTRVAVLAKVM-DWIVGTFGWDE
---
>KDR68171.1
--------MELLLDAASPGAFHNSGER--FDPPKCYPNTRLAILAKLT-DWIIGSFGWEG
---
>KDR68477.1
--------IDLLFEHVAPGAFHNSKER--YDHPKCHPNTRVAVIQAII-DWIEDGQKVSF
---
>KDR71318.1
---------ELLQEHVAPAAFHNSGER--LDPPKCHPNTRVAVQQKIM-DWVMGLDVQAL
SAL
>KDR71898.1
------------------GAIHDSAQR--YPPGKCHPGTREEIIKAVL-EWINDPDPSSD
---
>KDR71958.1
----------------APGAFHNSSER--YDPPKCHPQTRVAVIQAII-DWIEDGQKTSF
---
>KDR71962.1
---------------MAPGAFHNSSER--YDPPKCHPQTRVAVIQAII-DWIEDGQKTSF
---
>KDR72164.1
----------------APGAFHDSRERLEYDPPKCHPETRVAVIQAII-DWIEDGQKTMF
---
>KDR72170.1
------------------GAFHNSRERLEYDPPKCHPETRLAVIQAII-DWIEDGQKTTF
---
>KDR72636.1
------TGFERLQQAVSPSAFHNSGER--FDPPKCHPNTRVAVLETIK-KWSLDAETQAD
AP-
>KDR77591.1
------------------GALHNSSER--YDPPKCHPGTRLALIEAIM-AWIKDGQKTSF
---
>KDR78448.1
----------LWREHIAPGAFHNSRERLEYDPPKCHPDTRVAVIQAII-DWIEDGQKTSF
---
>KDR78452.1
------------------GAFHNSRERLEYDAPKCHPKTRVAVIQAII-DWIEDGQKTTF
---
>KDR78460.1
----------LWREHIAPGAFHNSRERLEYDPPKCHPDTRVAVIQAII-DWIEDGQKTSF
---
>KDR78464.1
----------IWHDHIAPGAFHNSRERLEYDPPRCHPETRVAVIQAII-DWIEDGQKTSF
---
>KDR78494.1
------------------GAFHNSRERLKYDPAKCHPQTRVTVIQAII-DWIQDGQKPT-
---
>KDR78527.1
---------------IAPGAFHNSRERLEYDPPKCHPDTRVAVIQAII-DWIEDGQKTTF
---
>KDR79589.1
--------LERLQEAVSPAAFHNSGQR--RDPPKCHPNTRVAMIVYSDSKYPEDKSMNSL
---
>KDR79916.1
--------LHALGQAVSLGAIHDSSER--YPPPKCHPETRVKVRKLIM-NWIRNPNPTS-
---
>KDR81210.1
------------------GALHNSEER--FDPPKCHPNTRLAVLKRVM-DWILRQDVVTR
DAI
>KDR84602.1
------------------GSIHDSAER--YPAGRCHPGTREEIIETIL-KWINDPNPSSD
---
>KDR86051.1
------------------GAIHDSLER--YPAGKCHPGTREEIIKTIQ-EWVKDLNPPS-
---
>KDR86056.1
------------------GAIHDSLER--YPAGKCHPGTREEIIKTIL-EWVKDPNPPS-
---
>KIJ95287.1
--------------------MHNSKER--YDSPKCHPDTRKAVLSDIT-SWISDHSKKTC
---
>KIM36304.1
-----------------LGAVHNSQER--YDPPKCHPGTREAVLARIL-DWFRTDGDNLE
L--
>KIM36450.1
-----MTGFEVLQCHVAQAAFHDSLER--SDPPRCHPQTRRAILQKIM-DWISDPDNVEL
---
>KIM37007.1
------------------GAIHDSAER--YDPPKCLPRTREAILDKIM-DWVELRTENKE
L--
>KIM37667.1
--------LQLLFSSISSGAFHNSAER--YDAPKCHPQTRLAILEKIM-NWIKDVTNPQS
P--
>KIM44028.1
-----------------LGAFHNSAER--FDPPKCYPKTREAIIAKIK-AWVEERVENGE
RL-
>KIM44127.1
---------------MAPGAFHNSDER--YDPPKCHPHTRRAVLKKIE-DWVRDANKVAL
---
>KJA14535.1
------------QARVATSAFHNSGQR--LDPPCCHEDTRQAVLQEIF-EWIVWDTTRKT
W--
>KJA19273.1
-----------LVKAANPYAMHDSITR--YDPPKCHPGTRQAIVECIM-QWIFGSDDRDA
L--
>KJA19307.1
--------------------MHDSGAR--YDAPKCHPNTRLAVLEHIM-TWVFGSNDRNA
L--
>PPQ88234.1
--------------------MFDSSAR--YPPGKCHPGTREKVLKIIT-DWIIDPAPDH-
---
>PPQ88925.1
--------------------MFDSSAR--FPPAKCHPGTREKALKTIT-DWIMAPAPDY-
---
>PPQ89194.1
--------------------MFDSSAR--HPPGKCHPGTREKALKIIT-DWIIDPAPEH-
---
>PPQ89838.1
--------------------MFDSSAR--HSPGMCYPGTREKALKIIT-DWIIDPAPEH-
---
>PPQ91835.1
--------------------MFNSSQR--FPPGKCHPGTREQVIETLK-DWIMNPTPDH-
---
>PPQ94050.1
--------------------MFDSSAR--HPPGKCHPGTREKALKIIT-DWIIDPAPDH-
---
