# Supplementary material for: Exploring a diverse world of effector domains and amyloid signaling motifs in fungal NLR proteins
Source: PLoS Comput Biol. 2022 Dec 21;18(12):e1010787. doi: 10.1371/journal.pcbi.1010787 (PMC9815663; doi:10.1371/journal.pcbi.1010787)
Supplement: S2 Data — The alignments were calculated using ClustalOmega for 127 MMseqs2 clusters with at least 20 member sequences. (GZ) [file pcbi.1010787.s009.tar.gz › KEP45157_aligned.fa]

>KEP45157.1
----------------------------------------MTSPPPPDAPEDHGFFHSFK
GRLRRVKDSM--------KSPDSSSRGSGLLSPSGSGFR-LLSRSRPTTPTPGTRPLLQD
SGERA-------------------------------------------------------
--------PVPSPEP-PAEVSLASTAVINPQKSPANTIWSRLESSLRTLEKGTKSIPGLN
SALNAFIGCLASAQVAASNREEYEQLAEELTSMVDGLHQYTGELGSG-SNTSIANIV---
-------------QSIEDQITNIRQQQERSTLRHLLDATDSQEDVIMHYRRIEKLFRQL-
-QCQ-VTM----RIGSGVQVQLENSLLRGMLPVDDARYNSSYSMTIKRRGCTAKTREIIH
KDLQDWVVDPNGA
>CEL56961.1
----------------------------------------MASQPPPENSGGHGFRAAMR
SRLQRAKDAL-----IPSRHGSPLSENSDLVNTSSFKNL--FSDSQSTVSLLNRGRKV--
---------PQLTDT---------------------------------------------
VHQNATSSTPKLPSTANDSTQDAGISVANSQKALDNTSWSKLATSLHTLEAVTDLFPPLK
AAVGSFIGCLDIVQSAALNHKDYKQLADELAAMADSINQYGQELDSETNNGSIANIA---
-------------RCIEDQVAWIKHKDERGTMSRIRDATEDRDDVIRCYEQIGVLFRQL-
-QCD-VTM----RTRSDVKKQLEITLLRGISPVDDAMYNSSYSMAIRRRGCTAETRESTQ
KTLQAWATDPNGA
>CEL54400.1
----------------------------------------MASQPPPETSGGHGFRAAMR
SRLQRAKDSL-----TPSSRGSPLPENSDSVNKSSFKKL--FPNSQSAASLLIHEHKV--
---------PQLTDA---------------------------------------------
IHQNATSSTPELPSTPNDSTHDAGTIGANPQKMFGSTSWNKLATSLRALEAVTDLFPPLK
AAVGSFIGCLDMVQSAALNRKDYEQLADKLTTMANSINQYGQELDSETSNGSIANIA---
-------------RCIEDQVAWIKHKDERGAMSRIRDATEDRDNVIRCYRQIGVLFRRL-
-QCN-VTM----RTRSDVKKQLEITLLRGISPVDDAMYNSSYSTAIRRHGCTAETRKSTQ
KTLQTWATDPNGA
>EUC59182.1
----------------------------------------MSSQYPPSDQGKHGIRKSIR
KGVKWIKDAV------RPSSAPPLFENPERLAALSTGSQ-NLSLSRPITPLLAPATTPAE
PEVDHG------------------------------------------------------
-----VITPPPGPSA-HASVPDTKADHLIRHKESDNTGLNRLIGALRSIESSVELFPPLK
SAVGALVGSLDIVQRNGSNRAEYKDLADEFELLAKMVRQYSSELESEPSNGSIANIA---
-------------QCIQQQVTDIERKEASKAVGRLWDATQNQEDVIRRYRQVERLFRQI-
-QHD-LSM----RTRSEVKKQLETALLRGMSPVDDARYNSVYSTTIRRHACTAKTREAIH
QTLQGWTTDPESE
>CUA73448.1
----------------------------------------MSSRYPPDSQKKNWFRKTMR
SGAKWFKGVL-----RGSSGARLTPENSEHLAAPSIGSQ-DPSFSQPTTPLVAPAPPPAD
PGLDQGPTLPVESSTPAHVPEAEVNTITENDTTASDIRPQTLSQPVPTTSSLASSPPTDL
AREREESAPPLDPST-RASAPASESDPTPEKKKAGSATWARMIGSLKVLETSVELFPPLK
SAIGAFIGCLDIVQTAASNRADYEELADEFQSMANMLQQYAGDLESEPENGSIANIA---
-------------QCIQRQVTEIEKKEESGTIGHLLDATQDQEDVIRRYRQVERLFRQL-
-QYD-LSM----RTRNDVKKQLEMTLLQRMSPVDDAKYNSSYSNTIRRHRCTAKTREAIQ
QALQDWSTNPNSE
>CUA74710.1
----------------------------------------MSSQYPPDDQKKSGFRKKMR
SGAKWFKGLL-----RGSSVTRPTPEHSEHLAAPSIGPQ-NLSFSRASTPLVAPAPPPAD
PGLDQGPTLPVESSTLAHVPEAEVNTITENDTTASEIRPQNVSQSGPTASSLAPSPPVDL
AREREETAPPPDPST-QASAPASEADATPEKKKPGSAAWARMIGSLEGLKTSVELFPPLK
SAVGAFIGSLDIVQKAASNRADYEELADEFRSMADMLQQYAGDLESEPNNGSIANIA---
-------------QCIQRQVTEIEKKEESGTIGHLLDATQDQEDIIRRYRQVERLFRQL-
-QYD-LSM----RTRNDVKKQLEITLLQRMPSVDDAKYNSSYSNTIRRHRCTAKTREAIR
QALQDWSTNPNSE
>CUA74712.1
MIEPQGTARVDRPGLINTQPQPLYVQAHNTLTLQICFLINMSSQYPPDDHKKSGFRKTMR
SGAKWFKGVL-----RGSSGARPAPENSEHLAAPSIGSQ-NVSFSRPSTPLVAPASPPAD
PGLDQGPTLPVGSSTPAHVPEAEVNTITENDTTASDIRPQNLPQPGPTASSLASSPPVDL
AREREETAPPPDPST-QASAPGFETDPTPQTKKPGSAAWARMIGSLKVLETSVELFPPLK
SAVGAFIGCLDIVQKAASNRADDEELTDEFQSMANMLQQYAGDLESEPDNGSIANIA---
-------------QCIQRQVTEIEKKERSGTIGRLLDATQDQEDVIRRYRQVERLFRQL-
-QYD-LSM----RTRNDVKKQLEITLLQRMSSVDDAKYNSSYSNTIRRHRCTAKTREAIH
QALQDWSTNPISE
>CUA75244.1
----------------------------------------MSSQYPSNNQKKTGFRKTIR
SGAKRFKNAL-----RGSPSEP--------------------------------------
------------------------------------------------------------
-------------RT-QPPAPGPETNPAPDNKSTNNATWNRMIGSFRVLETSVELFLPLK
SAVGAFIGCLDTVQITASNRSDYEELADELQSMANILQQYAGELKSEPSNGSIANIA---
-------------QCIQRQVTEIQKKDKPGTIGRLLDATEDQEDVIRRYRQVERLFRQL-
-QCD-LTM----RINRTVEKHFEMSLLQRMSPVDDARYNSSYSNVIRRHRCTAETREAIH
QVLQDWTINPESE
>CUA75530.1
----------------------------------------MSSQYPPDGQKKSGFRKKMR
SGAKWFKGVL-----RGSSGARLTPENSEHLAAPSIGPQ-NPSFSRPSTPLVAPAPPPPD
PGLDQGPTLPVESSTPAHVPETKGGIITENDTTASDNRPQNLSQPGPTASSLASSPPVDL
AREREETAPPPEPST-QASAPASESDPTPEKKKPGSAAWARMIGSLEGLKTSVELFPPLK
SAVGAFIACLDIVQKAASNRADYEELADEFQSMANMLQQYAGDLESEPNNGSIANIA---
-------------QCIQRQVTEIEKKEESGTIGHLLDATQDQEDVIRRYRQVERLFRQL-
-QYD-LSM----RTRNDVKKQLEMTLLQRMSPVDDAKYNSSYSNTIRRHRCTAKTREAIH
QALQDWSTNPDSE
>EUC57398.1
----------------------------------------MSSEHPPGSPGKRGMRQSLR
VGFHRAKDAL-----IRPVDTTSPIGHQASATVPSLGSQ-LLSVFTRSNRALVRAPSPAE
LDRG--------------------------------------------------------
-----AIAASSGPST-QASVVEAQDKTTTSHRKSDSVAWNRLVNTLGVLENSVELFPPLK
SAVGALIGCLDIVQKAASNRADYEELADEFQSLANMVSQYSSDLELEPNNGSIANIA---
-------------QCIKQQVTDIKRKEASGTAGRLLDATQDQEDVIRRYRQVERLFQQL-
-QYD-LSM----RTRSDVKKHLEMALLQRMSAVDDAKYNSSYSNTIRRHRCTAKTRETIH
QALQGWSTDPSSA
>EUC59192.1
----------------------------------------MSSKYPSSDQEKRGVRKTIR
KGVKWFKDVKDAVNLKRPSSAPPSSTNLEGLAAPSIGSQ-NATLSRPITPLLAPAPLPAE
PEVDR-------------------------------------------------------
-----VI-TPPGPSI-EASVPDAEVDNAREHKKYENTGSNRLMGALRALESCVELFPPLK
SAVGALIRSLDTVQRAASNHTDYEELADEFELLAQMVKQYAGELESEPDNGSIANIA---
-------------QCIQRQVTDIERKEASGTVGRLWDATENQADVIRRYRQVERLFRQI-
-QHD-LSM----RTRSEVKKQLETTLLRGMFPVDDARYNSVYSTTIRRRACTEKTREAIH
QTLREWTTNPTSE
>KDN39301.1
----------------------------------------MSSQYPLGDQEKRGIRQTIH
SGAQWLKNAV-----KRPSSARLPSGNPGRLSTPSIGSQ-NPSLSRPTTPLLVPAPPSAE
MDRR--------------------------------------------------------
-----GTTPPPGPPT-HIFVLDTEAKNVTESNNSDGIAWSRLTSTLRRLESCVDLFPPLK
SAVSALIGCLDIVQKAASNRADYEELADEFQVMANMLNQYAGQLESEPNNGSIANIA---
-------------QSIQQQVTDIQRKRGSGTVGRRFEATDDQEDVIRRYRQVEKLFRQL-
-QFD-LSI----RTRNDVKKQLEMTLLQRMSPVGDAKYNSSYSNTIRRRGCTTETREAIH
QTLQDWTMNPESE
>KEP47251.1
----------------------------------------MSSKYPPSDQEKRGVRKTIR
KGVEWFKD---AVNLKRPSSAPPSSTNLEGLAAPSIGSQ-NATLSRPITPLLAPAPPPAE
PEVDRG------------------------------------------------------
-----VI-TPPGPSI-EASVPDAEVDNAREHKKYENTGSNRLMGALRALESCVELFPPLK
SAVGALIRSLDTVQRAASNHTDYEELADEFELLAQMVKQYAGELESEPDNGSIANIA---
-------------QCIQRQVTDIERKEASGTVGRLWDATENQADVIRRYRQVERLFRQI-
-QHD-LSM----RTRSEVKKQLETTLLRGMFPVDDARYNSVYSTTIRRRACTEKTREAIH
QTLREWTTNPTSE
>KEP51130.1
----------------------------------------MSSEHPPGSPGKRGMRQSLR
VGFHRAKDAL-----IRPVDTTSPIGHQASATVPSLGSQ-LLSVFTRSNRALVRAPSPAE
LDRG--------------------------------------------------------
-----AIAASSGPST-QASVVEAQDKATTSHRKSDNAAWNRLLNTLGVLENSVELFPPLK
SAVGALIGCLDIVQKAASNRADYEELADEFQSLANMVSQYSSDLELEPNNGSIANIA---
-------------QCIQQQVTDIEQKEASGTVGRLLDATQDQEDVIRRYRQVERLFQQL-
-QYD-LSM----RTRSDVKKHLEMALLQRMSAVDDAKYNSSYSNTIRRHRCTAKTRETIH
QALQGWSTDPESA
>CEL54309.1
-----------------------------------------MSSKRPSDKPKHGIRHTIR
HSIQRAKGAL-----ISKPTPLSPSGQSQPSATSSSGSQ-IDSRPQVGTGSLAAST----
------------------------------------------------------------
-------TTPNE--N----------AAGGLLHEGSESTWDRLSKSLGILERSLELFPPLK
SAVGALAGCLEIVKVAASNRVDYEELADEFQSMANTLSGYASKLESEKGNGSVANIV---
-------------QCIQSHIADIKQYKEQGSIQRLRGATNDQEDVIKRYRQIERLFRQL-
-QCD-ITM----RAQDQVKKQLEITLLRGMLPVDDARYNSSYSMTIKRGGCTPETRQRVQ
QTLQEWAVDPTSS
>CEL54312.1
----------------------------------------MTSQPPPNDPGERGFLSGLR
GHFQKKKEQP--------KHSNPPSERPDLLSPSGSSFRRLFSRSRSTTPIPSPRLLPVD
LEERA-------------------------------------------------------
--------NDPSTE----TTLGASTVAIEEHHGKQSASWSRLTRSLRSLENNLELFPPLK
SAIGTVLGCLDIVQAAASNLEDYELLADELQSIADILNQHASELDSEASNGSIANIA---
-------------QCIEDQFVSVKEKKNHTTAERLRSAAND-QDIVMRYRQIESLFRQL-
-QCD-ITM----RTRADVKKQIETSLLRDMSPIDDAKYNSGYSSTIKRHGCTAQTREIIQ
QTLQEWVMDPTSK
>CCO32148.1
----------------------------------------MTSQPPPNDPGERGFLSGLR
GHFQKKKEQP--------KHSNPPSERPDLLSPSGSSFRRLFSRSRSTTPIPSPRLLPVD
LEERA-------------------------------------------------------
--------NDPSTE----TTLGASTVAIEEHHGKQSASWSRLTRSLRSLENNLELFPPLK
SAIGTVLGCLDIVQAAASNLEDYELLADELQSIADILNQHASELDSEASNGSIANIA---
-------------QCIEDQFVSVKEKKNHTTAERLRSAAND-QDIVMRYRQIESLFRQL-
-QAC-GFG----ISMADVKKQIETSLLRDMSPIDDAKYNSGYSSTIKRHGCTAQTREIIQ
QTLQEWVMDPTSK
>CEL54317.1
--------------------------------------MNSPPPPPPDKPDKHGLRRTVR
DKVHRVRDSF-----QSLLSPGSPTGDPRRSPSPGIGSR-LFSFSGSTTPAPKAILPAPE
SGQQ----M---------------------------------------------------
---------PSSLASETPADPGASPTAVPDNKRPPNPALAGLVSSLRLLETGAELFPLFK
SAVGAVIACLDVVQRAENNRTDYKALEKEFTSMSNTLNQHISALDLEKNNGSMAHIS---
-------------RSLQTHVSEIKDQVERKGIGRLLDATQDQEDVIRRYREIEMLFRQF-
-QCD-ISL----RTHDRVKQQLEETHLKGVSPIDDAKYDSAYSMTIKRRPCTAQTREAIH
QALRDWTTSSTSE
>CCO32149.1
--------------------------------------MNSPPPPPPDKPDKHGLRRTVR
DKVHRVRDSF-----QSLLSPGSPTGDPRRSPSPGIGSR-LFSFSGSTTPAPKAILPAPE
SGQQ----M---------------------------------------------------
---------PSSLASETPADPGASPTAVPDNKRPPNPALAGLVSSLRLLETGAELFPLFK
SAVGAVIACLDVVQRAENNRTDYKALEKEFTSMSNTLNQHISALDLEKNNGSMAHIS---
-------------RSLQTHVSEIKDQVERKGIGRLLDATQDQEDVIRRYREIEMLFRQF-
-QCD-ISL----RTHDRVKQQLEETHLKGVSPIDDAKYDSAYSMTIKRRPCTAQTREAIH
QALRDWTTSSTSE
>CEL54941.1
------------------------------------------MDESRTSNPKGGL----R
KRFKRFLNPL-----R----------ASQSSTHDSIGSS---TPSRSVTPALSVRNEAM-
-------------------------------------------PNIQTSSFSDPAAPSDF
AGSPLLVAHPPATAL-------------AHPQPSPQSSWAKLRTTLNSLTSISSAFGPLR
SATHALTAVIDVYEAAASNRRDYDEITAELSNAAEILLQYLRESTLEEYSNGFQRIA---
-------------RSIEQQSREVEARLEAG-TGRLIISSLNEEAVLESYQKMKSAFTQL-
-QRE-AGL----QTWRSTSRQYIMALLRELSPVEDATYDSGYSTIINRHRCAQNTRVGIL
KDIHKWVHDLSN-
>ELU40255.1
----------------------------------------MSSQHPPNKSEKRGVRHTIR
SSIQRAKDAL-----RTSSSSRAPAGQPHSSNTDDSTSQ-LISSSQATRSEHTADV----
------------------------------------------------------------
-------TASNASST----------AVKVPPRENSGTAWERLSSSLGVLEKSLGLFPPLK
SAIGSLVGCLEVVKVAASNRVDYEELAHEFQLMVDALSQHVGIFESEKSNGSVANIVQYV
WSLNLLSDTHSASRCMQGHIAEIKQHEEKGSIQRLRGATNDQEDVIKRYRQIERLFRQL-
-QVSTLRL----DPTDQVKKQLETTLLRGMLPVDDARYNSSYSMTIKRHGCTPQTREKVH
QTLQEWATDPASE
>KDN43179.1
----------------------------------------MSEHNEGKHSKRHSVRDGLK
SGLGRLKQAI-----RPSS------HSEGSIASSETGTL---------------------
------------------------------------------------------------
-------AQPSATSN-----KDKAPRTDHEQSGVKSKAWTGLETTLRALETSTKLFSPLK
SALGELAACLDVIETAAQNRDDYEELASELRATIDILNQYASEFDAGEGRNNVTHII---
-------------QSIQVQVAHINKQREHSNTRRLLESANDREDVIKCYRAIEVLFRRL-
-QNE-ITL----RTWRNTSKQHMTSLLRGLSPVEDARYDSKYSMLVKRRGCTXXXXXXXX
XXXXXXXXAA---
>KEP46061.1
----------------------------------------MSSEPPPINHPKRGVRQVLR
SGVRWARDAV-----LRASDSRRPPGYVELLPAPRTGSR-TPSRSRPVTPALSPEPTLTV
ANESTT------------------------------------------------------
-----SAPVGPAPSA-EFMVPKAHPEATTEHKKSGSDAWTGLAGSLRVLENSAGLFPPLR
KAIGAVVECLDIVQRAASNRADQASLAEEFKFMTDTLNRYSAGLGSESSNGSIANLA---
-------------QSIERQVADIKRHEERGRIGRFLDAARDEEAVIQVYKQIESLFRRLQ
VSCD-VSM----RTHDHVKKQLETTLLRGMLPVDDARYNSSYSTTIKRNGCTAETREAIH
QGLEDWTTNPKSE
>KEP46115.1
----------------------------------------MSAEPPPIIQPRRGVRQILR
SGVQWARDAV-----LCASDNRPPAGNVELLPASKNGSC-TLSRSRPATPALSPEPTLIV
PNERVE------------------------------------------------------
---SISGASPPAPST-KSMVPKANLEVATEHKKSADDAWTGLASSLRVLENSAGLFPPIK
KAIGAFVECLGIVQRATSNRADQALLAEEFKFMADTLNRYSAGLGSESRSGSIANLA---
-------------QSIERQVADIKRHEERGRIGRFLDVGRDEEAVIQLYKQIESLFRRL-
-QCD-VSM----RTHDQVKKQLETTLLRGMFPVDDARYNSSYSTTIKRNGCTAETREAIH
QGLEDWTTDPKSE
>EUC58948.1
----------------------------------------MSAEPPPINQPRRGVRQILR
SGVQWARDAV-----LCASDNRPPPRNVELLPASRTGSR-TPSRSRPSTPILRPDPTLTV
SNERVA------------------------------------------------------
---SVPVAPQPAPFT-KSMDPNASPEVSTEHKKSGSDAWTGLASSLRALENSAGLFPPLK
KAIGAFVECLDIVQQAASNRADQALLAEEFKFMACTLNQYSAGFGSESSNGSIANLA---
-------------QSIERQVAHIKRHEERGRKLVP-------------------------
-AAA-SNM----RTHDHVKKQLETTLLRGMFPVDDARYNSSYSNTIKRNGCTAETREAIH
QGLEDWTTDPRSE
>KEP48617.1
----------------------------------------MSSEPPPINQPKRGVRQILR
SGVQWAKDAV-----LRDPNSRPPPGNVDLLHTPRTGSR-ITSRSSPATPVLSPEPALTV
PDERAA------------------------------------------------------
---SAPVAPPPVPST-KSVVPKISHDAATEHNNHGDNVWTGLASSLRVLENSAGLFPPLK
EAVGAFVGCLDIVQRAASNCADQASLAEEFQFMTNTLNQYSAGLGSELSNGSIANLA---
-------------QAIERQVADIKQHEERGTIGRFLDTARDEEAVIQLYKQIESLFRRL-
-QCD-VSM----RTHDHVKKQLETTLLRGVSPVDDARYNSYYSTTIKRHGCTAETREAIH
QGLEGWTTNPKSE
>KEP47248.1
---------------------------------------MADARVPPGDSKRNRVKEFFH
NALHKINKMKTALALW--SRDPRSSRRSSNLPNPITISPLLVTPVEHTTPNTTARPT---
--------------------------------RPQVISPDPYD-QGGIESLAILSPPSTL
GVDDEVA-LLPVSSG------PN-RATAATPKPCRPEVWERLEATLTLLKNDTPAMHPLH
SVARAVLDCLDIFEA-GSSDKPHDTLANELNTMAMTLNEYATGLDSEPVDGTIAQLS---
-------------GSIQDYATRLAHQQDRNGKGDVLGLAHDREEIANCCRQIESLSQQLQ
VSHQLIYDNK------KSHRVTDSSRRQDLDYVEEARFNSSSATGLGRHGCIPGTCTDVL
DLIKAWVLNPEGA
>CUA70939.1
---------------------------------------MANTTTPSGKPKRNRIKEFFH
NALHRINKMKTALALW--SRDPRSSRRSSKLPGPNIVSPSAVSPVEHTMSSTTTQLT---
--------------------------------CPPVISPDPHV-HSGMEPFLGPPASNTS
GAGSDIA-TTPVQNG------SGGKSPILGSGPSKPAVWEHLEVTLADLEKSIPPTHPLH
SVARALLDCLDIFEVAGRNDKIYDSLANELNAMALTLSEYASGIGSEPLDEGVSEIS---
-------------GLIQDCVTRLVQQRESHEGEERLEWTQDQEDIKTGCRRMEDLSRQFQ
AAVGAELLNRVNQPQPKVIQKTEAERLEDLNRVEGAMYNSKLATELKRHGCVAETRTDVL
DLITTWVLDPEGT
