# Supplementary material for: Exploring a diverse world of effector domains and amyloid signaling motifs in fungal NLR proteins
Source: PLoS Comput Biol. 2022 Dec 21;18(12):e1010787. doi: 10.1371/journal.pcbi.1010787 (PMC9815663; doi:10.1371/journal.pcbi.1010787)
Supplement: S2 Data — The alignments were calculated using ClustalOmega for 127 MMseqs2 clusters with at least 20 member sequences. (GZ) [file pcbi.1010787.s009.tar.gz › KEY84097_aligned.fa]

>KEY84097.1
------------------------------------------MMAKTLRYPSRPTRTEDL
IQRLT--SSDCDP-----------------------------------------------
----EERKALEALAKSMIKVFQDNR-R---LLYVPEAAELSS--AVTGEDYHNLVVAFAN
AIIKGTSDGNILDQKLLMNYAYVLQHAKGIL-------SAATAQLGPVVVSLQKRLEGAI
NQAG-NGTQYQLQLVCTLSAVLDAMIDLKIYGLDRVALHEPLREQLD-NLA-SHQEIRLA
QAATYAREALVGLPNNESSYHAFLRHAYTIAQGAAKVAGAVPTMDLSKLMDAIPDLMNVP
DLIKSVIDVATDVYNVYNGIGM-MAKGMKPLPKQKNWYVALRYTDMLIQAKA--------
-FRKLEEFIRG-----VPCCQGKEFLCGLYAQLEQAWKAGDSSMKAQVVEL---------
------LQLM-NQT--------ESKD-QSVQEWRKLVAD-TL-NRSDWKD-ALPRIQ--H
--L--RP---WK---------------NKMFKCNL-EFVPRQ--RM-----KPGR--LPA
DLLAAAWSNCEQAQRFYADTRIREYYTQQ--RRLEIERLSG-QLLPIDQCYINLVVVERA
GDGNMERSD------------------------------------KEKPQHKPSPFSLFT
RL--KVDDSNKNK-QVLLP-----------------------------------------
--------
>XP_002488683.1
-------------------------------------------MAESPLYLSRPTCTNNL
ISRLT--SFDRDP-----------------------------------------------
----KERNALEAVVSKMIEIFKDDR-K---LLYVPEVAELSS--AVSGKDYLELTVALSN
TVIKGTSDGSILDEKLLTNYAYFLRRANGSL-------SPATTVLGSVLMSLQKRLDEVI
KQAR-NGTQYQLQLVSTVSAILDAMVDLKIYGLDRVDLYEPLQEQLK-SLM-DHQELRLA
QAATYSREALLGLPNNESSYHAFLRHACAVARGAAGVAGAVPTMDPAKLMDAIPDLMNVP
DLIKSVVDVASDFYNIYDGVGS-MAKGMKRVPKQKSWYVSLRYTDMLIRSAA--------
-WQKLEEFIRE-----VPCGREETFLCGLYAQLEQAWIAGDSSIRDRVVDS---------
------IQRSISQV--------GPKH-HRAQEWVKLIAD-TV-GRPSWKN-SLPSHR-HI
--L--RI---RK---------------NQKYEPKL-KMFPIE--IG-----KTGN--LPR
HLLNRAWSECDEAQKFYADAFLREYYTQ---GRLKIKRLSE-DLLDMEQCYINLAVIELS
QNGAKRQLD------------------------------------NEKTEQQPLVFTLFT
WL--KVEVGNTEI-EVKLPNLFK-------------------------------------
--------
>XP_020115334.1
-------------------------------------------MAESPLYPSRPIHTNDL
ISRLT--SSDCDS-----------------------------------------------
----KERKALEALATTMIEIFKDDR-K---LLYVPEVVELSS--AVTRREYLDVVVAFSN
AIIDGTSDGNILDEKLLTNYAYVLRRANGSL-------PPATAGLGSVLVSLQKRLNEVI
KQAG-SGTQYQLQLVCTLSVILDAMVDLKIYGLDRVDLHEPLQAQLK-TLT-DHQELRLA
QAATYAREALLGLPNNESSYHAFLRHAHKVAQGVLGVASVVPTMDPARLMDAVPDLMKVP
DLIKSVGDIASDLYSIYDGVGS-MAMGMKRVPKPKNWYVALRYTDMLIRSAA--------
-WQKLEEFTRG-----VPCRREEAFLCGLYAQLEQAWVTGDSSVRDRVVDS---------
------IQSTIPLV--------GRKH-QSAQEWVRLVAD-TV-GQPGWKD-TLPSNQ-HR
--L--RF---RK---------------NKDYEPKL-KAFLRE--TG-----KTDN--LST
HLLERAWLKCDEAQRFYADAGLCKYYTQG--GRLEIKRLSG-ELLDMDRCYINLAIIVQS
QDDVKRQFG------------------------------------NKKMEQQPSVFTLFT
RL--KVEASNTEA-EVKLRDLFKDRKSPG-------------------------------
--------
>EXK77341.1
--------------------------------------------MAQTRQTSRPTLTEDL
VRRLG--SSGTDP-----------------------------------------------
----KEMNTLEAWSKEMIKVFRDER-R---LSYVPEAAALAP--VTTASSYQELSRAFNH
AMIQGTADGNILEPQVLKAFTLVLRCAEGTK--------RAEIELGPVVKSLQTRLKYAV
AQAE-PKAQYQ--LICTLSSVLDAMIDIKTAGLSREELHEPLLKHVA-TLS-KHRELRLA
QAAGYAHQALLGIPNDEGPYRALWRHTLALVEATANVTGAVFTMDPAKLFDGLSKLQDLP
HLISSMVDVVRVLSGLVDNLGG-VVEGVKLLQKQKSWYVALRFTDMLIQAKA--------
-FNSLEDFFLK-----VPCRQEKEFLCGISAQLECAWRIGDPFVKGQIDKF---------
------LGQVLVPLGS------ESTH-QRVREWVRLVAN-TL-GRSDWTD-VIQPTP-RL
WRL--PL---WE---------------QTEYAST----IPCW--KT-----RDEA--LGA
DLLTQAWFRCTEAQVFYADVRIREYYLKDE-RRLMVERLSG-KPLSMDQCYINLAIVEHS
NHRTE-RSG------------------------------------EEDTKQQSSPFSLLA
RL--KVQTPHQGN-QVSLGSLFSPRKRRDGAMAPP-------------------------
--------
>EXK26024.1
--------------------------------------------MALTRLPSRPTLTGDL
VRRLG--SSDTDP-----------------------------------------------
----KEMYALQALAKEMINIFRDER-R---ISYVPEAAALAL--VATASSYQDLSRAFNH
AMIQGTADGNILEPLLLNAFTFVLRCAEGTK--------RAEIELGPVMKSLQARLKFAV
EQAE-PKAQYQ--LIGTLSSVLDAMIDNKTAGLSREELHEPLLKHLA-TLG-KHQELRLA
QAAGYAHQALLGIPNNEGPYRALWRHTLAMVEGTANVAGAVSTMDPAKLLDGLSKLQDLP
RLISSMVDVIRALSGMVDNWGG-MIEGVKILQKQKSWYVALRFTDMLIQAKA--------
-FNFLEDLLLK-----VPCRQEKEFLCGIFAQLEQAWAIGDASAKNQIDKF---------
------LDQVLIPLGS------KSAH-QRVREWVKLVAN-TL-GRPDWTD-AIQPTP-RS
LCV--PL---WK---------------QKEYAIT----IPCQ--DT-----KNEP--LSA
DLLKQAWFHCTEAQLFYADVRIREYYLQNE-RRLMVERLSG-KPLSMDQCYINLAILQHS
SYRTK-PSG------------------------------------EEGIKHQPSPFSLLA
RL--KVETPRQDT-RVSLVSLFSPRKRRDGGMAPP-------------------------
--------
>KIH94875.1
------------------------------------------------------------
------------------------------------------------------------
----------------MVDVFKERPTQ---DDFIDDAASLAP--ILDRYHYQLLIWSFVD
ALTKGTTDGQILQPRLCDTFVRVIRWADRLGDSAKNDSEPIDMRLGPVLESMKKRLDAAG
RQAE-PGTQYQ--LISTLGSILDAMNDAKRQGIDRESLHEPLMDELK-TLR-KAENIRLA
QASSYAYQALLSIPDNEGPAKALLRHTVKIVGSASKVAGAVSTADPSKLFDGLFGLTDLP
ELIESMVAVVASAYNLVSDVKA-V-KENGVMRRPKGWYIALRYSDMLMRARS--------
-FQGLESFVKA-----VPCGIDVDFQCGLYAQLERAWGALESSNTSSVNK----------
--DKQALRDIAVIVPSPKG--GTNDL-KLVMAWRETIKD-CF-GLPLDMR-TDAEQRMAK
KTS--KLAVFVK---------------QKAYSSQ----VAYL--KP-----AAVP--SST
ALLTEAWHKCSRALVFYADEELRRYYLASGEEMLKIKRISG-ATLPMSDCYINLAIVEKS
QKTDG-------------------------------------------------------
RH--ELNDGDYAR-RVMLDGLFGRTKRDDGNVHAR-------------------------
--------
>ERS96509.1
-------------------------------------MDGLPPPTHAAIPVSRPTATIDL
VRRLL--DSTTST-----------------------------------------------
----KERSALKALATQMVDVFKERPTQ---HDFIDDAASLAP--ILDRYHYQLLVWSFVD
ALTKGTTDGQILQPRLCDAFVRVLRSADRLRDSAKNDSEPIDMRLGPVLESMKKRLDAAD
RQTE-SGTQYQ--LINTLGSILDAMNDAKRKGIDRASLHEPLMNELK-TLR-KVENIRLS
QASSYAYQALLSIPDNEGPAKALLRHTVKIVGSASKVAGAVSTADPSKLFDGLVGLADLP
VLIQSMVAVVESVYNLVSDIKA-V-KASSVMRQPKGWYIALRYSDMLMSARS--------
-FKGLESFIKD-----VPCRRDVDFQCGLYAQLERAWDALKFSYTSPVNENKKALRDIVV
DDDKKALRHIAVIFPTPER--GTNDL-NLVMAWRDTIKD-SF-GLGTDAE-----QRLTM
KTS--KLAVFVK---------------HKEYSSQ----AAYL--KP-----DTVS--SST
ALLTEAWHKCSRALVFYADEELRRYYLASGEEMLKIKRISG-ATLPMSDCYINLAIVEKS
QQTDG-------------------------------------------------------
RH--ELNDGDYAK-RVMLDGLFERTKRDDGNGHAL-------------------------
--------
>KKP00815.1
MGNSQKPLTAAGAVTRRRQLQVRFITASRRSTKCTRTSYNALLMASSREDFCRPQSTEDL
CRRLS--LAV--------------------QPSK-----------------QDAAERQPT
ARSTKELQALQALQQSMINEFIQSP-S---EAHAIEITSLAP--FLDEDDYVRVFDKFHN
VIASAAVDGKIVDVELLRAFEAFLHCHQAGL-------AGKRLNLGSAMLSIQKALDSAV
DAAH-GQTKYN--SIRALSAALDAMNEVKVEGIIDLK-VQNLLKRLE-KLR-DHKELRLA
EVASYSYQALLAIPTDVSPWKKIGASTFKTILGGAKVAGSVWSLDPSKLVEGLVDLTEVP
ELISSIIEVIKSCSELFQSASN-AGKAFKTLKKPKDWYVALRATDGLVWANA--------
-PKHLEALLQH---PDLPCRADKDFLCGLCAQLELADDLKH----GQVFNV---------
------LKTFLITQAS------QTKF-CRVLEWARLVTR-SPQLDSPNL-----------
------SRS-GR---------------RKTYLSD----VECS--KP-----KAHQ--PRK
QLLDNAWKSCHKVREFYGDQVLRDKYTDPDLNLLKIERLDS-SKLSMDKCYINLAIARNS
VDSNRNG---------------------------------------DSDTRLPSPFSILR
RL--DVWEPPETD-RVSLETLFDEKKDTP-------------------------------
--------
>ETS01188.1
------------------------------------------------------------
------------------------------------------------------------
----------------MIDEFTQNP-S---ETYAIEITPLAS--LVNVDDYVRLFGTFHN
VISAAAVDGKIVYTELLRAFEAFLHCRQTGL-------AGTKLNLGSAMLSIQKALDRAV
DAAH-DQTKYT--SIRALSAVLDAMNEVKAEGIADVK-VQNLLRRLE-KLR-YHKELRLA
EAASYSYQALLAIPTDVSPWKKIGSSVAKTLMGGAKVAGSVSSLDPSKLVEGLVDLTEVP
VLISSIIEVIKSCGDLVGDAPG-TDKAFKTMKKPKDWYIALRATDGLVWANA--------
-PKHLEALLRH---PDLSCREVKGFLCGLCAQLEMARSLNH----EQVCDV---------
------LQAFITAQAS------RTKS-CRVLEWARLVTR-SPQLDSPNL-----------
------PRY-RR---------------RKVYHSD----VERA--RV-----ISQQ--PRR
QLLDNAWRKCHRVREFYADQMLRDHYADEDLKLLRIERLDG-SRISLDECYINLAVVRAS
GDNALGT---------------------------------------DSDTPSPSPFSILR
RL--DIWEPPKSE-RVDLETLFERRNGVSVGAAMDGS--------SRDIP----------
--------
>OPB37082.1
------------------------------------------------------------
------------------------------------------------------------
----------------MINEFIQSP-S---ETHAIEITLLAP--FLDEDDYVRVFDRFHN
VIASAAVDGKIVDVELLRAFEAFLHCRQAGL-------AGKRLNLGSAMLSIQKALDSAV
DAAH-GQTKYN--SIRALSAVLDAMNEVKVEGIVDLK-VQNLLKRLE-KLR-DHKELRLA
EVASYSYQALLAIPTDVSPWKKIGASTFKTILGGAKVAGSVWSLDPSKLVEGLVDLTEVP
ELISSIIEVIKSCSELFQNASN-TGKAFKTLKKPKDWYIALRATDGLVWANA--------
-PKHLEALLQH---PDLPCREDKDFLCGLCAQLELANDLKH----DQVVNV---------
------LKTSLITQAS------QTKF-CRVLEWARLVTR-SPQLDSPNL-----------
------SRS-GR---------------RKAYLSN----VECS--KP-----KAHQ--PRK
QLLVNAWQSCHKVREFYADQILRDKYTDPDLDLLKIERLDS-SKLSMDKCYINLAIVGNS
VESNQSG---------------------------------------DSDTHLPSPFSILR
RL--DVWEPPEAD-RVSLETLFDEKKDTSNNTIRGP------------------------
--------
>OTA03630.1
-------------------------------------------MAGSTESFCRPTSTNDL
CHQLS--LAG--------------------QPST-----------------QNVAGRQPT
ARSTKELKALQALQLSMIDEFIQNP-R---EAYAIEITPLAS--LVNVDDYVRLFDRFHN
VISAAAVDGKIVDTELLRAFEAFLHCRQTGL-------AGTKLNLGSAMLSIQKALNRAV
DAAH-DQTKYN--SIRALSAVLDAMNEAKSEDIADVK-VQSLLRRLE-KLR-DHKELRLA
EAASYSYQALLAIPTDVSPWKKIGSSAVKTLMGGAKVAVSVSSLNPSRLVEGLVDLTEVP
ELISSIIDVIKSCGDLVRDASG-TGKAFKTLKKPKDWYIALRATDGLVRANA--------
-PKHLEALLRL---PDLSCREGKDFLCGLCALLEMARSLNH----GQVCDV---------
------LQAFITAQAS------RTKS-CRVLEWARLVTR-SPQLDSPNL-----------
------PRY-RR---------------RKVYHSD----VERA--RV-----IGQQ--PRR
QLLDNAWRKCHRVREFYADQMLRDHYTDEDLKLLRIERLDG-SKISLEECYINLAVVRTA
GDEALGT---------------------------------------DSDTPSPSPFSILR
RL--DIWEPPKSG-RVDLETLFERRNGVSVGEAMDGS--------SRDIP----------
--------
>PNP53103.1
-------------------------------------------MASSRENFCRPQSTDEL
CRRLS--LAA--------------------QPSK-----------------QDAAERQPT
ARSARELQALQALQQSMINEFIQSP-S---ESHAIEITLLAP--FVDEDDYVRVFDRFHN
VIASAAVDGKMVDVELLRAFEVFLHCRQAGL-------AGKRLNLGSAMLSIQKALDSAV
DAAH-GQTKYN--SIRALSAVLDAMNEVKVEGIVDLK-VQNLLKRLE-KLR-DHKELRLA
EVASYSYQALLAIPTDVSPWNKIGASTFKTILGGAKVAGSVWSLDPSKLVEGLVDLTEVS
ELIGSIIEVIKSCSELFQNASN-TVKAFKTLKKPKDWYIALRATDGLVWANA--------
-PKHLEALLQH---PDLPCREDKDFLCGLCAQLELADDLRH----DQVVNV---------
------LKTFLITQAS------QTKF-CRVLEWTRLVTR-SPQLDSPNL-----------
------SRS-GR---------------RKGYLSN----VECS--KP-----KAYQ--PRK
QLLVNAWQSCHKVREFYADQILRDKYTDPDLDLLKIERLDS-SKLSMDECYINLAIVRNS
MDSNQNS---------------------------------------DPDTRLPSPFSILR
RL--DVWEPPETD-RVGLETLF--------------------------------------
--------
>PTB78249.1
-------MIDCHEFDPSRTFSLPY--------CHSRQLCHELLMADTIERFSRPTSTSDL
CQRFR--RAG--------------------EPST-----------------QDVTRRQKT
ARATKELEALQALQQSMISEFAQNP-S---EAYAIEITPLAS--LVDVDDYVRLFDIFHN
VIAAAAVDGKIVDTELLRAFEAFLHCRQTGL-------AGRKLNLGSAMLSIQKALDGAV
DAAH-DQTKYN--SIRALSAVLDAMNEVKVEGIVDVK-VQSLLRRLG-KLR-DHKELRLA
EAASYSYQALLAVPTDVNPWRKIGSSAVKTLMGGAKVAGSVWSFDPSKLVEGLVDLTEVP
ELISSIIEVIKLCGDLVGDASG-TGKAFKTLKKPKDWYIALRATDGLIWANA--------
-PKHLEALLQH---PGLPCRDPKDFLCGLCAQLEMARDLIH----AQVCGV---------
------LEAFITAQAS------RTKS-CRVLEWARLATR-SPQLDSPNL-----------
------PRY-RR---------------RKLYHAN----FERA--RV-----VLQQ--PRR
QLLDNAWRNCHKVREFYADQVLRDYYTE-DLKLLRIERLDG-SKLSLDDCYINLAVVQTS
GDSASRT---------------------------------------DSDTPSPSPFSILR
RL--DIWEPPKSE-RVDLEAIFDKRSGAPVGAVRSGP--------SQDLP----------
--------
>KPM36932.1
--------------------------------------------MAEFRHPSRPTRTDDL
VRRLG--SRDIDP-----------------------------------------------
----KERNALEALSKEMILVFQDER-H---LSYVSEAAALAT--VVTASNYRDLAQAFNN
TIIKGTADGNILDTQVLSGFTFVLRCAEDAK--------RDEMQLGPVLESLQKRLDGAM
KQAE-SKTQYK--LICTLSSVLDAMVDIGTAGLGREDLHEPLLKQLA-TLS-KSQELRLA
QSAGYAYQALLGIPNDEGPYGALLRHTSNIARSTGNLATAVSAMDPAKLFGSL---QNVP
HLISSMVEVVRALSGLASSLET-TTEGVRYLQKQKSWYVALRFTDMFIQAKA--------
-FDCLKDFLSK-----VPCRQEKEFLCGVFAQLENAWKSKETSVQGQIVQF---------
------LEQVLVPAGS------KSIH-RRVHEWVKLVAD-TM-GRPDWTD-VLQPAR-GR
WQS--RP---WK---------------QTEYTST----IPCL--ER-----RDES--RSA
DLLKQAWSRCTEAQLFYADVRIRQYYLEE--KRLMVERLSG-ESLSMDQCYINLAIVDSS
GKG--------------------------------------------VNKVWDSPFPLFA
RL--RVETPDENT-QVSLGFLFNQQKGRNARAPP--------------------------
--------
>OAA43803.1
----------------------------------------------MPAGGSRPQTAKDL
VDRLV--DLGINS---------------------------------------FDEPARKL
PRAEKEASALRALSKSMIKVFRDEE-Q---SSYVPEVLVVST--FIDLEAYKDLCTTLAK
IIASGTADEKLLENKILAAFTSVLRLPQAEC-------IQERLPVLGVIGTLQKRLEGAC
KTAN-FTDQYY--LIRSLSEVLDRMNELKVRGISDADIIQPLLGIFD-SAR-KHPDVRLS
QAARYAYQALLGIPGDVGPWLKLAKTTANLIDGASKIAGGVTTGDPSKVINGISGL-DLP
RIVNSVIEGVKSASESTGAMEE-IFSGIREMRKPARWYIALRYTGVLIQGNC--------
-KDILKAMLEA---PNLGCLKNKDFLCGLCSQLEEARSAGP--DRRLVVEM---------
------LTEFLAKQAK------VSNY-GRVRKWVHMVTD-IDEALYPKKP---VRRV---
W---LPWSG------------------SRKHDNN----IGFLARPL-----EDLG--YQS
ELLIKAWKRCHEAKLFYADQLIRNEYTSPELGLLKVERLDG-SSLPMEQCYVNLAILKVY
GENTSECKEKDYVESDRSNENGDEDGHSDRDASPNDNIKTRGSTKHHKHGNTVSPFTLEE
RL--KVGDRQTLN-TISLPDLFKKTDPSASDPGSYYRYTSFLILREPSCFRRNSRLLIQI
KDKKPPDI
>OJJ30544.1
------------------------------------------MAPPLLLSVSRPKNVNDL
IEQVK--NTETHD-----------------------------------------------
----SEKEALNALVKGMVEEFRDHP-N---PTYYIEASRLSE--ITDSTQYEDLIKVFSN
VASDHSKHGKALDRDLLPAFDHCLRQHRDRS-------S--ERFLTSALGELREGLAHAI
DNAY-LQNQYY--FLYILSTVLDVAMDIHLEGIDREKIHQPLSDTLR-GLR-KHDDARIA
QAATYAYEALHGIPNNEGPMDVFLRTSGTAISATAKIASSVASMDPGKALSAVPDILEIV
GYLGKLLESLETIGKTTMDVKNAFLQDIEQLPKQSPWYSVLRFTGPLIAGHELS-----L
SFELLKDVIPE-----LPCCDDYRFWCGLYDQLEQRWMDGDDNAKSHIIAFVKW------
-----TF-----HQQSLKD--IRSKD-KHVQDWINLISD-TFKCP-QWKVQALDRRR-DK
Y-----LRFLVK---------------EKSKNSGLQRPFQHG---------KSTD--RTG
KLLEAAWGKCNEAHRLYMDAGIVQYYEKG--DLLKILRLSN-ERLEMENCYINLSLIEKS
ADRE----------------------------------------------RSPEVLGLRE
RL--QIDAPSEGR-DIQLQDLYKERELRNGKGIP--------------------------
--------
>OJJ37831.1
--------------------------------------------MTALQFPSRPTRTEDL
IRRVN--DPKTDD-----------------------------------------------
----KERYALEIWVKEMIRLFEDDQ-K---PSFNAEAALLSE--IADQEDYPRLVLGFSN
AVIKGTTDATITDSRLLANFTYCLRRAKSEI-------SRETAQLGVVLNSLNTRLQDSQ
KSAQ-LESQYH--VVSTIATVLDAMVDIKISGLGREAIHEPLLNQLC-TLE-RHEEPRLA
QIGGYAHQALKHVPDDESPWQAFGRCSWKAIEAIANIAGGVSSMDPTKLASND-------
-------------------IK-DLINGLKDASEVKGWYGALRYTSVLVKCGA--------
-FGMLEQLISD-----LSCRDDPAFWCGLYAQLESAWVAETS-MRDGVVAFIKW------
-----TL-----QQPCMQK--LVPKH-VYIQQWVALVSR-TMDQL-DWER-VIPQ---KK
Y-----RIRFWR---------------QKKHEPKL-KRFAGE--SE-----HPDS--GRD
YLLQTAWESSDAPKTFYTDAKVVEYYIDG--GHLEIKRLSG-EQLPMDNCYINLALVEDS
PEKPRT-------------------------------------------EDKRVESSLYD
RL--KVGKPSQEK-DVPLSDLFNR------------------------------------
--------
>OTA83666.1
--------------------------------------------MATMKSFSRPTTIAEL
VRRLR--ESNSNP-------DSEPKIERKNDPGEQ----------------KPASERYEV
LRMKQEAAALRALSRSMIHTFHTNP-N---NAYAAEAASLSP--FADPESYQILFQTFTN
LIATGSGDCGVPDIKLLTSFNAILHYTQAKH-------IDKRLPLGHAILSLKNRLTTAN
FAGD-DSIRYQ--LLRTLSAILDAMNEIKFEGISDAEVVQPLLDLLE-DAS-KHRELRLS
QAAQYAYQALRGIPSDVSPWGKLWTSAYKTFKASATLASSVSSLDPAKLLEGLEGLGEAA
KLVKTITDAIDSLSDLSSNATD-IYKGTKGLMKPAQWYYALRYTDLLIRGRG--------
-SVLLKSLLES---PRFLFKQDKNFLCGLCAQLEEAVGEDP--NP--VVPV---------
------IAEFLHQQVT------ISKS-QRVHKWVWLTTS-HTTEHPKPKK-RSIFKR---
L---RNKLS-SG---------------AHTYCTT----VGYQ--TM-----LLQI--PGS
ELLNEAWPTCHEAQVFYADQVIRDQYTDEALEQLKVERLGTNGSLSMEQCYINLAIWQGD
TETGKGN-----------------------------------------ESITPPSLSLHH
RL--AIWEPEESS-RVSLPDLFQPMSDSKSHHVSSTA--------EQPCH----------
--------
>OTB03368.1
-----------------------------------------------MANISRPKTTAEL
ICRLK--DLDLSS-------HSSPTIGRHGDPSER----------------SSTTQRHQS
KRTKQEAAALHALSRSMIQTFSDDP-R---PSYAVEAASLSP--FTSRDDYQTLFEAFLK
SIATDLGDNSVPKAQLLTSFSTLLHCSQAER-------AGNELPLGNAIHILTTRLTKDG
FTAD-DTTQYR--LLRTLSVVLDVMNEVKSKGISDVHVVQPLLIALK-DAS-EHRELRIS
QAARYAYQALRNIPSDVSPWKKLGANAYSTLKASAMIAGSVSSLDPAKLLEGLEVIGEVA
KEVTVITDVIDEIRTI---------APLPGVRKPAQWYFALRYTDLLIRGRN--------
-VALLKSLLES---PSFPFQRENDFLCGLCAQLEKATDDDD--PENGAIPV---------
------LVDFLIGQNR------KSRS-ERVHEWVSLVTG--KVEPPQSAA-RATARR---
L---LPKLF-GG---------------TRKYAAN----IGYR--EM-----LSLI--PGG
DLLSRAWSTCQEARIFYADELIRSSYTNEALEQLKIQRIGSNESLPMDKCYINLTILQSA
DKN--------------------------------------------------ALPSLHR
RL--AIWEPDESS-RVSLSNLFQPISDSNSFNSSSRV--------D-QC-----------
--------
>XP_014173072.1
----------------------------------------------MESSGFPLKSTDEL
IRRLE--QLRSELNSAVQSPPDPDIINWSVEKQDE----------------QRQSQEHKK
RQMKKEEAALCALLESMVQTFDHTP-IVARLSYYPEAAAISP--YVSGGGYNRLFTALAD
CLSSGVNDGTIPDVQLLAALNTVLQYPREL----------QDLPLGYVIQHLMQRLKTSV
ENAS-EPVKYR--LILTLSNILDAMNDVKTRGISELNIVQPLMEILG-SIS-KQKELRLA
QAAQYAQAALRVIPTDVSPWKTFLDKAYKSVEGSAKIAGAVSTLDPSKLLQGVESLAEVV
QLIASTFEAVDSVASLAEDFSG-MIKGSKYAKTPAKWYVALRYTDLLIRGRR--------
-PEYLKSVLEN---PGFPCRDDKQFLCGLCAQFERAVESETLSRDGEMANI---------
------LKTFLMSQCT------NTRD-DVVREWVHTVLG-GEVQVQPRKH------H---
I---RIWKN-GK---------------APAHTTK----IEYK--KA-----NPKT--PGI
ALLKDSWKTCPKALLFHADKMLRSHYTDESLKQLQIERLDS-SILLMSNCYINLTITERN
DRMMQAG---------------------------------------DR-PEDESRFY---
-L--RSKKAPSTN-AVLLPNIFQKRQSSSTSASTC-------------------------
--------
>PIG80773.1
-------------------------------------------MAVDRRYPIKPATVQGL
LQCLS--DPYTTE-----------------------------------------------
----KQKRAMRLLVACMIEIFEDNP-R---LDYMNEIALISE--ISTGDEYRKILTAFSN
AMITGTEDGTVIHQKLLANFTIVLRRAKLIL-------MAENADHGMVLDSLRRRLDTAV
RDAV-LETQYH--LVCMIGCVIDSMVDLHLGGIDRAQFREPLLAQLE-SLS-EHPEPHLA
QASRHAYLGLLNIADNETAWQEFRRNSWMILQATANVPGAIATLDPSKVTDAVPSIFKML
ELFKQIVDTGKELLYLARGGHDVFTEAMRSA-RGKNLYLALRYTGMLIEARA--------
-FQMLKALLKD-----KLCDDQETFLCGVYAQLEQLWITGDEPTERNVEEVVES------
-----TL-----PRS--------LNS-KRTVKWVNVIGT-TMNKP-KWTN-HKAKS--RF
S-----KLRESVS---------------RRCSL-------EY--LL-----GTQG--PTE
ICPQDYWKLPGKAAMKPEG-------------SAQISSLP--------SIMRQDAVLKSS
ESKDMESR---------------------------------ESINADRSNIRDAEFSILK
WL--KVQAPTRE------------------------------------------------
--------
>KOC15714.1
-------------------------------------------MAVNRSYPIKPATVQGL
FQCLS--DPDTTE-----------------------------------------------
----KQKRAMQLLVARMVEIFEDNP-R---LDYMNEIALISG--ISTGDEYRKILTAFSN
AMITGTEDGTVIHQKLLANFTIVLRRAKFIL-------TAENADHGMVLDSLRRRLDTAV
RDAA-LETQYH--LVCMIRCVIDSMVDLRLGGVDRAQFREPLLAQLE-SLS-EHPEPHLA
QVSRHAYLGLLNIADNETAWQGFQRNSWMILQATANVAGAIATLDPSRVTDAVPSIFKML
ELFKQIVDTGKELLYLSRGGHGVFTEAMRSA-RGKNWYLALRYTGMLIEARA--------
-FQMLKALLKD-----KLCDDQETFLSGIYAQLEQLWITGDEPTKRNVEEVVES------
-----TL-----PRS--------LNS-KRTVKWVNVIGT-TMNKP-KWTN-HKAKS--RF
S-----KLIFWDN------------KGECKPQMQL-RLFAGN--TR-----SNRD--MPT
RLLEAAWQSCHEARRLSADIKLTQYYETG--RRLEIVRLSG-EQLRMDECYINLSIIESK
DM---GSR---------------------------------EGINAKKSNIRDSEFSILK
RL--KVQAPTRER-ELELSTLFDTRTKLDKTFSP--------------------------
--------
>PYI01508.1
-------------------------------------------MAEDIYHPSRPTSTDGL
VDRLK--ITS-ST-----------------------------------------------
----KERKALEALVSRMVELFKDHQ-K---ESFIIEASLISN--VASKQDCRDLVFAFSR
AIITGTADENIVNTTLLMSFASCLRHMKFKI-------PKEIAQFASVLRSLSKQLTNAT
SGRQ-PQDQYY--LICTIGNILDAMVDMEFSGIDREELHKPLLDKLH-DLE-KSDEPRTS
QAARYAHQALLKVPDNESPWGAFYRISWTIIKATTKAASAVSSMDPDKFLEAAPDLKSIL
ELFKEIGDTANQLYNLSKDGKDALLEGMDYVSKTQGWYAALRYTDMLIKARA--------
-FNMLNSLLGQ-----SLCVEEEPFFCGFYAQLEQAWCGDEL-ARHDIENLIQS------
-----TL-----SKS--------QNY-KQASKWINILAA-TTGHR-EWEI-QQKKS--RF
F-----KFNL--H------------RKSRQSGINL-DMFNGN--L------PITE--TPR
HLLDDAWASCQQAKLFYADLVIDKYYKEK--GRLDIVRLSE-DLLPMEKCYVNLAIIESS
TASNTE------------------------------------FSNLQIESQQVSEFSITR
RL--KVDDAGTEK-AVDLPQLFNERQVNNRTIVP--------------------------
--------
>PYI04439.1
-------------------------------------------MASSLYCPPRPGSIEEL
MQRVNSTDPPCNE-----------------------------------------------
----KEKVALQALIESMIERFDDNP-L---PCYYSQVALLSP--VATDEQYNKLLNVFSD
AILKNCDKGSALNPDLLPSFVRILRSRAQGR-------P--QDGLFPAIDGLRERLDRAY
ERNN-MKVQYF--LMYTMGSLLDVVIDTKVSNIDQDNLRGPLLAQLA-KFE-DHDEPRLA
QAASYANEALKGVSSNQGPWDLFWKTSGKVLAVTAKTAGAISAIDPNKLVEAVPDVFELL
SLFKDIYDVSKSFKDDMAKMDEIFTKSIQRLKGQEIWYGVLRYTGMLINTGGKS------
-FDTLKQILPK-----VPCGDKWQFWCGLYAQLEQGYLQGDQQAKDRIIRFTEW------
-----TF-----ELPFLKHKERIKKE-SRIQEWINLLAK-TFGREPQWQK-PQLKEP-RK
F-----PLCFLK---------------KPKCEPKLDAPFTSK---------TDRH--ATK
SLLDEAWHKCETAQIFYVDAALVHHYTLG--NTLKIWRISN-DTLDIENCYINLGVVEAS
PERRDQ--------------------------------------------GEAFELSLRK
RL--KIEAPSEGK-EIQLPDLYNERQLRTQN-----------------------------
--------
>CRG84914.1
--------------------------------------------MVSPDPPCRPTDIDDL
IQRIQ--DPKRDE-----------------------------------------------
----NEKKALTALVARMIQRFCDHP-Q---PSYYIEASRLSELGIVDKEQYRDLMTVFLN
KIIKNSSEGNILHRDLLPVYNYGLRHHQGRV-------P--GGFLVAPLQALSKRLKLAV
QQPD-VHAQYH--YVFILGALLEIAGDLRVSGLDHDAVHQPLCEQLR-DLR-KHDEPRLA
QVASYAYQALRGVPDNLGPWDVFWRTSGTVLSATTKILSAVSNMDPNKFLEAAPDLFDMA
KLFGEALQSIEDIRESAQKVRIAFLQDMERSSSTQIWYDVLHFIGPFLVAGEQSPDAAAK
AFVMIEDVLTQ----SSKFGDKWQFWCGLYSQLEQSWINGNEDMKSHVVRLVER------
-----TF-----LEESLQN--QRDND-VRVQGWIDLIAT-TLNRP-EWTIHNPKHR--QR
S-----PLRFKK---------------KEKIVPTLRQPFQQL---------KQEH--RPE
KLFEDTWKTCYDAHGFYADARVLAYYMED--GRLMIQRLSG-RTLDMGSCYVNLSIIEGS
AVLP-E--------------------------------------------VSPENSGIAS
RK--PLEAPATDS-IKDI------------------------------------------
--------
>OQE02798.1
-------------------------------------------MPQGMYSVKQPTRTIDL
IASLENGK--TSQ-----------------------------------------------
----REAKALTALKSEMLVLFKHNP-G---SLYWKEAMLLSP--VTDSAEFNDLIYAFAK
SITKGTADETPIDRDLLRCFAGCLRWGHHAI-------PRSEQIFGSILPGLSKHLISSN
NQSR-LRDSYL--LTQTIGTLLDAMVDCKIEGLDRESLHEPLVKKLK-DLK-DHDESRMA
QAARYALQALRRIPDNEGPWEEALRYSGMTFNVIAHISSAVAKFDVQQLIDAGPDAFAVL
KFFGDALKGGKEIWDTREDFK-QMISGMRNVSERKGWYAALRHAKMFTQLEA--------
-FEGLKEFIAPFKGAPPKWCTETDFWCGLYSQLEQQWVSREPSTRDSIEKFIQW------
-----TF-----ENPLLRK--ICKKD-NSIHAWVGLLAD-SMDKP-DWKI-ILPQRK-RG
V------RSGFFR--------------AKEYEPKL-KDIAQN--SKAEDDKQDSC--GDS
QLLRAALEKCSEAQVFYADVIMAQHYTRG--KLLHVKRLSG-DDLPIENCYINLSLMQNQ
EGGDQ---------------------------------------------KGRNKFSLQD
RL--QMEAPDT-------------------------------------------------
--------
>XP_022580420.1
--------------------------------------------MTFLNPLSRPADIGDL
VQRIQ--DEERFK-----------------------------------------------
----VEKKGLEALVRQMVQRFRDRP-L---PSYYTDASRLSD--VTDAGQYNDLMRKFQN
EIIEHSSEGNVPDRDLLPSYNYGLRRHRGRT-------S--GGYLMAPLKALSTRLKTAI
EMAD-LQTQYH--LVFIIGSLLEIANDIKVSGIDHDEVHQPLLKQLR-ELR-EHDEPRLS
QAASYAYEALRGVPDNLGPWDVFWRTGGTVFKVLTKLASAVPNMDPSKFIEAAPDFFEMV
ELFSKLLESIQDIKEGAQDLKGAFLEDIERSGKSRIWSDVLHFTGPLLAAGDQSPEAAAK
AFTILQDVLGN-----IPCENKWQFWSGLYAQLEQSWINGNDNMKTQVVEFVQR------
-----TF-----SS-------VKAKD-VRVQKWIALISE-TMRRP-EWVNHGLKHQ--HR
F-----PFHFKN---------------RESTTVKLQKPFRQE---------KKDR--TPE
HLLDDAWRTCPEAQEFYAYAGVIRYYLQS--ERLMIRRLSG-SKLDMESCYINLSLVENL
IEYE-K--------------------------------------------P---------
------------------------------------------------------------
--------
>XP_025485748.1
-------------------------------------------MVATLHCPSRPKTVDEI
TSRLG--DSACDE-----------------------------------------------
----KEISALRALISQMVGRFRDKS-R---PGYYVEASHLSR--ATTPRQYHHLAQVFSR
AIVVNAEKGYALDGDLLPSFVFLLCNKPEGY-------S--RDGLYAAVNALRERLDYKI
RENA-LEAQYL--LCYTLGVLLDVAVDIKASEIEKDSLRDPLLKLLA-DLKKDHDEPRLA
QAAAYAYEALRGISDSQGPWDIFWSNSGRVIAVAAKTAGAVSTMNPEKLLDAGPDLMELL
KLSKRIYDGGRELVEAMRKIDEAFVENIRRLPHQRLWYGILRYTSMLIFAGGSS------
-FDTLEHILPK-----VPCGDSWQFWCGLYAQLEQGFLLGGQREKSRIIRVVNV------
-----TF-----DLKSLQE--TKAKD-LRVQQWINLISE-TFDQK-GWKQ-SLPRAR-RS
F-----PLRFLK---------------KLECEPQVRKPFDPN---------TAAA--IGR
SLLKDAWHECKEAQRFYADAALKEYYLQQ--NRLKILRLSN-DTLDINNCYINLGIIEPS
LDRQ-N--------------------------------------------QKAFELSLQR
RL--RVEALGEGK-ALELQELFDARKLRSHVDSPDNQLRA--------------------
--------
>PYI18655.1
------------------------------------------------------------
------------------------------------------------------------
---------MHALVARMIDRFRDHG-W---PTYYLEASRLTP--ATNERQYHQLTQVFRR
AIVDNADKGSALDLDLLPSFVHVLRHCPEGH-------P--RDGLFTTIEGLRERLKWAV
WENV-LAAQYS--LCHTLGALLDVAVDIKAAGIDKETLRDPLIEQLA-GLK-DHDEPRLA
QAAAYAYEALQGISDNQGPWDIFWSNSGKVIAVAAKTAGAVSTMNPEKLLDAGPDLMELL
EFFKRVYDGGRELVEAMKTIDEVFVENMRRLPHQRLWYGILRYTGMLISAGGNS------
-FDTLEHILSK-----VPCGDSWQFWCGLYAQLEQGFILGGQRGKNRIIGVVNE------
-----TF-----KLKSFQE--TKVKN-SRVQQWIDLISE-TCNQK-GWKQ-SLPRAR-RS
F-----PLCFFK---------------KQSPEPQVKKPFDPI---------TVAA--TWG
SLLADAWRECIEAQRFYADAALTEYYLEQ--NRLKILRLSN-DILDIANCYINLGIVEPF
QERQ-N--------------------------------------------QEAFGVSLKK
RL--KVEAPLEGK-AIALQDLYDIRELRSHRGSQNNQSKAP-------------------
--------
>PYI35437.1
-------------------------------------------MPAPLHCPSRPRGVDEI
ISRLS--DPGCDE-----------------------------------------------
----KEKDALQALVARMIDRFRDHG-W---PTYYREASRLTP--ATNERQYHQLTQVFRR
AIVDNADKGSALDPDLLPTFVHVLRHCPEGH-------P--RDGLFTTIEGLRERLKWAV
RENV-LAAQYS--LCHTLGALLDVAVDIKAAEIDKETLRDPLIEQLA-GLK-DHDEPRLA
QAAAYAYEALQGISDNQGPWDIFWSNSGKVIAVAAKTAGAVSTMNPEKLLDAGPDLMELL
EFFKKVYDGGRELVEAMKTMDEVFVENMRILPHQRLWYGILRYTGMLISAGGNS------
-FDTLEHILSK-----VPCGDSWQFWCGLYAQLEQGFILGGQREKNRIIGVVNE------
-----TF-----KLKPFQE--TKVKN-SRVQQWINLISE-TFNQK-GWKH-SLPGAR-RS
F-----PLCFLK---------------KQPPEPQVRKPFDPI---------TVAA--IWG
SLLEDAWRECMGAQRFYADAALTDYYLEQ--NRLKILRLSN-DILDIANCYINLGIVEPF
QERQ-N--------------------------------------------QEAFEVSLKK
RL--KVEGPPEGK-AIALQDLYNIRELRSH------------------------------
--------
>RAK77751.1
-------------------------------------------MAAALHCPSRPKTVAEI
TSRLG--NSACDE-----------------------------------------------
----KEKSALRALISQMVGRFRDKS-R---PSYYVEASRLSR--ATTQKQYHHLSQVFSR
AIVDNAEKGNALDGDLLPSFVFLLWNKPQGY-------S--RNGIYAAVNALRERLDYKI
RENA-LEAQYL--LCYTLGVLLDIAVDIKASEIDKDSLRDPLLKLLA-DLK-DHDEPRLA
QAAAYAYEALRGISDNQGPWDIFWSNSWRVIAVAARTAGAVSTMNPERLLEAGPDLMELL
EFLKKIYDAGKDLVEAIKEMDEVFVENIRRLPNQRLWYGILRYTSMLIMAGGNS------
-FDTLEHILPK-----VPCWDSWQFWCGLYAQLEQGFLLKGQREKSRIIRVVNV------
-----TF-----DLKSLQE--IKAKS-LRVRQWINLISE-TFDQK-GWKQ-SLPRAR-KS
F-----PFRFLK---------------KLECEPQVRKPFDPN---------MAAA--IGG
SLLEDAWHECKEAQRFYADAALMEYYLQQ--DRLKILRLSN-DTLDIKNCYINLGIVEHS
LDRQ-H--------------------------------------------QEAFELPLQR
RL--RVEAPGEGE-ALELQELFDARKLRSHVDSPD-------------------------
--------
>XP_020051227.1
-------------------------------------------MATALHCPSRPITVDEI
TSRLG--DSACDE-----------------------------------------------
----KEKSALRALISQMVGRFRDKS-R---PSYYVEASRLSR--ATTQSQYHHLAQVFSR
SIVDNAEKGNALDGELLPSFVFLLRNNSEGY-------S--RDGLCAAVNALRERLDYKI
RENA-LEAQYL--LCYTLGVLLDVAVDIKASEIDKDTLRDPLLKLLA-DLK-RHDEPRVA
QAAAYAYEALKGISDNQSPWDIFWSNSGRVIAVAAKTAGAVSTLNPDKLLDTGPDLLELL
EFLKKVYDGGIELFEARKEMDEVFVENIRRLPHQRLWYGILRYTSMLIFAGGIS------
-FDTLEHILPK-----VPCGDSWQFWCGLYAQLEQGFLLGGQQEKDRIVQVVNA------
-----TF-----DSKSLQE--TKAKN-SRVRQWIYLISE-TFDQK-GWKKHCLPRAR-KS
F-----RLSFLK---------------ETWCEPQVRKPFDPS---------TTAA--IGG
SLLEDAWHECKEAQRFYADAALMEYYLQQ--NRLKILRLSN-DTLDIENCYINLGIVVPS
LNRQ-N--------------------------------------------QEVFELSLQR
RL--RVEAPGEGK-ALELQELFDVRKLRSHVGSPANK-----------------------
--------
>XP_025443962.1
-------------------------------------------MAAALHCPSRPNTVDEI
TSRLG--DSACDK-----------------------------------------------
----KEKSALRALISQMVGRFRDKS-R---PSYYVEASRLSR--ATTQRQYHHLAQVFSR
AIVDNAKKGNALDGDLLPSFVFLLWNKPEGY-------S--RDGLYAAVNALRERLDYKI
RENA-LEAQYL--LCYGLGVLLDVAVDIKASEIDKDSLRGPLLKLLA-DLK-GHDEPRLA
QAAAYAYEALRGISDNQGPWDIFWSNSWRVIAVVARTAGAVSTMNPERLLEAGPDLMELL
EFMKRIYDAGKDQVEAIREMDEVFVENIRRLPNQRLWYGILRYTSMLIMAGGNS------
-FDTLEHILPK-----VPCGDSWQFWCGLYAQLEQGFLLGGQREKSRIIRVVNG------
-----TF-----DMKSLQE--IKAKS-LRVRQWINLISE-TFDQK-GWKQ-SLPRAR-RS
F-----PFRFLK---------------KLECEPQVRKPFDPN---------TAAA--MGG
SLLEDAWHECKEAQRFYADAALTEYYLQQ--NRLKILRLSN-DTLDIENCYINLGIVDYS
LNRQ-N--------------------------------------------QEAFELSLQR
RL--RVEAPGEGE-ALGLQELFDARKLRSHVGSPDG------------------------
--------
>XP_025508829.1
---------------------------------------------------SRPKTVAEI
TSRLG--NSACDE-----------------------------------------------
----KEKSALRALISQMVGRFRDKS-R---PSYYVEASRLSR--ATTQRQYHYLAQVFSR
AIVDNAEKGNALDGDLLPSFVFLLWNKPEGY-------S--RDGLYAAVNALRERLDYKI
RENA-LEAQYL--LCYTLGVLLDVAVDIKASEIDKDSLRDPLLKLLA-DLK-DHDEPRLA
QAAAYAYEALRGISDNQGPWDIFWSNSWRVIAVAARTAGAVSTMNPERLLEAGPDLMELL
EFLKKIYDAGKDLVEAIKEMDEVFVENIRRLPNQRLWYGILRYTSMLIMTGGNS------
-FDTLEHILPK-----VPCGDSWQFWCGLYAQLEQGFLLGGQREKNRIIRVVNV------
-----TF-----DMKSLQE--IKAKS-LRVQQWINLISE-TFDQK-GWKQ-SLPRAR-RS
F-----PFRFLK---------------KLECEPQVRKPFDPN---------TAAA--IGG
SLLEDAWHECKEAQRFYADAALTEYYLQQ--NRLKILRLSN-DTLDIESCYINLGIVKHS
LDRQ-N--------------------------------------------QEAFELPLQR
RL--KVEAPGEGE-ALELQELFDARKLRSHVGSPD-------------------------
--------
>XP_025532759.1
-------------------------------------------MAAALHCPSRPKTVDEI
TSRLG--DSTCDE-----------------------------------------------
----KEKSALRALISQMVGRFCDKG-R---PSYYIEASRLSR--ATTQRQYHHLAQVFSC
AIVDNAGKGNAPDGDLLPSFVFLLCNKSEGY-------S--RDGLYATVDALRERLDYKA
RENA-LEAQYL--LCYTLGALLDVALDIKASEIDKNSLRDPLLKLLA-DLK-DHEEPRLA
QAAVYAYQALKGISDNQGPWDIFWSNSGKVIAVAARTAGAVSAMNLEKLLDAGPDLMELF
EFLKRIYDGGRELVEARKKMDEVFVENIRRLPHQRLWYGILRYTSMLIIAGGSS------
-FDTLELMLPK-----IPCGDSWQFWCGLYAQLEQGFLLGGQRKMDRIIRVVNA------
-----TF-----DLKSLQE--TKAKN-LRVQQWINLISE-TFDQK-GWEH-PLPRAR-KS
F-----PLCFIK---------------KPKSEPQVRKPFDPK---------TTGA--IGG
SLLEDAWRECIEAQRFYADAALTEYYLEQ--NRLKILRLSN-DILDIANCYINLGIVEPF
QERQ-N--------------------------------------------QEAFEVSLKK
RL--KVEAPPEGK-AIALQDLYDIRELRSHRGSQNNQLKA--------------------
--------
>XP_025551578.1
-------------------------------------------MAPPLHYPSRPKDVDEI
LSRLT--NPACDK-----------------------------------------------
----KEKAALQALVSSMIDRFRDQG-R---PSHYFEASRLSP--ATTERQYNQLTQVFAH
AIVNNADKGTALDQDLLPSFVHILHSRPEGY-------P--RHGPFAAVDGLRKRLDWAD
RENA-LTAQYI--LCHSLGALLDVAVDIKASEVDKESLRDPLLKQLR-RLK-DKDEPRLA
QAAAYAFEALQGVSDNQGPWDIFWNTSGTVLALAAKTAGAVSAMNPEKLLEAGPNLMELL
EWFKKIYGEGREMVEAMKNMDQVFVENIQRLPKQRIWYGVLRYTGLLIAAEGSS------
-FDTLNHILAK-----VPCGDNWQFWCGLYAQLEQSYLRGDEQTKEKIISLTHT------
-----TL-----SLPSLRK--SEAKE-PHVQHWINLISE-TFGHG-NWKK-SSPKAH-RS
F-----PLCFLK---------------KKTREPQLNKPFDPI---------TTET--TSA
GLLTDAWCSCKEAQRFYADAALVGHYLQQ--NRLKILRLSN-DILDIGNCYINLGIVEAS
SEPQ-S--------------------------------------------QEYTKCSLRE
RL--KIEAPPQGK-AIELGELFNTRELRSHKSSCDGQQGI--------------------
--------
>RDW65920.1
--------------------------------------------MALLHCPSRPTDIDDL
IRRLT--SPECNA-----------------------------------------------
----EESKALQALVQDMVETFQDAK-K---STYLIEAAKLAGPQITDVTQYKRLMIAFSN
AILEDTSDNNVLDEILLRTYALALRR-KAVF-------SADSHNLGAVLDSLHKRLDNAT
MAAE-TEKTYH--LLCMLGVVLDAMVDVEVTGLDRESLHEPLFGQLH-ELK-KRPEPRLA
QTASYAYEALRGVPDNDGPWQAIGRTAADLVTALATVAGTITKLDPTGLLDAAPIVIQLL
SAFKTLVDNGKQMCEEAQSLKQAFVHTVRGLTKPRQWYTAVRYCRLFLEAGA--------
-FDMLKQILPE-----LPDY-KGLFWCGLYAQLEQTWVGNDK-LRHGIGEFIEW------
-----MH-----SQETLNK--ALHDH-EELVQWRNMVAG-TMQKP-HWVV-SPSKSH-RR
H-----PLKFWK---------------KKQDNPSLMEAFCYQ--TN-----VLQG--LSC
RLLSTAWQGCHKAHNYYADSQLVHYYTQS--DRLQIRRISG-VCLDLEDCYINLSIVNSA
EQSGQR--------------------------------------------RGELELPLKA
RL--GVDTPAS-E-GIKLPNLFQQRVARSDYNGRP-------------------------
--------
>XP_002341814.1
----------------------------------------------MSSKGTPPTDIPHL
IQRLE--TALLDK-----------------------------------------------
----SERQTLQALCRAVVQQLD-PNSL---YKCAWEAAQLSE--FLSDETYIQLLRSFTN
CIASGTHDHTSPDPEILRL-------------------------------------ETAI
SYNDKQ-QQYD--LIRAISATLDAMVDAGVSGLSREGLHTPLLTTLEGLS--NDLELHLA
QAASYAAQALRAVPDDDSPGDAIARGFLRSVNVAMMITGGVLSKDPQKLCEAALEVIK--
---------------AGSDFKQ-YAWNQVKAHTGKSWYMALRITDVLIRNQA--------
-LDELEAYVSS-----VSCRIEKSFLCGIYAQLEGYRQTFPEQRCQHVYDS---------
------------------L--PTSDK-PRVLAWIKFSTTKSTQVQQTPTD-SGKGAG---
H----LRLIGRE---------------GKKYEWKF-TASLIERRPR-----YQTDIITSQ
DLLTMACKSSPEVLRYYAMQALKQHYFGN--DLLQIKRLSG-DTLPMEQCYINLSVVSGP
EN----------------------------------------------------------
------------K-DITLREIFEPREQNGHAEKIRP------------------------
--------
>XP_022586317.1
----------------------------------------------MTSISSRPIELSDF
IDRWQ--DTSIGV-----------------------------------------------
----AEKAALQEWSTTAIDYCLTSDTI---RKFAWESARLSQ--VLDTRGSTRLLRQLVN
AIIEGTTDGTSLDPVLLQSLAYTIRQREAGW------SFDSTEVLASLFTSLKARLEQAD
AQGGLE-RKYE--LLCVLSVVVDAMVDIGVSNISHEQLYKPLIDLLDKFS--KDKELHVA
QAANYAAQALRGIPDDDTIGKASLRGLIRAVDIGTTLASAATSIDLAALWEAAKSTLG--
---------------AVASLED-FILDTFKTRTGKSWYTALRMTSVLIRTKS--------
-WTELEHFIRV-----AESRNNPDFLCGLYAQLDRVSETHQ----KGILKC---------
------------------I--PRSQD-DRVQAWRNYLGSESSEESQHSQ-----SDH---
R----RFRNLKR---------------SKTFQWSF-KACGWEDSRR-----NFTD--HSN
NFLYVAYQKCPAAKEYYTKNALIQFYTEQDNKRLQIQRLSG-DTLPMNHCYINLTVLGDS
SD----------------------------------------------------------
------------D-EVSFTDLFSPRERNGKVIHP--------------------------
--------
>XP_013331407.1
MHPREK-AIQCI-LSKRALVPVEILPISS----FHGKSTQLFHDAAKPEHPKRPAEIQDF
IKRLT--SSDTDP-----------------------------------------------
----KELDALRAWSKKMIQVFEKDP-S---SEFVQEAVELSS--ATKGEDYEELLRAFGN
AIIKGTADGNILDSTLLNGFAHVIRKAQDNI-------SASSASLGSVLRSLERRLKAAK
DQAE-LETQYR--LICTLSGVLDAMVDIGVSGLSQEELHGPLLNRLGGDLS-KHEELRLA
QAASYAYQALLGVPSDESPYRAVLINALKVGNGILKVAGAVWALDPGRLPDAFENLANLP
DLINSMVDVIGKLHEVCSGAQN-RVEGMKLQPRQKAWYVALRYTGPLIRAGK--------
-LKELEEYIQK-----IPCSGDKKYLCGLLMQLES-------------------------
------------------------------------------------------------
------------------------------------------------------------
SLLQDAWSRCEEAQLYYAATALREHYSGS--NRLRIQRLSG-EQLLMDQCYINLALINRP
DRE--------------------------------------------SRKTKPSPFPLFT
CL--KVETVNEST-LVSLPSLFSSKKRSDGTFITP-------------------------
--------
>XP_016587006.1
--------------------------------------------------MSRPTTTTDL
VKRLQ--SEVISK-----------------------------------------------
----KERIALQALATEMFEVFREEK-L---LRLGHEAAALAV--VASPERYRELLWAFAN
AIIEGTTDDNVLHPVLCKSLVHVLRCSITRD--TADPSTKVDSRLGTVLSSLKRRLESAV
AQGD-PNAEYQ--LVSTLGSVLHAMYDVQMVGIDRETVQKPLLDTLD-TLS-KDREIRLA
QAATYAYEALRCLPDSEGPYKILLLKLVDVVGAVSKIAGAVATMDASKLFNGAVGLADVP
DLVSAMVDVVKSISEAVGSLDA-AKDVVSKQRKPKSWYVALRYGDMLIQNRA--------
-FAILKLFLDK-----VPCRQDIDFLCGLSAQLEQMWVQAAADDGAQARAT---------
------RDHVQAVFASLPQ--PKSRS-DPLHGVIGGASD-NKKRWAAWKD-AVARTM-RS
HTP--QPNNDNK---------------TKDYADT----LHCY--TV-----TFGS--LPT
GLLSKAWLRCTQAQRFYADTRLRKHYLAHDEYLLKIERLSG-AWLPMQDCYINLKMIKTS
KSNT--------------------------------------------------------
----------SNE-TVPLHSLFDPCICKDGVMRVP-------------------------
--------
>ERT03243.1
--------------------------------------------------MSRPTTTTDL
VKRLQ--SEVISK-----------------------------------------------
----KERIALQALATEMFEVFREEK-L---LRLGHEAAALAV--VASPERYRELLWAFAN
AIIEGTTDDNVLHPVLCKSLVHVLRCSIPRD--TADPSTKVDSRLGTVLSSLKRRLESAV
AQGD-PNAEYQ--LVSTLGSVLHAMYDVQMVGIDRETVQKPLLDTLD-TLS-KDREIRLA
QAATYAYEALRCLPDSEGPYKILLLKLVDVVGAVSKIAGAVATMDASKLFDGAVGLADVP
DLVSAMVDVVKSISEAVGSLDA-AKDVVSKQRKPKSWYVALRYGDMLIQNRA--------
-FAILKLFLDK-----VPCRQDIDFLCGLSAQLEQMWVQAAADDGAQARAT---------
------RDHVQAVFASLPQ--PKSRS-DPLHGVIGGASD-NKKRWAAWKD-AVARTM-RS
HTP--QPNNDNK---------------TKDYADT----LHCY--TV-----TFGS--LPT
GLLSKAWLRCTQAQRFYADTRLRKHYLAHDEYLLKIERLSG-AWLPMQDCYINLKMIKTS
KSNT--------------------------------------------------------
----------SNE-TVPLHSLFDPCICKDGAMRVP-------------------------
--------
>XP_018149007.1
------------------------------------------------MAPPFPKSVDEL
VQRLK--DLGINAYNS-----DPDSILDS-EPTPESGPSPKSKNCVDTKSTVAHEKKMPN
SWKDREVRTLIDLCNSLIKVYVYES-V----GAVRDILPLIP--FATFTVCPGLL-----
--KKLQDGSQLLDDGVLDTFHALLLCPRVRE--------ELKHALGSTLLCFAERLGDAV
STVN-DPEIYR--LICSLATVLDTLNDVKRSGISDERVVQPLLQSLD-RIR-RHNDLHLS
QVARYAYQSLIGIPSDVSPWEKLGKNFFNVTLSAAKVASAMP-----NPVAGLRVLKNVT
DLVDSITDLVKTLGSASQD--------GVRRRKPAMWYIALRYTNMLIRSNA--------
-PKHLELLLQS---SGLPCRNDKEFLCGVCAQLEQVRHDQS--PNDAIIQA---------
------LSRFLVQQAN------TTKH-RRVQKWVQSVVD-STRFPC--SQ-RRNRSG---
W---FQLLGRRE---------------SRKYGTE----IKYSK-LS-----QFES--YNR
ELFERGLENCTEAKLFCIDQEIRNKYSEPVTGCLTIERLDG-GILPMDQCYINLAVLPDF
DMKVKPD--------------------------------------GKSSTDTTSSFTLLS
HL--KVQETAT-T-TLHLSDLFEHCRPNRGDVLSENA--------SPDRAKDQPDI----
--------
>XP_018184705.1
-------------------------------------------MASIRIYPPRPTSTGGL
IRRLK--DPDIDQ-----------------------------------------------
----KEGKTLRSLAGKMIEEFRDNP-K---PSYIPEATLLST--ISTDQQYERLISTFGN
VIIKGTTDGDILDRGILAGFTFVLRRCSGAL-------SAETAKLGSVLGSLAKRLKNAI
DQAE-METQYQ--LVCLLSNVLDAMVDIKISGLGREPLHEPLLRILC-KLE-EHKEPRLA
QAARYARQALLGVSDDEGPYAALWRYSFTAIKAATKITAAVTTKDPTKILDASSDLLKLL
SLLNDLREAAQEAK-----VS-NFLEGMKSLSKKKGWYVALRYTDMLLKAQA--------
-FQMLQSFLKE-----SPYYENEQFLCGLYSQLEQAWLSGDKLVKDRVIDLLTC------
-----TL-----TQP-------QNEE-QQLRQWIGLIAN-TLDQP-CWNK-CYLHT--EE
H-----KFRIWKN------------SKNKAYEPKL-TAFLEE--NP-----KLED--HPA
YLLETVWSQCNDAKSFYADNRIREYYREG--DNLKIKRLSG-DYLPIQHCYINLSILEVP
AGKAAN------------------------------------ET--RNPESQISRFSLFN
RL--KVNTAETGK-EVHLPDLFSDRKIQDGGLVKP-------------------------
--------
>XP_022400423.1
-------------------------------------------MAVYQHHSWRPTQTKCL
IQRLS--SPDCSL-----------------------------------------------
----GERRALTALLTCMIRIFGRDP-K----SYNAEAAALSS--IIDANEYHSLISGFAN
AIIRGTTDGDILDPDLLTNFAYALRRAPATL-------SAETAKLGSVLDSLHQRLNKAS
SRTE-LETQYH--LVCTISIVLDAMVDIKLSGLNREIIHEPLLQQLR-NLK-DNSEPRLS
HAASYAYEALRSVPDDEGPYQALLRHTSMLIQATAKIAGAIPTMDPMRIVDAAPDVMKLL
ALFKYLVDATHSAYTGSQDIQ-KVVGDMRNLSKSNGWYIALRYTSLLIADRQ--------
-FPMLKDFIEQ-----QRYDNEDHFWCGLYVRLEQAWEIGDSTAKTQIIDLLDQ------
-----II-----PQG-------KLQS-SYVKIWIRLIAE-TLSQA-HWKD-LASE---RQ
H-----FIRRWK---------------NKNGQSRL-QRFNVQ--YL-----CMET--LPT
DLLDRAWSECKEAHKFYADLQIREYYNQG--GRLEIRRLSG-KPLDMAQCYINLSITEHA
RENDKQ------------------------------------LS---DRAARSSDFTLFS
RM--KVPTSNTDK-NVTLPKLFEKWNCPDG------------------------------
--------
>GAD94383.1
--------------------------------------MADGYPPPSYENLSRPTRTDDL
VGRLL--SPTTGS-----------------------------------------------
----KERNALEAWSKSMVRIFQDDP-K---NSYTFEAAHLSC--CVPEEEYFGLLTAFSN
VIIQGTNDGSILEPTLLASFAHVLRRAPSTL-------SAETAKLGSVLHCLQTRLENAV
KRAE-TETQYQ--IVYMLSVVLDAMVDIRVSGLSREGLHEPLLKQLE-PLK-NHREPRLS
QAARYAYQALLGVPDDEGPYEALWRYSCAVIDVTANISSAVMTMDMTKFISATPALLDLL
SLVKKLARAAPGGR-QSQGLQ-NLVDGMVSLCQQKRWYTALRYTELLIEIKE--------
-FELFEVFIQR-----SPCQEDESFFCGLFSQLELAWVSGDGSDQKQILQLTEP------
-----LI-----LQI-------RPNW-KRAQHWVKLVAA-TMARS-SWRE-SFSR---SR
H-----RLRIWK---------------NKDYEARL-NRFPAE--MV-----KTQI--LPA
NLLESGWLDCHEAQRYYADNRIQHYYAQR--GLLDIKRLSG-DLLDMEYCYINLAIIEHE
GNDSTG------------------------------------GSYGDNVDNNSSAFTLFS
RL--KVKEGDAKP-EVSLPHLFTKREKPDGSMV---------------------------
--------
>XP_022404885.1
-----------------------------MASQSDPYFIAKGDVHYPPLKRLASTSTKEL
VQRLR--FTQCDS-----------------------------------------------
----REKGAMLAMVAGMVNKFAEAQ-P---QSYWREAAMLSS--VVTDNQYRHLVTSFAN
TIIRGTTDGTILDPELLTCFAFVLRYAPCTL-------SAESHMLGSVLKSLQMRLEKSQ
RQSE-PEVQYQ--VTSILSIILDAMVDVRVSGIDRETLHEPLSQQLE-GMT-KHQNPRLA
QAASYAYQALRGVPDNEGPFETFQRQSWNLIQILAKTAGGVSSMDPTKALDATSNAMEFL
SFFKTVVNALQDLYESSHDLQ-QLVRNMADLSSQKSWYWALRYSNLMISSGA--------
-FEMLKAFLQQ-----VNYHEQELLWCGVYAQLEQAWDAGDGDQKERIVAFVGS------
-----II-----PEK-------KA-P-ARVRDWVSLIGD-TLGQP-SWRD-ATPQ---PH
H-----KFRWWK---------------NTSFKSGI-PFFSIE--RI-----RLDD--DPK
ALLDAAWRNCRQALIFDADSAISEYYARD--DRLAIKRISG-KHLDTNQCYINLSLVERS
LGEDVS-----------------------------------------IPGPGPSCFTLFK
SL--QVGRADKAK-NVNLTRLFNDRESSDGTTIRP-------------------------
--------
>EYE90973.1
-----------------------------MASQSDPCFIAKGNVHYPPLKRLASVSTKEL
VQRLR--FAQCDS-----------------------------------------------
----REKSAMLATVAGMVNKFVEAQ-P---QSYWREAAMLSS--VVTDNQYRHLVTSFAN
TIIRGTTDGTILDPELLTCFAFVLRYAPHTL-------SAETHMLGAVLKSLQTRLEKAQ
RQSE-PEVQYQ--VTSIMSIVLDAMVDVKVSGIDRETLHEPLSQQLE-GMA-KHQNPRLA
QAASYAYQALRGVPDNEGPFELFLRQSWNLIQILAKTAGAVSSMDPAKALDATSNAMEFL
SLFKTVVNALQDLYESSHDLQ-QLVRNMAGLSSQKSWYWALRYSNVMISSGA--------
-FEMLQAFLQQ-----INYHEQELLWCGVYAQLEQAWDAGDVDQKERIVAFLSS------
-----IT-----PEK-------KA-P-ARVCAWVSLIGG-TLGQP-SWRD-ATLQ---PR
H-----RFRRWK---------------NTSFKSGI-PFFSIE--RI-----RLED--DPS
ALLDAAWRNCRQAVIFDADSAISEYYARD--DRLAIKRISG-EHLDTNQCYINLSLVERS
QGEDVS-----------------------------------------TPDQGPSRFTLFK
SL--QVGRADKAK-NVNLTRLFDDRESSDGMTIRP-------------------------
--------
>XP_022513483.1
-----------------------------------------------MDPSSRPQCVQDL
IKRLQ--EKTPTP-----------------------------------------------
---SQDGLVLQALSEEMVRLFQDER-K---PSWYPEAAALSK--VLSRETYKTLFDTFVL
IMGKRSTSNAAMEQTLLDSFNSTLQSPTVLD---------VEPDLGRALDSLQKGLAETV
RQAGNPTTQYS--LIYSLSLLLDTMSTLKVEGLSKDYIHTSLLRQLK-DSS-NSKVLRLS
HRASYAHQTLVGIPNDQDPWTALWETSIGLLSTVGNVASAAWTLNLESLVRELVSIDETA
EKAKSFVKAIKTLVAQNSGAATGCDFLGSCFQQRKPWYDALRYTDLLIRSGA--------
-FIMLKELFCS-MCDNEGSKPDKEFFCGLCLQLEEAWKTGDEDVKTRTVEFLKENHTKGL
---------------------SNSKS-QRVREAFKLVAQ-TT-KDPILEN-AVKTPIVKP
WSRLVNVLLCKR---------------TKSYVGG--DGLFYT--HT-----QTDP--PSS
DLFNTAWKRCKRAQEFYADMAIRDRYLCPTEKTLHIVRLFG-ESLPMDKCYINLVISQKT
SSSAE---D------------------------------------QAPAKADFDQFFLLR
RL--RVEDDPDSK-PIAMEDIFNGNGGHGTDQPIEP------------------------
--------
>XP_022576857.1
-----------------------------------------------MNYTSENLRTDLL
VEQLKKDT--TDG-----------------------------------------------
----REKQALQALVTQMVKLFRDDP-R---PSYWEEASTICE--VTSPEDYHALLLAFYQ
AISAA---QSPPDLELLRCFAACLRQSKDAI-------S----GLGAPLNTLLGFLTHAT
SFNE-LETQYC--LLHTIGTVLDAMVDIKVSGIDKQTVQTPIKNRLE-ALK-GHHEPRTA
LAARYALQALDRIPDNDSPWQVFCQQGGTAISAAAKVSTAALNLDFETLLKAVPDLRELY
AFFADVADKWTERWRESEGVK-DFIALLRGVSERKGWYDALRISDAFVQSGA--------
-LAALQAFVCP-----SKWQQDGLFWCGLYSQLERRWITSDSPARDQVQSFINW------
-----TL-----QQPFLQA--MLVKSNALLPCWIHIVAD-TMKQP-HWKK-NLPTLK-RK
F-----PLCFLSD--------------KKQYDFQM-KALPHE--YQKQ---TRLK--DDC
NLLQAAKLQCPDALLFFADIKLRQYYTRQ--SRLDIKRLSG-ATIPIDSCYINLSLVEKP
MGKDQQ--------------------------------------------DRQGALSLLQ
RM--KQETPSADKKEVLLVDLFKPRKLPGGSYGRP-------------------------
--------
>XP_024702643.1
-------------------------------------------MKKAIWNAQQPTETSQL
VEFLANGKITDCE-----------------------------------------------
----RESKALQALKSQMVRLFKDEP-Q---QAYWEDASTLSK--VVTGAEFCDIVFGFSN
AIAKDSANGSSVKLGLLRCFASCLRQKKHEI-------SYNGAKLGVALDGLNKHLTGAG
RCGD-LDTEYH--LVSTIGMLLDAMVDMEITEIDRESLHEPLRKKLH-GLS-GSKEPRIA
QAASYALQALRRVPDNEAPWEAFFRHSGTAIQAIATIGSGVATLNPQKFIEAGPDVLKLL
AFFTDVAKGGMEIWDTREDLK-QIIEAMVDVSARRGWYDALRQTVLFIQSGA--------
-YNGLKKAMPA-----LNCLNKDMFWCGLYSQLERQWISDES-SRESIEEFIEW------
-----TL-----DQPYLHK--IRSKK-QPVKTWIGLIAD-SVGRP-QWKG-VEPTRR-CC
L------QCFSRS--------------DKKPEIKL-KSIPQS--N-----GSETN--SGS
NLLKEAMRHCAEAQLFYADATVAQYYMKE--QLLVIKRLSG-DPVPMESCYINLSLIECQ
TENEKQ--------------------------------------------GEESRFSLST
RL--QAEGPNLEK-AVPLQDLFK-------------------------------------
--------
>XP_024707520.1
-------------------------------------------MAGIQVNDSLPTNVPNL
IDRIE--CLPPEH-----------------------------------------------
----EERRILDFLCRAVVQELD-SEQI---LKSAWEVTRLSE--VLLVEEYISLLRKFAN
TIASGTSDHSSLDPALLACIVCIIRQGEGKL------TND-NNPLASLFESLIARLENSK
NHGNPQ-LQYD--LICALSVALEAMADVHVSGLSRESLHSRLLTLLETFIK-DETEIHIV
QAACYAAQVLQDIPNDETEFEKVLRRTLRVADVAALTAAGGLAKDPQKLYQACVQAFK--
---------------IGSDLKD-NIWRHIRSHTSKSWHKALRVTEILIQNES--------
-FGELEDYINN-----AECRTKKEFLCGLYAQLEQAQHTSNKAGYRQVYTK---------
------------------I--PSGDS-ARVQAWVQFSAPSSVRSH--S-T-RTAGKH---
H----VPLRPRG---------------RRTYESNV-KPFLWRQQSK-----EQEDIATSG
SLVQKACKSSLEVRRFYVRNALRGHYTTH--DRLQIHRLSG-QVLPMDQCFINLTITKGS
DG----------------------------------------------------------
------------Q-AIPLPQLFQPRRLSNGTTSSP-------------------------
--------
>XP_025467916.1
-------------------------------------------MDPPDTDKPRPTEMQDL
IKRLR--ELLDDS-----------------------------------------------
----KEKDALFELVERMVQLFEDNR-K---TSYWTEASEL----------------GFTN
LIAEHAGDGTELNNRLLTCFAHAIRRK-QFL-------SAENTSLATALNGLSARLKLRV
DLAQ-KQKQYE--LLCMLGTVLDAMADIKVSGITREYLHGPLLKQLG-KLR-ESKEPRLA
QAASYAYQALRCVPDDESRWQAFCRYSWTLLEATGKISGAVTTLDPTKAIDAGSNVKELL
ELYKRIVEAVGDVSTACRSLNQEILHDLDKLPKANVWYTSLRYSKLLIEAGA--------
-LQILRELIGD-----LPGSHDAQYY-----------------WEKRIVEFIDW------
-----TM-----SQERVQV--VISKS-SPVQQWLELVAE-TMEQP-HWID-QPVAER-FR
L-----DPRRWVGTARHAPRVDRHKSLERTSQPRV-SLFCQH--QT-----SAQR--TAQ
DLLETAWESCIGAQRFYADRLIRRVSTSP--KRLSIIRLSG-TSHTIEQSYIDLVVVKSS
GERNGTS--------------------------------------VNTVSRRQTNLSILE
PPNISSDGIKKTN-EVALSKLFSLRTHTDNTVQDT-------------------------
--------
>XP_025468403.1
------------------------------------------MATSTLHCPSRPKDVNEL
IRRLT--STKRDE-----------------------------------------------
----KEAKALQSLVRSMIDLFQNEK-K---STCLTEAAQLAA--IVDDVRYKVLISSFCN
AILEYTSDNNILDPALLQRFAHALRR-RGVL-------SADNASLGAALDSLHIRLDRAA
KAAE-SEKQYQ--LICTLGL----------------------------------------
QASSYAYEALQGVPDNDGPWKAFCRVSWKVITVLAAVAGGISEMNPQNILEAAPNVMELL
SMFKRLVRTGKEVFDGSESLKDAFLDTMRGLKKPMLWYGTLRYCRLLVEAGM--------
-FELLSKIIPE-----LPAF-KESFWTGLYAQLEQTWVASNK-LKFEVEDFAEW------
-----LH-----DQECLKI--AVAKY-PQISEWKSLLAS-TFKKP-CWEQ-SMPEKR-RH
H-----------------------------------------------------------
----RAWEQCLEAKQYYADCRLIQYYIQG--DHLKIRRLSG-DGLDLDHCYINLSVLERS
SEIGKH--------------------------------------------REGVELSLRT
RL--KVDTPTGGK-ATQLRDLFNSRKRLDGSSGRP-------------------------
--------
>PYI08454.1
------------------------------------------MATTTLHCPSRPKDVDEL
IRRLT--SADRDE-----------------------------------------------
----KETRALQALVRSMIELFQNEK-K---STYLTEAAQLAA--VVDEARYKILISSFCN
AILEYTSDNNILDPALLQTFAHALRR-RGAL-------SADNANLGAALDSLHIRLDRAA
KAAE-PEKQYQ--LICTLSIVLDAMVDIHVTGIDREWLHKPLRDQLD-RYR-KAPEPRLR
QAASYAYEALRGVPDNDGPWKAFCRISWKVISVLAAVAGGISEMNPQNIIDAAPDAMELL
HIFRTLVRTGKEVFEGSESLKDAFFDTIRGLKKPMLWYGTLRYCRLLIEAGM--------
-FGLLKKIIPG-----LPAF-KEAFWAGLYAQLEQTWVASNE-LKSEVQDFAEW------
-----LH-----GQECLRI--ATSKY-PQISEWKCLLAS-TLKNP-CWEQ-SMPEKR-RH
H-----RYRFWR---------------KEGHKPRL-VLFCYL--SS-----TSDT--TPC
ALLSRAWDQCLEVKQYYADCRLIQYYTEG--DHLKIRRISG-DGLELSHCYINLSVLERS
SEIGKH--------------------------------------------REGFELSLRA
RL--KVETPTEGK-ETQLQDLFSDRKRLDG------------------------------
--------
>XP_025570713.1
-------------------------------------------MATTLHCPSRPKDVNEL
IRRLT--SADRNK-----------------------------------------------
----KEARALQALVCSMVELFQNEK-K---STYLIEAAQLAA--IVDEARYKILISSFCN
AIIEYTSDNNILDPALLQTFAHALRR-RGTL-------SADNANLGAALDSLHIRLDRAA
KAAE-SEKQYQ--LICTLSIVLDAMVDIHVTGIDREWLHKPLRDQLD-RYR-KAPEPRLR
QAASYAYEALRGVPDNDGPWKAFCRISWKVISVLAAVAGGISEMNPQNIIDAAPDAMELL
HAFRTLVRTGKEVIEGTESLKDAFLDTMKGLKKPMLWYGTLRYCRLLIEAGM--------
-FGLLKKIIPG-----LPAF-KEAFWAGIYAQLEQTWVASNE-LKSEIQDFAEW------
-----LH-----GQECLRI--ATSKY-PQISEWKNLLAS-TLKNH-CWEQ-SMPGKR-RH
H-----RYQFWR---------------KEKHKPRL-DLFCYL--SN-----TLDT--TSC
VLLSKAWDQCLEAKQYYADCRLIQYYTEG--DHLKIRRISG-DGLDLRQCYINLSVLEQS
PEIGTH--------------------------------------------RKGFELSLRA
RL--KVEAPTEGK-ETELQDLFNDRNRLDGSSGRP-------------------------
--------
>XP_025486568.1
----------------------------------------------MPCISSRPITLRNF
ISRLR--DQAIET-----------------------------------------------
----AEKEALQAWGTTAVDACLSTSSI---PQLAWEAARLSE--VLIPNGWIKLLRNLVN
AIIVGSTDGTSLSPALLRSLAFMIRQREGQW------SPESTEILGALFSSLKVRLEQAD
RLGGLVDRKYE--LVCVLGVVIDAMVDIGVSTISHEQLYKPLIALLDGFS--HDRELHVA
QAAAYTGQALRGIQDDDTVGKASLRGLLRAIDLAMTVSGAVSSVDPSKIWEAVKSGID--
---------------GASRLRD-FTWDMFKKRTGKSWYTALRATSVLIRTRS--------
-WDELSNFIQQ-----AECRANKDFLCGLYAQLDLISQLIPPDQIQRIYKS---------
------------------I--PESKY-DRVQAWRMHTVCAIKEQTTPPE-------Q---
K----LASTLKR---------------TKTYDWSL-RSCGWEDVGQ-----DLSS--DGS
ALLDDSYRKCMPAREYYTKNALLEFYTQDDDKRLQIQRLSG-DRLPVDHCYINLNVVDSD
QG----------------------------------------------------------
------------D-EVPLESLFDCREQGGRKIWP--------------------------
--------
>PYI20747.1
----------------------------------------------MPCISSRPITLRNF
ISRLR--DQAIET-----------------------------------------------
----AEKEALQAWGTTAVDACLNTSSI---PQLAWEAARLSE--VLVPNGWIKLLRNLVN
AIIVGSTEGTSLSPALLRSLAFMIRQREGQW------SSESTEILGALVSSLKVRLEQAD
RLGGLAGRKYE--LVCVLGVVIDAMVDIGVSTISHEQLYKPLIALLDGFS--HDRDLHVA
QAAAYTGQALRGIQDDDTVGKASLRGLLRAIDLTMTVSGAVSSVDPSKIWEAVKSGID--
---------------GASRLRD-FTWDMFQKRTGKSWYTALRATSVLIRTRS--------
-WDELSNFIQQ-----AECRADKDFLCGLYAQLDLISQLVPPDQLQRIYKS---------
------------------I--PESRH-DRVQAWKMHTVCAIKEQTTPPE-------Q---
K----LASTLKR---------------SKTYVWSL-KSCGWEDVGQ-----DLSD--DGS
ALLDDSYRKCMPAREYYTKNALLEFYTQDDDKRLQIQRLSG-DRLPVDHCYINLNVVDSD
QG----------------------------------------------------------
------------D-EVPLESLFDSREQGGRKIWP--------------------------
--------
>RAK72196.1
----------------------------------------------MPCISSRPITLPNF
ISRLR--DQAIET-----------------------------------------------
----AEREALQAWGTTAVDACLSTSSI---PQLAWEAARLSE--VLVPNGWIKLLRNLVN
AIIVGSTDGTSLSPVLLRSLAFMVRQREGQW------SPESTEILGALFSSLKVRLEQVD
RLGGSVDRKYE--LVCVLGVVIDAMVDIGVSDISHERLYKPLIALLDGFS--HDRDLHVA
QAAAYTGQALRGIQDDDTVGKASLRGLLRAIDLAMAVSGAVSSVDPSKIWEAVKSGID--
---------------GASRLRD-FTWDMFKKRTGKSWYTALRATSILIHTRS--------
-WDELSNFIQQ-----AECRANKDFLCGLYAQLDLISQLVPPDQIQHIYKS---------
------------------I--PESKY-DRVQAWKMHTVCAIKEQTTPPE-------Q---
K----LASTLKR---------------TKIYDWSL-KSCGWEDVRH-----DLSD--NGS
ALLDDSYRKCMPAREYYTMNALLEFYSQDDDKRLQIQRLSG-ARLPMNHCYINLNVVDSD
QG----------------------------------------------------------
------------D-EVPLESLFDYREQGGRNIRP--------------------------
--------
>XP_020051638.1
------------------------------------------MTLTMPPISSRPTTLRDF
IDRLQ--CQAPET-----------------------------------------------
----AEKKALQAWGTTAVDSCLTTPSI---SQFAWEAARLSE--VLESNGQVKLLRNFVN
AIIDGSTDGTSLSPTLLRSLAYMIRQREEEW------SSGSTDILRSLFSSMKARLETAD
ELGGLN-LKFE--LVC-----------------------VPLIVLLDGLG--HDHDLHMA
QAATYTGQALRGIQDDDNVGKASRRGLLRAIDLAMTISGAVTSVDLSKIWEAVKSGID--
---------------GASRLRD-FTWDVYKKRTGKSWYTALRTANILIRTRS--------
-WDELSDFIRQ-----AECRASKDFLCGLYAQLDLISQLVPPDQIQRVYKI---------
------------------I--PESKY-DRVQAWKLHSVSETERQPASPE-------R---
N----LVNTLKR---------------TKTYEWSL-RARGWEDVGQ-----GLSD--DGS
ALLDDSYRRCMPAREYYTKNALLEFYTQDDNKRLQIQRLSG-DRLPLDYCYINLNVIDSG
QG----------------------------------------------------------
------------N-EVPLPVLFDYRDQDGRKIWP--------------------------
--------
>XP_025444153.1
MHADGL-------------ILSVLLQFSN-SVAACSFLFNVKAFLIMLCISSRPITLPNF
ISRLR--DQAIET-----------------------------------------------
----AEREALQAWGTTAVDACLSTSSI---PQLAWEAARLSE--VLVPNGWIKLLRNLVN
AIIVGSTDGTSLSPVLLRSLAFMIRQREGQW------SPESTEILGALFSSLKVRLEQAD
RLGGSVDRKCE--LVCVLGVVIDAMVDIGVSDISHERLYKPLIALLDGFS--HDRDLHVA
QAAAYTGQALRGIQDDDTVGKASLRGLLRAIDLAMTVPA-------RKIWEAVKSGID--
---------------GASRLRD-FTWDMFKKRTGKSWYTALRATSILIHTRS--------
-WDELSNFIQQ-----AECRANKDFLCGLYAQLDLISQLVPPDQIQHIYKS---------
------------------I--PESKY-DRVQAWKMHTVCAIKEQTTPPE-------L---
K----LASTLKR---------------TKIYDWSL-KSCGWEDVRD-----DLSD--NGS
ALLDNSYRKCMPAREYYTMDALLEFYSQDDDKRLQIQRLSG-ARLPMNHCYINLNVVDSD
QG----------------------------------------------------------
------------D-EVPLESLFDYREQGGRNIRP--------------------------
--------
>XP_025509166.1
----------------------------------------------MPCISSRPLTLPNF
ISRLR--DQAIET-----------------------------------------------
----AEKEALQAWGTTAVDACLSTSSI---PQLAWEAARLSE--VLVPNGWIKLLRNFVN
AVIVGSIDGTSLSPVLLRSLAFIIRQREGQW------SSESTEILGALFSSLKVRLEQAD
RLGGSVDRKYE--LVCVLGVVIDAMVDIGVSDISHEQLYKPLIALLDGFS--HDRDLHVA
QAAAYTGQALRGIQDDDTVGKASLRGLLRAIDLAMTVSGAVSSVDPSKIWEAVKSGID--
---------------GASRLRD-FTWDMFKKRTGKSWYTALRATSILIRTRS--------
-WDELSDFIQQ-----AECRANKDFLCGLYAQLDLISQLVPPDQIQHIYKS---------
------------------I--PESKY-DRVQAWKMHTVCAIKDQTTPPE-------Q---
K----LASTLKR---------------TKTYDWSL-KSCGWEDVRQ-----DLSD--DSS
ALLDDSYRRCMPAREYYTKNALLEFYSQDDDKRLQIQRLSG-ARLPVDHCYINLNVVDSD
QG----------------------------------------------------------
------------D-EVPLESLFDCREQGGRKIRP--------------------------
--------
>XP_025505509.1
---------------------------------------MTVKEFSCREVTKRPTTTRDL
IERFK--AVGPET-----------------------------------------------
----EQGKALHGLATRMLDIFKDEK-K---PSYSNEAAQLAT--ILSDTEPAGLLEAFIN
AVSRGASDNELVDTRLLIDLCYVLRNSKEMQ--------MA-------------------
-------PSRN--NTNCLATLLDAMVDIKISDVSRETTHEPLLSKLK-SLR-NHSEPRLA
QAACYAHEALRGVPDDEGQWQALCRYSWMVLEPTAKIAGAISTMDPTKAIDATSDIFKLL
ETLKGIIGAGRDVYTASESLQDLFLQTLGYLPKEKLWYGALRYTGLLIEDRA--------
-LNTLKDLLPR-----LDCLSNESFWCGLYAQLEQSWKKHEE-MRDGIETFIEW------
-----TLYDFPVRKSCPRQ--AGKES-PRFQSWIALVAN-TLGKL-HWKK-DQPP---PS
W-----RRRIFK---------------KTEYMPTL-EIFCKL--EQ-----SDDL--SHG
GLLDKAWSKCEKAQAFFAQVAAAEHYTRG--KRLEITRVSG-ALLPMERCYINLAIIESL
AKDGKS------------------------------------L---DPMAQ---------
------------------------------------------------------------
--------
>RAK75053.1
-------------------------------------MMITVPEFSCREVTKRPTTTRDL
IERFK--AVGPQT-----------------------------------------------
----EHGKALHGLATRMLDIFKDEK-K---PSYSNEAAQLST--ILSDTESAGLLEAFIN
AVSRGASDNELVDTRLLMDLCYVLRNSKESI--------SKQHLLKPLLANLHTRIKSAD
GA---LEKQYQ--LICTLATLLDAMVDIKISDVSRETTHEPLLSKLK-SLR-NHLEPRLA
QAACYAHEALRGVPDDEGQWQALCRYSWMFLEPTAKIAGAISTMDPTKAIDATSDIFKLL
ETLKSVIEAGRDVYTASESLRDLFLQTLGYLPREKLWYGALRYSGLLIEDRA--------
-LKTLKDLLPR-----LDCLSNESFWCGLYAQLEQSWKKHEE-MRDGIETFIEW------
-----TLYDFPVQKSCPRQ--TGKEF-PRFQSWIALVAN-TLGKL-DWKK-DQPP---SS
W-----RRRIFK---------------KTEYMPTL-EIFCKL--EQ-----PDGL--SHA
GLLDKAWSKCEKAQAFFAQVAAAEHYTKG--KRLEITRVSG-ALLPMERCYINLAIIESV
AKDGKS------------------------------------L---DPMAQRQAELSLFK
QL--KVA-----------------------------------------------------
--------
>XP_025439297.1
-------------------------------------MMIIVPEFSCREVTKRPTTTRDL
IERFK--AVGPQT-----------------------------------------------
----EHGKALHGLATRMLDIFKDEK-K---PSYSNEAAQLST--ILSDTESAGLLEAFIN
AVSRGASDNELVDTRLLVDLCYVLRSSKESI--------SKRHLLKPLLTNLHTRIKSAD
DA---LEKQYQ--LICTLATLLDAMVDIKISDVSRETTHEPLLSKLK-SLR-NHPESRLA
QAACYAHEALRGVPDDEGQWQAICRYSWMVLEPTAKIAGAISTIDPTKATDATSDIFTPL
GTLKSVIGAGRDVYTASESLRDLFLQTLGYLPRERLWYGALRYSGLLIEDRA--------
-LKTLKDLLPR-----LDCLSNEYFWCGLYAQLEQSWKKHEE-MRDGIETFIEW------
-----TLYDFPVQKSCPRQ--AGKEF-PRFQSWIALVAN-TLGKL-DWKK-DQPP---SS
W-----RRRIFK---------------KTEYMPTL-EIFCKL--EQ-----PDGL--SHA
GLLDEAWSKCEKAQAFFAQVAAAEHYTKG--KRLEITRVSG-ALLPMERCYINLAIIESL
AKDGKS------------------------------------L---DPMAQRQAELSLFK
QL--KIA-----------------------------------------------------
--------
>KLU87432.1
--------------------------------------------MAQDQYPSRPTATDDL
VQRLL--S-GTDP-----------------------------------------------
----KESAALQALANHMIKVFRDEG-R---PSHVPEAAALAP--VTTVSSYQSLARAFGN
AVIKGTADGSIPEPQLLEAFVSVLRCAGGDK--------EAKPELGRVMKSLQTRLKDAV
GQAD-PGSQYR--LLCTLSSVLDALIDTRVSGLSREELHEPLLKQLE-TLS-DDRELRLA
QAACYAHQALLGIPNDESPYKALWRTMLPAIEGAAKVAGAVPAMDPAKLFDGLTQLASVP
DLISSMVDVVNTLSGFVGSLGG-AAEAAKFRQKQKGWYVALRFTDMLLSARA--------
-FSSLEHIVRA-----VPCRSEKEFLCGLYAQLERAWVAENPETKQRIVVI---------
------FDHVLAPMGC------ESHH-RRVHEWVKLAAD-TL-GKPEWKT-KVPRES-R-
--F--RW---PR---------------RQEYDSS----IPCQ--EP-----SKDV--LST
DLLEKAWECCSEALVFYADVKVREHYLENDERLLKVERLSG-DRLPMGQCYINLAVVEQA
GRQA-------------------------------------------GSKPRWSPFSLAA
RL--KVVAPVQDK-QVPLHSLFDARKRQDGTTATP-------------------------
--------
>XP_025548264.1
--------------------------------------------MARLHCPSRPIDTDDL
IRRLK--NPERDA-----------------------------------------------
----KEYKALQTLVQEMIEAFQNEK-R---ATYLVEAAQLAS--VTEEEQYKLLMLAFSN
AIIHNTSDNNVLDTALLQAFVLALQS-KGVL-------SAESHNLGATLNSLYKRLDFAP
KAAE-IEKVYH--LICTLGVVLDAMVDIQVTGLDREWLHKSLLDLLR-KLR-ENPEPRLA
QAASYAYEALRGVPDNDGPWQALGRNAGAVISVLATVGGGVSKLDPASLIDAAPAVMELL
SAFKTLVENGKQLRQESQSLKNAFTDTINGMQKPRQWYGALRYCRLLSEAGA--------
-FELLKQILPE-----LPVD-KEPFWCGLYSQLEQTWVANDG-LKSKIEEFVEW------
-----MH-----CQESLKT--AFKAL-PQIAQWRNFLAE-TMKRP-DWKL-SLSMSY-RR
H-----FYEFWK---------------KRQCKPKL-NLFCHQ--SN-----IPQS--FTR
ELYPAAWQRCHQAHDYYADSRLVQYYTEQ--DRLQIRRISG-DFLSLENCYINLSTVERS
TELGKC--------------------------------------------CEGLETSLSA
RL--KVETPDPIK-ELKLPDLFKQRGGQDGTERRS-------------------------
--------
