# Supplementary material for: Exploring a diverse world of effector domains and amyloid signaling motifs in fungal NLR proteins
Source: PLoS Comput Biol. 2022 Dec 21;18(12):e1010787. doi: 10.1371/journal.pcbi.1010787 (PMC9815663; doi:10.1371/journal.pcbi.1010787)
Supplement: S2 Data — The alignments were calculated using ClustalOmega for 127 MMseqs2 clusters with at least 20 member sequences. (GZ) [file pcbi.1010787.s009.tar.gz › KFH66451_aligned.fa]

>KFH66451.1
------------------------------------------------------------
------------------------------------------------------------
------------------------------------------------------------
------------------------------------------------------------
------------------------------------------------------------
------------------------------------------------------------
--MDIVVRLTKTELPKAD-VPFATTPQLVYCLELLAKIQSSPQAA---------------
--------------SGADATLDENERYWMRSMMQDIDEQQRLHSIETKLIAEFIDDDLKE
ASTVAEIVCLGPVLKQPHYRKLLGHFIDSIGRSTLLEFGLLNGLAQLLQCARSGYLRQDD
LVSILCVLSDRLQRTH-------QQSSEDLYQLVKAVSNVLDAMADSSVKGLSREKIHEP
LCAYLDGLKDNSDPYLVYHAAYAYQALQYVPDDESPLQSVLRRTRTVIGGISGLVSAVKG
LDVNQFLEGLDQIQEGLAG---VYHLAVVGYQGVSAVAELANKGMGLLDSLKEGFSFS--
SKRAWYPALRGSDEFIRNGQLSAFKKLVCEAPCRYDHAFLLGICQRLGEVTADPLRDLST
RQQAVDFLGELYKNDVDWGNQASIKKWILTILTRLSDVP------------NSEVQEHVQ
ALQKDLEKSGDAEKQALYQSCQDETPCLYPLDVGLPPLVHSPLLTRAQDIPDVEDDLRRL
KKLRLADR--GRAVYIPPQAKANLQASDKALFK------------------------
>OAQ35014.1
------------------------------------------------------------
------------------------------------------------------------
------------------------------------------------------------
------------------------------------------------------------
------------------------------------------------------------
------------------------------------------------------------
------------------------------------------------------------
---------------MQEKRRCLGEQMWLTEIKEDTMRQDRIKWLVVEMVEAFIKDNTKT
FTKIAEIVTLGPVMEREPYRKLLSSFIHDLDNSRILDINLLQGLAQLIQSASPGFLVSDD
LINVLSFLRTRLEGTH-------QYSSEHLCHLTLAVSRILDVMADHKIQDLDRVLEHEP
LSVVLSGLRGSSDPYLMYQACYAFQALQYVPDDETALQAVLGHSTGVVDILAKI-SSVMK
LDLGSVLEGLEKLQEIAVS---TIGIAGTVYEGA---GSLLESGQEVLESLKEGLGSG--
WKKPWYPAVRAAYAFVQAGQLKDLKQLIVKAPCRQDPLFQWGVCQLLGEIAVDTVWAVAV
RQQAIYLLGHLYREGQEWGCDESVKAWMLTILNNL---G---------SISDQVINQYAL
ALLQELDSGNT-----------PRTQHPYPLRSRLPFPDSPPILTKVQDIPYMEYELHKL
RMQRLKDV--QLSIYIAPMAKANLQASDDE---------------------------
>OAQ35944.1
------------------------------------------------------------
------------------------------------------------------------
------------------------------------------------------------
---------------------------MSTES-----HLTSPQENKSVSSKHVR------
KRDKIFNIFRSSSSESKVKQSQSPKA-------------------------TFHHSSTIS
A--------------DQSIDIDHAVST------TEVKSLASNAQPS----AQPSKSPVIV
FSQDVNPPAVLITLPEFG-SRIDTTPQLAVCIGLLPKNGHPINQEEHS------------
--------------SQVLSSGTASKLAWIQSMKQDPVEQERLRWLGARMVDEYAKDASKD
STEIAEMVLIGPMLDNEHFRRLLSCTITAFDQAVLLDVDLLQGLVQLVQSAPSEALLPDD
LVKILRVLRVRLQDTH-------QQSSVHPFHLTLAVSRLLDVMAEHKVKDLDRVEEHEP
LSGVLSGLKTSSDPYLMYQACYAFQALQYVPNNESPLQAVLRHSTGIVDGLIKV-SVVFK
LDLGAVLEGLGKLQEALGD---VVQVAGSIYGGS---CSLMESGRGVLESMKEGFGSG--
QKRPWYTAIRAAYALAQAGQLNDLNTLIYEAPCRRDPLFQWGICQLIGEIASDSIWDTSV
RLQAIDLLGELYRNDPLWGQDESVRTWMLNIIGQL---G---------ALTHQTVGDHAL
VLIKDFDPDQD-----------TTIRLPYPLRNRLPLPASSPTLARVQNIPPLEYDLHKL
KVLRLEQS--HLSLYIQPFAKASLRAKDDVTFP------------------------
>OAQ24028.1
------------------------------------------------------------
------------------------------------------------------------
------------------------------------------------------------
---------------------------MTNKSSNQSDTHATGDAGKANDTQRVR------
ECDEIRGIFGVSKSKTKEADATATNQ-------------------------AVDLQDPLQ
V---------VGPPTASSISDIHSVAD----KPVTSSPSFEKPLPA---PA-ETKKTSNI
FLENLAAPVKKTELPAVQ-DRIEVTQQLAYCTALLLRGSSPPLASAAQHEEYACDPTVT-
--------------LQNTPSLDKMELDWLAEMDKNPPAKERILWLGTRMVDEFAMDVLKD
STEIAEIVLLGPVLDKDTYRNLLSCTIAAFEQSVLLNVDLLQGLVQLVQVAPPGSLLSDD
LVKILRVLRICLQDTH-------QQSSLHPFHLTLALSRLLDVMAEHKVKDLKRVEDHEP
LSGILSGLKDSSDPYLMYQACYALQALQYVPDDESALQSVLRHGMGVVNGLIQV-SGVFK
LDLGAVLEGLDKLQQALGG---IIVVASNVYMGV---NSVIESGREVMDGLREGFSEG--
KKRPWYAAIRVAQALLQAGQLKDLNQLIYEAPCRSDPLFQWGICQLLGEIASDVMWDTNV
RQQAVDLLGDLYKNDSQWGKDESVKTWMVNIIGQL---S---------TSSDQAVKAIAI
GLLKDFHHGQD-----------TTTRFPYLLRNRLPLPTSSPILARVQNITPLEYDLCQY
QIQRLQQH--RETVYIPPLAKPSLKAKDEDALP------------------------
>OAQ28202.1
------------------------------------------------------------
------------------------------------------------------------
------------------------------------------------------------
---------------------------MVNN--PSYQPHPHGATGKAHDAQPIR------
KRDVIRGILGFSKSKPKGVDATATNQ-------------------------VVGAQNTPQ
A---------VGPSTASSVSDIHSLAD----QPVTTKPHVDKPLPE---PAAETKKTQNN
FVKNLAAPVMKTELPAVQ-DRIEVTQQLVYCTALLLRGSSSPLATAAQFDNQACDPTMA-
--------------LQKTPNLDKKELEWLAEMDKNPPAKERIHWLGTRMVDEFAKDVLKD
STEIAEIVLLGPVLDNETYRSLLSCTISAFEQSVLLNVDLLQGLVHLVQVAPPESLVSDD
LVKILRVIRICLQDTH-------QQSSLHPFHLTLALSRLLDVMAEHKVKDLNRVEDHEP
LSGILSELKDSSDPYLMYQACYAFQALQYVPDDESALQSVLRHGAGVVNGLIQV-SGVFK
LDLGAVLEGLDKLQEALGG---IIEVASDVYKGV---NSVIGNGRGVVDGLKEGFYEG--
KKRPWYAAIRVAQALVQAGQLKDLNELIYEAPCRGDPLFQWGICQLLGEIASDVLWDTNV
RQQAVDLLGELYKNDSQWGEDESVKAWMVNIICQL---S---------TVPDQVVNAIAI
TLLKVVHQDQG-----------TTTRLPYPLRNRLPLPTSSPILARVQDITPLEHDLYQY
QVQRLQQH--HQTVYIPPLAKPSLKAKDEDAFP------------------------
>OAQ23208.1
------------------------------------------------------------
------------------------------------------------------------
------------------------------------------------------------
-MAPWYKRTLSSEEALSRANTHLENAKETKD------------RRRAQKLCDNA------
--KEALERMDISKS-----------IKDHDHIIAAFRHHGELLEKLGLPDEAQLSYSKAD
KLSRTIDKSTPAPPLAQDLPLSISSASVVSA---------STISSTTAAIRNRGTVLPTI
FTKDCPPPVVQFTLPGPD-DRLTSTRQLAFCLALLRETALPL------------------
------------------DSLDASTRAWLTATEKNQDEKDRLRILATDMIRALVRDKLKD
IKAINEVVCLAPVLERPDFRALLSLFVNMINDSLLLDVQALQGLASMIQ-ATPEYIEADD
LVKILNLLSTRLQETF-------HQSPQHIYSLTMTVSRVLDAMADCNIQGLDRVKLHEP
LLSYLECLKSDKDPYIVYQAAYAFQALLCVPDDEEPWQAALRRSGAVIKGVGGVASAIKG
LNVAEFISGLSTIQEGFQGAGQIFGLVQDAYNGV---TNLMESGQGLLESLQNGLSFS--
HKRTWYAALRGADTLIQNGELTKFKTLVCEAPCRRDLAFHWGVCQRLGYLAADPVWDDVS
RKDAIAFLGEMYWNDEEWGQEPRIKQCILDILLQLSHCT-----------SQAKPTRESP
DDD---------------------------------------------------------
---------------------------------------------------------
>OAQ24653.1
------------------------------------------------------------
------------------------------------------------------------
------------------------------------------------------------
-MEPWYKITLSSEEALARANTHLENAKETKD------------RRQAQKLCDDA------
--KEALDRMDISMS-----------IKDHDQIIAAFRQHGKLLEKLGLPDEAQLSYSKAD
ELR-TIDKNTPAPPLAQVLPLSISSAYVVSA---------STISSSTAAIRNRGTVMPTI
FTKDCHPPVVQFTLPGPD-DRLTSTRQLAFCLALLQEMTLPL------------------
------------------DSLDASTRAWLTATEKNQDEKERLRTLATDMIRALVQDKLKD
IKAINEVMCLAPVLERPDFRALLSLFVNMINDSLLLDVQALQGLASMIQ-ATPEYIEADD
LVKILNLLSTRLQETF-------QQSPQHIYRLTMTVSRVLDAMADCNIQGLDRVKLHEP
LLSYLGRLKSDKDPYIVYQAACAFQALLCVPDDEELWQATLRRSGADIKGVGGLARAIKG
LNVAEFINGLSTIQEEFQGASQIFGLVQDSYNGV---TNLKESGQGLLESLKNGLSFS--
HKRTWYAALRGADTLIQNGELTKFKTLVCEAPCRRDLAFHWGVCQRLGYLAADPAWEDVS
RKNAIAFLGEMYWNDEEWGQEPRIKQCILDILLQLSHST-----------SQESIHSVVK
ILLRDLSIEGDENKRNLYQSCIQTGPSAHTWNISASHLDSSSLIDQVQSKPSIEPALRKY
QSHRIQEQEQRHTVYIPPEAKPTRESPDDD---------------------------
>OAQ25253.1
------------------------------------------------------------
------------------------------------------------------------
------------------------------------------------------------
-MAPWYKRTLSSEEALARANTHLENAKETKD------------RRRAQKLCDNA------
--KEALERMDISKS-----------IKDHDQIIAAFRQHGELLEKLGLPDEAQLSYSKAD
QLSRAIDKSRPAPPLAQVLPLSISSASVVSA---------STISSSTAAIRNRGTVLPTI
FTKNYPRPAVQFTLPGPD-DRLTSTRQLAFCLALLQETALPL------------------
------------------DSLDASTRAWLTATKKNQDEQDRLKTLATDMIRALVQDKLKD
IKAINEVVCLAPVLDRADFRALLSLFVNMINDSLLLDVQALQGLAPMIQ-ATPEYIEADD
LVKILNLLSTRLQETF-------QQSPQHIYSLTMTVSRVLDAMADCNIQGLDRVKLHEP
LLSYLDCLKSDKDPYIVYQAAYAFQALLCVPDDEEPWQAALRRSGAVIKGVGGLASAIKG
LNVAEFISGLSTIQEGFQGAGQIFGLVQDAYNGV---TDLMESGQGLLESLKNGLSFS--
HKRTWYAALRGADTLIQNGELTKFKTLVCEAPCRRDLAFQWGVCQRLGYLAADPAWDDVS
RKNAIAFLGEMYWNDEEWGQEPRIKQCILDILLQLSHST-----------SQESMHSVVR
ILLRDLSTEGDENKRNLYQSCIQTGPSAHTWNVSASHLDSSSLIDQVQSKPSIEPALRKY
QRHRLQEQEQRHTVYIPPEAKPTRESPDDD---------------------------
>OAQ35917.1
------------------------------------------------------------
------------------------------------------------------------
------------------------------------------------------------
-MAPWYKRTLSSEEALSRANTHLENAKETKD------------RRQAQKLCDNA------
--KEALERMNISKS-----------IKDHDQIIAAFRQHGDLLEKLGLPDEVQLSYSKAD
ELSRTIDKSTPAPPLAQVLPLSISSASVVSA---------LTISSSTAAIRNRGTVMPTI
FTKDCPPPVVQFTLPGPD-ERLTSTRQLAFCLALLQETALPL------------------
------------------DSLDTSTRAWLTVTERNQDEKDRLRTLATDMIRALVQDTLKD
IKAINEVVCLAPVLERPDFRALLSLFVNMINDSLLLDVQALQGLASMIQ-ATPEYIEADD
LVKILNLLSTRLQETF-------QQSPQHIYRLTMTVSRVLDAMADCNIQGLDRVKLHEP
LLSYLGRLKSDKDPYIVYQAAYAFQALLCVPDDEEPWQAALRRSGAVIKGVGGLASAIKG
LNVAEFISGLSTIQEGFQGAGQIFGL----------------------------------
-------------------------TLVCEAPCRRDLAFQWGVCQRLGYLAADPVWGDVS
RKDAIAFLGEMYWNDEEWGQEPCIKQCILDILLQLSHST-----------SQESMHSVVT
ILLRDLSTEGDENKRNLYQSCIQTGPSAHTWNVSASHLDSSSLIDQVQSKPSIEPALRNY
QRIRIQKQKQRHTVYIPPEAKPTRESPNAD---------------------------
>OAQ23322.1
------------------------------------------------------------
----------------------------------------------------MQVVTKHS
SPPKGHSLPSPP--SSANSERPEIAIEGQQVHSKLEHTASLGRVSSKSGDIPTVAQGKTA
IQFGSANLLSSL-------S-HRTARNAATD-----DGHGPSDSCDARSVSLGRLSKSGY
RKRLSRIFKGDSKVKETIPASTALS-----APITLFGTEGRIQSA---------------
---------ALDHSTVPVSLKLHSPADPVETSSTMLAAPDTQVRLS---PTAEGPIRMDI
FPGNAAKPIYKTDLPKPH-ARVDKTPQLVYCCSLLSKARGSHSSTSASD-----------
--------------ASQNSPLDDEEKTWVQLI--DPVLQGRYQWLVEQLVKAFAENPLKA
SDVVTEIVIVGPVLDRDTYRSLLSCFISRFEQTTALDVTLLEGLVQLVECASSGYLVDDD
LVRIATALSRELSNTH-------IGFSNHPLCLTLSLARVLDVMVTGEVKDLNRERDHQP
MLQLLDIVKDSGNVVQKYEASYAYQALQYAPDNETPLQVLWRYAKVAAAGAGAV-SSVFK
LDPEGLLKAIESLHWIGAG---VVGAVTTGVEAV---ETLRFGADGVVCASEREFDFM--
TKRSWYLALQGTALFIRQGRLSDFNLVVSQAPCRHNPNFQWGICRQLGEIAVDPLWDAPV
RRQAVEFLGELFRSSTDWKPRDDVKRWILTILVQIKDLS------------DVSIKNRAG
ALLRDLKKGDI-----------AEFPGSYPLSRRLPLPSTSPLLAKVQEIPKLEYDLHVL
RSMRIAEY--KQAVYIDPMAKLSLQDTDDNLFP------------------------
>OAQ24245.1
MCQERKNKTLHNINTRLRRQDTSIARYTPNKAITNTRKIDTKSRPNRHVSPVKQPSSSPK
HTEQSKPFCHTFASHCHNRHSFAHSLLRNPLPAAKSFFNQPKAIYQRHSYLMFVAATMSS
SPPQGNSPSPPLTPSSAPPGHLEITVDEQHVLSKLENTATFGHVSSKSGDV---------
-QHKPANLLSPL-------G-HSTTRNVTGD-----DVHGPGDASDARSISSGRSSKLGF
RKRLSRLFKGDKNVIEATSASQTS------------------------------------
--------------------------------STSPIVSALQLQPS---PAENGTLRLDI
FPENVAKPTLKTELPKPH-ARVDKTLQLFYCCSVLSKTPGTLQLTLDND-----------
--------------VSQDSPLDDKEKGWVQLI--DPVLQDRYRWLVEQLVKAFADNPLKA
SDVVTEIVLVGPVLDRDTYRSLLSCFISKFEQTTALDVTLLQGLVQLVECASSGYLVDDD
LVRIAAVLSRELSITH-------ISTSDHALHLTLSLARVLDVMVAGEVKDLNRERDHQP
MLQLLDILKGSDNVVQRYEATYAYQALQYAPDDETPLQVLWRYAKVGAAGASAV-SSVFK
LDPEGFLKGIESLQKIGTG---VVGAISTGIEVV---ETLRVGAGGVVRASESKFDFM--
KKRSWYLALQGTALFIRQGRLSDFNLVVIQAPCRHNANFQWGICRQLGEIAVDPLWDILV
LQQAIDFLGDLFKSGTDWKPHVDVKRWILTILIQITELP------------DVSIKNRAG
TLLMDLKKGDI-----------AEFPGFYPLSKRLPLPTASLLLAKVQEIPKLEYDLHVL
RSMRIADY--RQAVYIDPMAKLSLQDTDDNLFP------------------------
>OAQ26215.1
------------------------------------------------------------
---------------------------------------------------------MSS
SSPKSNSYSSSPPSSSAPPKCPEITVGGQHVLTQLEHTATFGRVSSKPGEVPPITLGMAA
VQLGPSKLLSPL-------G-HRTTRDVAAD-----VDHRPGDARDARSVSSSRSSKFGF
RKRLSRLFRRDPKAKETVPTSAASS-----AHITPIVTEGRIQSA---------------
---------APDRKAEPVSSGLHSSAQTYQASSTPLVVQAAQAQPS---PAENGTLRLDI
FPENVAKPTLKADLPKPH-VRVNKTPQLVYCCSVLSKAHGKSPPASDSD-----------
--------------EYQNLPLDSKEREWVQHI--DPVLQDRYRWLVEQLVKTFADNALKA
CDVVTEIVLVGPILDRDTYRSLLSCFISEVEQAILLDPYLLQGLVQLVECASAGYLVDDD
LVRIATVLSRELSITH-------IGTSKHALHLTLSLARVLDVMVAGKVKDLDRERDHQP
MMQLLDGLKSSDNVVQAYEATYAYEALQYAPDDETPLQVLWRYAKVAAAGAGAV-SNIFK
LNPEGLLKGIEILQEISAG---FVGAVSTGIEVI---ETLRVGAGGAVRASENKFDFM--
KKRSWYLALQGTALFIRQGRLSDFNLVVSQAPCRHNANFQWGICRQLGEIAIDPLWDAPV
RQQAVDFLGELFKSGADWKLHVDVKRWILTMLVQISEMP------------DVSTSGRAG
ALLLDLKKDGI-----------AELAGSFSLSRRFPLPIVSPLLAQVQEISKVEYDLHIL
RSMRIAEY--KQAIYIDPMAKLSLQDKDE----------------------------
>OAQ33189.1
------------------------------------------------------------
---------------------------------------------------------MSS
LPPQGNSPPSSP--SSASSEHSKTAIEGQHVHSHIEYTASHGRMSSKSGGIPTIAQGMAV
VQLGPASLLSPP-------G-HRTVRDVAAD-----DDHGPSDASDVRSVSSGRSLKFGF
KTRLSRLFKGDPRAKETVTTLAASS-----APVTLLGTEGGIQSS---------------
---------APDRNAVPVSLSLHTPEDPVETPSTTLAVSATQVRLS---PATDGSIRMDI
FPENVAKPTYRTGLPKPH-ARVDKTPQLVYGFSLLSKAPGPSQSTSDND-----------
--------------FSQDSPLDDEEKGWVQLI--DPVLQDRYRWLVEQLARSFADDPLKA
SDVITEVVLVGPVLDRDTYRSLLSCFIAKFEQTTALDVTLLQGLVQLVESASTGYLVDDD
LVRISTVLSKELSITH-------IGTSDHPLHLTLSLGRVLDVMVAGKVKDLNRERDHQP
MLQLLDGLKDSKNVVQKYEATYAYQALQYAPDDETPLQVLWRYAKVAAAGAGAV-SSAFK
LDPEGLLKGIEILHEIGAG---VIGAVSTRIEVV---DTLRVGANGVVRALENKFDFM--
KKHSWYLALQGTALFIRQGQLSDFNLVVSQAPCRHNPNFQWGICRQLGEIAVDPLWDVPV
RQQAVDFLGELFRSGAEWKPHIDVKRWILTILVQITELS------------DVSIKDRAV
ALVLDLKKGDI-----------AELPGSYPLSRRLPLPTASPLLAKVQEIPKLEYDLHVL
RLMRIAEY--RQAVYIDPMAKLSLQGVDDNLFP------------------------
>OAQ24014.1
------------------------------------------------------------
------------------------------------------------------------
------------------------------------------------------------
---------------------------MTNHPPDQL--GVPDKDSRYTSQQPPR------
KGHKFRNCFRIFRSMSTRFST---------------------------------------
-----------A---------------------SQVDSRQDKPLPQ---ALTENRLLTDI
FPENVAKPAVKTALPRLQ-DRIERTNQLLYCNNLLLQESSSLSST---------------
---------------AEEPIYNQEEKKWLAEIREDPIWQDRIQWLVTKMVEAFITETTKD
STKVAEVAALGPVMQRETYRKLLSSFINDFDEACILDIDLLQGLVQLVQTSSAGFLVSDD
LIKVLSLLKIRLQGTH-------QQSSEHSYHLTLAVSRILDVMADHKVQDLDRILEHEP
LSEVLSGLKDSSDPYLMYQACYAFQALQYVPDDETIMQAVLRHSAIVGDGLVKV-TSVLK
LDLGSVLEGLEKLQEVAVN---AIGIASTVYDGV---GSMRESGRGVVESLKEGLGSG--
RKKPWYPAVRAAYAFAQAGQLKDLKQLIVKAPCRQDPLFQWGICQLLGEIAGDTVWPVVA
RQQAIDLLGHLSKEDLEWGREESVKTWMLNILGTL---G---------SSSDEAVNNNAF
VLLQELGSDKT-----------LRSQRPYPLRTRLPMPESSPILAKVQGIPYMEYKLYKL
RMQRLKDT--KQSIYISPMAKASLQAQANEVFP------------------------
>OAQ35034.1
------------------------------------------------------------
------------------------------------------------------------
------------------------------------------------------------
---------------------------MSNHPLDQLDANIPDEDSSNTIQPPLK------
KRDKIRKFFGISKSLDKVKAKSSTQS-------------------------LTSQQSTLS
S---------VS---------------------CQVDDHRNKTLPI---AKTDDVSRSVI
FPENVAKPSVKTALPGLH-ERIERTDQLLYCNMLLLQDSVVSSSFNTGEEEVTDDPANA-
---------------SQAPTLDKVEQKWLTKVKEDPVAQDRMQWLVTKMVEAFIANTTKD
SSKVTEIIALGPVLQEEPYRKLLSSFIVDFDDSRILDVNLLQGLVQLVQSASPGFLVSGD
LIKILSLLRTHLEGTH-------QHSSEHLCHLTLALSRILDVMADHKVQDLDRVMEHEP
LSAVLSGLRGSSDPYLMYQACYAFQALQYVPDDETVLQAVLRHSTGVVDAFVKV-SSVMK
LDLGSVLEGLEKLQEVAIS---AFGIAGDVCEGV---GSLMDSGRGVLESLKEGVGSG--
QKRPWYPAVRAAHAFVQAGRLKDLKQLIYEAPCRQDPLFQWGISQLLGEIAVDSVWTVAT
RQHAIDLIGLLYKEDQEWGRDESVKAWMVTILRML---G---------YSSGESINKRAH
DLLQELGLDNT-----------PRAQHPYPLRPLLPIPDSSSILAKVQGIPYMEYELYKL
RLQRMEEE--QQMVYIPPQAKPSFHATDDELFP------------------------
>OAQ26180.1
------------------------------------------------------------
------------------------------------------------------------
------------------------------------------------------------
--------------------------MTNTTPYQQLSPQNINDDDSINSTDHVR------
KGNKSLDFSGIPKSETKGLKNMASNQ-------------------------FSSAARTPR
A---------TGPQSVPSLATGTPI--------VASSDRVGNPMPTH--PPATNQELSII
FLENLPKPATQIALPLLS-ERIEKTAQLVYCNTLLLQGEKTSDDV-------------V-
---------------QMNFTLTENERQWMAEMDEDPTKKD----------------GVKD
STEIAEIIALGPVLDREPYRKLLSCLISGFEDARILDADLLQGLVQLVQSGSPGCLVSDD
LVKIFGILRIRLQETH-------QQSSEHSFHLTQAVARILDVMAEHDVKDLNRVEEHES
LSGVLSGLKGSSDPYLMYQACYAFQALQYVPDDETALQAILRHSKGVAGGLVKI-SGLVK
LDLNMVIEGLGDLKDVAIG---VYDVAMPAYEGL---CSVIESGRGVLENLRDGYGSGSR
KKRPWYVAIRAASALVEAGQLNDLNRLIYEASCRRDPLFQWGACQLLGEIASDVIWDTTV
RQHAVDLLGELYKNDPEWGQDESVSTWMINIVSQL---G---------TSPDRVIATRAQ
MLLNELMHDQG-----------DTTRLPYPLRGRLPLPTSSTLLTRVQAIPDVEYDLHKL
RLQRIEER--RRGVYIPPQAKPNLQSGSDTLFP------------------------
>OAQ31265.1
------------------------------------------------------------
------------------------------------------------------------
------------------------------------------------------------
------------------------------------------------------------
------------------------------------------------------------
----------------------------------------------------------MI
FAENVPKPTMTTELPRFQ-QRIEATQQLVHCNALLLQDTLFSPQFATVKDADS-AGSLV-
---------------LQEPTLKKTELDWLETTKKDPMEVDRLRWLVSRLVEQFVADDNKD
STKIAEIVALGRVLEKEYYRKLLSTFIKEFDDACILDVDVLQGLVQLAQDTSPGYLEADD
LVKILGTIRERLEGTH-------HQSTQHAYHLTLAVSKILDVMAEHKVQDLNRVLQHEP
LSAVLLGLKDSSDPYLMYQACYAFQALQYVPDDESALQTVWRHSTGVVDGLVKV-TAAFK
LDLVSVLEGLSSLQEALGG---TISVAGTVYEGI---CSLMESGRGVLDSLKEGLGSG--
QKRPWYPAVRAAYAFAQAGKLKDLKVLIFEAPCRRDPLFQWGICQLLGEMAMDPAWAVSA
RQQSVSLLGHLCQHDQDWGQDESVKAWMLTIITKLSKLR---------ASSDQAVSETAR
SVLQDLTVDQS-----------VLIKDPYPLMSRLPIPDASPLLAKVQNIQYLEYELSKF
RLQRLEEV--KLPVYISPMAKANPQARDDELFP------------------------
>OAQ35077.1
------------------------------------------------------------
------------------------------------------------------------
------------------------------------------------------------
---------------------------MNNPPLDQLDANVPDKGSPNTTQAPPR------
KRYKSRKFFGVPKSLDSRDPSQQ---------------------------------STQS
F---------GA---------------------SQFDGNMDNPLPI---AQTEDLLRSVI
FPKNIAKPAVKAALPGLQ-ERIVRTDQLLYCNMLLRQDSAISSSSDEGEEKATDDPANA-
---------------LQALTFDSREQKWLKKVKEDPVAQDRMQWLVTKMVEAFIADATKD
SIKIAEIVALGPVLEREPYRKLLSSFIADFDDSRILDVNLLQGLVQLVLSASPGLLVSDD
LIKVLSLLRIHLEGTH-------QHSQEHLYHLTSAVSRILDVMADHKVQDLDRVMEHEP
LSVVLSGLKSSSDPYLMYQACYAFQALQYVPDDETALQAVLRHSTGVVDDLVMV-TSVMK
LDLGSVLEGLGKLLEAVIS---AFGIAGAVFEGV---GSLHESGRGVLESLKEGLGSG--
QRQPWYPAVRAAYAFVQAAQLKDLRQLIYEAPCRQDPLFQWSICQLLGEIAVDPVWIVET
RQQAIDLLGHLYKEDQEWGRDESVKAWMVTTLDKL---G---------STSDQAINKYAL
ALFQELDSGNT-----------PRTQHPYPMRSHLPIPESSPILAKVQEIPYMEYELYQL
RMQRLNDA--KLPIYISPMAKASLQAQDNEVFP------------------------
>OAQ24684.1
------------------------------------------------------------
------------------------------------------------------------
------------------------------------------------------------
------------------------MATFSQGK------------ASVISSSTPSSAQSRF
IRLEEAAKELLRANVTSK------KRTVSNALASIQFKTIDMLIPQ-----DHLGGNTSA
TITAS--TVTTASKVISATIATTAIAATTT---MATPSVSTAMFPS--SLPIVSQPWLHA
FPTNVSQPSLQVTLPPPG-SRLETTPQLAYCLNLLRTHLSSSRAA---------------
--------------AITLAPQGPSQQASVDSILNSEEEQGRIRELTNMVIEEFASDVLKT
SEKVLEVTLLGPYLDQEDHRKLLNCFIAEFETARILDIDLLQGLVRLVECASTDYLLPDD
LVRVLVVLRTRLQETH-------QQTAKHPFYLTLALSRLLDIMVEGKVQDLRRVVDHEP
LVLLLGQLVDSPDLHLKHQATYALQGLLHVPNDETHRQYVLRQAGNIAMGILGV-ASVCK
LDLGEFRDGVDHLYKAVGE---AHEIGTKIIGGI---KSLMESGQDIAVSVKGGILSG--
SRRLWYTALREAQEHVRNGYLADLNRLVFQAPCRQDVEFQWGICLLLGEIAVDLQWTIAT
RQHSVEFLAELYRGETAWTSNNEVLRLILAIIRQVAALP------------NVVISDHAQ
LTLQCLEKEGNALKQAFYRDALAGSLHPYPLQVRYPVPSTSPLLAQVQAVPDVDYDLHRL
RAQRLKTR--ENVLYTPLQAKPSLQSSDDTLFPLMEKSLEFLAGPGLVLLLLGDSGG
>OAQ24954.1
------------------------------------------------------------
------------------------------------------------------------
------------------------------------------------------------
---------------------------MTKPD---------IDSSSATKTRPAA------
NKTKSSVFSRIATAAKRATGPSTGRRSVSDGLAAVFVEYGKLPVALGSPDQGQQDQKNQR
AV-----ESLKARTRIASESALSSSKDKVSTASSNATAPASKAITSP--ASKVNQFHVDI
FTKNVPKPKPQITWPNVG-ERIKTTPQLALCATLLPKESTVEAEFSEDVDVIENG-----
---------------CDESILDGAPADWVKAM-EQPMKQDLIQELAKGTVDEYNKDATKN
SDTIAEAVFLAPTLDHEYYRILLIHTIQKFELSPLLDLISLQGLVQVVQSASPGFLEADD
LRKILGLVRTRLLSTL-------QQSTDYVYHLTLAVSRILDVMADNKVNGLDRVTEHES
LSAVLSGLKGSSDPFLLYQASYAYQALQYVPHNESTLQGLARHTVGVAESAIKI-SAVLK
LDVGEFFNGLKSLTDVAVT---VFESAKAGYEAV---CSLIESGQGVFDSLKEGLGAG--
HRRQWYLAVRQADAFMRGGRVVELNRLIGEAPCRRDPFFQWGICQLLGELAADSAWDVET
RKHAVDFLLALHNDDDEWGKDESVRSWTVTLLERLSKLPIDRKISTHIAHQDQAVKDHAL
ALLKTLSKGVA---------VGAVFRSPYPLRSRLPMPKSSTLLTRVV--LDVKFDLDRV
RDEVLGRA--VQAVYIPPQAKANLKASDSDTFP------------------------
>OAQ28206.1
------------------------------------------------------------
------------------------------------------------------------
------------------------------------------------------------
----------------------MRARNMKKN--TPIQPHAPGDGNDRDNNHPNR------
KRDNFLDHLGLPSLKNKWLKHKPFNQLLTAQA----------------------------
----------HSQP-AVSSVTQPSDNITNYSQSVSTISPDEKPLPT---PPTMAKPISDI
FQENPPKPVIKTDLPALL-DRIEVTQQLVYCCRLLNDSQAVISPAGAGAKEHTKEVVSDI
PELCRAESQDSGVNGPHAWETNKTERAWIRAIDQDSIRQDHLRWLVTKVVQEFAQDDIKG
SASIKEVVILGPVLDRDTYRSLLSCFIAKFEQDIILDVTLLQGLVQLVECSSPGYLEDDD
LVRTLAVLRQRLNETH-------RPSSELMYQILIAICRLLDVMVNSSVKGVSRLGQHQP
LVEALTELKDTDDPILRFQVDYALQACQYIPDDESILQAVLRFSGGLTMAALGA-ASVCN
LDPANLFNSLDTLRQAAGQ---AFGVTNSVLEGL---EASQKGRFGAMQSLLHGLRRG--
TKYEWYLTLLAARTFVREGRLAEFNQTVYEAKCRDERAFQLGICQILGEIAMDALWDPLT
RQHAVDFLEALYTTPPGWKQHTAVKQWVHAVLVQLLELP------------DTDIKEHTL
VVLQDLSLEGA----------DISAIASYPLKCRLPLPESSPLLTRAQKIQYLEYELRRV
RLQRLEEA--PQHIYIPPMAKANLQASDKDLFL------------------------
>OAQ28219.1
----------------MFPLELVIAYWNGSLRILGVST--SDGRV---------------
--VVRQLWEPNFRNLCAADVILDDV-----------------------------------
---------------------------------------------------TGLSSNNKM
VLTQCGTIYIPS--NLKRMN-SEEARNMTKG--SPIQPHAPGDGNDPNNNQPAR------
KRDIFLDHLGLPRLKDKWLKHKTSKQSLAVQA----------------------------
----------SPQTAVSSVVSQSSDNITNDSRSVFTSAPEDRSLLT---PPAMAKSISDI
FPENLSKPVIKTDLPAHL-DRIEVTQQLVYCCRLLIDSQAITSPAAAAAEAQTEDSATDI
QVTSRTKSQGTGVNGPHAWEPNETERAWIKVVGQDHVQQGHLRWLVAKVVQEFAKDEIKG
PAFINEIVTLGPILDRDTYRSLLSCVITKFERDTILNVTLLQGLVQLVECASPGYLEDDD
MVRTLAVLRQRLYGTH-------RPSSELMYQILIAICRLLDVMVNSSVKGVNRLEQHQP
LAEALKELKDTDDPILRLQVDYALQACQYIPDDESTLQAVLRFSGGLTMAALGA-ASVFK
LDPANLFNSLDTLRQAAGQ---AFEVTKSMLEGI---EASQKGRFGAMQSLLHGLRRG--
TKHEWYLTLLAARTFVREGRLADFNQAVCEANCRDERAFQFGICQIIGEIAMDALWDPLT
RKHAVDFLGELYSTPLGWKQHTAVKQWAHAVLAQISELP------------DSDIKDHTH
GILRDLSLEGA-----------TSAIASYPLRSRLPLPESSPLLIRAQMIQYLEYELRKV
RLQRLEEA--RQRIYIPPTAKANLQASDKDFFL------------------------
>OAQ31114.1
------------------------------------------------------------
------------------------------------------------------------
------------------------------------------------------------
------------------------------------------------------------
------------MDN--------------------SRQERSLDNSS-----SFRAGQKAT
NISLS--TTQPKT---------------AH---IIS-----PQELQ--DAITKAMSWKPI
FINNIAAPSIAVALPQSD-SHFETTTQLAYVNNLIRTHLSTASIDV--------------
-------------NRNVGACLDPPQQALVDAILQDEDRQDHIRWLMAMIVEEFAARSVRT
SAMLSEVILLGPSLNQEYHRKLLNILIIELETTTSLEVDILQAISQLVQCAEPDYLLPGD
LGSILALLCKHLQEPH-------QQSNISTYYMLLALSHVLDAMVEGKVQDPSHIVHYEP
LTVVLDLLMGSPDPNLKYQAAYALQCLLSIPHDEAHRKFALRHTGNIAMALLGV-TSVCK
LGFSGFSDVF---RNATPS---TFEVGSQAADEA---RSILESD-DMLAIVYGGILSG--
RRQLWYPALREAEEHVRNGRLADFNHVVSEALCCQDFEFRWGVSRLLGEMAVDPLWDVDT
REKAIDFLVEIYREVTIHDLAENVDNCIVDILQQVADLP------------DITISSRAK
MHLQSLEHRGLAGEEGLYRDVQASPFNFYPLLARKPAPTSSPLLAQAQRFYGIDYDLHKL
RAQRLEER--DKILYIPPRGKFASDSSDQESFP------------------------
>OAQ31226.1
------------------------------------------------------------
------------------------------------------------------------
------------------------------------------------------------
----------------------MTWSTMTNSK--------HEETSDNPYPTIPSAMRLGS
KRVNESPFSLFEQST------------KRVQLSPIYNQEYAMSTTG-----KEER-----
-I------TVSSPQDYQVT----------F---TQSLIDPNNIFPV--VLVAPEHSPPSI
FPQNIAAPSLSTSLPPPG-GRFESTSQLAYFNSLLRKSLSTASTA---------------
--------------GSVYEHLGPSQQGS--TVLNDEDEQSRVRLLTTRIVEEFLSSNVTS
STTIAEVVVLGSSLSQGHYRRVLSSLVAKFENATLLDDDMLQGIIQLVRCAEPGSILSSD
FLRTLAAIRTRLQDTH-------QHSTRHTYYLTLALSTLIDALVECKVQDPGRVVDQDY
LLAILEGLSKSSDPYLKHQATYALQGLLHVPNDESRRQFVLRHTGNIAMGLPGV-SSVCK
PGICGRSGDAERHFNATMN---AIDLGVKAIDDS---QSVGDSVQGLWTSTQRSVLSS--
GRLPWYAALREVQEHIRNGRLADFSCLLFVTPCRRDIEFQRGVCLLLGEIAIDRCWEDTV
RQNAVDFLAEIYRGGFFCGQNEGINSWILDILRKVSLFL------------DPTIFDHTQ
RILLGLEKEGNAAKQTLYRDVMARPPNPYPLMVRLPLPSSSPLLTRVQAILDVEYDLHSL
KIERLQER--ENVLYIPLQAKPTLHSPNDTLFP------------------------
>KFH70875.1
------------------------------------------------------------
------------------------------------------------------------
------------------------------------------------------------
--------------MFLLNL-SYKNVAMTKSTTSHSAAAPGNSQSKTNSSSPGS------
KKKWSFSFSSSKMGVKDSKDEQDPS-----------------------------------
-------------------LNGGVIAAAMPGLALASSAPLSKLLLTPVSTKPAAALGRNL
FPANVSQKESEISLPKIG-DRIKDTPQLVLCASLVKTVGAVPPPS---------------
-----------------SSTLTLAQLKWIRDFDSDPFEKAHLYQLMDRMVDIFIQQPNKD
SDAIREIVLLGPVLDRKRYRKLLDCFLAEFKCNTLLDDELLQGLVQLIQSASEGYLVEDD
LVKIMSILRNNLQNTH-------QQSSDHSYYLTLALSRVLDVMARHEVKNVARVEQHEP
LEKVLRGLRGSSDPFLLYQASYAFQALQFITDDETNLQAVLRRSGAVAEGLVNI-TGVLN
LDLSGFLKGLGQIQKTTAD---TIEVAKTAYEGA---RSLIESGQDVFESIEEGINSR--
NKRAWYPAIIGANAMVREGRLHDFKVVVLEAACRKSYEFQWGICQLLGEIALDPGRESVT
RQNAVDFLVELYTNDPDWGRNASVKNWMLTLLRLVSD-GADREISVPLAFKTKYLAS---
----------S---------TGVLSVRPYPLRLHLPLPDFWPLFAQVQGIPFVERDVHRL
KDQRRGDY--KQNVYTPPLAKASLQAYDEDALP------------------------
>OAQ31052.1
------------------------------------------------------------
------------------------------------------------------------
------------------------------------------------------------
------------------------------------------------------------
-----------------------------------------MLTTS-----KP-------
--------LSSAP--------KVEDQPSKL---PVSGGLETKALPS--LPPTASQVISLY
FSENIAAPLLPFALPQSGLSHLETTTQLAYCNNLLRAHLTSPSFL---------------
--------------ASIKASLTTSQQASVDAILQDEEEQSRVRWLTTRVVEEFAADALKT
SAKISEVLLLGPYLDQEYHRKLLNVFIDEFKNATLLDVDVLQGLVQLVKWAPSDYILPDD
FVKILGILRTHLQDIH-------KQAAKHLYHLTLALASLLDAMVEGKVKDLSRVVDQEP
LAALLGGLSSNSDLHLKHQAVYALQGLLHIPNEESRRQFVLRHAGNIAMGLIGV-ASVCN
LDVDGFSNGLGQLKDAAKS---VFEVGSQVIGGA---QAVYTSGQGLLDSLKGGAQSG--
GRKLWYPALREAQEHVRNGRLADFNRLVLKAPCRRDVEFLWGVCQLLGEIAIDLLWDIVI
RQHAVGFLGELYRNDTIRDPDEDVDRWILNILRQVVALP------------DAAVSEHAQ
SLLRCLEKEGNSNKQAVYRDVLAGPINFYPLKVQLSSSSSSSLFERVKAVPAVNHDIYVL
KLQRLSER--VNAVYISPQAKPTHKSDDNTLFP------------------------
>OAQ31684.1
--------------------------------MTDYAT--SNGYPDRVER----------
--TSKRKLTFDRLHICAKKAIDPCT------DAD--------------------------
---------------------------------------------------RTLSNAIAA
IHLENSKITSPDFVRLSKQA-HHRNGSVLGPPLA------AVPAAKTTTPCTGQ------
KTPIQSTCRSFSSSSQSNNPQTIGSSSDDAGHTDCLLSHKSVNH-------SP-MAQQPS
CR-----DSLLTPSQASSFQTTVSSSDTTGL--INFLLLPKSVAPSSPVVQQQQPPIHKI
FLNNVAKPVLRSSLPELA-FIFKSTRQLAFGLSLLTQEPTSSSSLIATQG----------
--------------KMQELVLTKDERAWVAKMRMSTEELDRLRWLAAQVATQFLKWQHKA
AGSIEEVMLLGAVLERKEYRGVLSALIGQLEREKLMDVDLLQALVQFLQSAPPKHLVDDD
FVRILRVLRGRLKNTHKALNDKKQPRSDHVYHLSTAIARVLDAMIAGKIHGLDRTEDYLP
LSNLLTELKESLDPYLKFQATYAWQALQYVGDDETPLHAVLRFGGGVTKAALGV-AGVFK
LDPENLFNGLRELRQAAGQ---AYEVVKAGMEGA---QAFRAGGEGVVDSMLKGFRSG--
AKQSWYPALQGARGLIGEGRLADFERVIYEAPCCREPEFQMGVCQLLGEVAVDPIWELGT
RLQAVDLLRQLYESDTAWVANTCVKDGILGILLCLSMTE------------DDAIQLQTA
VILEDLAYDRV-----------GAPPGPYPLVPRLPIPTASPLLEKALKIQSIEHNLLRM
KTLRLAHY--DQAIYIPPLAKANPQTPEEEATP------------------------
