# Supplementary material for: Exploring a diverse world of effector domains and amyloid signaling motifs in fungal NLR proteins
Source: PLoS Comput Biol. 2022 Dec 21;18(12):e1010787. doi: 10.1371/journal.pcbi.1010787 (PMC9815663; doi:10.1371/journal.pcbi.1010787)
Supplement: S2 Data — The alignments were calculated using ClustalOmega for 127 MMseqs2 clusters with at least 20 member sequences. (GZ) [file pcbi.1010787.s009.tar.gz › KFX51227_aligned.fa]

>KFX51227.1
------------------------------------------------------------
--------------------------------------------------------MSFN
SIKLALLVGICGAIPLKKD--GTEILLGDVIISEVIVDLSHGRQYPGGFN-RKDTLLDVY
GRPDEQILGLIRTWKTALLLDKLREETKNNLTTLLGHPHLQTEYPA--------------
-------CL----SGFACEDSLTSSCTDLNCDVNMLVHRERLLEIFNLYPEMPTPFIHFG
SIGTGDTVMKSATHREEIANAENVIAFEMEGAGIWDKFSCLVIKGVCDYADSHKNKNWQS
YAASVAASAMKVVLGQYVTSQRQSGPGESIVNSGIPTDAAVTPQNL-----PVLPGTHTP
QALFDNILNTFERCFDQEQWLGFKTTSASSLKRSLKKIQDEQKASKSIQNLRRMESFLKG
VENLGKLMEEALGIPGFI-------------A--------------------KGHPDLLE
AYLSAYDKIGAALPTFEDCHESFKHHTGLQRVLAEVFGNILEIHHRMTKLFCGRALKDTF
KPLWKDFQH-CFEHILHQLRSHKALIEDEARVPTNT-LRDMSADSQHIRDHIQQIAGNSF
EFDRKERERQKALYNEVRDWFSYSRNLPE--------NAEVESEHGRYCYDREQYTDTGG
WILSHEKIQKWLSPDVQQSSH-
>XP_002145063.1
----------------------------------MTNRPLSRNNFQVAIICALPLETNAV
LCCLDEVWHDAPQYYGKCEGDNNAYLFGRSGRHDVVVVTLAGEGRVNAASSAQSLKMSFN
SIKLALLVGICGAIPLKKD--GTEILLGDVIISEVIVDLSHGRQYPGGFN-RKDTLLDVY
GRPDEQILGLIRTWKTALLLDKLREETKNNLTTLLGHPHLQTEYPGAWEDKLFPPQYVHM
HHSDCIACL----SGFACEDSLTSSCTDLNCDVNMLVHRERLLEIFNLYPEMPTPFIHFG
SIGTGDTVMKSATHREEIANAENVIAFEMEGAGIWDKFSCLVIKGVCDYADSHKNKNWQS
YAASVAASAMKVVLGQYVTSQRQSGPGESIVNSGIPTDAAVTPQNL-----PVLPGTHTP
QALFDNILNTFERCFDQEQWLGFKTTSASSLKRSLKKIQDEQKASKSIQNLRRMESFLKG
VENLGKLMEEALGIPGFVCYIWGPTKLLLQIA--------------------KGHPDLLE
AYLSAYDKIGAALPTFEDCHESFKHHTGLQRVLAEVFGNILEIHHRMTKLFCGRALKDTF
KPLWKDFQH-CFEHILHQLRSHKALIEDEARVPTNT-LRDMSADSQHIRDHIQQIAGNSF
EFDRKERERQKALYNEVRDWFSYSRNLPE--------NAEVESEHGRYCYDREQYTDTGG
WILSHEKIQKWLSPDVQQSSH-
>CRL19387.1
--------------------------------MEGQNRPSNRDEFEIAIICALPLEANAV
LCSLDEIWYDVASTYGRARNDQNHYAFGRSGRHPVVVVTLPGMGNVQSASAAASLDMSFV
SIQLVLLVGICGAVPYGPG--NQEIILGDVIVSEVLVRLDFGRQYPTGFK-RKDTILDGP
GKPNEQILGLIQHWKSQVMAQQLHARTIQHLIGLMQDPRIGTEYPT-SPDQLFSAEYIHR
HHTGCLECSF---AESVCATALNTSCEELGCDQCMLIPRARRSGH-N-DQGSPNQQIYFG
TIGTADTVMKSALHRDQLAASEGIIAFEMEGAGVWDKFSCLIIKGVCDYADSHKNKNWQS
YAAAVAAAAAKEVLGQYVSHDRPES---FNSRFQYSPQEVLTRRAHAESQERQATNNAVP
RDIFDKLVKDFKDKVTPDQLDGIEATDLRTLKKELKRIQDEQQQVKALRNMRRIETFMKR
IEALGPVVHDLLGSNEIMCFIWGSANTLFRIS--------------------RAHTDLLD
RLLSAYEEIGDELPLLEGNLGIFEHHIGFQRLLGRIFADVLTFHADTMKIYSGRALKVVF
KSLWQNYEP-TFKNILRQMRSYKTLIEDRMRATYID-PEQASMDTMEIRRLLQQVEKDIL
DFKQREIERQQRNFHEVRDWIAA---------------TEAETEHKNISRDRIRYEGSGE
WILDRIKIKEWLDIESDESSG-
>OQD65820.1
MLRLRRTPPHEQSDSSTLPAPYTAFSLPPTPAMGGQNRPSNRDEFEIAIICALPLETNAV
LCSLDEIWYDVASTYGRARNDQNHYAFGRSGRHPVVVVTLPGMGNVQSASAAASLDMSFV
SIQLVLLVGICGAVPYGPS--NQEIILGDVIVSEVLVRLDFGRQYPTGFK-RKDTILDGP
GKPNEEILGLIQHWKSQVMAQQLHARTMQHLIGLMQDPRIGTEYPT-SPDQLFAAEYIHR
HHNGCFECSL---AESVCATALNTSCEELGCDQRMHIPRARRSGH-D-GQGSPNQRIYFG
TIGTADTVMKSALHRDQLAASERIIAFEMEGAGVWDKFNCLIIKGVCDYADSHKNKNWQS
YAAAVAAAAAKEVLGQYVSHDRPES---SNPRFQSSPQEVLTRRAHAESQERQTTNNSVP
TDIFDKLVKDFKDKVTPDQLDEIETTDLRTLKKELKRIQDEQQQVKALRNMRRIEPFMKR
VEALGTVVHDLLGSNEIMCFIWGSANALFRIS--------------------RGHTDLLD
RLLSAYEEMGDELPLLEGNLGIFEHHIGFQRLLGRIFADVMTFHADAMKIYSGRALKAVF
KSLWQNYEP-TFKNILRQMRSYKTLIEDRMRATYID-PEQASMDTMEIRRLLQQVEKDIL
DFKQAEIERQEKNFYEVRDWIAA---------------TEAETEHKNICRDRTRYEGSGG
WILDRIKIKEWLDVEADESSGS
>OQD89217.1
--------------------------------MEGQNRPSNRDEFEIAIICALPLEANAV
LCSLDEIWYDVASTYGRARNDQNHYAFGRSGRHPVVVVTLPGMGNVQSASAAASLDMSFV
SIQLVLLVV---------------------------------------------------
------------------------------------------------------------
----------------------NTSCEELGCDDYMLIPRARRSGH-G-DQGSPSQRIYFG
TIGTADTVMKSALHRDQLAASEGIIAFEMEGAGVWDKFNCLIIKGLCDYADSHKNKNWQS
YAAAVAAAAAKEVLAQYVSHDRPES---FNSRFQYSPQEVLTRRAHVESQGRQATENAVP
RDIFDKLVKGFKDKVTLDQLDEIQATDLRTLKKELKRIQDEQQQMKALRNMRRIETFMKR
VEVLGTVVHDLLGSNEIMCLIWGSANTLFRIS--------------------RGHTDLLD
RLLSAYEEIEDKLPLLDGNLGIFEHHIGFQRLLGRIFADVLTFHADTMKIYSGRALKVVF
KSLWQNYEP-TFKNILRQMRSYKTLIEDRMRATHVD-PEQASMDTMEIRRLLQQVEKDIL
DFKQGEIKRQEKNFHEVRDWIAA---------------TEAETEHKNICRDRIRYEGSGE
WILDTIKIKEWLDTESDESSGS
>KOC17934.1
--------------------------------MDERHRPLRRNDFEVAIICALPLEANAV
LCSLDEIWHDAHNTYGRAVGDDNAYDFGRSGRHSVVVVTLPGMGKVPASTAASYLRMSFS
SIKLVLLVGVCGAVPRT-D--RTEIILGDVVISQSIVELDRGRQYPNGFK-RKDTILDSH
GRPNEDILGLLQRWKATLHLKNLQKKTTENLKTLLQHPYSEARYPGATEDKLFEPDYIHR
HHFGCGVCNIPAAPDSVCEAALTAACDELQCDESKLVPRTRLRER-DTDGEIPTPLIHFG
LIGTADTVQKSAAHRDKHAESEGVIAFEMEGAGVWNKFNCLIIKGVCDYADSHKNKNWQN
YAAAVAASVAKEILGQYVSHDQPSQPGTPNDSSGYSTQYSMISRG---RLELQVVPDSLP
NDMFHRATKRFKEGLAKEQLDTFKATDLRALKKELKKIQDEQGQSHSLRNLRRLERFIQA
TEQIGTVLEDILGTSEEMCLVWGPVKALLQVA--------------------KANVDLFD
TLLEAYEYIGSELPNLGVYRELFKHHVGLQRILARVFTLILEFHENALRLYSGRALRTVF
RPLWKDFETTLFDVIVRETGSHRIMIEDKTMALYSH-PGHCTMDAQEVRDHLESTSNNMR
LSKQEHQKAREKMYDEVRCWIAGAAGVSGVEDVADVVGAETESDHNNICRDRGFYPGSGS
WILENEKVKKWLSPEPEQSSN-
>KJK61792.1
--------------------------------MDERHRPLRRNDFEVAIICALPLETNAV
LCSLDEVWDDGLHRYGRADGDDNAYDFGRSGRNGVVVVTLTGMGKVPASTAASYLRMSFS
SIKLVLLVGVCGAVPRT-D--RTEIVLGDVVISQSIVELDRGRQYPNSYI-RKDTILDSH
GRPNEKILGLLQRWKTTFHLTDLQLQTTENLKALIQNPRSGARYPGATEDKLFEPNYIHR
HHFGCGVCNMSAAPGSVCGAALTAACDELQCDESRLVPRTRLRER-GTDREIPTPLIHFG
LIGTADTVQKSAAHRDEHAESEGVIAFEMEGAGVWNKFNCLIIKGVCDYADSHKNKNWQN
YAAAVAASVAKEILAQYVPHERPSQPGTPNGSSVYSTQHSMISHG---RLELQIVPDSLP
NDMFHRVTKQFKEGLEKEQLDTFKTTDLRALKKELKKIQDEQGQSHSLRNLRRIERFIQA
TEQIGAVLEDILGTSEEMCLIWGPVKALLQVA--------------------KGNVDLFD
TLLAAYEDIGSELPNLGVYRELFKHHVGLQRILARVFALILEFHENALRLYSGRALRTVF
RPLWKDFETTLFDRIVHETGSHRIMIEDKTMALYSH-PGHYTMDAQEIRDHLESTSNDMR
LSKQNHQKAREKMYDVIRCWIAGAAGVSGVEDVADVVGAETESDHNNICRDRSFYPGSGS
WILENEKVKKWLSPEPEQSSN-
>OOO13331.1
--------------------------------MDERHRPLRRNDFEVAIICALPLEANAV
LCSLDEIWHDAHNTYGRAVGDDNAYDFGRSGRHSVVVVTLPGMGKVPASTAASYLRMSFS
SIKLVLLVGVCGAVPRT-D--RTEIILGDVVISQSIVELDRGRQYPNGFK-RKDTILDSH
GRPNEDILGLLQRWKATLHLKNLQKKTTENLKTLLQHPYSEARYPGATEDKLFEPDYIHR
HHFGCGICNIPAAPDSVCEAALTAACDELQCDESKLVPRTRLRER-DTDGEIPTPLIHFG
LIGTADTVQKSAAHRDKHAESEGVIAFEMEGAGVWNKFNCLIIKGVCDYADSHKNKNWQN
YAAAVAASVAKEILGQYVSHDQPSQPGTPNDSSGYFTQHSMISRG---R-----------
------ATKRFKEGLAKEQLDTFKATDLRALKKELKKIQDEQEQSHSLRNLRRLERFIQA
TEQIGTVLEDILGTSEEMCLVWGPVKALLQVA--------------------KGNVDLFD
TLLEAYEYIGSELPNLGVYRELFKHHVGLQRILARVFALILEFHENTLRLYSGRALRTVF
RPLWKDFETTLFDVIVRETGSHRIMIEDKTMALYSH-PGHCTMDAQEVRDHLESTSNNMR
LSKQEHQKAREKMYDEVRCWIAGAAGVSGVEDVADVVGAETESDHNNICRDRGFYPGSGS
WILENEKVKKWLSPEPEQSSN-
>PIG88091.1
--------------------------------MDERHRPLRRNDFEVAIICALPLETNAV
LCSLDEVWDDGLHRYGRADGDDNAYDFGRSGRNGVVVVTLTGMGKVPASTAASYLRMSFS
SIKLVLLVGVCGAVPRT-D--RTEIVLGDVVISQSIVELDRGRQYPNSYK-RKDTILDSH
GRPNEKILGLLQRWKTTFHLTNLQLQTTENLKALIQNPRSGARYPGATEDKLFEPDYIHR
HHFGCGVCNMSAAPGSVCGAALTAACDELQCDENRLVPRTRLRER-GTDREIPTPLIHFG
LIGTADTVQKSAAHRDEHAESEGVIAFEMEGAGVWNKFNCLIIKGVCDYADSHKNKNWQN
YAAAVAASVAKEILAQYVPHERPSQPGTPNGSSVYSTQHSMISHG---RLELQIVPDSLP
NDMFHRVTKQFKEGLEKEQLDTFKTTDLRVLKKELKKIQDEQGQSHSLRNLRRIERFIQA
TEQIGTVLEDILGTSEEMCLIWGPVKALLQVA--------------------KGNVDLFD
TLLAAYEDIGSELPNLGVYRELFKHHVGLQRILARVFALILEFHENAFRLYSGRALRTVF
RPLWKDFETTLFDRIVHETGSHRIMIEDKTMALYSH-PGHYTMDAQEIRDHLESTSNDMR
LSKQNHQKAREKMYDVVRCWIAGAAGVSGVEDVADVVGAETESDHNNICRDRGFYPGSGS
WILENGKVKKWLSPEPEQSSN-
>RAQ46979.1
--------------------------------MDERHRPLRRNDFEVAIICALPLEANAV
LCSLDEIWHDAHNTYGRAVGDDNAYDFGRSGRHSVVVVTLPGMGKVPASTAASYLRMSFS
SIKLVLLVGVCGAVPRT-D--RTEIILGDVVISQSIVELDRGRQYPNGFK-RKDTILDSH
GRPNEDILGLLQRWKATLHLKNLQKKTTENLKTLLQHPYSEARYPGATEDKLFECDYIHR
HHFGCGICNIPAAPDSVCEAALTAACDELQCDESKLVPRTRLRER-DTDGEIPTPLIHFG
LIGTADTVQKSAAHRDKHAESEGVIAFEMEGAGVWNKFNCLIIKGVCDYADSHKNKNWQN
YAAAVAASVAKEILGQYVSHDQPSQPGTPNGSSGYSTQHSMISRG---RLELQVVPDSLP
NDMFHRATKQFKEGLAKEQLDTFKATDLRALKKELKKIQDEQGQSHSLRNLRRLERFIQA
TEQIGTVLEDILGTSEEMCLVWGPVKALLQVA--------------------KGNVDLFD
TLLEAYEDIGSELPNLGVYRELFKYHVGLQRILARVFALILEFHENALRLYSGRALRTVF
RPLWKDFETTLFDVIVRETGSHRIMIEDKTMALYSH-PGHCTMDAQEVRDHLESTSNNMR
LSKQEHQKAREKMYDEVRCWIAGAAGVSGVEDVADVVGAETESDHNNICRDRSFYPGSGS
WILENERVEKWLSPEPEQTSN-
>RAQ57625.1
--------------------------------MDERHRPLRRNGFEVAIICALPLEANAV
LCSLDEIWHDAHNTYGRAVGDDNAYDYGRSGRHSVVVVTLPGMGKVPASTAASYLRMSFS
SIKLVLLVGVCGAVPRT-D--RTEIILGDVVISQSIVELDRGRQYPNGFK-RKDTILDSH
GRPNEDILGLLQRWKATLHLKNLQKKTTENLKTLLQHPDSEARYPGATEDKLFEPDYIHR
HHFGCGICNIPAAPDSVCEAALTAACDELQCDESKLVPRTRLRER-DTDGEIPTPLIHFG
LIGTADTVQKSAAHRDKHAESEGVIAFEMEGAGVWNKFNCLIIKGVCDYADSHKNKNWQN
YAAAVAASVAKEILGQYVSHDQPSQPGTPNDSSGYFTQHSMISRG---RLELQVVPDSLP
NDMFHRATKRFREGLAKEQLDTFKATDLRALKKELKKIQDEQEQSHSLRNLRRLERFIQA
TEQIGTVLEDILGTSEEMCLVWGPVKALLQVA--------------------KGNVDLFD
TLLEAYEYIGSELPNLGVYRELFKHHVGLQRILARVFALILEFHENTLRLYSGRALRTVF
RPLWKDFETTLFDVIVRETGSHRIMIEDKTMALYSH-PGHCTMDAQEVRDHLESTSNNMR
LSKQEHQKAREKMYDEVRCWIAGAAGVSGVEDVADVVGAETESDHNNICRDRGFYPGSGS
WILENEKVKKWLSPEPEQSSN-
>XP_002372518.1
--------------------------------MDERHRPLRRNDFEVAIICALPLEANAV
LCSLDEIWHDAHNMYGRAVGDGNAYDFGRSGRHSVVVVTLPGMGKVPASTAASYLRMSFS
SIKLVLLVGVCGAVPRT-D--RTEIILGDVVISQSIVELDRGRQYPNGFK-RKDTILDSH
GRPNEDILGLLQRWKATLHLKNLQKKTLENLKTLLQHPYSEARYPGETEDKLFEPDYIHR
HHFGCGICNIPAAPDSVCEAALTAACDELQCDESKLVPRTRLHER-DTDGEIPTPLIHFG
LIGTADTVQKSAAHRDKHAESEGVIAFEMEGAGVWNKFNCLIIKGVCDYADSHKNKNWQN
YAAAVAASVAKEILGQYVSHDQPSQPGTPNGSSGYSTQLSMISRG---R-----------
------ATKQFKEGLAKKQLDTFKATDLRALKKELKKIQDEQGQSHSLRNLRRLERFIQA
TEQIGTVLEDILGTSEEMCLVWGPVKALLQVA--------------------KGNVDLFD
TLLEAYEDIGSELPNLGVYRELFKHHVGLQRILARVFALLLEFHENALRLYSGRALRTVF
RPLWKDFETTLFDVIVRETGSHRIMIEDKTMALYSH-PGHCTMDAQEVRDHLESTSNNMR
LSKQEHQKAREKMYDEVRCWIAGAAGVSGVEDVADVVGAETESDHNNICRDRSFYPGSGS
WILENEKVKKWLSPEPEQSSN-
>XP_015405808.1
--------------------------------MDERHRPLRRNDFEIAIICALPLETNAV
LCSLDEVWRDAHHTYGRAGGDNNHYSYGRSGKHSVVVVTLPKMGKVNASSAASYLRMSFT
SIKLALLVGICGAVPRKAD--GTEIVLGDVMISEILVVLDYGRQYPNGFK-RKNTILDTH
GRLNEDVWGLLQRWKTAFHLKYFQEKTMEHLKALLQHPDSMAKYPGATEDKLFEPDYIHS
HHFGCWVCNMSGVPGSVCEASVTATCDELQCDESRLVPRTRLHER-DTELEIPTPLIHFG
SIGCADTVQKSAEHRDQYAKSEGVIAFEMEGAGVWDKFNCLIIKGVCDYADSHKNKKWQD
YAAAVAASVAKEVLAQYVSHDQPSQPGTPNGSSGYSTQPSIVSRS---RLDLQMVPDSLP
KDMFHRVTKHFEEGLEKEQLDAFKATDLRALKKELKKIQDEQGQSHSLRNLRRIERFIQA
MEQIGTVLEDILGTSKDMSLIWGPVKALLQTA--------------------KGNVDLFD
TLLAAYESIGDQLPMLGAYREFFKSYVGLQRILARTFALILEFHENAIRLYSGRALRTVF
RPLWKDFEA-IFVLILGEIGSHRTLIEDKTMALYSH-PGYYPMDAQEIRNHLESTSNNMH
LSKEKQKIVREKMYDEVRCWIAGAAGVSGVEDVADAKGAETESDHNNICRDRSFYPGSGS
WILENEKVKKWLSPEPEQSSN-
>XP_022394324.1
--------------------------------MDGQHRPLRRNDFEIAIICALPLETNAV
LCSLDEVWRDAHHTYGRAVGDNNHYDYGRSGKHSVVVVTLPRMGKVHASSAASYLRMSFS
SIKLALLVGICGAVPRKAD--GTEIVLGDVIISEILVELDYGRQYPSGFR-RKDTILDTH
GRPDEDALGLLQRWKTAFHLKNAQEKTMENLKALLQHPESKTRYPGATEDKLFEHDYIHR
HHFGCWVCNMSGVPGSVCEASLIATCDELQCDEGRLEPRTRLRER-GADREVPTPLIHFG
SIGCADTVQKSAEHRDQHAKSEGVIAFEMEGAGVWNKFNCLIIKGVCDYADSHKNKKWQG
YAAAVAASVAKEVLAQYVSHDRPSQPGTPNGGSRYSTQPSIVSRG---RLDLQEVPDSLP
KEMFHRVTKHFEEGLEKEQLDAFKTTDLQALKKELKKIQDGQGQSNSLRNLRRIERFIQA
MEQIGTVLEDILGTSKDMSLIWGPVKTLLQTA--------------------KGNVDLLD
TLLEAYETIGDELPMLGAYREFFKNYVGLQRILARIFALILEFHKNAIRLYSGRALRAVF
RPLWKDFEA-IFVLILREIGSHRIMIEDKTLALYSH-PVYYTMDAQEIRNHLESTSNNMC
LSMQKQEVIRERMYDEVRCWIAGAAGVSGVEDVADAKGAETESDHNNICRDRSFYPGSGS
WILENDKVKKWLSPEPEQSSN-
>EIT77585.1
--------------------------------MDERHRPLRRNDFEVAIICALPLEANAV
LCSLDEIWHDAHNTYGRAVGDDNAYDFGRSGRHSVVVVTLPGMGKVPASTAASYLRMSFS
SIKLVLLVGVCGAVPRT-D--RTEIILGDVVISQSIVELDRGRQYPNGFK-RKDTILDSH
GRPNEDILGLLQRWKATLHLKNLQKKTTENLKTLLQHPYSEARYPGATEDKLFEPDYIHR
HHF--------------------AACDELQCDESKLVPRTRLRER-DTDGEIPTPLIHFG
LIGTADTVQKSAAHRDKHAESEGVIAFEMEGAGVWNKFNCLIIKGVCDYADSHKNKNWQN
YAAAVAASVAKEILGQYVSHDQPSQPGTPNDSSGYFTQHSMISRG---R-----------
------ATKRFKEGLAKEQLDTFKATDLRALKKELKKIQDEQEQSHSLRNLRRLERFIQA
TEQIGTVLEDILGTSEEMCLVWGPVKALLQVA--------------------KGNVDLFD
TLLEAYEYIGSELPNLGVYRELFKHHVGLQRILARVFALILEFHENTLRLYSGRALRTVF
RPLWKDFETTLFDVIVRETGSHRIMIEDKTMALYSH-PGHCTMDAQEVRDHLESTSNNMR
LSKQEHQKAREKMYDEVRCWIAGAAGVSGVEDVADVVGAETESDHNNICRDRSFYPGSGS
WILENEKVKKWLSPEPEQSSN-
>XP_023088929.1
--------------------------------MDERHRPLRRNGFEVAIICALPLEANAV
LCSLDEIWHDAHNTYGRAVGDDNAYDYGRSGGHSVVVVTLPGMGKVPASTAASYLRMSFS
SIKLVLLVGVCGAVPRT-D--RTEIILGDVVISQSIVELDRGRQYPNGFK-RKDTILDSH
GRPNEDILGLLQRWKATLHLKNLQKKTTENLKTLLQHPDSEARYPGATEDKLFERDLQYS
S------------------GTRLTACDELQCDESKLVPRTRLRER-DTDGEIPTPLIHFG
LIGTADTVQKSAAHRDKHAESEGVIAFEMEGAGVWNKFNCLIIKGVCDYADSHKNKNWQN
YAAAVAASVAKEILGQYVSHDQPSQPGTPNDSSGYFTQHSMISRG---R-----------
------ATKRFREGLAKEQLDTFKATDLRALKKELKKIQDEQEQSHSLRNLRRLERFIQA
TEQIGTVLEDILGTSEEMCLVWGPVKALLQVA--------------------KGNVDLFD
TLLEAYEYIGSELPNLGVYRELFKHHVGLQRILARVFALILEFHENTLRLYSGRALRTVF
RPLWKDFETTLFDVIVRETGSHRIMIEDKTMALYSH-PGHCTMDAQEVRDHLESTSNNMR
LSKQEHQKAREKMYDEVRCWIAGAAGVSGVEDVADVVGAETESDHNNICRDRGFYPGSGS
WILENEKVKKWLSPEPEQSSN-
>OJJ56367.1
--------------------------------MNGHNRPASGLDFQVAIISALPLENNAV
LCSLDEHWDDANHVYGRAEGDPIQYRFGRCGGQPVVIVVLHKIGMEAASTAAQSLRMSFP
SINLVLLVGVCGAVPWTPDDKKTEIVLGDVIVSEVLVQLDNIRQYPHGTQRRQDTIYDSP
MKPSEEVIGLLQCLKTQAELNRLRKKMMDNLGELLRKPAMDTICPPVSEDKLFEPNYIQR
HHSGCPECST---SESVCNAALESSCDAIPCDDARLIRRDRLLAQ-A-DGAPSNHMIHFG
SIGTGNVVMKSAEHRDKWAETEKVIGFEMEGAGIWNKFNCLIIKGVCDYADSHKNKKWQK
YAAAVAASVAKGVLGYYAPHDRRSQSGTPDSRFELSSRTSSLSRSRLDPQSLGLVDDSLP
REIFNRIFNGFERQFDSNKVNVYRTTDLRTLKRELKHIQNEQARTRSLRNLRRIEPFIVK
FEQYGVVLQSILGTAELMGFIWGPVKELMQKA--------------------KAQVDTFD
ALLTAYEEIGEALPSFEDQLGTFRQNVGLQRILARIFVDVSEFHHNALRIYLGGALKALF
KSLWKDFNP-TCESIILRIQSHARMIEDKARASYSH-LGQYEMDMREIRDYLREKEKETR
DCQAKETARRKKEIDDVQGWIGG---------------AESYTQHQDICRDRNIYRGSGS
WILDQEKVQDWLSTDLEEYS--
>OJJ06347.1
--------------------------------MNGHNRPASRHDFQVAIITALPLENNAV
ICSLDEHWDDANHVYGRAEGDPIQYRFGRCGGQPVVIVILHKIGMEAASTAAQSLRMSFP
SINLVLLVGVCGAVPFTPDDNKTEIILGDVIVSEVLVQLDNIRQYPHGTQRRQDTIYDSP
MKPSEEVVGLLQCLKTQAELNRLRTKMMDNLGELLRKPAMDTNCPPVSEDKLFEPDYIHR
HQSGCLECST---SGSVCNAALKSSCDAIPCDDARLMQRKRLLAQ-V-NGAPPNHMIHFG
SIGTGNVVMKSAEHRDEWARTEKVIGFEMEGVGIWNKFNCLIIKGVCDYADSHKNKKWQT
YAAAVAASVAKGVLGYYAPHDRRSHSGTPDSRFELASRTSSLSRTRLDSQSLGLVDDSLP
REIFNRIFNGFEREFDSNKVNVYRTTDLRTLKRELKHIQNDQERTRTLRNLRRIEPFIVK
FEQYGGVLQSILGTAELMGFIWGPVKELIQKA--------------------KAQVDTFD
ALLTAYEEIGEALPSFGDQLEAFRHNVGLQRILARIFVDVTEFHHNALRIYLGGALKAVF
KSLWKDFNP-TYKSIMLRIQSHTRMIEDKARASYSH-LGQYDMDMREIRDYLKEKEKETH
DCQVKETERRKKEIEEVQGWVGG---------------AESYTQHQDICRDRNSYRGSGS
WILEQEKVQDWLSTDLEEYS--
>OXN21117.1
--------------------------------MVGQGRPLSRKDFEIAIICALPLETNAV
LYSLDEIWHDAPHHYGRAAGDMTNYAFGRSGGHAVVVVPLHRIGKVEASSAARSLKMSFT
SVKLALLVGICGAVPRKSD--GTEILLGDVIISEILVELDYGRLYPSGFRRRKDTILDVP
GRPNEEILGLLHSLKTPLLLEEVHKGMIQHLRALLQHEKVRTSYPAASEDKLFESDYIHK
HHSGCSECNMFEISGSVCDAALTASCDKLGCNESRLVPRSRLSAT-GANNTTPTHLIHFG
SIGTADTVMKSAKHRDEYAESELVIAFEMEGAGLWDKFNCLIIKGVCDYADSHKNKIWQD
YAAAVAASVAKEVVRLYVPHDGPSQPETPDCHFDLASSRDR--PE---LQSFCPVDDSLL
GDVLHRILRGFEERFDTDQVNSFRATNLGALKRELKRIQDAQEREGTLQNLRRIERFIRR
IEQLGQVLDNILGTTEPINFIWGPVKALLRVA--------------------RARSDLFE
ALLSAYEKIGFDLPEVGNHCDIFKYHVGLQRVLARLFADIMEFHENAMRLYSGRALQVVF
SPLWKDFGQ-RFESILHRIRSHTTLLEDKTRAIYNNRTGKYDMDAQEIRDHLQQVEKEIL
DLNEREAKRHEIKFNEVRSWIAG---------------PETETEHNNICRDRKHYPSSGD
WILDNAKVKDWLSPDPDQSPS-
>CEN61413.1
------------------------------MNGQHQHRPSRRDEFDIAIICALSLETNAV
LCSLDEYWPDAQHQYGKVSGDANIYAFGRCGRHAVVVVTLPRMGKSHAASAASTLKVSFK
NIKLALLVGICGAVPFKAD--RTEIILGDVIISEMLVEFDFGREHEDGFERRRDTMFEAP
-RPPEEVAGLLNQLRTPFILNQLQNGLAQHLEGLMRSPQIRTTYPVLSQDKLYESSYIHK
HQSDCYGCSA---QDAVCKAAQDASCEQLGCDRNRLVPRSRLPMA-S-ADQGPTHRVHFG
SIGTADTVMRSAKRRDALARKEGIIAFEMEGAGVWTKFNCLIIKGVCDYADSHKNKDWQG
YAAAVAASAAKEVLANYAPPDRPSPPETPDVRSNTSRRSSGSSRTLSDISPFYVVDEALP
KTIFDEVLKDFEKRFEMDQVERFRATDVLALKRELARIQRAQQKNKKLRNLRRLESFIEK
FEQFGRVLDDILVESVHMNFIWGPVKALLKIARRHSDPIHIDRRHSDLIQIPRGHPELLD
ALLSAYEKIGDELPTLGDKYKIFKYHLGLQRILARLFIDIMDFHHNALDLYSGRALKTIF
KPLWQDFEP-MFEGILNRMRAHKRLIEDKTRVMYTH-QGQHELDAQEIREHLRQLEKDAL
ELKSQEEERKEARYSEVKDWIAG---------------AETETKHNAICNDRNHYPGSGA
WILDNGKVKDWLSPDSDQSVS-
>XP_001211423.1
-------------------------------MDISHRRPLDRSGFEIAIICALPLETHAV
LCSLDEIWYEAGQHYRKAAGDCNAYDYGRIGVHSVVVLTLGGMGKVKASTAAQSLRMSFS
SIKLALLVGICGGVPFKSD--RSEIILGDVILSESIVEFDFGRRYHGNFI-SKNTILDVH
GRPNEEVLGLLQRWKVPSLLVHLRERSWEHLKSLLKHPLVQTVYPGQEEDKLFPAYYIHR
HHSHCVDCDA---IGSGCGIAMEASCVDLQCEERRLVPRRRLNAELLPEHGLPIPSIHFG
TIGTSDSVMKSAQDRDEYAQSRGIVAFEMEGAGVWNKFNSLIIKGVCDYSDSHKSKKWQH
YAAAVAASVAKEVLSHLQPSPHSSRLF--------SSQAVS--------EESTGSPASLP
CDMFEQALRDFEEQFSSEQVNTFKSTTFSSLTKQLKKVQEEKQKTKSLRNFRRMEQFLVF
VKQFEQIT--------------------------------------------KDRQEWLD
ALLSTYDKLGRDLPIFAHHRDAIEDDLAQQRLLVLLFRDILDIQSRLVKLFSGNALADVF
KPFINDFHR-RFEHIRSQIRAHRRLIEDKADSMAIH-------------AHIKDMEKGTF
DFNEREVEKQGQRFNEIRDWLPG---------------IDVEVDHYSFYHDPSRSYSRGD
WVLETGQVKKWLSMEPSQLPQ-
>XP_002340326.1
----------------------------------MVNRPLTRDNFHVAIVCALPLETNAV
LCSLDEIWHDAPQYYKKSEGDHNAYHFGRSGSHNVVVVTLPGEGKVNAAGAAQSLKMSFN
SIKLALLVGICGAVPFKKD--RTEIILGDVVISEVIVDLDHGRQYAGGFW-RKDTLLDVY
ARPNEEILGLLRTWKTAVILERLRQGTKDHLTTLLNNPHLDAWYPGVSEDKLFRSEYEHK
HHTNCLTCY----NGAACDNARTASCTSLSCDKKALVPRQRLGESFISEFESPTPFIHFG
SIGTGDSVMKSARHRDNFADTENVIAFEMEGAGIWDKFSCLIIKGVCDYADSHKNKRWQA
YAAAVAASVMKVVLEYYVTPRRESGAEI-------------------------SNGTHSP
QALFDNKVKSFERRFNKEQWDAFKVSSAGSLKRLLKKVQDEQKASRSIQNMRRMEYFLKA
AESLDKLMEEVLIMPGFICYIWGPAKLLLQRA--------------------KDHPDRLE
AYLTAYERIGANLPTFETSRNTFKENMGLQSLLAEVFDNVLDFHHRMTKLYCGRALKESF
KSLWKDFNH-RFEHILYQLGSHKVLIEDETRIPVCS-FRDMAGSSKLILDHIRRMRTDAF
EFDRKERERQNKIHDEVLGWFSYSRNHSE--------SDKDESEHGRYCDDRKQYSNTGD
WILSHEKVQKWLSPDVHHSSH-
