# Supplementary material for: Exploring a diverse world of effector domains and amyloid signaling motifs in fungal NLR proteins
Source: PLoS Comput Biol. 2022 Dec 21;18(12):e1010787. doi: 10.1371/journal.pcbi.1010787 (PMC9815663; doi:10.1371/journal.pcbi.1010787)
Supplement: S2 Data — The alignments were calculated using ClustalOmega for 127 MMseqs2 clusters with at least 20 member sequences. (GZ) [file pcbi.1010787.s009.tar.gz › KFY60362_aligned.fa]

>KFY60362.1
-------------------------MELNRPLRLLSL------DGGGIRGISELVILEEI
MHRVSQELNVP--APLPADYFDMIGGTSTGGLIALLLGRLRLSVSEAINTYRALAKQVFS
E-KNSTGK----------DGTFKASNLERAIKETIELKLGEGHADDKMIMTDNMSENCKT
FVCA----------VTAM-HIN---------------------
>KFY46366.1
-------------------------MELNRPLRLLSL------DGGGIRGISELVILEEI
MHRVSQELNVP--APLPADYFDMIGGTSTGGLIALLLGRLRLSVSEAINTYRALAKQVFS
E-KNSTGK----------DGTFKASNLERAIKETIELKLGEGHADDKMIMTDNMSENCKT
FVCA----------VTAM-HIN---------------------
>CUA71457.1
MLTFTRGLSTPTTTSADRQTKMQSNPEDLKGLNILCI------DGGGVRGLSSLIILQEI
MRRIGAAQGRE--NIHPYEHFDVIAGTGTGGISACMLGRLRMPIDQAIEKYAKLLEDVFK
E-KKISGT-----------PMYRATKLQDVLQAMIREATGRE---MEMMRQDQNDHPC--
-------------------------------------------
>CUA68229.1
------------------------------MDGDIVK------DGGGVRGLSSLIILQEI
MRHIENAQGRD--NVHPYEHFDVIAGTGTGGISACMLGRLRMPIDRAIEKYAKLLEEVFK
E-KKMIGT-----------PMYKATKLQDALQTMIREATRNE---MEMMRENQDDNPC--
-------------------------------------------
>CUA68355.1
---------------------MRNNQDRSSGLNVLCI------DGGGVLGLSSLIILQEI
MHRAAAAKSGG--MIHPYEYFDVIAGTGTGGISACMLGRLRMPIKKAILEYATLAKDVFQ
D-TKLTGT-----------AMYKATKLQEALKRMIREATGDE---GEIMNERREHTAC--
-------------------------------------------
>CUA71638.1
------------------------------MNGHRVK------DGGGVRGLSSLIILQEI
MRRIGAAQERE--NIHPYEHFDVIAGTGTGGISACMLGRLRMPIDQAIEKYAKLLEDTFK
E-KKMSGT-----------PMYKATKLEQVLKAIIREATGDA---AEMMREDQNNNPC--
-------------------------------------------
>CUA74730.1
---------------------MQSDPEQPKGLNILCI------DGGGVRGLSSLIILQEF
MHRVENASGGK--KIHPYEHFDVIAGTGTGGISACMLGRLRMPVAKAIEKYAVFVKEVFT
E-KKLTGP-----------TMYKSTNLQEALKRIVREATGDE---GAMMDEDQENNTC--
-------------------------------------------
>CUA75397.1
---------------------MSNYQEENRGLRILCI------DGGGVRGLSSLIILQEI
MRRAANAKSRE--NIHPHEHFDVIAGTGTGGISACMLGRLRMPIDKAIEQYAKLVQEVFK
E-KKMSGT-----------TMYKRTKLEEALKTMIRNATRNE---GEMMSEGREVKGC--
-------------------------------------------
>CUA76312.1
---------------------MLGHQETPKGLNILCV------DGGGVRGLSSLIILQEI
MRRIQNKKSGE--EVHPYEHFGIIAGTGTGGISACMLGRLRMPIAVAIEKYAKLVKEVFK
D-KKLSGP-----------TMYKRTKLQEALKAMIREATGDE---REMMRDYRETGGC--
-------------------------------------------
>CUA76313.1
---------------------MQSNPEQAKGLNILCI------DGGGVRGLSSLIILQEF
MRGVENASGGK--KIHPYEHFDVIAGTGTGGISACMLGRLRMPVAKAIEKYAVFVKEVFT
E-KKWYGP-----------TMYKSTKLQEALKIMIREATGDE---GAMMDEDQENNIC--
-------------------------------------------
>CUA78387.1
---------------------MQSDPKQPKGLNILCI------DGGGVRGLSSLIILQEF
MHRVENANGGK--MIHPYEHFDVIAGTGTGGISACMLGRLRMPVAKAIEIYARFVKEVFT
E-KKLTGP-----------TMYKSTNLQEALKRIVREVTGDE---GAMMDEDQEDNTC--
-------------------------------------------
>EUC54510.1
---------------------MGSYQEGLKGLNILCI------DGGGVRGLSSLIILQEF
MRRVENSRSNG--IVHPYEYFDIIAGTGTGGISACMLGKLRMPVDKAIGQYARFVKDVFK
D-KKMSGP-----------AIYKGKKLREALKTIIREATGDE---EEMMND---------
-------------------------------------------
>EUC55165.1
---------------------MQNNHETSKGLNILCMDK----DGGGVRGLSSLIILQEI
MHRVAKTKTGG--KVHPYDYFDFITGTGTGGISACMLGRLRMPVDKAILEYAKLVREVFK
E-KKMTGR-----------SMYKGTKL---------------------------------
-------------------------------------------
>EUC57630.1
---------------------MY--RSAVNYSSTDRADTEIAKDGGGVRGLSSLIILQEV
MGRVEKMKAGV--KVHPHEHFDLIAGTGTGGIIACMLGRLRMPVEGARLEYAKLAESVFN
D-KKWIST-----------TMYKGTKLQEALR----------------------------
-------------------------------------------
>EUC58304.1
---------------------MQNEQEESKGLNILCIDNELDKDGGGVRGLSSLIILQEI
MRRVANAKGNA--GAQPHGHFDVIAGTGTGGISACMLGRLRMPVDKAIAEYAKLVKVVFK
D-KKISGP-----------AMYKGTKLQEALNTMIREATGDE---GERMVDDQKGTEC--
-------------------------------------------
>KEP45358.1
---------------------MQNDQEGSKGLNILCI------DGGGVRGLSSLIILQEI
MRRVENIKASG--KVHPYEHFDLIAGTGTGGIIACMLGRLRMPVEKAKLEFAKLAEDVFK
D-KKMSGT-----------TMYKGTKLQEALKMLVRESTGDE---GERMNEDRE------
-------------------------------------------
>KEP45663.1
-----------------------------MASIELGK------DGGGVRGLSSLIILQEI
MHRVENTSTGG--KVHPYEYFDLIAGTGTGGISACMLGRLRMPIDKAISEYAKLVKEVFR
E-TKMIGP-----------TMYKGTKLQNALKTMVREATGDE---GEIMNED--------
-------------------------------------------
>KEP46281.1
---------------------MQNNQQNSEGLNVLCI------DGGGVRGLSSLLILQEI
IHRVESIKASG--KVHPYEHFDLITGTGTGGIIACMLGRLRIPVEKAKLEFAKLAAGVFK
D-KKLSGT-----------TMYKGTKLQEALKTLVREATGDE---GEMMNENRDSGTC--
-------------------------------------------
>KEP46315.1
---------------------MY--RSAVNYSSTDRADTEIAKDGGGVRGLSSLIILQEV
MGRVEKMKAGV--KVHPHEHFDLIAGTGTGGIIACMLGRLRMPVEGARLEYAKLAESVFN
D-KKWIST-----------TMYKGTKLQEALR----------------------------
-------------------------------------------
>KEP46389.1
---------------------MQNNHETSKGLNILCMDK----DGGGVRGLSSLIILQEI
MHRVAKTKTGG--KVHPYDYFDFITGTGTGGISACMLGRLRMPVDKAILEYAKLVREVFK
E-KKMTGR-----------SMYKGTKLQDALRAMVRETTGDE---GEMMNERR-------
-------------------------------------------
>KEP46393.1
---------------------MQNKQEEPKGLNILCI------DGGGVRGLSSLIILQEI
MRRVANAKATT--EAQPHEHFDVIAGAGTGGIGACMLGRLRMPIDKAISEYAKLVKEVFS
Y-KKMGGP-----------TMYRGTKLQEALKTMIHDATGDE---EERMIESRESLGC--
-------------------------------------------
>KEP46666.1
---------------------MQNDQEGSKGLNILCI------DGGGVRGLSSLIILQEI
MGRVENIKASG--KVHPYEHFDLIAGTGTGGIIACMLARLRMPVEKAKLEFAQLAENVFK
D-KKISGT-----------TMYKGTKLQEALKTLVREATGAE---GERMDENGE------
-------------------------------------------
>KEP48660.1
---------------------MGSYQEGLKGLNILCI------DGGGVRGLSSLIILQEF
MRRVENSRSNG--IVHPYEYFDIIAGTGTGGISACMLGKLRMPVDKAIGQYARFVKDVFK
D-KKMSGP-----------AIYKGKKLREALKTIIREATGDE---EEMMND---------
-------------------------------------------
>KEP50038.1
---------------------MQSNQESPRGLNILCI------DGGGVRGLSSLIILQEI
MHRVENINTGR--KIHPYEYFDLIAGTGTGGISACMLGRLRMPIDRAISQYAKLVKEVFK
E-TKMIGP-----------TMYKGTKLQGVLKAMVREATGDE---GEVMNEV--------
-------------------------------------------
>KEP50937.1
---------------------MQNNQEGPKGLNILCIDQ----DGGGVRGLSSLIILQEI
MRRVENARGGV--TIHPYEYFDVIAGTGTGGISACMLGRLRLSVHKAIEEYAKLVKEVFK
D-KKMGGP-----------TMYKQTKLQEALKTIIREAAGDE---GERMS----------
-------------------------------------------
>KEP51448.1
---------------------MQNEQEESKGLNILCI------DGGGVRGLSSLIILQEI
MRRVANAKGGA--GAQPHEHFDVIAGTGTGGISACMLGRLRMPVDKAIAEYAKLVKEVFK
E-KKMSGP-----------TMYKGTKLQEALNAMIREATGDE---GERMIDNQK------
-------------------------------------------
>KEP51449.1
---------------------MQNEREESKGLNILCIGNEMVEDGGGVRGLSCLIILQEV
MRRVADAKGNA--GAQPHEHFDVIAGAGTGGISACMLGRLRMPVDKAIAEYAKLVKEVFK
E-KKMNGP-----------TMYKGTKLQQALNAMIREATGDE---GERMIEDQK------
-------------------------------------------
>CUA77838.1
----------------------MQNQQAPRGLNILCI------DGGGVRGLSSLIILQEI
FHRAANANAGE--NMHPFEYFDVIAGTGTGGISACMLGRLRMPIDKAIPEYAKLAKEVFQ
D-TKLSGT-----------TMYKATKLQDALKRMIREATGDE---EEMMNEVREDNGAKT
RHNL----------NASL-PTLFRSYPAAVNPG----------
>KEP48405.1
---------------------MHETQEVLPGLNILSI------DGGAVGGLTSLVVLEEA
MHRLQGLQNSD-KLSIPANQFDLIAGTGTGGISACMLGRLEMPIDKAIDEYRKLMKVVFA
E-KKLVGP-----------TTYKKTKLQRALRSMIREATGNE---EEPMLRREID-----
-------------------------------------------
>EUC58670.1
---------------------MHETQEVLPGLNILSI------DGGAVGGLTSLVVLEEA
MHRLQGLQNSD-KLPIPANQFDLIAGTGTGGISACMLGRLEMPIDKAIDEYRKLMKVVFA
E-KKLVGP-----------TTYKKTKLQRALRSMIREATGNE---EEPMLRREID-----
-------------------------------------------
>KKF93326.1
------------------MSSNTQPGGNDQPFKILSL------DDGGVCGLSGLLILEKI
MQSIQEAQGLP-EVPKPCDSFDLIGGTGTGGIIAIMLGRLRMPIGDCIAAYKEIAKEAFT
PSETLSPRLD-----LSSATKISTMKLENAMKKAIRENCPIPKCVEERKAGKSTTDTCQH
ENQKFTDQKCVKTVVLATTKADAAALPM---------------
>OBT40154.1
----------------------MAALPSAQSLRILCI------DGGGIKGYTALLILRRI
FRTIAAEGQLA-DPPRPCDVFDLISGTSTGGLIAVMLGRLHMSVDECITAYELFGKEVFG
K-RPIGGKFGRMVKGIANSPFYDIATLQEQIRKVLKSKDFVG---DEAFAE-LNRPICKV
ILCATRVAT----------------------------------
>PVF94831.1
-------------------------------MWRWPADLVNPNYGGGPGCFSQLVILDEY
GSRIAHDKQIPKKDVQFADYFDLIGGVGFGAYIAVMLGVIRMTIQEAMKELHTLGTKITA
GMPQSELD-----------SKQRLELLKEGIKEMLKRHDIPE---GVSLQDQCISSTCKV
AILATNTS-------ALNTCQWFRTYP----------------
>KNZ72722.1
---------------------------------------MIIPDDGGIRGLSELIILREI
MFRLMRLENTE-YLPKPCDYFDMIGGVGTGGVIALMLGRLRMPIDLAIEKYVNFSRNVSS
DVKKWSMS----------SHKFKASVFESGMRDILRSAGSLG---EAFMQED--DFLCRS
FVVA----------LIILIRLLLKHYICSGYISSQKTQSMISE
