# Supplementary material for: Exploring a diverse world of effector domains and amyloid signaling motifs in fungal NLR proteins
Source: PLoS Comput Biol. 2022 Dec 21;18(12):e1010787. doi: 10.1371/journal.pcbi.1010787 (PMC9815663; doi:10.1371/journal.pcbi.1010787)
Supplement: S2 Data — The alignments were calculated using ClustalOmega for 127 MMseqs2 clusters with at least 20 member sequences. (GZ) [file pcbi.1010787.s009.tar.gz › KFY76909_aligned.fa]

>KFY76909.1
------------------------------------------------------------
----------------------------------------------MAEPNQVPKIWEAA
IRRYED-VTN------KK-L----DG----------------------------------
-------PSIRSLTTVTELRDAIED--QNKVFADFR---------Q-----KRHGLYA-A
-------LSAAMGPIELVGAAAGEA-AS----MA-FPPS----IFVFAAVQYLI---G--
----------------AAKGVSEKYDAIVEVLE-TLK-----DFTVRLETYAH----H--
-LMSRGLGGKMAEILA-------------------VILEILAISQ-KEMK----------
----R-----------------------------------------GRLVSFGK--SLIG
A-TDEG-KEAMQKLSKLFDSEKAIVGAETLSEVKGIAIAVDKLHI---------------
---------------------------------------------------DVSNLVNSQ
-------------------------------------------------STHAAQDQNPL
-RKIR-DILDPSG--RPDEMYHTFKRNRVSETGAWIRD-E-PNFKAWIGGEK--------
-------------
>KFY10980.1
------------------------------------------------------------
----------------------------------------------MAEPNQISKIWEDA
IRRYED-VTG------RK-L----DD----------------------------------
-------AAVGGLTSVDKLRDAIEG--QNKVFSDFR---------E-----KRHGLYA-A
-------LSAAMGPIEFAGALVGEA-AA----TV-FPAS----TLVFTAVQYLV---E--
----------------AAKGVSEKYDAIVEVLE-ALK-----DFTVRLETYAR----H--
-LMSRGLGSKTAEILA-------------------VILEILAISQ-KEMK----------
----R-----------------------------------------GRLRSFGK--NLIG
V-TNEG-KEAMEKLTKLFDSEKGIVGAETLSEVKSISVAVDNLNI---------------
---------------------------------------------------NVTNLVNSQ
-------------------------------------------------STHATQDQNPL
-RKIR-AMLGPSD--QPDEIYHAFKRNRVSETGSWVRD-E-PNFKAWFGGEK--------
-------------
>KFY81506.1
------------------------------------------------------------
----------------------------------------------MAEPNQIPEIWEAA
IRRYEG-VTG------RK-L----DD----------------------------------
-------PAVRGLTTVNELRDAIEG--QNKVFDDFR---------Q-----KRHGLYA-V
-------LSAAMAPIELVGAAAGEA-AA----TV-FPAS----TYVFAAVQYLI---E--
----------------AAKGVSEKYDAIVEVLE-ALK-----DFTVRLETYAR----H--
-LMSRGLGGKMAEILA-------------------VILEILAISQ-KEMK----------
----R-----------------------------------------GRLRSFGK--SLIG
A-TDEG-KVAMEKLSKLFDSEKGIVGAETLSEVKSIAIAVDRLNI---------------
---------------------------------------------------DVSNLVNSQ
-------------------------------------------------STHATQDQNHL
-KKIR-AILDPSG--RPDEMYHTFKRNRVSETGAWIRD-E-PNFKAWIRGEK--------
-------------
>KFZ08564.1
------------------------------------------------------------
----------------------------------------------MAEPNQISEIWEAA
IRRYEG-VTG------RK-L----DD----------------------------------
-------PAVRGLTTVTELRDAIEG--ENKVFDDFR---------Q-----KRHGLYA-V
-------LSAAMGPIELVGAAAGEA-AA----TV-FPAS----TYVFAAVQYLI---E--
----------------AAKGVSEKYDAIVEVLE-ALK-----DFTVRLETYAR----H--
-LMSRGLGGKMAEILA-------------------VILEILAISQ-KEMK----------
----R-----------------------------------------GRLRSFGK--SLIG
A-TDEG-QVAMEKLSKLFDSEKGIVGAETLSEVKSIAIAVDRLNI---------------
---------------------------------------------------DVSNLVNSQ
-------------------------------------------------STHATQDQNHL
-KKIR-AILDPSG--RPDEMYHAFKRNRVSETGAWIRD-E-PNFKAWIRGEK--------
-------------
>KFZ09931.1
------------------------------------------------------------
----------------------------------------------MAEPNQVPKIWEAA
IRRYED-VTN------KK-L----DG----------------------------------
-------PSIRSLTTVTELRDAIED--QNKVFADFR---------Q-----KRHGLYA-A
-------LSAAMGPIELVGAAAGEA-AS----MA-FPPS----IFVFAAVQYLI---G--
----------------AAKGVSEKYDAIVEVLE-TLK-----DFTVRLETYAH----H--
-LMSRGLGGKMAEILA-------------------VILEILAISQ-KEMK----------
----R-----------------------------------------GRLVSFGK--SLIG
A-TDEG-KEAMQKLSKLFDSEKAIVGAETLSEVKGIAIAVDKLHI---------------
---------------------------------------------------DVSNLVNSQ
-------------------------------------------------STHAAQDQNPL
-RKIR-DILDPSG--RPDEIYHTFKRNRVSETGAWIRD-E-PNFKAWMGGEK--------
-------------
>KFZ11414.1
------------------------------------------------------------
----------------------------------------------MAEPNQISKIWEAA
IRRYED-VTG------RK-L----ND----------------------------------
-------PAVRGLTTVNELRDAIEG--QNKAFDDFR---------Q-----KRHGLYA-I
-------LSAAIAPIELVGAVAGEA-AA----TV-FTAS----TYVFAAVQYLI---E--
----------------AAKGVSEKYDAIVEVLE-ALK-----DFTVRPGTYTR----H--
-LMPSGLGSKMAKILA-------------------VILEILAISQ-KEMK----------
----R-----------------------------------------RRLRSFSK--SLIV
A-TDEG-KIAMKKLSKLFNSKKGIVGAETLSEVKSIAIAVDRLNI---------------
---------------------------------------------------NVSNLVNSQ
-------------------------------------------------STLTTQDQNHL
-KKIR-AILDPSG--CPDEMYHAFKRNRVSETRAWIRD-E-PNFKAWIRGEK--------
-------------
>OBT44078.1
------------------------------------------------------------
----------------------------------------------MTEPNQVSKIWEAA
IRRYEE-VTN------KK-L----DG----------------------------------
-------PSVRSLTTVNELRDAIED--QNKVFADFR---------Q-----KRHGLYA-A
-------LSAAMGPIELVGAAAGEA-AA----MV-FPPS----IFVFAAVQYLI---G--
----------------AAKGVSEKYDAIVEVLE-ALK-----DFTVRLETYAH----H--
-LMSRGLGGKMAEILA-------------------VILEILAISQ-KEMK----------
----R-----------------------------------------GRLVSFGK--SLIG
A-TDEG-KAAMEKLGKLFDSEKGIVGAETLSEVKSIAIAVDKLNI---------------
---------------------------------------------------EVSTLVNSQ
-------------------------------------------------SAHAAQDQNPL
-RKIR-AILDPSG--RPDEMYHTFKRNRVSETGAWIRN-E-HNFKAWMGGEK--------
-------------
>OBT56156.1
------------------------------------------------------------
----------------------------------------------MAEPNQVPKIWEAA
IRRYED-VTN------KK-L----DG----------------------------------
-------PSIRSLTTVTELRDAIED--QNKVFADFR---------Q-----KRHGLYA-A
-------LSAAMGPIELVGAAAGEA-AS----MA-FPPS----IFVFAAVQYLI---G--
----------------AAKGVSEKYDAIVEVLE-TLK-----DFTVRLETYAH----H--
-LMSRGLGGKMAEILA-------------------VILEILAISQ-KEMK----------
----R-----------------------------------------GRLVSFGK--SLIG
A-TDEG-KEAMQKLSKLFDSEKAIVGAETLSEVKGIAIAVDKLHI---------------
---------------------------------------------------DVSNLVNSQ
-------------------------------------------------STHAAQDQTPL
-RKIR-DILDPSG--RPDEMYHTFKRNRVSETGAWIRD-E-PNFKAWMGGEK--------
-------------
>OBT68654.1
------------------------------------------------------------
----------------------------------------------MAEPNQVSKIWGAA
IRQYED-VTD------RK-L----DD----------------------------------
-------PAVRGLTTVNELRDAIDG--QNKVFADFR---------Q-----KRHGLYA-A
-------LSAAMGPIEMVGAAAGEA-AA----TV-FPAS----TYVFAAVQYLI---G--
----------------AAKGVSEKYDAIVEVLE-ALK-----DFTVRLETYAR----H--
-LMSPGLGGKMAEILA-------------------VILSILAISQ-KEMK----------
----R-----------------------------------------GRLLSFGK--SLIG
A-TDEG-KVAMQKLSRLFDSEKGIVGAETLSDVKSIAVAVDKLNI---------------
---------------------------------------------------DVSKLVSSQ
-------------------------------------------------STHIAQDQNPL
-RKIR-AILDPSG--RPDEIYHAFKRNRVSETGAWIGD-E-PNFKAWIRGEK--------
-------------
>OBT77456.1
------------------------------------------------------------
----------------------------------------------MAEPNQVSKIWEAA
IRRYED-VTN------KK-L----DG----------------------------------
-------PSVRSLTTVNELRDAIED--QNKVFADFR---------Q-----KRHGLFA-A
-------LSAAMRPIELVGAAAGEA-GA----MV-FPPT---------------------
------------------KGVSEKYDAIVEVLE-ALK-----DFTVRLETYAH----H--
-LMSRGLGGKMAEILA-------------------VILEILAISQ-KEMK----------
----R-----------------------------------------GRLVSFGK--SLIG
A-TDEG-KEAMQKLGKLFDSEKGIVGAETLSEVRSIAIAVDKLHI---------------
---------------------------------------------------DVSTLVNSQ
-------------------------------------------------SAHATQDQNPL
-RKIR-AIFDPSG--RPDEMYHTFKRNRVSETGAWIRN-E-PNFKAWMRGEK--------
-------------
>OBT90407.1
------------------------------------------------------------
----------------------------------------------MAEPNQVSKIWEAA
IRRYED-VTN------KK-L----DG----------------------------------
-------PSVRSLTTVNELRDAIED--QNKVFADFR---------Q-----KRHSLFA-A
-------LSAAMRQIELVGAAAGEA-GA----MV-FPPS----IFVFAAVQYLI---G--
----------------AAKGVSEKYDAIVEVLE-ALK-----DFTVRLETYAH----H--
-LMSRGLGGKMAEILA-------------------VILEILAISQ-KEMK----------
----R-----------------------------------------GRLVSFGK--SLIG
A-TDEG-KEAMQKLGKLFDSEKGIVGAETLSEVKSIAIAVDKLHI---------------
---------------------------------------------------DVSTLVNSQ
-------------------------------------------------STHATQDQNPL
-RKIR-AILDPSG--RPD----------------EIN--E-PNFKAWMGGEK--------
-------------
>OBU00336.2
------------------------------------------------------------
----------------------------------------------MAEPNQVPKIWEAA
IRRYED-VTN------KK-L----DG----------------------------------
-------PSIRSLTTVTELRDAIED--QNKVFADFR---------Q-----KRHGLYA-A
-------LSAAMGPIELVGAAAGEA-AS----MA-FPPS----IFVFAAVQYLI---G--
----------------AAKGVSEKYDAIVEVLE-TLK-----DFTVRLETYAH----H--
-LMSRGLGGKMAEILA-------------------VILEILAISQ-KEMK----------
----R-----------------------------------------GRLVSFGK--SLIG
A-TDEG-KEAMQKLSKLFDSEKAIVGAETLSEVKGIAIAVDKLHI---------------
---------------------------------------------------DVSNLANSQ
-------------------------------------------------STHAAQDQNPL
-RKIR-DILDPSG--RPDEMYHTFKRNRVSETGAWIRD-E-PNFKAWIGGEK--------
-------------
>XP_018134068.1
------------------------------------------------------------
----------------------------------------------MAEPNQVPKIWEAA
IRRYED-VTN------KK-L----DG----------------------------------
-------PSIRSLTTVTELRDAIED--QNKVFADFR---------Q-----KRHGLYA-A
-------LSAAMGPIELVGAAAGEA-AS----MA-FPPS----IFVFAAVQYLI---G--
----------------AAKGVSEKYDAIVEVLE-TLK-----DFTVRLETYAH----H--
-LMSRGLGGKMAEILA-------------------VILEILAISQ-KEMK----------
----R-----------------------------------------GRLVSFGK--SLIG
A-TDEG-KEAMQKLSKLFDSEKAIVGAETLSEVKGIAIAVDKLHI---------------
---------------------------------------------------DVSNLANSQ
-------------------------------------------------STHAAQDQNPL
-RKIR-DILDPSG--RPDEMYHTFKRNRVSETGAWIRD-E-PNFKAWIGGEK--------
-------------
>CEJ86995.1
------------------------------------------------------------
------------------------------------------------MDAQFAAIVADA
AKQYKL-STS------SKKGVLLDDF----------------------------------
-------TLNPPLKTVDQLIAIIDK--QNEQFSNFR---------E-----KRHGLFK-A
-------LTLAMKPIEVVGEAACGP-AS----EV-FAPS----AHVLAAVMYMV---R--
----------------AAENVSKMYDSIEELFG-QLK-----DFTGRLNVYAK----H--
-AMSDTLRQKLVTILA-------------------TVFQIIIIAT-QEVR----------
----Q-----------------------------------------GRLKSYFK--RL-L
G-SGSPVDPAMEKLRILTLGEERQVIAETYGGVADINDKTDRVEDL--------------
VIA--------VN-------------------------------------ENLQNLNLDH
---------------------------------------------------LGQLDIERR
-DRLR-NILQPSP--FPKDFYTAFERSRVAGTGDWLLK-D-ESLQAWLRGDK--------
-------------
>KOS22458.1
--------------------------------------MLALATSDVTL--PA--FTRCD
SMQRRVEERKTA-------------------SLPAPPPFESSSSYARGIEARFAAIVSDA
AKQYAG-SSA------AKAGRSALEE----------------------------------
-------LLDPPLRSLNDLIQQLAI--HNAHFVHFR---------A-----RRQAIIN-V
-------VSAALEPVEVLGDLVSGA-SE----DA-FPPA----HYIFGAVMYLV---K--
----------------AAHDVSSTYDSIIELFT-KLK-----DFTSRLDIYVK----H--
-ALTPALRGKLVSILT-------------------VLFEVIIIST-HAAR----------
----Q-----------------------------------------GRVRAYLR--RL-I
A-PGNPAQGALKRLNALTLSEERQVIAETYGGVSEITVKTDQVQEM--------------
VSQ--------VS-------------------------------------QSILEMNLER
---------------------------------------------------RAMKAVSHR
-DQLM-DILEPTP--FAEDYYTTFSKGRIPGTGEWLLE-D-EGLQAWIRGET--------
-------------
>ODA81320.1
------------------------------------------------------------
------------------------------------------MAVPLDVERQFGAIVADA
AKAYRV-KSG-------NK----MKD----------------------------------
-------FLSPPMRSIDDLKRELRV--QNDHFSAFR---------A-----RRRALFD-A
-------LGAAFAPVEVAGDVLVGV-AS----AV-FAPT----QGIYAAVLHLT---K--
----------------AAQNVSATYDSIVELFV-QLA-----DFTSRLDVYVK----H--
-RLSPALRDKLIAILA-------------------ALFQVLVLSA-NEAR----------
----Q-----------------------------------------GRFKAYFK--RL-M
G-LENPVQPALESLKSLTSGEERQVAADTYGGVSRIDAKADRIEVA--------------
VTQ--------VN-------------------------------------QTVQNIRSEQ
---------------------------------------------------SER--AASG
-DKLR-KVLAPSP--FPEDFYNAFRKSIVPGTCEWILR-D-EGLNAWVRGEK--------
-------------
>KYK62083.1
------------------------------------------------------------
------------------------------------------MAVPLDVERQFGAIVADA
AKAYRV-KSG-------NK----MKD----------------------------------
-------FLSPPMRSIDDLKRELRV--QNDHFSAFR---------A-----RRRALFD-T
-------LGAAFAPVEVAGDVLVGV-AS----AV-FAPT----QGIYAAVLHLT---K--
----------------AAQNVSATYDSIVELFV-QLA-----DFTSRLDVYVK----H--
-RLSPALRDKLIAILA-------------------ALFQVLVLSA-NEAR----------
----Q-----------------------------------------GRFKAYFK--RL-M
G-LENPVQPALESLKSLTSGEERQVAADTYGGVSRIDAKADRIEVA--------------
VTQ--------VN-------------------------------------QTVQNIRSEQ
---------------------------------------------------SER--AASG
-DKLR-KVLAPSP--FPEDFYNAFRKSIVPGTCEWILR-D-EGLNAWVRGEK--------
-------------
>PHH56235.1
-------------------------------------------------------MKPTP
LLSEG-------------------------------------PEVREDMEKLFQSLIAEA
HNKYIQ-TAE------KGKS----VS----------------------------------
-------FLDPSMRSISDLVVAIDR--QNDKFQAFR---------E-----QKRGIID-V
-------VTTILQPVDQLGQAFGGL-AE----QA-FAPS----LAIFTAVRLIV---G--
----------------AADGVSQTYDAIVDMFQ-RLQ-----SFTTRLHFYSR----E--
-EMSPQLRAKCVEIMA-------------------VLFEVMLVAL-TEIN----------
----R-----------------------------------------GRVNAYLR--RL-V
G-KGSPVQAIIDKLDNVVEDEAGLVMAETLAEIKRTIAVQQHIEA---------------
---------------------------------------------------ELQKLND--
-------------------------------------------------DSRDRSMLSNR
-IKIK-EIIHPSV--YSEDRFRYLEKSRTPGTGDWLVQ-D-SSFQAWFKGET--------
-------------
>KKF93652.1
-------------------------------------------------------MKPTP
LLSEG-------------------------------------PEVREDMEKLFQSLIAEA
HNKYIQ-TAE------KGKS----VS----------------------------------
-------FLDPSMRSISDLVVAIDR--QNDKFQAFR---------E-----QKRGIID-V
-------VTTILQPVDQLGQAFGGL-AE----QA-FAPS----LAIFTAVRLIV---G--
----------------AADGVSQTYDAIVDMFQ-RLQ-----SFTTRLHFYSR----E--
-EMSPQLRAKCVEIMA-------------------VLFEVMLVAL-TEIN----------
----R-----------------------------------------GRVNAYLR--RL-V
G-KGSPVQAIIDKLDNVVEDEAGLVMAETLAEIKRTIAVQQHIEA---------------
---------------------------------------------------ELQKLND--
-------------------------------------------------DSRDRSMLSNR
-IKIK-EIIHPSV--YSEDRFRYLEKSRTPGTGDWLVQ-D-SSFQAWFKGET--------
-------------
>PKS12340.1
------------------------------------------------------------
-----------M-------------------S--------VLSERREELEKRFGSLVEDA
YNVYLK-SAE-----------ASQKD----------------------------------
-------FNNPPITSANALLRLIRD--QNEQFVNFR---------N-----RERRLID-V
-------VGTLLKPIEVIGGIVAGG-AE----DV-FPPS----QHIFSAVMYLV---G--
----------------AAGDVSDMYDAILDLFV-RLQ-----DFTVRLEFYIK----E--
-EMSPQLREKVIQILA-------------------ALFETLLIAT-EEVN----------
----R-----------------------------------------GRVKAYFR--KV-F
G-RESKVPEALAKLDSLTKGEEGLVMAETLASIKRTLSLQHRLAEE--------------
IDN--------L--------------------------------------------RAET
---------------------------------------------------REKTALSNR
-QMIK-EILQPSV--YPEDRYNLLKGSRTPSTGDWLVA-D-ASFKSWVAGEF--------
-------------
>XP_016643222.1
------------------------------------------------------------
-----------M-------------------S--------ALSEKRGELESRFTSLVEDA
YKVYLA-SAQ-----------DAQKD----------------------------------
-------FNNPPIASANALLRLVRD--QNEQFVNFR---------S-----REGKILE-V
-------VDALLKPIEVIGGIVAGA-AE----EA-FPPG----QHIFSAVMYLI---G--
----------------AAKDVSEMYDAILDLFT-RLQ-----DFTIRLEFYIK----E--
-EMSPQLREKVVQILA-------------------ALFETLLIAT-EEVN----------
----R-----------------------------------------GRFKAYVR--KV-F
G-RDSKVPEALQKLESLTKGEEGLVMAETLASIKRTLSLQHRLDEK--------------
MDQ--------MD-------------------------------------NF---LRAET
---------------------------------------------------REKTALTNR
-QKIK-EILEPSV--YPEDRYNSLKNSRTPGTGDWLVE-D-ASFKSWVDGEF--------
-------------
>XP_008091264.1
------------------------------------------------------------
--------MDNE-------------------K--------AQLLRSDSIQRQFAAILADA
QKQYAS-STG-----------LDLKD----------------------------------
-------YMNPPMRSTEDLLNVINS--QNEQFLSFR---------E-----KRQTLFQ-V
-------LSTACKPLEVVGEALAGA-SE----DI-FPPG----QTIFAAVVYLI---N--
----------------AARDVSACYDSIIELFD-QMQ-----DFTVRLKFYVS----Q--
-KMSNELHDKIVKILV-------------------TIFEIFVLAT-HEVR----------
----R-----------------------------------------GRLKSYFK--RL-F
G-AESKVPDAMKKLASLTEGEERLVIAETSAGVKRSLSNQERLLEM--------------
MSR--------VD-------------------------------------VNVQTLRTET
R-------------------------V-------------------PQT--REQALSTNR
-DKLK-GVLQPSV--YPQDTYLALNRTRTRGTCDWILE-D-PSLKDWLAGSI--------
-------------
>CRK13442.1
------------------------------------------------------------
-----MTEKPDM-------------------K--------DLRRTDSGMQRQFAAIIHDA
QKMYAE-SSD-----------QDLSD----------------------------------
-------YMNPPMTSVEDMLAVIAR--QNKQFESFR---------A-----KRQRIFS-A
-------LSAALMPIEVVGESLAGA-AS----EV-FAPS----QNIFAAVMYLV---N--
----------------AAKDVSACYDSIIELFE-KMQ-----DFTSRLRFYVS----Q--
-HLSPELRDKLVTILV-------------------TVFEIFVLAA-AEVR----------
----R-----------------------------------------GRLKAYFK--RL-F
G-HESPVPEALKRLAVLTEAEGRLVGAETMAGVKQSLSNQERLLEM--------------
MTR--------VD-------------------------------------VNVQTLRTET
---------------------------------------------------REQALNSNR
-DKLR-DILQPSV--FPQDTYEALDRTRTPGTCEWILQ-D-PAFDA--------------
-------------
>CRK24031.1
------------------------------------------------------------
-----MTEKSDM-------------------K--------DLRRTDSGMQRQFAAIIHDA
QKMYAE-SSD-----------QDLSD----------------------------------
-------YMNPPMTSVEDMLAVIAR--QNKQFEAFR---------A-----KRQRIFS-A
-------MSAALMPIEVVGESLAGA-AS----EV-FAPS----QNIFAAVMYLV---N--
----------------AAKDVSACYDSIIELFE-KMQ-----DFTSRLRFYVS----Q--
-HLSPELRDKLVTILV-------------------TVFEIFVLAA-AEVR----------
----R-----------------------------------------GRLKAYFK--RL-F
G-HESPVPEALKRLAVLTEAEGRLVGAETMAGVKQSLSNQERLLEM--------------
MTR--------VD-------------------------------------VNVQTLRTET
---------------------------------------------------REQALNSNR
-DKLR-DILQPSV--FPQDTYEALDRTRTPGTCEWILQ-D-PAFDA--------------
-------------
>CRK42897.1
------------------------------------------------------------
-----MTEKPDM-------------------K--------DLRRTDSGMQRQFAAIIHDA
QKMYAE-SSD-----------QDLSD----------------------------------
-------YMNPPMTSVEDMLAVIAR--QNKQFEAFR---------A-----KRQRIFS-A
-------MSAALMPIEVVGESLAGA-AS----EV-FAPS----QNIFAAVMYLV---N--
----------------AAKDVSACYDSIIELFE-KMQ-----DFTSRLRFYVS----Q--
-HLSPELRDKLVTILV-------------------TVFEIFVLAT-AEVR----------
----R-----------------------------------------GRLKAYFK--RL-F
G-HESPVPEALKRLAVLTEAEGRLVGAETMAGVKQSLSNQERLLEM--------------
MTR--------VD-------------------------------------VNVQTLRTET
---------------------------------------------------REQALNSNR
-DKLR-DILQPSV--FPQDTYEALDRTRTPGTCEWILQ-D-PAFDA--------------
-------------
>ELA29779.1
------------------------------------------------------------
---------MDE-------------------K--------AQLLRSDSIHRQFARILADA
QKQYAD-STG-----------LDLKD----------------------------------
-------YMSPLMRTTEDLLNVVNR--QNEQFTSFR---------E-----KRQTLFQ-C
-------LSAACKPLEVVGEALAGA-SE----EI-FPPG----QTIFAAVMYLV---N--
----------------AAKDVSACYDSIIDLFD-QMQ-----DFTIRLKFYVS----Q--
-KMSNELHDKVVKILV-------------------TIFEIFVIAA-HEVR----------
----N-----------------------------------------GRLKSYFK--RL-F
G-KESKVPEAMKKLAALTEGEERLVIAETSAGVKRSLSNQDRLLEM--------------
MSR--------VD-------------------------------------VNVQTLRAET
R-------------------------V-------------------PQT--REQALSSNR
-DKLK-GILQPSV--YPEDSLSALNRTRTPGTCDWILE-D-PSLKAWLAGDI--------
-------------
>ENH81228.1
------------------------------------------------------------
---------MDE-------------------K--------AQLLRSDSIHRQFAAILADA
QRQYAD-STG-----------LDLKD----------------------------------
-------YMSPPMRSTEDLLNVINR--QNEQFSSFR---------E-----KRQTLFQ-C
-------LSAACKPLEVVGEALSGA-SE----DI-FPPG----QTIFAAVMYLV---N--
----------------AAKDVSACYDSIIDLFD-QMQ-----DFTVRLKFYVS----Q--
-KMSNELHDKVVKILV-------------------TIFEIFVLAA-HEVK----------
----S-----------------------------------------GRLKSYFK--RL-F
G-KESRVPDAMKKLATLTEGEERLVIAETSAGVKRSLSNQDRLLEM--------------
MSR--------VD-------------------------------------VNVQTLRAET
R-------------------------V-------------------SQT--REQALSSNR
-DKLK-GILQPSV--YPQDTLSALNRTRTPGTCDWILE-D-SSLKAWLAGDV--------
-------------
>EQB46359.1
------------------------------------------------------------
---------MDE-------------------K--------AQLLRSDSIHRQFARILADA
QKQYAD-STG-----------LDLKD----------------------------------
-------YMTPPMRTTEDLLNVVNR--QNEQFTSFR---------E-----KRQTLFQ-C
-------LSAACKPLEVVGEALAGA-SE----DI-FPPG----QTIFAAVMYLV---N--
----------------AAKDVSACYDSIIDLFD-QMQ-----DFTIRLKFYVS----Q--
-KMSNELHDKVVKILV-------------------TIFEIFVIAA-HEVR----------
----N-----------------------------------------GRLKSYFK--RL-F
G-KESKVPEAMKKLAALTEGEERLVIAETSAGVKRSLSNQDRLLEM--------------
MSR--------VD-------------------------------------VNVQTLRAET
R-------------------------V-------------------PQT--REQALSSNR
-DKLK-GILQPSV--YPEDSLSALNRTRTPGTCDWILE-D-PSLKAWLAGDI--------
-------------
>EXF77094.1
------------------------------------------------------------
------------------------------------------MGGSDTIDRRFADVLAKA
QKQYAD-SQG-----------IDLTA----------------------------------
-------YMSPPIKSTEDLMGLIAD--ENKKFQVFR---------D-----RRKYIFD-N
-------LAAACKPLEIAGEALAGA-AE----SV-FPPG----QTIFAVVAYLI---N--
----------------TADGVRENYDIITTLFE-QVK-----DFTVRFRFYVS----Q--
-EMSSELQDKLVEVLV-------------------TVFEIFVIAT-HEAR----------
----M-----------------------------------------GRLKRFAK--DL-F
G-KGSKVSDAMTKLASLTESEERLVIAETSAGVKRSLSNEQKLLEM--------------
MSR--------VD-------------------------------------VNVQTLRNET
R-------------------------V-------------------PQT--REQALSSNR
-DKLK-KILQPSV--YPVDTYTALDRTRTAGTCEWILR-D-PALLAWIAGDV--------
-------------
>KDN67623.1
------------------------------------------------------------
--------MDNE-------------------K--------AQLLRSDSIQRQFAAILADA
QKQYAS-SSG-----------LDLKD----------------------------------
-------YMNPPMRSTEDLLNVINR--QNEQFQTFR---------E-----KRQTLFH-V
-------LSTACKPLEVVGEALAGA-SE----DI-FPPA----QTIFAAVMYLI---N--
----------------AAKDVSACYDSIIDLFD-QMQ-----DFTVRLKFYVS----Q--
-RMSNELHDKIVKILV-------------------TIFEIFVLAT-HEVR----------
----K-----------------------------------------GRLKSYFK--RL-F
G-SESKVPDAMKKLASLTEGEERLVIAETSAGVKRSLSNQERLLEM--------------
MSR--------VD-------------------------------------VNVQTLRTET
R-------------------------V-------------------SQT--REQALSSNR
-DKLK-GILQPSV--YPEDTYSALNRTRTRGTCDWILE-D-PSLKDWLAGSI--------
-------------
>KXH25630.1
------------------------------------------------------------
--------MDEK-------------------K--------PQLRRSDSIDQRFADVLANA
QKQYNS--KG-----------IDLTA----------------------------------
-------YMNPPIKSTEDLMNIIAD--QNKSFQSFR---------D-----KRKRLFE-Y
-------LSAACKPLEIAGEALAGA-AE----DV-FPPG----QTIFAVVAYLI---N--
----------------TARGVSDVYDTITTLFE-QLK-----DFTVRFKFYVS----Q--
-DLSPELQDKLAEILV-------------------SVFDIFVIAA-HEAK----------
----T-----------------------------------------GRLKRYVK--NL-F
G-KGSNVPDAMTKLVSLTEGEERLVLAETSAGVKRSLSNEQKLLEM--------------
MSR--------VD-------------------------------------VNVQTLRNET
R-------------------------V-------------------PQSQTREQALSSNR
-DKLK-KILQPSV--YPLDYYTALERTRTPGTCEWILK-D-PALRAWFAGDI--------
-------------
>KXH40038.1
------------------------------------------------------------
------------------------------------------MGGSNAIDRRFADVLDKA
QKQYAD-SQG-----------IDLTA----------------------------------
-------YMSPPIKSTEDLMGLIAD--ENKKFEMFR---------D-----KRKYIFD-H
-------LAAACKPLEIAGEALAGA-AE----SV-FPPG----QTIFAVVAYLI---N--
----------------TANGIRENYDVIIVLFE-QVK-----DFTIRFRFYVS----E--
-KMSSELQDKLVEVLV-------------------TVFEIFVIAT-HEAK----------
----M-----------------------------------------GRLKRFLK--DL-F
G-KGSKVSDAMTKLASLTESEERLVIAETSAGVKRSLSNEQKLLEM--------------
MSR--------VD-------------------------------------VNVQTLRNET
R-------------------------V-------------------PQT--REQALSSNR
-DKLK-KILQPSV--YPVDTYTALDRTRTAGTCEWILQ-D-PALQAWIAGDV--------
-------------
>KXH42264.1
------------------------------------------------------------
------------------------------------------MGGSDAIDRRFADVLAKA
QKQYAD-SQG-----------IDLTA----------------------------------
-------YMSPPIKSTEDLMGLIAD--ENKKFESFR---------D-----KRKYIFD-H
-------LAAACKPLEIAGEALAGA-AE----SV-FPPG----QTIFAVVAYLI---N--
----------------TANGIRENYDVIIILFE-QVK-----DFTVRFRFYVS----E--
-EMSSELQDKLVEVLV-------------------TVFEIFVIAT-HEAR----------
----M-----------------------------------------GRLKRFLK--DL-F
G-KGSKVSDAMTKLASLTESEERLVIAETSAGVKRSLSNEQKLLEM--------------
MSR--------VD-------------------------------------VNVQTLRNET
R-------------------------V-------------------PQT--REQALSSNR
-DKLK-KILQPSV--YPVDTYTALDRTRTAGTCEWILQ-D-PALQAWIAGDV--------
-------------
>KZL70388.1
------------------------------------------------------------
--------MDNE-------------------K--------AQLLRSDSIQRQFAAILADA
QKQYAS-STG-----------LDLKD----------------------------------
-------YMNPPMRSTEDLLNVINR--QNEQFQSFR---------E-----KRQTLFQ-V
-------LSTACKPLEVVGEALTGA-SE----DI-FPPG----QTIFAAVMYLI---N--
----------------AAKDVSACYDSIIDLFD-QMQ-----DFTVRLKFYVS----Q--
-KMSTELYDKVVKILV-------------------TIFEIFVLAT-HEVR----------
----K-----------------------------------------GRLKSYFK--RL-F
G-SESKVPEAMKKLASLTEGEERLVIAETSAGVKRSLSNQERLLEM--------------
MSR--------VD-------------------------------------VNVQTLRTET
R-------------------------V-------------------PQT--REQALSSNR
-DKLK-GILQPSV--YPEDTYSALNRTRTRGTCDWILE-D-PSLKDWLAG----------
-------------
>KZL85251.1
------------------------------------------------------------
--------MDNE-------------------R--------TQLLRSDSIQRQFAAILADA
QKQYAS-STG-----------LDLKD----------------------------------
-------YMNPPMRSTEDLLNVINR--QNEQFQSFR---------E-----KRQTLFQ-V
-------LSITCKPLEIVGEALAGA-SE----DI-FPPG----QTIFAAVMYLI---N--
----------------AAKDVSACYDSIIDLFD-QMQ-----DFTVRLKFYVS----Q--
-RMSTELYDKVVKILV-------------------TTFEIFVLAT-HEVR----------
----K-----------------------------------------GRLKSYLK--RL-F
G-SESNVPEAMKKLASLIEGEERLVIAETSAGVKRSLSNQERLLEM--------------
MSR--------VD-------------------------------------VNVQTLRTET
R-------------------------V-------------------PQT--REQALSSNR
-DKLK-GILQPSV--YPEDTYSALNRTRTRGTCDWILE-D-PSLKDWLAG----------
-------------
>OHW96158.1
------------------------------------------------------------
--------MDNE-------------------K--------TQLLRSDSIQRQFAAILADA
QKQYAS-STG-----------LDLKD----------------------------------
-------YMNPPMRSTEDLLNVINR--QNEQFQSFR---------E-----KRQTLFQ-V
-------LSITCKPLEIVGEALAGA-SE----DI-FPPG----QTIFAAVMYLI---N--
----------------AAKDVSACYDSIIDLFD-QMQ-----DFTVRLKFYVS----Q--
-RMSTELYDKVVKILV-------------------TTFEIFVLAT-HEVR----------
----K-----------------------------------------GRLKSYLK--RL-F
G-SESNVPEAMKKLASLIEGEERLVIAETSAGVKRSLSNQERLLEM--------------
MSR--------VD-------------------------------------VNVQTLRTET
R-------------------------V-------------------PQT--REQALSSNR
-DKLK-GILQPSV--YPEDTYSALNRTRTRGTCDWILE-D-PSLKDWLAG----------
-------------
>OLN91695.1
------------------------------------------------------------
--------MDDE-------------------K--------TQLLRSDSIQRQFAAILADA
QRQYAN-SSG-----------LDLKD----------------------------------
-------YLNPPMRSTEDLLNAVNR--QNEQFQAFR---------E-----RRQTLFQ-A
-------LSAACKPLEVVGEALAGA-AE----DV-FPPG----QTIFAAVMYLV---N--
----------------AARDVSACYDSIIDLFD-QMQ-----DFTIRLKFYVS----Q--
-KISSELHDKVVKILV-------------------TIFEIFLLAT-HEVR----------
----S-----------------------------------------GRVKSYFK--RL-F
G-KESNVPEAMKKLAALTEGEERLVIAETSAGVKRSLSNQDRLLEM--------------
MSR--------VD-------------------------------------VNVQTLRTET
R-------------------------V-------------------MQT--KQQALSSNR
-DKLK-GILQPSV--YPEDTLSALNRTRTPGTCDWVLE-D-ISFKDWVEGRI--------
-------------
>PNH28413.1
------------------------------------------------------------
-----MTEKSDM-------------------K--------DLRRTDSGMQRQFAAIIHDA
QKKYAE-SSD-----------QDLSD----------------------------------
-------YMNPPMTSVEDMLAVIAR--QNKQFESFR---------A-----KRQRIFS-A
-------LSAALMPIEVVGESLAGA-AS----EV-FAPS----QNIFAAVMYLV---N--
----------------AAKDVSACYDSIIELFE-KMQ-----DFTSRLRFYVS----Q--
-HLSPELRDKLVTILV-------------------TVFEIFVLAA-AEVR----------
----R-----------------------------------------GRLKAYFK--RL-F
G-HESPVPEALKRLAVLTEAEGRLVGAETMAGVKQSLSNQERLLEM--------------
MTR--------VD-------------------------------------VNVQTLRTET
---------------------------------------------------REQALNSNR
-DKLR-DILQPSV--FPQDTYEALDRTRTPGTCEWILQ-D-PAFDA--------------
-------------
>PNH47447.1
------------------------------------------------------------
-----MTEKSDM-------------------K--------DLRRTDSGMQRQFATIIHDA
QKKYAE-SSD-----------QDLSD----------------------------------
-------YMNPPMTSVEDMLAVIAR--QNKQFESFR---------A-----KRQRIFS-A
-------LSAALMPIEVVGESLAGA-AS----EV-FAPS----QNIFAAVMYLV---N--
----------------AAKDVSACYDSIIELFE-KMQ-----DFTSRLRFYVS----Q--
-HLSPELRDKLVTILV-------------------TVFEIFVLAA-AEVR----------
----R-----------------------------------------GRLKAYFK--RL-F
G-HESPVPEALKRLAVLTEAEGRLVGAETMAGVKQSLSNQERLLEM--------------
MTR--------VD-------------------------------------VNVQTLRTET
---------------------------------------------------REQALNSNR
-DKLR-DILQPSV--FPQDTYEALDRTRTPGTCEWILQ-D-PAFDA--------------
-------------
>RBQ87491.1
------------------------------------------------------------
-----MTEKSDM-------------------K--------DLRRTDSGMQRQFAAIIHDA
QKKYAE-SSD-----------QDLSD----------------------------------
-------YMNPPMTSVEDMLAVIAR--QNKQFESFR---------A-----KRQRIFS-A
-------LSAALMPIEVVGESLAGA-AS----EV-FAPS----QNIFAAVMYLV---N--
----------------AAKDVSACYDSIIELFE-KMQ-----DFTSRLRFYVS----Q--
-HLSPELRDKLVTILV-------------------TVFEIFVLAA-AEVR----------
----R-----------------------------------------GRLKAYFK--RL-F
G-HESPVPEALKRLAVLTEAEGRLVGAETMAGVKQSLSNQERLLEM--------------
MTR--------VD-------------------------------------VNVQTLRTET
---------------------------------------------------REQALNSNR
-DKLR-DILQPSV--FPQDTYEALDRTRTPGTCEWILQ-D-PAFDA--------------
-------------
>XP_003000098.1
------------------------------------------------------------
-----MTEKLDM-------------------K--------DLRRTDSGMQRQFAAIVHDA
QKKYAE-SSD-----------QDLSD----------------------------------
-------YMNPPMNSVEDMLAVIAR--QNKQFEAFR---------A-----KRQRIFS-A
-------MSAALMPIEVVGESLAGA-AS----EV-FAPS----QNIFAAVMYLV---N--
----------------AAKDVSACYDSIIELFE-KMQ-----DFTSRLRFYVS----Q--
-HLSPELRDKLITILV-------------------TVFEIFVLAA-AEVR----------
----R-----------------------------------------GRLKAYFK--RL-F
G-HESPVPEALKRLAVLTEAEGRLVGAETMAGVKQSLSNQERLLEM--------------
MTR--------VD-------------------------------------VNVQTLRTET
---------------------------------------------------RRAGSQLQ-
----------------PRQAPRHPAAKCLPARHC--------------------------
-------------
>XP_009656807.1
------------------------------------------------------------
-----MTEKSDM-------------------K--------DLRRTDSGMQRQFAAIIHDA
QKKYAE-SSD-----------QDLSD----------------------------------
-------YMNPPMTSVEDMLAVIAR--QNKQFESFR---------A-----KRQRIFS-A
-------LSAALMPIEVVGESLAGA-AS----EV-FAPS----QNIFAAVMYLV---N--
----------------AAKDVSACYDSIIELFE-KMQ-----DFTSRLRFYVS----Q--
-HLSPELRDKLVTILV-------------------TVFEIFVLAA-AEVR----------
----R-----------------------------------------GRLKAYFK--RL-F
G-HESPVPEALKRLAVLTEAEGRLVGAETMAGVKQSLSNQERLLEM--------------
MTR--------VD-------------------------------------VNVQTLRTET
---------------------------------------------------REQALNSNR
-DKLR-DILQPSV--FPQDTYEALDRTRTPGTCEWILQ-D-PAFDA--------------
-------------
>XP_018165078.1
------------------------------------------------------------
--------MENE-------------------K--------TQLLRSDSIQRQFAAILADA
QKQYAS-STG-----------LDLKD----------------------------------
-------YMNPPMRTTEDLLNVINR--QNEQFQSFR---------E-----KRQTLFQ-V
-------LSTACKPLEVVGEALAGA-SE----EI-FPPG----QTIFAAVMYLI---N--
----------------AAKDVSACYDSIIDLFD-QMQ-----DFTVRLKFYVS----Q--
-KLSAELYDKVVKILV-------------------TIFEIFVLAT-HEVR----------
----K-----------------------------------------GRLKSYFK--RL-L
G-SESKVPDAMKKLASLTEGEERLVIAETSAGVKRSLSNQERLLEM--------------
MSR--------VD-------------------------------------VNVQTLRTET
R-------------------------V-------------------PQT--REQALSSNR
-DKLK-GILQPSV--YPEDTYSALNRTRTQGTCDWIFD-D-PSLKDWLAGNV--------
-------------
>XP_022475761.1
------------------------------------------------------------
--------MDGA-------------------K--------PPLRRSDSIDRQFAAILANA
QKQYAD-SKG-----------LDLQG----------------------------------
-------YMEPPMRSTDDLLNVITR--ENEKFQTFR---------E-----KRQTLFE-C
-------LSAACKPLEVVGEALAGA-SE----EV-FPPG----QTIFAAVAYLI---N--
----------------AAKDVSACYDSIIELFD-QMK-----DFTARLKSYVS----Q--
-KMSSELHDKVATILA-------------------TIFEIFVLAA-HEIR----------
----G-----------------------------------------GRFKSYLK--NL-F
G-KESKVPEALKKLASLTQAEERLVIAETSASVKRSLSNEEKLLEM--------------
MSR--------VD-------------------------------------INVQTLRPET
R-------------------------V-------------------PQT--REQALSSNR
-DKLK-RILRPSV--YPEDNYSALDRTRTPGTCEWILQ-D-PSLQAWMTGEI--------
-------------
>XP_009262597.1
------------------------------------------------------------
-----MAV-----------------------------LKNMATRKGDTAEAQFAHILDDA
SKLYSS-SDS------DS-F-KKLAD----------------------------------
-------FLNPPLHNVKDLVSQIEK--QNGQFAQFR---------E-----KRQSVFS-A
-------LAACLDPVEQIGQIVSGA-AQ----DT-FAPA----EGIFGAVAYLI---G--
----------------AARDVSSAYDTIVELFE-LLK-----DFTSRLDVYVQ----Y--
-RMGSALRNKVVTILA-------------------QLFEVFVLAA-KEIR----------
----R-----------------------------------------GRFKAYFR--NL-V
G-KGTPVQEALDNLKALNIGEERQVLADTYGGVSKLNVATENMQSK--------------
LDE--------MN-------------------------------------RTMMQIRSEG
---------------------------------------------------RERTVAAHQ
-DKLK-EILDPSP--FPVDFFNMFNKSRAESTGDWILT-D-GGFKAWLDKMT--------
-------------
>ATY64863.1
------------------------------------------------------------
------------------------------------------------MDARFVAIATDA
AKRYSE-SSK------TNIQ---LDD----------------------------------
-------YLTPKIKTVDELIKQVEL--QNAQFAEFR---------A-----KRHAVFG-A
-------MAAAMKPIEVIGEIVAGA-AE----EV-FPPA----QNIFSAVVYLI---K--
----------------AAKDTSAMYDGIIELFE-QLQ-----DFTSRLNIYIQ----H--
-KLSASLKEKLTSILA-------------------TLFQVLVIST-QEVR----------
----R-----------------------------------------GRFKAYFK--RL-F
G-MGSPIKEALEKLQSLTAGEEKLVLAETYSGVSQLHDTTERVENL--------------
VNL--------VN-------------------------------------ENVRNLRLDH
---------------------------------------------------LGQIDLIQR
-DKLK-AVLEPSP--FAEDFYSAFTKSRVVGTGDWILN-D-ETLQSWIKGEK--------
-------------
>CVK97475.1
------------------------------------------------------------
---------------------------------------MAVHKDKDTAEAQFAQILDDA
SKLYSS-DSK-----------DKLGD----------------------------------
-------FLNPPINNVTDLIKQVDK--QNDQFTKFR---------E-----KRQSISS-A
-------MAACLTPVEVIGEIVSGA-AA----DS-FAPA----EGIFGAVAYLI---G--
----------------AARDVSSAYDTIVELFE-HLK-----DFTSRLDVYVQ----Y--
-KMGSALRNKVVTILA-------------------QLFEVFVLAA-KEVR----------
----R-----------------------------------------GRFKAYFR--TV-F
G-KGTPVQEALDKLKALNIGEERQVLADTYGGVNKLNLTTENMQSK--------------
LEE--------MN-------------------------------------QTMMQMRSEG
---------------------------------------------------RERTIAAHQ
-DKLK-EILGPSP--FPEDFFAMFNKSRAESTGDWILT-D-GGFKAWLDRKT--------
-------------
>CVL01597.1
------------------------------------------------------------
---------------------------------------MAVHKDKDTAEAQFAQILDDA
SKLYSS-DSK-----------DKLGD----------------------------------
-------FLNPPINNVTDLIKQVDK--QNDQFTKFR---------E-----KRQSIFS-A
-------MAACLTPVEVIGEIVSGA-AA----DS-FAPA----EGIFGAVAYLI---G--
----------------AARDVSSAYDTIVELFE-HLK-----DFTSRLDVYVQ----Y--
-KMGTALRNKVVTILA-------------------QLFEVFVLAA-KEVR----------
----R-----------------------------------------GRFKAYFR--TV-F
G-KGTPVQEALDKLKALNIGEERQVLADTYGGVNKLNLTTENMQSK--------------
LEE--------MN-------------------------------------QTMMQMRSEG
---------------------------------------------------RERTIAAHQ
-DKLK-EILDPSP--FPEDFFAMFNKSRAESTGDWILT-D-GGFKAWLDRKT--------
-------------
>CZR46572.1
------------------------------------------------------------
---------------------------------------MAVHKDKDTAEAQFAQILDDA
SKLYSS-DSK-----------DKLGD----------------------------------
-------FLDPPINNVTDLIKQVDK--QNDQFTKFR---------E-----KRQSIFS-A
-------MAACLTPVEVIGEIVSGA-AA----DS-FAPA----EGIFGAVAYLI---G--
----------------AARDVSSAYDTIVELFE-HLK-----DFTSRLDVYVQ----Y--
-KMGTALRNKVVTILA-------------------QLFEVFVLAA-KEVR----------
----R-----------------------------------------GRFKAYFR--TV-F
G-KGTPVQEALDKLKALNIGEERQVLADTYGGVNKLNLTTENMQSK--------------
LEE--------MN-------------------------------------QTMMQMRSEG
---------------------------------------------------RERTIAAHQ
-DKLK-EILDPSP--FPEDFFAMFNKSRAESTGDWILT-D-GGFKAWLDRKT--------
-------------
>EGU82618.1
------------------------------------------------------------
---------------------------------------MAVRKDKDTAEAQFAQILDDA
SKLYSS-DSK-----------DKLGD----------------------------------
-------FLNPPINNVTDLIKQVDK--QNDQFTKFR---------E-----KRQSIFS-A
-------MAACLTPVEVIGEIVSGA-AA----DS-FAPA----EGIFGAVAYLI---G--
----------------AARDVSSAYDTIVELFE-HLK-----DFTSRLDVYVQ----Y--
-KMGNALRNKVVNILA-------------------QLFEVFVLAA-KEVR----------
----R-----------------------------------------GRFKAYFR--TV-F
G-KGTPVQEALDKLKALNIGEERQVLADTYGGVNKLNLTTENMQSK--------------
LEE--------MN-------------------------------------ETMMQMRSEG
---------------------------------------------------RERTIAAHQ
-DKLK-EILDPSP--FPEDFFAMFNKSRAESTGDWILT-D-RGFNAWLDRKT--------
-------------
>EMT66533.1
------------------------------------------------------------
---------------------------------------MAVRKDKDTAEAQFAQILDDA
SKLYSS-DSK-----------DKLGD----------------------------------
-------FLNPPINNVTDLIKQVDK--QNDQFTKFR---------E-----KRQSIFS-A
-------MAACLTPVEVIGEIVSGA-AA----DS-FAPA----EGIFGAVAYLI---G--
----------------AARDVSSAYDTIVELFE-HLK-----DFTSRLDVYVQ----Y--
-KMGNALRNKVVNILA-------------------QLFEVFVLAA-KEVR----------
----R-----------------------------------------GRFKAYFR--TV-F
G-KGTPVQEALDKLKALNIGEERQVLADTYGGVNKLNLTTENMQSK--------------
LEE--------MN-------------------------------------ETMMQMRSEG
---------------------------------------------------RERTIAAHQ
-DKLK-EILDPSP--FPEDFFAMFNKSRAESTGDWILT-D-GGFNAWLDRKT--------
-------------
>ENH67046.1
------------------------------------------------------------
---------------------------------------MAVRKDKDTAEAQFAQILDDA
SKLYSS-DSK-----------DKLGD----------------------------------
-------FLNPPINNVTDLIKQVDK--QNDQFTKFR---------E-----KRQSIFS-A
-------MAACLTPVEVIGEIVSGA-AA----DS-FAPA----EGIFGAVAYLI---G--
----------------AARDVSSAYDTIVELFE-HLK-----DFTSRLDVYVQ----Y--
-KMGNALRNKVINILA-------------------QLFEVFVLAA-KEVR----------
----R-----------------------------------------GRFKAYFR--TV-F
G-KGTPVQEALDKLKALNIGEERQVLADTYGGVNKLNLTTENMQSK--------------
LEE--------MN-------------------------------------ETMMQMRSEG
---------------------------------------------------RERTIAAHQ
-DKLK-EILDPSP--FPEDFFAMFNKSRAESTGDWILT-D-GGFNAWLDRKT--------
-------------
>EQK98368.1
------------------------------------------------------------
--------------------------------------MVAFKPEPPDVERRFAEILTDA
AKLYKD-KSS-------EA----LDD----------------------------------
-------FMTPPMKSVDDLKKQLSI--QNDGFSAFR---------A-----KRQAVFD-A
-------VATALRPVELVGEIAAGA-AS----TA-YPPA----QSIYAATLFLI---N--
----------------AAHNVSATYDSVIELFD-QLK-----EFTLRLDVYVR----H--
-HISASLRAQLVTILA-------------------SLFEILVLAT-KEIR----------
----R-----------------------------------------GRFRAYLK--RL-I
G-SGSPVQPALDKLKALTLGEERQVLADTFGNLSELSTKAGQIEHA--------------
VIQ--------VN-------------------------------------QGVESLRVEH
---------------------------------------------------REFSSLPNG
-DKLR-EILSPSP--FPEDIYNAFKKSTVPHTGDWILE-D-EGLNAWLRGEV--------
-------------
>ETS07178.1
------------------------------------------------------------
--------MGDQ-------------------E--K-----QRTQQAPGMKTQFAAVLADA
ARLFKD-SS-------GKG--LTLDE----------------------------------
-------FLTPPIRSIPDLMLQLTA--QNDQFSHFR---------E-----KRKHIFD-A
-------VAVTLRPVVLIGDILAEG-VS----ET-FPPA----QGIFAAVMYLI---N--
----------------AAHDVSSMYDSILELFD-QLK-----DFTSRLDVYLN----H--
-TLSPALREKLVTILA-------------------TLFEVLVIAT-KVAR----------
----S-----------------------------------------GRLKAYFK--KL-V
G-IESPVQPALDKLNALTLGEERQVIAETYDGVAELNLKADKVENL--------------
VAQ--------MN-------------------------------------QSILDMRLGE
---------------------------------------------------QQDGALSYR
-DKVR-EILEPTP--YWEDSYDAFTKYRVQGTGDWLLE-D-EGLKSWLRGET--------
-------------
>EWZ01030.1
------------------------------------------------------------
---------------------------------------MAVRKDKDTAEAQFAQILDDA
SKLYSS-DSK-----------DKLGD----------------------------------
-------FLNPPINNVTDLIKQVDK--QNDQFTKFR---------E-----KRQSIFS-A
-------MAACLTPVEVIGEIVSGA-AA----DS-FAPA----EGIFGAVAYLI---G--
----------------AARDVSSAYDTIVELFE-HLK-----DFTSRLDVYVQ----Y--
-KMGNALRNKVVTILA-------------------QLFEVFVLAA-KEVR----------
----R-----------------------------------------GRFKAYFR--TV-F
G-KGTPVQEALDKLKALNIGEERQVLADTYGGVNKLNLTTENMQSK--------------
LEE--------MN-------------------------------------ETMMQMRSEG
---------------------------------------------------RERTIAAHQ
-DKLK-EILDPSP--FPEDFFAMFNKSRAESTGDWILT-D-GGFKAWLDRKT--------
-------------
>EWZ47064.1
------------------------------------------------------------
---------------------------------------MAVRKDKDTAEAQFSQILDDA
SKLYSS-DSK-----------DKLGD----------------------------------
-------FLNPPINNLTDLIKQVDK--QNDQFTKFR---------E-----KRQSIFS-A
-------MAACLTPVEVIGEIVSGA-AA----DS-FAPA----EGIFGAVAYLI---G--
----------------AARDVSSAYDTIVELFE-HLK-----DFTSRLDVYVQ----Y--
-KMGNALRNKVVNILA-------------------QLFEVFVLAA-KEVR----------
----R-----------------------------------------GRFKAYFR--TV-F
G-KGTPVQEALDKLKALNIGEERQVLADTYGGVNKLNLTTENMQSK--------------
LEE--------MN-------------------------------------ETMMQMRSEG
---------------------------------------------------RERTIAAHQ
-DKLK-EILDPSP--FPEDFFAMFNKSRAESTGDWILT-D-GGFNAWLDRKT--------
-------------
>EWZ82229.1
------------------------------------------------------------
---------------------------------------MAVRKDKDTAEAQFSQILDDA
SKLYSS-DSK-----------DKLSD----------------------------------
-------FLNPPINNVTDLIKQVDK--QNDQFTKFR---------E-----KRQSIFS-A
-------MAACLTPVEVIGEIVSGA-AA----DS-FAPA----EGIFGAVAYLI---G--
----------------AARDVSSAYDTIVELFE-HLK-----DFTSRLDVYVQ----Y--
-KMGNALRNKVVNILA-------------------QLFEVFVLAA-KEVR----------
----R-----------------------------------------GRFKAYFR--TV-F
G-KGTPVQEALDKLKALNIGEERQVLADTYGGVNKLNLTTENMQSK--------------
LEE--------MN-------------------------------------ETMMQMRSEG
---------------------------------------------------RERTIAAHQ
-DKLK-EILDPSP--FPEDFFAMFNKSRAESTGDWILT-D-GGFNAWLDRKT--------
-------------
>EXA43359.1
------------------------------------------------------------
---------------------------------------MAVRKDKDTAEAQFAQILDDA
SKLYSS-DSK-----------DKLGD----------------------------------
-------FLNPPINNVTDLIKQVDK--QNDQFTKFR---------E-----KRQSIFS-A
-------MAACLTPVEVIGEIVSGA-AA----DS-FAPA----EGIFGAVAYLI---G--
----------------AARDVSSAYDTIVELFE-HLK-----DFTSRLDVYVQ----Y--
-KMGNALRNKVVNILA-------------------QLFEVFVLAA-KEVR----------
----R-----------------------------------------GRFKAYFR--TV-F
G-KGTPVQEALDKLKALNIGEERQVLADTYGGVNKLNLTTENMQSK--------------
LEE--------MN-------------------------------------ETMMQMRSEG
---------------------------------------------------RERTIAAHQ
-DKLK-EILDPSP--FPEDFFAMFNKSRAESTGDWILT-D-GGFNAWLDRKT--------
-------------
>EXL46839.1
------------------------------------------------------------
---------------------------------------MAVRKDKDTAEAQFSQILDDA
SKLYSS-DSK-----------DKLGD----------------------------------
-------FLNPPINNLTDLIKQVDK--QNDQFTKFR---------E-----KRQSIFS-A
-------MAACLTPVEVIGEIVSGA-AA----DS-FAPA----EGIFGAVAYLI---G--
----------------AARDVSSAYDTIVELFE-HLK-----DFTSRLDVYVQ----Y--
-KMGNALRNKVVNILA-------------------QLFEVFVLAA-KEVR----------
----R-----------------------------------------GRFKAYFR--TV-F
G-KGTPVQEALDKLKALNIGEERQVLADTYGGVNKLNLTTENMQSK--------------
LEE--------MN-------------------------------------ETMMQMRSEG
---------------------------------------------------RERTIAAHQ
-DKLK-EILDPSP--FPEDFFAMFNKSRAESTGDWILT-D-GGFNAWLDRKT--------
-------------
>EXM17652.1
------------------------------------------------------------
---------------------------------------MAVRKDKDTAEAQFAQILDDA
SKLYSS-DSK-----------DKLGD----------------------------------
-------FLNPPINNVTDLIKQVDK--QNDQFTKFR---------E-----KRQSIFS-A
-------MAACLTPVEVIGEIVSGA-AA----DS-FAPA----EGIFGAVAYLI---G--
----------------AARDVSSAYDTIVELFE-HLK-----DFTSRLDVYVQ----Y--
-KMGNALRNKVVNILA-------------------QLFEVFVLAA-KEVR----------
----R-----------------------------------------GRFKAYFR--TV-F
G-KGTPVQEALDKLKALNIGEERQVLADTYGGVNKLNLTTENMQSK--------------
LEE--------MN-------------------------------------ETMMQMRSEG
---------------------------------------------------RERTIAAHQ
-DKLK-EILDPSP--FPEDFFAMFNKSRAESTGDWILT-D-GGFNAWLDRKT--------
-------------
>KEY64090.1
------------------------------------------------------------
-----MPRTQDE-------------------TGQQQAVVAAPGQPAMAAEARFAAILADA
GRVFRD-SSG-----------DNLDY----------------------------------
-------FMNPTITSLDDLKTQLDI--ENWRFSDYR---------N-----RHRKIID-A
-------VAAVVQPVELMGDIVAGA-AS----EV-FAPT----QSIFSAVLFLV---N--
----------------AANNVSASYDRILDLFD-QLK-----DFTARLEVYVK----N--
-QLSPALRNKVVEILA-------------------ALFNVLVLAI-KEVR----------
----Q-----------------------------------------GRFRAFFK--RL-F
D-AGSPIQPAMQKLEALTLGESRQVLTDTYGEVLEINTRTGRVEDA--------------
VSQ--------VN-------------------------------------ENLMSLRAEN
---------------------------------------------------LERANRTYQ
-DRIR-EVLEPSP--FPEDFYTYFNKSRVAGTGDWLLA-D-EGLTAWLEGET--------
-------------
>KFA45741.1
------------------------------------------------------------
-----MPRTQDE-------------------TGQQQAVVAAPGQPAMAAEARFAAILADA
GRVFRD-SSG-----------DNLDY----------------------------------
-------FMNPTITSLDDLKTQLDI--ENWRFSDYR---------N-----RHRKIID-A
-------VAAVVQPVELMGDIVAGA-AS----EV-FAPT----QSIFSAVLFLV---N--
----------------AANNVSASYDRILDLFD-QLK-----DFTARLEVYVK----N--
-QLSPALRNKVVEILA-------------------ALFNVLVLAI-KEVR----------
----Q-----------------------------------------GRFRAFFK--RL-F
D-AGSPIQPAMQKLEALTLGESRQVLTDTYGEVLEINTRTGRVEDA--------------
VSQ--------VN-------------------------------------ENLMSLRAEN
---------------------------------------------------LERANRTYQ
-DRIR-EVLEPSP--FPEDFYTYFNKSRVAGTGDWLLA-D-EGLTAWLEGET--------
-------------
>KFA70060.1
------------------------------------------------------------
-----MPRTQDE-------------------TGQQQAVVAAPAQPAMTAEAQFAAILADA
GRVFRD-SSG-----------DNLDY----------------------------------
-------FMNPTITTLDDLKTQLDI--ENWRFSDYR---------N-----RHRKIID-A
-------VAAVVQPVELMGDIVAGA-AS----EV-FAPT----QTIFSAVLFLV---N--
----------------AANNVSASYDRILDLFD-QLK-----DFTARLEVYVK----N--
-RLSPALRNKVVEILA-------------------ALFNVLVLAI-KEVR----------
----Q-----------------------------------------GRFRAFFK--RL-F
D-AGSPIQPAMQKLEALTLGESRQVLTDTYGEVLEINTRTGRVEDA--------------
VSQ--------VN-------------------------------------ENLMSLRAEN
---------------------------------------------------LERANRTYQ
-DRIR-EVLEPSP--FPEDFYTYFKKSRVAGTGDWLLE-D-EGLTAWLEGET--------
-------------
>KFA76939.1
------------------------------------------------------------
-----MPRTQDE-------------------TGQQQAVVAAPGQPAMAAEARFAAILADA
GRVFRD-SSG-----------DNLDY----------------------------------
-------FMNPTITSLDDLKTQLDI--ENWRFSDYR---------N-----RHRKIID-A
-------VAAVVQPVELMGDIVAGA-AS----EV-FAPT----QSIFSAVLFLV---N--
----------------AANNVSASYDRILDLFD-QLK-----DFTARLEVYVK----N--
-QLSPALRNKVVEILA-------------------ALFNVLVLAI-KEVR----------
----Q-----------------------------------------GRFRAFFK--RL-F
D-AGSPIQPAMQKLEALTLGESRQVLTDTYGEVLEINTRTGRVEDA--------------
VSQ--------VN-------------------------------------ENLMSLRAEN
---------------------------------------------------LERANRTYQ
-DRIR-EVLEPSP--FPEDFYTYFNKSRVAGTGDWLLA-D-EGLTAWLEGET--------
-------------
>KFH42130.1
------------------------------------------------------------
----------------------------------M-----GSKDDRLRVEAEFQAVLSDA
AKLYRE-ASG-----------QALDD----------------------------------
-------FMDPPMHNIDDLKHQLDI--HNDRFSAFR---------A-----KRESLFG-A
-------LSAMLKPVEIVGEVVSGA-AG----EM-FPPT----QSIFSAVMFLV---N--
----------------AANDVSSSYDSILELFE-QLK-----DFTSRLNVYLQ----H--
-KMSNALRDKAVTIFA-------------------ALFEVLVLAT-KEIR----------
----R-----------------------------------------GRVKSYFK--SL-I
R-SDSPVQEALERLRSLTLGEERQVLADTYGGVAQINTKTDRVEAL--------------
VSQ--------VS-------------------------------------QNVQELRTEY
---------------------------------------------------HERTTVAHQ
-NKLR-EILEPSP--FPEDYYSSFEKQRVPGTGDWLLE-D-SGLQSWLRGET--------
-------------
>KGQ09421.1
------------------------------------------------------------
------------------------------------------------MDAQFAAIAADA
AKRYSN-SS--------EIQ---LDD----------------------------------
-------YTSPTVKTVDQVIKQVEL--RNAQFAAFR---------A-----KRRAVFS-A
-------MATAMRPVEVLGEIIGGA-AE----KG-FPPA----QSVFSAVVYLI---Q--
----------------AAKDTSAMYDGITELFE-QLH--------------------Y--
-KLSPPLKEKLTTILA-------------------TLFKVLVIST-QEVR----------
----R-----------------------------------------GRFKAYFK--RL-F
G-MGSPIKEALEKLQALTTGEEKLVLAETYGSVSTLHDTTERVENL--------------
VSL--------VN-------------------------------------ENVRNLRLDH
---------------------------------------------------LGQIDLYQR
-DKLK-AVLEPSP--FAEDFYSAFIKSRIAGTGDWILQ-D-ETLQSWIKGEK--------
-------------
>KIL94372.1
------------------------------------------------------------
---------------------------------------MAVRKDNEGAEAQFAQILDDA
SKLYSD-SSK-----------SKLVD----------------------------------
-------FLDPPISSVKGLLGQIDK--QNEQFNKFR---------E-----KRQSIFS-A
-------LAACLTPVEVIGEIVSGA-AA----DS-FAPA----EGIFGAVAYLI---N--
----------------AARDVSSAYDTIIELFE-LLK-----DFTSRLDVYIQ----Y--
-KMGSALRNKVVTILA-------------------TLFEVFILAA-KEIR----------
----R-----------------------------------------GRFKAYFR--SV-F
G-KGTPVQESLDKLKALNIGEERQVLADTYGGVSKLNVTTENMQSK--------------
LDE--------MN-------------------------------------QTMMQIRTEG
---------------------------------------------------RERTIAAHQ
-DKLK-EILDPSP--FPEDFFNMFNKSRAESTGDWILT-D-EGFKAWLDMKT--------
-------------
>KJZ73399.1
------------------------------------------------------------
--------------------------------------MVASTLGPPDIERRFAEIVAEA
AKIYRD-KST-------DA----LDK----------------------------------
-------FMTPPMKTIDDLREQLSL--QNDGFSAFR---------A-----KRQAVFD-V
-------VSAALRPVQLVGDIAAGA-AS----SA-FPPS----QSIYAATLFLV---K--
----------------AAQNVSSTYDSIIDLFD-QLQ-----DFTSRLDVYVK----Y--
-PISASLRGKLIEILT-------------------ALFETLVLTT-KEIR----------
----R-----------------------------------------GRFRAYLK--RL-I
G-SESPVQPALQKLKALTLGEERQVLADTFGNISELSTKAGQIERI--------------
VGE--------VN-------------------------------------QGVQNLRVEH
---------------------------------------------------DELGGFPSK
-DKLR-EILRPSP--FPEDYYNAFKKSTVPETGDWILE-D-EGLNAWLRGEV--------
-------------
>KKP06120.1
------------------------------------------------------------
-----MIAKMGD-------------------DEKQ-----PSQK-SSGMETQFAAILADA
AKLFKD-PS-------DKG--LTLDE----------------------------------
-------FLKPPMKTISDLKLQLNA--QNDQFSHFR---------E-----KRRSIFD-A
-------IAVTLRPIELIGDIVAEG-VS----EA-FPPA----QGIFAAVMYLI---N--
----------------AAHDVSSMYDSILELFD-QLK-----DFTSRLDVYLN----H--
-ALSPALRDKLVTILA-------------------TLFEVLVIAT-KVAR----------
----S-----------------------------------------GRFKAYFK--RL-V
G-IESPVQPALERLNALTLGEERQVIAETYGGVAELNLKTDKVENL--------------
VAQ--------MN-------------------------------------QNILDMRLGQ
---------------------------------------------------QQNGGLSYR
-DRLR-EVLEPTP--YAEDSYNAFNKYRVQGTGDWLLE-D-EGLKSWIQGET--------
-------------
>KLO80399.1
------------------------------------------------------------
---------------------------------------MAVHEDKDTAEAQFAQILDDA
SKLYSS-DSK-----------DKLGD----------------------------------
-------FLNPPINNVTDLIKQVDK--QNDQFTKFR---------E-----KRQSIFS-A
-------MAACLTPVEVIGEIVSGA-AA----DS-FAPA----EGIFGAVAYLI---G--
----------------AARDVSSAYDTIVELFE-HLK-----DFTSRLDVYVQ----Y--
-KMGTALRNKVVTILA-------------------QLFEVFVLAA-KEVR----------
----R-----------------------------------------GRFKAYFR--TV-F
G-KGTPVQEALDKLKALNIGEERQVLADTYGGVNKLNLTTENMQSK--------------
LEE--------MN-------------------------------------QTMMQMRSEG
---------------------------------------------------RERTIAAHQ
-DKLK-EILDPSP--FPEDFFAMFNKSRAESTGDWILT-D-GGFKAWLDRKT--------
-------------
>KLP06868.1
------------------------------------------------------------
---------------------------------------MAVHEDKDTAEAQFAQILDDA
SKLYSS-DSK-----------DKLGD----------------------------------
-------FLNPPINNVTDLIKQVDK--QNDQFTKFR---------E-----KRQSIFS-A
-------MAACLTPVEVIGEIVSGA-TA----DS-FAPA----EGIFGAVAYLI---G--
----------------AARDVSSAYDTIVELFE-HLK-----DFTSRLDVYVQ----Y--
-KMGTALRNKVVTILA-------------------QLFEVFVLAA-KEVR----------
----R-----------------------------------------GRFKAYFR--TV-F
G-KGTPVQEALDKLKALNIGEERQVLADTYGGVNKLNLTTENMQSK--------------
LEE--------MN-------------------------------------QTMMQMRSEG
---------------------------------------------------RERTIAAHQ
-DKLK-EILDPSP--FPEDFFAMFNKSRAESTGDWILT-D-GGFKAWLDRKT--------
-------------
>KPA40775.1
------------------------------------------------------------
---------------------------------------MAVRKDKGTAEAQFAHILDDA
SKLYSD-NSK------------KLAD----------------------------------
-------FLNPPISNVKDLISQIDK--KNDQFSKFR---------E-----KRQSIFS-A
-------LAACLDPVETIGQIVSGA-AA----ET-FAPA----EGIFGAVAYLI---G--
----------------AARDVSSAYDTIVELFE-LLK-----DFTSRLDVYVQ----Y--
-RMGSALRNKVVTILA-------------------QLFEVFVLAA-KEIR----------
----R-----------------------------------------GRFKAYFR--TL-F
G-KGTPVQEALDNLKALNIGEERQVLADTYGGVSKLNVATDNMQSK--------------
LDE--------MN-------------------------------------RTMMQIRSEG
---------------------------------------------------RERTVAAHQ
-DKLK-EILDPSP--FPVDFFNLFNKSRAESTGDWILT-D-GGFRAWLDKKT--------
-------------
>KPM34159.1
------------------------------------------------------------
-----------M-------------------AGKP-----DSAKEPGSMQAQFSAIVDDA
AKRFSD-SSG-----------EKLDD----------------------------------
-------FLRPPIKSVADLTRLLDV--QNGSFAEFR---------A-----RRQKLFG-V
-------LAAALSPVETIGGIVAGA-AS----EA-FEPA----EGIFGAVAYLI---N--
----------------GARNVSSIYDSIVELFE-QLK-----DFTSRLEVYVK----H--
-QMSISLRGKLTSILA-------------------TLFEVLVLAT-KEVK----------
----R-----------------------------------------GRVKAYFK--SI-F
G-SESQVQPALEKLKALTVGEERQVIAETYGGVSQLNVKTDRMEAL--------------
VNQ--------VG-------------------------------------QNVTSLRTEA
---------------------------------------------------RERTNAAHK
-DKLK-EILEPSP--FPEDFFSLFNKSRVEGTGDWILK-D-EGLQSWLQTET--------
-------------
>OAA45962.1
------------------------------------------------------------
------------------------------------------------MDAQFAAIAADA
AKRYSN-SS--------RIQ---LDD----------------------------------
-------YTSPEIKTVDQVIKQVEL--QNAQFAAFR---------A-----KRRAVFS-A
-------MATAMRPVEVLGEIIGGA-AE----KG-FPPA----QSVFSAVVYLI---Q--
----------------AAKDTSAMYDGIIELFE-QLH-----DFTARLNIYIQ----Y--
-RLSPPLKEKLTTILA-------------------TLFKVLVIST-QEVR----------
----R-----------------------------------------GRFKAYFK--RL-F
G-MGSPIKEALEKLQALTTGEEKLVLAETYGSVSTLHDTTERVENL--------------
VSL--------VN-------------------------------------ENVRNLRLDH
---------------------------------------------------LGQIDLYQR
-DKLK-AVLEPSP--FAEDFYSAFIKSRIAGTGDWILQ-D-ETLQSWIKGEK--------
-------------
>OAA81975.1
------------------------------------------------------------
-----------------------------------------------------------M
DAQFAA-IAA---------D---AAK----------------------------------
-------DGFPSLKTVGDLIKQVEL--QNAQFEAFR---------A-----KRQAVFG-A
-------MAAAMRPVEVIGEIVAGV-AE----EG-FPPA----QNVFAAVVYLI---K--
----------------AAKDTSAMYDGIIELFE-QLQ-----DFTLRLNIYVQ----H--
-KLSPPLKQKLTTIMA-------------------TLFEVLVIST-QEIR----------
----R-----------------------------------------GRFKAYFK--RL-F
G-IGSPVKESLEKLQALTTGEEKLVLAETYGSVSTLHETTERVENL--------------
FSL--------VN-------------------------------------ENVKNLRLDH
---------------------------------------------------LGQIDLFQR
-DKLK-AVLDPSP--FPEDFYSAFTKSRIAETGDWILE-D-ETLQSWIRGEK--------
-------------
>OAQ74510.1
------------------------------------------------------------
-------------------------------------MAGDNKQTPPGMERQFADVLESA
AKLYKD-NTG-------EA--LSLQS----------------------------------
-------FTTPPMRTVEDLKLQLSR--QNEDFAAFR---------A-----KRQNLFS-V
-------LSAALKPVEVVGEVVAGA-AS----DA-FAPA----QNIYAAVLYLV---N--
----------------AAHNVSATYDAIVELFE-QLK-----DFTPRLEVYVK----H--
-HMSPGLYQKLASILA-------------------SLFEVLVLAS-KEIR----------
----R-----------------------------------------GRVKAYFK--RL-V
G-FESPVQSALERLKVLTVGEERQVVADTYGGVSQLNAKADQIDSA--------------
VAQ--------VS-------------------------------------QSVQSMRLEQ
---------------------------------------------------REWCNLAVG
-EKLR-KILAPSP--FPEDLYNAFKKSTVPGTGDWITQ-D-EGVSAWFSGEK--------
-------------
>OBS19060.1
------------------------------------------------------------
-----MAT-----------------------------VRKEKEKEKDTAEAQFAHILDDA
SKLYSD-SSK-----------SKLTD----------------------------------
-------FLNPPINKVKDLISQIDK--QNEQFSKFR---------E-----KRQSIFS-A
-------LAACLDPVETIGQIVSGA-AA----ET-FAPA----EGIFGAVAYLI---G--
----------------AARDVSSAYDTIVELFE-LLK-----DFTSRLDVYVQ----Y--
-RMGSALRNKVVTILA-------------------QLFEVFVLAA-KEIR----------
----R-----------------------------------------GRFKAYFR--TL-F
G-KGTPVQEALDKLKALNIGEERQVLADTYGGVSKLNVTTENMQSK--------------
LDE--------MN-------------------------------------QTMMQIRSEG
---------------------------------------------------RERTVAAHQ
-DKLK-EILDPSP--FPVDFFNLFNKSRADSTGEWILQ-D-GGFRAWLDKKT--------
-------------
>OPB44589.1
------------------------------------------------------------
-----MIAKMGD-------------------DEKQ-----PSQK-SPAMETQFGAILADA
AKLFKD-PS-------DKG--LTLDD----------------------------------
-------FLKPPMKTISDLKLQLTN--QNDQFSHFR---------E-----KRQSIFD-A
-------IAVTLRPVELIGDIVAEG-VS----EA-FPPA----QGIFAAVMYLI---N--
----------------AAHDVSSMYDSILELFD-QLK-----DFTSRLDVYLN----H--
-ALSPALRDKLVTILA-------------------TLFEVLVIAT-KVAR----------
----S-----------------------------------------GRFKAYFK--KL-V
G-IESPVQPALERLNALTLGEERQVIAETYGGVAELNLKTDKVENL--------------
VAQ--------MN-------------------------------------QNILDMRLGQ
---------------------------------------------------QQNRGLSYR
-DKLR-EVLEPTP--YAEDSYDAFNKYRVQGTGDWLLE-D-EGLKSWIQGET--------
-------------
>OTA06362.1
------------------------------------------------------------
--------MGDQ-------------------E--K-----QRTQQAPGMKTQFAAVLADA
ARLFKD-SS-------GKS--LTLDE----------------------------------
-------FLTPPIRSIPDLMLQLTV--QNDQFSHFR---------E-----KRKHIFD-A
-------VAVTLRPVVLIGDIVAEG-VS----ET-FPPA----QGIFAAVMYLI---N--
----------------AAHDVSSMYDSILELFD-QLK-----DFTSRLDVYLN----H--
-TLSPTLREKLVTILA-------------------TLFEVLVIAT-KVAR----------
----S-----------------------------------------GRLKAYFK--KL-V
G-IESPVQPALDKLNALTLGEERQVIAETYDGVAELNLKADKVENL--------------
VAQ--------MN-------------------------------------QSILDMRLGE
---------------------------------------------------QQNGALSYR
-DKVR-EILEPTP--YWEDSYDAFTKYRVHGTGDWLLE-D-EGLKSWLRGET--------
-------------
>PCD29770.1
------------------------------------------------------------
------MA-----------------------------VLKDAARKGDTAEAQFAHILDDA
SKLYSS-SDS------DS-F-KKLAD----------------------------------
-------FLNPPLHNVKDLVSQVEK--QNGQFAQFR---------E-----KRQSVFS-A
-------LAACLDPVEQIGQIVSGA-AQ----DT-FAPA----EGIFGAVAYLI---G--
----------------AARDVSSAYDTIVELFE-LLK-----DFTSRLDVYVQ----Y--
-RMGSALRNKVVTILA-------------------QLFEVFVLAA-KEIR----------
----R-----------------------------------------GRFKAYFR--NL-V
G-KGTPVQEALDNLKALNIGEERQVLADTYGGVSKLNVATENMQSK--------------
LDE--------MN-------------------------------------RTMMQIRSEG
---------------------------------------------------RERTVAAHQ
-DKLK-EILDPSP--FPVDFFNMFNKSRAESTGDWILT-D-GGFRAWLDKMT--------
-------------
>PCD42358.1
------------------------------------------------------------
---------------------------------------MAVRKDKDTAEAQFSQILDDA
SKLYSS-DSK-----------DKLGD----------------------------------
-------FLNPPINNVTDLIKQVDK--QNDQFTKFR---------E-----KRQSIFS-A
-------MAACLTPVEVIGEIVSGA-AA----DS-FAPA----EGIFGAVAYLI---G--
----------------AARDVSSAYDTIVELFE-HLK-----DFTSRLDVYVQ----Y--
-KMGNALRNKVVNILA-------------------QLFEVFVLAA-KEVR----------
----R-----------------------------------------GRFKAYFR--TV-F
G-KGTPVQEALDKLKALNIGEERQVLADTYGGVNKLNLTTENMQSK--------------
LEE--------MN-------------------------------------ETMMQMRSEG
---------------------------------------------------RERTIAAHQ
-DKLK-EILDPSP--FPEDFFAMFNKSRAESTGDWILT-D-GGFNAWLDRKT--------
-------------
>PFH62147.1
------------------------------------------------------------
---------------------------------MDIEIRQKMAVEPTDVEGQFAAILADA
ARSYKE-KSG-------GS----LDD----------------------------------
-------FMTPPMASVDDLQRQLNI--HNDGFAAFR---------A-----KRQAVFG-A
-------VASALRPVELVGDIAAGA-AS----HA-FAPS----QTIYAAVLFLI---S--
----------------AGHNVSATYDSIVELFE-QLS-----DFTSRLDVYVR----Y--
-PLSSSLRNKVVSILV-------------------ALFDVIVLAT-KEIR----------
----R-----------------------------------------GRVRAYLK--RI-I
G-SSSPVQPALDRLKALTLGEERQVMADTFGNVSELGTKAGRIESI--------------
VTQ--------VN-------------------------------------QGVQILQVEH
---------------------------------------------------RELANRPKD
-EKLR-AILNPSP--FPDDIYCALKKSIVPHTGAWILS-D-EGLTSWLRAEV--------
-------------
>PHH64287.1
------------------------------------------------------------
-----------------------------------------MAQDARTVEKQFADIVRDA
AVRYKQ-KSG-------QA--AALKD----------------------------------
-------FLTPPMKSVDDLKVQIAL--QNDRFVSFR---------S-----RQKKLFD-A
-------IIVVLRPVQLVGDLVAGA-AS----QA-FAPS----QTIFGAVLLLI---N--
----------------TAQNVSSAYESLIALFD-KLK-----EFTARLDVYLK----Q--
-RISSTLHATLVSILA-------------------TIFEVFILAA-NEIR----------
----E-----------------------------------------GRVKTYLK--RL-I
G-SESAIQPALDKLNSLTQGEGLQVLAETYGSVSEISDKADQIETI--------------
VTQ--------VQ-------------------------------------QNVQSLRLER
---------------------------------------------------SDPPGDSNR
-DRLR-KILSPTP--FPLDTYNSYTRGRAPGTGIWIVR-D-EAFLAWALGYV--------
-------------
>PHH69810.1
--------------------------------------MDTLRRSWALK--PFRSPIRCS
SASSLSTHDD---------------------SAASSSMAPCPPQDAPPMEKQFADIVRDA
GLRYKQ-KSG-------QA--AALGD----------------------------------
-------FLTPPIKSVDDLKVQIAL--QNDRFVSFR---------C-----KQRKLFD-A
-------LVIVLRPIQVLGDVVAGA-AA----EA-FAPS----QTIFGAVLVLI---N--
----------------AAQNVSSAYESLIALFD-KLK-----EFTARLDVYLQ----R--
-RISSALHATLVSILA-------------------TVFQVFILAT-NEIR----------
----R-----------------------------------------GRVKSYFK--RL-I
G-SESAIQPALDKLNSLTQGEGLQVLAETYGSVSEISDKADQIETI--------------
VTQ--------VQ-------------------------------------QNVQNLRLER
---------------------------------------------------SDPPGDSNR
-DRLR-KILSPSP--FPLDTYNSYTRLRAPGTGVWIVR-D-EAFLAWATGQV--------
-------------
>PHH70700.1
------------------------------------------------------------
------------------------------------MHLDKMDDDDVDVEGQFAAILADA
ARIHKE-KSG-------SS----LQD----------------------------------
-------FAEPSMASVDDLQRQLNL--HNAGFAAFR---------A-----KRKTIFA-A
-------ASAALRPVELVGDIAAGA-AS----HA-FAPS----QTIYAAALFLI---N--
----------------AGHNVSATYDSIVELFD-QLS-----DFTERLDVYVR----Y--
-PLSAPLRQKVVSILV-------------------ALFEVMVLAT-KEIR----------
----R-----------------------------------------GRLRAYFR--RL-I
G-SSSPVMPALERLKALTQGEERQVLADTFGGVSDIGAKAGRIESI--------------
VTQ--------VN-------------------------------------HGVQVLQVEH
---------------------------------------------------RELANRPKD
-EKLR-AILSPSP--FADDIYCALKKSIVPNTGAWILA-D-EGLASWLRAEV--------
-------------
>PHH90061.1
------------------------------------------------------------
--------------------------------------MKAPAPEPPDVRSQFAQVVADA
ARLYKD-KAG-------ES----LDD----------------------------------
-------FSTPAIKSVEDLERQLSL--QNDEFSAFR---------A-----KRQAVFD-A
-------LNTTLKPVELVGEIVAGA-AA----SA-FAPA----QSIYAATMFLI---N--
----------------AAHNVSTTYDSIIELFD-QLK-----DFTARLHVYVR----H--
-RLSSSLRDKIVAILA-------------------ALFEILILAT-KEIR----------
----R-----------------------------------------GRIRAYIK--RL-I
G-AESPVQPAVDRLKALTLGEERQVLVDTFGNVSELSTKADHIEEV--------------
VSL--------VN-------------------------------------EGVQSLRVEH
---------------------------------------------------RELANLPSK
-DKLR-EILHPSP--FPDDIYSAFKKSAVPLTGEWILE-D-EGLNAWLRGEV--------
-------------
>PMB64123.1
------------------------------------------------------------
------------------------------------------------MDAQFAAIAADA
AKRYSN-SS--------EIQ---LDD----------------------------------
-------YTSPTVKTVDQVIKQVEL--RNAQFAAFR---------A-----KRRAVFS-A
-------MATAMRPVEVLGEIIGGA-AE----KG-FPPA----QSVFSAVVYLI---Q--
----------------AAKDTSAMYDGITELFE-QLH--------------------Y--
-KLSPPLKEKLTTILA-------------------TLFKVLVIST-QEVR----------
----R-----------------------------------------GRFKAYFK--RL-F
G-MGSPIKEALEKLQALTTGEEKLVLAETYGSVSTLHDTTERVENL--------------
VSL--------VN-------------------------------------ENVRNLRLDH
---------------------------------------------------LGQIDLYQR
-DKLK-AVLEPSP--FAEDFYSAFIKSRIAGTGDWILQ-D-ETLQSWIKGEK--------
-------------
>PNP46147.1
------------------------------------------------------------
--------MADP-------------------EKKT-------MKNPKGVEAQFAAILADA
TKLYND-SS-------NKG--LTLKE----------------------------------
-------FLTPPMKSVSDLTLQLTI--QNDQFSHFR---------E-----KRQKIFD-A
-------VGAALRPVELIGDIVAEG-AS----EV-FPPT----QSIFAAVMYLI---N--
----------------AAHDVSAMYDSILDLFE-KLK-----DFTSRLDVYLN----H--
-TLSPALYEKLVTILA-------------------TLFEVLVIAT-KAAH----------
----N-----------------------------------------GRLKAYFK--KL-I
G-IESPVQAALQKLNDLTLGEERQAIAETHGGVAELNVKSDRVEDM--------------
IAQ--------MS-------------------------------------QNILDLRLGQ
---------------------------------------------------QRNSGLVYR
-EKLR-EILEPTP--YAEDSYAAFAKHRVPGTGDWLLE-D-EGMKAWLQEES--------
-------------
>PNP51721.1
------------------------------------------------------------
----------MG-------------------DEKQ-----PSQK-SPGMETQFATILADA
AKLFKD-PS-------DKG--QTLDE----------------------------------
-------FLKPPMKNISDLKLQLTT--QNDQFSHFR---------E-----KRQSIFD-A
-------IAVTLRPVELIGDIVAEG-VS----ET-FPPA----QGIFAAVMYLI---N--
----------------AAHDVSSMYDSILELFD-QLK-----DFTSRLDVYLN----H--
-ALSPALRDKLVTILA-------------------TLFEVLVIAT-KVAR----------
----S-----------------------------------------GRFKAYFK--KL-V
G-IESPVQPALQKLNALTLGEERQVIAETYGGVAELNLKTDKVENL--------------
VAQ--------MS-------------------------------------QNILDMRLGQ
---------------------------------------------------QQNGGLSYR
-DKLR-EVLEPTP--YAEDSYNAFNKYRVQGTGDWLLE-D-EGLKSWIQGET--------
-------------
>PNP74717.1
------------------------------------------------------------
---------------------------------------MAVRKDKDTAEAQFAQILDDA
SKLYSS-DSK-----------DKLGD----------------------------------
-------FLDPPINNVTDLIKQVDK--QNDQFTKFR---------E-----KRQSIFS-A
-------MAACLTPVEVIGEIVSGA-AA----DS-FAPA----EGIFGAVAYLI---G--
----------------AARDVSSAYDTIVELFE-HLK-----DFTSRLDVYVQ----Y--
-KMGNALRNKVVTILA-------------------QLFEVFVLAA-KEVR----------
----R-----------------------------------------GRFKAYFR--TV-F
G-KGTPVQEALDKLKALNIGEERQVLADTYGGVNKLNLTTENMQSK--------------
LEE--------MN-------------------------------------QTMMQMRSEG
---------------------------------------------------RERTIAAHQ
-DKLK-EILDPSP--FPEDFFAMFNKSRAESTGDWILT-D-GGFKAWLDKKT--------
-------------
>PQK10795.1
------------------------------------------------------------
------------------------------------------------MDAQFAAIAADA
AKRYSN-SS--------VIQ---LDD----------------------------------
-------YTSPTVKTVDQVIKQVEL--RNAQFAAFR---------A-----KRRAVFS-A
-------MATAMRPVEVLGEIIGGA-AE----KG-FPPA----QSVFSAVVYLI---Q--
----------------AAKDTSAMYDGITELFE-QLH-----DFTARLNIYIQ----Y--
-KLSPPLKEKLTTILA-------------------TLFKVLVIST-QEVR----------
----R-----------------------------------------GRFKAYFK--RL-F
G-MGSPIKEALEKLQALTTGEEKLVLAETYGSVSTLHDTTERVENL--------------
VSL--------VN-------------------------------------ENVRNLRLDH
---------------------------------------------------LGQIDLYQR
-DKLK-AVLEPSP--FAEDFYSAFIKSRIAGTGDWILQ-D-ETLQSWIKGEK--------
-------------
>PTB73870.1
------------------------------------------------------------
--------MGDP-------------------E-KQ-----PAQKPLPGVKTQFAAVLADA
AKLFKD-SS-------DKG--LTLDE----------------------------------
-------FLTPPIRSIPDLMLQLTV--QNDQFSHFR---------E-----KRKYIFD-A
-------VAVTLRPVELIGDIVAEG-AS----EA-FPPA----QGIFAAVMYLI---N--
----------------AAHDVSSMYDSILELFD-QLK-----DFISRLDVYLN----H--
-TLSPALREKLVTILA-------------------TLFEVLVIAT-KVAR----------
----S-----------------------------------------GRLKAYFK--RL-V
G-IESPVQPALDKLNALTLGEERQVIAETYDGVAELNLKADKVENL--------------
VEQ--------MN-------------------------------------QNILDMRLGE
---------------------------------------------------QQTGALSYR
-DKVR-EILEPTP--YWEDSYDAFTKYRVPGTGDWLLE-D-EGLKSWLQGET--------
-------------
>PTD09455.1
------------------------------------------------------------
------MA-----------------------------VLKDAARKGDTAEAQFAHILDDA
SKLYSA-SDS------DS-F-KKLAD----------------------------------
-------FLNPPLHNVKDLVSQVEK--QNGQFAQFR---------E-----KRQSVFS-A
-------LAACLDPVEQIGQIVSGA-AQ----DT-FAPA----EGIFGAVAYLI---G--
----------------AARDVSSAYDTIVELFE-LLK-----DFTSRLDVYVQ----Y--
-RMGSALRNKVVTILA-------------------QLFEVFVLAA-KEIR----------
----R-----------------------------------------GRFKAYFR--NL-V
G-KGTPVQEALDNLKALNIGEERQVLADTYGGVSKLNVATENMQSK--------------
LDE--------MN-------------------------------------RTMMQIRSEG
---------------------------------------------------RERTVAAHQ
-DKLK-EILDPSP--FPVDFFNMFNKSRAESTGDWILT-D-GGFKAWLDKMT--------
-------------
>PWI72602.1
------------------------------------------------------------
-------------------------------------MAGDNKQTPPGMERQFADVLESA
AKLYKD-NTG-------EA--LNLQS----------------------------------
-------FTTPPMRTVEDLKLQLSR--QNEDFAAFR---------A-----KRQNLFS-V
-------LSAALKPVEVVGEVVAGA-AS----DA-FAPA----QNIYAAVLYLV---N--
----------------AAHNVSATYDAIVELFE-QLK-----DFTPRLEVYVK----H--
-HMSPGLYQKLASILA-------------------SLFEVLVLAS-KEIR----------
----R-----------------------------------------GRVKAYFK--RL-V
G-FESPVQSALERLKVLTVGEERQVVADTYGGVSQLNAKADQIDSA--------------
VAQ--------VS-------------------------------------QSVQSMRLEQ
---------------------------------------------------REWCNLAVG
-EKLR-KILAPSP--FPEDLYNAFKKSTVPGTGDWITQ-D-EGVSAWFSGEK--------
-------------
>RBA14007.1
------------------------------------------------------------
---------------------------------------MTVHKDKDTAEAQFAQILDDA
SKLYSS-DSK-----------DKLGD----------------------------------
-------FLNPPINNVTDLIKQVDK--QNDQFTKFR---------E-----KRQSIFS-A
-------MAACLTPVEVIGEIVSGA-AA----DS-FAPA----EGIFGAVAYLI---G--
----------------AARDVSSAYDTIVELFE-HLK-----DFTSRLDVYVQ----Y--
-KMGTALRNKVVTILA-------------------QLFEVFVLAA-KEVR----------
----R-----------------------------------------GRFKAYFR--TV-F
G-KGTPVQEALDKLKALNIGEERQVLADTYGGVNKLNLTTENMQSK--------------
LEE--------MN-------------------------------------QTMMQMRSEG
---------------------------------------------------RERTIAAHQ
-DKLK-EILDPSP--FPEDFFAMFNKSRAESTGDWILT-D-GGFKAWLDRKT--------
-------------
>RBQ73226.1
------------------------------------------------------------
---------------------------------------MAVHKDKDTAEAQFAQILDDA
SKLYSS-DSK-----------DKLGD----------------------------------
-------FLNPPINNVTDLIKQVDK--QNDQFTKFR---------E-----KRQSIFS-A
-------MAACLTPVEVIGEIVSGA-AA----DS-FAPA----EGIFGAVAYLI---G--
----------------AARDVSSAYDTIVELFE-HLK-----DFTSRLDVYVQ----Y--
-KMGNALRNKVVTILA-------------------QLFEVFVLAA-KEVR----------
----R-----------------------------------------GRFKAYFR--TV-F
G-KGTPVQEALDKLKALNIGEERQVLADTYGGVNKLNLTTENMQSK--------------
LEE--------MN-------------------------------------QTMMQMRSEG
---------------------------------------------------RERTIAAHQ
-DKLK-EILDPSP--FPEDFFAMFNKSRAESTGDWILT-D-GGFKAWLDKKT--------
-------------
>RBR19230.1
------------------------------------------------------------
----------------------------------------MAVRKDKTAEAQFAQILDDA
SKLYSD-SSK-----------RTLKD----------------------------------
-------FLNPPISNVKDLISQVDK--QNEQFAKFR---------E-----KRQSIFS-A
-------LAACLDPVETIGQIVSGA-AA----ET-FAPA----EGIFGAVTYLI---S--
----------------AARDVSSAYDTIVELFE-LLK-----DFTSRLDVYVQ----Y--
-RMGSALRNKVVTILA-------------------QLFEVFVLAA-KEIR----------
----R-----------------------------------------GRFKAYFR--TL-F
G-KGTPVQEALDNLKALNIGEERQVLADTYGGVSKLNVTTENMQSK--------------
LEE--------MN-------------------------------------QTMMQIRSEG
---------------------------------------------------RERTIAAHQ
-DKLK-EILDPSP--FPVDFFNMFNKSRAESTGDWILT-D-GGFRAWMDNKT--------
-------------
>RBR21019.1
------------------------------------------------------------
---------------------------------------MAVHKDKDTAEAQFAQILDDA
SKLYSS-DSK-----------DKLGD----------------------------------
-------FLNPPINNVTDLIKQVDK--QNDQFTKFR---------E-----KRQSIFS-A
-------MAACLTPVEVIGEIVSGA-AA----DS-FAPA----EGIFGAVAYLI---G--
----------------AARDVSSAYDTIVELFE-HLK-----DFTSRLDVYVQ----Y--
-KMGNALRNKVVTILA-------------------QLFEVFVLAA-KEVR----------
----R-----------------------------------------GRFKAYFR--TV-F
G-KGTPVQEALDKLKALNIGEERQVLADTYGGVNKLNLTTENMQSK--------------
LEE--------MN-------------------------------------QTMMQMRSEG
---------------------------------------------------RERTIAAHQ
-DKLK-EILDPSP--FPEDFFAMFNKSRAESTGDWILT-D-GGFKAWLDKKT--------
-------------
>RCI11035.1
------------------------------------------------------------
-----MPL-EKM-------------------DLEIRQKMADPIVEPLHVEGQFAAILADA
ASSYKE-KSG-------RP----LDK----------------------------------
-------FMTPPMNSVDDLKRELNL--QNDGFLAFR---------A-----KRQAIFS-A
-------VSVALRPVELVGDIVAGA-AS----QA-FAPS----QTIYSASLYLI---N--
----------------AGHNVSSTYDSIIELFQ-QLS-----DFTSRLEVYLR----F--
-ALSPSLRAKVVSILV-------------------ALFDVIVLTT-KEIR----------
----R-----------------------------------------GRFRAYFK--RI-V
G-SASPVQPAIERLKALTQGEERQVLADTFGNVSELGTKAGRIESI--------------
VTQ--------VS-------------------------------------QGVQILQVEH
---------------------------------------------------RELASRHND
-DKLR-AILNPSP--FADDIYCALKKSIVPHTGAWILS-D-ESLNAWLRAEV--------
-------------
>RFN45714.1
------------------------------------------------------------
----------------------------------------MAVRKDKTAEAQFAQILDDA
SKLYSD-SSK-----------STLKD----------------------------------
-------FLNPPISNVKDLISQVDK--QNEQFAKFR---------E-----KRQSIFS-A
-------LAACLDPVETIGQIVSGA-AA----ET-FAPA----EGIFGAVTYLI---S--
----------------AARDVSSAYDTIVELFE-LLK-----DFTSRLDVYVQ----Y--
-RMGSALRNKVVTILA-------------------QLFEVFVLAA-KEIR----------
----R-----------------------------------------GRFKAYFR--TL-V
G-KGTPVQEALDNLKALNIGEERQVLADTYGGVSKLNVTTDNMQSK--------------
LEE--------MN-------------------------------------QTMMQIRSEG
---------------------------------------------------RERTIAAHQ
-DKLK-EILDPSP--FPVDFFNMFNKSRAESTGDWILT-D-GGFRAWLDNKT--------
-------------
>RFU77997.1
------------------------------------------------------------
--------MGDP-------------------EKKQ-----SLQK-SPGMETQFGAILADA
AKLYKD-SF-------DKG--LTLEE----------------------------------
-------FLTPPMKSISDLKLQLTA--QNDRFTHFR---------E-----KRQGIFD-A
-------IAVTLRPIELIGDIVAEG-AS----EA-FPPA----QGIFAAVMYLI---N--
----------------AAHDVSSMYDSILELFD-QLK-----DFTSRLDVYLN----H--
-KLSPALRDKLVTILA-------------------TLFEVLVIAT-KVAR----------
----H-----------------------------------------GRFKAYFR--KL-V
G-VESPVQPALQKLNALTLGEERQVIAETYGGVAELSIKTDRVENI--------------
VTQ--------MN-------------------------------------QSILDLRLGQ
---------------------------------------------------QRNTSLSYR
-DRLR-QVLEPTP--YAEDSYAAFNKYRIQGTGDWLLE-D-EGLNSWLQGDT--------
-------------
>SCO15403.1
------------------------------------------------------------
---------------------------------------MAVHEDKDTAEAQFAQILDDA
SKLYSS-DSK-----------DKLGD----------------------------------
-------FLNPPINNVTDLIKQVDK--QNDQFTKFR---------E-----KRQSIFS-A
-------MAACLTPVEVIGEIVSGA-TA----DS-FAPA----EGIFGAVAYLI---G--
----------------AARDVSSAYDTIVELFE-HLK-----DFTSRLDVYVQ----Y--
-KMGTALRNKVVTILA-------------------QLFEVFVLAA-KEVR----------
----R-----------------------------------------GRFKAYFR--TV-F
G-KGTPVQEALDKLKALNIGEERQVLADTYGGVNKLNLTTENMQSK--------------
LEE--------MN-------------------------------------QTMMQMRSEG
---------------------------------------------------RERTIAAHQ
-DKLK-EILDPSP--FPEDFFAMFNKSRAESTGDWILT-D-GGFKAWLDRKT--------
-------------
>SCO54842.1
------------------------------------------------------------
---------------------------------------MAVHEDKDTAEAQFAQILDDA
SKLYSS-DSK-----------DKLGD----------------------------------
-------FLNPPINNVTDLIKQVDK--QNDQFTKFR---------E-----KRQSIFS-A
-------MAACLTPVEVIGEIVSGA-AA----DS-FAPA----EGIFGAVAYLI---G--
----------------AARDVSSAYDTIVELFE-HLK-----DFTSRLDVYVQ----Y--
-KMGTALRNKVVTILA-------------------QLFEVFVLAA-KEVR----------
----R-----------------------------------------GRFKAYFR--TV-F
G-KGTPVQEALDKLKVLNIGEERQVLADTYGGVNKLNLTTENMQSK--------------
LEE--------MN-------------------------------------QTMMQMRSEG
---------------------------------------------------RERTIAAHQ
-DKLK-EILDPSP--FPEDFFAMFNKSRAESTGDWILT-D-GGFKAWLDRKT--------
-------------
>SCO81370.1
------------------------------------------------------------
---------------------------------------MAVRKDKDTAEAQFAQILDDA
SKLYSS-DSK-----------DKLGD----------------------------------
-------FLNPPINNVTDLIKQVDK--QNDQFTKFR---------E-----KRQSIFS-A
-------MAACLTPVEVIGEIVSGA-AA----DS-FAPA----EGIFGAVAYLI---G--
----------------AARDVSSAYDTIVELFE-HLK-----DFTSRLDVYVQ----Y--
-KMGNALRNKVVNILA-------------------QLFEVFVLAA-KEVR----------
----R-----------------------------------------GRFKAYFR--TV-F
G-KGTPVQEALDKLKALNIGEERQVLADTYGGVNKLNLTTENMQSK--------------
LEE--------MN-------------------------------------ETMMQMRSEG
---------------------------------------------------RERTIAAHQ
-DKLK-EILDPSP--FPEDFFAMFNKSRAESTGDWILT-D-GGFNAWLDRKT--------
-------------
>SCV38142.1
------------------------------------------------------------
---------------------------------------MAVHEDKDTAEAQFAQILDDA
SKLYSS-DSK-----------DKLGD----------------------------------
-------FLNPPINNVTDLIKQVDK--QNDQFTKFR---------E-----KRQSIFS-A
-------MAACLTPVEVIGEIVSGA-AA----DS-FAPA----EGIFGAVAYLI---G--
----------------AARDVSSAYDTIVELFE-HLK-----DFTSRLDVYVQ----Y--
-KMGTALRNKVVTILA-------------------QLFEVFVLAA-KEVR----------
----R-----------------------------------------GRFKAYFR--TV-F
G-KGTPVQEALDKLKALNIGEERQVLADTYGGVNKLNLTTENMQSK--------------
LEE--------MN-------------------------------------QTMMQMRSEG
---------------------------------------------------RERTIAAHQ
-DKLK-EILDPSP--FPEDFFAMFNKSRAESTGDWILT-D-GGFKAWLDRKT--------
-------------
>XP_003043496.1
------------------------------------------------------------
---------------------------------MA-----ADNKQDDAVRTQFTEILDAA
SNLYSD-SSK------K----EDLAN----------------------------------
-------FLNPPIKSIKDLINQIET--QNEKFSSFR---------K-----KRQSLFS-A
-------LAATLGPVEIVGEIVAGG-AS----DM-FAPA----EGIFGAVVYLI---N--
----------------AARDVSAAYDSILELFD-QLK-----DFTSRLDVYIQ----H--
-QMSDSLRNKVVHILA-------------------TLFEVFVLAA-KEVR----------
----R-----------------------------------------GRVKRYFQ--NL-V
G-VDSPVQGALDKLKALNIGEERQVIADTYGGVNRLEVKTDDVANM--------------
VNQ--------VN-------------------------------------QTVLQLKSEA
---------------------------------------------------RERNMESAQ
-DKLK-QILEPSP--FPEDFFALFNKSRAESTGEWIIK-D-DILKAWVDKET--------
-------------
>XP_006673420.1
------------------------------------------------------------
------------------------------------------------MDARFVAIATDA
AKRYSE-SSK------TNIQ---LDD----------------------------------
-------YLTPKIKTVDELIKQVEL--QNAQFAEFR---------A-----KRHAVFG-A
-------MAAAMKPIEVIGEIVAGA-AE----EV-FPPA----QNIFSAVVYLI---K--
----------------AAKDTSAMYDGIIELFE-QLQ-----DFTSRLNIYIQ----H--
-KLSASLKEKLTSILA-------------------TLFQVLVIST-QEVR----------
----R-----------------------------------------GRFKAYFK--RL-F
G-MGSPIKEALEKLQSLTAGEEKLVLAETYSGVSQLHDTTERVENL--------------
VNL--------VN-------------------------------------ENVRNLRLDH
---------------------------------------------------LGQIDLIQR
-DKLK-AVLEPSP--FAEDFYSAFTKSRVVGTGDWILN-D-ETLQSWIKGEK--------
-------------
>XP_006965872.1
------------------------------------------------------------
------------------------------------------------MKTQFAAVLADA
ARLFKD-SS-------GKG--LTLDE----------------------------------
-------FLTPPIRSIPDLMLQLTA--QNDQFSHFR---------E-----KRKHIFD-A
-------VAVTLRPVVLIGDILAEG-VS----ET-FPPA----QGIFAAVMYLI---N--
----------------AAHDVSSMYDSILELFD-QLK-----DFTSRLDVYLN----H--
-TLSPALREKLVTILA-------------------TLFEVLVIAT-KVAR----------
----S-----------------------------------------GRLKAYFK--KL-V
G-IESPVQPALDKLNALTLGEERQVIAETYDGVAELNLKADKVENL--------------
VAQ--------MN-------------------------------------QSILDMRLGE
---------------------------------------------------QQDGALSYR
-DKVR-EILEPTP--YWEDSYDAFTKYRVQGTGDWLLE-D-EGLKSWLRGET--------
-------------
>XP_008593952.1
------------------------------------------------------------
------------------------------------------------MDAQFAAIAADA
AKRYSN-SS--------EIQ---LDD----------------------------------
-------YTSPTVKTVDEVIKQVEL--RNAQFAAFR---------A-----KRRAVFS-A
-------MATAMRPVEVLGEIIGGA-AE----KG-FPPA----QSVFSAVVYLI---Q--
----------------AAKDTSAMYDGITELFE-QLH-----DFTARLNIYIQ----Y--
-KLSPPLKEKLTTILA-------------------TLFKVLVIST-QEVR----------
----R-----------------------------------------GRFKAYFK--RL-F
G-MGSPIKEALERLQALTTGEEKLVLAETYGSVSTLHDTTERVENL--------------
VSL--------VN-------------------------------------ENVRNLRLDH
---------------------------------------------------LGQIDLYQR
-DKLK-AVLEPSP--FAEDFYSAFIKSRIAGTGDWILQ-D-ETLQSWIKGEK--------
-------------
>XP_011327708.1
------------------------------------------------------------
------MA-----------------------------VLKDAARKGDTAEAQFAHILDDA
SKLYSS-SDS------DS-F-KKLAD----------------------------------
-------FLNPPLHNVKDLVSQVEK--QNGQFAQFR---------E-----KRQSVFS-A
-------LAACLDPVEQIGQIVSGA-AQ----DT-FAPA----EGIFGAVAYLI---G--
----------------AARDVSSAYDTIVELFE-LLK-----DFTSRLDVYVQ----Y--
-RMGSALRNKVVTILA-------------------QLFEVFVLAA-KEIR----------
----R-----------------------------------------GRFKAYFR--NL-V
G-KGTPVQEALDNLKALNIGEERQVLADTYGGVSKLNVATENMQSK--------------
LDE--------MN-------------------------------------RTMMQIRSEG
---------------------------------------------------RERTVAAHQ
-DKLK-EILDPSP--FPVDFFNMFNKSRAESTGDWILT-D-GGFRAWLDKMT--------
-------------
>XP_013938322.1
------------------------------------------------------------
------------------------------------------MKNPKGVEAQFATILADA
TKLYND-SS-------DKD--PTLKE----------------------------------
-------FLTPPMKSVSDLTLQLTI--QNDQFSHFR---------E-----RRQKIFD-A
-------VGAALRPVELIGDIVAEG-AS----EV-FPPT----QGIFAAVMYLI---N--
----------------AAHDVSAMYDSILDLFD-KLK-----DFTSRLDVYLN----H--
-TLSPALYEKLVTILA-------------------TLFQVLVIAT-KAAH----------
----N-----------------------------------------GRLKAYFK--KL-I
G-IESPVQAALQKLNDLTLGEERQAIAETHGGVAELNIKSDRVEDM--------------
IAQ--------MS-------------------------------------QNILDLRLGQ
---------------------------------------------------QRNSGLVYR
-EKLR-EILEPTP--YAEDSYAAFSKHRVQGTGDWLLE-D-EGMKTWLQGES--------
-------------
>XP_013955273.1
------------------------------------------------------------
---------MGA-------------------QEKQ-----PSQK-SPGMETQFAAILADA
AKLFKD-SS-------DKD--LTLDE----------------------------------
-------FLTPPMKTISDLKLQLTT--QNDQFSHFR---------E-----KRQSIFD-A
-------IAVTLRPIELIGDIVAEG-VS----EA-FPPA----QGIFAAVMYLI---N--
----------------AAHDVSSMYDSILELFD-QLK-----DFTSRLDVYLN----H--
-TLSPALRDKLVTILA-------------------TLFEVLVIAT-KVAR----------
----S-----------------------------------------GRFKAYFK--KL-V
G-IESPVQPALQKLNALTLGEERQVIAETYGGVAELNLKTDKVETL--------------
VAQ--------MS-------------------------------------QNILDMRLGQ
---------------------------------------------------QQNGGLSYR
-DKLR-EILEPTP--YAEDSYNAFNKYRVQGTGDWLLE-D-EGLKSWVQGET--------
-------------
>XP_018175245.1
------------------------------------------------------------
-------------------------------------MAGDNKQTPPGMERQFADVLESA
AKLYKD-NTG-------EA--LSLQS----------------------------------
-------FTTPPMRTVEDLKLQLSR--QNEDFAAFR---------A-----KRQNIFS-V
-------LSAALKPVEVVGEVVAGA-AS----DA-FAPA----QNIYAAVLYLV---N--
----------------AAHNVSATYDAIVELFE-QLK-----DFTPRLEVYVK----H--
-HMSPGLYQKLASILA-------------------SLFEVLVLAS-KEIR----------
----R-----------------------------------------GRVKAYFK--RL-V
G-FESPVQSALERLKVLTVGEERQVVADTYGGVSQLNAKADQIDSA--------------
VAQ--------VS-------------------------------------QSVQSMRLEQ
---------------------------------------------------REWCNLAVG
-EKLR-KILAPSP--FPEDLYNAFKKSTVSGTGDWITQ-D-EGVTAWFSGEK--------
-------------
>XP_018238604.1
------------------------------------------------------------
---------------------------------------MAVRKDKDTAEAQFAQILDDA
SKLYSS-DSK-----------DKLGD----------------------------------
-------FLNPPINNVTDLIKQVDK--QNDQFTKFR---------E-----KRQSIFS-A
-------MAACLTPVEVIGEIVSGA-AA----DS-FAPA----EGIFGAVAYLI---G--
----------------AARDVSSAYDTIVELFE-HLK-----DFTSRLDVYVQ----Y--
-KMGNALRNKVVNILA-------------------QLFEVFVLAA-KEVR----------
----R-----------------------------------------GRFKAYFR--TV-F
G-KGTPVQEALDKLKALNIGEERQVLADTYGGVNKLNLTTENMQSK--------------
LEE--------MN-------------------------------------ETMMQMRSEG
---------------------------------------------------RERTIAAHQ
-DKLK-EILDPSP--FPEDFFAMFNKSRAESTGDWILT-D-GGFNAWLDRKT--------
-------------
>XP_018663658.2
------------------------------------------------------------
-----MTKMADP-------------------EKKT-------MKNPKGVEAQFAAILADA
TKLYND-SS-------NKG--LTLKE----------------------------------
-------FLTPPMKSVSDLTLQLTI--QNDQFSHFR---------E-----KRQKIFD-A
-------VGAALRPVELIGDIVAEG-AS----EV-FPPT----QSIFAAVMYLI---N--
----------------AAHDVSAMYDSILDLFE-KLK-----DFTSRLDVYLN----H--
-TLSPALYEKLVTILA-------------------TLFEVLVIAT-KAAH----------
----N-----------------------------------------GRLKAYFK--KL-I
G-IESPVQAALQKLNDLTLGEERQAIAETHGGVAELNVKSDRVEDM--------------
IAQ--------MS-------------------------------------QNILDLRLGQ
---------------------------------------------------QRNSGLVFR
-EKLR-EILEPTP--YAEDSYAAFAKHRVPGTGDWLLE-D-EGMKAWLQEES--------
-------------
>XP_018708766.1
------------------------------------------------------------
------------------------------------------------MDTRFAAIASEA
ARRYSE-SSS-------KIQ---LDN----------------------------------
-------FISPKITTVDQLIKQVEL--QNAQFAAFR---------A-----KRHAVFG-A
-------MAAAMKPVEVIGEIAAGI-AE----EG-FPPA----QNIFSAVMYLI---K--
----------------AAKDTSAMYDGIIDLFE-QLQ-----DFTARLNIYTQ----Y--
-KLSPPLKEKLTNIMA-------------------TLFEVLVIST-QEVR----------
----R-----------------------------------------GRFKAYFK--RL-F
G-VGSPVKEALERLQALTTGEEKLVLAETYGSVSMLHDTTERVETL--------------
VTL--------VN-------------------------------------ENVRNLRLDH
---------------------------------------------------LGQIDLYQR
-DKLK-AVLEPSP--FADDFYQAFTKLRIAGTGDWILE-D-ETLLSWIAGEK--------
-------------
>XP_018753129.1
------------------------------------------------------------
---------------------------------------MAVHKDKDTAEAQFAQILDDA
SKLYSS-DSK-----------DKLGD----------------------------------
-------FLNPPINNVTDLIKQVDK--QNDQFTKFR---------E-----KRQSIFS-A
-------MAACLTPVEVIGEIVSGA-AA----DS-FAPA----EGIFGAVAYLI---G--
----------------AARDVSSAYDTIVELFE-HLK-----DFTSRLDVYVQ----Y--
-KMGNALRNKVVTILA-------------------QLFEVFVLAA-KEVR----------
----R-----------------------------------------GRFKAYFR--TV-F
G-KGTPVQEALDKLKALNIGEERQVLADTYGGVNKLNLTTENMQSK--------------
LEE--------MN-------------------------------------QTMMQMRSEG
---------------------------------------------------RERTIAAHQ
-DKLK-EILDPSP--FPEDFFAMFNKSRAESTGDWILT-D-GGFKAWLDKKT--------
-------------
>XP_023434569.1
------------------------------------------------------------
---------------------------------------MAVHEDKDTAEAQFAQILDDA
SKLYSS-DSK-----------DKLGD----------------------------------
-------FLNPPINNVTDLIKQVDK--QNDQFTKFR---------E-----KRQSIFS-A
-------MAACLTPVEVIGEIVSGA-AA----DS-FAPA----EGIFGAVAYLI---G--
----------------AARDVSSAYDTIVELFE-HLK-----DFTSRLDVYVQ----Y--
-KMGTALRNKVVTILA-------------------QLFEVFVLAA-KEVR----------
----R-----------------------------------------GRFKAYFR--TV-F
G-KGTPVQEALDKLKALNIGEERQVLADTYGGVNKLNLTTENMQSK--------------
LEE--------MN-------------------------------------QTMMQMRSEG
---------------------------------------------------RERTIAAHQ
-DKLK-EILDPSP--FPEDFFAMFNKSRAESTGDWILT-D-GGFKAWLDRKT--------
-------------
>XP_024749105.1
------------------------------------------------------------
--------MGDP-------------------EKKQ-----PAQKPRGMMETQFAAVLADA
AKLFKD-SSS------DRG--LTLDD----------------------------------
-------FLTPPIKSISDLMQQLTA--QNDQFSHFR---------E-----KRKSIFD-A
-------VAVTLRPIELIGDIVAEG-VS----EA-FAPA----QSIFAAVMYLI---N--
----------------AAHDVSSMYDSVLELFD-QLK-----DFTSRLDVYLN----H--
-KLSPALREKLVTILA-------------------TLFEVLVVAT-KVAR----------
----S-----------------------------------------GRLKAYFK--RL-V
G-IESPVEPALQKLNALTLGEERQVIAETYDGVAELNLKTDKVEDL--------------
VTQ--------MH-------------------------------------QSILDMRLGE
---------------------------------------------------QQNGALSYR
-DKLR-EILEPTP--YSDDSYNAFTKYRVQGTGDWLLE-D-EGLKSWLRGET--------
-------------
>XP_024757295.1
------------------------------------------------------------
--------MTDL-------------------EKKS-------ATNPQGMEAQFAAVLADA
TKLFND-SS-------DKG--PTLSE----------------------------------
-------FLTPPMKSVSDLKLQLTI--QNDRFNHFR---------E-----KRQKIFD-A
-------VGAALRPIELIGDIVAEG-AS----EV-FPPA----QGIFAAVMYLI---N--
----------------AAHDVSAMYDSILELFE-QLK-----DFTSRLDVYLN----H--
-TLSPAMREKLVTILA-------------------TLFEVLVIAT-KAAH----------
----H-----------------------------------------GRLKAYFK--KL-I
G-IESPVQAALQKLNSLTLGEERQAIAETHGGVAELNIKSDRVEDM--------------
IAQ--------MS-------------------------------------QNILDLRLGQ
---------------------------------------------------QRNGGLLYR
-EKLR-EILEPTP--FAEDSYAAFTKHRVQGTGDWLLK-D-EGMKSWLQGES--------
-------------
>XP_024768140.1
------------------------------------------------------------
-----MIAKMGD-------------------DEKQ-----PSQK-SPGMETQFAAILADA
AKLFKD-PS-------DKG--LTLDE----------------------------------
-------FLKPPMKTISDLKQQLTT--QNDQFSHFR---------E-----KRQSIFD-A
-------IAVTLRPIELIGDIVAEG-VS----EA-FPPA----QGIFAAVMYLI---N--
----------------AAHDVSSMYDSILELFN-QLK-----DFTSRLDVYLN----H--
-ALSPALRDKLVTILA-------------------TLFEVLVIAT-KVAR----------
----S-----------------------------------------GRFKAYFK--KL-V
G-IESPVQPALERLNALTLGEERQVIAETYGGVAELNLKTDKVENL--------------
VAQ--------MN-------------------------------------QNILDMRLGQ
---------------------------------------------------QQNGGLSYR
-DRLR-EVLEPTP--YAEDSYNAFNKYRVQGTGDWLLE-D-EGLKSWIQGET--------
-------------
>XP_025582386.1
------------------------------------------------------------
-------M-----------------------------AAVRKNKEKDTAEAQFAHILDDA
SKLYSD-SSK-----------SKLTD----------------------------------
-------FLNPPLSNVKDLISEIDK--QNEQFSKFR---------E-----KRQSIFS-A
-------LAACLDPVETIGQIVSGA-AA----ET-FAPA----EGIFGAVAYLI---G--
----------------AARDVSSAYDTIVELFE-LLK-----DFTSRLDVYVQ----Y--
-RMGSALRNKVVTILA-------------------QLFEVFVLAA-KEIR----------
----R-----------------------------------------GRFKAYFR--TL-F
G-KGTPVQEALDNLKALNIGEERQVLADTYGGVSKLNVTTENMQSK--------------
LDE--------MN-------------------------------------QTMMQIRSEG
---------------------------------------------------RERTVAAHQ
-DKLK-EILDPSP--FPVDFFNLFNKSRADSTGEWILQ-D-GGFRAWLDKKT--------
-------------
>DAA79786.1
------------------------------------------------------------
---------------------------------------------MGGEYNQIPNVFQEA
IKKYEE-ITK------KP-L----LD----------------------------------
-------PALLEITSTDALLDKIEK--ENGKFDDFR---------S-----TRHGLFD-A
-------LECALKPIELVGNLVSGA-AS----IA-FPPS----SLVFGSVLYLM---D--
----------------AAKGVSASYNAIKDLMD-SLE-----NFTVRLRIYNR----E--
-LISNELSKHLSDILV-------------------VLIEVFALSR-KAIK----------
----G-----------------------------------------GRFLKFAR--NVLI
G-NDDKIQEAVGRLAKLTETEHRLVGAETLTETKKTSRAVDDVAINLAATSLTVDKTSHS
VSQ--------MS-------------------------------------LEVTDMNQKL
N------------------NLIQETAS-------------------SNEISKAEQDRSHQ
-EFIK-GALEPSV--TAYDFYDKINKSRVKDTGDWIRN-E-PFFISWVEKKI--------
-------------
>EGE00126.1
------------------------------------------------------------
---------------------------------------------MGGEYNQIPIVYQEA
IKKYEE-ITK------KP-L----LD----------------------------------
-------PTLLEITSTDALLNKIEK--ENGKFDDFR---------S-----TRHGLFD-A
-------LECALKPIELVGHLVSGA-AS----IT-FPPS----SLVFGSVLYLM---D--
----------------AAKGVSASYNAIKDLMD-SLE-----NFTVRLRIYNR----E--
-LISNELSKHLSDILV-------------------VLIEVFALSR-KAIK----------
----G-----------------------------------------GRFLKFAR--NVLI
G-NDDKIQEAVGRLAKLTETEHRLVGTETLTETKKTSRAVDDVAINLAATSLTVDKTSHS
VSQ--------MS-------------------------------------LEVTDMNQKL
T------------------NLIHETAS-------------------SNEMSKAEQDRSHQ
-NFIK-GALEPSV--TAYDWYDKINKSRVKDTGDWIRN-E-PFFISWAEKKI--------
-------------
>EGE05253.1
------------------------------------------------------------
---------------------------------------------MGGEYNQIPIVYQEA
IKKYEE-ITK------KP-L----LD----------------------------------
-------PTLLEITSTDALLNKIEK--ENGKFDDFR---------S-----TRHGLFD-A
-------LECALKPIELVGHLVSGA-AS----IT-FPPS----SLVFGSVLYLM---D--
----------------AAKGVSASYNAIKDLMD-SLE-----NFTVRLRIYNR----E--
-LISNELSKHLSDILV-------------------VLIEVFALSR-KAIK----------
----G-----------------------------------------GRFLKFAR--NVLI
G-NDDKIQEAVGRLAKLTETEHRLVGAETLTETKKTSRAVDDVAINLAATSLTVDKTSHS
VSQ--------MS-------------------------------------LEVTDMNQKL
T------------------NLIHETAS-------------------SNEMSKAEQDRSHQ
-NFIK-GALEPSV--TAYDWYDKINKSRVKDTGDWIRN-E-PFFISWAEKKI--------
-------------
>EZF32109.1
------------------------------------------------------------
---------------------------------------------MGGEYNQIPIVYQEA
IKKYEE-ITK------KP-L----LD----------------------------------
-------PTLLEITSTDALLNKIEK--ENGKFDDFR---------S-----TRHGLFD-A
-------LECALKPIELVGHLVSGA-AS----IA-FPPS----SLVFGSVLYLM---D--
----------------AAKGVSASYNAIKDLMD-SLE-----NFTVRLRIYNR----E--
-LISNELSKHLSDILV-------------------VLIEVFALSR-KAIK----------
----G-----------------------------------------GRFLKFAR--NVLI
G-NDDKIQEAVGRLAKLTETEHRLVGAETLTETKKTSRAVDDVAINLAATSLTVDKTSHS
VSQ--------MS-------------------------------------LEVTDMNQKL
T------------------NLIHETAS-------------------SNEMSKAEQDRSHQ
-DFIK-GALEPSV--TAYDWYDKINKSRVKDTGDWIRN-E-PFFMSWAEKKI--------
-------------
>EZF76221.1
------------------------------------------------------------
---------------------------------------------MGGEYNQIPMVYQEA
IKKYEE-ITK------KP-L----LD----------------------------------
-------PTLLEITSTDALLDKIEK--ENGKFDDFR---------S-----TKHGLFD-A
-------LECALKPIELVGHLVSGA-AS----IA-FPPS----SLVFGSVLYLM---D--
----------------AAKGVSASYNAIKDLMD-SLE-----NFTVRLRIYNR----E--
-LISNELSKHLSDILV-------------------VLIEVFALSR-KAIK----------
----G-----------------------------------------GRFLKFAR--NVLI
G-NDDKIQEAVGRLAKLTETEHRLVGAETLTETKKTSRAVDDVAITLAATTLTVDKTSHS
VSQ--------IS-------------------------------------LEVTDMNQKL
N------------------NLLHETAS-------------------SNEMSKAEQDRNHQ
-DFIK-GALEPSV--SAYDWYDKINKSRVKDTGDWIRN-E-PFFISWAEKKI--------
-------------
>GBF61984.1
------------------------------------------------------------
---------------------------------------------MGGEYNQIPIVYQEA
IKKYEE-ITK------KP-L----LD----------------------------------
-------PTLLEITSTDALLNKIEK--ENGKFDDFR---------S-----TRHGLFD-A
-------LECALKPIELVGHLVSGA-AS----IA-FPPS----SLVFGSVLYLM---D--
----------------AAKGVSASYNAIKDLMD-SLE-----NFTVRLRIYNR----E--
-LISNELSKHLSDILV-------------------VLIEVFALSR-KAIK----------
----G-----------------------------------------GRFLKFAR--NVLI
G-NDDKIQEAVGRLAKLTETEHRLVGAETLTETKKTSRAVDDVAINLAATSLTVDKTSHS
VSQ--------MS-------------------------------------LEVTDMNQKL
T------------------NLIHETAS-------------------SNEMSKAEQDRSHQ
-DFIK-GALEPSV--TAYDWYDKINKSRVKDTGDWIRN-E-PFFISWAEKKI--------
-------------
>OAL67678.1
------------------------------------------------------------
---------------------------------------------MGGEYNQIPMVYQEA
IKKYEE-ITK------KP-L----LD----------------------------------
-------PTLLEITSTDALLDKIEK--ENGKFDDFR---------S-----TKHGLFD-A
-------LECALKPIELVEHLVSGA-AS----IA-FPPS----SLVFGSVLYLM---D--
----------------AAKGVSASYNAIKDLMD-SLE-----NFTVRLRIYNR----E--
-LISNELSKHLSDILV-------------------VLIEVFALSR-KAIK----------
----G-----------------------------------------GRFLKFAR--NVLI
G-NDDKIQEAVGRLAKLTETEHRLVGAETLTETKKTSRAVDDVAITLAATTLTVDKTSHS
VSQ--------IS-------------------------------------LEVTDMNQKL
N------------------NLLHETAS-------------------SNEMSKAEQDRNHQ
-DFIK-GALEPSV--SAYDWYDKINKSRVKDTGDWIRN-E-PFFISWAEKKI--------
-------------
>OAL71045.1
------------------------------------------------------------
---------------------------------------------MGGEYNQIPMVYQEA
IKKYEE-ITK------KP-L----LD----------------------------------
-------PTLLEITSTDALLDKIEK--ENGKFDDFR---------S-----TKHGLFD-A
-------LECALKPIELVGHLVSGA-AS----IA-FPPS----SLVFGSVLYLM---D--
----------------AAKGVSASYNAIKDLMD-SLE-----NFTVRLRIYNR----E--
-LISNELSKHLSDILV-------------------VLIEVFALSR-KAIK----------
----G-----------------------------------------GRFLKFAR--NVLI
G-NDDKIQEAVGRLAKLTETEHRLVGAETLTETKKTSRAVDDVAITLAATTLTVDKTSHS
VSQ--------IS-------------------------------------LEVTDMNQKL
N------------------NLLHETAS-------------------SNEMSKAEQDRNHQ
-DFIK-GALEPSV--SAYDWYDKINKSRVKDTGDWIRN-E-PFFISWAEKKI--------
-------------
>XP_003017704.1
------------------------------------------------------------
---------------------------------------------MGGEYNQIPNVFQEA
IKKYEE-ITK------KP-L----LD----------------------------------
-------PALLEITSTDALLDKIEK--ENGKFDDFR---------S-----TRHGLFD-A
-------LECALKPIELVGNLVSGA-AS----IA-FPPS----SLVFGSVLYLM---D--
----------------AAKGVSASYNAIKDLMD-SLE-----NFTVRLRIYNR----E--
-LISNELSKHLSDILV-------------------VLIEVFALSR-KAIK----------
----G-----------------------------------------GRFLKFAR--NVLI
G-NDDKIQEAVGRLAKLTETEHRLVGAETLTETKKTSRAVDDVAINLAATSLTVDKTSHS
VSQ--------MS-------------------------------------LEVTDMNQKL
N------------------NLIQETAS-------------------SNEISKAEQDRSHQ
-EFIK-GALEPSV--TAYDFYDKINKSRVKDTGDWIRN-E-PFFISWVEKKI--------
-------------
>XP_003024948.1
------------------------------------------------------------
---------------------------------------------MGGEYNQIPIVFQEA
IKKYEE-ITK------KP-L----LD----------------------------------
-------PALLEITSTDALLDKIEK--ENGKFDEFR---------S-----TRHGLFD-A
-------LECALKPIELVGNLVSGA-AS----IA-FPPS----SLVFGSVLYLM---D--
----------------AAKGVSASYNAIKDLMD-SLE-----NFTVRLRIYNR----E--
-LISNELSKHLSDILV-------------------VLIEVFALSR-KAIK----------
----G-----------------------------------------GRFLKFAR--NVLV
G-NDDKIKEAVGRLAKLTETEHRLVGAETLTETKKTSRAVDDVAINLAATSLTVDKTSHS
VSQ--------MS-------------------------------------LEVTDMNQKL
N------------------NLIQETES-------------------SNEISKAEQDRNHQ
-EFIK-GALEPSV--TAYDWYDKINKSRVKDTGDWIRN-E-PFFISWVEKKI--------
-------------
>XP_003171427.1
------------------------------------------------------------
---------------------------------------------MGRENNQIPTIYKEA
IEKYEE-ITK------KP-L----LD----------------------------------
-------PTLLEITSTEALFDRIEK--ENGKFDDFR---------A-----TRHGLFD-A
-------LECALKPIELVGHLVSGA-AS----IA-FPPS----SLVFGSVLYLM---D--
----------------AAKGVSASYNAIKDLMD-SLE-----NFTVRLRIYNR----E--
-IISNELSKHLSDILV-------------------VLIEVFALSR-KAIK----------
----G-----------------------------------------GRFLKFAR--NVLI
G-NDDKIQAAVGRLAKLTETEHRLVGAETLTETKKTSRAVDDVAINLAATSMTVDKTSVS
VSQ--------IS-------------------------------------VNVTDINQKL
N------------------SLIHEAAS-------------------SNDMSKAEQDRRDQ
-DFIK-GALKPSV--TAYDWYDKISKSRVKDTGDWIRN-E-PFFISLVERRI--------
-------------
>XP_003233118.1
------------------------------------------------------------
---------------------------------------------MGGEYNQIPMVYQEA
IKKYEE-ITK------KP-L----LD----------------------------------
-------PTLLEITSTDALLDKIEK--ENGKFDDFR---------S-----TKHGLFD-A
-------LECALKPIELVEHLVSGA-AS----IA-FPPS----SLVFGSVLYLM---D--
----------------AAKGVSASYNAIKDLMD-SLE-----NFTVRLRIYNR----E--
-LISNELSKHLSDILV-------------------VLIEVFALSR-KAIK----------
----G-----------------------------------------GRFLKFAR--NVLI
G-NDDKIQEAVGRLAKLTETEHRLVGAETLTETKKTSRAVDDVAITLAATTLTVDKTSHS
VSQ--------IS-------------------------------------LEVTDMNQKL
N------------------NLLHETAS-------------------SNEMSKAEQDRNHQ
-DFIK-GALEPSV--SAYDWYDKINKSRVKDTGDWIRN-E-PFFISWAEKKI--------
-------------
>CEL02089.1
----------------------------------------MSPARWS--------SLSCP
AIHKA-------------------------------------TAGLVDFSAQIPAIYARA
ISKYEE-ITD------EK-L----DT----------------------------------
-------AFLAKLQNVDDLTREIDA--RNTQFSEFR---------E-----KRGVIFD-V
-------LKTAMIPVELFGSLAAGG-AS----MV-FPPS----SLVFGAVTYLM---S--
----------------AAKGVSRSYDAISELMG-SLK-----DFTIRLKTYSR----E--
-SISADLGEKLSDILV-------------------TLIEIFALST-KTIR----------
----R-----------------------------------------GRLLKFTR--NFLL
G-NNDAIQAAMGKLDKLTGVEDALVGAETLTESKRTGRVVDGIEVTVSSTNATVLETGMT
VNQ--------MS-------------------------------------VQVGEVQEML
G------------------SLMVSVNE-------------------GKTESSEEREKALQ
-AHVL-KVLRPSKVDHAQDWYDKIHKARIPGTGDWVRE-E-NVFKAWLEREDT-------
-------------
>CRL29146.1
------------------------------------------------------------
---------------------------------------------MVAPTDQSSAICEKA
IRKYHE-ITG------ET-L----AV----------------------------------
-------DFLTNIRTVSDLTKEIDE--KNIAFREFR---------E-----KRSAIFD-A
-------LEAALIPVQLFSNLAAGEAVS----VV-FPPS----SLVFRAVIYLV---G--
----------------AAKGVSASYDAIQDLMQ-MLQ-----DFTVRLSVYTQ----E--
-AISEALSDKLSDIIV-------------------TLIEIFALSS-KTIR----------
----R-----------------------------------------GRLLKYAR--NILL
G-NDDAIQAAMVRLDKLTLVEAKLVGAETLTESKRAGRVVDGISVTVNATNTNVLETGKT
VNQ--------MS-------------------------------------AQVFEVQGML
E------------------KLVASSNE-------------------EKQDIGED-QEALQ
-TLIK-HVLRPSMVDSAQEWFDKIHKARVPGTGDWVHT-D-DVFQSWINKET--------
-------------
>EDP48507.1
------------------------------------------------------------
---------------------------------------------MTVQNNQIPAIYARA
IEKYKD-ITK------ED-L----DV----------------------------------
-------AFLCKLQTVDDLAKEIDE--RNKSFSEYR---------H-----KRGVIFD-A
-------MQVALIPVQLFGDLAAGG-AS----MV-FPPS----SLVFGAVTYLV---T--
----------------AAKGVSSSYDAIEDLMG-TLK-----DFTIRLKAYGR----E--
-QISEDLSDKLSDILT-------------------TLVEIFALST-KAIK----------
----R-----------------------------------------GRLLKFTR--NILL
G-TDDAIKEAVDKLDKLTKVEASLVGAETLVEAKRTGRVVDTLQTTVTSTNVTVQETGKA
VNQ--------MT-------------------------------------VQVTEVHEML
G------------------NLLIATNG-------------------K-DEKHGDTAKSQR
-DLVR-KILQPSATDSAQDWYDRISKTRVPGTGDWVRH-E-DVFQGWLARDL--------
-------------
>GAO86371.1
------------------------------------------------------------
---------------------------------------------MTVQNNQIPAIYARA
IEKYKE-ITK------ED-L----DV----------------------------------
-------AFLCKLQSVDDLAKEIDE--RNKSFSEYR---------H-----KRGVIFD-A
-------MQAALIPVQLFGNLAAGG-AS----MV-FPPS----SLVFGAVTYLV---T--
----------------AAKGVSSSYDAIEDLMG-TLK-----DFTIRLKAYGR----E--
-QISEDLSDKLSDILT-------------------TLVEIFALST-KAIK----------
----R-----------------------------------------GRLLKFTR--NVLL
G-TDDAINGAVGKLDKLTKVEASLVGAETLTEAKRTGRVVDTVQTTVMSTNVTVQETGMA
VNQ--------MT-------------------------------------VQVTEVHEML
G------------------NLLIAAKD-------------------N-DANHGESAKSQR
-DLVR-TILQPSATDSAQDWYDRISKSRVPGTGDWVRR-E-DVFQGWLHRDL--------
-------------
>GAQ04641.1
------------------------------------------------------------
---------------------------------------------MGALTDQFPAIYEKA
IQKYRE-ITA------ET-L----EV----------------------------------
-------DFLCKIRNVEDLMKEIDE--RNRAFREFR---------E-----KRGVMFD-V
-------LESAMIPVQLFGNLAAGA-AS----MM-IPPS----SLVFGAVLHLM---G--
----------------AAKGVSASYEAIQDLMQ-MLQ-----DYTIRLRAYTQ----E--
-AISEALSDKLSDIIV-------------------TLIEIFALSL-KTIR----------
----R-----------------------------------------GRLLKFTR--NIFL
G-NDDAILAAMERLDKLTRVEANLVGAETLTESKRTGRVVDGISVSVNTISATVLETGMT
VNQ--------MG-------------------------------------AQVQEVQELL
G------------------KLIVSANE-------------------QKQAAAVD-QEALQ
-RLVN-QVLRPSKIDSAREWFDKIHKAHVPGTGDWVRR-E-DVFQSWINKET--------
-------------
>GAQ05927.1
------------------------------------------------------------
---------------------------------------------MTVQNNQIPAIYARA
IEKYKE-ITK------ED-L----DV----------------------------------
-------AFLCKLQSVDDLAKEIDE--RNKSFSEYR---------H-----KRGAIFD-A
-------MQAALIPVQLFGDIAAGG-AS----MV-FPPS----SLVFGAVTYLV---T--
----------------AAKGVSSSYDAIEDLMG-TLK-----DFTIRLKAYGQ----E--
-QISEDLSDKLSDILT-------------------TLVEIFALST-KAIK----------
----R-----------------------------------------GRLLKFTR--NILL
G-TDDAIKEAVGKLDKLTKVEASLVGAETLVEAKRTGRVVDTLQTTVTSTNVTVQETGKA
VNQ--------MT-------------------------------------VQVTEVHEML
G------------------NLLITANG-------------------K-DENHGDSAKSQR
-DLVR-KILQPSATDSAQDWYDRISKTRVPGTGDWIRN-E-DVFQSWLVRDL--------
-------------
>KEY83688.1
------------------------------------------------------------
---------------------------------------------MTVQNNQIPAIYGRA
IEKYKD-ITK------ED-L----DV----------------------------------
-------AFLCKLQTVDDLAKEIDE--RNKSFSEYR---------H-----KRGVIFD-A
-------MQVALIPVQLFGDLAAGG-AS----MV-FPPS----SLVFGAVTYLV---T--
----------------AAKGVSSSYDAIEDLMG-TLK-----DFTIRLKAYGR----E--
-QISEELSDKLSDILT-------------------TLVEIFALST-KAIK----------
----R-----------------------------------------GRLLKFTR--NILL
G-TDDAIKEAVDKLDKLTKVEASLVGAETLVEAKRTGRVVDTLQTTVTSTNVTVQETGKA
VNQ--------MT-------------------------------------VQVTEVHEML
G------------------NLLIATNG-------------------K-DEKHGDTAKSQR
-DLVR-KILQPSATDSAQDWYDRISKTRVPGTGDWVRH-E-DVFQGWLARDL--------
-------------
>KKK11862.1
------------------------------------------------------------
--------------------------------------------MVVAPKNQIPAIYARA
IQRYQE-ITD------ES-L----DV----------------------------------
-------EFLAKIQNVDDLTKEIDA--RNKNFREFR---------E-----KRGVIFN-A
-------LQSALIPVELFGNLAAGG-AS----MV-FPPS----SLVFGAVTYLM---G--
----------------AAKGVSSSYDAIQDLMG-SLK-----DFTIRLKTYSQ----E--
-AISEDLSNKLSDVLV-------------------TLIEIFALAT-KTIR----------
----R-----------------------------------------GRLLKFTR--NILL
G-NDDAIQAAMGKLDKLTRVEAGLVGAETLTESKRTGRVVDDISVTVNTTNATMMETGMT
VSQ--------MS-------------------------------------VQVNEVQEML
G------------------TLIVSVNE-------------------TKQDSSESREKSQQ
-DLVK-HILKPSKTDSAQDWYDKINKARIPGTGDWIRE-E-DIFKGWVNMDM--------
-------------
>KKK20439.1
------------------------------------------------------------
--------------------------------------------MVVAPKNQIPAIYARA
IQRYQE-ITD------ES-L----DV----------------------------------
-------EFLAKIQNVDDLTKEIDA--RNKNFREFR---------E-----KRGVIFN-A
-------LQSALIPVELFGNLAAGG-AS----MV-FPPS----SLVFGAVTYLM---G--
----------------AAKGVSSSYDAIQDLMG-SLK-----DFTIRLKTYSQ----E--
-AISEDLSNKLSDVLV-------------------TLIEIFALAT-KTIR----------
----R-----------------------------------------GRLLKFTR--NILL
G-NDDAIQAAMGKLDKLTRVEAGLVGAETLTESKRTGRVVDDISVTVNTTNATMMETGMT
VSQ--------MS-------------------------------------VQVNEVQEML
G------------------TLIVSVNE-------------------TKQDSSESREKSQQ
-DLVK-HILKPSKTDSAQDWYDKINKARIPGTGDWIRE-E-DIFKGWVNMDM--------
-------------
>KMK56263.1
------------------------------------------------------------
---------------------------------------------MTVQNNQIPAIYGRA
IEKYKD-ITK------ED-L----DV----------------------------------
-------AFLCKLQTVDDLAKEIDE--RNKSFSEYR---------H-----KRGVIFD-A
-------MQVALIPVQLFGDLAAGG-AS----MV-FPPS----SLVFGAVTYLV---T--
----------------AAKGVSSSYDAIEDLMG-TLK-----DFTIRLKAYGR----E--
-QISEELSDKLSDILT-------------------TLVEIFALST-KAIK----------
----R-----------------------------------------GRLLKFTR--NILL
G-TDDAIKEAVDKLDKLTKVEASLVGAETLVEAKRTGRVVDTLQTTVTSTNVTVQETGKA
VNQ--------MT-------------------------------------VQVTEVHEML
G------------------NLLIATNG-------------------K-DEKHGDTAKSQR
-DLVR-KILQPSATDSAQDWYDRISKTRVPGTGDWVRH-E-DVFQGWLARDL--------
-------------
>KOC16840.1
------------------------------------------------------------
---------------------------------------------MTVSKNQIPAIYERA
IKKYQE-ITD------EP-F----DV----------------------------------
-------QFLAKIQNVEDLTKEIDA--RNNSFREFR---------E-----KRGAIFE-V
-------LNAAMIPVQLFGNLAAGG-AS----MV-FPPS----SLVFGAVTYLM---G--
----------------AAKGVSTSYDAIQDLMG-TLK-----DFTIRLKAYSR----E--
-SISDDLSNKLSDILV-------------------TLVEILALST-KTIR----------
----R-----------------------------------------GRLLKFTR--NILL
G-SNDAIQGAMGKLDKLTRVEADLVGAETLTESKRTGRVVDGMSATVTSTHTTVIETGMT
VNQ--------VN-------------------------------------VRVNEVQEML
G------------------TLLVSVKE-------------------NKQESTEDREKALQ
-EHVS-KILRPSKTDYAQDWYDKINKARIPGTGDWVRD-E-RIFNEWHDKHM--------
-------------
>KUM63401.1
------------------------------------------------------------
----------------------------------------------MVAPTDQSAICEKA
IRRYHE-ITG------ET-L----AV----------------------------------
-------DFLTNIRTVSDLTKEIDE--KNIAFGEFR---------E-----KRRAIFN-A
-------LEATLIPVQLFTNLAAGEAVS----MV-FPPS----RLVFGAVMHLV---G--
----------------AAKGVSASYDAIQDLMQ-MLQ-----DFTIRLGAYTE----E--
-AISEALNDKLSDIIV-------------------TLIEIFALSS-KTIR----------
----R-----------------------------------------GRLLKYAR--NILL
G-NDDAIQAAMVRLDKLTQVEAKLVGAETLTESKRAGRVVDGISVTVNATNTNVPETGKT
VNQ--------MS-------------------------------------AQVSEVQGML
E------------------TLITSSNE-------------------EKQDTGED-QEALQ
-TLIK-HVLRPSVADSAQEWFDKIQKSRVPGTGDWVHM-D-DVFQSWINKET--------
-------------
>OOO06521.1
------------------------------------------------------------
---------------------------------------------MTVSKNQIPAIYERA
IKKYQE-ITD------EP-F----DV----------------------------------
-------QFLANIQNVEDLTKEIDA--RNNSFHEFR---------E-----KRGAIFE-V
-------LNAAMIPVQLFGNLAAGG-AS----MV-FPPS----SLVFGAVTYLM---G--
----------------AAKGVSTSYDAIQDLMG-TLK-----DFTIRLKAYSR----E--
-SISDDLSNKLSDILV-------------------TLVEILALST-KTIR----------
----R-----------------------------------------GRLLIFTR--NILL
G-SNDAIQGAMGKLDKLTRVEADLVGAETLTESKRTGRVVDGMSATVTSTHATVVETGMT
VNQ--------VN-------------------------------------VRVNEVQEML
G------------------TLLVSVKE-------------------NKQESTEDREKALQ
-EHVS-KILRPSKTDYAQDWYDKINKARIPGTGDWVRD-E-RIFNEWHDKHM--------
-------------
>OQD65291.1
------------------------------------------------------------
---------------------------------------------MVAPTDQSSAICEKA
IRKYHG-ITG------ET-L----AV----------------------------------
-------DFLTNIQTVSDLTKEIDE--KNIAFSEFR---------E-----KRGAIFD-A
-------LEGALIPVQLFTNLAAGEAVS----MV-FPPS----RLVFGAVMYLV---G--
----------------AAKGVSASYDAIQDLMQ-MLQ-----DFTVRLSAYTQ----E--
-AISEALNDKLSDIIV-------------------TLVEIFALSS-KTIR----------
----R-----------------------------------------GRLLKYAR--NILL
G-NDDAIQAAMVRLDKLTQVEAKLVGAETLTESKRAGRVVDGISVTVNATNTNVLETGKT
VNQ--------MS-------------------------------------AQVSEVQGML
E------------------KLITFSNE-------------------ERQDTGED-QEVLQ
-TLIK-HVLRPSMVDSAQEWFDKIHKARVPGTGDWVHM-D-DVFQS--------------
-------------
>OQE13595.1
------------------------------------------------------------
---------------------------------------------MVAHKDQSSAICEKA
IRKYHE-ITG------ET-L----GV----------------------------------
-------DFL-KIQNVSDLTKEIEQ--RNNTFRDFR---------E-----KRGAIFD-V
-------LESALIPVQFFTNLAAGG-VS----MA-FPPS----CLVFGAVMHLV---D--
----------------AAKGVSASYDAIQDLMQ-MLQ-----DFTIRLRAYTQ----E--
-VISEALSDKLSDIIV-------------------TLIEILALSS-KTIR----------
----R-----------------------------------------GRLLKYTR--NIIF
G-NDDAIQAAVVRLDKLTQVEANLVGAETLTESKRAGRVVDGISVTVDATKANVLGTKIT
VDQ--------MS-------------------------------------AQVLEVQEMV
E------------------KLMVSANE-------------------EKQNTFED-EQALQ
-AIVK-QVLRPSMVDSAQEWFDKIHKARVPGTGDWVHK-D-DVFQS--------------
-------------
>OQE96179.1
------------------------------------------------------------
---------------------------------------------MVAQKDQSSAICEKA
IRKYHE-ITG------ET-L----GV----------------------------------
-------DFL-KVQNVNDLTKEIEQ--RNNTFREFR---------E-----KRGAIFD-V
-------LESALVPVQLFSNLAAGG-AS----MA-FPPS----SLVFGAVMHLV---D--
----------------AAKGVSTSYNAIQDLMQ-MLQ-----DFTIRLSAYTQ----E--
-AISEALSDKLSDIIV-------------------TLVEIFALSS-KTIR----------
----R-----------------------------------------GRLLKYTR--NIIF
G-NDDAIQTAVVTLDKLTQVEANLVGAETLTESKRAGRVVDGISVTANATNANVLETKIT
VNQ--------MS-------------------------------------AQVLEVQEMV
E------------------KLMVSANE-------------------EKQNTFED-EQALQ
-AIVK-EALRPSMIDSAQEWFDKIHKARVPGTGDWVHK-D-EVFQSWINKQS--------
-------------
>OXN06985.1
------------------------------------------------------------
---------------------------------------------MTVQNNQIPAIYARA
IEKYKD-ITK------ED-L----DV----------------------------------
-------AFLCKLQTVDDLAKEIDE--RNKSFSEYR---------H-----KRGVIFD-A
-------MQVALIPVQLFGDLAAGG-AS----MV-FPPS----SLVFGAVTYLV---T--
----------------AAKGVSSSYDAIEDLMG-TLK-----DFTIRLKAYGR----E--
-QISEDLSDKLSDILT-------------------TLVEIFALST-KAIK----------
----R-----------------------------------------GRLLKFTR--NILL
G-TDDAIKEAVDKLDKLTKVEASLVGAETLVEAKRTGRVVDTLQTTVTSTNVTVQETGKA
VNQ--------MT-------------------------------------VQVTEVHEML
G------------------NLLIATNG-------------------K-DEKHGDTAKSQR
-DLVR-KILQPSATDSAQDWYDRISKTRVPGTGDWVRH-E-DVFQGWLARDL--------
-------------
>OXN16395.1
------------------------------------------------------------
---------------------------------------------MTVENNQIPAIYARA
IEKYKE-ITK------EE-L----DV----------------------------------
-------AFLCRLQSVDDLAKEIDE--RNKSFSEYR---------H-----KRGVIFD-A
-------MQAALIPVQLFGNLAAGG-AS----MA-FPPS----SLVFGAVTYLV---T--
----------------AAKGVSSSYDAIEDLMG-TLK-----DFTIRLKAYSQ----E--
-QISEDLSDKLSDILT-------------------TLVEIFALST-KAIK----------
----R-----------------------------------------GRLLKFTR--NILL
G-TDDAIKAAVGKLDKLTKVEASLVGAETLTEAKRTGRVVDTLQTTVTSTNVTVQETGMA
VNQ--------MT-------------------------------------VQVTEVHEML
G------------------NLLIAAKD-------------------K-DENHGESAKTQS
-DLVR-KILQPSATDSAQDWYDRISKARVPGTGDWIRR-E-DVFQGWLDRDL--------
-------------
>OXN27638.1
------------------------------------------------------------
---------------------------------------------MTVQNNQIPAIYARA
IEKYKD-ITK------ED-L----DV----------------------------------
-------ALLCKLQTVDDLAKEIDE--RNKSFSEYR---------H-----KRGVIFD-A
-------MQVALIPVQLFGDLAAGG-AS----MV-FPPS----SLVFGAVTYLV---T--
----------------AAKGVSSSYDAIEDLMG-TLK-----DFTIRLKAYGR----E--
-QISEDLSDKLSDILT-------------------TLVEIFALST-KAIK----------
----R-----------------------------------------GRLLKFTR--NILL
G-TDDAIKEAVDKLDKLTKVEASLVGAETLVEAKRTGRVVDTLQTTVTSTNVTVQETGKA
VNQ--------MT-------------------------------------VQVTEVHEML
G------------------NLLIATNG-------------------K-DEKHGDTAKSQR
-DLVR-KILQPSATDSAQDWYDRISKTRVPGTGDWVRH-E-DVFQGWLARDL--------
-------------
>PGH12593.1
------------------------------------------------------------
---------------------------------------------MVASKDQVPAIYERA
VKKYKE-ITD------ET-L----DM----------------------------------
-------EFLTKIQNVQELTKEIDE--RNTKFLEFR---------E-----KRGAIFD-V
-------LQATLIPVQLFGDLMAGG-AS----MV-FPPS----SLVFGAVTYLM---G--
----------------AAKGVSESYNAIHDLMG-TLK-----DFTIRLKVYSK----E--
-DISEDLGNKLSDILV-------------------TLVEIFALST-KTIC----------
----R-----------------------------------------GRLLKLTR--NFLL
G-SDDAIQAAMGKLDNLTRVEACLVGAETLTELKRTGRAVDSISATVNTTNTTVVETGMT
VNQ--------MS-------------------------------------VQVNEVQEML
G------------------TLVVSVHE-------------------GRQENSEDREKSLQ
-VLVS-KILQPSKTDSAQDWYNKINKARIPGTGDWVQS-E-AIFQAWLNKQG--------
-------------
>PIG83088.1
------------------------------------------------------------
---------------------------------------------MTVSKNQIPAIYERA
IKKYQE-ITD------EP-L----DV----------------------------------
-------QFLAKIQNVEDLTEEIDA--RNNSFREFR---------E-----KRGAIFE-V
-------LNAAMIPVQLFGNLAAGG-AS----MV-FPPS----SLVFGAVTYLM---G--
----------------AAKGVSTSYDAIQDLMG-TLK-----DFTIRLKAYSR----E--
-SISDDLSNKLSDILV-------------------TLVEILALST-KTIR----------
----R-----------------------------------------GRLLKFTR--NILL
G-SNDAIQGAMGKLDKLTRVEADLVGAETLTESKRTGRVVDGMSAMVTSTHTTVIETGMT
VNQ--------VN-------------------------------------VRVNEVQEML
G------------------TLLVSVKE-------------------NKQESSEDREKALQ
-EHVN-RILRPSKTDSAQDWYDKINKARIPGTGDWVRD-E-RIFNEWHDKDM--------
-------------
>PYI05545.1
------------------------------------------------------------
---------------------------------------------MTGPKPQLPAIYDLA
IKKYHE-ITH------DD-STSTLDI----------------------------------
-------EFLTKIQNVDDLTKEIDI--RNAKFSEFR---------E-----KRGPLFD-V
-------LKAALIPVELFGNLAAGG-AS----MV-FPPS----SLVFGAVTYLM---S--
----------------AAKGVSTSYDAIQELMV-TLK-----DFTIRLKAYSQ----E--
-VISEALSDKLSDVLV-------------------TLIEIFALST-KTIR----------
----R-----------------------------------------GRLLKFTR--NFLL
G-NNDALQGAIGKLDKLTSVEARLVGAETLTESKRTGRVVDDISVTVTSTNTTVMETGMT
VNQ--------MS-------------------------------------CQVNEVHEML
S------------------TLVVSANE-------------------TVPESAEDREKSLQ
-TLIT-KILRPSKTDSAQDWYDKINKARIPGTGDWVRD-E-DIFQGWLTRET--------
-------------
>RAQ51228.1
------------------------------------------------------------
---------------------------------------------MTVSKNQIPAIYERA
IKKYQE-ITD------EP-F----DV----------------------------------
-------QFLAKIQNVEDLTKEIDA--RNNSFREFR---------E-----KRGAIFE-V
-------LNAAMIPVQLFGNLAAGG-AS----MV-FPPS----SLVFGAVTYLM---G--
----------------AAKGVSTSYDAIQDLMG-TLK-----DFTIRLKAYSR----E--
-CISDDLSNKLSDILV-------------------TLVEILALST-KTIR----------
----R-----------------------------------------GRLLKFTR--NILL
G-SNDAIQGAMGKLDKLTRVEADLVGAETLTESKRTGRVVDGMSATVTSTHTTVIETGMT
VNQ--------VN-------------------------------------VRVNEVQEML
G------------------TLLVSVKE-------------------NKQESTEDREKALQ
-EHVG-KILRPSKTDYAQDWYDKINKARIPGTGDWVRD-E-RIFNEWHDKHM--------
-------------
>RAQ60066.1
------------------------------------------------------------
---------------------------------------------MTVSKNQIPAIYERA
IKKYQE-ITD------EP-F----DV----------------------------------
-------QFLANIQNVEDLTKEIDA--RNNSFHEFR---------E-----KRGAIFE-V
-------LNAAMIPVQLFGNLAAGG-AS----MV-FPPS----SLVFGAVTYLM---G--
----------------AAKGVSTSYDAIQDLMG-TLK-----DFTIRLKAYSR----E--
-SISDDLSNKLSDILV-------------------TLVEILALST-KTIR----------
----R-----------------------------------------GRLLKFTR--NILL
G-SNDAIQGAMGKLDKLTRVEADLVGAETLTESKRTGRVVDGMSATVTSTHATVVETGMT
VNQ--------VN-------------------------------------VRVNEVQEML
G------------------TLLVSVKE-------------------NKQESTEDREKALQ
-EHVS-KILRPSKTDYAQDWYDKINKARIPGTGDWVRD-E-RIFNEWHDKHM--------
-------------
>XP_001261617.1
------------------------------------------------------------
---------------------------------------------MTVENNQIPAIYARA
IEKYKE-ITK------QD-L----DV----------------------------------
-------AFLCKLQSVDDLAKEIDE--RNKSFSEYR---------H-----KRGVIFD-A
-------MQAALIPVQLFGDVAAGG-AS----MV-FPPS----SLVFGAVTYLV---T--
----------------AAKGVSSSYDAIEDLMG-TLK-----DFTIRLKAYGR----E--
-QISEDLSDKLSDILT-------------------TLVEIFALST-KVIK----------
----R-----------------------------------------GRLLKFTR--NILL
G-TDDAIKEAVDKLDKLTKVEASLVGAETLVEAKRTGRVVDTLQTTVTSTNVTVQETGKV
VNQ--------MT-------------------------------------VQVTEVHEML
G------------------NLLIATNG-------------------K-DENHGDTAKSQR
-DLVR-KILQPSATDSAQDWYDRISKTRVPGTGDWVRH-E-DVFQGWLVRDL--------
-------------
>XP_001273505.1
------------------------------------------------------------
---------------------------------------------MTVQNTQIPAIYTRA
IAKYSE-IAK------ED-L----DV----------------------------------
-------AFLHRLSSVEDLEKEIDE--RNKSFSEYR---------H-----KRGAIFD-A
-------MQAALVPVQLFGDLAAGG-AS----MA-FPPS----SLVFGAVTYLM---S--
----------------AAKGVSSSYDAIQDLMG-TLK-----DFTIRLKAYSR----E--
-QISDDLSEKLSDILV-------------------TLVEIFALST-KAIK----------
----R-----------------------------------------GRLLKFTR--NILL
G-NDDAIKAAVGKLDKLTKVEAGLVGAETLTEAKRTGRVVDGMQTTIQSTNVTVQETGMA
VNQ--------MT-------------------------------------VQVTEVQAML
G------------------NILIAVND-------------------Q-EEKHGELAKSHQ
-DLVR-KILRPSATDSAQDWYDKINKTRVPGTGDWIRD-E-DVFKSWMNREQ--------
-------------
>XP_002377292.1
------------------------------------------------------------
---------------------------------------------MTVSKNQIPAIYERA
IKKYQE-ITD------EP-F----DV----------------------------------
-------QFLAKIQNVEDLTKEIDA--RNNSFREFR---------E-----KRGAIFE-V
-------LNAAMIPVQLFGNLAAGG-AS----MV-FPPS----SLVFGAVTYLM---G--
----------------AAKGVSTSYDAIQDLMG-TLK-----DFTIRLKAYSR----E--
-SISDDLSNKLSDILV-------------------TLVEILALST-KTIR----------
----R-----------------------------------------GRLLKFTR--NILL
G-SNDAIQGAMGKLDKLTRVEADLVGAETLTESKRTGRVVDGMSATVTSTHATVVETGMT
VNQ--------VN-------------------------------------VRVNEVQEML
G------------------TLLVSVKE-------------------NKQESTEDREKALQ
-EHVS-KILRPSKTDYAQDWYDKINKARIPGTGDWVRD-E-RIFNEWHDKHM--------
-------------
>XP_015410355.1
------------------------------------------------------------
---------------------------------------------MTVPKNQIPAIYERA
IQKYQE-ITD------EP-F----DV----------------------------------
-------QFLVKIQNVEDLTKEIDA--RNNSFREFR---------E-----KRGAIFD-V
-------LNAAMIPVQLFGDLAAGG-AS----MV-FPPS----SLVFGAVTYLM---G--
----------------AAKGVSASYDAIQDLMG-TLK-----DFTIRLKAYSR----E--
-SISDDLSNKLSDILV-------------------TLVEILALST-KTIR----------
----R-----------------------------------------GRLLKFTR--NILL
G-SNDAIQGAMGKLDKLTRVEADLVGAETLTESKRTGRVVDGMSATVTSTHTTVIETGMT
VNQ--------VN-------------------------------------IRVNEVQEML
G------------------TLLVSVKE-------------------NKQDNSEDREKALQ
-EHVN-KILRPSKTDSAQDWYDKINKARIPGTGDWVRD-E-RIFNEWRVQDI--------
-------------
>XP_022387667.1
------------------------------------------------------------
---------------------------------------------MTVPKNQIPAIYERA
IQKYQA-ITD------EP-F----DV----------------------------------
-------QFLVKIQNVEDLTKEIDA--RNNSFREFR---------E-----KRGAIFD-V
-------LNAAMIPVQLFGDLAAGG-AS----MV-FPPS----SLVFGAVTYLM---G--
----------------AAKGVSASYDAIQDLMG-TLK-----DFTIRLKAYSR----E--
-SISDDLSNKLSDILV-------------------TLVEIFALST-KAIR----------
----R-----------------------------------------GRLLKFTR--NILL
G-SNDAIQGAMGKLDKLTRVEADLVGAETLTESKRTGRVVDGVSATVTSTHTTVIETGMT
VNQ--------VN-------------------------------------IRVNEVQEML
G------------------TLLVSVKE-------------------NKQENSEDREKALQ
-EHVN-KILRPSKTDSAQDWYDKINKARIPGTGDWVRD-E-RIFNEWRTQDI--------
-------------
>XP_022485183.1
------------------------------------------------------------
---------------------------------------------MVAPTDQSSAIYEKA
IRKYHE-ITG------ET-F----GG----------------------------------
-------DFLTKLRSVSDLTKEIDE--RNNAFREFR---------E-----KRSALFD-V
-------LQAALIPVQLFGNLAAGS-AS----MM-FPPS----SLVFGAVVYLV---G--
----------------AAKGVSASYNAIQDLMQ-MLQ-----DFTIRLGAYTQ----E--
-AISEALSDKLSDIIV-------------------TLIEVFALSS-KTVR----------
----R-----------------------------------------GRLLKYTR--NILL
G-NDDAIQAAMVKLDKLTQVEVNLVGAETLTESKRAGRVVDGISVAVNATNETVLETGMT
VNQ--------IS-------------------------------------AQVHEVQETL
E------------------KLIVSANE-------------------EKQDTREN-QEALQ
-GLIS-QVLRPSKIDSAQEWFDKIDKARVPGTGDWVRE-D-DVFQSWINKET--------
-------------
>XP_024677588.1
------------------------------------------------------------
---------------------------------------------MSIQDSQIPALYTRA
IEKYRE-ITN------ED-F----DV----------------------------------
-------AFLNKLRNVDDLVREIDE--QNNSFSGYR---------R-----KRSLIFD-A
-------LQAVLVPVQLFSNLAAGG-AS----MA-FPPS----SLVFGAATYLI---S--
----------------AAKGVSSSYDAIQYLMQ-SLK-----DFTIRLKAYSQ----E--
-HMSQDLSDKLSDILV-------------------TLLEIFALST-KAIK----------
----R-----------------------------------------GRLLRFTR--NVLL
G-NDDTIAAAVGKLDRLTKVEAGLVGAETLTEAKRTGRMVDGLQTTVITTNATVRETGMA
VNQ--------MT-------------------------------------VQVTEVHEML
D------------------SLLIAVND-------------------N-DEKHWALAKSHQ
-DPLR-HVLRPSVKDCAQDWYDKISKTRVPGTGDWIHC-E-DAFNGWINKEY--------
-------------
>XP_024679144.1
------------------------------------------------------------
---------------------------------------------MTVKNNQIPAIYARA
IEKYKE-ITK------ED-L----DV----------------------------------
-------AFLCKLQNVDDLAKEIDE--RNKSFSEYR---------H-----KRGVIFD-A
-------MQAALIPVQLFGDIAAGG-AS----MA-FPPS----SLVFGAVTYLV---T--
----------------AAKGVSSSYDAIEDLMG-TLK-----DFTIRLKAYGQ----E--
-RISEDLSDKLSDILT-------------------TLVEIFALST-KAIK----------
----R-----------------------------------------GRLLKFTR--NILL
G-TDDAIKEAVGKLDKLTKVEASLVGAETLVEAKRTGRVVDTVQTTVTSTNVTVQETGKA
VNQ--------MT-------------------------------------VQVTEVHEML
G------------------NLLIATNG-------------------K-DANHGDSAKSQR
-DLVR-KILQPSATDSAQDWYDKISKARVPGTGDWVKH-E-DVFQGWLHREL--------
-------------
>XP_024680430.1
------------------------------------------------------------
---------------------------------------------MGALMDQFPAIYEKA
IQKYRE-ITE------ET-L----EV----------------------------------
-------DFLSKIRNVEDLMKEIDE--RNRAFREFR---------E-----KRGVMFD-A
-------LESAMIPVQLFGILAAGG-AS----MI-IPPA---------------------
-------------------GVSASYEAIQDLMQ-MLQ-----DYTIRLRAYTQ----E--
-AISEALSDKLSDIIV-------------------TLIEIFALSS-KTIR----------
----R-----------------------------------------GRLLKFTR--NFFL
G-NDDAILAAMERLDKLTRVEANLVGAETLTESKRTGRVVDGISVSVNTISATVLETGMT
VNQ--------MG-------------------------------------AQVQEVQELL
G------------------KLIVSGNE-------------------QKQGAAVD-QEALQ
-GLVN-RVLRPSMIDSAREWFDKIHKAHVPGTGDWVRR-E-DVFQSWINKET--------
-------------
>XP_025546968.1
------------------------------------------------------------
---------------------------------------------MAGPKNQIPAIYDRA
IQKYRE-ITD------ET-L----DV----------------------------------
-------EVLASIRSVNDLISAIDV--QNAKFSEFR---------E-----KRGVLFD-V
-------LKAALVPVELFGNLAAGG-AA----MV-FAPS----SLVFGAVTYLM---G--
----------------AAKGVSTSYDAIQGLMG-TLK-----DFTIRLKAYSQ----E--
-AISDALSDKLADILV-------------------TLLEIFALAT-KAIR----------
----R-----------------------------------------GRLLKFTR--NILL
G-SNDAIQAAMGKLDKLTSVEARLVGAETLTESKRTGRVVDELAVTVTSTNATVTETGMT
VQQ--------MS-------------------------------------YQVTEVQEML
S------------------TLVVSAGE-----------------------RAQDGDKTLH
-DLVA-QILRPSKTDYAQDWYEKINKARIPGTGDWVRH-E-GIFQSWLRRDT--------
-------------
>XP_025579681.1
------------------------------------------------------------
---------------------------------------------MAGPKNQIPAIYDRA
IKKYRD-ITD------ES-L----DV----------------------------------
-------EFLAKIQNVDDLMSEIDA--RNAKFSEFR---------E-----KRGVLFD-V
-------LKTALIPVELFGNLAAGG-AS----MV-FPPS----SLVFGAVTYLM---S--
----------------AAKGVSTSYDAIQDLMA-TLK-----DFTIRLKAYSQ----E--
-FISDALSDKLSDILV-------------------TLIEIFALST-KTIR----------
----R-----------------------------------------GRLLKFTR--NFLL
G-NSDALQAAMGKLDKLTSVEARLVGAETLTESKRTGRVVDDISVTVTSTNTTVMETGMT
VNQ--------MS-------------------------------------YQVNEVHEML
S------------------TLVVSANE-------------------GMPESPEDREKSLQ
-TLIN-KILRPSKTDSAQDWYEKINKARIPGTGDWVRN-E-DIFQGWLDRET--------
-------------
>XP_748844.1
------------------------------------------------------------
---------------------------------------------MTVQNNQIPAIYARA
IEKYKD-ITK------ED-L----DV----------------------------------
-------AFLCKLQTVDDLAKEIDE--RNKSFSEYR---------H-----KRGVIFD-A
-------MQVALIPVQLFGDLAAGG-AS----MV-FPPS----SLVFGAVTYLV---T--
----------------AAKGVSSSYDAIEDLMG-TLK-----DFTIRLKAYGR----E--
-QISEDLSDKLSDILT-------------------TLVEIFALST-KAIK----------
----R-----------------------------------------GRLLKFTR--NILL
G-TDDAIKEAVDKLDKLTKVEASLVGAETLVEAKRTGRVVDTLQTTVTTTNVTVQETGKA
VNQ--------MT-------------------------------------VQVTEVHEML
G------------------NLLIATNG-------------------K-DEKHGDTAKSQR
-DLVR-KILQPSATDSAQDWYDRISKTRVPGTGDWVRH-E-DVFQGWLARDL--------
-------------
>EHA20661.1
------------------------------------------------------------
----------------------------------------------MPVDDEYAQAWLDA
HNMVKE-LAK------QR-G----QP----------------------------------
---------IDGSLGIADVLKNLNE--AP------S---------S-----RKDKIWN-G
-------FQHVLGAIQKIGGAAASV-AS----KV-FAPA----TDCYNVVNFVI---D--
----------------TFKGYQGAYDALDSLFD-QCA-----DYLTRLGYYEG----R--
M--DKNLRALCAQSLK-------------------LFIEVCRKAV-ALRG----------
----SVA---------------------------------------GKLKVFTR--VMFL
--SDNGISSLLNEMDKLTNKEKLLVLAQTFKNAHDGYRATLRVEGLVSERHALDMEANRE
------------------------------------------------------------
--------------------------------------------------------KVII
-K--A-LGLACEPTPTWRSRYREYLNQRLPDTGQWILR-E-PVFANWEKGQSQAN-----
-------------
>EPS40859.1
------------------------------------------------------------
-----------------------------------------------MTTTSFEKQWNLA
IADFNK-TTG------TT-A----IE--------TW------------------------
-----L--PEFEGITLESFLRKIED--QNQKHREFC---------G-----RSEHMRD-S
-------ISKFLRPALLFSDIIGTA-VS----IA-YPPA----QAIFAATSFLI---K--
----------------AADGLSSIYDAIAELLM-EMS-----YSSQRLALYCK----RG-
I--LPQLVPIARAEFE-------------------LYLKILATAI-KFRE----------
----GR---------------------------------------FSRLKFFGA--RSFL
G-VDSGLNDLLNQLRKITDKELEMVVASIMDIELDTNGLLREIADYLGVRTIESNKELTI
------------------------------------------------------------
--------------------------------------------------YAPSRALGDS
-TRLP-EPIIE-AELHSGQILGDKRNKQHGKIGEWIYD-E-DEFLNWCQGKFW-------
-------------
>EWC48439.1
------------------------------------------------------------
---------------------------------------------MAQAKSDLKLLWIQA
LETHRI-ETK------VN-L----EDRDNKALCEKIRAIWDKLKKEESPETTQEGQSQDE
KSSNKV---PDAYAEYSSLKNMLAA--EVGFHKKKR--ND----GS-----NWDNCVH-A
-------LGKLADGMMGVVSLVGES-AS----AA-FPPA----VIIVAAATHIV---K--
----------------ACNVVSGDLNAVEHLFG-IMS-----LFAARMNLLEG---RIP-
K--EPLYQGIVMRTFV-------------------SMLKFCSYSH-KRLGS---------
---KGFR-----------------------------------------VKEWAK--ALYR
-GEDPDLKDAYDKVVQSIDYLDSATGMATLGTVVDIQGEARDHHKAVMSEF----TKLTT
LFV--------------TLTTS--------------------TQLMVDATQRQDRINSQQ
D-S---R----------ILQNTNPTASSHL--------------RDASIGPGAHRAQ-AL
-VSLT-GSLSSGAEKHMVQRWSRIGRAHIPGTLEWPFK-Q-PSFTTWKENGG--------
-------------
>KIK54701.1
------------------------------------------------------------
--------MASVT-----------------PNSTPAATGAQPPQLAASAADKITQLMQEA
VEKFEK-EN-------KK-F----P-------------GWDAT-----------------
------LREMEKCNSLEAISAIFERE-FFNKIKKAR--------GD-----KWLTLREKY
-------LKPAVGIIIKISEFGGDI-AESI--PS-VPGG----KMIFTAISFLLK-----
----------------ATKGVSNWFEGLEAFFS-DLN-----HFLNQIWKVLP----FSV
-QMGRDYQNIVSETFL-------------------CTIELIFEAM-EKIK----------
----KNK-------------------------------------LQMRFLLFWK--AVTG
--SDDEITEAQNRLKKLMDMARDITIAATAAQTMKSGETVEANHALLSSQGAQISSLHKK
MD----------------------------------------------------------
-------------------------------------------------GQSAKFLEEKL
KTVKD-AKLDKGKV---CWKGTR--VQILDKISQWILT-T---AEDYP------------
-------------
>KIK58093.1
------------------------------------------------------------
--------MSYQPSVPAILAS------------SAMSTVLATVAPTPPATSDFENLWAKA
LADYKD-QTG------LN-F----S--------------QDQI-----------------
-------AQFATCRSVDDVVRILET--QSKGLEAFR--KKG------------KNIQN-V
-------LRPVVRLVELFNDTGAEA-AS-A--AG-VPGG----KAIFVAFGVLLT-----
----------------AGKGVTEVYNTLQDLAQ-ELE-----DALFRIGMHLG----SN-
----PGLRDIVIQMLV-------------------QVLHVIGFLM-KYQD----------
----SKSKEKK-------------------------ALLGNLSVFGQRTKDYMK--SLSG
--N-KEVQEAFQNLNKLTKKEELLRIAEIHKKVDQID-----------------------
------------------------------------------------------------
--------------------------------------------------------TMQM
DEKIR-KWLSPPNV---SQYHNTIYKTHQEGTGEWLFKPN-SKFSQWKQAES--------
-------------
>KIK60146.1
------------------------------------------------------------
--------MTERPSTPSIL---------------ARSAISTAFAIARPVTSDFENLWAKA
LVSYKK-QTG------RN-I----Y--------------QDQA-----------------
-------ALFPDDPSVDNIVGILET--QSKGLEAFR--EKG------------KNIRN-V
-------LKPVVNLVRLFNDTGAEA-AA-A--AS-VPGG----KAIFVAFGALLV-----
----------------ATKGVTEVYNALVELSE-KLQ-----DALDHIKWHLD----ANS
-KLSSMMKEIYIQMLV-------------------QVLHVFTFLI-KYQD----------
----SN-------------------------------AKKSWNMIWQRSKDFGK--SLLG
--E-KEVQEALQELDKLTNREALMEIAEIHNKVYNIDIKVDNLDAK--------------
------------------------------------------------------------
------------------------------------------------------MVKTQM
DEQST-KWLSPPDV---YQHHNTIYKAQHKGTGTWLFKPN-SIFSKWKQVEK--------
-------------
>KZV76368.1
------------------------------------------------------------
------------------------------------------MSTLISSGDTFRDLWDTA
LKGYSD-KTG------ID-L----L--------------KHDY-----------------
------AELFDECDSAEAVTAVIQD--ELQNFTKFR--AE----DS-----KWGIVRQ-K
-------LKMVVNFVLKFNDAVAEA-AS-S---H-LPGG----KAIIVAIGVLLA-----
----------------ATKGVSENYDALVELFG-MFS-----DYLERLSSRLT----AGA
-TMGPSKKKITVDVLL-------------------EMLTVLGIAL-KLVK----------
----GN-----------------------------------------RFKHWLK--TIFG
--A-EDMTNAMFRLDKLTAREDRMIMSDIYADVKHMQAVGQISSVTLRSL----------
------------------------------------------------------------
------------------------------------------------EIRIEDVYNYHV
NERIV-TWLAAPDS---SINHSFLTKKRYANSGEWFLK-G-APFRRWASLQGS-------
-------------
>KIN05075.1
------------------------------------------------------------
--------------------------------------------MALRPTSDLGSLMQSA
LEEYNQ-TTR------DL-R----KD-YD-------------------------------
-------QSM-EARSIADVEAYVVN--HMDKFKKFR--HD----GS-----KLDIVRT-A
-------IGNNLGQIQVMSDVLAGP-TT----AA-FPAA----TPIFTAINFLV---F--
----------------TGNRVRSDFDNLLNFLE-EVG-----SCMNSISIVEGFVHTGR-
Q--IPQLDVDFKNVFG-------------------AVLSLCGIST-KYIS----------
----DGR-----------------------------------------FKRGLM--RGVL
G-DDGGLSLAYGRLQKSMVALGRSIQNGTFAGVVVLTTAMAELEDQVAELDRLSRETNQV
AKD-----------------------------------------------------TKDI
V-K-----------------ETKDDIK-------------------DLRDAFKDQNMSET
-RRIR-IFFEGFAT--WEAPFEERKKKFVDGTSEWLLK-EDDIYKTWFGEGDKSSWGRGR
LSA----------
>KLJ13644.1
------------------------------------------------------------
----------MAVISVT---------------------AMDLTEKADLIPSDVSLLWQQA
LARYRE-STG------KD-L----QK----------------------------------
--------VP-RFTSVENILKDAEL--QQTTFNRFR--HD----GE-----LIDRLRS-S
-------VARNVNYLGSLRFL-VDG-AA----LA-YPPT----VAISSAMFHFL---Q--
----------------VTKDVSSDYDQIVDLFD-SMR-----SFLERLSIIEG---KLP-
S--IPAYTSHVMRVFS-------------------ALLSV--------------------
-------------------------------------------------WKWAK--AFRE
GGNDENLQSAKYTMKESLAQLESASLTVILATTQDLKQDTKVVVNQTERIDSRTERIE-V
SIL------------------------------------------------AQQEEFHDM
S-A---N----------FKKLLKNQQKEAR-KMQL------HD-SGKAADAASRKHA-AF
-NSVK-LHFENSID--PAWQARDIEYSFVRGSARWVLD-E-EAYQSWREGTAN-------
-------------
>PGH15791.1
------------------------------------------------------------
----------MA-QISG---------------------TTGLHVAENFPTSDVPFLWQQA
LEKYQE-STG------KA-L----QQ----------------------------------
--------LP-RFARVEDILKDTEL--QEGTFNKFR--HN----GG-----MVDRLRS-S
-------IARNASFLESLKFV-VDA-AA----LA-FPPT----AAISSAIFYVL---Q--
----------------VTKHVSSDYDKVIDFFD-SMK-----TFLERLSIIQG---KLP-
S--IPAYTSHVVRVFS-------------------AMLSLCGISA-TYIK----------
----KGR-----------------------------------------LKKLGG--ILIG
GGADENLKSAHAAMEKSLTELESASVTVILANTEDLKKDSKNIIVTTERIDTRTERIE-L
SIQ------------------------------------------------D---QFRHM
S-A---N----------FEQLLKSQRKDPK-RQQL------HD-PGKVSDARTRKHV-AF
-SSVK-QCFETSID--PAWQARDIEYSFVKGSAKWVLE-E-GAYQIWREGKEN-------
-------------
>KUL81568.1
------------------------------------------------------------
----MP-KMCASSN----------------------------THMIHQPTSDISVIWRAA
VDRYEQ-NSM------TK-V----NF----------------------------------
--------LS--ATSVDDLVNALQD--KGTVFKNFR--HS----GS-----KSDKFRT-L
-------VAKILGRIN----------------FV-SDV----------VAQPAI---N--
----------------VVVSVSADYDKIIEFFE-DLD-----SYLGRLKVLEVDAMDMP-
T--IPELKSVLIEVLI-------------------SVLDLCGISA-KYIK----------
----MKR-----------------------------------------IVKAFR--SLAL
G-EDDELATAYARFHKAVAREEGVIRNATLVVVNQLSKTSAQNNRILVEKTERVEKLLL-
------------------------------------------------------------
----------------------------------------------------SREAATER
-NKVL-EALSMRSF---HEKQRDTFDKHSEATGRWLLE-S-TEFQKWVKSDEALV-----
-------------
>KFY02425.1
---------------------------------------------MTAIALEEGSHHPLI
IVHEPV-ELCSSTKMAT---------------------VELSIRSKPAVTTDVGLMWKRA
IDRYEE-ITL------VK-I----DS----------------------------------
--------IN-RANNVEEILDEIHE--RETMFKSYR--HD----GS-----KLDKFRS-L
-------VSKSMGPIDKLSNMVASV-AL----TS-FPPS----TAIFSA-----------
-------------------SAKADYDKIAGLFE-DLD-----LYLNRLKILEK---NVP-
H--VPELEVALTEVLI-------------------SVLVICGICA-KFIK----------
----INRVGRIFCHVASPEISYKCCAKQPHELNVTCQEPSSGTDISVSSVKAFR--NLVS
G-EDDELSTAYAHFHKMVEQEQGAVRNATLATVGQIQAVTERTELNT-------------
------------------------------------------------------------
----------------------KTLMA-------------------RIE---SREAALER
-DNLL-TRLSTLDF---HEKHRDIFAKHHQGTGQWLLK-T-DEFQRWSTAAKP-------
-------------
>PGH05438.1
------------------------------------------------------------
--------MT----TAL---------------------PSAGLDPNVNAATDIDAIWKAA
IDRYEN-VTT------TK-I----TY----------------------------------
--------LT-SAKNVDDILNEIHD--RESKFKSFR--HD----GS-----KTDRFRT-L
-------VSKSLRPVEQVSDILAQI-GS----KA-FPPS----TPIFTAVRYLI---S--
----------------TANSVSADYDKVVAFFE-DLD-----LYLHRLKILNN---DVS-
H--IPQLGAAIAEVLT-------------------SVLMLCGICT-KYIK----------
----MNR-----------------------------------------IVKACR--NLVS
--EDDELKNAYDHFHKMVDHEGGILRNATFAAVYELKRETGQQNEKLLDHAKRVHKHL--
------------------------------------------------------------
------------------------------------------------E---GREATLER
-DKIL-EGLSSLTF---YEKQRDTFAKHHQGTGQWVLR-A-QKFQK--------------
-------------
>PGH21367.1
------------------------------------------------------------
------------------------------------------MATTTSCTTDVDALWKAA
VDRYEQ-VTA------VK-I----DH----------------------------------
--------LS-PAKCVDDILQEIHD--RESRFKTRR--HD----GS-----KLDRFRT-L
-------VGRSLVPIEKVGDVLSQA-SS----NA-FQPS----AAIFTAVKYLI---S--
----------------ATNSVSADYDKLIEFFE-DLD-----LYLNRLKVLEK---RIS-
P--IPELKAALVDVLT-------------------SVLVLCGISA-KYIK----------
----TKR-----------------------------------------IVKAFR--NLVS
G-EDDELQVAYSHFHKMVEHEGRIIGNATLAAVEQLRTESSEGNKAVLARAELVHRHLES
MYD------------------------------------------------------LLL
Q-S-----------------NASQLIC-------------------RAI---GREVAAER
-ERIM-KGLSTLTF---HAKQRDTLAIHQEGTNQWVLQ-S-NEFQAWFKDNKN-------
-------------
>RAO72654.1
------------------------------------------------------------
--------MCASKN----------------------------TPVTVHPASDIAVIWRAA
IDRYER-NSM------TK-V----DF----------------------------------
--------LP-TAKSVDDLVDTLSD--KESSFKKFR--HS----GS-----KFDKFRI-L
-------LTKFMNRINFVSDVVAQA-AV----NA-SPPS----VAIFIALRFFM---G--
----------------AISSVSADYDKIIEFFE-DVD-----SYLSRLKVLKLGEMDMS-
S--IPELKDILIQVLV-------------------SVLDILGISA-KYIK----------
----KKR----------------------------------------------------I
G-EDDELAVAYTRFHKAIDSEAGIIRNATLAMLNQQSKAAAHSSRILEEKTERVEKLLL-
------------------------------------------------------------
----------------------------------------------------SREAADER
-DKIL-EALSTRSF---HEKQRDTFEKRSEATGQWILE-S-TEFQQWFKGNQT-------
-------------
>XP_002484443.1
------------------------------------------------------------
--------MSASPN----------------------------THLNTPLASDINVIWQAA
IDRYEQ-NSM------TK-V----DF----------------------------------
--------LS--ATSVDDIVNALQD--KGTVFRNFR--HS----GS-----KFDKFRT-L
-------VTNIMNRIN----------------IA-SPPS----AAIFVAIRYVM---S--
----------------AVVSVSADYDKIIEFFE-DLD-----SYLSRLKVLEVDID-MS-
T--LPELKSVLIEVLV-------------------SVLDLCGISA-KHIR----------
----MKR----------------------------------------------------I
G-EDEELASAYARFHRAIDREEGVVRNATLVAVNRLQKLSVENNRTLVEKTERVEKLLLS
LI----------------------------------------------------------
----------------------------------------------VFA---GREAASER
-DNVL-EKLSTHSF---HEKQRDTFEKHSEATGQWLLE-S-TEFQQWFNGNQS-------
-------------
>XP_008075971.1
------------------------------------------------------------
---------------MS---------------------TTELSIRSRTATTDVGAIWKAA
LVRYEA-ITT------VK-I----ES----------------------------------
--------LG-AANNVEEILADIHE--RETKFKTYR--HD----SS-----KLDRFRS-L
-------VSRSLGTIEKLSNMVAQA-VS----TL-FPPS----TAIFTAA----------
-----------------AGSVSADYDKITGLFE-DLD-----LYLSRLKILET---WVP-
S--VPELEVALAEVLA-------------------SVLCLCAISA-KYIK----------
----VKR-----------------------------------------IVKAFR--NLTS
G-EDDELATAYAHFHKMVQHEHGAIRNVTLAGVGRLQKESTAIYAVVREGLDIAGRTDSN
TQT------------------------------------------------------L--
I-N-----------------RTERLEK-------------------YLE---SHEATIQR
-ADIL-AKLSSLNF---HEKQNDIFAKCHHGTGQWLIQ-A-DEFEGWLKGEGS-------
-------------
>XP_022484713.1
------------------------------------------------------------
-------------------------------------------MSAANTMTDVGAIWRTA
IDRYKD-ITE------VD-L----GS----------------------------------
--------IE-AADSVEDVLSEIDI--REEEFKRTR--HD----GS-----KTDRFRS-L
-------VSRSLKSIETVSEVVAQG-AS----NT--------------------------
-----------------ANSVSADFDKIAEFFR-DVE-----SYLKRLKTIEG---KIP-
P--VPELENVLAEVLK-------------------SVLVLCGICA-KYTK----------
----KKR-----------------------------------------FAKALR--NLVS
G-EDDELASAYNTFHQMVEREQRLIGTLTLVEVGEANRSLKQSERVY-------------
------------------------------------------------------------
--------------------------K-------------------QLG---NRERILER
-QDLL-DDLSSQTF---LAAQKDKFGKHHDGTCQWVLS-H-ETFQRWLDGTED-------
-------------
>KGO73285.1
------------------------------------------------------------
-------------------------------------------MLAVGDVTDVGAIWRAA
VDRYTD-ITQ------VD-L----SL----------------------------------
--------VE-PVNNVEDVLNEINK--REELFKRAR--HD----GS-----KTDKFRG-L
-------VSRSLKSIDKVSEVVAQG-LS----NT--------------------------
-----------------ANSVSADFDKIAAFFT-NVE-----MYLERLKLVEG---KLP-
L--ESGLERALVEVLK-------------------CVLVLCGICA-KHIK----------
----KGR-----------------------------------------LVKGLH--TLVS
G-EDAELASAYSDFRKAVEHEQSIIRTLTFVRVGETNLSLEQSKGIY-------------
------------------------------------------------------------
--------------------------K-------------------QLE---AREELQQR
-MNVL-DHLSTRTF---LYTQIDKFAKGRIGTCKWVLH-S-EIFQQWFKGAENS------
-------------
>KXG50139.1
------------------------------------------------------------
-----------------------------------------------MSSSQVASLWTEA
IKQYET-IAK------QK-L----ED----------------------------------
-------STVLRVTTVEDLLKVIDD--ENSQFNGFR---------D-----RGHRVRD-V
-------VKHAMIPIELLGNVVGGC-VS----MA-YPPS----AYVFSGVKLLL---G--
----------------AAKGVSDKYDAIIETMS-TLK-----DFTVRLQVYSE----Q--
-TISEYLSDKLTQILT-------------------ALLEVLAFAR-KEVK----------
----H-----------------------------------------GRMVSYGK--SLLS
G-SDGG-KEAMAKFARLVEAENALVGAETLTEVKGGFARVN---S---------------
---------------------------------------------------DMKKLVRQL
E-ETK----------L---------------------------------QTEMSSKERIT
-ANLR-RLLRPSR--TSEDRYTTMHRNRVPQTGDWILD-E-TEFSNWITGKK--------
-------------
>CRL24563.1
------------------------------------------------------------
----------------------------------------------MSSSRQVASLWTEA
IKQYET-TTK------QK-L----ED----------------------------------
-------PALLRMTTVNDLLKMIDN--ENNQFNDFR---------D-----QGHRLRD-V
-------VKHAMTPIELIGNVLGGG-VS----AA-YPPS----AYVFGGVKLLL---G--
----------------AAKGVSDKYDAIVETMS-TLK-----DLTIRLKVYSE----Q--
-NISEALSDKLTEILT-------------------SLLGVLAFAR-KEVK----------
----H-----------------------------------------GRMLSYGK--SLLS
G-SDGA-KEALAKFAKLVEAESALVGAETLTELKGGFARVN---S---------------
---------------------------------------------------DMRKISRQL
E-ETR----------L---------------------------------QTEMSQQERIT
-TNLR-RLLRPST--SSEDRYSTMNRNRVPQTGDWIRE-E-TEFIDWVGGKR--------
-------------
>OQE40038.1
------------------------------------------------------------
------------------------------------------------MPQQVASLWTEA
IKHYET-ITK------QN-F----DT----------------------------------
---------VPQVTTVDDLLKVIDE--ENRQFNAFR---------D-----RGNRIRD-V
-------IKHAMTPIELAGIV---------------------------------------
------------------------------------------DLTIRLEVYSQ----Q--
-TISENLSNKLTQILI-------------------SLLEVLAFAR-KEVK----------
----H-----------------------------------------GRMLSYGK--SLLS
G-SDG--TEAMAKFTKLVEAEGALVAAETLTEVKGGFARVN---S---------------
---------------------------------------------------DMKKIARQL
E-GSR----------L----------------------------------TEMPRKERIT
-ADLR-RLLQPSR--SSEDRYRTMNRNRVPQTGDWIRE-E-TEFIDWITGTK--------
-------------
>OQO02620.1
------------------------------------------------------------
-----------------------------------------------MSGSEFDRIWQEA
SRRYAE-ISG------KR-L----EE----------------------------------
---------LPRFRTADELIKNVDN--QNKDYKHFR---------E-----KSHGLLA-V
-------LSAAVKPIELVGNLAAGA-AS----MA-FPPS----GMVFGAAMYLI---N--
----------------AAKGVSASLDAIAGLLD-VLK-----DFTVRLSMYER----A--
-DLSKELREKLTQILT-------------------TVLEIFARST-KKIK----------
----DGF--------------------------------------LTRFKTFGK--NVLL
G-NDTEMQGLLGKLEKLTDAEDRLVGAETLVEVKQTHKGVETIQVSMTEQT---------
--------------------------------------------------MAMQGLQISQ
H-DTL----------SGLGQIMGAMEE-------------------AKSVAKEEKDLKHL
-EALK-TMLAPSG--NPPERIDQIRREQVPGSGDWIRQ-E-QALVSWIETDDK-------
-------------
>OQO05358.1
------------------------------------------------------------
-----------------------------------------------MSGSEFDRIWQEA
SRRYAE-ISG------KR-L----EE----------------------------------
---------LPRFRTADELIRNVDN--QNKDYKHFR---------E-----KSHGLLA-V
-------LSAAVKPIELVGNLAAGA-AS----MA-FPPS----GMVFGAAMYLI---N--
----------------AAKGVSASLDAIAGLLD-VLK-----DFTVRLSMYER----A--
-DLSKELREKLTQILT-------------------TVLEIFARST-KKIK----------
----DGF--------------------------------------LTRLKTFGK--NVLL
G-NDTEMQGLLGTLGKLTDAEDRLVGAETLVEVKQAHKGVEMIQVSMTEQT---------
--------------------------------------------------MAMQGLQISQ
H-DTL----------SGIGQIMGAMEE-------------------ARSVAKEEKDLKHL
-EALK-TLLAPSG--NPPERIDQIRREQVPGSGDWIRQ-E-QALVSWIETDDK-------
-------------
>OQO18227.1
------------------------------------------------------------
--------------------------------------------MAVMSGSEFDRIWQEA
SRRYAE-ISG------KR-L----EE----------------------------------
---------LPRFRTADELIRNVDN--QNKDYKHFR---------E-----KSHGLLA-V
-------LSAAVKPIELVGNLAAGA-AS----MA-FPPS----GMVFGAAMYLI---N--
----------------AAKGVSASLDAIAGLLD-VLK-----DFTVRLSMYER----A--
-DLSKELREKLTQILVISSRSGVGSWDVADPEMQTIVLEIFARST-KKIK----------
----DGF--------------------------------------LTRLKTFGK--NVLL
G-NDTEMQGLLGTLGKLTDAEDRLVGAETLVEVKQTHKGVETIQVSMTEQT---------
--------------------------------------------------MAMQGLQISQ
H-DTL----------SGIGQIMGAMEE-------------------AKSVAKEEKDLKHL
-EALK-TLLAPSG--NPPERVDQIRREQVPGSGDWIRQ-E-QALVSWIETDDK-------
-------------
>OQO19293.1
------------------------------------------------------------
-----------------------------------------------MSGSEFDRIWQEA
STRYAE-ISG------KR-L----EE----------------------------------
---------LPRFRTADELIRNVDN--QNKDYKHFR---------E-----KSHGLLA-V
-------LSAAVKPIELVGNLAAGA-AS----MA-FPPS----GMLFGAAMYLI---N--
----------------AAKGVSASLDAIAGLLD-VLK-----DFTVRLSMYER----A--
-DLSKELREKLTQILT-------------------TVLEIFARST-KKIK----------
----DGF--------------------------------------LTRLKTFGK--NVLL
G-NDTEMQGLLGTLGKLTDAEDRLVGAETLVEVKQAHKGVEMIQVSMTEQT---------
--------------------------------------------------MAMQGLQISQ
H-DTL----------SGIGQIMGAMEE-------------------AKSVAKEEKDLKHL
-EALK-TLLAPSG--NPPERIDQIRREQVPGSGDWIRQ-E-QALVSWIETDDK-------
-------------
>XP_001258618.1
------------------------------------------------------------
-----------------------------------------------MSHDQIPQIWTRA
ITRYER-ITE------KA-L----DL----------------------------------
-------ASLRELTTVEELLGSIET--ENKAFGDFR---------A-----KRSHIFS-A
-------LTSAMLPIQLVGDLASTG-AQ----IA-FPPA----GLIFSAVKYLI---N--
----------------AAGGVSAKYDAIVDLMG-TLK-----DFTVRLGVYAK----Q--
-LISDALRDKLTDILS-------------------TMLEIFAIAR-HQIE----------
----R-----------------------------------------GRLLTFGK--NVLL
G-NDEG-KAMIDKLNALMDSERNLTGAETLTEVKVANTRIKRVDS---------------
---------------------------------------------------NIEKLVQHM
N-NMG----------LSQ---MQ---------------------------TEQAQEKRNR
-DHVK-RVLQPTT--SADDRYTAINRSRTHGTGDWIRE-E-KVFRDWLSRVK--------
-------------
>OXN21124.1
------------------------------------------------------------
-----------------------------------------------MSHDQIPQIWTRA
ITRYER-ITE------KA-L----DV----------------------------------
-------SSLRELTTVEDLLGCIET--ENKAFGDFR---------A-----KRSHIFS-A
-------LKSAMLPIQLVGDLASTG-VQ----IA-FPPA----GLIFSAVKYLI---N--
----------------AAGGVSAKYDAIVDLMG-TLK-----DFTVRLGVYAQ----H--
-LISDALRDKLTEILT-------------------TMLEIFAISR-HQIE----------
----R-----------------------------------------GRLRTFGK--NVLL
G-NDEG-KAMIDKLNTLMDSERGLTGAETLTEVKVANTRIKRVDS---------------
---------------------------------------------------NIEKLVQHM
N-NMG----------LSQ---MQ---------------------------TEQAQEKRNR
-DHLK-RVLQPTT--SADDRYTAINRSRTHGTGDWIRE-E-RAFRDWISRVK--------
-------------
>PGH03032.1
------------------------------------------------------------
----------------------------------------------MSLPDQIPQIWTQA
VARYEQ-ITG------KS-L----AV----------------------------------
-------TSPRGLATVEDLLGSIET--ENKSFSDFR---------A-----KRARIFS-A
-------LKSAMLPIQQVGDLGSTG-AQ----MA-FPPA----ALIFGAVKLLI---N--
----------------AAEGVSAKFDAIVELMG-TFK-----DFTVRLGVYTQ----Q--
-QISDPLRYKLTDILT-------------------TMLEIFAISR-RQIE----------
----R-----------------------------------------GRFKAFGK--NMLL
G-DDEG-QVMISKLNALVSSETGLVGAETLTEVKAGNTMIKRVDS---------------
---------------------------------------------------NIAKLTQYM
D-NVS----------LSP---MQ---------------------------TEQAREKGNR
-DHVK-RVLQPTT--SADDRFSAVNRSRLPGTGDWIRE-E-KSFRDWISRVK--------
-------------
>PYI23517.1
------------------------------------------------------------
------------------------------------------MTTQTMATAQIPQLWATA
LARYEK-ITH------RP-L----DI----------------------------------
-------HAWRDVTTVDGLWGAIET--ENQAFQDFR---------L-----KRAGLCT-A
-------LSQALRPIELVGDLAATA-AG----LF-FAPS----SLVFGAVRYLI---D--
----------------AAKGVSAKYDAIVELMM-TLQ-----DFTTRLAVYAQ----Q--
-QISGPLQEKITHILT-------------------TLLEVFAISR-HQIS----------
----L-----------------------------------------GRLRSFGK--NVLL
G-NDDG-KAAIAKLAQLVDSERNLVGAETLTAVKGAKGVIDRVDL---------------
---------------------------------------------------NVLELTRRI
D-ALN----------RLQ---VHAHAA-------------------ADAD--AAQEKGPR
-DKVK-RVLQPAT--SADDRYSLIARARVSQTGDWVRE-E-PEFREWLRRDK--------
-------------
>PYI31774.1
------------------------------------------------------------
------------------------------------------MTTQTMATAQIPQLWATA
LARYEK-ITH------RP-L----DI----------------------------------
-------HAWRDVTTVDGLWGAIEA--ENQGFQDFR---------L-----KRAGLCT-A
-------LSQALRPIELVGDLAATA-AG----LF-FAPS----SLVFGAVRYLI---D--
----------------AAKGVSAKYDAIVELMM-TLQ-----DFTTRLAVYAQ----Q--
-QISGPLQEKITHILT-------------------TLLEVFAISR-HQIS----------
----L-----------------------------------------GRLRSFGK--NVLL
G-NDDG-KAAIAKLAQLVDSERNLVGAETLTAVKGAKGVIDRVDL---------------
---------------------------------------------------NVLELTRRI
D-ALN----------RLQ---AHAHAA-------------------ADAD--AAQEKGPR
-DKVK-RVLQPAT--SADDRYSLIARARVPQTGDWVRE-E-PEFREWLRGDK--------
-------------
>RAK79316.1
------------------------------------------------------------
-----------------------------------------------MATAQIPQLWATA
LARYEK-ITH------SP-L----DP----------------------------------
-------HAWRDLTTVDRLWGAIEA--ENQTFQEFR---------R-----QRAGLCA-A
-------LSQALRPIELVGDLAASA-AG----MF-FAPS----SLVFGAVRYLV---D--
----------------AARGVSAKYDAIVELMV-TLQ-----DFTTRLAVYAQ----Q--
-QISLPLQEKITTILT-------------------TLLEVFAISR-QQIR----------
----L-----------------------------------------GRLRSFGK--NVLL
G-NDDG-KAAIAKLAQLVDGERNLVGAETLTEVKGAEVVIDRVDV---------------
---------------------------------------------------HVLELARRI
D-DLN----------RLQ---EHAAAE-------------------KEADSVPERNHRDK
-DKVK-SVLQPAT--SADDRYSMIARARVPQTGDWVRE-E-PEFREWLRRDK--------
-------------
>XP_020051385.1
------------------------------------------------------------
------------------------------------------MTSQKMATAQIPQLWATA
LARYEK-ITH------SP-L----DP----------------------------------
-------HAWRDLTTVDGLWGAIEA--ENQTFQEFR---------R-----QRAGLCT-A
-------LSQALRPIELVGDLAASA-AG----MF-FAPS----SLVFGAVRYLI---D--
----------------AARGVSAKYDAIVELMM-TLQ-----DFTTRLAVYAQ----Q--
-QISPPLQEKITNILT-------------------TLLEVFAISR-HQIS----------
----L-----------------------------------------GRLRSFGK--NVLL
G-NDDG-KAAIAKLAQLVDSERNLVGAETLTEVKGAKVVMDRVDV---------------
---------------------------------------------------HVLELTRRI
D-DLN----------RLQ---EAAEQE-------------------A--DS--VHEKNHR
-DKVK-SVLQPAT--SADDRYSMIARARVPQTGDWVRE-E-PEFREWLHRDK--------
-------------
>XP_025441848.1
------------------------------------------------------------
-----------------------------------------------MATAQIPQLWATA
LARYEK-ITH------SP-L----DP----------------------------------
-------HAWRDLTTVDGLWGAIEA--ENQSFQEFR---------R-----QRAGLCA-A
-------LSQALRPIELVGDLAASA-AG----MF-FAPS----SLVFGAVRYLI---D--
----------------AARGVSAKYDAIVELMV-TLQ-----DFTTRLAVYAQ----Q--
-QISPPLQEKITTILT-------------------TLLEVFAISR-QQIR----------
----L-----------------------------------------GRLRSFGK--NVLL
G-NDDG-KAAIAKLAQLVDGERNLVGAETLTEVKGAKVVIDRVDV---------------
---------------------------------------------------HVLELARRI
D-DLN----------RLQ---EHAAAE-------------------KEADSVPERNHRDK
-DKVK-SVLQPAT--SADDRYSMIARARVPQTGDWVRE-E-PEFREWLRRDK--------
-------------
>XP_025494761.1
------------------------------------------------------------
------------------------------------------MTTQTMATAQIPQLWATA
LARYEK-ITH------RP-L----DI----------------------------------
-------HAWRDVTTVDGLWGAIET--ENQAFQDFR---------L-----KRAGLCT-A
-------LSQALRPIELVGDLAATA-AG----LF-FAPS----SLVFGAVRYLI---D--
----------------AAKGVSAKYDAIVELMM-TLQ-----DFTTRLAVYAQ----Q--
-QISGPLQEKFTHILT-------------------TLLEVFAISR-HQIS----------
----L-----------------------------------------GRLRSFGK--NVLL
G-NDDG-KAAVAKLAQLVDSERNLVGAETLTAVKGAKGVIDRVDL---------------
---------------------------------------------------NVLELTRRI
D-DLN----------RLQ---AHA--A-------------------ADAD--SAQDKGHR
-DKVK-RVLQPAT--SADDRYSLVARARVPQTGDWVRE-E-PEFREWLRRDK--------
-------------
>XP_025502135.1
------------------------------------------------------------
-----------------------------------------------MATAQIPQLWATA
LARYEK-ITH------SP-L----DP----------------------------------
-------HAWRDLTTVDGLWGAIEA--ENQSFQEFR---------R-----QRAGLCA-A
-------LSQALRPIELVGDLAASA-AG----MF-FAPS----SLVFGAVRYLV---D--
----------------AARGVSAKYDAIVELMV-TLQ-----DFTTRLAVYAQ----Q--
-QISPPLQEKITAILT-------------------TLLEVFAISR-QQIR----------
----L-----------------------------------------GRLRSFGK--NVLL
G-SDDG-KAAIAKLAHLVDGERNLVGAETLTEVKGAKVVIDRVDV---------------
---------------------------------------------------HVLELTRRI
D-DLN----------RLQ---EHAAAE-------------------KEADSVPERNH--P
-NKVK-SVLQPAT--SADDRYSMIARARVPQTGDWVRD-E-REFREWLRRDK--------
-------------
>XP_025530240.1
------------------------------------------------------------
------------------------------------------MTTQTMATAQIPQLWATA
LARYEK-ITH------RP-L----DI----------------------------------
-------HAWRDVTTVDGLWGAIET--ENQAFQDFR---------L-----KRAGLCT-A
-------LSQALRPIELVGDLAATA-AG----LF-FAPS----SLVFGAVRYLI---D--
----------------AAKGVSAKYDAIVELMM-TLQ-----DFTTRLAVYAQ----Q--
-QISGPLQEKITHILT-------------------TLLEVFAISR-HQIS----------
----L-----------------------------------------GRLRSFGK--NVLL
G-NDDG-KAAIAKLAQLVDSERNLVGAETLTAVKGAKGVIDRVDL---------------
---------------------------------------------------NVLELTRRI
D-ALN----------RVQ---AHAHAA-------------------ADAD--AAQEKGPR
-DKVK-RVLQPGT--SADDRYSLIARARVPQTGDWVRE-E-PEFREWLRRDK--------
-------------
>XP_007784942.1
------------------------------------------------------------
--------------------------------------------MFDPTSTQFAEVWQNA
AKRYEE-ISG------KK-L----AD----------------------------------
-------LDLKRLQNVDDLERSIDE--KSKKIVEFR---------E-----KRGTLFK-V
-------MRNAMLPVQLVGNLAAGG-AS----MA-FPPS----SLVFGAVSYLI---G--
----------------AAKDVSSAYDAIQDLMG-TLQ-----DFTVRLKVYNR----E--
-KISPELQTKLTEVLV-------------------ALLEIFALSR-RAIK----------
----R-----------------------------------------GRLLSFGR--SIVL
G-QDKDIAGAVGKLAKLTRSEDQLVGAETHTEVRKQGRTLDGVATTVSSTHVAVEQQGAV
ITQ--------MK-------------------------------------VEQREMHEEV
IEVVR----------RGLGDMALATNK-------------------SHALLQDEKEKTRH
-DKIK-QVLQPSV--NPQDVFDKIMKERVPGTGDWIRG-E-DLFKSWVDTNI--------
-------------
>XP_007805751.1
------------------------------------------------------------
----------------------------------------------MAQSSQFLAIWSAA
KKRYAE-VTG------MD-M----DG----------------------------------
-------DTFPHPSSIRDLQASLDK--QNDKFEDFR---------K-----RRATVFD-V
-------LEGACKPIELVSNIAAGG-AA----MA-FPPS----TLCFGAITYLI---N--
----------------AAKGVSASYDAIIDMMG-TLK-----DFLVRLTLYDR----E--
-QLPTELQEKLAEILA-------------------TLLEVFARST-KEVK----------
----RGV--------------------------------------GGRLLSMGK--HVLR
G-NDKKLDDLVSRLDKMTLGESQLVGVETLTESKRTGRKVDDISVTLIETKTSIS-----
--Q--------GN-------------------------------------HKIGELNANV
L-NVR----------ENVGTIMAVLNE-------------------SRAEANEGRDKKHI
-DKAK-SILDPSP--NPEDIYTAIDRTRVPGTGDWIRK-E-ASFQAWMNQDS--------
-------------
>KZV60305.1
------------------------------------------------------------
--------MATL--EPEDT-------------STPTDVTLTPPTRPSPSQNMLGSLWSQA
LQNYER-RTG------LD-P----R-------------V-HAL-----------------
------TRDMAGCGSLEEILEQFDA--KMKEFKRFR--AG----DP-----KWEKLRNRY
-------LKPAVKVILVLNEALKEV-SE-----S-FPGG----NIIFVAFGALLT-----
----------------ATNGVSKRYDALTDLFE-EIS-----LFIDNARIQGS----NPR
-NWGSASRNIAVAIFV-------------------HLLDVFALAL-KLMK----------
----VAF-------------------------------GGTVF---ARLAHYGK--SLAG
--E-ADMQDALARLRRLSELQSRALITETRVDTAENLAVTNTLLGNLVAMELAYSSYFKD
IV-------G---------L--LQDEHRRAA--EERARAEQERQRAEAE-----------
----RKK-------------------------------------ADEER----DRAAQER
ANAML-NRLERLDI---ADLSAQDRPGCLNETRVELLA-S---LSAWSRDPSAH------
-------------
>KZV60303.1
------------------------------------------------------------
--------MASSETADTST-------------TGTVLTAALPRPQASPSQTMLGSLWSQA
LQDYQH-RTG------LD-P----C-------------T-HPL-----------------
------TRDLAQRSSLDGILQLFDM--RMKEFRRFR--AG----DP-----KWEKLRNRY
-------LKPAVEVIMVLNDALKEL-SG-----S-FPGG----NVVFVAFGALLT-----
----------------ATNGVSKRYDALVELFE-EIP-----FFIDSARVQES----NPR
-SWGTASRNIAVAIFV-------------------HLLDVFSLAL-KLMV----------
----TVC-------------------------------GGNVL---KRLSHYGK--SLIG
--G-TDMQDALARLRRLTELQSRALITETRVDTAENLEVTNVLLGNLLAMDLTYSSYFKN
IV-------V---------L--LQDERRRAA--EERAQAEQERRRAEAE-----------
----RRK-------------------------------------ADEER----RRAAQER
ATALL-SRLDRLDI---ADLSAQDRPGCLNATRVKLLA-D---LAEWGHDPHAPC-----
-------------
>KZV62474.1
------------------------------------------------------------
--------MASLPAPNISVPD-----------SSGPSTDVSSASEAPVSANVLASLWTKA
LENYKN-KTG------MD-P----L-------------T-HPL-----------------
------TKDLADRKSEDEILQLFET--KMQEFESFR--AS----DS-----RWGKLRNVY
-------LKPAVEVILSLNDALAET-ASYF--PI-VPGG----KAIFVAFGALLS-----
----------------ATKGVTKRYDALINLFE-EIP-----FFLDSVRVRNS----NPL
-SWGVLSQKIVILIFA-------------------HLLDVFALAL-KLMR----------
----TVF-------------------------------GANVL---QRAVHLGQ--TLTG
--N-TDMQDALKRLNRLTNLEIRAMAAELRLDAAENREMVKTLSSDLAAMNHSYSGYFAD
IV-------A---------K--LQCEHDKAA--EERVQADEARREAAAA-----------
----RIR-------------------------------------SQQEFGQIRDTQAQAA
SDAAL-DRLERLDK---AELSAQDRSKCLPGTRVSVLA-D---LSNWSRDPGAP------
-------------
>KZV62707.1
------------------------------------------------------------
--------MSSSTTAPPAASE-----------T------GVVATNSTLSGNHYLKLWDEA
LRKFEE-QNR------G--A----DK--------SRRKLIDKL-----------------
------LKDLEGCETPDAVIAVLDQ--GMQETVSVK--VD----SS-----GWANLRDNY
-------LLPAIKVISAFIGAFGDV-AT----SA-IPGG----QVIFAAVAVLLK-----
----------------ASRRCDEAYDTLRALFE-GLH-----LSMESFGMRTA----V-S
-CMGTASKSVAVLVLV-------------------NLLDVLTLAI-KRLP----------
----IKR-------------------------------RSRWFKFKGAISNYWC--SLMQ
--D-AELAKAMQRMRELTIFETRAIATETQIEMAKVAPDTTKILQHTDTLSDLLTQLIKN
SE----------------------------------------------------------
------------------------------------------------RDVEILRSIKAG
VNGIL-EKIGRVDE---ADLRVQEGNSCLEDTRVDVLD-K---LQCWSSDTDADAP----
-------------
>KZV67555.1
------------------------------------------------------------
-------------------------------------------MSSEPDPSDIAQLWKDA
IEAYEK-ETK------SD-L----E--------------CDLD-----------------
------SDDVPECTDVESVINVLQE--NMEVFKKFR--SS----DS-----KWGKVRG-V
-------LERVVSVVLALNDVAGDA-AAAS---G-TPGG----SVIFVGIGKLLS-----
----------------ATKGVSDTYDSLQELFS-QLS-----DYLLRLSTRLE----VRT
-GLSSAARKNALDVLV-------------------HLLHVLALAT-KLLK----------
----KN-----------------------------------------RFMHYLD--VVSG
--N-KDMKDALAKLDKLTTIETRVAITETLVTSQQVLAEVHNLVVGGQVHSEA-------
------------------------------------------------------------
----LEH-------------------------------------IKT---QLTVLVDTQQ
DADAY-KWLAPPDP---SVNHRRVTSSRYEGTGTWMLN-S-PTFLQWRERGA--------
-------------
>KZV67559.1
------------------------------------------------------------
-----------------------------------------MDTQAAVLDGDINTLWQDA
LEAYRM-ETK------SD-L----L--------------GVDF-----------------
------ADDIRDCAGVEDVMNVLQE--NMEDFKAFR--SE----YS-----KWGKVRA-V
-------LKRVVGVVLVLNDVAGDA-AAAS---G-APGV----SVIFVGIGVLLT-----
----------------ATKGVSDRYESLQELFS-QVS-----EYLLRLSTRME----FKA
-GLSSAARKNALDILM-------------------HLLHVLALAT-KLLK----------
----KN-----------------------------------------RFMHYMQ--VVSG
--N-KDMKDALERLDRLTATETRVTVMETFSTTQQILKEVQTMRSGSLFVIPSTHLVLIQ
C-----ISPD---------GQGHTET----------------------------------
----LER-------------------------------------IENSLSVMTTVQVQQL
DIEIQ-KWLAPPDA---SENHRRVTASRCEGTGTWMLN-S-PAFMEWRERDA--------
-------------
>KZV68440.1
------------------------------------------------------------
------------------------MPSGLSPGRPTVL-KLSSSGLDANPQETFSTLWSEA
LRKFQQ-SSS------ID-P----M-------------RWDAW-----------------
------LLRISCCNNTDGVLRVLDE--TMQRLEHFR--LG----NP-----SWRDVRNKY
-------LKPAIQVLLLFNDALSET-ASFF--PA-VPGG----KAIFVAIGVLLE-----
----------------ATNGVSERCEALMGLFE-ELN-----LFLERLRIRLA----MPS
-GLGPASKTMSITILA-------------------HLLEVVTIAT-KLFA----------
----PS----------------------------------AWR---TRLTLYRH--ALTR
--D-KSMQDALDRLRTLTDLEARAMAAETQVTVAEVRAVAAKTQITTTETLDAISEMQSV
L---------------------------------------------EKM---ATEIALMY
Q-ELLRT-------------------------------------PRAEL----PPYTETG
VSKIA-EKLDRVGS---ADIDAQNSNGCLEGTRVAVLN-D---LRAWSSDTHAP------
-------------
>KZV59361.1
------------------------------------------------------------
------------------------------------------------------------
------------------------------------------------------------
---------MTACSNIDDVMKAIEAEGTVHKLKSFH--SSDPSRDS-----KWRAFKSEY
-------LMPAVQALLLFNDALAEL-ASHF--PA-VPGG----KAIFVAFGVLLQ-----
----------------ASNGVGERCEILIGLFE-KLN-----HYLENLSVRLA----TPS
-SLGPASKTIAITILA-------------------HLLNIFLIAT-KLFS----------
----RS----------------------------------AWH---TRITLYRQ--ALTK
--D-EDMKGALDRLRTLTELETRAMTAEIQVMGTRTHSAMMEMRVAVE-------DLHAV
A---------------------------------------------AQM---ASEIALMR
E-GLSTS-------------------------------------EPTHA----EQYPKID
ASKLL-EKLGRVEP---ADIDAQNTNGCLAGTRIDVLQ-T---LRSWSLDSSQS------
-------------
>KZV59419.1
------------------------------------------------------------
-----------------MSTVISCSESGTSSGQKL----PPIPPKIPTPRDTFTTLWAEA
LRKFQQ-SAD------VR-S----T-------------RWDSL-----------------
------LHRMCSCRNEEDVCVVLDE--IMQNLEHFR--VG----DP-----KWNNIRHKY
-------LKPVIRTLLLFNDAIAET-AAYF--PL-IPGG----KAIFVAIGVLLE-----
----------------ASNGIAERCDALIGLLE-ELN-----SFLGSLRIRLT----TTT
FSLGPDSTTIAITILA-------------------HLLDVLLIAT-KLFS----------
----PS----------------------------------KWR---MRLAFYRK--ALTR
--D-ETLRAALDRLTKLRDLEEKAIVAETRAAVSDL---------------------QDL
I---------------------------------------------KPV---LSEIELLK
R-ELQRM-------------------------------------SKAQQ----QHCTGND
VSRLL-DKLRRVEA---ADFDAQNSNGCLEGTRVEILE-G---LSDWSRDPLAP------
-------------
>KZV60176.1
------------------------------------------------------------
-------------------------------MASS----SDEPPHMPAPKETFQTLWAEA
LRKFQQ-STD------VP-S----T-------------RWDSL-----------------
------LHRMSDCHNEDDVCAVLDE--IMQKLEHFR--VG----DP-----KWSKIRNKY
-------MKPAIQVLLLFNDAIAEV-ASSF--PT-VPGG----KAIFVGFAVLLE-----
----------------ASKGVAERCDALIGLFE-ELN-----AFLESLRVRLS----APS
-SIGPSSKTISIMILT-------------------QLLNIFVMAT-NIFS----------
----PS----------------------------------KWR---IRRTLFRD--ALVK
--D-TTLQDALKRLQKLRDLETKATVAETGATVSEL---------------------KAL
V---------------------------------------------GRV---SSEIASMK
Q-RIEGI-------------------------------------SYVKQ----QHRTEND
ISRLL-DKLDRVGP---ADIDAQNSNGCLAGTRVDILT-D---LMSWSRDTSAP------
-------------
>KZV73863.1
------------------------------------------------------------
--------MSSAVAAPPPAPV-----------TSGGKPNLTTMPRPASSSDQFTEIWTQA
WRKFEE-QT-------R--S----DK--------PRSELAKKL-----------------
------HIQLKNCHNIDTIVNILCQ--RIDEADSAQ--AD----GP-----KWTTLRTRC
-------LRPAVQVILAFNDALAEV-AAFFD-HV-VPGG----KAIFVAFGVLLE-----
----------------ASQRCNDAYTALFEIFE-NLK-----LSMESLRVRTD----A-S
-CMGPASKGVAVLVLV-------------------HLLDMLTLAI-KLLP----------
----PMP-------------------------------WSGWFGVKSIIINYWR--GLLK
--N-NEMTNAIHRLQELTHLETRAIVAETQVSTTAILEHTNEISQLLTGLLKS------P
RD----------------------------------------------------------
------------------------------------------------DAANIVNIIKSA
IDGVL-DKIDRIDG---ADLLAQGGDSCLPDTRLDVLD-K---LRSWSRDSTAP------
-------------
>KIK71658.1
------------------------------------------------------------
------------------------------------------------ATEELRKLWQDA
IKKFQQ-SNQ------AD-V----P-------------QWNSS-----------------
------FQEMATCSSAEDICRVLENN-FLSKIQDAR--------GE-----RWMTFRENC
-------LKPAVNILLKLTDSLGEL-AGAT--PI-VPGG----KSIFVAFGVLLK-----
----------------ATMGVSLWFDELKDFFG-DFS-----HFLEQIWRVLP----FYN
-EMGAAYQNIASAILV-------------------LTIGVISAAM-KEVM----------
----KGK-------------------------------------IRLRFKLYWE--ALKG
--S-DEITKARERINKLMDQASNMTIVTTAEKVIQTHQTVLQILQKQENEMDK-------
------------------------------------------------------------
-----------------------------------------------------HFLNLQL
EERLD-KKLNPVKA---AYINSD--KVCLEGTRVHILD-Q---ISDWVLSPSNDSS----
-------------
>KZV62026.1
------------------------------------------------------------
------------------------------------------------------------
MRKYQQ-SAE------VP-S----K-------------RWDSL-----------------
------IDELSHCNNVDDVFQTIDI--PEQKLKSFS--AG----NS-----QWTNVRNKY
-------IKPAIQVLLLFNDAIAEF-ASHF--PT-VPGG----KAIFVAFGVLLQ-----
----------------ATSGVSERCDMLTGLFE-QLN-----SFLARLSIRLS----TPS
-TLGPTSKTIIITILA-------------------HLLDIFLMAT-KLFS----------
----RP----------------------------------AWR---IRLELFRQ--ALTK
--D-KEMGAALDRLRILTDLELRAVSAEAQVTVVNAYATGIETRAAVS-------ELQVV
A---------------------------------------------AEM---VSDISRMY
Q-DLLKA-------------------------------------TRSEQ----RRRTKID
ASRIL-EKLERVEA---ADINAQNSNGCLKGTRVEILN-G---LSAWSRDKSAP------
-------------
>KZV60178.1
----------------------------------------------------MGPEAPEA
LSHPRM-MHPPSPAHRPSLTIYRIAMTSTSPEHGEVP-PSVLAGRHAKPEETFMTLWAEA
MRKFQQ-SAD------VA-S----T-------------LWESA-----------------
------YSGLSRCTSADDVLRSLDD--TMRKVKTFN--AV----DS-----SWKSVRNKY
-------LKPAIQVLLLLNDAIAEF-ASHF--PT-VPGG----KAIFVAFGVLLQ-----
----------------ATNGISERCDILIGLFE-QLN-----SFLERLSIRLV----TPS
-ALGPASKTIAITILA-------------------HLLDIFLIAT-KLFS----------
----QP----------------------------------AWR---TRLTLYRQ--ALTK
--D-KEMVNALDRLRALTDLELRAIAAETQITVVDSHATMKEMQIVAT-------QA---
----------------------------------------------------ASEVARMY
H-DIMDF-------------------------------------MRSEH----QQRTQID
AIRIL-AKLEQVEA---ADINAQNSNGCLQGTRVKILD-E---LRDWSRDNGSP------
-------------
>KZV71958.1
------------------------------------------------------------
------------------------------------------------------------
------------------------------------------------------------
----------------------------------------------------WLKLRDKY
-------LKPAAEVLLIFNDAIAET-ASYF--PA-VPGG----KAIFVAFRVLLE-----
----------------ATKGVDKYLDALTGLFE-ELN-----AFLESLRGRLA----S-P
SGLGPASKTVAVSILA-------------------QLVNVCFRAS-SILS----------
----KR----------------------------------SFR---GRFVLWGK--ALVK
--D-NEMQTALQRLRDLTQLEVRAIAGETQALVSEITEMMGSLSSELETLGQT-------
---------------------------------------STPRNALGRA---LGRVIKGQ
K-DMIGS-------------------------------------LHSEK----QQREKSE
AMRAL-EKLKPVVG---AGIENQHSEGCMKDTRIQILK-T---LRIWSHDPTAP------
-------------
>KZV72485.1
------------------------------------------------------------
-----------------------------MATRTTSP-PALPDPDSIQPAETFRTLWAEA
LRKFQQ-SVK------VH-S----T-------------EWESL-----------------
------LDRLSSCSDSDGVLNIFDG--TLKNWEQFK--IH----DP-----KWRDFRAKY
-------LKPAIQALLLFSEAIAEC-AAFF--PI-VPGG----KAIFVAFSVLLQ-----
----------------ATNGVRDRWDVLVGLFE-KLN-----FFLESLSVRLA----IPS
-GIGPATKTIAITILA-------------------HLLEIFSIAT-KLFS----------
----HG----------------------------------TWR---A-------------
--R-LEMQGALERLRTLTDLEVRAITAETQVKVTETHSTAVKMQIDVV-------ELQSV
V---------------------------------------------KQA---MSDVAGMY
Q-ETLEC-------------------------------------LRAEQ----RHRTKVE
ASNIL-ARLHRVEA---ADINAQNTNGCLSGTRIDVLG-A---LRAWSLDQDAV------
-------------
>KZV72767.1
MATPLLICALSPPYHCFHGKTK-LCDGFKRTLYDGSAGMRCSDRDHHVICCCLCPSDPCS
SVQPSV-HMANSPQDDVQ----VVAEGDG--TTITPP-DPSTNLSEDSPQVTFTTLWAAA
LFLFKQ-RTD------VQ-P----D-------------RWKNL-----------------
------LNRMEPCKTAEDVCAVFDQ--DMHALARFR--GA----DS-----SWGRLRRGV
-------LKPAIEVLLLFNDAIAEV-AAAF--PA-VPGG----KAIFVAFGVLLE-----
----------------ATKGVTAYLEALRYLFE-DIQ-----AFLEGLRVRLA----L-P
ASFGPATQKIAITILA-------------------HILDVCLCAT-KVLS----------
----KR----------------------------------PWL---GRLAIYGK--LLTK
--D-ADVRDALQRMRRLSTMESHAVVVETRVEMSNVQAVTSETRDITIKNHV--------
-------------------------STNKLL--RREAAAAQSRSLIGRS---VDKLLQGQ
K-DMLEF-------------------------------------LRAER----REYTAVD
ATRVI-QILNPVLR---ADIEAQAPDGCMKGTRVRILK-D---LRAWSRDSAAP------
-------------
>KZV73950.1
------------------------------------------------------------
--------MVTS--------K-----------FALAETTSSSKADDVTTSDIFARLWSDA
QNKFKQ-QVG------VE-L----T-------------K-HPI-----------------
------ARDLEACTTAEDICVVFER--QLRVFVAFR--GS----AS-----TWGKLRNTY
-------LKPTVEIILMLSNALGEA-ASVL--PA-IPGG----KAIFVVLGSLLR-----
----------------ATQGVTERYDSLMGLFE-EIN-----LFLDSLAVRTR----KHS
-SWGHASRNISSLILA-------------------HLFDVFVLAI-ELLP----------
----ST---------------------------------STT--------GIWRMFSLTK
--N-KDMQSALQRLRALTALEVRALASETRVDTAEALALSSKLMEELHAMKLAQTHDTLS
LQ-------I---------L--EQSLASLAE--TQKRG----------------------
----MDQ-------------------------------------ASDERQRIVHAQEDAK
EAAML-SRLDPVDR---ADISAQARHGCLPGTRVEILK-E---LRTWAGDSAAP------
-------------
>KZV75910.1
-DNNLLTAFCLPAEDCSDLPT--LVPQTSRPSTTGTFLHRFRAA----HVPVFLNALPCK
ALPV------QSSTTQPRTRVRHIDRTAIASASEPSPPSMTSTSAHTSTESDFGLLWSDA
IQTFNA-QLG------AD-D------------------TIGGL-----------------
------TSQLLKCRSAEDVVAVMEQ--TLNTFNEFR--TG----DA-----HWKMLRN-K
-------LKPVIEVVIRLNDAVAEA-AAYF--PA-VPGG----KAIFVAFGVLLQ-----
----------------ATKGVSERFDALKDLFD-ELL-----SFLDARLVGNI-------
-TLGRATAKTTVSILA-------------------HLLHVFTLAM-KLMK----------
----PK----------------------------------K-M---KRFGHFMQ--SMIG
--N-RDMQTALQRLRQLTALDQYAMTVDMHAMTSDTHTITSATHDAAKNTLGM-------
------------------------------------------------------------
--------------------------------------------LIANASKIALAQEHDA
TMAIF-RRLNPVDS---ADIDSQSPEGCMEGTRVSVLD-D---LYTWSRDEKAP------
-------------
>KZV76324.1
------------------------------------------------------------
---------------------------MA--SSTPTM-PVNAAVAVTTPKDAFRQLWTEA
LLKCEQ-SMS------ND-A----S-------------QWQSL-----------------
------LQRMDGCHKAEDVCVILDE--AMLGFERFR--GS----NT-----TWGKLRNKY
-------LKPAIEVLLLFNDAIAET-AASF--PN-VPGG----KAMFVAFGVLLQ-----
----------------ATKGVSAYCEALVVLFE-ELN-----MFLESLRPRLH----T-P
ASLGPASKTIAITILA-------------------HLLDVVTHAT-RILS----------
----KR----------------------------------PWL---GRLALYGR--ALVK
--D-ATMQGALQRLRALTLLEARAMTGEIRVDAAETRDLTNQLLS---------------
-------------------------ELQKLN--QGHVQATVTRGLIERG---MEKLLQSQ
K-DVMAF-------------------------------------LR----IEREHRESID
ASRLY-EKLERVSR---ADIDAQSPEGCMKGTRITVLR-D---LRSWSHDRNAP------
-------------
>KZV63220.1
------------------------------------------------------------
----------------------------M--ATLSTG-SSSIPIAVASPDDAFRELWSEA
LRKCEQ-SLA------GN-S----S-------------QWRSL-----------------
------LQRMHRCREAEDVCVILDE--TMQAFERFR--GS----ET-----AWGKLRSEY
-------LKPAVEVLLLFNDAIAET-AASF--PH-VPGG----KAIFVAFGVLLQ-----
----------------ATKGVSAYCEALIALFE-ELN-----SFLESLRPRLR----R-P
SGLGSASKAIAITMLA-------------------HLLDIICHTA-KLVL----------
----KR----------------------------------PWL---GRLGLYGK--ALLK
--D-TRMQAALQRLRALTNLELRAMTSEIYVNAAGTHDLALEIRDAATGMQADVAHIRAV
GAENI---GV---------TNQLLSDLQILN--EGRVQATAARGLIERG---VNKLIRGQ
K-EMLAF-------------------------------------LRAEREQQREDHEKID
AARIF-EKLHRVDS---ADIDAQDSEGCMKGTRVKILR-D---LDAWSHEHDAP------
-------------
>KZV76440.1
------------------------------------------------------------
---------------------------------VNNQ-SSVAPNIVASPEDAFGQLWSEA
LRKSER-TTI------NQ-P----F-------------MWRTL-----------------
------LKRMDRCSSAEDVCRVIDD--TMEEFQRFR--GS----DT-----SWGKLRNHY
-------LKPAIKVLLSFNDAIAET-AASF--PN-VPGG----KAIFVAFGVLLQ-----
----------------ATQGVSAYCEALITLFE-ELN-----LFLESLRPRLQ----V-P
SSLGSASKTIAITILA-------------------HLLDILVHAT-NILS----------
----KR----------------------------------PWL---GRLGLYGR--ALLK
--D-TTMQEALSRLRALTDLEVRAMTGEISMNTSQLLSELQTLNQGRSIYL---------
GVLAF---GG---------Q----------------------------------SVLN--
----SAL-------------------------------------YCSHCIRQREYREKVD
ASRIF-DRLGPVSR---ADIDSQSPEGCMNGTRVKLLK-D---LNSWSHERNAP------
-------------
>KZV70004.1
------------------------------------------------------------
--------MSSSTTTAPAATS-----------AGQPPGALSTTIIPIPPNDDFVKIWKKA
VTSFDD-RSR------TY-S----SK--------SKRKLANRL-----------------
------LSQLNPHQTADTVTDILNR--EMLKVTSRP--AS----DS-----PWETFPERF
-------LKPAVEVIIIFNDVLAEL-AGSF--DV-VPGG----KTIFVAFGILLK-----
----------------AAKGINDAYDILSGLFE-GLT-----LAIESLRERTK----PPS
-RLGPASRRVAVLVLV-------------------NLLDVLAIAI-DRLP----------
----DGP-------------------------------LRHLHKIKKFSVDYWH--SLTG
--N-PELTAARQRMLELIGYETRAIAAETQSTVAKAWEATKELSEALRLMSDQSRYLSLL
PDIQASIHGW---------GEAQEEEMHRAE--TERQRAEEARRRVDEEMRRAEEERRRA
E-EARRRQDEERQRAEEERQRAEDARRRQDEEMQRAEDKRRQ--DEKARNQQAEKEEREK
IQRVL-ERLRGVES---ADLLSQDLSGCLAGTRISVLE-S---LKAWAVDSDAP------
-------------
>KZV72459.1
------------------------------------------------------------
--------MASQPVVLSETPR----------------------FSEDSSQHAFQMLWNGA
LQRYEL-ETG------KD-L----L--------------AFPF-----------------
--A---NNLLAPSLRPDSVVQYFKE--QNQTFKTFR--SSG------------EKIMR-V
-------LRPIVHLVQLFIDAGAEG-AAAS--NV-VPGG----KTIFVAIGALLK-----
----------------AANGVSELYDVIESLLK-RVN-----ACLERVKTYLE----LPT
-PLHPALMDVLLRTFV-------------------QVFVVFGIVT-KYCH----------
----QATDSDS-----------------------KPRGKKGMRAFLRRMKDLFC--GILG
--H-SDLLIA----------------VNTNTIARKAQPQVE-------------------
------------------------------------------------------------
-----------------------------------------------------FLYDTAV
VADLR-SWLSPLNP---EPTNYEK--KRRTGSCEWFFD---DRFNDWRARAK--------
-------------
>KZV60933.1
------------------------------------------------------------
--------MSAPPAANSLDSG----------------------SGLSADERDFNTLWNDA
LQAYEE-QTK------HK-L----P--------------IAD------------------
-------GSLPESSTEGEVIDYIEL--QARSFEAFR--ANG------------RRVRG-V
-------LQPIVNLVLLFVDAGAEA-GAAY--DV-KPGG----KAIFLAIAVLLK-----
----------------ATKGVSELYNSVEDLLQ-EVT-----GHLERIKIHFE----PPR
-TPLATLKNIVLKALI-------------------QVLKVLAIAT-KYCD----------
----LVMEGKP-------------------------WYGNLGRTIVRRTKDYFT--MFVN
--K-ADVQEILKELRALTKKEEQMVIAATYADGRETKASVTIVKSDVEVV-------KQE
------------------------------------------------------------
---------------------------------------------------VDFIHNNIV
IDNLR-SWLRPPYQ---QPSNYEK--KRQYGSCEWFFY-D-SGFKDWKAHGN--------
-------------
>KZV61419.1
------------------------------------------------------------
--------MSTRHALGPYAAR----------------------LGSDPVHHDFDKLWRDA
LQRYKD-ETG------KD-L----L--------------GHPI-----------------
--A---KAFPSRPGSADEVIKLFEK--QNESFKTFR--THG------------QKILD-A
-------LRPVVDIVLLVLDVGANV-AS----NT-VPGA----TAIFGAIGMPLK-----
----------------AAKGVSGLYDAIETLLH-KVK-----HSLDRIKIHLS----PST
-PPSPALFSILVDTLV-------------------QVFTILAIVT-KRCD----------
----MAVQSDS-------------------------KFGKVTRVLSRRLKDYLA--VVVN
--N-TDVTDALKRLEELTNAELLATAAHTNAIARCLQAKVA-------------------
------------------------------------------------------------
-----------------------------------------------------DVYNSTV
IDDLR-LWLRPPNP---QPVNYEM--KRQAGSCQWFFD---GEFEDWKMRKD--------
-------------
>KZV62638.1
------------------------------------------------------------
--------MSTP------PAS----------------------SDQNPVLNDFGQLWHDA
LERYEQ-ETG------KN-L----L--------------EEPL-----------------
--A---SDFPSISNNTDTIMTCFEK--QIESFKAFR--TRG------------KKVLN-V
-------LRPIVDVVLLIKDCADGA-S-----DA-IPGG----DVMFGAIGVLLQ-----
----------------TTKGVSRLYDAIEALFQ-AIK-----NYLERISTHLK----PST
-PPSHALMNILVDTLV-------------------HIFTAIALTT-KYCD----------
----RIAVK--------------------------KSSRFELGAFIRRIKDYFL--VLAD
--K-TDVKEVLEKIRELAAKELQVVAADTEAIVREIQRQAV-------------------
------------------------------------------------------------
---------------------------------------------------------DED
VDRIH-KWLDPPNP---QPRNYES--KRQAGSCNWFFD---DTFEGWKARNG--------
-------------
>KZV72347.1
------------------------------------------------------------
--------MSNRPMPASSTLR----------------------SREDSIARGLDKLWNDA
AAKYEE-ETG------HR-L----T-----------------F-----------------
--V---DGFPSESRNPDEIIEFIVK--QSDSLKASR--AVG------------ERIRR-V
-------LKPIVNVVLLFLDAGAEA-GS----KA-APGG----KAIFGAIGVLLR-----
----------------ATKGVSGIYDAVEALLQ-RVT-----DYFQHVSDLLD----ASM
-PPTPALTNILVETLV-------------------QLFIALALAT-KHCS----------
----IAAKREL-------------------------WFEKAMRVIFWRTKDYFT--VIVG
--K-TDVVDALRTLEALAKKELLVIVTQTYAMASEVQRKAD-------------------
------------------------------------------------------------
------------------------------------------------------------
VERLS-SWLNPPKR---LPNNYEN--KRRDGSCAWFFD---ATFREWKNQKDG-------
-------------
>KZV62765.1
------------------------------------------------------------
--------MSSQTTPASATER----------------------SDDDPAQSDFDSLWNEA
LRCYKE-ETG------KD-L----L--------------KLPF-----------------
--A---KELLSRSGTTDKVIQYIDE--QNKSFEAFR--TSG------------RKALD-V
-------AKPIVHAVHLFIDAGAEG-AS----NV-TPGG----KTIFVAIGALLQ-----
----------------AAKGVSALYDAIELLLK-RIG-----ACIARIQIYLA----PSS
-PPSPALMDVLRMSLV-------------------QVFIVLGIVT-KFCD----------
----KAGDKDP-----------------------KLTGKKGVKAMMQRMKDYSR--VFLG
--E-TDVEEALKELEELTEEEKLIAAADTNAVVRQVRRKVD-------------------
------------------------------------------------------------
-----------------------------------------------------YMYHKTV
IDDLR-MWLDPPSP---TPINYEG--KRLAGSCGWFFD---DKLEGWKAQKGG-------
-------------
>KZV59812.1
------------------------------------------------------------
--------MSLQTIPASLTGR----------------------SDDDSAQSDFDSIWNEA
LRSYQE-ETG------KN-V----L--------------ELPF-----------------
--A---NKLLSRPLATDEVIQYIGE--QNESFDSFR--TSG------------RKVLS-V
-------LKPIVHVVHLFIDAGAEG-AS----KV-APGG----KAILVAVGVLLQ-----
----------------TAKGISALYDAIEALLR-KIS-----ACLARTKVYLE----TSS
-PPNPALMDVLHTIFV-------------------QVFIVLGIVT-KYCD----------
----KASDKDS-----------------------KSKGKKGVRALKQRIRDYSC--VFLG
--E-TDVQEALEELEELAEEEQLMASADTNAVIRQGEVDYMYHKTGMGRS--FLSISVTP
------------------------------------------------------------
---------------------------------------------------VSFQLFELV
IDDLR-MWLDPPNP---APINYEG--KRLSSSCGWFFD---DEFEGWKAQKG--------
-------------
>KZV62942.1
------------------------------------------------------------
--------MSTYPGTASQSAR----------------------SGVDSGQCNFDELWAEA
LLRYKK-ETG------KD-L----L--------------GLSF-----------------
--A---DYLLSQPRTSEEIVQYIKE--QNESFDTFR--STG------------HKILG-V
-------LKPIVSVVLRVIDAGAEG-AS----AA-APGG----KAIFVAVAAMLQ-----
----------------AANGVSDRYDDIESLLT-EIQ-----TCIARVDTHLK----PST
-PPSSALTDILTDTLV-------------------QVFTVLAIVT-KYCP----------
----KEA-----------------------------AKRKSLKVAVQRAKDYFR--GVLG
--N-TDVKDALKSLEKLTKKELLEAAAQTNAIVREAEPRIK-------------------
------------------------------------------------------------
-----------------------------------------------------FVYDETV
GTALR-SWLHAPDP---QPRNLER--KRQTGSCEWFFD---TRFEEWKSQQNG-------
-------------
>KZV72361.1
------------------------------------------------------------
--------MSNQPAPTSPNPL----------------------PGEVPDKRDFKKVWEDA
VKSYNA-GTQ------PK-K----K--------------QHHRP----------------
-GL---ISPPVDYRTADQVIKHFES--QKELFKVFR--SSG------------EKVRG-V
-------LTPIVDILLVLKEGAES----AS--DL-VTGG----DTILGAIGSLLE-----
----------------ATKGVSELYDAVEALLK-EVL-----ASLKRFKIHFE----EPA
-TPRATLKNIIVDALV-------------------QVLMVLALAT-KYCN----------
----LAVAGVP-------------------------WYKRVLRVFWRRAKDYFL--VLTD
--K-ADVQGILEELRTLANKEEQLVIAATHADGRETKANVAVVKSNVDVVKSDVEIVKPK
------------------------------------------------------------
---------------------------------------------------VAYVHNKAV
IDDLR-LWLRPPNE---QPSNYER--KRQTGSCEWFFD---ENYEDWKAHGN--------
-------------
>XP_007397464.1
------------------------------------------------------------
--------MST-PNTQSELGG----------------------QGPSASSSRFQELWDEA
FLEYKK-VTG------SD-L----L--------------RSPL-----------------
------YNQIQKAESSGKVARILKE--HKSNFKAFR--AHG------------EKIRA-I
-------IAPIFTLTKLFTDTGREI-AAAS--SV-VPGG----QAIFAAFGVFLE-----
----------------AFDKVSEQYDALEELLS-RLG-----GVLGRLDNHLQ----ACS
-ALNDQLEGVFVRALV-------------------QLLNVFAICT-KYIK----------
----KQL------------------------------SERTARAVLTRMKDYGR--ALLG
--N-KDVKDALEKLDELTKEELLATTAQTLDVVQGVASEIKLVSGDIRE-------IKDN
V-----------------------------------------------------------
---------------------------------------------SDLRGIGAKVLDLYF
EKDIR-DWLAPPDP---SQNHEERRTSYLDGTCTWFFD---HKFKEWKDSSN--------
-------------
>XP_007397514.1
------------------------------------------------------------
--------MST-PNTQPGTGD----------------------HDASAGSLGFQRLWEDA
MKKYND-VTG------KD-L----R--------------CSSL-----------------
------FDKMSGAGSIEEVESILRE--HDKGFKAFR--ANG------------EKARA-V
-------IAPIVTLTKLFVDAGGEI-AAAS--SV-VPGG----KAIFTAFGVFLEVRLSL
VSAPCKLFLPELTVIKAAEKVSKRFDDLEGLLS-RLG-----GVLSRLRNHLQ----SCS
-ALSVELEGIFVGALI-------------------QLLNVLAICT-KYIR----------
----KRT------------------------------SW--RTVICKRTKDYGR--ALLG
--D-KDVEDALKELDRLTAEELLAAAAQILDVVQSVDANVGLIGNNVMKLGDDVEAVGNN
V-----------------------------------------------------------
---------------------------------------------ADLQATGAKSLNLHL
DKDIQ-DWLAPPDP---SQTHEERRTSHLTGTCMWFFD---SKFEEWKNSNN--------
-------------
>KZV77396.1
------------------------------------------------------------
--------------------------------------MAATSVSAATQPDLFNRLWSQA
LSNYTF-KTK------ID-P----S-------------K-HPL-----------------
------ASVLTALRSPEDVCDVFQD--EMG---RFR--AS----DS-----KWGKVRSSY
-------VKPIVEAFIMVNDTLGET-AGNL--SL-VPGG----KVLFVAFGALLI-----
----------------ATKGVSERYDALETLLE-EIK-----CFFDSLRLRAT----SPT
-SWGHLSRSIASLILA-------------------HVLDVFALAT-KFLS----------
----DA---------------------------------DRSW---ARLYHYGQ--SLMN
--K-KDMQEALQRLRSLTALENRAISSETRVDAAECRKIAEQLRLESSAMKLARTHDSLC
LS-------I---------I--ERSISDLVS--RL-------------------------
------A-------------------------------------ATDELRQILTAQEEAE
ATALL-DRLDRLDY---ADLTAQRRGGCLQGTRIDVLE-E---LRSWSEDPRAP------
-------------
>OCH94796.1
MIKQLLKKVKAPLTRRKRAVQQPEPQSYPTPSAVGGAAASL-------LPPRDANQRPET
HSHPAS-SSISG----------------------AVAPLLPPPQTQAPSSSEFDELIAAA
LKEYKQ-QTC------AD-L----D--------------THPL-----------------
------ATKLEECHTVDDVVAIVHD--EGHAFEASQ--KG--------------ALMR-H
-------LKPIVSILLSVNETLGEG-VS----LA-FPPG----KAVFCGIGVLLS-----
----------------TIKNVGESYDALIDLFE-RIG-----NFLDLLKIYTQ----IP-
--RCAEANRIVVQTLA-------------------SVITILALAA-KEVK----------
----RG-----------------------------------------PLTKYGK--RLLG
--E-RDIEDALKKLDKFTTENARMIEIQSLKEIHRIFDTMKSVMEDGKTAADKIISQGAD
T----------------------------------------------------------Q
A-M-----------------------------------------MKGIEGDISKIMDDET
HDKIR-KWLSPPSA---STNHNAACNAHYEGSAKWLIQ-S-DTFKKWKTSK---------
-------------
>OCL03072.1
------------------------------------------------------------
----------------------------------------------MADSEDVKALWDTA
VLHYYN-ATN------ID-L----WS----------------------------------
--------AR-EVGSVDDVIKFTVD--KEDCFKKWR--DD----GT-----KLAKFRS-L
-------VKASLVPFNLLGGLAVQG-AS----CI-FPPS----STIFTAVSILI---G--
----------------AASNQSADYDKVLSIFE-ELR-----SFLQGLKVLEG---HIP-
S--HPEIRLCITDIMT-------------------SILVLIGLST-KEMR----------
----RGR-----------------------------------------AVTFFK--DI-K
G-ENEEITGTHTKLQKALMQLDRLLERQTLVYSKENLDAANEIKGDISDIVKNQEKML--
------------------------------------------------------------
----------------------------------------------SIM---AGKAKEAL
-PAIR-KHLEVLPETELQRDYNKKAEKLVPGTAAWILE-Y-PAFKKWVNCTV--------
-------------
>OSS52593.1
------------------------------------------------------------
------------------------------------------------------------
------------------------------------------------------------
-------------------MEDQER--QLTIFAVFR--HN----KG-----KLDKFRT-L
-------ISRNADIIQRIATSVVDA-AC----AA-FPPS----SAILTAFTFVM---T--
----------------ASKHVSDDYDMIESFFK-VMQ-----VFLERLSLLED---KIP-
P--QEAFQRPLVKVFS-------------------SLLKLSGIAR-SYCT----------
----KGR-----------------------------------------LSKWAK--DLVR
G-GDA---VAYEELSSDLSNLESTVIMQTLRTTIEINTQAKSTNDDMKA-------VYG-
------LVEENTYMTQQTLESSEQTRVIVSRNETVLQELHHMSRDSARANIEFLRILDQM
K------------------------------------SKDEKS-KEQNMTSGASKSE-NF
-NRLKMTFLENDAEGRRREKLETIKSSYLEGAFDWYQT-E-PAFQSIVNKNE--------
-------------
>XP_009225276.1
------------------------------------------------------------
---------------------------------------MALSSYDGGQPTDLAALWDQA
LTSYSE-RTS------VD-I----RK----------------------------------
--------AMQPQKSINSIMMDQQQ--LLQAFSGFR--HN----KG-----KTDKLRT-V
-------VARNADVIQSVAALVANA-AS----GA-FPPA----ATVLTAFTYVL---N--
----------------ASKHVSDDYNAILGFFD-LMN-----SFLERLSLLEG---KLP-
R--LPAFQKFVVHVFS-------------------SMLHVSGIAR-GYCL----------
----KGR-----------------------------------------FMKWAK--ALVE
G-SDEELQGALDSLNENLRRLESAMLMQTLRTAIETHDEARATKDGVSALTGHVRELQG-
------SLDKNTAMTEQTLVYGERAMNAALETGAGIKDLLVSSHEGAAMGQTLLRQQAQI
R-L----------------------------SLERMQGGRKVW-ALR--AGGVAKTP-NL
-EQLR-AYLPNAGEGAMRARLDELE-LANPRMFQWVET-E-PLFEEFAEERS--------
-------------
>KLU84503.1
------------------------------------------------------------
--------------MAA---------------------RMESPSGDAGQQTDVAALWDQA
LTSYSD-RTG------VD-I----RM----------------------------------
--------AVQPQKSISSIMMEQQR--LLQAFSGFR--HN----KG-----KVDKLRT-V
-------IARNADVVQSVATLVADA-AS----AA-FSPS----AIILTAFTNVL---N--
----------------ASKHVSDDYNAILGFFD-LMN-----SFLERLSLLEG---KLP-
R--LPAFRKFVVQVFS-------------------SMLCVSGIAR-SYCL----------
----KGR-----------------------------------------FVKWAK--ALVD
G-TDEELQAALDNLKENLRRLESAMLMHTLRTAMETHDEVKAAKDGVSTLTGHVRELQS-
------SMDKNTALTEQTLMFGERAMNAALETGIGVKDLLVNSHESAIVGQTLLRQQAKI
H-L----------------------------SLEKMQGGRKLW-TLR--PSAATKTA-NL
-EQLR-AYLLNQGEGAMRARLDEFE-LINPRMFQWVEN-E-PLFEDIVEERS--------
-------------
>XP_024727102.1
------------------------------------------------------------
------------------------------------------------------------
------------------------------------------------------------
---------------MGRILSEQEE--QLQLFSVFR--HD----KG-----RVDKLRS-L
-------VSKNSQIIQSVASNIASA-AS----TA-FPPS----SAILTAFNYVM---N--
----------------ASKAVSDDYDMIVQFFD-IVN-----SFLERVSMLED---RMP-
D--MRPFQLHLMKVFK-------------------SLLLLCAIAR-KYRTS---------
----QGR-----------------------------------------LKKWAK--ALVD
G-SDGKLQGAFQGLHTQLERFESSTQIATLRTAIDSSRKLDSYGKEFKVIQAGVSQTIDL
GLQGVAVGQQNLAQGQQILAMEEHTFSAQ-------------------------------
------------------TDMMKRFENKLDRTMKSQQPKNKLG-GDQVIDAGARKSG-AL
-KNLE-QKLRD--D--TKSQLTDLESNYVRGTFGWLAK-S-KIYQDLEAG----------
-------------
>KXJ86264.1
------------------------------------------------------------
------------------------------------------MAFINDDESDLGSLWHEA
LEDYAR-EAG------ID-L----RA----------------------------------
--------APQVQWQMSTIMTQQSQ--QLSAFSSFR--HN----KG-----KVDKLRS-T
-------FAKNADIVQSIASHVANA-AS----AA-FPPA----AALLTAFTYVM---A--
----------------AAKGVSDDYDMIESFFD-IMN-----GFLERLSLLEA---RLP-
P--ESVYQTMLIRCFS-------------------AILHLSAIAR-NYRK----------
----SGR-----------------------------------------FSKWAK--ALVD
Q-QDPKLKGAYDLLQKHLSRLESMTLMATFKQTLVITKEVNALGGAVQVVGSRVDHNIVL
TEKGIALTAEGIAVGMQARTLAEQAALHAQLGKEMGA-------ETLAFLKAQQEENR--
-------------------AEWRKINKSLKS-----------G-PSPPATAGD-------
---------RRGLDGHDAGQFADFQTSYIKATFDWVDE-D-DALKAIMEEST--------
-------------
>OOF97977.1
------------------------------------------------------------
------------------------------------------MTISHSSRSQFTVTWELA
LKQYAS-AVG------KQ-L----EY----------------------------------
-------SSLPHPSSVEELLQRLDD--QNSRFSQFL---------E-----TKRPLFH-I
-------LTCMCNLIERFGSIAASI-AS----NV-FAPS----SVCFSAIVYLI---D--
----------------AAKDVSASYNAIIGLF----------DFLVRLTIYDE----G--
-RMSNALQAKVVDVLA-------------------TLLEIFGQAT-KIVR----------
----GGI--------------------------------------SGRILHFTK--NALL
G-SDKTLQGLVSQLDKLCQTEHQLVGAETLIESKKTNQAVENLSAVLNSASLVLTDNHGK
LVQ--------AQ-------------------------------------ADLQ------
--------------------HISSLLG-------------------SFIGS-GVTANGNP
-DHLK-TVLQPSV--APSDMYYDFGRKRLPGTGEWIQA-E-PGFQAWLNREQ--------
-------------
>OJI81291.1
------------------------------------------------------------
------------------------------------------MTITIESHSQFVVTWDLA
LKRYTA-AVG------KQ-L----DD----------------------------------
-------PLLPHPSSVEELLDRLDS--QNGHFGQFR---------Q-----RKRSLFE-I
-------LTCVCNPIERFGSMAASI-AS----NA-FPAS----GVCFSAITYLI---D--
----------------AAKDVSASYDAVMALFV-TLKASLYSDFLVRLAIYDG----S--
-RMSDALQAKVVDILA-------------------TLLEIFGQAT-KIVR----------
----AGL--------------------------------------RGRILQFTK--NTLL
G-SDKTLQGLVSKLDRLCQTEHQLVGAETLGETKKTNLAVENLSAVLNGASLVLEDNHGR
LAQ--------AQ-------------------------------------ADLQRLVEGQ
N-DLR----------QEVHRDISSLLG-------------------SFIGS-GAKGNGDS
-DYLR-TLLQPSV--GPSDMYYNFARKRLSGTGEWIEA-E-VGFQAWLNKEQ--------
-------------
>CAK38591.1
------------------------------------------------------------
------------------------------------------MTITHESHSQFAVTWDLA
LKRYTA-AVG------RQ-L----DD----------------------------------
-------PSLPHPSSVEELLNRLDS--QNGHFSQFR---------E-----NKRSLFN-I
-------LTCICNPIERFGSMAASI-AS----NA-FPAS----SVCFSAITYLI---D--
----------------AAKDVSASYNAVIELFF-TLKASL-SDFLVRLAIYDG----S--
-RMSDALQAKVVDILV-------------------TLLEIFGQAT-KLVR----------
----AGL--------------------------------------RGRIIQFTK--NALL
G-SDKTLQGLVAKLDRLCQTEHQLVGAETLSETKKANVAVENLSAVLNGASLVLEDNHGR
LAQ--------AQ-------------------------------------ADLQRLVEGQ
N-DLR----------QEVHRDISSLLG-------------------SFIGS-GAKANGDS
-DYLR-TLLQPSL--APSDMYYTFARKRLSGTGEWIEA-E-VGFRSWLNQEQ--------
-------------
>EHA20588.1
------------------------------------------------------------
------------------------------------------MTITHESHSQFAVTWDLA
LKRYTA-AVG------RQ-L----DD----------------------------------
-------PSLPHPSSVEELLNRLDS--QNGHFSQFR---------E-----NKRSLFN-I
-------LTCICNPIERFGSMAASI-AS----NA-FPAS----SVCFSAITYLI---D--
----------------AAKDVSASYNA---------------DFLVRLAIYDG----S--
-RMSDALQAKVVDILA-------------------TLLEIFGQAT-KLVR----------
----AGL--------------------------------------RGRIIQFTK--NALL
G-SDKTLQGLVAKLDRLCQTEHQLVGAETLSETKKANVAVENLSAVLNGASLVLEDNHGR
LAQ--------AQ-------------------------------------ADLQRLVEGQ
N-DLR----------QEVHRDISSLLG-------------------SFIGS-GAKANGDS
-DYLR-TLLQPSL--APSDMYYTFARKRLSGTGEWIEA-E-VGFRSWLNQEQ--------
-------------
>GAA82795.1
------------------------------------------------------------
------------------------------------------MTITIESQSQFVVTWDLA
LKRYTA-AVG------KQ-L----DD----------------------------------
-------PSLPHPSSVEELLNRLDS--QNGHFGQFR---------Q-----RKRSLFE-I
-------LTCICNPIERFGSMAASI-AS----NA-FPAS----SVCFSAITYLI---D--
----------------AAKDVSASYDAVMALFV-TLKASLC-DFLVRLAIYDG----S--
-RMSDALQAKVVDILA-------------------TLLEIFGQAT-KIVR----------
----AGL--------------------------------------RGRILQFTK--NTLL
G-SDKTLQGLVSKLDRLCQTEHQLVGAETLGETKKTNLAVENLSAVLNGASLVLEDNHGR
LAQ--------AQ-------------------------------------ADLQRLVEGQ
N-DLR----------QELHRDISSLLG-------------------SFIGS-GAKADGDS
-DYLR-TLLRPSV--GPSDMYYTFARKRLSGTGEWIEA-E-VGFQAWLKQEQ--------
-------------
>GAQ37686.1
------------------------------------------------------------
------------------------------------------MTITIESHSQFVVTWDLA
LKRYTA-AVG------KQ-L----DD----------------------------------
-------PSLPHPSSVEELLDRLDS--QNGHFGQFR---------Q-----RKRSLFE-I
-------LTCICNPIERFGSMAASI-AS----NA-FPAS----GVCFSAITYLI---D--
----------------AAKDVSASYDAVMALF----------DFLVRLAIYDG----S--
-RMSDALQAKVVDILA-------------------TLLEIFGQAT-KIVR----------
----AGL--------------------------------------RGRILQFTK--NTLL
G-SDKTLQGLVSKLDRLCQTEHQLVGAETLGETKKTNLAVENLSAVLNGASLVLEDNHGR
LAQ--------AQ-------------------------------------ADLQRLVEGQ
N-DLR----------QEVHRDISSLLG-------------------SFIGS-GAKANGDS
-DYLR-TLLQPSV--GPSDMYYTFARKRLSGTGEWIEA-E-VGFQAWLNKEQ--------
-------------
>OJJ71190.1
------------------------------------------------------------
------------------------------------------MTITHESQSQFVVTWELA
LKRYTA-AVG------KQ-L----DD----------------------------------
-------PSLSHPSSVEELFNRLDS--QNGHFKQFR---------E-----NKSSLFD-L
-------LTCICNPIERFGSMAASI-AS----NA-FPAS----SVCFSAITYLI---D--
----------------AAKDLSASYD---------------ADFLVRLAIYDD----G--
-RMSDALQAKVVDILA-------------------TLLEIFGQAT-KIVR----------
----AGL--------------------------------------RGRILQFTK--NALL
G-SDKTLQGLVSRMDRLCQTEHQLVGAETLSETKKANLAVENLSAVLNGASLVLEDNHGR
LAQ--------AQ-------------------------------------ADLQRLVEGQ
N-DLR----------QEVHRDISSLLG-------------------SIKGS-GAKANGDS
-DYLR-TLLQPSV--APSDTHYTFARKRLPGTGEWIKA-E-MGFQGWLNQEQ--------
-------------
>OJZ87354.1
------------------------------------------------------------
------------------------------------------MTITIESQSQFVVTWDLA
LKRYTA-AVG------KQ-L----DD----------------------------------
-------PSLPHPSSVEELLNRLDS--QNGHFGQFR---------Q-----RKRSLFE-I
-------LTCICNPIERFGSMAASI-AS----NA-FPAS----SVCFSAITYLI---D--
----------------AAKDVSASYDAVMALFV-TLKASLC-DFLVRLAIYDG----S--
-RMSDALQAKVVDILA-------------------TLLEIFGQAT-KIVR----------
----AGL--------------------------------------RGRILQFTK--NTLL
G-SDKTLQGLVSKLDRLCQTEHQLVGAETLGETKKTNLAVENLSAVLNGASLVLEDNHGR
LAQ--------AQ-------------------------------------ADLQRLVEGQ
N-DLR----------QELHRDISSLLG-------------------SFIGS-GAKTNGDS
-DYLR-TLLQPSV--GPSDMYYTFARKRLSGTGEWIEA-E-VGFQAWLKREQ--------
-------------
>OWW30542.1
------------------------------------------------------------
------------------------------------------MTITHESHSQFAVTWDLA
LKRYTA-AVG------RQ-L----DD----------------------------------
-------PSLPHPSSVEELLNRLDS--QNGHFSQFR---------E-----NKRSLFN-I
-------LTCICNPIERFGSMAASI-AS----NA-FPAS----SVCFSAITYLI---D--
----------------AAKDVSASYNAVIELFF-TLKASL-SDFLVRLAIYDG----S--
-RMSDALQAKVVDILA-------------------TLLEIFGQAT-KLVR----------
----AGL--------------------------------------RGRIIQFTK--NALL
G-SDKTLQGLVAKLDRLCQTEHQLVGAETLSETKKANVAVENLSAVLNGASLVLEDNHGR
LAQ--------AQ-------------------------------------ADLQRLVEGQ
N-DLR----------QEVHRDISSLLG-------------------SFIGS-GAKANGDS
-DYLR-TLLQPSL--APSDMYYTFARKRLSGTGEWIEA-E-VGFRSWLNQEQ--------
-------------
>PYH93536.1
------------------------------------------------------------
------------------------------------------MTTTSDNRSQFADTWELA
VKRYAS-VVG------KQ-P----ND----------------------------------
-------DSLPHLSSLEELLNQLDY--QNKSFGRFR---------E-----SKKLLFQ-V
-------LTSICGPIQRFGSIAAGV-AS----YA-FAPS----TICFNAIAYLI---G--
----------------AAK----------------------DDFLVRFSVYDS----S--
-HMSDALQAKVVDILA-------------------TLLEIFGQAT-KIIR----------
----GGL--------------------------------------SGRVLRFTK--NALL
G-SDKTLQGLVSRLDKLCQTEHQLVGAETLVESQKTHQAVENLAAVFNGASLVLHDNHGK
LAQ--------TQ-------------------------------------ADLQRLVESQ
D-EFR----------QEMQQDMSSLLG-------------------SLMGS-SARASSDS
-DHLK-TILQPSV--APSDIYHDFARKRLQGTGEWILR-E-PYFQNWLDGEQ--------
-------------
>PYI04062.1
------------------------------------------------------------
------------------------------------------MTITHNSHSQFAVTWELA
LKRYSL-AVG------KQ-L----ED----------------------------------
-------PSLPHPSSVEELLHHLDD--QDSRFSKFR---------E-----TKHSLFH-I
-------LTCMCNPIERFGSMAASI-AS----NA-FAPS----SVCFSAIAYLI---N--
----------------AAKAVSASYNAVMGLFV-TL-----KDFLVRLTIYDD----S--
-RMSEALQAKVVDILA-------------------TLLEIFGQAT-KIVQ----------
----GGL--------------------------------------SGRILHFTK--NALF
G-SDKTLQGLVSQLDKLCQTEHQLVGAETLVESKKTNQAVENLSAMLNGASLVLEDNHGK
LAQ--------AQ-------------------------------------ADLQLLVEGQ
N-DLH----------QEVHQDIRSLLT-------------------SFMGS-GATTCSNS
-DHLK-TVLQPSV--APSDMYYGFARKRLPATGEWIQT-E-PGFQAWIDRQH--------
-------------
>RDH39566.1
------------------------------------------------------------
------------------------------------------MTITHESHSQFVVTWDLA
LKRYTA-AVG------RQ-L----DD----------------------------------
-------PSLPHPSSVEELLNRLDS--QNGHFSQFR---------E-----NKRSLFN-I
-------LTCICNPIERFGSMAASI-AS----NA-FPAS----GVCFSAITYLI---D--
----------------AAKDVSASYNAVIELFV-TL-----KDFLVRLAIYDG----S--
-RMSDALQAKVVDILA-------------------TLLEIFGQAT-KLVR----------
----AGL--------------------------------------RGRIIQFTK--NALL
G-SDKTLQGLVAKLDRLCQTEHQLVGAETLSETKKANVAVENLSAVLNGASLVLEDNHGR
LAQ--------AQ-------------------------------------ADLQRLVEGQ
N-DLR----------QEVHRDISSLLG-------------------SFIGS-GAKANGDS
-DYLR-TLLQPSL--APSDMYYTFARKRLSGTGEWIEA-E-VGFRSWLNQEQ--------
-------------
>RDK47181.1
------------------------------------------------------------
------------------------------------------MTITHESHSQFVVTWDLA
LKRYTA-AVG------RQ-L----DD----------------------------------
-------PSLPHPSSVEELLNRLDS--QNGHFSQFR---------E-----NKRSLFN-I
-------LTCICNPIERFGSMAASI-AS----NA-FPAS----SVCFSAITYLI---D--
----------------AAKDVSASYNAVIELFF-TL-----KDFLVRLAIYDG----S--
-RMSDALQAKVVDILA-------------------TLLEIFGQAT-KLVR----------
----AGL--------------------------------------RGRIIQFTK--NALL
G-SDKTLQGLVAKLDRLCQTEHQLVGAETLSETKKANVAVENLSAVLNGASLVLEDNHGR
LAQ--------AQ-------------------------------------ADLQRLVEGQ
N-DLR----------QEVHRDISSLLG-------------------SFIGS-GAKANGDS
-DYLR-TLLQPSL--APSDMYYTFARKRLSGTGEWIEA-E-VGFRSWLNQEQ--------
-------------
>XP_001401693.2
------------------------------------------------------------
------------------------------------------MTITHESHSQFAVTWDLA
LKRYTA-AVG------RQ-L----DD----------------------------------
-------PSLPHPSSVEELLNRLDS--QNGHFSQFR---------E-----NKRSLFN-I
-------LTCICNPIERFGSMAASI-AS----NA-FPAS----SVCFSAITYLI---D--
----------------AAKDVSASYNAVIELFF-TL-----KDFLVRLAIYDG----S--
-RMSDALQAKVVDILV-------------------TLLEIFGQAT-KLVR----------
----AGL--------------------------------------RGRIIQFTK--NALL
G-SDKTLQGLVAKLDRLCQTEHQLVGAETLSETKKANVAVENLSAVLNGASLVLEDNHGR
LAQ--------AQ-------------------------------------ADLQRLVEGQ
N-DLR----------QEVHRDISSLLG-------------------SFIGS-GAKANGDS
-DYLR-TLLQPSL--APSDMYYTFARKRLSGTGEWIEA-E-VGFRSWLNQEQ--------
-------------
>XP_025385299.1
------------------------------------------------------------
------------------------------------------MTITIESHSQFVVTWDLA
LKRYTA-AVG------KQ-L----DD----------------------------------
-------PSLPHPSSVEELLKRLDS--RNGHFGQFR---------Q-----RKRSLFE-I
-------LTCICNPIERFGSIAASI-AS----NA-FPAS----SVCFSAITYLI---D--
----------------AAKDVSASYDAVMALFV-TLKASLC-DFLVRLAIYDG----S--
-RMSDALQAKVVDILA-------------------TLLEIFGQAT-KIVR----------
----AGL--------------------------------------RGRILQFTK--NTLL
G-SDKTLQGLVSKLDRLCQTEHQLVGAETLGETRKTNLAVENLSAVLNGASLVLEDNHGM
LAQ--------AQ-------------------------------------VDLQRLVEGQ
N-DLR----------QDVHRDISSLLG-------------------SFIGS-GAKANGDS
-DYLR-TLLQPSV--GPSDMYYTIARKRLSGTGEWIEA-E-VGFQAWLKQEQ--------
-------------
>XP_025400571.1
------------------------------------------------------------
------------------------------------------MTVTTSSPSQFTITWELA
VKRYAA-AVG------KQRL----DD----------------------------------
-------ASLPRPSSIAELLHRLDT--QNSDFARFR---------E-----TKHSLFH-V
-------LTSLCEPIERFGSLAADI-AS----SA-FAPS----CVCFSAIAYLI---D--
----------------AAKDVSASYDAVVGLFV-TL-----NDFLVRLAVYDG----T--
-RMSEALQAKVVDILA-------------------TLLEIFGQAT-KIVR----------
----GGI--------------------------------------SGRVLRFTK--NALL
G-SDKTLQGLISRLDRLCQTEHQLVGAETLVESKKTSQAVESLAAVLNGASLVLDDSHGR
LTQ--------AQ-------------------------------------ADLQRLAEGQ
D-ELR----------QEVHRDISSLLG-------------------SFMGS-GARRSSDS
-DHLK-SILQPSV--APSDMYYDFARKRLPGTGEWIHS-E-PGFRAWLEREQ--------
-------------
>XP_025457589.1
------------------------------------------------------------
------------------------------------------MTITHESHSQFAVTWDLA
LKRYTA-AVG------RQ-L----DD----------------------------------
-------PSLPHPSSVEELLNRLDS--QNGHFSQFR---------E-----NKRSLFN-I
-------LTCICNPIERFGSMAASI-AS----NA-FPAS----SVCFSAITYLI---D--
----------------AAKDVSASYNAVIELFF-TL-----KDFLVRLAIYDG----S--
-RMSDALQAKVVDILV-------------------TLLEIFGQAT-KLVR----------
----AGL--------------------------------------RGRIIQFTK--NALL
G-SDKTLQGLVAKLDRLCQTEHQLVGAETLSETKKANVAVENLSAVLNGASLVLEDNHGR
LAQ--------AQ-------------------------------------ADLQRLVEGQ
N-DLR----------QEVHRDISSLLG-------------------SFIGS-GAKANGDS
-DYLR-TLLQPSL--APSDMYYTFARKRLSGTGEWIEA-E-VGFRSWLNQEQ--------
-------------
>XP_025481778.1
------------------------------------------------------------
------------------------------------------MTITIESHSQFVVTWDLA
LKRYTA-AVG------KQ-L----DD----------------------------------
-------PSLPHPSSVEELLDRLDS--QNGHFGQFR---------Q-----RKRSLFE-I
-------LTCICNPIERFGSMAASI-AS----NA-FPAS----GVCFSAITYLI---D--
----------------AAKDVSASYDAVMALFV-TLKASLYSDFLVRLAIYDG----S--
-RMSDALQAKVVDILA-------------------TLLEIFGQAT-KIVR----------
----AGL--------------------------------------RGRILQFTK--NTLL
G-SDKTLQGLVSKLDRLCQTEHQLVGAETLGETKKTNLAVENLSAVLNGASLVLEDNHGR
LAQ--------AQ-------------------------------------ADLQRLVEGQ
N-DLR----------QEVHRDISSLLG-------------------SFIGS-GAKANGDS
-DYLR-TLLQPSV--GPSDMYYTFARKRLSGTGEWIEA-E-VGFQAWLNKEQ--------
-------------
>XP_025515040.1
------------------------------------------------------------
------------------------------------------MTITIESQSQFVVTWDLA
LKRYTA-AVG------KQ-L----DD----------------------------------
-------PSLPHPSSVEELLNRLDS--QNGHFGQFR---------Q-----RKRSLFE-I
-------LTCICNPIERFGSMAASI-AS----NA-FPAS----SVCFSAITYLI---D--
----------------AAKDVSASYDAVMALFV-TLKASLC-DFLVRLAIYDG----S--
-RMSDALQAKVVDILA-------------------TLLEIFGQAT-KIVR----------
----AGL--------------------------------------RGRILQFTK--NTLL
G-SDKTLQGLVSKLDRLCQTEHQLVGAETLGETKKTNLAVENLSAVLNGASLVLEDNHGR
LAQ--------AQ-------------------------------------ADLQRLVEGQ
N-DLR----------QELHRDISSLLG-------------------SFIGS-GAKANGDS
-DYLR-KLLQPSL--GPSDMYYTFARKRLSGTGEWIEA-E-VGFQAWLKQEQ--------
-------------
>XP_025537636.1
------------------------------------------------------------
------------------------------------------MTITIESHSQFVVTWDLA
LKRYTA-AVG------KQ-L----DE----------------------------------
-------PSLPHPSSVEELLDRLDS--QNGHFGQFR---------Q-----RKRSLFE-I
-------LICICNPIERFGSMAASI-AS----NA-FPAS----GVCFSAITYLI---D--
----------------AAKDVSASYDAVMALF----------DFLVRLAIYDG----S--
-RMSDALQAKVVDILA-------------------TLLEIFGQAT-KIVR----------
----AGL--------------------------------------RGRILQFTK--NTLL
G-SDKTLQGLVSKLDRLCQTEHQLVGAETLGETKKTNLAVENLSAVLNGASLVLEDNHGR
LAQ--------AQ-------------------------------------ADLQRLVEGQ
N-DLR----------QEVHRDISSLLG-------------------SFIGS-GAKGNGDS
-DYLR-TLLQPSV--GPSDMYYTFARKRLSGTGEWIEA-E-VGFQAWLKQEQ--------
-------------
>XP_025567511.1
------------------------------------------------------------
------------------------------------------MTITIESHSQFVVTWDLA
LKRYTA-AVG------KQ-L----DD----------------------------------
-------PSLPHPSSVEELLDRLDS--QNGHFGQFR---------Q-----RKRSLFE-I
-------LTCICNPIERFGSMAASI-AS----NA-FPAS----GVCFSAITYLI---D--
----------------AAKDVSASYDAVMALFV-TLKASLCSDFLVRLAIYDG----S--
-RMSDALQAKVVDILA-------------------TLLEIFGQAT-KIVR----------
----AGL--------------------------------------RGRILQFTK--NTLL
G-SDKTLQGLVSKLDRLCQTEHQLVGAETLGETKKTNLAVENLSAVLNGASLVLEDNHGR
LAQ--------AQ-------------------------------------ADLQRLVEGQ
N-DLR----------QEVHRDISSLLG-------------------SFIGS-GAKANGDS
-DYLR-TLLQPSV--GPSDMYYTFARKRLSGTGEWIEA-E-VGFQAWLNKEQ--------
-------------
>PVH82345.1
------------------------------------------------------------
---------------------------------------------MDQEDSDIGAVWEEA
LDKYCK-DTG------TN-I----KY----------------------------------
--------LPQMKWDIAAIKADQER--QVDSFNKYR--HN----KG-----LTDKFRS-A
-------ISRNSDVIQSIAENVANA-AA----TA-FPPS----ATILTAFTYVM---K--
----------------ASKNVSEDYDQIAAFFD-IMS-----SMLERLSLLES---KLP-
S--AKNYKTILMRVFS-------------------SLMGLCGTAT-KYVT----------
----EGR-----------------------------------------FKHWLK--ALYK
G-ADGDIKGDYSKLETNIQRLESATMFATLATVMETKTDVKELAI---------------
------ISMQSLKVGTRS-------LEVGIETQSMVQNVSVAQGESLDILKKMQRILKKE
E-L-------------------------------KKQNEMERA-ANQTKDPGAKKTA-AL
-YLIK-TVFAVPGE--RALILQEVQKTFVEGTFAWIPE-E-SSYQTFLEGDS--------
-------------
>CZR57803.1
------------------------------------------------------------
-------------------------------------------MGEDQDTTDIGRAWEDA
LDKYCK-DTG------TN-I----KY----------------------------------
--------LPQMKWSVTAIINEQQR--QVETFNSYR--HN----KG-----LTDRLRS-M
-------ISKNSDVIQSVANNIANS-AS----SA-FPPS----AAILTAFTYVM---K--
----------------ASKNVSTDYDQVSAFFE-IMY-----SLMERLALLET---KLP-
S--AKNYKTILMRVFT-------------------SLMGLCGTAT-KYVT----------
----EGR-----------------------------------------FKHWLK--ALYK
G-TDDDIKADYTKLETNIQRLESATMFATLATVMETKSDVKDLVG---------------
------ISMQSLKVGTQTLAISGQTLSVSLETQTMVGGMSLKQGETLTAIKRLERRMMQK
D-E-------------------------------AKKEEKGGH---KTKDAGAKKNA-AL
-NLVK-TKFASPAE--PALQLREIASASVPGTFGWVFE-E-EGFKSFMDGDS--------
-------------
>XP_018069394.1
------------------------------------------------------------
---------------------------------------------MDQDASDIGRAWEDA
LDKYCK-DTG------TN-I----KY----------------------------------
--------LPQMKWNVDAIMGEQQR--QVDTFNKYR--HN----KG-----MTDKFRS-L
-------ISKNSAVIQSVANNVANA-AS----SA-FPPS----AAILTAFTYVM---K--
----------------ASKNVSDDYDQVAAFFE-IMG-----SLMERLSLLET---KLP-
S--AKNYRTILMRVFS-------------------SLMGLCGTAT-KYVT----------
----EGR-----------------------------------------FKHWLK--ALYK
G-TDDDIKGDYAKLETNIQRLESATMFATLATVMETKSDVKDLTA---------------
------ISMQSLKVGTQTLAVGNQTLSVSMETQSMVGGMSVKQGETLTAIKRLERRMLEK
E-E-------------------------------SKKDDKDGA-KGKSKDSGAKKNA-VL
-NLVK-TTFASPAE--PAIQLKEIQTSFVQGTFTWVAQ-E-ESFKTFMDGES--------
-------------
>CZR56768.1
------------------------------------------------------------
---------------------------------------MAASKPIGTETTDIASLWGEA
LKNYYE-TTG------QD-L----RT----------------------------------
--------LP-RFTSVSDIMNDTQL--KNDHFDNFR--HD----KG-----KVDKLRS-A
-------ITRNSDLVMKGAQYIAQA-AT----P---------------------------
----------------ACKDVSADYDKITSFFD-EMN-----NFLERVSIIES---RMP-
S--VPAYKVFLTRVFS-------------------SMMNLLAIAT-KAVK----------
----KGR-----------------------------------------FKKWFK--TLLE
GGGDDDLAGAYGTMETALKRLESATNFATLGNTEDIKKDTKDIIVTTERVDMKTQKID-M
TTQNIQ-------------------VS-----------------VQEGF-LQVTELQSQL
A-E---N----------FAKMMEHQKKESAKRAAP------TQ-QHKPRDPGTRKHA-AF
-SFVR-RFFLKPAV--LAEQARDIESSFVHGTAEWIFQ-E-EAYETWASHEK--------
-------------
>OCL07871.1
------------------------------------------------------------
---------------MA---------------------SIVEYKGHDEGPTDMATLWTEA
MREYYE-TTG------QD-L----NT----------------------------------
--------LP-RFTSVSAIMDDAQL--RSDHFSDFR--HG----GG-----KVDTLRT-A
-------VARNSELVQKGAQYIAQA-AT----PA-FPPA----AAILTAFTYVM---K--
----------------ACKDVSGDYDRIVGFFD-EMN-----NFLERVSIIEG---RMP-
T--VPAYRIFLTRVFA-------------------SMLKICAIAT-KYAK----------
----KGR-----------------------------------------WKKWAK--TLWE
GGEDPKLASAYGNMEKSLGRLEAATHMATLGNTEDIKTDTKAIIVTEKRIDERTERID-S
TLQVVD-------------------YR---------------ARRVETFMQEQAEQLAQL
P-E---L----------FAKMMEKQKKAAA-KYEP------VS-DHQKKEPGARRQA-AF
-QRVK-RFYRTNVD--PTLQARDIEFTFVKGTADWLFE-D-GVFKEWVGGEK--------
-------------
>PMD12920.1
------------------------------------------------------------
-------------MAAA---------------------SYYSGGPVGDEASDLGVMWKQA
LEEYAN-ESG-----GKD-L----RG----------------------------------
--------TDSLQWNIGRILGDQEV--QLQAFSVFR--HD----KG-----RVDKLRT-L
-------VSKNSQIIQSIASNIANA-AS----SA-FPPS----AAILTAFNCVM---N--
----------------ASNAVKEDYDMILQFFD-IVN-----SFLERVSMLED---RIP-
D--MRPFQLHLMKVFK-------------------SLLVLCAIAR-KYRTS---------
----QGR-----------------------------------------LKKWAK--ALVD
G-SDAKLQGAFQGLHTQLERFEAATQIATLRTAIDTSRKLDSYGKEFKAIQTGVSQAIEL
GHQGVAVGQQNLAQGQQILAMEEHNFSIAVAGKGFAQDAAMSSKEILEVVTRQETRQETT
E-S---E----------QADMMKRLARQLDRTMKSQQPKNKLG-GDQAIDAGARKSA-AL
-KILE-QKLRD--D--TKSQLTDLESNYVQGTFGWLDK-S-MIYQDLEAGIS--------
-------------
>XP_001798979.1
------------------------------------------------------------
------------------------------------------------------------
------------------------------------------------------------
-----------------------------------------------------------M
-------ISSNADIIQGVAQHVADA-AS----AA-FPPS----SAILTAFTFVM---T--
----------------ASKHISDDYDMIEGFFG-IMQ-----SFLKRLSLLED---KIP-
A--ERDFQIFVVTVFS-------------------SLLKLSAIAR-AYCA----------
----KGR-----------------------------------------FSKWAK--ALVD
G-KDPELQAAYEKLTGSLQDLESAIIMKTLRTTIEISEDARSTNQNVKA-------IQG-
------QLGGISAMSMQTLETSQQTFSVAMRTETGVQQLIHTSINNATAGTEMLRLQNDI
A-K----------------------------KLDKMQSKDNKD-KQRNMKSGASRPV-NF
-ERLW-NLLKNQAEGGVSERLADMQLSGIQGLFDWVQQ-D-AAFRQIIDEEES-------
-------------
>XP_003838584.1
------------------------------------------------------------
-------------------------------------------MALVPPQSDVAVLWEAA
LDNYRK-TTD------VD-L----RA----------------------------------
--------HLRTQRSTTSIKLEQQR--QLETFKAFR--HN----KG-----KLDRFRT-M
-------ISGNADIIEGVAKHIGDA-AS----FA-FPPS----SAILTAFTLVM---T--
----------------SSKYVSEDYDMIEGFFS-MMQ-----SFLQRLSLLEN---KIQ-
---PQSFQSFLINVFS-------------------SLLQLSAIAR-AYCA----------
----KGR-----------------------------------------ISKWAR--ALVD
G-NDPDLKAAYGKLNTDLQELESAIIMQTLRTTIEISDDAKSTHRDVKA-------LQT-
------EFGLNTNMTKQTLETSTQTLMIAMRTEEM----IHTSHKNTTVGNELLR---NL
D-K----------------------------KLDRIQTKDMEE-KQRNMKSGASKPV-NF
-ERLRSDYLRNGAEGGVAERLKGVKLSFVDRLFDWIEA-E-PAVESIVNGEES-------
-------------
>XP_007916956.1
------------------------------------------------------------
----------------------------------------MGSILNEEDGTDIGGLWNQA
LEDYAR-DSGSEKERGPD-L----RL----------------------------------
--------LDPGKWTVSAIRTEQKY--QLDVFSQYR--HD----KT-----KVDKLRA-L
-------VSHNSDIIVGVAGHVANA-AS----VA-FPPA----SAILTAFTYVM---S--
----------------ASKAVSDDYDMIESFFD-IMN-----AFLERLQILES---KLP-
D--SKNFKAVLMRVFV-------------------SLLGICAIAR-KYRI----------
----KGR-----------------------------------------FVRWAK--NLVD
N-GDPNLKSAYETLHKHLQRLEQATMMATLAQTIETSRDVRALGAGLDQR----------
---------------------FEQTNFLVIETKGFARDAALTSQETLAAVRDMGNNSEAL
K-E---F----------LQSNFTTLNKRLRERE---GGGKGAP-KDGLVDSGARKST-AL
-NEVR-QRLRNCHAVNWENSYKESRRSYAPGTFDWLPS-E-DGFTAIVEDKI--------
-------------
>XP_016642315.1
------------------------------------------------------------
-------------------------------------------------------MWQEA
LIKYYE-ECG------TD-L----RT----------------------------------
--------IHPSRFTVAHIVAEQDH--QLLLFNQFR--HD----KG-----KLDKLRT-L
-------ISSNSEIIQGVATHIAEA-AS----AA-FPPS----AAILTAFNYVL---N--
----------------ASKAVSEDYDLIVSFFD-IMN-----SFLERVSMLEN---RMP-
N--EWQFKKFLVNVFS-------------------AMLTLSAIAR-KCRQ----------
----KGR-----------------------------------------LSKWAK--ALID
G-SDPKLKAAFDSLHMHLERFESATMIATLKQTIDTAKKVEGIGQDVRNIHAGVQQNLA-
--------------------LSQQSYMVGLETKGFAKDAAFTSHEILTVVSRQEERGAEH
A-A---G----------LQKVVRALNKMS-------GTMS-GQ-DSRLVDAGARKSA-AM
-RTLE-NRLSCNLD--DRAQLTEIENVYVNGTYQWFRE-Q-EIYRDFECGNL--------
-------------
>PKS12614.1
------------------------------------------------------------
--------------MAA---------------------SYSSAPTGDAEQTDLGTMWQEA
LIKYYE-ECG------TD-L----RT----------------------------------
--------IHPSRFTINHILAEQDH--QLLLFNQFR--HD----KG-----KLDKLRS-L
-------ISSNSQIIQGVATHIAEA-AS----AA-FPPS----AAILTAFNYVL---N--
----------------ASKVVSEDYDLIVSFFD-IMN-----SFLERVSMLEN---RMP-
N--EWQFKKFLINVFS-------------------AMLTLSAIAR-KCRQ----------
----KGR-----------------------------------------LSKWAK--ALID
G-SDPKLKAAFDSLHMHLERFESATMLATLKQTMDTAKKVEGIGQDVKNIQVGVEQTLA-
--------------------VSQQNYVLGLETKGFSKDAALTSHEILSVVTRQEDRGAEH
A-A---G----------LQQVMRALNKMS-------GTKG--G-QDAVVDAGSRKSA-AI
-RTLA-KLLSCNLD--DRTQLMEIETTYVNGTYKWFRD-Q-ETYSEFEAGNS--------
-------------
>KFH40376.1
------------------------------------------------------------
----------------M---------------------GFNHNDIMLNDDTDVGMLWQEA
LIVYHE-ECG------TD-L----QA----------------------------------
--------MPLSRRNLTHIKAEQDR--QLLLFSGYR--HD----KG-----KVDRLRS-L
-------ISANSDIVLSVASHIATA-AS----SA-FPPS----SALLTAFNYVM---S--
----------------ASKAVSEDYDMIVSFFD-IMN-----SFLERISLLES---RKP-
S--DRQFNRFLVNVFS-------------------AMLTLSAIAR-KCRM----------
----KGR-----------------------------------------LRKWAK--ALVD
G-SDPKLKGAFDALHMHIQRFESVVMLTTLKHTLEGGKKLDAIGDNVKRIQDGVERNI--
---------------------------------TLTEDAATTSHEILTVVTRQEERGVEY
T-A---G----------LHQVMKTLNKMS-------RPKDASN-QLHVVDAGARKSI-AM
-RILD-GAFDYIPE--ERGGLAAFESYYIEGTCEWFRA-Q-DVYMGLERGTV--------
-------------
>XP_025555782.1
------------------------------------------------------------
----------------------------------------------MAQPDHFNYLWSQA
KARYKS-VTG------HD-L----DS----------------------------------
-------PAFPRPASADELLTLLDS--RNTAFQTFR---------E-----KRSALFD-K
-------LSALCQPIEVVANVVSTG-VA----VV-FPPS----SACFAAIMLLI---D--
----------------AARGVSSLYDSIIGLFE-TLKVCDRFDFLSRLKIYIA----N--
-QVTPELRTTLVSILV-------------------ILLEIFGRSA-SVIR----------
----SGV--------------------------------------LGRALTFTK--NALL
G-RDEKLQSLLSQLEKLCQSENRLVVAETWAETKRTAHL---------------------
MDQ--------LG-------------------------------------DDVGSLVIGQ
D-AFR----------NEFQQEMLKMRD-------------------AVGSA----KGERL
-MSIR-NILKPSV--NPLDMYQSIAKRRVPGTAGWILE-E-LSFRKWVLDCQN-------
-------------
>OXN15391.1
------------------------------------------------------------
--------------------------------------------MDGGASATVTTIWEQA
KAQYKL-ATG------ED-L----DN----------------------------------
-------PAVPHPATTDDLLASLDK--ENKNFKAFR---------E-----KRSKIFS-V
-------LAAVCRPIELISTIGSSL--S----AV-FPP-----AASLGALRILL---T--
----------------AADGVSASYDAILDLLS-TLK-----DFLVRLKIYTQ----E--
-TLEPHLQGKFAEILA-------------------ILLQVFGRST-KLIK----------
----TGT--------------------------------------LGRVLQFTK--NVLL
G-RDEKLQGLVGQLEKLCQGEQRLVAAETLTEVKRTGHTVEGIDMTLGETKTIVQDTNTR
MNQ--------VS-------------------------------------SDMENLTVGQ
Q-KFH----------AEFRLEMENMTT-------------------FLG-----SRNRGL
-ERIK-EILQPSV--YPQDMYQSIAKRRVPGTGDWVRS-E-QLFQAWMEKSQG-------
-------------
>RAK73164.1
------------------------------------------------------------
----------------------------------------------MAQPEHFDYLWDQA
KARYKS-ITG------HD-L----DS----------------------------------
-------PAFPNPASADDLLLLLDA--RNTDFLSFR---------E-----KRSVLFH-N
-------LSTLCQPIESLTNVISTG-TS----VV-FPPS----AACFAALTLLI---D--
----------------AARGVSSLYDSIIGLIE-TLRS-GKQVFLARLKIYAV----S--
-QATPELRSTLVTILV-------------------ILLEVFGRSA-KIIR----------
----GGT--------------------------------------LGRTLAFAK--NAVL
G-RDEKLQGLLNQLEKLCQSENRLVAAETWAETKRTAHQ---------------------
MDQ--------VS-------------------------------------DDLGALVLGQ
E-TFR----------NEFREEMHKVRE-------------------TVTAS-SARQEKSP
-TAIR-EILKPSV--HPADAYQSLAKKRVAGTADWILA-E-PLFRQWVADEGQT------
-------------
>PYI17903.1
------------------------------------------------------------
----------------------------------------------MAQPEHFNYLWDQA
KARYRS-VTD------HD-L----DN----------------------------------
-------PAFPSPASADDLLALLDA--RNTDFLSFR---------E-----KRSVLFH-N
-------LSTLCQPIELLTNVVSAG-TS----VV-FPPS----SACFAALTLLI---D--
----------------AARGVSSLYDSIIGLIE-TLK-----DFLARLKIYAV----N--
-QATPELRSMLVNILM-------------------ILLEVFGRSA-RIIR----------
----GGS--------------------------------------LGRTLAFAK--NAIL
G-RDEKLQSLLNQLEKLCQSENRLVAAETWAETKRTAHQ---------------------
MDQ--------VS-------------------------------------DGLETLVLGQ
E-SFR----------KEFRQEMHKIRE-------------------TVATE-PARGGRPA
-IAIR-EILKPSV--HPVDAYQTLAKKRVSGTADWILD-E-PFFRQWVADGVQT------
-------------
>PYI27855.1
------------------------------------------------------------
----------------------------------------------MAQPEHFNYLWDQA
KARYKS-VTD------YD-L----DI----------------------------------
-------PAFPSPASADDLLALLDA--RNTDFLSFR---------E-----KRSVLFH-N
-------LSTLCQPIELLTSVVSTG-TS----VV-FPPS----SACFAALTLLI---D--
----------------AARGVSSLYDSIIGLIE-TLK-----DFLARLKIYAV----N--
-QATPELRSTLVNILV-------------------ILLEVFGRSA-RIIR----------
----GGS--------------------------------------LGRTLAFAK--NAIL
G-RDEKLQSLLNQLEKLCQSENRLVAAETWAETKRTAHQ---------------------
MDQ--------VS-------------------------------------DGLETLVLGQ
E-SFR----------KEFRQEMHKIRE-------------------TVATE-PAMGGRPA
-TAIR-EILKPSV--HPADAYQTLAKKRVSGTADWILD-E-PFFRQWVADGVQT------
-------------
>XP_020051960.1
------------------------------------------------------------
----------------------------------------------MAQPEHFDCLWDQA
KARYKS-ITG------HD-L----DG----------------------------------
-------PAFPSPASADNLLVLLDA--RNTDFLSFR---------E-----KRSVLFH-N
-------LSTLCQPIELLTNVIFTG-TS----VA-FPPS----AACFAALALLI---D--
----------------AARGVSSLYDSIIGLIE-TLKS-GKQDFLARLKIYAV----N--
-QATPELRSTLVNILV-------------------ILLEVFGRSA-KIIR----------
----GGT--------------------------------------LGRTLAFAK--NVVL
G-RNEKLQGLLKQLEKLCQTENRLVAAETWAETKRTAHQ---------------------
MDQ--------VS-------------------------------------DDLGTLVLGQ
E-TFR----------NEFREEMHKVRE-------------------TVTAS-SGRQEKST
-TAIR-EILKPSV--HPADAYQSLAKKRVAGTADWILA-E-PLFQRWVADEGQT------
-------------
>XP_025428420.1
------------------------------------------------------------
----------------------------------------------MAQPNHFDHLWNQA
KVRYKS-VTG------HN-L----DS----------------------------------
-------PAVPSPASADELLTLLDA--RNSDFLSFR---------D-----KRSVLFH-N
-------LKALCTPIELVGNVVSTG-AS----LV-FAPS----SACFNALLLLI---D--
----------------AARGVSSFYDSI--------------DFLARLKIYLV----N--
-QVTPELRTTLMNVLV-------------------ILLEVFGRSA-QVIR----------
----SGT--------------------------------------LGRTLTFAK--NALL
G-RDNKLQGLLDQLEKLCQSENRLVAAETWAETKRTAHQ---------------------
MDK--------VS-------------------------------------EDLGTLVLGQ
A-TFR----------NEFQQEMHKVRE-------------------TIAAG-SAKGEMSI
-ARLR-EILKPSV--HPLDAYQSLAKKRVSGTADWIFA-E-PLFRKWMAVDGEA------
-------------
>XP_025437537.1
------------------------------------------------------------
----------------------------------------------MAQPEHFDYLWDQA
KARYKS-ITG------HD-L----DS----------------------------------
-------PAFPNPASADDLLLLLDA--RNTDFLSFR---------E-----KRSVLFH-N
-------LSTLCQPIESLTNVISTG-TS----VV-FPPS----AACFAALTLLI---D--
----------------AARGVSSLYDSIIGLIE-TLKS-GKQDFLARLKIYAV----S--
-QATPELRSTLVTILV-------------------ILLEVFGRSV-KIIW----------
----GGT--------------------------------------LGRTLAFAK--NAVL
G-RDEKLQGLLNQLEKLCQSENRLVAAETWAETKRTAHQ---------------------
MDQ--------VS-------------------------------------DDLGVLVLGQ
E-NFR----------NEFREEMHKVRE-------------------TVTAS-SARQEKSP
-TAIR-EILKPSV--HPADAYQSLAKKRVAGTADWILA-E-PLFRQWVADEGQT------
-------------
>XP_025496384.1
------------------------------------------------------------
----------------------------------------------MAQPEHFNYLWDQA
KARYKS-VTD------HD-L----DN----------------------------------
-------PAFPSPASADDLLALLDA--RNADFLSFR---------E-----KRSVLFH-S
-------LSTLCQPIELLTNVVSTG-TS----VV-FPPS----AACFAALTLLI---D--
----------------AARGVSSLYDSIIGLIE-ILK-----DFLARLKIYAA----N--
-QATPELRSTLVNILV-------------------ILLEVFGHSA-RIIR----------
----GGS--------------------------------------LGRTLAFAK--NAIL
G-RDEKLQSLLNQLEKLCQSENRLVAAETWAETKRTAHR---------------------
MDQ--------VN-------------------------------------DGVESLVLGH
E-TFR----------NEFLEEMQKVRE-------------------TVTAS-SARQERST
-TAVR-EILKPSV--HAADAYQTLAKKRVSGTADWILD-E-PFFRQWVADEVQT------
-------------
>XP_025505144.1
------------------------------------------------------------
----------------------------------------------MAQPEHFDYLWDQA
KARYKS-ITG------HD-L----DS----------------------------------
-------PAFPNPASADDLLLLLDA--RNTDFLSFR---------E-----KRSMLFH-N
-------LSTLCQPIESLTYVISTG-TS----VV-FPPS----AACFAALTLLI---D--
----------------AARGVSSLYDSIIGLIE-TLK-----DFLARIKIYAV----N--
-QATPELRSTLVTILV-------------------ILLEVFGRSA-KIIR----------
----GGT--------------------------------------LGRTLAFAK--NTVL
G-RDEKLQGLLNQLEKLCQSENRLVAAETWAETKRTAHQ---------------------
MDQ--------VS-------------------------------------DDLGTLVLGQ
E-TFR----------DEFREEMHKVRE-------------------TVTAS-SARQEKSP
-TAIR-EILKPSV--HPADAYQSLAKKRVAGTAD--------------------------
-------------
>XP_025525050.1
------------------------------------------------------------
----------------------------------------------MAQPEHFNYLWDQA
KARYRS-VTD------HD-L----DN----------------------------------
-------PAFPSPASADDLLALLDA--RNTDFLSFR---------E-----KRSVLFH-N
-------LSTLCQPIELLTNVVSAG-TS----VV-FPPS----SACFAALTLLI---D--
----------------AARGVSSLYDSIIGLIE-TLKP-AQQDFLARLKIYAV----N--
-QATPELRSMLVNILM-------------------ILLEVFGRSA-RIIR----------
----GGS--------------------------------------LGRTLAFAK--NAIL
G-RDEKLQSLLNQLEKLCQSENRLVAAETWAETKRTAHQ---------------------
MDQ--------VS-------------------------------------DGLETLVLGQ
E-SFR----------KEFRQEMHKIRE-------------------TVATE-PARGGRPA
-IAIR-EILKPSV--HPVDAYQTLAKKRVSGTADWILD-E-PFFRQWVADGVQT------
-------------
>PCD46675.1
------------------------------------------------------------
--------------------------------------MAVEINPAGKEHTELARLWRDA
FQAYND-AVGEKG---LK-L----DL----------------------------------
-------NGGHLVTSLADVVGAVDT--SKRSFQKWR--NN----GG-----NWDKAVH-F
-------IGKNLDYAQRIGDQIASS-AT----AA-FPPA----SAIWTVATYAIK-----
----------------ACQAQSKDYDQLLSLIG-EAG-----SFLKTLQIIED---NFP-
D--CDCYAECVTDAFT-------------------SLMVVFAIQT-KYMW----------
----EGR-----------------------------------------PLKFLH--TLVQ
GSGDAKLSAAYGDVTTAISRLSRANGLMTVRNTQDIKTLMETLGEKVDFIHEEMVVYFQD
QGRRIEAGFE----------LQELNF----Q-----QQ-----------HASLASIKRSI
K-ELR---------------------S------QLAQDNNAEATAQLEKDVATGK-SMAL
-NVAK-QLFGTPPN--PLAKFKELRRSFVAGTDSWLYE-D-KKYQEWQNGETN-------
-------------
>CEG03357.1
------------------------------------------------------------
--------------------------------------MVVEVKPAGKAPTELARLWRDA
FQAYND-AVGKKG---LK-L----DL----------------------------------
-------DGGHLITSLADVVGSVDT--SKKSFDKWR--HD----GG-----NWDKAVH-F
-------IGKNLDYAQKIGDQIASF-AA----AS-FPPA----SAIWTVATYAIK-----
----------------ACQAQSKDYDQLLSLIG-EAR-----SFLKTLQIIED---NFP-
D--CDCYAECITNAFT-------------------ALMMVFAIQT---------------
--------------------------------------------------------NLIQ
GGGDAKLSAAYGDITTAISRLSRTNGLMAIRNTEDIKTLVGSLGEKVDFIYDEIIIYFQD
QGKRIEARFD----------LQELNF----Q-----QQ-----------SASLTSIQRSI
R-ELK---------------------S------QLAQDTNSKTTTQPTKDAITRK-SVAL
-NIAK-HFFGTPP-----------------------------------------------
-------------
>EGU72331.1
------------------------------------------------------------
--------------------------------------MAVEINPAGKEHTELARLWRDA
FQAYND-AVGEKG---LK-L----DL----------------------------------
-------NGGHLVTSLADVVGAVDT--SKRSFQKWR--NN----GG-----NWDKAVH-F
-------IGKNLDYAQRIGDQIASS-AT----AA-FPPA----SAIWTVATYAIK-----
----------------ACQAQSKDYDQLLSLIG-EAG-----SFLKTLQIIED---NFP-
D--CNCYAECVTDAFT-------------------SLMVVFAIQT-KYMW----------
----EGR-----------------------------------------PLKFLH--TLVQ
GSGDAKLSAAYGDVTTAISRLSRANGLMTVRNTQDIKTLMGSLGEKVDFIHEEMVVHFQD
QGRRIEAGFE----------LQELNF----Q-----QQ-----------HASLASIKQSI
K-ELR---------------------S------QLAQDNNAEATAQLEKDVATGK-LMAL
-NVAK-QFFGTPPN--PLAKFKELRRSFVAGTDSWLYE-D-KKYQEWQNGET--------
-------------
>ENH75663.1
------------------------------------------------------------
--------------------------------------MAVEINPAGKEHTELVRLWTDA
FQAYND-AVGEKG---LK-L----DL----------------------------------
-------NGGHLVTSLADVVGAVDT--SKRSFQKWR--NN----GG-----NWDKAVH-F
-------IGKNLDYAQRIGDQIASS-AT----AA-FPPA----SAIWTVATYAIK-----
----------------ACQAQSKDYDQLLSLIG-EAG-----SFLKTLQIIED---NFP-
D--CDCYAECVTDAFT-------------------SLMVVFAIQT-KYMW----------
----EGR-----------------------------------------PLKFLH--TLVQ
GSGDAKLSAAYGDVTTAISRLSRANGLMTVRNTQDIKTLMGSLGEKVDFIHEEMVVYFQD
QCRRIEAGFE----------LQELNF----Q-----QQ-----------HASLASIKRSI
K-ELR---------------------S------QLAQDNNAEATAQLEKDVATGK-LMAL
-NVAK-QFFGTPPN--PLAKFKELRRSFVAGTDSWLYE-D-QKYQEWQNGET--------
-------------
>EWY92150.1
------------------------------------------------------------
--------------------------------------MAVEINPAGKEHTELARLWRDA
FQAYND-AVGEKG---LK-L----DL----------------------------------
-------NGGHLVTSLADVVGAVDT--SKRSFQKWR--NN----GG-----NWDKAVH-F
-------IGKNLDYAQRIGDQIASS-AT----AA-FPPA----SAIWTVATYAIK-----
----------------ACQAQSKDYDQLLGLIG-EAG-----SFLKTLQIIED---NFP-
D--CDCYAECVTDAFT-------------------SLMVVFAIQT-KYMW----------
----EGR-----------------------------------------PLKFFH--TLVQ
GSGDAKLSAAYGDVTTAISRLSRANGLMTVRNTQDIKTLMGTLGEKVDFIHEEMVVYFQG
QGRRIEAGFE----------LQELNF----Q-----QQ-----------HASLASIKRSI
K-ELR---------------------S------QLAQGNNAEATAQLEKDVATGK-SMAL
-NVAK-QFFGTPPN--PLAKFKELRRSFVAGTDSWLHE-D-KKYQEWQNGGTN-------
-------------
>EWZ28770.1
------------------------------------------------------------
--------------------------------------MAVEINPAGKEHTELARLWKDA
FQAYND-AVGEKG---LK-L----DL----------------------------------
-------NGGHLVTSLADVVGAVDT--SKGSFQKWR--NN----GG-----NWGKAVH-F
-------TGKNLDYAQRIGDQIASS-AT----AA-FPPA----SAIWTVAT---------
------------------------------LIG-EAG-----SFLKTLQIIED---NFP-
D--CDCYAECVTDAFT-------------------SLMVVFAIQT-KYMW----------
----EGR-----------------------------------------PLKFLH--TLVQ
GSGDAKLSAAYGDVTTAISRLSRANGLMTVRNTQDIKTLMGTLGEKVDFIHEEMVVYFQD
QGRRIEAGFE----------LQELNF----Q-----QQ-----------HASLASIKRSI
K-ELR---------------------S------QLAQDNNAEATAQLEKDVATGK-SMAL
-NVAK-QFFGTPPN--PLAKFKELRRSFVAGTDSWLYE-D-KKYQEWQNGET--------
-------------
>EWZ86348.1
------------------------------------------------------------
--------------------------------------MAVEINPAGKEHTELARLWRDA
FQAYND-AVGEKG---LK-L----DL----------------------------------
-------NGGHLVTSLADVVGAVDT--SKGSFQKWR--NN----GG-----NWDKAVH-F
-------TGKNLDYAQRIGDQIASS-AT----AA-FPPA----SAIWT------------
-----------------------DYDQLLSLIG-EAG-----SFLKTLQIIED---NFP-
D--CDCYAECVTDAFT-------------------SLMVVFAIQT-KYMW----------
----EGR-----------------------------------------PLKFLH--TLVQ
GSGDAKLSAAYGDVTTAISRLSRANGLMTVRNTQDIKTLMGTLGEKVDFIHEEMVVYFQD
QGRRIEAGFE----------LQELNF----Q-----QQ-----------HASLASIKRSI
K-ELR---------------------S------QLAQDNNAEATAQLEKDVATGK-SMAL
-NVAK-QFFGTPPN--PLAKFKELRRSFVAGTDSWLYE-D-KKYQEWQNGET--------
-------------
>EXK49899.1
------------------------------------------------------------
--------------------------------------MAVEINPAGKEHTELARLWRDA
FQAYND-AVGEKG---LK-L----DL----------------------------------
-------NGGHLVTSLADVVGAVDT--SKRSFQKWR--NN----GG-----NWDKAVH-F
-------IGKNLDYAQRIGDQIASS-AT----AA-FPPA----SAIWTVATYAIK-----
----------------ACQAQSKDYDQLLSLIG-EAG-----SFLKTLQIIED---NFP-
D--CDCYAECVTDAFT-------------------SLMVVFAIQT-KYMW----------
----EGR-----------------------------------------PLKFLH--TLVQ
GSGDAKLSAAYDDVTTAISRLSRANGLMTVRNTQDIKTLMGTLGEKVDFIHEEMVVYFQD
QGRRIEAGFE----------LQELNF----Q-----QQ-----------HASLASIKRSI
K-ELR---------------------S------QLAQDNNAEATAQLEKDVATGK-SMAL
-NVAK-QFFGTPPN--PLAKFKELRRSFVAGTDSWLYE-D-KKYQEWQNGET--------
-------------
>EXL41476.1
------------------------------------------------------------
--------------------------------------MAVEINPAGKEHTELARLWRDA
FQAYND-AVGEKG---LK-L----DL----------------------------------
-------NGGHLVTSLADVVGAVDT--SKRSFQKWR--NN----GG-----NWDKAVH-F
-------IGKNLDYAQRIGDQIASS-AT----AA-FPPA----SAIWTVATYAIK-----
----------------ACQAQSKDYDQLLSLIG-EAG-----SFLKTLQIIED---NFP-
D--CDCYAECVTDAFT-------------------SLMVVFAIQT-KYMW----------
----EGR-----------------------------------------PLKFLH--TLVQ
GSGDAKLSAAYGDVTTAISRLSRANGLMTVRNTQDIKTLMETLGEKVDFIHEEMVVYFQD
QGRRIEAGFE----------LQELNF----Q-----QQ-----------HASLASIKRSI
K-ELR---------------------S------QLAQDNNAEATAQLEKDVATGK-SMAL
-NVAK-QFFGTPPN--PLAKFKELRRSFVAGTDSWLYE-D-KKYQQWQNGET--------
-------------
>EXL65394.1
------------------------------------------------------------
--------------------------------------MAVEINPAGKEHTELARLWRDA
FQAYND-AVGEKG---LK-L----DL----------------------------------
-------NGGHLVTSLADVVGAVDT--SKRSFQKWR--NN----GG-----NWDKAVH-F
-------IGKNLDYAQRIGDQIASS-AT----AA-FPPA----SAIWTVATYAIK-----
----------------ACQAQSKDYDQLLSLIG-EAG-----SFLKTLQIIED---NFP-
D--CNCYAECVTDAFT-------------------SLMVVFAIQT-KYMW----------
----EGR-----------------------------------------PLKFLH--TLVQ
GSGDAKLSAAYGDVTTAISRLSRANGLMTVRNTQDIKTLMGSLGEKVDFIHEEMVVHFQD
QGRRIEAGFE----------LQELNF----Q-----QQ-----------HASLASIKQSI
K-ELR---------------------S------QLAQDNNAEATAQLEKDVATGK-LMAL
-NVAK-QFFGTPPN--PLAKFKELRRSFVAGTDSWLYE-D-KKYQEWQNGET--------
-------------
>PNP78703.1
------------------------------------------------------------
--------------------------------------MVFEVKPAGKAPTELSRLWRDA
FEAYND-TVGKKG---LK-L----EL----------------------------------
-------DGGHLVASLADVVGSIDT--SKKSFEKWR--HD----GG-----NWDKAVH-F
-------IGKNLDYAQRIGDQIASS-AA----AS-FPPA----SAIWTVATYAIK-----
----------------ACQAQSKDYDQLLSLIG-EAG-----SFLKTLQIIED---NFP-
D--CDCYAECVTDAFT-------------------ALIIVFAIQT-KYMW----------
----EGR-----------------------------------------PLKFLH--TLVQ
GGSDAKLSAAYGDVTTAISRLSRANGLIAVRNTEDIKTLVGSLGEKVDFIHEEMMVYFQD
QGKRIEAGFD----------LQELNF----Q-----QQ-----------SASLASIQRGI
R-ELK---------------------S------QLAQDTNAETATRPTTDGVPGK-SVAL
-NIAK-HFFGTPPS--PLAKFKELRRSFVPGTDSWLYE-N-KKYQEWQDGDTN-------
-------------
>SCO78538.1
------------------------------------------------------------
--------------------------------------MAVEINPAGKEHTELARLWRDA
FQAYND-AVGEKG---LK-L----DL----------------------------------
-------NGGHLVTSLADVVGAVDT--SKRSFQKWR--NN----GG-----NWDKAVH-F
-------IGKNLDYAQRIGDQIASS-AT----AA-FPPA----SAIWTVATYAIK-----
----------------ACQAQSKDYDQLLSLIG-EAG-----SFLKTLQIIED---NFP-
D--CDCYAECVTDAFT-------------------SLMVVFAIQT-KYMW----------
----EGR-----------------------------------------PLKFLH--TLVQ
GSGDAKLSAAYGDVTTAISRLSRANGLMTVRNTQDIKTLMGTLGEKVDFIHEEMVVYFQD
QGRRIEAGFE----------LQELNF----Q-----QQ-----------HASLASIKRSI
K-ELR---------------------S------QLAQDNNAEATAQLEKDVATGK-SMAL
-NVAK-QFFGTPPN--PLAKFKELRRSFVAGTDSWLYE-D-KKYQEWQNGETN-------
-------------
>SCO88932.1
------------------------------------------------------------
--------------------------------------MVFEVKPAGKAPTEVSRLWRDA
FEAYND-TVGKKG---LK-L----DL----------------------------------
-------DGGHLVTSLADVVGSVDT--SKRSFEKWR--HD----GG-----NWDKAVH-F
-------IGKNLDYAQRIGDQIASS-AA----AS-FPPA----SAIWTVATYAIK-----
----------------ACQAQSKDYDQLLSLIG-EAG-----SFLKTLQIIED---NFP-
D--CDCYAECVTDAFT-------------------ALIIVFAIQT-KYMW----------
----EGR-----------------------------------------PLKFLH--TLVQ
GGSDAKLSAAYGDVTTAISRLSRANGLMAVRNTEDIKTLVGSLGEKVDFIHEEMMVYFQD
QGKRIEAGFD----------LQELNF----Q-----QQ-----------SASLASIQRGI
R-ELK---------------------S------QLAQDTNAETAARPTTDAVTGK-SVAL
-NIAK-HFFGTPPS--PLAKFKELRRSFVPCTDSWLYE-N-KKYKEWQDGDTN-------
-------------
>OCK73567.1
------------------------------------------------------------
-----------------------------------------MTALNGGRNTDVALLWNQA
FIEYNE-TVGEKG-MKID-L----VQ----------------------------------
--------IS-RVKSVEDVTNAVDE--ASKAFKKYR--HD----GS-----TLDKVRS-F
-------IGGNLSYVQIVGDKVSES-AA----AS-FPPA----SAIWTVSTYAI---K--
----------------TCQTMSQDYNQLLALIA-EAG-----NFLKTLEIIEE---NIP-
D--CKRYNECVAETLI-------------------AIVGVFAVQT-KFML----------
----MKR-----------------------------------------PMAFLH--TLVR
GGGDGDLEKAYSRVTDALSRLSRANEIMTVKNTEDIKNLVGQWGVRMEFYHDDIISELQK
QTEGIQANHQAILANQVGIDANQQ--------------------GIEANRKILEQIQLRL
I-R------------------------SE-------EERAAKV-DSGAEEATHSVSA-TL
-IKAK-KFFKANAN--SEMVLKDLSRSYVARSTDWLFD-D-AVYRSWLDGDK--------
-------------
>PMD37489.1
------------------------------------------------------------
---------------------------------MALEIETSPAPASEKSPTDLAILWRNA
FNAYNE-KVGDEG---KK-L----KL----------------------------------
-------DGTELVVSLNGVIGSVES--SSKSFRKWR--HD----GN-----KLDKVRS-I
-------IGENLEYVQAIGDQVIDA-AT----AA-FPAS----GAIWTVVTFAIK-----
----------------ACQKMSADYDQLLTLIG-ESG-----NFLKTLQIIEE---NVP-
N--VQRYAEFVTDALT-------------------SLMMVFAVQT-RFMI----------
----DGR-----------------------------------------ALQFWH--SLKG
--GDSELSKAYNDVTLAIDRLSRANSFVALRNTEDIKGLLIQYGKNSDSYYEEMVKRMDD
QGQLITDGFE----------KQERTVVAGFE-----QQ-----------NVSLTNIQQSI
K-ELQ---------------------N------QLSHQSTPD-STQPTTDLSSRS-LTAL
-NKVR-QFFGKSAN--PISTLKELKRSFVPGTDSWFQE-D-LDYKAWLNGET--------
-------------
>PGG99276.1
------------------------------------------------------------
-------------------------------------------MSAQNNISQIPAIYREA
VRKYED-ITK------KK-L----DD--------PA------------------------
---------LLKITSVEDLLNELDK--ENRKFNDFR---------E-----KLRPVFN-A
-------LESAMKPVERVGPLVSAA-SS----MA-FPPS----SLVFASISHLI---N--
----------------SAKGVFSHNSAILELMG-ELE-----AI----------------
-------------------------------------------------G----------
----S-----------------------------------------GRFLKFGR--TALI
G-SDGTVQEALDRLATLTKNEDRLVGAETLTETKKTGRAIDNVTSTVSATRVA----VAH
VNHGVAELNR---------------------------------K--VDYLLQAEDSHS--
--------------------------------------------------SIEMEPNPRI
-HDLK-HILRP-SVTA-HDWFDKSTRPRLKEPEIGLGR-N-ASLKHGS------------
-------------
>KIM75560.1
------------------------------------------------------------
-------------------------------------------MNDNAPTDDIGALWDAA
VVEYNT-TAT------VE-P----A-----------------------------------
---------L-LSYTVDQVLAMTVE--KEEYFKRWR--ND----QG-----KLDTFRS-V
-------LKASLGPLNTLGQFVSAN-AS----AV-FPPT----ATICTAVSYMI---Q--
----------------TANSVSADYDLLVNFFD-ELR-----LFLERLKVIDG---HIP-
D--SKDIRRCLVDILV-------------------LILKIIGLSV-KTMK----------
----KGR-----------------------------------------GLKFLK--NL-V
G-EDEDLRGSYKELEKLVKHEESLILHQVMANTSETLDRFEIMDQKAGNSFAAIKRIEEK
TSM--------------------------------------------------------V
L-V-----------------EMRKLPG-------------------VTE---ETTKADHL
-STIR-EYLQPKP---VVGDYTKRSTHLLNGSLTWLLD-E-PAFHGWISTLTP-------
-------------
>PWI72008.1
------------------------------------------------------------
--------------------------------------MAATVRPIAGAPSELGLLWQAA
IDTYTD-ITE------NR-H----FL----------------------------------
-------TAK-HAASIGQVLAEVEG--MERSFQGQR--HD----GS-----KLARFRS-L
-------INASLTPIQALGEVVAHA-SK----AA-FPPS----EAIFAAVRCLI---Q--
----------------VARNVSSDYDRLVDFFQ-DVE-----SYLKGIEIWET---QVP-
S--IPQLSAAIVAVFS-------------------SVLVLCGMYT-RYIR----------
----KKR-----------------------------------------VVKAFR--SLLS
G-EDIELKGAHQAFQKAVQGGRDIVQNATLSAAEKTKFNLQAVHVDVRKTLSEVERLVEN
MSS--------------------------------------------------------V
A-I-------------------------------------------STT---QPLNAQER
-DDTL-RWLSNLDF---QQYQRETVAKHHRGTVQWLLN-T-GAFQDWVHGTQH-------
-------------
>CVL02054.1
------------------------------------------------------MQDPQN
IRDES----------SG---------------------LTSRPSQNNPEVSDISLLWQGA
IDRYKA-ITG------KE-V----D-----------------------------------
--------LE-RATNVQQVLEAIED--KEEKFKWRR--HD----GS-----KIDKFRT-L
-------VKEALAPIQLIGDIVVNA-TK----TV-YPAT----EAIFAAMRYLI---S--
----------------VSKSVSADYDKLENFFE-DLR-----SYLTRLSVLEH---KIP-
A--IAELRAALTEVLV-------------------STLVLCAICT-RYLK----------
----TKRIEV------------------------------CISLLMNLAVKALK--ALLS
G-EDSELKEAYENLRKAVERERGVVEYCILLGVEQGKFHARAAATGINENLALTERVEHK
LEY--------------------------------------------------------L
T-E-----------------RSNRMNG-------------------YLD---SHEAVVER
-ENLI-KWLSSLDF---CDKQRNLFSKHHGDTGKWLLD-S-DEFQNWFSESDEKS-----
-------------
>EXA46202.1
------------------------------------------------------MQDPQN
IQEES----------SG---------------------LSLRPIQNNSQVSDISLLWQNA
IDRYKA-ITG------KE-V----D-----------------------------------
--------LK-RATNVQQVLDTIED--KEEKFKLRR--HD----DS-----KIDKFRT-L
-------VKEALAPIQLIGDIIVNA-TK----TM-YPAT----EAIFAAVRYLI---S--
----------------VSKSVSADYDKLESFFE-DLK-----SYLTRLSVLEH---NIP-
A--VPELKAALTEVLI-------------------SILVLCAICT-RYMK----------
----TKRI-----------------------------------------IKGFR--ALLS
G-EDSELKEAYGNLRKAVEREKGVVEYCTLLGVEQGKFHARAAVTGINENLALTERIDKK
LEF--------------------------------------------------------V
M-E-----------------KSKRMNG-------------------YLE---THEVAVER
-ESLI-KWLSNLDF---CDKQRSLFSKHHGDTGKWLLH-S-NEFQGWFSVSDEES-----
-------------
>EXL99130.1
------------------------------------------------------MQDPQN
TQEES----------SG---------------------LSLRPIQNDSEVSDISLLWQSA
IDRYKA-ITG------KE-V----D-----------------------------------
--------LK-RTTNVQQVLDTIED--KEEKFKWRR--HD----GS-----KIDKFRT-L
-------VKEALAPIQLIGDIIVNA-TK----TM-YPAT----EAIFAAVRYLI---S--
----------------VSKSVSADYDKLESFFE-DLK-----SYLTRLSVLEN---NIP-
A--VPELKAALTEVLI-------------------SILVLCAICT-RYMK----------
----TKRI-----------------------------------------IKAFR--ALLS
G-EDSELKEAYENLRKAVEREKGVVRNCILLGVEKGKFHARAAVTGINENLARAERIDQK
LEY--------------------------------------------------------V
M-E-----------------ESKRTNG-------------------YLE---THEVAVER
-ESLI-KWLSSLDF---CDKQRSLFSKHHGDTGRWLLN-S-NEFQGWFSVSDEES-----
-------------
>KLP19329.1
------------------------------------------------------MQDPQD
IRDES----------SG---------------------LTSRPSQNNPDVSDISLLWQGA
IDRYKA-ITG------KE-V----D-----------------------------------
--------LE-RATNVQQVLEAIED--KEEKFKWRR--HD----GS-----KIDKFRT-L
-------VKEALAPIQLIGDIVVNA-TK----TV-YPAT----EAIFAAMRYLI---S--
----------------VSKSVSADYDKLENFFE-DLR-----SYLTRLSVLEH---KIP-
A--IAELRAALTEVLV-------------------STLVLCAIFK---------------
---------------------------------------------------ALK--ALLS
G-EDSELKEAYENLRKAVEREKGVVRNCILLGVEQGKFHARAAVTGINENLALTERVDHK
LEY--------------------------------------------------------L
T-E-----------------KSNRMNG-------------------YLD---SHEAAVER
-ENLI-KWLSSLDF---CDKQRSLFSKHHGDTGKWLLD-S-DEFQNWFSESDEKS-----
-------------
>PCD35948.1
------------------------------------------------------MQDPQN
TQEES----------SG---------------------LSLRPIQNNSEVSDISLLWQSA
IDRYKA-ITG------KE-V----D-----------------------------------
--------LK-RTTNVQQVLETIED--KEENFKWRR--HD----GS-----KIDKFRT-L
-------VKEALAPIQLIGDIIVNA-TK----TM-YPAT----EAIFAAMRYLI---S--
----------------VSKSVSADYDKLESFFE-DLK-----SYLTRLSVLEN---NIP-
A--VPELKAALTEVLI-------------------SILVLCAICT-RYMK----------
----TKRISKLLLSPSFLS----LVLRQPQFMSQLEGTKVFLPLLTKLKVKAFR--ALLS
G-EDSELKEAYENLRKAIEREKGVVRNCILLGVEQGKFHARAAVTGINENLARTERIDQK
LEY--------------------------------------------------------V
M-E-----------------ESKRMNG-------------------FLE---THEVAVER
-ESLI-KWLSSLDF---CDKQRSLFSKHHGDTGKWLLH-S-NEFQGWFSVSDEES-----
-------------
>SCV51342.1
------------------------------------------------------MQDPQN
IRDES----------SG---------------------LTSRPSQNNPDVSDISLLWQGA
IDRYKA-ITG------KE-V----D-----------------------------------
--------LE-RATNVQQVLEAIED--KEEKFKWRR--HD----GS-----KIDKFRT-L
-------VKEALAPIQLIGDIVVNA-TK----TV-YPAT----EAIFAAMRYLI---S--
----------------VSKSVSADYDKLENFFE-DLR-----SYLTRLSVLEH---KIP-
A--IAELRAALTEVLV-------------------STLVLCAICT-RYLK----------
----TKRIGV------------------------------CIPLLMNLAVKALK--ALLS
G-EDSELKEAYENLRKAVEREKGVVRNCILLGVEQGKFHARAAVTGINENLALTERVDHK
LEY--------------------------------------------------------L
T-E-----------------KSNRMNG-------------------YLD---SHEAAVER
-ENLI-KWLSSLDF---CDKQRSLFSKHHGDTGKWLLD-S-DEFQNWFSESDEKS-----
-------------
>XP_018756181.1
------------------------------------------------------MQDPQN
IRDER----------SE---------------------LSSRPSQNDPEVSDISLLWQGA
IDRYKA-ITG------KE-V----D-----------------------------------
--------LE-RATNVQQVLGALED--KEEKFKWRR--HD----GS-----QIDKFRT-L
-------VKEALAPIQLIGDIVVNA-TK----TV-YPAT----EAIFAAMRYLI---S--
----------------VSKSVSADYDKLENFFE-DLR-----SYLTRLSVLEH---KIP-
A--IAELRAALTEVLA-------------------STLVLCAICT-RYLK----------
----TKRI-----------------------------------------VKALR--ALLS
G-EDSELKEAYENLHKAVEREKGVVRNCILLGVEEGKFHARAAVTGINENLALTERIDNR
LEY--------------------------------------------------------V
I-E-----------------RSNRMDG-------------------YLD---THEVTVER
-ENLI-KWLSSLDF---CDKQRSLFSKHHGDTGKWLLD-S-DKFQDWLSASDEES-----
-------------
>KLU88296.1
------------------------------------------------------------
-------------MGDA---------------------QALTGSVPADEAIDTSKIWKAA
IDQYEK-IAG------VR-M----AT----------------------------------
--------LN-GVNTIEDILKEVRT--SERMFLSRR--HS----GS-----RSDRLRT-L
-------LSQNIRSIQQLLEITVQA-SK----AA-FPPS----EAIFAAIKYLI---T--
----------------TANAVSSDYDKVASLFE-DLQ-----SYLVRLKVLEG---KVP-
P--FPELIAVITEILT-------------------SVLVVLGVFT-ECIQ----------
----TKR-----------------------------------------IVKTLR--SLVS
G-EDVELRTALDRFHKLVEREEGVVRNAIFVSVTEVKSNVQSAHTSGQKGVAALGSGIAE
LKTEVQAAHTEVGTGVAELKLDIE-----------------------AAHTGVTNILTGI
S-D-----------------NAQAILT-------------------NTT---SQESSRER
-EEIL-TWLSPLNY---RNKQHAIFDKYHSGTVQWLMG-S-EPFQRWLQGDQT-------
-------------
>OPB40358.1
------------------------------------------------------------
--------------MGS---------------------ILPIRQRTSGPALVVVDIWKEA
LDSYER-VTG------TR-I----DQ----------------------------------
--------LQ-RTTTIDEILGEIGA--RQNAFSLQR--HD----GS-----RLDRFRT-I
-------VSECLAPIEAANEIVSQA-VK----AA-FPPA----EAIFAAIRHLI---K--
----------------TANTVSADYDKISGFFE-DLK-----YYLQQLQVIDV---TVQ-
L--IPQLKVALTGVFE-------------------SVLLLCGICT-KYSK----------
----TKR-----------------------------------------IMKSLR--TLVS
S-QDSELKTANENFRKRIQQARDIVSHATYAGVEQLMSHSYQMERGLNMNAGLLQQIDNR
TQS------------------------------------------------------V--
I-N-----------------TTAHIHK-------------------HLS---DMETAEER
-SKII-LWLSSLSF---LTKQKDTFTKYHKGTGKWLLN-S-ESFQIWFNGTMN-------
-------------
>PHH65759.1
------------------------------------------------------------
------------------------------------------------------------
MDQYEQ-ATE------NQ-Q----VF----------------------------------
-------STR-DYASVEGIMKEIDE--MKKQFSAHR--HP----GS-----RWDKFRS-V
-------VSESLVPIEALSEIASQA-SK----AV-FPPS----EAIFAAVRYLI---I--
----------------SAKSVSSDYDRLVEFFE-DVE-----SCLCSVKIWEN---KVP-
P--VPQLEKAITTLFC-------------------SILMLFGVYT-KYIK----------
----KKR-----------------------------------------IVKAFR--NLVS
G-EDAALKNEYKQFQNAVQLVRDLVGNLTLSVATQAMASLNTNHVHVQRLSSLVELTTEG
TNT--------------------------------------------------------L
C-Q-----------------NT----K-------------------RLV---RVTDGHER
-GDIL-KWLSSIDF---GQHQRETFAKFHPGTGKWFLD-G-SKFQDWIHSAQP-------
-------------
>PQK09985.1
------------------------------------------------------------
--------------------------------------MSSIVLPVLAPPPRVDSLWEQA
IQRYQQ-DSN------HV-I----PK--T-------------------------------
-------ATR-APLTARTLLDEIGT--MDTTFRQSR--NH----GS-----KLDKLRG-T
-------LSRCLPLMDSLGEVTAHA-TK----AV-FPPS----EAMFAAVRHLI---K--
----------------TAHNVTNDYDRLADFFG-DVA-----FYLEGVQVLDN---QAS-
A--IPGLSKAIVDVVS-------------------SVLTLFGLYT-KYIS----------
----KNR-----------------------------------------FVKSLK--SLVV
G-EDTELKEAYQHFQRMVDRERDLLRRATQAMVERLGHETTEVKDNARQTLASTHRLENN
MAV--------------------------------------------------------F
S-Q-----------------NT----K-------------------ILQ---DNSAREKK
-GSFL-AQLTKLNF---IPVQQAILAKHHVGTGRWLLD-S-RRFNTWMHDSADV------
-------------
>XP_016635825.1
------------------------------------------------------------
------------------------------------------------------------
-----M-AIG------VK-I----ET----------------------------------
--------WT-KANNVDEILSQIRG--NVASFKAHR--HD----GS-----RLDRFRS-L
-------VSKSLDPIEQLSKIAASA-AS----SHRYLHG----SRL-SHKGR--------
----------------EAAVPDPRDTEHFHFFE-DLD-----LYLKRLKVLEG---RIS-
P--VPEVGVAVAEVLA-------------------SVFVLCGICA-KYTK----------
----MRR-----------------------------------------IVKTFR--TLIS
G-EDDELSAAYSHFRKLVNQERGVVGNATLVAVEQLHGESTNIRTDVQENLTLARGTDLN
IQS------------------------------------------------------I--
L-D-----------------TTENVRK-------------------VLE---NRQATEEL
-GEIL-PRLSTLDF---HQKQKEVYAKYHRGTGRWLLE-C-AEFERWLTAPQAM------
-------------
>EFQ91061.1
------------------------------------------------------------
----M----------TS---------------------KNSHIQSVMIPCTDIGAIWSAA
VVHYEA-TAG------IR-I----QS----------------------------------
--------LA-GPKSVDEIRIDFKH--RENNFASRR--HD----GS-----RVDKFRS-L
-------VRKSLGPIELWGKVITNA-TK----TI-SPAS----EAIFAAVQYLI---S--
----------------TAYAVSADFDRLEEFFE-ELS-----SYLTRLKVWEN---ELP-
R--IAELEEVMTEVFT-------------------SVLVLCGICT-KYVR----------
----MRRL-----------------------------------------VKAFR--A-LA
G-EDDELKSAFNQFRKTIQREQGIVRNSILAGVHHLQLETRAVHRNIQETLVLTEGIDRK
TDD--------------------------------------------------------I
V-I-----------------GTNGIHR-------------------YLE---TQETTLER
-NNIL-SWLSSLDF---HKRQRDIHSRHCDGTGSWFLD-A-EKFQQWLNSTRS-------
-------------
>XP_025462579.1
------------------------------------------------------------
-------------MATL---------------------ALAIRPPPLDSPTDIALIWQEA
IHRYEQ-ITD------QK-I----GA----------------------------------
--------LE-PVTSVDGLLRQTRK--TASRFRLHR--HD----NG-----KLDKLRT-L
-------IGKSLGMVEAVGNIVGSA-AS----LA-FAPS----TVILSAVNYLL---K--
----------------TAKSVSSDYDTLNDFFK-DLD-----QYLSQLKILEG---SIP-
P--MPELHAALARVLT-------------------SVLVLCGVSV-KYTR----------
----QNR-----------------------------------------FLKGFK--NLVK
G-EDSELRAAYAEFHRSVENENIAVRNATLVELQRSLVISTRTEQKTETIVTHTERINQY
VE----------------------------------------------------------
-----------------------DRED-------------------KEA---HDAIASER
-EDIL-RSLSSVKF---HDKHHDVLAKHHPNTGQWLLD-S-DEFQQWFHGDKCT------
-------------
>XP_001903526.1
------------------------------------------------------------
-------------------------------------------MANMFADPEIVKLWNEA
VAAHRE-KTK------VD-L----ESTTNKEKTTIFVSFWNSLRPKKTSSLVSTKDTKHQ
DHDDDEKPIKPEQQQVDELVDKLTA--EHEQFQLLR--ND----GG-----KIDKIRH-G
-------LGKFASAMAGVGPVLERL-------AE-DTPA----AIVAVAFTHIM---T--
----------------SFTEVSADLDLIQNLFV-IMR-----SFAERLGLLK----RVP-
E--EQRFRNLILKTFT-------------------HMLEFCTRAH-MRLKK---------
---DQYR-----------------------------------------VKEWAK--ALFR
-GQDNELKEAYDRVVTAIDDMGSAIVAQTLASVLDFEDKTERMLQRGFSRMDSGFRRVNS
GLS--------------VVLSN--------------------QRYESQRGQRRDEEQRGF
R-E---E----------IRQHNDRIFNILVG----------KN-AKSTGSSDARRYN-SL
-AIIT-KSLFTGAEELIQQRWVKMEREFVKNTFAWFND----DFEKLKTMDGG-------
-------------
>XP_003047410.1
------------------------------------------------------------
-------------MSDS---------------------KATDAAMDSAWRTDIGTLWTAA
VAKHNQ-KVGIKF--KLD-Q----SK----------------------------------
--------AMNTPWNSTTMQATLNR--LTAEFEKER--DS----VG----HFSDRIRG-P
LQVTLKIAKGAAEVILRTASTIGAI-AG----SV-FAPA----PIIAEALVFVL---S--
----------------ATQKVSGQLDEIQKFFE-VTE-----NFFRRLSILEG---RLP-
D--GPQFGQQLVDVFD-------------------RLLGFIVDAQ-IFVG----------
----RGK-----------------------------------------FMNFFK--ELAK
P--STPLSDAHALFQEQLTRLDQAALYCTLGISVDINKNVADLRALVDLVIDDTHHIVG-
----------------QIDGLGTNIVDLKLQIGSFRRDFSTFSHEIRHKPKAVDT-----
--------------------------------------SKHIT-DVVTVDHASYQSN-VL
-RTLRASFNIGDTEGIHQRRLTRMLSSRLPGTCEWIHH-Q-QAYHTLLDGTS--------
-------------
>XP_007307368.1
------------------------------------------------------------
--------MSH--------------RKGI--TQLILA-ADTLAAPIAPSGDAFSQLWSLA
IRKLEQ-DLA------AG-S----S-------------QLPIL-----------------
------IERIPRCTNVDDIYAVLDD--ITKRFAGFR--TGG--SSA-----GWKKLRN-R
-------LKPAVEIFLLLNGTIADD-AS----AL-VPGG----KAIFVALGVLLE-----
----------------ATKGVTAYFEALVELFE-ELS-----FFLEGLRPRLQ----ETS
FGPGTASRTIAISILS-------------------HLTIICFRAL-KLLS----------
----RN----------------------------------TWL---ARLDVYRK--ALIK
--D-NDMQKALERLRSLARLEERAIAIETQVMQSKTLAVTVETRAIVSETSETTNNLVSK
F-----------------------------------------DGMTKEGLPLLHDIRDDQ
G-EMLDI-------------------------------------LRSEE----QHRARVD
ISEIL-EKLSPVRS---AEIDSQRGPRCMEGTRVGVLK-L---LREWSDDEQAP------
-------------
>XP_007739464.1
------------------------------------------------------------
----------MATITTV---------------------EPETSPSAPSPEESFAKLWNEA
LDEFVK-KSG------KQ-A----AQ--------IW------------------------
-----T--AQTRGYSFDDLKVAIAT--QSKKYALST---------E-----RRRRILN-G
-------LNTFLEPVGAFCKVAAAG-AA----LA-YPPA----SAIYAALNFVF---T-A
SNKVNIFCVHSLILWQTAHGIGSTYDAVTELLD-KIT-----YAGARLDEYLK----SD-
L--PPGLVEIARHILV-------------------LYLDAFGIAV-KMMS----------
----SNNFGKLPLLVRALTL-------------------------LIFEVIFGK--RTFL
G-KDCGVNDAIAKLRDLEHLEELLVLAYIYSAQGDIMRRVANIPNEIFGSLHIGK-----
------------------------------------------------------------
---------------------------------------------------------SNV
-DMLK----EQ-APSQERMFWSKRSEQFRSVNGGWILK-E-TFFQEWLHGDFP-------
-------------
>XP_008085661.1
------------------------------------------------------------
----------------------------------------------MASNSSFGALMRSA
VFEYEA-TTG------EK-L-----N-GN-------------------------------
-------PLL-QAKSIEDVLHYTEK--KLTDFTDFR--HN----DG-----KWDKIRT-V
-------IANALQPVATVSTAMGAA-TG----NI-WPPC----AVAFTAINFLV---S--
----------------AASRVRNGFDDLVGILE-DIG-----TYLSALSVLDDGLPQF--
R--LAQIETKVKQIFA-------------------ATLILCGITT-LYIK----------
----QGR-----------------------------------------FGRGIR--LA-F
S-KDIKLKEAHEKLEKAVKDLDIVVQYGTHRNTNIIREELTVLKPMHDDIKAIRK-----
------------------------------------------------------------
---------------------------------------------------GTEENTPPG
-RRIK-DYFGQFII--EDTELQERRRAIVPNTATWILE-E-EVYSDWSSENWDTETS---
-------------
>XP_009216923.1
------------------------------------------------------------
------------------------------------------MAPSPNGSINIDDLWQQA
LDEYRA-LTK------VR-------AEDQKPPSDRILVFWGRKKPDDDPPTEQQQQP---
------------PQPETDSAEFLTN--HCIDFGTSR--DG----GG-----KRDRARH-M
-------LAKIAEPLRSLAPGAGHA-AS----VT-FPAA----PVLAV------------
----------------------------------------------------K---LIP-
S--EEGYREHVTHVFC-------------------AILKFCGKTQ-QFIVKPPGQDKAHS
DKPKLSR-----------------------------------------FKPFFT--RMFH
GGDDDDLKAVYDEAMRCLFGLDSATIMMTLASVLGLDAKVDESNKHIERRWATY----PS
ASG---------------------------------------------------------
------S----------KMGNLPH--------------------VAGGQPGADRTSH-TV
-DLVN-CVLATGAEHHIRQRLLGLKRDFVAGTCEWVEE-D-AGYQTVMQLPPGAEGEAAA
AGSVG--------
>XP_011122927.1
------------------------------------------------------------
--------------------------------------------MENVYAGQFRQLWEGA
FEIYKK-ETG------RD-L----R---------------------------------ND
DRL-------RKLGSVEDLMENLDR--SADNFSEFR---------R-----KREKFRH-N
-------FMKVLGPVIGITNFIKDL-LP---GTP-GVVA----SPILAAVSYLV---E--
----------------VGGKVSQAYDYIEGVFS-ELE-----EFSGRLEDYIA----GG-
F--DKRLEGKITAILT-------------------FFIKVIGKSE-KLIL----------
----KGRF-----------------------------------------RLYLD--KAFL
G-ADEATKGMLDELNRLIKTEQQKVVSSTYASVKIIQRDMVANHNALREGIEAA---EEG
IRKDITAAGE--------------------------------------------DIKG--
--D-------------------------------------------IANYYKESVSRADE
-QKLE-ETLKVPILSRTIELYGEFKRRLVPGTGAWLRR-E-AAYTAWFAGET--------
-------------
>XP_011123809.1
------------------------------------------------------------
-----------------------------------------MDPARAAQQTRFLEIWDEA
LKNYKTAFSG------GD-L----ST--------IQ------------------------
---------LPDPANLEAFRQDIES--SQSRFENYR---------E-----IRASLWK-S
-------LANFLVPIEMLGGVASQG-AV----AA-FQAS----PAIMAAVSILI---K--
----------------GARGVSQSYDYIQELFN-DIG-----PILSRLQIHAR----KD-
L--PVELKQLYIDILA-------------------CVLEIIGVST-KYVT----------
----EGR-----------------------------------------TKRFLK--RILK
P-EDSRASELKIKLQTLVGQESTLVGALNLEANGSILETTKLTGKIISKLDSK----IED
LANSVNQIPK---------------------------------Q------PKGNRSKN--
--------------------------------------------------SGKVSSNEML
-KKLR-ERLLP-QLN---LEDDLLNLKYLAGTGDWVLT-E-PLIQQ--------------
-------------
>XP_013280100.1
------------------------------------------------------------
-----------------------------------------------MSENSLAALWENA
IREYEK-SID---------------H--------PLVT------------------SELH
CGPINF--QDPNGRSLQAFLEALHV--SQDQFTAHR---------N-----EKRRVVS-A
-------FRKCILPLHFIIEVADRG-LQ---STP-AAPL----GVLFFAVQHIL---S--
----------------TCERVSNAYDAVEELFQ-RVA-----AVTCCLDGYKD----SS-
L--IGTHQTVVIEVLS-------------------CLLRIVGAAQSKLAK----------
----PSRL-----------------------------------------RQFGR--SLF-
Q-NDESITAALAELEKRVHDELGYVVRLNFGMTQRMSETTLSIHKQVLEIKQEILRSRAS
D-----------------------------------------------------------
-------------------------------------------------DRL-----DAR
-TDLV-EKLKNDSWEELRNHHRKSANAIADSTGTWIQN-D-TMFATWENGNG--------
-------------
>XP_007759512.1
------------------------------------------------------------
-----------------------------------------------MSENSLTALWEDA
VSEFEK-NIG---------------H--------ALIT------------------SDLQ
YMPVNF--QDADGRSLQAFLAALQV--NQDQFTAHR---------N-----EKRKVVS-A
-------FRKCILPLHFLMDVADRG-LQ---ATP-VGPV----SVLFFAVKHIL---S--
----------------TCERVSRAYDAVEELFQ-RVA-----AVTCCLDGYKD----SS-
L--IGSHQTVVIEVLS-------------------CLLKIVGAAQSRLVK----------
----LSRS-----------------------------------------RQFAR--SLF-
Q-NDESISEGLAELEKRVQDELGYVVRLNFGMTQRMSETAVSIHEEVLQIRQEMLRSRAE
S-----------------------------------------------------------
-------------------------------------------------DTS-----EVK
-PDLV-EKLRNESWEELRNHHRKSVNAVADTTGMWIQS-D-SMFATWENGNG--------
-------------
>XP_016232083.1
------------------------------------------------------------
-----------------------------------------------MAETSLTELWEKA
IREYVD-EYE------KS-T----DQ--------HLTE------------------SDLQ
GVPVNL--QHTNGQSLETFLAALQV--NKEQLSDLR---------N-----KKRKVVT-A
-------FRKCILPLHFILDAADNC-IK---STP-VAPI----SVLFFAVQHIL---S--
----------------TCERVSKSFDEVEEVFQ-RVA-----AVTCCLGGYND----SS-
L--VGSHQTVVVEVLS-------------------CLLKIVGAVQSKLAT----------
----ASRL-----------------------------------------REFRK--SLF-
K-NDETISQGLAELDRRVQDELSYVVRLNFAKTQKMSETTLSIHKEVLEIRQELLRSRAD
G-----------------------------------------------------------
-------------------------------------------------EVL-----DVK
-TDLV-EKLRNESWEALRNHHRMTADAIATTTGIWIQT-D-AMFAAWENGQG--------
-------------
>XP_016250813.1
------------------------------------------------------------
-----------------------------------------------MTETSLAALWENA
ICEYEK-SIG---------------Q--------PLFN------------------SDLQ
CAPVNF--QDTNGRSLQAFLEALHV--NQDQFTAHR---------N-----EKRRVVS-A
-------FRKCILPLHFILDIADRG-LQ---ATP-AAPL----SALFFAVKHIL---N--
----------------TCERVSNAYDAVEELFQ-RVA-----AVTCSLDGYKD----SS-
L--IGTHQTVVVEVLS-------------------CLLKIVGVAQSRLVK----------
----PSRL-----------------------------------------RQFGR--SLF-
Q-NDESINEALAELERRVHDELGYVVRLNFGMTQRMSETTLSIHKQVLEIRQEILRSRAN
G-----------------------------------------------------------
-------------------------------------------------EFL-----DAR
-TDLV-EKLKNESWEELRNHHRKSADAIAATTGMWIQN-D-SMFATWENGNG--------
-------------
>XP_022496773.1
------------------------------------------------------------
-----------------------------------------------MSENSLAALWENA
IREYEK-SID---------------H--------PLVT------------------SELH
CGPINF--QDPNGRSLQAFLEALHV--SQDQFAAHR---------N-----EKRRVVS-A
-------FRKCILPLHFIIEVADRG-LQ---STP-AAPL----GVLFFAVQHIL---S--
----------------TCERVSNAYDAVEELFQ-RVA-----AVTCCLDGYKD----SS-
L--IGTHQTVVIEVLS-------------------CLLRIVGAAQSKLAK----------
----PSRL-----------------------------------------RQFGR--SLF-
Q-NDESITAALAELEKRVHDELGFVVRLNFGMTQRMSETTLSIHKQVLEIKQEILRSRAS
D-----------------------------------------------------------
-------------------------------------------------DRL-----DAR
-TDLV-EKLRNDSWEELRNHHRKSANAIADSTGTWIQN-D-TMFATWENGNG--------
-------------
>XP_022516204.1
------------------------------------------------------------
-----------------------------------------------MSENSLAALWENA
IREYEK-SID---------------H--------PLVT------------------SELH
CGPINF--QDPNGRSLQAFLEALHV--SQDQFTAHR---------N-----EKRRVVS-A
-------FRKCILPLHFIIEVADRG-LQ---STP-AAPL----GVLFFAVQHIL---S--
----------------TCERVSNAYDAVEELFQ-RVA-----AVTCCLDGYKD----SS-
L--IGTHQTVVIEVLS-------------------CLLRIVGAAQSKLAK----------
----PSRL-----------------------------------------RQFGR--SLF-
Q-NDESITAALAELEKRVHDELGYVVRLNFGMTQRMSETTLSIHKQVLEIKQEILRSRAS
D-----------------------------------------------------------
-------------------------------------------------DRL-----DAR
-TDLV-EKLKNDSWEELRNHHRKSANAIADSTGTWIQN-D-TMFATWENGNG--------
-------------
>XP_013314290.1
------------------------------------------------------------
------------------------------------------------MATDIGLIWNLA
LDHYKD-AAG------FD-K----DFDIN-------------------------------
-------TLS-RAKSVRDVISISDG--SLKKFENFR--HD----GG-----GCDKFRT-F
-------VADHLEPVEKVAEYVADA-AS----GA-FPPT----TAIFKVIDYFI---K--
----------------IATEVRADYEKVKEFFE-KLG-----SYLKSLKILEG---HVP-
E--IDELREALMKVMS-------------------CLLVICGIST-KFIK----------
----DDR-----------------------------------------WKKGVK--KFLH
L-DSDELKDAYADLEKSLAEEARAVNLAQLRIGQEIKVDVRQGRKEQQETHVAVLQGLKM
DR--------------------------------------------------------EI
L-G-----------------IVQRVDK-------------------KLN---EQSETNDL
DNIKG-AWKSIIFD---TPEYDKIESTFLEGTGKWLLK-E-GAYQRWAQGDTC-------
-------------
>XP_016268996.1
------------------------------------------------------------
----------------------------------------------MASKRDVVTIWNDA
VNKYNE-NAP------AG-M----KI----------------------------------
--------EE-PEAS------QVTK--IHDTLKVPQGPDK----GP-----IFKRILK-I
-------LGDISRVAEGVVETVGSL-VS----IA-YPPA----GAISQALAYVF---K--
----------------TCNKVSKNLEEIASFFE-TIK-----FFFERLSLLED---RMP-
P--EHAFSEPLTRVLT-------------------SILHISGIAR-RYVG----------
----QNR-----------------------------------------VLSFAK--GLVN
K--DEGLADAYVVLKDRMTELESSVLMATLGTATEININVQRLHEAANVQTDMLAQVSL-
----------------QTDYAIQR-LDAIFR-K-----------------EGIEELV---
------------------------PALGSAETEDSAHCKLRAT-QLAIQ-------K-LK
-DRLF-TSVEDQIELQIQERLKGFESAYLKGTCEWVLD-N-ETWKSWYTSGKTNRQEASR
HNSPSGQVNIDRD
>XP_018132277.1
------------------------------------------------------------
-----------------------------------------MALNIPAADSDLTAIWDEA
IKKYNN-TTG------VV-Y----KF----------------------------------
--------EP-GSEPAT----KATE--LQKKFLDFR--HN----DK-----WVDRIRT-S
-------LGKLSGVIQTLVGMAGNI-AS----AS-FPPA----PTISQALVFVL---G--
----------------ACKNVSDKYDQIVGFYE-TVI-----IFCERLALLQE---RMP-
P--QNAFRSQLVRLLG-------------------TILNMCAIAQ-TFTK----------
----AGR-----------------------------------------MLTFTK--TLFQ
A--DDGLAGAYAEFNNQMSHFESAIITATLGISVQTGRGVENLEEMSRETQSLLRTVLW-
----------------SVSTLPRQDIVFGVMGN-----------------HRNDSER---
------------------------EYRGVRSQRN--NSNDTTY-ENKLTDLGQRRFS-GL
-EGTL-KRLSTGAELSLRQHIAEMGYAFMQDTCLWLHE-T-ADFKKFKEGEITRLI----
-------------
>KFY71551.1
------------------------------------------------------------
-----------------------------------------MALNIPAADSDLTAIWDEA
IKKYNN-TTG------VV-Y----KF----------------------------------
--------EP-GSEPAT----KATE--LQKKFLDFR--HN----DK-----WVDRIRT-S
-------LGKLSGVIQTLVGMAGNI-AS----AS-FPPA----PTISQALVFVL---G--
----------------ACKNVSDKYDQIVGFYE-TVI-----IFCERLALLQE---RMP-
P--QNAFRSQLVRLLG-------------------TILNMCAIAQ-TFTK----------
----AGR-----------------------------------------MLTFTK--TLFQ
A--DDGLAGAYAEFNNQMSHFESAIITATLGISVQTGRGVENLEEMSRETQSLLRTVLW-
----------------SVSTLPRQDIVFGVMGN-----------------HRNDSER---
------------------------EYRGVRSQRN--NSNDTTY-ENKLTDLGQRRFS-GL
-EGTL-KRLSTGAELSLRQHIAEMGYAFMQNTCLWLHE-T-ADFKKFKEGEITRLI----
-------------
>OBT62449.1
------------------------------------------------------------
-----------------------------------------MAFNTQPSDSDLTAIWDEA
IRKYNN-TTG------VK-Y----KF----------------------------------
--------ET-GSNPGE----KATE--LRKKFIDFR--HN----DK-----RGDKIRT-S
-------LGKLSGVIQTLVGMAGNI-AS----PS-FPPA----PTIGQALVFVL---G--
----------------ACKNVSDKYDQIVGFYE-TVI-----IFCERMSLLQE---RMP-
P--ENAFRSQLVGLLG-------------------TILNMCGIAE-TFMH----------
----AGR-----------------------------------------MLTFTK--TLFQ
S--DDGLAGAYAEFNNQMSYFESAIITATLGISVQTGRGVENLQERYQEQESLLRTVLW-
----------------RVSISPRQEIAFGVMEG-----------------RGNDSER---
------------------------EYRSGHSRGDNSGNDDTAY-ENKLTDLGQRRFG-VL
-EGTL-KQLSTGVELSLRQHLEEMGYAYIQNTCVWLHE-T-DDFKDFKEGKTTRLI----
-------------
>XP_018381273.1
------------------------------------------------------------
----------------M---------------------TIMETKPDEDSPTVLARMWEEA
SIQYYN-TTE------MR-A----ID----------------------------------
--------LK-HFKNADEILADRDI--Q-KNFQKWR--DY----GGPVAGDKVKKMRH-L
-------IVENSTYILKGAELLANS-AS----AA-FPPS----SAILTALTWVM---K--
----------------ASGSVSKDYDQIQAFFE-ELN-----EFLQRLSMIEK---TVP-
K--STGYRLHLMNVFV-------------------VIMKILGLAT-KATK----------
----EGR-----------------------------------------LKRFGK--TILR
GGGDDALAGAYSSLVTAFARLESATNFANLAVGYANLENTNQIKQAAWDL----------
-------------------NAGQQDVSER--------------------VTVLYELNETM
L-A---K----------LDSFILAQNKAKK---EL------VG-EAQPAGAGESRQS-TL
-STVK-AALSTKDD--SSIIDRDIEYSFVEGTTSWMFQ-R-EEYTSWREESSTR------
-------------
>OWY42865.1
------------------------------------------------------------
----------------M---------------------TIMETKPDEDSPTVLARMWEEA
SIQYYN-TTE------MR-A----ID----------------------------------
--------LK-HFKNADEILADRDI--Q-KNFQKWR--DY----GGPVAGDKVKKMRH-L
-------IVENSTYILKGAELLANS-AS----AA-FPPS----SAILTALTWVM---K--
----------------ASGSVSKDYDQIQAFFE-ELN-----EFLQRLSMIEK---TVP-
K--STGYRLHLMNVFV-------------------VIMKILGLAT-KATK----------
----EGR-----------------------------------------LKRFGK--TILR
GGGDDALAGAYSSLVTAFARLESATNFANLAVGYANLENTNQIKQAAWDL----------
-------------------NAGQQDVSER--------------------VTVLYELNETM
L-A---K----------LDSFILAQNKAKK---EL------VG-EAQPAGAGESRQS-TL
-STVK-AALSTKDD--SSIIDRDIEYSFVEGTTSWMFQ-R-EEYTSWREESSTR------
-------------
>OAL50349.1
------------------------------------------------------------
---------------MN---------------------QKLNHEYANETKSDITRLWQNA
LAEYYV-IAK------LD-S----RS----------------------------------
--------MK-FYGSFSDIMGDNDI--Q-KNFLAFR--HD----QG-----KVDKLRT-M
-------ISSNAALILTGAEYIAQA-AT----AA-FPPA----TAILTALTYVM---K--
----------------SSSDVSKDYDKITSFFE-ELH-----SFLKRISMLDS---KLP-
K--FEGFISHLMRVFT-------------------AIMVMLGHAT-NATK----------
----EGR-----------------------------------------WRRFGK--NFLR
GGSDDDLADAATALDVALKRLESAIATAILRNTQDIKEDTAGIKSRVENVYELTTGMS-A
AMSQFGGTQQEIYATLMQFGGTQQDISATLMQFGSTQQEMAQAMQGQMSRTEQYELISQL
S-A---K----------VDRMFGSHQRSLP---TS------AE-TSVQKGDSSHRPS-SF
-NVVS-RFFTLEDD--PHARDRDFEFNLIEGTTQWFLQ-R-SEFTSWMEGTSPS------
-------------
>XP_020125131.1
------------------------------------------------------------
--------------------------------------MDFSEDYKAESAADVGELWAKA
VREYAK-ETE------RD-I----TR----------------------------------
--------V--QHMSTKEILEEQKR--ALDKFKGFR--HD----GQ-----VTDKFRS-V
-------VSTNSELIMSAAKQISNA-AS----TA-FPPA----GTVLMAFTWIM---D--
----------------GSKNVSKDYDVIYTFFD-IQH-----SFLKRISIIEK---KVP-
D--IKIYQTIMMRVFT-------------------AILDLCKIAT-RYQK----------
----EGR-----------------------------------------FIKWTK--ALIK
G-SDEKLQSALGSLKSNIERLESATMFATLRQTIETHQSVTETATLTRQ-----------
----------VLSIQQEQTGILKENAMVGQQTLEISQQNSR-------------------
------E----------MQKVSGIISRYFTMSDNSQEQGKGEK-LRKPKDAGARRSA-AL
-AQVK-EALQTVAFTATTMAYADIKQAFVEGTFKWLRE-N-ETYNAFAAGENE-------
-------------
>XP_024731965.1
------------------------------------------------------------
-------------------------------------------MATQESPEDVNQLWESA
LAEYAK-DTT------GK-D----KD--------AINL------------------DALL
GPG-------KSLTSPDELLAQIEA--SGQSLKDFR---------S-----KRGKLWD-T
-------LKLFVSPLAAVLKIAITP-SS--VGEF-GIPV----SAVLGACLHLV---L--
----------------SCERVSEAFDWIEQVFH-DMR-----EFSERLEVYAR----RK-
I--DPLLKKQVMGILA-------------------FILKLIGRSE-YLIR----------
----KGYF-----------------------------------------REYLR--VAFL
G-KDEKTKKLVEEVNKLFGSEQRLVVAITGDTASRIEEKVEGNTRKIEEIGESMTKVLDT
L-----------------------------------------------------------
----------------------------------------------KETEEKETSVEIEG
-RLRR-IFCNTSAPEDVEDTYVRNRGTLLHGTGAWLKD-E-DLFRSWIEHTA--------
-------------
>GAM84755.1
------------------------------------------------------------
-------------------------------------------MADDSSEADLNRLWLRA
IARDGL-PSA------DL------------------------------------------
DAA-------RDIRTADDLAARIES--SDLAFRNFR---------Q-----RHGQLWS-T
-------LAKFVAPISLISKLAGSA-AN--LTDF-GTAS----SVVVGAVVYLI---K--
----------------ACEGVSNAYDWIEQVFRGELQ-----EFSDRLALYLK----SP-
L--DAALQNKMVAILA-------------------VVYKIIKRSD-HLVR----------
----KGRF-----------------------------------------RQYLH--VAFL
G-KDSETKSLITNLDRELVNEQRYVTAATYANTQAIDSTTTSTHNAVTALDEHVRKALE-
------------------------------------------------------------
---------------------------------------------------TSDRAESDR
-SLKR-ALCETTAVDDVEETYFKNARALLKGTGDWLER-Q-SCFQSWIQRQA--------
-------------
>GAW25704.1
------------------------------------------------------------
---------------------------------------------MDVEDYDLGPFWADA
KRAYEL-ECQ------HS-I----D---------------------------------LD
GGP-------RDPQTVEQLLELIES--RGAHFGTFR---------Q-----KHGRLWS-R
-------LQRFAEPVVLVATLAGEG-FSTLDGIG-GGPV----TSILKSITHLV---S--
----------------AAEHVTSAYDWIESVFS-ELQ-----GFSDRLESHIK----TT-
I--TRAMRRIIIAILA-------------------FNLRIIGRSE-LLIK----------
----RGRV-----------------------------------------REYLR--VAFI
G-KDQKTKELLDDLNNIIANEGRLTLALTHEKAERARDLAAKSVDVGQEVNGMIDHLHED
VRQLAVLARE--------------------------------------------DAVA--
--V-------------------------------------------QEIRTQQVSQHMLE
--NMH-HILHTGAVVQTDDWYSVFRRNLLDGSGAWLQK-E-EFFDLWMQHQA--------
-------------
>KKY32517.1
------------------------------------------------------------
--------------------------------------------MADDNLNDLGPFWEEA
VKAYER-ECE------HP-L----K---------------------------------IV
SGE-------EQPHDAESLLRLIEK--RGGDFKSFR---------D-----RHNKLWS-R
-------LKRFVEPIVTTGKLVSSV-LGSSN-TL-GAPA----AIVLTSVLHLV---S--
----------------SSQGVTQAYDWIESILS-DGE-----------------------
------------------------------------------------------------
----LGEF-----------------------------------------CEYLR--VSFI
G-KDEKTHALVEDLNKLLTNEQRLVVALTYKGVTDAVSLGAETKKTVERVEE-------G
VN-------E--------------------------------------------LSIA--
--V-------------------------------------------QENNKFQADARLID
--NLK-HTLRTPAVASTDEWYSWFRRKLLQGSGSWLQN-E-EFFGYWMQHRA--------
-------------
>XP_003718480.1
------------------------------------------------------------
----------------------------------------------MATEPELSEMWASA
LAEYER-DTK------RA-L----D-------------------------------RKML
ERM-------RDVLTPDDLLTEIEA--SDQAFRDFR---------N-----KRGGLWR-K
-------LSAFVPPLVAALKIGITP-LSASADAV-GIPA----SAVFGALLHLV---R--
----------------SCENVSNAFDWVEEVFG-ELK-----RFLDRLKVLMQ----AP-
L--HSILKDQVIAILV-------------------CVLRVIGRSE-ALIR----------
----GSHF-----------------------------------------RQYLR--VTFL
G-KDEKTTKIIGDFNKLVANEHLIEVSLTLATAQKIEDKQDTNTADIRNDIQ---AVQTA
I-----------------------------------------------------------
----------------------------------------------KEGQEQETAAQIQE
-RLER-ILCGTTAVHEVQETYHRIKKDLLQGTGAWLRD-E-PIFQSWIKHQA--------
-------------
>OBT39090.1
------------------------------------------------------------
----------------------------------------MPPPTPSPSPSPFEQIWSSA
FTLYTQ-QTH------RD-L----AS----------------------------------
------SSLLPHLHTIDDVLTQIES--SHKAFGSWR---------S-----KHERVWG-R
-------LAACMGPLQVLGGVGGEG-MQAA--GE-VVPGMGGVGAVLGAVVYLVK-----
----------------ACEEVATSYDLVETLFD-ELA-----EFTVRLREYAK----VE-
V--GEAMKKKVVATLA-------------------CMLEIIGRSE-ELIR----------
----TKR-----------------------------------------FRHFIG--VAWF
G-KDEKTRDALDRFHKLIDSEERLVIAVTYSSVQNTESNVGTLLSAADENKQSQKDILGK
VEQLSTVV----------------------------------------------------
------------------------------------------------------TDGKEE
-DLLG-HALWTRAVPKTRELFADFKENLLEGTGEWLHN-E-LLFRAWEKEEA--------
-------------
>KFX89144.1
------------------------------------------------------------
------------------------------------------MASPSPSPTSFEQIWSSA
FALYKQ-QTL------RN-I----AS----------------------------------
------SPLLPNLHTVDDVLTQIEA--SNTAFGTWR---------S-----RHERVWG-K
-------LSACIGPLQVLGGVGGAV-LQGV--GD-MVPGGGGVPTVLAAVVYLVK-----
----------------ACDEVAKSYDLIETLFE-ELT-----EFTVRLREYTK----LE-
V--GEAMRTKVVATLA-------------------CMLEIIGRSE-ELIR----------
----TKR-----------------------------------------FRHFIG--VAWF
G-KDEKTRDALDRFHKLVDSEERLVIAVTYSSVRNTEKNVDTLLSTSDENKQSQKDILEK
VEKLSSVV----------------------------------------------------
------------------------------------------------------TDGKEE
-NLLK-QALWTQAFPKTQEIFADFKENLLEGTCEWLHD-E-FLFCAWEKEEE--------
-------------
>KFX99462.1
------------------------------------------------------------
----------------------------------------MASPSPSPSPTSFEQIWSSA
FALYKQ-QTL------RN-I----AS----------------------------------
------SPLLPNLHTVDDVLTQIEA--SNTAFGTWR---------S-----RHERVWG-K
-------LSACIGPLQVLGGVGGAV-LQGA--GD-MVPGGGGVPTVLAAVVYLVK-----
----------------ACDEVAKSYDLIETLFE-ELT-----EFTVRLREYTK----LE-
V--GEAMRRKVVATLA-------------------CMLEIIGRSE-ELIR----------
----TKR-----------------------------------------FRHFIG--EAWF
G-KDEKTRDALDRFHKLVDSEERLVIAVTYSSVQNIEKNVDTLLSAADENKQSQKYILDK
VEKISTEV----------------------------------------------------
------------------------------------------------------TDGKED
-NFLK-QALWTQAFPKTQEIFADFKENLLEGTCEWLHD-E-LLFCAWEKEEE--------
-------------
>KFY16290.1
------------------------------------------------------------
-------------------------------------MAATTTIKATPSPTPFEEIWSSA
FTLYKK-QTN------RD-L----TC----------------------------------
------SPLLTNLRTVDDLVSQVEA--SQKTFGSWK---------S-----KHERLWG-R
-------IAACMGPLEVLGDLHV----------------VGGAGAVFGAVVYLLK-----
----------------ACEEIEASYGLVETLFE-EMV-----EFTVRLREYAK----VE-
V--GESMRKKVVATLA-------------------CMLEIIGRSE-ELIR----------
----TRR-----------------------------------------FRHFIG--VTWV
G-KDEKTRDALDRFRKLIDGEERLVVAVTYSSVQSTKQNVDTLLSAADENKKSQKEILGK
VDLLSTAV----------------------------------------------------
------------------------------------------------------TDSKEE
-ENLR-NALWTQAIPKTREIFAEFKENILEGTCEWLHD-E-PLFCDWQNGET--------
-------------
>KFY18912.1
------------------------------------------------------------
---------------------------------MAAPAGPPAASASSPSPTPFDEIWTSA
FALYKQ-QTH------RD-L----AS----------------------------------
------SPLLPNLHTIEDVLTQIEA--SHAKFGSWR---------S-----KHERVWG-K
-------LSGCIGPLEILGSLQV-----------------VGVGAVFGAVVYLLK-----
----------------ACEEVETSYGIVETLFE-EMA-----EFTVRLREYAK----VE-
V--GEAMREKVVAMLA-------------------CLLNIIGRSE-ELIR----------
----MKR-----------------------------------------IKHFIG--VTWV
R-KDVKTRDALERFRKLIDSEERLVGAVTYSSVQNTKRNVETLLSVADESKQSQKEILGK
VDKLSTAV----------------------------------------------------
------------------------------------------------------TDDKED
-ELLR-KVLWTQAFPKTREIFAEFCENILEGTCEWLHD-E-VLFRAWEIKET--------
-------------
>KFY40762.1
------------------------------------------------------------
------------------------------------------MASPSPSPTSFEQIWSSA
FALYKQ-QTL------RN-I----AS----------------------------------
------SPLLPNLHTVDDVLTQIEA--SNTAFGTWR---------S-----RHELVWG-K
-------LSACIGPLQVLGGVGGAV-LQGV--GD-MVPGGGGVPTVLAAVVYLVK-----
----------------ACDEVAKSYDLIETLFE-ELT-----EFTVRLREYTK----LE-
V--GEAMRTKVVATLA-------------------CMLEIIGRSE-ELIR----------
----TKR-----------------------------------------FRHFIG--VAWF
G-KDEKTRDALDRFHKLVDSEERLVIAVTYSSVRNTEKNVDTLLSTSDENKQSQKDILEK
VEKLSSVV----------------------------------------------------
------------------------------------------------------TDGKEE
-NLLK-QALWTQAFPKTQEIFADFKENLLEGTCEWLHD-E-FLFCAWEKEEE--------
-------------
>KFY41721.1
------------------------------------------------------------
------------------------------------MAATTTIKAPAPSPTPFEEIWSSA
FTLYKK-QTN------RD-L----TC----------------------------------
------SPLLTDLRTVDDVVSQVEA--SQKTFGSWK---------S-----KHERLWG-R
-------IAACMGPLEVLGDFNV----------------VGGAGAVFGAVVYLLK-----
----------------ACEEVEASYGLVETLFE-EMA-----EFTVRLREYAK----VE-
V--GESMTKNVVATLA-------------------CMLEIIGRSE-ELIR----------
----TRR-----------------------------------------FRHFIG--VTWV
G-KDEKTRDALDRFYKLIDSEERLVVAVTYSSVQTTKQNVDTILSAAGENKKSQKEILGK
VDLLSTVV----------------------------------------------------
------------------------------------------------------TDSKEE
-ENLR-NALWTQAIPKTREIFAEFKENILEGTCKWLHE-E-LLFRDWQNGEA--------
-------------
>KFY68648.1
------------------------------------------------------------
----------------------------------------MAAVIPSSSPSSSDQSWTSA
FTLYKQ-QTH------RD-L----AS----------------------------------
------SPLPPGLHTIDDVLAQIEA--SHTAFGSWR---------S-----KHDRVWR-K
-------LSGCIRPLEVLGDCQV----------------VGGVGAVFGAVIYLLK-----
----------------ACEDVERSYDLVETLFE-EMA-----EFTVRLREYAK----VE-
V--GEAMRKKVVATLA-------------------CMLEIIGRSE-ELIR----------
----TKR-----------------------------------------FRHFVG--VAWV
G-KDEKTKEALDRFHKLIDSEERLVIAVTYSSIHKTEHNVDTLVSAASENKQSQKDVMGK
MEEFSKAV----------------------------------------------------
------------------------------------------------------TESKED
-ELLE-QALWTQAVPKAREIFAEFKENLLEGTCEWLHD-E-FIFCNWEKEKA--------
-------------
>KFY81151.1
------------------------------------------------------------
--------------------------------------MSTVAVTPTPSPSPIDDIWSSA
FTLYKQ-QTN------RD-L----SS----------------------------------
------STLPPKLLTVDDVLSEVEA--SHTAFGSWR---------S-----KHARVWG-K
-------LSGCIGPLEVLGDGCEA---------------VWGAGAVFGAVVYLLR-----
----------------ACEEVEKSYELVETLFE-EME-----EFTVRLKEYAK----VE-
V--GEAMRKKVVATLA-------------------CMLEIIGRSE-ELIR----------
----TKR-----------------------------------------FRHFIG--VAWV
G-KDEKTRDALDRFHKLIDSEERLVIAVTYSSVQNTEHNVDTLLSAADENKLSQKEILGK
VDHLSTVAT----------GKS--------------------------------QISLCF
I-T-----------------NFLW--------------------LQL----LTHPDSKEE
-ELLK-NALWTEAVPKTNEIFAEFKENILKGTCEWLHE-E-APFLAWEKEEA--------
-------------
>KFY88922.1
------------------------------------------------------------
----------------------------------------MAAVIPSSSPSSSDQSWTSA
FTLYKQ-QTH------RD-L----AS----------------------------------
------SPLPPGLHTIDDVLAQIEA--SHTAFGSWR---------S-----KH-------
-----------------------------------------------------DR-----
----------------ACEDVERSYDLVETLFE-EMA-----EFTVRLREYAK----VE-
V--GEAMRKKVVATLA-------------------CMLEIIGRSE-ELIR----------
----TKR-----------------------------------------FRHFVG--VAWV
G-KDEKTKEALDRFHKLIDSEERLVIAVTYSSVHKTEHNVDTLVSAASENKQSQKDVMGK
MEEFSKAV----------------------------------------------------
------------------------------------------------------TESKED
-ELLE-QALWTQAVPKAREIFAEFKENLLEGTCEWLHD-E-FIFCNWEKEKA--------
-------------
>OBT61186.1
------------------------------------------------------------
----------------------------------------MAALTPTPSQSPSDQSWTSA
FALYKQ-QTH------RD-L----AS----------------------------------
------SPLLSNLHTIDDVLSQIEA--SHKTFGTWR---------S-----KHESVWG-K
-------LSGCIGPLEVLGDFKV----------------IGGVGAVFGAVVYLVK-----
----------------ACEEVETSYDLVETLFE-EMA-----EFTVRLREYAK----VE-
V--GEAMRKKVVATLA-------------------CMLEIIGRSE-ELIR----------
----TKR-----------------------------------------FRHFIG--VTWV
G-KDEKTRDALDRFHKLIDSEERLVIAVTYSSVQNTEQNVSTLLSAADENKQSQKDVLGK
MDQLSKAV----------------------------------------------------
------------------------------------------------------TDSKEE
-ELLE-QTLWTQAVPKTREIFAEFKENLLEGTCEWLHD-E-FLFCNWEREEA--------
-------------
>OBT98528.2
------------------------------------------------------------
--------------------------------------MSTVAVTPTPPPSPIDDIWSSA
FTLYKQ-QTN------RD-L----SS----------------------------------
------STLPPKLLTVDDVLSEVEA--SHTAFGSWR---------S-----KHARVWG-K
-------LSGCIGPLEVLGDGCEA---------------VWGAGAVFGAVVYLLR-----
----------------ACEEVEKSYELVETLFE-EME-----EFTVRLKEYAK----VE-
V--GEAMRKKVVATLA-------------------CMLEIIGRSE-ELIR----------
----TKR-----------------------------------------FRHFIG--VAWV
G-KDEKTRDALDRFHKLIDSEERLVIAVTYSSVQNTEHNVDTLLSAADENKLSQKEILGK
VDHLSTVA----------------------------------------------------
------------------------------------------------------TDSKEE
-ELLK-NALWTEAVPKTNEIFAEFKENILKGTCEWLHE-E-APFLAWEKEEA--------
-------------
>XP_018132261.1
------------------------------------------------------------
--------------------------------------MSTVAVTPTPPPSPIDDIWSSA
FTLYKQ-QTN------RD-L----SS----------------------------------
------STLPPKLLTVDDVLSEVEA--SHTAFGSWR---------S-----KHARVWG-K
-------LSGCIGPLEVLGDGCEA---------------VWGAGAVFGAVVYLLR-----
----------------ACEEVEKSYELVETLFE-EME-----EFTVRLKEYAK----VE-
V--GEAMRKKVVATLA-------------------CMLEIIGRSE-ELIR----------
----TKR-----------------------------------------FRHFIG--VAWV
G-KDEKTRDALDRFHKLIDSEERLVIAVTYSSVQNTEHNVDTLLSAADENKLSQKEILGK
VDHLSTVA----------------------------------------------------
------------------------------------------------------TDSKEE
-ELLK-NALWTEAVPKTNEIFAEFKENILKGTCEWLHE-E-APFLAWEKEEA--------
-------------
>OQE16397.1
------------------------------------------------------------
-------------------------------------------------MSQLTASWGEA
RRRYIE-VAG------LD-P----DD--------SQ------------------------
---------FPHPSSIDELLRTLEA--QSQNFAGLR---------S-----RKGKFFH-V
-------LFEISKPISIIANVAGGE-AE----GA-FPAA----KVCLGTLSHLI---T--
----------------TARGVSSAYDGILDLLD-QLK-----TFLIRLNAFEN----TE-
I--PASLRSHFMEMLV-------------------LLMEIFAYST-NAVK----------
----KGT--------------------------------------RERFSRFAK--NLLL
D-DDGVIAGYVAKLDKLTKSEDLLQGALTLANTQKIIDGQDRMDQHMEKLFAL----STP
---------------------------------------------------------A--
--------------------------------------------------QIQVRAEKQL
-EKAK-SILRP-SVSP-LDIFEKIAKQRVAGTGSWVRN-Q-QVFQD--------------
-------------
>PNS20560.1
------------------------------------------------------------
---------------MQ---------------------GEMSAVPSSGANTGLGGLWSDA
IDQYYA-ASG------RS-R----P---------------------------------LD
EGI-------KTLSSLESLTAIIEQ--RAKDFAVKR---------S-----RHKPLFA-P
-------LKSCLTFFTVLTGAGQSA-AS---ASP-FPAA----GVVLGAVANLL---K--
----------------ACEDVTVAYDALENLLE-QVA-----TTMQRISGREI----DR-
M--DSRIQHATARILA-------------------AILVVLGTAE-KMIS----------
----QSRG-----------------------------------------RQFAR--SFF-
T-SNDLVQDALAGLDRAITAERDLVITDTHEKVLDLKNVAESLASSVGRNGLDMKDELRQ
LRY---------------------------------------------------------
--A-------------------------------------------DDLAKEERRSELHD
-AALA-RLLSYEHDTSNSELYRTTKLARTPGTAEWLRK-D-PTFEDWMQGGP--------
-------------
>RFU33903.1
------------------------------------------------------------
-------------------------------------------MSTRAPNQEFLDIWADA
EADYIR-VTG------HS-F----K----------E------------------------
---------FVRPNSATELEYVLTN--EHGHFVQAR---------G-----RG-------
-----------KSPILHFLHVSLKP-LQ----AA-FPPA----GTIWAAATFLI---N--
----------------AADGVSDAYDKIEELFS-RLE-----DFMIRLNHYTA----MPK
V--DQDLRRLLAKILR-------------------SLLLLIAMQT-KITQ----------
----NMP--------------------------------------KHRIKEYFR--QLGH
TDDANEVQGELDNLDKLTQQESSLGIVLIQENQIVEISRMQDFRGATEKAQAT----QLK
KLDEEAMKNESFRN------------------------ASQTAH--AAQLKKLDQIAD--
--------------------------------------------------AITETKEDPV
-RKIR-KALKP-DMTAVESSLKRNLRPKLSGTCEWVLK-N-EIFQ---------------
-------------
>XP_007303642.1
------------------------------------------------------------
------------------------------------------MSIRQAGVDTFHKIWDDA
VEKYKN-ESG------NT-I----GN--------PS------------------------
----------NIPNDMEGLMKNVDE--RQKDFTAFR---------K-----KRKQIFD-V
-------LDPLVNLIKRFADTMGEG-A------A-LAPHASVAKPIFFAISGLI---A--
----------------AAKDVEKSYDSIIDLFE-SLS-----YMLQRYEIHLV----HE-
P--TPAIREIMVQALA-------------------HMLTILGLAT-KRIK----------
----NGR-----------------------------------------TLQFFK--ALVG
--KNGDVQQALDKLARLTSQEHQLVSATTRVVTNDILSKLCELA-------VEGSDDTRN
MLINISEAFTRLHD------------------------DSSSSR------SALEEIRSAV
C-R-------------------------------------------EDSRLRALEYNQER
-KELV-DWLSA-PEVS--RNQNAAREKRMSGSGAWFIE-S-STFLNWKNEDG--------
-------------
>XP_007308398.1
------------------------------------------------------------
----------------------------------------------MENTERSCGIWNEA
VDKYKS-ETK------AD-S----LR--------FGSSSWGTTASAEAILTAIAGNWKDF
KDSRTK--RKCHLLDVVRPVVKIAG--NRKDFEDSR---------V-----KRKCLID-A
-------LRPVVEVVQLMAEVAGEG-AS----LT-FAPG----KTIFVAIRILL---K--
----------------ASNKVRHSYDSVIDIFE-SLG-----SFLGRLTLCLE----PN-
I--SSPMKEVIIKILA-------------------RLLSILGVAT-RLIR----------
----ETR-----------------------------------------AVTYFK--TLIG
--KNSEVQAALEKLEKLAAQEGRVVVTATLSAASEILSELETRMKA----DQQDANAIKT
MLMKIAQEAEAISG------------------------SSQESR------IMLEEIREQI
M-N-------------------------------------------STEKVFPYLSNRYR
-YKVH-QWLSA-PSPV--SNNENNGSVREAGTGSWFLQ-S-TEYNHWKTKSN--------
-------------
>XP_007308562.1
------------------------------------------------------------
-------------MAAP---------------------AQEETGDVGPSEAQFAAIMLDA
KTRYKS-ETN------VT-I----DD--------LK------------------------
----------DVPLDIDELMEEITK--RQDRFAAFR---------K-----KGKSIRN-A
-------LKPFLEIINQISDGAGEG-LS----LV-PSPDAGIAKPILKAISFLI---T--
----------------AAKDVEKSYDYIVDLFD-NLN-----NMLERYKIYVS----HD-
V--PIPIRTNMVKTLA-------------------HMLVIFGNAT-KAIK----------
----TGR-----------------------------------------GLQFIK--VLIG
--QNGAVAKSLEKLENLIKQEHSLVSATILSISTDIFGEVANQKGDSSGLDVEGKKTVRQ
ILIRICDAAEKFGD------------------------N----S------STVEDIRSAV
I-R-------------------------------------------YSDELQTVKNAQTR
-QTLI-AWLDA-PDMP--QNHKQARDRHTKDTGVWLLD-S-SQFKEWKDGTV--------
-------------
>XP_007734207.1
------------------------------------------------------------
-----------------------------------------------MSMSTPTSGLEKA
IAEYTR-RFG------QP------------------------------------------
----------ANYNPNDDLRQAIEA--ANIDFQKWR---------Q-----SHESFWN-A
-------LEACVAPIVLIGGFAQEA-TG----VF-AAPA----SIALGGAISLIQVTF--
----------------ACEKVSQTYDSVEDMFK-KLE-----ESLSRWESYTD----SR-
AEVPDRLVKLAPVVAS-------------------LIIAIIARAR-ILVE----------
----EGKMGKF-------------------------------------PSRYIR--NLVK
G-GDKETSKLFQDLDDVILFQDHAVADSTFSRLNQSWGKILDVERRLEEILEHQRK----
------------------------------------------------------------
---------------------------------------------------------EDD
-RLRL-NSFRTESYKQVHEAYQRRVTEMVDSTGSWMQD-E-RVYRDWLAHHQ--------
-------------
>XP_013268540.1
------------------------------------------------------------
----------MR-DEVI---------------------ITQIKESLAKDSRDVADLWNDA
LRKYKG-ITG------VD-L----S-----------------------------------
---------P-NFTSVDAMIAFGTN--QMNNFHQFR--HN----QK-----KVDKLRG-L
-------FIANLGYIQQGAQQLIAA-AT----PA-FPPA----AAIGTALTYML---S--
----------------ACKQVSADYDVITAFFE-DMN-----AFLQRITILES---RLP-
K--YPAYRNCLMDVFT-------------------SVLEMCGFAT-KYIE----------
----LGR-----------------------------------------FKRRRQ------
---DPSTQGSGK------------------------------------------------
------------------------------------------------------------
-------------------------------------------------AAGQNKRP-TS
-NRVR-SFFGDTMN--PAHEYNSIKDNFIDETCTWIFD-E-PIWDPWLVQGKGKAAP---
-------------
