# Supplementary material for: Exploring a diverse world of effector domains and amyloid signaling motifs in fungal NLR proteins
Source: PLoS Comput Biol. 2022 Dec 21;18(12):e1010787. doi: 10.1371/journal.pcbi.1010787 (PMC9815663; doi:10.1371/journal.pcbi.1010787)
Supplement: S2 Data — The alignments were calculated using ClustalOmega for 127 MMseqs2 clusters with at least 20 member sequences. (GZ) [file pcbi.1010787.s009.tar.gz › KIK07581_aligned.fa]

>KIK07581.1
MRRTSVLNGARNVVMSGSTVNTANTI--------------N-YNVVNAMTSDAV----
>KIJ98303.1
MSGTNILQGAENVVVSGSTLNATNTI--------------N-YNYSNRTTFDAV----
>KIJ98306.1
MRRRTVFQGARNFVVSGGTINAADTI--------------Y-YNLGNRTTSDAV----
>KIJ91991.1
MAETHVLTGARNVVLPNSTVNAAGTM-----------VNNIHHNYGNRTTSGDAI---
>KIJ92936.1
MSGINVFSGARNVVVSGAITVAETIN--------------YNVQLSNRITSGAA----
>KIJ93378.1
MSGASLLAGAHHFVARDNTFIEAKTV-------------NIHNNYGNTTTSDGVICLM
>KIJ90248.1
MSGASFFAGAHHFDASNSTFIEAKTI-------------NIHTNYGNRTTFDGVISLM
>KIJ90462.1
MSGASFFAGARHFVARDNTFIDV----------------AIHNNYGNTATFDGVISLM
>KIJ93499.1
MSGASFFAGARHFVARDNTFIDI----------------NIHTNYGNSATSDGVI---
>KIJ93512.1
MSGGSSFAGAHHFVARDNTFIEAKTV-------------NIHNNYGN-----------
>KIK02461.1
MSRANLFAGAHHFVASNSTFIEAKTI-------------NFHNNYGDRTTPDGV----
>KIK05813.1
MSGASSFAGAHHFVARNNAFIEAQTV-------------NIHNKYGNRMSSDGV----
>KIK01547.1
MSGASLFASAHHFVASNNTFNEANTVSECLPKIN------IHNNYGNRTMSDGVIPLM
>KIJ92115.1
MSGTNFFAGAHHFVASNNTFESKTIN--------------IHNNYGNRTS-DGV----
>KIJ95989.1
MRGVSVLAGAHHFVASDNMFNTAHTM------------HIHYYNYGNRATSDGV----
>KIJ91347.1
-----MLTGAHHFVASNNIFNEAKTI------------NIHNNNYGNRTMSDGV----
>KIK00347.1
MSRASILAGAHHFVARDNMFITANSM-------------HIHNNDY------------
>KIK01650.1
MSGASVLASAHHFVASNNTFNTTNNTFNTTNTVS------------------------
>KIK05633.1
MSGANVLAGAHHFVASNNTFNNVNTM--------------NINNYGNRTTSDGV----
>KIK09701.1
MSGASVLAGAHHFVASNNTFNAANT-------II------IHKNYGNRMMSDGV----
>KIJ97793.1
MSGTNIFAGAHDFVVSGTINAARNIN--------------IYNNFGERAISNAV----
>KIK08108.1
MSGASVLAGAHHFVASNNTFHTANTVSRMIITVDRGQMNIQNNNYGNRTTSDGV----
>KIK09991.1
MNGTNILPGAHDFVVSGTINAARIMN--------------IYNNIGGRVVSDVV----
>KIK05347.1
MSGTSVLAGAQNVVASNNTFNTAKSI--------------QINNYGNKMMSDGV----
>KIJ95180.1
MSGTHVLSGAHHFGLNDCTINAASTI--------------NINNFRNKRTSDAV----
>KIK00831.1
MSGTHVFPGAHHFRLSNCTINAASTI--------------NINNFVNRGTSDAV----
>KIK01459.1
MSGTHVFSGAHHLGLSDCTINAASTI--------------NITNFGNRRVTDAV----
