# Supplementary material for: Exploring a diverse world of effector domains and amyloid signaling motifs in fungal NLR proteins
Source: PLoS Comput Biol. 2022 Dec 21;18(12):e1010787. doi: 10.1371/journal.pcbi.1010787 (PMC9815663; doi:10.1371/journal.pcbi.1010787)
Supplement: S2 Data — The alignments were calculated using ClustalOmega for 127 MMseqs2 clusters with at least 20 member sequences. (GZ) [file pcbi.1010787.s009.tar.gz › KIK44831_aligned.fa]

>KIK44831.1
-----------------------------MIEDFWEKLSHVSVKGAEYDSRECQPHPRRL
EGPWLDLTNCIHGLLDDREKN
>KIK37750.1
------MSVLSSYFLF----HSLTSLTVRSDLGTWEKLSQVAVKGAEYDSRERQPHPKCL
KGTRVDLLDYIYELLNKREKN
>KIK37948.1
----------------------------------WERLSQVAIKGAEYDSRERQPHPKCL
EGTRVHLLNHIHGILDGKEKS
>KIK41321.1
----------------------------------WEKLSQVAVKGAEYDSRERRPHPKCL
QGTRVDLLKYIHRSLDDREKS
>KIK41842.1
MSGWDQRKRLLLLSFLRSLNS---LIGSQSSAGPWEKLSCVAVLGAEYDSPERQPHPKCL
EGTRVDLLQLIRGLLDKREKS
>KIK41854.1
-----------------------------MAEGPWEKLSQVAVLGAEYDSPERQPHPKCL
EGTRVDLLQFIHGLLDKREKS
>KIK44045.1
-MSDDQCQYFHLLSLACSLTSLT------VLQGTWAKLSEVAVKGAQYNSRERQPHPKCL
QGTREDLLNYIHGFLDDTEKN
>KIK44900.1
-MGDDQCQYFHLLSFAYSLTSLT------VLQGTWAKLSEVSVKGAQYNSRERQPHPKCL
QGTRVDLLKYIHGFLDDTEKN
>KIK45389.1
------------------MSHGQFPGDTRSSEGTWESLSRVAIKGAEYDSRERQPHPKCL
DGTRVDLLSFIYKLLDERKKS
>KIK45503.1
MSGWDQFS--------------------QSSAGPWEKLSQVAVLGAKYDAPERQPHPKCL
EGTRVHLLQFIYGLLDKREKS
>KIK45834.1
-----------------------------MSEGTWEKFSQVAVKGAEHDSRERQPHPKCL
EGTRVALLNHIYALSDTKEKG
>KIK47961.1
-------------------MSQDSLGDSRSYEGTWEKLSQVAVKGAEYDSRERQPHPKCL
QGTRVTILDQIYGLLDIREGS
>OAX30980.1
----------------------------------WEKLCQVAIKGAEYDSRERQPHPKCL
EGTRVDLLDYIYGLLDGQEKS
>OAX31123.1
MSHQDQCQCFHTLFPSRSLTSWTAPGDGRSTEGIWEKLSQVAIKGAEYDSPERQPHPECL
EGTRVNLLNHIYELLDKQNKN
>OAX31314.1
-------MSVSPFLRPLLTPLISCSVAGGSSEVTWEKLSQVAAKGAEYDSRERQPHPKCL
EGTRVVLLNHIHELLDNQEKS
>OAX31807.1
----------------------------------WERLPQVAIKGAEYDSRERQPHPKCL
EGTRVDLLDYIYGLLDVQEKS
>OAX32585.1
----------------------------------WQTLSRVAVKGAEFDSRERQPHSKCL
KGTRLVLLNHMYGLLDSREKS
>OAX32998.1
MSRWDQCQCFHILFLSRSLTSWTAPGDGRPAEGIWEKLSQVAIKGAEYDSPERQPHPKCL
EGTRVNLLDHIYDLLGSREKS
>OAX33230.1
--------------MS----LDQFSGD---YRSSWERLSQVAIKGAEYDSRERQPHPKCL
EGTRVDLLDYIYGSLNVQEKR
>OAX33783.1
------------------------MAENQFSGHPRSWLSQVAVKGAEFDSRERQPHPKCL
RGTRVDLLNYIHGLLDNQEES
>OAX34154.1
------------------------------------MLSQVAIKGAEYDSPERQPHPKCL
EMTRVKLLDHIYELLDKQKKN
>OAX36402.1
--------------------------MSDWDQAAWQKLSEVAVKGAQYNSPQRQPHPKCL
EGTRVDLLNYIYTILDNPEKN
>OAX36410.1
---------------------MITFSMSDWDQAAWQKLSEVAVKGAQYNSPQRQPHPKCL
EGTRVNLLNHIYTFLDNPEKN
>OAX36593.1
---------------------------------AWQKLSQVAVKGAQYNSPQRQPHPKCL
EGTRVNLLNHIYEFLDNPEKS
>OAX37034.1
---------------------------------AWQKLSEVAVKGAQYNSPQRQPHPKCL
EGTRVDLLNHINTLLDTPGKS
>OAX37116.1
-----------------------MSHWDEFPRGTWEKLSQVAVKGAVHDSRERQPHPKCL
EGTRVTLLNNIYELLDDREKS
>OAX37161.1
--------------MS----LDQSSGVPRSSDGTWERLSQVAVKGAEYDFRERQPHPKCL
EGTRVDLLDYIRGLLENKEKS
>OAX37252.1
-----------------MSYSDQYPGDARSSEGAWEKLSRVAVNGAEYNSRERQPHPKCL
KETRVDLLSHIYGLLDNPKKS
>OAX38829.1
---------------------------------AWEKLSRATVKGAEYNSRQRLPHPKCL
EGTRVGLLNHIYWLLDNPKKS
>OAX38835.1
--------------------------MSDWDQAAWEKLSRTIVKGAEYNSRQRLPHPKCL
EGTRADLLNHIYGLLDNPEKS
>OAX42166.1
-----------------MSYSDQSPNDTPSSEGAWQKLSQVAVKGAEYNSRERQPHPKCL
KGTRVDLLNHIYGLLDDTEKS
