# Supplementary material for: Exploring a diverse world of effector domains and amyloid signaling motifs in fungal NLR proteins
Source: PLoS Comput Biol. 2022 Dec 21;18(12):e1010787. doi: 10.1371/journal.pcbi.1010787 (PMC9815663; doi:10.1371/journal.pcbi.1010787)
Supplement: S2 Data — The alignments were calculated using ClustalOmega for 127 MMseqs2 clusters with at least 20 member sequences. (GZ) [file pcbi.1010787.s009.tar.gz › KIK53730_aligned.fa]

>KIK53730.1
---------CTPGTRVQILEDIKDWAISSDPGSP----
>KIK58273.1
---------CTEGTRVQILKDITEWADTSKK-------
>KIK58262.1
---------CTQGTRVEIMKNITEWANASERE------
>KIK59115.1
---------CTKGTRVEILQKIEEWANAPEG-------
>KIK58212.1
---------CTPGTREQILEGIIEWANTPES-------
>KIK59121.1
---------CTQGTRAKILQKIEKWANAPEG-------
>KIK66514.1
---------CIPGTRVQILETIYSWATSLNSDSPS---
>KIK66543.1
---------CTPGTRVQVLEEIKAWAMSSDPNSP----
>CCO36422.1
--MDVGRRSCTENTRTQILNDSMAWSDDPNGA------
>KIJ27748.1
---------CQPGTRERILTKIQEWIAGEGP-------
>KIJ33898.1
---------CIQGTRVKVLDAITQWAFKDDLDS-----
>KIJ96694.1
---------CHPNTRVNVLDDLCQWAECPNSS------
>KIK51037.1
------RRSCHAGTRVKIIQDIENWASDPNSTSS----
>KIK56525.1
---------CMKGTRVIILNDLCQWVLKPDS-------
>KIK51579.1
----KKQTSCMEGTRIKVLKDLCQWVLRPDS-------
>KIK56537.1
MNPVKKHISCMEETRIDIQKDLCRWVLKSSS-------
>KIK56560.1
----KKQTSCTEGTRVAILHDFHRWVLKPGS-------
>KIK57608.1
---------CSPSTRVNILADIEAWVGPPNPFNPDIES
>KIK59338.1
---------CHAGTRVKIIEDIQKWASDPNSAS-----
>KIK49741.1
---------CHTGTRVQIIQDIEKWASDPNGTS-----
>KIK49948.1
---------CHAGTRVKIIQDIEKWASDPNGTS-----
>KIK50915.1
---------CHPGTRTKILEEIQKWASDPNGPS-----
>KIK51018.1
---------CHTGTRVQIIQDIEKWASDPNSTS-----
>KIK51268.1
---------CHPGTRTRILEEIQKWASDPNGPS-----
>KIK59176.1
------RRFCHAGTRARILEEIQKWASDPNGPS-----
>KIK64750.1
---------CHEGTRVKIIDNIKKWAEDPNSTS-----
>KXN91193.1
---------CHPGTRKKIIERIQFWLRNPLRTN-----
>KIK61842.1
---------CAQGTRVQILADIEKWANNSD--------
>KIK55441.1
---------CVEGTRVQILAEIEQWALGTDSL------
>KIK62244.1
------RRSCFSNTRTKILEDVQKWASDPNSTH-----
>KIK62829.1
---VRKRISCMEGTRVVILNDLCQWTLKPGS-------
>KIK51305.1
MNPVKKQVHCMEGTRITVLNELCEWVLKPDS-------
>KIK66262.1
---------CNPGTRVWILAEIEAWATLSNPFNPFIAS
>KIK66961.1
-------PACTPGTRVEILEQVIAWANTSEH-------
>KIK66938.1
------RPACTPGTRVEILEKIMKWANTASED------
>KIK50732.1
---------CTPGTRVEILDKIMKWANTASED------
>KIK51223.1
---------CTPGTRVEILDKIMKWANTASED------
>KIK55402.1
-------PACTPETRVEILEKIMKCANTISEN------
>KIK55412.1
-------PACTPDTRVEILEKIMKWANTTSED------
>KIK66782.1
-------PECTPGTRIEILDKIIKWADASES-------
>KIK66972.1
---------CTPGTRVEILDKIMKWANTASED------
>XP_007271246.1
------RPQCLPGTRLEILERAVEWALSDSSQ------
>KIK69466.1
---------CLPGTRVAILKSLMKWATSPESP------
>KLO07809.1
---------CHPGTRVAVLEEIKEWASSESTGP-----
>KLO10620.1
---------CHPGTRSAVLKLVKDWAINMGSTTR----
>KLO10628.1
---------CYPGTRKAILTQVKEWAKKQDTKTP----
>KZS89491.1
---------CTPNTRKAILEELMSWSRDTNPSRP----
>KZV87739.1
---------CLDGTRVDVLRDLSQWAMSDDRE------
>XP_009550492.1
---------CQPGTRVAILDEIADWINSDDT-------
>KIK53720.1
--------KCTEGTRIDILKTIKDWVVDTSDCTPP---
>KIK58210.1
---------CLPGTRIQILTRLNHWALTSKG-------
