# Supplementary material for: Exploring a diverse world of effector domains and amyloid signaling motifs in fungal NLR proteins
Source: PLoS Comput Biol. 2022 Dec 21;18(12):e1010787. doi: 10.1371/journal.pcbi.1010787 (PMC9815663; doi:10.1371/journal.pcbi.1010787)
Supplement: S2 Data — The alignments were calculated using ClustalOmega for 127 MMseqs2 clusters with at least 20 member sequences. (GZ) [file pcbi.1010787.s009.tar.gz › KIK57943_aligned.fa]

>KIK57943.1
-------------------MFSNAQNFTIS-----------GGQFMVIT-SD--------
---------------EAAKIYDWLKAPDCSANHVAAADKKTPGTGQWILAHPEYQKWKEH
P---
>KIK56042.1
------MFTETIRSAMSAHMFREAHNFTIT-----------GGQFTVIS-SD--------
---------------ESTKIHNWLKAPNCSANHVAAADKKTPGTGQWILDHPEYQKWKSH
P---
>GAW08703.1
-------------------MFYQAKNFAIY-----------GGNFIAVGGD---------
---------------DINKIHKWLNAPDCSANFVTTADNRCSGTGQWIFELDAYKEWGSN
H---
>KIK54300.1
----------MQNSVINGSMFPNASHFTIN-----------NSTFTVGLSDETKLAEEKK
LAEEKKLAEEKKLAEERKNIREWLNAPDCATNFQTAADKRTDGTGQWILDHSEYKKWKQN
PG--
>KIK62190.1
MINLQHIQ-DSEMTVNNGSMFANASGFTVI-----------NSKFIVISND---------
---------------EKENIRKWLDAPDCAINFRVADDKRTEGTGQWILMQPEYIQWKRG
P---
>KIK64437.1
-------------MQVIGNMFSNAHNFTIS-----------GGQFTVTT-DD--------
---------------EVGKIRKWLQAPDCSANRADAADKKVEGTGQWILSHPEYQKWKGQ
P---
>KIK49912.1
---MSDSQ-PIQNSVVYGSMFANTSRFSIH-----------GGTFIVTSKD---------
---------------EREKIQKWLNAPNCATNFQTADDKRTEGTGQWILDHSEYKKWKQS
PG--
>KIK50445.1
-------------------MFSHARNFTIY-----------GGQFTVTT-RD--------
---------------EVCDIRDWLQAPDCSANCADAADKKAEGTGQWILSHPEYQKWKGQ
P---
>KIK50446.1
---------------MSGNMFSNARNFTIY-----------GGQFTVST-RD--------
---------------EVRDIRDWLQAPDCSANRADAADKKAEGTGQWILSHPKYQKWKGQ
P---
>KIK50930.1
------------------SMFPNASGFTIN-----------NSTFTVVSSD---------
---------------ERKNIREWLNAPDSATNFQTADDKRTEGTGQWILDHPEYNEWKQS
PG--
>KIK51899.1
-------------------MFSNAHHFTIK-----------DSQFTVIT-DN--------
---------------EVGKIRKWLQAPDCSANRADAADKKTEGTGQWILSHTEYKKWKGQ
PG--
>KIK52293.1
MSNSQHTRDSEWTTITGGTMFPNASHFSIH-----------GGTFIVVSND---------
---------------EKEGIQKWLNAPDCTLNFQAADDKRTEGTGQWILNHSEYIKWKQS
P---
>KIK53217.1
---------------MSGSMFSNAHDFTIY-----------GGQFTVAT-RD--------
---------------EVRDIRDWLQAPDCSANRADAAHKKAEGTGQWILSHPEYRKWKGQ
P---
>KIK54240.1
-------------------MFQNASNFAIH-----------GGTFIIVSKD---------
---------------EKEEIHKWLNAPDCTTNFQAADDKRTEGTGQWILSEPEYIKWKQS
P---
>KIK54248.1
----------MTVVNASGSMFQNASNFAIH-----------GGTFIVVSND---------
---------------EKEKIHKWLNAPDCTINFQAADDKRTKGTGQWILNHPEYIKWKQS
S---
>KIK54275.1
-------------------MFPNASHFTIN-----------NSTFTVVSND---------
---------------EREKIQKWLNAPDCARNFQTADDKRTEGTGQWILDHPEYNEWKQC
PG--
>KIK55229.1
------------MTLLSGNAFQGASHFTIK-----------HATFTAVSND---------
---------------EKEKIQKWLNAPDCTTNFQAADDQRTKGTGQWILNHPKYIQWKKS
P---
>KIK55286.1
----------MTVVNASGSMFQNASNFAIH-----------GGTFIVVSND---------
---------------EKEKIHKWLNAPDCTINFQAADDKRTKGTGQWILNHPEYIKWKQS
P---
>KIK56722.1
-------------------MFSNAHHFTIK-----------DSQFTVIT-RD--------
---------------EVRDIRDWLQAPDCSANRADAADKKAEGTGQWILSHTEYKKWKGQ
PG--
>KIK56734.1
-------------------MFSNAHHFTIK-----------DSQFTVIT-DN--------
---------------EVGKIRKWLQAPDCSANRADAADKKAEGTGQWILSHTEYKKWKGQ
PG--
>KIK56806.1
-------------------MFSNAHSFTIK-----------DSQFTVIT-RD--------
---------------EVREIRDWLQAPDCSANRADAADKKAEGTGEWILSHTEYKKWKGQ
PG--
>KIK62144.1
-------------------MFANASGFTVI-----------NSNFIVVSNN---------
---------------ERKKIQEWLNAPDCTINFQVADDKRTEGTGKWILSHPEYMKWKQS
P---
>KIK63517.1
---------------MSGNIFPNARHFAIN-----------GGQFTVINGGN--------
---------------EVRDIRDWLQAPDCSANRADATDKKTEGTGQWILNHPEYQKWKGK
PS--
>KIK64485.1
-------------MQEIGNIFPNAHHFTIN-----------GGIFTVTA-HD--------
---------------EIRNIRDWLQAPDCSANRAAAADKKTKGTGQWILNHPEYQKWKGQ
P---
>KIK64500.1
---------------MSGNMFSNAHHFTIK-----------NSQFTVIT-RD--------
---------------EVREIRDWLQAPNCSANRAAAADKKTQGTGQWILNHPEYQKWKGQ
P---
>KIV86312.1
---------------------------------------------------------MYS
LSDGATFSGNWLCVPHVKDIANWLAAGVYTEHQGDFFSKVHPGTGKWIFTDPVYRKWLDG
GL--
>KZP24030.1
-------------------MATPGPVFNSENYAGGTNNNI-NGNVI---YMI--------
----------SEDKVDKEKIYRWLDAPDSSGNFLAAREKHHGKTGAWFIEGDEYITWKKT
PD--
>KZP17157.1
-------------------MYSKTRFNTTSHGTGDVQINNVDGDLH-IHNVY--------
----------QMTPDQEHRVYEWLGAPDSSGNFHAAREKHHGNTGSWFLEGEEYVKWKET
PD--
>KZP13149.1
-------------------MSSASPVFNTTHVGGNAQVTNVNGDFNVVQNVY--------
----------PITPDQEHRIYQWLGAPDSSGNFHTAQEKHHEQTGTWFIEGEEYRTWKET
PK--
>KZP17123.1
-------------------MSSASTIFNTNYAGGNAQVNNVNGDY--VQNVY--------
----------QMTPDQAHRIYEWLGAPDSSGNLHAARERHHGNTGTWFLEGEQYVKWKET
TD--
>KZP17138.1
-------------------MSSPSAIFNTTHAGGNAQITNINGDF----KFY--------
----------QMTPDQEDKIYQWLGAPDSSGNFHAAREKHHGNTGTWFLEGERYVQWKET
PD--
>KZP25847.1
-----------------MPSYSAASSFNTSRISGNASVINAGHDVNIYNVDSS-------
-----DEEKEIEKKKKDKEICHWLAAPDPTANYYAAREIHHTQTGLWFIHDEKFARWKKI
SNSP
