# Supplementary material for: Exploring a diverse world of effector domains and amyloid signaling motifs in fungal NLR proteins
Source: PLoS Comput Biol. 2022 Dec 21;18(12):e1010787. doi: 10.1371/journal.pcbi.1010787 (PMC9815663; doi:10.1371/journal.pcbi.1010787)
Supplement: S2 Data — The alignments were calculated using ClustalOmega for 127 MMseqs2 clusters with at least 20 member sequences. (GZ) [file pcbi.1010787.s009.tar.gz › KIK59341_aligned.fa]

>KIK59341.1
----SLSKLDHSARASYDADV----GAQYARRSCHEGTRVKIIEDIQKWASDPNSTS---
--
>KDN39347.1
----MLKVLNPSKQATYDSSL----STEINRRSCTEGTRIGVLAGLDDWVCDPAAS----
--
>EUC53454.1
---MRLEGLSPVKQATYDSSL----STQINRRGCTEGTRIGVLDGLDDWLYDPSSS----
--
>KIK64653.1
---MALAKLYHSAKAFYDADVGADVGAQHVHRSCHEGTRVKIINDIKKWAENPDSPS---
--
>KIK64650.1
---MALAKLYHSAKAFYDADVGADVGVQHVHRSCHEGTRVKIIDNIKKWAEDPNSPS---
--
>KIK64685.1
---MALAKLYHSAKAFYDADVGADVGVQHVHQSCHEGTRVKIIDGIKKWAEDPNSPS---
--
>KIK64688.1
---MALAKLYHSAKAFYDADLGADLGAQHVHRFCHEGTRVKIIDNIKKWAEDPNSPS---
--
>KIK64751.1
---MALAKLYHSAKAFYDADVGADVGAQHVHRSCHEGTRLKIIDNIKRWAEDPNSAS---
--
>KIK57616.1
--------MPYAPQAFFDADL----GIQNTRRFCSPGTRVNILADIEAWAGPPNPFNPDI
ES
>KIK66197.1
--------MPYASQAFFDADA----GTQNAHRLCSPGTRVKILADIEAWATPPNPFNPDI
ES
>KIK66247.1
--------MPCASQAFFDADV----GIHNSRRICNLGTRVRILADIEAWATLSNPFNPFI
AS
>KIK66251.1
--------MPYAPQAFFDADV----GIKNARKFCSPGTRVNILAEIEAWASPPNPFNPFK
A-
>KIK66257.1
--------MPYASQAFFDTDV----GIQNAHRFCNPGTRVQILEDIEEWATPLNPFNPFH
AL
>KIK66270.1
--------MPYASQAFFDTDV----GIQNARRFCNPGTRTQILEDIEEWATPSNPFNPFK
AS
>KIK66333.1
--------MFYSPQAFFDTDI----GVQHARKFCISGTRVQILVDLEAWATTSSSSSAT-
--
>KIK66400.1
--------MPYSSQALFDTDI----GAQLARRFCSPGTRIHVLASVEQWAISLNPFSAS-
--
>KIK66414.1
--------MPYASQAFFDTDL----GIHYARKFCSTGTRVQILADLEAWATSLTDDSPS-
--
>KIK66463.1
-----------APQAFFDTDV----GTRNARKFCIPGTRVQILETINTWATSMNPDS---
--
>KIK66507.1
--------MPYAPQAFFDTDV----GTRNARKFCIPGTRVQILETINTWATSMNVDSQS-
--
>KIK59003.1
MWKGESFKKYYSVQALHDYEL----GAQQRRNPCIEGTRVQILAEIEDWACDPHGSS---
--
>KIK58999.1
MWKGESLKKYYSVQALHDYEL----GAQQRRNPCIEGTRVQILAEIDDWACNPHGSS---
--
>KIK59010.1
MWKGESFKKYYSVQALHDYEL----GAQQRRNPCIEGTRVQILVEIEDWACDPHGSS---
--
>KIK59416.1
-------MKYYSVQALHDFDL----GTQKKRNPCAEGTRVQILADIEKWALSSDTPL---
--
>KIK66549.1
-ENAVLSKIPYSPQAFFDTDL----GIQYACRPCTPGTRVQVLEEIKAWAMSSDTNSPSA
--
