# Supplementary material for: Exploring a diverse world of effector domains and amyloid signaling motifs in fungal NLR proteins
Source: PLoS Comput Biol. 2022 Dec 21;18(12):e1010787. doi: 10.1371/journal.pcbi.1010787 (PMC9815663; doi:10.1371/journal.pcbi.1010787)
Supplement: S2 Data — The alignments were calculated using ClustalOmega for 127 MMseqs2 clusters with at least 20 member sequences. (GZ) [file pcbi.1010787.s009.tar.gz › KIL56093_aligned.fa]

>KIL56093.1
--------------------------MSS------------FPLSNPQSSSPAG------
---PSNIH----------RGDKNEHNNGIIGPGSKNFVANNNKDCQ-----------F--
------HTYAAPEDGNELDKVLYHS--ISDDALH-----YSE--GAPTKCHPGTRKTSCN
SI-GEWMLDPAGS---
>KIL57815.1
----------------------MSPTYPP------------SSRLSNPQSSPPG------
---PSNIH----------QGDKNDQNNGYIGHGNGNIVAGGDGSHI-----------Q--
------INQVMKEDGNELDKLLYPT--ISDDALH-----YSE--GAPTNCHPGTRETSCK
SI-REWMLDPAGS---
>KIL54811.1
-------------------------------------------MTSFASGVSPH------
CPQQLLRS----------LHTNNQNNNGLIGDGSHNIVNSGNGQVN-----------I--
---TQV--ATPKGEDVELDRLLDRH--VSKDALR-----NSF--HSPPECHPNTRTTIRD
EI-GCWLDESVSEKS-
>KIL60005.1
-------------------------------------------MVSSTSGASPQ------
QLLQSFKS----------LQTNNQDNKGLIGDGSNNIVNSGDGQVN-----------Q--
FNI--T--Q-AEGEDVELDRLLDRH--VSNDGLF-----Y-----SPPEFHPNTRTTIRD
EI-GEWLDESVSKKS-
>KIL60007.1
-------------------------------------------MVSSTSGTSPQ------
QLLQSFKS----------LQTNNQNNKGLIGDGSNNIINSGDGQVN-----------Q--
FNI--T--QVDTAEDVELDRLLDRH--VSKDALR-----NSF--HSPPGCHPNTRTTIRN
EIRTEWLDESVSKKS-
>KIL60011.1
MQYEVSNSTR-------ASRPGFKASTVT------------TTMLSSTSGASSR------
N---LLQN----------LQT-NMQNNGLNGDGSNNIVNSGNSHFN-------------H
FNITQV--TTAEGEDVELDRLLDSY--VSKDALR-----NSV--RSPPECHPNTRTTIRN
QI-GWWLDESESKKS-
>KIL60017.1
-------------------------------------------MLSSASSASSQ------
Q---LLQS----------L----QTNNGLNGDGSNNTVNSGNSQ----------------
-----V--ATAEGEDVELDRLLDRH--ASKDALR-----NSF--RSHAECHPNTRTTIRN
GI-GCWLDESVSKKS-
>KIL64295.1
-------------------------------------------MLSSASGASPQ------
Q---LLQS----------L----QTNNGLFGDGSNNTVNSGNSQVN-------------H
FNITQV--ATAEGEDVELDRLLDRH--VSKDALR-----NSF--RSHAECHPNTRTAIRN
DI-GCWLDESVSKKS-
>KIL64299.1
-------------------------------------------MPSFPSGAS--------
----PLQS----------LQTNNQNNNGIIGGGSNNIVNSGPNSQV-----------Y--
--ITHV--PTAEGEDVELNKLLDRH--VSKDALR-----NSF--RSPPECHPNTRTTIRN
EI-GWWLDESEPKKS-
>KIL60549.1
-------------------------------------------MLSPTPWDSQQ------
---PLHIS----------QLTNNQKNKGIVGNGSSNIVNFGNNNR---------------
-------FSIPQAEEDQLDSLLNGY--ISKDALY-----DSF--DSSPEFHPDTRKTVRN
EI-VEWFDESGSKKS-
>KIL60551.1
-------------------------------------------MPSSACGVSPK------
-----------------------HNNDLNARGGSNNAVSSGNTNQI--------------
------NVTQAKGEDVGLDRSLGGYRNVSEDVVH-----SSS--HSPPECHPNTRTTVRN
EI-RQWTDESVSEKS-
>KIL61690.1
-------------------------------------------MPASDSGASCQ------
---QPLLS----------THISNQNNHGIIGNGSNNIVNSCNHP----------------
--------------EDELDKLLDGL--LSKDALH-----DSF--YSPPECHPNTRVTVRN
EI-GEWIDESGFKEKS
>KIL60548.1
-------------------------------------------MPPSTSGASSS------
---HPLQS----------IQINNEGNNGLIGDGSNNVVMVNSGD----------------
------LIIDINDSEEEADRLLSRY--LSKDALH-----NSF--YSPPECYPNTRTTVCN
EI-GQWIDESGSDNS-
>KIL67212.1
-------------------------------------------MLSSDSGAPCQ------
---LPLQS----------PQSSNENNRGIIGNGSNNFVNSGNIINS-----------D--
------IVIEINDLEDELERLLSRH--VSKDALR-----NSF--YSPPECHPNTRTTVRN
EI-GEWIDESGSEKS-
>KIL63361.1
-------------------------------------------MLSSAPSASPP------
Q---PLPS----------PHINNENNKGLNGDGDHNIVNSGSNNQV-----------NQQ
FNVTQVGPPLAEEEDVELDRLLNGY--VSDDARHTVQPSDSS--SSLPKCHPNTRTTICE
EI-RKWIDDSESEKS-
>KIL57433.1
----------------------MHHASGT------------TTMPSSASGAS--------
-SQQPLQS----------SHINNQNNNGLIGDGFNNIVNSGNNNQV-----------NQF
NTTFHV--ATEEEEVVELDRLFAGH--VSKDALR-----NYF--YSPPECHPNTRTTVRN
EI-GGWIDESESKKS-
>KIL64340.1
---------------------------MI------------FPVPRPSCPPTP-------
HSPQSGDC----------SRTNNQNNHGVIGNGSDNLVNTGNNNLF-----------T--
----ITQITNAEGEDVELDKLLDGY--LSKDALH-----NSF--HSPPECYSDTRKTIRK
EV-GEWTDDSSTKS--
>KIL61830.1
-------------------------------------------MRSRPSPPTSQSPKKRK
KKKSDRDY----------FGTHNQNNHGIIGNGFNNIVNSGNNNPV-----------I--
----ITKVTNAEGEDVELDRLLDSS--ISKDALH-----NTF--DALPECHPGTRKTVLK
EF-GEWFDNSSSEKSL
>KIL65782.1
---------------------------------------------------MA-------
QSPQSRDY----------SRNNNQNNRGIIGNASDNFVNSGSINI---------------
-----THVTNAEGEDNELNRLLDGC--TSKDALH-----NSY--HSPPECYSGTRKTVRN
VI-GDWMDDSSSAKSL
>KIL65319.1
------------------------------------------------------------
------------------MQANNQDNRGLIGNGSNNIVNSSPGSI---------------
---------QINDPEDALVRLLGRR--ISEDALC-----TSF--YSPPECHPNTRTTIRN
EI-GGWIDESGSEKS-
>KIL67207.1
-------------------------------------------MDSTGSETLHL------
---SILQS----------AHTNNQDNYGIIGNGSNNFVNSGNITI---------------
---------NMDDELEELHRLLRHF--TPETFSM-----QDVRNSPLDECHPNTRTTVRD
EI-GDWVDESESKKS-
>KIL57596.1
-------------------------------------------MPSSNSGISCL------
Q---PLLS----------SLTNNQHNDGIIGDGSYNIINSGDIQVN-----------I--
-----SQVIKADNEDVELDGLLDGF--VSEDALH-----SFC--RSPPKCHPGTRKIVRK
EI-GEWVDNRNSTKS-
>KIL67248.1
-------------------------------------------MLSSAFGASPA------
---QLLQS---------------GNNSGIIGDSANSWNISN-------------------
-------ITPLEDEEAQLDGLLDGY--ISDDAIH-----N----YSSPECYPDTRTTVRN
EI-GWRVDESRFQKS-
>KIL67209.1
-------------------------------------------MRSTTSEAPHQ------
---LLLES----------AHTNNQNNHDIIGSGSNNTFSSGNITI---------------
---------EINDLEDELDRLLGRH--VSKDALR-----NSF--HSPPECYPNTRTTVRN
EI-GDWVEENGSEKS-
>KIL67249.1
--MGNFNSRH-------MLHSSLKPQNRS------------TTMLSSDSSASIQ------
---QPLQS----------PQINDQNNNGL---GSNNIDASGNYQS---------------
------NITPPEDDEAQLDRPLDRY--VSKDALL-----DSI--HSPPVCHPRTRITVRN
EI-GKWMDESGFAKS-
>KXN80985.1
MISAQWYGVSYVTNVA-CSHPSSGMPIDA----LFDALLGRLKSSARRRAEAE-------
----RRILHQTSDYGNQVGPNSSTHSAGFFNHANGFIINQPTMIENR---------GQIV
NHMLSSGKT--------VLEHLAPH--TIPDAAM-----DSSARHPPPRCHPGTRLTIGS
TL-EKWVHNPERQW--
>KXN83344.1
-------------------MTTGDFANGLNLARTLPRFIHTPRLAPDVSPAPS-------
------------------PPSRASGSRGILSGANNFIMNQPHLVDNS------------R
TTITTNRKS--------GMQILFRS--CVPEAAY-----DAGAREYAPRCHPGTRQNYIG
QI-THWTGSPKYQ---
>KXN90424.1
------------------------MSSHS----FIDSLKYWFKRRSRARMRQNP------
KSSQS----SPESEG-NEAHRRPGLSSGPFANAQNFTINNAVMAEN--------------
--MFLQGNT--------VFQHLASY--TTPEAAV-----DSSARYPPPTCHPRTRLTIRT
KL-TNWLDDPARQWD-
>KXN91411.1
------------------------MPHDS----FIDPLVSRVSHLIGRKSKHDD------
KKKEPYYSGGGSNGP--QEHSSASVISGSFNYAHDFVIQNATMTER----------AEYT
---FSNNNT--------VLGSLVPY--TMPEAAM-----DSSARDPPPRCHPGTRVHIVS
KL-ERLRDNPNRQWD-
>KXN84362.1
------------------------MPYDS----FIDPLVSGVRHLIGRKSKRRN------
PKQEPHYSGGGSNES--RGHPSSSMISGCFNYAHDIVIQNATMIEK----------AEYT
---FSNNNT--------VLDILEPY--TMPEAAM-----DSSARDPPPRCHPGTRVHIVS
KL-KRLRDNPNRQWD-
>KXN91407.1
------------------------MPHDS----FIDPLISHVWHLIGRKSKRRN------
RKPEPHYSGGGNDNG-SGGQRTSSMVNGSFNYAHDFVVQHATMIER----------AEYT
---IFNNNT--------VLESLEPY--TMPEAAI-----DSSARDPPPKCHPGTRARILT
TL-ETLIDNPNRQCG-
>KXN91945.1
--------MCTLPRAGRLFQAIMLFD--------FTPLQGYFRHRSAPGEYTDR------
S----------PLAPSGGNAQAGALSGGFLHQSSHFIVKNSPMYDFS------------N
AQLVMHGHP--------TLDRLLPY--TCPEAAV-----DSSARIPPPKCHPGTREKVKG
KI-STWFHDPDRTA--
>XP_006461541.1
----------------------MALPAPS----IADRTKNWLRLLGRQSQSS-I------
R-------------PNQQIGMGK----SSFSNARDFTVNGGQFTT--------EQKINYI
NNVISTRQA--------VFELLEPY--TCLDATK-----DSSARHPPPRCHPDTRLKIRE
RL-MRWLSKEYDDW--
>XP_006461514.1
----------------------MSQHSPS----VVDRTKSWLRLFKRQRS-PSI------
H-------------PDQP-------HSGSFANAQGVIVNGGQFIDVG---DINELKFNYF
NTVISSRQA--------VFELLEPY--TCLDATK-----DSSARYPPPRCHPDTRLKIRE
RL-MRWIVYEYDEW--
>XP_006459710.1
----------------------MSQHSPS----VVDRTKSWLRLFKRQRS-PSI------
H-------------P-GQ-------HSGSFANAQGVTINGGQFIDAG---DINEVKINYF
NTVISSRQA--------VFELLEPY--TCLDATK-----DSSARYPPPRCHPDTRLKIRE
RL-MRWLVYEYDER--
>XP_006461556.1
--MPFWNNAQ---GRH-TIRLLRDFDDTV----FMKAHEGALLAEDER------------
K-------------I--------DAATRSFSNARDFTITGGQFIDAG---GVNEINNSYI
TNVISSGRA--------VFELLEPY--ACLEATK-----DSSARHPPPRCHPGTRLRIQD
RL-TQWLFNESDER--
>XP_006461557.1
----------------------MTLPATS----IVDRTRNWLRILSRRSRSS-T------
R-------------PDQQI--------GSFSNAHDFTVNGGQFID------INELKINYI
NNVISTRQA--------VFELLEPS--TCLDATK-----DSSARYPPPRCHPDTRLKIRE
KL-MRWLVHEYDEW--
>XP_006461558.1
----------------------MTLPSPS----IVDRTKNWLRLLSRRSRSPSI------
R-------------PDQQI--------GSFSNAHDFTVSGGQFID------INELKMNYI
NNVISSRQA--------VFELLEPY--TCLDATK-----DSSARHPPPRCHPDTRLKIRE
RL-MRWLVYEYDEW--
>XP_007327358.1
----------------------MALPAPS----IVDRTKNWLRLLGRQSQSS-I------
R-------------PNQ----QI----GSFSNARDFIVNGGQFID------INELKINYI
NSVISSRQA--------VFELLDPY--TCLDATK-----DSSARYPPPRCHLDTRLKVRE
RL-MRWLLTEYDDW--
>XP_007327370.1
----------------------MTLPSPS----IVDRTKNWLRLLSRRSRSPSI------
R-------------PDQQI--------GSFSNAHDFTVSGGQFID------INELKMNYI
NNVISSRQA--------VFELLEPY--TCLDATK-----DSSARYPPPRCHPDTQWKIRE
RL-MRWLVYEYDEW--
>XP_007327374.1
----------------------MSQQSPS----VVDRTKSWLKFLKRGRF-PTT------
R-------------P-DQ-------HSGSFANAQDFTVNGGQFIDAG---DINEMKVNYI
NNVISSRQA--------VFELLEPY--TCLDATK-----DSSARHPPPRCHPDTRLKIRE
RL-MRWLMKEYDEW--
>XP_007327377.1
----------------------MSPSVPS----FLDRAKGWLSGRRSPS--PLI------
R-------------R--------DEKTGSFSNARDFTITGGEFIDAG---GVNEMNISYI
TKVISSGRA--------VFELLEPY--ACLEATK-----DSSARHPPPRCHPGTRLRIQD
GL-TQWLFNESDER--
>XP_007327378.1
----------------------MTLPATS----IVDRTRNWLRILSRRSRSS-T------
R-------------PDQQI--------GPFSNAHDFTVNGGQFID------INELKINYI
NNVISTRQA--------VFELLEPY--TCLDATK-----DSSARYPPPRCHPDTRLKIRE
KL-MRWLVQEYDEW--
>XP_007333585.1
----------------------MSLPFPS----LFDRAKNWFSFSEKRRSRNHL------
------------------------DETSFFSHAQNVTVSGGQFIDAS---NVNDMRINYV
NNVISNGKA--------VFELLEPY--ACLEATK-----DSSARHPPPLCHPETRLKIRN
RL-RKWLFSDHNEW--
>XP_006461549.1
----------------------------------MTDLRMQCEVDTRRLKTATL------
-----------------NKRCDGGMTGGFFANAHEFTINGGHFIN--------NEHISYF
NNAMSSGQA--------VFQLLEPY--ACLDATK-----DSSARHPPPKCHPDTRLKIRE
RL-MRWLVHEYDEW--
>XP_006461584.1
------------------------MPLDS----FIDTLRRRLGHPESRNDRSR-------
--------------T-SQKPIGRQGDHDYFNNARDFVINQPHFVEQ----------KNYM
NNTPLIENA--------VFELLQPY--TTPDAAM-----DSSARYPPPRCHPHTRVSIGN
KL-EEWVYKKQQQQH-
>XP_007326295.1
MILEQWFSRRFLPKSK-QDRKDKTT-----------------------------------
-------------MDSVPETRSEDVGNGFLAHARNFTINGAIMGEHQ-------QIIQTM
YNTITTGTT--------ALDRLLPY--TCPDAAV-----DSSARDPPPRCHPGTRQRILD
TL-NAWLVDYLW----
>XP_006458645.1
MILEQWFSRRFLPKSK-QDRKDKTT-----------------------------------
-------------TDSVPETRSKDVGNGFLAHARNFTINGAIMGEHQ-------QIVQTM
YNTITTGTT--------ALDRLLPY--TCPDAAV-----DSSARDPPPRCHPGTRQRILD
TL-NAWLVDYLW----
>XP_007327362.1
----------------------MSSTTPS----FLRRTKRWLLKRKSPSAVASI------
R-------------GD------EKQNPGLFSKAHDFTINGGQFTSTETKNYINEMNTTYV
NNVIANRSA--------VFELLEPY--ACLDATK-----DSSARYPPPKCHPGTRSKIRD
KL-MNWLCGDDLGW--
>XP_006461547.1
----------------------MSSTTPS----FLRRTKRWLLKRKSPSAVASI------
R-------------GD------EKQNPGLFSKAHDFTINGGQFTSTETKNYINEMNTTYV
NNVIANRSA--------VFELLEPY--ACLDATK-----DSSARYPPPKCHPGTRSKIRD
KL-MNWLCGDDLGW--
>XP_007327364.1
----------------------MSLHVQS----IVDRTKNWVLRRLTQSTA---------
--------------TR------REEKKGLFYKAHDFNVNNANFIEAD-------TYITKV
TQVISSGKA--------VFELLEPY--TCLDAAQ-----DSSARYPPPRCHPGTRLKIRD
RL-MDWLCGDGVGW--
>XP_006461548.1
----------------------MSLPVQS----IVDRTKNWVLRRLTQSAS---------
--------------TR------REEKKGLFYKSHDFNVNNANFIEAD-------TYITKV
TQVISSGKA--------VFELLEPY--TCLDAAQ-----DSSARYPPPRCHPGTRLKIRD
KL-MDWLCGDDLGW--
>XP_007327379.1
------------------------------------MTNMDARLLSRRSRSPSI------
R-------------PNQQIGIGKATLESSFSNAHDFTVNGGQFID------INELKMNYI
NNVISSRQAAKRSLALKVFELLEPY--TCLDATK-----DSSARHPPPRCHPDTRWKIRE
RL-MRWLVYEYNEW--
>XP_007327383.1
----------------------MTLPAPS----IVDRTKNWLRLLSRRSPSPSI------
R-------------PNQQIDIGK----SSFSNAHDFTINGVSFQA---------------
-------------------------------GKQ-----DSSARYPPPRCHPDTRLKIRE
KL-MRWLVTEYDDW--
>XP_007333868.1
----------------------MSLPVPS----IADRTKNWLRLLKRRPRPSSI------
R-----------------------------------------------------------
-----------------PVEGTEPY--TCLDATK-----DSSARHPPPRCHPETRLKVRE
RL-AKWLSND--EW--
>XP_006457631.1
----------------------MSLPVPS----IADRTKNWLRLLKRRPRSSSI------
R-----------------------------------------------------------
-----------------PVEGTEPY--TCLDATK-----DSSARHPPPRCHPETRLKVRE
RL-AKWLSND--EW--
>XP_007334248.1
----------------------MKFP--ISG--SLPVIKVNLTCDPTRHSAPRF------
S----------------FLPQRSVKLSSTFSNPRNFVINNSHFTDQS------------V
-NVFSNGPS--------GIDVLLKA--STSEAAY-----DSSARDPPPRCFPGTREQYIQ
DI-IHWALSNDDQARQ
>XP_006464159.1
--------------------MTRTFP--ISGSLYLPVIKVNLTCDPTRHSAPRF------
S----------------FLPQ-RLKLSSMLSNPRNFVINNSHFTDQS------------F
-NVFSNGPS--------GIDVLLKA--STSEAAY-----DSSARDPPPRCFPGTREQYIQ
DI-IHWALSNDDQASQ
