# Supplementary material for: Exploring a diverse world of effector domains and amyloid signaling motifs in fungal NLR proteins
Source: PLoS Comput Biol. 2022 Dec 21;18(12):e1010787. doi: 10.1371/journal.pcbi.1010787 (PMC9815663; doi:10.1371/journal.pcbi.1010787)
Supplement: S2 Data — The alignments were calculated using ClustalOmega for 127 MMseqs2 clusters with at least 20 member sequences. (GZ) [file pcbi.1010787.s009.tar.gz › KIL58452_aligned.fa]

>KIL58452.1
--------------SSKGLDNLKELV-----SFSALHDSSAQDPERCCHPGTRKSVLHKM
HTWMDDPNAPE-
>KIL55172.1
-----------------GLDKLEKFV-----SFSALHDSSAQDPERCCHPGTRKNVLHKM
RAWMDDTNAPE-
>KIL55273.1
------------------LDNLKEFV-----SFSALHDSSAQDPERCCHPGTRKTVLHKM
RTWMDDPNAPE-
>KIL55680.1
-----------------GLDNLKEFV-----AFSALHDSSAQDPERCCHPGTRKNVLHKM
RTWMDDPNAPE-
>KIL56646.1
-------------------------V-----SFDALHDSSAQDPERCCHPGTRKNVLHKM
RSWMDDPNAPE-
>KIL57462.1
-----------------GLDNLKEFV-----SFSALHDSSAQDPERCCHPGTRKNVLLKM
RTWMDNLNAPE-
>KIL58437.1
------------------LDDLKEFV-----SFSALHDSSAQDPERCCHPGTRKNVLHRM
RTWMDDPNAPE-
>KIL58444.1
------------------LDNLKEFV-----SFSALHDSSAQDPERRCHPGTRKNVLHKM
RTWMDDPNAPE-
>KIL58448.1
-----------------GLDNLKEFV-----SFSALHDSSAQDPERCCHPGTRKNVLHKM
RTWMDDPNAPE-
>KIL59988.1
-------------ESSQALDNLKEFV-----SFSAAHDSSAQDPERCCHPGTRKNVLDKM
HTWIDDPNALE-
>KIL63123.1
------------------LDTLEKFV-----SFSALHDSSAQDPKRCCHPDTRKSVIHQI
CNWADDPTRPE-
>KIL63128.1
------------------LDILETFV-----SFNALHDSSAQDPERCCHPDTRKSVLGQI
CNWADDPSRFE-
>KIL64294.1
-------------------------------------DSSAQDPERCCHPGTRKKVLDKM
RTWMDDPNAPE-
>KIL64563.1
------------------LDKLENFV-----SFTALHDSSAQDPERCCHPGTREDVLRQI
RNWTDDPTKPE-
>KIL64572.1
------------------LDKLEKFV-----SFSALHDSSAQDPERCCHPGTRENVLHQM
HDWADDPTKPE-
>KIL65425.1
-------------------DTLKEFV-----SFSALHDSSTQDPERCCHPGTRKDVLNKM
RTWTDDPNAPE-
>KIL71492.1
------------------LETLENFV-----SFSALHDSSAQDPERCCHPGTRENVLDQM
RNWADDPTKPEG
>KIL54906.1
MVRLLLHPLVESLSTFPDITTLKEFV-----SFRALYNSSAQDPTRRVHPGTRRRVLKRI
LDWIDTPSAKE-
>KIL55465.1
MVRPSLHPLIESLSTFPDITILKEFV-----SFRALYNSSAQDPTRRVHPGTRQRVLKRI
LDWIDTPSAKE-
>KIL58011.1
MVRLLLHPVVESLSTFPDITTLKEFV-----SFKALYNSSAQDPTRRVHPGTRQRVLKRI
LDWIDTPSAKE-
>KIL60747.1
-----MHPGVELLSSFPDIKTLKEFV-----SFRALYNSSAQDPTRRVHPGTRQRVLKRI
LDWIDTPSAKE-
>KIL61225.1
MVRPSLHPIFESLSRFPDIPILSKSV-----LFKAIHDSSAQDPTRRVHPGTRQYVLKRI
RDWIDNPRATE-
>KIL61228.1
MVRLLLHPLVESLSTFPDITTLKEFV-----SFRALYNSSAQDPTRRVHPGTRRRVLKRI
LDWIDTPSAKE-
>KIL61255.1
MVRRLVHTVVELLSSFPDITTLKEFV-----SFRALYNSSAQDPTRRVHPGTRQRVLKHI
MDWIDTPSAKE-
>KIL61256.1
MVRPSLHPVVDSLSTFPDITTLKEFV-----SFRALYNSSAQDPTRRVHPGTRQRVLKRI
MDWIDTPSAKE-
>KIL55406.1
------YSL-FDPIVRQGLDILNGFV-----SFEAQFDSSAQDPDRRCYPGTRQNVLKRL
RDWADNPKMKE-
>KIL59141.1
-----------------GLERLEKVV-----SFAALHDSAEQDPDRRCHPGTRENVLRRF
RDWFDNPNSIDC
>KIL54034.1
---------------------MEKFV-----SFNAFHNSAVQDPDRKCHPGTRVIVLNRI
RNWFDNPSSEE-
>KIL54786.1
------YQF-FVLIVRQGLQHLNGFI-----SFDAQCDSSAQDPDRQCHPGTRQNVLKRL
RDWFDNPNSTE-
>KIL56000.1
------YSL-FDLIIRQDLEGLKESV-----SFDAQFDSSAQDPDRQCHPGTRQNVLKRL
RDWFDNPSSTE-
>KIL60353.1
---------------------MGKYV-----SLNAVHDSAVQDPDRKCHPETRRNVLKQI
RDWIDNPDGSE-
>KIL62486.1
----------------KGMEQMKSFV-----SFSAQIDSSAQDPERICHPGTRQNVLRRM
KDWFDDPNSTE-
>KIL62503.1
------------------LEKMERFV-----SFSAQFDSSAQDPERICHPGTRQSVLKRM
KDWIDDPSSTE-
>KIL62508.1
----------------------------------AQIDSSAQDPERICHPGTRQNVLRRM
KDWINDPSSTE-
>KIL68685.1
------------------LEKLEKYV-----SSTAQSDSSVQDPKRICHPETRQDVLKRA
QDWIDNPRSTE-
>KIL68688.1
-----------------GLEEMKSFV-----SFSAQFDSYAQDPGRVCHPGTRQNVLKRA
QDWIDNPRSTE-
>KIL68793.1
---------------------MEKYV-----SFTAQFDSSAQDPERICHPGTRQNVLKRM
KDWIDDPSSTE-
>KIL70513.1
------------------LERMEKFV-----SVNAFHNSAVQDPDRKCHPGTRVVVLNRI
RNWFDNAISAE-
>KIL70530.1
---------------------MEKFV-----SFNAFHNSAVQDPDRKCHPGTRVIVLNRI
RNWFDSPSSXE-
>KIL61236.1
---------------------LKEFV-----SFRALYNSSAQDPTRRVHPGTRRRVLKRI
LNWIDTPSAKE-
>KIL55783.1
---------------------LKEFV-----SFRALYNSSAQDPTRRVHPGTRRRVLKRI
LDWIDTPSAKE-
>KIL69068.1
------------------LEILKEFV-----SFKARHDSSAQDPTRRVHPGTRQYVLKRI
RDWVDNSSAKE-
>KIL65410.1
----------------------------------AQFDSSAQDPDRRCHPGTRENVLNRL
RYWIDNPKAKE-
>KIL55938.1
----------------------------------ALHDSSAQDPIRTCIPGTRQHVIGAL
QRWFDDPNSE--
>KIL61650.1
----------------------------------ALHDSSAQDPERCCHPGTRQGVLNKM
GTWMDDTSAPE-
>KIL57337.1
------------------------------------HDSSAQDPERCCRPGTRQGVLNKM
GTWMDDPSAPE-
>KIL64583.1
----------------------------------ALYDSSAQDPERCCHPGTRKNVLQKM
RTWINDPDAPE-
>KIL65460.1
----------------------------------------VQDPDRQCHPGTRENVLKRL
RDWADNPKAKE-
>KLO15722.1
---------------------MKELVNSLRRAHSASYDSARTRKFECCFPGTRLAVLEKI
KNWMTDREQP--
