# Supplementary material for: Exploring a diverse world of effector domains and amyloid signaling motifs in fungal NLR proteins
Source: PLoS Comput Biol. 2022 Dec 21;18(12):e1010787. doi: 10.1371/journal.pcbi.1010787 (PMC9815663; doi:10.1371/journal.pcbi.1010787)
Supplement: S2 Data — The alignments were calculated using ClustalOmega for 127 MMseqs2 clusters with at least 20 member sequences. (GZ) [file pcbi.1010787.s009.tar.gz › KIL58680_aligned.fa]

>KIL58680.1
------------------------------------------------------------
------------------------------------------------------------
------------------------------------------------------------
------MNHGNGDARQ----IGGGSNLDFPISTNARRN-AKEPRS---GDGV--VQREEA
MSTAQRASNASNQIPPTQNLGVTTGDGARFQTAHFTGGGHAFGSNSIVN-NNTFKIIRSG
-----------------DGQFTESQRNLICDFIANHANLPDINHH---LNR-KFLTQSII
NLPRAEAVFDDYQTKKKSGPCFEGTRVALLREMADWATGSDES---
>KIL55054.1
------------------------------------------------------------
------------------------------------------------------------
----------------------------MS---------------SSSATETPSQVPSL-
ISEPPSMNRGNGDAQSREAEDGFGGNLDFAIPTSAGGI-TKELDSVNLGEPVVQREEAPS
MSTAQRASNSSNQIPPSQNPGVNTGGGAHFQTANFTGGGYAFGTNSTVN-NNTLTIIRSG
-----------------DGQFTESQRNLVCDFIANHANLPDINHN---LNR-KFLTQSIR
DLPRAEAVFDDYQTKKKSGPCFEGTRVALL----------------
>KIL55594.1
------------------------------------------------------------
------------------------------------------------------------
------------------------------------------------------------
--------MNRGDAQSREAEGRLGGNLDFAISTSAGGI-AKELDSVNPREPVVQKEEAPS
TSTAQRASNSSNQIPPSQNPGVNTGGGAHFQTANFTGGCHAFGTNSTVNNNNTFTIIRSG
-----------------DGQFTESQRNLICDFIANHANLPDITHN---LNR-KFLIQSII
DLPRAEAVFDDYQTKKKSGPCFEGTRVALL----------------
>KIL56410.1
------------------------------------------------------------
------------------------------------------------------------
----------------------------MS---------------SSSSTEAPSQVPVLP
LIEPPSMNHGNGN-----------------------------------------GRRDPS
MSTAQRASNTSNQISPTQNP---TGGGAHFQNAHFTGGGHAFGANSI------VNNIRSG
-----------------DGQFTESQRNLICDFIANHANLPDINHN---FNR-KFLIQSIR
DLPRAEAVFDDYQTQKKSGPCFEGTRVALLREMAEWVTGLDES---
>KIL56063.1
------------------------------------------------------------
----------------------------MLRRIFK---GK-----GKKKNKSSSTPVPTT
----ACTDFVSELGGQAVTDAHKRADIAMIKDHE-----------------HDREGS---
------------------------------ESTSSEYVSAAEDLQPVHRGDRKQRVEAPS
MSFFQGSSNVKNINP------------------------------IFNEVHGDATFIRFG
-----------------DGQFTDIQRNLICDYIANLTVLPHINDK---LNK-HVLTQSII
SLPRAEAVFNDYQTKKKIGACFEGTRVALLREMADWATGSDES---
>KIL56359.1
------------------------------------------------------------
------------------------------------------------------------
----------------------------MS---------------SSSTEAPPSQV--LP
LIGPPSMNRGNVDAQSRD--GGGGGNLDFSISSTNAR-------------RIAKGRRDPS
MSTAQRASNASNRIPPTQNPGVNTGGGAHFQTANFTGGGHTFGSTVN---NKTFTIIRCG
-----------------DDQFTEFQRNLICDFIANHANLPDINHT---LNR-NFLTQSIR
DLPRAEAVFDDYQTKKKSGPCFEGTRVALLR---------------
>KIL57153.1
------------------------------------------------------------
------------------------------------------------------------
----------------------------MS---------------SSSSTEDPSQV--LP
LIEPPSMNRGNGNAQSRG--G-GGGNLDFPISSTDAR-------------RIAKGRRDPS
MSTAQRASNASNRILPTHNSGVNTGGGAHFQAAHFTGGGHTFGSTVN---NKTFTIIRCG
-----------------DGQFTKSQRDLICNSIANHANLPDINHN---LNR-KFLIQSII
NLPRAEAVFDDYQTKKKSGPCFEGTRVALLREMAEWVTGLNES---
>KIL56963.1
----------------------------------------MLVLSRFVPKSATSIDGA--
SDKRDPDVLIPPQAST--------TRRPSASNQIFPT-----------------------
-----P------------------------------------------------------
---------GAGV-------------------------------------------H---
---F-ESANFMGGGH------------------------------AFGNHSVINNTFMSG
-----------------DGQFTEIERNLICDHIEKLAVLPDITVH---LKK-NALTHSII
SLPRAEAVFNDYQNKKKSGACFEGTRVALLREMADWATDPDES---
>KIL58996.1
-------------------------------------------MSPQVPKSATSIDGA--
SDKRDPDISILPEAST--------TQRPSASNQIFPTPKLGV------------------
----IA------------------------------------------------------
---------GASA-------------------------------------------H---
---F-ESAHFTGGGH------------------------------AFGNNSVVNNTFMSG
-----------------DGQFSDVQRNLICDYVANLTVLPDINNNLGNLEQ-HVLTQSII
SLPRAEAVFNDYQNKKKIGPCFEGTRVALLREMADWAIGPDES---
>KIL57160.1
------------------------------------------------------------
------------------------------------------------------------
---------------------------------------------MEGINEHDHGIQNPI
ETEHPSNDREGEDVQSTE--AAHGVDTDFSIPKEAPSI-TTELHSVTVD-RGVPRAEAPS
MSIIPAASNTSLNQT--PKLDVFTGAGAHFESAHFTGGGHAFGSNSVVN-----NTFMSG
-----------------DGQFTESQRKLICDHIVNL--LPGIKDN---LKK-HVLTQATI
SLPRAKALFDDYQNKKKSGPCFKGT---------------------
>KIL59433.1
------------------------------------------------------------
----------------------------MPPRISGAKGKK---------NKGSSTPVPTT
----VP-----ELENQAATDAHERVNLAMVEDHEYDQ--------EGSESTSSEYFSA--
-------------------AE-DVHDVDVGLCTEGAKNI--LKDTTHLPDNDA---RAGS
LFTVDK------GDSA-NAPRQGTASRDEAKIAV----GVVGSTDHVKIGSSKAQVLQNA
RNFNIN-----------NSQFNTAGGDVHVTNNYSDALLT--------------------
-----RIPYADGAGIDTTKACLEGTRTEILDEIKDWVTTTDATAP-
>KIL64109.1
------------------------------------------------------------
----------------------------MPQRTSKAKGKK-----KNKKNKSSGTPVPTM
----VA-----ELENQTVTDAHERVNLAMVKDHEHDQ--------ERYESTSLGRFPA--
-------------------AEEDLHDVSFMNTSKD---M--THFPVLKADDDA---RAGS
LSTMDK------GDSPTNAPGQGTASRDKAKIAV----GVADSTDHVKMASSKAQVLQNA
RNFNIN-----------NSQFNTAGRDVHVTNNYNDALLT--------------------
-----RIAYADGAGIDTTKACLEGTRTEILDEIKGWAATTTDATAP
>KIL65494.1
------------------------------------------------------------
----------------------------MLRRIFKDKGKK-----K---NKNSSTLVPTT
----ACTD-LVPGLGGAVNDAHERVNLPMVKDSAHDQ--------EQFESTSLGRLPA--
-------------------AEENLHGAGFMNTSKAGLKLTLNMMEGLFADSDA---RAGS
LSTMDK------GDSAKNAYGQGIASRDEDQIAA----GVATG--PVQAAYNNAQMFQNA
TNVKIE-----------NSTFYSAGGDLHVTNNFSDALLT--------------------
-----RIPYADGAGIDSTKACLEGTRIEILDEIKGWVTTTDANTP-
>KIL59903.1
------------------------------------------------------------
----------MSA-SASNPPSKSTTRGSSHK---R---K-KSEEVDNQRKRPSTVSRPQ-
----SVDRFTHEIRDVQSREAGDGGDPGISIDSP-----------------LPSHWVSLI
TSEPPLMNSGNGDTVD-------RLDPEPPIPTEASTV----------------TTETRS
VTLFQGSSNLQISNT------------------------------KFTTIGGDATIIQFG
-----------------DGQFTEVQRNLICDYIATLAALPDMNNN---LKKWHVLTQFII
LLPRAEAVFNDYQTKKKSGPCFDGTRVALLREMTNWVTCQDES---
>KIL55122.1
------------------------------------------------------------
----------MSA-SASKSL---SKSGSSH----K---RKKSEEGDIQRKRPSTASRPQ-
----FVDRFTEEVRDARSREAGDGGDPGISIDSP-----------------LPSQVPPII
-SEHPFMNRG--NAQSRE--AGAGVDPDLPIPTEASTV----------------ATETPS
IGMFQGSSNFQISNT------------------------------NITTIGGDATIIRFG
-----------------DGQFTEVQRNLICDYIATLAALPGIHDS---LKE-HALIQLII
NLPRAEAVFNDYQNKKKSGPCFEGTRVALLREMANWATGADES---
>KIL56624.1
------------------------------------------------------------
----------MSV-SASKSPSESTTRGFSH----K---GKNSEEMDIQRKEPSTASRPQ-
----SVDRFIEEVRAPQSREAGDGGDPGISIDSP-----------------LPSQVPPTI
-SGP--RGDG--DAQSRE--AGRGVDPDLTTPSETPTV----------------AITTPS
MTLFQRASNFQISDT------------------------------NITAIGGDATIIRFG
-----------------DGQFTEVQRDLICDHIAILAALPDIHDD---LKE-HVLIQLII
NLPRAEAVFNDYQNKKKSGPCFDGTRVALLREMASWVTGQDES---
>KIL56622.1
------------------------------------------------------------
--------------MSASSPSKSTTRGSSHK---R---KKSKEEVDNQRKRPSTISRPQ-
----SVDRFIEQSREAG-------------------------------------------
DEEPPVMNSGNRDTFD-------P-EREPPIPTEASTV----------------ATETPS
VTLFQGSSNLQISNT------------------------------KFTAIGGDATIFQFG
-------------------DFTEAHRDLICDHIATLAALPDIKDS---MKK-HALTQLII
LLPRAEAVFNDYQTKKKSGPCFDGTRVALLREMASWVIGQDES---
>KIL55954.1
------------------------------------------------------------
--------------MSASSPSKSTTRGSSHK---R---KKSKEEVDNQRKRPSTISRPQ-
----SVDRFIEESRKAG-------------------------------------------
DEEPPVMNSGNRDMFD-------P-EREPPIPTEASTV----------------ATETRS
VTLFQGSSNLQISNT------------------------------KFTAIGGDATIFQFG
-------------------DFTEAHRDLICDHIATLPALPDIKDN---MKK-HALTQLII
LLPRAEAVFNDYQTKKKSGPCFDGTRAALLREMESWVTGQDES---
>KIL60889.1
------------------------------------------------------------
----------MSA-SASKSPSKSTTLRSSQ----N--------------QEKSIASRLQ-
----AL-RFT-EA----RDAQSRGGDPGISIDSP-----------------LPSQVPHLI
-SEQPFMNLG--NAQSGE--AGAGVGPDLPIPTEAPTV----------------ATEPPS
ITMFQGASNFQISNT------------------------------NITAIGGDATIIRFG
-----------------DGQFTDVQRNLICDYIATLTALPNINDN---LKK-HFLTQFTI
LLPRAEAVFNDYQNKKKSGPCFEGTRVALLREMANWVTGQGES---
>KIL55303.1
------------------------------------------------------------
----------MSA-PSSNSPSDSITCGCLNFPIFT---RAPRIAKKPPRKKPSTASRPQ-
----SVDRFTEDVRDPQSREAGDGGDLGISIDSP-----------------LPS---PII
-SEQSFMNPG--NAQSRD--ARGGVDPNLPIATE-----------------------TPS
ITMFQGSSNFQMSNT------------------------------NITAIGGNATIIRFG
-----------------DGQFTDVQRNMICDYIATLAALPGIHDS---LKK-HILTQLII
LLPRAEAVFNDYQNKKKSGPCFEGTRVALLREMANWVTGQGES---
>KIL62935.1
------------------------------------------------------------
----------MSA-SASKSP---SRSGSSH----K---RKKSEEGDIQRKRPSTPSRLP-
----SVDRFTEEVRGAQSREAGDGGDPVISIASP-----------------LPS------
--------------QSRE--AGAGVDPDLPIPTEAPTV----------------ATETPS
ITMFQGSSNCHISNT------------------------------NITAIGGDATIIRFG
-----------------DGQFTEVQRNLICDYIATLA-APGIHDS---LKE-HALIQLII
LLPRAEAVFNDYQNKKKSGPCFEGTRVALLREMANWATGADES---
>KIL60558.1
------------------------------------------------------------
------------------------------------------------------------
------------------------------------------------------------
-----MFNTS--RLPIQE--DEGGVDPDLTTSSVTSTV----------------AIATPS
IALFQGSSNFQISNT------------------------------KFTAIGGDATIFQFG
-----------------DGQFTEAHRNLICDHIATLAALPDIKDN---LKK-HALTQFII
LLPRAEAVFSDYQTKKKSGPCFDGTRVALLREMANWVTGQGES---
>KIL61556.1
-------------------------------------------MSPHVQNSATTIDGAVL
DDKRDPDILISSQASA--------APRPRSINH---------PGIAVPSK----APSLDS
----LRD------RDALSRKD---SRAGVSIAPVTVDHSIRVARNEDYRDNPIQTEMPLV
TPEHPSIDRGDVV-QRRE--VRHGVDP-----TEAPTV-AIEPCSTICRDGDMGREGVPS
ISLFQGSSNFQISNT------------------------------NINTIGGNATIIRFG
-----------------DGQFTEIQRNLICDYIANLTVLPDIDNN---LKK-HILTQSII
SLPRAEAVFNDYQTKKKSGACFEGTRVALLREMADWATDPDES---
>KIL56707.1
-------------------------------------------MSPQVPKSATTIDGAVL
DDKREQV-------ST--------TLRPRSINYSPGDGDEGYPRFAVPSKSPPTTPALHS
----LRD------RDARSRED---SSPGILIPSP----------NEDYHGNPIQI-----
------------------------------------TP-DSELHCVDRGDRVVQPGNVPS
TTYFQGSSNVEIIDS------------------------------NFYEVRGNATIIQFG
-----------------DGQFTDIQRNLICDYIANLAVLPDINNNLGNLEQ-HVLTQSII
SLPRSEAVFNDYQTKKKSGPCFEGTRVALLREMADWATGPDES---
>KIL62606.1
-------------------------------------------MSPQVPKSATAIHGA--
NDKRGSDISIPAQAST--------TLRPQSVDHFPGDGDGGYTGIAVPSKAPPTAPALHS
----LRD------RDARGRED---SRTNLSVASATVDHSITEARNED----SYGN-SPLV
TLEHPYIDRGDGDVH------KHGVDSDFPVSTEAPTV-AMEPCSVVCRDGDMRSEEVPS
ISVFQGSSNFQISNT------------------------------NINAIDGNATIIRFG
-----------------DGQFTQIQRNLICDYIANLTVLPDIDDN---LKK-HVLTQSII
SLPRAEAVFNDYQTKKKSGPCFEGTRVALLREMADWVTGSDES---
>KIL62312.1
-------------------------------------------MSPQGPKSATIIEGAIL
DDKRDPDISIPAQTST--------TLRPQFVDHSPGNGDEGY---PVPSKAPPTTPALQS
----LKD------RDARGRED---TRTSVSIAPATVDHSIREANHDN----LVRTEMLLV
TSKHPSIDRGDGAVQNRE--ARHGVDPDFPFPTEAPTV-AIEPCSVVCKDGDMGSKGVPS
ISLFQGSSNFQISNT------------------------------NLNTISGNATIIRFG
-----------------DGQFTEIQRNLICDYIANLTVLPDISNK---LKR-HVLTQSII
SIPRVEAVFNDYQTKKKSGPCFEGTRVALLREMADWVTSTDES---
>KIL66510.1
------MSASSSSSHKPKKSE------EVDIQRNKLSIASLLQPVDRFTEGVRDAQSREA
GAGNDPDISIISTLTSQIPSSESTTHGSTH----K---RKRSEGVNIQRKKLSIASLLQ-
----PVDRFTEGVRDAQSREAGAGNDISIISTLP--------------------------
SQIPPSTNSGNGDKQSRE--AGG-GNLDFPISTNAHCFADKSPHSVNREEEVVQRRDTSS
MAFFQGSSNVTINNS------------------------------NFNEIHGNATIIRFG
-----------------DGQFTEVQRNLICDHIANLAVLPDINHN---LSR-KFLIQSII
NLPRAEAVFDDYQTKKKNGPCFEGTRVALL----------------
>KIL62300.1
------------------------------------------------------------
------------------------------------------------------------
------------------------------------------------------------
------MDRGGEGAHNAK--VGHGVDPCIPSPTDASTV-ATEPCSGVRRDRDTGSEEVPF
ITMFEGSSNLQISNT------------------------------NINAIGDNATIIRFG
--------------------ETHVQLRWLIHEFANLTVLPDINNI---LEK-HVLTQSII
SLPRAEAVFNDYQTKKKSGPCFEGTRVALL----------------
>KIL62676.1
----------------------------------------MSFMSPQVSRSATTIYGGIV
AAVTTIAVSIILFRKLQ------------------ET-GNKSQDKRISKQGHANTSKPQF
IDQDARDKENLNISIPADHSAGHEGHFGILVPSH----------------------APPT
TSEPQFIDQDAR-------------DKIISIPAQASIA--------SRPHGDIGSEEVPS
TS-SQGSSNFQISD-------------------------------------ANATIIRND
-----------------DGQFPKIQRNLAWDYLTDLVMLPNINYN---LTK-HVLTQSII
TLPRVNATFNDYQNKKNSGPCFKGTRVALLREMADCVTGSSKS---
>KIL63369.1
MPSNVQVKDQSSCRWKRRKSTWCSASNSLRYFSNRPSLRGSMLQTLGLSRSVSLNRLSPE
VMGFSPTSN-MSA-STSESPSKSTTRTSSH----K---QKKSEEVDPQRKRPSTASRPQ-
----SVDRFTEEVRDAQSREARDGGDPGIKMDSP-----------------LPPQVLPII
-SKSHLVNRGNGDAQSRE--AGGGETP---------TV----------------AVETPS
ITLFQGSSNFQISNT------------------------------KFTAIGGDATIIQFG
-----------------DGQFTEIQRNLICDYIATLTALPHINDN---FKK-HFLTQLII
LLPRAEAVFNDYQTKKKSGPCFEGTRVALLREMANWVTSSDES---
>KIL64977.1
------------------------------------------------------------
----------------------------MPASSHK---RKNSEEVDIQRKRP--------
----LVDRVTEDVREAQSRKAVDGDDPGIST--------------------PPSQLPPVI
-SESPSMNHGTGDTQSRE--AGDAVDPDLTTQTETPTV----------------AIESPS
ITLFQGSSNFQISNT------------------------------NINAIGGNATIVRFG
GEYALSLTTSQQAHARLDGQFTDFQRNLICDYIGNLTVLPEIKGN---LEK-HVLTQSII
SLPRSKAVFDDYQNKKKCGPCFKGT---------------------
