# Supplementary material for: Exploring a diverse world of effector domains and amyloid signaling motifs in fungal NLR proteins
Source: PLoS Comput Biol. 2022 Dec 21;18(12):e1010787. doi: 10.1371/journal.pcbi.1010787 (PMC9815663; doi:10.1371/journal.pcbi.1010787)
Supplement: S2 Data — The alignments were calculated using ClustalOmega for 127 MMseqs2 clusters with at least 20 member sequences. (GZ) [file pcbi.1010787.s009.tar.gz › KIM21961_aligned.fa]

>KIM21961.1
-----------------------MKPSNLECGSHVAECMQGTRKKILAEMHSWMEDFDAP
-
>KIM21760.1
-------------------MLAKLKPQNLEYGSLIEECMAGTRQDILSAILDWAADINAP
-
>KIM21762.1
--------------MYGDTILAKLKPLNLECGSPIGECMAGTRGDILSVILDWAVDINAP
-
>KIM20243.1
MAEVVDKSYDILISNQDDTIIEKLRPLNLQYDSRVSECMEGTRQDIVSEIMDWTADTEAP
-
>KIM21461.1
-----------------DTVVARLKPSDLEFSPRIDECMEGTREDVLKAVFDWVADYEAA
-
>KIM24255.1
----------------DDEIIAKLKPQGLERESQVGTCLEGTRQDILEKVRSWVMDLEAP
-
>KIM24267.1
----------LSVSNQDDAIIAKLKPKDLECESKVEMCLEGTRQDILQNIRSWVTDLEAP
-
>KIM19869.1
-----------TVSKEDDAQIAKLKPD-IDRDSHVSGCLEGTRLDILEKVNNWAMDMDAP
-
>KIM24764.1
----------------DDEIIAKLKPKNLEHESQTGMCMEGTRQGILQEIRRWTTDLEAP
-
>KIM26666.1
--------MGFTVSNQDDATISKLRPAILDCSSPSSGCLEGTRQDILGKINAWGMDFDAP
-
>KIM26367.1
----------MRLSREERIILAELKVKGIECGSPLQGCMKGTRKTILNEIHSWAADLNAP
-
>KIM26363.1
----------MRLSREERIILSDLKVKEIECGSPLQGCMKGTRTAILNEIHSWATDLTAP
-
>KIM20489.1
----------MSVTDPDDAILKNLKPASLEYSPHVARCMEGTRQNILAEIRRWMEDIDAP
-
>KIM25798.1
---LVYLNSQIVVSNQDDDIIATLKPADFDYGSHVPGCMEGTRRDILTKIDNWVNDLKAS
-
>KIM25799.1
-----------IASTQDDTIISKLKPANLECGPHVPGCMNGTRRDILAAVDNWVANIEAP
-
>KIM29916.1
---MCIVTHGFLVSNQDDNIIAKIKPVGLECGPHVPRCMNGTRRDIIAKIDAWATDPEVP
-
>KIM26361.1
------------MSEEERDILSGLMVKGLEYHSPLEGCMEGTRKAIFKKVHDWVADINAP
-
>KIM27448.1
----------MRLSREERSILAGLKVKGLECGSPVQGCIKGTRKAILNEIHRWAVDFNAP
-
>KIM76927.1
----------VVESTKDDKWLDKLEPQGLVRGRPTAECMDGTREDIMAKIDEWCDDLDTS
R
>KIM23652.1
----------------------------MELSCPVRECMEGTREDVIATVLDWVVDYNAA
-
