# Supplementary material for: Exploring a diverse world of effector domains and amyloid signaling motifs in fungal NLR proteins
Source: PLoS Comput Biol. 2022 Dec 21;18(12):e1010787. doi: 10.1371/journal.pcbi.1010787 (PMC9815663; doi:10.1371/journal.pcbi.1010787)
Supplement: S2 Data — The alignments were calculated using ClustalOmega for 127 MMseqs2 clusters with at least 20 member sequences. (GZ) [file pcbi.1010787.s009.tar.gz › KIM27019_aligned.fa]

>KIM27019.1
--MCHRIAIHFFLPSALASDRPARVPNVYGIQHVPCIQGTRKKSLEAIRKWAEDKSGEKP
>KIM20351.1
MVCTVTKQRYPFLSCSLAHQARRILPNVYGVQHVPCLSGTRTKTLAAISKWANEKTDARP
>KIM20920.1
--MNHRKVAKSVLGCSLAQQRKQKVPNVYGVQHVPCLSGTREKTLAAISKWAEEETNPKP
>KIM21588.1
MVRTFTKHRYTSSLYSLAHQSRKVTPNVYGVQHVPCLSGTRTKTLAAISKWADEKSESKP
>KIM21593.1
MVRTITKPHLPSSVYSLAHQTRKILPNVYGIQHVPCLLGTRENTIAAISKWADEKTDARP
>KIM22119.1
--------------------MSRKVPNVYGVQHVPCLRGTREKTLAAISRWADEKTDPKP
>KIM22661.1
MVRTVIKRNHPSSLYSLAHQLRKVLPNVYGVQHVPCLSGTRTKTLAAISKWADEETKARP
>KIM22664.1
----------MPLPPYLAHQPRKVLPNVYGVQHVPCLTGTRQKTLAAISKWANEKTDSKP
>KIM22668.1
--------------------MSRKTPNVYGVQHVPCLLGTREKTLAAISKWADEKTDAKP
>KIM22673.1
MVCLVTKHRYPSSSYPLAHQSRKILPNVYGVQHVTCLSGTREKTLAAISKWGNEKSDARP
>KIM22695.1
MVCTLTKPRYLPLPPYLAHQLRKVLPNVYGVQHVPCLSGTREKTLAAISEWANEKTDPKP
>KIM23113.1
MVRTVTKRNRPSLLYSLAHQLRKVLPNVYGVQHVPCLTGTRQKTLAAISKWANEKIDARP
>KIM23117.1
MVRTVTKQNRPSSLHSLAHQLRKVLPNVYGVQHVPCLTGTREKTLAAISKWANKKTDSRP
>KIM23122.1
--------------------MSRKVPNVYGDQHAPCFPGTREKTVAAISKWADEKTDPTP
>KIM23144.1
--------------------MSRKTPNVYGVQHVPCLPGTRTKTLAAISKWANEKTDARP
>KIM27172.1
--------------------MSRKIPNVYGVQHVPCLPGTRENTVAAISKWADEKTDAN-
>KIM27179.1
MVCTFTKRQYPSSVCSLAQRRSQKVPNVYGVQHVPCLSGTRTKTLAAISKWVDERTNAQ-
>KIM27181.1
MVRTVTKRNRPSSLYYLAHQLRKVLPNVYGVQHVPCLKGTREKTIAAISKWANEKTDAMP
>KIM27186.1
----------------------------YGVQHVPCLGGTREKTIAAISKWADEKPNSKP
>KIM20786.1
-------MLIHSYPWATDRRKTLKAPNVYGIQHVPCVQGTREKSLEAIRSWAEDKSSERP
