# Supplementary material for: Exploring a diverse world of effector domains and amyloid signaling motifs in fungal NLR proteins
Source: PLoS Comput Biol. 2022 Dec 21;18(12):e1010787. doi: 10.1371/journal.pcbi.1010787 (PMC9815663; doi:10.1371/journal.pcbi.1010787)
Supplement: S2 Data — The alignments were calculated using ClustalOmega for 127 MMseqs2 clusters with at least 20 member sequences. (GZ) [file pcbi.1010787.s009.tar.gz › KIM72072_aligned.fa]

>KIM72072.1
------------MPYANGARFDP--DKGCLPGTRETIIAEIIQWVNSPNADTVP
>KIM59530.1
------------MLYVKETILDS--RKRCMDGTRKNVLNEIVSWINAPDVNTP-
>KZP16037.1
------------MPYADGARYND--KGGCTPGTHEALLQATRDWVNEDVTS---
>KIJ52917.1
------------MPYAEVARYKS--GKGCIQGTRVKVLDVIAQWAFKEDLDS--
>KIJ33964.1
------------MPYAGGARYES--GKGCIKGTRVKVLDDINHWAFTGDPDS--
>KIJ52866.1
------------MPYAEGARYKS--GKGCIQGTRVKVLDVITYWAFKDDPDS--
>KIJ26727.1
------------MLYANGARYKS--GKQCIPGTRARVLDDIIGWAFSEEPDS--
>KIJ49842.1
------------MPYATNARFKS--GKSCLPGTRSRVQEEIFKWAFNSETSCP-
>KIK23000.1
------DLNLDGMAYAGGAGLNT--TKKCLDGTRTEILRDIMNWVNDPNLDAP-
>KIK10568.1
------------MAYTGDAGLNT--AKKCLDGTMLEILKEITNWIMDCDDKTP-
>KIK11385.1
------------MAYANDAGLNT--TKKCLDGTRLEILEGITNWITDRDNKAPC
>KIK12153.1
------------MAYAAGAGLNT--TRICLDGTRTEILKDIIHWIANCDVNAP-
>KIK14326.1
--------NLDGMAYADDAGLNT--TKKCLDGTRSEILEDITSWITDRDDKAPG
>KIK17089.1
------------MAYAGGAGLNT--TKVCLDGTRTEILKDITDWIASRDVNVP-
>KIK19510.1
------DLNFDGMAYAGDAGLNT--AKKCLDGTRSEVLKEITHWITDYDDKAP-
>KIK24646.1
------------MAYAGGAGLNT--TKKCLEGTRTEILRDIMNWINDPDLAVP-
>KIL54742.1
------------IAYAEGAGMDT--DKACLDGTREEIQREVIDWIDDADPSAP-
>KIL54896.1
------------ISYAEGAGLDT--NKVCLDGTREEVLHEVINWIDDADPNAP-
>KIL55379.1
---------LTQLAYADGAGIDM--TKTCLQGTRTEILAKFKVWVTNTDSNTP-
>KIL57186.1
---------------AEGAGLDT--NKACLDGTREEVLHAVINWIDDADPDTP-
>KIL63115.1
--------------YADGAGIDT--TKACLEGTRTEILDEIKGWVTTTADATAP
>KIM56165.1
------DLNLDGMEYAKGAGPDT--RKKCLDGTRVEILKEIIDWINDPDVNVP-
>KIM58958.1
-------LNLDGMTSAADVGLEM--PKKCLDGTRMEILQEIVDWIHDTGVNSP-
>KIM59324.1
--------NLDGMTYARGAGLDA--TKKCLDGTRREILQEIVNWIHDPDINAP-
>KIM60026.1
------------MVYASGAGLDT--RKKCLDGTRVETLKEIVDWINDPDINVP-
>KIN93162.1
MSHVLEDLNLEGMAYAAGAGLNT--TKKCLDGTRTEILKDITDWITTCDANAP-
>KIN99059.1
------------MAYAGGAGLDT--TKTCLEGTRTEILRHIIDWITDSRVGTP-
>KIN99234.1
------------MAYAAGAGLNT--TKKCLEGTRTEILKDITNWITTCDVNAP-
>KIN99929.1
------------MAYAGGAGLNT--TKRCLDGTRTEVLQQIIGWITNRDVDVP-
>KIO00211.1
MSHVLEDLNLEGMAYAAGAGLNT--TKKCLDGTRTEILKDIIDWITRSDDNAP-
>KIO07099.1
------------MAYVGGAGLNT--TKRCLDGTRTEILQQIIGWITSRDVKVP-
>KIO13849.1
MYHVLEDLNLEGMAYAAGAGLNT--TKKCLEGTRTEILKDITGWITTCDVNAP-
>KIK13405.1
MYHVLEDLNIEGMAYAGGAGLNT--MKKCLENTRREILEDIITWVNDASPDAPC
>KIK31791.1
------------MEYVRSAGWNT--AKICLSGTQEDILSEIKHWIHSMGEDVL-
>KIL61188.1
-----------MVAYAEGAGLNT--TKSCLEGTREEILHHVVDWMDNPDINAP-
>KIL61187.1
-----------MVAYAEGAGLNT--TKSCLEGTREEILHHVVDWMDNPDINAP-
>KIM46585.1
--------ELNGLAYAHGAGYNT--TKQCLAGTRIEILTEIAQWACSADPNIP-
>KIM69859.1
----DQKATLDQLAYAGGAGLDT--TKLCLEGTRVDILADIVDWINNSEPDTP-
>KIN95620.1
------------MAYAGGAGVSK--TKRCLDGTRTEILTEIVSWINSPEESVP-
>KIN98190.1
------------MAYARGAGLDT--TKKCLDNTRTAVLQRIVRWITNHDADEP-
>KDQ26676.1
----------AEGALYDSADRNF--APKCLENTRVSVLERVTKWIADPTAP---
>OAX34670.1
------------MEYASGAGMNT--TKRCLLGTREDILSEIKSWIGSTGDDVP-
>OJA13363.1
------------MEYATNAGLDTSESKLCLPGTREEILSEIKSWIGNTGEDVP-
>OJA13992.1
------------MEYASGAGLNI--DKRCLPGTREDILSDIKSWIGSTGDGVS-
>EHA24790.1
-------LPLVGEATFGSLADQN--KPECLEGTQTKILREIQTWIESPDDS---
>KIK31588.1
-------LDLSTMPYAAGAGLNT--EKQCLLGTRTDVISQITTWINDKNAAQ--
>KIL57375.1
-MNDFSDALLTRISYADGAGIDT--TKACLEGTGTEILDEIKGWVTTTHANAL-
>KIL55484.1
-MNDFSDALLTRIPYADGAGIDT--TKACLEGTGTEILDEIKGWVTTTHANAL-
>KIL56007.1
-MNDFSDTLLARITYADGADIEA--TKACLEGTGTEILDEIKGWVTPTHANAL-
>RAK74300.1
------RLKIAPEAGIGAEKNDT--KDKCFAGTQIGILKKIHGWIQSPGPE---
>XP_007379827.1
-------MTRLEGACAEGTRFNS--SKRCLPGTRERILQIIIDWINDPDDTR--
>XP_007379821.1
-------MTRLEGACAEGARFNS--SKRCLPGTRERILQIIIDWINDPDDTR--
>XP_007379802.1
-------MQRLEEACARGSRFNS--DKRCLPGTRRKILQIIADWINDPLDAR--
