# Supplementary material for: Exploring a diverse world of effector domains and amyloid signaling motifs in fungal NLR proteins
Source: PLoS Comput Biol. 2022 Dec 21;18(12):e1010787. doi: 10.1371/journal.pcbi.1010787 (PMC9815663; doi:10.1371/journal.pcbi.1010787)
Supplement: S2 Data — The alignments were calculated using ClustalOmega for 127 MMseqs2 clusters with at least 20 member sequences. (GZ) [file pcbi.1010787.s009.tar.gz › KIM76096_aligned.fa]

>KIM76096.1
------------------------------------------------------------
----------------------------------MSRWTIDHPATTLDRVLDNICAGID-
-NRKDLLELIPDSPF--PARSLVTGLGYLVKLGASVSRAKSEVQKFAKNVIQWVGDMQYY
--------FRLIKR---TDELCVESVILSALIDEICIWATARLNDGRWS--SISHGLSIA
QEIDEFKSRIESARALFLDLSVINLAQGLDAIIR--------------EIDGVRKLQQDQ
LQNINDKLDAQNQ-----------------------------------------------
----------------------------AKARRQFLANMLNTHTVTNATYDKQGKQPCDA
NTRTAILADIDTWMHDFSGDCQ-------------
>KIM76811.1
--------------------------------------------MFDHLESFFESLYDR-
--LFGR-PGDPSAGLSSPPSEWDSWELDPEFFRAMSRWTIDHPETTLDRVLDNIYAGIG-
-NGKDLLDLIPDSPF--PARSLVTALGYLVKIGASVSRAKSEVQKFAKDVIQWVGDVQAV
--------FQSSRSGTFTRRTKKNLAKMRALIDEICKWATARLNDGRWS--SIVNGLSIN
QEIDEFKSRIEGARALFLDLAVINLAQGLDAIVR--------------EIENVRKLQQDQ
LKNINDKLDAQMQ-----------------------------------------------
----------------------------AEARRQFLANMLNTHTVANATYDKQGKQPCDA
NTRTAILADIDTWIHDFSGDSQ-------------
>KIM72683.1
------------------------------------------------------------
--------------MPSTLHPWDTWDLDRKFLDDITRWTENHPESRLDRVLDNICTAID-
-AGKDFLHLIPDSPF--PAGSLVQALGQLIKVGTVISKAKGDVHAFSKDIVDWVSRIAAA
--------FKHDHSGRFTSRTWDDLGTMRDLINKICTWATKRLNDKGLK--RLGHGWTIS
KDIDEFKSWFADGTQLFMQLCMINLAQGSDALLEHAEQSDD-------------------
------RAA---------------------------------------------------
----------------------------KQKLIDDITSRLSSCIATNFSYVDQGRACCDP
ATRIEILGKIEEWANNTSNDSP-------------
>KIM75636.1
------------------------------------------------------------
--------------MLSTLRPWDTWDLDRNFLNDITRWTDNHPENRLDCVLDNICTVID-
-AGKDFLDLIPDNPF--PARSLIQGLGQLIKVGTAISKAKGDVHAFSKDIVDWVSRIAAA
--------FKHDHSGHFTSRTWDDLGKMRDLINEICTWANKRLNDKGLK--RIRHGRTIG
KEIGEFKSQFTDGTQLFMQLCMINLAQGNDALLEHAEQLAQSNDTIRKEIEPLGPAVSF-
---VHDRAA---------------------------------------------------
----------------------------KQELIDDITSRLSPRIATNFSYVDQGRACCDP
ETRIEILGKIEKWAYDTSDDSP-------------
>KIM79834.1
------------------------------------------------------------
----------------------------------MSHWTIDHPETTLDRVLDDICIGIN-
-NGQDLLELIPDSPF--PACSLLKALGYLVKLGTTVSRVKSEVQKFAKDVIQWK------
-----------------------SLAKMRALIDEICKWATARLNDGRWS--SIVHGLSIN
QEIEEFKSWIESARALFLDLTVINLAQ-------------------------------DQ
LQNINDKLDTQMQ-----------------------------------------------
----------------------------AEVRCQFLANMLNTHTATNATYNKQGKQPCDA
NTRTAILADIDMWIHNFSGDSQ-------------
>KNZ74691.1
-------MPRLRILGS-----------SLHPSFSLWVAP----------IVIHGFPYSNL
SFMLRNGSAFSQPP---FSPPWEDWQLDATFLTALSDWEVKNPETTLQRVFQSASYAID-
-QGKDLVEVIPD-TF--PAKGLVKAVLQLVKLGATISRAQPELVGFTKDIIEWVDGVKIS
--------FANAASGNVTETTWENLARTRDLINEIC------------------------
---------------------------GLDAILQKLRALLKSFDRISRALEDVRNTQKEH
HKAILEELQNQQE-----------------------------------------------
----------------------------AHDRQKFLQTSLHPKTAEKVGYDQQEKVPCDK
DTRIEVLADIRAWVNDISHSSK-------------
>KNZ79273.1
------------------------------------------------------------
----------------MSAPPWEQWNLDAKFLEDLSRWEDDNPESRVDKVLDKLCSANE-
-RGKEFFELIPDGTF--PARGLFMALAHLVLLAKEITSANREIFLFTNEVVQWIKRIQRA
FAAN----KKKWIRRSFTRQTWENLQEMRHR--------------------PFWEKLKTS
KAIETFKNRMTEARKVFHDLEIIKQSQAIDIILNFLHIMRKDQKKIFRTIHRMKSEQQRQ
LNEILAKLDEAEAK----------------------------------------------
----------------------FQEAEAAKERRKEFDHLLSKQAVQDPTHEAQGKRACAK
ETRLGYLDEIKHWASDVTSSSG-------------
>KZP15104.1
------------------------------------------------------------
----------------------------------MSDWTKKHPQSSLDKVLAKVCIAIK-
-NSDDVMQFIPDSPF--PARSLVTALTSLLRPGITISTAKSTVQDFTGQIVHWVAQMQTA
--------FKGSENANVTLTANQNLSQC-----------------------RIKHGLSIA
KEIEEFKTRIDRARALFTDLSFIELSKGMDTILF--------------EIDKIRQHQKDQ
LQSIHDKLDAQEQ-----------------------------------------------
----------------------------AKAREKYLVQMLR--TVANPTYDEQGKQPCHE
GTRAEILAEILDWRNDKSNESQ-------------
>KZP18420.1
MLHRIICPSNTEH--MQCCPGRRAPYTCRLASLCITLSSVRLTAMFNHLEHFFNSLWDK-
--FQKDEQARTQ------PSSWPSWELDPAFFQAMSRWTMEHPESSLDKVMDNVCSAIE-
-NSDSVMQFIPDSPF--PARSLVTALVHLLRLGIAISTAKSAVYDFAKQIVHWLGQIQAN
--------LKGNKKGRFSRATIKNLSHFRDLIDEICTWATTRLNDRRWS--GIKHGLTIA
KEIEDFKTRIASARALFVDIAFIKMAEGIDTILA--------------EIEKIRQHQKDQ
LEAIRDQLNAQEQ-----------------------------------------------
----------------------------AQTRKLYLAQMLK--TAANPTYDHQGKLPCDE
GTRVEILAEIMEWINDKSNESQG------------
>KZP03977.1
--------------------------------------------MPNSLELFFKSLWEK-
--FQKDKPTRNQPS------SSSSWEFDPDFFKAMSRWNRQHPESSLKSVVEKVSSAIE-
-NSADVMQFIPDSPF--PAGTLVTALVSLLRLGIKISEAKSEVFGFAKQVADWLDQIQAN
--------LEGNKKGRFSRATIENLAPCRELIDEICTWATLRLNDGRWS--SITHGLAIA
KEIEDFKARIVSARALFLDVSSINVAGGIDAILE--------------EIEKVRQNQNDA
LKRIADALKAIEEA----------------------------------------------
----------------------RLLAEEARARREYLAANLI--TVAKPTYTDQGKLPCEE
ETRVEVLAEIEKWRDDKSDESQG------------
>KZP06619.1
--------------------------------------------MFNHLERFFNSIWDT-
--FQKDEQARKQPS------SSSSWELDPDFFKAMSQWTKKHPESSLKSVMDKIFSVID-
-SSADVMEFIPDSPF--PARTLVKSLVSLLKLGIKISEAKSAVFEFAKQVADWLDQIQAN
--------LGGKKKGRFSRITIENLVPCRDLINEICTWATARLNDDRWS--SITHGLAVP
KEIEDFKARIASARALFMDLSIITVAGGIDTILE--------------EIEKVRQNQNDA
LKRISDMLDAQEQAKLRRDQAQEEARR---------------------------------
------RKE-------QAREEARLLAEQVQAREMYLARMLK--TVADPTYVNQGKLPCDE
QTRVEVLAEIMEWRNDKSDESQ-------------
>KZP06629.1
--------------------------------------------MPNHLERFLKSLWDK-
--FQKHESARMQPS------SSSSWELDPDFFKAMSQWTKKHPESSLKSVMGKIISVID-
-GSTDVMDFIPDSPF--PARTLVKSLVSLLKLGIKISEAKSAVFEFAKQVADWLDQIQAN
--------LKGNRKGRFSRVTIENLVPYRDLINEICTWATARLNDDRWS--SVTNGLAVP
KEIEDFKARIATARALFVDVSIINMAGGIDAILE--------------EIEKIRQHQNDQ
LKQ---------------------------------------------------------
----------------------------ARARETYLARMLK--TVADPTYMNQGKLPCDA
DTRVEVLAEIMEWRDDRSDESQG------------
>KZP07800.1
------------------------------------------------------------
----------------------------------MSRWNRKHPESSLKSVMDNICSVIE-
-SGADVMGFIPDSPF--PARTLVTALVSLLRLGIKIAKAKSAVFEFAKQVADWLDQIQAN
--------LKGNDKGRFSRATIENLGPCRDLINEICTWATARLNDDRWS--GITHGLAIA
KEIEDFEARITSARALFLNVSSINVAGGIDAILE--------------EIEKIRQHQKDQ
LESLHDKLDAQEQ-----------------------------------------------
----------------------------ARARETYLARMLK--TVADPTYVNQGKPPCDE
ETRVEVLAEIMEWINDKSDQSQG------------
>KZP08539.1
--------------------------------------------MLNHLEHFFNSLWDK-
--FLKDEPARKQ------PPSWPSWELDPDFFQAMSRWTMEHPESSLDNVMDKICSAIE-
-SSDSVMQLIPDSPF--PARSLVTALVYLLRLGVTISTAKLAVYDFAKQIVHWLGQIQAT
--------LKGNKKGRFSRVTIKNLSRFRDLINEICTWATARLNDHRWS--GITHGLTIA
KEIEDFKDRIASARALFVDVSFIEMSKGIDTILD--------------EIEKVRQHQKDQ
LEGIHDKLDAQNQ-----------------------------------------------
----------------------------ARARETYLAQMLH--TATNPTYTHQGKLPCDE
GTRFEVLAEIMEWRNDKSDESQG------------
>KZP08962.1
------------------------------------------------------------
----------------------------------MSRWTIKHPESSLEKVMDKICSAID-
-SSDSVMQLIPDSPF--PARSLVKALVYLLRLGITISTAKSAVYDFAKQIVHWLGQIQAT
--------LKGKKKGRFSRATIKNLSHFRDLINEICTWATTRLNDHRWS--GIKHGLTIA
KEIKDFKDRITSARALFVDVSFIEMSTGIDKILE--------------EIEKIRQHQKDQ
LKTISDMLRAREQ-----------------------------------------------
----------------------------VRARKMYLARMLK--TAANPTYDRQGKLPCDE
GTRVEVLAEIMEWRNDNSEESQ-------------
>KZP08977.1
-------MAVYEHLTHASRTNCLAPWACPIYNKPNWHANQKHFLLLLTFMNFFKARGSK-
--PQKNDPLWMKSG------SSPSWKLDPDFFVSMSRWTEKHPGSSLKSVMDKICSVIE-
-SSADVMAFIPDSPF--PARTLVTALVSLLRLGIKISSAKSEVFEFAKQIADWLDKIQPT
--------LRKNNQGPFSRATFENLVPCRDLINEICTWATARLNDDRWS--SIQHGLAMT
GEIEDFKARIATARALFVDASIINMAGGVDTILE--------------EIEKVRQNQNDA
LIMFFSRNVSPISW----------MHRSKLDCRQAREQARFLAEQI--------------
QEQARLRA-------EQIQEQARLHAEQVRARETYLARMLK--TVADPTYINQGKLPCDE
QTRVEILAEIMEWRNDKSEQSQG------------
>KZP10166.1
--------------------------------------------MFNHLERFFNSLWDK-
--FQKDEQARKK------PPSWPSWKLDPDFFQAMSRWTMEHPESSLDKVMDNICSAIE-
-SSDSVMQLIPDSPF--PARSLVTALVYLLRLGITISTAKSAVYDFAKQIVHWLGQIQAT
--------FKENQNGRFSRATIKNLSQFRDLINEICTWATARLNDHRWS--GIKHGLTIA
KEIEDFKTRIASARALFADVTFIEMSKGIDTILD--------------EIKKIRRHQKDQ
LKSISDKLDAQEQA----------------------------------------------
----------------------RLHAEQARARDIYLAQMLE--TAQNPTYDRQGKLPCNE
GTRVEILAEIMEWRNDKSDESQ-------------
>KZP18441.1
--------------------------------------------MLNHLDRFFNSLWDK-
--FQKDEQDRKQ------PSSSPSWELDPDFFQAMSRWTMKHPESSLDKVMDKVFSAIE-
-SSDSMVQFIPDSPF--PARTLVTALVSLLRLGITISAAKSAVYDFAKEIVHWLGQIQAN
--------LKGKRKGRFSRATIKNLSNYRDLIDEICTWATTRLNDHRWS--GIKHGLTIT
KEIEDFKARIATARALFMDVSLIEMTTGMDTIRN--------------EIEKIQKHQKDQ
LKSISDKLDAQEQ-----------------------------------------------
----------------------------VRVREKYLAEMLK--TAANPTYDRQGKLPCSE
GTRVEVLAEIMEWRDDQSDESQG------------
>KZP18456.1
--------------------------------------------MLNHLERFFNSLWDK-
--FQKNEQARKQ------PPPWPSWELNPDFFQAMSRWTMEHPESSLEKIMDNICSAIE-
-SSDSVMQLIPDSPF--PARSLVTALVYLLRLGLTISTAKSAVYDFAKQIVHWLGQIQAT
--------LKGKKKGRFSRATIKNLSQFRDLINEICTWATARLNDRRWS--GIKHGLTIA
KEIEDFKTRISSARALFVDVSFIEMSKGIDTILD--------------EIEKIRQHQMDQ
LEVIRDKLDAQEQ-----------------------------------------------
----------------------------AQARERYLAQMLK--TAANPTYDRQGKLPCDE
GTRVEVLAEIMEWINDKSDDSQG------------
>KZP32088.1
-------------------------------------------------MNFFKARGGK-
--PQKDDPAGMKPR------SMPSWKLDPAFFMAMSRWTEKHPGSSLKSVMDKICSVIE-
-SSADVMEFIPDSPF--PARTLITALVSLLRLGITISGAKLAVFEFAKQIADWLDQIQPT
T-------LRKNNQGPFSRATFQNLEPCRDLINEICTWATHRLDDARWS--GIQHGVTIA
KEIEDFKARIVSARALFMDVSSINMAGGIDAILD--------------EIEKVRQHQKDE
LKNISDKLDARER-----------------------------------------------
----------------------------ARARETYLAQMLK--AVADPTYTNQGKLPCDE
ETRVEVLAGIMEWRNDKSDESQ-------------
>KZP32104.1
------------------------------------------------------------
----------------------------------MSRWNRNHPETSLKSVMDKIFSVID-
-SSADVMDFIPDSPF--PARTLVTALVSLLRLGVKISEAKSAVFEFAKQVADWLDQIQAN
--------LEGKKQGRFSRATIENLAPYRDLINEICTWATARLSDDRWS--SITHGLAIP
KEIEDFKARIASARALFVDISIINVAGGIDMILE--------------EIERVRQNQNDA
LKRISNKLDAQEQARLLAEQTRLHA-----------------------------------
-------EQQVREEARLLAEQARLHAEQIQARERYLARMLK--TVADPTYINQGKLPCGE
GTRVEVLAEIMEWKNAKSDDSQG------------
>KZP32119.1
--------------------------------------------MFNHLERFFNSLWDK-
--FQKDEQAMTHPSSSSSSSSSSSWELDLDFFKAMSQWTKKHPESSLKSVMDKIFSVIE-
-SSDDMMQFIPDSPF--PARTLVTALVSLLRLGVKVSEAKSAVFEFAKQVADWLDQIQAN
--------LKGKKKGRFSLATIENLVPYRDLINEICTWATARLDDGRWS--SIVHGLAIA
KEIEDFKARIATARALFMDVSILNVAGGIDTILE--------------EIEKVRQNQNDA
LKRISDKLDAQEQARLQTEQVRLQTEQARLQTEQALEQARLLAEQARLRAELAQEKARLL
AEQARLRAEQVQEQARLLAEQARLYAEQVQARETYLARMLK--TVADPTYINQGKLPCDE
QTRVEVLAEIMEWRNDKSDQSQG------------
>KZP32455.1
--------------------------------------------MLNHLELFFKSLWDK-
--FQKDEPTGKQPS------SSPSWEFDPDFFKAMSRWNRKHPESSLKSVMDKIFSVIE-
-NSADVTQFIPDSPF--PARTLVTALVSLLKLGIKISGAKSEVFEFAKQVADWLDQIQAN
--------LKGNEKGRFSRATIQNLVLCRDLINEICKWATHRLDDGRWS--SVTHGLTIT
KEIEDFKARITSARDLFLNLSSITVAGGIDAILE--------------EIKMVRQRQNDQ
LERMNNKLDALEE-----------------------------------------------
----------------------------ARARDAFLTQKLH--TVAEPTYTHQGKLPCDK
ETRVEVLAEIMKWRDDKSDESLG------------
>KZP08520.1
--------------------------------------------MPNHLERFFKSLWDK-
--FQKDEQAKKPQS------SLSSWELDPDFFKAMSQWTKKHPESSLKNVMDKIFSAIE-
-DSADVMEFIPDSPF--PARSLVKALVSLLKLGV---------------VTDWLDQIQAN
--------LKGKKKGRFSRATIEYLVPYRDLINEICKWATHRLADDRWS--SITHGLAIA
KEIEDFKARIANARALFMDISIITVAGGIDTILE--------------EIKKIQQNQSDA
LNRMSDKLDAHEQARLRAEQAQEQA-----------------------------------
----RLRA-------EQAQEQARLYAEQAQARERYLARMLR--TAANPTYDRQGKLPCGD
GTRVEVLAEIMEWRNDKSDESQG------------
>KZP08995.1
--------------------------------------------MFNHLERFFKSLWDK-
--FQKDELARKQIS------SSPSWEFDPDFFKAMSRWNRKHPESSLKSVMDKICTVIGE
-SSADVMEFIPDSPF--PARALVKALVPLLKLGKKISDAKSTVFEFAKQVAEWLDQIQAN
--------LKGNEKGCFSRVTIENLVPC-------------RLDDGRWS--SITHGLAVA
KEIEDFKARIASARALFMDVSSINVAGGIDAILE--------------EIEKIRQHQKDQ
LEDIRNKLDAQNQ-----------------------------------------------
----------------------------ARARETYLARMLK--TVADPTYMNQAKLPCDK
ETRVEVLAEIMEWRDDKSDESQG------------
>KZP18437.1
------------------------------------------------------MLWDR-
--LQKVDPATVRVNP-QPQPLSLSWELDPDFFQAMSHWTKKHPESSLKKVMDKICTAIE-
-SSDSVMQFVPDSPF--PARSLVTALVSLLRLGITISTAKSAVFDFAKQTVHWLDQIQPT
--------LRKNNKGPFSRATIENLVPFRDLINEICTWATLRLNDARWS--GIKHGLTIA
KEIEDFNTRIASARALFM------MSEGIDAILD--------------EIEKIRQHQKDQ
LEAIHDKLDAQEQA----------------------------------------------
----------------------RLLIEQSRARETYLAKMLH--TAVNPTYTHQGKLPCDE
GTRVEVLAEIMEWINHRADENQ-------------
>KZP31458.1
-----------------------------------------MPNSMDDLEKFFGAIWDK-
--FRRKERLSVQ------KPPWPSWDLDPKFFQAMSQWTMDNPESSLDRVLDNVCTALE-
-KSDSVMQFIPDSPF--PARSLVTALVYLLRLGINISTAKSHVQEFAKEVVHWISQLQTA
--------SITSKRARFSRATRKNLSH--VLINEICTWATARLNDGRWS--GIKHGLAID
KEVEDFKIRIASARALFLDLSCIEVAKGIDAILD--------------EIEMVRQHQEDQ
LQGIHDKLDAQEQ-----------------------------------------------
----------------------------ARARKEYLQKMLQ--TVSNPTYSHQGKKPCDA
GTRVEVLAEIEKWKNDRSKNSQG------------
>RDB15677.1
------------------------------------------------------MHGDNI
SSQA--AETMGESCRTSSPPPWAEWTLDKEFFDALSQWSAKHPETLLDRVLDNVRNAID-
-KGQPFLGLIPGNPF--PARGLVEALAHLVQLGATVKRAKTDVYDFATEIVRCLLNMKAA
--------FETCKDDNLTWATWRNLGDMRDLINEICIWSNARLKDRRWS--RVGHGLTIA
KEIDEFRSRITHAQKLFHSLSMINLAEGMDAISRELGVILQRQDALLEEIDKSKQDQADG
IRLTSSEMNTYRD-----------------------------------------------
----------------------------DDTRRAFLADKLASHTVANPTYDQQGKQPCDE
GTRVEVLANIIKWIEDTSDYSQ-------------
>RDB24481.1
-----------------------MSFGA----------------RRTNFDIIVGPVADCL
AKARAEKNRTRYPPIDASSRPWAKWKLDSEFFDALSQWAIDHPESTLDRVLDTIRDAIN-
-NSRPIMGLIPDSPF--PARALVEALAHLVELGITVKRAKADIHAFAIQIVCWVIDVKTA
--------FEPHKGDNFTRRTWRNLRNMRDLVDEICMWANARLKDQRWS--RIGNGLTIA
KEIDEFKSRIADAQRLFSDLSMITLSGGIDTIIRDLLAIFKRQDKILSEIKKIRRLQEGQ
LEHIINEMDARKQ-----------------------------------------------
----------------------------VETRRAFLAKTLAPRTVANPTYDQQGKQPCDQ
DTRVEVLADIMKWVEDVSEESH-------------
>RDB17108.1
------------------------------------------------------------
---------MNHDVEAPKPIPWEDWELDPEFFTALTHWTLLHPESALDRVLGKVSVAIE-
-HGRDFMEFIPDSPF--PARSLVNALAHLIKLGETMSSAKSDVQVFAKEVINWVSEIKKM
FDSARGSMSRWIGGGDFTTLTWRNLANMRDLIDEICKWASARLTDRRWSFSGIRNKLVIN
AEILEFRSRISDARKLFNDRSIICMSWGIDSILQVIRRLFIQQDRIIWALEKIRVTEAEH
LTHILDKLETQEQAETQRRD----------------------------------------
---------------------EEEKFRRTEERRRYVNQMLASHVVANPTYVDQGKPPCDK
DTRVAVLADIMAWINDVTEASQ-------------
>KII95146.1
------------------------------------------------------------
-----------MPPPSPTAVPWHDWKLDSTFVQSLSAYESGHPETTFDKVIGAILTAAD-
-YGKSFESYIPNSPF--PAQTVVTAIISILTVGKEIKSARGNAVALAKEIAEWIENIIKT
--------FQNHGPGVFTTEVWDHLQKKRDLVIEIFDWAHTRMTERGLK--RITHGLKVK
DEIQEFKQKFAKARDDFMEVSVVTLTQAAEAQLDLVG----------------------E
VKAMLEKREEKDM-----------------------------------------------
----------------------------AKESRDQLRGMLS-RRVDSPAYR--PDRLCLE
DTRVDIFDDLARWYLDLAPESP-------------
>PPQ74323.1
------------------------------------------------------------
---------------MQAISLWDDWNLDQTFFTEFEKWQREHPTKRLDQILNNIQSTLER
NDVKDLVELLPGGPIPVPLKGLVLALANLVKLGIKISAMKRRTISFTKAILEWTSGVSDA
F-------RRGSGSGRFTVQTWENLADARNLVVEICRWAQSRLADKFWA--RITHGINIE
RDMEDFKTRLEETRLLFKDLSLIGLAQGQDATLTSMGTLSDRQDEILDQLATLTGRVRET
L-----------------------------------------------------------
----------------------------VREQLETVSQLLEKHAAAKSTYTEQSRGTCDQ
DTRVSILQQIRDWVEGEERKRPDDHEEWINFSASG
