# Supplementary material for: Exploring a diverse world of effector domains and amyloid signaling motifs in fungal NLR proteins
Source: PLoS Comput Biol. 2022 Dec 21;18(12):e1010787. doi: 10.1371/journal.pcbi.1010787 (PMC9815663; doi:10.1371/journal.pcbi.1010787)
Supplement: S2 Data — The alignments were calculated using ClustalOmega for 127 MMseqs2 clusters with at least 20 member sequences. (GZ) [file pcbi.1010787.s009.tar.gz › KIM77258_aligned.fa]

>KIM77258.1
------------------------------------------------------------
------------------------------------------------------------
------------------------------------------------------------
------------------------------------------------------------
------------------------------------------------------------
------------------------------------------------------------
------------------------------------------------------------
-------------------------------MRVKPILREGGEAA---LALLRLTY---A
A---ADVFPP-L-KSAAGGALHIV-D--------MVT-----------------------
-KFNSNKQDWVKFGHHVQDSLA----CVIRYIPDIDEP----------------------
--RDDLKR-NLNNLQLA-------------------LDQ-ILNEIKVL-QG-R--SLAKR
VLFF------AKD-PERIV--DMRKVFDDA------------------------------
---------------IGLFNLGSMITTSLDVA-----KILKG---MDMEQQLK-------
------------------------------------------------------------
-------------SVTNKL-----------------------------------------
------------------------------------GDRIAYRIDLT--ALPYAEGASWN
P-----------S-RGCLNPTRRALLD--D-IWHWINTADATKTAE--------------
------------
>ESK90106.1
------------------------------------------------------------
------------------------------------------------------------
------------------------------------------------------------
------------------------------------------------------------
------------------------------------------------------------
------------------------------------------------------------
------------------------------------------------------------
------------------------MSPRN--GNLKSKIRNLGEIA---LVILKATR---A
V---ADIYPP-L-KVIANSALEIG-E--------TVK-----------------------
-RFRSNQKEWKTFGEYAQEVVA----CAIAMTFDASCS----------------------
--DGRLRE-STEILCAS-------------------VKE-ICICVQNY-QE-M--SRTRR
FFAF------SKD-PEEIV--EMRRRLDEA------------------------------
---------------IQVFQLGCMMSTELNVV-----KILEN---TSMDNI---------
-NSLL-------------------------------------------------------
------------EQANEKL-----------------------------------------
------------------------------------ANRFLTNASLE--KLVYVKGASWN
R-----------N-RSCLDGTREAILG--E-IMSWAASSRRTAD----------------
------------
>KDQ16583.1
------------------------------------------------------------
------------------------------------------------------------
------------------------------------------------------------
------------------------------------------------------------
------------------------------------------------------------
------------------------------------------------------------
------------------------------------------------------------
------------------------------------------------------MV--DV
I---ADIHPY-V-KAAWTALSAGY-K--------VAL-----------------------
-AQKDRDDALSELLESMSTALD----LVCRFDKTARHQGD------------K-------
DVILQVAK-KTNECALF-------------------IED-Y-TRTKSF-SL-R------A
TKGI------LSNSGDEIA--RFKKDFDTL------------------------------
---------------RRNLDTGATLSITEGISEV-----NSS---LYGVEE---------
------------------------------------------------------------
--------------SVKR----------IE-----------Q------------------
-----------------------------------SVDRVARTAIID--KLPYAEGATWD
P-----------E-QVCLPDT---------------------------------------
------------
>KLO05578.1
------------------------------------------------------------
------------------------------------------------------------
------------------------------------------------------------
------------------------------------------------------------
------------------------------------------------------------
------------------------------------------------------------
------------------------------------------------------------
--------------------------------MTNKTVDTGITVA---VRLLELIN---A
S---SDVFPP-L-KSASGGALYIA-Q--------LIG-----------------------
-GFRLNKKEWAQFLEHVQLNVA----LIAQSIANQATQIPPASS--------M-------
GVSAGNID-ALEDLNKV-------------------LHD-VQSTIEAM-QG-C--SLVKR
VLSY------VKD-QKQIE--GMEKGLARV------------------------------
---------------SARFHLQRELQISRDTE-----KTIMD---LCAIKLFLD---D--
VNKAI-------------------------------------------------------
------------AVVDNKVSETHAMVGNVEAM-----VDGIEA-----------------
-----------------------------------GIQTVSLASPLS--KLPYAEGASWD
I-----------G-KICQEGTRVPVVA--E-IMDFVGNFQADGSA---------------
------------
>KLO11382.1
------------------------------------------------------------
------------------------------------------------------------
------------------------------------------------------------
------------------------------------------------------------
------------------------------------------------------------
------------------------------------------------------------
------------------------------------------------------------
-----------------------------------MKASDAGIAA---IRLLEALS---E
A---TDVFPP-L-KSAVGGALYIA-K--------LVK-----------------------
-EFRSNKKAWAQFADHIQKNMS----LVVQVFANQQATHAVTPR--------K-------
-----LES-SLKELNNV-------------------LIV-IGEEIGHL-QS-L--KSSRR
FTSF------LKD-PEKIQ--GMEKDLERA------------------------------
---------------LSLFHLNADIQLSQDVS-----KIVED---VQSHSK---------
---NL-------------------------------------------------------
------------QEINDRL-------DRMEAN-----MLS-YQ-----------------
-----------------------------------AGQVNMNSINLS--ELPYAQGATWN
P-----------T-LMCHPSTRRSILK--E-VMDWIGNLDANGSA---------------
------------
>KLO11412.1
------------------------------------------------------------
------------------------------------------------------------
------------------------------------------------------------
------------------------------------------------------------
------------------------------------------------------------
------------------------------------------------------------
------------------------------------------------------------
---------------------------------MKKLFSNAKIVL---FPLLEALD---A
S---ADAFPP-L-KSAAGGALHIA-K--------LVK-----------------------
-EFRSNKKNWASFAEFVQENVA----VVTQALANHQIE--ISAQ--------L-------
-----FHD-GLEKLNIT-------------------LEG-IRMEIEEL-RG-L--RPCKR
VKVF------LKD-PERIE--DMKGRLREA------------------------------
---------------MTLFQLKVDIQVSHDVS-----EILKE---LSKISQGVQ---N--
NAMIL-------------------------------------------------------
------------QGISEHQ-------ERMDAG-----MTH-FL-----------------
-----------------------------------DSLEKKHLASLT--ELPYAQGASWS
S-----------T-LACQKGTRISILS--E-IMNWIDNFQDRESS---------------
------------
>KLO11838.1
------------------------------------------------------------
------------------------------------------------------------
------------------------------------------------------------
------------------------------------------------------------
------------------------------------------------------------
------------------------------------------------------------
------------------------------------------------------------
---------------------------------MKFKLSDAGIAA---VRLLEALD---A
S---ADFNPI-V-KSVAGGALHFA-K--------LVE-----------------------
-NYHSDKKAWSQFAEHVQKSVA----LVAQSIADQG----VDTT--------R-------
-----LRK-DLDELNKV-------------------LDE-MCSEIAQK-QH-Q--GTAKR
VFAF------IKD-PKQIE--DMQKRFDRA------------------------------
---------------IQLFHLGADIYIGQDVA-----KVLQA---IQKKTA---------
---TL-------------------------------------------------------
------------DTVVHG------------------------------------------
------------------------------------VQKSMLIATLA--RLPYAQGATWN
P-----------D-RMCLPETRVSILD--Q-IMQWLGDFKGNMDK---------------
------------
>KLO07784.1
------------------------------------------------------------
------------------------------------------------------------
------------------------------------------------------------
------------------------------------------------------------
------------------------------------------------------------
------------------------------------------------------------
------------------------------------------------------------
---------------------------------MKNTLSNVGIGA---VRLLEALS---A
S---ADFNPV-L-KSVAGGALHFA-K--------LVE-----------------------
-DYHSDKKAWVQLAEHVRKNVA----LIAQSIASQP----VDPL--------R-------
-----LGK-DLDELNRE-------------------LIR-MCSSIAQK-RH-Q--GTMKR
VVAF------IKD-PKKIE--DMQKGFDRT------------------------------
---------------IQLFHLGADISIGQDVA-----KILED---IEKNTA---------
---TL-------------------------------------------------------
------------ETVAHG------------------------------------------
------------------------------------VQRSMHIATLT--RFPYAQGATWN
P-----------D-HMCHPNTRVPILD--E-IMQWLEDFQGNRGK---------------
------------
>KLO11821.1
------------------------------------------------------------
------------------------------------------------------------
------------------------------------------------------------
------------------------------------------------------------
------------------------------------------------------------
------------------------------------------------------------
------------------------------------------------------------
---------------------------------MKFNYSDAGIAA---VRLLEAFS---A
S---ADFNPI-V-KSVAGGALHFA-S--------LIE-----------------------
-NYHSDKKAWAQFAEHVQKNVA----LVAQSIADQP----VDAT--------R-------
-----LRK-GLEELNKI-------------------LDK-MCSDISQK-QS-Q--GTAKR
VIAF------IKD-PKKIV--DMQKSFDRA------------------------------
---------------VQLFHLGADIHVGRDLA-----QILGD---IQKNTA---------
---TL-------------------------------------------------------
------------EAVIKE------------------------------------------
------------------------------------VQKSMHIASLT--QLPYAHGATWN
P-----------D-QMCLPNTRVSILD--E-IMQWLGDFDGNRDK---------------
------------
>CCO34680.1
------------------------------------------------------------
------------------------------------------------------------
------------------------------------------------------------
------------------------------------------------------------
------------------------------------------------------------
------------------------------------------------------------
------------------------------------------------------------
------------------------------------------------------------
-------------------MCCCV-SATASCGARTDPL-----S----------------
---PKHRVEYKELTASMASLST----SLSQHLEKSKS-----------------------
---ASMTE-FVER---MS--------------I--AIKE-QTDIIASK-QRN-G--TGRH
LAQA------HKD-QDEIM--NAYRRIES-------------------------------
--------------LFRQLQ----------------------------------------
------------------------------------------------------------
---------------------------------SD--ATLS-------VWS--TVDE---
------------------Q---------------------LVNTRLE--ALLPSKLAAHN
SR---L-ALEINR-RACTQDTRVQLLL--D-LNDWSLDLGAP------------------
------------
>CCO30551.1
------------------------------------------------------------
------------------------------------------------------------
------------------------------------------------------------
------------------------------------------------------------
------------------------------------------------------------
------------------------------------------------------------
------------------------------------------------------------
--------------------------------MSFKSSNDSVGTLDS---ALALLY--KC
----AAVFPP-L-QAAVQELALCV-CA--------KNL-----S----------------
---PENHAEFKELAASLESLCT----SLSWHLQESQS-----------------------
---ASMTE-FVER---MS--------------I--AVKE-QAEIIASK-QKN-E--TGRY
LTQA------HKD-QDEIM--NAYRRIEN-------------------------------
--------------LFGQLQ----------------------------------------
------------------------------------------------------------
---------------------------------WD--ATLS-------VWN--TVDE---
------------------Q---------------------LSNTRIE--ALSPSKLAAYN
SM---L-AVEVKR-RACAKNTRVELLR--R-INDWSQDPDAP------------------
------------
>CCO34881.1
------------------------------------------------------------
------------------------------------------------------------
------------------------------------------------------------
------------------------------------------------------------
------------------------------------------------------------
------------------------------------------------------------
------------------------------------------------------------
------------------------------------------------------------
-------------------MCCCL-SATASCRARTDPL-----N----------------
---PKHRVEYKELTASMTSLST----SLSQHLQESKS-----------------------
---ASMTE-FVER---MS--------------I--AVKE-QTDIITSK-QQN-V--AGHY
LARA------QED-QDEIM--NAYRRIES-------------------------------
--------------LFRQLQ----------------------------------------
------------------------------------------------------------
---------------------------------CD--ATLS-------VWS--TVDE---
------------------H---------------------LVNTRLE--ALLPSKLAAHN
SM---L-ALEINR-RACTQDTRVQLLL--E-LNEWSLDLGAP------------------
------------
>CCO36406.1
------------------------------------------------------------
------------------------------------------------------------
------------------------------------------------------------
------------------------------------------------------------
------------------------------------------------------------
------------------------------------------------------------
------------------------------------------------------------
------------------------------------------------------MC--CC
----------------VSATAS--------CGAGTDPL-----S----------------
---PKHRVEYKELTESIASLSI----SLSQHLEESKS-----------------------
---ASMTE-FVER---MS--------------I--AVKE-QTEIIASK-QRN-G--AGRD
LAQA------QED-QDEVI--NAFRRIES-------------------------------
--------------LFRQLQ----------------------------------------
------------------------------------------------------------
---------------------------------SD--ASLS-------VWN--TVDE---
------------------H---------------------HVYTRLE--ALLPSKLAAHN
SR---L-APEIKR-RACTHDTRVQILL--E-LNEWSLDLAVP------------------
------------
>CEL54397.1
------------------------------------------------------------
------------------------------------------------------------
------------------------------------------------------------
------------------------------------------------------------
------------------------------------------------------------
------------------------------------------------------------
MSSQPSKKPGI-----------------------------IASIVLKL-SKY----MPL-
---------------KSSSMSKPFHTSSVFFSPGCTWVEDSLGSLDN---ALKLLY--KC
----AAVFPP-L-QAAVQELIL--------C-VGAKSL-----S----------------
---PKHRVEYKELTESIASLSI----SLSQHLEESKS-----------------------
---ASMTE-FVER---MS--------------I--AVKE-QTEIIASK-QRN-G--AGRD
LAQA------QED-QDEVI--NAFRRIES-------------------------------
--------------LFRQLQ----------------------------------------
------------------------------------------------------------
---------------------------------SD--ASLS-------VWN--TVDE---
------------------H---------------------HVYTRLE--ALLPSKLAAHN
SR---L-APEIKR-RACTHDTRVQILL--E-LNEWSLDLAVP------------------
------------
>CEL54640.1
------------------------------------------------------------
------------------------------------------------------------
------------------------------------------------------------
------------------------------------------------------------
------------------------------------------------------------
------------------------------------------------------------
------------------------------------------------------------
------------------------------------------------------------
------------------------------------------------------------
----------------MASLST----SLSQHLEKSKS-----------------------
---ASMTE-FVER---MS--------------I--AIKE-QTDIIASK-QRN-G--TGRH
LAQA------HKD-QDEIM--NAYRRIES-------------------------------
--------------LFRQLQ----------------------------------------
------------------------------------------------------------
---------------------------------SD--ATLS-------VWS--TVDE---
------------------Q---------------------LVNTRLE--ALLPSKLAAHN
SR---L-ALEINR-RACTQDTRVQLLL--D-LNDWSLDLGAP------------------
------------
>CEL56325.1
------------------------------------------------------------
------------------------------------------------------------
------------------------------------------------------------
------------------------------------------------------------
------------------------------------------------------------
------------------------------------------------------------
------------------------------------------------------------
--------------------------------MPLKSSKDSLGSLDN---ALKLLY--KC
----AAVFPP-L-QAAVQELILCV-G--------AKNL-----N----------------
---PKHRVEYKELTASMTSLST----SLSQHLQESKS-----------------------
---ASMTE-FVER---MS--------------I--AVKE-QTDIITSK-QQN-V--AGHY
LARA------QED-QDEIM--NAYRRIES-------------------------------
--------------LFRQLQ----------------------------------------
------------------------------------------------------------
---------------------------------CD--ATLS-------VWS--TVDE---
------------------H---------------------LVNTRLE--ALLPSKLAAHN
SM---L-ALEINR-RACTQDTRVQLLL--E-LNEWSLDLGAP------------------
------------
>CCO35638.1
------------------------------------------------------------
------------------------------------------------------------
------------------------------------------------------------
------------------------------------------------------------
------------------------------------------------------------
------------------------------------------------------------
------------------------------------------------------------
------------------------------------------------------------
------------------MLIQSV-E--------TLEV-----A----------------
---SKHRNEYDKLISSLISLSK----SLTQHLQGSKS-----------------------
---IGMSE-FVNR---IT--------------M--SIQA-QIDIINQK-KSC-G--QGRH
LIEA------KRE-QEDVL--SAYQEIQA-------------------------------
--------------LLTQLQ----------------------------------------
------------------------------------------------------------
---------------------------------LH--ASMG-------IWN--VIDQ---
------------------Q---------------------HVDSRLH--QMAPSKLAAYN
SK---L-CDDINR-RSCTKDTRVQVLA--E-LSRWSLDSDAP------------------
------------
>CCO37248.1
------------------------------------------------------------
------------------------------------------------------------
------------------------------------------------------------
------------------------------------------------------------
------------------------------------------------------------
------------------------------------------------------------
------------------------------------------------------------
------------------------------------------------------------
------------------------------------------------------------
------------------------------------------------------------
------------------------------------------------------------
----------MKG-QDRVI--YCCRQVHA-------------------------------
--------------HLERLKV---------------------------------------
------------------------------------------------------------
----------------------------------S--KPKS-------------------
---------------EHTRS---------------------KDDELA--KMSPSMSAIYD
SA---E-SDTMKR-GLCTPGTRQPQID--L-LFEWARTPDSG------------------
------------
>CCO37617.1
------------------------------------------------------------
------------------------------------------------------------
----------------------------------------M--RPNRVRAHLK-------
-SWSDG--------L---------------------------------------------
------------------------------------------------------------
------------------------------------------------------------
------------------------------------------------------------
--------------------------LNSFSSSSRRTKQGDWRALDI---ALATLE--TA
----FEVFPP-I-KAALNGLREVI-R--------HTEI-----S----------------
---KQNLHEYKQIASELQAHTD----SLQACVDKAKP-----------------------
---TWMAH-SIAK---IA--------------R--ALEE-ENERIKAQ-QDR-G--GMSR
TISA------LRD-EDTIL--QSYRRIKS-------------------------------
--------------LFRQLQ----------------------------------------
------------------------------------------------------------
---------------------------------ID--ISLS-------TWS--SVRE---
------------------Q---------------------HMTSALD--KLLPVSGAWYD
AA---L-SVEAHR-GGCTPGTRERIIQ--D-FLDWASDKDTY------------------
------------
>CCO33255.1
------------------------------------------------------------
------------------------------------------------------------
------------------------------------------------------------
------------------------------------------------------------
------------------------------------------------------------
------------------------------------------------------------
----MRSNRFR-------------------------------------A-----------
----------------HIKSLSDGLF-DSVSSSGRRTKQGDWRAL---DIALATLE---N
T---LEVFPP-L-KSALNGLREVI-W--------HTE-----------------------
-ISKQSLHEYKQLASELQSHID----SLRACVDQAKPT----------------------
----WMAH-SIAKIARA-------------------LEE-ENECIKTQ-QG-R--NGMGG
TWNS------LRD-EDAIL--QSYQRIESL------------------------------
---------------FRQLQYMELRT-------------R--------------------
------------------------------------------------------------
----------------------------------------------A-------------
----------------------------------AHGE-----------LGSPSQ-IEY-
-IYFM----VVSK-T--STLDKLFPVT--D-LLDWASDANTY------------------
------------
>CCO37154.1
------------------------------------------------------------
------------------------------------------------------------
----------------------------------------M--RSSRVRAHIK-------
-SWSDG--------L---------------------------------------------
------------------------------------------------------------
------------------------------------------------------------
------------------------------------------------------------
--------------------------LDLFSSSSRRTKLSDWRALDI---ALATLE--TA
----FEVFPP-I-KAALSGLREVI-R--------HTEI-----S----------------
---KQNLHEYKQIASELQAHTD----SLQVCVDKAKP-----------------------
---TWMAH-SIAK---IA--------------G--ALEE-ENKHIKAQ-QGR-G--GMSR
TISA------LRD-EDTIL--QSYRRIKS-------------------------------
--------------LFRQLH----------------------------------------
------------------------------------------------------------
---------------------------------ID--ISLS-------TWS--SVRE---
------------------Q---------------------HMTSTLD--KLLPVSGAWYD
AA---L-SVEAHR-GGCTPGTRERIIQ--D-FLDWASDKDTY------------------
------------
>CEL63175.1
------------------------------------------------------------
------------------------------------------------------------
----------------------------------------M--QLEQPRGNVK-------
-PWSDR--------ILGL--F---------------------------------------
------------------------------------------------------------
------------------------------------------------------------
---------------------------------------------WCLGRRT----KPGA
E--------NHHENHGD--TMAVQLANIKECTSAENEYSSHWNLVTD---MLAGLE--SA
----VTVFPP-L-KDALSGLREAI-Q--------RTEI-----S----------------
---KQNSEAYKQLALELKAQIS----ALQGHVDQAKP-----------------------
---SWMAH-SIAK---IA--------------Y--SLKE-ENQFIQAQ-RGR-S--DMSR
IRNA------ISD-ENEII--QSYRRVES-------------------------------
--------------LFRQLQ----------------------------------------
------------------------------------------------------------
---------------------------------TD--ISFS-------TWY--ALEE---
------------------Q---------------------QMNSRLE--KLSPVFSAQYD
SA---F-STEAYR-GGCTPGTRKKIIQ--D-FKEWVCTTDTF------------------
------------
>ELU44356.1
------------------------------------------------------------
------------------------------------------------------------
------------------------------------------------------------
------------------------------------------------------------
------------------------------------------------------------
------------------------------------------------------------
------------------------------------------------------------
------------------------------------------------------------
------------------------------------M-----------------------
-ESNRLRDRFRSLRNDFLDSLS----GLDRPHKLGDIRALDNTLA---------------
----MLET-TIEVFPPL----------------KAAIVD-IEAEPARV-QT-N--RVGAT
VT----------------Y--GHLARMCPSD--------------KPY------------
---------------LDALLKKKHNPSKH-------------------------------
------------------------------------------------------------
-----------NKVEVEQAGSQTHWVMKIEYCKVTAESSHSFVNF---------------
-------------SSVHE----------------HHMIVYTQTSLLD--KLLPASSAWYD
AALSA----EAYR-GGCTPGTRRAIIK--G-FMDWANKVDTF------------------
------------
>EUC56918.1
------------------------------------------------------------
------------------------------------------------------------
------------------------------------------------------------
------------------------------------------------------------
------------------------------------------------------------
--------------------------------------------M--SDG-------A--
------------------------------------------------------------
---------------HSCPSIQAKAG-RSRQRRAKDMVPVMVSKL---KTSMGLLQ---R
GWDKLPLLQP-L-GEAAEALRDVL-D--------VIG-----------------------
-IAPDNMEELQDMSLDLEEWSI----ILAGYLQDSKPN----------------------
----SVPE-QVQHLISV-------------------LKK-ETEYIRQQ-SV-R---RTTR
LDEC------DQK-MDKLE--QSYSRIEKA------------------------------
---------------FRQLQVDASLS-------------T--------------------
------------------------------------------------------------
----------------------------------------------W-------------
----------------------------------KIADKTRKHLLLD--AMAPAHAAQYD
SSYAD----KIDR-GPCLEGTRETVLE--D-IRKWIYNPDNT------------------
------------
>KDN40729.1
------------------------------------------------------------
------------------------------------------------------------
------------------------------------------------MSRLK-------
-RSFEA--------L-G------IPAR---------------------------------
----------------------------------------------------PTPDDK--
---RAKPSNSQPNPADMSWSNEYP--NLLV-------------TL--TPS-------N--
------------------------------------------------------------
---------------VTHD-----QP-GTHARGKETTGQAILSTL---KGSMKLLR---K
G---GEIFPP-L-GDAAETLLKAL-E--------AIE-----------------------
-STTQDVPDAHEMISDLPQWAS----ILSGYLSDSQPS----------------------
----RMTD-RVQHLIGV-------------------LVN-KAEFILSQ-QR-G--GKLRR
LQAS------EQE-AEQLR--LCYFQIEAA------------------------------
---------------FHQLQCDASLS-------------T--------------------
------------------------------------------------------------
----------------------------------------------W-------------
----------------------------------RNSDKQVKDLLLS--GMSPAHDARYD
SSYSD----DVIR-GGCYQNTRVNVLD--G-IRGWISHQGQT------------------
------------
>KEP50712.1
------------------------------------------------------------
------------------------------------------------------------
-----------------------------------MS------TRESLRRRFA-------
-NKFDK--------ITSS--RGHLT----EED------EPK-------------------
DTGT--P-----------------------------------------------------
---------------------------------------------------VTTSFN---
----------------------------------------------SNENRP----DDS-
------------------DVTRSNLPEGAQTSQKRNGSTLLWA-LKA---TMRVLQ--GV
----TTD--F-L-GVRSRELLAVL-D--------TIEA-----A----------------
---DQVGLSLQDVALELPQWAL----ILSNYISDGST-----------------------
---PRMSQ-SIHN---LA--------------Q--VLIK-QLEYIQAQ-QQD-G--KLKR
LVEF------EQG-FNELE--RVYRRIEV-------------------------------
--------------ALRQLL----------------------------------------
------------------------------------------------------------
---------------------------------VD--ASLS-------TWR--DTDE---
------------------L---------------------LKDSRLK--SMSPAHLARYN
SS---F-SDEIER-NKCYDGTRVAILE--E-ISYWIDHPGEV------------------
------------
>KEP51009.1
------------------------------------------------------------
------------------------------------------------------------
------------------------------------------------MSFKK-------
-RRFNL--------T-G------SSGG---------------------------------
----------------------------------------------------PSGAGS--
---NKRPKTNDRDI------NNAS--GSCS-------------TS--TPT-------V--
------------------------------------------------------------
---------------STLPDPKVTLT-THGKAVSKVTGHAIISTL---KGSMSLLL---K
G---CGIFTP-L-ESVVQDIVDVL-E--------AIE-----------------------
-CTTEGNQDIYQLLSGLPQWAI----VLSAYLSESQPG----------------------
----RMSK-WVNNIISV-------------------LRE-ESDYIRTR-QQ-H--WGANK
LAKS------EEE-TEALR--QCYCRIESS------------------------------
---------------FRQLQTDASLS-------------T--------------------
------------------------------------------------------------
----------------------------------------------W-------------
----------------------------------KIADDHFKASRLN--ELHAVYDARYD
SSFSE----KIER-KGCLGNTRVMVLE--T-IRQWVKDPSGA------------------
------------
>CEL54386.1
------------------------------------------------------------
------------------------------------------------------------
------------------------------------------------------------
------------------------------------------------------------
------------------------------------------------------------
------------------------------------------------------------
------------------------------------------------------------
------------------------------------------------------------
------------------------------------------------------------
------------------------------------------------------------
---------MISNIMDLT----------------DGIQT-ELMSVREK-QER-N--LIRR
HAEA------LGT-PDEVV--RCYRRINS-------------------------------
--------------HLKRFM----------------------------------------
------------------------------------------------------------
---------------------------------FN--ANLC-------IWE--SIDQ---
--------------------------------QATDG-------LIG--KLSFATSAMYN
SA---E-ASDVKR-GPCTPETRQDELN--K-LREWGSGSQSY------------------
------------
>CCO31630.1
------------------------------------------------------------
------------------------------------------------------------
------------------------------------------------------------
------------------------------------------------------------
------------------------------------------------------------
------------------------------------------------------------
------------------------------------------------------------
------------------------------------------------------------
------------------------------------------------------------
------------------------------------------------------------
------------------------------------------MEVYGT-MDR-G--TISR
YLQS------SLD-TDKVT--RCYRCIHG-------------------------------
--------------HLGR----------------V-------------------------
------------------M-----------------------------------------
---------------------------------LN--ANLD-------TLR--VVDR---
--------------------------------QAAES-------QLR--ALSPSMAACYD
SA---E-ASVVQR-RECAPQTRKQVLV--D-LKAWKENKDSE------------------
------------
>CCO37040.1
------------------------------------------------------------
------------------------------------------------------------
------------------------------------------------------------
------------------------------------------------------------
------------------------------------------------------------
------------------------------------------------------------
------------------------------------------------------------
------------------------------------------------------------
------------------------------------------------------------
------------------------------------------------------------
-----------MRGYR-------------------AVQV-ELMEVYGT-MDK-G--TISR
YLQS------NLD-TDKVT--RCYRCIHG-------------------------------
--------------HLGR----------------V-------------------------
------------------M-----------------------------------------
---------------------------------LN--ANLD-------TLR--VVDR---
--------------------------------QAAES-------QLR--ALSPSMAACYD
SA---E-ASVVQR-RECAPQTRKQVLI--D-LKAWKDNKDAE------------------
------------
>KDN36300.1
------------------------------------------------------------
------------------------------------------------------------
------------------------------------------------------------
------------------------------------------------------------
------------------------------------------------------------
------------------------------------------------------------
------------------------------------------------------------
------------------------------------------------------------
------------------------------------------------------------
------------------------------------------------------------
------------MSTT-------------------GLEE-V-KVLTSK-QQG-GKFAHYI
VANS------NND-SEDIL--KCYRRIHD-------------------------------
--------------HVERLVMNVN------------------------------------
------------------------------------------------------------
---------------------------------------LN-------LWE--TVDKHI-
----------------------------------M--VNSSPESRLE--KLAPSKFAAYN
AG---L-SVGVSR-GPCAPDTRLEEID--K-LLKWAGQPDGEG-----------------
------------
>CEL58703.1
------------------------------------------------------------
------------------------------------------------------------
------------------------------------------------------------
------------------------------------------------------------
------------------------------------------------------------
------------------------------------------------------------
------------------------------------------------------------
------------------------------------------------------------
------------------------------------------------------------
------------------------------------------------------------
--------------------------------------M-EVERAERI-QGR-N--TGRK
FADA------MKG-QDGVI--DCCRQVHA-------------------------------
--------------HLERLKL---------------------------------------
------------------------------------------------------------
----------------------------------N--LNLS-------ILE---------
--------------GVNKHM---------------------LDDELA--KMSPSMSAIYD
SA---E-SDTIKR-GLCTPGTRQPQID--L-LIEWARTPDSG------------------
------------
>CCO35519.1
------------------------------------------------------------
------------------------------------------------------------
------------------------------------------------------------
------------------------------------------------------------
------------------------------------------------------------
------------------------------------------------------------
------------------------------------------------------------
------------------------------------------------------------
------------------------------------------------------------
------------------------------------------------------------
--------------------------------------M-EVERAERI-QGR-N--TGRK
FADA------MKG-QDGVI--DCCRQVHA-------------------------------
--------------HLERLKL---------------------------------------
------------------------------------------------------------
----------------------------------N--LNLS-------ILE---------
--------------GVNKHM---------------------LDDELA--KMSPSMSAIYD
SA---E-SDTIKR-GLCTPGTRQPQID--L-LIEWARTPDSG------------------
------------
>CCO37173.1
------------------------------------------------------------
------------------------------------------------------------
------------------------------------------------------------
------------------------------------------------------------
------------------------------------------------------------
------------------------------------------------------------
------------------------------------------------------------
------------------------------------------------------------
------------------------------------------------------------
------------------------------------------------------------
------MY-NLTYI--Q-----------------SDIDA-EAKRVAKK-QAR-T--TSER
LKDA------LLE-SDEIL--ECYRRIAE-------------------------------
--------------HLQRLTF---------------------------------------
------------------------------------------------------------
----------------------------------N--VSLS-------TLG---------
--------------AVNEQA---------------------MDSRLN--NISPAKSAFYN
S-------QDVKR-GACAPGTREAQIN--L-LIEWARTPTAG------------------
------------
>CEL61538.1
------------------------------------------------------------
------------------------------------------------------------
------------------------------------------------------------
------------------------------------------------------------
------------------------------------------------------------
------------------------------------------------------------
------------------------------------------------------------
------------------------------------------------------------
------------------------------------------------------------
------------------------------------------------------------
-----MTN-GVKLI--YK-----------------DLEE-ESNKVAEK-QAR-A--TGRR
LIDA------MEE-LSGIE--ESYRRIGA-------------------------------
--------------HLQRLML---------------------------------------
------------------------------------------------------------
----------------------------------N--TSLN-------MLK---------
--------------EINEQ---------------------TMESRLT--RMCPSMSAVYN
SA---E-SSDVQR-GACAPGTRQAQIA--L-LLKWTRAADAG------------------
------------
>CEL60517.1
------------------------------------------------------------
------------------------------------------------------------
------------------------------------------------------------
------------------------------------------------------------
------------------------------------------------------------
------------------------------------------------------------
------------------------------------------------------------
------------------------------------------------------------
------------------------------------------------------------
------------------------------------------------------------
-----------------------------------------------M-QPQ-T--TGRQ
LINA------LTG-LEEIT--ECYRRIDG-------------------------------
--------------HLKRLTL---------------------------------------
------------------------------------------------------------
----------------------------------N--ANLE-------VLD---------
--------------TVAEQA---------------------VEARLN--RMSPSMSATYN
SA---E-SSDVQR-RSCTPGTREPQIK--S-LLEWARDPGAG------------------
------------
>CCO33398.1
------------------------------------------------------------
------------------------------------------------------------
------------------------------------------------------------
------------------------------------------------------------
------------------------------------------------------------
------------------------------------------------------------
------------------------------------------------------------
------------------------------------------------------------
------------------------------------------------------------
------------------------------------------------------------
-----------------------------------------------M-QPQ-T--TGRQ
LINA------LTG-LEEIT--ECYRRIDG-------------------------------
--------------HLKRLTL---------------------------------------
------------------------------------------------------------
----------------------------------N--ANLE-------VLD---------
--------------TVAEQA---------------------VEARLN--RMSPSMSATYN
SA---E-SSDVQR-RSCTPGTREPQIK--S-LLEWARDPGAG------------------
------------
>CUA68970.1
------------------------------------------------------------
------------------------------------------------------------
------------------------------------------------------------
------------------------------------------------------------
------------------------------------------------------------
------------------------------------------------------------
------------------------------------------------------------
------------------------------------------------------------
------------------------------------------------------------
------------------------------------------------------------
-------------MRR-------------------SIND-ELRLVKAL-QAE-S--KTRR
YLQA------GSG-PDEVL--ACYRRVHG-------------------------------
--------------YLIRIS----------------------------------------
------------------------------------------------------------
---------------------------------LN--TSLS-------TQH--EMEQKI-
---------------------------KGLEEQAKDAKSGLAQSHLA--GLSPSFSAYYN
SA---Q-ATELKR-GECTPGTRISVLA--H-MNDWASISGPDAGC---------------
------------
>CUA70594.1
------------------------------------------------------------
------------------------------------------------------------
------------------------------------------------------------
------------------------------------------------------------
------------------------------------------------------------
------------------------------------------------------------
------------------------------------------------------------
--------------------------------------MQPSAALGG---TLRALY--QS
----VEIFPP-L-QAAIGTLISGL-E--------AVPA-----A----------------
---EGHRRSYDSLLTELKTLHA----GIDKHRDQIEL-----------------------
---TGMSD-GTAN---II--------------L--SIEA-EAKLLRAK-RDQ-G--QMAR
ILAA------NND-EDDLV--QCYRRIER-------------------------------
--------------LSRQLQ----------------------------------------
------------------------------------------------------------
---------------------------------TN--IGLG-------TWN--VAYE---
------------------Q---------------------LMNTRLA--GLSPALLAGYN
ST---L-APEINR-RMCTKNTRTSVLN--A-LDLWSNDKSAP------------------
------------
>CUA70733.1
------------------------------------------------------------
------------------------------------------------------------
------------------------------------------------------------
------------------------------------------------------------
------------------------------------------------------------
------------------------------------------------------------
------------------------------------------------------------
-------------------MQTPSQPGPSAPASPANTGNSRLTGLKK---TLELLH----
----AQTFSP-I-QAAVGDLASGI-N--------VVET-----A----------------
---TRNREDYKKVALELEDMDK----LIEEYVQNAKS-----------------------
---EQIAS-RMSK---VV--------------E--IIRK-E-------------------
---I------VEN-EEDIV--RRNRRIEA-------------------------------
--------------LFRRVQ----------------------------------------
------------------------------------------------------------
---------------------------------ME--ALVN-------GWS--LEKE---
------------------C---------------------LANMRLE--NLGSAKLARYN
SS---L-STTIKR-RKCTKNTRVGVMA--E-LFTWSEDPKAPI-----------------
------------
>CUA75686.1
------------------------------------------------------------
------------------------------------------------------------
------------------------------------------------------------
------------------------------------------------------------
------------------------------------------------------------
------------------------------------------------------------
------------------------------------------------------------
--------------------------------------------MID---SLRILE--TS
----VERFPP-L-KAAVGGFIGCL-D--------IVQK-----A----------------
---ASNRADYGELADEFQSMTN----MLAQYAGNLES-----------------------
---EPNIG-SIAN---IA--------------Q--SIRR-QVTKIKER-E---G--TIGH
LLDT------TQD-QEDVI--RCYRGVGR-------------------------------
--------------LFLQLQ----------------------------------------
------------------------------------------------------------
---------------------------------YD--LSMR-------TRN--DVQK---
------------------Q---------------------LELSLLD--RMLPVGDARYN
SG---Y-S---DR-RRCTAKTREAIQQ--A-LQDWSTNPNGE------------------
------------
>CUA73450.1
------------------------------------------------------------
------------------------------------------------------------
------------------------------------------------------------
------------------------------------------------------------
------------------------------------------------------------
------------------------------------------------------------
------------------------------------------------------------
-----------------------------------MTNNAAWNRMIG---SFRGLE--TS
----VELFPP-L-KSAVGAFIGCL-E--------IVQI-----T----------------
---ASHRSAYEELADELQSMAN----ILQQYAGELKS-----------------------
---EPNNG-SIAN---IA--------------Q--CIQR-QVAEIQKK-EES-G--SIGR
LLDA------TEN-QEDII--RRYRQVER-------------------------------
--------------LFRQLQ----------------------------------------
------------------------------------------------------------
---------------------------------CD--LTMR-------TNR--TVEK---
------------------H---------------------FEMTLLE--RISPVDDAKYN
SS---Y-SNTIKR-HRCTAKTREAIHQ--A-LQDWSTNPDSE------------------
------------
>CUA78271.1
------------------------------------------------------------
------------------------------------------------------------
------------------------------------------------------------
------------------------------------------------------------
------------------------------------------------------------
------------------------------------------------------------
------------------------------------------------------------
------------------------------------------------------------
------------------------------------------------------------
----------------------------------MAR-----------------------
---GDMSD-ETRR---II--------------H--DIQG-QVSHVTRQ-KNR-S--TLRR
MVGA------LKD-VDESM--RRYRRIEV-------------------------------
--------------LFTQLQ----------------------------------------
------------------------------------------------------------
---------------------------------VN--LSIG-------TKN--LVNE---
------------------T---------------------LVDSRLR--GMRPAHEASYN
SI---Q-STDIKR-RACTENTRVGVLA--G-IWEWILHPNGP------------------
------------
>KEP45468.1
------------------------------------------------------------
------------------------------------------------------------
------------------------------------------------------------
------------------------------------------------------------
------------------------------------------------------------
------------------------------------------------------------
------------------------------------------------------------
------------------------------------------------------------
------------------------------------------------------------
-------------------------------MSGSSS-----------------------
---MLISG-STAS---VA--------------M--AIER-QAIMIRER-LAG-V--SARG
MRGA------SMD-EEELV--KHYRKVQS-------------------------------
--------------HFRQLQ----------------------------------------
------------------------------------------------------------
---------------------------------TN--ANMS-------TWS--IVNE---
------------------H---------------------LVNTRLE--GLSPAKQATYD
SS---L-STQISR-RGCTEGTRIGVLD--G-LEDWLYDSTSS------------------
------------
>CUA72752.1
------------------------------------------------------------
------------------------------------------------------------
------------------------------------------------------------
------------------------------------------------------------
------------------------------------------------------------
------------------------------------------------------------
------------------------------------------------------------
------------------------------------------------------------
------------------------------------------------------------
------------------MLSD----SLKQNIGESCS-----------------------
---SLISS-ATTR---IA--------------M--CIEQ-QAIKVKTK-LGH-V--PGES
ARIP------DMD-TGELV--GHYRQIQL-------------------------------
--------------HFRQLQ----------------------------------------
------------------------------------------------------------
---------------------------------TN--ASMS-------TWI--TANE---
------------------H---------------------LANKRLE--NMYPAKQALYD
SG---L-SSEINR-RGCTEGTRIDVLN--G-LEDWLYESTS-------------------
------------
>EJD41338.1
------------------------------------------------------------
------------------------------------------------------------
------------------------------------------------------------
------------------------------------------------------------
------------------------------------------------------------
------------------------------------------------------------
------------------------------------------------------------
--------------------------------MAPSMRTKLSQGA---EIVLQTAS---D
S---ADVFPP-L-KSVVGGTLSIF-R--------LTK-----------------------
-TFKKNRKDWDALEKDVEKGLA----AVNRHVATIKRKSTLDADV-AELSRYG-------
GLPPRVVH-GRSSCFSA-------------------LSD-VGNEIETF-KS-R--PRLTR
ILAL------NDD-RDEID--GMKEKINQA------------------------------
---------------FSDFE----------------------------------------
------------------------------------------------------------
------------------------------------------------------------
-------------------------------------------SELI--NAIPNVAASYN
GSLH------QEL-HACLPGTRTNLLE--R-IHEWIDSTSMP------------------
------------
>ELU36267.1
------------------------------------------------------------
------------------------------------------------------------
-----------------------------------MSSTDR--ISKSNRQRA--------
------------------------------------------------------------
------------------------------------------------------------
------------------------------------------------------------
------------------------------------------------------------
-----------------------LNWLRKAFCLDSPGPTERAQGVSRLVASLKALS--KI
----LGAPDP-L-RSAATMLLDVF-E--------TIET-----G----------------
--ATDNQQDHKDSMTDLAVSIE----SATKYFKEERP-----------------------
---YRMFS-CISG---IA--------------K--MIEN-EAARMKIS-MGPDA--LIRG
PAKA------KLD-KEEVM--QHYRRICS-------------------------------
--------------LFQQLK----------------------------------------
------------------------------------------------------------
------------------------------------------------------------
------------------------------------------STRAQ--QLYPARNAIFD
SA---F-SDTIRR-HICTKGTRTQVLD--D-LAKWASDPDAP------------------
------------
>ELU36386.1
------------------------------------------------------------
------------------------------------------------------------
------------------------------------------------------------
------------------------------------------------------------
------------------------------------------------------------
------------------------------------------------------------
------------------------------------------------------------
-----------------MKNIGAYIGRTAYKIKRKLTFAVTSSNT---STLINALQ---A
FQNSAGVFPP-L-KATIGDLIARV-E--------HVE-----------------------
-VCGECMSVACFAHVDLASFSS----ARMRY------V----------------------
----RLLS-KAHHSSRS-------------------VKD-QVTIISKN-QE-R--GTGWR
FWQA------KQY-QDEMV--KGYEHIAEI------------------------------
---------------LEELRREGVVYRRTANGKLQARSRR--------------------
------------------------------------------------------------
----------------------------------------------L-------------
----------------------------------KNDQRLGQNSRLE--ALAPVHDATYD
SMMSR----ELNR-RACARDT---------------------------------------
------------
>EUC53476.1
------------------------------------------------------------
------------------------------------------------------------
---------------------------------MSLMSLRE--SLARSKDKWK-------
-QRLHI--------------NSRCVSPMPPG-----------------------------
------------------------------------------------------------
------------------------------------------------------------
------------------------------------------------------------
--------------ADK----------------KPAKRSIAWSGIKT---LLQVLE--SS
----SDAFGP-L-KSAIGDLNKCI-D--------IYER-----A----------------
---SKGRKDYDELRDKLDGLLT----DLAGHMAH--P--M--------------------
--DSMMTN-SVKLL--CC-----------------GIDE-EVKKVKDK-QGR-N--AGQR
LIEA------MDT-SEEIL--ECYRRING-------------------------------
--------------HVQRLTL---------------------------------------
------------------------------------------------------------
----------------------------------N--ANMS-------ILK---------
--------------AINEL---------------------TTEARLN--RIAPAMSAIYD
ST---E-SIDIKR-GGCTPGTRQLQID--L-LLEWAHDPDAG------------------
------------
>EUC57206.1
------------------------------------------------------------
------------------------------------------------------------
------------------------------------------------------------
---------------------------MPSG-----------------------------
------------------------------------------------------------
------------------------------------------------------------
------------------------------------------------------------
--------------TKD----------------RPVKGGLAWSGLKT---LLQILE--SS
----SDAFGP-L-KSAISGLNKCI-D--------IYER-----A----------------
---SKGRKDYDELREKLQGLLT----DLAGHITH--P--M--------------------
--DSMMTN-SVKLL--CC-----------------GIEE-EIKKVVEK-QGR-N--AGQQ
LFEA------MDT-SEEIL--ECYRRING-------------------------------
--------------LVQR------------------------------------------
------------------------------------------------------------
------------------------------------------------------------
----------------------------------------LAEARLK--GIAPAMSAIYD
ST---E-SDDIKR-GGCTPGTRQPQID--L-LLEWAHDPDAG------------------
------------
>EUC59591.1
------------------------------------------------------------
------------------------------------------------------------
---------------------------------MSLMSLRE--SLARSKNKWK-------
-KRLHL--------------GSRTASPAPPP-----------------------------
------------------------------------------------------------
------------------------------------------------------------
------------------------------------------------------------
--------------VSN-----EPATSTAEGETRSGDEVKPWVGVKK---MLQVLD--SS
----SSVFGP-L-KSVLDGLNKCI-D--------IYER-----A----------------
---AKGHQGYDELRDKIDGLLA----DLAGHMTQ--P--M--------------------
--DPMMTH-SVKLL--CL-----------------GVES-ELKKIQET-QAQ-N--VVHR
LYEA------MHT-SDEIM--DCYRRIHG-------------------------------
--------------YLERLTL---------------------------------------
------------------------------------------------------------
----------------------------------N--ANMS-------ILN---------
--------------AINEL---------------------TTEGRLK--GMSPAMSAIYD
ST---E-ADDIKR-RGCTPGTRQPQIN--L-LLEWAYDPEAG------------------
------------
>KDN36145.1
------------------------------------------------------------
------------------------------------------------------------
------------------------------------MSLRE--SVARSKDKWK-------
-KRLYL--------------GSRMGNPTPPG-----------------------------
------------------------------------------------------------
------------------------------------------------------------
------------------------------------------------------------
--------------VNN-----EPAAPSPEPDNQPAKSGMAWSGVKA---LNKVLE--SS
----SDVFGP-L-KSAIGGLNKCI-D--------IYER-----A----------------
---SKGRKDYDELREKLDDLLT----DLAGHMAQ--P--M--------------------
--DPMMTN-GVKLL--CR-----------------GIEA-EVKKVEQK-QVR-N--MGQR
LLDA------MDT-SEEIL--ECYRRING-------------------------------
--------------HVERLML---------------------------------------
------------------------------------------------------------
----------------------------------N--ANMS-------ILK---------
--------------TINEL---------------------TTEARLK--GISPATSAIYD
ST---E-SDDIKR-KGCTPGTRQPQID--L-LLEWTHDPESG------------------
------------
>KDN36607.1
------------------------------------------------------------
------------------------------------------------------------
---------------------------------MSLISLRE--SLARSRVKWK-------
-ARLRL--------------GSRSVTPTPPG-----------------------------
------------------------------------------------------------
------------------------------------------------------------
------------------------------------------------------------
--------------ANN-----EPAASSPEANNQPAKSSVAWSGVKT---LLKALE--SS
----SDAFGP-L-KSAIGGLNKCI-D--------IYDR-----A----------------
---SNGRKDYDELRGKLDGLLA----DLAGHMAK--P--M--------------------
--DPMMTN-SVKLL--CR-----------------GIEA-EVKKVEEK-QVH-N--MGQR
LFEA------KDT-SEEIL--ECYRRING-------------------------------
--------------HVERLML---------------------------------------
------------------------------------------------------------
----------------------------------N--ANMS-------ILK---------
--------------AINEL---------------------TTEARLK--GIAPATSAIYD
ST---E-SDDIKR-GGCTPGTRQPQID--L-LLEWTHDPESG------------------
------------
>CCO29698.1
------------------------------------------------------------
------------------------------------------------------------
------------------------------------------------------------
------------------------------------------------------------
------------------------------------------------------------
------------------------------------------------------MVPA--
SHSLVST---------------------------------------------------TT
-----------G-NDEREVSLH--SNTGPTGNQVSDKGISARSMIEA---LLAGLQ--AS
----SNCFGP-L-RMAIDGIGKLA-E--------IYKR-----G----------------
---SDQSKEYEKLQKKLKDILQ----IIDQHTGS--D--R--------------------
--RLIMTD-SVKQV--Y-----------------SDIKA-EAKRAEEK-QAR-N--TGRQ
ITDA------LRD-SDDVL--ACYNRIAD-------------------------------
--------------HMQRLML---------------------------------------
------------------------------------------------------------
----------------------------------N--VILS-------TFE---------
--------------TAK--G-------------------QEAESRLT--KMSSVESAFYN
S-------HAVSR-GGCAPHTRKPQID--L-LIEWARTPGAG------------------
------------
>CCO32013.1
------------------------------------------------------------
------------------------------------------------------------
---------------------------------MPLPFLRD--TLARSKARWK-------
-RWVNI--------------GSESRA--TL------------------------------
------------------------------------------------------------
------------------------------------------------------------
------------------------------------------------------------
---------------------------------ASAVDQGIWPGAGS---LLKQLE--SS
----AELFAP-L-KPAISGLSRLA-E--------ICEG-----L----------------
---SRESDEYIELRGKIDGVLQ----DLTEHIKG--P--T--------------------
--GGMMTG-SVKLI--CL-----------------DIES-EVNTLEQK-QSR-D--TGRK
VMDA------IEG-VEGVV--DCCRRVHS-------------------------------
--------------HLERLKL---------------------------------------
------------------------------------------------------------
----------------------------------N--LNLQ-------ILK---------
--------------AINEQT---------------------LEIKLA--KMALSGSAIYN
SA---E-SDSIKR-GLCTPGTRKTQID--L-LLEWARTPAAG------------------
------------
>CCO31596.1
------------------------------------------------------------
------------------------------------------------------------
---------------------------------MSLVSLRD--SFARSKARWK-------
-KYVNT--------------GSEGRT--RL------------------------------
------------------------------------------------------------
------------------------------------------------------------
------------------------------------------------------------
---------------------------------TSAEAQGIWPSVGS---LLKQLQ--SN
----PEMFGP-L-RPLINGLSRLA-E--------ICEG-----L----------------
---SRESDEYIELRGKIGGVLQ----DLSEHIKG--P--T--------------------
--GGMMPG-SVKLI--CL-----------------YIES-EVNTLEQK-QSR-D--TGRK
VLDT------IEG-LEGVV--DCCHRVHS-------------------------------
--------------HLERLKL---------------------------------------
------------------------------------------------------------
----------------------------------N--LGLQ-------ILK---------
--------------DINQQT---------------------LEIKLA--KMVPSVSAVYN
SA---E-SVSINR-GLCTPGTRKTQID--L-LLDWARTPAAG------------------
------------
>CCO32016.1
------------------------------------------------------------
------------------------------------------------------------
---------------------------------MALPFLRD--TLARSKARWK-------
-RWVNT--------------TSKSGS--TL------------------------------
------------------------------------------------------------
------------------------------------------------------------
------------------------------------------------------------
---------------------------------TSAVGQGIWPAVGS---LLKQLE--SS
----AEVFAP-L-KPAISGLSRLA-E--------ICEG-----L----------------
---SRESDEYIELRGKIDGVLQ----DLTEHIKG--P--T--------------------
--GGMMTS-SVKLI--CS-----------------DIES-EVKTLEQR-QSQ-D--TGRK
VMDA------IEG-LEGVV--DCCRRVHS-------------------------------
--------------HLKRLKL---------------------------------------
------------------------------------------------------------
----------------------------------N--LNLQ-------ILK---------
--------------AINEQT---------------------LEIKLA--KMALSGSAIYN
SA---E-SDSIKR-GLCTPGTRKTQID--L-LLEWARTPAAG------------------
------------
>CCO32931.1
------------------------------------------------------------
------------------------------------------------------------
---------------------------------MPLPFLRD--TLARSEARWK-------
-RWVNT--------------TSKSGS--TL------------------------------
------------------------------------------------------------
------------------------------------------------------------
------------------------------------------------------------
---------------------------------TSAVGQGIWPTVGS---LLKQLE--SG
----AEVFAP-L-KPAISGLSRLA-E--------ICES-----L----------------
---SRESNEYIELRGKIGGVLQ----DLSEHIKG--P--T--------------------
--GSMMTG-SVKLI--CS-----------------DIES-EVNTLEQR-QSR-D--TGRK
VLDA------IEG-LEGVV--DCCRRVHS-------------------------------
--------------HLERLKL---------------------------------------
------------------------------------------------------------
----------------------------------N--LNLQ-------ILK---------
--------------AINEQT---------------------LEIKLA--KMALSGSAIYN
SA---E-SDSIKR-GLCTPGTRKTQID--L-LLEWARTPDAG------------------
------------
>CCO33347.1
------------------------------------------------------------
------------------------------------------------------------
---------------------------------MPLPFLRD--TLARSKARWK-------
-RWVNT--------------ASKSGS--TL------------------------------
------------------------------------------------------------
------------------------------------------------------------
------------------------------------------------------------
---------------------------------TSAVGQGIWPAVGS---LLNQLE--SS
----AEVFAP-L-KPAISGLSRLA-E--------ICEG-----L----------------
---SRESDEYIELRGKIDGVLQ----DLTEHIKG--P--T--------------------
--GGMMTS-SVKLI--CS-----------------DIES-EVNTLEQR-QSR-D--TGRK
VLDA------IEG-VEGVV--DCCRRVHS-------------------------------
--------------HLERLKL---------------------------------------
------------------------------------------------------------
----------------------------------N--LNLQ-------ILK---------
--------------AINEQT---------------------LEIKLA--KMALSGSAIYN
SA---E-SDSIKR-GLCTPGTRKTQID--L-LLEWVRTPDAG------------------
------------
>CCO34530.1
------------------------------------------------------------
------------------------------------------------------------
---------------------------------MALPFLRD--TLARSKARWK-------
-RWVNT--------------TSKSGS--TL------------------------------
------------------------------------------------------------
------------------------------------------------------------
------------------------------------------------------------
---------------------------------TSAVGQGIWPAVGS---LLNQLE--SG
----AEVFAP-L-KPAISGLSRLA-E--------ICEG-----L----------------
---CRESDEYIELRGKIGGVLQ----DLTEYIKG--P--T--------------------
--GGMMTG-SVKLI--CL-----------------DIES-EVNTLEQR-QSR-D--TGRK
VLDA------IKG-LEGVV--DCCRRVHS-------------------------------
--------------HLERLKL---------------------------------------
------------------------------------------------------------
----------------------------------N--LNLQ-------ILK---------
--------------AINEQT---------------------LENKLT--KMTSSGSAIYN
SA---E-SDSIKR-GLCTPGTRKTQID--L-LLEWARTPDAG------------------
------------
>CCO34968.1
------------------------------------------------------------
------------------------------------------------------------
---------------------------------MPLPFLRD--TLARSKARWK-------
-RWVNT--------------TSKSGS--TL------------------------------
------------------------------------------------------------
------------------------------------------------------------
------------------------------------------------------------
---------------------------------TSAVGQGIWPAVGS---LLKQLE--SS
----AEVFAP-L-KPAISRLSRLA-E--------ICEG-----L----------------
---SRESDEYIELRGKIDGVLQ----DLSRHIKG--P--T--------------------
--GGMMTG-SVKLI--CL-----------------DIES-EVNTLEQR-QSR-D--TGRK
VLDA------IKG-LEGVV--ECCRRVHS-------------------------------
--------------HLERLKL---------------------------------------
------------------------------------------------------------
----------------------------------N--LNLQ-------ILK---------
--------------AINEQT---------------------LENKLT--KMTSSGSAIYN
SA---E-SDSIKR-GLCTPGTRKTQID--L-LLEWARTPAAG------------------
------------
>CCO34969.1
------------------------------------------------------------
------------------------------------------------------------
---------------------------------MALPFLRD--TLARSKARWK-------
-RWVNT--------------TSKSGS--TL------------------------------
------------------------------------------------------------
------------------------------------------------------------
------------------------------------------------------------
---------------------------------TSAVGQGIWPGVGS---LLKQLE--SS
----AEVFAP-L-KPAISGLSRLA-E--------ICEG-----L----------------
---SRESDEYIELRGKIDGVLQ----DLTEHIKG--P--T--------------------
--GGMMTS-SVKLI--CS-----------------DIES-EVNTLEQR-QSQ-D--TGRK
VMDA------IEG-VEGVV--DCCRRVHS-------------------------------
--------------HLERLKL---------------------------------------
------------------------------------------------------------
----------------------------------N--LNLQ-------ILK---------
--------------AINEQT---------------------LENKLT--KMTSSGSAIYN
SA---E-SDSIKR-GLCTPGTRKTQID--L-LLEWARTPDAG------------------
------------
>CCO35700.1
------------------------------------------------------------
------------------------------------------------------------
---------------------------------MSLLFLRD--SLARSKARWK-------
-RWVNV--------------GSKSRT--TL------------------------------
------------------------------------------------------------
------------------------------------------------------------
------------------------------------------------------------
---------------------------------ASAVGQGIWPGVGS---LLKQLE--LS
----AELFAP-L-RPAISGLSRLA-E--------ICEG-----L----------------
---SRESDEYIELRGKIDGVLQ----DLTEYIKG--P--T--------------------
--GSMMTG-SVKLI--CL-----------------DIES-EVNTLEQK-QSR-D--TGRR
VLDA------IEG-FEGVV--DCCRRVHS-------------------------------
--------------HLERLKL---------------------------------------
------------------------------------------------------------
----------------------------------N--LNLQ-------VLK---------
--------------AINEQM---------------------LEIKLA--KMVPSASAVYN
SA---E-SDIIKR-GLCTPGTRKTQID--L-LLEWARTPAAG------------------
------------
>CEL54814.1
------------------------------------------------------------
------------------------------------------------------------
---------------------------------MSLLFLRD--SLARSKARWK-------
-RWVNV--------------GSKSRT--TL------------------------------
------------------------------------------------------------
------------------------------------------------------------
------------------------------------------------------------
---------------------------------ASAVGQGIWPGVGS---LLKQLE--LS
----AELFAP-L-RPAISGLSRLA-E--------ICEG-----L----------------
---SRESDEYIELRGKIDGVLQ----DLTEYIKG--P--T--------------------
--GSMMTG-SVKLI--CL-----------------DIES-EVNTLEQK-QSR-D--TGRR
VLDA------IEG-FEGVV--DCCRRVHS-------------------------------
--------------HLERLKL---------------------------------------
------------------------------------------------------------
----------------------------------N--LNLQ-------VLK---------
--------------AINEQM---------------------LEIKLA--KMVPSASAVYN
SA---E-SDIIKR-GLCTPGTRKTQID--L-LLEWARTPAAG------------------
------------
>CCO32527.1
------------------------------------------------------------
------------------------------------------------------------
--------------------------------MPLMTSIQD--SLARSKYKWK-------
-KRLRL--------------GQEATSHPHSV----I----D-------------------
--LL--P--G--------------------------------------------------
------STHLT----------------------------------------------E--
SVQAVSS---------------------------------------------------AS
-----------S-PIHDPTTIV-NPDPEVAPKSPPKGTSSTWAAVSA---LLHTLE--AG
----AEVFPP-A-KPVVSGLKLCV-H--------ALSG-----A----------------
---CQEREEYEYLASKLKEILH----DLNEHMKE--P--I--------------------
--GLKMTD-SVRRI--YN-----------------DIEQ-ELEMVAKK-QER-T--TGRR
LLEL------IEE-SDELL--DCYRRIGG-------------------------------
--------------HFQRLTL---------------------------------------
------------------------------------------------------------
----------------------------------N--CTMN-------TLK---------
--------------VVSEQA---------------------VEARLK--GMSPSMSAVFN
SA---E-AIEVQR-RSYAEGTRKAQID--L-LLKWANTPDAG------------------
------------
>CCO33880.1
------------------------------------------------------------
------------------------------------------------------------
--------------------------------MPFMMSLKD--SLARSKNKWK-------
-KRLGI--------------GSEDTSRPPSL----L----D-------------------
--PR--P--G--------------------------------------------------
------PTSLV----------------------------------------------D--
STQIVSN---------------------------------------------------AS
-----------N-AKNDSTNIA-ESSPDVTLKDSPKGTSSAWAAVSA---LLKVLE--DG
----AEAFAP-A-KPVVSGLKLCV-D--------IYMS-----A----------------
---CQGNEEYDYLAIKLKEILD----DLTKYMKE--L--T--------------------
--GLEDTE-SVKRI--YD-----------------EIKQ-EVKTVTEK-QEK-T--KRRR
LMGA------IND-SDEIL--ACYRRIDG-------------------------------
--------------HFQRLTL---------------------------------------
------------------------------------------------------------
----------------------------------N--AAMS-------TLK---------
--------------ATKEQA---------------------MTSRLK--GMSPSMSAVYD
SA---E-SHDVQR-RSCTEGTRKAQIK--E-MIDWAITPDAG------------------
------------
>CCO34181.1
------------------------------------------------------------
------------------------------------------------------------
--------------------------------MPFMMNLKD--SLARSKNKWK-------
-KRLGI--------------GSEDTSRPPSL----L----D-------------------
--SR--P--G--------------------------------------------------
------LASLV----------------------------------------------D--
STRIVSN---------------------------------------------------TS
-----------H-AKNDSTNIA-EFSPDVTLKDSPKGTSSAWAAVGT---LLKVLE--VG
----AEAFAP-A-KPVVSGLKLCV-D--------IYMS-----A----------------
---CQGNEEYDYLAIKLKEILD----DLTKYMKE--L--T--------------------
--GLEDTE-SVKRI--YD-----------------EIKQ-EVKTVTEK-QEK-T--KRRR
LMGA------IND-SDEIL--ACYRRIDG-------------------------------
--------------HFQRLTL---------------------------------------
------------------------------------------------------------
----------------------------------N--AAMS-------TLK---------
--------------ATKEQA---------------------MTSRLK--GMSPSMSAVYD
SA---E-SHDVQR-RSCTEGTRKAQIK--E-MIDWAITPDAG------------------
------------
>CCO35583.1
------------------------------------------------------------
------------------------------------------------------------
--------------------------------MSFLMSLQD--SLARSKRKWK-------
-KRLRI--------------GSETTSRPTSV----L----D-------------------
--LR--P--D--------------------------------------------------
------PAPLT----------------------------------------------E--
SVKAVSS---------------------------------------------------AS
-----------K-HIHDPTQTA-NSDPKAMPKSTPKGTSSAWTAVST---LLDILE--VG
----TEAFPP-A-KPVVSGLKLFV-N--------VLSR-----E----------------
---CQEREEYDYLAIKLNQVLH----DLNEHMRE--P--I--------------------
--GLKMTD-SVRSI--YS-----------------DIEQ-EIEMVTKM-QNR-T--TGRR
LIDA------RQD-SDAIL--DCYRRVDG-------------------------------
--------------HFGRLTL---------------------------------------
------------------------------------------------------------
----------------------------------N--CTMY-------TLR---------
--------------AVNEQA---------------------LEARLK--GMSPSMSAVFN
SA---E-AIDVQR-RSCAEGTRRAQID--L-LLEWANTPDAG------------------
------------
>CCO35584.1
------------------------------------------------------------
------------------------------------------------------------
--------------------------------MSFLMSLQD--SLARSKRKWK-------
-KRLRI--------------GSETASHPPSA----L----D-------------------
--LR--P--D--------------------------------------------------
------SVPLT----------------------------------------------G--
PVEAVSS---------------------------------------------------AS
-----------E-SIHNLTQIA-KPNPEVGPTSTTKEASSAWTAVSA---FLDTLE--VG
----TEAFPP-A-KPVVSGLKLLV-S--------ALSG-----V----------------
---CQEREEYDYLAIKLNQVLR----DLNEHMKE--P--I--------------------
--GLKMTD-SVRSI--YN-----------------DIQQ-EIEIVTKM-QKT-T--TGRR
LVDA------RED-SDAIL--DCYRRVDA-------------------------------
--------------HFRRLTL---------------------------------------
------------------------------------------------------------
----------------------------------N--CTMY-------TLE---------
--------------AVKEQA---------------------LEARLK--GMSPSMSAVFD
SA---E-AIDVQR-RSCAEGTRGAQID--L-LLKWANTPDAG------------------
------------
>CCO36456.1
------------------------------------------------------------
------------------------------------------------------------
--------------------------------MSFLMSLQD--SLARSKREWK-------
-KRLRI--------------GSETTSHPPSA----L----D-------------------
--LR--P--D--------------------------------------------------
------SVPLT----------------------------------------------G--
PVEAVSS---------------------------------------------------AS
-----------E-SIKNLTQIA-NPDPEVGPTSTTKEASSAWTAVSA---FLDTLE--VS
----TEAFPP-A-KPVVTGLKLLV-S--------ALSG-----V----------------
---CQEREEYDYLAIKLNQVLR----DLNEHMKE--P--I--------------------
--GLKMTD-SVRSI--YS-----------------DIQQ-EIEIVTKM-QKR-T--TGRR
LVDA------REE-SDAIL--DCYRRVDA-------------------------------
--------------HFRRLTL---------------------------------------
------------------------------------------------------------
----------------------------------N--CTMY-------TFE---------
--------------AVKEQA---------------------LEARLK--GMSPSMSAVFN
SA---E-AIDVQR-RSCAEGTRRAQID--L-LLEWASTPDAG------------------
------------
>CCO36503.1
------------------------------------------------------------
------------------------------------------------------------
--------------------------------MSFVTSLQE--SLAQSKHKWK-------
-KRLRI--------------GSETTGCPPPV----L----D-------------------
--LR--P--G--------------------------------------------------
------PASLT----------------------------------------------Q--
SNQVASS---------------------------------------------------AS
-----------N-PIHDSTTIV-NPDPKVAPKSPPRETSSTWAAVSA---LLDILE--AG
----GEAFPP-A-KPVVSGLKLCV-N--------ALLG-----T----------------
---CHQHKEYEYLAAKLKEILC----DLNEHMKE--S--I--------------------
--SLKMTN-SVKRI--YN-----------------DIEQ-EFEMVTKK-QEK-T--IGRR
LMES------REE-SNAIL--DCYRRIAD-------------------------------
--------------HFQRLTL---------------------------------------
------------------------------------------------------------
----------------------------------N--CTMN-------TLK---------
--------------VINEHA--------------------------V--GMSPSMSAVFN
SA---E-AVEVQR-RGCTEGTRKAQID--L-LLEWASTPDAG------------------
------------
>CEL56736.1
------------------------------------------------------------
------------------------------------------------------------
--------------------------------MSFVTSLQE--SLAQSKHKWK-------
-KRLRI--------------GSETTGCPPPV----L----D-------------------
--LR--P--G--------------------------------------------------
------PASLT----------------------------------------------Q--
SNQVASS---------------------------------------------------AS
-----------N-PIHDSTTIV-NPDPKVAPKSPPRETSSTWAAVIA---LLDILE--AG
----GEAFPP-A-KPVVSGLKLCV-N--------ALLG-----T----------------
---CHQHKEYEYLAAKLKEILC----DLNEHMRE--S--I--------------------
--NLKMTN-SVKRI--YN-----------------DIEQ-EFEMVTKK-QEK-T--IGRQ
LMES------REE-SNAIL--DCYRRIAD-------------------------------
--------------HFQRLTL---------------------------------------
------------------------------------------------------------
----------------------------------N--CTMN-------TLK---------
--------------VINEHA--------------------------V--GMSPSMSAVFN
SA---E-AVEVQR-RGCTEGTRKAQID--L-LLEWASTPDAG------------------
------------
>CEL62923.1
------------------------------------------------------------
------------------------------------------------------------
--------------------------------MPLMTSIQD--SLARSKYKWK-------
-KRLRL--------------GQEATSHPHSV----I----D-------------------
--LL--P--G--------------------------------------------------
------STHLT----------------------------------------------E--
SVQAVSS---------------------------------------------------AS
-----------S-PIHDPTTIV-NPDPEVAPKSPPKGTSSTWAAVSA---LLHTLE--AG
----AEVFPP-A-KPVVSGLKLCV-H--------ALSG-----A----------------
---CQEREEYEYLASKLKEILH----DLNEHMKE--P--I--------------------
--GLKMTD-SVRRI--YN-----------------DIEQ-ELEMVAKK-QER-T--TGRR
LLEL------IEE-SDELL--DCYRRIGG-------------------------------
--------------HFQRLTL---------------------------------------
------------------------------------------------------------
----------------------------------N--CTMN-------TLK---------
--------------VVSEQA---------------------VEARLK--GMSPSMSAVFN
SA---E-AIEVQR-RSYAEGTRKAQID--L-LLKWANTPDAG------------------
------------
>CEL62938.1
------------------------------------------------------------
------------------------------------------------------------
--------------------------------MPFMMSLKD--SLARSKNKWK-------
-KRLGI--------------GSEDTSRPPSL----L----D-------------------
--PR--P--G--------------------------------------------------
------PTSLV----------------------------------------------D--
STQIVSN---------------------------------------------------AS
-----------N-AKNDSTNIA-ESSPDVTLKDSPKGTSSAWAAVSA---LLKVLE--DG
----AEAFAP-A-KPVVSGLKLCV-D--------IYMS-----A----------------
---CQGNEEYDYLAIKLKEILD----DLTKYMKE--L--T--------------------
--GLEDTE-SVKRI--YD-----------------EIKQ-EVKTVTEK-QEK-T--KRRR
LMGA------IND-SDEIL--ACYRRIDG-------------------------------
--------------HFQRLTL---------------------------------------
------------------------------------------------------------
----------------------------------N--AAMS-------TLK---------
--------------ATKEQA---------------------MTSRLK--GMSPSMSAVYD
SA---E-SHDVQR-RSCTEGTRKAQIK--E-MIDWAITPDAG------------------
------------
>CCO33245.1
------------------------------------------------------------
------------------------------------------------------------
------------------------------------------------------------
------------------------------------------------------------
------------------------------------------------------------
------------------------------------------------------------
------------------------------------------------------------
----------------------------------------MWPSLRS---LLAQLE--SS
----AAVFAP-L-QSAIGALATLV-D--------AYEP-----D----------------
---YQGQREYTEVRANIERILK----DISARMST--P--A--------------------
--GKLMTK-SVKLI--CL-----------------EIES-EVAIMKSK-QDP-D--MERR
LLKA------TQG-LDGAM--DCCRRVHG-------------------------------
--------------HLERLTL---------------------------------------
------------------------------------------------------------
----------------------------------N--LNLS-------ILE---------
--------------GINEQMLL------------------AQEAKLT--KMSTSMSATYN
SA---E-SITAKR-RECTPGTRKSQID--L-LLQWANTSDAG------------------
------------
>CCO33974.1
------------------------------------------------------------
------------------------------------------------------------
------------------------------------------------------------
------------------------------------------------------------
-------------------------------------------MEA----PD--------
---GQGTT----------------------------------------------------
------------------------------------------------------------
------------------SVLNELRSQTNVLAGKSGAKSKAWAGLRV---SLKSLR--DT
----PAMFGP-V-VSAANVLLDSF-D--------TIEA-----A----------------
---ARNQQDYEDLATELEGLSM----SLVQGHKESAS-----------------------
---SSGAG-CVIGFAKVR--------------R--EIER-EAKEIENK-TKR-G--AGKR
MTAT------KAD-EEDLM--RRYRRIQW-------------------------------
--------------LFQQLQ----------------------------------------
------------------------------------------------------------
---------------------------------TN--LSMS-------ILS--NTNE---
------------------L---------------------IVEGRLA--KLKSEMQATYN
SK---L-SASTNR-RTCTEGTRTQVLS--K-LKGWVFQVDAHV-----------------
------------
>CCO33977.1
------------------------------------------------------------
------------------------------------------------------------
--------------------------------------MND--NPKSKREKVK-------
-GWFRR--------HLRV--SSSSSVSESSTQ------LPS---------------RSRL
SVAS--E------------------------------PVNDV-HKA----DKTIGEQSTA
PLAGQDAATSQSKSPPS------------------------VTSA-DHLGPLPSSPRN--
----DTAISTTAT------Q--------------------VPLVEHDTRSEP----PPST
V--------TPQTATEQSSLPTDEGSVPLVGSAPATGTNKAWEGLRS---SLKKLA--DT
----SRAVPP-I-VDAVKVILDCF-D--------TIEA-----A----------------
---AKNQQDYQDLATELESLSE----TLAEHVHKMPS-----------------------
---EAVSK-SVSG---VA--------------R--GIER-QAEEIKIK-KER-G--TGRR
LWAA------GSD-QEDVV--RRYRRIQS-------------------------------
--------------LFRQLQ----------------------------------------
------------------------------------------------------------
---------------------------------AN--LSMN-------TWS--NTHN---
------------------L---------------------LLNERLE--ALRPEKQAMYD
SG---L-STTVGR-RACTEGTRKQVLS--D-LVNWVYDKNAP------------------
------------
>CCO34145.1
------------------------------------------------------------
------------------------------------------------------------
---------------------------------MPLPSLSE--SLGRSKARLK-------
-RWLNI--------------DIKPTT--QN------------------------------
------------------------------------------------------------
------------------------------------------------------------
------------------------------------------------------------
---------------------------------IAPLVRDMCPSVQS---LIAQLQ--SS
----AEVFGP-L-KSAISELARVF-E--------AYDA-----V----------------
---SQERSEYKEVRTSIDRVLD----DICDYVQS--P--T--------------------
--RQVMTD-SMKLI--CV-----------------DIKA-EIADMEKK-QEL-P--TGRL
VLNS------IQG-LDAVT--DCCRRVQG-------------------------------
--------------HLERLKI---------------------------------------
------------------------------------------------------------
----------------------------------N--LNLS-------ILN---------
--------------GIDKQI---------------------MEQKLT--RMSPSMAATYN
SA---E-SVDIKR-GACTPGTRKPQID--L-LLEWAQTSDSG------------------
------------
>CCO34302.1
------------------------------------------------------------
------------------------------------------------------------
-------------------------------------------------MRPP-------
-SVRHV--------VDRQ--SSSQSSPSPPAP----------------------------
--------------------A----------------SLAPP-NQR----NSTAAIPDAQ
TVPPTDPQLLAAQTAPN--------------PP--------ATSA-ELPNLEPGQQMD--
----DS-FATI----------GQ---------------VDVAKEAEVLGSLV----APPQ
I--------SPPLSTSATLPSTNPTSEPAGATGATKAANGIWAGLRT---SLKMLA--ET
----DGVFGP-V-ASAARVLLDVC-D--------TFET-----A----------------
---AQNQQDYEDLVAELTTLSQ----SVAQHFKANKS-----------------------
---NAMCD-CVSG---IV--------------K--RTED-EAAEMKRQ-AER-G--TGRQ
LLTA------KLD-EVEMM--RGYRRIQP-------------------------------
--------------LFRQLQ----------------------------------------
------------------------------------------------------------
---------------------------------IN--LSAS-------TWS--IGNE---
------------------I---------------------LVNTRLD--MLRSVDPADYD
SS---L-ATSISR-RTCTEGTRTKVLE--D-LAKWANDADGAG-----------------
------------
>CCO33975.1
------------------------------------------------------------
------------------------------------------------------------
-------------------------------------------------MRPP-------
-SVRHV--------VDRQ--SSSQSSPSPPAP----------------------------
--------------------A----------------SLAPP-NQR----NSTAAIPDAQ
TVPPTDPQLLAAQTAPN--------------PP--------ATSA-ELPNLEPGQQMD--
----DS-FATI----------GQ---------------VDVAKEAEVLGSLV----APPQ
I--------SPPLSTSATLPSTNPTSEPAGATGATKAANGIWAGLRT---LLKMLA--ET
----DGVFGP-V-ACAARVLLDVC-D--------TFET-----A----------------
---AQNQQDYEDLVAELTTLSQ----SVAQHFKANKS-----------------------
---NAMSD-CVSG---IV--------------K--RTED-EAAEMKRQ-AER-G--TGRQ
LLTA------KLD-EVEMM--RGYRRIQP-------------------------------
--------------LFRQLQ----------------------------------------
------------------------------------------------------------
---------------------------------IN--LSAS-------TWS--IANE---
------------------I---------------------LVNTRLD--MLRSVDPADYD
SS---L-ATSISR-RTCTEGTRTKILE--D-LAKWANDADGPG-----------------
------------
>CCO34299.1
------------------------------------------------------------
------------------------------------------------------------
-----------------------------------MSSIDS--EPTSKRGRIR-------
-KWLRD--------NFGR--SSSQSSPSPPAP----------------------------
--------------------A----------------SLAPP-NQR----NSTAAIPDAQ
TVPPTDPQLLAAQTAPN--------------PP--------ATSA-ELPNLEPGQQMD--
----DC-FATI----------GQ---------------VDVAKEAEVLGSLV----APPQ
I--------PPPLLSSATLPSTNPTSEPAGATGATKAANGIWAGLRT---SLKMLA--ET
----DGVFGP-V-ASAARVLLDVC-D--------TFET-----A----------------
---AQNQQDYEDLVAELTTLSQ----SVAQHFKANKS-----------------------
---NAMSD-CVSG---IV--------------K--RTED-EAAEMKRQ-AER-G--TGRQ
LLTA------KLD-EVEMM--RGYRRIQP-------------------------------
--------------LFRQLQ----------------------------------------
------------------------------------------------------------
---------------------------------IN--LSAS-------TRS--IANQ---
------------------V---------------------LVNTRLD--MLRSVDPADYD
SS---L-ATSISR-RTCTEGTRTKVLQ--D-LAKWANNANGAE-----------------
------------
>CCO37224.1
------------------------------------------------------------
------------------------------------------------------------
-----------------------------------MLSIDS--EPTSKRKRIR-------
-KWLRD--------KFGR--STPQSSPSPPVL------PSP-----------------FQ
APAS--LAP-----------A----------------SLLPS-NQR----KSTAAIPDAQ
RVPPANPQLLAAQPAPN--------------PP--------ATRA-ELSNPEPGQQMD--
----DS-FATI----------GQ---------------VDVAKEAEALGSLV----APPQ
I--------CPPLSTSATLPSTNPTSEPAGATGATKAANGIWAGLRT---SLKMLA--EA
----GGVFAP-V-ASAARVLLDVC-D--------TFET-----A----------------
---AQNRQDYEDLVAELTTLSQ----SVAQHFKANKS-----------------------
---NAMSD-CVSG---IV--------------K--RIED-EAAEMKKQ-AER-G--TGRQ
LLTA------KLD-EVETM--RGYRRIQS-------------------------------
--------------LFRQLQ----------------------------------------
------------------------------------------------------------
---------------------------------IN--LSAS-------TWS--IANE---
------------------V---------------------LVNTRLD--MLRSVDPADYD
SS---L-ATSISR-RTCTEGTRTKVLE--D-LAKWANDADGPG-----------------
------------
>CCO34353.1
------------------------------------------------------MILP--
----L-SITHINREVKTRQMSRWDSVCLQHSA---SDFHWNTQTRTIIEQKTDTRDDYKG
MARMGVPNTGSPLDAVSDSSRSYPA----LIVPMSLLFLRD--SLARSKARWK-------
------------------------------------------------------------
------------------------------------------------------------
------------------------------------------------------------
------------------------------------------------------------
-------------------------------------RLGIWPGIRS---VLNQLD--SR
----AEVFPP-L-KPAISGLARLA-E--------ICEG-----L----------------
---SRESDEYVELRQNIERVLD----DLSNHIKG--P--M--------------------
--EGMMTD-SVKLI--CS-----------------DIEK-EVNILEKR-CNL-N--TGRQ
FLDA------IEG-LDGVV--DCCRRVRA-------------------------------
--------------HLDRLAL---------------------------------------
------------------------------------------------------------
----------------------------------N--LNLS-------ILK---------
--------------VVNEHLLVRALAASH-----ISASQSTKELKLA--KMAPSMSAVYN
SA---E-SDSIKR-GLCTPGTRKSQIE--L-LLEWAHTPDAG------------------
------------
>CCO34966.1
------------------------------------------------------------
------------------------------------------------------------
---------------------------------MSLLFLRD--SLARSKVKLK-------
-RWASI--------------GSKSRT--IV------------------------------
------------------------------------------------------------
------------------------------------------------------------
------------------------------------------------------------
---------------------------------TSAVGQGIWPGIRS---LLNQLE--SS
----AEAFAP-L-EPAISGLARLA-E--------ICEG-----L----------------
---SRESDEYVELRQNIERVLE----DLSNHIKG--P--M--------------------
--EGMMTD-SVKLI--CS-----------------DIEK-EVNILEKR-CNL-N--TGRQ
LLDA------IEG-LDGVV--DCCRRVHA-------------------------------
--------------HLDRLAL---------------------------------------
------------------------------------------------------------
----------------------------------N--LNLS-------ILK---------
--------------VVNEHLLVRALAASH-----ISASQSNKELKLA--KMAPSMSAVYN
SA---E-SDSIKR-GLCTPGTRKSQIE--L-LLEWAHTPDAG------------------
------------
>CCO34983.1
------------------------------------------------------------
------------------------------------------------------------
--------------------------------MSFMMSLRD--SLKRARGKLR-------
-FRSQL--------------KQADPDSIQIVP--D-------------------------
--AR--P--V--------------------------------------------------
---------SSPTHQP--------------------------------------MVPA--
SHSIVSK---------------------------------------------------NT
-----------G-HEQCEVPLD--SNTVPTNNQVSDKGISTRSVIET---LLVGLQ--AT
----GDCFGP-L-RVAVDGIAKR--------------------G----------------
---SEESKEYDKLQKKLEHILQ----DIAQNAGS--P--S--------------------
--RLFVTP-SVEQI--Y-----------------SDIKA-EATRAEDK-RAR-N--TGRK
IVDA------LRD-SDDVL--ECYSRIAD-------------------------------
--------------HMRRLML---------------------------------------
------------------------------------------------------------
----------------------------------T--VSLS-------TLK---------
--------------VVSEQG-------------------MVQESRLA--KMSSVKSAFYN
S-------HAVSR-GGCAPHTREPQID--L-LMEWARTPGAG------------------
------------
>CCO35446.1
------------------------------------------------------------
------------------------------------------------------------
------------------------------------------------------------
------------------------------------------------------------
------------------------------------------------------------
------------------------------------------------------------
------------------------------------------------------------
---------------------MQASA-PPGATLPGSGASTAWSGLEQ---ALRALR--IS
----KHIYPP-L-GLALDDLTSHL-P--------KFEV-----SNIPVYNRADDVTEAYL
EAAARNRQDYDDLAIELKGMAE----LIERQLDAMIS-----------------------
---EESKR-AIVS---LS--------------E--TIRA-ELKSVEGR-QSQ-S--GTRR
VLDS------SEE-DEDII--RRYRRVEQ-------------------------------
--------------LFRQLQ----------------------------------------
------------------------------------------------------------
---------------------------------GE--ASLS-------TWC--TTNK---
------------------Y---------------------YMNTQLE--GLRPARLARYD
SS---L-SMEIGR-RTCTENTRTKILQ--D-SMKWSEDPNSA------------------
------------
>CCO35801.1
------------------------------------------------------------
------------------------------------------------------------
------------------------------------------------------------
------------------------------------------------------------
------------------------------------------------------------
------------------------------------------------------------
--------------------------------------------------------MNS-
---------GPTSKRKRVRNWFRNTFSSPGASRGTETRSGSCTGLRA---SLKMLA--ET
----EGVFGP-I-SAAARVLLECC-D--------TFET-----A----------------
---ARNQQDYEDLTTQLTTLSQ----SIAQHFKANSS-----------------------
---NPMTG-CISG---IV--------------K--MIEE-EATEIEGR-TER-G--TGRR
LLTA------KKD-EDELM--RRYRRIQS-------------------------------
--------------LFRQLQ----------------------------------------
------------------------------------------------------------
---------------------------------TN--LGAS-------TWS--IANE---
------------------I---------------------LINTRLE--MLKSVDLADYD
SS---L-ATSISR-RTCTEGTRTKVLE--E-LNEWANDANGPG-----------------
------------
>CCO36012.1
------------------------------------------------------------
------------------------------------------------------------
---------------------MAKK----NSKTPFLLPLRD--SLERSKHKWK-------
-RLMRW--------------DSDVAAPSNPAS--NA----N-------------------
--QQ--P--L--------------------------------------------------
---------SSPGP-------------------------------------------T--
SISATAT---------------------------------------------------VH
-----------T-PEGSRLAQL---DDTTQSGALQEKPQGKWAAIRA---LLATLE--SS
----PGAFGP-I-FPVINMIKGCV-D--------IYEG-----A----------------
---CKERKEYDDLAKKLKQTTD----ELAEYLKQ--P--I--------------------
--GSEMNN-SVKRI--CR-----------------DLED-EAKKISEK-QAV-A--TGKR
LIDA------LEG-SDGIL--ESHRRIDD-------------------------------
--------------LLGRLSR---------------------------------------
------------------------------------------------------------
----------------------------------N--TNMF-------TLS---------
--------------SANRQAM-------------------DKDSRLD--RMSPAKSAMYN
SA---E-SQDIKR-GNCAPRTREVQIR--L-LLDWACTPESG------------------
------------
>CCO31936.1
------------------------------------------------------------
------------------------------------------------------------
---------------------MAKE----NSKTPFLLPLRD--SLERSKHKWK-------
-RLMRW--------------DSEVAAPSNPAS--GA----N-------------------
--QR--P--L--------------------------------------------------
---------SSPEP-------------------------------------------T--
SIPATAT---------------------------------------------------VH
-----------T-PEGSRLAQI---DDTTQSGALQEKPQGKWAAIRA---LLATLE--SS
----PGAFGP-I-FPVINMMKGCV-D--------IYEG-----A----------------
---FKERKEYDDLAEKLKQTTD----ELAKYLKQ--P--I--------------------
--GSEMSN-SVKRI--CC-----------------DLED-EAKKISQK-QAI-A--TGRL
LINA------LGG-SDGIL--ESHRRIDD-------------------------------
--------------LLGRLSR---------------------------------------
------------------------------------------------------------
----------------------------------N--TNMS-------TLS---------
--------------------E-------------------YKDSRLD--RMSPVKSAMYN
SA---E-SHDIKR-GSCAPQTREAQIR--L-LLDWACTPEAG------------------
------------
>CEL53986.1
------------------------------------------------------------
------------------------------------------------------------
---------------------MTKK----NSKTPFLLSLRD--SLESCKDKFK-------
-RILHR--------------DSGVSTQSNPAS--NS----N-------------------
--AQ--S--L--------------------------------------------------
---------SWPEP-------------------------------------------T--
STYTAAT---------------------------------------------------IR
-----------P-PEGSHAGPL---DTTIQAGAPQDAPQGKWAAIRS---LLATLE--SS
----PGAFGP-I-FSVINIMKGCV-D--------IYEG-----A----------------
---CKERKEHKDLAMKLERTLT----DLAEYMKQ--P--I--------------------
--GSDMSN-SVKRI--YC-----------------DLED-EAKKVSEK-QAT-A--TGRR
MIGA------LEG-SDGIL--EAHRRIDE-------------------------------
--------------LLGRLSR---------------------------------------
------------------------------------------------------------
----------------------------------N--ANMF-------TLS---------
--------------SANRQ---------------------EMESRLD--RMSPAKSAMYN
SA---E-SHDIKR-GSCAPQTREVQIR--L-LLDWACTPESG------------------
------------
>CEL56957.1
------------------------------------------------------------
------------------------------------------------------------
---------------------MTKK----NSKTPFLLSLRD--SLESCKDKFK-------
-RILHR--------------DSEVSTQSNPAS--DS----N-------------------
--AQ--S--L--------------------------------------------------
---------SSPEP-------------------------------------------T--
STSAAAT---------------------------------------------------IR
-----------P-PEGSHAGPL---DTTIQAGAPQDTPQGKWAAIRS---LLATLE--SS
----PGAFGP-I-FSVINMMKGCV-D--------IYED-----A----------------
---CKERKEHKDLAMKLERTLK----DLAEYMKQ--P--I--------------------
--GSDMSN-SVRRI--YC-----------------DLED-EAKKVSEK-QAI-A--TGRL
LIDA------LEG-SDGIL--ESHRRIDD-------------------------------
--------------LLGRLSR---------------------------------------
------------------------------------------------------------
----------------------------------N--TNMS-------TLS---------
--------------EVNRQ---------------------AMDSRLD--RMSPAKSAMYN
SA---E-SHDIKR-GSCAPQTREVQIR--L-LLDWACTPESG------------------
------------
>CEL57291.1
------------------------------------------------------------
------------------------------------------------------------
---------------------MAKK----NSKTPFLLPLRD--SLERSKHKWK-------
-RLMRW--------------DSDVAAPSNPAS--NA----N-------------------
--QQ--P--L--------------------------------------------------
---------SSPGP-------------------------------------------T--
SISATAT---------------------------------------------------VH
-----------T-PEGSRLAQL---DDTTQSGALQEKPQGKWAAIRA---LLATLE--SS
----PGAFGP-I-FPVINMIKGCV-D--------IYEG-----A----------------
---CKERKEYDDLAKKLKQTTD----ELAEYLKQ--P--I--------------------
--GSEMNN-SVKRI--CR-----------------DLED-EAKKISEK-QAV-A--TGKR
LIDA------LEG-SDGIL--ESHRRIDD-------------------------------
--------------LLGRLSR---------------------------------------
------------------------------------------------------------
----------------------------------N--TNMF-------TLS---------
--------------SANRQA---------------------MDSRLD--RMSPAKSAMYN
SA---E-SQDIKR-GNCAPRTREVQIR--L-LLDWACTPESG------------------
------------
>CEL62857.1
------------------------------------------------------------
------------------------------------------------------------
---------------------MAKE----NSKTPFLLPLRD--SLERSKHKWK-------
-RLMRW--------------DSEVAAPSNPAS--GA----N-------------------
--QR--P--L--------------------------------------------------
---------SSPEP-------------------------------------------T--
SIPATAT---------------------------------------------------VH
-----------T-PEGSRLAQI---DDTTQSGALQEKPQGKWAAIRA---LLATLE--SS
----PGAFGP-I-FPVINMMKGCV-D--------IYEG-----A----------------
---FKERKEYDDLAEKLKQTTD----ELAKYLKQ--P--I--------------------
--GSEMSN-SVKRI--CC-----------------DLED-EAKKISQK-QAI-A--TGRL
LINA------LGG-SDGIL--ESHRRIDD-------------------------------
--------------LLGRL-----------------------------------------
------------------------------------------------------------
------------------------------------------------------------
-----------------------------------------SDSRLD--RMSPVKSAMYN
SA---E-SHDIKR-GSCAPQTREAQIR--L-LLDWACTPEAG------------------
------------
>CCO36556.1
------------------------------------------------------------
------------------------------------------------------------
---------------------------------MGLLSLGQ--AIDRSKAKVK-------
-RWLKI--------------DPKSTV--ST------------------------------
------------------------------------------------------------
------------------------------------------------------------
------------------------------------------------------------
---------------------------------MAPVVRDMWPGLRS---LLAQLE--SA
----TAEFGP-L-KSAVGALASLA-D--------AFEL-----D----------------
---HQEQRDYIKARDNIDLILK----DISAHMQN--P--V--------------------
--PQMMTD-SVGLI--CMYAYTG-SARHSTDQVFREIKS-EVAVMEEK-QDL-S--TERR
LQNA------MQG-LDGVM--DCCQRVHG-------------------------------
--------------HLERLTL---------------------------------------
------------------------------------------------------------
----------------------------------N--LNLG-------ILK---------
--------------VINEQT---------------------IDAKIA--RMSPSMAAAYN
SA---E-SDDIKR-GNCTPGTRKIEID--L-LLKWARTTDAG------------------
------------
>CCO31535.1
------------------------------------------------------------
------------------------------------------------------------
---------------------------------MGLLSLGD--SIDRSKARLK-------
-RWLKM--------------DSKSAA--ST------------------------------
------------------------------------------------------------
------------------------------------------------------------
------------------------------------------------------------
---------------------------------ATPVVRDIWPSLRS---LLAQLE--SS
----AGVFAP-L-QSAIGALATLV-D--------AYEP-----D----------------
---CQGQREYNEVRANIEHILK----DISAHMST--P--A--------------------
--GKLMTK-SVKLI--CL-----------------EIES-EVATMKSK-QDT-G--MERR
MLKA------TQG-LDGVM--DCCRRVHG-------------------------------
--------------HLERLAL---------------------------------------
------------------------------------------------------------
----------------------------------N--LNLS-------ILE---------
--------------GINEQMLVRNLVTPE-----ISDLYLAQEAKLT--KMSTSMSATYN
SA---E-SITVKR-RECTPGTRKPQID--L-LLQWANTSDAG------------------
------------
>CCO31552.1
------------------------------------------------------------
------------------------------------------------------------
---------------------------------MRLLSLSQ--AIDRSKAKVK-------
-GWLKI--------------DPKSTV--SN------------------------------
------------------------------------------------------------
------------------------------------------------------------
------------------------------------------------------------
---------------------------------ITPVVRDMWPGLRS---LLTQLE--SA
----TGDFGP-I-KSAVGALASLA-D--------AFER-----D----------------
---HQEQREYIEARKGIDRILK----DISARMKN--P--V--------------------
--ANMMTK-SVELI--CMYAYPP-SATHNIDQISRDITC-EIAVMKAK-QEL-G--TERR
LWNA------MQG-LDGVM--DCCQRVHG-------------------------------
--------------HLERLTL---------------------------------------
------------------------------------------------------------
----------------------------------N--LNLD-------ILQ---------
--------------GINEQA---------------------INTNLK--SMSPSMAAAYN
SA---E-SDDIKR-GKCTPGTREVQID--L-LLKWARTTDAG------------------
------------
>CCO31557.1
------------------------------------------------------------
------------------------------------------------------------
---------------------------------MGLLSLSQ--AIDRSKAKVK-------
-GWLKI--------------DPKSTV--SN------------------------------
------------------------------------------------------------
------------------------------------------------------------
------------------------------------------------------------
---------------------------------ITPVVRDMWPGLRS---LLTQLE--SA
----TGDFGP-L-KSAVGALASLV-D--------AFER-----D----------------
---HQEQKEYIEARKGIDRILK----DISAHMQN--P--V--------------------
--PQMMTK-SVGLI--CMYAHPG-LARHTTDQIFRDIKS-EVAVMEGK-QGL-G--TERR
LWNA------MRG-LDGIM--DCCQRVYG-------------------------------
--------------HLERLTL---------------------------------------
------------------------------------------------------------
----------------------------------N--LNLD-------ILQ---------
--------------GINEQA---------------------INANLT--RMSPSMAAAYN
SA---E-SDDIKR-GKCTPGTRKVQIE--L-LLKWARTTDAG------------------
------------
>CCO34171.1
------------------------------------------------------------
------------------------------------------------------------
---------------------------------MGLLSLGD--SIDRSKATLK-------
-RWLKM--------------DSKSAA--ST------------------------------
------------------------------------------------------------
------------------------------------------------------------
------------------------------------------------------------
---------------------------------ATPVVRDMWPSLRS---LLAQLE--SS
----AGVFSP-L-HSAIGALATLV-D--------AYEP-----D----------------
---YQGQREYNEVRANIERILK----DISAHMST--P--A--------------------
--GKLMTK-SVKLI--CL-----------------EIES-EVAIMKSK-QHT-G--IERR
LLKA------TQG-LDGVM--DCCRRVHG-------------------------------
--------------HLERLTL---------------------------------------
------------------------------------------------------------
----------------------------------N--LNLS-------ILE---------
--------------GINEQMLVRIPVTPE-----ISDLYLAQEAKLT--KMSTSMSATYN
SA---E-SITVKR-RKCTPGTRKPQID--L-LLQWANTSDAG------------------
------------
>CCO34972.1
------------------------------------------------------------
------------------------------------------------------------
------------------------------------------------------------
------------------------MV--ST------------------------------
------------------------------------------------------------
------------------------------------------------------------
------------------------------------------------------------
---------------------------------MAPVVRDMWPGLRS---LLAQLE--SA
----TAEFGP-L-KSAVGALASLA-D--------AFEL-----D----------------
---HQEQRDYIKARDNIDLILK----DISAHMQN--P--V--------------------
--PQMMTD-SVGLI--CMYAYTG-SARHSTDQVFREIKS-EVAVMEEK-QDL-S--TERR
LRNA------MQG-LDGVM--DCCQRVHG-------------------------------
--------------HLERLTL---------------------------------------
------------------------------------------------------------
----------------------------------N--LNLG-------ILK---------
--------------VINEQT---------------------IDAKIA--RMSPSMSAAYN
SA---E-SDDIKR-GKCTPGTRKIQID--L-LLKWARTADAG------------------
------------
>CCO36567.1
------------------------------------------------------------
------------------------------------------------------------
---------------------------------MGLLSLSQ--AINRSKAKVK-------
-GWLKI--------------DPKSTV--SN------------------------------
------------------------------------------------------------
------------------------------------------------------------
------------------------------------------------------------
---------------------------------ITPVVQDMWPGLRS---LLTQLE--SA
----TGDFGP-I-KSAVGALASLA-D--------AFER-----D----------------
---HQEQREYIEARKGIDRILK----DISAHMKN--P--V--------------------
--AHMMTK-SVELI--CMYAYPP-SATHNIDQISRDITC-EIAVMKGK-QEL-G--TERR
LWNA------MQG-LDGVM--DCCQRVHG-------------------------------
--------------HLERLTL---------------------------------------
------------------------------------------------------------
----------------------------------N--LNLD-------ILQ---------
--------------GINEQA---------------------INTNLK--SMSPSMAAAYN
SA---E-SGDIKR-GNCTPGTRKDQID--L-LLKWARTTDAG------------------
------------
>CEL54618.1
------------------------------------------------------------
------------------------------------------------------------
---------------------------------MGLLSLGQ--AIDRSKAKVK-------
-RWLKI--------------DPKSTV--ST------------------------------
------------------------------------------------------------
------------------------------------------------------------
------------------------------------------------------------
---------------------------------MAPVVRDMWPGLRS---LLAQLE--SA
----TAEFGP-L-KSAVGALASLA-D--------AFEL-----D----------------
---HQEQRDYIKARDNIDLILK----DISAHMQN--P--V--------------------
--PQMMTD-SVGLI--CM-----------------EIKS-EVAVMEEK-QDL-S--TERR
LRNA------MQG-LDGVM--DCCQRVHG-------------------------------
--------------HLERLTL---------------------------------------
------------------------------------------------------------
----------------------------------N--LNLG-------ILK---------
--------------VINEQT---------------------IDAKIA--RMSPSMSAAYN
SA---E-SDDIKR-GKCTPGTRKIEID--L-LLKWARTTDAG------------------
------------
>CEL52746.1
------------------------------------------------------------
------------------------------------------------------------
--------------------------------MPYTMSLRD--SLSRSREKWK-------
-RRLHV--------------GSSDT--SHPSS--AP----D-------------------
--SI--P--D--------------------------------------------------
---------SAPPH-------------------------------------------E--
LIGQAPN---------------------------------------------------VH
-----------T-LVQNSSRTS-DSHTSTGSDNTSEKTGDAWSLVKS---LLSTLE--ST
----ADAFGP-L-KAAVSGLGTCV-K--------ICET-----S----------------
---SAESKEYDELRLKLENILE----DLATHTKQ--P--S--------------------
--EPAMTT-SVKRI--YS-----------------DLEE-EVKKVTEK-QTR-T--TGRR
LIDA------TKE-HDEII--KCYRRIDG-------------------------------
--------------HLQRLAV---------------------------------------
------------------------------------------------------------
----------------------------------N--ANVS-------LTK---------
--------------MVNKQ---------------------AMELQLA--SMSPSRSAMYN
SA---E-SCDIKR-GVCAPGTRKAQID--Q-LLEWAHDPETG------------------
------------
>CEL52819.1
------------------------------------------------------------
------------------------------------------------------------
------------------------------------------------------------
------------------------------------------------------------
------------------------------------------------------------
------------------------------------------------------------
------------------------------------------------------------
--------------MHDPTKIA-DSDPSFRHNDPPKRTSNAWAAVST---LLKILD--VG
----AETFTA-A-KPVS--------------------------A----------------
---CQWDEEYDYLAIKLKKILD----DFIKHMKA--L--V--------------------
--GLEETD-SVKRI--YD-----------------EIKQ-EVETVTEK-QER-T--MGRQ
MMGA------IND-SDEIL--ACYRRIDG-------------------------------
--------------HFQRLRL---------------------------------------
------------------------------------------------------------
----------------------------------N--AAMS-------TLK---------
--------------AVKEK--------------------------TM--GILPSMSAVYN
SA---E-SASVQR-RSCAEGTRKSEIN--Q-LLDWATIPDAG------------------
------------
>CCO35853.1
------------------------------------------------------------
------------------------------------------------------------
------------------------------------------------------------
------------------------------------------------------------
------------------------------------------------------------
------------------------------------------------------------
------------------------------------------------------------
--------------MHDPTKIA-DSDPSFRHNDPPKRTSNAWAAVST---LLKILD--VG
----AETFTA-A-KPVS--------------------------A----------------
---CQWDEEYDYLAIKLKKILD----DFIKHMKA--L--V--------------------
--GLEETD-SVKRI--YD-----------------EIKQ-EVETVTEK-QER-T--MGRQ
MMGA------IND-SDEIL--ACYRRIDG-------------------------------
--------------HFQRLRL---------------------------------------
------------------------------------------------------------
----------------------------------N--AAMS-------TLK---------
--------------AVKEK--------------------------TM--GILPSMSAVYN
SA---E-SASVQR-RSCAEGTRKSEIN--Q-LLDWATIPDAG------------------
------------
>CEL52923.1
------------------------------------------------------------
--------------------------------------M-LCIRTPLINQFSVARDPYQG
TGQSSPGVYHALDAHTRTAHTHIPR----SYTMPFMMSLRD--SLKRARHKFR-------
-FRSQL--------------KQADQDSVPIVL--D-------------------------
--TH--P--A--------------------------------------------------
---------SSPTHHP--------------------------------------MVPA--
SHSLVST---------------------------------------------------TT
-----------G-NDEREVSLH--SNTGPTGNQVSDKGISARSMIEA---LLAGLQ--AS
----SNCFGP-L-RMAIDGIGKLA-E--------IYKR-----G----------------
---SDQSKEYEKLQKKLKDILQ----IIDQHTGS--D--R--------------------
--RLIMTD-SVKQV--Y-----------------SDIKA-EAKRAEEK-QAR-N--TGRQ
ITDA------LRD-SDDVL--ACYNRIAD-------------------------------
--------------HMQRLML---------------------------------------
------------------------------------------------------------
----------------------------------N--VILS-------TFE---------
--------------TAK--G-------------------QEAESRLT--KMSSVESAFYN
S-------HAVSR-GGCAPHTRKPQID--L-LIEWARTPGAG------------------
------------
>CEL54229.1
------MH-------------------------P-------VDR-----IPVLTIFSSLS
TSCQL-LSNVIQGEIRWHPGRHLAGVCTRTFRPLSITFS-GRTARERIGVKCCVRWQWDH
GYTSFQSGYIQLLTLTHKTRTHIPR----SHTMSFMMSLRD--SLKRARGKLR-------
-FRSQL--------------KQADPDSIQIVP--D-------------------------
--AR--P--V--------------------------------------------------
---------SSPTHQP--------------------------------------MVPA--
SHSIVSK---------------------------------------------------NT
-----------G-HEQCEVPLD--SNTVPTNNQVSDKGISTRSVIET---LLVGLQ--AT
----GDCFGP-L-RVAVDGIGKLA-E--------IYKR-----G----------------
---SEESKEYDKLQKKLEHILQ----DIAQNAGS--P--S--------------------
--RLFVTP-SVEQI--Y-----------------SDIKA-EATRAEDK-RAR-N--TGRK
IVDA------LRD-SDDVL--ECYSRIAD-------------------------------
--------------HMRRLML---------------------------------------
------------------------------------------------------------
----------------------------------T--VSLS-------TLK---------
--------------VVSEQG-------------------M--ESRLA--KMSSVKSAFYN
S-------HAVSR-GGCAPHTREPQID--L-LMEWARTPGAG------------------
------------
>CEL52931.1
------------------------------------------------------------
------------------------------------------------------------
--------------------------------MEFMMPLRD--SLKRTKDKWK-------
-SRFRD--------------QSGTLSPAPPLA--P-------------------------
--AH--P--T--------------------------------------------------
---------SALQPIP--------------------------------------A-----
--EHASS---------------------------------------------------DL
-----------A-SAACEELFI-GPDPGPIDDQVPTEAISAWSGIKA---LLAGLE--AS
----SDFFGP-L-KLAISGLCKCV-D--------IYER-----A----------------
---SNDSKVYNELQKKLKEILE----DISAHTNSTV------------------------
--GLVKTS-SVQRI--Y-----------------SDIDA-EAKRVAKK-QAR-T--TSER
LKDA------LLE-SDEIL--ECYRRIAE-------------------------------
--------------HLQRLTF---------------------------------------
------------------------------------------------------------
----------------------------------N--VSLS-------TLG---------
--------------AVNEQA---------------------MDSRLN--NISPAKSAFYN
S-------QDVKR-GACAPGTREAQIN--L-LIEWARTPTAG------------------
------------
>CEL53283.1
------------------------------------------------------------
------------------------------------------------------------
------------------------------------MP-----G-SRLSKFFK-------
-KHTLR--------------D--ASQTHRTTD--SS---NP-------------------
--GT--R--T--------------------------------------------------
------NSHSSMPIAG--------------------------------------TMVP--
RDPG-IT-----------------------------------------------------
----------------T---SRSSTPPAGASTTTGKPRKFNWKSLKE---FAKI------
----SNMVGP-F-KAFADDLIECT-H--------IYEA--S-NI----------------
---SENQEGFKALHNELEELFE----ELNNHLTPNAP-----------------------
---PVMTV-EIA-------------------------------WIKGK-QDR-S--GLKR
AIEV------GGD-AEDVL--ACYRRVRG-------------------------------
--------------HLQRLL----------------------------------------
------------------------------------------------------------
---------------------------------FN--INLS-------MWK--AVDE---
--------------------------------LAAES-------RLI--KLSLAQSATYD
SA---Q-AFEVER-GECTPGTRVAVFE--T-IFEWLNDPLSGY-----------------
------------
>CEL53321.1
------------------------------------------------------------
------------------------------------------------------------
-------------------------------------------------MSFR-------
-KLLKV--------R----------STH------------------TLEEYEMHQ--SSG
AGVQ----PALNT-------PLDHTS-------------------------RSTPATA--
---PSAGDTLGLVPANLNTERADPVGGFE-------------------------------
--------RAV-------------------------------------AD----------
-----------------TNITAEAPNPQTSTNRKAAKLKDEWSPV---ETFYRTVD---E
S---STSSTP-LVKSMVSDFIG--------------------------------------
-----VIEKYENFRDDINSSFR----QLTQRHERLESL----------------------
----ALTG-SIESICKS-------------------IQR-SLQLTQDN-KK-R--SAMKR
YLKI------GRE-PDTKS--HGNRRVLGD------------------------------
---------------FQRLVLNLD------------------------------------
------------------------------------------------------------
----------------------------------------------FDLWK---------
-----------------------------------IDNEQFVVTLLN--QLRPSVPARYN
HGHLP----TTER-AGCTPGTREDVLN--R-IAKWTEDVGTT------------------
------------
>CEL54019.1
------------------------------------------------------------
------------------------------------------------------------
---------------------------------MPLLSLRE--SLKRSKAKIK-------
-KLMSN--------------VSEGTAATTI------------------------------
------------------------------------------------------------
------------------------------------------------------------
------------------------------------------------------------
---------------------------------AITGGHDTPPSVAS---LSSYLE--IG
----ADILGP-L-RPAIEGLNKLV-N--------AYEC-----L----------------
---SHERN----------------------------------------------------
-----------------E-----------------DIQK-EVERAERI-QGI-N--TGRN
FPDA------MKG-QDRVI--YCCRQVHA-------------------------------
--------------HLERLKL---------------------------------------
------------------------------------------------------------
----------------------------------N--LNLS-------ILE---------
--------------GVNKHI---------------------LDDELA--KMSPSMSAIYD
SA---E-SDTMKR-GLCTPGTRQPQID--L-LFEWARTPDSG------------------
------------
>CEL54782.1
------------------------------------------------------------
------------------------------------------------------------
------------------------------------------------------------
------------------------------------------------------------
------------------------------------------------------------
------------------------------------------------------------
------------------------------------------------------------
-------------------------MPDTTSIIPQESPHDSWTHLKA---FLRVLE--PF
----VGILGP-L-HAISKELVECI-Q--------IYED-----V----------------
---GNNQKEYEALRNELETLFA----VLQVYYSQSIS-----------------------
---PAMTS-SIESLCR-------------------SIHQ-ELIYVQRI-KAN-R--GRRP
F--A------RSD-VEEVL--ACYRRIQG-------------------------------
--------------YFQRLS----------------------------------------
------------------------------------------------------------
---------------------------------LN--ATMS-------MWK--IAEE---
--------------------------------QAAEGSSYRMSSRLD--RLSPSLSARYN
SA---Q-ALDLNR-GGCVPGTRKEVLD--H-IFDWVRNSEAG------------------
------------
>CEL54864.1
------------------------------------------------------------
------------------------------------------------------------
----------------------------------MTTPTIA--RLGRLKVRIR-------
-KWIKR--------------NQPQSQRQSSAS--LP---LP-------------------
--GA--Q--S--------------------------------------------------
------PTTGSVFNLG--------------------------------------QNPS--
THTLPGSNSPVV-----------------------------APQATSSQTQT----APLS
-----------G-PSTN---AGQASVPGPSTGPGTNTTKTRWSSLQR---FSSVLAP--I
----STSFGP-L-KSIVSELIECV-N--------IYET-----A----------------
---AKDREDYKALQKELEQLFT----ELQGQVVDITTPTA--------------------
--GGPMDP-KIENLCK-------------------CIQD-ELQEVKAK-QGN-S--SLKQ
YLQT------GNA-QDEVL--SRYRRVHG-------------------------------
--------------HLIRLS----------------------------------------
------------------------------------------------------------
---------------------------------LY--MSAS-------AKK--DVEKRA-
---------------------------KDLQKQVESTHSARVSACLD--KLRPSLSACYN
ST---Q-AAELKR-GECTPSTRMEVLA--R-MHNHASDPGSG------------------
------------
>CEL56194.1
------------------------------------------------------------
------------------------------------------------------------
--------------------------------MPFIMTLRE--SLARSKDKWK-------
-QRWGI--------------GSEGI--SRSPS--AL----G-------------------
--TR--S--G--------------------------------------------------
---------SPPPH-------------------------------------------E--
PTDLTLI---------------------------------------------------VS
-----------G-SAQTQNQST-GPHHASTVKDRPSRESSARNAVEA---LLTALE--AG
----AESFGP-A-KPVVTALRLFV-D--------TYMS-----P----------------
---RQESEEYADLAVKLKDILA----DLDKHMKE--P--I--------------------
--GLVMTN-CVKRI--YS-----------------DIEQ-EVKMVTEK-QAE-I--KERR
LIST------IKE-SDEIL--ECYHRIDG-------------------------------
--------------HFQRLTL---------------------------------------
------------------------------------------------------------
----------------------------------N--ASMN-------TLK---------
--------------AVNEQTAVRATTARW-----GLSLLSEKEVRLT--RMSPSMSAVYN
SA---E-SQDIKR-GGCARGTREPQIK--L-LLDWASTPKAG------------------
------------
>CCO36384.1
------------------------------------------------------------
------------------------------------------------------------
--------------------------------MPFIMTLRE--SLARSKDKWK-------
-QRWGI--------------GSEGI--SRSPS--AL----G-------------------
--TR--S--G--------------------------------------------------
---------SPPPH-------------------------------------------E--
PTDLTLI---------------------------------------------------VS
-----------G-SAQTQNQST-GPHHASTVKDRPSRESSARNAVEA---LLTALE--AG
----AESFGP-A-KPVVTALRLFV-D--------TYMS-----P----------------
---RQESEEYADLAVKLKDILA----DLDKHMKE--P--I--------------------
--GLVMTN-CVKRI--YS-----------------DIEQ-EVKMVTEK-QAE-I--KERR
LIST------IKE-SDEIL--ECYHRIDG-------------------------------
--------------HFQRLTL---------------------------------------
------------------------------------------------------------
----------------------------------N--ASMN-------TLK---------
--------------AVNEQTAVRATTARW-----GLSLLSEKEVRLT--RMSPSMSAVYN
SA---E-SQDIKR-GGCARGTREPQIK--L-LLDWASTPKAG------------------
------------
>CEL56755.1
------------------------------------------------------------
------------------------------------------------------------
------------------------------------------------------------
------------------------------------------------------------
------------------------------------------------------------
------------------------------------------------------------
------------------------------------------------------------
--------------MHRIQRLR-LNSQSKGSDSTLEKTRGAWSLVKN---LLVTLE--SS
----ADLFGP-L-KAAISGLSIWV-D--------IYES-----T----------------
---AVESKEYDELRLKLKNILE----DLAIHTKH--E-----------------------
----------VNQV--DS-----------------DLEE-EAKRVTEK-QTR-A--TGRR
LMDA------AKE-SEDII--QCYRRIDG-------------------------------
--------------HLQRLAV---------------------------------------
------------------------------------------------------------
----------------------------------N--ANIS-------LVK---------
--------------TVNDQ---------------------AVEQRLA--GMSPSRSAMYN
SA---E-SHDVKR-GVCAPGTRKAQIN--Q-LLEWAHDPETG------------------
------------
>CEL56820.1
------------------------------------------------------------
------------------------------------------------------------
------------------------------------MSSPR--STPKQRKGIR-------
-RLLEP--------FNRS--QS----RSPSQT---LPQPTHD--------------ASPA
ATAS--NEPEIS-------PSPITDNNA-TAANPASGSTIDDVA-------------SIS
ATLETQATTTSGYLEP---------------ETLMYLERIAALNPSNSRPTSPKMNSE--
QSNT---------------------------------------------PSE----APLS
T-------------DRGDVELKADLPTVTSSTQWKRSQNAAWGGLQV---ALELLR--D-
------AFPP-F-SSVVSSVLSCL-D--------GLEV-----V----------------
---VKTRQDYEDLAIELTTLVK----SLKELMDESSL-----------------------
---AMTTD-SAEG---LA--------------I--DIEQ-QVAEIRER-LDH-A--PTRG
IRDA------LAD-EEELV--RHYRRIQS-------------------------------
--------------HFRRLQ----------------------------------------
------------------------------------------------------------
---------------------------------TS--VVMS-------IRS--TVNE---
------------------Q---------------------SANTRIE--SLNPAQEAFYD
SN---L-STKINR-RGCTEGTRIGVLN--D-LNNWLHDPGSS------------------
------------
>CCO35899.1
------------------------------------------------------------
------------------------------------------------------------
------------------------------------MSSPR--STPKQRKGIR-------
-RLLEP--------FNRS--QS----RSPSQT---LPQPTHD--------------ASPA
ATAS--NEPEIS-------PSPITDNNA-TAANPASGSTIDDVA-------------SIS
ATLETQATTTSGYLEP---------------ETLMYLERIAALNPSNSRPTSPKMNSE--
QSNT---------------------------------------------PSE----APLS
T-------------DRGDVELKADLPTVTSSTQWKRSQNAAWGGLQV---ALELLR--D-
------AFPP-F-SSVVSSVLSCL-D--------GLEV-----V----------------
---VKTRQDYEDLAIELTTLVK----SLKELMDESSL-----------------------
---AMTTD-SAEG---LA--------------I--DIEQ-QVAEIRER-LDH-A--PTRG
IRDA------LAD-EEELV--RHYRRIQS-------------------------------
--------------HFRRLQ----------------------------------------
------------------------------------------------------------
---------------------------------TS--VVMS-------IRS--TVNE---
------------------Q---------------------SANTRIE--SLNPAQEAFYD
SN---L-STKINR-RGCTEGTRIGVLN--D-LNNWLHDPGSS------------------
------------
>EUC61561.1
------------------------------------------------------------
------------------------------------------------------------
------------------------------------MSSPP--DTIKQKKGIR-------
-QLLKE--------SFRS--RS----RSPSQS---LLQPDPG--------------SSSV
TTGL--DTSEG--IANTGKGGPLVDSAT-TATHHA-NISVSASEPA----GGTSRIPIII
EPVDIRPAA--VQLASA--------------REVPWQDDPTST--DTESRIAPNHPSE--
SPNLTPEIPTI-----------------------------VADMPVNTEPHL----APLS
S--------EYTSRPLRTSKSQPVLP-NLPSDQAQRRWNPAWNGLRG---SLRFLK--DS
----SNVFPQ-L-SSAVESLLSCL-D--------GLE-----------------------
-----NRQDFEDLATELNTQSE----SLKQHMNGPSS-----------------------
---VLMSG-STVS---VA--------------I--AIER-QTMVIKNK-LTR-T--SGRG
MRGA------SMD-EDELV--RHYRKIQS-------------------------------
--------------HFRQLQ----------------------------------------
------------------------------------------------------------
---------------------------------IN--ASMS-------TWS--IANE---
------------------H---------------------LVNTRLE--GLSPVKQATYD
SS---L-STQISR-RGCTEGTRIGVLN--G-LDDWLHDPTSS------------------
------------
>CEL57088.1
------------------------------------------------------------
------------------------------------------------------------
-----------------------------------MSSTNS--GSISKRKRVR-------
-NWFHD--------KLGR--SSSQPPPSPPAH------PSP-----------------HQ
ATS----------------------------------PLVLP-NPG----GLTTDISDTQ
RALSTDHQVLATQPTLT--------------LR--------ATGD-QLPNPEPGPPAG--
----DS-STTT----------EQ---------------IDPANEAEASHSTT----VSPE
V--------SPIPSTPAPAAPTDDGSKAPGPRGTTKAGSPIWTGLRA---SLKMLA--ET
----EGVFGP-I-SAAARVLLGCC-D--------TFET-----A----------------
---AKNQQDYEDLATELTGLSQ----SIAQHFKANIS-----------------------
---SPMTG-CISG---IV--------------K--MIEE-ETAEIEGR-TER-G--TGRR
LLTA------KMD-EDELM--RRHRRIQS-------------------------------
--------------LFRQLQ----------------------------------------
------------------------------------------------------------
---------------------------------TN--LGAS-------TWS--IANE---
------------------I---------------------LINTRLE--MLKSVDLADYD
SS---L-ATSISR-RTCTEGTRTKVLE--E-LNKWANDADGPG-----------------
------------
>CCO35249.1
------------------------------------------------------------
------------------------------------------------------------
-----------------------------------MSSTNS--GSISKRKRVR-------
-NWFHD--------KLGR--SSSQPPPSPPAH------PSP-----------------HQ
ATS----------------------------------PLVLP-NPG----GLTTDISDTQ
RALSTDHQVLATQPTLT--------------LR--------ATGD-QLPNPEPGPPAG--
----DS-STTT----------EQ---------------IDPANEAEASHSTT----VSPE
V--------SPIPSTPAPAAPTDDGSKAPGPRGTTKAGSPIWTGLRA---SLKMLA--ET
----EGVFGP-I-SAAARVLLGCC-D--------TFET-----A----------------
---AKNQQDYEDLATELTGLSQ----SIAQHFKANIS-----------------------
---SPMTG-CISG---IV--------------K--MIEE-ETAEIEGR-TER-G--TGRR
LLTA------KMD-EDELM--RRHRRIQS-------------------------------
--------------LFRQLQ----------------------------------------
------------------------------------------------------------
---------------------------------TN--LGAS-------TWS--IANE---
------------------I---------------------LINTRLE--MLKSVDLADYD
SS---L-ATSISR-RTCTEGTRTKVLE--E-LNKWANDADGPG-----------------
------------
>CEL57300.1
------------------------------------------------------------
------------------------------------------------------------
------------------------------------MNIRK--AFPHLGSTPR-------
-KKPRI--------------GEGEASPSASTP--G-------------------------
--SR--A--S--------------------------------------------------
---------SVPPPES--------------------------------------V-----
--GHTSG---------------------------------------------------SS
-----------T-PTQQEAPMI-NSGRSAPVDSTSGNSPGGRAKIRT---LLTALE--SS
----ARVIPP-V-ASAIKTLRTFV-D--------NCG-----------------------
-----ENNEYEPLRLTLNQLLD----DLVEHKKTSEE--K--------------------
--GTRMSK-SVQGI--Y-----------------SDIEA-EARNLKSI-QRQ-N--TERQ
LTDA------LTR-LEKIT--QCYRRIDD-------------------------------
--------------HLKRLTL---------------------------------------
------------------------------------------------------------
----------------------------------N--ANLE-------VLD---------
--------------AVTEQA---------------------VEARLN--RMSPSMSATYN
SA---E-SADVQR-RSCTPGTREPQIQ--S-LLEWARDPGAG------------------
------------
>CEL57426.1
------------------------------------------------------------
------------------------------------------------------------
------------------------------------MSLKD--RLRDLKTRTK-------
-HRLNE--------------ALIGSNSSKTTG----------------------------
------------------------------------------------------------
------VSTGASTGIG--------------------------------------LPPA--
LPLGPSP---IA-----------------------------TPTIH-----------SLS
-----------A-DGTE----TGTPSIPTIASSSQATPRDTWANLKA---LPKVLDP--I
----VGAFSP-L-KMVVGELVDCI-D--------IYE-----RA----------------
---ANGQQEYKSLQTDLELLCD----ELKQHFSQLNT-----------------------
---IPTTI-GTERLCR-------------------SIQE-ELDYVKEK-EAR-G--AARR
YLQA------KED-SDEIL--LCYRRVHT-------------------------------
--------------LLQRLS----------------------------------------
------------------------------------------------------------
---------------------------------LN--LNMS-------LWK--LADR---
--------------------------------EIADSRADRMSTQLD--RLSPSLSARYN
SA---Q-ALELKR-GPCIEETRVSVLS--Q-MHSWTCNSGQGF-----------------
------------
>CEL58508.1
------------------------------------------------------------
------------------------------------------------------------
------------------------------------------------------------
------------------------------------------------------------
------------------------------------------------------------
------------------------------------------------------------
------------------------------------------------------------
-----------------------------MVARSPKTQNAVWDRLRG---SLHTLK--NN
----SNILPQ-L-SSAVGILLTCL-D--------DFEG-----A----------------
---AQHRQEFENLAAELTELSN----TLNQYVRGPLS-----------------------
---MLIPG-SVKS---IA--------------I--SIEK-QIEEVREK-LSR-M--KKGG
AR-N------TRD-DEEIL--RYYRRIQT-------------------------------
--------------LFRQLQ----------------------------------------
------------------------------------------------------------
---------------------------------TN--VNST-------AWS--LANV---
------------------H---------------------LVNTRLE--ALKPAKQAAYD
SN---L-SVEVDR-RGCTQGTRTGILS--G-LEDWLKDSTSW------------------
------------
>CEL58741.1
------------------------------------------------------------
------------------------------------------------------------
---------------------------------MSMLLLRD--SLARSKTKWK-------
-RWMNT--------------GSKRA--ATV------------------------------
------------------------------------------------------------
------------------------------------------------------------
------------------------------------------------------------
---------------------------------AATAGQSVWPGITS---LLSQLE--ST
----TDMFSP-L-KSAIEGLSRLV-E--------TYER-----V----------------
---SGKQSEFIELRERINKILE----DISAHIES--P--A--------------------
--DSIMTK-SVRLI--CL-----------------DIET-EVNIMERK-QGY-Q--TGRR
FLDA------VVE-QDEVI--DCCRRVHA-------------------------------
--------------HLERLTL---------------------------------------
------------------------------------------------------------
----------------------------------N--LNLG-------IMK---------
--------------GVNEQV---------------------LENRLA--RISPSMLASYN
SA---E-SDTIKR-RSCTPGTRQPQID--M-LLEWARTPDSG------------------
------------
>CEL59031.1
------------------------------------------------------------
------------------------------------------------------------
----------------------------------------M--PLQEKTEALE-------
-DR--------------------------IKENFGRE-----------------SDQDV-
L-------------------------------------------------GAQSPTSL--
---HSIP----------------------------------------------TVPQT--
S--LSPNIQTL-------------------------------------HHA---------
--------------LSESNVTTIETPPT-----QSTSGWVFLEGL---ASAMS------L
V---ADAFGP-L-KDVFDELVGCV-R--------IYE-----------------------
-IVANDQQEYRKLRSDLEDSFR----ALQAHFTGANTP----------------------
----TMTE-SLNTSQSV-------------------QNA-TEQKIKKLRSQ-V--ETGES
----------------------ITKDIHSG------------------------------
------------------------------------------------------------
------------------------------------------------------------
------------------------------------------------------------
----------------------------------------YVQSQLA--RLPFSASACYN
SAQAI----ELKR-AECTPGTRIDVLA--H-MHSWASMSSPDAG----------------
------------
>CCO30556.1
------------------------------------------------------------
------------------------------------------------------------
----------------------------------------M--PLQEKTEALE-------
-DR--------------------------IKENFGRE-----------------SDQDV-
L-------------------------------------------------GAQSPTSL--
---HSIP----------------------------------------------TVPQT--
S--LSPNIQTL-------------------------------------HHA---------
--------------LSESNVTTIETPPT-----QSTSGWVFLEGL---ASAMS------L
V---ADAFGP-L-KDVFDELVGCV-R--------IYE-----------------------
-IVANDQQEYRKLRSDLEDSFR----ALQAHFTGANTP----------------------
----TMTE-SVANLCVY-------------------IQQ-ELSTIKALESE-S--RTKHH
LR-A------GNG-MDTVL--ACYRRIHGY------------------------------
------------------------------------------------------------
------------------------------------------------------------
------------------------------------------------------------
---------------------------------------------LI--QISATEHKPVS
TKRNG----TEDQ-ETAVPGRNGRKHN--KGHPFWLRTITASPPSLFRIGMLQFVPGDRA
QASRMHTRPDAG
>CEL59035.1
------------------------------------------------------------
------------------------------------------------------------
------------------------------------------------------------
------------------------------------------------------------
------------------------------------------------------------
------------------------------------------------------------
------------------------------------------------------------
------------------------------------------------------------
------------------------------------------------------------
-------------------------------------M----------------------
----EMSD-NIISLYES-------------------IQL-ELNQIKAL-QA-E--GSMRQ
YARS------GTG-PDAVY--GCYTRVHGY------------------------------
---------------LTRILFE----ISKSVHRKVEDQSKILEE----------------
------------------------------------------------------------
----------------------------------QANMTKEQARKLEEQER---------
--------------KVEEQ----ERKSKELE---QHVQSAHPQSPLS--RLSPALSARYN
SAQAV----ELKR-GICTPGTRVDVLA--Q-MHQWASVSGSDAG----------------
------------
>CEL59076.1
------------------------------------------------------------
------------------------------------------------------------
----------------------------------------M--AGNTFTTRFK-------
-NFVR------------------KRPIDPAKREA---SPSGA----TGSRGSSTPTPSV-
LETPSSNTPSNADQAE--NRPGPST--------------------------SATIPPL--
---IILPPETN-------VTIREP-----------------------------STPFI--
----INVVQPE-------------------------------------QPEQ-----S--
--------------ASIRTNYYEALG-------SEAVSPDLQLKLYKLLEALRQKW----
-----NNHAE-F-LLFVEAAEKCI-S--------KIQ-----------------------
-HRGLTRMQYEDLVRTVAALGESRLSLLNGTVFEPAPC----------------------
-TVSSLIA-SIDLWCQR-------------------IRASYEHE--TG-TG-A-------
------------S-SIGSI--DNYKYFELI------------------------------
---------------LRRLRVNTRMEQWYNKN----------------------------
------------------------------------------------------------
------------------------------------------------------------
--------------------------------------AKSINDRLR--LVPPVKNARYK
LGPES----PTDR-RSCTKDTRTEILS--G-LSKWLDDRKSP------------------
------------
>CCO33212.1
------------------------------------------------------------
------------------------------------------------------------
----------------------------------------M--AGNTFTTRFK-------
-NFVR------------------KRPIDPAKREA---SPSGA----TGSRGSSTPTPSV-
LETPSSNTPSNADQAE--NRPGPST--------------------------SATIPPL--
---IILPPETN-------VTIREP-----------------------------STPFI--
----INVVQPE-------------------------------------QPEQ-----S--
--------------ASIRTNYYEALG-------SEAVSPDLQLKLYKLLEALRQKW----
-----NNHAE-F-LLFVEAAEKCI-S--------KIQ-----------------------
-HRGLTRMQYEDLVRTVAALGESRLSLLNGTVFEPAPC----------------------
-TVSSLIA-SIDLWCQR-------------------IRASYEHE--TG-TG-A-------
------------S-SIGSI--DNYKYFELI------------------------------
---------------LRRLRVNTRMEQWYNKN----------------------------
------------------------------------------------------------
------------------------------------------------------------
--------------------------------------AKSINDRLR--LVPPVKNARYK
LGPES----PTDR-RSCTKDTRTEILS--G-LSKWLDDRKSP------------------
------------
>CEL59094.1
------------------------------------------------------------
------------------------------------------------------------
--------------------------------------MSN--KPKSKRERIK-------
-GWFRG--------LRVS--SS-SSASESVAP------LPS---------------GSLL
SVAS--E------------------------------PVHRT-REV----GS-TCEENTT
PLAGHDLATLQTQPAPS------------------------ITSA-HRLGPAPSSPRN--
----DTPIPTTAT------L--------------------VAQAVGTAGSEP----GPPT
A--------MLNPPTEGSSLQADEAPAPSATSEPTPGMNKAWEALRW---SLKKLA--DT
----SRAVAP-I-ADAAKVILDCF-D--------TIEA-----A----------------
---AKNQEDYQELAAELNSLSE----TLADQVDKMPS-----------------------
---EAVSK-CVSG---VA--------------R--GIAR-QAEEIKNK-AER-G--SERR
LWAA------SSD-EEDVV--RRYRRIQS-------------------------------
--------------LFRQLQ----------------------------------------
------------------------------------------------------------
---------------------------------AN--LSMN-------TWS--NTHD---
------------------L---------------------LVDARLQ--ALGPERQATYN
SA---L-STTVGR-RTCTKHTRTKVLS--D-LVSWVYDKNAP------------------
------------
>CCO33109.1
------------------------------------------------------------
------------------------------------------------------------
--------------------------------------MNN--KPKSKRERIK-------
-GWFRG--------LRVS--SS-SSVSESVAP------LPS---------------GSLL
SVAS--E------------------------------PVHGT-REV----GS-TGEENTA
PSAGHNRASLQTQPAPS------------------------ITSA-HRIGPAPSSPRS--
----DTAIPTTAS------L--------------------VAQAVDTAGPEP----GPPT
A--------MLNPPTEGSSLQADEAPAPSATSEPTPGVNKAWEALRW---SLKKLA--DT
----SRAVAP-I-ADAAKVILDCF-D--------TIEA-----A----------------
---AKNQEDYQELAAELNSLTE----TLADQVDKMPS-----------------------
---EAVSK-CVSG---VA--------------R--GIAR-QAEEIKNK-TKR-G--SERR
LWAA------SSD-EEDVV--RRYRRIQS-------------------------------
--------------LFRQLQ----------------------------------------
------------------------------------------------------------
---------------------------------AN--LSMN-------TWS--NTHD---
------------------L---------------------LVDTRLQ--ALGPERQATYN
SA---L-STTVGR-RTCTKHTRTKVLS--D-LVSWVEDKNAP------------------
------------
>CCO35802.1
------------------------------------------------------------
------------------------------------------------------------
--------------------------------------MSN--KPKSKRERIK-------
-GWFRG--------LRVS--SS-SSASESVAP------LPS---------------GSLL
SVAS--E------------------------------PVHRT-REV----GS-TCEENTT
PLAGHDLATLQTQPAPS------------------------ITSA-HRLGPAPSSPRN--
----DTPIPTTAT------L--------------------VAQAVGTAGSEP----GPPT
A--------MLNPPTEGSSLQADEAPAPSATSEPTPGMNKAWEALRW---SLKKLA--DT
----SRAVAP-I-ADAAKVILDCF-D--------TIEA-----A----------------
---AKNQEDYQELAAELNSLSE----TLADQVDKMPS-----------------------
---EAVSK-CVSG---VA--------------R--GIAR-QAEEIKNK-AER-G--SERR
LWAA------SSD-EEDVV--RRYRRIQS-------------------------------
--------------LFRQLQ----------------------------------------
------------------------------------------------------------
---------------------------------AN--LSMN-------TWS--NTHD---
------------------L---------------------LVDARLQ--ALGPERQATYN
SA---L-STTVGR-RTCTKHTRTKVLS--D-LVSWVYDKNAP------------------
------------
>CEL60098.1
------------------------------------------------------------
------------------------------------------------------------
------------------------------------MSTHN--RPKSKRERLR-------
-GWFRT--------QLNA--FGGR------------------------------------
------------------------------------------------------------
------------------------------------------------------------
------------------------------------------------------------
------------------------------DASTSNVNSNAWAGLRV---SLKTLR--DT
----PAMFPS-L-VSAASVLLDCF-D--------TIEA-----I----------------
---ARNQQDYENLAVELDALSK----SLVQNYKGIVS-----------------------
---KSDID-CVTE---IV--------------N--GIER-QAKEIEKK-TER-G--TGRR
MIMA------AAD-EEDLM--RRFRRIQS-------------------------------
--------------LFRQLQ----------------------------------------
------------------------------------------------------------
---------------------------------TN--LSMS-------ILN--NTNE---
------------------L---------------------VVDGRLG--KLKSEMQATYN
SK---L-SASTNR-RTCTEGTRTQVLS--E-LKGWVFQTGAHA-----------------
------------
>CCO33979.1
------------------------------------------------------------
------------------------------------------------------------
------------------------------------MSTHN--RLKSKWERLR-------
-GWFRT--------QLNA--FRGR------------------------------------
------------------------------------------------------------
------------------------------------------------------------
------------------------------------------------------------
------------------------------DASTSNVNTNVWAGLRV---SLKTLR--DT
----SAMFPP-L-VSAASVLLDCF-D--------TIEA-----I----------------
---ARNQQDYENLAVELDALSK----SLVQNYKGIVS-----------------------
---KSDID-CVTE---IV--------------N--GIER-QAKEIEKK-TER-G--TGRR
MIMA------AAD-EEDLM--RRFRRIQS-------------------------------
--------------LFRQLQ----------------------------------------
------------------------------------------------------------
---------------------------------TN--LSMS-------ILN--NTNE---
------------------L---------------------VVDGRLG--KLKSEMQATYN
SK---L-SASTNR-RTCTEGTRTQVLS--E-LKGWVFQTGAH------------------
------------
>CCO34300.1
------------------------------------------------------------
------------------------------------------------------------
------------------------------------MSTNN--PPKSKRERFR-------
-GWLRS--------HLPV--SSSRSLSTPSPQ------PTS---------------ESHA
SIAS--E------------------------------PANDARVIP----PG--------
---RQNVA----------------------------------------------------
------------------------------------------------------------
------------------STANEARPQVHNPADKPEATTGAWAGLRV---SLKTLR--DT
----PAMFPP-L-VSAASVLLDCF-D--------TIEA-----T----------------
---AKNQQDYEDLAAELNALSK----SLVENYKGAVS-----------------------
---SSASG-CVIG---IA--------------K--GIER-QAKEIEKK-KER-G--TGRR
MIMA------AAD-EEDLI--RRYRRIQS-------------------------------
--------------LFRQLQ----------------------------------------
------------------------------------------------------------
---------------------------------TN--LNMS-------ILS--NTNE---
------------------L---------------------VVNSRLG--GLSPEKQATYN
SK---L-SASTNR-RTCTEGTRTQVLS--E-LKGWVFQMDGH------------------
------------
>CCO36485.1
------------------------------------------------------------
------------------------------------------------------------
------------------------------------MSTHN--RPKSKRERLR-------
-GWFRT--------QLNA--FGGR------------------------------------
------------------------------------------------------------
------------------------------------------------------------
------------------------------------------------------------
------------------------------D------ASNAWAGLRV---SLKTLR--DT
----PAMFPS-L-VSAASVLLDCF-D--------TIEA-----I----------------
---ARNQQDYEDLAAELNALSK----SLVQNYKGVVS-----------------------
---KSDID-CVTE---IV--------------N--GIER-QAKEIEKK-TER-G--TGRR
MIMA------AAD-EEDLM--RRFRRIQS-------------------------------
--------------LFRQLQ----------------------------------------
------------------------------------------------------------
---------------------------------TN--LSMS-------ILN--NTNE---
------------------L---------------------VVDGRLG--KLKSEMQATYN
SK---L-SASTNR-RTCTEGTRTQVLS--E-LKGWVFQTGAH------------------
------------
>CCO37843.1
------------------------------------------------------------
------------------------------------------------------------
--------------------------------------------MWSKRKRSL-------
-DSDDN--------HLRR--PSSRPFTSASPQ------PAP---------------ESHA
SVDS--Q------------------------------PTNDIHMEA----PD--------
---GQDTT----------------------------------------------------
------------------------------------------------------------
------------------SALDELRSQTNVLAGKSGAKSKAWKGLRE---SLTSLR--GS
----PVMFGP-I-ASAANVLLDCF-D--------TIEV-----A----------------
---ARNKKDYEDLATELGELSR----SLARDYKEPAS-----------------------
---SSGAS-CVIG---IA--------------N--EIER-EAKEIEKK-IGR-G--TGRQ
MIAT------KAD-EEDLM--RRYRRIQR-------------------------------
--------------LFRQLQ----------------------------------------
------------------------------------------------------------
---------------------------------TN--LSMS-------ISN--NTDE---
------------------L---------------------VVDARLA--KLKSEMQATYN
SK---L-SASTNR-RTCTEGTRTQVLS--E-LKDWVLGVGPH------------------
------------
>CEL59051.1
------------------------------------------------------------
------------------------------------------------------------
------------------------------------MSTNN--PPKSKRERFR-------
-GWLRS--------HLPV--SSSRSLSTPSPQ------PTS---------------ESHA
SIAS--E------------------------------PANDARVIP----PG--------
---RQNVA----------------------------------------------------
------------------------------------------------------------
------------------STANEARPQVHNPADKPEATTGAWAGLRV---SLKTLR--DT
----PAMFPP-L-VSAASVLLDCF-D--------TIEA-----T----------------
---AKNQQDYEDLAAELNALSK----SLVENYKGAVS-----------------------
---SSASG-CVIG---IA--------------K--GIER-QAKEIEKK-KER-G--TGRR
MIMA------AAD-EEDLI--RRYRRIQS-------------------------------
--------------LFRQLQ----------------------------------------
------------------------------------------------------------
---------------------------------TN--LNMS-------ILS--NTNE---
------------------L---------------------VVNSRLG--GLSPEKQATYN
SK---L-SASTNR-RTCTEGTRTQVLS--E-LKGWVFQMDGH------------------
------------
>CEL62266.1
------------------------------------------------------------
------------------------------------------------------------
-----------------------------------MSLTDS--GSNSRRKRFR-------
-KWLRD--------RFSG--SPSGPPPSPPAQ------PPS-----------------LQ
VTP----------------------------------SLAPP-SQD----NSMIAILDGQ
RATLMDQQLLAAQPAAS--------------NSSA------ATSA-KLLNLEPTPFAD--
----TS-QVTVAK------ELGL---------------TRPYKSSTLLQSSP----VPSI
S--------APPLPTNNAHASE-TTGANRVTKARLDRGNGIWTGLRI---SLKTLA--AT
----EGVFGP-I-SSAARVLLDCC-D--------TLEI-----A----------------
---TKYRQDYENLAIELITLNE----SISQYFNVNKA-----------------------
---SPMSG-CVSG---IV--------------K--RIEE-EAIEMYKC-TER-E--NGRR
LLAA------KLN-EDKLM--RQCRRVQS-------------------------------
--------------LFRQLQ----------------------------------------
------------------------------------------------------------
---------------------------------IN--LSAN-------AWS--ITNE---
------------------I---------------------LVNTRLD--MLKSVELADHD
SS---L-ATSINR-RACTEGTRTKVLQ--D-LAAWTNDADAP------------------
------------
>CEL62401.1
------------------------------------------------------------
------------------------------------------------------------
------------------------------------MSSPP--GSPKKN-RMR-------
-SLLAN--------SFRR--PRS---QSHSHS---SSVPNE-------------------
--------------------------------------------------GARLGSAQSG
TPSAINPAVS--QSSAG-------------------------------------------
-----P------------------------------------------------------
--------------------NIPSTSEPDSAKLGRARGKAALAGFRT---SLEVLR--DN
----AGVFPP-L-SSAAGILLSCI-E--------GIET-----A----------------
---GRNQQEYENLWIELTRSAE----FLSQRMQGAGS-----------------------
---LPVSN-SFLN---IS--------------K--SIEQ-QAQEIETK-LAK-K--TGGR
VRKT------IIE-EEEIL--GQYRRVES-------------------------------
--------------LFRQLQ----------------------------------------
------------------------------------------------------------
---------------------------------TD--ASMS-------IWS--IVNS---
------------------Q---------------------LVETRLQ--GLESVKEATYD
SG---L-SNEVGR-RTCTEGTRIRVLE--D-LRDWINDPMSA------------------
------------
>CCO33917.1
------------------------------------------------------------
------------------------------------------------------------
------------------------------------MSSPP--GSPKKN-RMR-------
-SLLAN--------SFRR--PRS---QSHSHS---SSVPNE-------------------
--------------------------------------------------GARLGSAQSG
TPSAINPAVS--QSSAG-------------------------------------------
-----P------------------------------------------------------
--------------------NIPSTSEPDSAKLGRARGKAALAGFRT---SLEVLR--DN
----AGVFPP-L-SSAAGILLSCI-E--------GIET-----A----------------
---GRNQQEYENLWIELTRSAE----FLSQRMQGAGS-----------------------
---LPVSN-SFLN---IS--------------K--SIEQ-QAQEIETK-LAK-K--TGGR
VRKT------IIE-EEEIL--GQYRRVES-------------------------------
--------------LFRQLQ----------------------------------------
------------------------------------------------------------
---------------------------------TD--ASMS-------IWS--IVNS---
------------------Q---------------------LVETRLQ--GLESVKEATYD
SG---L-SNEVGR-RTCTQGTRIRVLE--D-LGDWINDPMSA------------------
------------
>CUA67671.1
------------------------------------------------------------
------------------------------------------------------------
------------------------------------------------------------
------------------------------------------------------------
------------------------------------------------------------
------------------------------------------------------------
---MAG------------------------------------------------------
----------------L---AQPSHIPSGATPTGKGLKIHATGVVKS---AADMLK----
-------IGP-L-RDISDMLQGFA-D--------MYIT-----K----------------
---GKIQQEYEELQQQLQALLK----IIEENCDGDDG-----------------------
---LTIIP-KVNDIRE-------------------FIEG-ELNSLGNK-QGG-K--QHGR
LLEG------SNN-EERII--TCCRRIQS-------------------------------
--------------YINQLS----------------------------------------
------------------------------------------------------------
---------------------------------LD--TSLS-------VLK---------
--------------------------------MKEAQSKDRMSALIG--RLLPSLSAWYN
SN---A-GEDLKR-RECTPGTRVDVLA--N-LLGWANSNSVD------------------
------------
>CUA68001.1
------------------------------------------------------------
------------------------------------------------------------
------------------------------------MPFRD--KLHEIKYRTK-------
-AKLDG------------------AFGTRSIT--LSLPSNN-------------------
--SA--------------------------------------------------------
--------STPGQSVT--------------------------------------YDEN--
KK----------------------------------------EQ----------------
--------------HVS---PPATPLLLDTPSTLPQDPLPSWTCLKT---FLRVLE--PA
----FGIFEP-L-YAITKELVQCI-E--------IYEE-----A----------------
---ANNRKEYEELRNELGNIFN----DLQRVYVG--------------------------
---------------K-------------------SIHQ-ELARVQRI-HAN-R--TKHP
F--A------TDD-ADEIL--ACYHRIRG-------------------------------
--------------HLQRLA----------------------------------------
------------------------------------------------------------
---------------------------------LN--ANMT-------MWR--IAEE---
--------------------------------QAAAGNSYRLSSRLD--RLSPSLSARYN
SA---Q-ALDLNR-GECIPGTRTKVLE--H-IRNWVNNTNGG------------------
------------
>EUC53958.1
------------------------------------------------------------
------------------------------------------------------------
------------------------------------MSFRD--KFHEIKFRTK-------
-AKLNG------------------AFGTQYNT--RSSPSNL-------------------
--AS--------------------------------------------------------
-----------PPSVD--------------------------------------YDES--
E------------------------------------------R----------------
--------------KKE---LPATPLILDVTPALPEDPLPSWTCLKT---FLRMLE--PA
----VSVFEP-L-YAIVKELVQCI-E--------IYEE-----A----------------
---ANGRKEYEELRNELGNIFN----DLRVHYAQSAS-----------------------
---PAMTA-SIESLCG-------------------SIHQ-ELVHVQRI-HAN-R--KKHP
L--A------VND-VDEIL--ACYNRIRG-------------------------------
--------------HLQRLT----------------------------------------
------------------------------------------------------------
---------------------------------LN--ANLA-------MWR--IAEE---
--------------------------------QATAGNSYRLSCRLD--RLSPSLSARYN
SA---Q-ALDLNR-GECIPSTRREVLE--H-IRNWAYNTEGG------------------
------------
>CUA69303.1
------------------------------------------------------------
------------------------------------------------------------
-----------------------------------MQRP-K--RKQSIIP----------
VSLLHP---GSWRG-KRS---RSSQSGSPTDS--GASIPA--------------------
ED------SSQS--------------------AA--------------------------
-------QSRNPSLDES---------------------------------PGPQVLVL--
P-----------------------------------------------------------
-----------------SMTR-HSPTAARGSVSNREGDETPWKGLER---ALAALR--IT
----TKICPP-L-HSAVDGLKSSL-H--------IFEE-----V----------------
---AKSRKDYEELATGLTAMLD----LLAKHMPATVS-----------------------
---KGIAE-PIAS---IA--------------R--KITK-ELESINQC-QSR-G--G-NR
LLVA------FRE-EEDLI--RRYRRIEQ-------------------------------
--------------LFHQLQ----------------------------------------
------------------------------------------------------------
---------------------------------AE--ASMS-------TLS--DTKR---
------------------H---------------------LVNTQLE--NLGPVKLATYN
SR---I-SMDVGR-RSCTENTRTKILS--D-SMEWADDPDGA------------------
------------
>CUA69937.1
------------------------------------------------------------
------------------------------------------------------------
------------------------------MEETIPT------PLLAMSTLSR-------
-KSIPK--------------A---------------------------------------
------------------------------------------------------------
------------------------------------------------------------
SLTLESHTAPLV-----------------------------VPS----------------
---------------LD------DLGSAGEAKEPILAANGSWKNLMN---FTQLLG--QL
----AGNFGP-L-KAVMDEVRNFI-E--------IHES-----T----------------
---MTANNQYQNMRWQLERIFE----DLRRHFSGEEP-----------------------
---PAMTT-SMQNLCS-------------------AIQG-ELGIASRA-QAT-S--QISR
FLDA------KRR-QDKIM--ECYRRIHV-------------------------------
--------------HLERFRLNASINVW-KA---A-------------------------
----------------ERR-----------------------------------------
---------------------------------VA--ITIS-------IQE--AINN---
--------------------------------QALEA-------LLN--KLAFSTPAYYN
SA---E-AAMLNR-RSCTPGTRTEVLH--I-LDDWVKSNTGN------------------
------------
>CUA70027.1
------------------------------------------------------------
------------------------------------------------------------
---------------------------------MSLNSVKE--SISKSKDKWK-------
-KRWHI--------------GSTKTSTMPSTQ--QT----Q-------------------
--QA--V--S--------------------------------------------------
---------STLPKLV--------------------------------------ISSP--
PVQDKSN---------------------------------------------------IA
-----------P-NE-----EVQNSRTASKAGNQAWKSGMVWPGAKA---LLSVLE--SS
----SEAFGP-L-KSAISGLNEFF-D--------IYEN-----A----------------
---AKEREDFVELRQELEVLSK----DLKIFVAQ--Q--K--------------------
--LSLMTN-SVKQI--CS-----------------GIEA-ELCTLKKR-QSQ-N--AGHR
LFET------IDT-HEKVT--TFSRRIQG-------------------------------
--------------YMQRLSL---------------------------------------
------------------------------------------------------------
----------------------------------N--ANMS-------ILK---------
--------------AIDDL---------------------SMESRLT--NMLPARPAIYN
SA---E-SEEVQR-GACAPGTRKPQIE--L-LLHWARNQDAG------------------
------------
>CUA74504.1
------------------------------------------------------------
------------------------------------------------------------
-----MPIV--LSATVDDRYYRNVD----QVYNMSLNSVKE--SISKSKDKWK-------
-KRLHI--------------GSTKTSPLPSTQ--ES----P-------------------
--QV--A--S--------------------------------------------------
---------SALPELV--------------------------------------IPSS--
SVQDSSK---------------------------------------------------IA
-----------L-DE-----EIQDPLTTSQAGDQPGKSDLVWPGVKA---LLAVLE--SS
----SKAFGP-L-KSAISGLNECI-D--------IYEN-----A----------------
---GKEQEDFVELRQELEVLSK----DLKIFVAE--Q--K--------------------
--VSLMTD-SVKQI--CS-----------------GIEA-ELSILKNK-QSE-K--AGRR
LFEM------INR-HEQVT--TFSRRIQG-------------------------------
--------------YMQRLSL---------------------------------------
------------------------------------------------------------
----------------------------------N--ANAS-------ILK---------
--------------AIDDL---------------------SMESRLT--DMLPAKPAIYN
SA---E-SEELQR-GACTPGTREPQIE--L-VLNWARNQDAG------------------
------------
>CUA71480.1
------------------------------------------------------------
------------------------------------------------------------
---------MS--------LRNKTR---------------------EWKSRLK-------
-SNIQD--------------IFGDSDA---------------------------------
------------------------------------------------------------
------------------------------------------------------------
------------------------------------------------------------
--------------P-------AESSPPITPGATSRVKLESWANLRE---LLETIQG-VS
----VSELAP-V-KSIVEGLVDCI-Q--------IYE-----DE----------------
---AQGRKEYQELRTQLERIFS----ELKHYISSSPV-----------------------
---ITTSM-A--NICG-------------------SIQK-ELEYVKDQ-QAR-T--AGRL
LGEA------EIG-ADNVL--ECYRRIQD-------------------------------
--------------HLQRLS----------------------------------------
------------------------------------------------------------
---------------------------------RN--ANMS-------TWV--IMDE---
--------------------------------LATDN-------RLQ--KLSPLLWECYN
SK---K-ATELKR-GSCTEGTRTIILA--Q-MVQWATGQHTE------------------
------------
>CUA71831.1
------------------------------------------------------------
------------------------------------------------------------
------------------------------------------------------------
------------------------------------------------------------
------------------------------------------------------------
------------------------------------------------------------
------------------------------------------------------------
------------------------------------------------------------
------------------------------------------MA----------------
---AKDQREYETLRSDLESILQ----ELKAHFNGPNP-----------------------
---PKMTA-SIESLCK-------------------SINY-ELRSVKMR-RDE-S--RTRQ
YLQA------GSG-PDEVL--ACYRRVHG-------------------------------
--------------YLIRIS----------------------------------------
------------------------------------------------------------
---------------------------------LN--TSLS-------VQH--TMEQKV-
---------------------------KDLEEQT---KSGLVRSYLA--GLSPAFSACYN
SA---Q-ATELKR-GECTPGTRIGVLA--H-MNDWAAMSNSNAG----------------
------------
>CUA72698.1
------------------------------------------------------------
------------------------------------------------------------
---------------------------------------ME--KAHEYKSRIK-------
-KRIRK--------------ILKSDEVR--------------------------------
------------------------------------------------------------
------------------------------------------------------------
-----------------------------------------------------------T
-----------A-PPDA----VPKNTSGGFISGIRRESRGQADGFLG---LLNTISQAAS
----ISGLGP-I-KSIADSLIGCV-E--------MHK-----DV----------------
---AEDQNEYDKLRTQLESTLE----DLKQYLSPSLV-----------------------
---ITNSM-A--NICC-------------------LVQK-EIDYVKAK-QER-T--AVRR
FQEA------EDN-ASDVQ--ECYRRIDG-------------------------------
--------------HLQRLS----------------------------------------
------------------------------------------------------------
---------------------------------QN--ANVS-------TWI--IVDK---
--------------------------------LDTDI-------RLG--KLAPSLWACYN
SE---K-AAELKR-GSCTKGTRTNVLA--N-MYQWATSRDSG------------------
------------
>CUA72700.1
------------------------------------------------------------
------------------------------------------------------------
---------------------------------------ME--KAHEYKSRIK-------
-KRVRK--------------IFKNDEVT--------------------------------
------------------------------------------------------------
------------------------------------------------------------
-----------------------------------------------------------T
-----------A-PPDA----VPENAPGGFVSGISAESRGQADGLLG---LLGAVSQAAS
----ISGLEP-I-KSIADGLIGCI-E--------KYK-----DT----------------
---AEDQKEYGELRTQLESTLK----ELKQHLSPSLV-----------------------
---ITTSM-A--NICR-------------------LVQK-EIDHVKAK-QER-T--VGQR
FKEA------ETN-ANDVQ--ECYKRINN-------------------------------
--------------HLQRLS----------------------------------------
------------------------------------------------------------
---------------------------------QN--ANIA-------TWI--ILDK---
--------------------------------LDTDI-------RLQ--KLAPSLWACYN
SE---K-AAELKR-GPCTKGTRANVLA--N-MYQWATSRDTG------------------
------------
>CUA77855.1
------------------------------------------------------------
------------------------------------------------------------
---------------------------------------ME--KAHEYKSRIK-------
-KRIKK--------------MLKSDEVG--------------------------------
------------------------------------------------------------
------------------------------------------------------------
-----------------------------------------------------------T
-----------A-PPDS----VSNNASGGFASGALAESHGRADGLLG---LLDNVSHAAS
----IIGLGP-I-KSIADGLISCV-E--------TYK-----DV----------------
---AEDQKEYDKLITQLESTLK----DLKQYLSPSLV-----------------------
---ITASM-A--NICC-------------------LVQK-EIDHVREK-QER-N--VGRR
LKEA------EDN-ANDVQ--ECYKRIND-------------------------------
--------------HLQRLS----------------------------------------
------------------------------------------------------------
---------------------------------QN--ANLS-------TWI--IVDK---
--------------------------------LDTDI-------RLG--KLAPSLWACYN
SE---K-AAELKR-GPCTKGTRTNVLA--N-MYQWATSRDSG------------------
------------
>CUA72753.1
------------------------------------------------------------
------------------------------------------------------------
------------------------------------MSSPP--GTPKQKKGIR-------
-QLLKE--------SFRS--RS----RSPSQS---LLQLDPV--------------APSA
TTRS--DEALER-IANP-GGRPLVGSAT-AIPHQPSLLPVDLSEQF----GGTSRIPIII
EPAEAAPSA--VQPAAD--------------EGIALQSDPTAA--ETKLNTVTNDPLA--
SSNTALEATAI-----------------------------IEDMIVDTAPDL----TPPA
S--------KDTPRSPETSEPQPALPVNTSPNRGQKSWNAAWRGLRG---SLRFLK--DS
----SSAFPQ-L-SSAVESLLSCL-D--------GLEV-----A----------------
---VQNRQDFEDLATELTTLSE----SLKQHTSGSGS-----------------------
---IFISG-STAS---VA--------------M--AIER-QAIAIKDR-LSR-R--SGEG
IREA------HMD-EEDLI--KHYRKIQS-------------------------------
--------------HFRQLQ----------------------------------------
------------------------------------------------------------
---------------------------------MN--ASMS-------TWS--IANE---
------------------H---------------------LVNTRLE--GLNPAKQATYD
SS---L-STQINR-RGCTEGTRIGVLD--S-LDDWLYDPTSS------------------
------------
>CUA72749.1
------------------------------------------------------------
------------------------------------------------------------
------------------------------------MSSPP--GTPKQKKGIR-------
-QLLKQ--------SFRS--RS----RSPSQS---LPQLDPA--------------APSG
TTRS--DEALGQ-ITNPGGGRPLVGSAT-AIPPQTSLLPVGPSERF----SGTSRIAISL
EPADAAPTS--VQPAAD--------------EGFHLQSDPTAT--GTKSNTAINHPLE--
SSNTGLEAPAI-----------------------------VEDMLVDTGPDL----APPV
S--------KDTPRSPETSEPQPAPPINTSPDRGQKSWNAAWSGLRG---SLRFLK--DS
----SSAFPQ-L-SSAVESLLSCL-D--------GLEV-----A----------------
---VKNRQDFEDLATELTTLSE----SLKQHTSGSAS-----------------------
---IFISG-STAS---VA--------------M--AIER-QAIAIKDR-LFR-R--SGGG
IREA------DTD-EEDLI--KHYRKIQS-------------------------------
--------------HFRQLQ----------------------------------------
------------------------------------------------------------
---------------------------------IN--ASMS-------TWS--IANE---
------------------H---------------------LVNTRLE--GLNPAKQATYD
SS---L-STQISR-RGCTEGTRISVLD--S-LDGWLYDSTSS------------------
------------
>EUC55488.1
------------------------------------------------------------
------------------------------------------------------------
------------------------------------MSSPP--DTPKQKKGIR-------
-QLLKK--------SFRS--RS--RSRSPSQS---LLQPDPG--------------ALSV
TTGF--NEGAVQ-TTGPGREAPLVDNAL-TITHQASVLPVAPPEQV----IGAPSIPIIV
EPVDPAAVQ--PAPG----------------QEVNLRDNSTDTSTPLIINLTPKDSPE--
SYNTAPKAPTI-----------------------------GE--GTDTGSNL----APLA
A--------EYTLRSRVPGEPQPVLEKNTRGYQAQRSRNPAWGGLWR---SLRLLR--DL
----SSVFPQ-L-CSAVESLLSCL-D--------DFEV-----A----------------
---EQNRQEFEDLAMELVALSE----SLRQYMSGPAS-----------------------
---ILISD-STAS---VA--------------L--AIER-QAIVIKET-LVQ-T--PGEG
IREA------SMN-EEELV--KHYRKMQS-------------------------------
--------------HFRQLQ----------------------------------------
------------------------------------------------------------
---------------------------------TN--ASMS-------TWS--IANE---
------------------H---------------------LVNTRLE--GLRPAKQATYD
SS---L-STQISR-RGCTEGTRIGVLD--G-LDDWLYDPSSS------------------
------------
>CUA72932.1
------------------------------------------------------------
------------------------------------------------------------
------------------------------------MPFRE--KLRQFKDRFK-------
-RSSSV--------------PSQSG-----------------------------------
---P--G--T--------------------------------------------------
------PSFSLLSNVQ--------------------------------------TTLA--
FTLDPSSATH--------------------------------------QLS---------
---------------M-----SQ--SNASASLVTSTKKATQWAVLEE---LAGALSP--V
----TEAFGP-L-RSILDELLGSI-R--------IYEAC-L-MA----------------
---AKDQREYETLRSDLESILQ----ELKAHFNGPNS-----------------------
---PKMTA-SVENLCK-------------------SIND-ELRSVKAL-QDE-S--RTRR
YLQA------GSG-PDEVL--ACYRRVHG-------------------------------
--------------YLIRIS----------------------------------------
------------------------------------------------------------
---------------------------------LN--TSLS-------AQH--TMEQKV-
---------------------------NDLEEQAKDAKSGLVQSFLS--RLSPSLSAYYN
SA---Q-AAELKR-GECTPGTRIGVLA--H-MNDWVSMSDPNAG----------------
------------
>CUA73613.1
------------------------------------------------------------
------------------------------------------------------------
-----------------------------------------MKKAHEYGSRFK-------
-KKFKK--------------LFE-------------------------------------
------------------------------------------------------------
------------------------------------------------------------
-----------------------------------------------------------M
-----------D-EAP-------NRAATPAKPGTSWIKSENWANLNA---CLDTLSQMAS
----VSGLGP-L-ETTIEGIADCL-G--------IFE-----DA----------------
---VQGRQAYVELRSELDDLFQ----ELHNYLKLSPT-----------------------
---VVANV-S--DVCG-------------------LIQN-EIDYVKTQ-QTR-K--TVRR
LAGA------EQD-EENVL--ECYRRIRK-------------------------------
--------------HLQGLS----------------------------------------
------------------------------------------------------------
---------------------------------RK--MAIL-------TLN--VVER---
--------------------------------QEMDR-------QLD--KLMPALSARYR
SA---K-SLGLGR-RPCTQGTRTKVLD--E-MCEWAVTPNTG------------------
------------
>CUA74503.1
------------------------------------------------------------
------------------------------------------------------------
------------------------------------MPNRK--HPASPLDSIG-------
-KRFRI--------------NSRDPSPTPDQN--IP----D-------------------
--LV--I--T--------------------------------------------------
---------SPTDSIG--------------------------------------AL-A--
PTDGTSN---------------------------------------------------LN
-----------V-PPQIS------LPTAAPSRNPASKGSGVRSGLKA---LRKALE--ST
----SDAFGP-L-KPAIGGLIKVV-E--------MCEG-----M----------------
---SEGNSEYEKLRQELEELSN----YLTEHMTR--P--I--------------------
--GSLMTN-SVQRL--II-----------------AIQD-ETDQLKQK-LTG-K--TGRR
LADT------MED-SGEIM--EAYRRIYD-------------------------------
--------------HLQRLML---------------------------------------
------------------------------------------------------------
----------------------------------N--VNMD-------ILE---------
--------------GINEQ---------------------TLESRLA--RMCPTMAAVYN
SA---E-SDDVER-GMCTPGTREPQIA--F-LLDWVRDPSAG------------------
------------
>CUA67694.1
------------------------------------------------------------
------------------------------------------------------------
------------------------------------MSNRK--HPASPLDSTR-------
-KRFRI--------------NSRDPSPTPDQN--IP----D-------------------
--LV--I--T--------------------------------------------------
---------SPTDSVG--------------------------------------AL-A--
PTDGTSN---------------------------------------------------LN
-----------A-PPQIS------LPTAAPSRNPASKGRGVRSGLKS---LRKALE--ST
----SDAFGP-L-KPAIGGLIKVV-E--------MCED-----M----------------
---SKGNSEYEKLRQELEELSN----DLAERMTG--R--I--------------------
--GSLKTN-SVQRL--II-----------------AIQD-ETTRLEHK-LTE-K--TGRR
LADA------MQD-SGEIV--EAYRRIHD-------------------------------
--------------HLQRLML---------------------------------------
------------------------------------------------------------
----------------------------------N--VNMD-------ILE---------
--------------GISEQ---------------------ALESRLA--RMCPAMAAFYN
SA---E-SDDVER-GMCTPGTREPQIA--F-LLDWVRDPSAG------------------
------------
>CUA70026.1
------------------------------------------------------------
------------------------------------------------------------
------------------------------------MSNRK--HPASPLDSIR-------
-KRFRI--------------NSRDPSPTPDQN--IP----D-------------------
--LV--I--T--------------------------------------------------
---------SPTDSIG--------------------------------------VL-A--
PTDGTSD---------------------------------------------------LN
-----------V-PPQIS------LPTAAPSRNPASKGRGVRSGLKA---LRRALE--ST
----SNTCGP-F-KPAISGLIKVV-E--------MCED-----M----------------
---SEGNSEYEKLRQELEELSN----DLAERMVG--P--I--------------------
--GPLMTN-SIQRL--II-----------------AIQD-ETTQLEQK-LPE-K--TGRR
LADA------IEE-SEEIM--AAYRRIYD-------------------------------
--------------HLQRLTL---------------------------------------
------------------------------------------------------------
----------------------------------N--VNMD-------ILE---------
--------------GINEQ---------------------TLESRLA--RMCPAMAAVYN
SA---E-SDDVER-GMCTPGTREPQIA--F-LLDWVRDPSAG------------------
------------
>CUA74529.1
------------------------------------------------------------
------------------------------------------------------------
-----MEDYET--------PRSQNRR-----------------KAGEWKARIK-------
-AEIED--------------KFGNNN----------------------------------
------------------------------------------------------------
------------------------------------------------------------
------------------------------------------------------------
---------------VS----IVGSPAPSAPRTSSWVESEGWANLKE---LLNTLNHGAM
----LSGLGS-V-KSVIEGLGEA-------------------------------------
----HGRQEYKNLRVELEDIFN----ELKKYLLLSPT-----------------------
---ITTSV-I--NICGCS----------------SSIEK-ELEHVKAR-QTR-S--IDRR
LVDA------ETE-AKNVL--ECYRRIQS-------------------------------
--------------HLQRLS----------------------------------------
------------------------------------------------------------
---------------------------------RN--ANIS-------TWV--IVDQ---
--------------------------------IATDN-------CLR--ELAPSLWARYD
SE---K-ATELKR-GPCTDGTRTSVLA--Q-MREWATDRNNEG-----------------
------------
>CUA74660.1
------------------------------------------------------------
------------------------------------------------------------
-----------------------------------MSTPSS--SSKRKRRGRPNIG----
-DFLHP---GEWGH-KRS--RSG----SPSAP--GASTTA--------------------
TDYS--NIPTPS--------------------NY--------------------------
-------SSRDPSPTGR---------------------------------LGPSVPSH--
RSPDNSASTLVPP-----------------------------------------------
---------------PSNTVHQTPLATTSIPDSTRNSTGGAWTGLEQ---ALRALR--LT
----TKICPS-L-SLAAEDLTSCL-P--------MFEV-----GRPMRH-AKIELKCKTS
ARPRQKATETTTLATGLKGMVD----QLIRHLSGTTS-----------------------
---ESIID-TITG---IA--------------E--AIRK-EIESITMH-QSH-S--LPRR
LLGA------STT-EDDLI--RRYRRIEQ-------------------------------
--------------LFRQLQ----------------------------------------
------------------------------------------------------------
---------------------------------GE--ASMS-------TWN--TVDE---
------------------L---------------------RVDQQLK--DLLPSKLARFN
SE---L-STEVSR-RGCTKHTRTTILE--E-SMAWSEDPAMA------------------
------------
>CEL61597.1
------------------------------------------------------------
------------------------------------------------------------
-----------------------------------MQQGGS--GGGDR------------
---KYGLRLGEWLRSKNE--RSKLKLGTASNA--LTSTPS--------------------
GVGV--NTPSQV--------------------HGNTPNPSGQ------------------
-----QSQSHGPNQSNN---------------------------------VRPPSP----
------ASNNI-------------------------------------------------
---------------------MQASA-PPGATLPGSGASTAWSGLEQ---ALRALR--IS
----KHIYPP-L-GLALDDLTSHL-P--------KFEA----------------------
--AARNRQDYDDLAIELKGMAE----LIERQLDAMIS-----------------------
---EESKR-AIVS---LS--------------E--TIRA-ELKSVEGR-QSQ-S--GTRR
VLDS------SEE-DEDII--RRYRRVEQ-------------------------------
--------------LFRQLQ----------------------------------------
------------------------------------------------------------
---------------------------------GE--ASLS-------TWC--TTNK---
------------------Y---------------------YMNTQLE--GLRPARLARYD
SS---L-SMEIGR-RTCTENTRTKILQ--D-SMKWSEDPNSA------------------
------------
>CUA69215.1
------------------------------------------------------------
------------------------------------------------------------
--------------------------------------MSS--SSKRKRGDHPNTG----
-DFLHP---GEWRN-TPK--RSK----SPSAS--GASTPD--------------------
AGYS--HSSPPS--------------------NP--------------------------
------------------------------------------------------------
------------------------------------------------------------
--------------------------------SFEQSTGSAWTGLES---ALQALQ--LT
----TKICPS-L-SLAAEDLTSCL-P--------IFEA-----A----------------
---AKGHRDHDALATGLKNMVD----QLIPDLNGTTS-----------------------
---ESTID-IITS---IA--------------E--AIRT-EIESIKMP-QSH-S--LSRR
LLGA------STA-EDDLIRIRCYRRIEQ-------------------------------
--------------LFRQLQ----------------------------------------
------------------------------------------------------------
---------------------------------GE--VNMS-------RWN--SVDE---
------------------L---------------------RLVQQLE--ILHPSKLARFN
SA---L-SSDISR-RGCTKDTRTSILE--E-SMAWSEDPGMA------------------
------------
>CUA69217.1
------------------------------------------------------------
------------------------------------------------------------
--------------------------------------MLS--SSKRNRPVRPNLD----
-NLLHP---GEWRH-KRA--RSG----SPPAS--GTSTTR--------------------
SGYS--KSPAPS--------------------GPGSR-----------------------
----------SPSPISR---------------------------------PETSLQDT--
S-----------------------------------------------------------
-----------------SRAPNITPQIPGIPSASRSSGRSAWTGLEK---ALQALR--VT
----SKICPS-L-SSAVDELVSCL-P--------MFEA-----A----------------
---AKNRTDYKELAAGLEGMVD----QLVRHLGGTTS-----------------------
---ERIIA-TITN---VA--------------E--AIRK-EIKSIHMQ-QSR-G--LTRR
MLGA------SNT-EDDLI--RRYRRIEQ-------------------------------
--------------LFRQLQ----------------------------------------
------------------------------------------------------------
---------------------------------GE--ASMS-------TWN--IVDE---
------------------L---------------------RVEQQIN--SLRPSSLARFN
SE---L-STEVSR-RGCTKDTRTTILE--E-SMAWSEDPGMA------------------
------------
>CUA69218.1
------------------------------------------------------------
------------------------------------------------------------
--------------------------------------MSP--GSKRKRADRPNMG----
-DSPHP---DEWGN-ILK--KSK----SPPPS--GASTSE--------------------
TVYS--HSLSLS--------------------NP--------------------------
-------TSGSSSATGH---------------------------------PEPSLPSN--
DLSNTSGCPPLAQ-----------------------------------------------
----------------------PSHYKTNVPDLTRNCKGSAWTGLEQ---ALRALN--IA
----TNICPP-L-ASTVESLASCL-H--------IFEA-----A----------------
---FKNRKDCHELTASLKTMAE----QLYRHLNETTS-----------------------
---EGIIT-TITS---IA--------------G--VIEK-EIQSVNIQ-QSH-N--LPRR
IVKA------AHT-EEDLM--RCYRRIEQ-------------------------------
--------------LFRQLQN-------------S-------------------------
-----------------WE-----------------------------------------
---------------------------------GE--ASMS-------TWN--LVDE---
------------------I---------------------RVEQQLN--SLRPSNLARFN
SE---L-SIGVSR-RGCTKNTRTTILE--E-SVAWSENPDTA------------------
------------
>CUA74875.1
------------------------------------------------------------
------------------------------------------------------------
-----------------------------------MSIPSS--SSKRKRRGHSNVG----
-DFLHP---GEWGH-KRS--RSG----SPPAS--GASTPG--------------------
PNYS--NRPAHS--------------------DP--------------------------
-------RSLSPSPMGS---------------------------------PGLSLSS---
------SSSLLPP-----------------------------------------------
---------------TGNTAHQTPLATTSIPSSTRNSPGSAWMGLEQ---ALRALR--IT
----TKIIPP-L-SLAVDALTSCL-P--------MFEA-----A----------------
---AKSHRDYDALATGLKGMVD----QLIRHLNGTAS-----------------------
---EAIID-TITG---IA--------------E--AIRK-EIESITMH-QSH-G--LPRR
LLGT------STA-EDDLI--RKYRRIEQ-------------------------------
--------------LFRQLQ----------------------------------------
------------------------------------------------------------
---------------------------------GE--ASMS-------TWN--TVDE---
------------------L---------------------RVEQQLK--DLHPSNLAKFD
SK---L-STEVSR-RGCTKDTRTTILE--E-SMAWSEDPGMA------------------
------------
>CUA76224.1
------------------------------------------------------------
------------------------------------------------------------
-----------------------------------MSTPPS--SSKRKRRGRPNVG----
-DLLRP---EEWSN-KRS--RSG----SPSAS--GASTPG--------------------
AGYS--NTPAPS--------------------NL--------------------------
-------SSRGASPMGR---------------------------------PEPSLPSD--
TP----------------------------------------------------------
------------------------------MTLSNNTSGSAWTGLEQ---ALRALR--IT
----TKICPP-L-SLAVNELASCL-P--------IFEA-----A----------------
---AKSHRDYDALATGLKDMVN----QLIRHLNGTRS-----------------------
---ESIIN-TITD---IA--------------E--AIRK-EIESITMH-QSH-S--IPRR
MLGA------STA-EDDLI--RRYRRIEQ-------------------------------
--------------LFRQLQ----------------------------------------
------------------------------------------------------------
---------------------------------GE--ASMS-------TWN--TVDE---
------------------V---------------------RVDQQLN--KLSPSNLARFN
SK---L-STEISR-RGCTKDTRTKILE--E-SMEWSENPDLA------------------
------------
>CUA76357.1
------------------------------------------------------------
------------------------------------------------------------
--------------------------------------MSS--SSKRKRTDRPTIGA---
DGLLHP---GERED-TPK--RPK----SPSTS--VLSTAE--------------------
TTYL--HNPSPS--------------------NP--------------------------
-------GSTSPSAMGR---------------------------------PEPSPPSH--
GLPNTPACSTIPQ-----------------------------------------------
----------------------PRHHSNNTSGPTRSSTGGAWTGLEQ---ALRALH--IT
----TKICPP-L-ASAVESLASCL-H--------IFEA-----A----------------
---AKNHKDYDELATGLKSMAD----QLARHLQGTTS-----------------------
---EDIIT-TITG---IA--------------TSRAIEK-EVQSIDAR-KSR-G--LSHR
IIKA------AHS-EEDLI--RCYRRIEQ-------------------------------
--------------LFRQLQ----------------------------------------
------------------------------------------------------------
---------------------------------GE--ASMN-------TWN--TVDE---
------------------M---------------------RVEQQLN--SLRPSNLARFN
SE---L-STEVSR-RGCTKNTRTTILE--E-SLAWSEGSESA------------------
------------
>CUA76344.1
------------------------------------------------------------
------------------------------------------------------------
--------------------------------------MSS--GSKRKRTDRPTIGA---
DGFLHP---GEWGN-TPK--RPK----SPSAS--GPSTPE--------------------
TAYS--HSPSPP--------------------NP--------------------------
-------SSRSPSAMGR---------------------------------PEPSLPSH--
GLPNTSACSTIPQ-----------------------------------------------
----------------------PLHRNKNTSGTTRSSTGGAWTGLEQ---ALRALH--IT
----AKICPP-L-ASAVDSLASFL-Y--------IFEA-----A----------------
---AKNYKDYDELATGLKRMAD----QLARHLQGTTS-----------------------
---EDIIT-TITG---IA--------------TSRAIEK-EVQSIDAR-KSR-G--LSHR
IMKA------AHS-EEDLI--RCYRRIEQ-------------------------------
--------------LFRQLQ----------------------------------------
------------------------------------------------------------
---------------------------------GE--ASMN-------TWN--TVDE---
------------------M---------------------RVEQQLN--SLRPSNVARFN
SE---L-STEVSR-RGCTKNTRNTILE--E-SLAWSEGSECA------------------
------------
>EUC55573.1
------------------------------------------------------------
------------------------------------------------------------
--------------------------------------MES--GAKRKRTNATNAG----
-NQLHP---GEWRNGKRS--RSNSPSGSPIP---SAATKG--------------------
TSDS--NSSALL--------------------QNLS------------------------
---------RDSNQSQI---------------------------------QDC-------
---PQPTSVGFP------------------------------------------------
------------------RSAPGGTDTASIATPSNNSPSNEWTGLEK---ALQGLR--LT
----TKACPP-L-RSAIDDLVSCV-P--------LFET-----A----------------
---AKNRKDYEDLAIGLKGMVR----LLDPHLADTTS-----------------------
---ENITN-TIKD---IA--------------E--AMKK-EVKSIADR-QSR-H--GLRR
VLSA------TND-EEDLI--RRYRRIEQ-------------------------------
--------------LFRQLY----------------------------------------
------------------------------------------------------------
---------------------------------GE--ASLS-------AWS--ISSK---
------------------H---------------------YVNTQLE--SLRPAKLARYN
SE---L-SMEVSR-RSCTENTRTEILS--N-LMKWSEDRSMA------------------
------------
>CUA74200.1
------------------------------------------------------------
------------------------------------------------------------
-----------------------------------MEKVSS--KLKRKHTKSTAAE----
-DYLHP---GERRDGKRS--RSPSRSNSPTA---SEATPG--------------------
TSGS--NDDTQP--------------------HQIS------------------------
---------QEHSSSSG---------------------------------TPQEYN----
-VPPTI--GPVP------------------------------------------------
------------------------AIILPNSR-NATNTTTAWSGLEK---ALQALR--LT
----AKACTP-L-RLAVDDLVSCL-S--------LFEA-----A----------------
---AKNRKDYDDLASGLKSMVG----ILIKHLEDAAS-----------------------
---ENISN-TLVG---IA--------------E--AIRR-EIESIGNR-QSR-E--GLRR
VLGS------TGD-EEDLI--RRYRRIEQ-------------------------------
--------------LFRQLQ----------------------------------------
------------------------------------------------------------
---------------------------------GE--ASLS-------AWN--ISSK---
------------------V---------------------HVNMQLE--SLRAAKLARYD
SE---L-ATEVSR-RACTENTRTKVLE--D-LIEWSEDRSMA------------------
------------
>CUA77200.1
------------------------------------------------------------
------------------------------------------------------------
-----------------------------------MEKISS--KLKRKHTKSTAVE----
-YYLHP---GEWRDGKRS--RSPSRSGSLTPV--SEVTPG--------------------
TSGS--NDNTQS--------------------HQIL------------------------
---------QEPSSSCS---------------------------------NYQEHG----
-VPPTV--GPVP------------------------------------------------
------------------------AIMLPNNHKATATTTTAWTGLEQ---ALRALR--LT
----AKACTP-L-RLAVDDLVSCL-S--------LFEA-----A----------------
---AKNRKDYEDLATGLKSMVG----ILIQHLKDAAS-----------------------
---ENISN-TLVG---IA--------------E--AIRR-EIESIGNR-QSR-E--GLRR
VLGS------TGD-EEDLI--RRYRRIEQ-------------------------------
--------------LFRQLQ----------------------------------------
------------------------------------------------------------
---------------------------------GE--ASLS-------AWN--ISSK---
------------------V---------------------HVNMQLE--SLRATKLARYN
SE---L-ATEVSR-RACTKNTRVKVLE--D-LIKWSEDRRMA------------------
------------
>EUC55581.1
------------------------------------------------------------
------------------------------------------------------------
-----------------------------------MALRSL--ISKRKRNNKMSTG----
-THLDP---GEWRGGKKS--RSPSRSRSPIT---SGSTPG--------------------
TSKS--THPIRP--------------------GQNS------------------------
---------RSPSPIRH---------------------------------APQVLG----
-HNASTTVNLTP------------------------------------------------
----------------RVASRDPSNAAPTVTTSNENLTSTAWNGLEQ---TLQALR--IT
----TKVCPP-L-RSVVDELVLCL-P--------LFEA-----A----------------
---AKCRKDYEDLTTGLKAMVI----LLIQHLEDAAS-----------------------
---ESITN-SLTE---IA--------------E--AMRR-EIESIGNR-QSR-D--GLRR
VLGS------TSD-DEDLI--RRYRRIEQ-------------------------------
--------------LFRQLQ----------------------------------------
------------------------------------------------------------
---------------------------------GE--ASLS-------AWS--ISSK---
------------------H---------------------YVNTQLE--GLRPAKLARYN
SE---L-SMEVSR-RSCTENTRTEILS--N-LMKWSEDRSTA------------------
------------
>EUC60810.1
------------------------------------------------------------
------------------------------------------------------------
-----------------------------------MEPDES--NSKRKQPE--PAPS---
SGWLHPVDGGEWRGSKKA--KSVSGSRSPSPS--GTSTPT--------------------
EVDT--NEPARS--------------------SRSSRSLAKL------------------
-----LPRSRERKRANA---------------------------------TKPSPQ----
------TS-P--------------------------------------------------
---------------------AVPQDPAHFTTPIQNPASAARSGLEE---AFRKLR--VV
T---DTVCPP-L-CSVIDDLTTCL-H--------VFEA----------------------
--AANNRQEYNDLTDELKSLVE----QLIRHLHAAPS-----------------------
---EDITD-SISI---IS--------------E--AIRK-EIESIGIR-QSR-G--GIRR
RLDA------SGD-DEDLR--RRYRRIKQ-------------------------------
--------------LFQQIL----------------------------------------
------------------------------------------------------------
---------------------------------GE--ASMS-------TWN--ITSE---
------------------H---------------------FMNTQLE--GLQPAKLARFD
SS---L-SNEINR-RTCTENTRTKILQ--A-SLTWSEDPNGA------------------
------------
>CUA77840.1
------------------------------------------------------------
------------------------------------------------------------
-----------------------------------MDPDES--NSRRKRPGLEPASL---
GRWLHPGDSGEWRGSKKA--RSVSGSRSPSPS--GAPSSS--------------------
EVGT--NEPGRI--------------------SRNSRGLARL------------------
-----LPRSQEHNNTSN---------------------------------RRPSAQ----
------PPYTI-------------------------------------------------
---------------------PRDPGATNATTSTRNSIGIARLGLEE---AFRKLR--IV
T---DTVCPP-L-CSTIDDLTACL-H--------LFET----------------------
--AASNYQEYNDLTDELKSLVE----QLIRHLHTSPS-----------------------
---EEIAD-SIAN---IS--------------E--AIRK-EIESIGVR-QSR-G--GIQR
RLDT------SGD-SEDLD--RRYRRIRQ-------------------------------
--------------LFQQIL----------------------------------------
------------------------------------------------------------
---------------------------------GE--ASMS-------TWN--ITSE---
------------------H---------------------FMNTQLE--ALHPAKLARFD
SS---L-STEINR-RTCTENTRTQILA--E-SLTWSEDPNGA------------------
------------
>KDN45435.1
------------------------------------------------------------
------------------------------------------------------------
-----------------------------------MEPDES--NSKRKRPE--PDPT---
GGSLHP---GAWRGSKKA--RSVSRSISPSPS--GASTPS--------------------
EVGA--SEFTQS--------------------NRKSRGLAKL------------------
-----LPRSRERTKANA---------------------------------TSLPQP----
------SQ-EV-------------------------------------------------
---------------------LQGPVTVNAATPAQNSTGTTRFGLEE---AFRKLR--IV
T---DTICPP-L-CSVIDDLTVCL-H--------VFEA-----A----------------
--AANNRQEYHDLTDELKSLVE----QLIRHLHSAPS-----------------------
---EDITD-SIST---IS--------------E--AIRK-EIESIGVR-QSR-G--GVRR
ILDA------SGD-DEDLR--RRYRRIKQ-------------------------------
--------------LFQQIL----------------------------------------
------------------------------------------------------------
---------------------------------GE--ASMS-------TWN--ITSE---
------------------H---------------------FINTQLE--SMHPAKLARFD
SS---L-STEINR-RICTGNTRTKILK--E-SLTWSEDPNGA------------------
------------
>KEP49982.1
------------------------------------------------------------
------------------------------------------------------------
-----------------------------------MEPDES--NSKRKQPE--PAPS---
SGWLHPVDGGEWRGSKKA--KSVSGSRSPSPS--GTSTPT--------------------
EVDT--NEPARS--------------------SRSSRSLAKL------------------
-----LPRSRERKRANA---------------------------------TKPSPQ----
------TS-P--------------------------------------------------
---------------------AVPQDPAHFTTPIQNPASAARSGLEE---AFRKLR--VV
T---DTVCPP-L-CSVIDDLTTCL-H--------VFEA----------------------
--AANNRQEYNDLTDELKSLVE----QLIRHLHAAPS-----------------------
---EDITD-SISI---IS--------------E--AIRK-EIESIGIR-QSR-G--GIRR
RLDA------SGD-DEDLR--RRYRRIKQ-------------------------------
--------------LFQQIL----------------------------------------
------------------------------------------------------------
---------------------------------GE--ASMS-------TWN--ITSE---
------------------H---------------------FMNTQLE--GLQPAKLARFD
SS---L-SNEINR-RTCTENTRTKILQ--A-SLTWSEDPNGA------------------
------------
>EUC63658.1
------------------------------------------------------------
------------------------------------------------------------
-------------------------------MPPPIPKPKP--KPKRQLS----------
IPFFN------IGG-KRS--RTSSPSRAP-SP--GTSTIV--------------------
VTHP--HNVAP---------------------TT--------------------------
-------AACNSLPGGE---------------------------------PGLPVLSL--
SSNHSRDSTNLAA-----------------------------------------------
----------------QGTTQ-GPPVAPIEPAPNRDTTEASWTRLEK---ALAALH--IT
----TKICPP-L-HSAIEGLKSCL-H--------IFEE-----A----------------
---ARSRKDYKELAIGLTAMIS----LLIKHMSVAAS-----------------------
---KDIME-TVGS---IA--------------K--KITE-ELESIDKR-QSR-S--GPSR
MLGA------SRD-DDDLI--RRYRRIEQ-------------------------------
--------------LFRQLQ----------------------------------------
------------------------------------------------------------
---------------------------------AE--ASMS-------TWD--ITKR---
------------------H---------------------HVDTQLE--KLGPVKLAIYN
SR---I-SMDIGR-RSCTENTRTKILS--D-SMTWADDPNGA------------------
------------
>CCO32655.1
------------------------------------------------------------
------------------------------------------------------------
------------------------------------------------------------
------------------------------------------------------------
---M--HNSSQS--------------------ST--------------------------
-------VPHTPSPEIR---------------------------------THSQTAHP--
TGHLTPAIRVSAP-----------------------------------------------
----------------QVVAPNLPAIATGSISGPSKETSSTWTGLEK---ALQALH--IT
----TKGCPP-L-HSAIGSLISCL-H--------IFKE-----A----------------
---AKPRKDYDELTSGLTAIVE----LLAKYSLAAAS-----------------------
---KDITD-AIEK---IS--------------G--DIEK-EIDSINTR-QSR-G--TALR
MLGS------SGD-QEDLV--QRYQRIEQ-------------------------------
--------------MFRKLQ----------------------------------------
------------------------------------------------------------
---------------------------------AE--ASMS-------TWN--DTKR---
------------------H---------------------LVNTQLE--NLGPVKLATYN
SS---I-SMDVGR-RSCTENTRTQILN--D-SMAWSDDPNGA------------------
------------
>CEL58769.1
------------------------------------------------------------
------------------------------------------------------------
-----------------------------------MASSPS--TPKRKRSKSPNLLTGIS
DALLH----PGWRS-KRA--RSGSRSGSPTDS--RASSPG--------------------
PDEM--HNSSQS--------------------ST--------------------------
-------VPHTPSPEIR---------------------------------THSQTAHP--
TGHLTPAIRVSAP-----------------------------------------------
----------------QVVAPNLPAIATGSISGPSKETSSTWTGLEK---ALQALH--IT
----TKGCPP-L-HSAIGSLISCL-H--------IFKE-----A----------------
---AKPRKDYDELTSGLTAIVE----LLAKYSLAAAS-----------------------
---KDITD-AIEK---IS--------------G--DIEK-EIDSINTR-QSR-G--TALR
MLGS------SGD-QEDLV--QRYQRIEQ-------------------------------
--------------MFRKLQ----------------------------------------
------------------------------------------------------------
---------------------------------AE--ASMS-------TWN--DTKR---
------------------H---------------------LVNTQLE--NLGPVKLATYN
SS---I-SMDVGR-RSCTENTRTQILN--D-SMAWSDDPNGA------------------
------------
>CUA69304.1
------------------------------------------------------------
------------------------------------------------------------
-----------------------------------MASPIK--KPKRQLS----------
IPSTG------LGG-KRS--RTSSPSRVATNT--GA------------------------
-AHP--NNIIQS--------------------AT--------------------------
-------DPGNHLLGGE---------------------------------PEPSAPNC--
STRRNEDPMVLVP-----------------------------------------------
----------------QGMTQ-SPPVTPAESTPNRNATEASWAGLEK---ALAALH--IT
----TKICPP-L-YSAIEGLKSCV-G--------IFEE-----A----------------
---ARSHRDYKELATGLTAMVE----LLIKHMPIAAS-----------------------
---REIME-VLKS---IA--------------K--KIEE-ELESIDKR-QCR-T--GPGR
ILRA------SKE-DEDIV--RRYRRIEQ-------------------------------
--------------LFRQLQ----------------------------------------
------------------------------------------------------------
---------------------------------AE--ASMS-------TWD--VTKR---
------------------H---------------------HVDTQLE--KLGPVKLANYN
SK---I-SMDIGR-RACTENTRTKILS--D-SMKWADNPNGA------------------
------------
>CUA69306.1
------------------------------------------------------------
------------------------------------------------------------
-----------------------------------MASPIK--KPKRQLS----------
IPTPS------LGG-KRS--RTNSPSRVAPGP--GL------------------------
-AHR--HNTVQS--------------------TI--------------------------
-------GSNNPAPSGE---------------------------------TGASAPNI--
STNCNENTTSSAP-----------------------------------------------
----------------K-----GPPV-APTGPSSNRATEASWIGLEK---ALAKLH--IT
----TKICPP-L-HSAIEGLKSCV-G--------IFEE-----A----------------
---ARSHRDYKELATGLTAMVE----LLVKHMPITAS-----------------------
---REIME-VLKS---IA--------------K--KIEE-ELKSIDKR-QCP-T--GPSR
ILRA------SKE-DEDLV--RRYRRIEQ-------------------------------
--------------LFRQLQ----------------------------------------
------------------------------------------------------------
---------------------------------AE--ASMS-------TWD--ITKR---
------------------H---------------------HVDTQLE--KLGPVKLANYN
SK---I-SMDIGR-RSCTENTRTKILS--D-SMEWADNPNGA------------------
------------
>KDN44347.1
------------------------------------------------------------
------------------------------------------------------------
-------------------------------MP----PPIP--APKRKLS----------
IPTFG------LGG-KRS--RTNSPSRAAPDS--GTSTLA--------------------
VVHP--HNVAQS--------------------TT--------------------------
-------NSSDSLPGGE---------------------------------SELPVPNL--
SSKRGRDTATLAP-----------------------------------------------
----------------QGMTQ-GPSVAPIGSTSNRDNIETSWKGLEK---ALAALH--IT
----SKICPP-L-YSAIEGLKSCL-H--------IFEE-----A----------------
---ARSRKDYKELATGLTAMVE----LLIKHMSVAAS-----------------------
---REIMA-TLER---IA--------------K--MITE-ELESIDKC-QPR-S--GPSR
MLRV------SKD-EEDLV--RRYRRIEQ-------------------------------
--------------LFRQLQ----------------------------------------
------------------------------------------------------------
---------------------------------AE--ASMS-------TWD--ITKR---
------------------H---------------------RVDTQLE--KLGPVKLANYN
SR---I-SMDIGR-RSCTENTRTKILS--D-SMTWADDPNGA------------------
------------
>KEP46696.1
------------------------------------------------------------
------------------------------------------------------------
-------------------------------MPPPIPKPKP--KPKRQLS----------
IPFFN------IGG-KRS--RTSSPSRAP-SP--GTSTIV--------------------
VTHP--HNVAP---------------------TT--------------------------
-------AACNSLPGGE---------------------------------PGLPVLSL--
SSNHSRDSTNLAA-----------------------------------------------
----------------QGTTQ-GPPVAPIEPAPNRDTTEASWTRLEK---ALAALH--IT
----TKICPP-L-HSAIEGLKSCL-H--------IFEE-----A----------------
---ARSRKDYKELAIGLTAMIS----LLIKHMSVAAS-----------------------
---KDIME-TVGS---IA--------------K--KITE-ELESIDKR-QSR-S--GPSR
MLGA------SRD-DDDLI--RRYRRIEQ-------------------------------
--------------LFRQLQ----------------------------------------
------------------------------------------------------------
---------------------------------AE--ASMS-------TWD--ITKR---
------------------H---------------------HVDTQLE--KLGPVKLAIYN
SR---I-SMDIGR-RSCTENTRTKILS--D-SMTWADDPNGA------------------
------------
>KDN35040.1
------------------------------------------------------------
------------------------------------------------------------
-----------------------------------MSSQSS--GSKRPR-----VIL---
DNLLHP---SERRN-KRA--RSGSRSGALPAS--GASTPR--------------------
SEPS--HRRPQS--------------------NP--------------------------
-------SSRSPSPMRH---------------------------------PGPSAPSK--
NSPSTTSCTPAQPLSAT-------------------------------------------
--------------------HKTSRPMPKVATSTWNSTGVAWTGLEQ---ALQSLR--VS
----TKICPP-L-SSVVGDLASCL-P--------IFEE-----A----------------
---ARNRTDYDELATGLKSMVD----LLIRHLNDTPS-----------------------
---EEIID-TITG---IA--------------E--IIRK-EIESINMH-QSR-S--LPHR
MLGS------SST-EDDLI--RRYRRIEQ-------------------------------
--------------LFRQLQ----------------------------------------
------------------------------------------------------------
---------------------------------GE--ASLG-------TWS--AVNE---
------------------L---------------------LVDKRLE--SLRPTNLARFN
SE---L-STDISR-RGCTKDTRAKILE--D-SIAWSENPGLA------------------
------------
>KEP49050.1
------------------------------------------------------------
------------------------------------------------------------
-----------------------------------MSSQPR--GSKRPR-----AIL---
DNLLHP---GGWRN-KRA--RSGSRSGSPSAS--GVSTPG--------------------
DGYS--HSPAQS--------------------NP--------------------------
-------CSRSPSPTGR---------------------------------PGPSAPSH--
SSPNTTPRVPAPPPNEP-------------------------------------------
--------------------QNASRPVTNVAASTQNSPTVAWTGLEQ---VLQALR--VS
----TKICPP-L-SSAVGDLASCL-P--------LFET-----A----------------
---ARNRADYNELLTGLKSMID----LLIRHLNDASS-----------------------
---EEFLD-TVTE---TV--------------E--IMRE-EVESINNH-QSR-N--IPRR
MLGA------LNT-EDDLI--RRYRRIEQ-------------------------------
--------------LFHQLQV-------------D-------------------------
----------------PGK-----------------------------------------
---------------------------------GE--ANLS-------TWS--GMNE---
------------------L---------------------RVDNHLE--KLVPIHSARFN
SG---F-STEVSR-RGCTKGTRIKILE--D-FIAWSENPDLA------------------
------------
>KDN38651.1
------------------------------------------------------------
------------------------------------------------------------
-----------------------------------MPSKPP--GSKRKRAGRASLG----
-SFLHP---GEWGN-KRA--GSG----SPEGG--GESTPG--------------------
TAYS--NSPAPS--------------------NPSSRSQPEG--GG----ESTPGTAYSN
SPAPSNPSSRSPSPMGR---------------------------------PGPSSPGH--
SSLNTSSYTPVLPNATPQSSLSTIGVPNSTRNSTGSAWTGLEQALRALHPSPVGRPGPSS
PGHSSLNTSSYTPV-LPNATPQSSLPTAGVPNSTRDSTGSAWTGLEQ---ALRALR--VT
----TKICPS-L-SLAVDDLASCL-P--------VFEA-----A----------------
---AKNHRDYDELATGLKGMVD----QLVRHLDQTTS-----------------------
---EGIIT-TIAS---IA--------------E--AIRK-EIESIDMH-QSR-S--LPRR
MLGA------SDS-EDDLI--RRYRRIEQ-------------------------------
--------------LFRQLQ----------------------------------------
------------------------------------------------------------
---------------------------------GE--ASMS-------TWN--TVDE---
------------------L---------------------RVEQHLK--DLRPSKLARFN
SK---L-STEVSR-RGCTKDTRTTILE--G-SIAWSENPDLA------------------
------------
>KEP47855.1
------------------------------------------------------------
------------------------------------------------------------
-----------------------------------MDPDES--DSKQEQSD--PAPS---
DGWLHPRDRGELRGSKKA--RSTSGSRSLSSS--GTSTPS--------------------
ETGT--NESTRA--------------------SRSSRSLKLL------------------
------PQSREPNRD-----------------------------------TKPSSA----
------QSPTV-------------------------------------------------
---------------------PQNPEIADVTTPIQDPASTARSGLEE---AFQTLR--VV
A---DTSCPP-L-CSVIDDLTACL-H--------VFEA----------------------
--TAKNRQEYNGLTNELKSLVE----QLIQHLHVAPS-----------------------
---EVITY-SIST---IS--------------E--AIRK-EIGFIGVP-QSR-G--GVRQ
VLDA------SGN-DEDLR--RRYRRIIQ-------------------------------
--------------LFQQVL----------------------------------------
------------------------------------------------------------
---------------------------------GE--ASMG-------TWG--RIDE---
------------------H---------------------FM---LE--RLRPAKLAMFD
SR---L-STEIGR-RTCTENTRTKILE--G-SLKWSEDPDGA------------------
------------
>KEP52548.1
------------------------------------------------------------
------------------------------------------------------------
-----------------------------------MSSQSS--GSKRKQTSRPNIG----
-NLLHP---GEWRN-KRA--RSG----SPPIP--GTSTPG--------------------
IGYS--HSLTPS--------------------NP--------------------------
-------NSRSPSPMGH---------------------------------PGPSLTDH--
DSLNTSVQTS--------------------------------------------------
-----------------TVLTSITLQASGISNSAKSSTGSAWAGLEQ---ALRALH--VT
----TKICPP-L-ASAVDKLTLCL-P--------IFEA-----A----------------
---AKNHRDYDELANGLKNMVH----QLTRHLNGTVS-----------------------
---EGIIT-TITG---IA--------------E--AIRK-EIESINMH-QSR-S--LPRR
MLGA------SDN-EDDLI--RRYRRIEQ-------------------------------
--------------LFRQLQ----------------------------------------
------------------------------------------------------------
------------------------------------------------------------
------------------------------------------EQQLN--DLHPAKLARFN
SK---L-STEVSR-RGCTKDTRTKILE--E-SIAWSENPDLA------------------
------------
>EUC55584.1
------------------------------------------------------------
------------------------------------------------------------
-----------------------------------MSSQSS--GSKRKQTSRPNIG----
-NLLHP---GEWRN-KRA--RSG----SPPIP--GTSTPG--------------------
IGYS--HSLTPS--------------------NP--------------------------
-------NSRSPSPMGH---------------------------------PGPSLTDH--
DSLNTSVQTS--------------------------------------------------
-----------------TVLTSITLQASGISNSAKSSTGSAWAGLEQ---ALRALH--VT
----TKICPP-L-ASAVDKLTLCL-P--------IFEA-----A----------------
---AKNHRDYDELANGLKNMVH----QLTRHLNGTVS-----------------------
---EGIIT-TITG---IA--------------E--AIRK-EIESINMH-QSR-S--LPRR
MLGA------SDN-EDDLI--RRYRRIEQ-------------------------------
--------------LFRQLQ----------------------------------------
------------------------------------------------------------
------------------------------------------------------------
------------------------------------------EQQLN--DLHPAKLARFN
SK---L-STEVSR-RGCTKDTRTKILE--E-SIAWSENPDLA------------------
------------
>CUA74670.1
------------------------------------------------------------
------------------------------------------------------------
--------------------------------------MSS--TPGTPKQKKG-------
---FQR--------LFRN--PFSRFSSHLSAP------STA---------------SLPQ
TPRG--P------------------------------SLSGDSQVT----GGSSDIDATP
NLSSAPVA-----------------------------------------SHLGSAPA---
-------------------------------------------TLKAESISP----QPD-
------------------PVPLVEPAALEDETAKITVTNEVWMGLRS---SLQGLG--GV
----SGLFPH-L-ASAAGILLECF-N--------GIES-----A----------------
---ARNQQDYEHLAKELTTMTE----SLAEIIKAPTP-----------------------
---PSLTK-CITG---IT--------------F--EIKG-QVEGIKEK-STH-G--TIRR
--------------------------MIA-------------------------------
--------------CFQQLQ----------------------------------------
------------------------------------------------------------
---------------------------------LN--LNAS-------TWS--IANE---
------------------H---------------------LVNTRLE--ALNPAKLATYD
LQ---M-LSMISR-QSCTQGTRTKILS--D-LNNWAYDSDA-------------------
------------
>CUA74731.1
------------------------------------------------------------
------------------------------------------------------------
------------------------------------MSTRD--RLRKLKSNVK-------
-SWIYS--------------TSDPQA-AASSS--S-LGQNV-------------------
--GG--E--I--------------------------------------------------
------PSTPPRQNDM--------------------------------------FN----
-----------------------------------------SQLISASIPAI----HDAA
-----------G--EGT---AEVLPPSLPAAGILSGDHSDDWTYLRL---FAKTLE--HS
----ASLFGP-L-REVVGGLIECI-E--------TFEM-----L----------------
---SNSQKEYDVLRRELDGVFK----ELQVHCTRTMP-----------------------
---PAMTV-TIEGLCR-------------------SIKG-EVAHIREM-QGH-G--KIRK
FLEA------GNE-VDDIL--ACYRRVQS-------------------------------
--------------YFQRVA----------------------------------------
------------------------------------------------------------
---------------------------------LN--ANVS-------MWR--VVDE---
--------------------------------IAI-------DNRLD--RLSPSLSACYN
SA---R-AVELKR-GPCTKGTRIDIMA--Q-MLAWTDSSNFG------------------
------------
>CUA75222.1
------------------------------------------------------------
------------------------------------------------------------
------------------------------------------------------------
------------------------------------------------------------
------------------------------------------------------------
------------------------------------------------------------
------------------------------------------------------------
----------------------------MNATSIRNLTGTTRSGLEE---AFRKLR--IV
T---DTICPP-L-CSAIDDLTACL-H--------VFEA----------------------
--ATNNRQEYNDLTDELKRLVE----QLIRYLHTSPS-----------------------
---DDIAD-SISS---IS--------------E--AIRK-EIESIGAR-RCR-G--GMRR
ILDT------SGD-DEDLR--RRYRRIKQ-------------------------------
--------------LFQQIL----------------------------------------
------------------------------------------------------------
---------------------------------GE--ASMS-------TWS--ITSE---
------------------H---------------------YINTQLE--SLHPAKLARFD
ST---L-ATEINR-RTCTESTRTRILQ--E-SLAWTEDPNGA------------------
------------
>CUA75533.1
------------------------------------------------------------
------------------------------------------------------------
------------------------------------------------------------
------------------------------------------------------------
------------------------------------------------------------
------------------------------------------------------------
------------------------------------------------------------
----------------------------MAPQEPKNYGRGALGKLKA---SFQVVS--TT
----AGTFSP-L-KAAINELANAL-D--------LVED-----I----------------
---AENQESYEELRSELQSTVD----SLGPYMDKLDA-----------------------
---EARKS-SVER---II--------------K--SINE-QIVQIKKQ-QEK-G--KTKQ
VLGI------REN-REDLT--KRYRQIAT-------------------------------
--------------LLRQLQ----------------------------------------
------------------------------------------------------------
---------------------------------SD--INLR-------IWD--NTYK---
------------------Q---------------------YSEIKLK--GLSPVSHAAYN
SW---Y-STVIKR-RGCTPGTREPVLK--T-LREWAQDPHAA------------------
------------
>CUA75597.1
------------------------------------------------------------
------------------------------------------------------------
------------------------------------MS-----R-LRLPKISR-------
-VASAR--------------D--VSETRN-PS--A-------------------------
------------------------------------------------------------
-----------PTIGD--------------------------------------RPAP--
HCARTDA-----------------------------------------------------
----------------S---SPSVQVPSAGPSTSGETQKLNWKHLRE---FARV------
----SNLFGP-L-KTFADELIECA-H--------IYER-----V----------------
---SDNREEFKLLQTRLEALFE----ELNKHLTPEAP-----------------------
---PVMTK-SIKNICR-------------------AIQV-ELVHVQSK-QDK-S--RLRQ
AIEI------AES-SKQVL--ACYGRIQD-------------------------------
--------------HLHRLL----------------------------------------
------------------------------------------------------------
---------------------------------LN--VNLS-------AWK--GINE---
--------------------------------LVAET-------RLT--KLTLTHSPQYD
SG---Y-GLKLGR-RGCTPGTRIDVLA--H-ISQWLDNPYSD------------------
------------
>EUC61496.1
------------------------------------------------------------
------------------------------------------------------------
------------------------------------MS-----G-LRLPKVSR-------
-GALSR--------------D--ASEACS-TY--CP---SP-------------------
--CT--E--I--------------------------------------------------
------LCDASTS-VN--------------------------------------KTLP--
LQSASTS-----------------------------------------------------
----------------T---SPPSAIPPTDISTYGQTRKLNWKHLRE---FASL------
----SDLVGP-F-KTFADDLIECA-H--------IYEC-----V----------------
---SENQEEFAALQKELETLFE----ELNKHLTPNTP-----------------------
---PVMTA-SIKNICN-------------------SIQA-EIVHVKCK-QSR-N--RLKR
AIEI------GED-AGEVL--ATYRRIQN-------------------------------
--------------HVQRLL----------------------------------------
------------------------------------------------------------
---------------------------------LN--VNLS-------TWK--VVGE---
--------------------------------LVAEN-------RLA--KLSLAPSARYD
SA---Q-ALKVER-GECALGTRIGVFN--I-ISQWMDNPYSEC-----------------
------------
>KDN34039.1
------------------------------------------------------------
------------------------------------------------------------
------------------------------------MS-----G-LRLPKISR-------
-AILPR--------------D--VSGACG-TA--PT---SD-------------------
--TM--S-----------------------------------------------------
------PSDASTSVAG--------------------------------------TPAP--
Q--NSST-----------------------------------------------------
----------------G---VSPPSVPLAGPSTSEKTSKFKWKHLKE---FARV------
----SNPVGP-L-KAFADVLVECT-Y--------IYES-----V----------------
---SENQEEFAVLQAGLETLFE----ELIKHLTPDAP-----------------------
---PVMTE-SIKNICC-------------------SIQV-ELVHIQGK-QDR-N--KFRR
AVEI------AED-SKEVL--VCYRRIQV-------------------------------
--------------LVHRLL----------------------------------------
------------------------------------------------------------
---------------------------------LN--VNLS-------AWK--GIDK---
--------------------------------LVAER-------RFSEAIFPSGPCTRYD
SG---Y-ALKLGR-GGCTPGTRIDVLD--H-ISQWIDNPYSE------------------
------------
>CUA76133.1
------------------------------------------------------------
------------------------------------------------------------
------------------------------------------------------------
------------------------------------------------------------
------------------------------------------------------------
------------------------------------------------------------
------------------------------------------------------------
---------------------------MVPPSVSATSDSGDWKYLRL---FARTLE--HS
----SRTFGP-L-REVIGGFLDCI-E--------TFEG-----A----------------
---SARLKEYDILRSELDALFG----ELQGFCAGTMP-----------------------
---PG--------------------------------------QVREV-QAR-G--KLRQ
YLEA------ESD-ADEIL--ACYRRIQN-------------------------------
--------------HFQRVA----------------------------------------
------------------------------------------------------------
---------------------------------LN--ANVS-------MWQ--IVDE---
--------------------------------IAT-------DNRLN--RLSPSLSACYN
SA---Q-AVGLKR-GPCAKGTRIDIIA--Q-MLGWADSSSPG------------------
------------
>CUA76135.1
------------------------------------------------------------
------------------------------------------------------------
------------------------------------MSTRN--KFRKLRSNVK-------
-SWISS--------------NSESER-ALANS--IPLVQGP-------------------
--I---------------------------------------------------------
------TTSPD-TTIP--------------------------------------YKAE--
SSRVGESN---------------------------------CNRLSAVASSI----TTEL
---------------TT---ERLSQPDATAASAPSNDKSDAWAHLRF---FAKTLD--RS
----THFFGP-L-REVVGGLIEFI-E--------TFEN-----L----------------
---SNGRKEYETLRNDLNATFD----ELQSYCAGPTP-----------------------
---PAMSM-AIEGLCR-------------------LIQD-DLNRIREL-QTS-SCCKPWR
YISV------ENN-IDGIL--AIYRRIQD-------------------------------
--------------HLRRIA----------------------------------------
------------------------------------------------------------
---------------------------------IN--ANVS-------VWR--IVDE---
--------------------------------IAV-------DNKLN--RLSPSLSACYN
SA---Q-AVGLKR-GPCTNATRIDILA--Q-MLTWVDSSSSG------------------
------------
>CUA77653.1
------------------------------------------------------------
------------------------------------------------------------
------------------------------------------------------------
----------------------------MSAP------ASS---------------SVPL
SPNS--I----------------------------------------------PGAPEVT
QAPEQVPS----TPHP---------------------------------SPPLGELPE--
----P----------------SH---------------SATAPIADNNNPNP----QHN-
------------------RPPTAEMSASEPADKETNSTNQIWASLKL---SLKGLG--SA
----SRVFPH-L-ASAASILLECF-D--------GLEK-----A----------------
---ARNLSDHEDLASELTNLIE----SLEAHTKTTRS-----------------------
---PSMTK-CISG---IT--------------I--KIKQ-QAEEIAKM-RTR-D--AVGR
FLVA------EAD-EENVT--NLSMSTWS-------------------------------
--------------AT--------------------------------------------
------------------------------------------------------------
--------------------------------------NA--------------------
------------------Q---------------------LVERLLD--ALKPVQQAAYD
ST---L-ASTVGR-RSCTEGTRINIMS--E-LNNWARDSQAP------------------
------------
>CUA70599.1
------------------------------------------------------------
------------------------------------------------------------
-------------------------------------MSNR--KSSKPKKGFR-------
-KWLDE--------TLGR--SSSESHLPMSAQ------TSS---------------SVPP
SRNS--I----------------------------------------------SGPPNLT
QDPGHASS----TPHL---------------------------------SPPPSEMPS--
----L----------------LH---------------PVPAPVAGNDHPNP----QPS-
------------------PPPTAEMPVSELTENETETINQTWASLRV---SLQGLG--SV
----TRVFPQ-L-ASAANILMDCF-D--------GLEA-----T----------------
---ARNRSDYEDLARELTSSIE----SLEAHTNTLGS-----------------------
---PWMTK-CISS---IT--------------I--EITQ-QAEVINKM-RIR-N--AASK
FLVA------KAD-EENVL--RYYRRTQS-------------------------------
--------------LFRQLQ----------------------------------------
------------------------------------------------------------
---------------------------------AS--LSGL-------GPV--MTNA---
------------------Q---------------------LVERLLE--ALNPVDQATYD
SA---L-SSTIGR-RSCTEGTRINIMS--D-LNKWARDSSGP------------------
------------
>CUA76114.1
------------------------------------------------------------
------------------------------------------------------------
-------------------------------------MSNR--KSSKPKKGFR-------
-KWLHE--------TIGR--SSSESHLPMSGP------TPS---------------SLSP
SRNS--I----------------------------------------------SGPPNLT
QDLGHASS----TPHL---------------------------------PPPPSDLPE--
----P----------------PH---------------LAPAPVAGNDLLNP----QPS-
------------------SPPTAEMPVSELAENEINTMNQTWASLRV---ALQGLG--SV
----SRAFPQ-L-ASAANILLDCF-D--------GLEA-----T----------------
---ARNQSDYEDLARELTGLIE----SFESHTNTLGS-----------------------
---PWMTK-CISS---IT--------------I--EIKQ-QAEEIKKM-RIR-N--AASK
LLVA------KAD-EENVL--RYYRRIQS-------------------------------
--------------LFRQLQ----------------------------------------
------------------------------------------------------------
---------------------------------AN--ESKH-------EYM--EHDQ---
------------------R---------------------TSGG-------MLNTVATYD
ST---L-SSTIGR-RSCTEGTRINILS--D-LNDWARDSDGP------------------
------------
>CUA77649.1
------------------------------------------------------------
------------------------------------------------------------
------------------------------------------------------------
----------------------------MSAP------ATS---------------SPPL
PQNS--I----------------------------------------------PGAADVI
QVLELASS----TPHP---------------------------------SPPPGELPE--
----P----------------SH---------------SPPAPTSDNNNPNP----QPN-
------------------RPPTVEMSVSEPADKQTNSTNQIWASLKL---SLKGLG--SA
----SRVFPH-L-ALAASILLECF-D--------GLEK-----A----------------
---ARNRSDYEDLASELTSLIE----FLEAHTKTTRS-----------------------
---PSMTK-CISG---IT--------------I--KIKQ-QAEEIAKM-RAR-G--AVGR
FLVA------EAD-EENVV--EHYRRIQS-------------------------------
--------------LFRQLQ----------------------------------------
------------------------------------------------------------
---------------------------------AN--KSK--------------------
------------------H---------------------EYMEHDQ--CTAGVQQAAYD
ST---L-ASTVGR-RLCTEGTRINIMS--D-LNRWARDSSGP------------------
------------
>CUA77950.1
------------------------------------------------------------
------------------------------------------------------------
-------------------------------------MSNR--KSSKPKKAFR-------
-KWLDE--------TLGR--SSSESHLPMSAP------TSS---------------SLSP
SQNS--I----------------------------------------------SGPPNLT
QDLGHGSS----APRP---------------------------------SPPPSEIPK--
----L----------------PN---------------SVPASVAANDHPNP----QPS-
------------------LPPTADMSVSEPADKGTNAMNEIWASLRV---SLQGLG--SV
----SRVLPH-L-ASAANILLECF-D--------GLET-----A----------------
---TRNRSDYEDLARELTSLLE----SLEAHTKTTGA-----------------------
---PSMTK-CISG---IT--------------I--EIKQ-QAEEIAKM-KTN-D--APGK
FRIA------ETH-EENVL--RYYRRTQS-------------------------------
--------------LFRQLQ----------------------------------------
------------------------------------------------------------
---------------------------------TN--LSMS-------TWS--MTNA---
------------------Q---------------------LVKTSLE--ALNPVKQAAYD
SA---L-SSTIGR-RSCTEGTRINILS--D-LNNWARDSSGP------------------
------------
>CUA71573.1
------------------------------------------------------------
------------------------------------------------------------
-------------------------------------MSNP--KSPKPRKGFR-------
-RWIRE--------TFER--SSSESHTSMSAP------ISS---------------LFSF
SRNS--S----------------------------------------------SGPA---
-------------------------------------------------NSPPSELLE--
----P----------------PH---------------LALASLAGKDHPNP----HTN-
------------------PPLTSDTSVSEPAENEANTTNQSLASLRV---ALHDLG--GA
----SRVFPH-L-ASAAGILLDCF-D--------VLEA-----R----------------
---IFECLDYQDLARELTSLLE----SLEAHTKTIGS-----------------------
---PSMTK-CISG---IT--------------I--KIKQ-QAEEIAKM-RAR-D--AVGR
FLVA------KAD-EENLF--RHYQQT---------------------------------
------------------------------------------------------------
------------------------------------------------------------
----------------------------------N--LSMS-------TWS--MTNA---
------------------Q---------------------LVERLLE--ALKPVQQAAYD
ST---L-ASTVGR-RSCTEGTRINIMS--E-LNNWARDSQAP------------------
------------
>CUA76106.1
------------------------------------------------------------
------------------------------------------------------------
-------------------------------------MSNR--KSSKPKKGFR-------
-KWLDE--------NFGR--PSSKSHPSMPDP------TAS---------------SLPP
SRNS--F----------------------------------------------SGPANIA
RVLEHASS----TPHL---------------------------------LPPASELSE--
----P----------------SH---------------SVPVTVAGNEHPNP----QPS-
------------------SPPTAETPVPKPADKETGNMNQVWAGLRV---SLQGLA--NV
----SGGFSH-L-ASAASILLECF-D--------GIEA-----A----------------
---ARNQSEYEDLARELTSLIE----SLKSHTNALGS-----------------------
---PSMTK-CISG---IT--------------I--EIEK-QAEEIDKL-KIR-N--AVRK
FLVA------KAD-EEKT------------------------------------------
------------------------------------------------------------
------------------------------------------------------------
----------------------------------N--LSMS-------TWS--MTNA---
------------------Q---------------------LVERLLD--GLNPVKQAAYD
ST---L-ASTVGR-RSCTEGTRTKIMS--D-LNDWARDSSGP------------------
------------
>CUA78465.1
------------------------------------------------------------
------------------------------------------------------------
-------------------------------------MDSA--GSSKPRKDFR-------
-KLMDK--------LSVS--RSRSRSRSPSQS--SQVGPGTL--------------TQPI
ER----------------------TEAI-EPSSRVSNLPTSAIGTT----GARLNIPIVV
EPGGEGTAPSNETLGDE--------------KMLPQ------------------------
------------------------------------------------------------
-----------------TNEIEKTVKSRVPSGTDKLTNRLAWKTLRT---SLQFIH--ET
----SGVFPP-L-SL---------------------AT-----L----------------
---AKRRDDYEELAATLSAMID----SLKQHTTSM-S-----------------------
---ASDSG-SLSN---LA--------------L--SLEQ-CAMDIKTT-FDR-M--TTGK
FRNA------STD-EEELL--VHYQRVQS-------------------------------
--------------LFQQLQ----------------------------------------
------------------------------------------------------------
---------------------------------IN--ANSS-------TWN--M------
------------------------------------------NTRLE--GLHPVKQATYD
SS---L-STEVSR-RGCTEGTRTAVLA--G-LNTWLHDPNSA------------------
------------
>CUA69729.1
------------------------------------------------------------
------------------------------------------------------------
-------------------------MDPPSA-SK----PRK-----GLRKLMD-------
-RLTVS--------RSR------SRSR---------------------------------
----------------------------------------------------SPSHPS--
---QPDPKTLTPSAGL----GENS--GSNA-------------NA--TSSATLQVPAVAE
L--IDDSNRLT-------------------------------------QRDT-----RR-
-----------DERSAGADVPTIMVP-TISRPSSENPRSITWNTL---RTSLRLLH---L
----SSILPA-L-SSAVEVLLSCV-D--------GLE-----------------------
-TVAKDREDYEELATILTVMSD----SLKQHASTA-------------------------
----MLSD-SMSRLVTR-------------------VG----------------------
------------------------YNLNNG------------------------------
---------------TENNDTNASLS-------------A--------------------
------------------------------------------------------------
----------------------------------------------L-------------
----------------------------------NMMNEQTVNTRLE--GLHPVKQAAHD
SNLST----EVSR-RGCTKDTRTTVLI--G-LDEWLQNPSSA------------------
------------
>CUA74194.1
------------------------------------------------------------
------------------------------------------------------------
-------------------------------------MDSS--GSSKPRKGFR-------
-KLMDK--------LSVP--RSRSRSRSPSQS--SQVGPGTL--------------SQPI
ER----------------------TEAI-ESSSHVSNLPTGAIGTT----GARLNIPIVV
EPGDDGTASSKKTSRNE--------------KMLPQ------------------------
------------------------------------------------------------
-----------------TNETEKTEKYRVLSGTDKPTNRSAWKTLRT---SLHFLH--QT
----SGIFPP-L-SSAVGILLSCI-D--------GLEV-----V----------------
---ANRRGDYEELATMLSAIID----SLKQHAGSM-S-----------------------
---APESG-SLSN---LA--------------L--SLER-CAMEIRTT-LDR-M--TTGR
FQNA------STE-EEELL--KSYQRVQL-------------------------------
--------------LFQQLQ----------------------------------------
------------------------------------------------------------
------------------------------------------------------------
------------------------------------------NTRLE--GLRPVKQATYD
SS---L-STEVSR-RGCTAGTRTAVLA--E-LDAWLHDPNSA------------------
------------
>CUA70984.1
------------------------------------------------------------
------------------------------------------------------------
------------------MNAS-SP-----SRPPFSGMDSS--GSSKPRKGLR-------
-KLMDK--------LSVS--RSRSRSRSPSQS--SQAGPGTL--------------SQPI
ER----------------------TEGN-ESSPHVSNLPTGAIGTT----GARLNIPIVV
EPGAEGTASSKETLGNE--------------KTLPQ------------------------
------------------------------------------------------------
-----------------TNETENTAKSRVLSGTDKPANRSAWKTLRT---SLHFLH--ET
----SDIFPP-L-SSAVGILLLCI-D--------GLES-----V----------------
---AKRRDDYAELATTLSAIID----SLKQHAGSM-P-----------------------
---TSDSG-SLSN---LA--------------L--SLEQ-CAMEIRTT-LDR-M--TTGR
FQNA------STD-EEELL--RHYQRVQS-------------------------------
--------------LFQQLQ----------------------------------------
------------------------------------------------------------
------------------------------------------------------------
------------------------------------------NTRLE--GLRPVKQATYD
SS---L-STEVSR-RGCTEGTRTAVLA--E-LNTWLHDPNSP------------------
------------
>CUA70987.1
------------------------------------------------------------
------------------------------------------------------------
------------------MNAS-SP-----SWPPFSSMDSS--GSSKPRKGLR-------
-KLMDK--------LSVS--RSRSRSRSPSQS--FQVGPGTL--------------SQPI
ER----------------------TEVI-ESSSHVSHLPTGA---T----GAMMSIPIIV
EPGDGGTALSAENLGNE--------------KELPQ------------------------
------------------------------------------------------------
-----------------TGKTEKEVNPRVPSGTDKPANRSPWKTLRT---SLQFLH--ET
----SGVFPP-L-SSAVGILLSCI-D--------GLQS-----V----------------
---LKRRDDYDELATTLSVIID----SLKQHAGSM-P-----------------------
---ASESG-SLSN---LA--------------L--SLER-CAMEIRTT-LDR-M--TTGR
FQNA------STD-EEELL--RHYQRVQS-------------------------------
--------------LFQQLQ----------------------------------------
------------------------------------------------------------
---------------------------------IN--ASLS-------TWS--MVNE---
------------------Q---------------------SANTRLE--GLRPVKQATYD
SS---L-SIEVSR-RGCTQGTRTAVLA--E-LDAWLHDPNSA------------------
------------
>CUA71943.1
------------------------------------------------------------
------------------------------------------------------------
-------------------------------------MDSS--GSSKPRKGLR-------
-KLMDK--------LSVS--RSRSRSRSPSQS--SQVGPGTL--------------TQPI
ER----------------------TEAI-ESSSHVSSLPTGAIGTT----GARLNIPIIV
EPAGEGTASSKETLGNE--------------KMLPQ------------------------
------------------------------------------------------------
-----------------TNKTENTAKSRVLPGTDKPANRSAWETLRT---SLHFLH--ET
----SGVFPP-L-SSAVGILLSCI-D--------GLES-----V----------------
---AKRRDDYDELATTLSAMID----SLTQHAGSM-S-----------------------
---ASDSG-SLSN---LA--------------L--SLEQ-CAMKVQTT-LDR-M--TTGR
FQNA------STE-EEELL--KHYQRVQS-------------------------------
--------------LFQQLQ----------------------------------------
------------------------------------------------------------
------------------------------------------------------------
------------------------------------------NTRLE--GLRPVKQATYD
SS---L-STEVSR-RGCTQGTRTAVLA--G-LDAWLHDPNSA------------------
------------
>CUA74811.1
------------------------------------------------------------
------------------------------------------------------------
-------------------------------------MDSS--KDSKPRKGFR-------
-KLMDK--------LSVS--RSRSRSHSPSQS--FHQPNTKT--------------LAPL
AR----------------------L----SEHTRATGNVDPSIGSS----SVGLQVPIVV
GPIGEDTTSSQQNTEHS-------------------------------------------
------------------------------------------------------------
---------------------RKAGTPFYPSKEDKSAKSVAWNTLRT---SLRFLY--ES
----SGVFPA-L-SSAVRVLLSCI-D--------GIEA-----V----------------
---ARHRDDYEELAATLHTMSE----SLKHYTNSN-L-----------------------
-----LSE-STTH---LA--------------L--SLER-EAMEIRYT-LGK-M--GEGG
FRDA------NTG-EEELL--GHYRRIQS-------------------------------
--------------LFQQLQ----------------------------------------
------------------------------------------------------------
---------------------------------VN--ASLS-------TWD--IVNE---
------------------Q---------------------SVNTWLE--GLSPVKQATFD
SS---L-SIEVGR-RGCTEGTRTSVLA--G-LDSWLQNPSSA------------------
------------
>KEP49861.1
------------------------------------------------------------
------------------------------------------------------------
-------------------------------------MDSS--KSSKPPKGIR-------
-KLMNR--------LGVS--QSRSRSRSPLMV--SQTDPRPD--------------EEV-
----------GS-------------------------------ASI----GAGLGVTTLT
EPAIENALLA--QQSTK--------------REVE-------------------------
--------------------------------------------------SH----R---
--------------------ANVSEAPASSSKSDKRPESIAWTALRT---SLQYLH--DS
----SSAVPT-L-SSAVGILLSCI-D--------GLEA-----V----------------
---AKNREDYEELATTLCAMSD----GLKQLSSSG-------------------------
----SLSD-SVSN---LS--------------L--SIER-QAIEIRRK-LDH-I--KANS
FRNA------NAN-EEELL--KHYRRVQS-------------------------------
--------------LFRQLQ----------------------------------------
------------------------------------------------------------
---------------------------------AN--ASVN-------TWS--MMNE---
------------------Q---------------------SVNSRLD--TLHTVKEAVYD
SS---L-STQVSR-RSCTEGTRTAILA--G-LDTWLLDTSSA------------------
------------
>ELU36273.1
------------------------------------------------------------
------------------------------------------------------------
----------------------MADT----TSNPFVMLLRE--SLARAKSKFK-------
-RRLQL--------------GKEHTGPT--------------------------------
------------------------------------------------------------
------------------------------------------------------------
------------------------------------------------------------
-------------------------PSPTKVQRLGQADLDAWPLIKA---SITALE--SG
----ADWFGP-L-KAAIGPLVECV-E--------IYER-----E----------------
---WGMRKEQHELRKKLDRIMQ----DLTELKRCSAE-----------------------
---FAMTGSEADETCS-------------------DIQE-EAEMINEA-NQK-AISAGRR
LKSM------IEG-TEYIL--ECYSRIDE-------------------------------
--------------HLQRLAVSVSRLVTIDL--NC-------------------------
----------------TQQ-----------------------------------------
---------------------------------LN--VNIN-------MIN--SVSQ---
---------------------------------------EAKVR--W--IVLSAESAFYD
SG-------GVKR-GRCAPETRKPQID--L-LLQWASNPDSG------------------
------------
>ELU36378.1
------------------------------------------------------------
------------------------------------------------------------
----------------------MAET----TSNTFMMLLHE--SLARFKSRWK-------
-RRLQL--------------EKEQTGPT--------------------------------
------------------------------------------------------------
------------------------------------------------------------
------------------------------------------------------------
-------------------------PSTAKAQGFNRVNLDTWPIIEA---SITAFE--SG
----ADWLGP-L-KAAIGPLIECI-E--------IYER-----E----------------
---WGGHKDQQKLRKKLNEIMQ----DMTELKKCSAE-----------------------
---FAMTGSEADETCS-------------------DIQE-EAQTISEA-NQK-TISAGRR
LKSI------MEG-TEHIL--ECYGRIDE-------------------------------
--------------HLQRLAVSVGRLVTIDL--NR-------------------------
----------------IQQ-----------------------------------------
---------------------------------LN--VNIN-------MIN--AVSQ---
---------------------------------------EAKESRLA--KILSTGFAFYD
SG-------GVKR-GRCAPGTRKPQIE--L-LLQWASNPESG------------------
------------
>ELU36310.1
------------------------------------------------------------
------------------------------------------------------------
--------------------------------MPLIASLKD--TLAQARYKLK-------
-RRLGM--------------EAAHLHRPIVAS--D-------------------------
--FF--S--A--------------------------------------------------
---------SESQSIQ--------------------------------------------
---LNKT---------------------------------------------------AS
-----------N-PADRPAPES-EHN----TASVINTPSENLTLVGS---LLVELE--SS
----VEACGP-L-KSAISGLRACV-D--------IYKS-----A----------------
---CKEPKEYDQLERKLRAILA----DLAVHIKQ--P--I--------------------
--GLEMTD-CVKRI--Q-----------------SDIAE-EANKVSVK-QAS-A--TGIR
LLQA------LEG-PEGIN--ECYRRIDS-------------------------------
--------------HLQRLMV---------------------------------------
------------------------------------------------------------
----------------------------------G--HDGT-------LHPQG--CQRAI
DDNPRAHIGTYGHSMADSNS------------------YQTQSARLD--RMCPSMSAVYK
SS---E-SIDVQR-RGCTPGTIRRQIE--L-LLEWANTPDTG------------------
------------
>CEL52787.1
------------------------------------------------------------
------------------------------------------------------------
------------------------------------MSFRD--SFKRTKAKWK-------
-KHLCI--------------GDGDISPPASAP--S-------------------------
--SR--P--N--------------------------------------------------
---------SVPPPES--------------------------------------T-----
--NVSSG---------------------------------------------------FP
-----------A-PAQNDAAKS-NLGPPT-ITNIPSKSPGAWTGVRA---LLTTLE--SN
----AGAFPP-L-ASAISGLLVCI-D--------VFER-----S----------------
---SKEHKEYEQLRLRLQAILT----DLADHNLTSRP--M--------------------
--GPLMTK-SVQRL--Y-----------------SDIEA-EADNVKNI-QDR-T--SGRQ
LVDA------LAG-LNDIT--ECYRRIDD-------------------------------
--------------HLKRLML---------------------------------------
------------------------------------------------------------
----------------------------------N--ANLA-------VLD---------
--------------AMREQA---------------------VEARLA--KMSPSMSATYN
SA---E-SADVQR-RSCTAGTREPQIK--S-LLEWARAPGAG------------------
------------
>CCO35726.1
------------------------------------------------------------
------------------------------------------------------------
------------------------------------MSFRD--SFKRTKAKWK-------
-KHLCI--------------GDGDISPPASAP--S-------------------------
--SR--P--N--------------------------------------------------
---------SVPPPES--------------------------------------T-----
--NVSSG---------------------------------------------------FP
-----------A-PAQNDAAKS-NLGPPT-ITNIPSKSPGAWTGVRA---LLTTLE--SN
----AGAFPP-L-ASAISGLLVCI-D--------VFER-----S----------------
---SKEHKEYEQLRLRLQAILT----DLADHNLTSRP--M--------------------
--GPLMTK-SVQRL--YRQVISSLPVIITLRRACSDIEA-EADNVKNI-QDR-T--SGRQ
LVDA------LAG-LNDIT--ECYRRIDD-------------------------------
--------------HLKRLML---------------------------------------
------------------------------------------------------------
----------------------------------N--ANLA-------VLD---------
--------------AMREQA---------------------VEARLA--KMSPSMSATYN
SA---E-SADVQR-RSCTAGTREPQIK--S-LLEWARAPGAG------------------
------------
>CEL52791.1
------------------------------------------------------------
------------------------------------------------------------
------------------------------------MSIRK--VISRLGSAPR-------
-KKPRI--------------GEQEASPSISTP--G-------------------------
--SR--A--S--------------------------------------------------
---------SVPLPES--------------------------------------V-----
--GHSSG---------------------------------------------------SS
-----------T-PTQQDAPMS-ISGPSTLVDSTPSNISGARARIRT---LLAALE--SS
----AGAFPP-L-ASAIESLTTCF-D--------VLELIGEKRA----------------
---SKEHDEYEQLRLGLEEILS----DLADHYCTKRL--K--------------------
--GARMTK-SVQLI--C-----------------RHVVS-NLP----------------R
MTTL------KSN-TA--------TSKQN-------------------------------
--------------HIKRLTL---------------------------------------
------------------------------------------------------------
----------------------------------N--TNLE-------VLD---------
--------------AVTEQA---------------------VEARLA--RMSPSMSATYN
SA---E-SADVQR-RSCTPGTREPQIK--S-LLEWARAPGTG------------------
------------
>CEL60532.1
------------------------------------------------------------
------------------------------------------------------------
--------------------------------MPFIMKLQD--SLARSKNRLK-------
-KHLGT--------------ESEDISRLPSV----L----D-------------------
--LQ--P--D--------------------------------------------------
------PASLA----------------------------------------------D--
SSQVVSN---------------------------------------------------VS
-----------N-PVDHPTNIA-ESAPDVTLKDPTKGTSSAWAAVSA---LLKALE--VG
----AEAFAP-A-KPVN--------------------------A----------------
---CKEGGEYDHLAIKLKEILD----DLTQCMKE--L--A--------------------
--GLEDTD-SVKRI--YS-----------------EIKR-EVKMVTEK-QER-T--MGRR
LLGA------MND-SDEIL--ACYRRIDG-------------------------------
--------------HFQRLTR---------------------------------------
------------------------------------------------------------
----------------------------------N--AAMS-------TLK---------
--------------AVKEQAT-------------------MEASRLK--GISPSMSALYN
SA---E-SHDVQR-RSCTEGTRKAQIQ--E-LLDWAATPGAG------------------
------------
>CEL62941.1
------------------------------------------------------------
------------------------------------------------------------
------------------------------------MSVRR--QFSRLKVKSK-------
-KWLGI--------------GEGDASRPASAP--S-------------------------
--SR--P--G--------------------------------------------------
---------SVPLPES--------------------------------------T-----
--NATSG---------------------------------------------------SP
-----------A-PVQHDAMSS-SSEPPTVVDSTPSKSSSTWAGVRV---TLTTLE--SS
----AGAFPP-L-ASAIRSLIACI-D--------IFER-----S----------------
---SKEHKEYEQLALRLKDILV----DLSAHKLTSLP--R--------------------
--GSQMTK-SVERL--Y-----------------SDIKA-EANNVTNI-QDR-T--SGRH
FVDA------LAG-LNDIT--ECYRRIDD-------------------------------
--------------HLKRLML---------------------------------------
------------------------------------------------------------
----------------------------------N--ANLA-------ILD---------
--------------TVTKQA---------------------VDAQLK--NMSPSMSATYN
SA---E-SADVQR-RSCTPGTREPQIK--S-LLEWARAPGTG------------------
------------
>CCO33399.1
------------------------------------------------------------
------------------------------------------------------------
------------------------------------MSFLE--SLKRKTGKWK-------
-KRLGI--------------GEEDASPSASAP--S-------------------------
--SR--P--S--------------------------------------------------
---------SAPPPES--------------------------------------D-----
--NVTSG---------------------------------------------------FS
-----------A-AAQHDAATS-NSGPLT-TAGLPGKSLGAWAGVRT---LLTSIE--SS
----TGAFPP-L-AAAIGGLIVCI-D--------VFEQ-----S----------------
---SKQHKEYEQLRLRLQDILT----DLATHQLTSLP--R--------------------
--ESQMTK-SVHRL---------------------DIEA-ETNNVKNI-QDR-T--SGRQ
LVDA------LAG-LNDIT--ECYRRIDG-------------------------------
--------------HLKRLTL---------------------------------------
------------------------------------------------------------
----------------------------------N--ANLA-------VLG---------
--------------EVREQA---------------------VEARLG--KMSPSISATYN
SA---E-STDVQR-RSCTPGTREPQIK--S-LLEWARDPGAG------------------
------------
>CCO33881.1
------------------------------------------------------------
------------------------------------------------------------
------------------------------------MSVRR--QFSRLKVKSK-------
-KWLGI--------------GEGDASRPASAP--S-------------------------
--SR--P--G--------------------------------------------------
---------SVPLPES--------------------------------------T-----
--NATSG---------------------------------------------------SP
-----------A-PVQHDAMSS-SSEPPTVVDSTPSKSSSTWAGVRV---TLTTLE--SS
----AGAFPP-L-ASAIRSLIACI-D--------IFER-----S----------------
---SKEHKEYEQLALRLKDILV----DLSAHKLTSLP--R--------------------
--GSQMTK-S--EA--C-----------------SDIKA-EANNVTNI-QDR-T--SGRH
FVDA------LAG-LNDIT--ECYRRIDD-------------------------------
--------------HLKRLML---------------------------------------
------------------------------------------------------------
----------------------------------N--ANLA-------ILD---------
--------------TVTKQA---------------------VDAQLK--NMSPSMSATYN
SA---E-SADVQR-RSCTPGTREPQIK--S-LLEWARAPGTG------------------
------------
>CCO33883.1
------------------------------------------------------------
------------------------------------------------------------
------------------------------------MSIRK--AISRLGSTPR-------
-KKPRI--------------GEQEDSPSISTP--G-------------------------
--SR--A--S--------------------------------------------------
---------SVPPPES--------------------------------------V-----
--GHSSG---------------------------------------------------SS
-----------T-PTQQDAPMT-ISGPSTLVDSTPGNISGARVRIRT---LLAGLE--SS
----AGAFPP-L-ASAIKSLTACF-D--------ILEG-----A----------------
---SKEHDEYEQLRLGLEDILN----DLAEHYRTKSP--K--------------------
--GVRITK-SVQLI--C-----------------SDIEA-EVRNIENI-QTQ-N--SGRR
LMNA------LAG-LDKIK--DCYRRIDS-------------------------------
--------------HIKRLTL---------------------------------------
------------------------------------------------------------
----------------------------------N--TNIE-------VLD---------
--------------AVTEQA---------------------VEARLA--RMSPSMSATYN
SA---E-SADVQR-RSCTPGTREPQIK--S-LLEWAQAPGTG------------------
------------
>CCO34186.1
------------------------------------------------------------
------------------------------------------------------------
------------------------------------MNIRK--RFSRLKAKSK-------
-KLLAI--------------GEGDASRPASAH--S-------------------------
--SR--P--G--------------------------------------------------
---------SVPPPES--------------------------------------T-----
--NVTSA---------------------------------------------------SP
-----------A-PAQHDPVSS-SSEPPTVVDSTPSKSSSTWAGVRA---VLTTLE--SS
----AGAFPP-F-ASAIRGLIACI-D--------LLER-----S----------------
---SKEHKEYEQLALRLKDILV----DLSTHKLASLP--R--------------------
--DSLMTK-SVQRL---------------------DIEA-EVKNVKNL-QDR-T--SGRQ
LADA------LAG-LNDIT--ECYRRIDD-------------------------------
--------------HLKRLML---------------------------------------
------------------------------------------------------------
----------------------------------N--ANLA-------ILD---------
--------------TVTKQA------------------VMIQDAQLK--SMSPSMSATYN
SA---E-SANVQR-RSCTPGTREPQIK--S-LLEWARAPGAG------------------
------------
>CCO35728.1
------------------------------------------------------------
------------------------------------------------------------
------------------------------------MSIRK--VISRLGSAPR-------
-KKPRI--------------GEQEASPSISTP--G-------------------------
--SR--A--S--------------------------------------------------
---------SVPLPES--------------------------------------V-----
--GHSSG---------------------------------------------------SS
-----------T-PTQQDAPMS-ISGPSTLVDSTPSNISGARARIRT---LLAALE--SS
----AGAFPP-L-ASAIESLTTCF-D--------VLER-----A----------------
---SKEHDEYEQLRLGLEEILS----DLADHYCTKRL--K--------------------
--GARMTK-SVQLI--C-----------------RHVVS-NLP----------------R
MTTL------KTG-LDMIK--ECYRRIDS-------------------------------
--------------HIKRLTL---------------------------------------
------------------------------------------------------------
----------------------------------N--TNLE-------VLD---------
--------------AVTEQA---------------------VEARLA--RMSPSMSATYN
SA---E-SADVQR-RSCTPGTREPQIK--S-LLEWARAPGTG------------------
------------
>CCO36447.1
------------------------------------------------------------
------------------------------------------------------------
------------------------------------MSFSK--QFSRLKAKSK-------
-KWLGI--------------GEGDVSRPASAL--S-------------------------
--SR--P--G--------------------------------------------------
---------SVPPPAS--------------------------------------I-----
--NVTSA---------------------------------------------------SP
-----------A-PAQHDPVSS-SSEPPTVVDSTPSKNSSTWAGVRA---VLTTLE--SS
----AGAFPP-L-ASAIRGLIACI-D--------IFER-----S----------------
---SKEHKEYEQLALRLKDILV----DLSAHKLTSLP--R--------------------
--GSQMTK-SVERL---------------------DIKA-EANNVKNM-QDR-T--SGRQ
LVDA------FVG-LNDIT--ECYRRIDD-------------------------------
--------------HLKRLML---------------------------------------
------------------------------------------------------------
----------------------------------N--ANLV-------ILD---------
--------------TVTKQA---------------------MEAQLS--KMSPSMSATYN
SA---E-SADVQR-RSCTPGTREPQIN--S-LLEWARAPGAG------------------
------------
>CEL52797.1
------------------------------------------------------------
------------------------------------------------------------
------------------------------------MNIRK--RFSRLKAKSK-------
-KLLAI--------------GEGDASRPASAH--S-------------------------
--SR--P--G--------------------------------------------------
---------SVPPPES--------------------------------------T-----
--NVTSA---------------------------------------------------SP
-----------A-PAQHDPVSS-SSEPPTVVDSTPSKSSSTWAGVRA---VLTTLE--SS
----AGAFPP-F-ASAIRGLIACI-D--------LLER-----S----------------
---SKEHKEYEQLALRLKDILV----DLSTHKLASLP--R--------------------
--DSLMTK-SVQRL--Y-----------------SDIEA-EVKNVKNL-QDR-T--SGRQ
LADA------LAG-LNDIT--ECYRRIDD-------------------------------
--------------HLKRLML---------------------------------------
------------------------------------------------------------
----------------------------------N--ANLA-------ILD---------
--------------TVTKQA---------------------VDAQLK--SMSPSMSATYN
SA---E-SANVQR-RSCTPGTREPQIK--S-LLEWARAPGAG------------------
------------
>CEL60527.1
------------------------------------------------------------
------------------------------------------------------------
------------------------------------MSFLE--SLKRKTGKWK-------
-KRLGI--------------GEEDASPSASAP--S-------------------------
--SR--P--S--------------------------------------------------
---------SAPPPES--------------------------------------D-----
--NVTSG---------------------------------------------------FS
-----------A-AAQHDAATS-NSGPLT-TAGLPGKSLGAWAGVRT---LLTSIE--SS
----TGAFPP-L-AAAIGGLIVCI-D--------VFEQ-----S----------------
---SKQHKEYEQLRLRLQDILT----DLATHQLTSLP--R--------------------
--ESQMTK-SVHRL---------------------DIEA-ETNNVKNI-QDR-T--SGRQ
LVDA------LAG-LNDIT--ECYRRIDG-------------------------------
--------------HLKRLTL---------------------------------------
------------------------------------------------------------
----------------------------------N--ANLA-------VLG---------
--------------EVREQA---------------------VEARLG--KMSPSISATYN
SA---E-STDVQR-RSCTPGTREPQIK--S-LLEWARDPGAG------------------
------------
>CEL62947.1
------------------------------------------------------------
------------------------------------------------------------
------------------------------------MSIRK--AISRLGSTPR-------
-KKPRI--------------GEQEDSPSISTP--G-------------------------
--SR--A--S--------------------------------------------------
---------SVPPPES--------------------------------------V-----
--GHSSG---------------------------------------------------SS
-----------T-PTQQDAPMT-ISGPSTLVDSTPGNISGARVRIRT---LLAGLE--SS
----AGAFPP-L-ASAIKSLTACF-D--------ILEG-----A----------------
---SKEHDEYEQLRLGLEDILN----DLAEHYRTKSP--K--------------------
--GVRITK-SVQLI--C-----------------SDIEA-EVRNIENI-QTQ-N--SGRR
LMNA------LAG-LDKIK--DCYRRIDS-------------------------------
--------------HIKRLTL---------------------------------------
------------------------------------------------------------
----------------------------------N--TNIE-------VLD---------
--------------AVTEQA---------------------VEARLA--RMSPSMSATYN
SA---E-SADVQR-RSCTPGTREPQIK--S-LLEWAQAPGTG------------------
------------
>ELU36529.1
------------------------------------------------------------
-----------------------------------------------------MGRAWAQ
LSGCIWL----------LALKHMSDTQSQCGIMPFMMSLDE--SLRLSKNKFQ-------
-RRTGM--------------GSKDDSTSPSVI--LL------------------------
------------------------------------------------------------
-----------SESTQ--------------------------------------LTPL--
STASTED-----------------------------------------------------
---------------SS---HVVGSDRSMSPNTAIEKPSDTWAAIRA---LLTILE--SS
----TDAFGP-L-KSAISGLKGLL-D--------IYEQA-EGDI----------------
---TKSKGPYRATDRA--------------------------------------------
---------YNNKECK-------------------------------A-DSR-ANKTGRR
LMDV------MEG-SDGIM--ECYRCIDG-------------------------------
--------------HLRRIAV---------------------------------------
------------------------------------------------------------
----------------------------------S--LGRT-------IIY---------
----------HHDQCSIAQ-------REYG-------CPGVKESQLN--RMLLYTSAIYN
SA---E-SLDVQR-GSCTSGTREAELN--E-LIEWASVPGAG------------------
------------
>ELU36898.1
------------------------------------------------------------
------------------------------------------------------------
------------------------------------------------------------
---------------------------------------MGE--------------LES-
------------------------DSAA-IPPT--SPYRMSTFSGH----DASSI-----
------------PPKVH--------------RSEPALSAD--------------------
-------------------------------------------------PSL----QT--
--------------------KPQISL-SESLPGGTETTSTGWEGLRS---TLRVLH--SA
----IETFPP-L-QSAIGSLVGCL-G--------LFEN----------------------
------QQSQDDLALELRQIVM----FLTQHLQDPQS-----------------------
---AHMVG-AING---IS--------------K--NIDK-ELKSIIES-QEQ-S--KGKQ
IVAA------KHN-EDLLL--RDYRRIEN-------------------------------
--------------LFRRLQ----------------------------------------
------------------------------------------------------------
---------------------------------IE--VSMS-------AWS--VAHE---
------------------H---------------------LVVTRLE--NLTPAKLAAYD
ST---H-GTEVNR-RTCTKNTREMILH--D-LNHWSDDTDAK------------------
------------
>CEL57195.1
------------------------------------------------------------
------------------------------------------------------------
-------------------------------------MDSN--SSPSEQKGFS-------
-RARNYVK------TLGR--KAKNKLRSSSQS--TSTLPINE--------------PDT-
------------------------ESKA-IPPS--SPYQMATASGH----ESSSV-----
------------VPAVH--------------RSEPILGAV--------------------
-------------------------------------------------PSS----HP--
--------------------RSQTIA-FGATPVASESKTPGWEGLRS---SLEVLH--GV
----VESFPP-L-QSAIGSLVSCL-G--------LFET-----A----------------
---CKNQKLHEDIVSELRDMAT----FLAQHLQDPRS-----------------------
---AHMSS-VINN-----------------------ISK-ELKMIVGL-HSQ-S--KGRQ
IIAA------KHN-EDLLL--RDYRRTEN-------------------------------
--------------MFRRLQ----------------------------------------
------------------------------------------------------------
---------------------------------TE--VSMS-------AWS--VAYE---
------------------H---------------------LVVTRLE--NLNPAKLASHD
ST---H-GTEVNR-RTCTKNTREKILQ--E-LSHWSDDTEAK------------------
------------
>KDN36339.1
------------------------------------------------------------
------------------------------------------------------------
------------------------------------------------------------
----------------------KNKLRTASQS--TSALPIDD--------------SEI-
------------------------DSAA-TPSS--SPYLVASVSGR----GSLSN-----
------------TPKIH--------------QSEPILDTS--------------------
-------------------------------------------------LPA----PSL-
-----------------PQPEPQITLLHTPSTELRRKSDGGWEGLRS---ALQVLD--GA
----IELFPP-L-QSAIGTLVSCL-D--------LFEA-----A----------------
---CKNRQGYDELGSELQEIAT----FLARHLQDSRS-----------------------
---AHMVG-VIVT---IS--------------K--TIDK-EVKLIVER-QNQ-T--MVRQ
IIGA------RHN-EDALL--KDYRRIER-------------------------------
--------------LFRRLQ----------------------------------------
------------------------------------------------------------
---------------------------------IE--VSMS-------AWS--VAHE---
------------------H---------------------LVVTRLG--GLNPAKLAAYD
ST---H-GTEGKRRITCTKNTREAILR--E-LNYWSDDTSGK------------------
------------
>ELU38436.1
------------------------------------------------------------
------------------------------------------------------------
------------------------------------MSIRD--TFRKFKSDTK-------
-SRIFR--------------TNGGGN-PIDTE--A-------------------------
------------------------------------------------------------
------------------------------------------------------------
------------------------------------------------------------
---------------------------GSPGEILTPNTSKNWTCLKS---FIRALE--QA
----TKSFPQ-L-QAIITELSECI-D--------KYDP--Q-NV----------------
---LRENKEYEMLHRELEELFQ----TLQHHYCRDTP-----------------------
---PAITTHRTEQISR-------------------FIRA-EIASIRKL-QDR-G--KPQE
YFRV------GNV-LDGTI--IHYRKIQG-------------------------------
--------------YLQRISG-------------S-------------------------
----------------LAQ-----------------------------------------
---------------------------------LN--ANIS-------IWR--IVDE---
--------------------------------IAT-------ETRLR--NLSPSLSACYN
SA---Q-SVELKR-GPCTEGTRVDLLS--Q-ILDWVENSCLS------------------
------------
>ELU38650.1
------------------------------------------------------------
------------------------------------------------------------
------------------------------------MPLPG--SIKRFTDRIE-------
-RRLRR--------------TLGQS---------------D-------------------
--GA--R--V--------------------------------------------------
------QSSASLPLIQ--------------------------------------VPPQ--
SSIAPEATIR--------------------------------------QPA---------
---------------H-----SFSDVTVLHPSEADTGASARWTFLED---LRGVLSP--V
----SDAFGP-L-KVILNELVDCV-Y--------IYEA-----S----------------
---ASNRQEYEALRSNLTTTLE----GLKSHFTGSDA-----------------------
---PKMSN-AITSLCE-------------------SIQK-ELETIQAL-QAE-G--TMRQ
YIRS------NSG-SDRVY--GCYTRING-------------------------------
--------------YLSQIS----------------------------------------
------------------------------------------------------------
---------------------------------VG--DSAD-------WLGKVMVEQHSK
DLKEQESKAKDHMKKITEQ-------SRKTEELAKQIKSGHARSYLD--RLSPSFSAKYC
SA---Q-ATELKR-GECTPGTRVDILA--Q-MHQWASVAGSDDG----------------
------------
>ELU40214.1
------------------------------------------------------------
------------------------------------------------------------
--------------------------------MPFMITLRE--SLVRIEDKWK-------
-KRLRM--------------DGSRP--AATTS--GS----G-------------------
--PS--------------------------------------------------------
---------QAPVT-------------------------------------------E--
YTPTTAT---------------------------------------------------SS
-----------M-PMQNIAFES-S-AEHEAYTCLPERTSSTWIAIRA---LVSSLE--SS
----TEVFGP-L-KSAISGLKGCI-S--------MYEN-----A----------------
---GKESKEYEDLAIKLENILN----DMNEHIEQ--P--T--------------------
--GTRTTA-SVRRIYSFS-----------------EIEE-EAKIVAEK-QAR-A--TGRH
LMDA------MMG-SDGII--ECYRRIDG-------------------------------
--------------HLQRLGVSADNLYIGNLTNYG-------------------------
----------------SLQ-----------------------------------------
---------------------------------LN--ASMS-------TLK---------
--------------AVNEQTMVWFAISLY-----MIDLRWYQESRLA--KMSPTMPAIYN
SA---E-SQDLKR-GSCAPGTRQVQIE--L-LLQWAHRPEIG------------------
------------
>EUC54345.1
------MKKARGLKSRFKAGMKIFYS-DNQLTRPLTPVPMPTDHP--GQIVDLATGQASI
HSTQPLKPDDLA-ATVPSQTTPTVPATEQGSSHTHSVHT------ETLAITLLSESHSRS
SPSQAVEQNLA--------LKGSQTQ-----------------APVKPL-PQS-------
-ASLEA--------------MAAPVDL---------------------------------
------------------------------------------------------------
------------------------------------------------------------
------------------------------------------------------------
--------------PVA----LDKRTVSSRLGILSRTKSEGWANLKA---FLDTVNQATS
----ISGLGP-V-KTVVEGLASCI-E--------IYQ-----EA----------------
---GQGRQAYDELRVQLEATFE----ELSQYFSPSPV-----------------------
---ITASI-E--NICG-------------------SIQK-ELEYFKAQ-QAK-P--IGRQ
LAEA------EMK-AEEIL--ECYRRIKD-------------------------------
--------------HLQRLA----------------------------------------
------------------------------------------------------------
---------------------------------RN--ANIS-------TWV--IVDK---
--------------------------------FATDN-------HLQ--KLAPSLWACYN
SE---K-ATELKR-GPCTEGTRTNVLI--P-MHEWASSLNSGG-----------------
------------
>EUC53950.1
------MKKVRELKSRFKARLINALDSDVEPTRPSTPSSINSSGEPAALLTENASIHPPF
RSTVLSNINDLA-ASVPNQTKPAVSVMKQGSPHT---PV------EVLGPSLDSASHAGH
SGFSVIERTTA--------LPHPEPD----QAHALVGVSSQ--PTNLEAVVAP-------
-STRP----------------AAVNSP---------------------------------
------------------------------------------------------------
------------------------------------------------------------
------------------------------------------------------------
--------------TTV----DKQPPSSSKLGFSSLARTEGWASLKR---FLSTVEQAAS
----MSGLGP-V-KTIVEGLVNCI-G--------IYE-----EA----------------
---AQGKNEYKELRVQLEAIFD----DLTQYFAASPV-----------------------
---ITASI-A--SICG-------------------SIQK-ELECVKTQ-QAT-P--IRRR
LIEA------GSD-ADQVL--ECYRRIQD-------------------------------
--------------HLQRLS----------------------------------------
------------------------------------------------------------
---------------------------------RN--ANIS-------TWV--IVDQ---
--------------------------------IATDN-------RLR--ELAPSMWACYN
SE---K-ATELKR-GPCTEGTRIKVLA--Q-MREWATSLNTEG-----------------
------------
>EUC54454.1
------MRKAREWKSRSKAWMKMIFDSDDESTRPSTPALAPVENREDAALSTEQIPTTSL
SPTHSFNPINLA-VTSHEQAPATVPAAEQVPSHTSLAHP------EALAPTPPFISHRAE
SPSLVEERTTA--------LE---PD----KAQAQ----------AQPSPQSP-------
-ANLEV--------------MTASQDS---------------------------------
------------------------------------------------------------
------------------------------------------------------------
------------------------------------------------------------
--------------PVV----LNKQSGPSKLSISSWLKSEGWANLKG---LLDTVNQAAT
----IGGLGP-V-KTVVEALANCI-G--------IYQ-----EE----------------
---AQGRKEYDELQVQLEATFN----ELNQYLSSSPA-----------------------
---ITTSI-V--VICG-------------------SIQK-ELEYVKAR-QAR-P--IGRR
FEEA------ELD-AENVL--ACYRRIQD-------------------------------
--------------YLQRLA----------------------------------------
------------------------------------------------------------
---------------------------------RN--VNIS-------TWV--TVDQ---
--------------------------------LATDH-------RLQ--KLAPSLWACYN
SA---K-ATELKR-GPCTEGTRTNVLV--P-MREWATSLNSG------------------
------------
>KEP46640.1
------MRKAREWKSRFKAGMKMIFDSDDESTRPSTPALAPVDNREDAALYTEQVPTTSL
SPAHSFNPIHLA-ATSHEQAPTTVPAAEQVPSHTSLAHP------EALAPTPPSVSHQAE
SSSLIVERTTA--------LE---PN----QAQTPTQAQAQ--APAQPSPQWP-------
-ANLEV--------------MTASPDS---------------------------------
------------------------------------------------------------
------------------------------------------------------------
------------------------------------------------------------
--------------PVA----LNKQSGPSKLGISSWLKSEGWANLNG---LLDTVNQAAT
----IGGLGP-V-KTVVEALANCI-G--------IYQ-----EE----------------
---AQGRKEYDELQVQLEATFN----ELNQYLSSSPA-----------------------
---ITTSI-A--VICG-------------------SIQK-ELDHVKAR-QAR-P--IERR
LAEA------ELD-AENVL--ACYRRIQD-------------------------------
--------------YLQRLA----------------------------------------
------------------------------------------------------------
---------------------------------RN--VNIS-------TWV--TVDQ---
--------------------------------LATDH-------RLQ--KLAPSLWACYN
SA---K-ATELKR-GPCTEGTRTNVLV--P-MRDWATSLNSGG-----------------
------------
>EUC56003.1
------------------------------------------------------------
------------------------------------------------------------
------------------------------------------------------------
------------------------------------------------------------
--MS----PSLAA-------RQDRNSN------------------VGQHSEQPSQPSS--
---PIKKHHLDVIEL----STRAPA-----------------------------------
------------------------------------------------------------
-----------------------VPLPQASEHA----------------SVNVAVD---N
D---GSNSTP--VKPLAPGKTLH--E--------KQ------------------------
--EEAPTRDFKQLATEVVGQVA----DTLKIGPLRDVL----------------------
----DMLQ-GFADMYKM-------------------EGA-VKTEYEAL------------
-----------------------QHRLRAL------------------------------
---------------LKVLEAHSELSTSPMVASKVAGIREFIKGELDLIE----------
------------------------------------------------------------
---------------------------------KQLQAESSMGVCLWHNRRK--------
------------RGLKLDA----NLSTWKLE---DGNARDRMSSWIR--LLPSSPSAWYN
SSAGR----DLKR-RECTPGTRVVVLA--N-ILAWTIGSNKD------------------
------------
>EUC56594.1
------------------------------------------------------------
------------------------------------------------------------
------------------------------------MSTPP--DPSKQTKRLR-------
-QFMQD--------SFGW--PQ--SQSHLHGS--KPLPPLDL--------------EATT
TTGS--NQDAGSIIG--------LSSAE-TTASITSLSHVDPPKKN----TNISEELIVI
EPTKTNPAVA--QLDVR--------------RDIALYGNTPRGC--IPLDLAH-------
-------------------------------------------------ASQ----RPQS
S--------ELEDGSTGINMTKSII-QTNVNSIQKRSRNVVWDGLHE---SLEMLK--SK
----TKQYPA-L-SSAIKHLLSCL-D--------EFQE-----I----------------
---TRNRTDYEDLAVELTGLSN----SLQQHMNGTSL-----------------------
---SWISD-SVIS---AV--------------I--SIED-QVNEIKER-LEY-T--TK--
---G------NTD-EEELV--RHYRRIET-------------------------------
--------------HFRKLQ----------------------------------------
------------------------------------------------------------
---------------------------------IN--ASIS-------ARN--ISDE---
------------------H---------------------LADTRLK--ELNPSKQAMYD
SS---L-STDINR-RGCTEGTRIGVLA--G-LNDWLNDPAAL------------------
------------
>KEP46425.1
------------------------------------------------------------
--------------------------------------------------------RSL-
------------------VNQPLLP-----FEAATTMSTPP--DPSKQTKRLR-------
-QFMQD--------SFGW--PQ--SQSHLHGS--KPLPPLDL--------------EATT
TTGS--NQDAGSIIG--------LSSAE-TTASITSLSHVDPPKKN----TNISEELIVI
EPTKTNPAVA--QLDVR--------------RDIALYGNTPRGC--IPLDLAH-------
-------------------------------------------------ASQ----RPQS
S--------ELEDGSTGINMTKSII-QTNVNSIQKRSRNVVWDGLHE---SLEMLK--SK
----TKQYPA-L-SSAIKHLLSCL-D--------EFQE-----I----------------
---TRNRTDYEDLAVELTGLSN----SLQQHMNGTSL-----------------------
---SWISD-SVIS---AV--------------I--SIED-QVNEIKER-LEY-T--TK--
---G------NTD-EEELV--RHYRRIET-------------------------------
--------------HFRKLQ----------------------------------------
------------------------------------------------------------
---------------------------------IN--ASIS-------ARN--ISDE---
------------------H---------------------LADTRLK--ELNPSKQAMYD
SS---L-STDINR-RGCTEGTRIGVLA--G-LNDWLNDPAAL------------------
------------
>EUC57157.1
------------------------------------------------------------
------------------------------------------------------------
------------------------------------MPFRL--GRERALKQIK-------
-GN------------------IKRPGHSDGLH----FEDNT-------------------
--RT--D--T--------------------------------------------------
------PSSTLSRTDF--------------------------------------LDEQ--
AGDARTGV---------------------------------PGS----------------
--------------INE---APQRGPPTQTPEVLVDAPWTPWKELKE---LAGVLALAPV
----TNSFRD-V-KEMVDLFLVCA-D--------KWGV-----A----------------
---EEAKAEFVTLRVRLEELFK----DLKGHFSEGN------------------------
---LEVTP-SMQSLCR-------------------SIQT-ELGYIRKQ-QYR-D--TNER
FATT-------DE-SDRFL--ACYHRIKG-------------------------------
--------------HLQRLS----------------------------------------
------------------------------------------------------------
---------------------------------LN--ANLS-------MWR--VAQE---
--------------------------------QAANSHSHRMSPRVE--RLPSSLPAWYD
SA---E-GIELKR-GGCTPGTRADVLA--N-ILDWTDWASTGGGGGG-------------
------------
>EUC57184.1
------------------------------------------------------------
------------------------------------------------------------
------------------------------------MPFRK--KIKETLKQVK-------
-DEFSS--------------FLKVKATPSATR----PSELP-------------------
--A---------------------------------------------------------
--------IEV---------------------------------------------GL--
ATLVSGHV---------------------------------DPD----------------
--------------GTD---VTASQKLENTPSMMSDTASVKWKGLQQ---FTRVLE--PI
----SNLFGP-I-KETVDLFMECV-D--------MCEM-----T----------------
---GVAKIEYEALRVRLEELFE----DLNGYFGKGCS-----------------------
---LTMTS-SMENLCR-------------------SIQA-ELDYIKKQ-QDR-N--IGER
YLSA------ADE-SDNIL--ACYRRIEG-------------------------------
--------------HLQRLS----------------------------------------
------------------------------------------------------------
---------------------------------LN--ANLS-------IWR--VAQV---
--------------------------------QAANSQTDRMLSFVD--RLPSSLPALYD
SA---E-GIELKR-RQCTPGTRVNVLA--N-VLDWTRSAGGG------------------
------------
>EUC57196.1
------------------------------------------------------------
------------------------------------------------------------
------------------------------------MSLRE--SLARSKAKWK-------
-KRLHV--------------GSKNPTPTPSSS--NS----L-------------------
--GT--S--T--------------------------------------------------
------PSHIPA--TN--------------------------------------AP-T--
PPQ---------------------------------------------------------
-------------PINTNSGS--AVPTTSQSNHPSGVASTGWSGGKT---LLSVLE--SG
----ANAFGP-L-TSIIGRLSTCI-D--------IHER-----A----------------
---AKGRKDYEELRNKLKELVG----DLRGCMVE--Q--M--------------------
--GLEMTN-SVKHV--CT-----------------ELEV-EVKRVEEK-LER-T--TVKQ
LVEA------MDA-SEDIF--ECYRRIQT-------------------------------
--------------HLERLTL---------------------------------------
------------------------------------------------------------
----------------------------------N--TTMN-------VLK---------
--------------RLNDQNEAIERQTKVF-------NKQEMESRLK--GMTPILSAIYN
SA---E-SDDIGR-GGCTPGTRLAQID--L-LLSWARDSKAG------------------
------------
>EUC57204.1
------------------------------------------------------------
------------------------------------------------------------
----------------------------------MEEATPQ--RYRKC------------
-------------------------KHGPFDI--SG----I-------------------
--RI--I--G--------------------------------------------------
------PISTHPSSIS--------------------------------------SP-L--
PTGPSSN---------------------------------------------------PS
-----------T-PSVN-----QQSSSTPKINNQSGKGNIVWEGAKT---LLTALE--SS
----SDAFGP-L-QSAVSGLAKCV-D--------IYER-----A----------------
---GQGRRDYDELKVKLDGLLA----DLAQHVTH--P--M--------------------
--DPMMTN-SVKLL--CS-----------------NIEA-ELKGMEDN-QAR-K--FGQR
LADA------MDS-QDDIL--ERYRRIHD-------------------------------
--------------YLERLML---------------------------------------
------------------------------------------------------------
----------------------------------N--ANLSMLNANWNIQK---------
--------------AINEQ---------------------TTELRLK--WMVPALSAIYH
SA---E-SDIVKR-GGCAPGTREPQIN--L-LLEWARDSDAG------------------
------------
>KEP47729.1
------------------------------------------------------------
------------------------------------------------------------
---------------------------------MSLMSLRE--SLARSKAKWK-------
-KRLHK--------------DTGNANTVPLTS--QG----S-------------------
--GS--S--G--------------------------------------------------
------PISTYPSSIS--------------------------------------SP-L--
PTGPSSN---------------------------------------------------PS
-----------T-PSVN-----QQSSSTPKINNQSGKGNIVWEGAKT---LLTALE--SS
----SDAFGP-L-QSAVSGLAKCV-D--------IYER-----V----------------
---GQGRKDYDELKVKLDGLLA----DLAQHVTH--P--M--------------------
--DLMMTN-SVKLL--CS-----------------NIET-ELKGMEDN-QAR-K--FGQR
LADA------MDS-QHDIL--ERYRRIHD-------------------------------
--------------YLERLML---------------------------------------
------------------------------------------------------------
----------------------------------N--ANLSMLNANWNIQK---------
--------------AINEQ---------------------TTELRLK--WMVPALSAIYH
SA---E-SDIVKR-GGCAPGTREPQIN--L-LLEWARDSDAG------------------
------------
>EUC60384.1
------------------------------------------------------------
------------------------------------------------------------
------------------------------------MASPP--GTSKQKKGIR-------
-QLLKD--------SFSR--P---RSRSPSQS---LLQPDPR--------------APTV
VAGS--GEGQAPFFTNPGVIGSSVDHDA-SAY-RLNRSSIASFEQA----GAALGIPSVV
EPIDIEARSREMQPNFE--------------QEDTFQAEAMMTSA--SLGLV----PD--
ESSDSAGIPTV-----------------------------VEGIEMG--PNP----APVF
P--------EDPSTLHNKTESEVVVP-ICSPPNQTPSQNMAWNELRR---SLRVLK--ES
----SNLFAR-L-PSAIESLLSCL-D--------GFEV-----A----------------
---VQSRQDFEDLATELTLLSE----SMKQYTGEPSS-----------------------
---RLTSG-ATTR---VA--------------I--VMRQ-QAIEIKEK-LDL-T--PRGG
VPTG------SID-EEEMV--EHYRQIQS-------------------------------
--------------HFRRLQ----------------------------------------
------------------------------------------------------------
---------------------------------MN--ARMS-------TQS--ITNE---
------------------H---------------------IVNTRLE--NLSPAKQAAYD
SS---L-STEINR-RGCTEGTRMEVLD--G-LDSWLHDSKSS------------------
------------
>KDN33415.1
------------------------------------------------------------
------------------------------------------------------------
------------------------------------------------------------
------------------------------------------------------------
------------------------------------------------------------
------------------------------------------------------------
------------------------------------------------------------
------------------------------------------------------------
-------MGP-V-KTVVEGFANCI-G--------IYE-----EA----------------
---AKGRKEYDELQVQLEAIFE----ELNQYFSSSPV-----------------------
---ITISI-A--SICG-------------------SLQQ-ELKYVKAQ-QAR-P--IIRR
LGEA------EVD-ADNIL--ECYRRIQG-------------------------------
--------------HLQRLS----------------------------------------
------------------------------------------------------------
---------------------------------RN--ANIS-------TWI--IVDQ---
--------------------------------MATDN-------RLK--TLAPSLSACYN
SK---K-ATELKR-GPCTTGTRTNVLA--Q-MNQWATGRDTG------------------
------------
>KDN34839.1
------------------------------------------------------------
------------------------------------------------------------
------------------------------------MSSPP--DTPKQKKGIR-------
-QLLKE--------SFRS--SS----QSPSQS---LLQLDPG--------------APSV
TAGF--DERTVQ-ITSPGRGAPLIDNTM-II--TQTNLPPATPSER----GGAPRIPIIV
QPVNVRSGV--MQPAPG--------------QKISLRDDSMATST--PLKLAPNDPPE--
PSNRASRILTI-----------------------------GED--TDTEPSL----APLS
S--------EHA-----SGSPEPIVITSSPLDQGQRRWNVAWSGLRG---SLRLLK--DS
----SGVFPH-L-SSAIESLLSCL-D--------GVEV-----A----------------
---MQNRQDFEDLATELTTLSE----ALGQHMSGTSS-----------------------
---MLRSS-STSS---VA--------------M--AIEQ-QTMAIKER-LVR-A--SEGG
IRGA------SMN-EEELV--KHYRKIQS-------------------------------
--------------HFRQLL----------------------------------------
------------------------------------------------------------
---------------------------------IN--ASMS-------TWS--IANE---
------------------H---------------------LVNTRLE--GLSPVKHATYD
SS---L-STQINR-RGCTEGTRIAVLN--G-LDDWLYDSTSSL-----------------
------------
>KDN35658.1
------------------------------------------------------------
------------------------------------------------------------
------------------------------------MSSGS----TSPKRSFR-------
-SSLKG--------IFDK--FHNTAHR-PEHN--SQ-EIS--------------------
-----------------------------------------GNEST----GGLRNPFSFE
GPNESEPR----------------------------------------------------
------------------------------------------------------------
--------------------------FQDPSRVTENHQNAASSALEG---TLRALH--QS
----AEIFPP-L-QAAMGTLISGL-E--------AVPA-----A----------------
---EGHRRSYNSLLTELKALHT----GIDKYRDQIEA-----------------------
---AGMSD-GTAN---II--------------L--SIEA-EAKFLKAK-RDQ-G--HISR
ILTA------NND-EDDLI--QCYRRIEM-------------------------------
--------------LSRQLQ----------------------------------------
------------------------------------------------------------
---------------------------------TN--IGLG-------TWS--VAYE---
------------------Q---------------------LMNTRLS--ALSPALRAGYN
ST---L-ATEINR-RMCTKNTRIAVLN--A-LDSWSKDNSAA------------------
------------
>EUC56505.1
------------------------------------------------------------
------------------------------------------------------------
------------------------------------MSSEP----TSPKRGFR-------
-NLLKG--------FFNK--KSDNAAHQSERS--PH-EPG--------------------
-----------------------------------------GNNST----GTLRNLPNEQ
DSNESKPP----------------------------------------------------
------------------------------------------------------------
--------------------------FQDALRMEADHHNAASSALEG---TLRALH--QS
----TEIFPP-L-QAAMRTLISCL-E--------TVPA-----A----------------
---EEHRRSYNRLLAELETLHM----SMDKYQDQIEF-----------------------
---AGLSD-GTAN---II--------------L--SIEA-EAKFLKTK-RDQ-G--RMAH
IITA------DND-EDDLI--QSYRRIET-------------------------------
--------------LSRQLQ----------------------------------------
------------------------------------------------------------
---------------------------------TN--IGLG-------TWS--VAYE---
------------------Q---------------------LMNTRLS--ALSPALRAGYN
ST---L-AKEINR-RMCTQNTRIAVLH--S-LDAWSKNQSAA------------------
------------
>KEP49066.1
------------------------------------------------------------
------------------------------------------------------------
------------------------------------MSSEP----TSPKRGFR-------
-NLLKG--------FFNK--KSDNAAHQSERN--PH-EPG--------------------
-----------------------------------------GNNSA----GTLRNPPNEQ
DSSESKPP----------------------------------------------------
------------------------------------------------------------
--------------------------FQDALRLEANHHNAASSALEG---TLRALH--QS
----TEIFPP-L-QAAMRTLISCL-E--------TVPA-----A----------------
---EEHRRSYNRLLAELETLHM----SMDKYQDQIEF-----------------------
---AGLSD-GTAN---II--------------L--SIEA-EAKFLKTK-RDQ-G--RMAH
IITA------NND-EDDLI--QSYHRIET-------------------------------
--------------LSRQLQ----------------------------------------
------------------------------------------------------------
---------------------------------TN--IGLG-------TWS--IAYE---
------------------Q---------------------LMNTRLS--ALSPALRAGYN
ST---L-AKEINR-RMCTKNTRIAVLH--A-LDSWSKNQSAA------------------
------------
>KDN38658.1
------------------------------------------------------------
------------------------------------------------------------
-----------------------------------MSSKPS--GSKRKRTGRPSLG----
-NLLHP---GEWGN-KRA--KSG----SPPAS--GASTPG--------------------
TTYS--NSPAPS--------------------HP--------------------------
-------SSRSPSPAGH---------------------------------PGPSIPTA--
SSLNTASYTPVLP-----------------------------------------------
-----------------NLTVQSPHPSNSVPNSTRNSTGSAWTGLEQ---ALRALR--VT
----TKICPS-L-SLAVDDLTSCL-S--------IFEA-----A----------------
---AKNQRDYDELATGLKSMVD----QLVRHLDRATS-----------------------
---EGIIT-TITS---IA--------------E--AIRK-EIESINMH-QSR-S--LPRR
MQEA------SNV-EDDLI--RRYRRIEQ-------------------------------
--------------LFRQLQ----------------------------------------
------------------------------------------------------------
---------------------------------GE--ASMS-------TWN--TVDE---
------------------L---------------------RVEQHLK--DLRPSKLARFN
SK---L-STEVSR-RGCTKDTRTTILE--G-SIAWSENPDLA------------------
------------
>KDN39373.1
------------------------------------------------------------
------------------------------------------------------------
------------------------------------------------------------
------------------------------------------------------------
------------------------------------------------------------
------------------------------------------------------------
------------------------------------------------------------
------------------------------------------------------------
--------------MAAGILLECF-D--------GIET-----A----------------
---ARNQEDYEDLAKELTTLSE----TLTECIKAPTP-----------------------
---PPMTK-CISS---VG--------------G--EIER-QVEEIKMK-GTR-G--AGGR
FMMA------KED-EEDVM--RRYRRIQT-------------------------------
--------------LFRQLQ----------------------------------------
------------------------------------------------------------
---------------------------------AN--LSMS-------AWS--VANE---
------------------H---------------------LVNTRLE--ALKPVKEATYD
SE---L-SSTVNR-RKCTEGTRNLVLL--G-LDTWLRDADAP------------------
------------
>CUA72620.1
------------------------------------------------------------
------------------------------------------------------------
------------------------------------------------------------
------------------------------------------------------------
------------------------------------------------------------
------------------------------------------------------------
------------------------------------------------------------
------------------------------------------------------------
------------------------------------------------------------
------------------------------------------------------------
-----MTK-CISG---IT--------------I--KIKQ-QAEEIAKM-RTR-D--AVGR
FLVA------KAD-EENLF--RHYQQIQS-------------------------------
--------------LFRQLQ----------------------------------------
------------------------------------------------------------
---------------------------------TN--LSMS-------TWS--MTNT---
------------------Q---------------------LVERLLE--ALKPVQQAAYD
ST---L-ALTVGR-RSCTEGTRINIMS--D-LNNWASNSSGP------------------
------------
>EUC56570.1
------------------------------------------------------------
------------------------------------------------------------
------------------------------------------------------------
------------------------------------------------------------
------------------------------------------------------------
------------------------------------------------------------
------------------------------------------------------------
------------------------------------------------------------
------------------------------------------------------------
------------------MLSD----SLAQRFNDATP-----------------------
---NTVSK-CVSS---VA--------------F--GVKK-QTEEIKKK-TTQ-G--AKGR
ILVA------KEE-EEDLI--RHYRRIQS-------------------------------
--------------LFRQLQ----------------------------------------
------------------------------------------------------------
---------------------------------AN--LSMS-------TWS--IANE---
------------------L---------------------LVDARLK--ALNPEEKATYD
SS---L-SSSISR-RTCTEGTRTGVLA--N-LVKWACERDTP------------------
------------
>KDN39370.1
------------------------------------------------------------
------------------------------------------------------------
------------------------------------------------------------
------------------------------------------------------------
------------------------------------------------------------
------------------------------------------------------------
------------------------------------------------------------
------------------------------------------------------------
--------------MVAAILLECF-D--------GIEM-----A----------------
---ARSQDDYENLATELTALNE----SLAGYVNAPAP-----------------------
---PSITK-CISS---IT--------------S--EMEQ-QAEEVKKK-RTR-G--EGGR
FLVA------KEN-EEDVI--RRYRRIQS-------------------------------
--------------LFRQLQ----------------------------------------
------------------------------------------------------------
---------------------------------AN--LSMN-------TWS--IAHE---
------------------H---------------------LVNTRLE--ALKPVEAVTFD
SE---L-SSTVNR-RKCTEGTRKQVLS--N-LDKWVYGDDMP------------------
------------
>KEP46041.1
------------------------------------------------------------
------------------------------------------------------------
------------------------------------------------------------
------------------------------------------------------------
------------------------------------------------------------
------------------------------------------------------------
------------------------------------------------------------
---------------------------TPVLAAANQITNIAWVGLLA---SLKTLK--DT
----SGVFGP-L-ASAAGVLLECF-G--------AIET-----A----------------
---ARNQQDYEDLATELAMLSD----SLAQRFNDATP-----------------------
---NTVSK-CVSS---VA--------------F--GVKK-QTEEIKKK-TTQ-G--AKGR
ILVA------KEE-EEDLI--RHYRRIQS-------------------------------
--------------LFRQLQ----------------------------------------
------------------------------------------------------------
---------------------------------AN--LSMS-------TWS--IANE---
------------------L---------------------LVDARLK--ALNPEEKATYD
SS---L-SSSISR-RTCTEGTRTGVLA--N-LVKWACERDTP------------------
------------
>KDN40482.1
------------------------------------------------------------
------------------------------------------------------------
------------------------------------------------------------
----------------------------------------M-------------------
--SS--A--A--------------------------------------------------
------PNQPPEVNL---------------------------------------------
-----------------------------------------------SSSAV----FTSS
-----------G-----------SSSPQTVNNLPPIDRPKRWSHFFT---FRKLLD--HG
----ASSLGP-L-KATVTEFADCI-G--------ICED-----V----------------
---LNGKREYEALKDELERIFK----MLNQHYG-EES-----------------------
---PDITG-SVESLCK-------------------DIDR-DLQGVKEK-LNR-D--RLDR
FREA------SND-LDDVL--RCYNRIRD-------------------------------
--------------NLHRVS----------------------------------------
------------------------------------------------------------
---------------------------------LN--ANIS-------TWK--IVDA---
--------------------------------SAT-------DNRLD--RLQPAMSACYN
SA---Q-AIELKR-GPCTAGTRTGVLS--Q-MAGWLGASSPG------------------
------------
>KDN41571.1
------------------------------------------------------------
------------------------------------------------------------
------------------------------------------------------------
------------------------------KS--LP----D-------------------
--PD--V--G--------------------------------------------------
---------RLPTL-------------------------------------------E--
SDEATAS---------------------------------------------------AP
-----------N------------PPLSDIPNSEPQTKGIAWPGLSN---LLGALK--SG
----AGASGP-L-RSALEGLERCI-D--------IFER-----T----------------
---SKARDDYQELGKKLDELLG----DLAQFNNG--W--M--------------------
--GKAMTA-SVKNL--CG-----------------GIEA-EIKVIEEK-QGR-Q--ALGR
YSAA------VED-SEVIF--ECYRRING-------------------------------
--------------HVERLML---------------------------------------
------------------------------------------------------------
----------------------------------N--ANLN-------MWK---------
--------------TLDEE---------------------MTDRRLL--QLSPTMSGAYN
SW---A-SDRTKR-RRCAEGTRESELE--R-LKGWARNPSAE------------------
------------
>KDN41994.1
------------------------------------------------------------
------------------------------------------------------------
------------------------------------MSSPP--DTPKQKKGIR-------
-QLLKE--------SFRS--RS----RSPSQS---LLQPDHG--------------APPA
TTGF--DEGIAQ-TANPGRGTPLVDNVT-TIAHQTGLSSIASFERA----GGASRIPIII
EPVDVGPTT--VQ-----------------------------------------------
------------------------------------------------------------
-----------------------------------------------------LAT--GQ
----EVSWPA-L-FGQLEPLLSCL-D--------GVEV-----V----------------
---VQNRQDFEDLATELAGLSE----SLNQHMNGFSS-----------------------
---MLMSG-STAS---VA--------------M--AIEQ-QTMVIKEK-LVR-A--PGGG
IRGT------SMN-EEELV--KHYRKIQS-------------------------------
--------------HFRQLQ----------------------------------------
------------------------------------------------------------
---------------------------------TN--ASMS-------TWS--IANE---
------------------H---------------------LVNTRLE--SLSPVKQATYD
SR---L-STQINR------------------RDDWLYDSTSS------------------
------------
>KDN43051.1
------------------------------------------------------------
------------------------------------------------------------
------------------------------------MSNRK--RATSVFDIFI-------
-KRPRI--------------NSRDPSPTPDQN--IP----D-------------------
--LL--I--S--------------------------------------------------
---------SPTGSTG--------------------------------------AP-T--
PTEGTSN---------------------------------------------------LT
-----------S-PAYIS------QPRFP-STYGSTEPARKGTGLKS---LLKALG--SG
----ANAFGP-L-KPAISALIKLI-E--------GA------------------------
---SKGSSEHEKLRQELEELSD----DLAKRVTQ--P--I--------------------
--GPLMTS-SVQHF--II-----------------AIQG-EIDQLEQK-LKE-N--TGRR
LADA------IED-SGEIL--ESYRRIYN-------------------------------
--------------HLQRLML---------------------------------------
------------------------------------------------------------
----------------------------------S--VNMD-------ICE---------
--------------GINGQ---------------------TIESRLD--KMSSAMAAVYN
SA---E-SDDVKR-GMCTPGTRKPQIE--F-ILEWARTPGAG------------------
------------
>KDN44454.1
------------------------------------------------------------
------------------------------------------------------------
---------MEV--PRQEQDQSVKDV----KFSQVETGFCS--WLRKFKSDTK-------
-SRIFQ--------------SSGANV-TK-------------------------------
------------------------------------------------------------
------------------------------------------------------------
------------------------------------------------------------
--------------------------------QATGTAPHNWAYLWS---LLKSLE--QA
----ARPFAP-L-KAAVGELAECV-D--------VFEG-----V----------------
---LHGRKEYESLYNELERLFQ----MLQNHCTQNIP-----------------------
---PAITV-AVESLCK-------------------SLQD-EADSIRRR-QDK-G--KIRG
YLEA------GQD-AEESQ--CDPEKHDLGSVGGERASSALGLDTRIYLTDLGVTIGKQV
DRVSIEGPALGLPRCQKEASF-------------P-------------------------
----------------RPQ-----------------------------------------
---------------------------------LN--VDMS-------IRR--IVYE---
--------------------------------IAT-------DNRLK--HLSPSLSARYN
SA---Q-AIELKR-GPCAEGTRADLLT--Q-MFDWVGNSDLA------------------
------------
>KEP45724.1
------------------------------------------------------------
------------------------------------------------------------
---------------------------------MSLMSLRE--SLAHSKDKWK-------
-KRLRL--------------NSRSASPTRPG-----------------------------
------------------------------------------------------------
------------------------------------------------------------
------------------------------------------------------------
--------------ADK-----KPAASTPEADNQPAKGSIAWSGLKT---LLRALE--SS
----SDVFSP-L-KSALDRLSQCR-------------------A----------------
---SKGRKDYDELREKLDGLLN----DLAEHMAQ--P--M--------------------
--DRMMTN-SVTLL--CR-----------------GIEA-EARKVEEN-QSR-S--MGVR
LMEA------MDT-SGEIL--ECYRRVHG-------------------------------
--------------HLERLTL---------------------------------------
------------------------------------------------------------
----------------------------------N--ANMG-------ILK---------
--------------AINEL---------------------TMEARLK--GMSPAMSAIYD
SA---E-SDEIKR-AGCTPGTRQPQID--L-LLEWAHDPDAG------------------
------------
>EUC57209.1
------------------------------------------------------------
------------------------------------------------------------
---------------------------------MSLMSLRE--SLAHSKDKWK-------
-KRLRL--------------NSRSASPTRPG-----------------------------
------------------------------------------------------------
------------------------------------------------------------
------------------------------------------------------------
--------------ADK-----KPAASTPEADNQPAKGSIAWSGLKT---LLRALE--SS
----SDVFSP-L-KSALDRLSQCR-------------------A----------------
---SKGRKDYDELREKLDGLLN----DLAEHMAQ--P--M--------------------
--DRMMTN-SVTLL--CR-----------------GIEA-EARKVEEN-QSR-S--MGVR
LMEA------MDT-SGEIL--ECYRRVHG-------------------------------
--------------HLERLTL---------------------------------------
------------------------------------------------------------
----------------------------------N--ANMG-------ILK---------
--------------AINEL---------------------TMEARLK--GMSPAMSAIYD
SA---E-SDEIKR-AGCTPGTRQPQID--L-LLEWAHDPDAG------------------
------------
>KEP45884.1
------------------------------------------------------------
------------------------------------------------------------
------------------------------------MPLRG--SLSK----WK-------
-KRL-----------------LGSANPTSSSF--DL----P-------------------
--GT--S--T--------------------------------------------------
------NTHAGS--VQ--------------------------------------TL-V--
STTDALN---------------------------------------------------SS
-----------I-PANTNNEP--IVATTTGVDHSPPAADAASSVAKS---LLELLE--SS
----TNAFGP-L-KSAMGGLVQCI-D--------IYER-----T----------------
---AQGRKDYEELLKGLQELLD----DLQKCMPG--S--M--------------------
--GMEMTN-SVKRV--CI-----------------ELAA-EVEKVERK-LKG-R--TIKQ
LTEA------MNA-SEEIP--ECYRRVQN-------------------------------
--------------RLQRLTL---------------------------------------
------------------------------------------------------------
----------------------------------N--ATIA-------ALK---------
--------------GLSEQGESINQQTAAFQRQTEVLKKQEMDARMK--EMLPTKAAIYN
SA---E-SNDIQR-GGCTPGTRQPQIE--L-ILEWAHNSESA------------------
------------
>EUC63122.1
------------------------------------------------------------
------------------------------------------------------------
------------------------------------MPLRG--SLSK----WK-------
-KRL-----------------LGSANPTSSSF--DL----P-------------------
--GT--S--T--------------------------------------------------
------NTHAGS--VQ--------------------------------------TL-V--
STTDALN---------------------------------------------------SS
-----------I-PANTNNEP--IVATTTGVDHSPPAADAASSLAKS---LLELLE--SS
----TNAFGP-L-KSAMGGLVQCI-D--------IYER-----T----------------
---AQGRKDYEELLKGLQELLD----DLQKCMPG--S--M--------------------
--GMEMTN-SVKRV--CI-----------------ELAA-EVEEVERK-LKG-R--TVKQ
LTEA------MNA-SEVIP--ECYRRVQN-------------------------------
--------------RLQRLTL---------------------------------------
------------------------------------------------------------
----------------------------------N--ATMA-------ALK---------
--------------GLSEQGESTNQQTAAFQRQTEVLKKQEMDARMK--EMLPTKAAIYN
SA---E-SNDIQR-GGCTPGTRQPQIE--M-ILEWARNSESA------------------
------------
>KEP46264.1
------------------------------------------------------------
------------------------------------------------------------
------------------------------------------------------------
------------------------------------------------------------
------------------------------------------------------------
------------------------------------------------------------
------------------------------------------------------------
--------------------------------MVSDTPSAKWKGLKQ---FTRVLE--PI
----SNLFGP-I-KETVDLFMECV-D--------KYEM-----T----------------
---GVAKIEYEALRVRLEGLFE----DLNGYFGKGCS-----------------------
---VTMTS-SMENLCR-------------------SIQA-ELDYIKKQ-QDR-N--IGER
YLSA------ADE-SEKVL--ACYRRIEG-------------------------------
--------------HLQRLS----------------------------------------
------------------------------------------------------------
---------------------------------N--------------------------
------------------------------------SQTDRMLSFVD--RLPSSLPALYD
SA---E-GIELKR-RQCTPGTRVNVLA--N-VLDWTRSAGGG------------------
------------
>KEP48701.1
------------------------------------------------------------
------------------------------------------------------------
------------------------------------------------------------
------------------------MATLTVPG----PSELP-------------------
--V---------------------------------------------------------
--------VEV---------------------------------------------SL--
ATPVSGHV---------------------------------DPV----------------
--------------DTN---VPEIQKPGDISPVVPEAPSAKWKGLKE---FARVLE--PV
----SNLFGP-I-KETVDLSTECV-D--------KYEM-----T----------------
---GAAKTEYEALRVRLEELFD----DLNGHFGEGCS-----------------------
---LTMTS-SMESLCK-------------------SIEA-ELDYIKKQ-QGR-K--IGER
YLSA------SDE-SDKVL--ACYRRIEG-------------------------------
--------------HLQRLS----------------------------------------
------------------------------------------------------------
---------------------------------D--------------------------
------------------------------------SRSNRMLSFID--RLPASLSAWYN
SA---E-GIELKR-RECTPGTRVNVLA--T-VLDWARITGGG------------------
------------
>KEP46307.1
------------------------------------------------------------
------------------------------------------------------------
------------------------------------------------------------
--------------------M---------------------------------------
------------------------------------------------------------
------------------------------------------------------------
---------------------------------------------SNKNTTN----QPGS
S--------TQHVVGTNNPPSLSSNMGTKSTLELKHRGKETLGKLKA---FFQAAP--VA
----AGTFSP-L-KTAMNELVNVF-D--------VVEA-----V----------------
---AENQECYEELYSEFQSIFD----SLQPYADKLDT-----------------------
---EARNS-SVAR---IV--------------Q--LINA-QIVHIKKR-QEQ-G--KTRQ
MFGF------REN-QEDLI--KRYRQVAS-------------------------------
--------------LFRQLQ----------------------------------------
------------------------------------------------------------
---------------------------------ND--INLR-------IWN--NTDR---
------------------Q---------------------LSEMQLK--GMSPVRNAIYD
SS---F-SRTVNR-RGCTRGTREQVLE--T-LQNWVQNPHSA------------------
------------
>EUC62965.1
------------------------------------------------------------
------------------------------------------------------------
------------------------------------------------------------
--------------------M---------------------------------------
------------------------------------------------------------
------------------------------------------------------------
---------------------------------------------SNKNTTN----QPGS
S--------TQHVLGTNNPPSLPSNMGTKSTLELKHRGKETLGKLKA---FFQAAP--VA
----AGTFSP-L-KTAMNELVNVF-D--------VVEA-----V----------------
---AENQECYEELYSEFQSIFD----SLQPYADKLDT-----------------------
---EARNS-SVAR---IV--------------Q--LINA-QIVHIKKR-QEQ-G--KTKQ
MFGF------REN-QGDLI--KRYRQVAS-------------------------------
--------------LFRQLQ----------------------------------------
------------------------------------------------------------
---------------------------------ND--INLR-------IWN--NTDR---
------------------Q---------------------LSEMQLK--GMSPVRNAIHD
SS---F-SRTVNR-RGCTRGTREQVLE--T-LRNWVQNPHSA------------------
------------
>KEP46633.1
------------------------------------------------------------
------------------------------------------------------------
--------------------------------------MSS--KPRAPKQKKG-------
---LQR--------LFRN--PFNRPSSHLSTS------TIS---------------TEPA
PRG---L---------------------------------------------STGIINVA
EVSGTPDE------------------------------------------LSPTSPT---
-------------------------------------------TISALSANP----QPD-
------------------P--SPPNEQSAPVETNIEIGNEAWVELRS---SLRSLG--VV
----SRVFPN-L-ASAAGILLECF-D--------GIET-----A----------------
---ARSQQDYENLAREVTTMAE----SLVELITAPTP-----------------------
---PSITK-CISG---IA--------------I--EIKG-LAEAIEKK-RSN-G--AGGR
ILVA------KED-EEEVI--RHYRRIQS-------------------------------
--------------LFRQLQ----------------------------------------
------------------------------------------------------------
---------------------------------VN--LSAS-------TWS--IANE---
------------------H---------------------LVNARLK--ALNPVKLATYD
ST---F-SSTVGR-RLCTEGTRTEVLS--N-LDKWLYGSDAP------------------
------------
>EUC56593.1
------------------------------------------------------------
------------------------------------------------------------
--------------------------------------MSS--KPRAPKQKKG-------
---LQR--------LFRN--PFNRPSSHLSTS------TIS---------------TEPA
PRG---L---------------------------------------------STGIINVA
EVSGTPDE------------------------------------------LSPTSPT---
-------------------------------------------TISALSANP----QPD-
------------------P--SPPNEQSAPVETNIEIGNEAWVELRS---SLRSLG--VV
----SRVFPN-L-ASAAGILLECF-D--------GIET-----A----------------
---ARSQQDYENLAREVTTMAE----SLVELITAPTP-----------------------
---PSITK-CISG---IA--------------I--EIKG-LAEAIEKK-RSN-G--AGGR
ILVA------KED-EEEVI--RHYRRIQS-------------------------------
--------------LFRQLQ----------------------------------------
------------------------------------------------------------
---------------------------------VN--LSAS-------TWS--IANE---
------------------H---------------------LVNARLK--ALNPVKLATYD
ST---F-SSTVGR-RLCTEGTRTEVLS--N-LDKWLYGSDAP------------------
------------
>KEP47065.1
------MKKVREINSRFNAKIKQAFERDNSPTRPSTPTVPSPSWGTASSALEQTLSYLSP
EYAGPLVPASIP-VPMANQGEPTGLTAEQAFSHTSLVHA------GALAASLIGGPFSQP
KNSRSTVTEPN------TVLLSHEPV----QTQAPAQPSPQTSNLEAT------------
------------------------------------------------------------
------------------------------------------------------------
------------------------------------------------------------
-----------------------------------------------------------A
-----------T-PAAG----TDKSLVPSELGISSWIKSEGWANLKG---CLDNLNQAAT
----VSGLGP-L-KTVIEGLTDCI-G--------IYES--K-DA----------------
---AHGRQAYIKVRAELESIFQ----ELNQYLALSPT-----------------------
---VVTNV-S--DVCG-------------------LIQK-EIDYVKAH-QAR-P--KVRR
LAEA------EKD-EDNVL--ACYKRMEK-------------------------------
--------------HLQALS----------------------------------------
------------------------------------------------------------
---------------------------------RK--LGIS-------TLA--IVEQ---
--------------------------------NAMDD-------RLR--DLAPARSACYD
SG---N-DLKVKR-GPCTKGTRINVLD--Q-MYQWTSSRDSG------------------
------------
>CUA71478.1
------MKKIRELKSRLKAKVNNIFDSDSEPSRPSTPTSAHDLRESASPPLEHALSHSTH
QDTELAELIVHS-ASVPNLGVPSAVPET-ASPETSVLPG------ALISNMLSPSQP---
---NLVIEAETLPSRQMSPLPLPDPV----QSQLAVVPAPLTTDPDTITVLVN-------
---QTE--------------LI--------------------------------------
------------------------------------------------------------
------------------------------------------------------------
-----------------------------------------------------------S
-----------P-HSAP----TVNKVPTPQLGISSWAKSEGWANLKG---CLSTLNQAVG
----LSGLGP-L-KTVIEGMADCI-G--------IYE-----TE----------------
---AQGRQAYTDLQEELERIFK----RMQQYLDLSPT-----------------------
---VSANI-S--DVCR-------------------MIDQ-EIEYVKNR-QSR-T--RIRR
LAEA------EQ--DDNVL--ACYRHICD-------------------------------
--------------RLHDLS----------------------------------------
------------------------------------------------------------
---------------------------------LD--MTIS-------TLA--TVEQ---
--------------------------------HAIDD-------RMK--QLAPAISARYN
SG---I-AHTLKR-GPCTEGTRTKVLN--D-MYRWVADPNAG------------------
------------
>CUA73440.1
------MKKAHGYGSRVKKKFKKLLEMDEAPNRVATPAPTDNQ------GRALTSHNPTS
AAAEPSLAASAS-LLVTNPGERTVPTERQASPHPSLTFA------ETPVP----GQHWST
ASNRAVTPNPAL--ERTVVEP-----------------SPPTANLAAAYAPFT-------
-E--LS--------------VLK-------------------------------------
------------------------------------------------------------
------------------------------------------------------------
-----------------------------------------------------------S
-----------S-PGPD----KAPAPAPPNPGTSSWIKSENWANLKA---CLDTLSQMAS
----ASGLGP-L-KTTIGGIADCL-G--------IFE-----DA----------------
---AQGRQAYVELRSELDGLFQ----ELHKYLKLSPT-----------------------
---VVANV-S--DVCG-------------------LIQK-EIDYVKTQ-QTG-K--TVRR
LAGA------EQD-EENVL--ECYRRIRK-------------------------------
--------------HLQGLS----------------------------------------
------------------------------------------------------------
---------------------------------RK--MAIS-------TLD--VVER---
--------------------------------QEMDR-------RLD--KLMPALSARYK
SG---K-SLVLGR-RPCTEGTRTKVLE--E-MCEWALTPNTG------------------
------------
>CUA69797.1
MHLNNTMKKAHEYGSRFKKKIKKLFKMDQAPNRVATPAPTDSP------QEDLTLHNPTS
AASEASLAASTS-PFVPNPGKPTVPTERQASPHPSLTPA------ETPVP----GQHSTT
ASNRVMTPTPGS--EQAPLITSPEPP----QERALIEPSSQTANLAATGAPS--------
---TEP--------------NLR-------------------------------------
------------------------------------------------------------
------------------------------------------------------------
-----------------------------------------------------------K
-----------S-SPPN----NLPAPVASKSGTSSWIKSESWANLKA---CLDTLSQMAI
----ASGSGP-L-KTTIEGIADCL-G--------IFK-----DA----------------
---AQGGQAYFELRSELDDLFQ----ELHKCLKLSPS-----------------------
---VVENV-S--DVCG-------------------LIQN-EIDYVKTQ-QTR-K--IVRR
LAEA------EQD-EDNVL--ECYRRIRK-------------------------------
--------------HLRGLS----------------------------------------
------------------------------------------------------------
---------------------------------RK--MAIS-------TLD--VVER---
--------------------------------QEMDR-------QLD--KLVPALSARYK
SG---K-SLGLGR-RPCTEGTRTKVLD--E-MCEWVLTPNKG------------------
------------
>EUC55010.1
------MKKVREINSRFNAKIKQAFERDNSPTRPSTPTVPSPSWGTASSALEQTLSYLSP
EYAGPLVPASIP-VPMANQGEPTGLTAEQAFSHTSLVHA------GALAASLIGGPFSQP
KNSRSTVTEPN------TVLLSHEPV----QTQAPAQPSPQTSNLEAT------------
------------------------------------------------------------
------------------------------------------------------------
------------------------------------------------------------
-----------------------------------------------------------A
-----------T-PAAG----TDKSLVPSERGISSWIKSEGWANLKG---CLDNLNQAAT
----VSGLGP-L-KTVIEGLTDCI-G--------IYE-----DA----------------
---AHGRQAYIKVRAELESIFQ----ELNQYLALSPT-----------------------
---VVTNV-S--DVCG-------------------LIQK-EIDYVKAH-QAR-P--KVRR
LAEA------EKD-EDNVL--ACYKRMEK-------------------------------
--------------HLQALS----------------------------------------
------------------------------------------------------------
---------------------------------RK--LGIS-------TLA--IVEQ---
--------------------------------NAMDD-------RLR--DLAPARSACYD
SG---N-DLKVKR-GPCTKGTRINVLD--Q-MYQWTSSRDSG------------------
------------
>KEP47133.1
------------------------------------------------------------
-----------------------------------MAFR------KKIADEFKSHIKTKR
-KNRT------------------ERD----EAPAPSRPSPPVGTLTPA------------
------------------------------------------------------------
------------------------------------------------------------
------------------------------------------------------------
------------------------------------------------------------
-----------M-EQAS----PHPSPTPAGASTQSGWGILSWANLRG---LLDTLNQGVS
----ASGLGP-L-HSVVQGLVDCI-G--------IYE-----DA----------------
---AQGQRAYVELQAELEGTFK----KLQQYLALSPT-----------------------
---VALSV-A--STCR-------------------AIQQ-EIDYVKSQ-QAR-P--KKRR
YIDA------NQD-EDNVL--ACYKRMRD-------------------------------
--------------RLQDL-----------------------------------------
------------------------------------------------------------
------------------------------------------------------------
----------------------------------PDN-------RLR--DLVPSLSARYD
LENAPN-ALTVKR-GPCTQGTRTNVLD--Q-MYQWVTDQDTG------------------
------------
>CUA70801.1
------------------------------------------------------------
-----------------------------------MSFR------KKVDEF-KSHIHIRK
INERT------------------GRD----ETPTPSRPSTPVGVATPN------------
------------------------------------------------------------
------------------------------------------------------------
------------------------------------------------------------
------------------------------------------------------------
-----------N-EPSS----SNLPPGHAGTTTRSVSNKLSWAHLKG---LLDTLNQGVG
----ASGLGP-L-KSVVQGLVDCI-G--------IYE-----DA----------------
---AQGQRAYVELQAELEGTFK----KLQQLPILSPT-----------------------
---VAVSV-A--NICS-------------------SIEQ-EIEFVKDQ-QAR-P--RKRR
LAEA------EQD-EDNVL--ACYRRMRD-------------------------------
--------------RLQDLP----------------------------------------
------------------------------------------------------------
---------------------------------LD--ISIS-------TLA--LVEQ---
--------------------------------HTMDN-------RLR--DLAPALSARYD
LENAPG-ALGLKR-GPCTEGTRTKVLD--E-ICQWVANQHGG------------------
------------
>KEP48259.1
------------------------------------------------------------
------------------------------------------------------------
------------------------------------------------------------
----------------------MRPSNSQRNA------APQ-------------------
------------------------------------------------------------
---------------------------------------------------SKSDPS---
-------------------------------------------AIDTGAADP----RLG-
------------------LPPTDGPSVLDTIETTTTATNVVWAGFKS---SLQGLR--DH
----SGVLPG-L-SMVAGILLECF-D--------GIET-----A----------------
---ARNQDDYEDLARELTTLNA----SLAEYINASVS-----------------------
---PLITK-SISS---IT--------------S--EMKQ-QVEEVKRK-RNR-G--AGGQ
FWVA------KED-EEDVI--KQYRRIQS-------------------------------
--------------LFRQLQ----------------------------------------
------------------------------------------------------------
---------------------------------AN--LSMS-------AWS--IAHE---
------------------H---------------------LVNTRLE--ALKPVEAATFD
SS---L-SSTVNR-RNCTEGTRKQVLS--N-LENWLVDNGMP------------------
------------
>CUA75297.1
------------------------------------------------------------
------------------------------------------------------------
--------------------------------------MSS--TPGTPKQKKG-------
---FQR--------LFQN--PFSRFSSHLSAP------STT---------------SLPQ
APRD--P------------------------------SLSGSSKVP----GGSGDIDAVP
NLSSAPVA-----------------------------------------SHLASAPA---
-------------------------------------------TL---------------
--------------------------------KAESITNEVWIGLRS---SLQGLG--GA
----SGLFPH-L-ASAAGILLECF-N--------GIES-----A----------------
---ARNQQDYEHLAKELTTTTE----SLAEIIKAPTP-----------------------
---PSLTK-CITG---IT--------------L--DIKS-QAEGIKQK-STG-G--TIGR
MVVA------KED-EEDVI--RHYRRIQS-------------------------------
--------------CFRQLQ----------------------------------------
------------------------------------------------------------
---------------------------------MN--LNAS-------TWS--IANE---
------------------H---------------------LVNTRLE--ALNPVKLATYD
LK---L-SSTVSR-RSCTEGTRIEILS--N-LKNWIYDSDAP------------------
------------
>KEP48657.1
------------------------------------------------------------
------------------------------------------------------------
------------------------------------MSFRE--SLTHLKGKMK-------
-KGLHI--------------RSRSATPTASSL--DL----P-------------------
--RT--S--S--------------------------------------------------
------DAHS--DSTQ--------------------------------------LP-I--
PKADT-----------------------------------------------------ID
-----------T-PGNSDIDSAPGVPTTLSTTHPSGTASIAWSGVKT---LLAVLE--SS
----SDAFGP-L-KSAVGGFNKCI-N--------IYER-----A----------------
---AKGRNDYNELRDKLDGLLQ----DLAGYVSQ--P--M--------------------
--DPLMTN-SVKLL--CT-----------------SIES-ELKNVEDK-RGR-S--TGRR
LAEA------MDT-QDEIL--ECYRRIHG-------------------------------
--------------YLERVTL---------------------------------------
------------------------------------------------------------
----------------------------------N--ANMN-------MLG---------
--------------AINDL---------------------SMESRLA--KMSPAMSAVYD
SA---A-STDLRR-GNCAPGTRVQQID--F-LLEWARDPKAG------------------
------------
>EUC57205.1
------------------------------------------------------------
------------------------------------------------------------
---------------------------------------------------MK-------
-KGLHI--------------RSRSATPTASSL--DL----P-------------------
--RT--S--S--------------------------------------------------
------DAHS--DSTQ--------------------------------------LP-I--
PKADT-----------------------------------------------------ID
-----------T-PGNSDIDSAPGVPTTLSTTHPSGTASIAWSGVKT---LLAVLE--SS
----SDAFGP-L-KSAVGGFNKCI-N--------IYER-----A----------------
---AKGRNDYNELRDKLDGLLQ----DLAG------------------------------
----------VKLL--CT-----------------SIES-ELKNVEDK-RGR-S--TGRR
LAEA------MDT-QDEIL--ECYRRIHG-------------------------------
--------------YLERVTL---------------------------------------
------------------------------------------------------------
----------------------------------N--ANMN-------MLG---------
--------------AINDL---------------------SMESRLA--KMSPAMSAVYD
SA---A-STDLRR-GNCAPGTRVQQID--F-LLEWARDPKAG------------------
------------
>KDN34024.1
------------------------------------------------------------
------------------------------------------------------------
------------------------------------MPFRD--SLAQLTGELK-------
-KGPHI--------------DSGSTTPTPPSV--DL----P-------------------
--EA--S--S--------------------------------------------------
------GAYSDS--TQ--------------------------------------TP-I--
PTTNDLD---------------------------------------------------HP
-----------V-PADNNNEP--AVSTTPEINDPSGMASTAWSGART---LLAVLE--SS
----ADSFGP-L-KSAVGGLDKCI-D--------SYER-----A----------------
---TKGRKDNEELLNKLKELVD----YLGGCMAD--P--V--------------------
--GLEMTN-SVKQM--CT-----------------DLEA-DVKRVEKK-LER-A--TIQQ
LVEA------MDA-SDEIS--ECYRRIQN-------------------------------
--------------HLQRLTL---------------------------------------
------------------------------------------------------------
----------------------------------N--ATMN-------VLE---------
--------------R--------------F-------NKQEMESRLT--RISPAMSAVYN
SA---A-SD---------------------------------------------------
------------
>KEP49087.1
------------------------------------------------------------
------------------------------------------------------------
------------------------------------MSLRD--KFRKFRSDTK-------
-SRIFQ--------------TNDENN-NAHSS--P-------------------------
------------------------------------------------------------
------------------------------------------------------------
------------------------------------------------------------
---------------------------P----QTSSTTPDRWIHLRA---LLKTLE--RA
----TRSLPP-L-KAVVTEFVECI-D--------NHEN-----V----------------
---WHGRKEYDILCHELEGLFQ----ALQHHCNQDIS-----------------------
---PTITT-TVEALCE-------------------SIRN-EISDIRKI-QAK-G--KVRE
YLEA------ERD-ADAVL--VRYRRIQS-------------------------------
--------------HLQRLS----------------------------------------
------------------------------------------------------------
---------------------------------LN--ADIS-------VWR--IVDE---
--------------------------------IAT-------DNRLK--YLSPSLSACYN
SA---Q-AVELKR-GSCTEGTRVDLLG--Q-IFGWIESSDPG------------------
------------
>CUA67635.1
------------------------------------------------------------
------------------------------------------------------------
------------------------------------MSHPN--KFRKITSCVK-------
-SSLSR--------------INEVKD-GTQPG--P-------------------------
------------------------------------------------------------
------------------------------------------------------------
------------------------------------------------------------
---------------------------SQVSSTPGTDASPRWAHLRA---FVKALE--QA
----TRPLPP-L-KAAISELAGSL-G--------IHDS-----L----------------
---LRGQKEYETLHSELEELFQ----ILQKHCVENVP-----------------------
---PVITV-TLEALCE-------------------TVKD-EINNIGQK-KGK-R--KMRD
YVQA------DQD-IDAIM--ACYRRIQS-------------------------------
--------------HLQRIL----------------------------------------
------------------------------------------------------------
---------------------------------LN--VDLS-------VWR--IVDE---
--------------------------------VAT-------DNRLA--RLSSSLSACYN
SA---Q-AIELKR-NACTKGTRVDLLA--Q-VLGWVGSSNPG------------------
------------
>EUC54565.1
------------------------------------------------------------
------------------------------------------------------------
------------------------------------MSFRD--KFRKFRSDTK-------
-SRIFQ--------------TNDENN-NAHNS--P-------------------------
------------------------------------------------------------
------------------------------------------------------------
------------------------------------------------------------
---------------------------P----QTSSTTPDRWIHLRA---LLKTLE--RA
----TRSLPP-L-KAVVTEFVECI-D--------NHEN-----V----------------
---WHGRKEYDILCHELEGLFQ----ALQHHCNQDIS-----------------------
---PTITT-TVEALCE-------------------SIRN-EISDIRKI-QAK-G--KVRE
YLEA------ERD-ADAVL--VRYRRIQS-------------------------------
--------------HLQRLSV---------------------------------------
----------------ATQ-----------------------------------------
---------------------------------LN--ADIS-------VWR--IVDE---
--------------------------------IAT-------DNRLK--YLSPSLSACYN
SA---Q-AVELKR-GPCTEGTRVDLLG--Q-ILGWIESSDSG------------------
------------
>KDN41021.1
------------------------------------------------------------
------------------------------------------------------------
------------------------------------MSFRD--KFRKFKSDTK-------
-LRVFQ--------------INKAKD-NTHTG--P-------------------------
------------------------------------------------------------
------------------------------------------------------------
------------------------------------------------------------
---------------------------T----QTSSATPHRWTHLKT---FLRTLE--QA
----TRPLPP-L-KAAVAELVECI-D--------NYEN-----V----------------
---WHERKEYEMLYHELEGLFQ----ALQHHCNRDIS-----------------------
---PTITA-AIEALCK-------------------SIRN-EISDIRKI-QGK-G--KIRE
YLEA------EQE-TDAVL--ARYRRIQG-------------------------------
--------------HLQRIS----------------------------------------
------------------------------------------------------------
---------------------------------LN--ADIS-------VWR--IVDE---
--------------------------------IAT-------DTRLK--YLSPSLSACYN
SA---Q-AVELKR-GPCTESTRVDLLG--Q-ILGWVESSDSG------------------
------------
>KEP49126.1
------------------------------------------------------------
------------------------------------------------------------
------------------------------------------------------------
------------------------------------------------------------
------------------------------------------------------------
------------------------------------------------------------
------MTELTP------------------------------------------------
----------------VIALENDCNDTTDDTTLNMNSSDAAWKELEQ---ALLALH--IT
----TKACPT-L-RLAVDDLVSCL-P--------LFET-----V----------------
---AKSRQDYEDLATGLKVMAG----LLTQHLEDATY-----------------------
---EVMTN-ALTG---IA--------------E--AIRR-EIELVRKH-QAR-E--GLRR
ILGP------TGD-GEDLI--RRYRRIEQ-------------------------------
--------------LFRQLQ----------------------------------------
------------------------------------------------------------
---------------------------------GE--ASLG-------AWS--TGSK---
------------------H---------------------YVNTQLE--TLRTAKLARYN
SE---L-AMEVSR-RACTENTRTEILD--N-LVKWSEDCNAA------------------
------------
>EUC56009.1
------------------------------------------------------------
------------------------------------------------------------
------------------------------------------------------------
------------------------------------------------------------
------------------------------------------------------------
------------------------------------------------------------
------MTGLTP------------------------------------------------
----------------VIALENDCNDTTDDTTLNMNSSDAAWKELEQ---ALLALH--IT
----TKACPT-L-RLAVDDLVSCL-P--------FFET-----V----------------
---AKSRQDYEDLATGLKVMAG----LLTQHLEDATY-----------------------
---EVMTN-ALTG---IA--------------E--AIRR-EIELVRKH-QAR-E--GLRR
ILGP------TGD-GEDLI--RRYRRIEQ-------------------------------
--------------LFRQLQ----------------------------------------
------------------------------------------------------------
---------------------------------GE--ASLG-------AWS--TGSK---
------------------H---------------------YVNTQLE--TLRTAKLARYN
SE---L-AMEVSR-RACTENTRTEILD--N-LVKWSEDCNAA------------------
------------
>KEP50626.1
------------------------------------------------------------
------------------------------------------------------------
-------------------------------------MSSS--RPKKFGESVK-------
-RRWKD--------AFSS--SSQSHLLAPPSA--DTLPPRPA--------------SAL-
---------------------------A-AAYSSSSSGPQGSPDTD----QTSPQDSTLS
TPTIALASISSPDLMT-------------------------TL-----------------
------------------------------------------------------------
--------------------GNDDTTPNPLNRAATPSNSNPLGGLCI---ALQSLH--VG
----TRMFPP-L-HSAIGKLVDYF-K--------ELEI-----A----------------
---TSHRRDYEELTQDLVALSK----SLKEYTEKSRT-----------------------
---ARMSE-FIEN---IA--------------L--RINE-QIEKVEAK-RDR-R--TGRY
LMDA------SED-SDELT--GWHYRIGA-------------------------------
--------------LFRQLQ----------------------------------------
------------------------------------------------------------
---------------------------------LD--INLS-------ALE--ALDE---
------------------Q---------------------IADHRLE--AMTPVKLAAYN
SI---I-SMEINR-RGCTEGTRVQVLD--T-INTWARTMGTP------------------
------------
>CUA75362.1
------------------------------------------------------------
------------------------------------------------------------
-------------------------------------MSSS--GSKKFGESVK-------
-RRWNA--------AFSS--SSQSHLLAPPAN--T-LPPRPA--------------SAL-
---------------------------A-MH---SPSSNSEVPLHS----GDPFPNSSLL
TPTIPLVSVSSPDLALE--------------N------DPPAT-----------------
------------------------------------------------------------
--------------------SPNDASPNPPKRAATPSNINPLAGLCT---ALQSLH--VG
----TRMFPP-L-NLAIGNLISCF-K--------ELEF-----V----------------
---TGHRRDYEELILDLTTLSK----SLKEYTEKSRT-----------------------
---ARMSE-FIEN---IA--------------L--RINE-QIEKIESK-RDQ-R--TGKY
LIDA------NED-NDELA--RWYHRIEA-------------------------------
--------------LFRQLQ----------------------------------------
------------------------------------------------------------
---------------------------------LD--INLS-------TLE--TLDE---
------------------Q---------------------IADHRLE--TMTPVKLALYN
SM---I-SIEINR-RGCTEGTRVQVLE--T-LNSWACTPGTP------------------
------------
>EUC56472.1
------------------------------------------------------------
------------------------------------------------------------
-------------------------------------MSSS--RPKKFGESVK-------
-RRWKD--------AFSS--SSQSHLLAPPSA--DTLPPRPA--------------SAL-
---------------------------A-AAYSSSSSGPQGSPDTD----QTSPQDSTLS
TPTIALASISSPDLMT-------------------------TL-----------------
------------------------------------------------------------
--------------------GNDDTTPNPLNRAATPSNSNPLGGLCI---ALQSLH--VG
----TRMFPP-L-HSAIGKLVDYF-K--------ELEI-----A----------------
---TSHRRDYEELTQDLVALSK----SLKEYTEKSRT-----------------------
---ARMSE-FIEN---IA--------------L--RINE-QIEKVEAK-RDR-R--TGRY
LMDA------SED-SDELT--GWHYRIGA-------------------------------
--------------LFRQLQ----------------------------------------
------------------------------------------------------------
---------------------------------LD--INLS-------ALE--ALDE---
------------------Q---------------------IADHRLE--AMTPVKLAAYN
SI---I-SMEINR-RGCTEGTRVQVLD--T-INTWARTMGTP------------------
------------
>KEP54526.1
------------------------------------------------------------
-----------------------------------------------------MGLAWS-
------------------AGRCVGY-----IKFTWAQELSD--YNHKARAGQD-------
-VVDRC--------CLEA--QVKTVSEFTSQS------LQS---------------T-SV
STFF--F------------------------------AVVRV-----------THLPDVA
LVRTIQRDS---------------------------------------MSAPPSANA---
-------------------------------------------KLGDPQHAP----SPG-
------------------DV------PIIEGVASRKARSLAWAGLLV---SLQALK--HS
----PGVLGP-L-ASAASVLLDYF-D--------VIET-----T----------------
---TRNRQDYEDLAAELATLSG----SLAQYFKGRSL-----------------------
---DAVSK-CVAS---VV--------------I--GIER-QAIEIKEK-TER-G--VRGR
LSVA------NSD-KEDLI--RHYRRIRS-------------------------------
--------------LFQQLQ----------------------------------------
------------------------------------------------------------
---------------------------------VN--LAMN-------EWS--ITNE---
------------------L---------------------LVNTRLE--GLNPENQATYD
SQ---L-SAAVNR-RTCTEGTRTEVLA--E-LERWTYDPDAP------------------
------------
>XP_007302544.1
------------------------------------------------------------
------------------------------------------------------------
------------------------------------------------------------
------------------------------------------------------MSHLKE
RA----------------------------------------------VVGAQSNPQG--
---ATLSES-------GPIGVPATSAHVPV-------------PI--AED-------N--
--------RPR-------------------------------------PT----------
---------------------IEEAKAAQAHSRTYQNMMQTCGTL---VHLLKRIE---P
F---LKG-TP-L-ETPIAVLSTIV-D--------VVE-----------------------
-AVKDVNGSAEDTSEIILGRLV----AVENALMETHQF----------------------
--SIESSA-RINVFVAF-------------------LVH-RAAEMREI-RG-S--SMWKK
VLEA------EDI-KNKIE--EIVRQIQEH------------------------------
---------------TTNFSTTTLLVIESDTKSVLE------------------------
------------------------------------------------------------
------------------------------------------------------------
---------------------------------------MLSILQLN--TWPHVPAAIYD
SDPVQN---APVR-RACAKDTRTGILD--R-IKSWAVDTSSSSP----------------
------------
>XP_007311456.1
------------------------------------------------------------
------------------------------------------------------------
------------------MHRTKNKDATNTKRPT---------------SRFS-------
-RFIDR--------ILP------SGRF-PSR-------------------GLSLTTGTV-
PSTA----PTVAGRD----------------------------SV-------IATQSI--
---EQGGTFSESESVP---------SER-------------------MASPAKDIPLM--
----P----------------------------------------------------T--
--------------VEEARAEQAHSR-------AYLNMMRTCGAL---VHVLKAVE----
P---FLEGTP-F-RTPLAVLTAIA-D--------VVE-----------------------
-TVNDTSDSAEDTLDTISRRLT----VIENALTTRQH-----------------------
-LGKELST-RIDKFANF-------------------LV-QRAVEIQGI-RG-T--SAWIK
VSES------EDH-KKKIT--EVVRRIQDY------------------------------
---------------TTDFSIEVMLAIERDTK----------------------------
------------------------------------------------------------
------------------------------------------------------------
--------------------------------------SILELLKLD--KWLRAPAAMYR
TDEDA-----PVR-RHCTEGTRTGVLE--R-IKTWATDTSPSSP----------------
------------
>EUC54561.1
------------------------------------------------------------
------------------------------------------------------------
------------------------------------------------------------
------------------------------------------------------------
------------------------------------------------------------
------------------------------------------------------------
------------------------------------------------------------
------------------------------------------------------------
-------------------------------------M-----A----------------
---GTVKVEYDELGIRLEAIIE----DLKAYFQASAS-----------------------
---MTMTI-SMECICR-------------------SIMA-QLEKIQ--------------
-----------SE-ADVIL--ACYRRVEM-------------------------------
--------------DLSRLS----------------------------------------
------------------------------------------------------------
---------------------------------LN--ANWE-------ILK--GVKI---
--------------------------------QAA-------SSRVD--RLSPSLSARYN
SA---EADDELRR-QACTPETRVKVLK--R-VIDWTRGDGDEA-----------------
------------
>EUC55605.1
------------------------------------------------------------
------------------------------------------------------------
------------------------------------------------------------
------------------------------------------------------------
------------------------------------------------------------
------------------------------------------------------------
------------------------------------------------------------
------------------------------------------------------------
------------------------------------------------------------
-------------------MID----LLIRHLNDASS-----------------------
---EEFLD-TVTE---TV--------------E--IMRE-EVESINNH-QSR-N--IPRR
MLGA------LNT-EDDLI--RRYRRIEQ-------------------------------
--------------LFHQLQV-------------D-------------------------
----------------PGK-----------------------------------------
---------------------------------GE--ANLS-------TWS--GMNE---
------------------L---------------------RVDNHLE--KLVPIHSARFN
SG---F-STEVSR-RGCTKGTRIKILE--D-FIAWSENPDLA------------------
------------
>CUA77850.1
------------------------------------------------------------
------------------------------------------------------------
------------------------------------------------------------
------------------------------------------------------------
------------------------------------------------------------
------------------------------------------------------------
------------------------------------------------------------
------------------------------------------------------------
-----------------------M-P--------AYIR-----T----------------
---ARNRADYDDMATGLKSMVD----LLIRHLSDAPS-----------------------
---EEILD-ALTG---IA--------------E--TIRK-EIESINMY-KSR-S--LPHR
MFGP------SNA-DDDLI--RRYRRIEQ-------------------------------
--------------LFRQLQ----------------------------------------
------------------------------------------------------------
---------------------------------GE--ASLG-------TWS--AVNE---
------------------L---------------------LVDKRLE--NLRATNLARFN
SE---L-STEVSR-RGCTKDTRTKILD--D-SIAWSENPDLA------------------
------------
>KDN34542.1
------------------------------------------------------------
------------------------------------------------------------
------------------------------------------------------------
------------------------------------------------------------
------------------------------------------------------------
------------------------------------------------------------
------------------------------------------------------------
-----------------------------------------MDSLEQ---ALRALR--VS
----TKICPV-L-SSAVDELTSWL-P--------LFEA-----A----------------
---AKNHRDYNELATGLKGMVD----QLSRHLNGTTS-----------------------
---EGIIT-TITS---IA--------------E--AIQK-EIQSIDMH-QSG-S--LPRQ
MLGA------SNT-EDDLI--RRYRRIEQ-------------------------------
--------------LFRQLQ----------------------------------------
------------------------------------------------------------
---------------------------------GE--ASMS-------TWN--TVDE---
------------------L---------------------RVEQHLK--DLRPAKLARFN
SE---L-STEVSR-RGCTENTRATIIE--E-SIPWSEKPDLA------------------
------------
>EUC59174.1
------------------------------------------------------------
------------------------------------------------------------
------------------------------------------------------------
------------------------------------------------------------
------------------------------------------------------------
------------------------------------------------------------
------------------------------------------------------------
---------------------MVPEGSRGDIIKHKDSGNDAWKGLIS---SLHTLE--SS
----SGLFPP-L-KAAVGAVIGCI-G--------VVQR-----A----------------
---TSNRADQAALAEELQFMVE----TLNLYSTGLES-----------------------
---ESKSG-SIAN---LA--------------Q--DIQR-QVEDMKQL-DER-S--TIGR
FLDV------ARD-EENVI--RLYRQIKS-------------------------------
--------------LFRRLQ----------------------------------------
------------------------------------------------------------
---------------------------------CD--VSMR-------THD--HVKK---
------------------Q---------------------VETTLLR--GMLPVDDARYN
SS---Y-STTINR-NGCTAETREAIHQ--A-LEVWTINPESE------------------
------------
>KDN34079.1
------------------------------------------------------------
------------------------------------------------------------
------------------------------------------------------------
------------------------------------------------------------
------------------------------------------------------------
------------------------------------------------------------
------------------------------------------------------------
------------------------------------------------------------
------------------------------------------------------------
--------------------------MLQHYSK-TSP-----------------------
---PAMTS-SVEGLCG-------------------DIKK-ELRTVQDK-LKR-G--RLTR
LSEA------SID-LDEVM--RIYGRVRA-------------------------------
--------------HLQCIT----------------------------------------
------------------------------------------------------------
---------------------------------LN--ADVS-------MRR--ILDA---
--------------------------------SIT-------DNRLK--NLSPSLSAHYN
SA---Q-AIELKR-GPCTKGTR--------------------------------------
------------
>KDN34403.1
------------------------------------------------------------
------------------------------------------------------------
------------------------------------------------------------
------------------------------------------------------------
------------------------------------------------------------
------------------------------------------------------------
------------------------------------------------------------
------------------------------------------------------------
----------------MDDLSWFV-R--------AHEN-----V----------------
---LTTRNEVKALRAQLEGLFK----DLCTHFSGNTP-----------------------
---PAMTT-SMLNLCD-------------------AIKT-EIRLVYGT-RDR-N--IISR
LMQA------DQD-LDKIT--GCYRRIQG-------------------------------
--------------HLER----------------V-------------------------
------------------V-----------------------------------------
---------------------------------LN--ASLS-------IWA--TVGD---
--------------------------------QATEA-------QLS--KLNPSLSAYYD
SA---E-ANVVQR-RECVANTREQVLR--D-LCAWKDNKDGE------------------
------------
>CUA77158.1
------------------------------------------------------------
------------------------------------------------------------
------------------------------------------------------------
------------------------------------------------------------
------------------------------------------------------------
------------------------------------------------------------
------------------------------------------------------------
------------------------------------------------------------
----------------MDELSWYI-Q--------AQEE-----I----------------
---ITAHEEYKELHTQLEALFK----DLRLHFSTGSP-----------------------
---PAMTT-SMLNLLR-------------------SGPS--YESYT----EL-Q--KGAR
YLAYCKRNGTWTK-LQDAT--DAYKIISS-------------------------------
--------------ESWWVLMSRNICIG-PY--QP-------------------------
----------------HAK-----------------------------------------
---------------------------------LN--ATLN-------ILR--IVDK---
--------------------------------QATEA-------QLR--QLHSSMSARYN
SA---E-AHIVQR-RECTPNTRTQVLS--D-LNAWKNNPDGQ------------------
------------
>ELU36139.1
------------------------------------------------------------
------------------------------------------------------------
------------------------------------------------------------
------------------------------------------------------------
------------------------------------------------------------
------------------------------------------------------------
------------------------------------------------------------
------------------------------------------------------------
------------------------------------MS-----A----------------
---STTRTEYDALRIKLEGLFT----NLRVHFVGNTP-----------------------
---PEMTS-SITNLCE-------------------SIQI-ELREVYGT-KDR-N--IISR
YLQA------EQD-LDKIV--GCYRHTSS-------------------------------
--------------VLTF----------------M-------------------------
----------------VAK-----------------------------------------
---------------------------------MN--ANLN-------TWR--IVDG---
--------------------------------QAADA-------KLD--RLRPSMSACYD
SA---Q-ANVVQR-RQCAAKTREKVIS--D-LEAWKNKREGE------------------
------------
>KDR79298.1
------------------------------------------------------------
------------------------------------------------------------
------------------------------------------------------------
------------------------------------------------------------
------------------------------------------------------------
------------------------------------------------------------
------------------------------------------------------------
---------------------------------MKENLKLTGRAL---QTLLLKAV--NI
----VDTNPA---KVALGLVKAII-E--------ISK-----------------------
-TVKDNKDAVARQIASTGGQLE----EVVKALDGWKPS----------------------
--NQEETS-WMNHFNAT-------------------LKE-ELQKLKEL-GD-E--SNFRK
FLDH------EDE-QARIK--EIFVSINEA------------------------------
---------------RISFLNPGV---------SSLSQQA--------------------
------------------------------------------------------------
------------------------------------------------------------
----------------------------------------LFLD-----RLKPSDIAHHD
YLMESEEEQPLRR-QVCTPGTRVHILD--D-IITWANETSSDCP----------------
------------
>KDR66484.1
------------------------------------------------------------
------------------------------------------------------------
------------------------------------------------------------
------------------------------------------------------------
------------------------------------------------------------
------------------------------------------------------------
------------------------------------------------------------
------------------------------------------------------------
------MNPV---KIAAGIVKIVL-Q--------IKDV-----R---HYSSHLCPTNDGY
QDVKGNIDAVDQRILSTADQLD----TVGKALAGWQPH----------------------
--KAEEMQ-GMRLYQTT-------------------LII-EWTNLIEL-KK-Q--STIRK
IAVH------EED-KKKIA--DIFERINRA------------------------------
---------------REQL-------------------VK--------------------
------------------------------------------------------------
------------------------------------------------------------
----------------------------------------LLLE-----RLEASHAADHK
SELEGDQRQLLRR-AVCTPGTRVRILS--D-IARWANDTSPESQ----------------
------------
>KIM38762.1
------------------------------------------------------------
------------------------------------------------------------
------------------------------------------------------------
------------------------------------------------------------
------------------------------------------------------------
------------------------------------------------------------
------------------------------------------------------------
-------------------------------------------------MLLKRLP--DV
----VDLNPA---KIALGITKLVL-Q--------IRDV-----R---SGSSHRCLADYAF
QEVKGNIDTIDRRIISTAEQLR----AVKEAMDGWEPD----------------------
--TTEEKQ-GMRQFETT-------------------LEE-AWGKLVKL-RD-Q--SLARK
IAVH------EDD-KGQIA--EIFERINQA------------------------------
---------------REQL-------------------VN--------------------
------------------------------------------------------------
------------------------------------------------------------
----------------------------------------LLLE-----RLEVSHIADHK
SELEGEKRQLLRR-AVCTPGTRVRILE--N-ITSWANDISPGSQ----------------
------------
>KIM83660.1
------------------------------------------------------------
------------------------------------------------------------
------------------------------------------------------------
------------------------------------------------------------
------------------------------------------------------------
------------------------------------------------------------
------------------------------------------------------------
-------------------------------------------------MLLKRVP--DV
----MDPNPV---KLGFNIAKIVL-Q--------IID-----------------------
-AVKDNIDTVDRRILSTVNQLH----TMEEALDGWRSN----------------------
--NPAEEQ-GLELYKKT-------------------LEE-EWKNLIDL-QK-Q--SLGRK
IADH------EGD-KGRIA--EIFERINQA------------------------------
---------------REQLVVVTGLRVHKTVLAIQENFAK--------------------
------------------------------------------------------------
------------------------------------------------------------
----------------------------------------LLLE-----QLKASYVADHK
YELEGEQRQFLRR-AVCTPGTRVRILG--D-ITRWANDTSSESQ----------------
------------
>KDR71408.1
------------------------------------------------------------
------------------------------------------------------------
----------------------MANDNSQNPKDS----KKN--ILSSIVAPIS-------
-KILNI--------PQR------PVSPAPLERRQGRMQKFI-------N-----KFTPSQ
STLS---FPLTSTTENPGGETLSG-----------------S-STVTAPEGIPP------
NHSSQYPDHRTPQESSGSHALAPSPSVQDLDDLPPPRGPTSAGRP--NNS----------
------------------------------------------------------------
-------------TGVEVIAQREKPN---AGTSIKENLKLTGRAL---QLLITKSA--NI
----VDTNPA---KVALGLVKAII-E--------ITN-----------------------
-AVKDNKDAVARQIASAGGQLE----EVESALHAWKPD----------------------
--NKDGNP-WMIHFEAT-------------------VKE-ELHKLKNL-GD-E--SNFRK
FLDH------EDE-QARIK--DIFVRINEA------------------------------
---------------RVRFELALGIRVFKAVYKTDKAVEG--------------------
------------------------------------------------------------
------------------------------------------------------------
----------------------------------------LFLD-----RLEPSRIAHHD
YLLEGEAGRLLRR-QVCTPGTRIRILD--E-IVTWAKDTSSDCP----------------
------------
>KDR77674.1
------------------------------------------------------------
------------------------------------------------------------
----------------------MTDGQLQPSKTG---------FFKDKRKRLR-------
-NLINP-------------SNSGSTSPHI--------GTSAAPSSQ--DSQISPQLSRS-
--------QIPSSSPS--------------------------------------------
---PSGAAFL------------------DRYNTPTQHDSGSFSSI---------------
--------EPH-------------------------------------GIVG-----DL-
-------------SGTQDNPGKWTSR---ARSTVKDFAGVALSFT---TMLLKRLP--DA
----VDSNPT---KIAAGIIKIVL-Q--------IKD-----------------------
-EVKGNIDAVDRRILSTVDQLR----AVEEALAGWVPY----------------------
--SAEEQQ-SIRLFKRT-------------------LVN-EWTNLIRL-KE-Q--SLVRR
VAVH------EED-KGQIA--ASFERINQA------------------------------
---------------REQLVVVTGLRVRKTVLAIQDDLAK--------------------
------------------------------------------------------------
------------------------------------------------------------
----------------------------------------LLLE-----RLEASHAADHK
YEPEGEERQLLRR-AVCTPGTRVGILG--N-ITKWANNTSSESQ----------------
------------
>KDR81250.1
------------------------------------------------------------
------------------------------------------------------------
----------------------MTDGESQTSKAS---S-TR--FLQLPKKWVK-------
-ATFSR-------------NHSRASSPAPSASEQENSGGDLSPVQH--AIVSSGQLSVD-
--------PAT-GSST--------------------------------------------
---PSQQDHS--RAFSISSGLSGPAVTHDQHNNSTQDGATSISST---------------
--------QSG-------------------------------------RPVG-----DL-
-------------SETLVN---PTDR---ARLTVIDIAGLALSFT---AMLLKRLP--EV
----VDTNPA---KIVLGVVKIIL-E--------IKE-----------------------
-AVQGNTDAVDRRIISTADQLR----AVEGALTGWKPN----------------------
--DEEETR-GVRLFRTT-------------------ISN-ELVNLFEL-QK-Q--SLARR
IADH------EGD-QGQIA--EIFERINQA------------------------------
---------------RERLVVVTGLRVQKAVIAIQEDLRR--------------------
------------------------------------------------------------
------------------------------------------------------------
----------------------------------------LLLK-----ELQASHIADHK
FKLGGQQKQLLRR-AVCTPGTRVDILS--K-ITKWANDDSTESQ----------------
------------
>KIJ53753.1
------------------------------------------------------------
------------------------------------------------------------
------------------------------------------------------------
------------------------------------------------------------
----------------------------------------------------MSSP----
------PHN-------ELTSKKN---KFRL-------------KV--PFL-------S--
----------R-------------------------------------SS----------
---------------------S-RTQNAQDQPTEDSPGKLAWRGV---ELLLKNVE---K
F---LDG-TP-F-KTPISVLNILI-D--------VGN-----------------------
-AVVDNKSDLKNQVTRTVNRLD----IVNNASVKAEVG----------------------
----AVKD-RLLAFAEK-------------------LIK-EAIMLQQM-SK-N--ATWKK
ILDN------EED-KNKIA--GSFKRIDEY------------------------------
---------------TKDFHLDIVMSIERKTDELQE------------------------
------------------------------------------------------------
------------------------------------------------------------
---------------------------------------LLLQQQLS--NW-PSRKALYN
ADLGGT--EAITR-EPCTEGTRVAILK--R-LYQWAEDSSPNSP----------------
------------
>KIJ91544.1
------------------------------------------------------------
------------------------------------------------------------
----------------------MAKHNSQSSKQS----------------KS--------
-----------------------------------SKQDQGWSLKLPKLFHKSRSTTPTQ
STSS---LPLVSPTVGSLDQP---------------------------------------
-------------------------------KSSAQQATLTTTSL--D------------
--------QSH-------------------------------------G---------L-
-------------ASNPPENRHTAPK---PGSNIKDILEVTGRSI---TTLAKRLP--DI
----ADPNPV---KIALGLVKLII-E--------IQQ-----------------------
-AVSDNINAVKRRLDSTRAQLE----TVEKELGGWTPK----------------------
--TAQELQ-CINSFLLN-------------------LKE-ELNNLQKL-SN-E--WLARK
IADH------EAE-KGRIM--EIFERINEA------------------------------
---------------RVQFELAISIRVFKSVYDMEKAFRK--------------------
------------------------------------------------------------
------------------------------------------------------------
----------------------------------------LLFN-----GLTPSRIADHK
YHLESEEERRVRR-EVCSPGTRVRILD--D-IITWAKNTSPGSP----------------
------------
>KIJ89830.1
------------------------------------------------------------
------------------------------------------------------------
----------------------MAKHNSQSSEQS----------------KS--------
-----------------------------SKQNQG------WSLKLPKLFRKSRSTTPTQ
STSS---FPLVSSTVDSHGETALE-----------------S-SIATTPSGHRT------
-----------LAPLPAS-----FSVVQDQPKPSAQQAALTTTSL--D------------
--------QSH-------------------------------------G---------K-
-------------KAVTYYVDRTTPK---PGSSIKDVLKVTGNAI---TTVAKRLP--DL
----ADPNPV---KIALGLVKLII-E--------IQQ-----------------------
-AVADNMGTVKRRLNSTRAQLE----TVENELDGWTPK----------------------
--IAQERQ-CINSFILT-------------------LKE-ELDNLQKL-SN-E--WLARK
IADH------EAE-KRRIM--EIFERINEA------------------------------
---------------R----LAINIRVFKGVNEIEVASRT--------------------
------------------------------------------------------------
------------------------------------------------------------
----------------------------------------VLFDRLD--RLKPSKIADYK
YDLEGEEERRVRR-VICTPGTRVRILD--D-IITWANNTSPGSPD---------------
------------
>KIJ90176.1
------------------------------------------------------------
------------------------------------------------------------
----------------------MAKHNSQSSKQS----------------KPS-------
-SRFNI--------FKR------PISPASSDQNQG------WSLKLPKLFRKSRSTTPTQ
STSS---LPLVSSTVDSHGETALE-----------------P-SIATTPSGHPT------
-----------LAPLPAS-----FSVVQDQLKPSAQQAALTTTSL--D------------
--------QSH-------------------------------------G---------L-
-------------VSNPPENRQTAPK---PGSSIKDILGVTGRAI---TTLAKRLP--DI
----ADPNPV---KVALGLVKLII-E--------IQQ-----------------------
-AVADNMDTVKRRLNSTRAQLE----TVEKELDGWTPK----------------------
--TAQERQ-CINSFILT-------------------LIK-ELKEFEKL-GD-E--WFGRK
IVNH------EAE-KGRIT--EIFERINEA------------------------------
---------------REQFKLAINIRVFKGVNEIEIASRT--------------------
------------------------------------------------------------
------------------------------------------------------------
----------------------------------------VLLDRLE--RLKPSKIAHYK
YDLEGEEERHVRR-VICTPGTRVRILD--D-IITWANNTSPGSPD---------------
------------
>KIK00237.1
------------------------------------------------------------
------------------------------------------------------------
----------------------MAKDSSQSSKQS----------------KSS-------
-SRFNI--------FRQ------PISPAPSEQSQGYPSKSRS--LLPKLLSKSRSTTPTQ
STSS---LPLVSSTVDSRGKTALGEHAILSPFVLLSKLNVES-SIATTTSGHRT------
-----------LSPLPASFSV-----VQAQ--------------K--P------------
--------TTT-------------------------------------T---------T-
-------------SLDPS----HALK---PEPSTKDILKLTGRSI---LTLTKKLP--DI
----VDGNPV---KVALGLVKLIV-E--------IQQ-----------------------
-AVADNMDTVKRRLNSIRAQLE----TVEKELGGWTPK----------------------
--TAQEGQ-CIDCFKST-------------------LEE-ELDKLIRL-SK-E--SLARK
VADH------EEE-KGRIM--EIFERINEA------------------------------
---------------RVQFELVISIRVFKSVYDMEKAFRK--------------------
------------------------------------------------------------
------------------------------------------------------------
----------------------------------------FLFD-----GLTPSRIADHK
YHLESKEERRVRR-EVCTPGTRVRILD--D-IITWAKNTSPGSP----------------
------------
>KIK05057.1
------------------------------------------------------------
------------------------------------------------------------
----------------------MAKDSSQSSKQS----------------KSS-------
-SRFNI--------SRR------PISPAPSEQSQGNPSKSKSKSLLLKLFSKSPSTTPTQ
STSS---LPLVSSTADSRGKTALES------------------SVATTPSGHRT------
-----------LAPLPEARTPASFSVVQDQPKSSAQQAMLTTTSL--D------------
--------QSH-------------------------------------G---------L-
-------------ASEPPEDRQTAPK---PGSSTKDLLKLTGRAI---LTLTKRLP--EI
----VDGNPV---KVALGVVRLII-Q--------IQQ-----------------------
-AVADNMDTVKRRLDSTRAQLE----TVEKELGGWTPK----------------------
--TAQESQ-CVDWFKLT-------------------LEE-ELDKLIRL-SE-E--WLVRK
VADH------EEE-KGRIT--EIFERINEA------------------------------
---------------RVQFELAISIRVFKSVYDMEKAFRK--------------------
------------------------------------------------------------
------------------------------------------------------------
----------------------------------------LLFN-----GLTPSRIADHK
YHLESKEERRVRR-EVCTPGTRVRILD--D-IITWAKNASPGSP----------------
------------
>PPQ93171.1
------------------------------------------------------------
------------------------------------------------------------
----------------------MAKDNLQSSKES----------------KFS-------
-SMFDT--------FKR------RISPAPSEQSKGSSSKSR--SLRLKSFFKSPSTTPTQ
LTSS---LPLASSTADSRGETALGEHPIISPFILYSKLNVVS-SIATIPSSHHT------
-----------SAALSDTLQPASFLVVQDEPESSAQQATTTTTSL--DQSRGEKTVTYYV
NRVLKFHNLPQ-------------------------------------G---------L-
-------------VRNPSEDGQKAPK---TASSTKGVLAVTGRSI---LTLTKRLP--EI
----VDGNPV---KMALGLVKLII-E--------IQQ-----------------------
-AVANNMDTVKRRLTSTRAQLE----TVEKELGDWTPK----------------------
--TLQEGQ-WIEQFKLI-------------------LKE-ELDKLIQL-SE-E--WLVRK
VADH------EDE-KMRIT--EIFERINEA------------------------------
---------------RVQFELAIGIRVFKSVYDMGRALRK--------------------
------------------------------------------------------------
------------------------------------------------------------
----------------------------------------LLFN-----GLTPSKIADHK
YHLESQEERRVRR-EVCTPGTRVRILG--D-IVIWAKNTSRGSP----------------
------------
>PPQ94965.1
------------------------------------------------------------
------------------------------------------------------------
----------------------MAKDNPQSSKES----------------KFS-------
-SMFTL---------KR------RISPAPSEQSQGSSSKSR--SLRLKSFFKSPSTTLTQ
STSS---SPLASSTADSRDEPESSAQQATT------------------------------
----------------------------------------TTTSL--D------------
--------QSR-------------------------------------G---------L-
-------------VSNPPEDGQTAPK---TASSTKDVLAVTGRSI---LTLTKRLP--VI
----VDGNPV---KMALGLVKLII-E--------IQQ-----------------------
-AVADNMDAVKQGLTSTRAQLE----TVEKALGDWTPK----------------------
--TPQEGQ-WIDQFKLT-------------------LEK-ELHTLIEL-SN-E--WLVRK
VADH------EDE-KTRIT--GIFERIREA------------------------------
---------------RVQFELAIGIRVFKSVYDMESAIRK--------------------
------------------------------------------------------------
------------------------------------------------------------
----------------------------------------LLFN-----GLTPSKIADHK
YHLESQEERRVRR-EVCTPGTRVRILG--D-IVTWAKNTSRGSP----------------
------------
>KIJ94292.1
------------------------------------------------------------
------------------------------------------------------------
------------------------------------------------------------
------------------------------------------------------------
------------------------------------------------------------
------------------------------------------------------------
------------------------------------------------------------
------------------------------------------------------------
--------------MAFAIAKVII-E--------IKD-----------------------
-AVGSNKDELVQSLEETANRLL----AVERMVVSGVPK----------------------
----AAEE-AMENLKRI-------------------LGE-QMKELKDL-AD-K--SLALR
VLDN------EAH-GTKIR--QIFQRVEGA------------------------------
---------------TKSFFVEMAISIQQTASQIHDETKR--------------------
------------------------------------------------------------
------------------------------------------------------------
----------------------------------------AALD-----RLHPSEKADHK
TVLEE---QGLKR-EACTDGTRVRILQ--D-ITKWANDRSLASP----------------
------------
>KIK00965.1
------------------------------------------------------------
------------------------------------------------------------
----------------------MADQISSTA-KK----WKK--KGRK---LFR-------
-DLIKR--------P----------KSA------------------NDSAHQSDSTRVSV
SSAS----GAHHGTDAGNTEPMASSGS------------------AI-LNNNPTAPFQ--
---SERRSSSDPDLLGSAVGQDEDNREDSL-------------TL--THG-------A--
--------GPV-------------------------------------ST----------
---------------------NPQTQISDWKATAKERVKLAGRFT---ETLLKRVP---A
C---VTT-NP-V-QMAISIAKVIL-E--------IKD-----------------------
-AVGSNTDELVQSLEATANRLL----AVERVVVSGVPK----------------------
----AAEE-AMENLKKI-------------------LGE-QMKELNDL-AD-K--SLAIR
ILDN------EAH-RTKIL--QNFQRVERA------------------------------
---------------TKSFFVEMAISIQQTASRIHD------------------------
------------------------------------------------------------
------------------------------------------------------------
---------------------------------------ETKRAALD--RLHPSEKADHN
TVLEEQ---GLKR-EVCTSGTRVKILE--D-IKKWANDRSLASP----------------
------------
>KIJ94285.1
------------------------------------------------------------
------------------------------------------------------------
----------------------MAHQISSTA-KK----LKE--KGRK---LFR-------
-DLIKR--------P----------KSA------------------NDSDRQSNSTRVAV
SSAS----GAHHGTDVGDAELTASSKH------------------IITHPPDPTAAFL--
---SERRSSSVPDLLRSTVGQGEGNRETGL-------------IL--APV-------A--
--------RPV-------------------------------------ST----------
---------------------NTESQNSDWKATAIEGVKVAGRFT---ETLLKKVP---E
C---VTT-NP-V-QMAFAIAKVII-E--------IKD-----------------------
-AVGSNKDELVQSLKETANRLL----AVERMVVSGVPK----------------------
----AAEE-AMEHLKMI-------------------LGE-QMKELKDL-AD-K--SLALR
VLDN------EAH-GTKIR--QIFQRVEGA------------------------------
---------------TKSFFVEMAISIQQTASQIHD------------------------
------------------------------------------------------------
------------------------------------------------------------
---------------------------------------ETKRAALD--RLHPSEKADHK
TILEEQ---GLKR-EACTPGTRVKILE--G-IKKWANDHSLASP----------------
------------
>KIK01514.1
------------------------------------------------------------
------------------------------------------------------------
MYLA---------SRLSPALISMADEISPTP-KE----SKK--KHRDIGKLVR-------
-DLIKR--------P-N------LPKSA------------------NDSARQSNSTRIS-
ASAS----GAHHGTDAGNAEPTASGGN------------------AT-LNENHTAPFH--
---LARPSSSVPHLLGSAVGQEEDNRETSL-------------TL--TPV-------A--
--------GPV-------------------------------------LT----------
---------------------NTQAQISDQKATTKESVKVAVRFT---QTLLKKLP---D
C---VTT-NP-V-KMAFSVAKVII-E--------IKD-----------------------
-AVGSNKDELVQRLEETANRLL----AVERTVVSGVPK----------------------
----AAEE-AMENLKKI-------------------LGE-EMKELKDL-AD-K--SLTIQ
ILDN------EAY-GSKIQ--QIFQRVKGA------------------------------
---------------MTAFFFEMAISIQQTASEIHD------------------------
------------------------------------------------------------
------------------------------------------------------------
---------------------------------------DTKRAALE--RLHPSEKADHK
TVLEEK---GLKR-EACTGGTRVKILE--D-ITKWANDRSLASP----------------
------------
>KIM75213.1
------------------------------------------------------------
------------------------------------------------------------
------------------------------------------------------------
------------------------------------------------------------
------------------------------------------------------------
------------------------------------------------------------
------------------------------------------------------------
-------------------------------MALNLDYKNTWHGV---EQLLKRVE---G
C---LGG-TP-F-KVPVSVLNTVI-G--------IGK-----------------------
-VVVDNKSAIEECVVQTLDRLN----IVNDALLKAESD----------------------
----GAGV-IMLTFAKK-------------------LAQ-EAVMLKQM-SS-S--NIWEK
ILEN------EED-ANKIE--ESFKCMDEH------------------------------
---------------TKNFQLHILLRIERNMSGLFD------------------------
------------------------------------------------------------
------------------------------------------------------------
---------------------------------------VINRLQLD--SWPRARSVLYN
ADLG-----TLTR-QQCTPGTRVAILE--R-IYQWAQDSSPTSP----------------
------------
>PPQ65716.1
------------------------------------------------------------
------------------------------------------------------------
----------------------MANDDSQNRQDL----NKH--FLAIVFERLK-------
-SVFNK--------NEG------SHPPAPSKRSFGLRPLLDR----VGRIFGSNSTFLP-
LTAS----PLTHGIT---TEPELSASIVLPLCNTNCDRVED--SLASAVRNDRRGPSA--
---LPEPEELVATPLDTQNRREPPVASRSQ-------------GL--TSSPDVQNPTN--
----VSPSQGL-------------------------------------EPDA-----S--
--------------TDKSPEPTAGMS-------VKDGLKVTGRSF---RTLGKRAV----
D---IADVNP-V-HVALGLVKAII-E--------VYN-----------------------
-VVKKNKEEVAHQIAVIGGRLE----EVKKVLDNWKPE----------------------
-NEDAFTE-ILDRFNTT-------------------LKD-ELQGLEKM-RD-G--SNVRK
ILDH------EDE-QERIK--AIFSRIDEA------------------------------
---------------TERFQLALGLRSFKVVHGVDQAVRVM-------------------
------------------------------------------------------------
------------------------------GRTVE-------------------------
-----------------------------------TIKDDKLAKDIR--SWLSPPDSSKN
-----Y---YEAK-KKRQPDTCAWLLDGKR-FLDWTTNP---------------------
------------
>PPQ79980.1
------------------------------------------------------------
------------------------------------------------------------
-----------------------MASSSGEKREK---------------SGFK-------
-NWLKS--------EKD------SLPT-LVLE------------------TDANQKSSL-
L--------SFAQSS--------------------------------------SNEYL--
---GSVPTN--------------------------------------------SDTEW--
----A-------------------------------------------------------
--------------VEEDPGTGTSAR-------VREGLEMAGRFV---QTLLKELP----
N---CIDSNP-V-KMALSIVKAII-A--------IKD-----------------------
-QIGDNKDTLAGGLQNTEVLLS----VAMNMVES--D-----------------------
-VSEDVKR-EIEDYKSK-------------------IDSQNQQLHQIE-QE-L--KSKIR
HIDY------ENY-KKKID--NTCKAINDI------------------------------
---------------TSRFALKMQLEIRNTTAMMHEQIKE--------------------
------------------------------------------------------------
------------------------------------------------------------
------------------------------------DRKERLKESLR--ELLPSAKADHR
TVIGGQ---QLKR-ETCSKDTRVKILK--D-ITEWTNDGTVNVP----------------
------------
>PPQ82751.1
------------------------------------------------------------
------------------------------------------------------------
------------------------------------------------------------
------------------------------------------------------------
-----------ANGEIQSL------------------APCLD-HKV--------------
--------------------------------------QL-VTLN--FRSPASSIPTIES
SD-------VD-------------------------------------VRQD-----QG-
-------------SDATTRENTAQAN---AGPPVKDSLKLTGRAL---KTLVTKAA--DV
----VNNTPA---KVALGLVKCII-E--------ISD-----------------------
-TVKGNKDTVARQIISTGAQLK----EVERALEDWNPK----------------------
--NRDASP-WMESFRTT-------------------LTN-ELRGLESL-RD-E--SNLRK
FLDH------EDE-QARIK--DIFVRINEA------------------------------
---------------GVQFELALNLRVYKAVYEINQDVRT--------------------
------------------------------------------------------------
------------------------------------------------------------
----------------------------------------LILK-----HLDPSEIAHHD
YILEGAEGQLLRR-QVCTPGTRGRILD--D-IIGWAKDTSSDSP----------------
------------
>PPR04700.1
------------------------------------------------------------
------------------------------------------------------------
----------------------MADDESHSRLQD---TNRK--NLLTVVKPIK-------
-RLFRT--------SKP------ASSSLTDAESS----SGL-----LQKLLKPKAKHDE-
------------------------------------------------------------
---------SKPTDKTG--------------------------T----------------
----------------------------------------------------------I-
-------------GALTTTENAAELT---ARSSTKDNLLVTLRFL---RTLAKNSA--QI
----VDNNPA---KIALGLVKLVI-D--------ISR-----------------------
-TLQDNKDTVARQIASTGAKLK----ELEMALEDWNPR----------------------
--DKEATP-WMDDFRTT-------------------LTN-ELHGLEIL-SD-E--SNLRK
VLDH------EDE-QTRIK--DIFVRIDEA------------------------------
---------------RVRFELALGIRVFKATYEINRDIRT--------------------
------------------------------------------------------------
------------------------------------------------------------
----------------------------------------VILK-----HLEPSDIAHHD
YILEGTEGQLLRR-QVCTPGTRVHILD--D-IITWAKDTSSDSP----------------
------------
>PPQ85232.1
------------------------------------------------------------
------------------------------------------------------------
--------------------------------MA----SSS--SGNKAKRLFW-------
-NRLKE--------K-D------SQPTA-----------------------------ISE
IDES----ASLAGA------------------------------------SHSSSPSI--
---APEEDTTFSLSIQLD-ASKEG------------------------------------
------------------------------------------------------------
---------------------LGTASHSLLQSNVKEGLGIAGRFA---QTLLKKLP---G
C---IDG-NP-V-KMALSIVQMII-E--------IKD-----------------------
-ELGDNKDALAEGLQKTKFLLD----EVVATARSSVSE----------------------
----EFEQ-EMETYRTT-------------------IEN-EKNNLLSL-TQKL--KSLVQ
NLDY------EKY-KKDIE--GICKVIDRA------------------------------
---------------TELFILKMQLNIRKTTAHLHD------------------------
------------------------------------------------------------
------------------------------------------------------------
---------------------------------------EIKKASLN--DLNPSKKADYK
TVLEGQ---SLRR-EACAEGTRVDILG--E-ITHWANDQSSDSP----------------
------------
>PPQ85245.1
------------------------------------------------------------
------------------------------------------------------------
--------------------------------MA----SSS--SSKKAKRPFR-------
-DWFKS--------K-G------SRSTA-----------------------------ISE
IGAN----DT---T------------------------------------SHSPSPSI--
---APEEDSAIALSIQSNAASEEG------------------------------------
------------------------------------------------------------
---------------------LGMLAHSLLHPDVKEGLGIAGRFM---QTLVKKLP---D
C---IDG-NP-V-KMAFSIVKTII-E--------IKD-----------------------
-EIGDNKDLLTERLQRTKLLLS----DAIGKVELDDSE----------------------
----DVKR-EMEEYKRN-------------------IQE-QNAQLARI-TQEL--ESIVR
NIDY------ENY-KKRIN--TICTVIDET------------------------------
---------------TNVFMLNMQIEIRKTTAKMHEQMKE--------------------
------------------------------------------------------------
----------------------------------------------EKQA----------
------------------------------R---QEEQQERRMLSLQ--GLNPSRRADHR
TVLEGQ---SLKR-ETCAEGTRVKILE--G-ITNWANDHTINSP----------------
------------
>PPQ85244.1
------------------------------------------------------------
------------------------------------------------------------
--------------------------------MA----SSS--RGKKTKRPFW-------
-DRFKG--------K-G------SRSTA-----------------------------ISE
IGAN----DT---T------------------------------------SHPPSPSN--
---APEEDNAIPLPIQSNAASEED------------------------------------
------------------------------------------------------------
---------------------LGMPAHSLLHPDTKEGLGIAGRFV---QTLLKKLP---G
C---IDG-NP-V-KMAFSIVKTII-E--------VKD-----------------------
-EIGDNKDLLTERLQRTKLLLS----DAIGKVELDDSE----------------------
----DVKR-EIKDYKRN-------------------IQE-QNAQLVRI-TQEL--ESIVR
NIDY------ENY-KKRIN--TICTAIDET------------------------------
---------------TNVFMLHMQIEIRKTTAKMHEQMKE--------------------
------------------------------------------------------------
----------------------------------------------EKMAR---------
------------------------EAEKQAR---QEEQQERRMLSLQ--GLNPSRKADHR
TVLEGQ---SLKR-ETCAEGTRVKILE--G-ITNWANDHTINSP----------------
------------
>PPQ91249.1
------------------------------------------------------------
-----------------------------------------------------MGAASRR
IYTAQHD----KPTLLSLTVTNMANDNSQSPKNS----KES--FLSPVVEQFN-------
-GLFNR---------KR------SISPAPSEGSQGHSSKSK-----IRNFFRSTSTSSSQ
WVSS---LSLTSSTEIPGRETPLGKCRIFVMYRLDCNPIADS-STDITPDDH--------
---------RTPPAFSGSRVLATPPAIQT-----------STASA--GQSPGENTPTFHG
YRRLTPYGLRQ-------------------------------------EPTS-----NS-
-------------AAITGNSQSPMPN---ARSSIKENLKLTGRSL---QTLINRGA--NI
----VDSNPA---KVALGLVKAII-E--------INN-----------------------
-AVKDNKDAVSRQIALTGGQLE----EVAEALRDWKPE----------------------
--NEEGHP-WMNHFKAT-------------------LEE-ELRGLEEL-SD-E--SNFRK
FLDH------EDE-QGRIR--DIFVRINEA------------------------------
---------------RVRFELALGLRVFKAVYNMDEEVKA--------------------
------------------------------------------------------------
------------------------------------------------------------
----------------------------------------LFLD-----RLKPSDIAHHN
YLLEGKEGRLLRR-DVCIPGTRVRILD--D-IVTWARDTSLDSP----------------
------------
>PPQ89689.1
------------------------------------------------------------
-----------------------------------------------------MGAASPQ
IYTAQHD----KPTLSSLTVTNMANDNSQSPKSS----KES--FLSPAMEQLN-------
-GLFNR---------KY------SISPAPSEGSQGHSSKSK-----IRNFFRSTSTSSSQ
WVLS---LSLTSSTEIPGRETLLGKCRIFFMYRLNCNPVADS-STDITPDGVPPNPSSLI
TGSSQYPDHRTPPALSGSRALTTPPAVQA-----------TTAYA--SQSPGENTPIFHG
YRRLTPYGLHQ-------------------------------------EPTS-----NS-
-------------VSIKGNSQSPMPN---ARSSIKENVKLTGRAL---QTLIKRGA--NI
----VDSNPA---KVALGLVKAII-E--------INN-----------------------
-SVKDNKDAVSRQIALTGGQLE----EVAEALRDWKPE----------------------
--NEEGHP-WMNHFKAT-------------------LEE-ELRGLEEL-SD-E--SNFRR
FLDH------EDE-QGRIR--DIFVRINEA------------------------------
---------------RVRFELALGVRVFKAVYKMDEAVKG--------------------
------------------------------------------------------------
------------------------------------------------------------
----------------------------------------LFLD-----RLKPSDIAHHN
YLLEGEEGRLLRR-DVCIPGTRVRILD--D-IVTWVKATSLDSP----------------
------------
>PPQ90677.1
------------------------------------------------------------
-----------------------------------------------------MGAASRQ
IYTAQHD----KPTLLSLTVTNMANDNSQSRKKS----KGS--FLSPVVEPLN-------
-SIFNR---------KH------SNSPLPPEGSQGHSSKSK-----LRNFFRSTSTSSSQ
WVLS---LSLTSSTEIPGRETPVGKCRIFFMYRLNCNPVADP-STDITPDGVPPNPSSLI
MGSPEYPDHRTPPALFESRALATPPAVQNPDDLSSLRGSATTASA--GQSPGENTPTFHG
YRRLTPYGLRQ-------------------------------------EPTG-----NS-
-------------AAIKGNSQSPMPN---ARSSIKENLKLTGRAL---QTLIKRGA--NI
----VDSNPA---KVALGLVQAII-E--------INN-----------------------
-AVKDNKDAVSRQIALTGGQLE----EVAEALRDWKPE----------------------
--NKEGHP-WMNHFKAT-------------------LEE-ELGGLEKL-SD-E--SNFRK
FLDH------EDE-QGRIR--DIFVRINEA------------------------------
---------------RVRFELALGVRVFKAVYNMDEAVKG--------------------
------------------------------------------------------------
------------------------------------------------------------
----------------------------------------LFLD-----RLKPSDIAHHN
YLLEGEEGRLLRR-EVCIPGTRVRILD--D-IVTWAKDTSLDSP----------------
------------
>PPQ90908.1
------------------------------------------------------------
-----------------------------------------------------MGDASRQ
IYTAQHD----KSTLSSLTVTNMANDNSQSPKNS----KKR--FLSPVGEQLK-------
-SLFNR---------ER------STSPSPSEGSQGHSSKSK-----NRNFFRSTSMSPSQ
WVLS---LSLTSPAEIPGRETPLGKWCIFFMYRLNCNSVADS-STDIAPDGVPPNRSSLI
MDSPQYPDHRTPPALSGSRTLATPLAVQSGR-------PSTTTSA--GQSSGENTPTFHG
YRRLTPSGLLQ-------------------------------------ETTT-----NS-
-------------ASRKSNSQSPMPN---TRSSIQENLKLTGRAL---QTLIKRGA--DI
----VDSNPA---KVVLGLVKAII-E--------INN-----------------------
-AVKDNKDAVSRQIALTGGQLE----EVAEALRDWKPE----------------------
--NEEGHP-WMNHFKVT-------------------LEE-ELRGLEKL-SD-E--SNFRK
FLDH------EDE-QGRIR--DIFVRINEA------------------------------
---------------RVRFELALGVRVFKAVYKMDEAIKG--------------------
------------------------------------------------------------
------------------------------------------------------------
----------------------------------------LFLD-----RLKPSDIAHHN
YLLEGEEGRLLRR-EVCIPGTRVRILD--D-IVTWAKDTSLESP----------------
------------
>PPQ91545.1
------------------------------------------------------------
------------------------------------------------------------
------------------------------------------------------------
------------------------------------------------------------
------------------------------------------------------------
------------------------------------------------------------
------------------------------------------------------------
---------------NPPEDGQTAPK---TASSTKDVLAVTGRSI---LTLAKRLP--EI
----VDGNPI---KMALGLVRLII-D--------VQK-----------------------
-AVADNMDAVKQRLTSTRTQLE----TVEKELGDWTPK----------------------
---TQEGQ-WIDQFKLT-------------------LEE-ELDKLRQL-SN-E--WLVRK
VVDH------EDE-KTRIT--GVFERIREA------------------------------
---------------RVQFELAIGIRVFKSVYDMERALRK--------------------
------------------------------------------------------------
------------------------------------------------------------
----------------------------------------LLFN-----GLTPSKIADHK
YHLESQEERCVRC-EVCTPGTRVRILG--D-IVTWAKNTSSDSP----------------
------------
>PPQ88754.1
------------------------------------------------------------
------------------------------------------------------------
------------------------------------------------------------
--MFDI--------FKR------CISPAHSEQSQGSSSKSR--SLWPKSFFKSPSMRPTQ
PTSS---PPLAPSTAHSRGETALDEPKSS-------------------------------
----------------------------------AQQATTTTTSL--D------------
--------QSR-------------------------------------G---------L-
-------------ASNPP------------------------------------------
------------------------------------------------------------
-------EDSQTMPKTASTQLE----TVEKELGDWTPK----------------------
---TQEGQ-WIDQFKLT-------------------LED-ELDKLIQL-SK-E--WLVRK
VADH------EDE-KTHIT--GTFEHINEA------------------------------
---------------RVQFEPAIGIRVFKSVYNMESALRE--------------------
------------------------------------------------------------
------------------------------------------------------------
----------------------------------------LLFN-----RLTPSKIADHK
YHLEGQEEQCVQR-KVCTPGTRVCILG--G-IVTWAKNTSSGSP----------------
------------
>PPR07583.1
------------------------------------------------------------
------------------------------------------------------------
----------------------MADDDSRSKPQK-----SH--KLSFTTNPFK-------
-RVKRF--------VKGGLNSPNQLGPIASSGSQVAAQPSE-----HQSAES--------
---------HHSSSHLNLTIIQHHLCRQHWLLDQRYKRPASD-AST--------------
--------------------------------------DLADTSL--PLTPAPNIPTIEP
SG------IID-------------------------------------VRQE-----YS-
-------------DEMATREDNTKPD---TGLPIKGYLKLTARAL---KTVVTKAV--DT
----ADNNPA---KVALGLVKCII-Q--------IYD-----------------------
-TVKGNKDTVARQIISTGAQLT----EVEKALDGLTRATTQN------------------
--SKEAFP-WVENFRTA-------------------LAN-EWQELQSL-GN-E--SNIRK
ILDH------EDE-QTRIK--DIFVRINEA------------------------------
---------------RVQFELALNLRVYKAVYEINQDVRT--------------------
------------------------------------------------------------
------------------------------------------------------------
----------------------------------------LILK-----HLEPSDIAHHD
YVLEGTEGQLLRR-QVCTPGTRVHILD--D-IIAWAKNTSSDSP----------------
------------
>XP_001889262.1
------------------------------------------------------------
------------------------------------------------------------
----------------------MADQTSPTA-KK----SKK--KSRGIGKLFR-------
-DLIKR--------P----------NSA------------------NDSAYQSNSTV---
SSAS----GAHHATDAGNAEPPASSGN------------------AI-LNNNPTVPSQ--
---SARPSSSVLDLQESAVGQEGDNRKASL-------------TF--TPV-------A--
--------GPV-------------------------------------ST----------
---------------------NTQPQASDWKATAREGVKVAGRFT---ETLLKKVP---G
C---VSA-NP-V-QMAFSIAKVII-E--------MKD-----------------------
-AVGSNKDGLVQLLERTANRLL----TVESKEVSG--K----------------------
----AAEE-AMENFKKI-------------------IGE-EMQKLKAL-AN-E--SLLIK
VVDY------EAY-GTRIR--QIFQRVEEA------------------------------
---------------TTSWFFEMTISIQQTARQIQD------------------------
------------------------------------------------------------
------------------------------------------------------------
---------------------------------------D---TKRE--RLNPSEKADHR
TVFEGH---GLKR-EACTDGTRVKILE--D-ITKWANDCSSASP----------------
------------
>KEP45705.1
------------------------------------------------------------
------------------------------------------------------------
------------------------------------------------------------
------------------------------------------------------------
------------------------------------------------------------
------------------------------------------------------------
------------------------------------------------------------
------------------------------------------------------------
--------------------MQID-S--------DTQT-----A----------------
---CKNHQGYDELVSELQGIAT----FLSQHLQDPRS-----------------------
---AHMVR-VITT---IS--------------Q--IIDR-EVKLIEKR-YNQ-K--MGRQ
IIAA------RDN-EDALL--QDYGRIKS-------------------------------
--------------LFRRLQ----------------------------------------
------------------------------------------------------------
---------------------------------IE--VSMS-------AWS--TAHE---
------------------H---------------------LVITRLA--NLNPAKLAPYD
ST---H-GTDVNR-RTCTQNTRETILR--H-LNLWSDDPDGK------------------
------------
>KEP45805.1
------------------------------------------------------------
------------------------------------------------------------
------------------------------------------------------------
------------------------------------------------------------
------------------------------------------------------------
------------------------------------------------------------
------------------------------------------------------------
------------------------------------------------------------
------------------------------------------------------------
------------------------------------------------------------
-----MTT-SMRNL--C-----------------GAIGA-ELRQVYGT-QDR-N--TILR
LLKA------EQD-LDKIT--GCYRRIQS-------------------------------
--------------HLDRIML---------------------------------------
------------------------------------------------------------
----------------------------------N--ATLN-------ILR---------
--------------IIDKQA---------------------TEAQLR--QLNPSMSARYN
SA---E-AGVVQR-RECTANTREQVLL--D-LKAWKDKSGGE------------------
------------
>KEP45985.1
------------------------------------------------------------
------------------------------------------------------------
------------------------------------------------------------
------------------------------------------------------------
------------------------------------------------------------
------------------------------------------------------------
------------------------------------------------------------
------------------------------------------------------------
------------------------------------------------------------
-------------------MVD----GLHQYTGELGS-----------------------
----GSNT-NIAN---IV--------------Q--SIED-QITSIRQQ-QER-S--SLRH
LLDA------TDN-QEDMI--MNYRRIER-------------------------------
--------------LFRQLQ----------------------------------------
------------------------------------------------------------
---------------------------------CQ--VTMK-------IGS--GVQV---
------------------Q---------------------LENSLLR--GMLPVDDARYN
SS---Y-SMTIKR-RGCTTKTREIIHK--D-LQTWTTNPESE------------------
------------
>CCO32145.1
------------------------------------------------------------
------------------------------------------------------------
------------------------------------------------------------
------------------------------------------------------------
------------------------------------------------------------
------------------------------------------------------------
------------------------------------------------------------
------------------------------------------------------------
------------------------------------------------------------
-------------------MAN----TLSGYASKLES-----------------------
---EKGNG-SVAN---IV--------------Q--CIQS-HIADIKQY-KEQ-G--SIQR
LRGA------TND-QEDVI--KRYRQIER-------------------------------
--------------LFRQLQ----------------------------------------
------------------------------------------------------------
---------------------------------CD--ITMR-------AQD--QVKK---
------------------Q---------------------LEITLLR--GMLPVDDARYN
SS---Y-SMTIKR-GGCTPETRQRVQQ--T-LQEWAVDPTSS------------------
------------
>KIJ07421.1
------------------------------------------------------------
------------------------------------------------------------
------------------------------------------------------------
------------------------------------------------------------
------------------------------------------------------------
------------------------------------------------------------
------------------------------------------------------------
-------------------M-THRRLDP----RLQGLKEVPWDAL---LKALEFTK---E
V---SGAFPP-L-RSAVGGLLVVL-Q--------AIK-----------------------
-TAASNQNDIQELTNYVTQLND----MFKTSIPSELD-----------------------
ACPKALQD-RVETLRGK-------------------LNG-IRDSIQR---T-D--FWIIR
ILSA------DRR-NSEIQ--GHLKNLTWA------------------------------
---------------INNFIIGANISIELGVDKLHEQLGLQS-----G------------
------------------------------------------------------------
-----------------KLDVLNDQVAGVMGQMSELV--GH-------------------
-----------------------------------------AQSAER--LPRYAITARYD
Q--S------NHR-VSCADKTRTEVLS--A-VYQWIMLDDSLPHPGPIPLVSN-----SQ
NTSC--------
>KIJ18101.1
------------------------------------------------------------
------------------------------------------------------------
------------------------------------------------------------
------------------------------------------------------------
------------------------------------------------------------
------------------------------------------------------------
------------------------------------------------------------
-------------------M-THRRLDP----HLQGLKEVPWDAL---LKALEITK---E
V---SGMFPP-L-RSAVGGLLVVL-Q--------TIK-----------------------
-TVASNQDDIQELTNYVNRLND----MFKTSIPSDVD-----------------------
ACPIALQD-RVETLRGK-------------------LND-IRDSIQRV-GR-S--PLAIR
ILSA------DKC-SSEIQ--GHLKDLTWA------------------------------
---------------INNFIIGATISIELAVDELHGKIGLQS-----G------------
------------------------------------------------------------
-----------------KLDVLNDQVAVVRGQISELA--DH-------------------
-----------------------------------------AQSAER--LPRYAITARFD
Q--S------SHR-VSCEDKTRMETLS--A-VYQWIIPDGSHSNSCLVPLVSN-----SD
NASC--------
>KIK23431.1
------------------------------------------------------------
------------------------------------------------------------
------------------------------------------------------------
------------------------------------------------------------
------------------------------------------------------------
------------------------------------------------------------
------------------------------------------------------------
---------------------MDNQEPS----RFQGFGAAAWDGL---LKALEITQ---A
V---SPMFPP-L-QTAVGGLLVVL-R--------TIN-----------------------
-TTTSNTNDIKELGDYVVKLND----MLQSPVFCEID-----------------------
SCPKALRE-RVEALTAK-------------------LSD-ICQSMQKI-SA-R--RFGTS
ILSA------DRT-SSEIQ--GHIKDLTWA------------------------------
---------------INNFIVGATISIEVVVHDVDAKLGVLT-----S------------
------------------------------------------------------------
-----------------GFTGMGHQISGMEHQVSEIL--GHVQ-----------------
-----------------------------------------SPDATS--LPRYASRARFD
Q--S------SHR-VSCEDNTRTETLA--S-IYRWIVPDVSYSDNDVTSP----------
------------
>KIJ43767.1
------------------------------------------------------------
------------------------------------------------------------
-----------------------------MP-----------------------------
-QSFRE--------L-------------------------------------------K-
--------------------------------------------------DKVRS-----
--------------------------KIS-------------------------------
------------------------------------------------------------
-------------------------------QKDLSVAKTGWNGL---KLALNILK---E
A---SPAFPP-L-QSAVGGLLKTL-E--------TID-----------------------
-QASDNQAQVDSIATRINQVSE----VIMKYDDA--NV----------------------
--PQRMSD-TVDGLAKN-------------------IDR-RTKDIQER-MQ-R--GRILR
ILDG------SKD-ATAIV--AILNDLSFA------------------------------
---------------LTLLQIEITMGIKQQGDQMQQ------------------------
------------------------------------------------------------
------------------------------------------------------------
-----------------------------------AVKYMYDDAILQ--KLEPVQSALYE
RVRS-------RV-RGCMEGTRIDTLA--S-LMAWASNPNSA------------------
------------
>KIJ29374.1
------------------------------------------------------------
------------------------------------------------------------
-----------------------------MA-----------------------------
-QFFRE--------V-------------------------------------------K-
--------------------------------------------------GKFRS-----
--------------------------KISR-------------KD--KPQ-------A--
--------SSV-------------------------------------GLSP-----PD-
-------------DSTLMSREQRRQASSENKSKCKSVAETGWSGL---KLALNILK---E
A---SPAFPP-L-QFAVGGLLRTL-E--------AID-----------------------
-QASDNEEQVNSIATRIKQVSE----VIKKYDDA--NV----------------------
--SQRISG-TVDGLVKS-------------------IDR-RTKDIRER-MQ-R--RKIMR
ILDG------SKD-ATTIV--TILDELSFA------------------------------
---------------LELLQIEIILSIEQQGHQMQQ------------------------
------------------------------------------------------------
------------------------------------------------------------
-----------------------------------DGRSFFLAAILR--KLDPVETTLYE
TVRP-------R--RRCMEGTRIDTLA--S-LMAWARDPNPNSA----------------
------------
>KZV77347.1
------------------------------------------------------------
------------------------------------------------------------
------------------------------------------------------------
------------------------------------------------------------
------------------------------------------------------------
---------------------------MSQ-----------------RDD-------S--
------------------------------------------------------------
---------------------IPDLNSPEFTRIIASIDSAVWDGA---QVLLTVLK---E
S---ADAFPP-L-KSAVGGFLAIL-D--------LYK-----------------------
-TTHADTDAINDTAFRLNRLMR----ILAERLRDKEKA----------------------
--SMF-MD-DIYVRHVN-------------------LSA-ALHRLVEM-KK-K--NWFFR
AAQS------VRI-AQEIQ--TICNRVAES------------------------------
---------------IEELQLKIGISVEKDTKAIL-------------------------
------------------------------------------------------------
------------------------------------------------------------
-----------------------------------------QEAILQ--NLSRARSAAYT
ASMPPD---GVAR-RSCAKDTRVNIVE--S-IISWARADWSARDEVP-------------
------------
>KIJ47890.1
------------------------------------------------------------
------------------------------------------------------------
------------------------------------------------------------
----MV--------M-------------------------------------------R-
--------------------------------------------------SGEHS-----
--------------------------ALAG--------------I--PME-------N--
--------Q------------------------------------------G-----Q--
-------------FARDHTDVPKRSGVDKTECVSSGVRRSLWTGV---KEILRAVE---R
V---SEVFPP-F-KSAVAGFLEVI-D--------RIE-----------------------
-AIKSVSTQLYELRGQLEKLEV----VLRKYEG---RT----------------------
--WMDLND-PLYGLVRV-------------------FEV-KKASLETK-LD-R--SMLSC
VIEC------TDD-KEYIL--QELISIGFA------------------------------
---------------VEIFMMDTNLNTHHLVSSMNTVVNK--------------------
------------------------------------------------------------
----------------------------------------------LQN-N---------
------------------------CMYHVFQ---TNIGTNSIVAVLD--RLGLVSGAEYN
HE---------NR-QACMPGTRIVLLA--D-LLTWAMDPNTH------------------
------------
>KIJ50136.1
------------------------------------------------------------
------------------------------------------------------------
------------------------------------------------------------
------------------------------------------------------------
------------------------------------------------------------
------------------------------------------------------------
------------------------------------------------------------
-------------------------------------------AI---KETLRTIV---N
V---TDVFPP-L-KSVAAGILEII-E--------RYD-----------------------
-AVHYAQHSFTELQKLLEGLLA----VIRLYQD---DV----------------------
--PVNVMN-ALTGLARA-------------------IEE-KKTVLEKK-LG-Q--SFPVR
GVSA------PAD-IAFMT--ETTRDVNLA------------------------------
---------------IQVVMMDISLATHIETSSISN------------------------
------------------------------------------------------------
------------------------------------------------------------
-----------------------------------KISDIHSDVYLG--KLGSVTGTEFN
HE---------DR-QGCMQGTHVLLLA--E-LWRWGIDLSAP------------------
------------
>KIJ53551.1
------------------------------------------------------------
------------------------------------------------------------
------------------------------------------------------------
------------------------------------------------------------
------------------------------------------------------------
------------------------------------------------------------
---------------------------------------------------------S--
-------------K-----SSLLSDVGATAGESSRSHMKLAWEGI---KEVLRTTC---S
V---SDVFPP-L-KSAVAGLLEVI-D--------RVE-----------------------
-AVRDIPNQLGELKERIKQLNQ----ILEKYNE---GM----------------------
--SGTLKD-RIEGLARV-------------------LED-KKSNIGKK-LE-R--SLGRR
VVES------TAD-SQYIV--EELRSLSFA------------------------------
---------------IEICMIDVNMDTHKLVTELQ-------------------------
------------------------------------------------------------
------------------------------------------------------------
-----------------------------------------HIAILN--SLGDISGAEFK
RK---------DR-QACMDGTRVSLLG--N-LLAWATDASSH------------------
------------
>KIJ30650.1
------------------------------------------------------------
------------------------------------------------------------
------------------------------------------------------------
------------------------------------------------------------
------------------------------------------------------------
------------------------------------------------------------
------------------------------------------------------------
-------------------------------------MKLAWEGV---KEVLRVTC---R
V---SDAFPP-L-KSAVAGVLEVI-D--------RVE-----------------------
-AVRDIPNQLVGLQERTKQLNQ----ILEQYKG---GL----------------------
--SGTLKD-RMEGLART-------------------FED-KKSNIEKK-LD-R--SFVPR
LIES------TAD-NQYIA--RELRSLSFA------------------------------
---------------IEICMMDMNMDTHKLVTELQHIDDH--------------------
------------------------------------------------------------
----------------------------------------------K-------------
----------------------------------MIIDAIATIVILN--SLGDVSGAEFN
RE---------DR-QACMDGTRVSLLG--D-LLAWATDVNSH------------------
------------
>KIJ56221.1
------------------------------------------------------------
------------------------------------------------------------
-----------------------------MS-S-----------------RFK-------
-EGLLK--------I-------------------------------------------K-
--------------------------------------------------YKAGN-----
--------------------------LLRS--------------R--PPS-------S--
--------TPS-------------------------------------GNSP-----S--
-------------SAPSQASHSNLISEPSAPSPHPFHMKLAWECT---KEVLRATC---R
V---SDVFPP-L-KSAVAGFLEVI-D--------RVE-----------------------
-AVRDIPNQLGELEERIKQLNQ----ILNKYNA---GM----------------------
--SGTLKD-RIEGLARV-------------------FED-KKSNIGKK-LE-R--SLGRR
VVEN------TAD-SQYIA--EELRSLSFA------------------------------
---------------IEICMMDVNMDTHKLVTKLQ-------------------------
------------------------------------------------------------
------------------------------------------------------------
-----------------------------------------HIAILN--SLGEISGAEFN
RE---------DR-QACMDGTRISLLG--D-LLAWATDANSH------------------
------------
>KIK58634.1
------------------------------------------------------------
------------------------------------------------------------
------------------------------------------------------------
------------------------------------------------------------
------------------------------------------------------------
------------------------------------------------------------
------------------------------------------------------------
--------------------MGKKPISFPSKPKDKGLSKQSWNFL---KEVLSVTK---D
L---SSACPP-L-ELAVSGVLVIM-D--------QVD-----------------------
-NINNVQEDLKEIATDIKQAND----MLRHYFGNSLHV----------------------
--PIPIQE-RLEKYANT-------------------INQ-ENGAIQKK-IS-G--HSWKR
IFTA------KQD-AERII--EILQKLRKL------------------------------
---------------KDQLQTESGLNTSIKVEQIFSKL----------------------
------------------------------------------------------------
------------------------------------------------------------
---------------------------------------LNKDLLSG--KVIP-------
---G-------PK-GDYLEGTRRNSLA--K-IHNWINDSDSRQ-----------------
------------
>KIM40859.1
------------------------------------------------------------
------------------------------------------------------------
------------------------------------------------------------
------------------------------------------------------------
------------------------------------------------------------
------------------------------------------------------------
------------------------------------------------------------
------------------------------MQGSKSKFALAWQGM---ELLLKKVE---R
C---LDG-TP-A-KGPVAAINALI-D--------LKN-----------------------
-AVGDNDDALRDTIDQVAKRLT----AIDKSIDNGVPD----------------------
----TALA-RMKTFAET-------------------LQK-EINELKEM-SL-K--GLLIK
LLES------EVY-NGAIA--KCFKRIDEA------------------------------
---------------TKTLLLDIAWSTERKVYEIDS------------------------
------------------------------------------------------------
------------------------------------------------------------
---------------------------------------DIKKMLLQ--WLLRGRKAIYN
TDLGG----GLTR-EPCTEGTRMKIRE--D-IIGWAMDSSPDSP----------------
------------
>KIM79063.1
------------------------------------------------------------
------------------------------------------------------------
------------------------------------------------------------
------------------------------------------------------------
------------------------------------------------------------
------------------------------------------------------------
----MP----L-------------------------------------R--------R--
--------------VDQSSFLALELDFDT--TSLLDDLVSTLHTS---ARILADIA---G
V---LTKFPF-V-KPLAAVTVTMC-E--------IFE-----------------------
-NVKSNDAGWDALAKQAVSLIV----TITEKQQEDPTNV---------------------
--VSLLSA-HCNLLIVN-------------------LEA-ICTKMRKK-SS-R--HWMKK
VLRN------STD-KDGQA--DFKWFLDHA------------------------------
---------------CVIFQIQTLMDINMRVTGVQATVT---------------------
------------------------------------------------------------
-------------QLNNKLTTFETKLQEVQASTIK-------------------------
---------------------------------------LGERQLLD--RLSNINGIQYN
P-----------D-NICTPGTQLGILR--D-IETWASDFSPPLVAS--------------
------------
>KNZ77007.1
------------------------------------------------------------
------------------------------------------------------------
------------------------------------------------------------
------------------------------------------------------------
------------------------------------------------------------
------------------------------------------------------------
------------------------------------------------------------
---------------------------------MRDGLQTAWKGV---ELLLKKAE---K
S---LAG-TP-F-QVPVGIVNTLI-E--------LKN-----------------------
-AVSDNNDELRTQIERTQERLS----AMEDVLSNNNDT----------------------
----DSKD-MMRGFAEK-------------------LAI-KLHELHHI-SK-N--ATWKK
ILQN------EQD-KSQLN--GIFNYINEE------------------------------
---------------IKDFQVRLAIKIDQNISNLHQ------------------------
------------------------------------------------------------
------------------------------------------------------------
---------------------------------------LFDQLQLN--SWPHSKKAIYN
YNLEGV--PTLSR-GPCQSGTRVSILK--H-IYEWAQASTSP------------------
------------
>KNZ75275.1
------------------------------------------------------------
------------------------------------------------------------
------------------------------------------------------------
------------------------------------------------------------
------------------------------------------------------------
----------------MYMGTTN---KFIF-------------KA--GNS-------S--
--------AVV-------------------------------------SQ----------
---------------------V-SSTDHGSGTIMKDGLQLAWNGV---ELLLKKAE---K
S---LAG-TP-F-QVPVGIINTLI-E--------LKT-----------------------
-AVSDNNNELDAQITRTRERLD----IVKDINDNNT------------------------
----DSDE-FMEEFTKK-------------------LAV-KLSDLDQM-AK-K--ATWKK
TLEN------EQD-KSEVN--SIFKYIDEQ------------------------------
---------------TKDFQMRLALKIDQNTKDLQQ------------------------
------------------------------------------------------------
------------------------------------------------------------
---------------------------------------SLDQLQLD--SWPHSDRAMYD
ANPDDV--QTLSR-ELCTQNTRVAVLE--K-IRSWAQDSSFSCP----------------
------------
>KNZ75267.1
------------------------------------------------------------
------------------------------------------------------------
------------------------------------------------------------
------------------------------------------------------------
------------------------------------------------------------
------------------------------------------------------------
------------------------------------------------------------
---------------------------------MNNRLRQAWNGV---ELLFKKAD---V
L---LAG-TP-F-QVPVGLVHTLI-E--------LRS-----------------------
-AIDHNDYELNALMIRTQERLN----AVHNMLANDNDA----------------------
----DSKD-LIQGFAEK-------------------LAT-KLCELDNI-SK-K--AAWRK
ILEN------EHD-RLQLH--HILRYIDDQ------------------------------
---------------IKDFQITLALKIDQNIFNLRR------------------------
------------------------------------------------------------
------------------------------------------------------------
---------------------------------------SFDQLQLN--NWPFSRKAIYN
YNLEGI--PTLSR-GACLQGTRVSILE--H-IYEWAQDSAPTSP----------------
------------
>KZO90426.1
------------------------------------------------------------
------------------------------------------------------------
------------------------------------------------------------
------------------------------------------------------------
------------------------------------------------------------
------------------------------------------------------------
------------------------------------------------------------
------------------------------------MAGTPLEFA---GRAVQLVR--TS
S---RLTLDT-L-ARAATGLSGI------------AK-----------------------
-HLEDTEREWASLSDYVNHRIN----SVLVGLPDGVME----------------------
--KEHLIQ-PLERLKRC-------------------VER-ITLSCSEH-LT-K--STGKK
IV-S------SGDNVKEAS--ALREEFDDA------------------------------
---------------MGLFQLAVDLVAVVGVEKLLE-----RLDSDELVH----------
------------------------------------------------------------
-----------------R-----------VGRH-----VKE-------------------
----------------------------------ELLPATRGAGVLN--ALPYAIGASWD
P-----------D-KCCLPGTREKVFE--E-IWDWIGDYDRAQTAE--------------
------------
>KZO94951.1
------------------------------------------------------------
------------------------------------------------------------
------------------------------------------------------------
------------------------------------------------------------
------------------------------------------------------------
------------------------------------------------------------
---MS-------------------------------------------------------
---------------------------ESSSLVASSSMTNRAKQV---FERFR-------
E---SAIEVP-A-RRLANAGMQIT-G--------LTK-----------------------
-ALDENRKEWHAFAKYVEDSIT----RIHDLPHT-AFL----------------------
--APTAQE-RLEQLLST-------------------LKE-LLAEVNSY-EE-R--GVVQK
LA-L------TGASEHAPG--EMRKKLDEA------------------------------
---------------LFLSNLEFTIANGVELAKVVG-----TLDDMRQA-----------
------------------------------------------------------------
------------------L-------SALSS-T-----LSE-------------------
----------------------------------QTPLREPLPNEIM--ALPYGRGMSWD
P-----------E-KMCLPGTRVELLD--E-IWNWINAPNDGSGA---------------
------------
>KZO89583.1
------------------------------------------------------------
------------------------------------------------------------
------------------------------------------------------------
------------------------------------------------------------
------------------------------------------------------------
------------------------------------------------------------
---MSHSKR---------------------------------------------------
---------------------------PSVMTRPTATTITKAKQV---FGRFK-------
K---SAIDAP-A-KLLLDTAVQFV-G--------LIK-----------------------
-TLDENGKAWKDFAKHVGDSIT----CIVRVPDK-TLL----------------------
--TPTMQE-HLERLLST-------------------LTQ-MLTEARTY-GT-E--GTARQ
LV-L------HGGSERAVS--EMRKKFDEA------------------------------
---------------LMIFNLQLMLVNGVEIAKVRA-----TLNDMQQF-----------
------------------------------------------------------------
------------------S-------SAASSNP-----GGG-------------------
----------------------------------QIPLQEPLSNEIK--ALPYGRGMSWD
P-----------E-KMCLPGTRVELLD--E-IWDWINAPLDGHGA---------------
------------
>KZO94955.1
------------------------------------------------------------
------------------------------------------------------------
------------------------------------------------------------
------------------------------------------------------------
------------------------------------------------------------
------------------------------------------------------------
---MSDAN-----------------------------------------IS---------
---------------SVVRANTSGSASGSGTF-IPGNRLGKAREF---VRNLK-------
V---VAIDST-I-KHVVDAATELV-G--------ISQ-----------------------
-ALQQTNKEWKEFGAYIQEHVD----LAVRFLSSPSVL----------------------
--DDSLRE-SLERLNGT-------------------LQE-LLVDARAARAE-Q--GTIRQ
TTSH------AQDSGVVIK--QMREKLDRT------------------------------
---------------LTLFNMTFNITNRLDVARLVL-----SVSDIERT-----------
------------------------------------------------------------
------------------I-------PDIAH-T-----LEE-------------------
----------------------------------TRALQGPLPRVIM--DLPITEGTSWD
P-----------D-RTCLPGTRTWILD--E-IMDWIHGPDAERGA---------------
------------
>KZO90432.1
------------------------------------------------------------
------------------------------------------------------------
------------------------------------------------------------
------------------------------------------------------------
------------------------------------------------------------
------------------------------------------------------------
------------------------------------------------------------
---------------------------------MDEAADTVLAVA---KEVLDTID---S
A---SNALAP-L-KAVTGPALLIY-K--------KCK-----------------------
-DFKADQKKWRELSERILKHLA----CVMSLMPNSSQNP---------------------
--HPELRN-CALELENR-------------------LQQ-ILEHVKQV-QS-G--NTVQR
YKNY------IIKN-DAVE--EDTRSFDDA------------------------------
---------------LERFKTSLNILTTLEVS-----QINSI---LGSMPDLDSLVLA--
MSDLL-------------------------------------------------------
------------REQTNT--------FRADLE-----SAR-RD-----------------
-----------------------------------IVSHISGPNIVD--SLPYADGVSFR
P-----------N-RGCWPGTRVKLLK--E-IANWMSAFDAAKSME--------------
------------
>KZO90431.1
------------------------------------------------------------
------------------------------------------------------------
------------------------------------------------------------
------------------------------------------------------------
------------------------------------------------------------
------------------------------------------------------------
------------------------------------------------------------
---------------------------------MEQAFDTALTVA---KEVLDHIN---S
A---ADAFAP-L-KAITSPALKIY-E--------KCK-----------------------
-EFKDNQKQWRELGERVLKQLA----CVMVLMPKEANPS---------------------
--RKELQY-STSELETE-------------------LNK-ILEHVEDA-QK-G--GRFAR
YKKF------KFGKNSKVE--EDMKKFDDA------------------------------
---------------LERFKTRLNIITVLDVG-----EVKSI---LSKNMDVDKLLHD--
ISSLF-------------------------------------------------------
------------QEQVAT--------IRVDIQ-----EAR-NH-----------------
-----------------------------------IVSHMDTNKVVE--TLPYSEGVSFH
P-----------R-DGCWPGTRHKLLE--D-IDVWISEFDASGAV---------------
------------
>KZO94961.1
------------------------------------------------------------
------------------------------------------------------------
------------------------------------------------------------
------------------------------------------------------------
------------------------------------------------------------
------------------------------------------------------------
---MSASNQVV-------------------------------------PFS---------
---------------PLQRQNTSGGQSTSTSRTVGSVAGLSL-KA---KEVLH-------
G---VKTA-A-A-NRTAHIAKTTI-E--------LVE-----------------------
-TLDDSIKEWKEFGDHVEAHVA----LLLQCLSDPAIQ----------------------
--SGSIRG-HLETLYIT-------------------LRE-LLDEARAE----R--STVQK
LKSL------ARQPESTVA--SMRDRLDRT------------------------------
---------------LGLFNFSFNIMNRTDVARLLV-----SVTDMERV-----------
------------------------------------------------------------
------------------I-------PELTR-K-----LDE-------------------
----------------------------------SIDAEHGP------------------
------------------------------------------------------------
------------
>KZO94957.1
------------------------------------------------------------
------------------------------------------------------------
------------------------------------------------------------
------------------------------------------------------------
------------------------------------------------------------
------------------------------------------------------------
---MSASNQVV-------------------------------------PFS---------
---------------PLQRQNTSGGQSTSTSRTVGSV--MGL-KA---KEILH-------
G---VKTA-A-A-NRGAQIASATI-E--------FVE-----------------------
-TLDDSIKEWKDFGDHVEAHVA----LLLQCLSDPTIQ----------------------
--SGSIRG-HLETLHIT-------------------LRE-LLDEARAE----R--STVQK
MKSL------ARQPESTIA--RMRDRLDRT------------------------------
---------------LSLFNLSFNIMNRTDVARLLV-----SVTDIKRV-----------
------------------------------------------------------------
------------------M-------PEMAR-K-----LDE-------------------
----------------------------------SIALHGPLPRVIM--DLPIAEGASWD
P-----------D-KACLPDTERGA-----------------------------------
------------
>KZP20294.1
------------------------------------------------------------
------------------------------------------------------------
------------------------------------------------------------
------------------------------------------------------------
------------------------------------------------------------
------------------------------------------------------------
------------------------------------------------------------
---------------------------MP--RAGPSAESRLRDDA---LTLLRLAE--TI
P---PGSFPA-L-KGLATIGLTIA-G--------AVA-----------------------
-KFESNKKDWASFGNHIQNTAA----GILYCIWGLDASE-------------M-------
[truncated: 47,273 more chars]
