# Supplementary material for: Exploring a diverse world of effector domains and amyloid signaling motifs in fungal NLR proteins
Source: PLoS Comput Biol. 2022 Dec 21;18(12):e1010787. doi: 10.1371/journal.pcbi.1010787 (PMC9815663; doi:10.1371/journal.pcbi.1010787)
Supplement: S2 Data — The alignments were calculated using ClustalOmega for 127 MMseqs2 clusters with at least 20 member sequences. (GZ) [file pcbi.1010787.s009.tar.gz › KIM78170_aligned.fa]

>KIM78170.1
-------------CMEGTRENVLKEIDQWLDDANAP---
>KDQ08472.1
-------------CMTGTRAKILKNIDEWLWDDASPH--
>KDQ14545.1
----------LRACMTGTRAKILKDVDDWLSDDTSPH--
>KIK51766.1
-------------CIEGTRVEILAEIEAWALNPHGPS--
>KIK59415.1
-------------CMEGTRKEILAGIEKWASDSDTPLG-
>PVF90895.1
-------------CMEGTRQDILGQINTWVDDLDAP---
>KIM71947.1
-------------CMKGTREKIFGEIDTWLDDIDAP---
>CUA78407.1
---------MRRGCTKGTRVGVLADLDQWLDDPTSP---
>EGO00453.1
-------------CLEGTREKVLDEIKTWVDDTIP----
>EXL96086.1
------------MCLPETRVQLLAEIDEWVTSSESK---
>KDQ49098.1
--------------MANTRQDVFVRIENWANDLSGP---
>KDQ49135.1
------------MCLPETRVALLDTIEIWALQSDSTK--
>KDQ50197.1
------------MCLPETRVALLDSIETWALKSDLTK--
>KDQ50996.1
-------------CLPETRVALLDAIETWTTQSNSTK--
>KDQ54129.1
-------------CLPETRVALLDTIEIWALQSDSTK--
>KDQ54139.1
------------MCLPGTRVALLDTIETWALQSDSTK--
>KDQ54186.1
------------MCLPGTRVALLDTIETWALQPDSSK--
>KDQ50903.1
------------QCMENTRQDIFAQIEHWAGNLSGP---
>EGO05414.1
-----------QPCMEGTREDIFKEIHHWLDNSTAEE--
>KDQ56505.1
--------------MENTRQDIFTQIEHWAKDLSGP---
>KEP45910.1
----------RRGCTEGTRIGVLNGLDDWLYNSASP---
>KII83602.1
-------------CLEGTRVNVLLAIDEWAKKPNT----
>XP_007267786.1
-------------CLQGTRVDVLRSIDEWTRSTSPRE--
>KII83593.1
-------------CLEGTRVQVLSDIDQWTQNPGNS---
>KIJ34493.1
----------PRGCMEGTRIGTLARLMTWASNPNSP---
>KIJ36863.1
-------------CLPETRMAILDEIEGFIDGTKSDNTK
>KIJ28504.1
-----------PGCLPQTRMAILNEIEGFLDGTESNNTK
>KIK58987.1
----------RSPCLEGTRLQILAEIQQWALQIDSP---
>KIM19778.1
-----------EECMEGTREDVLRTVLDWVTDSGAA---
>KIM23640.1
-------------CMEGTREDVLRTIVDWTANSSAA---
>KIM27690.1
--------------MEGTRGDVLRTVLDWVADSGAA---
>KIM27726.1
--------------MEGTREDVLKAVFDWVADYGAT---
>KIM20000.1
------------ECMEGTREDLLEKVLNWVADIAAP---
>KIM21458.1
------------ECMEGTREDILRIALDWVADSGAT---
>KIM19890.1
------------ECMEGTRKDILSEILDWTVDFTAP---
>KIM19383.1
------------ECMEGTRKNVLVQIYDWMENADAP---
>KIM20037.1
------------ECMEGTREDILSEILDWADDFTAP---
>KIM20038.1
------------ECMEGTRQDILSEILDWTNDITAP---
>KIM20492.1
------------ECMEGTRQNILAQILRWMDDVNAP---
>KIM21058.1
------------ECMEGTRQDILAVIRSWVDDINAP---
>KIM21677.1
------------ECMEGTRQDILSEILDWTNDITAP---
>KIM21686.1
------------ECMKGTREDILSEIIDWASDFTAP---
>KIM21691.1
------------ECMEGTREDILSEILDWTNNITAP---
>KIM21698.1
--------THVGECMEGTREDILSEIVDWAADFTAP---
>KIM22552.1
------------ECMEGTRQDILSEIIDWASNMDAP---
>KIM25035.1
--------------MEGTRQDILAAISSWVDDLNAP---
>KIM30112.1
------------ECMEGTRQDILSEITDWVNDMDAA---
>KIM32662.1
------------ECMEGTRQNILAQILRWMDDVNAP---
>KIM32666.1
--------------MEGTRQNILAEIRRWMDDVDAP---
>KIM24753.1
-----------EMCLEGTRRDILQNIRSWAADLEAP---
>KIM22156.1
-------------CLEGTRQDILQNIRNWVADLEAP---
>KIM24221.1
-------------CLEGTRQDILEEIRIWTIDLEAP---
>KIM24257.1
-------------CLEGTRLDILQEIRSWSEDLDAP---
>KIM24258.1
------------MCLEGTRLDILQEVRSWSEDLDAP---
>KIM24262.1
------------MCLEGTRQDILQNIRIWVADLEAP---
>PVF91455.1
-------------CMEGTRQDILEQINVWVDDLDAP---
>KIM20714.1
-----------EMCLEGTRQDVLERFRTWAMDLEAP---
>KIM19524.1
------------ECMEGTRRDILAEINSWLDDINAP---
>KIM19685.1
------------ECLEGTRQDILARIDAWIMEIDAP---
>KIM24767.1
-------------CLEGTRQYILEKIRIWATDLQAP---
>KIM24804.1
-----------ETCLKGTRQDILEKTRSWATDIDAP---
>KIM24806.1
------------MCLEGTRQHVLEKFRTWATDLEAP---
>KIM25844.1
------------ECMQGTRQDILARVNAWVADVRTP---
>KIM30107.1
-------------CLEGTRQDILERVRSWEADFEAP---
>KIM29939.1
-------GSHASECLEGTRQDILAGIETWAIDIDAP---
>KIM33655.1
MPINIECDSHVAECMEGTRENILNEIYSWMENVDAP---
>KIO16630.1
-------------CLPGTRMEILERIEGWIRDTSTVN--
>KIK50678.1
-------------CLEGTRVEIIDEICQWIYNTGINAP-
>KIK71622.1
-------------CLEGTRVQIIEKISRWILTTENDVP-
>KIK62138.1
-------------CLEGTRVQILEKISQWILNPEDNSPQ
>KIL54359.1
-------------CLEGTGTEILDEIKGWVTTTHANAL-
>KIL64088.1
-------------CLEGTRTEILDEIKGWVTTTDATAP-
>KIO16863.1
-------------CFPGTRMKILERIDSWIRDTSTPD--
>KIO23456.1
-------------CFPGTRVKILEQIDDWIRDSSTPD--
>KIO27397.1
------------ICSPGTRMKILEQIDSWIRDSSD----
>KIO16932.1
-------------CFPGTRLEILKGIGEWIRDSSSLN--
>KIO19622.1
-------------CLPGTRVEILNRINQWIRDTPTAAN-
>KIO23703.1
-------------CLPGTRIEILNRIDKWVKDTSPSAN-
>KIO18687.1
------------VCLHGTRVETLERIDRWIKDTSDSAE-
>KIO24577.1
-------------CWPGTRVEILERIDSWIRNSSD----
>KIO29483.1
-------------CLAGTRVQILERIDTWMRDTATSE--
>KIO25785.1
-------------CFPGTRVEILERIDSWIGNSSD----
>KIO18428.1
-------------CFPGTRVEILERIDSWIGNSSD----
>KIO27716.1
----------------GTRMEILERIESWIRGTSTVN--
>KIO28110.1
-------------CLPGTRLDILEQIDGWVRDPSAPK--
>KIO30755.1
---------EDVVCFPGTRVQILKKIDNWIRDSSTSD--
>KIO17366.1
-------------CFPGTRVEILERIDNWIRDSFTPD--
>KIO17479.1
-------------CFPGTRLEILKEIDEWIRDASSPNP-
>KIO18776.1
-------------CFPGTRREVLKRINDWIRDASPAN--
>KIO18892.1
--------IEDIICFPGTRREILKRINDWIRDASPAN--
>KIO18897.1
-------------CFPGTRLEILKEIDEWIRDTSSSNP-
>KIO19725.1
-------------CLPGTRSAILERIDNWIRGGKESK--
>KIO26476.1
-------------CLPGTRAQILERIDDWIRDLETLD--
>KIO31985.1
-------------CLPGTRVQILERIDNWIRDGPKSE--
>KIO33050.1
-------------CLPGTRVAILERVDNWIRGGKDSK--
>KIO33056.1
-------------CLPGTRVAILERIENWIRGGKDSK--
>XP_003032384.1
-------------CLPGTRVEILGLIVDWIFDPKGS---
>XP_003031939.1
-------------CLPGTRVELLSLIADWVFDPKGS---
>KIO19159.1
--------MESAVCFPGTRVDILSRISNWVGSRNSE---
>KIO23203.1
----------DATCLPGTRQDVLKKIHGWVDDPSAEE--
>KIO25103.1
-------------CLEGTRVDILARINGWVEGLKSE---
>KIO28103.1
-------------CIPGTRVHILEQIDHWVRGSAASE--
>KIO29546.1
------------ICFPGTRLDILKRIENWIRNVSLTD--
>KIO30953.1
----------DAICLPNTRVQILERIDTWIRSRKSSE--
>KLO05135.1
-----------EECVPGTRTDILSRAKEWLENPDAP---
>KZP02690.1
-----------MACLPGTRTTILSVIHAWARSLDGQ---
>KZP31106.1
-------------CLPGTRVTMLSLIDEWARSRGGK---
>KZV66596.1
-------------CLPGTRETFLNQIDDWLNEAGAA---
>PVF96421.1
--------------MEGTRLDILSEIDQWVTNVDGP---
>OCH83685.1
----------PPRCLGGTREDILSKIREWTTNFDAP---
>XP_007263318.1
-------------CLHGTRENVLRNVEQWVHSRNHCQ--
>XP_007324125.1
--------------MEGTREDVFKEVYQWLDDPTADR--
>EGN93526.1
--------------MEGTREDVFKEVYQWLDDPTADR--
>KLO10476.1
----------PDECHGGTREGILKQIEDWIDNSNGK---
