# Supplementary material for: Exploring a diverse world of effector domains and amyloid signaling motifs in fungal NLR proteins
Source: PLoS Comput Biol. 2022 Dec 21;18(12):e1010787. doi: 10.1371/journal.pcbi.1010787 (PMC9815663; doi:10.1371/journal.pcbi.1010787)
Supplement: S2 Data — The alignments were calculated using ClustalOmega for 127 MMseqs2 clusters with at least 20 member sequences. (GZ) [file pcbi.1010787.s009.tar.gz › KIM83291_aligned.fa]

>KIM83291.1
----MSSPLPFHGSSAVDARGGTFTEVHRDQIVNYFQ-----NDKMGLHKLLSPVHEAEY
TRSENVARCLPCTREGVINEIKQSIDSNTGNA---
>KIJ93417.1
-------MPIFSNSTSMTFPGDPTFYDVGGDAHFHSNP----ASPIGLYEQLRPVEDAGH
TRGGQVARCDPGTRVTLIDTIKKWVDTKGRDVP--
>KIJ90382.1
-MEPSSSTALLQNAIGTTISGRAQVINAGRDVVLHSPL-----PAAGTSSLLRPVSNATH
TRAGHVARCDPGTRLEVIAQIREWLDGHDNDKRAV
>KIJ89672.1
----MASNTILENSTGTTISGNAQVVNAGGNVTISQGS-----LSAGLSQLLRPVSNATH
TRSGPVSKCDPGTRLEVIDAIKKWLDRRDKQ----
>KIJ90544.1
------SNTILQNATGTTISGNAQVINTGRNVNIVHG------PPAGLSQLLRPVSNMTH
TRSGPVAKCYLGTHLKVINTIRNWLGRCDKQS---
>KIJ91589.1
--MSSSPPAVFENAHDFTISEGAQFNAAGRDVNVYG--SR-SSAPAALHDLLRPVSNATH
TRSGHVARCDPGTRLEIIAQIKEWLNGSDKRA---
>KIJ92215.1
--MSPSPPALFQNAHDTNISGNPQFNTAGRDIVVNVHESR-SSARAALPDLLRPVSDATH
TRAGHVPRCDPGTRLEVIAQIRRWLDGHDNDKRAV
>KIJ92347.1
----MASNTILQDATGTTISGDAQVINAGRDVNIVHG------PPAGLSQLLRPVSNATH
TRSGPVAKCYPGTRVEVINTIRNWLGRRDKQ----
>KIJ92606.1
----MPSNTILQGSTEPTISGNAQLINAGRDVTIVHGL-----PSTGLSQLLRPVSNATH
TRSGPVAKCNPGTRLEVIDTIEQWLNRRDQQ----
>KIJ93506.1
-MESSSSTALLQNAIT-TFSGNVQVINVGLNVVDAGHN-----VVVRIADLLKPVSNATH
TRSGPVARCDPGTRVEIIAQIKEWLNGSDKRA---
>KIJ94675.1
--MSPSPPALFQKAHDFTISEDAQFNVAGRDVIVYG--SR-SSAPAALHDLLSPVSNATH
TRAGHVARCDPGTRLEVITQIEQRLNGSDRRA---
>KIJ95045.1
--MSPSPPALFQNAHDTNISGNPQFNTAGRDVIVNVHESR-SSARAALPDLLRPVSDATH
TRAGHVPRCDPGTRLEVIAKIRRRLDRHDNDKRAV
>KIJ97354.1
-MASSSRAAQLQNAIGTTISGRAQLITAGRDVVLHGPL-----PAASLASLLRPVSNATH
TRAGHVARCDPGTRLEVIAKIRRRLDGHDNDKRAV
>KIJ97380.1
-MESSSRAALLQHANGTTISGRAQLIAAGRDVVLHGPL-----PAAGTSNLLRPVSNATH
TRAGHVARCDPGTRLEVIAKIRQRLDGHDNDNRAV
>KIJ97760.1
-MASSSRAALLQNASGITISGRAQLITAGRDVNFNAPL-----PAPGLAHLLRPVSNATH
TRAGHVARCDPGTRLEVIAQVREWLDGHDNDERAV
>KIK01532.1
-MESSSSTALLQSAIGTTISGSAQVINAGHDIIFHGSL-----PAPGTSSLLRPVSNATH
TRAGHVPRCDPETRLEVIAEIREWLDGHDNDKRAV
>KIK02793.1
----MTSNTILQNATETTISGDAQVINAGRDVNMVHG------PPAGLSQLLRPVSNATY
TRSGPVAKCDPGTRVEVINMIRNWLNRRDKQ----
>XP_001877577.1
----MASNTILENSIGATISGNAQVVNARDVTIVHG-------PSAGLSQLLRPVSNATH
IRSGPVAKCDPGTRLKVIETIKKWLNRRDKQ----
>KIJ90211.1
-MESSSSSAQLQNAIGTTISGSAQLNNAGRDIVFHGPS---APPAAGLPGLLRPVSNATH
TRAGHVARCDPGTRLEVIAEIEQWLDNSDKRA---
>KIJ92198.1
-MEPSSSTALLQNAIGTTISGSAQLNNAGRDIVFHGSP---APPSTSLPELLRPVSNATH
TRAGHVARCDPGTRQNVIAEIEQWLDDSDKRA---
>KIJ94403.1
----SPRAALLQGAIRPTISGNAQVVNVGGNVVFHGSP---APPPAGLPDLLRPVSNASH
TRAGHVARCDPGTRLQVIAEIEQWLDDSDKRA---
>KIJ95842.1
-MESSSSASLLQNAIGTTISGSTQVNVAGCDIIFHGYP---APPAIGLSDLLRPVSNATH
THEGPVARCDPGTCLKVITQIKQ------------
>KIJ97583.1
-MESSSSTALLQNAVGTTISGGAQVINAGRDVVLQGSP---APPPAGLPDLLRPVSNATH
TRAGHVARCDPGTRLEVIAQIKQWLNGSGKQA---
>KIK00376.1
--------------IGTTISGNAQIINAGGNVVLHSSP---APPPTGLPGLLRPVSNATH
TRVGHVARCDPGTRLEVIAGIEKWLDDPDKRAV--
>KIK02411.1
-------MALLQNAIGTTISGNAQVINAGHNVVLHGSA---APPPAGLPDLLRPVSNATH
TRLGHIARCDPGTRLEIIAQIKEWLNDSDNRA---
>KIK02820.1
-MESSSRAALLQDAIRPTISGNAQVINAGHDVVLHGSS---APPPAGLRDLLRPVSNATH
TRAGHVARCDPGTRLKVIAQIKQWLNSLDKRA---
>KIK06024.1
-MESSPRAALLQGAIRPSISGNAQVINAGGNVVVHSPPVPPTPPPTGLAGLLRPVINATH
TRAGHVARCDHGTRPEVIAQIEQWLDGSDKRA---
>KIK06319.1
-MESSSSTTLLQNAVGTIISGSAQVINTGRDVVLQGSP---APPPAGLPDLLRPVSNATH
TRAGHVARCDPGTRLEVIAQ---------------
>KIK01523.1
-MESSSSNARLRNAIGTTISGSAQVVNAHNVRVLHGSP----APPAGLAAWLTPVSNATH
TRAGHVAQCDPGTRLDVITHIEQWLNGSDKRA---
>KIM80280.1
MSSPPRSPVFFHQ---PDVRGGHFSSVSGNQTNHFSNQ---LFRHKDLDELLAPVDDAAY
SRSGPVAKCLRGTREKVIGEIRQCIRTGDR-----
>XP_007318719.1
---------MFNGANNTHIPHGTFVDVSGTSGLRFNINNVTADPLKGLYDLLHPVQASYK
DRSGKLARCLEGTREKVLHEIKTWVDG--------
