# Supplementary material for: Exploring a diverse world of effector domains and amyloid signaling motifs in fungal NLR proteins
Source: PLoS Comput Biol. 2022 Dec 21;18(12):e1010787. doi: 10.1371/journal.pcbi.1010787 (PMC9815663; doi:10.1371/journal.pcbi.1010787)
Supplement: S2 Data — The alignments were calculated using ClustalOmega for 127 MMseqs2 clusters with at least 20 member sequences. (GZ) [file pcbi.1010787.s009.tar.gz › KIN99576_aligned.fa]

>KIN99576.1
------------------------------------------------------------
------------------------------------------------------------
------------------------------------------------------------
-----------------------------M------------------------------
------------------------------------------------------------
-----------------A--RERLKKLLCRS-------------AN-P--------SNSG
LSA-------------------------------------------------PQGSSQTP
AG---------------DPTSDAQTAGNASRGSFARMKNFFHQSGRV-PA----------
-------------------------------------KD------V-----QG-------
-------------------------------------------------------ST---
--------------------------------------------------------AE-T
GPDPVSVG---------TKVEA----SGVALDAMT-----------PVPRIGQ-------
--------RAVRGVAMVDTAVTDIQTLCDTYLQPLK---IFNS----VVTNI----A---
----------------NI---HPYAQVALGI-LTA----------------------ASK
------------------------------------------------------------
--------------------------------LII-TQA-NLDN--AISGL---LEKLGS
VYKLLLEE-DM-MKKFDD------------------------------------------
-------M--RDT-LAK---IARVVSDAAQFVAN-YTETKSF-----------------W
-----------------KR-----LG-KH-------IV---SETQSTIDDYTKTLDDLMQ
QYRDCA-----VRDV-------RINMHRM-----LED-----------------------
-------------------VNLEGMAYAAGAGLD-T--TKKCLDGTRTEILQEITRWATD
LDVNAP------------------------------------------------------
-------------
>KIN96301.1
------------------------------------------------------------
------------------------------------------------------------
------------------------------------------------------------
-----------------------------M------------------------------
------------------------------------------------------------
-----------------A--RERLKKLLCRS-------------AN-P--------SNSG
LSA-------------------------------------------------PQGSSQTP
AG---------------DPTSDAQTAGNASRGSFARMKNFFHQSGRV-PA----------
-------------------------------------KD------N-----QG-------
-------------------------------------------------------ST---
--------------------------------------------------------AE-T
GPDPVSVG---------TKVEA----SGVALDAMT-----------PVPRIGQ-------
--------RAVRGVAMVDTAVTDIQTLCDTYLQPLK---IFNS----VVTNI----A---
----------------NI---HPYAQVALGI-LTA----------------------ASK
------------------------------------------------------------
--------------------------------LII-TQA-NLDN--AISGL---LEKLGS
VYKLLLEE-DM-MKKFDD------------------------------------------
-------M--RDT-LAK---IARVVSDAAQFVAN-YTETKSF-----------------W
-----------------KR-----LG-KH-------IV---SETQSTIDDYTKTLDDLMQ
QYRDCA-----VRDV-------RINMHRM-----LED-----------------------
-------------------VNLEGMAYAAGAGLD-T--TKSCLDGTRTEILQEITRWATD
LDVNAP------------------------------------------------------
-------------
>EJD35090.1
------------------------------------------------------------
------------------------------------------------------------
------------------------------------------------------------
------------------------------------------------------------
------------------------------------------------------------
------------------------------------------------------------
------------------------------------------------------------
------------------------------------------------------------
---------M-KRKSSNASLKPAREKFKAFCKKLKHTKS----SSL----PASSLANA-G
PEQ---V----------DTS-N----------------------------------EGS-
--HAGPT-------------EAAGDED----------AA--MDAREA--EASSRPEVA-M
LIDAAEQAH-----------------------------------------SA--------
--------A-GHLGRKTGMAAEHGPTAVQVVDSTLK---ALDD----VVRAL----G---
----------------KI---QPYLSPLSTV-LTN----------------------IAK
P-----------------------------------------------------------
---------------------------------II-KQD-SRDT--AFEEL---LKEMKF
TYELVERE-LHPTSDTQ---------------------------------AGSAD--Y--
-------E--SKH-VRE---IELYSEKCSMFIQNEYLPHRNFL-----------------
-----------------LR-----AA-NNT-FRGRD-------VDNKVQEFRSGFVRLRE
RWSQDK-----IKFL-------EANTY---------------------------------
------------------LNR---LEHIRGAGFN-S--AKKCLPGTRAEVLRRLSA----
------------------------------------------------------------
-------------
>KDQ08608.1
------------------------------------------------------------
------------------------------------------------------------
------------------------------------------------------------
--------------------------MAYPSKNTNS--------------D---------
-----A---ARSDAAEA---LKL--T--------VLSGSSLPRI-----SAFY---RYPR
A---------LVTLRI-LDQV-WNTNV---------------------SER---S-KDPR
WGD---EF------SLR---G----EMH--------STLKVELKVSRRFA----------
-------------------RPRKEDLIGTAEVR---FEELQAKQIQAYE-----------
----------------------ENIDFVVFDLPLASPGA----PGP---QPSISIRVHKP
T-----------------PA----------------------------------------
------------------------------------------------------------
-LAVA---------------RERASSARDDYQRMRM-GPAL---------LSVPAGTS--
----GVA-SSAQDAVQAIGSAKEIRALYKTTLETVK---VFVK----MVDAF----A---
----------------EI---HPYAKAAWAV-LSA----------------------GYK
A-----------------------------------------------------------
---------------------------------AA-AQK-DRDD--ALCEL---LESMST
ALDIVCRF-DKTALHE--------------------------------------E-----
-------D--KRV-ILR---VAKKTNECALFIKK-YCSTEGFA-----------------
-----------------FR-----AA-KG-VF--SN-------ESDEIARFKSDFDLLRK
NMDTGA-----ILSL-------TEGLSEVNKD--LYKIGENVKDIARNVEHTVLTVDRTA
LTVDRTALTIDRAA---QVAILDKLPYAAGASWD-P--ESGCLSDTREVLVEEIMGWIKG
ASASGGAE----------------------------------------------------
-------------
>KDQ08609.1
------------------------------------------------------------
------------------------------------------------------------
------------------------------------------------------------
--------------------------MAYPSEDANG--------------G---------
-----A---AQSDTVEE---LRL--T--------VLSGSNLPRI-----SALY---RYPR
A---------LVTLRI-LDQV-WSTNV---------------------SER---S-KDPR
WGD---EV------SLR---G----EMH--------STLKVELKVSRRFA----------
-------------------RPGKEDLIAMAEVR---FEELQAKQRQAHE-----------
----------------------ENIDFVSFDLVLASSGS----SGP---QPSISIRVHKP
T-----------------PT----------------------------------------
------------------------------------------------------------
-LAVA---------------QEHASSARDDYQRMRM-GPAL---------PSVPPGAS--
----DAA-SSAQGAGQAIGSSKEIKALYETTLATVE---VFVK----VVDAF----A---
----------------EI---HPYAKAAWAV-LSA----------------------GYK
A-----------------------------------------------------------
---------------------------------AA-AQK-DRDD--ALCEL---LESMST
ALDIVSRF-EKTALHE--------------------------------------E-----
-------D--KRV-ILQ---VAKKTNECALFIKK-YCSTEGFA-----------------
-----------------LR-----AA-KG-IL--SN-------DSNEITRFKSDFDLLRK
NMDTGA-----ILSL-------TEGLSGVNEE--LYKIGEDIKDIARNVDHTVSTVDRTA
LTVDRTALTVDRTA---QVTILDKLPYAAGASWD-P--ESGCLSDTREVLVEEIMDWIRG
ASASGNAE----------------------------------------------------
-------------
>KDQ11780.1
------------------------------------------------------------
------------------------------------------------------------
------------------------------------------------------------
--------------------------MAHSSEAADS--------------D---------
-----V---TRPDVVDE---LRL--T--------ILSGSNLPQI-----SIPR---KYPR
A---------LVVLRV-LDQT-WRTKV---------------------SER---S-RDPQ
WGN---EF------GLR---G----DSS--------SVLKVELKVSRRLG----------
-------------------ISQSEQLVGTAEVR---FEELREKQRQAHE-----------
----------------------KNIDHVTFDLQVASSEL----SEP---QPSISIRVHRG
S------------------A----------------------------------------
------------------------------------------------------------
-LDRA---------------QARATSAEDDYQRMRT-GPAL---------PTVPAGTS--
----DAG-SSAQDAAKAMGSAKEVKALYKTTLDSVE---VFVK----MVDAF----A---
----------------DI---HPYVRAAWTA-LSA----------------------GYK
I-----------------------------------------------------------
---------------------------------AV-AQK-DRDD--ALCEL---LESMTT
ALGFVYRF-DKTALHK--------------------------------------V-----
-------D--RGV-ILQ---IAEKTNECALFIKK-YCTTESFA-----------------
-----------------LR-----AA-KG-LF--SN-------DGDEIARFKNDFDLLRR
DLDTGA-----ILSL-------TEGLSDVNKD--LYKIGEGVESIIRNVDRTALAVDRAA
LAVNLTALTVDRTA---QMATLDKLPYAAGASWS-P--ESGCLLDTREALLEEIMRWIRG
PSASGGAE----------------------------------------------------
-------------
>KDQ07895.1
------------------------------------------------------------
------------------------------------------------------------
------------------------------------------------------------
--------------------------MTQPGEAAGR--------------P---------
-----A---TQSEEMEE---MKI--S--------VVSVSNFPKA-----GHRH---KDPR
A---------FVVLTG-PSQT-YRTKD---------------------V-K---S-TAPR
WGQ---EF------ALS---G----RSS--------SILKIEAKTFSGQAIF--------
----------------VPKRFRSEQTLGTVEMR---FDELREKQKKAQE-----------
----------------------EDKDCITFDLQARAPF-----TDP---PTSITLQVHLP
IDS---K-----------RH----------------------------------------
------------------------------------------------------------
-LDTT---------------LKLAASARHDLAEMQA---RT---------ERTSYGVS--
----R-----IQKVVESAEPTKEVLVSFAKAMSSIN---AFVK----VVDAF----A---
----------------DV---HPYVKAAWAA-LSA----------------------GYK
I-----------------------------------------------------------
---------------------------------AK-AQS-VRDN--ALAEL---LESMST
ALDLVCRY-DKVATHA--------------------------------------Y-----
-------D--KSV-ILQ---VAKKANECALFIRE-YSRNKNFA-----------------
-----------------SR-----AV-KA-IV--SN-------PDEEIARFKKDFDSLRG
NLDTGA-----ILSL-------TEGLSAINED--WYRIDECVKDVGRH------------
---------ADRAA---QTAILDKLPYAEGASWD-P--EKACLSNTREALLEEIWHWINT
PSGTQAGGE---------------------------------------------------
-------------
>KDQ08412.1
------------------------------------------------------------
------------------------------------------------------------
MQAVPA---------------------------------E----------K-----DLPH
-----------RSPI---LD---TSSMAQSSGTAND--------------D---------
-----G--TVPSSTLEQ---MQI--F--------VLSASNLPPS-----PRRR---ADPK
A---------FVVLTA-SDQQ-HRTKG---------------------AKR---S-KAPE
WGE---EF------ILL---G----GNN--------STLKIELKGVSGLI-T--------
----------------LSKKFCTEYLIGTTTIR---FKELREMQRRARE-----------
-----------------------DNSDYIICEMQA-ASP----SGP---RPSVSLRIHLE
LSAEPER------------P----------------------------------------
------------------------------------------------------------
-LDIA---------------VAKVASARQDILDM-----PT---------KSVPTGLF--
----DAA-TSAQKALEDIGSSKEVQTRFEAAISSVA---AFVK----MVDAL----A---
----------------DI---HPYVKAAWTA-LSA----------------------GYK
I-----------------------------------------------------------
---------------------------------AV-AQK-ARDD--TLSEL---LDSMST
ALDLVCRF-DKTAMHK--------------------------------------D-----
-------D--ISV-ILH---VAKKTNECALFIQG-YTQTKSFA-----------------
-----------------LR-----AI-KG-AI--SD-------SSDEMARFQKDFQILRQ
NLDTGA-----ILSL-------TEGLSGINED--LYKINEGVKDVGRN------------
---------VDRVA---QAAFINQLPYADGASWD-P--EKVCLPDTREALLEDVWQWIKS
AETSNAAE----------------------------------------------------
-------------
>KDQ08414.1
------------------------------------------------------------
------------------------------------------------------------
------------------------------------------------------------
------------------------------------------------------------
--------------------MKI--S--------VLSASNLPPS-----PHRH---ADPK
A---------FVVLTI-ADQI-YRTKD---------------------AKR---S-KSPE
WGE---EF------VLL---E----DDT--------SMLKFELKGVSGLV-T--------
----------------S-RKFRTEYIIGAATLK---LKELREKQKRNLSST----G----
----------------------ENSDLITLDLLT--TFS----SDP---QPSITLRLHSS
--AAESS-----------RE----------------------------------------
------------------------------------------------------------
-LEAT---------------SELVSNIRHDVLEMQT-GMML---------PAVPTYLS--
----DGA-SFTRNLAGDIESIKEVGAFYEKAITSVA---AFAK----LVDAL----A---
----------------EI---HPYVKAAWTV-LSA----------------------GYK
M-----------------------------------------------------------
---------------------------------AM-AQK-DRDD--ALVEL---LESMST
ALNLVQRF-DKTAVHS--------------------------------------E-----
-------D--ISV-ILQ---IAKKTNECALFIRE-YTRTKNFA-----------------
-----------------LR-----TV-KG-TF--SN-------SGDEIARFQQDFVTLRR
NLDTGA-----ILSL-------TEGLSGVNEL--LYNVEECVKDVGRN------------
---------VDRVA---QAVLLDKLPCAEGASWD-S--AKVCLPNTRVALLDDVWQWIKS
AETGDVAE----------------------------------------------------
-------------
>KDQ09111.1
------------------------------------------------------------
------------------------------------------------------------
------------------------------------------------------------
--------------------------MAHSSVTTTS--------------N---------
-----I---TQSDAIGE---LRI--T--------VLGASNVPQF-----SL-----LDSK
A---------FVTLRT-PGHT-WNTKV---------------------AER---S-RSPQ
WGE---EF------DLR---G----DNS--------SVLKIELKVLRRSG----------
-------------------FSVSEQLVGAAEVR---FEELRAKQRQAHE-----------
----------------------ANGEYVAFDLQVASS------SKP---HPSIAIRVHRG
LVAP--K-----------SV----------------------------------------
------------------------------------------------------------
-LDTA---------------QTLASSAHDDIQRMRM-GPTL---------PTVPAGAS--
----DAG-SSAQDAIKSVGSAKEVKALYMTTLASVE---GFVK----MVDAF----A---
----------------DI---HPYVKAAWTI-LSA----------------------GYK
I-----------------------------------------------------------
---------------------------------VM-AQK-DRDD--ALSEL---LESITV
ALNLICRF-DKTALHK--------------------------------------D-----
-------N--KYD-ILQ---VAKKTSECALFIKE-YTSTESFV-----------------
-----------------RR-----AA-KG-IF--SN-------SGDEIARFKRDFDLLRT
NIEAGA-----ILSI-------TEGLSKVNDE--LYGVEESVKLIRRD------------
---------VDRVA---QTVLIDKLPYAEGATWD-P--DRVCLSNTREALLEDIWQWIKY
PDTCDGA-----------------------------------------------------
-------------
>KDQ07232.1
------------------------------------------------------------
------------------------------------------------------------
------------------------------------------------------------
--------------------------MAHSNENTNG--------------A---------
-----A---INSGASGE---LRV--T--------VLSASNLPRL-----SFFH---EHSK
A---------FVILRI-QDQM-WSTNV---------------------AER---S-KSPR
WEK---EF------DLR---G----SDS--------TVLKIELKVSRQFA----------
-------------------GVSSEQLVGAVEVR---FEELRDRQRCARE-----------
----------------------ENRDHVTLNLQVPFS------SEP---HPSICMRVHKG
SVAP--K-----------AA----------------------------------------
------------------------------------------------------------
-LDTA---------------RALVSGARDNVQDMKM-GPVL---------PAVPTDAS--
----DAG-TSSQDAIKTIGSAKEVKAVYETALASVE---TFVK----LVDAF----A---
----------------DI---HPYVKAAWTA-ISA----------------------GYK
I-----------------------------------------------------------
---------------------------------AM-AQK-DRDD--ALAEL---LESMTT
ALDLVCRF-DRTALHK--------------------------------------D-----
-------D--KDV-ILQ---VAKKTNECALFIQE-YTRIKSFA-----------------
-----------------LR-----AA-KG-TF--CN-------FGDEIDRFKKDFDILRR
NVDTGA-----ILSL-------AEGLSKINGD--LYDIEESIKLIGEN------------
---------VDRVA---QTTIIDKLPYAEGATWD-P--DRVCLSKT--------------
------------------------------------------------------------
-------------
>KDQ10764.1
------------------------------------------------------------
---------------MK------------------E-----------------GEAWRHL
AKDAVK---------------------------------R----------Q-----PSFP
-----------RAPE---LS---YPAMTQSSQTANH--------------D---------
-----A---TRPELADQ---VRI--T--------ILGASNLPRV-----SLLH---ETSQ
A---------FVTLRA-QDQT-WSTEV---------------------AER---S-KNPR
WEK---EL------DL--------------------------------------------
--------------------------IGAAQVR---FEELREKQRQARD-----------
----------------------EDSGYVTFNLQMDSS------SNP---QPSISIRVHKG
LTAP--K-----------PA----------------------------------------
------------------------------------------------------------
-LETA---------------QANISSARDNIQEMRA-GPTL---------PTDPTGAS--
----GAG-SSAQDAVKAIASAKEVKAFYETTLASVE---GFVK----IVDAF----A---
----------------DI---HPYAKAAWTA-LSA----------------------GYK
I-----------------------------------------------------------
---------------------------------AM-AQK-DRDD--ALAEL---LESMST
ALNLVCRF-DKTARHS--------------------------------------D-----
-------D--KDV-ILQ---VAKKTNECALFIHE-YTRTKSFA-----------------
-----------------LR-----AA-KG-IL--SN-------SGDEIARFKRDFDTLRK
NLDTGA-----TLSI-------TEGISDVNDA--LYGVEESVKLIGQN------------
---------VDRVA---QTAIIDKLPYAEGATWD-P--EQVCLPDT--------------
------------------------------------------------------------
-------------
>KDQ10776.1
------------------------------------------------------------
------------------------------------------------------------
------------------------------------------------------------
--------------------------MAQSSQTTNN--------------D---------
-----A---TRPEPTDE---LRI--T--------VLDASNLPQI-----SLSH---EGSK
A---------FVTLRV-LDQT-WGTDV---------------------AKR---S-KNPR
WEK---EF------DLR---I----K----------------LKV----R----------
------------------RGLGFEQLVGAAEVR---FEELREKQRQAQD-----------
----------------------EDSGYVAFDLQMDSS------SKP---QPSISIRVHRG
LTAS--R-----------PI----------------------------------------
------------------------------------------------------------
-LETA---------------QANLSSARDNIHEMRM-RPTL---------SAVPMGAS--
----DAG-SSGQDVVKAVASAKEVKAFYETTLASVE---GFMK----MVDAI----A---
----------------DV---HPYANAAWTA-LSA----------------------GYK
I-----------------------------------------------------------
---------------------------------AL-AQK-DRDD--AMSEL---LESMST
ALNLVCRF-DKSAWHE--------------------------------------D-----
-------D--KDV-ILQ---VAKKTNECALFIQD-YTRTKSFA-----------------
-----------------LR-----AA-KG-IL--SN-------SGDEIARFKRDFDTLRR
NLDAGA-----TISI-------TEGLSEVNDS--LYGVEESVKRIEQN------------
---------VDRAA---QTAIIDKLPYADGATWD-P--EQVCLSDT--------------
------------------------------------------------------------
-------------
>KDQ10779.1
------------------------------------------------------------
------------------------------------------------------------
------------------------------------------------------------
--------------------------MAQSIQTTNS--------------D---------
-----A---TRSESADE---LRI--T--------VFGASGLPRI-----SLFH---GDPK
A---------FVTLRV-LDQT-WSTDV---------------------AAR---S-KNPR
WEK---EF------DLR---G----DNS--------SILKIELKILRRRF----------
------------------GSSHSEQLVGAVEIR---FEELREKQKQAQY-----------
----------------------EDNDYATFDLQMDSS------FKP---QPSISIRIHRS
LTAP--K-----------TV----------------------------------------
------------------------------------------------------------
-LETA---------------RVHLSSARDDIQGMRI-GLAL---------PTLPTGTS--
----DAG-SSAQDAVQAIASAKEVKAFYETTLASVE---VFVK----MVDAI----A---
----------------DI---HPYAKAAWTA-LSA----------------------GYK
I-----------------------------------------------------------
---------------------------------AV-AQK-DRDD--ALSEL---LESMST
ALDQVCRF-DKIAQHE--------------------------------------L-----
-------D--KSV-ISQ---VAKKTNECALFIEK-YCETKRFA-----------------
-----------------SR-----AV-KN-AF--SN-------AGEEIARFKKDFDLLRK
NLLTGA-----ILSL-------TEGLSGVNED--VYKISEGMKDIARN------------
---------VDRAA---QEAILAKLPYAAGASWS-P--TNGCLAGTREALIEEIMDWIRG
SSASGGAE----------------------------------------------------
-------------
>KDQ13224.1
------------------------------------------------------------
------------------------------------------------------------
------------------------------------------------------------
--------------------------MAQSSGTPYN--------------G---------
-----I---TSSDALEG---LNM--T--------VLSAGNLPQS-----SGLH---RDPK
A---------FVALSV-LDKP-WKTKI---------------------ADR---S-KNPR
WGD---EF------NLL---G----GDS--------AVLKFELKVLRRFG----------
-------------------LSHREVLVGTLEMR---FEELREKQRKAHE-----------
----------------------EGRNYFTLDLQAILS------SGP---RPSISVQVHGD
PLEA--E-----------QD----------------------------------------
------------------------------------------------------------
-LDTA---------------RVLVSTARGDIQEMRT-LSGL---------PAVPAHAS--
----DAA-SSAQDAVQAVGSAKEVQEVYKAALASIE---AFVK----VVDAF----A---
----------------EI---HPYAKAAWTV-LSA----------------------GYK
I-----------------------------------------------------------
---------------------------------IA-AQQ-GRDD--ALSEL---LDSMST
AFDLVCRF-DKTALHK--------------------------------------D-----
-------D--KCI-ILQ---VAKKANECALFIQE-YCRTKSFA-----------------
-----------------LR-----AV-KG-VF--SG-------TDDEISRFKRDFDILRR
NMDTGA-----ILSL-------TEGLSRVNED--LYKVEEGMKDIGLN------------
------------VV---QMAILDKLPYAAGATWD-R--GKTCLPSTREALLEDIWQWITS
SEPRDGAE----------------------------------------------------
-------------
>KDQ13532.1
------------------------------------------------------------
----------------M------------------A-----------------LRAWQ--
------------------------------------------------------------
------------------PH---LSTMAQPSDTTYN--------------N---------
-----A---TRPDTASK---LRI--T--------ISSASNLPHT-----SVIR---KDPK
A---------FVVLRA-LDQT-WKTKV---------------------AER---S-RSPR
RDE---EF------DLR---G----DSS--------SVLKVELKVIRRWF----------
------------------VFPPREQLVGVAEVQ---FQQLREKQRCAYE-----------
----------------------ENSDYVTLDIQVSSS------SEP---YPSISIRVHKG
LAAP--T-----------PI----------------------------------------
------------------------------------------------------------
-IDTA---------------LASVSSARDNIQKMRV-GPAL---------STVPTGAS--
----DAG-SSAQDAAKALGSAKEVKAFYKTTLASVE---GFVK----MVDAF----A---
----------------EI---HPYAKAAWTA-LSA----------------------GYK
I-----------------------------------------------------------
---------------------------------AK-SQK-ERDD--ALSEL---LESMAT
ALDLVCRF-DRTALHK--------------------------------------D-----
-------D--KDV-ILK---VAKKTNECALFIKA-YTSTKSFA-----------------
-----------------LR-----AA-KG-IF--SD-------SGDEITRFKKDFDLLRK
NVDTGA-----ILSV-------TEGLSRVNDE--LYGVEESVRIIEQN------------
---------VDRVA---QTVILDKLPYAEGATWD-S--DRVCLPNT--------------
------------------------------------------------------------
-------------
>KDQ16476.1
------------------------------------------------------------
------------------------------------------------------------
------------------------------------------------------------
--------------------------MVHSNEISET--------------D---------
-----A---TRSDVGEE---LKL--T--------VVSANDLPQL-----SLFR---KSFK
A---------LVTLRA-SGQT-WSTRV---------------------SRR---N-GSPW
WEE---EF------DFE---Q---------------------------------------
-------------------------LVGTAEVR---FEELRAKQRQAHE-----------
----------------------EDIDYVAFDLPVVTSEP----SQP---QPSISLRVHKG
VTAP--K-----------PA----------------------------------------
------------------------------------------------------------
-LAMA---------------LEARSSTQDNMQRLRM-GPEV---------PTAPTGAS--
----DAA-SSARDAAKAVGSAKEVKELYDITLGSVK---AFME----MVDDL----A---
----------------KI---HPYANAAWKV-LSA----------------------GYK
I-----------------------------------------------------------
---------------------------------AV-AQE-ERDD--ALCEL---LESMST
ALDQVCRF-NKVAKHK--------------------------------------L-----
-------D--KDV-IAQ---VAKKTNECALFIEK-YCETKSFA-----------------
-----------------RR-----AV-KN-IF--SN-------AGEEIARFKNDFDLLRK
NLDTGA-----ILSL-------TEGLSGVNED--IYKIGEGVKDIARN------------
---------VERTA---RTAILDKLPYAAGASWS-P--KSGCLPGTREALVEEIMNWIRG
TSASDGAE----------------------------------------------------
-------------
>KDQ11389.1
------------------------------------------------------------
------------------------------------------------------------
------------------------------------------------------------
------------------------------------------------------------
------------------------------------------------------------
-------------------------MA---------------------SER---S-RNPR
WET---KF------DLR---G----PIS--------STLKIELKVSRWVA----------
-------------------LFRSEELVGTAEVR---FEELREKQRQAHE-----------
----------------------EDNDYVAFDLQVVCSEP----SAS---QPSISLRVHRG
STAL--N-----------SA----------------------------------------
------------------------------------------------------------
-LDTA---------------QTLVSDARDNIQRIKR-GPAL---------PNVSTDAS--
----DMA-PSAQDTAKALRSAKEVKAVYESTLASVE---AFVK----IVDAL----A---
----------------EI---HPYAKAAWAA-LSA----------------------GYK
V-----------------------------------------------------------
---------------------------------IA-AQK-KRDD--ALAEL---LESMST
ALDFVHRF-DKNALHE--------------------------------------V-----
-------D--KRI-ILQ---VAEKTNECALFVEQ-YCKPESFA-----------------
-----------------LR-----AA-KG-IL--SS-------DGDEIARFKNDFDLMRK
NLDTGA-----ILSL-------TEGLSEVNED--LYNIGEGVKDIARNVDHTVLM-----
---------VGRTA---QMAIVDKLPYAAGASWD-P--ESGCLSDTREVLLAEIMDWIRG
TGASDDAE----------------------------------------------------
-------------
>KDQ13220.1
------------------------------------------------------------
------------------------------------------------------------
------------------------------------------------------------
--------------------------MAQSSGAVSG--------------T---------
-----T---L-PDTAEE---LKI--I--------VLSATNLPPR-----SYLH---GDPK
S---------FVSISA-RGRT-WSTKV---------------------SGR---S-KNPQ
WGD---EY------SLP---G----DSS--------VTLRVELKVLHWSG----------
-------------------FSHREMLVGAVEVR---VGKLLEEQGKAHE-----------
----------------------EGSDSFTIDFPTTPS------SAP---QPSISLRVHRG
PMKS--E-----------GE----------------------------------------
------------------------------------------------------------
-IDRA---------------RASASVARSGVEKMQT-IAAP---------PTVPAHIS--
----DAA-SSAQNAVQAVASTKEVQEVCKMTLASVEKFMTFVK----MIDTI----S---
----------------EI---HPYAKAAWTI-LSA----------------------GLK
I-----------------------------------------------------------
---------------------------------IA-RQK-DQDD--ALHAL---LESMST
ALSAVCRF-DKTALHK--------------------------------------D-----
-------D--KDI-ILQ---VAKKTNECALFIQE-CSQTENFA-----------------
-----------------LR-----AL-KG-VF--SN-------ADSEIARFKNDFDVLRK
NADTGA-----ILSI-------AEGLSGVDQK--LYKIEESINDIGRE------------
---------FRRAA---QRAILDKLPYAEGAACD-P--EQACLPNTREALLDDVRKWIVS
SEPRGGAE----------------------------------------------------
-------------
>KDQ13880.1
------------------------------------------------------------
------------------------------------------------------------
------------------------------------------------------------
--------------------------MAQSNETTKD--------------D---------
-----A---TRSEANDE---LRV--T--------VFSASNLPRL-----SLFH---KNSK
A---------FVVLRA-LDET-WITDV---------------------AER---S-RSPQ
WGK---EF------NLQ---G----DGF--------SVLKIELKVLRRRF----------
------------------VFFRSEQLVGSAEVQ---FEELREKQMQAQQ-----------
----------------------EDSDYVTFNLSVTTP------SRS---QPSISIRVHRG
LAPP--K-----------TA----------------------------------------
------------------------------------------------------------
-LDTA---------------RAHVSGARDDIQRIRS-GPAL---------PPALADAP--
----DAG-SLAQDTVEAIGSVKEVKVLYETTLASVE---MFVG----LVDEL----A---
----------------NI---HPYVKAAWTI-LSA----------------------GYK
A-----------------------------------------------------------
---------------------------------AI-VQK-GRDD--ALSEL---LETMST
ALDLVCRF-DKTALHK--------------------------------------D-----
-------D--KDA-IMQ---VAKKTKECALFIQE-YTRTESFV-----------------
-----------------LR-----TA-KG-IL--FN-------PDNEIARFKADFDLLRR
NIDTGA-----IFSI-------NEGLSEIKHG--FYEVEESVKLVGQK------------
---------VDRVA---QSTFIDKLPYAKGAAWN-S--KRVCLPNT--------------
------------------------------------------------------------
-------------
>KDQ16459.1
------------------------------------------------------------
------------------------------------------------------------
------------------------------------------------------------
--------------------------MAHSREITNI--------------D---------
-----A---TRSNAVED---LKL--T--------VSSASSLPRT-----SFFH---ESSK
T---------FVVLRT-SGLT-LRTEV---------------------AER---S-RSPR
WEK---EF------NLR---G----DDS--------TVMKVELHVLRRFG----------
-------------------FSRSEQLVGAAEVR---FEEIREKQRQAHE-----------
----------------------EDIDFITFDLPLACSEL----SGP---QPVLSLRVHRG
SAPP--K-----------PI----------------------------------------
------------------------------------------------------------
-LHTA---------------QALVSSARNDIQMMKT-GPTL---------PGTPTGVS--
----DIG-STAQNAAKAVGSAKEVKALYESALASVE---VFVK----MVDAF----A---
----------------DI---HPYAKAAWTV-LSA----------------------GYK
V-----------------------------------------------------------
---------------------------------AI-IQK-ERDS--ALSEL---LESMST
ALDFICRF-DKTALHE--------------------------------------D-----
-------D--KRV-ILQ---VAKKTNECALFIEK-YCITKSFA-----------------
-----------------LR-----AA-KG-IF--SS-------DGDEIVRFKNDFDLLRK
NMDTSA-----ILSL-------TEGLSGVNRD--LYNIGEDMKGIARDVDRTALA-----
---------VDRTA---QMAILDRLPYAAGASWC-P--ESGCFSDTREALLEEIMNWIRE
TSASSGAE----------------------------------------------------
-------------
>KDQ19572.1
------------------------------------------------------------
------------------------------------------------------------
------------------------------------------------------------
--------------------------MADSSKAVNK--------------D---------
-----T---TPSDAAGK---LRI--T--------VFGASNVPGL-----SFFH---KNSK
A---------FVTLRA-LDQT-WSTKV---------------------AER---S-GSPR
WDE---EF------DLR---G----EDP--------SVLQVELKLLRRRF----------
------------------VFSRREQLIGAVEVG---FKELWEKQRQAHK-----------
----------------------ENSDYADLDLQVASS------SES---HPSISIRVHRG
LAAP--K-----------PV----------------------------------------
------------------------------------------------------------
-LEK-----------------------------MRMGPPPL---------PTLPAGVS--
----DAE-AFAQDAIEAAGSVTEVKAFYDSTLASVE---VFVK----MVDAF----A---
----------------DI---HPYAKAAWTV-LSA----------------------GYK
S-----------------------------------------------------------
---------------------------------MT------------------------T
ALNLISRW-DKTAIHK--------------------------------------D-----
-------D--RAV-ILQ---VAKKTNECALFIKA-YTSTESFA-----------------
-----------------LR-----TA-KG-IF--SN-------SGDEIARFKKDFDLVRR
KIDTGA-----ILSI-------TEGLSKVNDE--LYGVEESVKLVGQN------------
---------VERVA---QNAIVDKLPYAEGATWD-P--GRVVLPDTREALLEDIWQWVKR
SDAGDGA-----------------------------------------------------
-------------
>KIJ49068.1
------------------------------------------------------------
------------------------------------------------------------
------------------------------------------------------------
-------------------MRRMSRFSVPSQTS---------HVLSAPDSR-YNGVRD--
--------NSKGVTIEVRR---L--I--------GL----PS--------SIG---FKPR
Y---------YVTIDV-NEES-TSTKE--------------------VGPE---D-GVVK
WDQ---KL------FFN---TG--IMAP--------SIFELQLLRTSR-IGK--------
----------------------SDHLISTSTTN---LGDLLSADVKQE-VA---------
-------I----------------------NLEGK---------NHG----SAPLQVFLL
FSGNIDI-----------------------------------------------------
------------------------------------------------------------
RAEMN--A------------QADDAQRHIADSGLN-----------SSSP------VA--
----EAVSSAEDIFSSAGSVAVATINTWKPVWTQFN---ALIK----VAEDI----A---
----------------EI---HPYAKIASSV-LLS----------------------AYH
V-----------------------------------------------------------
---------------------------------WK-NQK-DRDS--NVFKL---LQTIHD
LGNLVHEA-APTKI---------------------------------------IP--R--
-------Q--QKI-LQQ---IMEQIIDCSQFISH-YS-----------------------
-----------------LK-----AV-KH-IF--SK-------VDDAVKKYTASFDKLKL
AFTDAA-----TVST-------QMSVINL----------------IASLAV---------
------------LY-IDVN--LNDMPYAEGARYK-S--GKGCIQGTRVEVLDAITQWAFE
ENLDS-------------------------------------------------------
-------------
>KIJ52844.1
------------------------------------------------------------
------------------------------------------------------------
------------------------------------------------------------
--------------------------------------------------M-YVRDNS--
--------STKGITIEVKR---V--T--------GL----PS--------ITG-L-LKPR
Y---------YVTLNV-NGIS-KSTEK--------------------AGHK---A-GAVK
WDQ---KL------FFD---TE--ITAS--------SDFSLILFRENN------------
-----------------------GHHLRQIT------------------V----------
------------------------------NLKGK---------DGG----SSSLQVLL-
IFRKENI-----------------------------------------------------
------------------------------------------------------------
MTAMK--T------------QVEDTQRV-ATPSLG-----------GSA-------IL--
----DNVSSAVNIISKGGSMTVANINTWKPVWTKFN---AFVE----LAEKI----S---
----------------EI---HPYAKIASSV-LLS----------------------AYH
V-----------------------------------------------------------
---------------------------------WK-DQK-DRDS--DMFKL---LKTIHD
FSDFVHDA-APTEI---------------------------------------VP--R--
-------Q--RKI-LQQ---IMEQIIDCSRFISN-YCENSSFA-----------------
-----------------LK-----AV-KH-IF--SD-------IDDVIKKYADSFAKLQG
AFTNAA-----TLST-------QLGVIKLAVD--VIN-------ITASLAD---------
------------LY-NDVI--LNNMSYAKAASYK-S--EEVCIPGTRVKVLDDIAHWAVK
EDVDS-------------------------------------------------------
-------------
>KIJ33960.1
------------------------------------------------------------
------------------------------------------------------------
------------------------------------------------------------
------------------------------------------------------------
---------MKGITIEVKR---V--T--------GL----PS--------VTG---LKPD
Y---------YIILNV-NGIS-KSTKK--------------------VGQK---D-RMVK
WDE---KL------IFN---ME--ITPS--------SEFSLNLRRTSRMIGK--------
----------------------QDHDIDTFRNN---VADLISDATKKK-G----------
------------------------------ILKGE---------D-N----GASLQVLL-
IFGAVDI-----------------------------------------------------
------------------------------------------------------------
RTEMV--T------------QVKDAQRRIAASSLG-----------DSP-------IV--
----DTISSSVDIISKGGSSTVAMINTWNPVWTKFN---AFVE----LAEKI----S---
----------------EI---HPYAKIASSV-LLS----------------------AYH
V-----------------------------------------------------------
---------------------------------WK-AQK-ERDS--NMFKL---LQTIHD
FSNFVHDA-APTEI---------------------------------------VP--Q--
-------Q--QRI-LQQ---IMEQIIDCSQFISG-YCENSSFA-----------------
-----------------LK-----AV-KH-IF--SD-------VDDAVKKYAASFVKLQG
AFSDAA-----ILST-------QLGVIKLTVD--VIN-------ITASLAD---------
------------LH-SDVN--LNDMPYAEGARYK-S--GKSCIQGTRVKILDAITQWAFK
DDLNS-------------------------------------------------------
-------------
>KZS88516.1
------------------------------------------------------------
------------------------------------------------------------
------------------------------------------------------------
------------------------------------------------------------
---------------MG---LRV--H--------DVRGHNFPTT-----GKIL-H-HKKQ
F---------YVRLEC-NGVS-SIST---------------------LSER---G-RNPH
WSE---TF------EFA---D-----AS--------ASIKLSVYMKNSRG----------
----------------------QDVEIGSVEEK---LEHLVSENNIVPPGE-R-------
---TINRTYELSEH--D---GIKSSISMALTLKLSSTL----------------------
------------------------------------------------------------
-------------------------------------------------AASSESTPV-V
TETMT--S-------------SL-AGAHKAWENIK-----------GPPEALQ-SAS---
--------EVANHASDVGPTATHLADDLLPFLDRMD---AFVQ----LVSKI----SE--
-----------------I---HPYAKIAVDV-IFA----------------------GYK
I-----------------------------------------------------------
---------------------------------LR-AQQ-QRDA--SLSEL---IDAMDD
TYDVIIKA-RPLFV---------------------------------------EE--S--
-------Q--KNI-AIR---LVEQTTECGYFIQG-CAQERNFF-----------------
-----------------KR-----AA-MN-IL--GG-------VDGKIKEFKDSFRELKT
AFQFRA-----VIQT-------EIVVARTL---------DVVKDL---------------
-------------S---IEINLNDMQYIGDASFQ-P--EKGCIPGTRTEIIEEICRWIKR
PIGPSLDGVDDTIPENEPEGA---------------------------------------
-------------
>KZT31837.1
------------------------------------------------------------
------------------------------------------------------------
------------------------------------------------------------
----------------------------------------------------M----T--
-----TKIPNENESKNQ---LQI--S--------EIRGSNFPKA-----HGML-K-PANR
F---------SLSLEC-GTEK-KTSE---------------------VSKR---V-DHPF
WDE---KL------DFK---L-----ES--------NSIVIKAYIHHSMG----------
----------------------KDELVGELSED---VNKLVASADADGYIS-V-------
---V----LKTPKG--S--SGAKNPPEISF------------------------------
------------------------------------------------------------
----------------------------------------------------KISLKT-Q
TERMS--S-------------AV-EAGNAGWQEVQ-----------KSPVLLD-QTS---
--------NEVATAAKIQSTIAATAVDITPVLDKLD---RFVK----LVDKI----SE--
-----------------V---HPYAKIAWSV-ISA----------------------AYK
I-----------------------------------------------------------
---------------------------------FQ-AQK-QRDD--AIAHL---IDLMDD
TYAFVLES-KELFQ---------------------------------------VE--S--
-------Q--RKL-LEN---LANQTTECGHFIVD-YAKNKTFG-----------------
-----------------GR-----TL-TN-IL--GE-------ADGVIKSFESSFSDLKA
AIQLRG-----SVQT-------EIIVFQTI---------NLTKDI---------------
-------------A---IDINLNDLQYVGDASFL-P--EEACLPGTRTEIIETIIQWVIQ
PDQSDGA-----------------------------------------------------
-------------
>KZT34382.1
------------------------------------------------------------
------------------------------------------------------------
------------------------------------------------------------
--------------------------MTTPNE----------------------------
-----KAPNESTKAKRE---LKI--Y--------DVHGYNLPTT-----PSCL-GT-NPH
F---------VVTIEC-GGQS-KSSK---------------------VSKR---G-SNPD
WSR--QSF------FFD---Y-----LT--------GGVKFRVDTHHVLG----------
----------------------KDEPVGEVEEV---VENLASRADAAGVIK-C-------
---I----LNLPTS--TDTSETTDKPTISF------------------------------
------------------------------------------------------------
----------------------------------------------------KYLLGD-P
IEIAN--A-------------EV-NLGKKEWKEVQ-----------NAPTVLD-KIA---
--------GPLAKAETVQSALTAVQGNAAPFLDKVD---AFVK----LVDNI----AE--
-----------------V---HPYAKIAWSV-ISA----------------------GYK
I-----------------------------------------------------------
---------------------------------LQ-AQH-QRDN--ALSGL---VDIMDD
TYAFILES-KPVFE---------------------------------------VE--S--
-------Q--RKI-AEK---LVQQTTECGYFILH-YAEDKEFL-----------------
-----------------ER-----TV-HN-IF--GE-------ADATIKGFEGRFSDLKA
SFQARA-----NVHT-------EIVVMQTA---------AVTQNI---------------
-------------A---FDVNLNDMQYVGDASYL-P--EKACFPGTRAEIIDTITQWAVR
PIQPEGA-----------------------------------------------------
-------------
>KZS88480.1
------------------------------------------------------------
------------------------------------------------------------
------------------------------------------------------------
--------------------------MTTPNE----------------------------
-----KAPNESTKAKRE---LKI--Y--------DVHGYNLPTT-----PSCL-GT-NPH
F---------VVTIEC-GGQS-KSSK---------------------VSKR---G-SNPD
WSR--QSF------FFD---Y-----LT--------GGVKFRVDTHHVLG----------
----------------------KDEPVGEVEEV---VENLASRADAAGVIK-C-------
---I----LNLPTS--TDTSETTDKPTISF------------------------------
------------------------------------------------------------
----------------------------------------------------KYLLGD-P
IEIAN--A-------------EV-NLGKKEWKEVQ-----------NAPTVLD-KIA---
--------GPLAKAETVQSALTAVQGNAAPFLDKVD---AFVK----LVDNI----AE--
-----------------V---HPYAKIAWSV-ISA----------------------GYK
I-----------------------------------------------------------
---------------------------------LQ-AQH-QRDN--ALSGL---VDIMDD
TYAFILES-KPVFE---------------------------------------VE--S--
-------Q--RKI-AEK---LVQQTTECGYFILH-YAEDKEFL-----------------
-----------------ER-----TV-HN-IF--GE-------ADATIKGFEGRFSDLKA
SFQARA-----NVHT-------EIVVMQTA---------AVTQNI---------------
-------------A---LDVNLNDMQYVGDASYL-P--EKACFPGTRAEIIDTITQWAVR
PIQPEGA-----------------------------------------------------
-------------
>KZT38410.1
------------------------------------------------------------
------------------------------------------------------------
------------------------------------------------------------
--------------------------MESKTFG-GE--SRDRPPKL---GG-L----H--
--------SNIGHIGRMFK---I--W--------DVKGQGMPK-----SN-IL-A-RSQR
F---------YVIFSR-ND-QLKQT-D--------------------ISKK---G-VNPS
WSG---NI------SLL---PG-----P--------GPLIVAVYARHSV-G---------
----------------------KDELVAIAEET---IESLCSRRDEHG-T----------
--VIISLSRPD-ST--S--------------------------NGPN----HPTVSFRLT
FDD---------------------------------------------------------
-----------------------------------------------------------H
IADLD--E-------------TQ-KSAEQSVTRLI-----------PSR--HT-SAAE--
----DAL----AQGSTMASNVKPMADVITPLLSKVD---NFVK----MVDSI----A---
----------------EL---HPYAKVAWGV-VSS----------------------VYK
I-----------------------------------------------------------
---------------------------------FQ-AQK-QRDA--NIALL---FESMDD
TYNFILES-REVFQ---------------------------------------VK--S--
-------H--IAI-AAR---LVQQTSECGYFIMH-YAKDEKFW-----------------
-----------------HR-----TA-NN-LF--GG-------VDDQITAFQSSFFSLRA
ALQERA-----TINT-------EVLIIQT----------------VTLLQD---------
------------FG-DDVN--LNDMNYAGDAGFL-P--EKGCLPGTRTAVIDRISEWVTS
PNPSGGA-----------------------------------------------------
-------------
>KZT40432.1
------------------------------------------------------------
------------------------------------------------------------
------------------------------------------------------------
----------------------------------------------------M----T--
-----TKTPDESEAKNR---LQI--S--------EIRGFNFPKA-----HGML-K-AANR
F---------SLALEC-GTEK-HMSE---------------------VSKR---N-DHPF
WDQ---EF------VFN---S-----ES--------TVLVIKAYIHHSLG----------
----------------------KDELVGELSED---IKKLTASADADGSVR-V-------
---V----LKVPKG--S--SAAKNPPEISF------------------------------
------------------------------------------------------------
----------------------------------------------------KISLKS-R
TENMT--A-------------AV-EAGKAGWQDVK-----------KSPGLLD-QTS---
--------KEVVTAAKIQSTITAAAADVTPFLDKLD---KFVK----LVDNI----SE--
-----------------V---HPYAKVAWSV-ISA----------------------AYK
I-----------------------------------------------------------
---------------------------------FQ-AQK-QRDG--AIAHL---IDVMDD
TYAFVIES-KELFQ---------------------------------------VE--S--
-------Q--RKL-LET---LANQTTECGHFIVD-YAKNKTFGG--FDCIVALV------
-PKSRADRANAECSNAGGR-----TL-TN-IL--GE-------ADGVIKGFESSFSDLKA
AIQLRG-----SVQT-------EIVVFQTI---------KLTKDI---------------
-------------A---IDINLNDMQYVGDASFL-P--EKACFPGTRTEIIETITQWVIQ
PDQSESA-----------------------------------------------------
-------------
>KZT41000.1
------------------------------------------------------------
------------------------------------------------------------
------------------------------------------------------------
------------------------------------MR--GVFRLVSSGRR-D-------
-----------VEGGRQLR---I--W--------NLRA------------FHF-P-TKKK
Y---------SVEVNP-GPAS-SSTGL--------------------AECV---SNSSFS
WSD---SL------FID---LP---QDT--------TQLDVTFRIHQKR-T---------
----------------------IGHWTKP-IYE---QTQTLSSLSPPN-QQ---------
-----SIRVLAFKI--P-APDF-----------------------SP----DATMSVTIS
IVSSMEA-----------------------------------------------------
------------------------------------------------------------
---AR--I-------------AS-QEARDRANQ--ISGHAL-----PSTIDV--------
----------VDTLSSARDNAQPIYEAVYPFLDKIQ---AFVE----VVDKV----SE--
-----------------L---HPYAKIAWSV-MSF----------------------GYK
V-----------------------------------------------------------
---------------------------------LK-NQK-ETDD--DMNSL---LDTMDD
VYTFLLAS-EPLHK---------------------------------------IE--A--
-------H--KDV-ARR---LIEQTRECGFFIQH-YAKDKSLA-----------------
-----------------VR-----TV-KN-LS--GT-------VKKNIKSFQDSFQNLKA
EFLGTA-----AINT-------EIVVIRV----------------WELQQS---------
------------AF-ENIV--LQDIPFID-ASFQ-T--EKQCHPETRTGVIDNIARWANR
PISTDGSVP---------------------------------------------------
-------------
>KZS95528.1
------------------------------------------------------------
------------------------------------------------------------
------------------------------------------------------------
--------------------------MSTVSGPSGSQN--ANGRLVSSGRR-D-------
-----------VEGGRQLR---I--W--------NLRA------------FHF-P-TKKK
Y---------SVEVNL-GPAS-SSTGL--------------------AECV---SNSSFS
WSD---SL------FID---LP---QDT--------NQLEVTFRIHQKR-T---------
----------------------IGHWTKP-IYE---QTQTLSSLSPPN-QQ---------
-----SIRVLAFKI--P-APDF-----------------------SP----DAAMSVTIS
IVSSMEA-----------------------------------------------------
------------------------------------------------------------
---AR--I-------------AS-QEARDRANQ--ISGHAL-----PSTIDV--------
----------VDTLSSARDNAQPIYEAVYPFLDKIQ---AFVE----VVDKV----SE--
-----------------L---HPYAKIAWSV-MSF----------------------GYK
V-----------------------------------------------------------
---------------------------------LK-NQK-EIDD--DVNSL---LDTMDD
VYTFLLAS-EPLHE---------------------------------------IQ--A--
-------H--KDV-ARR---LIEQTRECGFFIQH-YAKDKSLA-----------------
-----------------VR-----TV-KN-LS--GT-------VKKNIKSFQDSFQNLKA
EFLGTA-----AINT-------EIVVIRV----------------WELQQS---------
------------AF-ENIV--LQDIPFID-ASFQ-T--EKQCHPETRTGVIDNIARWANR
PISTDGSVP---------------------------------------------------
-------------
>KDQ09525.1
------------------------------------------------------------
------------------------------------------------------------
------------------------------------------------------------
--------------------M-ASSNQNTQNEAEN---------------A---------
----------GSNPNETYE-LTV--L--------RVR--NVPKT-----HA---F-LPPK
T---------FVTFTI-GG-QTFETGT--------------------RR-----G-ANPQ
WAR---AF------AIQ--GNG---S----------SMLNLE--VRGVAGM---------
--------------------CRVEFPVGTLSRP---LEALWNMQRGAHAAG-EAGF----
---TCELQVT-QP----------------------LSEL------V----ARPSIALQIQ
LPVLPEQ----------PSQ-D----------------------LET-----------A-
-----DA-------------FVAAAE------------------QDL--AAIRPTP----
RVIEA---------------------------------------------ASA-------
--------V-EDRSQAIVDTSKDVLEPLGSLVGSID---AFVK----IADTL----A---
----------------EI---HPYVKVAWTI-FSA----------------------VYK
V-----------------------------------------------------------
---------------------------------AK-AQQ-ERDN--ALSEL---FEIMSA
TLAFARRA-DATT-VI--------------------------------------N--Q--
-------K--RSV-VLE---IAKKCNECALFVR-NYAKTTGFV-----------------
-----------------SR-----AI-KNI-L--AT-------ADNDISRFKLDFEVLHK
NLSSEV-----MLSL-------AEMTKQGLSD--IKVDLA---AI---------------
---------RDGVKHVH-HDVVLN-NLHAIGSWD-S--DRVCLPDTRASVLDHVISWVYS
TPDPGHN-----------------------------------------------------
-------------
>KDQ11677.1
------------------------------------------------------------
------------------------------------------------------------
------------------------------------------------MSQ-----PGKS
VTKYLGLPKEPPLSTNVTVSA-NLRLPVLL------------------------------
------------IVKRSFD-LTI--I--------EASSLSIPGL-----LGL--G-RHPK
A---------YVKIEV-ED-KNYKTAA--------------------A-RR---G-ANPA
WNQ---IF------PFT--EVA---A-T--------SRIEFR--VFHEGTF---------
---------------------RHIL-LSSCSAE---VQKLLQRG----------EN----
---QLALTLQ-LH----------------------APDS----STN---QTSTSLTVRVR
E--DKSI----------AKT-R--------------------------------------
------P-------------ALDKL-------------------LPE--RPSGV------
DTVLH---------------------------------------------VVD-------
--------A-AQAVANTPLLIPSISESLGTVMNVLE---RFVQ----AGDQL----A---
----------------QV---HALLNVAWQV-IKS----------------------LYE
L-----------------------------------------------------------
---------------------------------TK-AQI-QRDE--RVAKL---ALTIHD
HYATLDMI-QDIR-KE--------------------------------------K--G--
-------L--EDV-LEM---TLKQTVECAWFIR-QYIA-KSFG-----------------
-----------------GR-----LI-GQV-F--SD-------ADEKIEGFEAAFRNLRE
SFRDRS-----LAQI-------TLVTLRAASR--I---D---------------------
------------------TLYLKEQLRPVHLDPS-I--RSQCLPGTRGRELRLITDWVES
PDEEN-------------------------------------------------------
-------------
>KDQ18935.1
------------------------------------------------------------
------------------------------------------------------------
------------------------------------------------------------
------MSREPR-----------------N------------------------------
------------SDIEALN-LTV--L--------S--ASNIPT-------RA--L-LPYR
P---------YVQVEI-GA-IKRRTRT--------------------AARG---S-TNPV
WNE---LL------LFL--KDL---RPS--------SEILIK--VYHKAIL---------
---------------------GRNVLLCDIAMQ---IGDVLQRS----KS----ES----
---DMVLQLQ-AH----------------------KGKR----AAD---APSLAIQVR--
Q--KLRM----------EAV-K--------------------------------------
------A-------------ILSDVV------------------TPD--VPASS------
CTAEA---------------------------------------------GVK-------
--------G-V-EKGKTAAETISSESALKSVLDVLE---KLFG----VADEI----A---
----------------KI---HPLVNVAWLI-IRS----------------------LAK
V-----------------------------------------------------------
---------------------------------AK-DQL-DRDA--KIVRL---CASMAE
LYSTVHSI-EDVR-KS--------------------------------------P--K--
-------L--QDI-ITS---ILQHTVECALFIK-EYVG-KGFG-----------------
-----------------KQ-----AV-FQL-I--FN-------SDDKILEFEDAFRSLRE
SFRDQS-----LVHV-------TLVTSRISDQ--V---D---------------------
------------------MIYLENQFRPVKIDMT-S--RPQCLSGTRKQEIQLITEWVMS
PANVE-------------------------------------------------------
-------------
>KDQ54660.1
------------------------------------------------------------
------------------------------------------------------------
------------------------------------------------------------
-----------------------MATLVVG--------------------D---------
----------TVSGGSGLR-LFV--K--------EISASGLKH--------------NRK
H---------SVKATV-GR-KAEISRE--------------------T-ER---T-KDPS
WSD---LD------FIF--LL----SES--------SHLTVE--VFDHPVM---------
--------------------SLGPSFVGGITVD---LNVLRCET----------------
---VITRQLD-SL----------------------HRPE------V---DVTGSLTVHIT
VNGLDNT----------TDV-D----------------------TV------------L-
------K-------------DIDKNL------------------HLL--HTPGWVK----
---------------------------------------------------PI-------
--------P-ESISDVAPDVWQPALNSVESFVEGLG---AFVR----VVDAL----A---
----------------EI---HPYAKATWTL-LSS----------------------VYH
S-----------------------------------------------------------
---------------------------------VI-NQI-ALDA--KVNRL---ADVIRQ
IYQVAIDA-DPLK-NH--------------------------------------G--T--
-------I--GRT-LQC---MLIQTMEVARFIR-GYAETKGFA-----------------
-----------------GR-----AI-KNQ-V--YP-------VDAQIEDFEKLFNALKS
DLQLKV-----TTQS-------SIAVFGIMDT--VAQIE---------------------
------------------EVLVLRDLPYASASYH-T--KPGCLPGS--------------
------------------------------------------------------------
-------------
>KDQ54630.1
------------------------------------------------------------
------------------------------------------------------------
------------------------------------------------------------
------------------------------------ML--TR----VDESS-S-------
-----------RRSDLRLI---V--K--------KISA------------SGM-K-HNRK
H---------LVKATI-GHEI-KTSRE--------------------T--E---RTKDPS
WLD---LD------FVF---VL---SDS--------SHLTVEVFDHPVV-S---------
----------------------MGPSFVGGITV---DRNALQR---ET-VI---------
-----TRQLDSLGR--S-GVDF-----------------------AG----SVIVHVTVN
ALGDVTG-----------------------------------------------------
------------------------------------------------------------
---FE--P-------------VL-DNVDEDLRQLCTPGWVK-----PIPDPVS-NVVS--
----SI----ATAYQSTADIWQPALKSVESFLEGLK---ATVR----VVDAL----AE--
-----------------I---HPYAKAAWTL-LSF----------------------VYK
T-----------------------------------------------------------
---------------------------------VI-NQI-ALDA--KVNRL---ADVIRE
IYEAAKDA-DPLKE---------------------------------------YG--T--
-------I--GKT-LQC---MLMQTTECAYFIRE-YAETKGFA-----------------
-----------------SR-----TV-KN-QV--YP-------IDAKIELFKTTFDGLKS
DLQNKA-----TIQS-------SIAVFRM----------------LDTVTD---------
------------IE-EALV--LHDLPYAS-ASYQ-I--ELGCLPGSRQEILEEIIDWVNS
ASEDSTQS----------------------------------------------------
-------------
>KDQ54654.1
------------------------------------------------------------
------------------------------------------------------------
------------------------------------------------------------
------------------------------------MA--TPVVG-DTVPG-T-------
-----------RQSDVRLF---V--N--------KISA------------FGL-K-HNRK
H---------SVKATV-GREI-KTSRA--------------------T--E---RTKDPS
WLD---LD------FVF---DL---SES--------SHLTVEVFDHPIV-S---------
----------------------LGPSFVGGIMV---DSNVLRH---ET-VI---------
-----TRQLDSLRR--P-GVDV-----------------------AG----SLTLHITVN
GLGDTTG-----------------------------------------------------
------------------------------------------------------------
---LD--T-------------VL-EHAEKGLHLLDPPGWAT-----PIPDPVS-NVAS--
----SI----AAVSQSTTDIWQPALNSVESFVEGLK---ASVR----VVDAL----AE--
-----------------I---HPYAKATWTL-LSF----------------------VYK
T-----------------------------------------------------------
---------------------------------VI-NQI-ALDA--RINHL---AHVIRE
IYQVAIDA-DPLKN---------------------------------------HG--T--
-------I--GKT-LQR---MLMQTSECAYFIRE-YAKTKGFA-----------------
-----------------SR-----AV-KN-QI--DP-------VDDKIDVFETKFNALKS
DLELKA-----TIQS-------SIAVFRI----------------LDTVAK---------
------------IE-ETLV--LNDLPYAS-ASYK-I--KLGCLPGSRQEILEEIVDWVND
ARGDSTQS----------------------------------------------------
-------------
>KDR65874.1
------------------------------------------------------------
------------------------------------------------------------
------------------------------------------------------------
------------------------------------------------------------
---------------------------------------------------------MLR
A---------IIVDPM-KSQD---TDW---------------------TTR---KDGKVS
WDK---TF------DFD---AR---LP---------SKLKIEAYKSHHHWHK--------
---L-----------------SRSILVASFEEE---LRVLLESDVAAV-DG---------
-------VK--------------RDLTKPFNI------------VNA----NNNFSIVFS
ISISNEE-----------------------------------------------------
------------------------------------------------------------
QKESN--A----------VVEATDAAQNIQVLGLV-----------EPFAP---------
---------TLNTVSSVVENADNFAVLWNDVWKKAG---IFLE----WVNGV----A---
----------------EV---HPFAKIAVQV-LSS----------------------VYK
V-----------------------------------------------------------
---------------------------------ID-AQI-RRDK--SILQL---LHIMSE
AYDFGREA-EPVKE---------------------------------------VE--S--
-------Q--RIA-LKC---LSQQTIECAYFISA-YSKDCRFI-----------------
-----------------VK-----AV-KN-LF--ST-------VDDAVQEYKTRFQEIRK
AFDSRA-----ILNT-------EITVMRM----------------AKETFD---------
------------IA-VTLN--LNDIPYAGGARYK-S--ENQCPPGSHTEILDEISV----
------------------------------------------------------------
-------------
>KDR74367.1
------------------------------------------------------------
------------------------------------------------------------
------------------------------------------------------------
-----------------------MAS----------------------------------
----------DESEKKILR-LTV------------VKGSGLRRP-----KP---R-KISK
IFFTSRFLVGVLVTPD-DGQNSRRTEA--------------------R--E---G-KNPL
WDA---S--------FD--LTV---TDN--------SVVQLVVYFSAS------------
---------------------EGEGQCGEFSVA---VKDIFKGFNS---------S----
---PETTCLA-SG------------------------------APN----KPSNLTIRTE
FISLNNE----------ES-----------------------------------------
---------------------------------------------RV--KLPDEDDAA-D
ALEKAHTRL----------------------AA-----------------PHD-------
--------SQLLPTMSEALVTVSESDGLADVIDCVE---KILE----IGDAV----A---
----------------EA---HPYAKAAWAV-LSL----------------------IPK
M-----------------------------------------------------------
---------------------------------VV-HQA-KLKR--QIDEL---WETAAD
MLSFLRAA-QPVI-E---------------------------------------P--S--
-------L--LPT-VSA---MMKQIHACAVYIT-NYGE-RGFI-----------------
-----------------ER-----NM-----------------SGGAISEFVSAFETLKK
RFNERS-----ALET-------WKLVHSMEGG--VARIGASIAEIENLEKR---------
-----------------KLLLSLPGASLPGVQWD-L--GKICLPKTRTRLVDEIIAWVHS
PEDPR-------------------------------------------------------
-------------
>KII92446.1
------------------------------------------------------------
------------------------------------------------------------
------------------------------------------------------------
------------------------------------------------------------
----------------MYE-LHV--I--------RAQ--GLPS-------RQ--N-KTPN
T---------YARIEF-GT-VVRRTRT--------------------V-FS---S-KSPE
WDE---RF------AFS--EA----APY--------SEITLI--VKRRLLRY--------
--------------------LPGSTILGTVRID---VKKLLERT----TA----ED----
---EVALRLT-LS----------------------DGKH----GFQ----DRGEVRVRLR
A--YGTR----------DAG-A--------------------------------------
------A-------------AIVTAV------------------RAV--GLGPTPEKI-S
TAVSL---------------------------------------------EPG-------
--------N-CAGAVVAVLDQPDMLKMLETLMKKLD---VFAE----IIDKA----S---
----------------KV---HPYVNIAWQV-LSS----------------------LYK
V-----------------------------------------------------------
---------------------------------VK-SQV-ERDQ--RIVVL---VGVMCD
TYALVSST-DLLREKI--------------------------------------P--T--
-------I--EDT-VKK---ILSHTVECAIFIQ-EYMG-HGFG-----------------
-----------------GR-----TM-RQA-L--SD-------YDVHVNALSDTFTMLRD
SFDKGI-----NVQA-------ALSSFRILET--VEEID---------------------
------------------TTLTLQQLNPADMDFS-M--RPECFPDTRVDALKFVVDWATN
PSHGE-------------------------------------------------------
-------------
>KIJ27480.1
------------------------------------------------------------
------------------------------------------------------------
------------------------------------------------------------
-----------------------MS-----------------------------------
----------DHTTKLHIS-VKI------------KELKGFKR----------PE-RFSN
L-------------FG-NQ-KEETSIV--------------------GWKS--EH-ESLK
WSD---ES------PVI--FSG---VQQ--------N---SKIFFHFSQ-----------
----------------------VHRHTGRSSECHLKAEKELSSIPLG-------TQ----
---DILLLLQ-PH------------------------DT----AKLP--ETNATLMVSIT
VHQD-LL----------DLS-K--------------------------------------
----EI--------------RVLGER-----------------------PQAGDSKAA-E
HIEA--------------------------------------------------------
---------FVSGAEVIRDKAGTVLEDWTPLLDKID---KFVE----VAQLVSGKSL---
----------------QL---HPWAHLAASV-ILA----------------------AYN
V-----------------------------------------------------------
---------------------------------WK-DQR-ERDA--SIEAL---VRTINE
HCRFIDRA-RPL-DKI--------------------------------------K--S--
-------Q--SEI-LHK---FMMQIIECAQFIH-DYGKEKVSD-----------------
-----------------------------------------------------SFDEFKK
AFEAES-----QLQT-------QLTVVTIQQN--IEQLTV--------------------
------------------NLTLQDLPFADGARYE-S--G----KGSREGILQEILDWAFS
AQHQE-------------------------------------------------------
-------------
>KIJ33913.1
------------------------------------------------------------
------------------------------------------------------------
------------------------------------------------------------
--------------------------MSPPRGISALFLGEPFPYCMEADYR-DPEDDS--
--------SAKGITIEVKK---L--M--------GL----RS--------VTG---LKPE
Y---------FIILNV-NGIS-KSTKK--------------------VGQK---N-RMVK
WGQ---KL------FFN---TE--ITPS--------SEFSLKLRRTSRMISK--------
----------------------QDHDIDTFQNN---MADLISDAKKKK-G----------
------------------------------ILKSK---------DSD----SDSLQVLL-
IFEEVNI-----------------------------------------------------
------------------------------------------------------------
RTEIN--I------------QVEGVQRHIAASGLG-----------DSP-------VV--
----ETVSSSVNMTS-RGSSTLTIINTWEPVWTKFN---ALVE----FAEKI----S---
----------------EI---HPYAKIASSV-LLS----------------------AYN
I-----------------------------------------------------------
---------------------------------WK-AQK-DRDS--NMFML---LQTIHD
FCNFVHDA-APTET---------------------------------------VP--S--
-------Q--RKT-LQK---IMEQIIDCSQFISG-YCRDHSFV-----------------
-----------------LK-----AV-KH-LF--SN-------VDDAIQKYTMSFEKLKL
AFTDAA-----AVFT-------QLGVINL----------------TASLAA---------
------------FH-VDVN--LNDMPYAEGARYK-S--GKGCIQGTRVKVLDAITQWAFK
DDPDS-------------------------------------------------------
-------------
>KIJ44835.1
------------------------------------------------------------
------------------------------------------------------------
------------------------------------------------------------
-----------------------MS-----------------------------------
----------KF------Q-IHV------------KDLRGLPVI-----KRKPME-GEPR
L---------YIALSI-DE-TQKHTRT--------------------TEQT--QT-GSLR
WEQ---FL------EFS--TMP---DPE--------SNLRIQLFRSHSIK----------
----------------------KAEIIGNIERR---MGDILAHGSGK-------DN----
---V---ILL-Q-------------------------YN-------D--RLPGNTVLELT
ICVFGLE----------DLQ-Q--------------------------------------
----QAR-------------AIKEDV----------------------------NHAA-E
RVDSS---------------------------------------------EPS-------
--------DVVDRVTSAVKIAQDTLDPWKTLLDRID---IIVK----ITEKL--------
----------------------------------------------------------AQ
I-----------------------------------------------------------
---------------------------------WK-RER-ERGN--RILEL---VALMND
VCDFTDNT-AQD-EEL--------------------------------------K--P--
-------R--TNI-IDV---MMQQIIDCGIFIQ-NYCKDGDTF-----------------
---------LDRVFPTASR-----AL-KHE-L--SN-------VDQAIMTYRQNFTELKK
KFHQWT-----SLGT-------EVRVVRLADA--IVDMAA--------------------
------------------DITLLQLQCAPDAGYK-S--DKCCLPGTRIKVTKQVCEWVGN
IYDST-------------------------------------------------------
-------------
>KIJ49834.1
------------------------------------------------------------
------------------------------------------------------------
------------------------------------------------------------
----------------------------------------------------MPEDDK--
--------IITRLEIHIKQ---L--T--------GLKQLNPS--------VLN-P-TKPT
V---------YTSVSF-GVDEKKETKK--------------------IKWG---GTGPVE
WEE---IL------CFN---NV---KEG--------SSMDLAVFRSRHLRR---------
----------------------SPELVGKNSKP---LKELVTTEGDVI-V----------
------------------------------SLQPGA-------YDSD----NMGLSVVIY
IRIHSDI-----------------------------------------------------
------------------------------------------------------------
RAAMH--Q------------SIQK--TTMAAGGLD-----------CSP---S-TKIT--
----DNI---AATISVAPQQAAEIIAPWEPLLQKIN---KFVE----LTEKI----S---
----------------EV---HPYAKMAASV-LLS----------------------AYK
V-----------------------------------------------------------
---------------------------------WK-SQI-DRDA--KISGL---FTEVGN
LCSFVDAA-KPLDE---------------------------------------IP--A--
-------Q--KKI-LQD---IAVQIIDCCEFVFH-YLRHKSFV-----------------
-----------------VK-----SI-KH-IF--SN-------VDEAIESYSMKFQDLRD
AFQQRG-----NLQT-------QITVMNI----------------AKQLSE---------
------------LS-VKIT--MIDYPYAKGARFE-S--GKGCLPGTRTGILDDLCNWVLA
EPNPEQHDLTQ-------------------------------------------------
-------------
>KIJ50186.1
------------------------------------------------------------
------------------------------------------------------------
------------------------------------------------------------
------------------------------------------------------------
-----------------ME-VTI--T--------QAS--DLPPN-----TFT----LQHL
T---------FVEIVT-GD-IRLCTDP--------------------VKYDHKIG-HQAF
WDF---KH------AFP--SL----DKA--------SKIAFN--VFHRSTF---------
---------------------KPDKCLGRAEAT---VDQLLELQRQK--S----DK----
---DISLLLT-DK----------------------EGKP-----------STGRLYLRVQ
QQTVEAL----------GRV-A------------------------------------V-
------E-------------EARKAE------------------QKL--SP-SL---V--
TRAVD---------------------------------------------S---------
----------AGSITNLVSNQEVIMTSFDSLLGKVD---GLVK----LADEI----A---
----------------KI---HPYVNFAWQV-LSV----------------------GFK
M-----------------------------------------------------------
---------------------------------VK-AQQ-LQDQ--KISAL---VTTMED
IYTFTASV-DKFK-DG--------------------------------------C--P--
-------L--QAV-VTQ---ILAQTIECGFFIQ-EYAR-NKFA-----------------
-----------------AR-----AF-KQP-F--SG-------AHELIDQFCAEFKRLRA
NFDSGV-----NIAT-------ALVLSQTART--VDSIR---------------------
------------------RDQVLSKLQPVSMDEY-N--RRPCIPNTRLNVIKSITDWIAD
DSRERK------------------------------------------------------
-------------
>KIJ52189.1
------------------------------------------------------------
------------------------------------------------------------
------------------------------------------------------------
------------------------------------------------------------
---------MTNITVIVKQ---F-------------TGYKPP----------S-N-RKVS
L---------YVTVSV-GKNK-EKTKK--------------------IEWK---G-GSPS
WNE---TF------VFT---GV---DAE--------STLIFSVFQARRLHS---------
----------------------D-VCLLTAEKN---TNDLTPSGNDLK-ET---------
-------PL---------------------NLRAAD-------NTAD----NIGCILTVS
ITRQDDI-----------------------------------------------------
------------------------------------------------------------
Y-------------------KVAQAAVQSAADKVT-----------VTSEGTA-IRVV--
----DSM---ASAISEGPQKLQDTIEPWEPLLEKID---IFVK----LTENI----A---
----------------EV---HPYAKMASTV-LLS----------------------AYK
I-----------------------------------------------------------
---------------------------------WK-AQR-DRDQ--KIVQL---VQVIDE
HCGFIQRA-RSLDE---------------------------------------IK--S--
-------Q--KDI-LLK---FMAQIIECSEFIRS-YARDQAFV-----------------
-----------------VK-----AL-KN-LL--SN-------VDQRITEYQNAFSDFQT
AFSSES-----QLQT-------QITIMGI----------------GKDIAR---------
------------LG-LDIN--LNDMNYAYGASYQ-S--GKACLPGTRVEVLQRISDWVCN
ADSQE-------------------------------------------------------
-------------
>KIJ52229.1
------------------------------------------------------------
------------------------------------------------------------
------------------------------------------------------------
------------------------------------------------------------
---------MSNVEIKIKQ---L--R--------GLRAGKAT----------R-L-KKAR
F---------FVEVAI-EGKK-KKTGK--------------------LEWN---E-GPLE
WNE---SL------LFS---SI---SLE--------SSSIFSVFQANSFTP---------
----------------------S-TCYWTAERK---ISDMTSPDNEDI------------
-------PL---------------------SLQAKN-------KKVE----NPEASLTVT
IIIQNDI-----------------------------------------------------
------------------------------------------------------------
H-------------------AIAQIAIKNTAKIIK-----------NP-GRVA-TNLV--
----ETS---NSATPVQPLEILDNMVPWEALLDKID---FFVQ----LTQKV----A---
----------------EV---HPYAKLVSAV-LLS----------------------AYH
I-----------------------------------------------------------
---------------------------------WK-ARS-ERDQ--KVIAL---VKAMND
HCDFVQRA-RPVEE---------------------------------------LA--S--
-------Q--KEI-MQK---FMAQIFECSEFIRN-HARNPSFV-----------------
-----------------NR-----VM-EA-LV--ST-------VDQRIQDYQDAFKEFRT
VFTQEG-----QLQS-------QITIMTV----------------ERDIAR---------
------------LR-LNDN--LNQMDYAAGTRYE-S--GRACLPGTRVDILQEISDWVCD
LDHSQ-------------------------------------------------------
-------------
>KIJ36029.1
------------------------------------------------------------
------------------------------------------------------------
------------------------------------------------------------
------------------------------------------------------------
---------MANLEITIKE---L--S--------GY----------------T-P-VKSH
F---------YVTISI-ETEE-KKTHN--------------------VEWT---G-EPLA
WNE---YF------VLI---NF---APE--------AALKISVFQDHTLPG---------
----------------------SEECQLIGEKP---VKDIPADAQSSM-LF---------
-------KI--------------IKLLLTFALDLSL-------SLK-----SLGRGGNAT
IGEATLL-----------------------------------------------------
------------------------------------------------------------
VSVKR--E------------IKIHATAESAAGGIH-----------MEAIIGK-ENIV--
----TKVT-ETVGPLATPEKLQSALDPFEPLRDKID---AFVK----LTEKI----G---
----------------DL---HPYAKITIKV-VL--------------------------
I-----------------------------------------------------------
---------------------------------WK-AQR-DRDQ--KIVAL---VRTMNE
QCVFLDSA-RPLES---------------------------------------IV--S--
-------Q--KEI-LQK---FMKQIIECSEFIRR-YVQDKDLV-----------------
-----------------IR-----LL-KN-LV--SN-------VDERIQQYQETFTALRK
AFNEES-----QLQS-------QILLKKL----------------NENVTR---------
------------IG-LGID--WNDMPYAGGARYR-P--SLCCLPGTRIDILQQISDWSMD
LNHVQC------------------------------------------------------
-------------
>KIJ52909.1
------------------------------------------------------------
------------------------------------------------------------
------------------------------------------------------------
------------------------------------------------------------
------------------------------------------------------------
------------------------------------------------------------
------------------------------------------------M-P---------
------------------------IRKPHIPKS---FKKLFKRPPNSHPDSKSSSGPVSH
-------------------G-----------IGGNAV---------G----G----TNEE
MPQPAG--------------MESNL----------H----E---------HST----S--
----------------------------------EQQPSPA------------ESPD--R
HAEVA--G-------------AV-GEATNALLKIQ-----------LPDGGVP-S-----
---------T--LVQPGVDGISTMVNFWEPLLDKVK---VFAS----LVDKF----G---
----------------EI---HPYAKMASMI-LLS----------------------AVK
P-----------------------------------------------------------
---------------------------------IL-AQN-ERDN--AMQEL---LKTIYN
VYDYFTTA-ERLSG-------------------------------------LD-E--N--
-------R--RKL-LQR---MSQQTVECAYYIRD-QSKVKKIY-----------------
-----------------LR-----AT-KN-AL--SG-----TEIDKKIKGYIQVFDDLKR
AFTERG-----VLET-------EITTLCILEK--V--------------ED---------
------------ND--AKMDLLLDLTLAPDANRM-P--LKGYLPGT--------------
------------------------------------------------------------
-------------
>KIJ28727.1
------------------------------------------------------------
------------------------------------------------------------
------------------------------------------------------------
------------------------------------------------------------
------------------------------------------------------------
------------------------------------------------------------
-MT---SL------PLE---VA--FHPHT-----HTPPQHRLSYTQPQM-P---------
------------------------IRKPHIPKS---LKKLFERPPNSHPDSKSSSGPVSH
-------------------G-----------IGGNAV---------G----G----TNEE
MPQPAG--------------MESNL----------H----E---------HST----S--
----------------------------------ERQPSPA------------ESSD--R
HAEVA--G-------------AV-GEATNALLKIQ-----------LPDGGVP-S-----
---------TLEYVQPGADGISTMVNFWEPLLDKVK---VFAS----LVETI----G---
----------------EI---HPYAKMASTI-LLS----------------------AVK
P-----------------------------------------------------------
---------------------------------IL-AQN-ERDK--AMQEL---LKTIYS
VYDYFTAA-ERLSG-------------------------------------LD-E--N--
-------R--RKL-LQR---MSQQTVECAYYIRD-QSKVKQFY-----------------
-----------------LR-----AT-KN-TL--SG-----TEIDEKIKGYTQVFDDLKR
AFTERG-----VLET-------EITTLRILEK--V--------------ED---------
------------ND--AKMDILLDLTLAPDTDRM-P--LKGYLVGT--------------
------------------------------------------------------------
-------------
>KIJ41765.1
------------------------------------------------------------
------------------------------------------------------------
------------------------------------------------------------
------------------------------------------------------------
------------------------------------------------------------
------------------------------------------------------------
------------------------------------------------M-P---------
------------------------IRKPHIPKS---FKKLFKRPPNSHPDLKSSSGPVSH
-------------------G-----------IGGNAV---------G----G----TNVE
MPQLVG--------------MESKP----------H----E---------HST----S--
----------------------------------ETQPSPT------------ESPD--K
HAEVA--G-------------AL-GEATNALLKIQ-----------SPDGRVP-S-----
---------TLEYVQPGADGISTMVNFWESLLDKVK---VFVS----LVETI----G---
----------------EI---HPYAKMASTI-LLS----------------------AVK
P-----------------------------------------------------------
---------------------------------VL-AQN-ERDK--AMQEL---LKTIYN
VYGYFTAA-ERLSV-------------------------------------LD-E--N--
-------R--IKL-LQR---MSQQTVECAYYIRD-QSKVKKFY-----------------
-----------------LR-----AT-KN-TL--SG-----TEIDKKIKGYTQVFNDLKR
AFTEQG-----VLET-------EITTLRTLEK--A--------------ED---------
------------ND--AKMDLLLDLTLAPDADRM-P--LKGYLLGT--------------
------------------------------------------------------------
-------------
>KIJ60985.1
------------------------------------------------------------
------------------------------------------------------------
------------------------------------------------------------
---------------------------------------------MDGRFIIK--ASG--
-----VVSTLDVYPAFE---FTL--L--------PLGIEIRNQA-----RDRV-V--PRR
F---------SVNFSV-GDVL-QSTGD--------------------AKEK---K-KRAT
WVD---TL------FFY---GE----DT--------SILEIGLYQKHSCL----------
----------------------PDEYVGGFKGT---VRALSERTADGV-IE-E-------
---V----LDKTT---AGGRVAPTGITIKFVL--SMEKRAGTAGVEDLR-----------
A-----------------------------------------------------------
------------------------------------------------------------
----E--D-------------AQ-TRANVAVQELG-----------PTPQAVG-LAT---
--------GAVDTIGNVTVEAQTVENTWGVLLDRIK---LFTQ----IVDGI----VE--
-----------------I---HPYVSLAWSV-LSA----------------------ANK
V-----------------------------------------------------------
---------------------------------II-NQQ-GRDD--RIVRL---AGTMNN
AFAFVHDA-EPLKA---------------------------------------IK--A--
-------H--LKV-ITL---LVQQATECGYFIAE-YAKENSFL-----------------
-----------------TR-----TM-RY-AF--SD-------IDARITEYENKLVELKN
AFLQGV-----AVHS-------AVTVFRIM---------NQVQDI---------------
-------------T---TAIDLNDMPYAAGARYT-E--ERGCLAGTRETFISEICDIINN
PADDAP------------------------------------------------------
-------------
>KIJ58845.1
------------------------------------------------------------
------------------------------------------------------------
------------------------------------------------------------
--------------------------MNTDNQTQN---RDAVGQPMDGRFNIK--ASG--
-----IEIRNFN------------------------------KA-----RRWP-K--SRR
F---------YVKFSV-DGAI-RWTSH--------------------AKEK---K-KCTS
WGN---TF------FFD---GT----ET--------SNLEIELYRKHSFT----------
----------------------RDKHVGGFKGA---VGALAERTADGV-VE-E-------
---A----LNKAT---AAGQVAPTGITIKFVL--SGERSAGTAGAQDLQ-----------
A-----------------------------------------------------------
------------------------------------------------------------
----E--D-------------AQ-IEANVAVQELG-----------ST-QAVG-IVT---
--------GAVDTIGNVVVEAQTVENTWGVLLDRIQ---LFTK----IVDCI----AE--
-----------------I---HPYVSLAWSV-LSA----------------------ANK
V-----------------------------------------------------------
---------------------------------II-NQQ-GRDD--RIVRL---AGAMND
AFAFVHDA-EPLKA---------------------------------------VK--A--
-------H--LKV-ITL---LVQQATECGYFIAE-YAKENSFL-----------------
-----------------TR-----TM-RY-AF--SD-------IDARITEYEKKLLELKN
AFLQGV-----AVHS-------AVTVFRIM---------NQVQDI---------------
-------------T---TAIDLNDMPYASGARYT-R--EKGCLPGTRETFISEICDIINN
PADDAP------------------------------------------------------
-------------
>KIJ62410.1
------------------------------------------------------------
------------------------------------------------------------
------------------------------------------------------------
--------------------------MNTGNQTQN---RDAIGQPMDGRFTIK--ASG--
-----IEIRNQ-------------------------------AR-----GRVV-G--SRR
F---------FVNFSV-GDVL-QSTGD--------------------AKEK---K-KRAA
WND---TL------FFN---GE----DS--------SVLEIGLYQKRSFS----------
----------------------PDKYVGGFKGT---VGALVGRIADGV-IE-E-------
---A----LNKAV---AGGRVAPTGITVKFGL--SVERSTETAGVEHLR-----------
A-----------------------------------------------------------
------------------------------------------------------------
----E--D-------------AR-TEANGAVNVLN-----------STPQAVG-HVT---
--------GAVDTIGNLAAEAQTIDNTWGVLLGRIR---LLTT----IVDGI----AE--
-----------------I---HPYVSLAWSV-LSA----------------------ANK
I-----------------------------------------------------------
---------------------------------II-NQQ-ARDD--RIVRL---AGTMND
AFAFVHDA-EPLKA---------------------------------------VK--A--
-------H--LKV-ITL---LVQQATECGYFIAE-YAKQNSFL-----------------
-----------------TR-----TM-KY-TF--SD-------IDARITEYENKLLELKN
AFLQGV-----AVHT-------AVTVFRIM---------NRVQDI---------------
-------------S---TAIDLNDMPYASGARYT-R--EKGCLPGTRETFIGEICDIINN
PADDAP------------------------------------------------------
-------------
>KIJ90658.1
------------------------------------------------------------
------------------------------------------------------------
------------------------------------------------------------
------------------------------------------------------------
------------------------------------------------------------
--------------------------------------------------M---S-ADPV
WSE---TL------SFN---TS----QS--------SNLICRVYKTPRRIGR--------
------------------AFSHGDELIGIMEEE---IPLLLKGASSKE-II-Q-------
---P----LNKPS----DPGLSLGNTTIQFSISMLG--HTFPVLSPVLP-----------
------------------------------------------------------------
--------------------------------------------------MPADATTQ-A
ILDIS--P-------------AL-ELAEAAHLKMQ-----------TGPQHTA-------
---------SALKSGVDIVASDSFSTNYGLLVEHIQ---AFIG----VADKL----SE--
-----------------F---HPYIKAAWGI-LSA----------------------IPK
V-----------------------------------------------------------
----------------------------------------ERDG--KITDL---VQDIQD
LYAFLKAT-DPSKY---------------------------------------DE--R--
-------Q--KKI-VTS---LAQQTIECAYFIRQ-YASDPNFW-----------------
-----------------KR-----TG-KN-LI--SD-------ADQKIQNFQDQFKKLKL
AFTQHA-----VCET-------QLVVLRIF---------NTVEKL---------------
-------------R-LDATADLKDMYYAKNARFD-S--DKQCLPGTRVAVLDELTD----
------------------------------------------------------------
-------------
>KIJ97343.1
------------------------------------------------------------
------------------------------------------------------------
------------------------------------------------------------
---------------------------------------------MVCQLGWA-------
------------LTESP---HRV--I--------DIKVNNIPQG-------PL-R--QHK
H---------YIQFTV-GEDT-QETG---------------------KSDL---S-ADPV
WSE---IL------SFN---TS----QS--------SNLICRVYKTPRRIDR--------
------------------ALSRGNELIGVMEEE---ILLLLSGASFRE-II-Q-------
---P----LNKLS----DPDLPLGNTTIQFSISTLE--HNFPVLSPVLL-----------
------------------------------------------------------------
--------------------------------------------------MPADPMTQ-A
ILDIS--P-------------AL-ELAEDAHMKMQ-----------SGPQQTA-------
---------DALKIGVDIVSSDSFSTNYGLLVEHVQ---AFIG----IADKL----SE--
-----------------F---HPYVKAAWGI-LSA----------------------IPK
I-----------------------------------------------------------
----------------------------------------ERDG--KITEL---VQDMQA
LYAFLKGT-DPSKY---------------------------------------DG--P--
-------Q--KKI-VMS---LAQQTIECAYFIRQ-YASDPNFL-----------------
-----------------KR-----AG-KN-LI--SD-------TDQKIQDFQVKFKKLRS
AFNDHA-----VCDT-------QLVVLQIF---------NTVEKL---------------
-------------V-T--DVDLKYMHYADNARFD-S--DKQCLPGTRVAVLDELMDWINS
PDGENTP-----------------------------------------------------
-------------
>KIK01246.1
------------------------------------------------------------
------------------------------------------------------------
------------------------------------------------------------
------------------------------------------------------------
------------------------------------------------------------
--------------------------------------------------M---S-ADPV
WSE---TL------SFN---TS----QS--------SNLICRVYKTPRRIGR--------
------------------AVSHGNELIGIMEEE---ILLLLKGASIKE-II-Q-------
---P----LNKPS----DPGLPLGNTTIQFSISMLG--RTFPVLSPVLP-----------
------------------------------------------------------------
--------------------------------------------------TPPDATTQ-A
ILDIS--P-------------AL-ELAEAAHLKMQ-----------TGPQQTA-------
---------SALKSGVDIVASDSFSTNYGLLVEHVQ---AFIG----VADKL----SE--
-----------------F---HPYIKAAWGI-LSA----------------------IPK
I-----------------------------------------------------------
----------------------------------------ECDG--KIADL---VQDMQA
LYAFLKAT-DPSKY---------------------------------------DG--P--
-------Q--KKI-VTS---LAQQTIECAYFIRQ-YANDPNFW-----------------
-----------------KR-----TG-KN-LI--SD-------ADQKIQNFQDQFKKLKL
AFTQHA-----VCET-------QLVVLRIF---------NTVEKL---------------
-------------G-LDATADLKDMYYAKNARFD-S--DKQCLPGTRIVVIDELTDWINN
PDGQDTP-----------------------------------------------------
-------------
>KIK02236.1
------------------------------------------------------------
------------------------------------------------------------
------------------------------------------------------------
------------------------------------------------------------
------------------------------------------------------------
--------------------------------------------------M---S-ADPM
WSE---ML------SFD---TS----QS--------SNLICRVYKTPRRIGR--------
------------------ALNNENELIGMMKEE---ILLLLRGASSKE-II-W-------
---P----LIKPS----DLGLPLGNATIQFSISTLK--HSFPVLSPVLP-----------
------------------------------------------------------------
--------------------------------------------------MSADPTTQ-A
ILDIS--P-------------AL-ELAEAADMKMQ-----------TGPQHTG-------
---------SALNSGVDIITSDSFSANYGLLVEHVQ---AFIG----VADKL----SE--
-----------------F---HPYIKAAWGI-LSV----------------------IPK
I-----------------------------------------------------------
----------------------------------------ERDG--KITDL---VRDMQA
LYAFLKGT-DPSKY---------------------------------------DG--P--
-------Q--KKI-VTS---LSQQTIECAYFVCQ-YASDPNFW-----------------
-----------------KR-----TG-KN-LI--SD-------ADQKIQNFQDEFRKLKL
AFTQHA-----VCET-------QLVVLRIF---------NTVEKL---------------
-------------G-LDAAADLKYMHYAENARFD-S--DKQCLPGTRVAVIDELTDWINS
PDGEDTP-----------------------------------------------------
-------------
>XP_001882218.1
------------------------------------------------------------
------------------------------------------------------------
------------------------------------------------------------
------------------------------------------------------------
------------------------------------------------------------
--------------------------------------------------M---S-ADPA
WSD---TL------SFN---TS----QS--------SDLICRVYKTPRRIGR--------
------------------AFAHGNELIGIMKEE---ILLLLGGASSKE-IS-R-------
---L----LNKPS----DPGLPMGNTIIEFSISTLE--HSFPILSPILS-----------
------------------------------------------------------------
--------------------------------------------------MAADPTTQ-A
ILDIS--P-------------AL-ELAEVAHMKMK-----------TGPQNTV-------
---------SALNIGVDIVASDSFSTNYGLLVEHIQ---AFIR----IADKL----SE--
-----------------F---HPYIKAAWGI-LSV----------------------IPK
I-----------------------------------------------------------
----------------------------------------DCDG--KITDL---VQDMQA
LYAFLKGT-DPSKY---------------------------------------DE--P--
-------Q--RKI-VTS---LAQQTIECGYFIRQ-YASDPNFW-----------------
-----------------KR-----TG-KN-LI--SD-------ADQKIENFQDQFKKLKL
AFTQHA-----VCET-------QLIVLRVV---------NTVDKL---------------
-------------D---ATADLKDMYYAKNARFD-S--DKQCLPGTRVALIDELTDWINS
PDGEGTP-----------------------------------------------------
-------------
>KIK11821.1
------------------------------------------------------------
------------------------------------------------------------
------------------------------------------------------------
------------------------------------------------------------
------------------------------------------------------------
------------------------------------------------------------
------------------------------------------------------------
------------------------------------------------------------
------------------------------------------------------------
------------------------------------------------------------
------------------------------------------------------------
------------------------------MDDMK-----------SIPQALQ-------
--------TTIGLVGQADAAVTTIQNI-ETILQPLK---LFNS----FVTNL----S---
----------------NV---HPYVQFALGI-LTA----------------------ASQ
------------------------------------------------------------
--------------------------------LLI-DQA-NLDS--EVFGL---LNTVKD
LYEFLMEK-DT-LENIDS------------------------------------------
-------M--KET-LRK---ISQEMSATALFVVK-YCKKQNF-----------------L
-----------------VR-----IG-DR-------LV---SDPQTVARGHIKNLGDLMQ
QYRDRT-----MRDI-------QIDMYHV-----RED-----------------------
-------------------LNLEGMAYAAGAGLN-T--TKKCLEGTRREILKDITHWITS
RDVNAP------------------------------------------------------
-------------
>KIK15540.1
------------------------------------------------------------
------------------------------------------------------------
------------------------------------------------------------
------------------------------------------------------------
------------------------------------------------------------
------------------------------------------------------------
------------------------------------------------------------
------------------------------------------------------------
------------------------------------------------------------
------------------------------------------------------------
------------------------------------------------------------
------------------------------------------------------------
------------------------------------------------VTSL----S---
----------------NV---HPYVQFALGI-LTA----------------------ASQ
------------------------------------------------------------
--------------------------------LLI-DQA-NLDS--EVFGL---LNTVKD
LYEFLMEK-DT-LENIDS------------------------------------------
-------M--KET-LRK---ISQEMSATALFVVK-YCRKQNF-----------------L
-----------------VR-----IG-DR-------LV---SDPQTVARGHIKNLGDLMQ
QYRDRT-----MRDI-------QINMYHV-----LED-----------------------
-------------------LNLEGMAYAAGAGLN-M--TKKCLDGTRTEILKDITHWITT
RDENAP------------------------------------------------------
-------------
>KIK17096.1
------------------------------------------------------------
------------------------------------------------------------
------------------------------------------------------------
------------------------------------------------------------
------------------------------------------------------------
------------------------------------------------------------
------------------------------------------------------------
------------------------------------------------------------
------------------------------------------------------------
------------------------------------------------------------
------------------------------------------------------------
------------------------------MDDMK-----------SIPQALQ-------
--------TTIGLVGQADAAVTTIQNI-ETILQPLK---LFNS----FVTSL----S---
----------------NV---HPYVQFALGI-LTA----------------------ASQ
------------------------------------------------------------
--------------------------------LLI-DQA-NLDS--EVFGL---LNTVKD
LYEFLMEK-DI-LENIDS------------------------------------------
-------M--KET-LRK---ISQEMSATALFVVK-YCQKKNF-----------------V
-----------------VR-----IG-DR-------LV---SDPQTVAQGHIKNLGDLMQ
QYRDRT-----MRDI-------QINVYHV-----RED-----------------------
-------------------LNLEGMAYAAGAGLN-T--TKKCLDGTRREILKDITQWITS
RDVNAP------------------------------------------------------
-------------
>KIK13811.1
------------------------------------------------------------
------------------------------------------------------------
------------------------------------------------------------
------------------------------------------------------------
------------------------------------------------------------
------------------------------------------------------------
------------------------------------------------------------
------------------------------------------------------------
----------------------------------------------------MGGA----
---QEQQKQSRVTP-DRDPA-T-------TSTGGRAQEQQKKPQ-AVPTK-DVRKSAAKA
ELE-----------------------------------------------PEPKPKLE-L
EPTPASAG---------KDVDT----AVKEFGGVD-----------PISGIAR-------
--------GAVD--------------------AVST---VFNQ----VVSTL----A---
----------------NV---HPYAQAALGI-LTS----------------------TSQ
------------------------------------------------------------
--------------------------------LFL-NQA-SLDK--AVSDL---LDTMRS
VYECLVEQ-DK-ISNLD-------------------------------------------
----------KVA-LAK---IARAISDSAHFIIN-YSTIKSF-----------------W
-----------------KR-----TG-KH-------IF---SETRTVVDGHTKTLENLMQ
QCRDRA-----ARDT-------EVNTYRI-----LED-----------------------
-------------------LNLDGMAYVGGAGLN-T--TKKCLDGTRTEILQDIMNWIND
PALDAP------------------------------------------------------
-------------
>KIK26867.1
------------------------------------------------------------
------------------------------------------------------------
------------------------------------------------------------
--------------------------MARM------------------------------
------------------------------------------------------------
-----------------Q--SKKLRRLFGFA-------------KT-S------N-EASG
LAS-------------------------------------------------SPGRSEAR
AG---------------NFASIPETPGMTSPGGLARMRRFFDRSNQGPST----------
-------------------------------------AI------A-----TGVAD----
---TQAREGTQVVP-GQVAV-A-------TSAVGGAQEQQEQSH-VAPTQ-NAEESVAKP
EP---------------------------------------------------EPKPE-P
EPTPASAG---------QDVDA----AIKEFDGVD-----------PISGIAV-------
----------------------------GAVGAPFK---VFNQ----VVSTL----A---
----------------DV---HPYAKAALGV-LTF----------------------TSQ
------------------------------------------------------------
--------------------------------RFM-DQA-NLDK--AVSDL---LDTMRN
VYEWLIQE-DR-IRNLD-------------------------------------------
----------KDA-LAK---IAWAISDSAHFVIN-YSTTKSF-----------------W
-----------------TR-----TG-KH-------IF---SETRTVVDDHAKTLENLMQ
QCRDRA-----ARNV-------QVNTYRI-----LED-----------------------
-------------------LNFEGMAYAGGAGLN-T--TKKCLEGTRTEILQRIVDWIND
PDVEVP------------------------------------------------------
-------------
>KIK15081.1
------------------------------------------------------------
------------------------------------------------------------
------------------------------------------------------------
------------------------------------------------------------
------------------------------------------------------------
------------------------------------------------------------
--------------------------MPRL-L------------RGKTPK--SSGETSHQ
APSHGSKST-----------AQDARLII---KGKATLRRLLHIRDS--PA----------
------------------------------------------------------------
-------------------------------P-ASSITTSAAAL---------VED----
------------------------------------------------AIAFGKKPEA-Q
NGIHLTES---------N-VQA----AEENFSTMG-----------FIPR-PV-PTAV--
-----------CAVGNANTAVTDLCTIDATYLAPLS---IFHT----VVNNI----A---
----------------NI---HPYAQMALSA-LTL----------------------ASN
------------------------------------------------------------
--------------------------------LIL-SQA-NMDA--SIRAL---LSKVGE
TYQFIMEE-DT-LSRLEV------------------------------------------
-------M--KDT-LGQ---IAQVVHECAQFIAK-YSETKNF-----------------W
-----------------VR-----IG-KN-------IF---SETSTRISCYNAALDGLMQ
RFRDRE-----LRDI-------HVNVHRM-----R-------------------------
-----------------ENMSLEGMSYAGGAGLN-T--MKTCLDGTRAEILSEIFDWIND
TDPGCP------------------------------------------------------
-------------
>KIK15143.1
------------------------------------------------------------
------------------------------------------------------------
------------------------------------------------------------
------------------------------------------------------------
------------------------------------------------------------
------------------------------------------------------------
------------------------------------------------------------
------------------------------------------------------------
------------------------------------------------------------
------------------------------------------------------------
------------------------------------------------------------
--MPKSAG---------QHVDA----AVKKFVGLD-----------PMSGITK-------
--------GAVDGVGIVNTAFSDVQTLSDTYLKPFK---VFNQ----VVSAL----A---
----------------NV---HPYAQAALGI-LTF----------------------TSQ
------------------------------------------------------------
--------------------------------LFV-NQA-DLDK--AVSDL---LDTMRS
VYEWLIQE-DR-IRNLN-------------------------------------------
----------EDA-LAM---IARAISDSAHFVIN-YSTTKSF-----------------W
-----------------KR-----AG-KN-------IF---SETRTVVDGHAKTLENLMQ
QCRDRA-----ARDI-------QVNTYRI-----LED-----------------------
-------------------LNFEGMAYAGGAGLN-T--TKKCLDDTRTEILRDIMNWIND
PDLAAP------------------------------------------------------
-------------
>KIK15756.1
------------------------------------------------------------
------------------------------------------------------------
------------------------------------------------------------
------------------------------------------------------------
------------------------------------------------------------
------------------------------------------------------------
------------------------------------------------------------
------------------------------------------------------------
------------------------------------------------------------
-------------------------------------------M-AAKHW-KRR--SLL-
-IGAKSS-D--------A---------------------------------TSNSPSVPG
EEITSNSE---------KLGST----SHGTFAKMK-----------R---------FF--
-----------ERSFAADTQIDEIQQLSESDLKPLQ---DFNE----AVVSY----P---
----------------KD---HPYAQVVLGT-FTS----------------------TSQ
------------------------------------------------------------
--------------------------------SLV-NQA-NVDK--GVSKL---FDTIIR
VYGFLSEE-DT-PKKIDSKNVTLENKNDTLYNRNYTFYNRNVTKDVATDD----K--HVT
LHDSIKAS--LDT-LAK---IAQVTSESTQFIKN-YATTKRF-----------------W
-----------------KR-----TG-KD-------II---SETQIIVDDYAKTLEHLIQ
NYRDST-----ACEI-------EINSHLE-----I-------------------------
-----------------GDINLEGLACADGAGLN-D--ILSCFDGTRTEVLTEIISWIYD
TNESVP------------------------------------------------------
-------------
>KIK21039.1
------------------------------------------------------------
------------------------------------------------------------
------------------------------------------------------------
--------------------------MAR-------------------------------
------------------------------------------------------------
-----------------Q--HPKKRRLFEFG-------------KPRS------T-SN--
LP---------------------------------------------------TGPAQAP
AM---------------DTVSTTATPSNPFRGTLTRMRRFIHQSNHSQPT----------
-------------------------------------SI------V-----PEAIG----
-----------------------------TSAYQGTLEKQGQPQ-TVPSQ-DDQRAIC--
EG----------------------------------------------------------
EPV---PL---------PGVDD----AARAFNTMH-----------PMSRLGE-------
--------GAVNLINDTNAAFTDIQNIADTYLKPLE---IFNE----VVTTL----A---
----------------KI---HPYAQIALGI-LTA----------------------ASQ
------------------------------------------------------------
--------------------------------LLM-KQA-NLDK--AVLSL---LQTIRT
VYEFLTEK-ET-INNIND------------------------------------------
-------M--KDT-LAK---IARVISDAAQFIKG-YSETTSF-----------------W
-----------------KR-----TG-KN-------IG---SKTQAIIDDYTTTLNDLMQ
QYRDRA-----TRDI-------QINVHCV-----LEN-----------------------
-------------------LNLEGMAYAGGAGLN-M--SKICLDGTRTEILQHMIDWIAD
SRIDAP------------------------------------------------------
-------------
>KIN97417.1
------------------------------------------------------------
------------------------------------------------------------
------------------------------------------------------------
--------------------------MAR-------------------------------
------------------------------------------------------------
-----------------Q--HSKKHHLFKCW-------------KSRS------T-SN--
LS---------------------------------------------------SGPAQAP
SE---------------GSVSTTETSSNGFRGTLARMRRLHQSN-HSQLS----------
-------------------------------------SV------T-----PAVVG----
-----------------------------ASTSGGTQEQQGQSQ-AVPSK-DNQKATNRT
EL----------------------------------------------------------
EPA---PE---------KDIND----AVRAFDNMD-----------PMSRLGE-------
--------GAGNIVTDANIAFTDIQNFTATYLQPFQ---VFNE----VVTTL----S---
----------------NV---HPYAQIALGI-LTA----------------------ASQ
------------------------------------------------------------
--------------------------------LLM-KQA-NLDK--AVSGL---LQTIRS
VYEFLTEE-DT-INNIDN------------------------------------------
-------M--KDT-LAK---IARVISDSAQFIKD-YSETKSF-----------------W
-----------------KR-----TG-KN-------IG---SKTQAIVDDYTTTLNDLMQ
QYRDHA-----VQDI-------QINVHRV-----LED-----------------------
-------------------LNLEGMAYAGGAGLD-M--AKICLDGTRTEILREIISWIAD
PRIDAP------------------------------------------------------
-------------
>KIO00192.1
------------------------------------------------------------
------------------------------------------------------------
------------------------------------------------------------
--------------------------MVREQSKIRH-----F-LRFGNSRSS--------
------------------------------------------------------------
---------------T-S--DPLQSQEPSRGSARDIS-SVTGTLSSTHEPL---P-RLGC
LFH---WTG-----AYQ---S----GP--T-IP---R---------------ATDGS--A
GRVA---------QEEGERSEV-------------VSTQIIPKAIKRPGS----------
-------------------------------------EL------V-----PAAFGRGV-
------------------------------D--------------------TILKPFDGK
DTAVES---------------------------------------AVRIVGGDI---V-D
SPMRALVG---------SQGDA----AQQALDCMT-----------PISCVG--EMAV--
------------DVERGHSTTANIRAISDTNLQTLR---IFNS----VVITI----T---
----------------NV---HPYTQIALGM-LTS----------------------ASQ
------------------------------------------------------------
--------------------------------LLI-DRA-NLDH--EMSGL---LTTVKS
VYEFLAEK-DT-VQDIDS------------------------------------------
-------M--RET-LGV---IARVMGDVVQFITG-YSNAKSF-----------------W
-----------------NR-----LG-KD-------LH---SETQVIIAEYAESLHDLMQ
QYRDRA-----FRDT-------QIRT------------RR-------------------V
----------------LEGFDLEGMDYAAGASLD-S--TKVCLDGTRVEVLQEIINWITD
PDPNAR------------------------------------------------------
-------------
>KIK23227.1
------------------------------------------------------------
------------------------------------------------------------
------------------------------------------------------------
------------------------------------------------------------
------------------------------------------------------------
------------------------------------------------------------
------------------------------------------------------------
------------------------------------------------------------
------------------------------------------------------------
------------------------------------------------------------
------------------------------------------------------------
------------------------------------------------------------
------------------------------------------------------------
------------------------------------------------------------
------------------------------------------------------------
------------------------------------------DK--AVFSL---LKMIRG
VYEFLAEE-DT-INNIND------------------------------------------
-------M--KGT-LVK---IARVISNSALFIKD-YSKTKSF-----------------W
-----------------KR-----TK-KN-------IR---SNTLAIVDDYITTLNDLMQ
QYRDHA-----ARDI-------QINMHHV-----LED-----------------------
-------------------LNLEGMAYAGGAGLD-T--TRMCLEGTRTEILQYIIDWITE
PQAEPR------------------------------------------------------
-------------
>KIK11277.1
------------------------------------------------------------
------------------------------------------------------------
------------------------------------------------------------
------------------------------------------------------------
------------------------------------------------------------
------------------------------------------------------------
------------------------------------------------------------
------------------------------------------------------------
------------------------------------------------------------
------------------------------------------------------------
------------------------------------------------------------
------------------------------------------------------------
------------------------------------------------------------
-----------------V---HPYAQVALGI-LTA----------------------ASR
------------------------------------------------------------
--------------------------------LII-AQA-NRDY--AVSQL---LEKVGS
VYAFLSED-ET-IKKMDS------------------------------------------
-------M--RDP-LAK---IARVISACAQFIKD-YSETTNF-----------------W
-----------------KR-----LR-KN-------IM---RETQITVSNYSKTLDELMQ
QYRDCQ-----TRDI-------QINMYHV-----VED-----------------------
-------------------HNIEGMAYAGGAGLN-T--MKKCLESTRREILEDIINWIND
ASPDAPC-----------------------------------------------------
-------------
>KIK12218.1
------------------------------------------------------------
------------------------------------------------------------
------------------------------------------------------------
------------------------------------------------------------
------------------------------------------------------------
------------------------------------------------------------
------------------------------------------------------------
------------------------------------------------------------
------------------------------------------------------------
------------------------------------------------------------
------------------------------------------------------------
------------------------------------------------------------
------------------------------------------------------------
----------------KI---HPYAQAALGI-LTC----------------------VSQ
------------------------------------------------------------
--------------------------------V-----P-NLDN--EVSNL---LDTIRN
VYQFLVEE-DR-MSKID-------------------------------------------
----------KDT-LAR---IARTISDSAHFIKN-YLATKSF-----------------W
-----------------KR-----MG-KH-------IL---SETRTVVNDHVKSLESLMQ
QCRDGV-----ARDT-------HLNTYRI-----FED-----------------------
-------------------HNLDGVAYADTAGLN-T--TKKCLDGTRTEILREIMSWIND
PNANAPC-----------------------------------------------------
-------------
>KIK12665.1
------------------------------------------------------------
------------------------------------------------------------
------------------------------------------------------------
------------------------------------------------------------
------------------------------------------------------------
------------------------------------------------------------
------------------------------------------------------------
------------------------------------------------------------
------------------------------------------------------------
------------------------------------------------------------
------------------------------------------------------------
------------------------------------------------------------
------------------------------------------------------------
--------------------------MALSV-LTF----------------------AAQ
------------------------------------------------------------
--------------------------------LII-AQA-NIDK--AVLAL---VEKLGY
VYTFLLEK-DT-IENMKS------------------------------------------
-------M--KEN-LGK---IARVVSDCAGFIKN-YSNTTNF-----------------W
-----------------KR-----LG-KN-------VV---SETQTAIDDYSQALDGLMQ
QYRDHT-----IRDI-------RIYVHRV-----LDE-----------------------
-------------------LNLEGMSYVGGASLN-T--MKKCLDDTRMEILQDIIDWVND
PDPDAP------------------------------------------------------
-------------
>KIK13293.1
------------------------------------------------------------
------------------------------------------------------------
------------------------------------------------------------
------------------------------------------------------------
------------------------------------------------------------
------------------------------------------------------------
------------------------------------------------------------
------------------------------------------------------------
------------------------------------------------------------
------------------------------------------------------------
------------------------------------------------------------
------------------------------------------------------------
------------------------------------------------------------
------------------------------------------------------------
------------------------------------------------------------
---------------------------------II-TQA-NIDN--AVLAL---VEKLGY
VYTFLLEK-DA-IENMKS------------------------------------------
-------M--KEN-LGK---IARVVNDCAGFIKN-YSKTTNF-----------------W
-----------------KR-----LG-KN-------VV---SETQTAIDDYSQALDGLMQ
QYRDHT-----IRDI-------RIYMHRV-----LDE-----------------------
-------------------LNLEGMSYAGGASLN-T--MKKCLDDTRTEILQDIIDWVND
PDPDAP------------------------------------------------------
-------------
>KIK19725.1
------------------------------------------------------------
------------------------------------------------------------
------------------------------------------------------------
------------------------------------------------------------
------------------------------------------------------------
------------------------------------------------------------
------------------------------------------------------------
------------------------------------------------------------
------------------------------------------------------------
------------------------------------------------------------
----------------------------------------------------PIGQAE-P
IAVQD-AG---------GDVDA----AQQAFKRIV-----------PVPRTGE-------
--------IAVNTVGQTDMAVTSLQNLSDTYLRPLK---AFNN----VVTTL----A---
----------------SV---HPYAQIALGI-LTA----------------------ASN
------------------------------------------------------------
--------------------------------LII-AQA-NLDN--AVLQL---LEKVSS
VYGFLSED-EI-IKNIDS------------------------------------------
-------M--RDP-LAK---IARVISACAQFIED-YSETTNF-----------------W
-----------------RR-----LR-KN-------IM---LETQTTITNYTNMLDELMQ
QYRDCQ-----TRDI-------QITIYRV-----LED-----------------------
-------------------LNMEGMAYAGGAGLN-T--MKKCLENTRTEILKDIITWAND
ASPGVPC-----------------------------------------------------
-------------
>KIK19762.1
------------------------------------------------------------
------------------------------------------------------------
------------------------------------------------------------
------------------------------------------------------------
------------------------------------------------------------
------------------------------------------------------------
------------------------------------------------------------
------------------------------------------------------------
------------------------------------------------------------
------------------------------------------------------------
------------------------------------------------------------
-----MVA---------DDIDA----ALRAFEPIK-----------PIPRAGE-------
--------IAVDVVGQADTTVIGLQDSIDTYLKPLK---LFNS----VVTTI----ANVR
--LS-FRYLSCNLHCTQV---HPYAQVALGV-LTA----------------------ASQ
------------------------------------------------------------
--------------------------------LII-AQA-NLDY--AVKQL---LEKVGS
VYAFLSED-ET-IKKMDS------------------------------------------
-------M--RDP-LAK---IARVISACAQFIKD-YSETTNF-----------------W
-----------------KR-----LR-KN-------IM---RETQITVSNYSKTLDELMQ
QYRDCQ-----TRDI-------QINMYHV-----VED-----------------------
-------------------HNIEGMAYAGGAGLN-T--MKKCLESTRREILEDIINWIND
ASPDAPC-----------------------------------------------------
-------------
>KIK26405.1
------------------------------------------------------------
------------------------------------------------------------
------------------------------------------------------------
------------------------------------------------------------
------------------------------------------------------------
------------------------------------------------------------
------------------------------------------------------------
------------------------------------------------------------
------------------------------------------------------------
------------------------------------------------------------
------------------------------------------------------------
------------------------------------------------------------
--------------------------MTDTYLKPLK---LFNS----VVTTI----ANVR
--LI-IRYLSYDLHRTQV---HPYAQVALSV-LTA----------------------ASQ
------------------------------------------------------------
--------------------------------LII-AQA-NLDY--AVLQL---LVKVGT
TYAFLSEE-ET-IKKIDS------------------------------------------
-------M--RGP-LAK---IARVINACAQFIKD-YSETTNF-----------------W
-----------------KR-----LG-KN-------IM---RETQTTVSNYTTTLDELMQ
QYRDCQ-----TCDI-------QINMYRV-----LEG-----------------------
-------------------LNLEGMAYAGGAGLN-T--MKKCLESTRREILEDIITWVND
ASPDAPC-----------------------------------------------------
-------------
>KIK27129.1
------------------------------------------------------------
------------------------------------------------------------
------------------------------------------------------------
------------------------------------------------------------
------------------------------------------------------------
------------------------------------------------------------
------------------------------------------------------------
------------------------------------------------------------
------------------------------------------------------------
------------------------------------------------------------
------------------------------------------------------------
------------------------------------------------------------
------------------------------------------------------------
------------------------------------------------------------
------------------------------------------------------------
---------------------------------II-AQA-NLDY--AVSQL---LEKVGS
VYAFLSEN-ET-IKKIDS------------------------------------------
-------M--KGS-LAK---IAQVMSACAQFIKD-YSETTNF-----------------W
-----------------KR-----LG-KN-------IM---HETQTTVSNYTKTLDELMQ
QYRDCQ-----TRDI-------QINIYRV-----LED-----------------------
-------------------LNMEGMAYAGGAGLN-T--MKKCLESTRREILEDIISWAND
ASPDTPC-----------------------------------------------------
-------------
>KIM50530.1
------------------------------------------------------------
------------------------------------------------------------
------------------------------------------------------------
------------------------------------------------------------
------------------------------------------------------------
------------------------------------------------------------
------------------------------------------------------------
------------------------------------------------------------
------------------------------------------------------------
------------------------------------------------------------
------------------------------------------------------------
------------------------------------------------------------
-------------------------------------------------DIV----T---
----------------QI---HPYAQMALWV-LTS----------------------AAQ
------------------------------------------------------------
--------------------------------VII-NQA-TLDS--SVSSL---FFKVKS
VYEFLLEG-DT-LANLAA------------------------------------------
-------M--EDP-LAR---ISRVISNCTQFIKN-YSETKNF-----------------W
-----------------KR-----LR-KN-------VM---SETQIAVADYNNALEELMQ
QYRDRA-----VRDI-------HVNVYRV-----LED-----------------------
-------------------LNLDGMTYAADVGLK-T--TKKCLEGTRKEMLKEIVDWIHD
PDVNAS------------------------------------------------------
-------------
>KIM50554.1
------------------------------------------------------------
------------------------------------------------------------
------------------------------------------------------------
------------------------------------------------------------
------------------------------------------------------------
------------------------------------------------------------
------------------------------------------------------------
------------------------------------------------------------
------------------------------------------------------------
------------------------------------------------------------
------------------------------------------------------------
------------------------------------------------------------
-----------------------MDTISSTCLQPFK---TFST----VVSAL----A---
----------------NI---HPYAQMALWV-LTS----------------------AAQ
------------------------------------------------------------
--------------------------------VII-NQA-TLDS--SVSSL---FFKVKS
VYEFLLEG-DT-LANLAA------------------------------------------
-------M--EDP-LAR---ISRVISNCTQFIKN-YSETKNF-----------------W
-----------------KR-----LR-KN-------VM---SETQIAVADYNNALEELMQ
QYRDRA-----VRDI-------HVNVYRV-----LED-----------------------
-------------------LNLDGMTYAADVGLK-T--TKKCLEGTRKEMLKEIVDWIHD
PDVNAS------------------------------------------------------
-------------
>KIM54282.1
------------------------------------------------------------
------------------------------------------------------------
------------------------------------------------------------
------------------------------------------------------------
------------------------------------------------------------
------------------------------------------------------------
------------------------------------------------------------
------------------------------------------------------------
------------------------------------------------------------
------------------------------------------------------------
------------------------------------------------------------
------------------------------------------------------------
------------------------------------------------------------
--------------------------MALGI-LTG----------------------AAQ
------------------------------------------------------------
--------------------------------LII-TQA-NLDS--SISSL---LEKVRS
VYEFLLEG-DT-LSSFDA------------------------------------------
-------R--KGT-LGH---IAQVISNCAQFIKD-YSETKNF-----------------W
-----------------RR-----LG-KN-------IM---SETQTAVDDYNKALDELMQ
QYRDRA-----VRHT-------HINVCRV-----LED-----------------------
-------------------LNLEGMAYAGGAGLN-T--TKTCLEGTRTEILKEIVDWIND
PDVNAP------------------------------------------------------
-------------
>KIM54290.1
------------------------------------------------------------
------------------------------------------------------------
------------------------------------------------------------
------------------------------------------------------------
------------------------------------------------------------
------------------------------------------------------------
------------------------------------------------------------
------------------------------------------------------------
------------------------------------------------------------
------------------------------------------------------------
------------------------------------------------------------
------------------------------------------------------------
------------------------------------------------------------
----------------KI---HPYTQMTLGI-LTG----------------------AAQ
------------------------------------------------------------
--------------------------------LII-TQA-NLDS--SISSL---LEKVRS
VYEFLLEE-ET-LSSFDT------------------------------------------
-------K--KDT-LGH---IAQVISICAQFIKD-YSETKNF-----------------W
-----------------RR-----LG-KN-------IM---SETQTAVNDYNKALDELMQ
QYRDRA-----VRHT-------HINVCRV-----LED-----------------------
-------------------LNLDGMAYAGGAGLN-T--TKKCLEGTRAEMLKEIVDWIND
ADANTP------------------------------------------------------
-------------
>KIM54656.1
------------------------------------------------------------
------------------------------------------------------------
------------------------------------------------------------
------------------------------------------------------------
------------------------------------------------------------
------------------------------------------------------------
------------------------------------------------------------
------------------------------------------------------------
------------------------------------------------------------
------------------------------------------------------------
------------------------------------------------------------
------------------------------------------------------------
-------------------------------------------------DGR----A---
----------------QI---HPYAQMALGI-LTS----------------------AAQ
------------------------------------------------------------
--------------------------------V-----P-NLDQ--SISDL---LLKVQN
VYEFLLEE-DT-LSNLDR------------------------------------------
-------M--KDT-LAR---IAQVISNCAQFVKN-YSETKSF-----------------W
-----------------KR-----VG-KN-------IA---SETQAAVDDYNKALDALMQ
QYRDRA-----VRDT-------HINVYRV-----LED-----------------------
-------------------LNLDGMVYASGAGLN-T--TKKCLDGTRGEILQEIIDWIHD
PDINVP------------------------------------------------------
-------------
>KIM56977.1
------------------------------------------------------------
------------------------------------------------------------
------------------------------------------------------------
------------------------------------------------------------
------------------------------------------------------------
------------------------------------------------------------
------------------------------------------------------------
------------------------------------------------------------
------------------------------------------------------------
------------------------------------------------------------
------------------------------------------------------------
------------------------------------------------------------
------------------------------------------------------------
------------------------------------------------------------
------------------------------------------------------------
----------------------------------M-RQM-KLDD--DIGTL---LSKISQ
TYQFIMED-ET-LAKIDA------------------------------------------
-------M--KDT-LTQ---IAQVVQEGAQFIVK-YAETSSF-----------------W
-----------------RR-----LG-KN-------LF---SETRSRITQYSDTLDQLMQ
QFRDRE-----LRDI-------HVNVVNI-----RED-----------------------
-------------------LSLEGLAYAGGVGLN-T--TKTCLEGT--------------
------------------------------------------------------------
-------------
>KIM58945.1
------------------------------------------------------------
------------------------------------------------------------
------------------------------------------------------------
------------------------------------------------------------
------------------------------------------------------------
------------------------------------------------------------
------------------------------------------------------------
------------------------------------------------------------
------------------------------------------------------------
------------------------------------------------------------
------------------------------------------------------------
------------------------------------------------------------
------------------------------------------------------------
--------------------------MALGV-LTS----------------------AAQ
------------------------------------------------------------
--------------------------------LII-NQV-TLDN--SALSL---LSKIKS
VYEFFLAG-DT-LFSLTT------------------------------------------
-------M--KDT-LAR---FAQVISNCVQFIKN-YSKTRRF-----------------W
-----------------KQ-----LG-KN-------VI---SETQTAVTDYINALDELMQ
QYRDHT-----FSDT-------HVNIYHI-----LED-----------------------
-------------------LNLDGVMYAVNVGPD-V--MKRCRDSTRMEILQEIVDWIHD
TTVNSP------------------------------------------------------
-------------
>KIM63729.1
------------------------------------------------------------
------------------------------------------------------------
------------------------------------------------------------
------------------------------------------------------------
------------------------------------------------------------
------------------------------------------------------------
------------------------------------------------------------
------------------------------------------------------------
------------------------------------------------------------
------------------------------------------------------------
------------------------------------------------------------
------------------------------------------------------------
------------------------------------------------ADVC----A---
----------------QI---HPYARMALGI-LTS----------------------AAQ
------------------------------------------------------------
--------------------------------------A-NLDQ--SVTDL---ILKVHN
VYEFLLEE-DT-LSNLDV------------------------------------------
-------M--KGT-LAR---IAEVISNCAQFIKN-YTETKSF-----------------W
-----------------KR-----LG-KN-------IA---SETQAAVDNYNKALDALMQ
QYRDRA-----VRNT-------HSGVYRV-----LED-----------------------
-------------------LNLDGMMYASEAGLN-T--TKKCLDGT--------------
------------------------------------------------------------
-------------
>KIN93504.1
------------------------------------------------------------
------------------------------------------------------------
------------------------------------------------------------
------------------------------------------------------------
------------------------------------------------------------
------------------------------------------------------------
------------------------------------------------------------
------------------------------------------------------------
------------------------------------------------------------
------------------------------------------------------------
------------------------------------------------------------
------------------------------------------------------------
------------------------------------------------------------
-----------------V---HPYVQFALGI-LTA----------------------ASQ
------------------------------------------------------------
--------------------------------LLI-NQA-NLDN--EVFGL---LNTVKD
LYEFLMEK-DT-IENMDS------------------------------------------
-------M--KET-FGR---ISQEMSAAALFVIK-YCKKKNI-----------------L
-----------------IR-----IG-DS-------LV---SDPQTVARSHVKNLGDLMQ
QYRDRA-----MRDI-------QINMSHV-----LED-----------------------
-------------------LNLEGMAYAAGAGLN-T--TKKCLDGTRTEILKDIIDWITT
SDVNAP------------------------------------------------------
-------------
>KIN94536.1
------------------------------------------------------------
------------------------------------------------------------
------------------------------------------------------------
------------------------------------------------------------
------------------------------------------------------------
------------------------------------------------------------
------------------------------------------------------------
------------------------------------------------------------
------------------------------------------------------------
------------------------------------------------------------
------------------------------------------------------------
------------------------------------------------------------
------------------------------------------------------------
---------------------HPYAQIALGI-LTA----------------------ASQ
------------------------------------------------------------
--------------------------------V-----S-NLDK--AVSDL---LKMIRG
VYEFLAEE-DT-INNIDS------------------------------------------
-------M--KDT-LAK---IAGVICNAVQFIKD-YSKTKSF-----------------W
-----------------KR-----TE-KN-------IG---SKTQAFIDGYTMTLNDLMQ
QYRDRT-----ARDT-------QINVYHI-----LED-----------------------
-------------------LNLEGMAYAAGAGLD-T--SKICLDGTRTEILRRIIDWITD
PRPNAP------------------------------------------------------
-------------
>KIN94723.1
------------------------------------------------------------
------------------------------------------------------------
------------------------------------------------------------
------------------------------------------------------------
------------------------------------------------------------
------------------------------------------------------------
------------------------------------------------------------
------------------------------------------------------------
------------------------------------------------------------
------------------------------------------------------------
------------------------------------------------------------
------------------------------------------------------------
------------------------------------------------------------
-----------------V---HPYVQFALGI-LTA----------------------ASQ
------------------------------------------------------------
--------------------------------LLI-NQA-NLDN--EVFGL---LNTVKD
LYEFLMEK-DT-IENMDS------------------------------------------
-------M--KET-LRR---ISQEMSAAALFVVK-YSKKKNI-----------------L
-----------------IR-----IG-DS-------LV---SDPQTVARGHIKNLGDLMQ
QYRDRA-----IRDI-------QINMSHV-----LED-----------------------
-------------------LNLEGMAYAAGAGLN-T--TKKCLDGTRTEILKDITDWITT
CDANAP------------------------------------------------------
-------------
>KIN96776.1
------------------------------------------------------------
------------------------------------------------------------
------------------------------------------------------------
------------------------------------------------------------
------------------------------------------------------------
------------------------------------------------------------
------------------------------------------------------------
------------------------------------------------------------
------------------------------------------------------------
------------------------------------------------------------
------------------------------------------------------------
------------------------------------------------------------
------------------------------------------------------------
-----------------V---HPYVQFALGI-LTA----------------------ASQ
------------------------------------------------------------
--------------------------------LLI-NQA-NLDN--EVFGL---LKTVKD
LYEFLMEK-DT-IENMDS------------------------------------------
-------M--KGT-LRR---ISQEMSAAALFVIK-YCKKKNI-----------------L
-----------------IR-----IG-DS-------LV---SDPQTVARGHIKNLGDLMQ
QYRDRA-----IRDI-------QINMSHV-----LED-----------------------
-------------------LNLEGMAYAAGAGLN-T--TKKCLDGTRTEILKDITNWITT
CDVNAP------------------------------------------------------
-------------
>KIN96881.1
------------------------------------------------------------
------------------------------------------------------------
------------------------------------------------------------
------------------------------------------------------------
------------------------------------------------------------
------------------------------------------------------------
------------------------------------------------------------
------------------------------------------------------------
------------------------------------------------------------
------------------------------------------------------------
------------------------------------------------------------
------------------------------------------------------------
------------------------------------------------------------
------------------------------------------------------------
------------------------------------------------------------
------------------------------------------------------------
------------------------------------------------------------
-------M--RDT-LAK---IARVVSDAAQFVTN-YSETKSF-----------------W
-----------------KQ-----LG-RN-------IL---SESLSVVDGYVETLDDLMQ
QYRDCA-----VRDI-------QINMYQV-----LED-----------------------
-------------------VNLEGMVYAAGAGLD-T--TKRCLDGTRTEILQQIVSWATD
LDVNAP------------------------------------------------------
-------------
>KIN97457.1
------------------------------------------------------------
------------------------------------------------------------
------------------------------------------------------------
------------------------------------------------------------
------------------------------------------------------------
------------------------------------------------------------
------------------------------------------------------------
------------------------------------------------------------
------------------------------------------------------------
------------------------------------------------------------
------------------------------------------------------------
------------------------------------------------------------
------------------------------------------------------------
------------------------------------------------------------
------------------------------------------------------------
--------------------------------------------------------MIRG
VYEFLAEE-DT-INNIDS------------------------------------------
-------M--KDT-LAK---IAGVICNAVQFIKD-YSKTKSF-----------------W
-----------------KR-----TE-KN-------IG---SKTQAFIDGYTMTLNDLMQ
QYRDRT-----ARDT-------QINVYHI-----LED-----------------------
-------------------LNLEGMAYAAGAGLD-T--SKICLDGTRTEILRRIIDWITD
PRPNAP------------------------------------------------------
-------------
>KIO01502.1
------------------------------------------------------------
------------------------------------------------------------
------------------------------------------------------------
------------------------------------------------------------
------------------------------------------------------------
------------------------------------------------------------
------------------------------------------------------------
------------------------------------------------------------
------------------------------------------------------------
------------------------------------------------------------
------------------------------------------------------------
------------------------------------------------------------
------------------------------------------------------------
------------------------------------------------------------
------------------------------------------------------------
---------------------------------II-TQA-NLDI--AISEL---LKKVGS
VYAFLLKD-DT-IKNIDT------------------------------------------
-------M--RVP-LAK---IAQVINACAQFIRD-YSETTNF-----------------W
-----------------KR-----LG-KN-------IM---SETQTAINNYTKALDELVQ
QYRDCQ-----TRDI-------QINVYRV-----LED-----------------------
-------------------LNMEGMAYAGGAGLN-T--MKKCLENTRTEILQDIINWVND
THPDAR------------------------------------------------------
-------------
>KIO07684.1
------------------------------------------------------------
------------------------------------------------------------
------------------------------------------------------------
------------------------------------------------------------
------------------------------------------------------------
------------------------------------------------------------
------------------------------------------------------------
------------------------------------------------------------
------------------------------------------------------------
------------------------------------------------------------
------------------------------------------------------------
------------------------------------------------------------
-----------------------------------------------MIACA----C---
----------------QV---HPYAQIALGI-LSS----------------------AAQ
------------------------------------------------------------
--------------------------------LLI-NQT-NLDK--AVSGL---LDTVRS
VYEFLTEK-DS-INDIDE------------------------------------------
-------M--KDT-LAK---IARAISDSAQFINN-YSATKSF-----------------W
-----------------KR-----TA-KN-------IF---SETQTVVDGYVKTLDGLMQ
QYRDRT-----IRDI-------QVNTYRI-----LED-----------------------
-------------------LNLDGMAYAGGAGLN-T--TEKCLDGTRKETLQEIINWIND
PDVDAP------------------------------------------------------
-------------
>KIO07708.1
------------------------------------------------------------
------------------------------------------------------------
------------------------------------------------------------
------------------------------------------------------------
------------------------------------------------------------
------------------------------------------------------------
------------------------------------------------------------
------------------------------------------------------------
------------------------------------------------------------
------------------------------------------------------------
------------------------------------------------------------
------------------------------------------------------------
------------------------------------------------------------
------------------------------------------------------------
------------------------------------------------------------
------------------------------------------DN--AVSDL---LDTVRQ
VYEFLLEP-DT-LNNIEN------------------------------------------
-------M--KDT-LVQ---IARVISESAQFVKN-YFEVKSF-----------------W
-----------------LR-----AK-KN-------VF---SETQTIVNGYVKTLDSLMQ
QCRGRA-----VRDT-------RVNTYRI-----FED-----------------------
-------------------LSLEGMAYADGASFN-T--TKKCLDGTRTEILQEIIDWIND
SDVNAP------------------------------------------------------
-------------
>KIO10747.1
------------------------------------------------------------
------------------------------------------------------------
------------------------------------------------------------
------------------------------------------------------------
------------------------------------------------------------
------------------------------------------------------------
------------------------------------------------------------
------------------------------------------------------------
------------------------------------------------------------
------------------------------------------------------------
------------------------------------------------------------
------------------------------------------------------------
------------------------------------------------------------
----------------QV---HPYAQIALGI-LTS----------------------AAQ
------------------------------------------------------------
--------------------------------LLI-SQA-NLDK--AVCDL---LDAVRD
VYEFLTED-ET-IKNIDA------------------------------------------
-------M--RDT-LAK---IARTISDSAQFINN-YSATKSF-----------------W
-----------------KR-----TA-KN-------IF---SETQTVIDGYVKTLDGLMQ
QYRDRA-----VQDI-------HINTYRI-----LED-----------------------
-------------------LNLDGMAYAGGAGLN-T--TKKCLDGTRKEILQEIINWIND
PDVGAP------------------------------------------------------
-------------
>KIK24088.1
------------------------------------------------------------
------------------------------------------------------------
------------------------------------------------------------
------------------------------------------------------------
------------------------------------------------------------
------------------------------------------------------------
------------------------------------------------------------
------------------------------------------------------------
------------------------------------------------------------
------------------------------------------------------------
------------------------------------------------------------
------------------------------------------------------------
------------------------------------------------------------
------------------------------------------------------------
------------------------------------------------------------
---------------------------------LI-KQA-NLDN--EVSGL---FDTVKA
VYQFLTED-DT-IQNINS------------------------------------------
-------M--RDI-LGN---IARVISVVAQFIKN-YAETKSF-----------------W
-----------------ER-----LR-KN-------VL---HETQVIIDGYTKELNDLMQ
QYRDRA-----IRDI-------HVNIHRA-----LDD-----------------------
-------------------LNLEGMACAGGASLN-R--SKKCLDGTRIEVLTEIVSWIHD
TDENVS------------------------------------------------------
-------------
>KIK24638.1
------------------------------------------------------------
------------------------------------------------------------
------------------------------------------------------------
----------------------MHFSMAR-------------------------------
------------------------------------------------------------
-----------------T--QSKKRRLFGLV-------------KT-S------N-STSV
VAS-------------------------------------------------SPGRSETR
VG---------------DLASISETPGRAASGRLARMRRFIRRSNQDSST----------
-------------------------------------AI------A-----AEVTS----
---TQAGGVPQVAP-DQDAT-A-------RSTGDGAKEQQEHPQ-AILTE-HDEKSVAKP
EPEPKSK-L--------EPDS------------------------EPEPNLVPKPKPE-V
EPTPASAA---------QDVDA----AVKEFGGVG-----------PIPGITK-------
--------GAVDGVGIVNTTFSDIQTLSDTYLKPFK---VFNQ----VVSTL----A---
----------------NV---HPYAQAALGI-LTF----------------------TSQ
------------------------------------------------------------
--------------------------------LLM-NQA-NLDK--AVSDL---LDTMRS
VYEWLLQE-DR-IRNLN-------------------------------------------
----------EDA-LAN---IARAISDSAHFVVN-YSTTKSF-----------------C
-----------------KR-----AG-KN-------IF---SETRTVVDGHAKTLEDLTQ
QCRDRA-----ARDA-------QVNTYRI-----LED-----------------------
-------------------LNLEGMAYAGGAGLN-T--MKKCLDGTRTEILRDIMNWIND
PDLAAP------------------------------------------------------
-------------
>KIK14898.1
------------------------------------------------------------
------------------------------------------------------------
------------------------------------------------------------
--------------------------MAR-------------------------------
------------------------------------------------------------
-----------------T--QPKKRRLFEFA-------------KT-S------N-SASG
LAS-------------------------------------------------SPGRSETR
VG---------------GLPSIPETVGRASPGRLAKMRRLFRRSNQGSST----------
-------------------------------------AI------A-----TEVTD----
---TQAGGVPQVAT-DQDAT-A-------RSTGGEAQEQQEQPQ-AAPTE-HAEKSVDKP
EPALKSK-L--------EPES------------------------EPEPKLESKPKPE-A
EPTPTSAG---------LHVDA----AVKEFGGFE-----------PISGITR-------
--------GAVDSVGIVNSTFSEVQTLSDKYLKPFK---VFNQ----VVSTL----A---
----------------NV---HPYAQVALGI-LTF----------------------TSQ
------------------------------------------------------------
--------------------------------LFM-NQA-NLDN--AVSDL---LDTMRS
VYEWLIRE-DR-IRNLD-------------------------------------------
----------KDA-LAK---IARAISDSAHFVIN-YSTTKSF-----------------W
-----------------ER-----TR-KN-------IF---SETRAVVDGHAKALENLMQ
QCRDRA-----ARDI-------QVNTYRI-----LED-----------------------
-------------------LNLEGMAYAGGAGLN-T--TKKCLDGTRTEILRDIMKWIND
PDLAAP------------------------------------------------------
-------------
>KIK26846.1
------------------------------------------------------------
------------------------------------------------------------
------------------------------------------------------------
------------------------------------------------------------
------------------------------------------------------------
------------------------------------------------------------
----------------------------------------------------SPGRSEAR
AG---------------NFASIPETPGMASPGRLARMRRFFDRSNQGPST----------
-------------------------------------AI------A-----TGIAD----
---TQADQGAQVVP-GQVAV-A-------TSAVGGAEEQQEQSH-AAPTQ-NAEESVAKP
EP---------------------------------------------------EPKPE-P
EPTPASAG---------QDVDA----AIKEFDGVD-----------PISGIAV-------
--------RAVGAVGIVNTTFSGIETLSDTYLKPFK---VFNQ----VVSTL----A---
----------------DV---HPYAKAALGI-LTS----------------------TSQ
------------------------------------------------------------
--------------------------------LFM-NQA-NLDK--AVSDL---LDTMRN
VYEWLIQE-DR-IRNLD-------------------------------------------
----------KDA-LAK---IAWAISDSAHFVIN-YSATKSF-----------------W
-----------------TR-----TG-KH-------IF---SETRTVVDDHAKTLQNLMQ
QCRDRA-----ARDI-------QVNTYRI-----LED-----------------------
-------------------LNFEGMAYAGGAGLN-T--TKKCLEGTRTEILQRILDWIND
PDVGAP------------------------------------------------------
-------------
>KIK20401.1
------------------------------------------------------------
------------------------------------------------------------
------------------------------------------------------------
--------------------------MARI------------------------------
------------------------------------------------------------
--------------------QSKKRRLLGLV-------------KPSS------N-STSG
LAT-------------------------------------------------SPGRSQAR
AG---------------NLDSTSGTTRMASEGTLARMRRFFHRLKRGPST----------
-------------------------------------TV------A-----MGTNTRTTT
DGEAQERDQLNVAS-AQGAV-D-------IITGGGAEEQRVTSG-AAPAQ-DVVTDQVEP
E----------------------------------------------------------P
--TLASAG---------KVVDA----AVIGFDNLD-----------PTSRISK-------
--------GAVDFVGRVDAAFIGIENLSDRYLKPFR---VFNQ----VVATL----T---
----------------HV---HPYAQIALGI-LTS----------------------AAQ
------------------------------------------------------------
--------------------------------LII-NQA-NLDK--AVSDL---LDSMRS
VYEFLTEE-DN-INNIDR------------------------------------------
-------M--RGT-LAR---LAQAISDSALFIKD-YSATKSF-----------------W
-----------------KR-----AG-RN-------IF---FETQTVVDDHVKTLNGLMQ
QYRDCV-----VRDI-------QINTCRI-----FED-----------------------
-------------------LNLEGMAYAKGAGVN-T--TKKCLEGTRKEIIKEIISWITD
PDVDAP------------------------------------------------------
-------------
>KIO00602.1
------------------------------------------------------------
----------------------------------------------------------MG
SISFGARDHIHRPAETQGQCALNLAVGPCTS-CNVLMASNF----ELTITT-----TSTT
PSASNQSSNL-RNYSN------IHFSMART------------------------------
------------------------------------------------------------
--------------------QSQKRRLLGFV-------------KP-S------N-STSG
LAS-------------------------------------------------WPGRSEAR
AG---------------DLASVPATIGMASPGMLARMKRFFNRSNQGPST----------
-------------------------------------TI------A-----AEIAGPGTS
GGAQKEQEQSQAAP-GLDAV-A-------TSSGGGAQAQQETSQ-TVSTK-NVEKSIVKP
E----------------------------------------------------------P
EHAPTSAG---------KDVDA----ALEGFGGID-----------RIPRVAQ-------
--------GAVVAVGNANTTFSEIQNLSDTYLKPFK---VFNE----VVSTL----A---
----------------NV---HPYAQIALGI-LTS----------------------AAQ
------------------------------------------------------------
--------------------------------LLI-NQA-NLDS--AVSCL---FDTVRR
VYEFLTEK-DS-INKIDE------------------------------------------
-------M--KDT-LAK---IARAISDSAQFINN-YSATKSF-----------------W
-----------------KR-----TA-KN-------IF---SETQTVVDGYVRTLDGLMQ
QYRDRT-----IRDI-------QVNTYRI-----LED-----------------------
-------------------LNLDGMACAGGAGLN-T--MKKCLDGTRKETLQEIINWIND
PDVDAP------------------------------------------------------
-------------
>KIO05570.1
------------------------------------------------------------
------------------------------------------------------------
------------------------------------------------------------
--------------------------MARM------------------------------
------------------------------------------------------------
-----------------Q--SKKHRRLLDFG-------------KP-P------G-SASS
RLM-------------------------------------------------SQGPSRAP
PE---------------SPTLDVETSSSASKGGLARIKRFFHRKIQSHQT----------
-------------------------------------TA------T-----ERAH-----
-----------------------------TNTDVGPQEQMEQSP-APGTE-DTQRPADE-
--------------------------------------------------------TQ-S
PPASAAVG---------QDVEA-----------------------------AV-KAFDDI
NPISRIGCSVISVIDDANTQFTEIENFSDTYLKPFK---VFNE----IVTTL----S---
----------------NV---HPYAKIALGI-LSA----------------------ASN
------------------------------------------------------------
--------------------------------LLI-SQV-NRDA--AVSSL---LNKIRN
TYEFLAED-DT-IKNIEN------------------------------------------
-------M--KDT-LAM---IARVISDSAQFIKD-YSETKSF-----------------W
-----------------ER-----MG-KN-------IL---SETQAIADGHIKTLDDLMQ
QYRDRT-----IRNI-------HINVTRV-----FED-----------------------
-------------------LNLDGMAYAGGAGLN-T--TKRCLDGTRTEVLQQIIGWITN
RDVDVP------------------------------------------------------
-------------
>KIN96900.1
------------------------------------------------------------
------------------------------------------------------------
------------------------------------------------------------
--------------------------MARM------------------------------
------------------------------------------------------------
-----------------Q--SKKHRRLLDFW-------------KP-P------G-SAPS
GLT-------------------------------------------------SQRPSQTL
PE---------------GPALDVETSSSASKGGLSRLKRFFHRKTQSHQT----------
-------------------------------------AA------I-----EGAQ-----
-----------------------------TNTDGGPPEQIEQTP-APGTE-DTQRPADQ-
--------------------------------------------------------TQ-S
APASAAVG---------KDVDG-----------------------------AV-KAFHDI
NPISPIGCGVISAVDDANTRFTEIQNFSDTYLQPFK---VFNE----IVTTL----S---
----------------NV---HPYAKIALGI-LSA----------------------ASN
------------------------------------------------------------
--------------------------------LLI-SQV-NRDA--AVSSL---LKKIRN
TYEFLAED-DT-MKNIDN------------------------------------------
-------M--KNT-LGM---IARVISDSAQFIKD-YSETKSF-----------------W
-----------------KR-----LG-KD-------IL---SETQTIVDGHIKTLDDLMQ
QYRDRT-----IRNI-------HINMYRV-----FED-----------------------
-------------------LNLDGMAYAGGAGLN-T--TKRCLDGTRTEMLQQIIGWITN
RDVDAP------------------------------------------------------
-------------
>KIN97223.1
------------------------------------------------------------
------------------------------------------------------------
------------------------------------------------------------
--------------------------MARM------------------------------
------------------------------------------------------------
-----------------Q--SKKHRRLLDFG-------------KP-P------G-SAPS
HLT-------------------------------------------------PQGPSRAP
PE---------------DPTLDMETASSVPKGGLAKIKRFFHRKIQSHQT----------
-------------------------------------TA------T-----ERAH-----
-----------------------------TNTDVGPQEQMEQSP-APGTE-DTQRPADE-
--------------------------------------------------------TQ-S
PPASAAVG---------QDVEA-----------------------------AV-KAFDDI
NPISRIGCSVISVIDDANTQFTEIENFSDTYLKPFK---VFNE----IVTTL----S---
----------------NV---HPYAKIALGI-LSA----------------------ASN
------------------------------------------------------------
--------------------------------LLI-SQV-NRDA--AVSSL---LNKIRN
TYEFLAED-DT-IKNIEN------------------------------------------
-------M--KDT-LAM---IARVISDSAQFIKD-YSETKSF-----------------W
-----------------ER-----MG-KN-------IL---SETQTIADGHIKTLDDLMQ
QYRDRT-----IRNI-------HINVTRV-----FED-----------------------
-------------------LNLDGMAYAGGAGLN-T--TKRCLDGTRTEILQQIIGWITS
RDVDVP------------------------------------------------------
-------------
>KIN99911.1
------------------------------------------------------------
------------------------------------------------------------
------------------------------------------------------------
--------------------------MARM------------------------------
------------------------------------------------------------
-----------------Q--SKKHRRLLDFG-------------KP-P------G-SAPS
HLT-------------------------------------------------SQGPSRAP
PE---------------NPTLDMETSSSVPKGGLAKIKRFFHRKIQSHQT----------
-------------------------------------TA------T-----ERAH-----
-----------------------------TNTDVGPPEQVEQSP-APGTE-VTQGPADE-
--------------------------------------------------------TQ-S
ASASAAVG---------QDVDA----AVKAFDDIN-----------PISRIGV-KAFDDI
NPISRIGCGVISVVDDANTQFTDIQNFSDTYLKPFK---VFNG----IVTTL----S---
----------------NV---HPYAKIALGI-LSA----------------------ASN
------------------------------------------------------------
--------------------------------LLI-SQV-NRDA--AVSGL---LNKIRN
TYEFLAED-DT-IKNIEN------------------------------------------
-------M--KDT-LAM---IARVISDSAQFIKD-YSETKSF-----------------W
-----------------KR-----MG-KD-------IL---SETQTIADGNIKTLDDLMQ
QYRDRT-----IRNI-------HVNLYRV-----FED-----------------------
-------------------LNLDGMAYAGGAGLN-T--TKRCLDGTRTEILQQIIGWITS
RDVDVP------------------------------------------------------
-------------
>KIK26754.1
------------------------------------------------------------
------------------------------------------------------------
------------------------------------------------------------
-----------------------------M------------------------------
------------------------------------------------------------
-----------------A--RKWLK-----K-------------RL-A--------KPSD
SDP-------------------------------------------------PAGSSENA
AG---------------NVASASETSGNASRGSFSRARNLLHPTRLL-LG----------
-------------------------------------QG------S-----LG-------
-------------------------------------------------------PT---
--------------------------------------------------------AE-A
DLDSVAVG---------TQVDA----ARLGLEAIT-----------PVSRMGG-------
--------TAINYLTQADGADTNLQSLINNYVRPLK---LFSS----AVTKI----A---
----------------NV---HPYAQVALGI-LTA----------------------AAN
------------------------------------------------------------
--------------------------------LII-SQA-NLDS--AVSGL---LEKVGF
VYELLLEE-DT-MKHIDD------------------------------------------
-------M--RDT-LAK---IARVVSDAAQFVTN-YTKTQNF-----------------W
-----------------KR-----LG-LN-------IL---RETQSVVDGYTQSLDSLMQ
QFRDHA-----VRDI-------QINLYRV-----QED-----------------------
-------------------LRLDGMTYAAGAGLD-K--TKRCLDGTRTKILQEIIHWATC
GDANSP------------------------------------------------------
-------------
>KIN96795.1
------------------------------------------------------------
------------------------------------------------------------
--------------------MYSLAHTPGLQQCHLQRVHSM----SALSTPDSDYCLIYT
SQP--RIQPT-KLTQN------TDFSMAR-------------------------------
------------------------------------------------------------
-----------------K--QLKKHHLFSSE-------------RPSS--------TTPI
IPS---------------------------------------------S----EGASL-P
SA---------------NAPSVAGPSAKTPRKLFSGMGHLFHRSNQTRSE----------
-------------------------------------PL------T-----TE-------
------------------------------------------------------------
------------------------------------------------------------
-TTDTGIG---------SQVND----AQQAMVEMK-----------PIPQVLQ-------
--------TTVGLVGQAGTAVTQIQSI-ETILQPLK---LFNS----FVTTL----S---
----------------NV---HPYVQFALGI-LTA----------------------ASQ
------------------------------------------------------------
--------------------------------LLI-DQA-NLDN--EVFGL---LNTIKD
LYEFLMEK-DT-IENMDS------------------------------------------
-------M--KET-LRR---ISQEMSAAALFVIK-YCKKKNI-----------------L
-----------------IR-----IG-VS-------LV---SDPQTVARGHIKNLSDLMQ
QYRDRA-----IRDI-------QINMSHV-----LED-----------------------
-------------------LNLEGMAYAAGAGLN-T--TKKCLDGTRTEILKDITNWITT
CDVNAPC-----------------------------------------------------
-------------
>KIK14001.1
------------------------------------------------------------
------------------------------------------------------------
------------------------------------------------------------
--------------------------MAR-------------------------------
------------------------------------------------------------
-----------------K--QAKSHRFFGSR-------------TSRN--------PTPN
VPS---------------------------------------------EQ--SQGPSQ-P
SA---------------EAPPIP-VSANTDRKLFSRMGHLYHRWKQTRSD----------
-------------------------------------PP------A-----TE-------
------------------------------------------------------------
------------------------------------------------------------
-ITDAIVG---------SQVNA----AQQAMDDLK-----------PIPKVFQ-------
--------TPIGLVGRADAAVTMIQTA-DSILQPLK---LFNS----FVRTI----S---
----------------NV---HPYVQFALVI-LTA----------------------ASQ
------------------------------------------------------------
--------------------------------LLI-DQA-NLDS--EVFGL---LNTVKD
VYEFLMEK-DT-IENIDS------------------------------------------
-------M--KGT-LSK---ISQEMSATALFVVK-YCKKQNF-----------------F
-----------------VR-----IG-NN-------FI---SDPQTVARAHIKNLGDLMQ
QYRDRT-----MRDI-------QINMYHV-----LED-----------------------
-------------------LNLEGMTYAGGAGLN-T--TKVCLDGTRTEMLKDITDWIAS
RDVNVP------------------------------------------------------
-------------
>KIK17882.1
------------------------------------------------------------
------------------------------------------------------------
------------------------------------------------------------
------------------------------------------------------------
------------------------------------------------------------
------------------------------------------------------------
------------------------------------------------------------
------------------------------------MGRLFHRRKQTRSD----------
-------------------------------------PP------E-----TE-------
------------------------------------------------------------
------------------------------------------------------------
-ITDAIVG---------SQVNA----AQQAMDDLK-----------PIPKVFQ-------
--------TPIGLVGRADAAVTMIQTA-DSILQPLK---LFNS----FVRTV----S---
----------------NV---HPYVQFALVI-LTA----------------------SSQ
------------------------------------------------------------
--------------------------------LLI-DQA-NLDS--EVFGL---LNTIKD
VYEFLMEK-DT-IEHIDS------------------------------------------
-------M--KGT-LSK---ISQEMSATALFVVK-YCKKQNF-----------------F
-----------------VR-----IG-NN-------LV---SDPQTVARGHIKNLGDLMQ
QYRDRT-----MRDI-------QINMYHV-----LED-----------------------
-------------------LNLEGMAYAGGAGLN-T--TKVCLDGTRTEILKDITDWIAS
RDVNVP------------------------------------------------------
-------------
>KIK17889.1
------------------------------------------------------------
------------------------------------------------------------
------------------------------------------------------------
--------------------------MAR-------------------------------
------------------------------------------------------------
-----------------K--QAKSHRIFGSR-------------TSRN--------PTPN
HPS---------------------------------------------EQ--SQGPSQ-P
SA---------------DVPSIP-ASANTDRKLLSRMGRLFHRRKQTRSD----------
-------------------------------------PP------E-----TE-------
------------------------------------------------------------
------------------------------------------------------------
-ITDAIVG---------SQVNA----AQQAMDDLK-----------PIPKVFQ-------
--------TPIGLVGRADAAVTMIQTA-DSILQPLK---LFNS----FVRTV----S---
----------------NV---HPYVQFALVI-LTA----------------------SSQ
------------------------------------------------------------
--------------------------------LLI-DQA-NLDS--EVFGL---LNTVKD
VYEFLMEK-DT-IEHIDS------------------------------------------
-------M--KGT-LSK---ISQEMSATAPFVVK-YCKKQNF-----------------F
-----------------VR-----IG-NN-------LV---SDPQTVARGHMKNLGDLMQ
QYRDRT-----MRDI-------QINMYHV-----LED-----------------------
-------------------LNLEGMAYAGGAGLN-T--TKVCLDGTRTEILKDITDWIAS
RDVNVP------------------------------------------------------
-------------
>KIK18261.1
------------------------------------------------------------
------------------------------------------------------------
------------------------------------------------------------
-------------------------MAAR-------------------------------
------------------------------------------------------------
-----------------R--QPKKCPILRFS-------------KKSH--------MPP-
------------------------------------------------NQ--SPDAPE-N
SP---------------DASPSTETPANTPRKLLS---NIFRRSHQTRVE----------
-------------------------------------GP------A-----TK-------
------------------------------------------------------------
------------------------------------------------------------
-MADASPG---------EQVEA----AKQAMDGLN-----------PIPPALQ-------
--------AAVGLVGQADTAMTSIQNI-EAVLQPLK---LFNS----FVTTL----S---
----------------NV---HPYVQLALGI-LTG----------------------VSQ
------------------------------------------------------------
--------------------------------LLI-NQA-NLDN--EMFGL---LTTVKD
VYEFLMEK-DT-RANFDS------------------------------------------
-------M--QET-LRK---ISREIKDAAEFIIK-YTRKKNF-----------------V
-----------------VR-----IS-DS-------IV---HDPQTIARAHVKNLGDLMQ
QYRDRA-----VRDI-------QVNVYHV-----LEE-----------------------
-------------------LNLDGMAYAGDAGLN-T--AKKCLDGTRSEILKEITNWITD
CDDKTP------------------------------------------------------
-------------
>KIK19518.1
------------------------------------------------------------
------------------------------------------------------------
------------------------------------------------------------
-------------------------MAAR-------------------------------
------------------------------------------------------------
-----------------R--QPKKCSILRFT-------------TKSS---------KP-
------------------------------------------------SS--SPHASD-N
PP---------------DASLSTEIPANTPRKLPS---SIFRQSHRTRVE----------
-------------------------------------GP------A-----TK-------
------------------------------------------------------------
------------------------------------------------------------
-TAEASPG---------EQVEA----AKEAMDGLN-----------PVPPALQ-------
--------AAVGLVGQADTAMTSIQNI-EAILRPLK---LFNS----FVTTL----S---
----------------NV---HPYVQLALGI-LTG----------------------ASQ
------------------------------------------------------------
--------------------------------LLI-NQA-NLDN--EVFGL---LSTIKD
VYEFLMEK-DT-VVHIDS------------------------------------------
-------M--EET-LRK---ISREIKGAAEFIIK-YTQKKNF-----------------A
-----------------VR-----IA-DN-------IV---RDPQAIARAHVKNLGDLMQ
QYRDRT-----VRDI-------QVNVNHA-----LEE-----------------------
-------------------LNLDGMAYANDAGLN-T--TKKCLDGTRTEVLKEIAHWITD
YDDKAP------------------------------------------------------
-------------
>KIN95039.1
------------------------------------------------------------
------------------------------------------------------------
----------------------------------------M----SALSTPESDNCLIYT
SQP--RIQPT-KLTQN------TDFSMAR-------------------------------
------------------------------------------------------------
-----------------K--QLKKHRLFSSE-------------RPSS--------TAPI
IPS---------------------------------------------S----EGASR-P
SA---------------DAPSVAGPSAKTPRKLFSRMRHLFPRSNQTRSE----------
-------------------------------------PL------T-----TE-------
------------------------------------------------------------
------------------------------------------------------------
-TTNTGIG---------SQVND----AQQAMVDME-----------PIPQVLQ-------
--------TATGLVGQAGTAVTQIQSI-ETILQPLK---LFNT----FVTTL----S---
----------------NV---HPYVQFALGI-LTA----------------------ASQ
------------------------------------------------------------
--------------------------------LLI-NQA-NLDN--EVFGL---LNTVKD
LYEFLMEK-DT-IENMDS------------------------------------------
-------M--KET-LRR---ISQEMSAAALFVIK-YCKKKNI-----------------L
-----------------IR-----IG-DS-------LV---SDPQTVARGHIKNLGDLMQ
QYRDRA-----IRDI-------QINMSHV-----LED-----------------------
-------------------LNFEGMAYAAGAGLN-T--TKKCLDGTRTEILKDITNWITT
CDVNAP------------------------------------------------------
-------------
>KIN96411.1
------------------------------------------------------------
------------------------------------------------------------
------------------------------------------------------------
--------------------------MAR-------------------------------
------------------------------------------------------------
-----------------K--QLRKHRLFSSE-------------RRSS--------TPPN
IPS---------------------------------------------S----EGASH-P
SA---------------NAPSAAGPSANTPRKLFSRMGHLFHRSNQTRSE----------
-------------------------------------PP------T-----TE-------
------------------------------------------------------------
------------------------------------------------------------
-TTDTRIG---------SQVNV----AQQAMVEMK-----------PIPQVLE-------
--------RAVGLVGQADTAVTNIQSI-ETILQPLK---LFNS----FVTTL----S---
----------------NV---HPYVQFALGI-LTA----------------------ASQ
------------------------------------------------------------
--------------------------------LLI-NQA-NLDN--EVFGL---LNTVKD
LYEFLMEK-DT-IENMDS------------------------------------------
-------M--KET-LRR---ISQEMSAAALFVIK-YCKKKNI-----------------L
-----------------IR-----IG-DS-------LV---SDPQTVARSHVKNLGDLMQ
QYRDRA-----IRDI-------QINMSHV-----LED-----------------------
-------------------LNLEGMAYAAGAGLN-T--TKKCLDGTRTEILKDIIDWITT
SDVNAP------------------------------------------------------
-------------
>KIN98754.1
------------------------------------------------------------
------------------------------------------------------------
--------------------------------------GAQ----ALNCNTSVRNYLIYI
PQP--RIQLT-NLAQT------TDFSMAR-------------------------------
------------------------------------------------------------
-----------------K--QLKKHRLFSSE-------------RPSS--------TAPN
IPS---------------------------------------------S----EGTSH-P
SA---------------DAPSVAGPSADTPRKLFSRMGHLFHRSNQTRSE----------
-------------------------------------PP------A-----TE-------
------------------------------------------------------------
------------------------------------------------------------
-TTDTRIG---------SQINV----AQQAMVEMK-----------HMPQPLQ-------
--------TAVGLIGQANTAMTTIQSI-EAILQPLK---VFNF----FVTTL----S---
----------------NV---HPYVQFALGI-LTA----------------------ASQ
------------------------------------------------------------
--------------------------------LLI-NQA-NLDN--EVFGL---LNTIKD
LYEFLMEK-DT-IENVDS------------------------------------------
-------M--KET-LRK---ISQEMSATALFVVK-YCKKKNI-----------------L
-----------------VR-----IG-DS-------FV---SDPQTVARGHIKNLGDLMQ
QYRDRA-----IRDI-------QINMYRV-----LED-----------------------
-------------------LNLEGMAYATGAGLN-T--TKKCLDGTRTEILKDITDWITT
CNANAP------------------------------------------------------
-------------
>KIN98787.1
------------------------------------------------------------
------------------------------------------------------------
------------------------------------------------------------
--------------------------MAR-------------------------------
------------------------------------------------------------
-----------------K--QLKKHRLVSSE-------------RPSS--------TAP-
-NS---------------------------------------------S----QGASH-P
SA---------------DAPSTAGTSANTSRKLFSRMGYLFHRSNQTRSE----------
-------------------------------------PS------T-----TE-------
------------------------------------------------------------
------------------------------------------------------------
-TTDTRIG---------NKVNV----AQQAMVDMK-----------PTPQVLQ-------
--------TAVGVVGQADTAVTKIQNI-EAILQPLK---LFNS----CVTTL----S---
----------------NV---HPYIQFALGI-LTA----------------------ASQ
------------------------------------------------------------
--------------------------------LLI-NQA-NLDN--EVFGL---LNTVKD
LYEFLMEK-DT-IENMDN------------------------------------------
-------M--KET-LRK---ISQEMSAAALFVIK-YCKKKNI-----------------L
-----------------IR-----IG-DS-------LV---SDPQTVARGHIKNLGDLMQ
QYRDRA-----IRDI-------QINMNHV-----LED-----------------------
-------------------LNLEGMAYAAGAGLN-T--TKKCLDGTRTEILKDITDWITT
CDVNAP------------------------------------------------------
-------------
>KIO00159.1
------------------------------------------------------------
------------------------------------------------------------
------------------------------------------------------------
--------------------------MAR-------------------------------
------------------------------------------------------------
-----------------K--QMKKHRLFSSE-------------RPSS--------AATD
LPS---------------------------------------------S----QGASH-P
SA---------------DASSMAGPSANTPRNLFSRMGHLFHRSNQTRSE----------
-------------------------------------PP------T-----TE-------
------------------------------------------------------------
------------------------------------------------------------
-TTDDRIG---------SQVNV----AQQAMVDMK-----------PIPQVLQ-------
--------MAVGLVGQADTAVTRIQSI-EAILQPLK---LFNS----LVTTL----S---
----------------NV---HPYVQFALGI-LTA----------------------ASQ
------------------------------------------------------------
--------------------------------LLI-NQA-NLDN--EVFGL---LNTVKD
LYEFLMEK-DT-IENMDG------------------------------------------
-------M--KET-LRR---ISQEMSAAALFVVK-YCKKKNI-----------------L
-----------------VR-----IG-DS-------LV---SDPQTVARGHVKNLGDLMQ
QYRDRA-----IRDI-------QVNISHV-----FED-----------------------
-------------------LNLEGMAYAVGAGLN-T--TKKCLDGTRTEILKDIIDWITT
SDVNAP------------------------------------------------------
-------------
>KIO00883.1
------------------------------------------------------------
------------------------------------------------------------
------------------------------------------------------------
--------------------------MACLARVWAG-----LQQWHL-QHLHS-------
---------KSALSTPESE----------------------------------------T
T---------YL-IYT-L--QPRIQPSNL---------TQNTNFSVAHKQL---K-KHRL
------FSS-----ERP---S----SA--------------------------APDLPSS
QGAS---------YPSADASSMAGPSANTPRNLFSRMEHLFHRSNQTRS-----------
------------------------------------------------------------
------------------------------------------------------------
------------------------------------------------------EPPT-A
ETTDNRIG---------SQVNV----AQQAMVDMK-----------PIPQVL--KTAV--
-----------GLVGQAD-AAVMRVQSIEAILQPLK---LFNS----LATTP----S---
----------------NV---HPYVQFALGI-LAD----------------------ASQ
------------------------------------------------------------
--------------------------------LLI-NQA-DLDN--EVFGL---LNTVKD
LYEFLMEK-DI-IENMDS------------------------------------------
-------M--NET-LWR---ISQEMSAAALFAIE-YCKKKNI-----------------L
-----------------VR-----IG-DS-------LV---SHPQTVAHGHVKNLGDLMQ
QYRDRA-----TQDI-------RINISHV-----LEDLNS--------------------
---------------------------------------------KAWLTQLGIIDWITT
SDVNAP------------------------------------------------------
-------------
>KIO10425.1
------------------------------------------------------------
------------------------------------------------------------
------------------------------------------------------------
--------------------------MAR-------------------------------
------------------------------------------------------------
-----------------K--QLRKHRLFSSE-------------RPSS--------TAPN
IP----------------------------------------------S----EGASR-P
SA---------------DAPSVAGPSAKTSRKLFSRMGHLFHRSNQTRSE----------
-------------------------------------PL------T-----TE-------
------------------------------------------------------------
------------------------------------------------------------
-TTDTRIG---------SQVND----AQQAMVEMR-----------PISQVLQ-------
--------TAVGLVGQADTAVTQIQSI-QTILQPLK---LFNS----FVTTL----S---
----------------NV---HPYVQFALGI-LTT----------------------ASQ
------------------------------------------------------------
--------------------------------LLI-NQA-NMDN--EVFGL---LNTVKD
LYEFLMEK-DT-IENMDS------------------------------------------
-------M--KET-LRR---ISQEMSAAALFVIK-YCKKKNI-----------------L
-----------------IR-----IG-DS-------LV---SDPQTVACGHIKNLGDLMQ
QYRDRA-----IRDI-------QIKMSHV-----LED-----------------------
-------------------LNLEGMAYAAGAGLN-T--TKKCLEGTRTEILKDIINWITT
CDVNAP------------------------------------------------------
-------------
>KIK32409.1
------------------------------------------------------------
------------------------------------------------------------
------------------------------------------------------------
------------------------------------------------------------
------------------------------------------------------------
----------------------MPPIS--------------------KSTS---N-PLPE
NSE---TT------IR-------------------------------------------K
GFKL------------SQPRSRVQQVMKKFAKG---IKKKFSKPS--KGSRNCI------
---PASQNIDPR----G-AP-----------------------SGQK----VEDNNHLTT
PEIPSD------------------------------------------------------
-SV------------------SQGLSGEPSSQVRAAP-------------SGGEEGP--D
HQLAV--A-------------EL----QSARDGI--------KSVGLLGRHAT-------
--------PMASAGVNAPADLDAMDNFETTYLQPLK---IVDA----VLEKI----A---
----------------NV---HPYAKMALGV-LSA----------------------ASK
I-----------------------------------------------------------
---------------------------------II-AQT-GRDK--SILSL---LEKLAD
VYNFINRE-DNFGK---------------------------------------IE--S--
-------M--RGI-VGK---VAQQTIECARFIRE-YSETKSFWK----------------
------------------R-----VG-KN-VV--AE-------TDNIITQYNKALDELMQ
QFRDET-----VRDV-------AIFVHSA-------------------------------
-------------G----K--YSDAPLILTALI-----PLKCLPGT--------------
------------------------------------------------------------
-------------
>KIK36178.1
------------------------------------------------------------
------------------------------------------------------------
------------------------------------------------------------
-----------------------------------------------MSEGYR-------
---------PD-------------------------------------------------
-----------------------PGAS--SS-------SRGNAAESSNQPR---T-GVCQ
------SLQ-----KMK---N----GL--T-KK---L---PK----RFKR--TRNRTSAV
QS-A---------EIEGASSSQ-----------Q--AENTLHPSNDNKHP----------
-------------------------------------AT------L-----EI-------
-------------------------------------------------------PSDSV
SQGLSGE-P--------A-----------------------S---QVQAAPSGK---E-E
APDAQLID---------AELQG----AYDGTQSMG-----------LLGRHA--ASIA--
-----------NAANNAPAGLAAADDFQTSYLQPLK---IFDT----AIEKI----A---
----------------NV---HPYAKMALGV-LSA----------------------ASK
------------------------------------------------------------
--------------------------------III-AQA-ERDT--SVYSL---LTKLAE
VYHFITQD-DS-LDKIES------------------------------------------
-------M--RDI-VGK---IAQQTLECARFIRE-YSETKSF-----------------W
-----------------KR-----VG-KN-------IF---TETDNIITQYNNVLDGLMQ
QFRDQT-----DRDV-------AVFVQF-------------------------------A
----------------GEALDLSGMVYAGGAGVD-T--AKQCLSGTRTDILSQITKWIHN
SGDSVP------------------------------------------------------
-------------
>KIK33125.1
------------------------------------------------------------
------------------------------------------------------------
------------------------------------------------------------
------------------------------------------------------------
------------------------------------------------------------
------------------------------------------------------------
------------------------------------------------------------
------------------------------------------------------------
------------------------------------------------------------
------------------------------------------------------------
------------------------------------------------------------
------------------------------------------------------------
------------------------------------------------------------
--------------------------MALGV-LSC----------------------ASN
------------------------------------------------------------
--------------------------------IVL-TQV-YRDE--AVLSL---LQKLGQ
VYGFLIED-KT-LRQISS------------------------------------------
-------M--RTI-LGQ---ISQQTLECAHFIRD-YSETKNF-----------------W
-----------------ER-----LK-KN-------VL---SETNDTIQRYSDALDALMQ
SARDRT-----VQDV-------AIVV------------HR-------------------T
----------------DDELNLAGLIYAPGAGLD-T--RKRCLPGTRTDILSKIMGWIND
SGDDVP------------------------------------------------------
-------------
>KIK36383.1
------------------------------------------------------------
------------------------------------------------------------
------------------------------------------------------------
------------------------------------------------------------
------------------------------------------------------------
------------------------------------------------------------
------------------------------------------------------------
------------------------------------------------------------
------------------------------------------------------------
------------------------------------------------------------
------------------------------------------------------------
------------------------------------------------------------
------------------------------------------T----LSNFV----S---
----------------QV---HPYAKIALGV-LSC----------------------ASK
------------------------------------------------------------
--------------------------------MVI-AQS-DRDQ--AVHSL---VDKLDQ
VYGFMIQD-DT-LSQISS------------------------------------------
-------M--RGI-LGQ---ISQQTLGCARFIRD-YSETKSF-----------------W
-----------------KR-----LG-KD-------IL---AETNNEIKRFSDVLDALMQ
NFRDQV-----TRDV-------AIYT------------HH-------------------T
----------------GELLDLSGIIRAAGAGLD-T--RKQCLQGTRTKILSEITDWVNS
TGDDVP------------------------------------------------------
-------------
>OAX33486.1
------------------------------------------------------------
------------------------------------------------------------
------------------------------------------------------------
------------------------------------------------------------
------------------------------------------------------------
------------------------------------------------------------
------------------------------------------------------------
------------------------------------------------------------
------------------------------------------------------------
------------------------------------------------------------
------------------------------------------------------------
------------------------------------------------------------
-----------------------------------------------MANGI----A---
----------------EV---HPYAKVALSI-LTS----------------------ASQ
------------------------------------------------------------
--------------------------------MIL-DQV-DRDD--AVSSL---LSKVSE
VFAFMTEE-EE-LAKITC------------------------------------------
-------M--LAV-YGK---IARQTLECADFITH-YSETKSA-----------------W
-----------------KR-----LG-KH-------VF---KDTDATIKSYSEVLDNLMQ
QFRDQV-----ARDT-------VIILHR-------------------------------S
----------------AEDLDFSGMEYASGAGMN-T--TKRCLPGTREDILSEIKSWIVS
TGDDVP------------------------------------------------------
-------------
>KIK33175.1
------------------------------------------------------------
------------------------------------------------------------
------------------------------------------------------------
------------------------------------------------------------
------------------------------------------------------------
------------------------------------------------------------
------------------------------------------------------------
------------------------------------------------------------
------------------------------------------------------------
------------------------------------------------------------
------------------------------------------------------------
---------------------------------MH-----------PLSGPA--VTVA--
-----------STGQDAQADLDAADGLQDTYLKPLR---IFDA----TIREI----A---
----------------NV---HPYAKMALSV-LSC----------------------TAK
------------------------------------------------------------
--------------------------------IIL-AQT-DRDA--AVLTL---LEKLCE
VYRFVTQN-EK-LSQIES------------------------------------------
-------M--SAI-LGK---VSQQTRECAHFIKN-YSETKNF-----------------W
-----------------KR-----LG-KN-------IV---SETTDTIQKYSDVFDRLMQ
NFRDQV-----THDV-------AIHVHDI-----AIHIHR-------------------T
----------------EEMLDLIGMTYADGAGLD-T--RKQCLQGTRTEILSEIAEWVKS
TGDNVP------------------------------------------------------
-------------
>KIK33456.1
------------------------------------------------------------
------------------------------------------------------------
------------------------------------------------------------
------------------------------------------------------------
------------------------------------------------------------
------------------------------------------------------------
------------------------------------------------------------
------------------------------------------------------------
------------------------------------------------------------
------------------------------------------------------------
------------------------------------------------------------
---------------------------------MK-----------VLGERT--TSAV--
-----------SAGVNAPANLDAVDNFETTYIEPLK---IADA----VLDTI----A---
----------------KA---HPYIQIAVGV-LSA----------------------ACK
------------------------------------------------------------
--------------------------------III-AQK-TRDD--KILSL---YKRLVD
VYSFMTDS-DN-LDKITS------------------------------------------
-------M--RDM-TEK---VSEQTKHCAHFIEE-YSEPKNF-----------------L
-----------------KR-----AG-KN-------IF---RNTDDIIANYNNALDELMQ
EFRDRT-----GRDV-------AIFVHS-------------------------------M
----------------GETLDLDGMVYAQRAGLN-T--TKQCLPGTRTGILSQITEWINS
SGDSVP------------------------------------------------------
-------------
>KIK33501.1
------------------------------------------------------------
------------------------------------------------------------
------------------------------------------------------------
------------------------------------------------------------
------------------------------------------------------------
-------------------------------------------------MN---E-DNPP
RRD---CYM-----KRS---R----SA--S-P--------------------------LA
E-------------EGR--A-Q--------------TSQD--------------------
------------------------------------------------------------
-----------------------------------------------------LPPSTIT
SGTTEQN-T--------D-----------------------QS-SYLRLAKVRSTIAS-E
QPDLKFVK---------AMLAD----AKEDFEVIR-----------HVSGIG--GNTA--
-----------SASDNLQSVPDAI-HMFSRILGPLK---VFNT----VANGL----A---
----------------DA---HPYAKVALSI-FTC----------------------ASN
------------------------------------------------------------
--------------------------------MLL-DQA-NIDG--AVRGI---LTKVSD
VYAFIMEE-EE-LAKIES------------------------------------------
-------K--LAI-YGK---IAKQTLECADFIVH-YSETKSA-----------------W
-----------------RR-----LG-KR-------IC---DETCTTIQSYSNVLDTLMQ
QFRDRA-----AHDT-------VVSIHH-------------------------------M
----------------GEDLDFIGMEYEAGAGLN-T--SKCCLPSTRDDILSEIKLWICS
TGQDVQ------------------------------------------------------
-------------
>KIK34926.1
------------------------------------------------------------
------------------------------------------------------------
------------------------------------------------------------
-----------------------------------------------MDEVNQ-------
---------STGLR----------------------------------------------
---------------P-A--PPPELRVSNAI-----------TGEGSGRPR---R-KACR
------FLG-----KFK---D----GI--K-KM---S-----------------------
------------------------------------------CSKDFHNR----------
-------------------------------------NP------I-----LS-------
-------------------------------------------------------DSDHL
-STPNI-----------Q-----------------------T---QVTPRPPVV---E-P
SVDPQS------------ALQS----AKEDAQHIH-----------PLSGGA--QTVA--
-----------AATRNAPAGLDTADNLTATYLQPLR---IFDT----IIGKI----A---
----------------DV---HPYAKMALGV-LSC----------------------ASQ
------------------------------------------------------------
--------------------------------IIL-AQA-DRDK--AIFQL---LEKLGQ
VYSFMVQD-ET-LGQISS------------------------------------------
-------M--RAI-VGQ---ISQQTLECAHFISD-YSERKNF-----------------W
-----------------IR-----LG-KN-------VR---SETDNTIQKYNNVLDMLMQ
NFRDQV-----VRDV-------ALFI------------HQ-------------------T
----------------GDEVNLSGMTYALGAGLD-T--RKQCLQGTRTEILSQITDWVNS
TEDHVP------------------------------------------------------
-------------
>KIK35315.1
------------------------------------------------------------
------------------------------------------------------------
------------------------------------------------------------
------------------------------------------------------------
------------------------------------------------------------
------------------------------------------------------------
------------------------------------------------------------
------------------------------------------------------------
------------------------------------------------------------
------------------------------------------------------------
------------------------------------------------------------
------------------------------------------------------------
------------------------------------------------------------
------------------------------------------------------------
------------------------------------------------------------
--------------------------------------------------L---LEKLAD
VYNFMNRE-DN-FDKIES------------------------------------------
-------M--RGI-VGK---VAQQTIECARFIRE-YSETKSF-----------------W
-----------------KR-----VG-KN-------VV---AETDVIITKYNNALDELMQ
QFRDET-----VRDV-------AIFVYS-------------------------------A
----------------GETLDLDGMVYAEDAGLD-T--AKRCLSGTRTGILSEIIEWINS
SGDSVP------------------------------------------------------
-------------
>KIK33197.1
------------------------------------------------------------
------------------------------------------------------------
------------------------------------------------------------
------------------------------------------------------------
------------------------------------------------------------
------------------------------------------------------------
------------------------------------------------------------
------------------------------------------------------------
------------------------------------------------------------
------------------------------------------------------------
------------------------------------------------------------
------------------------------------------------------------
------------------------------------------------------------
-----------------V---HPYVKMALGV-LSA----------------------ACK
------------------------------------------------------------
--------------------------------V-----P-KRDE--KILSL---YKRLVD
VYDFMTDA-DN-LDKITS------------------------------------------
-------M--RDM-TGK---VSEQTIECARFIRE-YSEPKSF-----------------W
-----------------KR-----VG-RD-------IV---RETDDTITKYNNALDELMQ
EFRDRT-----GRDV-------AIFVHS-------------------------------A
----------------GEKLDLDGMVYAQRAGLN-T--AKQCLPGTRTGILSEIIEWINS
TGDSVP------------------------------------------------------
-------------
>KIK35362.1
------------------------------------------------------------
------------------------------------------------------------
------------------------------------------------------------
---------------------------------------------MTRRKGKS-------
------------ST----------------------------------------------
----------------------QQTHES--S-------EATTSGKGSHRPR---S-KAGR
------LLE-----KFK---N----KL--R-FS---D-----------------------
----------------------------------------------SRSP----------
-------------------------------------SP------A-----PS-------
------------------------------------------------------------
-----------------N-----------------------I---E--AGPSGV---E-E
GANAQL------------ALRA----AEEAVQYMH-----------SLGGSG--ITMASS
HPLSQ---IENTVLSALERAQEDPDNFEETYLQPLK---IFND----AIDVI----S---
----------------DA---HPYAKIALGA-LSG----------------------AAK
------------------------------------------------------------
--------------------------------IIL-AQR-DRDD--ATHEL---LQKLGE
VYSFT-QN-EM-LCKISS------------------------------------------
-------M--HPI-LGK---ISQQTRECADFVKN-YSEARNY-----------------W
-----------------KR-----LR-KN-------VI---SETDDTIKAYINVFDELMQ
NFRDEV-----TRDV-------DIRV------------QY-------------------T
----------------EEILELSSMTYAEDAGLD-T--RKQCLEGTRTEILSEITEWVNS
TGDNVPC-----------------------------------------------------
-------------
>KIK36638.1
------------------------------------------------------------
------------------------------------------------------------
------------------------------------------------------------
-----------------------------------------------MRKGNS-------
---------SRGTT----------------------------------------------
----------------------KETHTS--D-------SEPTARGGSHRPR---G-RLRR
------FLG-----EFK---D----SV--K-DG---A---NK----L-------------
----------------GIS-----------------------RPKDSRSG----------
-------------------------------------SP------V-----PP-------
-------------------------------------------------------NIDH-
-ELSSSN-P--------N-----------------------I---KVQAAPSGV---E-V
EADTQS------------ALRG----AQHAAVRMH-----------PLSGPA--ITVA--
-----------SVGQDAQADLTAAVDFQDTYLRPLR---VFNA----VIGEI----E---
----------------NV---HPYAKMALGV-LSY----------------------AAK
------------------------------------------------------------
--------------------------------IIL-AQA-NRDA--AVLTL---LEKLSE
VYSFMTQD-EM-LGQISS------------------------------------------
-------M--RDI-LGK---ISQQTRECAYFIKN-YSETCNF-----------------W
-----------------KR-----LR-KN-------VL---SETTDTIQKYSDVFDRLMQ
NFRDQV-----AHDV-------AIHIHDI-----GIHVHR-------------------T
----------------EEILDLSGMTYADGAGLD-T--RKECLQGTRTEILSEITDWVNS
TGENVP------------------------------------------------------
-------------
>KIK32142.1
------------------------------------------------------------
------------------------------------------------------------
------------------------------------------------------------
-----------------------------------------------MRKGKS-------
---------SRNSA----------------------------------------------
----------------------QETRTS----------NETTARGGSHRPR---S-KIRK
------FLG-----DVG---D----KL--R-TS---V-----------------------
-------------------------------------------SR---SG----------
-------------------------------------SP------V-----PP-------
-------------------------------------------------------NVDIS
DQRASST-P--------D-----------------------L---EAQAAMPGV---E-V
EADPQS------------ALRD----AQQAASCMH-----------PLKGPA--ITVT--
-----------SVGKDAQADLDAADGFQDTYLKPLR---IFDA----VIGEI----A---
----------------NV---HPYAKMALGV-LSC----------------------TAK
------------------------------------------------------------
--------------------------------IIL-AQT-DRDA--AVLQL---LEKLCE
VYNFVTQN-EK-LSQIES------------------------------------------
-------M--SAI-LGK---ISQQTRECAHFIQN-YSETKNF-----------------W
-----------------KR-----LG-KN-------IV---SETTDTIQKYSDVFDRLMQ
NFRDQV-----AHDV-------AIHI------------HR-------------------T
----------------DEILDLIGMTYADGAGLD-T--RKQCLQGTRTEILSEITEWIKS
TGDNVQ------------------------------------------------------
-------------
>KIK32150.1
------------------------------------------------------------
------------------------------------------------------------
------------------------------------------------------------
-----------------------------------------------MKKGKS-------
---------SRNSA----------------------------------------------
----------------------QETRTS----------EDAMAPGGSHRPR---S-KIRK
------FLG-----NVK---D----KF--R-TS---A-----------------------
-------------------------------------------QA---AM----------
-------------------------------------P----------------------
-------------------------------------------------------GAE--
------------------------------------------------VEADPQ---S-A
LRDAQP------------ALQD----AQPAASRMH-----------PLSGPA--ITVT--
-----------SVGKDAQADLDAADGFQDTYLQPLR---IFDA----VIGEI----A---
----------------NV---HPYAKMALGV-LSC----------------------TAK
------------------------------------------------------------
--------------------------------IIL-AQT-DRDA--AVLQL---LEKLCE
VYNFVTQN-EK-LSQIES------------------------------------------
-------M--SAI-LGK---ISQQTRECAHFIQN-YSETKNF-----------------W
-----------------KR-----LG-KN-------IV---SETTDTIQKYSDVFDRLMQ
NFRDQV-----AHDV-------AIHI------------HR-------------------T
----------------DEILDLIGMTYADGAGLD-T--RKQCLQGTRTEILSEITEWIKS
TGDNVQ------------------------------------------------------
-------------
>KIK32429.1
------------------------------------------------------------
------------------------------------------------------------
------------------------------------------------------------
-----------------------------------------------MKKGKS-------
---------SRNSA----------------------------------------------
----------------------QETRTS----------NDTTARGGSHRPR---S-RIRR
------FWG-----GVK---D----KL--R-TS---R-----------------------
-------------------------------------------SKDSRSR----------
-------------------------------------SP------V-----PP-------
-------------------------------------------------------NV--D
DQRASST-P--------D-----------------------L---EVQAAPSDV---Q-V
GDDTQL------------AIRD----AQQAVTRML-----------PLSGPA--ITVA--
-----------SVGQDGPADLDAADGFQDTYLTPLR---IFDT----VIGEI----A---
----------------NV---HPYAKMALGV-LSW----------------------TAK
------------------------------------------------------------
--------------------------------IIL-AQT-DRDK--AVFEL---LKKLGE
VYSFVTQN-EK-LSQIES------------------------------------------
-------M--SAI-LEN---ISKQARECARFIEN-YAQTKNF-----------------W
-----------------AR-----FG-KN-------IV---SETTDTIQQYSDVFDRLMQ
NFRDQV-----AHDV-------AIHVHDI-----TIHIHR-------------------T
----------------EEILDLKGMTYAKGAGLD-T--RKQCLQGTRTEILSEITEWVKS
TGDNVQ------------------------------------------------------
-------------
>KIK38627.1
------------------------------------------------------------
------------------------------------------------------------
------------------------------------------------------------
---------------------------------------------MTRRKQNS-------
---------SRDST----------------------------------------------
----------------------KETRTS----------SEASTRGSSHRPR---G-RVNR
------LLG-----SIK---E----GV--N-KF---R-----------------------
------------------T-----------------------RSKDSRSR----------
-------------------------------------SP------V-----PP-------
-------------------------------------------------------HEHAS
STQD----V--------E-----------------------V---HAAPSQAGA---E-V
EADTQS------------ALRD----AQQAAKRMH-----------PLSGPA--ITAA--
-----------SVGQDAQADLDAADGFQDTYLKPLR---IFDS----VIGEI----A---
----------------NV---HPYAKMALGV-LSC----------------------AAK
------------------------------------------------------------
--------------------------------IIL-AQA-NRDA--ALLKL---LEKLSE
VYVFITQD-EM-LGKISS------------------------------------------
-------M--RDI-IGK---ISQQTRECARFISN-YSETCNF-----------------W
-----------------KR-----IG-KN-------AF---SETTDTIQKYSDVFDRLMQ
NFRDQV-----TRDV-------AIHIQDI-----AIHVHR-------------------T
----------------EEILDLSGMTYADGAGLD-T--RKQCLQGTRAEILSEITEWVNS
TGDNVP------------------------------------------------------
-------------
>KIK45029.1
------------------------------------------------------------
------------------------------------------------------------
------------------------------------------------------------
-----------------------------------------------MKKGKS-------
---------SRNSA----------------------------------------------
----------------------QETRTS----------NDTTARGGSHRPR---S-RIRR
------FWG-----GVK---D----KL--R-TS---R-----------------------
-------------------------------------------SKDSRSR----------
-------------------------------------SP------V-----PP-------
-------------------------------------------------------NV--D
DQRASST-P--------D-----------------------L---EVQAAPSDV---Q-V
GDDTQL------------AIRD----AQQAVTRML-----------PLSGPA--ITVA--
-----------SVGQDGPADLDAADGFQDTYLTPLR---IFDT----VIGEI----A---
----------------NV---HPYAKMALGV-LSW----------------------TAK
------------------------------------------------------------
--------------------------------IIL-AQT-DRDK--AVFEL---LKKLGE
VYSFVTQN-EK-LSQIES------------------------------------------
-------M--SAI-LEN---ISKQARECARFIEN-YAQTKNF-----------------W
-----------------AR-----FG-KN-------IV---SETTDTIQQYSDVFDRLMQ
NFRDQV-----AHDV-------AIHVHDI-----TIHIHR-------------------T
----------------EEILDLKGMTYAKGAGLD-T--RKQCLQGTRTEILSEITEWVKS
TGDNVQ------------------------------------------------------
-------------
>KIK37825.1
------------------------------------------------------------
------------------------------------------------------------
------------------------------------------------------------
------------------------------------------------------------
------------------------------------------------------------
------------------------------------------------------------
-------MR-----KFT---K----GI--T-KK---I---SK----PFKS--SHDRVPTV
PENV---------DPQGASSSQ-----------KVEDTLHLHPSNNNKHS----------
-------------------------------------AT------S-----EI-------
-------------------------------------------------------PSDSV
NQGLPRE-P--------T-----------------------L---QAH-----------A
LPDPKSVD---------AELQG----ARDGMQNMG-----------LLGRHA--TSMA--
-----------SAAVSAPAGLVAEDDFETTYLQPLK---VIDV----ILEKV----A---
----------------DV---HPYAKMALGV-LSI----------------------ASK
------------------------------------------------------------
--------------------------------IIL-AQA-QRDA--SIKGL---LKKLAQ
VYGFMTQD-DS-LGKIES------------------------------------------
-------M--RGI-VGK---IVQQILECARFIKG-YSETQGF-----------------W
-----------------KR-----LG-KN-------VL---SETDMIVKRYGDSLDGLMQ
QFRDQV-----DRDV-------AVFVQR-------------------------------T
----------------GDTLDLEDIAYAKGAGLN-T--TKQCLPGTRTEILSQITDWING
GEDGAK------------------------------------------------------
-------------
>KIK38133.1
------------------------------------------------------------
------------------------------------------------------------
------------------------------------------------------------
------------------------------------------------------------
------------------------------------------------------------
------------------------------------------------MSK---G-NSSR
------DFN-----QDI---S----ES--S-KT---T-----------------------
----------------G-------------------------------RE----------
-------------------------------------SS------I-----LQ-------
-------------------------------------------------------NVE--
-GSDKDG-V--------K-----------------------T---SVQVVPPGM---E-M
EVDIQA------------ALRD----AQEAATHMR-----------PLSGPA--ITAV--
-----------SADQDAQEDLDAAEDSQDAYIKPLR---IFND----MIGRI----VDL-
----------------DV---HPYAKMALGV-LSW----------------------SSK
------------------------------------------------------------
--------------------------------IIL-AQV-DRDA--AVLKL---LEKLCE
VYGFMTQD-QM-LGQISP------------------------------------------
-----------VI-LGK---ISQQTLECARFIRD-YSEISNF-----------------W
-----------------NI-----LG-KN-------IL---SETTDAIQKYSNVFDSLMQ
NSRDHV-----TRDV-------VIHV------------LQ-------------------T
----------------EEISDLSGMTYAEGAGLD-T--RKECLEGTRTEILSEITKWVNS
TEDNAP------------------------------------------------------
-------------
>KIK41823.1
------------------------------------------------------------
------------------------------------------------------------
------------------------------------------------------------
-----------------------------------------------MSGQNQ-------
---------SRNLR----------------------------------------------
--------------QD-A--SPAEIRTSSEA-------TASGSSGTEGRRR---G-KIRQ
------FLG-----KVK---N----VT--Q-KI---S-----------------------
------------------------------------------DS---RGR----------
-------------------------------------DP------V-----LP-------
-------------------------------------------------------NVD-R
-EGASST-A--------N-----------------------I---EVRDVPSGM---E-Q
GADPQS------------ALQN----AQETVKLMT-----------PLSAHM--ASGQ--
-----------SAVKDSPVDLEAAYNFQDTYLQALR---IFDG----VIRTL----A---
----------------EV---HPYAKLALSV-LSW----------------------AAK
------------------------------------------------------------
--------------------------------IIL-AQA-DRDT--AILGL---LQKLGD
VYGFITED-KR-LHQISS------------------------------------------
-------M--HTI-LGQ---ISQQTLECAYFIRD-YSETKNF-----------------W
-----------------RR-----AG-KN-------IG---RETNDAIRGYSGMLDKLMD
NFQKQV-----TRDV-------AIYV------------HR-------------------T
----------------GETLDLSGMTYADGAGRD-T--GKQCLPGTRTEIISDITDWINS
TGDDVQ------------------------------------------------------
-------------
>KIK39900.1
------------------------------------------------------------
------------------------------------------------------------
------------------------------------------------------------
-----------------------------------------------MSEHNQ-------
---------SRNLR----------------------------------------------
--------------QD-S--PPKNRAFSEAT-----------AGGSSGRRR---G-KIHQ
------FLG-----MVK---N----AT--K-NI---S-----------------------
------------------------------------------HSNVSRSC----------
-------------------------------------DP------V-----LQ-------
-------------------------------------------------------NID-F
-EGASSI-S--------N-----------------------I---KVQHTLSGV---E-Q
DVDPQS------------ALQN----AKEAVQLMK-----------PPSGHM--TSGA--
-----------STAQNASADLETAFNFQDTYLQPLR---IFDS----VIGTL----A---
----------------DV---HPYAKIALGV-LSC----------------------ASK
------------------------------------------------------------
--------------------------------MVI-AQS-DRDQ--AVHRL---VDKLDR
VYGFLIQD-EM-LDQISS------------------------------------------
-------M--RGI-LGQ---ISQQTLECARFIRD-YAETKSF-----------------W
-----------------KR-----LG-KD-------IL---TETNSEIQQYSDALDALVQ
NFRDQV-----ARDV-------VIYT------------HH-------------------T
----------------GELLDLSGITYAENAGLD-T--RKQCLQGTRTEILSQITDWVNS
TEDDAP------------------------------------------------------
-------------
>KIK48611.1
------------------------------------------------------------
------------------------------------------------------------
------------------------------------------------------------
------------------------------------------------------------
------------------------------------------------------------
--------------------------MSNRD-------SSLVTRGRSVQPR---N-KVCR
------FLR-----KVT---K----KI--S-RS---------------------------
---------------------------------------------NSRSR----------
-------------------------------------DH------V-----LP-------
-------------------------------------------------------NID-R
-EDASAI-P--------N-----------------------I---EVQDTSSGV---D-Q
CADPQT------------LLRE----AKDTVEGMN-----------LLSAPA--KSGV--
-----------SATQNAPADLEAAYGVEDTYLQPLR---VFDS----VIGSL----A---
----------------DV---HPYAKIALGL-LSY----------------------ACR
------------------------------------------------------------
--------------------------------IVL-AQT-DRDQ--ATFRL---LEKLGQ
VYSFMMQD-NT-LGGIPS------------------------------------------
-------M--QSI-IGR---IVQQTLECSQFIKD-YSATKNF-----------------W
-----------------LR-----LG-KN-------II---SETDNTTQKYIDVLDELMQ
SFRDQV-----TRDV-------EIFV------------HR-------------------T
----------------GETLDLSGMTYAEGAGLD-T--GKQCLPGTRTEIISEITDWVNS
TGNDVQ------------------------------------------------------
-------------
>KIK40643.1
------------------------------------------------------------
------------------------------------------------------------
------------------------------------------------------------
---------------------------------------------MNEDTAPS-------
---------DPHLP----------------------------------------------
----------------------QRRG-----RTAARQDPSFPPPSQTGSPR---R-RSGF
CRN---FWD-----KLI---S----QC--R-CA---Q----------------NNGRSLS
P-------------SPMDVI----------------------------------------
------------------------------------------------------------
-------------------------------------------------------PS---
------R-R--------D-----------------------L--------APMQMTQP-E
PLNPEVVN---------ERIQD----AARGIKGIR-----------PVSGVV--HNTA--
-----------SNANNVQTVLDEI-DIWTAILGPLK---AFNS----VAGRI----G---
----------------EI---HPYLKGAVTI-LTG----------------------ASQ
------------------------------------------------------------
--------------------------------III-DQA-DRDA--AVYSL---LEKISE
VYALMTEE-KE-LQNVSS------------------------------------------
-------V--LPI-YLK---IAQQTQECADFIVH-YSETKNF-----------------W
-----------------KR-----LR-KH-------VI---NETDSSIQSYNQVLDNLMQ
QFRDKV-----ARDT-------VIFIHR-------------------------------A
----------------AEDLALSNLEYATGAGLK-T--SKLCLEGTREGILTEIKSWINN
TGEDVP------------------------------------------------------
-------------
>KIK42083.1
------------------------------------------------------------
------------------------------------------------------------
------------------------------------------------------------
---------------------------------------------MTRRKGKS-------
---------SGNST----------------------------------------------
----------------------QQTNTS--S-------EATASGKGLHRPR---S-KAGR
------LFG-----KFK---D----KL--G-FS---D-----------------------
----------------------------------------------SRGP----------
-------------------------------------NP------A-----PS-------
------------------------------------------------------------
-----------------N-----------------------I---EVQAAPSGV---E-V
EANAQS------------SLHG----AQEAEQRIH-----------SLPEAG--TTVA--
-----------SVLQGAQEDLDVLDNFEETYLKPLK---IFDA----VIGEI----S---
----------------NA---HPYAKIALGV-LSC----------------------AAK
------------------------------------------------------------
--------------------------------IIL-AQR-DRDD--AIHEL---LKKLGE
VYSFT-QN-EM-LGNISS------------------------------------------
-------M--HPI-LGK---ISQQTRECADFVKK-YSETTSF-----------------W
-----------------KR-----LG-KN-------VL---SETADTIQKYNDVFDRLMQ
NFRDNL-----TREV-------TIHV------------LY-------------------T
----------------EETLELSSMTYADGAGLD-T--RKQCLEGTRTEILSQITEWVNS
TGDNVPC-----------------------------------------------------
-------------
>KIK32138.1
------------------------------------------------MSLPRGVYYAL-
------------------------------------------------------------
------------------------------------------------------------
------------YQLF------GTLIFLRFDS-HQL-----L-FTMTRRKGKS-------
---------LGNST----------------------------------------------
----------------------QQTNKS--S-------EATASGRGLHRPR---S-KAGQ
------LFG-----KFK---D----KL--G-FS---D-----------------------
----------------------------------------------SHSP----------
-------------------------------------SP------A-----PS-------
------------------------------------------------------------
-----------------N-----------------------I---EGQAGPSGV---E-V
EANTQL------------ALQG----AQEAEQRMR-----------SLPEPE--ITVA--
-----------SALQGAQEDLDVL-ENFEEYLKPLK---IFDA----VIGEI----S---
----------------DA---HPYAKIALGV-LSC----------------------AAK
------------------------------------------------------------
--------------------------------IIL-AQR-DRDD--SIREL---LRKLGE
VYSFT-QN-EM-LGKISS------------------------------------------
-------M--HPI-LGK---ISQQTCECADFVKK-YSETTNF-----------------W
-----------------KR-----LG-KN-------VL---SETEDTIKKYNDVFDRLMQ
NFRDNL-----TREV-------TIHV------------LY-------------------T
----------------EETLELSSMAYADGAGLD-T--RKQCLEGTRTEILSQITEWVNS
TRDNVPC-----------------------------------------------------
-------------
>KIK44915.1
------------------------------------------------------------
------------------------------------------------------------
------------------------------------------------------------
------------------------------------------------------------
------------------------------------------------------------
------------------------------------------------------------
------------------------------------------------------------
------------------------------------------------------------
------------------------------------------------------------
------------------------------------------------------------
------------------------------------------------------------
------------------------------------------------------------
------------------------------------------------------------
------------------------------------------------------------
------------------------------------------------------------
------------------------------------------------------------
----MSQN-DT-LGQISS------------------------------------------
-------K--RSI-SGR---IAQQTLECACFIRD-YSEKQTF-----------------W
-----------------KR-----LG-KN-------AV---SETDDLITRYNNALDGLMQ
QFRDQA-----IRDV-------ADLVRCT-----T---DK-------------------L
----------------GDKLDLSDMPYAAGAGLD-T--TKQCLSGTRTDILSQITDWIND
SGDTAQ------------------------------------------------------
-------------
>KIL55748.1
------------------------------------------------------------
------------------------------------------------------------
------------------------------------------------------------
------------------------------------------------------------
------------------------------------------------------------
------------------------------------------------------------
------------------------------------------------------------
------------------------------------------------------------
------------------------------------------------------------
------------------------------------------------------------
------------------------------------------------------------
------------------------------------------------------------
------------------------------------------------------------
---------------------------------ML----------------------IKK
------------------------------------------------------------
--------------------------------AII-AQV-SRDK--SIQDL---QSKIAG
VYKLMIED-GR-LEKLIS------------------------------------------
-------M--KDV-LTQ---ASQVMLECAKFIQV-YSQ-PAF-----------------L
-----------------NR-----LG-KG-------IF---SNTAEAVAQYSNVIDGLMQ
QFHGNA-----MRDV-------LITTRD----------------MLEDLKQ--------L
----------------GDNQHVNLVAYAEGAGLN-T--TKSCLEGTREEILHDVVDWMDN
PDINAP------------------------------------------------------
-------------
>KIL55933.1
------------------------------------------------------------
------------------------------------------------------------
------------------------------------------------------------
------------------------------------------------------------
------------------------------------------------------------
------------------------------------------------------------
------------------------------------------------------------
------------------------------------------------------------
------------------------------------------------------------
------------------------------------------------------------
------------------------------------------------------------
------------------------------------------------------------
------------------------------------------------------------
------------------------------------------------------------
------------------------------------------------------------
---------------------------------ML-VQA-NQDK--SIREL---QSRIAD
VYEFMLED-GR-LEKLIS------------------------------------------
-------M--KDI-LSQ---ASQVVFECAKFVQV-YSQ-PNF-----------------F
------------------R-----LG-KG-------IF---SNKDEAVVTYTKAIEKLRQ
QFHQYA-----LTNP-------YDSLTTT-----H-DIRQ----ALENIRQ--------L
----------------GDNQYLDRIEYAKGAGLD-T--TKACLDGTRQEILRETIDWIDD
ADLNAP------------------------------------------------------
-------------
>KIL61785.1
------------------------------------------------------------
------------------------------------------------------------
------------------------------------------------------------
------------------------------------------------------------
------------------------------------------------------------
------------------------------------------------------------
------------------------------------------------------------
------------------------------------------------------------
------------------------------------------------------------
------------------------------------------------------------
------------------------------------------------------------
------------------------------------------------------------
------------------------------------------------------------
------------------------------------------------------------
------------------------------------------------------------
--------------------------------AIL-AQA-NRDK--SIQDL---QSRISD
VYEFMLGD-GR-LEKMIS------------------------------------------
-------M--KDI-LSQ---ASQVVYECAKFIQV-YSQ-PNF-----------------L
-----------------SR-----LG-KG-------VF---SDTDEAVGKYTKAIDDLMQ
QFHQYA-----MRKP-------SRIWCNI-----T---------AYMLARD--------P
----------------GDNQYLDRIEYAKGAGLD-T--TKACLDGT--------------
------------------------------------------------------------
-------------
>KIL54985.1
------------------------------------------------------------
------------------------------------------------------------
------------------------------------------------------------
------------------------------------------------------------
------------------------------------------------------------
------------------------------------------------------------
------------------------------------------------------------
------------------------------------------------------------
------------------------------------------------------------
------------------------------------------------------------
------------------------------------------------------------
------------------------------------------------------------
------------------------------------------------------------
------------------------------------------------------------
------------------------------------------------------------
--------------------------------AII-TQA-NRDK--SIQDL---QSRIAD
VYEFMLGD-GR-LEEMIS------------------------------------------
-------M--KDI-LSH---ASQVMFECAKFIQV-YSQ-PNF-----------------L
-----------------SR-----LG-KG-------VF---SDTDDVVAKYTKAIDDLMN
QFHQYA-----MRNV-------LTDTHDI-----L---------N--DIRQ--------L
----------------GDNQYLNGIAYAEGAGLD-T--DKACLDGTREEIQREVIDWIDD
ADPNAP------------------------------------------------------
-------------
>KIM51381.1
------------------------------------------------------------
------------------------------------------------------------
------------------------------------------------------------
------------------------------------------------------------
------------------------------------------------------------
-------------------------------------------SLMANTRR---S-KLKP
WKT---KPI-----PVT---S----DPQ-F-T------P-------------TQGSSPTL
TP---------------NNPCTSTRSTGIAMGKLERLKTLLPFSRSNQTV----------
-------------------------------------AS------A-----SM-------
------------------------------NP--HDLQ---------------RESTQI-
-V----------------------------------------Q-ANESPEPTGTVDQA-V
APVTCVCD---------E-IDA----AKTEHDGVV-----------S-------------
---------------PSRATLSQIDTINSTFIELLR---DFNT----VVSAI----A---
----------------NV---HPYAQIVLGL-LSC----------------------AAK
------------------------------------------------------------
--------------------------------VII-AQT-KLDD--SVSNL---LSKIAS
VYRFLLEP-DT-KANLNA------------------------------------------
-------M--KDT-LTH---IAQVVSSCAQFIEN-YAETKSF-----------------W
-----------------KQ-----AT-KD-------IF---SETQSVIDEYTKALDELMQ
EFRDRA-----VRDT-------YISIHHV-----L---------------D--------V
----------------LEDLNLDGMEYAKGAGPD-T--RKKCLDGMRVEILKEIVDWIND
PDVNVL------------------------------------------------------
-------------
>KIM50797.1
------------------------------------------------------------
------------------------------------------------------------
------------------------------------------------------------
--------------------------MTNN------------------------------
------------------------------------------------------------
-----------------Q--SKIRRPWLKPR-------------QTIPTQV---I-MDPQ
LD----LS---------------------------------------------QGSSRAL
TP---------------GIVVTSPGSDGVRKGKMARLKNLLP-NWSSHSI----------
-------------------------------------AS------S-----SI-------
---------------------------------GPHDLQQSSNP-VA-------------
------------------------------------------------------------
------LA---------HEIDA----AQQELDSAR-----------LVPPVAR-------
--------HAVGLVGGINTTVSQIDTISSTYIQPLK---TFNT----VVSTI----A---
----------------NI---HPYAQMALGI-LTS----------------------AAQ
------------------------------------------------------------
--------------------------------LII-MQA-NLDQ--SISAL---LLKVQS
VYEFLLEE-DT-LSNLDA------------------------------------------
-------M--KDS-LAR---IAQVISNCAQFVTN-YSETKNF-----------------W
-----------------KR-----VG-KN-------FA---SETQTAVDDYNKALDALMQ
RYRDRA-----VRDM-------HINVYRV-----LED-----------------------
-------------------LNLDGMAYASGAGLN-T--TKKCLDGTRGEILQEIVDWIHD
PDVNAP------------------------------------------------------
-------------
>KIM52034.1
------------------------------------------------------------
------------------------------------------------------------
------------------------------------------------------------
--------------------------MTNN------------------------------
------------------------------------------------------------
-----------------Q--SKTRRPWLKPR-------------KAIPTQV---T-MDPQ
LD----LS---------------------------------------------QRLSRTP
TP---------------AIVSTSPGSDGIRKGKMARFKNLLP-NWSNQSI----------
-------------------------------------AS------S-----SA-------
---------------------------------GPHDLQQSSTP-VT-------------
------------------------------------------------------------
------PA---------HEIDV----AQNELDSAR-----------LVPPVAQ-------
--------HAVELVGGINTAVSQIDTISSTYLQPLK---TFDT----IVSTI----A---
----------------NI---HPYAQMALGI-LTS----------------------AAQ
------------------------------------------------------------
--------------------------------LII-MQA-NLDQ--LISNL---LLKVLN
VYEFLLEE-DT-LSNLDM------------------------------------------
-------M--KDT-LAR---IAQVIGNCAQFIKN-YSETKCF-----------------W
-----------------ER-----LG-KN-------IA---SETQTTVDIYNKALDALIQ
QYRDRT-----VCDT-------HINVYRV-----LED-----------------------
-------------------LNLDGMVYASGAGLN-T--TKKCLDGTRGEILQEIVDWIHD
PDVNAP------------------------------------------------------
-------------
>KIM54449.1
------------------------------------------------------------
------------------------------------------------------------
------------------------------------------------------------
--------------------------MTNN------------------------------
------------------------------------------------------------
-----------------Q--SKIRRPCPKLR-------------KIIPTQG---T-MGPG
LD----LS---------------------------------------------QGSSRAL
TP---------------AIVSTSPGSDDIRKRIIARLKNLLP-NRSSRSI----------
-------------------------------------AS------S-----SI-------
---------------------------------GPHDLQQSSTP-AA-------------
------------------------------------------------------------
------PA---------YEIDA----VQEELDSAR-----------LVLPVAQ-------
--------HAVELVGGVNTVVSQIETISSTYLQPLK---TFST----VVSTI----T---
----------------NV---HPYAHMALGT-LTS----------------------AAQ
------------------------------------------------------------
--------------------------------LII-MQA-NLDQ--SISDL---LLKVQN
VYEFLLEE-DT-LSNLDV------------------------------------------
-------M--KDT-LAR---IAQVISNCARFIKN-YPETKSF-----------------W
-----------------KR-----VG-KN-------IR---SETQTAVDDYNKALDALMQ
QHHNHA-----VCDM-------HINIYRD-----LED-----------------------
-------------------LNLDGMAYASGAGLN-T--TKKCLDGTRGEILQEIVDWIHD
PDVNAP------------------------------------------------------
-------------
>KIM56392.1
------------------------------------------------------------
------------------------------------------------------------
------------------------------------------------------------
--------------------------MTNH------------------------------
------------------------------------------------------------
-----------------Q--SNIRRFKMTLE-------------KTKPRQV---T-TDPL
MDPVCDLSL-----HI------------------------DPLDPGTRKQ--SQESSPAL
IP---------------EF--ASSPRASTDLGRLARFKNLLPFNWSNRNI----------
-------------------------------------AS------S-----SA-------
---------------------------------GPHDLHERPVQ-VAPNH-EHGSTS---
------------------------------------------------------QVPQ-P
VAPATCVR---------DEIDA----AQKELDSTV-----------PVPRVAQ-------
--------HAVELVDGTNSAVSQMDTISLTYLQPFK---TFNT----VASAV----S---
----------------NI---HPYAQMALVV-LTS----------------------AAQ
------------------------------------------------------------
--------------------------------LII-NQA-TLDN--SVSSL---FLKVKS
VYEFLLEG-DT-LANLAT------------------------------------------
-------M--EDP-LAR---IARVISDCAQFIKS-YSETKSF-----------------W
-----------------KR-----LG-KN-------IM---AETQIAVADYNNALDELMQ
QYRDRA-----VRDI-------HVNVYRV-----LED-----------------------
-------------------LNLDSMTYAADVGLK-T--TKKCLDGTRKEILQEIVDWIHD
PDVNAP------------------------------------------------------
-------------
>KIM58988.1
------------------------------------------------------------
------------------------------------------------------------
------------------------------------------------------------
--------------------------MPND------------------------------
------------------------------------------------------------
----------QSNIR--R--FKMKQK---------------TKPRHVTTDP---Q-MDLV
WSL---SLP-----IDR---L----DRQTR-K------Q-------------SQESSPAL
-----------------ISEIASTPRVSSDLGRLARLRNLLPFNRSNRSI----------
-------------------------------------PS------S-----SV-------
------------------------------GA--HDLH---------------ERPVQV-
-T------------------------------------------PDDKHESASQVQQS-V
APATRVHD---------E-IDT----ARKELHAIA-----------PVPR-VA-QHAV--
-----------KLVDGTNTAVSQMDTISSTCLQPFK---TFST----VVSAL----A---
----------------NI---HPYAQMALWV-LTS----------------------AAQ
------------------------------------------------------------
--------------------------------VII-NQA-TLDS--SVSSL---FFKVKS
VYEFLLEG-DT-LANLAA------------------------------------------
-------M--EDP-LAR---ISRVISNCTQFIKN-YSETKNF-----------------W
-----------------KR-----LR-KN-------VM---SETQITVADYNNALDELMQ
QCRDRA-----VRDI-------HVNVYRV-------------------------------
----------------LEDLNLDGMTYAGDVGLK-T--TKKCLEGTRKEILQEIVNWIHD
PNVNTPW-----------------------------------------------------
-------------
>KIM56435.1
------------------------------------------------------------
------------------------------------------------------------
------------------------------------------------------------
------------------------------------------------------------
------------------------------------------------------------
-----------------M--ANARRSKLKPW-------------KTKPIQV---T-LDPQ
LTL-------------------------------------------------TQGTLPAL
PP---------------NIASTSARSTDIATGKLARLKNLLRFSRSNRTI----------
-------------------------------------AG------A-----SI-------
---------------------------------SPPQPT-----------------C---
------------------------------------------------------TVDQ-V
VAPTTCVR---------DEIDA----TTQELDVLV-----------PASCVTQ-------
--------HAAELVGEVNTSASQINTLSSTYLQSLK---TFNN----VVSTI----S---
----------------NV---HPYTQMALGV-LTG----------------------AAQ
------------------------------------------------------------
--------------------------------VII-GQA-NLDY--SVSSL---LSKVRS
VYEFLLEE-DT-KANLDT------------------------------------------
-------M--KDT-LAH---IAQVVSSCAQFIEN-YSEIKNL-----------------W
-----------------QR-----VA-KS-------IV---FETQFIVDEYNKVLDGLMQ
EFRDHT-----VCDT-------SINVPRVLDI--FED-----------------------
-------------------LNLDGMAYTEGAGPD-T--TKKCMDGTRVEILKEIVDWIND
PDVNVP------------------------------------------------------
-------------
>KIM51760.1
------------------------------------------------------------
------------------------------------------------------------
------------------------------------------------------------
------------------------------------------------------------
------------------------------------------------------------
--------------------MVMVDE---------------HETLMCVQEN---G-SSTG
VTQ---LSL-----RSV---Q----DSSLL-A------ETLKSYT-IHSS--HSGPLTRP
ETSHKG--------HLEHLVSTSPGSDGIRKRKMARLKNFLPNRSNQNIA----------
-------------------------------------SS------S-----TG-------
------------------------------DL--L------------------QGS----
------------------------------------------------------------
-TRVVPAH---------E-IDA----ARKGLD----------------------------
-------------------TARLVVPVAQHSVELLK---TFNT----VVSTI----A---
----------------DI---HPYAQTALGM-LTS----------------------AAQ
------------------------------------------------------------
--------------------------------LII-MQA-NLDQ--SISSL---LVKVRN
VYEFLLEK-VT-LSSLDM------------------------------------------
-------M--EDT-LACRSLLAQVIDNCTQFFKS-HSEKKKCLYVKPSSLTTFYPGSTAE
-----------------KR-----LG-KN-------IA---SETQTAVDDYKKPLDALMQ
QYRDRA-----IRDA-------HINVYRV-------------------------------
----------------LEDLNLDEGKF---------------------------------
------------------------------------------------------------
-------------
>KIM52175.1
------------------------------------------------------------
------------------------------------------------------------
------------------------------------------------------------
------------------------------------------------------------
---------------------------------MMADEK-----------------HADK
H---------FFSFRK-G--GVAKLPSDK---------SDPSVHSNQDPEK---T-PSSK
WRR---YFP-----GGD---H----SLRHS-SS---QSQFSAVYDSQE----KDGK----
------------------------------------------------------------
------------------------------------------------------------
----------------------------------TTV-----------------------
----------------------------------------------------AGSGGS-A
SLTVELFN---------D-VDR----KKKDAALLS--------------S-AT-QRAG--
-----------EAIGSTGTVINQINTVD-SYLSYLR---LFNK----FAMGF----S---
----------------GI---HPYAAVALAT-LTT----------------------ASS
------------------------------------------------------------
--------------------------------LIV-AQA-ELDT--AIHDL---LARIGR
VYHFLLQD-GV-LARVVS------------------------------------------
-------M--QDT-LAQ---AAQVMQECSQFIGN-YSETRNF-----------------W
-----------------IR-----LQ-KN-------VT---AETDSEIARYNTALDRLMQ
EFRDYA-----VRDI-------HGGVARV-----G-------------------------
-----------------EELQLDGLAYASGAGLN-T--TKKCLDGT--------------
------------------------------------------------------------
-------------
>KIK21022.1
------------------------------------------------------------
------------------------------------------------------------
------------------------------------------------------------
------------------------------------------------------------
----------------------------------MGKET-----------------PTEK
H---------FFSFRR-H--GKYSTDADE------------AQSKQAHHDK---E-KSPS
WPS---WLG-----GGR---Q----HSRPS-SS---SSRDHQKERVEVKE--SEGGPTVT
TTVQLSVQTE--------------------------------------SK----------
-------------------------------------GS---------------------
------------------------------QPPASALR----------------------
----------------------------------------------ESRKDESANTTK-P
ADGATVDQ---------A-VSN----AQKDVDKLN-----------HIPG-PA-QSAV--
-----------NTIGIASTAMTKIDTVD-SYLAPLK---IFNS----VVTTI----A---
----------------GL---HPYAAIALAA-LTT----------------------AAN
------------------------------------------------------------
--------------------------------LIL-AQA-NLDA--TIHDL---LAKISS
VYQFLLGD-GV-LARVTS------------------------------------------
-------M--KDT-LAQ---TAQILHECSQFVSN-YSETKNF-----------------W
-----------------VR-----LE-KN-------VL---SETATAVTRYNDALDGVMQ
RFRDVA-----VRDI-------LEDVGRI-----G-------------------------
-----------------EDLQLDGLAYAAGAGLN-T--TKKCLEGT--------------
------------------------------------------------------------
-------------
>KIM53042.1
------------------------------------------------------------
------------------------------------------------------------
------------------------------------------------------------
--------------------------MPKNKRKTAD-----R---QSSQRRHS-------
---------PPSVSGGPNVL---TRSQR----RRQQEAE-----------------GPPQ
L---------YEPFVA-N--QVPKNKRKTA--------EQCSQRRHPPYPT---S-SASG
RTG---VLT-----R--------------S-Q------------RRRQQE--TEGQPQLC
EPFVANTTA-SVGNEGLSAVFEEPMAIGLENGPPQSYESFVANPTA--SV----------
-------------------------------------GN------E-----GS--SVVF-
------------------------------EPMAIDLENVRAVV---------LESSTS-
-TG--------------P---------------------GETT-GKEPAATTHEVPGD-I
QPVP-TVG---------N-T---------QDAHMD-----------PIPG-PA-NIAI--
-----------DAIGPVDTAVTQLDAIHTAYRQTLS---TFST----VINGI----T---
----------------RI---HPHAQMALSA-LNR----------------------VSK
------------------------------------------------------------
--------------------------------LIL-SQA-SLDA--SIVGL---VTTIER
TYEVILEN-RP-SSNINA------------------------------------------
-------T--KDV-LVE---IAQVVQECAQFITK-YSESKAF-----------------W
-----------------SC-----LG-KS-------VP---SETTAKVANYNRKLDKLMQ
ELRDRP-----IPDI-------QYGIKQI-----Y-------------------------
-----------------QDLSSTCLVCEDRAGLN-E--AKKCLDGTRIEILNELVDWINN
TDAATP------------------------------------------------------
-------------
>KIM53903.1
------------------------------------------------------------
------------------------------------------------------------
------------------------------------------------------------
------------------------------------------------------------
------------------------------------------------------------
------------------------------------------------------------
------------------------------------------------------------
------------------------------------MGLFRKKRLPGLTA----------
-------------------------------------GN------V-----DVPTTLKT-
------------------------------KPSRQHL-----------------------
-TG------------------------------------------------DEKENID-I
DPIHAIL-------------E-----ARERHSGIK-----------HVPSGIN-SVVN--
-----------GQASATSGVINQISGLSSAWLQPLQ---RFQS----VVHVI----S---
----------------NA---HPYAKVALGV-LDL----------------------AAQ
------------------------------------------------------------
--------------------------------SIL-TQA-EMDK--SITAL---LEKICQ
VYEFVLQD-KT-LARIDS------------------------------------------
-------T--KDT-LLQ---IAQAVQESAQFIAG-YSKTKSF-----------------W
-----------------AR-----LG-KN-------IF---LETGAMVTRCNGTLDGLMQ
QFRDRA-----IRNI-------HTNVHQI-----A-------------------------
-----------------EDLALQGIAYADGAGLN-T--TKTCLDGTRILILSEIVDWIED
CTPEAP------------------------------------------------------
-------------
>KIM56374.1
------------------------------------------------------------
------------------------------------------------------------
------------------------------------------------------------
------------------------------------------------------------
------------------------------------------------------------
------------------------------------------------------------
------------------------------------------------------------
------------------------------------------------------------
------------------------------------------------------------
------------------------------------------------------------
------------------------------------------------------------
------------------------------------------------------------
------------------------------------------------------------
-----------------I---HPYAQMALSA-LTT----------------------ASH
------------------------------------------------------------
--------------------------------LIL-SQA-NLDA--SIGEL---ITRIKQ
TYERILEN-SS-SSKINA------------------------------------------
-------T--KDV-LAE---IAQVVQECAQFVVK-YSETKSF-----------------W
-----------------SR-----LG-KN-------VL---SETASKVANYNLKLDRLMQ
ELRDQA-----LLNV-------QYNAQQT-----W-------------------------
-----------------ENLSLDILAYAGGVGLI-T--AKKCLDGTRTDVLNEIVDWVNN
TDATAP------------------------------------------------------
-------------
>KIM52206.1
------------------------------------------------------------
------------------------------------------------------------
------------------------------------------------------------
------------------------------------------------------------
------------------------------------------------------------
------------------------------------------------------------
------------------------------------------------------------
------------------------------------------------------------
------------------------------------------------------------
------------------------------------------------------------
------------------------------------------------------------
------------------------------------------------------------
------------------------------------------------------------
--------------------------MALSA-LNR----------------------ASK
------------------------------------------------------------
--------------------------------LIL-SQA-SLDA--SIGGL---VTRIEQ
TYELILEN-RS-SSKINA------------------------------------------
-------T--KDS-IVE---IAQVVQECAQFITK-YSETKAF-----------------W
-----------------SC-----LG-KN-------VL---LETTTKVVNYSWKLEKLIQ
ELRDQP-----APDI-------RYGIKQI-----Y-------------------------
-----------------EDLSSNCLIRADGAGLN-E--TKKCLDGTRIEILNEIVDWINN
TDAATP------------------------------------------------------
-------------
>KIM56811.1
------------------------------------------------------------
------------------------------------------------------------
------------------------------------------------------------
------------------------------------------------------------
------------------------------------------------------------
------------------------------------------------------------
------------------------------------------------------------
------------------------------------------------------------
------------------------------------------------------------
------------------------------------------------------------
------------------------------------------------------------
------------------------------------------------------------
--------------------MTQLDTINARYRQTLS---TFST----VINGI----T---
----------------RV---HPHAQMALSA-LNR----------------------ASK
------------------------------------------------------------
--------------------------------LML-SHA-SLDA--SVGGL---VAGIER
AYEVILGN-RS-SSKINA------------------------------------------
-------T--KDV-LVE---IAQVVQECAQFITK-YSETKIF-----------------W
-----------------SW-----IG-KS-------VL---NGTTTKVANYNCKLDKLMQ
ELQDRP-----IPDI-------RYGIKQI-----Y-------------------------
-----------------EDLSSNCLACADKVGLN-E--AKKCLDGTRIEILNEIVDWINN
TDAATP------------------------------------------------------
-------------
>KIM58619.1
------------------------------------------------------------
------------------------------------------------------------
------------------------------------------------------------
------------------------------------------------------------
------------------------------------------------------------
------------------------------------------------------------
------------------------------------------------------------
------------------------------------------------------------
------------------------------------------------------------
------------------------------------------------------------
------------------------------------------------------------
------------------------------------------------------------
------------------------------------------------------------
------------------------------------------------------------
------------------------------------------------------------
---------------------------------ML-SQA-SLDP--SIVGL---VATIER
TYELVLEN-RS-SSKINA------------------------------------------
-------T--KDV-LIE---IAQVVQECVQFITK-YSETKTF-----------------W
-----------------SW-----LG-KN-------VR---SETMTKVNNYNWKLEKFMQ
ELRDRP-----IPDI-------QYGIKQI-----Y-------------------------
-----------------EDRSSYCLTCADRVGLN-E--AKKCLDGTRIEILNEIVDWINN
TDAATPC-----------------------------------------------------
-------------
>KIM63068.1
------------------------------------------------------------
------------------------------------------------------------
------------------------------------------------------------
------------------------------------------------------------
------------------------------------------------------------
------------------------------------------------------------
------------------------------------------------------------
------------------------------------------------------------
------------------------------------------------------------
------------------------------------------------------------
------------------------------------------------------------
------------------------------------------------------------
------------------------------------------------------------
-----------------V---HPYAQMALSA-LNR----------------------ASK
------------------------------------------------------------
--------------------------------VCI-NHA-R-CP--RLTGIWIVDSVASD
SRRLILEN-RS-PSKINA------------------------------------------
-------T--KDV-LVE---IAQVVQECAQFIAK-YSETKTF-----------------C
-----------------TP-----PI-PS-------VL---WETTTKVVKYHRMLEKLMQ
ELRDQP-----APDI-------RYGLKQI-----Y-------------------------
-----------------EDLSSNCLTRADRAGLN-E--AKQCLDGTRIELLNEIVDWINN
TDAATP------------------------------------------------------
-------------
>KIM58626.1
------------------------------------------------------------
------------------------------------------------------------
------------------------------------------------------------
------------------------------------------------------------
------------------------------------------------------------
------------------------------------------------------------
------------------------------------------------------------
------------------------------------------------------------
------------------------------------------------------------
------------------------------------------------------------
------------------------------------------------------------
------------------------------------------------------------
--------------------MSQWDAINTVYRQTLS---TFST----AVNGI----T---
----------------GI---HPHAQMALSA-LNR----------------------ASK
------------------------------------------------------------
--------------------------------LML-SQA-SLDP--SIGGL---VATVER
TYQLFLEN-RS-PSKINA------------------------------------------
-------T--KDV-LVE---IALVLQECSQFITK-YSEAKTF-----------------W
-----------------TW-----LG-KS-------VL---SETTTKVANYNRMLEKLMQ
QLRDQP-----IPDI-------PYGIQQI-----Y-------------------------
-----------------EDLSSNCLACADKVGLN-E--AKKCLEGTRIEILNEIVDWTNN
TDAATP------------------------------------------------------
-------------
>KIM60031.1
------------------------------------------------------------
------------------------------------------------------------
------------------------------------------------------------
------------------------------------------------------------
------------------------------------------------------------
------------------------------------------------------------
------------------------------------------------------------
------------------------------------------------------------
------------------------------------------------------------
------------------------------------------------------------
------------------------------------------------------------
---------------------------------------------------MQ-------
--------HAAELVGEINTTTSHINTISSTYLQPLK---TFNN----VVSTI----S---
----------------NV---HPYTQMALGV-LTG----------------------AAQ
------------------------------------------------------------
--------------------------------VII-AQV-NLDH--SVSSL---LSKVQS
VYEFLLEE-DT-KANLDM------------------------------------------
-------M--KDT-LAH---IAQVVSSCAQFIEN-YSETKEL-----------------W
-----------------QR-----AA-KS-------IF---SKSQFIVDEYSKALDGLMQ
KFHDHT-----VCNT-------TINVPCVLDI--FKD-----------------------
-------------------LNLDGMAYAERAGPD-T--TKKCMDGTRVEILKEIVDWIND
PDVNVP------------------------------------------------------
-------------
>KIM60040.1
------------------------------------------------------------
------------------------------------------------------------
------------------------------------------------------------
------------------------------------------------------------
------------------------------------------------------------
------------------------------------------------------------
------------------------------------------------------------
------------------------------------------------------------
------------------------------------------------------------
------------------------------------------------------------
------------------------------------------------------------
------------------------------------------------------------
------------------------------------------------------------
----------------QV---HPYAQIALGL-LSC----------------------AAK
------------------------------------------------------------
--------------------------------VII-AQT-KLDD--SVSNL---LSKIAS
VYRFLLEP-DT-KANLNA------------------------------------------
-------M--KDT-LTR---IAQVVSSCAQFIEN-YAETKSF-----------------W
-----------------KR-----AT-KD-------IF---SETQSVVDEYTKALDELMQ
DFRDRA-----VRET-------YISVHRVLDT--VEY-----------------------
-------------------LSLDNMVYASGAGLD-T--RKKCLDGTRVETLKEIVDWIND
PSVNVP------------------------------------------------------
-------------
>KIM56149.1
------------------------------------------------------------
------------------------------------------------------------
------------------------------------------------------------
------------------------------------------------------------
------------------------------------------------------------
------------------------------------------------------------
------------------------------------------------------------
------------------------------------------------------------
------------------------------------------------------------
------------------------------------------------------------
------------------------------------------------------------
------------------------------------------------------------
------------------------------------------------------------
----------------QV---HPYAQIALGL-LSC----------------------AAK
------------------------------------------------------------
--------------------------------VII-AQT-KLDN--SVSNL---LSKIAS
VYWFLLEP-DT-KANLNA------------------------------------------
-------M--KDT-LTR---IAQVVSSCAQFIEN-YAETKSF-----------------W
-----------------KR-----AT-KD-------IF---SETQSVIDKYTKVLDELMQ
EFRDRA-----VRDT-------YISVHHVLDV--LED-----------------------
-------------------LNLDGMEYAKGAGPD-T--RKKCLDGTRVEILKEIVDWIND
PDVNVL------------------------------------------------------
-------------
>KIK23348.1
------------------------------------------------------------
------------------------------------------------------------
------------------------------------------------------------
------------------------------------------------------------
------------------------------------------------------------
------------------------------------------------------------
------------------------------------------------------------
------------------------------------------------------------
------------------------------------------------------------
------------------------------------------------------------
------------------------------------------------------------
------------------------------------------------------------
------------------------------------------S----SADVW----A---
----------------QV---HPYTQIALGI-LTA----------------------AAQ
------------------------------------------------------------
--------------------------------SLI-NQA-TLDH--DVSDL---LDTVRT
VYEFLLED-NT-IQNIDS------------------------------------------
-------M--KAT-LGK---IAQVISDAARFIKD-YSETTNF-----------------W
-----------------KR-----FG-KN-------IMDIKSETRTRMDGYTKMLNDLMQ
RYRDRA-----VRDI-------HINVHHV-----VEELDL--------------------
---IRAH------------LSLEGMAYAGGAGVN-K--TKKCLDGTRTKILTEIVSWIQN
TDENVP------------------------------------------------------
-------------
>KIM61217.1
------------------------------------------------------------
------------------------------------------------------------
------------------------------------------------------------
------------------------------------------------------------
------------------------------------------------------------
--------------------MAMKSRK-TA--------INLSNGEGARSTT---A-PTSK
GSS---VFA-----RGK---A----AFKRL-R------------NRIIQN--APKEAETH
E---AP----TT------------------------------------------------
---------------------------------------------------GK--TEVV-
-------------------------------P-VLSVNDLLVTS---------VTTSTL-
-AGDNDL-S--------A---------------------SAQK-GQVPVLSTSAISGN-N
QHIHAISD---------N-VRN----AEKKILSVE-----------SFTG-PS-NIVV--
-----------NTIGLANTAMTQLDTFNTTYLQPLS---AFNT----VVDGI----A---
----------------HI---HPYARMALGV-LTT----------------------ASR
------------------------------------------------------------
--------------------------------------A-NLDI--SMMDL---ISRVKQ
IYELILED-RS-PSKINS------------------------------------------
-------M--KDV-LVQ---IAQVIHKCAQFISR-YSETKSF-----------------W
-----------------ER-----LG-KN-------VF---SETTVTVTDYSSKLDKLMQ
ELRDRA-----VLNI-------HDNIQQI-----Q-------------------------
-----------------EDVSLDSLTCAGRVGLN-Q--AKKCLDGTRTEILNEIVDWIKD
THTATP------------------------------------------------------
-------------
>KIM64813.1
------------------------------------------------------------
------------------------------------------------------------
------------------------------------------------------------
------------------------------------------------------------
------------------------------------------------------------
-----------------M--QPKENGFD----------------SRTSSPE---P-DEDV
------------------------------------------------------------
--LD---------YPALSRMEV-----------PERRRRSVPPSRQSTPG----------
-------------------------------------SS------A-----SA-------
------------------------------------------------------------
---STLV-P--------E-----------------------E---PVQFILLGQKTDE-P
TREDALTP---------TSATS----SQEEVDVTA-----------PAPLLS--QRAV--
---------------DVGGDAETSIDENYTFLRPLK---SFIN----AANNA----S---
----------------NE---HPYTKLALGM-LIS----------------------AAQ
------------------------------------------------------------
--------------------------------SII-TQI-DADKFVRVPGL---FPKIGR
VYEFLLED-GT-LNNIDA------------------------------------------
-------T--RDI-LAQ---FARVISACAKFTKS-YAETQNL-----------------W
-----------------TR-----RR-KD-------VM---AETQTAVSSHCNTLDDLMR
LYRDRS-----AEEP-------NVNVYR-------------------------------V
----------------LDDMNVDSGPYAGGAGLN-T--TKRCLDGTRKEVLSDIVKWINA
SDPNVS------------------------------------------------------
-------------
>KIM66626.1
------------------------------------------------------------
------------------------------------------------------------
------------------------------------------------------------
------------------------------------------------------------
------------------------------------------------------------
-----------------------MPKKITD--------SQSSQCKHSPYPT---P-SAPG
GPS---ILA-----R--------------S-Q------------RRRQQE--TEGPPQLY
KPFVDNTSTASLGNQGPSAVFQE-------------------------------------
------------------------------------------------------------
-------------------------------PMAVDA---RAFV---------VDPSTA-
-PG--------------P---------------------GDTT-GKGCATATHVVPGN-V
QPFLTVLG---------N-T---------QDAHMD-----------SITV-PA-T-----
------------AIGLADTGVTQLDTINTGYRQTLS---TFST----VVNGI----R---
----------------RI---HPNAQMALSA-LNR----------------------ASK
------------------------------------------------------------
--------------------------------LIL-SQA-SVDP--SIVGL---ITGIER
TYEAILEN-RS-SSKINA------------------------------------------
-------T--NDV-LVE---IAQVVQECTQFITK-YPETKTF-----------------W
-----------------SY-----LG-KS-------VL---SETTTKVASYNCKLDKLMQ
ELRDRP-----IPDI-------RYGIKQI-----Y-------------------------
-----------------EDLSSKYLTYADRAGLN-E--AKKCLDGTRIEVLNEIVDWINN
TDAATPC-----------------------------------------------------
-------------
>KIM52971.1
------------------------------------------------------------
------------------------------------------------------------
------------------------------------------------------------
--------------------------MPKKNRKTAD-----T---PSSQR----------
-------------------------------------SK-----------------SHGT
L---------LSRLRA-L-----------------------MSPQRSPHPT---P-FASG
GTS---VFT-----R--------------F-Q------------RRRKQE--AEGPPHTP
EPFVANPTT---------------------------------------SA----------
-------------------------------------GN------E-----GS--SIFE-
------------------------------EPMAADLENDRAVV---------LKRSSS-
-TG--------------T---------------------GETT-GKGRAASTHEVPGD-I
QPVPTVLG---------D-T---------QDAPVD-----------SVAG-PA-QIAA--
-----------DTTGQVDSATTQLDAITTTYRQTLS---TFST----VVNGI----T---
----------------GI---HPSAQMALSA-LNR----------------------TSK
------------------------------------------------------------
--------------------------------LMQ-SQP-SLDA--SIGGL---VTTIAR
TYELVVDN-SA-SSKINA------------------------------------------
-------T--KDI-LVE---IAQVVQECVQFVTK-YSETKAF-----------------W
-----------------TW-----LG-KS-------VP---SETMAKVTDYNQKLEKLMQ
ELQDQP-----VPDI-------RCGIQQI-----Y-------------------------
-----------------EDRSSNCLACVDRAGLN-E--AKKCLDGTRMEVLNEIVDWINS
ADAATP------------------------------------------------------
-------------
>KIM63429.1
------------------------------------------------------------
------------------------------------------------------------
------------------------------------------------------------
------------------------------------------------------------
------------------------------------------------------------
------------------------------------------------------------
------------------------------------------------------------
------------------------------------------------------------
------------------------------------------------------------
--------------------------------MAIDLEDVGAVV---------LKFSDV-
-TG--------------L---------------------TEAT-AKGRAAATDEVRGI-T
QLGPTVLG---------N-T---------QDPHMD-----------AIPG-SA-EIAG--
-----------NPTNLVGTGMTQLDTINARYRQTLS---TFST----VINGI----T---
----------------RV---HPHAQMALSA-LNR----------------------ASK
------------------------------------------------------------
--------------------------------LML-SHA-SLDA--SVRGL---VAGIEQ
SFEVILEN-RS-SSKINA------------------------------------------
-------A--KDV-LVE---IAQVIQECVQFITK-YSETKTF-----------------W
-----------------SW-----IG-KS-------VL---NETTTKVANYNCKLDKLMQ
ELQDRP-----IPDI-------RYGIKQI-----Y-------------------------
-----------------EDLSSNCLACADKVGLN-E--AKKCLDGTRIEILNEIVDWINN
TDAATP------------------------------------------------------
-------------
>KIM66068.1
------------------------------------------------------------
------------------------------------------------------------
------------------------------------------------------------
------------------------------------------------------------
------------------------------------------------------------
--------------------MPKKNRKTAH--------SSTSQRRHSPYPT---S-SAHG
VPG---VLT-----R--------------S-Q------------RRRQQE--AEGLPRPH
EPFVTNLTT-STVNEGSSAVFEE-------------------------------------
------------------------------------------------------------
-------------------------------PMAIDLENLRAVV---------LEPSTS-
-TG--------------P---------------------GETT-GKGRAAATHKVPGD-I
QPVPTLLG---------N-L---------QDAHMD-----------SIAA-PA-QIAA--
-----------DTIGHVDTAMTQSDAITTTYRQTLS---TFST----VVNGI----T---
----------------RI---HPSAQMALSA-LNR----------------------ASK
------------------------------------------------------------
--------------------------------LML-SQP-SLDA--SIGGL---VSTIER
TYELVMDH-RA-SSKINA------------------------------------------
-------T--KDV-LVE---IAQVVQECAQFVTK-YSETKTF-----------------W
-----------------SW-----LR-KS-------VP---SETTTKVTNYNRRLEKLMQ
ELRDRP-----IPDI-------QYGIKQM-----Y-------------------------
-----------------EDRSSNCLACADRAGLN-E--AKKCLNGTRIEILNEIVAWIDN
TDATTP------------------------------------------------------
-------------
>KIM66676.1
------------------------------------------------------------
------------------------------------------------------------
------------------------------------------------------------
------------------------------------------------------------
------------------------------------------------------------
------------------------------------------------MPK---Q-NLKT
ADS---PF------SQL---RR---SP-----------------------------SPT-
PS----------------ASGRPSALARFQHRR---EQDDERPLQSV-----AN------
----PTALMGNERP--F-AV-----------------------FEEP----M---TIVLN
PSTATS------------------------------------------------------
-PG---------------------------------------------EATAQRGAA--A
TYEVP--G-------------DI-TCSDRTWQHT---G-----RRYGLHSW----SS---
--------ENCNRVRRRC--SDPVGYHQHWISPNLS---TFMM----VINGI----T---
----------------RI---HPYAQMALSA-LNR----------------------ASK
L-----------------------------------------------------------
---------------------------------IL-SQA-SLDA--SIGSL---VTGIKR
TYKVILEN-RSSSK---------------------------------------IN--A--
-------T--KDV-LVE---IAQVIQECAQFITK-YSETKTFCM----------------
------------------LPFPVVSG-KS-VL--LE-------TTTKVTNYNCKLGKLVQ
ELRDRP-----IPDI-------QYGIKQI-------------------------------
-------------Y-EDRS--LNCLTCANRVRLN-E--AKKCLDGTRVEVLNE-------
------------------------------------------------------------
-------------
>KIM68526.1
------------------------------------------------------------
------------------------------------------------------------
------------------------------------------------------------
------------------------------------------------------------
------------------------------------------------------------
------------------------------------------------------------
------------------------------------------------------------
------------------------------------------------------------
------------------------------------------------------------
------------------------------------------------------------
------------------------------------------------------------
------------------------------------------------------------
------------------------------------------------------------
----------------QM---HPYAQMALST-LSV----------------------ASK
------------------------------------------------------------
--------------------------------MIL-SQA-NRDE--SIATL---LSRVGQ
TYELILED-RS-PSKINA------------------------------------------
-------T--KDI-LVQ---IAQIIRECALFISQ-YSETKSF-----------------W
-----------------GR-----LG-RN-------VF---AETEAKVANYNSNLDKLMQ
DLRDRA-----LLNV-------QVGVQQV-----GEGVQQ----IGEGVQQ--------I
----------------REDLSLDSLVCAGQVGLI-K--GKKCLDGTRTEILGEIFDWINS
TDPATP------------------------------------------------------
-------------
>KIM51163.1
------------------------------------------------------------
------------------------------------------------------------
------------------------------------------------------------
------------------------------------------------------------
------------------------------------------------------------
------------------------------------------------------------
------------------------------------------------------------
------------------------------------------------------------
------------------------------------------------------------
------------------------------------------------------------
------------------------------------------------------------
------------------------------------------------------------
------------------------------------------------------------
-----------------I---HPYAQLALSV-LAM----------------------ASK
------------------------------------------------------------
--------------------------------LIL-AQA-NLDA--SIGDL---LSRIKQ
TYELILEN-KS-PEKIDS------------------------------------------
-------M--LDV-LVQ---ISQVMQECAQFISK-YSETKSF-----------------W
-----------------SR-----LR-KN-------VL---SETATMVANYNSKLDQLMQ
ELRDRA-----VLNI-------QGGVQQI-----GLG-----------IQQ--------M
----------------RGDVGLDTLACAGKVGVN-Q--MKKCLDGTRIEILNDIVNWISN
TDPAAP------------------------------------------------------
-------------
>KIM56284.1
------------------------------------------------------------
------------------------------------------------------------
------------------------------------------------------------
------------------------------------------------------------
------------------------------------------------------------
------------------------------------------------------------
------------------------------------------------------------
------------------------------------------------------------
------------------------------------------------------------
------------------------------------------------------------
------------------------------------------------------------
------------------------------------------------------------
------------------------------------------------------------
--------------------------MALSA-LSE----------------------ASK
------------------------------------------------------------
--------------------------------LIL-SQA-NLDK--SIASL---LFRVGQ
TYELILEN-NS-SSTINA------------------------------------------
-------T--KDV-LVQ---IAQIIRECAIFVSE-YSETTSF-----------------W
-----------------RR-----LR-KN-------VF---TETDAKVANYNSKLDELMQ
DLRDRA-----LLNV-------QGGIQEI-----RQG-----------IKE--------I
----------------GEDLSLDFLICPSQVGPV-K--EKKCLDGTRTEILNEILDWIND
TDTATP------------------------------------------------------
-------------
>KIM68369.1
------------------------------------------------------------
------------------------------------------------------------
------------------------------------------------------------
------------------------------------------------------------
------------------------------------------------------------
------------------------------------------------------------
------------------------------------------------------------
------------------------------------------------------------
------------------------------------------------------------
------------------------------------------------------------
------------------------------------------------------------
------------------------------------------------------------
------------------------------------------------------------
-----------------I---HPYAQMALSA-LIV----------------------ASR
------------------------------------------------------------
--------------------------------TIL-SQA-NRDE--SVATL---LSRVGQ
TYELILED-KS-LSKINA------------------------------------------
-------T--KDV-LVQ---IAQIIRECELFISQ-YSETKSF-----------------W
-----------------RR-----LG-KN-------VF---AETQAKIANYNSKLDKLMQ
ELRDRT-----LLNI-------QVGVHQI-----GE-----------GAQH--------I
----------------REDLSLDSLVCAGQVGLI-K--GQKCLDGTRTEILNEILDWVNS
TDPATP------------------------------------------------------
-------------
>KIM73665.1
------------------------------------------------------------
------------------------------------------------------------
------------------------------------------------------------
------------------------------------------------------------
------------------------------------------------------------
------------------------------------------------------------
------------------------------------------------------------
--------------------------MGEVSFS---VREILTGNCTK--------V----
---ENTFKLQ-KHG-----------------------SS----KPG----KRSSLDVHLR
LVQAQSE----------STE-V----------------------DPEPEQADQMA-HAVT
-CNDQPA-------------V--------------------ISPDGV--RLPQKDEVD-A
VFGEADRGA----------------------ASLS-----------NVKGMST-------
--------TEDITDAVNTSMTLTGSDGFTLVCGYVE---KLMN----IGDVV----S---
----------------EI---HPWASLAWSI-LSV----------------------IPR
T-----------------------------------------------------------
---------------------------------LV-DQV-HRDR--KVQDL---WTTAAD
MLAFLKDA-KLVF-D---------------------------------------T--I--
-------L--API-VSD---MMKQIYHCALFIR-EYGG-KGFF-----------------
-----------------KR-----ST-QEM-L--NS-------SDGIISQYNSAFQQLKE
RFVMRS-----GLAT-------LKVLHNVKQG--VVQLSEMLDNLKDMEQI---------
-----------------KSLENLRGAHLPGVRCD-V--HAVCLPMTRESLLIDIMRWITD
PNRN--------------------------------------------------------
-------------
>KIM75554.1
------------------------------------------------------------
------------------------------------------------------------
------------------------------------------------------------
--------------------------MSTSP-------------G--TAPAST--SIP--
-----A--------SIL---VNI--K--------DIRGRRLPTD-----G-IK-R--WGK
L---------YVELVI-DGES-KHKT---------------------GPAK---G-TIAS
WTE---SF------HFD-----A--LSS--------SMLECRLYTKHNIL----------
----------------------KDKLIGGTKDA---IKLLLAEGAAGA----M-------
------------------------------------SKASDPA---GLN-----------
I-----------------------------------------------------------
------------------------------------------------------------
----E--G-------------AV-AQAKDALVHMK-----------LAPSSFE-PIQ---
--------GVVDTSVVVVTNIESLSNTWGPFLQKVK---LFSE----LVDGI----AH--
-----------------V---HPYANMAWNI-LSA----------------------VHK
T-----------------------------------------------------------
---------------------------------IL-AQV-DRDS--CIVRL---VEIMDD
VYSFVKEA-EPIKK---------------------------------------IE--S--
-------H--SQI-IAL---MAQQTTECAYFIRD-YATNESFW-----------------
-----------------KR-----AL-KNSFM--SD-------VDSGIKQYEDKFKELKM
AFQDRA-----ILHT-------EITVSRIF---------DNLDSL---------------
-------------A---VDFDLHDMPYANGARFD-P--DKGCLPRTREMIIEEIIQWVNS
PNGDDVA-----------------------------------------------------
-------------
>KIM86900.1
------------------------------------------------------------
------------------------------------------------------------
------------------------------------------------------------
--------------------------MSTGA-------------PNVP--AVA--SPS--
-----A--------TIV---VNV--K--------DIKGRNLPNN-----GLFK-R--LDK
F---------YVEFAI-DGQL-KHTKS--------------------HTAK---G-NAAS
WTE---SF------YFD-----A--LGS--------SVLECRVHTKHKIG----------
----------------------SDDFIGGTKDA---IDSLLTEGAAGV-VT-R-------
---E----LCKFD---ALGNPCKTQTIIELTI--VAVPNASDAG--VLN-----------
M-----------------------------------------------------------
------------------------------------------------------------
----E--E-------------TV-TQQNDVLDSMI-----------PAPSSIN-QIQ---
--------EAADTSATGLNNIQSVSATWGPLLQKVK---LLSE----LVDSI----AE--
-----------------I---HPYAKMAWSI-LSA----------------------THK
T-----------------------------------------------------------
---------------------------------II-VQA-DRDD--CIVHL---VQVMDD
VYSFVKEA-EPMKK---------------------------------------IE--S--
-------H--RRI-VAL---MAQQTTECAYFIRD-YAKIKSFW-----------------
-----------------ER-----AL-KNSFM--SN-------VDVKIKQYEDKFQELKM
AFQDRA-----ILQT-------GITVSRIM---------DNLERI---------------
-------------A---LDFDLGDMPYAKGARFD-P--DKGCLPGTREAIIDEITQWVNS
PDGDNVC-----------------------------------------------------
-------------
>KIM76147.1
------------------------------------------------------------
------------------------------------------------------------
------------------------------------------------------------
--------------------------MSTGA-------------LNVHTVALE--SPS--
-----A--------TIV---VNV--K--------DINGRNLPNN-----GFFK-R--LDK
F---------YVELVI-DGQL-KHTKS--------------------HTAK---G-NAAS
WTE---RF------YFD-----A--LGS--------SVLECRVHIKHKIG----------
----------------------SDDFIGGTKDT---IDSLLTEGAAGV-VT-R-------
---E----LCKFD---AHGNPCKTQTIIELTI--AAVPKASDAG--VLN-----------
M-----------------------------------------------------------
------------------------------------------------------------
----E--E-------------AI-TQQMNVLGCMI-----------PAPSLVK-PIQ---
--------GAVD-------MSATVSATWGPLLQKIK---LFSE----LVDSI----AE--
-----------------I---HPYAKMAWSI-LAA----------------------TI-
------------------------------------------------------------
----------------------------------I-AQA-DRDD--CIVHL---VQVMDD
VYSFVKEA-EPMKK---------------------------------------IE--S--
-------H--RRI-VAL---MAQQTTECAYFIRD-YAMNKNFW-----------------
-----------------ER-----AL-KNSFM--SD-------VDSKIKQYEDKLKELKM
AFQDRA-----ILQT-------GITVSRIM---------DNLESL---------------
-------------A---LDFDLSDMPYAKGARYD-P--DKGCLPGTREAIIEEITQWVNS
PDGDNVS-----------------------------------------------------
-------------
>KIM85063.1
------------------------------------------------------------
------------------------------------------------------------
------------------------------------------------------------
--------------------------MSTGA-------------SNVPAVVSE--SPS--
-----A--------TII---VNV--K--------DIKGRNLPNS-----GFFK-R--LDK
F---------YVELVI-DGQL-KHTKS--------------------HTVK---G-NAAS
WTE---SF------YFD-----A--LGS--------SVLECRVHTKCKIG----------
----------------------SNNFIGGTKDT---VDSLLTEGAAGV-VT-R-------
---E----LCKFDV--AHGNPCKTQTIIEFTI--AAVPKASDAG--VLN-----------
M-----------------------------------------------------------
------------------------------------------------------------
----E--E-------------AI-TQQRDVLDSMI-----------PAPSLVT-PIQ---
--------ET-----------VDTSATWGPLLQKIK---LFTE----LVDSI----AE--
-----------------I---HPYAKMAWSI-LSA----------------------THK
T-----------------------------------------------------------
---------------------------------II-AQA-DRDD--CMVHL---VQVMDD
VYSFVKEA-EPMKK---------------------------------------IE--S--
-------H--RRI-VAL---MAQQTTECAYFIRD-YAMNKSFW-----------------
-----------------KR-----AL-KNSFM--SD-------VDSKIKQYEDRLKELKM
AFQDRA-----ILQT-------GITVSRMM---------DTLQSF---------------
-------------A---LDFNLSDMPYAKGARFD-P--DKGCLPGTREAIIDEITQWINS
PDGDNVS-----------------------------------------------------
-------------
>KIM87374.1
------------------------------------------------------------
------------------------------------------------------------
------------------------------------------------------------
-----------------------------------------------MSNASA--AIS--
-----P--------TIL---VTI--N--------DLKGRKLPKV-----GTIK-R--LGK
F---------YVDLVV-DGHL-KHKT---------------------SSAK---G-DTAL
WTR---NF------HFG---SDI--LRS--------SMLECRVYAKHQIG----------
----------------------SDDFIGGTKDM---IESLLAEGPVIT----R-------
---E----LYKHD---ALGNQHKTQIILEFMI--SAMPMASDA---GLN-----------
M-----------------------------------------------------------
------------------------------------------------------------
----E--E-------------AV-AQGKDALDHMK-----------LMSSSFE-PIQ---
--------GA---SVTVVTNISSLSDVWAPLLQKVK---LFTK----FVDTI----AQ--
-----------------V---HPYANMAWSI-LSA----------------------INK
T-----------------------------------------------------------
---------------------------------IL-AQV-DRDN--FLIRL---VEIMDD
AYSFVKEA-EPTKT---------------------------------------IE--S--
-------H--RAI-IEL---MAQQTTECAYFIRD-YATNKNFW-----------------
-----------------ER-----AL-RNSFM--SD-------VDSKITQYTDKFKELKM
AFQDRA-----ILQT-------EIIVSRIF---------GNLECL---------------
-------------V---VDFDLGDMPYAKGARFD-P--DKGCLLGTRETIIGEIVHWVNS
PNGDDAA-----------------------------------------------------
-------------
>KIM78135.1
------------------------------------------------------------
------------------------------------------------------------
------------------------------------------------------------
------------------------------------------------------------
----------MSPDLVFYS-LHV------------VNAIGLPSV-----LS---G-KSPN
A---------YVKIKI-DDFSVRTNVE--------------------K--R---S-NDPV
WNE---E--------FQ--ISI---AKD--------LSSTLSIQAMHDG-----------
--------------------SLCHTSLGVASIR---VRALAEKASAS--------H----
---DINLKLF-KGK-----------------------Q------------ERGAIVVRFK
DITSTES----------A------------------------------------------
--GAQPA-------------------------------------------EEGTDLIS-S
AIQRAAKTT----------------------DAMK-----------GYNG----------
-------------EIMDTVIAVKSSDMCGIILQYLD---KLVS----FGDSI----S---
----------------QV---HPYAKLAWDV-LTI----------------------AHK
A-----------------------------------------------------------
---------------------------------FK-ALQ-DRDD--RIKTL---LSTAID
MLGFLDEI-KPLP-KI--------------------------------------R--I--
-------L--QDT-VSA---MMKQIYECAVFVH-TYGE-RSLI-----------------
-----------------VR-----VI-HDNLT--SA-------EDDSIQRFTQEFNRLRS
SFSDST-----NIQT-------WIVVHNVENN--VAQLTSTLETLKDLGERIYS------
LNLLIPFFKVCNLAENERRLKELPGADLKGVRFD-E--DHACLRGTRQQLLRDIHVWVQS
SDINDPSK----------------------------------------------------
-------------
>KIM79256.1
------------------------------------------------------------
------------------------------------------------------------
------------------------------------------------------------
------------------------------------------------------------
------------MSPTNLR-LHI--A--------EAN--NLPHK------SS--S-KPPN
A---------FVEIQV-NG-SRQRTKT--------------------V-SK---S-INPS
WNE---DF------QLP--GL----ELD--------SVLSLR--VQHESRW---------
----------------------SKSLLCGVDIP---IGKLLENY----DL----AQ----
---EIKLRLS-DF----------------------KSDV----DL-----PQGQPQIIFC
ITSQKHV----------PAG-A--------------------------------------
------D-------------AIADAR------------------RTL--QARGLSDAT-R
ETL---------------------------------------------------------
------------DESTGTLTRRGARQTLAIIISKLD---AFVK----IVDET----A---
----------------KI---HPYSYLVWQV-TSS----------------------VYK
I-----------------------------------------------------------
---------------------------------VK-GQL-DRDS--AIINL---LNTMEQ
TFAFVDVI-KVLPEKI--------------------------------------A--L--
-------L--DDT-IKD---ILKQTFECALYIR-EYAQ-HGFR-----------------
-----------------GR-----IR-HQL-L--SD-------SDDIIESFRLKFEELKV
SFDSGV-----AINT-------ALVSFRNHHK--LDTLI---------------------
------------------RMQTLRKLQPVAMDSS-G--HTECLPNTRRDVLEQITNWITN
PQNEG-------------------------------------------------------
-------------
>KIM80170.1
------------------------------------------------------------
------------------------------------------------------------
------------------------------------------------------------
---------------------------MAS------------------------------
------------SPQGPIV-VTV--V--------QVN--NLPP-----------T-IMPK
V---------FVEIAV-GD-LRRRTKS--------------------IKRKE--N-AGTW
HDA---EF------AFP--IL----GGP--------SKLTFS--VLHERVL---------
----------------------NDKCLGRVDID---VDELLGRQ----------------
---HVILSLT-DK----------------------RGNP-----------STGRLTVRIA
QQSMSAV----------AGT-A------------------------------------V-
------E-------------QAQLAG------------------EKL--SQPLL---V--
NTMAN---------------------------------------------A---------
----------VTDLTNTASNQQNLVTSFGCLVDKVR---ILLT----VGDEI----A---
----------------KI---HPYANFAWQV-LSV----------------------GLK
M-----------------------------------------------------------
---------------------------------VR-AQQ-DRDQ--KILDL---VTKMED
TYSFVDSM-DELR-KN--------------------------------------R--V--
-------L--QDI-VEQ---ILKQTIKCGYFIQ-EYMR-HNFG-----------------
-----------------EK-----AI-TQP-F--IG-------TSDQIVAFCTAFTDLQK
ALDSRL-----ILST-------ALVLSRTTVT--IDAIR---------------------
------------------QDQLLSTLKPVEMNEY-N--CKDCLPKTQLDVIKVIIDWVAD
ESSNQK------------------------------------------------------
-------------
>KIM85014.1
------------------------------------------------------------
------------------------------------------------------------
------------------------------------------------------------
------------------------------------------------------------
------------------M-LAV--V--------QAS--ELPFP-----TFRSKA-FRPK
A---------YVETIA-GG-IHRRTQS--------------------VKQEK--K-TYTW
WDF---KI------DFS--IP----CRS--------LTTTFR--VLRDSIY---------
----------------------EDKCLGKCDID---VEELLECQSQQVDG----GE----
---YVVLSLT-DE----------------------RGNP-----------SAGRLTVRIA
QQCMSNV----------AGD-N------------------------------------V-
------E-------------RAQMAV------------------QKL--SSPPI---V--
NVA-D---------------------------------------------G---------
----------VTNLAGTTSNQMTLEMSLDSLLGKVE---ILVK----IGDEV----A---
----------------KI---HPYVNFAWQV-LSA----------------------GFK
I-----------------------------------------------------------
---------------------------------VP-GQR-HRDQ--RILDL---ITTMDD
TYSFIVSA-DEMK-KH--------------------------------------S--D--
-------L--QDI-VKQ---ILKQMIECGYFIQ-EYAR-RNFG-----------------
-----------------GR-----AI-TQA-F--SG-------MDDQIAAFCAAFNLLKQ
NFDSRV-----NLDT-------ALVLSQTTVT--IDAIR---------------------
------------------RDQLLSTLKSVEMQEY-N--CTICLDGTRLDVIKFIIDWIAD
ESDDRK------------------------------------------------------
-------------
>KIM81416.1
------------------------------------------------------------
------------------------------------------------------------
------------------------------------------------------------
------------------------------------------------------------
------------------------------------------------------------
------------------------------------------------------M-ANTN
LQR---DL------LSN---AATATFLV--------AVKDISVYQLPDIG----------
----------------------WH--SGRFYV-----KLVL-----DA-VT-H-------
---E----LSTYD---ANGTLHKTGIIVKFTI--ARYASSRSAA--QMQ-----------
V-----------------------------------------------------------
------------------------------------------------------------
----N--E-------------AV-AQGKDSFAQMT-----------STSRALVPLMQ---
--------GAFEVSTTIMSNIPSITSNWAPLLEKIK---LFTE----IVDKI----SE--
-----------------I---HPYAKMAWSI-LSA----------------------THK
I-----------------------------------------------------------
---------------------------------IL-AQR-DRDA--AVSHL---VKAMDD
IFSFVHEA-EPVSK---------------------------------------IK--S--
-------H--QEI-IVV---MTKQTTECAYFIRD-YAMDKSFG-----------------
-----------------KR-----IL-RNSFM--SD-------ADSRIKLYEGKFKELKS
AFQERA-----VLQT-------ELTVMRLM---------SNLEDL---------------
-------------A---TEVGLNDIPYAEGARFN-T--KQGCLPGTRREIIDEIIEWVNQ
PNGETEA-----------------------------------------------------
-------------
>KIM82890.1
------------------------------------------------------------
------------------------------------------------------------
------------------------------------------------------------
-------------------------MTATN------------------------------
------------STSKAYI-LSV--S--------SVDQIEWPKK-----LFR--N-KPPN
L---------YVEVRL-GQ-SVQRTRV--------------------I-ER---S-MTPT
WNE---EL------PLQ--GSA---TDS--------SMLFLS--VKHHTSKP--------
--------------------LIKDPYVGSSEIV---LDRLLEMC----EN----NQ----
---HATLELR-SK----------------------DGKV----GYT----RKGFITVRLS
T--AELT----------QAG-E--------------------------------------
------I-------------ARANAR------------------EDI--EHGGISKSA-G
AADSG---------------------------------------------AVQ-------
--------G-MNDAVGAVQEPGALETALWSVVSKLD---IFVN----IIDKT----S---
----------------DV---HPYANFAWQL-TSS----------------------LYK
A-----------------------------------------------------------
---------------------------------IK-GQI-ERDQ--NLIDL---VMTMDD
VCSFVDEV-QLIPNKL--------------------------------------E--R--
-------L--TDI-IAD---ILKQTVECAIFIR-EYTG-HGFT-----------------
-----------------AR-----VV-KQT-F--SN-------TGQAIKDLTYHLNALKQ
SFDTGI-----ALQT-------VFVSTRAQEE--VEKLV---------------------
------------------KIENLKHLNYVQMNAS-S--RPECLPDTRQDLLKSMADWLTT
PSPGQ-------------------------------------------------------
-------------
>KIM86175.1
------------------------------------------------------------
------------------------------------------------------------
------------------------------------------------------------
------------------------------------------------------------
----------MSEIKRKVR-LTV------------IKASKLPQS-----YR---V-KAPN
C---------YAAISV-DGGPVQQTEC--------------------K--T---G-INPE
WGD---SH-------FD--LEV---LDS--------STIEIAVFRLSKRPFS--------
--------------------KTEAIPMGGIILS---MGNIFAGNKDM--------I----
---EHTYQLQ-KNG-----------------------TS----KSG----KYGNLLVRLQ
LLEAQSE----------VVQ-E-------------------------PGQS-----RENQ
-EHGQSS-------------N--------------------DQPDEP--KLPLEDQVV-D
LFDEADHCA----------------------AKLS-----------NVKGMSV-------
--------VENATDTVNTSITIEHSDGFALVCGYVE---QLMK----IGDVV----S---
----------------KV---HPWASLAWSI-LSV----------------------IPK
T-----------------------------------------------------------
---------------------------------LI-AQV-RRDE--KVQSL---WETAAD
MLAFLKDA-KPII-D---------------------------------------K--I--
-------L--MPI-VSD---MMKQIYHCAIFVR-EYGG-GGFF-----------------
-----------------ER-----TA-KDM-L--NS-------SDNVIAQYAGAFQQLKE
RFDARS-----HLSA-------LKVLRDVSQG--VVQLSDILDDMRDMEQI---------
-----------------KSLENIRGPDLEGVRCD-K--YAICLPATRKALLSEIMQWVTK
PDGE--------------------------------------------------------
-------------
>KIM86252.1
------------------------------------------------------------
------------------------------------------------------------
------------------------------------------------------------
------------------------------------------------------------
-----------MIATHQ---LLL--T--------GIKTLDLPKT-----GHPK-K--TRR
F---------YVMLAV-DGKV-KKTQ---------------------IAAK---G-SAPV
WQD---TF------EFE---AF----TS--------SMLELKVYAHRTLF----------
----------------------ADDYVGDMRDT---IGTLAGAEG-GV-VK-R-------
---V----LAVKDT------KCPLQASVELTFNSPVVIQPGERI---ESAPEAA--K---
------------------------------------------------------------
---------------------VAKESN-------LLPPGF---------GDGGDTTTA-S
DKKMA--E-------------GV-EQAADALVQMD-----------NAPSALG-RGK---
--------DIVGNLDTVVNEMTSQVGPWQPLLEKLQ---LFKD----VMDKV----TE--
-----------------V---HPYAKMAWSI-LSA----------------------IPQ
A-----------------------------------------------------------
---------------------------------LL-TQL-YLDE--SVRDL---FATMVD
IYSFVLDA-DPLKS---------------------------------------AG--AKD
RTEAQKKI--VGI-LMA---MAAQTTECVYFIRR-AMKH---------------------
------------------------------LI--SD-------AKSQIQTYQNKFTQLRE
AYSARA-----MLDV-------EISVLRIL---------DDVDDL---------------
-------------V---SEVQLDDMPYAEGAKYD-P--YKQCLGGT--------------
------------------------------------------------------------
-------------
>KIM86959.1
------------------------------------------------------------
------------------------------------------------------------
------------------------------------------------------------
------------------------------------------------------------
------------------------------------------------------------
--------------------------------------------------------MTPV
WNQ---DI------TLL--AK----DPL--------SILSLS--VKHDSLNP--------
--------------------LRKDKCIGKVDVE---IRKLLQLC----EN----GR----
---EAILELK-NI----------------------GG-------------SCGTITVRLD
T--LSVS----------KAV-A--------------------------------------
------D-------------TIDQAT------------------QAV--KLGDIHH----
SAVD--------------------------------------------------------
-----------VDVT--GTQQNIFLKSLFGIVSKLD---LFVQ----IVDK---------
-----------------I---HPYAIFAWRI-TSS----------------------LYK
A-----------------------------------------------------------
---------------------------------VQ-NQI-NQDT--QLIGL---VTTMEY
IYSFVEAS-DSFQNKI--------------------------------------Q--R--
-------L--RTT-IDE---ILKQTVECVIFIR-EYTD-HGFL-----------------
-----------------CR-----TV-TQT-I--TG-------SGDKMAEFSRAFALLRQ
SLDSSN-----IIQT-------VFVSSRSLEI--TEKLV---------------------
------------------KIENMKYLDPIKMDAS-S--RAECLQGTRLDVIAFIKDWLTT
PKTNQ-------------------------------------------------------
-------------
>KIM90572.1
------------------------------------------------------------
------------------------------------------------------------
------------------------------------------------------------
------------------------------------------------------------
-------------MSQSYS-LHV--L--------RVDLLQWKAT------FR--H-KTPN
L---------YVEIVC-ADQVLQRTKV--------------------I-KR---T-TTPA
WDE---HF------RLL--VK----DDS--------SIVSLS--VKHNTSKS--------
--------------------MSKDACLGNVDIE---ISTLLRMC----EN----GR----
---ETILELK-TA----------------------GNHS----EVI----ICGALTVQLK
A--IDSL----------KAV-A--------------------------------------
------T-------------TISGAL------------------QHV--NLNRIDH----
SAAAG---------------------------------------------SFQ-------
--------S-ILDPT--SSDQSDFLTSLQGVMSKLG---LFVQ----IVDKA----A---
----------------NV---HPYANFAWQV-VSS----------------------LYR
A-----------------------------------------------------------
---------------------------------VQ-GQL-ERDM--MLVDL---VKTIEE
VYSFVEAS-DAFQTKV--------------------------------------Q--L--
-------L--ETT-IGK---TLKQTVECAIFIR-EYTG-HGFG-----------------
-----------------GR-----LA-RQT-V--SN-------TGQKIQDFLKALVALKQ
SLDSSN-----IIQS-------VFVSTRVLKG--VERRE---------------------
------------------KFEYLKLLDPIKMDAS-S--RPVCLHGTRQDALTFITGWLTM
PSDGK-------------------------------------------------------
-------------
>KIM88434.1
------------------------------------------------------------
------------------------------------------------------------
------------------------------------------------------------
------------------------------------------------------------
--------------------------------------------------MPR-R--RGK
Y---------YIKLAI-DGDV-KQIT---------------------VAQ----K-GEPV
GLR---MF------------------------------TLCRVYAQLKIG----------
----------------------GEHFIGSTKGT---FESLLAESASGG-QT-T-------
---S----LFVKY---S-NYAHELQIVLHFTI--AAIEGPA------IA-----------
T-----------------------------------------------------------
------------------------------------------------------------
----Q--Q-------------QM-D--------------------------EA-QAR---
--------GTVDGPIAIYNDYRPIAMVWGPFLDRVE---QLTR----IVDQI----SE--
-----------------I---HPYAKITWSI-ISA----------------------THQ
I-----------------------------------------------------------
---------------------------------VL-VQK-ERDK--AIDHL---VAVMND
VYSFVQEA-EPLKN---------------------------------------IT--S--
-------H--RQI-VAD---ISQQTIECAYFIHD-YSIKKRTA-----------------
-----------------R----------N-FM--SD-------TDSKVQQYEAKFSELKL
AFQGRA-----ILQT-------EITVIRIM---------DTVENN---------------
-------------T---EEIDLKDIVHAGGARFD-P--ENVCLPHTRDEVIDEIHRWINN
SGGNNA------------------------------------------------------
-------------
>KIM79828.1
------------------------------------------------------------
------------------------------------------------------------
------------------------------------------------------------
-------------------------MMSTAKSEQS---VCHIHPCTLCHHMKL--GSS--
-----T--------AIT---VEI--K--------DIKAHTLPKV-----GTPK-R--NAK
Y---------YVKLVF-NGEV-RLTT---------------------GAHR---G-TAVS
WDE---KI------YLD---GN----KN--------FMLECQVHAQLNIG----------
----------------------GEYFIGETKGT---IESFLEDSGSRV-IY-R-------
---K----LREYD---KNGNLRELQTVVEFTI--VSMAGSVDSS--KMQ-----------
M-----------------------------------------------------------
------------------------------------------------------------
----D--E-------------AV-AQGKAAIDQIK-----------PSPSSLK-HAT---
--------GLVDDSVPAYNNIEPIPATWGPFLWKVE---LLIG----IVDKI----SE--
-----------------I---HPYARVAWSI-LSV----------------------TYK
V-----------------------------------------------------------
---------------------------------VL-AQK-ARDD--AIDHL---VEVMND
AYSFVNEA-TALKE---------------------------------------IE--S--
-------H--KQI-IAV---LTQQTTDCAYFIRD-YAINKSFW-----------------
-----------------KR-----TV-KN-FI--SD-------TDIKIKQYEAKFQELKL
AFQGRA-----ILQT-------EITVLRIL---------DNVDNI---------------
-------------A---EEIDLNDMLYAEGARFD-P--EKVCLPHT--------------
------------------------------------------------------------
-------------
>KIN93800.1
------------------------------------------------------------
------------------------------------------------------------
------------------------------------------------------------
------------------------------------------------------------
------------------------------------------------------------
------------------------------------------------------------
------------------------------------------------------------
----------------------------MARNQPKKYRHFISAKPPGSAS----------
-------------------------------------AS------N-----SR-------
-----------------------------PSQALARNAA---------------------
-----------------------SIA----------------------------------
-GTSGRIT---------GFFHKAFAKTRRIFRRSN-----------QGHVTAK-------
--------TV-DTEVRGGAQGQQEPIQGSPTQDPLE---TFHS----VVATI----A---
----------------KV---HPYTQIALGI-LTA----------------------AAQ
------------------------------------------------------------
--------------------------------SLT-NQS-NLDH--DLSDL---ISAVRA
VYVFLLED-NS-IQNIES------------------------------------------
-------M--REV-LRR---IAQVTSDAAWFIKN-YSETKEL-----------------W
-----------------KQ-----QS-KN-------IV---FETWVRTDGYTKLLNSLVQ
QYQDRV-----FRDI-------HTNIYHV-----LEDLNP-VRGELDLVRG--------D
----------------LGELSLEGMVYAGGASVN-K--TRTCLDGTRAEILSEIITWIYN
TDENVP------------------------------------------------------
-------------
>KIO04620.1
------------------------------------------------------------
------------------------------------------------------------
------------------------------------------------------------
------------------------------------------------------------
------------------------------------------------------------
------------------------------------------------MAR---N-QPKK
------------------------------------------------------------
------------------------------------YRHFISAKPSGSAS----------
------------------------------------------------------------
------------------------------------------------------------
--ASNSR-P--------S-----------------------Q---ALARDAASIA-GT-S
GRITGFFH---------EVFAK----TRRIFRRSN-----------QGHVTA--GTFD--
------------TEVCGGAQGQQEPIQGSPTQDPLE---TFHS----VVATI----V---
----------------KV---HPYTQIVLGI-LTA----------------------AAQ
AC----------------------------------------------------------
-----------------------------SPLSLT-NQS-NLDH--DLSDL---IGAVRA
VYVFLLED-NS-IQNIES------------------------------------------
-------M--REV-LRR---IVQVTSDAAWFIKN-YSETKEL-----------------W
-----------------KQ-----QS-KN-------IL---FETWVRTDGYTKLLNSLVQ
QYRDCV-----FRDV-------HTNIYHV-----LEDLNP-VRGELDLVRG--------D
----------------LGELSLEGMVYAGGASVN-K--MRTCLDGTRAEILSEIITWIYN
TDENVP------------------------------------------------------
-------------
>KIN93933.1
------------------------------------------------------------
------------------------------------------------------------
------------------------------------------------------------
------------------------------------------------------------
------------------------------------------------------------
-------------MDS-N--RLKRRRSSS------------ANPSSSFPPS---S-K-KP
RTS---LVN-----PSN---------L-------------------DASS--SQGSSQ-A
TA-H--------------LSSDIQALGS---ASQESMWVFAHSSEPGSPS----------
-------------------------------------PI------T-----GGSTDIHV-
------------------------------GRAI--YEHRGQFQ-VPPNY-KTQ--RP--
----EDQ-P------------------------------------------------T--
--F----G---------N-MDS----MLPALLGMG-----------PVTDMG--VGGV--
-----------DPATSAHTALAETQRFPDTYLKPFK---DFNQ----AVTTL----T---
----------------KI---HPYARMALGM-LVA----------------------ISQ
------------------------------------------------------------
--------------------------------MFV-VQQ-TRDE--RVSRL---LDTVRK
VYEFLTEE-TT-LKEMSG------------------------------------------
-------K--RET-FAK---IALMTSGAVQFIKN-YSATVDF-----------------W
-----------------KR-----SG-KD-------GD---YETRDVSIAYTEALEDLMQ
QYRRHE-----DRGV-------QVDAFRV-----L-------------------------
-----------------EELDLDGFARARGVGVN-W--TKRCLDGTRTEILTDIINWIYD
TADNVP------------------------------------------------------
-------------
>KIN92861.1
------------------------------------------------------MHYEKV
Y----------------------------------------------CTCATRGGRWHVS
TVPVGARKHAHS------------------------------------------------
---------------------------------------------------LP-------
---------SPSL-SPPNLTLATSIQIH------QSHTE-----------------YISS
C---------YTSMDS-D--QLKGRRSSS------------ANLPSSFPPS---Q-SKKP
HAS---LAN-----PSN---------L-------------------DRSS--SQGSSQ-A
TA-H--------------ISSDVQASGS---ASQGPMWFFSHPSEPSSRG----------
-------------------------------------LI------T-----GGSTNIHV-
------------------------------DRST--YEQRGNFR-AAPNY-KAQ--RS--
----ADQ-P------------------------------------------------A--
--I----G---------S-TDS----MSPTSFGMD-----------PVMNLG--VGGF--
-----------DLATGANIALTETQNFPDTYLKPFK---DFNQ----VVATI----T---
----------------KI---HPYARITLGM-LAA----------------------VSQ
------------------------------------------------------------
--------------------------------MFV-VQE-IRNE--RLSRL---LDTIKK
VYEFLMEE-TT-PKDMSG------------------------------------------
-------M--RET-FAK---IALMTSGAVQFIKN-YSATEDF-----------------W
-----------------KR-----SG-KD-------VE---YETRDVSIAYTQALDDLME
QYRRRD-----DRGV-------GVDAFRV-----L-------------------------
-----------------EDLDLAGLARARGAGLN-W--TKRCIDGTRTDILTDIIDWIYD
TDENVP------------------------------------------------------
-------------
>KIN98733.1
------------------------------------------------------------
------------------------------------------------------------
-----------------------------------ML-TAQ----IRCC--------I--
--------------------------------VRRI-----K--------CI--------
----------PSASSFPHS----QRQFK----RTNLSTR-----------------NIHP
V---------VTSMDS-D--QLKRRHSSS------------ANPSSSFPPS---Q-SKKP
RTS---LVN-----PSN---------L-------------------DG----SSGSSQ-A
TA-H--------------LSSDIQALGS---ASQAPIGQFQ-------------------
------------------------------------------------------------
----------------------------------------VAP-----NY-KTQ--RS--
----ADQ-P------------------------------------------------N--
--F----G---------N-MAS----MSPTILGMG-----------PVTDMD--VGGV--
-----------DPATGANTALAETQSFPDTYLKPFN---DFNQ----AVTTL----T---
----------------KI---HPYARMALGM-LVA----------------------ISQ
------------------------------------------------------------
--------------------------------MFV-VQQ-TRDE--RVSRL---LDTVRK
VYEFLTEE-TT-LKEISG------------------------------------------
-------K--RET-FVK---IALMTSGAVQFTKN-YSATVDF-----------------W
-----------------KR-----SG-KD-------VE---YEARDVSIAYTEALDDLMQ
QYRRHE-----DRGV-------QVDAFRV-----L-------------------------
-----------------EELDLDGFARARGVGIN-W--TKRCLDGTRTEILTDIINWIYD
TAENVP------------------------------------------------------
-------------
>KIN98744.1
------------------------------------------------------------
------------------------------------------------------------
------------------------------------------------------------
------------------------------------------------------------
------------------------------------------------------------
-------------MDS-D--QLKRRRFSS------------ADPSSSFPPS---S-K-KP
RTS---LVN-----PSN---------L-------------------DG----SSGSSQ-A
TA-H--------------LSSDIQALGS---TSQGPIGQFQ-------------------
------------------------------------------------------------
----------------------------------------VAPN-YNLAG-QTQ--RS--
----ADQ-P------------------------------------------------T--
--F----G---------N-VDS----MSPTFLGMG-----------PVRNVG--VGGV--
-----------NPATSANTALAETQSFPDTYLKPFK---DFNQ----AITTL----T---
----------------KI---HPYARMALGM-LAA----------------------ISQ
------------------------------------------------------------
--------------------------------MFV-VQQ-TRDE--RVSRL---LDTIRK
VYEFLTEE-AT-LKEISG------------------------------------------
-------K--RET-FAK---IALMTSGAVQFIKN-YSATVDF-----------------W
-----------------KR-----SG-KD-------IE---YQASDVSIAYTEALDDLMQ
QYRNHE-----DRGV-------QVDAFRV-----L-------------------------
-----------------EELDLDGFARARGVGVN-W--TKRCLDGTRTEILTDIINWIYD
TAENVP------------------------------------------------------
-------------
>KIO00839.1
------------------------------------------------------------
------------------------------------------------------------
------------------------------------------------------------
------------------------------------------------------------
------------------------------------------------------------
-------------MDS-N--QLKRRRSSS------------ANPSSSFPPS---V-K-KP
RTS---VAN-----PSN---------F-------------------DASS--SQGSSQ-A
TA-H--------------LSSDIQALGS---ASQVPMWVFAHPSEPSSPS----------
-------------------------------------PI------T-----GGSTDIHV-
------------------------------DRAI--YERRGQFQ-VAPNY-QSQ--RS--
----TDQ-P------------------------------------------------N--
--F----G---------N-MAS----MSPTFLGMG-----------RVTDMG--VGGV--
-----------DPATSANTALAETQSFPDAYLKPFK---DFNQ----AITTL----T---
----------------KI---HPYARMALGM-LVA----------------------ISR
------------------------------------------------------------
--------------------------------MFV-VQQ-TRDE--RVSSL---LDTVRK
VYEFLTEE-TT-LKEMSG------------------------------------------
-------K--RET-FAK---VALMTSGAVQFIKN-YSATVDF-----------------W
-----------------KR-----SG-KD-------IE---YEARDVSIAYTEALDDLMQ
QYRRHE-----DRGV-------QVDAFRV-----L-------------------------
-----------------GELDLDGFVRARGVGVN-W--TKRCLDGTRTEILTDIIDWIYD
TAENVPC-----------------------------------------------------
-------------
>KIN94406.1
------------------------------------------------------------
------------------------------------------------------------
------------------------------------------------------------
------------------------------------------------------------
------------------------------------------------------------
-----------------------------------------------MTGK---Q-SKKA
RTS---LAN-----PFN---------F-------------------DPSL--SQGPS---
QP-H--------------LPSDIQALGS---ASQGSMWAFAHPSEPSSPS----------
-------------------------------------FV------T-----GGSTDTHV-
------------------------------YRTT---EQRGHFQ-AAPTY-ETQ--RS--
----VCQ-S------------------------------------------------T--
--F----G---------N-TDF----ISPTPSGMD-----------TVTRVG--AGDV--
-----------DLATGANIALAETQNFPDTYLKPFK---DFNQ----AVTTL----T---
----------------KI---HPYARMALGI-LVA----------------------ISQ
------------------------------------------------------------
--------------------------------MFV-TQQ-TRDG--RVSRL---LDTVRK
VYEFLTEE-TT-LEAMSG------------------------------------------
-------M--RET-LAK---IALMTSGAVQFIKN-YSATEGF-----------------F
N----------VTWYQGRD-----QG-RD-------VE---YEARDVSIAYIEMLDDLMQ
QYRRHE-----DRGV-------QVDAFRV-----L-------------------------
-----------------EDLDLDGFARARGVGLN-R--TKRCLDGSRKEVLTDIINWIYD
TGENVP------------------------------------------------------
-------------
>KIN95225.1
------------------------------------------------------------
------------------------------------------------------------
------------------------------------------------------------
------------------------------------------------------------
------------------------------------------------------------
-------------MAG-N--QSKNHRI---------------------------------
-------PA-----GLL---------P-------------------NVAS--SQGPSQAP
VG-R--------------STSYVGTSRNASGGTLSRVRRFFYRSKECFQS----------
-------------------------------------ST------I-----SDSRELEV-
------------------------------NAGQ--VQ----GE-YLPEI-Q--------
------------------------------------------------------------
-------G---------S-GDN----AQPGH-----------------VPAT--IGGD--
-----------IGAAFDGRELTSHIDGGTVDLTAFK---DFNE----VITTL----P---
----------------EV---HPYFHMALGI-LTA----------------------ASH
------------------------------------------------------------
--------------------------------SLL-NQS-NLDK--EM-PL---LRVVKN
VYEFLTKE-DN-IKNIQS------------------------------------------
-------M--KET-AGK---IARVTSGATQFIIN-YPQTRNF-----------------W
-----------------EK-----SN-KE-------IT---HETETITGAYAKMLDVLMK
QSRCPA-----PRDV-------PIDIYPV-----L-------------------------
-----------------EDLDLDWMACAQGAGLV-S--TKRCLDGTREEVLTDIVNWIHD
ADGSAP------------------------------------------------------
-------------
>KIN97805.1
------------------------------------------------------------
------------------------------------------------------------
------------------------------------------------------------
------------------------------------------------------------
------------------------------------------------------------
------------------------------------------------------------
------------------------------------------------------------
------------------------------------------------------------
------------------------------------------------------------
------------------------------------------------------------
------------------------------------------------------------
---------------------------------MS-----------VTLLSTK-------
--------IAVGAVDNANTAMSDLCTIDATYLAPLS---IFYT----VVNSI----A---
----------------NI---HPYAQMALSA-LTS----------------------ASQ
------------------------------------------------------------
--------------------------------LIL-SQA-NLDA--SIRAL---LSKVSE
TYQFIMEE-DT-LSQLDV------------------------------------------
-------M--KDT-LAQ---IAQVVQECAQFISK-YSETKNF-----------------W
-----------------VR-----LG-KN-------IF---SETSTRIRCYNSALDGLMQ
RFRDKE-----LRDI-------QVNVHRM-----RED-----------------------
-------------------LSLEGMSYAGGAGLN-T--MKTCLDGTRAEILSEIFDWIND
TDPACP------------------------------------------------------
-------------
>KIN98511.1
------------------------------------------------------------
------------------------------------------------------------
------------------------------------------------------------
------------------------------------------------------------
------------------------------------------------------------
-------------MVA-K--QSKKCRHPR------------VIGSSN-------------
--------------------S----MS-------------------SLSS--PRDKSQAL
AGAL--------------VRSKTETCDNSSSRTFARVRRFFQRSSQSHPT----------
-------------------------------------FT------S-----GPSVAGGG-
------------------------------EAPQ------ELTL-VGSAH-YTQRSISE-
-AGPEAL-S------------------------------------------------A--
----AVD-----------------------------------------------------
-------------KDIDAEIQEFDEDFGNMYFTPFK---DFKE----VATML----S---
----------------NV---HPFVQVAMGI-LVA----------------------ASQ
------------------------------------------------------------
--------------------------------IFT-TKA-NLDT--ALCGL---LNTVKD
VYVLLSEE-DT-VKNVQS------------------------------------------
-------A--RET-LGM---IARVISDAAYFIKD-YPEAKSS-----------------W
-----------------SR-----QG-KN-------PM---RQTQLVIDDYARMLSDLMQ
QFRGHT-----VRNI-------QINAYRV-----L-------------------------
-----------------EDSGVGGMTYAQSPGLV-G--NKRCLDNTRTEVLAEIINWVQD
ASEHIP------------------------------------------------------
-------------
>KIK24627.1
------------------------------------------------------------
------------------------------------------------------------
------------------------------------------------------------
------------------------------------------------------------
------------------------------------------------------------
-------------MTT-K--QSKKSRHSS------------GIRSSN-------------
--------------------S----MS-------------------NLST--SRDQFQAL
SGVP--------------TRSNTDDFDNPSRRALARMKRFFHRSSQSHPT----------
-------------------------------------FT------S-----EPSTAGGE-
------------------------------EVPG------ELPG-VDPTH-HTGGSVNE-
-AVTVPV-S------------------------------------------------A--
----AIGG---------N-IYE----QVQEHNESN-----------PMSRI---------
-----------DEGEVDPVDDAEIQEFSDTYLQPFQ---DFNA----MATTL----S---
----------------KV---HPHVRVAVGI-LHA----------------------ASQ
------------------------------------------------------------
--------------------------------VFM-TQL-NLDA--MLYGL---LRTVRN
VYALLTEE-DI-AMSIRR------------------------------------------
-------V--RET-LGS---IAQVVSDVAYFIKN-YPEAVDF-----------------W
-----------------KS-----RG-KN-------AT---HKTQYAVDDYTRMLSGLMQ
QCQDGT-----VGDI-------QINAHRV-----L-------------------------
-----------------EDSGVGTLSCAQDAGFV-L--NKECLDNTRTEVLAEVISWVQD
TSEHIP------------------------------------------------------
-------------
>KIN99115.1
------------------------------------------------------------
------------------------------------------------------------
------------------------------------------------------------
------------------------------------------------------------
------------------------------------------------------------
------------------------------------------------------------
------------------------------------------------------------
------------------------------------------------------------
------------------------------------------------------------
------------------------------------------ML-ST--Y-LSQTQ----
---------------------------------------------------GLPSKAG-P
DPDPAVAG---------DDLGI----AQQVFENIK-----------PIPRAGE-------
--------IVVDIVAQTNTAVADLENLSSNYLQPLK---IFNS----VVTTI----SNVR
--RFALASIPRLNNPAQV---HPYAQIALSI-LTA----------------------ASQ
------------------------------------------------------------
--------------------------------LII-AQA-NLDN--AISEL---LKKVGS
VYTFLLED-DT-IKNIDT------------------------------------------
-------M--RVP-LAK---IAQVINACAQFIRD-YSETTNF-----------------W
-----------------KR-----LG-KN-------IM---SETQTAVNVYAKTLDELMQ
QYRDRQ-----TRDI-------QINVYRV-----LED-----------------------
-------------------LNMEGMAYAGTAGLN-T--MKKCLENTRKEILQDIINWVND
THPDAR------------------------------------------------------
-------------
>KIK19253.1
------------------------------------------------------------
------------------------------------------------------------
------------------------------------------------------------
-------------------------MEAR-------------------------------
------------------------------------------------------------
-----------------N--QPKKRGLPYFG-------------KS-P------P-SAPA
VPM-------------------------------------------------SQPQPQPI
SK---------------GNASGSGQSGQGLKGNLVAMKSRLASFHRGQSS----------
-------------------------------------SS------A-----TPIAT----
---------------------------------GSAGRDPQPPE-VV--K-NDGTQ----
---------------------------------------------------GPIGQAE-S
IAVQD-VG---------GDVDA----AQQAFKRIV-----------PVPRTGE-------
--------IAVGIVGQADMAVTSLQNLSDTYLRPLQ---VFNN----VVTTL----A---
----------------NV---HPYAQIALGI-LTA----------------------ASN
------------------------------------------------------------
--------------------------------LII-AQA-NLDN--AVLQL---LEKVGS
VYGFLSED-EI-IKNIDS------------------------------------------
-------M--RGP-LAN---IARVVSACAQFIKD-YAGTTSF-----------------W
-----------------KR-----LG-KN-------IS---LETQTTIDHYTNALDESMQ
QYRDCQ-----TRDI-------QINIHHV-----LED-----------------------
-------------------LNLEGMGYAGTAGLN-T--MKRCLENTRREILEDIIAWVND
ASPGVP------------------------------------------------------
-------------
>KIN99360.1
------------------------------------------------------------
------------------------------------------------------------
------------------------------------------------------------
------------------------------------------------------------
------------------------------------------------------------
------------------------------------------------------------
------------------------------------------------------------
------------------------------------------------------------
------------------------------------------------------------
---------------------------------------------MATKQ-TKR--RSL-
-LGSKLS-S--------A---------------------------------ASNPSSAPA
EDIASNSE---------KSGNA----SHRAFAKLK-----------R---------FF--
-----------DRS-TIDTEIDEIQDLSDTDLKPLK---DFNE----VVANY----P---
----------------KV---HPYPQVVLGI-FTN----------------------ISQ
------------------------------------------------------------
--------------------------------SFV-NQA-NVDK--GISSL---FDTIKR
VYEFLAEE-DT-PKKMINKK----VTVDTSAKPSWYTYTRPVPEPTADTP----P--KIT
LDTSATAA--LDT-LAK---IAQVTSDSTQFIRN-YSTTKHF-----------------W
-----------------KR-----TG-KD-------TL---SETQTIVNACAKTLDGLMQ
QYREPKEDDAENAEI-------QINTYRG-----L-------------------------
-----------------GDVSLEGLACADGAGLF-D--SRRCLDGTRTDVLTEIVSWVYN
TNEDVP------------------------------------------------------
-------------
>KIO00023.1
------------------------------------------------------------
------------------------------------------------------------
------------------------------------------------------------
------------------------------------------------------------
------------------------------------------------------------
------------------------------------------------------------
------------------------------------------------------------
------------------------------------------------------------
------------------------------------------------------------
------------------------------------------------------------
------------------------------------------------------------
------------------------------------------------------------
------------------------------------------------------------
--------------------------MALGM-LAA----------------------VSQ
------------------------------------------------------------
--------------------------------MFV-VQD-IRDE--RLSRL---LDTIGK
VYEFLTKE-TT-PKDMSG------------------------------------------
-------L--RET-FAK---LALMTSGAVQFVKN-YSATEDF-----------------W
-----------------KR-----SG-KD-------VE---YETQDVSIAYTEALDDLME
QYRRRE-----DRGV-------GVDAFRV-----L-------------------------
-----------------EDLDLASLARARGAGPN-W--TKKCLDGTRTDILMEIIDWIYD
TEENVP------------------------------------------------------
-------------
>KIO00597.1
------------------------------------------------------------
------------------------------------------------------------
------------------------------------------------------------
------------------------------------------------------------
------------------------------------------------------------
------------------------------------------------------------
------------------------------------------------------------
------------------------------------------------------------
------------------------------------------------------------
------------------------------------------------------------
------------------------------------------------------------
------------------------------------------------------------
------------------------------------------------------------
------------------------------------------------------------
------------------------------------------------------------
--------------------------------MFV-TQQ-TRDG--RVSRL---LDTVRK
VYEFLTEE-TT-LEAMSG------------------------------------------
-------M--RET-LAK---IALMTSGAVQFIKN-YSATEGF-----------------C
TSITLTYTSVNVTWYQGRD-----QG-RD-------VE---YEARDVSIAYIEMLDDLMQ
QYRRHE-----DRGV-------QVDAFRV-----L-------------------------
-----------------EDLDLDGFARARGVGLN-R--TKRCLDGSRKEVLTDIINWIYD
TGENVP------------------------------------------------------
-------------
>KIO01533.1
--------------------------------MRWKREACKSGRGQRQQ----NERAERG
-----------------------------------------------CEL------VR-T
STETATHPHVY------------TRHL------HSTQLPL------LV---------SIP
KRHCNPTRSI-Y--HT------VDSSMAR-------------------------------
------------------------------------------------------------
-----------------L--QPKKRRLPYIG-------------KS-P------S-SAPN
VPP-------------------------------------------------SQGQSEAP
VG---------------GTAANPGHSSHGFKGKLAAMKSRFIRSHRGPSS----------
-------------------------------------SS------A-----DPVAP----
---------------------------------EEAQEDPELRQ-VA--Q-DVDTQ----
---------------------------------------------------GLPSKAG-P
DPEPALAG---------DDLDV----ARQVFESMK-----------PIPRAGE-------
--------IAVNTVAQASTAVAELQNLSSTYLQPLK---IFNN----VVTTI----A---
----------------NV---HPYAQIALGI-LTA----------------------ASQ
------------------------------------------------------------
--------------------------------LLI-TQA-NLDN--AISEL---LKKVGS
VYAFLSDD-DT-IKNIDT------------------------------------------
-------M--RVP-LAK---IAQVINTCAQFIRD-YSETTNF-----------------W
-----------------KR-----LG-KN-------IM---SETQTAINDYSKNLDELMQ
QYRDCQ-----TWDI-------QINVYHV-----LED-----------------------
-------------------LNMEGMAYTGGAGLN-T--MKKCLENTRTEILQDIINWVKD
THPDAR------------------------------------------------------
-------------
>KIK24294.1
------------------------------------------------------------
------------------------------------------------------------
------------------------------------------------------------
-------------------------MAAR-------------------------------
------------------------------------------------------------
-----------------N--QPEKRRLPYFG-------------KS-P------S-SAPD
VSP---------------------------------------------------SQGQPL
SE---------------NIASDTGRSGHGFRGKLVAVKSRLVSFHRGQSS----------
-------------------------------------PG------G-----APIAT----
---------------------------------ASDPKDPEPPE-AV--Q-NDGTQ----
---------------------------------------------------GPIGQAE-P
VAVQDLGG---------GDVDA----AQKAFKHII-----------SVQNTGR-------
--------IAVNVVGRADTAVTSLQNLSDTYLRPLR---MFNS----IVTTV----S---
----------------NV---HPYAQIALGI-LTA----------------------ASQ
------------------------------------------------------------
--------------------------------LIT-AQA-NLDN--AVSQL---LEKVGS
LYAFLSED-GI-IKNIDS------------------------------------------
-------M--RGP-LAK---IARVISACAQFIKD-YSETTNF-----------------W
-----------------RR-----LG-KN-------IM---LETQTTISNYTNILDELMQ
QYRDCQ-----TWDI-------QITMHCV-----LED-----------------------
-------------------LNMEGMAYAGGAGLN-T--MKKCLENTRTEILKDIITWVND
ASPGAPC-----------------------------------------------------
-------------
>KIN98191.1
------------------------------------------------------------
------------------------------------------------------------
------------------------------------------------------------
--------------------------MAR-------------------------------
------------------------------------------------------------
-----------------S--QPRKRRLRYIG-------------EP-P------S-SAPN
VSS-------------------------------------------------SQGQSQAP
VG---------------GVASSPGHSSHGFKGKLAAMKSRFIQSHRGPSI----------
-------------------------------------SS------A-----NPIAS----
---------------------------------EGAQENPGSRQ-VA--K-DVDTR----
---------------------------------------------------GLLSKAN-L
DPDPALVG---------DDVDV----ARQAFESIK-----------PIPCIGQ-------
--------MAVETVAQASTAVAVFQNLSSTHLQPLK---IFND----VVTTI----E---
----------------NV---HPYAQIALGI-LRA----------------------ASQ
------------------------------------------------------------
--------------------------------LII-TEA-TLDN--AISEL---LRKVAS
VYAFLLED-DT-IKNIDT------------------------------------------
-------I--KVP-LAK---IARVISACAQFIKD-YSEVTNF-----------------W
-----------------KR-----LG-RN-------IM---SETQTAIDDYTKTLDELMQ
QLRDCQ-----TQDV-------QINVYRV-----IED-----------------------
-------------------LNMEGMAYAGGAGLN-M--LKKCLENTRTEILRDIINWVND
TRPDAPC-----------------------------------------------------
-------------
>KIN99097.1
------------------------------------------------------------
------------------------------------------------------------
-MRADSHPHVY------------ARHS------TQLLLER------HC---------NLT
HSHRNPTLST-YRFQT------INSSMAR-------------------------------
------------------------------------------------------------
-----------------L--QPKKRRLPYIG-------------KS-P------S-SAPN
VPP-------------------------------------------------SQGQSEAP
VG---------------GIASNPGHSGHGFKGKLAAMKSRFIRCHRGPPS----------
-------------------------------------SS------T-----DPIAS----
---------------------------------EGAQEDREPRQ-VA--Q-DVDTQ----
---------------------------------------------------GLPSKAG-P
EPDPALAD---------DNLDI----ARQVFDSMK-----------PIPRAGE-------
--------IAVNTVAKASTAVADLQNLSSTYLQPLK---IFNN----VVTTI----A---
----------------NV---HPYAQIALGI-LTA----------------------ASQ
------------------------------------------------------------
--------------------------------LII-TQA-NLDN--AISEL---LKKVGS
VYAFLSDN-DT-IKNIDT------------------------------------------
-------M--RVP-LAK---IAQVINTCAQFIRD-YSETTNF-----------------W
-----------------KR-----LG-KN-------IM---SETQTAINEYTKTLDELMQ
QYRDCQ-----VQDI-------QINVYRV-----LED-----------------------
-------------------LNMEGMAYAGGAGLN-T--MKKCLENTRIEILQDIINWVND
THPDTR------------------------------------------------------
-------------
>KIO01540.1
------------------------------------------------------------
------------------------------------------------------------
------------------------------------------------------------
--------------------------MAR-------------------------------
------------------------------------------------------------
-----------------L--QPKKHRLPYVG-------------KS-P------S-S---
VPPVSNLFL-----PA------------------------HQINGSAKHK--SQGQYQDP
VG---------------RIASNPGRSSHGFKRKLAAMKSRLIRSHRSPSS----------
-------------------------------------SS------A-----DPIVS----
---------------------------------EGAQEDPEPRQ-VA--Q-DVDTQ----
---------------------------------------------------GLPSKAG-P
DPEPALAG---------DDLDV----ARQVFESMK-----------PIPRAGE-------
--------IAVNTVAQASTAVAELQNLSSTYLQPLK---MFNN----VVTTI----A---
----------------NV---HPYAQIALGI-LTA----------------------ASQ
------------------------------------------------------------
--------------------------------LII-TQA-NLDS--AILEL---LKKVSF
VYAFLLED-DT-IKNIDA------------------------------------------
-------M--RVP-LAK---IAQVISACVQFIRD-YSETTSF-----------------W
-----------------KR-----LG-KN-------IM---SETQTAIGDYTKTLDELMQ
QYRDRQ-----SRDI-------HINVYHV-----LED-----------------------
-------------------LNMEGMAYAGGAGLD-T--MKKCLENTRTEILQDVINWVND
THPEAP------------------------------------------------------
-------------
>KIO10658.1
---------------------------MDLEVPRFLETSSEGSSDASS-------RYAII
-----------------------------------------------ADE------NHRT
RFKVILHVHVKKPSGKQLDDHGIGGHANLVSKDGIAMIPW------KVVNA-----KTIT
SVIAIQLTST-YLIRT------TDSSMAR-------------------------------
------------------------------------------------------------
-----------------L--QPKKRRVPYIG-------------KS-S------L-SAPN
VPPVSNLFL-----PA------------------------HQANGSVKHK--SQGQSEAP
VG---------------GTTSNPAHSGHCFKGKLATMKSLFIRSRRGPSS----------
-------------------------------------SS------A-----NPIVS----
---------------------------------EGAQQEPEPQQ-VAQDV-DVDTR----
---------------------------------------------------ELHGKAG-P
DPDPVSVG---------DDLDV----AGQLLESIK-----------PIPRAGE-------
--------IAVNVVAQTSTAVADIENLSSNYLQPLK---IFNS----VVTTI----A---
----------------NI---HPYAQIALGI-LTA----------------------ASQ
------------------------------------------------------------
--------------------------------LII-AQA-NLDS--AISEL---LKKVGS
VYAFLSDD-DT-IKNIDT------------------------------------------
-------M--RVP-LAN---IARVIGACAQFIRD-YLETTNF-----------------W
-----------------RR-----LG-KN-------IM---SETQTAIDDYTKTLDGLMQ
QYRDCQ-----TRDI-------QINIYRV-----LED-----------------------
-------------------LNMEGMAYAGGAGLN-T--MKKCLENTRTEILQDIINWVND
THPDAR------------------------------------------------------
-------------
>KIO10995.1
------------------------------------------------------------
------------------------------------------------------------
------------------------------------------------------------
--------------------------MAR-------------------------------
------------------------------------------------------------
-----------------L--QPKKRGFPYIG-------------KS-S------S-SAPN
VPPVSNLFL-----PA------------------------HQTNGSAKRK--SQGQSEAA
VG---------------GTAANPGHSGHGFKGKLAAMKSRFIRSHRGPSS----------
-------------------------------------ST------V-----DPIAS----
---------------------------------EGAQEDTEPRK-VA--Q-DVDTQ----
---------------------------------------------------GLPSKAG-P
DPDPAVAG---------DDLGI----AQQVFENIK-----------PIPRAGE-------
--------IVVDIVAQTNTAVADLENLSSNYLQPLK---IFNN----VVTTI----A---
----------------NV---HPYAQIALSI-LTA----------------------ASQ
------------------------------------------------------------
--------------------------------LII-TQA-NLDS--AVSEL---LQKVGS
VYTFLSKD-DT-IKNIDT------------------------------------------
-------M--RVP-LAN---IARVINACAQFIRD-YSETTNF-----------------W
-----------------KR-----LR-KN-------IM---SETQTAIDDYTKILDELMQ
QYRDCQ-----TRDI-------QINVYRV-----LED-----------------------
-------------------LNMEGMAYTGTAGLN-T--MKKCLENTRKEILQDIINWVKD
THPDAR------------------------------------------------------
-------------
>KIO01892.1
------------------------------------------------------MDN---
-----------------------------------------------------DQSK---
-------KRLFG------------------------------------------------
---------------------------------------------------AA-------
---------DPSTCHPPSVG-RS---FI------SVDGI-----------------CRVT
H---------FFAMSG-K--QSKKRRTSV------------T-NRINFDPS---S-VRRL
LPS---SDR-----ICQ---------L-------------------AKNQ--SQGPSQVT
AG-H--------------LPSDTQASGS---GSQGPMSSFSHPSEPSYPA----------
-------------------------------------SI------T-----GESGDVHI-
------------------------------GRGA--YEQREQGQ-LQAAA-THE--IL--
----NE--L------------------------------------------------A--
--G----Q---------T-QRS----AIEPTFRMG-----------STSNTD--EDAI--
-----------HFPCVASATFAETQSPPDTYLKPFK---DFNQ----VVTTI----T---
----------------KI---HPYARMSLGM-LVA----------------------VSQ
------------------------------------------------------------
--------------------------------MFV-VQE-IRDE--RLSRL---LDTIRN
VYEFLTKE-TT-PKDMSG------------------------------------------
-------M--RET-FAK---IALMTSGAVQFIKN-YSATEDF-----------------W
-----------------KK-----SR-KD-------VE---YETQDVSIAYIQALDDLME
QYRRRE-----DRGV-------QVDAFRV-----L-------------------------
-----------------EDLNLDSLGRARGAGPN-W--TKKCLDGTRTNVLTEIIDWIYD
TDENVPC-----------------------------------------------------
-------------
>KIO04629.1
---------------------------------------------------------MDQ
D----------------------------------------------VVVSVPRNSWNDS
QHTKPGIRAGASYNVLT---------------ASNFNASPH----FLCM--------VTH
SPYSFLVDAP-RLHME------YTFSMGNDQLKKRL-----S--------RAA-------
---------NPSSFSYPP---SVGRSFI------SVDGI-----------------CRVN
H---------LFAMTG-K--QSKKRRTSA------------TNR----------------
--------------------------S-------------------NFDP--SSGPSQVT
AG-Y--------------LPSDTQASGS---VSQWPMSAFPHPSESGYLA----------
-------------------------------------SI------T-----GESAHVRF-
------------------------------GRGA--YEQREREQ-LRAA-----------
--------P------------------------------------------------T--
--Y----E---------T-QRS----AIEPIFSMG-----------STSNID--EDAI--
-----------YLPRVASATFIETQSPPDTCLTPFK---DFNQ----VVTTI----T---
----------------EI---HPYARMTLGM-LAA----------------------ISQ
------------------------------------------------------------
--------------------------------MFV-VQE-IRDE--RVSHL---LDTVRK
VYEFLTKE-TT-PKDMSG------------------------------------------
-------M--RET-LAK---IALMTSGAVQFIKN-YSATEDF-----------------W
-----------------KR-----SG-KD-------VE---YETRDMSIAYIQALDDLME
QYRRHE-----DRGV-------QVDAFRV-----L-------------------------
-----------------GDLDLDGLARVRGTGPN-W--TKKCLDGTRTEILTEIINWIYA
TDENVP------------------------------------------------------
-------------
>KIO05432.1
-----------------MLQAAATSAPIGVEVPP---PGCKIGSPDMKVRVPSGNHLAGM
M----------------------------------------------EQVVQFRRCWHVS
AVLVGPHGNLHIHSPSS---------------YSVLV--------------------D--
--THSPIELA-NLIRN------THFSMDNDRSKKRL-----F--------STA-------
---------DSSSFYPPS----VGRSFI------SVDGM-----------------CRVT
H---------FFAMSG-K--QSKKPRTTD------------TNR----------------
--------------------------P-------------------NFDP--SSGPSQIT
AG-H--------------IPSHTQASGS---VSQGPMSAFSHPSEPSYAA----------
-------------------------------------SA------T-----GESADTRI-
------------------------------GRVT--YEQREQRQ-FQAAA-THE--I---
------------------------------------------------------------
-------------------QMS----AIEPTFRMG-----------STSNTD--EDAI--
-----------HLPGVASATFAETQSPPDTYLKPFR---DFNQ----VVTTI----T---
----------------KI---HPNARMTLGM-LAV----------------------LSQ
------------------------------------------------------------
--------------------------------MFV-VQE-IWDE--RLSRL---LDTIRK
VYEFLTKE-TT-PKDMSG------------------------------------------
-------M--RET-FAK---IALMTSGVVQFIKN-YSATEDL-----------------W
-----------------KR-----SG-KD-------VE---YETQDVSIAYIQALDDLME
QYWRHE-----DRGV-------RVDAFRV-----L-------------------------
-----------------EDLNLDGLVHTRGAGPN-W--TKKCLDGTRTEILAEIIDWIYD
TDENVP------------------------------------------------------
-------------
>KIO03885.1
------------------------------------------------------------
------------------------------------------------------------
------------------------------------------------------------
------------------------------------------------------------
------------------------------------------------------------
-------------MAR-N--HSKKRHLF------------------G-------------
--F---AMS-----PHL---T----SS-------------------TPSQ--TQGACQ--
-------------------TSADVPSVPGALGTLSRAKHFFRGSTSPQSS----------
-------------------------------------LI------A-----RETAEMST-
------------------------------GAGT--LEQRERYQ-AASPR-ETR--TA--
----NDN-P------------------------------------------------E--
--P----V---------S-MPA----AIGKDVDIA-----------PKALDNV-TGMS--
-----------RSCKFSPVNFLTLANGTHTYLEPLK---TFNV----VATTV----A---
----------------NV---HPYAKLALGV-LVA----------------------ASQ
------------------------------------------------------------
--------------------------------LLV-NQA-NFDG--MVYDL---LSTVSK
VYAFLIED-DT-VKGIES------------------------------------------
-------M--RET-LGM---IAQVISDATRFIIN-HSRTKNF-----------------W
-----------------KR-----IR-SR------------KETQTVLGDHAKSLNDLMQ
QYRDHT-----IRAF-------GISTNHV-----L-------------------------
-----------------TDSNFEGMAYAEGAGLN-M--TKACLDGTRTETLQEIVNWIAD
PNPNAS------------------------------------------------------
-------------
>KIO04614.1
------------------------------------------------------------
------------------------------------------------------------
------------------------------------------------------------
------------------------------------------------------------
------------------------------------------------------------
------------------------------------------------------------
------------------------------------------------------------
------------------------------------MRRFLCRLKKAALT----------
-------------------------------------NA------A-----AGTSTATA-
------------------------------GDGAA-RDSNKGSD-LLRLQ-LKS--SNS-
-GGAKQV-S--------D---------------------------------KGEPEST--
--LGSAGK---------A-AEA----TVIGFDGLN-----------PILPI---------
---------------GQDGLFIKSKDCSDRCLKPFK---VFNQ----VVTTL--------
------------------------AHIALGI-LTS----------------------AAQ
------------------------------------------------------------
--------------------------------VLM-NRS-SLDE--AVSDL---FVTVRS
VYEFLTEE-DNILKNIDN------------------------------------------
-------T--RDN-LAK---LARAISDSALSWDD------VF-----------------L
----------------GKR-----TG-KN-------IF---SETRIVVDGHVEIMIKLMQ
QYRDRE-----VRDF-------EVNTCRI-----F-------------------------
-----------------EDLNLEGIACARGAGLN-T--TKKCLEGTRKETLQEIIDWIKD
P-----------------------------------------------------------
-------------
>KIO04624.1
------------------------------------------------------------
------------------------------------------------------------
------------------------------------------------------------
------------------------------------------------------------
------------------------------------------------------------
------------------------------------------------------------
------------------------------------------------------------
-----------------------------------MVRKLLKKPLFGAAK----------
-------------------------------------SS------S-----QS-------
-------------------------------------------------------PP---
--------------------------------------------------------VE-T
DPDRESVV---------TKVDT----APLALDVTV-----------PVPLMGP-TP----
--------TAADLVAMANTAVTDIQNLNNPYLQPLE---VFHS----IVTAI----E---
----------------DV---HPYAQTALGI-LTA----------------------ASQ
------------------------------------------------------------
--------------------------------LII-TQA-NLYN--ATPAL---LQKLGF
VYKLLLEE-DM-MKNINR------------------------------------------
-------M--RDT-LAK---IARVVSAAAQFIMN-YTEMKSF-----------------W
-----------------RR-----LG-KD-------IT---SETQSAVDGYINTLDDLMQ
QYRDCE-----IRDI-------QVNIPRV-----LED-----------------------
-------------------VNLEGMAYAAGAGFN-I--TKKCLDGTRTEILQRIIHWATD
LDVNAP------------------------------------------------------
-------------
>KIO07942.1
------------------------------------------------------------
------------------------------------------------------------
------------------------------------------------------------
------------------------------------------------------------
------------------------------------------------------------
----------------------MARRIFRCR-------------KPSG--------SASN
SVS---------------------------------------------SQ----------
-G---------------GVALNAATSGSVTRMPLARMRRIFRRSNQGPIA----------
-------------------------------------AQ------T-----AD-------
-----------------------------TGAGGGAQEQPEQSQ-AAPTQ-ETQRPAHGS
ET---LP----------AAHDVDTVV----------GPSGDT--SEGAVGPASGASTT-L
DPVSALVR---------SGVDD----AQQTLDRMT-----------PMPGVGQ-------
--------SATKLVAQADTAATNIQNFSNTYLQPLK---TFNS----VITSL----A---
----------------NV---HPYAQIALGI-LTA----------------------AAQ
------------------------------------------------------------
--------------------------------SLL-NQV-NLDR--DVADL---LDTVKT
VYGFLLED-DT-IRKIDS------------------------------------------
-------M--KET-LGK---IAQVIGDAARFIKG-YSETKNF-----------------W
-----------------KR-----LG-KN-------II---SETQTTTDGYVKLLNALMQ
QYRDLA-----IRDI-------HINVHQV-----LEGLKR-ARGELDVVRG--------D
L-------DV--VRGDLREMNLEGMAYAGGAGVN-K--TKRCLDGTRTEILTEIVSWIHN
TNEDAP------------------------------------------------------
-------------
>KIO07954.1
------------------------------------------------------------
------------------------------------------------------------
------------------------------------------------------------
------------------------------------------------------------
------------------------------------------------------------
----------------------MARRIFRSR-------------KQSG--------SASN
SVS---------------------------------------------SQ----------
-G---------------SVASNAAMSGSVSQMSLARMRRVFRQSNQGPIA----------
-------------------------------------AQ------T-----AD-------
-----------------------------TGAGGGAQEQPERTQ-AAPTQ-NTQRPTRGS
ETGPCMP----------AAHDVDTVV----------GPSGDT--SEGAVGPPSGANTA-L
DPVSALVR---------SEVDD----AQQTLDRMT-----------PMAGIGQ-------
--------LATELVAQADTAAASVQNFSNTYLLPLK---TFNS----VVTGI----A---
----------------NV---HPYAQIALGI-LTA----------------------AAQ
------------------------------------------------------------
--------------------------------SLL-NQV-NLDR--DVADL---LDTVKT
VYGFLLED-DT-IRKIDS------------------------------------------
-------M--KET-LGK---IAQVISDAARFIKS-YSETKIF-----------------W
-----------------KR-----LG-KN-------IM---SETQTTTDGYVKLLNSLMQ
QYRDLA-----IRDI-------HINVHQV-----LEGLKR-ARGELDVVRG--------D
LDVVRGDLGL--VRGDLREMNLEGMAYAGGAGVN-K--TKRCLDGTRTEILTEIVSWIHN
TNEDAP------------------------------------------------------
-------------
>KIN95169.1
------------------------------------------------------------
------------------------------------------------------------
------------------------------------------------------------
--------------------------MAR-------------------------------
------------------------------------------------------------
-----------------K--QSKKHRFFGST-------------KPPG--------SASN
FVS---------------------------------------------KQ--PQGPPQTP
AR---------------DVASIAGTSGCFSRRALARMKHFFHRSNRGSVA----------
-------------------------------------AE------I-----AD-------
-----------------------------TDAAGAAHTQREQNQ-AALTQ-DTLRPNDNS
EIGPLPA-T--------HGRNADTAM----------VPFGDT--SNGAIEPTNGASAT-F
SPVSVLVG---------SEVDA----AQQALYAMT-----------PILGVGQ-------
--------TATELVEQANTAVASIQNFSNTYLQPLK---TFNS----VVTTI----A---
----------------QV---HPYAQIALGI-LTA----------------------AAQ
------------------------------------------------------------
--------------------------------SLI-DQA-NLDS--EVSNL---LDTVRK
VYEFLLAD-DA-MQNIDS------------------------------------------
-------M--KAT-LGK---IAQVISDAARFIKN-YSETKSF-----------------W
-----------------QR-----LG-KN-------IV---SDTRTTTDGYIRLLNDLMQ
QYRDRA-----VRDI-------HTNVHHV-----LEDLNL-TRGELNLVRG--------D
VSLVRGD------------MSLEGMAYAGGAGVS-K--TKRCLDGTRTEILTEIVSWINS
TDENVP------------------------------------------------------
-------------
>KIO05784.1
------------------------------------------------------------
------------------------------------------------------------
-----------------------MSALVAT--FSCFHIHN------------LNRRPHLL
TLNQILISQW--------------------------------------------------
------------------------------------------------------------
-----------------L--ASKKHRFFGST-------------KPPG--------SASN
IVS---------------------------------------------P----QEPPQIP
AR---------------DVASIAGALGSFSRRALAGMKHIFHRSNQGSVA----------
-------------------------------------AE------I-----AN-------
-----------------------------PDPAGGGHAQREQNQ-SALTQ-DTQRPNDNS
EIGPVPA-T--------HDRNADTVI----------GPFGDT--SSGAVEPTNGASAT-F
SPVSVLIG---------SEVDA----AQQALDGMT-----------SIPGKGQ-------
--------TATELVAQADIAVASIQNFSNTYLQPLK---TFNS----VVTTI----A---
----------------QI---HPYAQIALGI-LTA----------------------AAQ
------------------------------------------------------------
--------------------------------SLI-NQA-DLDN--EVSNL---LDTVRK
VYEFLLAD-DT-IQNIDS------------------------------------------
-------M--KAT-LGK---IAQVISDAARFIKN-YSETKSF-----------------W
-----------------QR-----LG-KN-------IV---SETRTTTDGYVKDLNNLMQ
QFRDHA-----VRDI-------HTNVHHV-----LEDLKL-ARGELDLVRG--------D
VSLARGD------------MSLEGMAYAGSAGVN-E--TKRCLDGT--------------
------------------------------------------------------------
-------------
>KIO05792.1
------------------------------------------------------------
------------------------------------------------------------
---------MYQYDEVK-QRVYSMSAPVAT--LNLFLFPH--------------------
PQPQSSTPSS-DFESN------IDFSMAR-------------------------------
------------------------------------------------------------
-----------------K--QSKKHRLFGST-------------KPSG--------SASN
FVS---------------------------------------------KQ--PQEPPQTP
AR---------------DVASIAGTSGSFSRRALAGMKHIFHRSNRGSVA----------
-------------------------------------AE------I-----TD-------
-----------------------------TDAAGGAHAQREQNQ-AALAQ-DTQRPNDNS
EIGPLLA-T--------HARNADTAM----------GPFGDT--SNVAVESANGASVT-L
SPVSVLVA---------SEVDA----AQQALDGMT-----------PIPGMGQ-------
--------TATELVAQADTAVASIQNFSNTYLQPLK---TFNS----VVTTI----A---
----------------QV---HPYAQIALGI-LTA----------------------AAQ
------------------------------------------------------------
--------------------------------SLI-NQA-DLDN--EVSNL---LDTVRK
VYEFLLAD-DT-IRNIDS------------------------------------------
-------M--KAT-LGE---IAQVISDAARFIKN-YSETKSF-----------------W
-----------------QR-----LG-KN-------IV---SDTRTTTDGYIKVLNDLMQ
QYRDRA-----VRDI-------HTNVHHV-----LEDLNL-ARGELDLVRG--------D
MSLVRGD------------MSLEGMAYAGGAGVS-K--TKRCLDGTRTEILTEIVSWINS
TDGNVP------------------------------------------------------
-------------
>KTB37373.1
------------------------------------------------------------
------------------------------------------------------------
------------------------------------------------------------
-----------------------MASV--DDPSQS---------------Q---------
----------SQSDTVPIR-FT---------------------------VK---S-GSPL
RKYLSIKSTWIAEISL-DGGQKYRAEK--------------------R--A---R-WRPN
WDY---S--------LE--LNV---SDS--------SEIKISVYLLTKIPR---------
---------------------RQEELRGHVIIP---LKPVLEKMKSEK------TV----
---VNRYELE-KLA-----------------------NN-----------RSSTPYISIE
VCR---------------------------------------------------------
--GDQPR-------------PPEAAA---------------Q------------SESD-D
DSDATSENE----------------------KE-------------DPIEMVS-------
--------STDI-VVANLTPSEKMANKYAQMRSYLQ---LAIK----LGDSL----S---
----------------EV---HPFAKLAFTV-FMS----------------------IPT
G-----------------------------------------------------------
---------------------------------VL-AQL-ERDK--QIEEL---WSTAVD
MLDFLKNA-DTVI-D---------------------------------------D--T--
-------V--SPI-VSA---MLKQIYDCSNFIR-EYGG-AGFI-----------------
-----------------RR-----SA-KGT-F--SN-------VNDIIKEFTDSFKTLRQ
RFNERS-----TLTT-------WKIIRKNALQ--L---GSLVEAMSSTDQS---------
-----------------RLLDNLPGAKVANVRWD-L--GNVCLPRTRQALLDEIVTWANS
SEGS--------------------------------------------------------
-------------
>ESK89390.1
------------------------------------------------------------
------------------------------------------------------------
------------------------------------------------------------
-----------------------MASV--DDPSQS---------------Q---------
----------SQSDTVPIR-FT---------------------------VK---S-GSPL
RKYLSIKSTWIAEISL-DGGQKYRAEK--------------------R--A---R-WRPN
WDY---S--------LE--LNV---SDS--------SEIKISVYLLTKIPR---------
---------------------RQEELRGHVIIP---LKPVLEKMKSEK------TV----
---VNRYELE-KLA-----------------------NN-----------RSSTPYISIE
VCR---------------------------------------------------------
--GDQPR-------------PPEAAA---------------Q------------SESD-D
DSDATSENE----------------------KE-------------DPIEMVS-------
--------STDI-VVANLTPSEKMANKYAQMRSYLQ---LAIK----LGDSL----S---
----------------EV---HPFAKLAFTV-FMS----------------------IPT
G-----------------------------------------------------------
---------------------------------VL-AQL-ERDK--QIEEL---WSTAVD
MLDFLKNA-DTVI-D---------------------------------------D--T--
-------V--SPI-VSA---MLKQIYDCSNFIR-EYGG-AGFI-----------------
-----------------RR-----SA-KGT-F--SN-------VNDIIKEFTDSFKTLRQ
RFNERS-----TLTT-------WKIIRKNALQ--L---GSLVEAMSSTDQS---------
-----------------RLLDNLPGAKVANVRWD-L--GNVCLPRTRQALLDEIVTWANS
SEGS--------------------------------------------------------
-------------
>KXN90717.1
------------------------------------------------------------
------------------------------------------------------------
------------------------------------------------------------
------------------------------------------------------------
------------------------------------------------------------
------------------------------------------------------------
------------------------------------------------------------
---------------------MGKSVKKVFKKA---FKSKSEDNNSNSGSSPAA------
---SVTTSFDPRHT--I-SK-----------------------DNSQ----V--------
SSIRAY------------------------------------------------------
-ETAQYL------------ATHLSNVGPAGDDITTNVPV-GDIPKNQEAASSQPDIP--N
PDAVD--A-------------AR----QAASTNL--------S-----------------
-------------------QLSQVDNRISSFLDALS---KFNK----VAEQI----A---
----------------SI---NPYAQAAWTI-LSF----------------------ALQ
K-----------------------------------------------------------
---------------------------------IT-EQA-ELDD--SVLSL---VVKMNE
IYTFLTSE-G-MEQ---------------------------------------IG--G--
-------M--EIV-VRR---ISQQTLECAYFIQK-YSGNKHFWP----------------
------------------R-----LL-KN-SF--SE-------ATERVQSYNETFENLLQ
EFRDKA-----ARDT-------SLVVHRVWHG--VKS-----------------------
------------MA-DRMD--LNSMPYAVGAGLN-T--QKLCLPGTRNELLDEIIKWANN
VEGDVP------------------------------------------------------
-------------
>KXN81645.1
------------------------------------------------------------
------------------------------------------------------------
------------------------------------------------------------
---------------------------------------------MTKSNS---------
-----------M---------------------------------------------TSL
---------------F-S--RSRKKHP--------------------DSVD---R-LQPE
RPE---HE------RRR---SR---EP-----------------------------SPL-
-------------------SRIRKDIEKGIEKV---FKRNSEDNN--PG---AS------
---PAATSIDPEHT--I-SK-----------------------DNSQ----APSIRLSHN
TDPYVY------------------------------------------------------
-ETAQHL------------ASRPSGVGSARDNITINVPA-GDIPKNQETVPSEPDIP--D
RDTVD--A-------------AL----QAARTDL--------SQVRNPAI----------
---------NCDLVINACYKLKQLNNRISSFLDVLS---KFDK----VAEQI----A---
----------------SI---NHYAQAAWTI-LSF----------------------ALQ
K-----------------------------------------------------------
---------------------------------VT-EQV-ELDD--SVCSL---VVKMDE
TYTFLISE-G-MEQ---------------------------------------IE--G--
-------M--KTV-VRR---ISEQTLECAYFIQA-YLKNKPFWL----------------
------------------R-----LL-KN-SY--SE-------ATKQVQSYNETFENLLQ
EFRDKA-----VRDT-------SLVVHRVWHE--VKS-----------------------
------------TA-DKMD--LNNIPYADGAGLN-T--EKLCLLGTRGELLDEIVKWANN
INGDVP------------------------------------------------------
-------------
>KXN87527.1
------------------------------------------------------------
------------------------------------------------------------
------------------------------------------------------------
------------------------------------------------------------
------------------------------------------------------------
------------------------------------------------------------
------------------------------------------------------------
---------------------MGKSVKKVFKKA---FRSKSEDGSSNPGSPPAA------
---NITTSIDPGHT--I-SE-----------------------DSSQ----MPSIRLSHN
TDPHAY------------------------------------------------------
-ETAQHL------------ATHPSDVGPAGDDITTNVPA-DDIPKNQETASSQPDIP--D
PDAVD--A-------------AR----QATSSDL--------S-----------------
-------------------QLNHVNNRISSFLDALS---KFNK----VVEQI----A---
----------------SI---NHYAQAAWVI-LSF----------------------ALQ
K-----------------------------------------------------------
---------------------------------IT-EQA-ELDD--SVLSL---IVKMNE
TYTFLISE-G-MEQ---------------------------------------IE--G--
-------M--ETV-VRR---ISQQTLECAYFIQA-YSKNKHFWL----------------
------------------R-----LL-KN-SF--SE-------ATERVQSYNETFENLLQ
NFRDEA-----ALDT-------SLVVYRMWHE--AKF-----------------------
------------TA-DRMD--LGSLPYAVGAGLN-T--QKLCFPGTRRELLDEIINWANN
VGGDVP------------------------------------------------------
-------------
>KXN90686.1
------------------------------------------------------------
------------------------------------------------------------
------------------------------------------------------------
---------------------------------------------MSESGS---------
-----------R---------------------------------------------ASS
---------------L-S--GSRNRHP--------------------ESVD---Q-LQPE
RSK---HE------HKH---PR---EP-----------------------------SSL-
-------------------FRMGKSVKKVFKKA---FKSKSEDSNRNPGSSPAA------
---NITTSIDPGHT--I-SK-----------------------DNSQ----MPSLRLSHN
TDPHAY------------------------------------------------------
-ETVQHL------------ATHPSDVGPARNNIIINVPA-GDILKSQETASSQPNIP--D
PDAVD--T-------------AR----QAASTDL--------S-----------------
-------------------QLNQVDDRISSFLDVLS---SFNK----VAEQI----A---
----------------SI---NPYAQAAWAI-LSF----------------------ALQ
K-----------------------------------------------------------
---------------------------------IT-EQA-ELDD--SVLSL---VVKMNE
VYIFLTRK-G-MEQ---------------------------------------IE--G--
-------M--ETV-VRR---ISQQTLECAYFIQA-YSRNKHFWS----------------
------------------R-----LL-KN-SF--SE-------ATARVQSYNETFENLLQ
EFRDKA-----ARDT-------SLVVHRVWRE--VES-----------------------
------------LA-YKMD--LNSIAYADGAGLN-T--EKLCLPGTRSELLDEITKWANN
VEGDAP------------------------------------------------------
-------------
>KZO92964.1
------------------------------------------------------------
------------------------------------------------------------
------------------------------------------------------------
--------------------------MKIP--H-PS--G-RRPPLHTFAQA-S----P--
--------SPLSASLTLMG---A--L--------GITVADLPM-----RSLLK-S-EAK-
Y---------FVKVMV-DGVEGWRSRE--------------------IRTR---G-SSVV
WDGEEDRH------QFE---C----TRA--------STLRIALYKNHKPPK---------
----------------------PVEELCTAKLS---IDGWVAATGA--------------
------IPLV--ST--S--------------------------ASKV----KASIRVQLS
PASDDKP----------TVDPT--------------------------------------
-----------------------------------------------------------V
DDPVG--L-------------AV-RKADKAAAAMH-----------TPAALDK-IEAG--
----IDN------INGVSKPATDIASALKPLVSNLE---WFMD----AMDVV----T---
----------------EV---HPYAKTAWIV-VSA----------------------AYK
A-----------------------------------------------------------
---------------------------------VQ-HQH-DRDG--KILEL---VEKMKS
IYDFVSDA-RELQK-IK------------------------------QEP-GADR--A--
-------R--EGA-LSR---LSRQTEECGRFIST-YAENPRFF-----------------
-----------------RR-----LI-KQ-SI--SK-------VDKQIDDYNISLDELKQ
DFVHGS-----QVRM-------EIVTTRV----------------LEAFYD---------
------------HA-MDMD--IEKIPYAGGAGYD-S--SKGCLENTRERILDDIEKWACN
TANDAA------------------------------------------------------
-------------
>KZO92981.1
------------------------------------------------------------
------------------------------------------------------------
------------------------------------------------------------
--------------------------------------------MSSDSNK-D----P--
--------PTQQQATAKYV---L--R--------GALLQGLPA-----RKVFG-S-LLKT
T---------YLITAVIDGKEEWNFED--------------------IGTT---G-NVIA
WYE---EQ------EFE---K----LPS--------SRLRVTLYRRHHV-K---------
----------------------GVEEVATVVKS---LSEWWQATEA--------------
------TFLE--PI--K--------------------------KSPS----AI--QINLF
LMQDGKA----------A--PAW-------------------------------------
-------------------------------------------------------GT--N
DPLLH--E-------------AC-KLAGVTLEGMR-----------KVPGLAT-ANQV--
----TGR------GDGATKAAKDIWSAWKPVLKSLG---WLVA----TMDVL----P---
----------------EV---SPYAKTAWTV-ISV----------------------VYK
V-----------------------------------------------------------
---------------------------------LD-AQQ-KKDD--KIEEL---ANAMQA
VFEHLRKA-ETLWKEIQ------------------------------EQP-GRHT--Q--
-------F--EKE-LCA---LANHTIKCACFIVT-YAGDKSFT-----------------
-----------------GR-----VF-KN-LL--SD-------VNGKTDEQKKQFDQLMQ
AFRDGA-----LLRI-------ELGVSKT----------------NAKMND---------
------------RE-LNET--IGQIRYQDDAGYR-S--DKCCLDGTRTALLDRIHEWAGA
RDAEP-------------------------------------------------------
-------------
>KZP04596.1
------------------------------------------------------------
------------------------------------------------------------
------------------------------------------------------------
------------------------------------------------------------
-----------MSPPVAYT-FKI------------ISANDLPVRRV----KLL-GE--RN
V---------TAKATV-EGRS-VETKV--------------------C-M----CSSSAE
WEE---TF--------------------EIKARKTSSVMSLQLSGSK-HG----------
----------------------TSLNCG-SDIT---ISDLLQLCRYGK------------
--------------------------DAELHLRGIK--S----------GLQGRIKIHLS
LTSSGSW----------IDD----------------------------------------
--EAQ---------------RWALV-------------------------LSQ----Q-P
STAIATMR-----------------GCIDSDGI---------------------------
--------------DGLL-AKTMASQYIANVLNKLS---HFMG----IADNV----A---
----------------KV---HPYAKLAWDV-LSA----------------------AHK
------------------------------------------------------------
--------------------------------IIV-AQV-AIDR--SVTDL---ANTMQD
VYGFVDAIK-AVPSKIQ----------------------------------------H--
-------L--ENI-IQQ---IFNQTAECGRFIQE-YLG-YGFA-----------------
-----------------GRLLKETMG--------AS-------TPAKVAAMAQSLLTLRG
QFDTGV-----SVQN-------AIVCFRIQTD--VTTL----------------------
-----------------LKNQTLDRLGSSGVSLA---SRSRCHLNTRRDIIDEILEWALL
PSKGDNS-----------------------------------------------------
-------------
>KZP05496.1
------------------------------------------------------------
------------------------------------------------------------
------------------------------------------------------------
------------------------------------------------------------
------------------------------------------------------------
-------------------------------------------------M----STSSPE
WKE---TF------QTEA--------------RDASSDISLELFDSALRS----------
----------------------KSLICTSKDIT---INELLQRCRYGK------------
--------------------------PAELNLYDIQ--S----------RPKGRVKVHLA
LSRSGSW----------SAD----------------------------------------
--EAQ---------------HLSSV-------------------------LAR----Q-P
KIA---TG-----------------GYIDAVDGLL-------------------------
------------TIDFPT-PPAMAAQSIQNVIDKLE---NIMR----IANAV----SE--
-----------------V---HPYAKGALVV-LTA----------------------VYK
------------------------------------------------------------
--------------------------------IIV-AQL-AIDQ--SVADL---FQTMQD
VYSFVDAIE-AVPSKIK----------------------------------------L--
-------L--AKV-IER---ILIQTAECGRLIQE-YSG-HGFA-----------------
-----------------GRCLRETMG--------AS-------TPDKIAAMAQNLATLRG
QFDTGI-----AINT-------AVVCFRIQTD--VTKL----------------------
-----------------VENRTLDKLGSSVEDLS---YLSPCHPGTRCDVIHEILEWASN
PSEGDNS-----------------------------------------------------
-------------
>KZP09559.1
------------------------------------------------------------
------------------------------------------------------------
------------------------------------------------------------
--------------------------MSS-------------------------------
-----------QSLSVTYT-LQI------------ISANDLPVRRL----KLL-GE--RN
V---------FVKATV-EDRS-VQTKM--------------------C-K----CTSSPE
WNE---TF--------------------QIDACKRSSVMLLQLSCST-RG----------
----------------------TSLNCA-SEIS---ISDLLQRCLNKE------------
--------------------------DAELDLRGMK--S----------GLQGRIKIRLS
LLNNKSL----------IG-----------------------------------------
------------------------------------------------------------
--------------------------CVDDL-----------------------------
-------------LSVTT-PPAMVAQSIASVLDRLD---FFMQ----IAGEA----A---
----------------KV---HPYAKLAWDV-LSV----------------------AHK
------------------------------------------------------------
--------------------------------VIV-AQV-EIDK--NVADL---ANTMED
VYSFVSVIE-EVPSKIQ----------------------------------------L--
-------L--EDI-IQR---IFTQTAECAIFIQE-YNG-HGFA-----------------
-----------------GRLLRENMG--------AS-------TPANVTRLAQSLITLRS
HFDTCM-----LVQI-------ATVSFRTQTV--VDII----------------------
-----------------QVNQALSMLGSSGVGLA-KAKVKGCLPGTRRDVIDEIHEWALQ
PSKGDSS-----------------------------------------------------
-------------
>KZP16008.1
------------------------------------------------------------
------------------------------------------------------------
------------------------------------------------------------
------------------------------------------------------------
------------------------------------------------------------
------------------------------------------------------------
---------------R---LQA---KET--------SELLIK--LKHKSF----------
--------------------LPTDPCFGIVKTT---IGNLLSLCEEHE------------
---VTPLKLTRGPK-------------------------------KTMYDAQGVISAGIK
ATDDSQAR-------------Q-----------------------------N------LL
-RVVE---------------------------------------ENV-------AR---I
DQ--D-------------------------A-PP------------AVPEPL--------
-----------INVAATLSNNEDVFKSLGTVLGKVQ---CIVKVTLNAVDVL----A---
----------------KV---HPYADTAWKI-LSA----------------------VHK
A-----------------------------------------------------------
---------------------------------YE-HQK-DTDA--AVVAL---FKQMEA
LYSFVDDL-ESLPGKI--------------------------------------K--R--
-------L--EHA-IVQ---ILAQTTECALFFRE-YTG-HGFV-----------------
-----------------RR-----FL-DQ-AT--SN-------HSQTIENLSATLTKLNN
DLNSGV-----QLHT-------AFMSSYIRD-----------------------------
--------GVDELV---KSDMLKRLEVLNPAEMK-AADRPTCLPGTMQDRQTEIIDWLMT
PSDQNQ------------------------------------------------------
-------------
>KZP16022.1
------------------------------------------------------------
------------------------------------------------------------
------------------------------------------------------------
------------------------------------------------------------
-----------MAQPQNYL-ITF--Q--------GIEDLSWTSTAY---SKLRKK-IKPN
L---------YIEVHV-DHKRVARTRI--------------------A--------QNNI
WGE---TL------TI---LQA---KES--------SELLIK--LKHKSS----------
--------------------LLTDPCFGIVETT---IGNLLSLCKGHE------------
---VTPLKLTQGLK-------------------------------KSMYDAQGVMSAAIK
LSDDDQTR-------------Q-----------------------------N------IL
-RVAG---------------------------------------EDV-------AH---I
DQ--D-------------------------A-GP------------AVPSAL--------
-----------INVAATLSNNEDVFQSLGAVLGKVH---SIVKVTVNAVDVL----A---
----------------KV---HPYADTAWKI-LSA----------------------VHK
A-----------------------------------------------------------
---------------------------------YE-HQK-DTDV--AVVTL---FKEMAA
LYSFVDDL-GDLPGKI--------------------------------------K--Q--
-------L--EHA-IVP---ILAQTTECALFFRE-YTG-RGFV-----------------
-----------------GR-----FL-DQ-AT--SN-------HSQTIGNLSATLTKLRE
GLNSGV-----HLHT-------AFMSSYTRD-----------------------------
--------GVDKLV---KS---DILKVLEPARMN-AAERPMCLPGTMQDRQNEIIDWLMN
PSDQAQ------------------------------------------------------
-------------
>KZP10770.1
------------------------------------------------------------
------------------------------------------------------------
------------------------------------------------------------
------------------------------------------------------------
-----------MAQPQNYL-ITF--Q--------GIEDLSWTSTAY---SKLRKK-IKPN
L---------YIEVHV-DHKRVARTRI--------------------A--------QNNI
WGE---TL------TI---LQA---KES--------SELLIK--LKHKSS----------
--------------------LLTDPCFGIVETT---IGNLLSLCKGHE------------
---VTPLNLTRGPK-------------------------------KSMYDAQGIISAGIK
VSDNKQAR-------------E-----------------------------N------EL
-DGGH---------------------------------------EAL-------AR---I
DH--D-------------------------P-AP------------ALPEAS--------
-----------TNLAETISNNADLLVTMGTVISKIQ---RIAEVTFDAVDAL----A---
----------------KV---HPYADTAWKI-LSA----------------------VHK
A-----------------------------------------------------------
---------------------------------YE-HQK-DTDV--AVVVL---FKQMEA
LYSFVDDV-DNLPGKI--------------------------------------T--R--
-------L--EHT-IVR---ILEQTTECGIFFRE-YTD-RGFV-----------------
-----------------GR-----FL-GQ-AV--SN-------RSQMISKLSSTLTELRD
DLNSGV-----QLHT-------AFVSSHTHD-----------------------------
--------GVDSLV---KS---DILKALDPAKMN-AADRPMCLPGTMQDRQKEIIEWLMN
PSDQNQ------------------------------------------------------
-------------
>KZP10825.1
------------------------------------------------------------
------------------------------------------------------------
------------------------------------------------------------
------------------------------------------------------------
-----------MSQSQSYL-ITF--Q--------GIDELSWTSTAY---SKLRRT-MKPN
L---------YIEVYV-DQKMVAQTGI--------------------A--------QNNV
WGD---TL------TI---PQA---KES--------SELLIK--LQHKSS----------
--------------------LLTDPCFGVVEGT---IGHLLSLCEGGESKC---------
---VTQLKLTHGLK-------------------------------KSMSDAQGAISASIK
ASDGGQAR-------------Q-----------------------------N------LL
-RVAQ---------------------------------------EDL-------TR---R
RIDHD-------------------------D-VL------------SVPEAL--------
-----------TNVAETISNNEDLLKSLGTVINKIQ---RIADVTLDAVDAL----A---
----------------KV---HPYADAAWKI-LSS----------------------VQK
A-----------------------------------------------------------
---------------------------------YE-HQK-DTDG--AVVAL---FKQMQD
LYSFVGDV-ESLPGKI--------------------------------------E--Q--
-------L--ERT-IVR---ILEQTTECGLFFRE-YTD-RGFV-----------------
-----------------GR-----FL-GQ-AV--SN-------RSLMISNLSTTLAQLKN
DLNSGV-----QLHT-------AFMSSHTRD-----------------------------
--------GVDRLA---LSVKSDILKVLDPAKMN-AAERPMCLPGTRQDRQKEIIEWLMT
PSDQNQ------------------------------------------------------
-------------
>KZP15967.1
------------------------------------------------------------
------------------------------------------------------------
------------------------------------------------------------
------------------------------------------------------------
-----------MSEARSYL-ITF--Q--------GIEDLSWTSNLY---SKFRKR-FKPK
L---------YIEVYV-DQTKITPTRI--------------------A--------QNNV
WGE---TL------TI---PEG---QES--------SKLLIR--LRHKSF----------
--------------------LPTDPCFGIFEGT---IGHLLSLCEGPE------------
---VAPLKLTHGLK-------------------------------KSMYDAQGVISAGIK
ALDNDQAR-------------Q-----------------------------N------ML
-HVAG---------------------------------------KDV------------A
RIDQD-------------------------A-TP------------AVPEAL--------
-----------SNVAETVANNGDLLQSLGTVLEKVH---SIAQVTIDAVDVL----A---
----------------KV---HPYADTAWKI-LSA----------------------VHK
A-----------------------------------------------------------
---------------------------------YE-HQK-DTDV--AVVAL---FKKMEA
LYSFVDDL-DSLPGKI--------------------------------------K--Q--
-------L--EHA-IVP---ILAQTTECAIFLRE-YTG-RGFV-----------------
-----------------GR-----FL-HQ-AT--SN-------HSQTIEKLSATLTELKN
DLNSGV-----HLHT-------AFVSSYTRD-----------------------------
--------GVDKLV---KS---DILKVLEPARMN-AAERPMCLPGTMQDRQNEIIDWLMN
PSDQNQ------------------------------------------------------
-------------
>KZP15986.1
----------------------------------------------------MCLYLAIW
FCLFLLI---------------LLSSLLPQ--------------ARTQASIHVARVWNSG
PTRHPF------------------------------LYTI----------Q---------
-------SSCFP-------------G--------AAFPGDELPEF---------------
--------SQIMAQPQSYL-ITF--Q--------GIDELSWTSTAY---SKLRKK-IKPN
L---------YIEVHI-DHKRVARTRI--------------------A--------QNNI
WGE---TL------TI---LQA---KET--------SELLIK--LKHKSS----------
--------------------LLTDPCFGIVETT---IGNLLSLF----------------
----TPLKLTQGLK-------------------------------KSMYDAQGIISAAIK
LSDDDQTR-------------Q-----------------------------N------IL
-RVAG---------------------------------------EDV-------AH---V
DQ--D-------------------------A-GP------------AVPSAL--------
-----------INVAATLSNNEDVFQSLGTVLGKVD---SIVKVTVNAVDVL----A---
----------------KV---HPYADTAWKI-LSA----------------------VHK
A-----------------------------------------------------------
---------------------------------YE-HQK-DTDV--AVVTL---FKEMAA
LYSFVDDL-GDLPGKI--------------------------------------K--Q--
-------L--EHA-IVQ---ILAQTTECALFFRE-YTG-HGFV-----------------
-----------------RR-----FL-HQ-AT--SN-------HSQTIEKLSATLTELKN
DLNSGV-----HLHT-------AFMSSYTRD-----------------------------
--------GVDNLV---KS---DILKVLEPARMN-AAERPMCLPGTMQDRQNEIIDWLMN
PSDQNQ------------------------------------------------------
-------------
>KZP16029.1
------------------------------------------------------------
------------------------------------------------------------
------------------------------------------------------------
------------------------------------------------------------
-----------MSQSQSYL-ITV--Q--------GIDELSWTSTAY---SKLRRK-TKLN
L---------YIEVYV-DRKQVARTKI--------------------A--------QNNV
WGE---TL------TI---PQA---NES--------SELLIK--LKHKSS----------
--------------------LLTDPCFGVVEGT---IGHLLSLCEGREG-K---------
---FTRLKLTHGLK-------------------------------KSMTDAQGAISATIK
ASDDGQAR-------------Q-----------------------------N------LL
-RVVE---------------------------------------EDI-------AR---R
HIDHG-------------------------A-AL------------AVPEAF--------
-----------KNVAANVSNNEDLLQSLGIVIEKIQ---CIAKITLNAVDAL----A---
----------------KV---HPYADVAWKI-LSS----------------------VHK
A-----------------------------------------------------------
---------------------------------YE-HQK-DTDA--AVVAL---FKQMEA
LYSFVGDL-DSLPGKI--------------------------------------K--Q--
-------L--EHA-IVP---ILAQTTECALFFRE-YTG-RGFV-----------------
-----------------GR-----FL-DQ-AT--SN-------HNQTIKNLSATLTQLHN
DLNSGV-----QLHT-------AFMSSYTRD-----------------------------
--------GVDKLL------KSDILKVLHPARMN-AAERPMCLPGTTQDRQNEIIDWLMN
PSDRNQ------------------------------------------------------
-------------
>KZP22852.1
MHSASTPQSYPHSPPSGLQQKPLDADERDVHLPHDGLGVCEARLREDGEKVRECAARTNF
VCGDRATGAVYTSRTRSSLFVRSVASFSDADKEEVAREAWRARGMRACSRAGAQDVWTRG
DHLRDD------------------------------AVCP----------K---------
-----QVRGHVP-------------L--------AAVLGKAAQRW---------------
--------FDE-------A-IVD--G--------KIYKKEWPWLSS---N----S-FSFR
T---------FVVVKS-QQ-----------------------------------R-PEDF
WFV---TG------PD---LK---------------GTLVLM--A----W----------
--------------------VRATHGIGG--AG---LEGVA--------GV-GVLQ----
--DVAQLKLKHGLK-------------------------------QSKYDAQGIISVSIK
ASDNDQAR-------------Q-----------------------------N------LL
-RVAQ---------------------------------------EGL-------AR---R
HIDHD-------------------------A-TL------------PVPEAL--------
-----------DNMAENVSNNEDFLNSLGTVINKIQ---LIAEVTLDAVDAL----A---
----------------KV---HPYADAAWKV-LSS----------------------VYK
A-----------------------------------------------------------
---------------------------------YE-HQK-DTDG--AAVAL---FKQMED
LYSFVGDV-ESLPRKI--------------------------------------K--Q--
-------L--EHT-LVR---ILEQTTECGIFFRE-YTD-RGFV-----------------
-----------------GR-----FL-GQ-AV--SN-------RSQTISNLSTTLTQFNN
DLNLGV-----QLHT-------AFMSSHLSE-----------------------------
--------RVDRLV---KSDILRGLKVLDPTRMN-AADRPMCLPGTKQDRQKEIIEWLMT
PSDQ--------------------------------------------------------
-------------
>KZP24201.1
MHSASTPQSYPHSPPSGLQQKPLDADERDVHLPHDGLGVCEARLREDGEKVRECAARTNF
VCGDRATGAVYTSRTRSSLFVRSVASFSDADKEEVAREAWRARGMRACSRAGAQDVWTRG
DHLRDD------------------------------AVCP----------K---------
-----QVRGHVP-------------L--------AAVLVA--------------------
------------------------------------------------------------
------------------------------------------------------------
------------------------------------------------------------
------------------------------------------------------------
-----QLKLKHGLK-------------------------------QSKYDAQGIISVSIK
ASDNDQAR-------------Q-----------------------------N------LL
-RVAQ---------------------------------------EGL-------AR---R
HIDHD-------------------------A-TL------------PVPEAL--------
-----------DNMAENVSNNEDFLNSLGTVINKIQ---LIAEVTLDAVDAL----A---
----------------KV---HPYADAAWKV-LSS----------------------VYK
A-----------------------------------------------------------
---------------------------------YE-YQK-DTDG--AAVAL---FKQMEH
LYSFVGDV-ESLPIKI--------------------------------------K--Q--
-------L--EHT-LVR---ILEQTTECGIFFRE-YTD-RGFV-----------------
-----------------GR-----FL-GQ-AV--SN-------RSQTISNLSTTLTQLNN
DLNSGV-----QLHT-------AFMSSHVSE-----------------------------
--------GVDRLV---KSDILRGLKVLDPTRMN-AADRPMCLPGTKQDRQKETIEWLMT
PSDQ--------------------------------------------------------
-------------
>KZP24269.1
------------------------------------------------------------
------------------------------------------------------------
------------------------------------------------------------
------------------------------------------------------------
-----------MSQSQSYL-ITV--Q--------GIDELSWTSTAY---SKLRRK-TKLN
L---------YIEVYV-DRKQVARTKI--------------------A--------QNNI
WGE---TL------TI---PQS---KET--------SELLIK--LKHKSS----------
--------------------LLTDPCFGVVEGT---IGHLLSLCEGHE------------
---VTQLKLTHGLK-------------------------------KSMYDAHGAISAGIK
ALANDEAC-------------Q-----------------------------N------LL
-RVAR---------------------------------------EDL-------AC---I
DHDA------------------------------------------APAVPE--------
-----------TNVAETLSNDEDLLQSLGTVIEKIQ---CIAKVTLDAVDAL----A---
----------------KV---HPYADVAWKI-LSS----------------------VHK
A-----------------------------------------------------------
---------------------------------YE-HQK-DTGV--AVVAL---FKQMEA
LYSFVGDL-DSLPGKI--------------------------------------K--Q--
-------L--EHA-IVP---ILAQTIECALFFRE-YTG-RGFV-----------------
-----------------GR-----FL-DQ-AT--SN-------HNQTIKNLSATLTQLHN
DLNSGV-----RLHT-------AFMSSHTRD-----------------------------
--------GVDKLV------KSDILKVLDPARMN-AAERPMCLPGTMQDRQNEIIDWLMN
PSDQNQ------------------------------------------------------
-------------
>KZP24274.1
------------------------------------------------------------
------------------------------------------------------------
------------------------------------------------------------
------------------------------------------------------------
-----------MSQSQSYL-ITF--Q--------GIDELSWTSAAY---AKLRRN-IKPN
L---------YIEVCV-DQKIVARTSI--------------------A--------QNNV
WGD---TL------TI---PQA---KES--------SELLIK--LKHKSS----------
--------------------LLTDPCFGVVEGT---IGHLLSLCEGGEV-----------
----TQLKLKHGLK-------------------------------KSMSNAQGFISAGIK
ALNSDQAR-------------Q-----------------------------N------LL
-RVAQ---------------------------------------EDL-------AR---Q
RIDHD-------------------------A-VL------------SVPEAL--------
-----------TNVAETVSNNEDLLKSLGTVINKIQ---RIAEVTLDAVDTL----A---
----------------KV---HPYADAAWKI-LSS----------------------VHK
A-----------------------------------------------------------
---------------------------------YE-HQK-DTDG--AVVSL---FKQMED
LYSFVGDV-ESLPGKI--------------------------------------E--P--
-------L--ERT-IVR---ILEQTTECGLFFRE-YTD-RGFV-----------------
-----------------GR-----FL-GQ-AV--SN-------CSIMISNLSTTLAQLRN
DLNSGL-----QLHT-------AFMSSHTRD-----------------------------
--------GVDRLV------KSDILKVLDPAKMN-AAERPMCLPGTRQDRQKEIIEWLMS
PSEQNQ------------------------------------------------------
-------------
>KZP24326.1
------------------------------------------------------------
------------------------------------------------------------
------------------------------------------------------------
------------------------------------------------------------
-----------MSEARSYL-ITF--Q--------GIEDLSWTSTLY---SKFRKR-FKPK
L---------YIEVYV-DQTKITPTRI--------------------A--------QNNV
WGE---SL------TI---PEG---QES--------SKLLIR--LRHKSF----------
--------------------LPTDPCFGIFEGT---IGHLLSLCEGPE------------
---VTQLKLTHGLK-------------------------------KSMYDAQGVISAGIE
VSEDGLAR-------------R-----------------------------N------VL
-HGVH---------------------------------------EDL-------AH---R
NIDHD-------------------------A-AL------------VVPDAL--------
-----------TNMAETLSNNEDLLDSLTTVMSKIE---SIVAVTLGAVDAL----A---
----------------KV---HPYADAAWKI-LSS----------------------VHK
A-----------------------------------------------------------
---------------------------------YK-HQK-DTDA--DVVAL---FKQMEA
LYSFVDDL-DNLPGKI--------------------------------------T--R--
-------L--EHT-IMG---ILRQTTECGMFFRE-YTD-RGFV-----------------
-----------------GR-----FL-GQ-AV--SN-------RSQMISKLSSTLTEFRN
DLNSDV-----QLHT-------AFVSSHTRD-----------------------------
--------GVDSLV---KS---DILKALDPAKMN-AASRPMCLPGTMQDRQKEIIEWLMN
PSDQKQ------------------------------------------------------
-------------
>KZP18343.1
------------------------------------------------------------
------------------------------------------------------------
------------------------------------------------------------
------------------------------------------------------------
-------------MSQGYL-LTI--H--------RVDELSWTSSVY---SKVRAK-IKPN
L---------FVEVYI-DQKRVARTSI--------------------V-RG---N-LNPN
WGE---TL------TI---LAA---KES--------SELTIK--LKHKSS----------
--------------------LITDPCFGIVKGT---IAHLLKSCEGSE------------
---VTQLKLEHSPK-------------------------------KTMYDAKGFISLSIT
LANRDEAR-------------H-----------------------------N------LL
-LSAQ---------------------------------------QDL-------ER---Q
HIDHN-------------------------A-AL------------SVPPAL--------
-----------DNLAATVSDNQDLLISLGTVMEKIQ---RISAITVDAVDAL----A---
----------------KV---HPYADTAWQV-LNS----------------------VYK
A-----------------------------------------------------------
---------------------------------YK-QQK-QTDA--AVIEL---FKEMEA
LYSFVDDI-ENLPGKI--------------------------------------K--Q--
-------L--ERT-VVR---ILEQTTECGIFFRE-YTD-HGFV-----------------
-----------------GR-----FL-GQ-AV--LN-------RNQMITDLSSTLTQLRE
DLKSGV-----ELHT-------AFVSTQTRD-----------------------------
--------GVNRLV---NS---DILKGLDPARMN-AADRPLCLPGTRQDLLKEIIQWLMT
PSDQ--------------------------------------------------------
-------------
>KZP22859.1
------------------------------------------------------------
------------------------------------------------------------
------------------------------------------------------------
------------------------------------------------------------
-----------MSQSQSYL-ITF--Q--------GIDESSWTSTLY---SKFRTK-VKPK
L---------YIEVYV-DQKQVARTSI--------------------S--------QNNL
WGE---TL------TI---PPV---KES--------SEVLIR--LKHKSS----------
--------------------LTTDPCFGVIEGT---IGHLLSLCEGL-------------
----TQLKLKHGLK-------------------------------KSMYDAQGAISASIK
ASENDPAH-------------Q-----------------------------N------LL
-RVAQ---------------------------------------EDL-------AP---Q
HIDHD-------------------------T-AL------------SVPEALNRHI----
----DHDAALSSNVDANVSNHEDLLKSLETVIHKIQ---HIAAVTLDTVDAL----A---
----------------KV---HPYADAAWKV-LSS----------------------VHQ
G-----------------------------------------------------------
---------------------------------AH-GAL-E-------GLL---LKQIEE
LYSFVDDV-ENLPEKI--------------------------------------K--Q--
-------L--GHT-LVR---ILQQTTECGIFFRE-YTD-HGFV-----------------
-----------------GR-----FL-GQ-AV--SN-------RSQMISSLYTTLTQLNN
DLKSGV-----QLRT-------SFMSSRTRD-----------------------------
--------GVDRQV---ESDILKGLHVLDPAKMN-AADRPVCLPGTRQDRQKEIIEWLMS
PSDQ--------------------------------------------------------
-------------
>KZP16034.1
------------------------------------------------------------
------------------------------------------------------------
------------------------------------------------------------
------------------------------------------------------------
-----------MSEARSFL-ITF--Q--------GIEDLSWTSTLY---SKFRKR-FKPK
L---------YIEIYV-DQTKITPTRI--------------------A--------QNNV
WGE---TL------TI---PEG---QES--------SKLLIR--LRHKSF----------
--------------------LPTDLCFGIFEGT---IGHLLSLCEGPEGKW-DNRF----
--GMAPLKLTHGLK-------------------------------KSMYDAQGVISAGIK
VLDNDQAR-------------Q-----------------------------N------ML
-HVAG---------------------------------------KDV------------A
CIDQD-------------------------A-TP------------AVPEAL--------
-----------SNVAETVANNGDLLQSLGTVLEKVH---SIAQVTINAVDVL----A---
----------------KV---HPYADTAWKI-LSA----------------------VHK
A-----------------------------------------------------------
---------------------------------YE-HQK-DTDV--AV------------
---------------I--------------------------------------K--Q--
-------L--EYA-VVP---ILAQTTECALFLRE-YTG-RGFV-----------------
-----------------AR-----FL-HQ-AT--SN-------HSQTIEKLSATLTELKN
DLNSGV-----HLHT-------AFMSSYIRD-----------------------------
--------GVDKLV---KS---DILKVLEPARMN-AAERPMCLPGTMQDRQNEIIDWLMN
PSDQNQ------------------------------------------------------
-------------
>KZP17392.1
-------------------------------------------MDHGNSFASSSYHNGAW
GGLSGLVARA---QVTA------------------T-----------------LDIWDGD
DDVPSIAMMVEQDADI-------------G---SEFEAKTGDSGSLKNIPT-----PDAE
EDGLE-----------------GMASQAGS------------------------------
------------TAKKSYE-IAI--V--------RVV--GLPQL-----SLALS----VK
A---------HVQVDA-GN-IKWRTKQ--------------------VKWKK--D-GGIQ
WDE---KN------ILP--PL----APS--------ETITFS--LNRGHRID--------
-----------------LLNKSSNVSQGLLEIS---LAELLVLQASGRQP----HE----
---DVVLSLQ-YK----------------------G--K-----------ETCKLAVRIV
ESSTTAL----------SST-M--------------------------------------
------D-------------RLEGVS------------------ETL--TAPGP------
-TAVT---------------------------------------------DAM-------
--------S-AAGEAVTSLSQSDLVGSFQMLVEKLG---ILVK----IGDEI----A---
----------------KI---HPWVNLAWNV-LSV----------------------GLK
L-----------------------------------------------------------
---------------------------------VK-AQQ-DRDY--KITAL---IEILKS
TYSIIAGS-DILK-D---------------------------------------E--R--
-------L--QDV-VNR---ILKQTIDCGYFIQ-GYAGGRTFA-----------------
-----------------GK-----AF-TET-F--SN-------TDGMVSQYEATFKQLRE
EYTGRI-----ATQT-------AVVTSKTAAT--VDAIR---------------------
------------------FAQIM---RPAVMDED-K--RGVC------------------
------------------------------------------------------------
-------------
>KZP04337.1
------------------------------------------------------------
------------------------------------------------------------
------------------------------------------------------------
-----------------------MASQADS------------------------------
------------PTKKSYE-ISI--I--------RVV--GLPRL-----RLALS----VK
A---------HVQVDA-GN-VKWTTQE--------------------VKWEK--G-GGIQ
WDE---KN------ILP--PL----APS--------DKIIIT--LNRGHRID--------
-----------------ILNKSSHASQGSLEIS---PAELLQA--SSRRP----NE----
---DVVLPLQ-YK----------------------G--R-----------ETCKLAVRII
ESSTTAL----------NST-I--------------------------------------
------D-------------GLEGLP------------------ETL--TAPGP------
-TVVT---------------------------------------------DVM-------
--------S-AAGEVVISLSQSDLVGSFKILVDKLG---ILVK----IGDEI----A---
----------------KI---HPWVNLAWSV-LSV----------------------GLK
L-----------------------------------------------------------
---------------------------------VQ-AQQ-TRDH--KMIAL---IETLQS
TYSIVDGS-DILN-D---------------------------------------E--R--
-------L--QDV-LNE---VLKQTIDCGYFIQ-GYSGGRTFA-----------------
-----------------GK-----AF-TEA-F--SN-------TDGMLAQYEATFKQLRE
EYTGRI-----ATYT-------AVVISKTAVT--VDAISATVDTIR--------------
------------------FAQVINQLRPAIMDED-E--RGVCLTDTRLNAIKSIMTWCSS
ESKGQDVG----------------------------------------------------
-------------
>KZP17400.1
------------------------------------------------------------
------------------------------------------------------------
------------------------------------------------------------
-----------------------MASHADS------------------------------
------------PAKKSYE-IDI--V--------RVV--GLPQL-----RLALS----VK
A---------RVQVDA-GN-VKWKTRQ--------------------VKWEK--D-GGIQ
WDE---KK------ILP--PL----ALS--------DKITIS--LNRGRRND--------
-----------------LFNKSSNVSQGSLEIS---PAELLQA--SSLRL----NE----
---DIVLSLQ-YK----------------------G--K-----------TTCKLAVRII
ESSTTAL----------SST-I--------------------------------------
------D-------------RLKGLS------------------ETP--TAPGP------
-TAVM---------------------------------------------DTM-------
--------S-AAEEAVTALAQLDLVGSFVILVDKLG---ILVK----IGDEI----A---
----------------KI---HPWVNLAWNV-LSV----------------------GLK
L-----------------------------------------------------------
---------------------------------VK-AQQ-DRDN--KITAL---IETILS
TYSIVDGA-DILK-D---------------------------------------K--R--
-------L--QDV-LNQ---ILKQTIDCGYFIQ-GYTGGRTFA-----------------
-----------------GK-----AF-TET-F--SN-------TDGMLAQYETTFKQLRE
EYKGRI-----ATYT-------AVVISKTAVT--VDAISATVDTIR--------------
------------------FAQVINQLRPAIMDEG-E--RGVCLTDTRLDAIKSIMTWCSS
DSKGQDVG----------------------------------------------------
-------------
>KZP17443.1
------------------------------------------------------------
------------------------------------------------------------
------------------------------------------------------------
-----------------------MASHADS------------------------------
------------PAKKSYE-IAI--V--------RVV--GLPQL-----RLALS----VK
A---------RVQVDA-GN-VKWKTRQ--------------------VKWEK--D-GGIQ
WDE---KK------ILP--PL----ALS--------DKITIS--LNRGRRID--------
-----------------LFNKSFNVSQGSLEIS---PAELLQA--SSLRL----NE----
---DIVLSLQ-YK----------------------G--K-----------TTCKLAVRII
ESSTTAL----------SST-I--------------------------------------
------D-------------RLKGLS------------------ETP--TAPGP------
-TAVM---------------------------------------------DTM-------
--------S-AAEEAVTALAQLDLVGSFVILVDKLG---ILVK----IGDEI----A---
----------------KI---HPWVNLAWNV-LSV----------------------GLK
L-----------------------------------------------------------
---------------------------------VK-AQQ-DRDN--KITAL---IETILS
TYSIVDGA-DILK-D---------------------------------------K--R--
-------L--QDV-LNQ---ILKQTIDCGYFIQ-GYTGGRTFA-----------------
-----------------GK-----AF-TET-F--SN-------TDGMLAQYETTFKQLRE
EYKGRI-----ATYT-------AVVISKTAVT--VDAISATVDTIR--------------
------------------FAQVINQLRPAIMDEG-E--RGVCLTDTRLDAIKSIMTWCSS
DSKGQDVG----------------------------------------------------
-------------
>KZP21256.1
------------------------------------------------------------
------------------------------------------------------------
------------------------------------------------------------
-----------------------MASQAGS------------------------------
------------TAKKSYE-IAI--I--------RVV--GLPQL-----SLALS----VK
A---------HVQVDA-GN-IKWRTKQ--------------------VKWKK--D-GGIQ
WDE---KN------ILP--PL----APS--------ETITFS--LNRGHRID--------
-----------------LLNKSSNVSQGLLEIS---LAELLVLQAFGRQP----HE----
---DVVLSLQ-YK----------------------G--K-----------ETCKLAVRIV
ESSTTAL----------SST-M--------------------------------------
------D-------------HLEVVS------------------EAL--TAPAP------
-TAVT---------------------------------------------DAM-------
--------S-AAGEAVTSLSQSDLVGSFEILVGKLG---ILVK----IGDEI----A---
----------------KI---HPWVNLAWNV-LSV----------------------GLK
L-----------------------------------------------------------
---------------------------------VK-AQQ-DRDY--KITAL---IEILKS
SYSIIAGS-DILK-D---------------------------------------E--R--
-------L--QDV-VNR---ILKQTIDCGYFIQ-GYAGGRTFA-----------------
-----------------GK-----AF-TET-F--SN-------TDGMVSQYEATFKQLRE
EYTGRI-----ATQT-------AVVTSKTAAT--VDAIR---------------------
------------------FAQIM---RPAVMDED-K--RGVCLTDTRLDAIKAITTWFSS
DSKGQDVG----------------------------------------------------
-------------
>KZP21263.1
------------------------------------------------------------
------------------------------------------------------------
------------------------------------------------------------
----------------------------MA------------------------------
------------AAKKSYE-IAI--V--------RVV--GLPRL-----RLALS----VK
A---------RVQVDA-GN-VKWKTRQ--------------------VKWEK--D-GGIQ
WDE---KK------ILP--PL----VPS--------DKITFS--LNRGHRID--------
-----------------IFNKSSNVSQGSLEIS---PAELLQA--SSRRP----NE----
---DVVLSLQ-YK----------------------G--K-----------ETCKLAVRII
ESSTTAL----------NST-I--------------------------------------
------Y-------------GLEGLP------------------ETL--TAPGP------
-TAVT---------------------------------------------DAM-------
--------S-DAGAALAALSQSDLVGSFKILVDKLG---ILVK----IGDEV----A---
----------------KI---HPWVNLAWSV-LSV----------------------GLK
L-----------------------------------------------------------
---------------------------------VQ-AQQ-TRDH--KMIAL---IETLQS
TYSIVDGS-DILN-D---------------------------------------E--R--
-------L--QDV-LNE---VLKQTIDCGYFIQ-GYAGGRTFA-----------------
-----------------GK-----AF-TEA-F--SD-------TDGMLAQYEATFKQLRE
EYTGRI-----ATFT-------AVVTSKTAAT--VDAINAKVDDMSMSSHL---------
-------LLESGTDGHEDFARVINQLRPAVMDED-K--RGICLTNTRLKAIKAVTTWFSS
DSKGQDVG----------------------------------------------------
-------------
>KZP21267.1
------------------------------------------------------------
------------------------------------------------------------
------------------------------------------------------------
-----------------------MASHADN------------------------------
------------AAKKSYE-IAI--V--------RVV--GLPRL-----RLALS----VK
A---------RVQVDA-GN-VKWKTRQ--------------------VKWEK--G-GGIQ
WDE---KK------ILP--PL----VPS--------AKITIT--LNRGHRID--------
-----------------IFNKSSNVSQGSLEIS---PAELLQA--SSRRP----NE----
---DVVLSLQ-YK----------------------G--K-----------ETCKLAVRIT
ESATTAL----------SST-I--------------------------------------
------D-------------SLEGLP------------------ETL--TAPAP------
-TAVT---------------------------------------------DAM-------
--------S-DAGAALAALSQSDLVGSFKILVDKLG---LLVK----IGDEV----A---
----------------KI---HPWVNLAWSV-LSV----------------------GLK
L-----------------------------------------------------------
---------------------------------VQ-AQQ-TRDH--KMIAL---IETLQS
TYSIVDGS-DILN-D---------------------------------------E--R--
-------L--QDV-LNE---VLKQTIDCGYFIQ-GYAGGRTFA-----------------
-----------------GK-----AF-TEA-F--SN-------TDGMLAQYEATFKQLRE
EYTGRI-----ATYT-------AVVISKTAVT--VDAISATVDAIR--------------
------------------FAQVINQLRPAIMDEG-E--RGVCLTDTRLDAIKSITTWCSS
DSKGQDVG----------------------------------------------------
-------------
>KZP21272.1
------------------------------------------------------------
------------------------------------------------------------
------------------------------------------------------------
-----------------------MASQADS------------------------------
------------TTKKSYE-IAI--V--------RVV--GLPRL-----RLALS----VK
A---------HVQVDA-GN-VKWRTQE--------------------VKWKK--D-GGIQ
WDE---KN------VLP--PL----APS--------DKITIS--LNRDHRID--------
-----------------IFNKSSHASQGSLEIS---LAELQQA--SGLRP----NE----
---DVVLSLQ-YK----------------------G--K-----------ETCKLAVRIT
ESATTAL----------SST-M--------------------------------------
------D-------------RLEGLS------------------ETL--TAPGL------
-TAVT---------------------------------------------GAM-------
--------S-AAGEAVTSLSQSDLVGSFQMLVEKLG---ILVK----IGDEI----A---
----------------KI---HPWVNLAWNV-LSV----------------------GLK
L-----------------------------------------------------------
---------------------------------VK-AQQ-DRDH--KITAL---IETMKS
TYSIIFGS-EILE-D---------------------------------------E--L--
-------L--QDI-VNV---ILKQTIECGFFIQ-EYTRGRTFA-----------------
-----------------GK-----AI-TET-F--SS-------TDGVVSRYEATFQQLRK
EYTGRI-----ATQT-------AVVTSKTAAT--VDAIR---------------------
------------------FDQVMDKLRPAVMDER-K--RGECLTNTRLEAIKSIMTWFSS
ESEGQ-------------------------------------------------------
-------------
>KZP30747.1
------------------------------------------------------------
------------------------------------------------------------
------------------------------------------------------------
-----------------------MASQADR------------------------------
------------AAQKSYE-VVI--V--------QVF--GLPQL-----RLAQS----VK
A---------HVQVDS-GN-VTWRTQE--------------------VKWKN--G-GGVR
WDE---KS------ILP--PL----APS--------EQIEFT--LIRDHRID--------
-----------------LFNKSSKASQGSSKIK---LAELLQA--SGRRP----NE----
---DTVLSLQ-EN----------------------G--K-----------ETCKLAVRII
ESSATAL----------SST-I--------------------------------------
------E-------------RLEGLS------------------ETL--TAPGS------
-TAVT---------------------------------------------DAM-------
--------S-AAGDAVTALSHSDIVGSFEMLVNKLG---ILVM----IGDEI----A---
----------------KI---HPWVNLAWNV-LSV----------------------GLK
L-----------------------------------------------------------
---------------------------------VK-AQQ-DRDH--KITAL---IETMQS
IYYIVVGS-EILK-D---------------------------------------E--R--
-------L--QDV-LIR---ILKQTVDCGFFIQ-ECTRGRTFA-----------------
-----------------GK-----AI-TEA-F--SN-------TDGMLSQYEETFKKLRE
EYTGRI-----ATQT-------AVVTSKTAVT--VDIIR---------------------
------------------FDQVMEKLRPMIMDES-K--RGVCLPDTRLDAIKSITTWFSS
ESEGHE------------------------------------------------------
-------------
>KZP17812.1
------------------------------------------------------------
------------------------------------------------------------
------------------------------------------------------------
--------------------------MT--------------------------------
----------PSGEPVK---VKI--T--------DFKCSKTQEI-----KFPK-K----S
F---------YIKITI-EKET-KGFKTSR------------------VKGG---E-SVLS
WTD---NY------IFG---DS-GITGS--------SIICVEMFQCHRIR----------
----------------------EDERIGEFKGT---IESLLGEG------S-S-------
---EVSRELRKVG------SNMPSSVNVTFSISNLS--KD--------------------
------------------------------------------------------------
-------------------------------------------------------ADV-N
RFRAE--E-------------AL-PQAHTGLSEMK-----------GAPSAVE-KTQ---
--------ALADKAGQASDTAGSVGGACSSLIKTLT---VFTE----ITDKL----AE--
-----------------V---HPYAKAVL-------------------------------
------------------------------------------------------------
----------------------------------I-AQS-KLDD--AVCDL---MEIIDD
VHIFVQKA-EALPR----------------------------------------------
----------NEL-IAD---LRIMTVECAYLIRD-YAETKSFS-----------------
-----------------KR-----TL-EH-VL--SS-------LESKILGYKTEFTKLRE
QFIGHV-----SLDT-------GTRLIRCESL--LD------------------------
-------------D-MHTCSVIDKLSYAPSAT-S-K--DKSCIPGTREAALDEIHQWINK
PDGDDTP-----------------------------------------------------
-------------
>KZP10859.1
------------------------------------------------------------
------------------------------------------------------------
------------------------------------------------------------
--------------------------MT--------------------------------
----------TSDESVK---GKI--T--------GFKCSKSSGD-----NFPK-K----S
F---------YVKITV-KRET-KGFKTSR------------------VKGG---G-SVLS
WDD---SF------FLG---DS-GLTGS--------STIRVEMFQRRYFR----------
----------------------KNKSIGAFEDS---IGSLLKEG------A-S-------
---EVSRELRKAD------SNVPSPANITFSISALS--HD--------------------
------------------------------------------------------------
-------------------------------------------------------ADI-I
DLRTE--E-------------VL-PQARHALSEMK-----------SVPSALE-TTE---
--------AVAGMVAQAADTAKSFGDVWSSLIKTLT---IVTE----ITDKL----AEVR
SSFSDLKSVSLKFLNNKV---HPYAQTACMI-LSV----------------------VPK
I-----------------------------------------------------------
---------------------------------II-AQK-NCDD--AVYNL---MGTIDD
IHSFVKDA-KPLES---------------------------------------IE--S--
-------H--RKV-FVA---LGSLTVECAYLIRD-YSMDKNFW-----------------
-----------------VR-----IA-NL-TW--YG-------VESKIKQYEDKFKDLKA
QFQGSA-----LVNI-------DITAMRCLRE--VENISEKIKSI---------------
----------------DTSLIFNDLPYAADAGFD-P--DKSCIRGTRKAALNEIHQWINE
KDGDDTG-----------------------------------------------------
-------------
>KZP04372.1
------------------------------------------------------------
------------------------------------------------------------
------------------------------------------------------------
--------------------------MA--------------------------------
----------PSDEPVK---VKV--T--------NFKCSKSSGD-----NFPK-K----S
F---------YIKITV-EQEI-KGFKTLR------------------VKGG---V-PVLS
WDD---NY------FFG---DS-GLAGS--------SKIRIELFQRRYFR----------
----------------------KNKRIGGFEDT---IEALLKDG------P-S-------
---EVSRELRKAD------SNVPSPANITFSIAPLS--SD--------------------
------------------------------------------------------------
-------------------------------------------------------VNI-I
DLRTE--E-------------VL-LQADIGVSGMQ-----------DAPPALE-EIE---
--------ALAGMASKAVETARSFGDVCGPLITTLT---IFID----ITEKL----GEVG
PSVSNLKVMSLKLLNNKV---HPYAKTACTI-LSV----------------------IPK
I-----------------------------------------------------------
---------------------------------II-AQK-ERDD--AVYRL---MDTIND
VHLFIKDA-KALES---------------------------------------IE--S--
-------H--RKV-FVA---LGSLTVECAYLIRD-YSMVKNFW-----------------
-----------------ER-----IA-NL-AW--SG-------VEAKIKDYEDKFKALQA
GFQRCA-----VVNI-------DITTIRCLQE--VENISEKIKSIVEMRTE---------
------------LP-SDTSLIFNDLPYADGGAFD-P--DKSCIRGTRKAALDEIHEWINK
EDGDDTP-----------------------------------------------------
-------------
>KZP17806.1
------------------------------------------------------------
------------------------------------------------------------
------------------------------------------------------------
--------------------------MA--------------------------------
----------PSDEPVK---GNI--T--------DFKCSKSSGD-----NFPK-K----S
F---------YIKITV-EQKT-EK--TSR------------------VKGG---A-SVLS
WGD---NY------IFG---DS-GLTGS--------SKIRIELFQRRYFR----------
----------------------KNKRIGGFEDT---IESLLKDG------P-S-------
---EVSRELRKAD------SNVPSPANITFSIAPLP--SD--------------------
------------------------------------------------------------
-------------------------------------------------------ANI-I
DLRTD--E-------------VV-LQANTGVSEMQ-----------DTPPVLE-EIE---
--------VLVGMGVKAVETARSFGDVCGPLINTLT---IFID----ITEKL----GE--
-----------------V---HPYAKTACTI-LSV----------------------IPK
I-----------------------------------------------------------
---------------------------------II-AQK-ERDD--AVYRL---MDTIND
VHLFIKNA-KPLES---------------------------------------ME--S--
-------H--RKV-FVA---LGSLTVECAYLIRD-YSMVKNFW-----------------
-----------------ER-----IA-NL-AW--SG-------VEAKIKDYEDKFKALQA
EFQRSA-----VVNI-------DITTMRCLQE--VENISEKIKSI---------------
----------------DTSLIFNDLPYADGGAFD-P--DKSCIRGTREAALDEIHEWINK
EDGDDTP-----------------------------------------------------
-------------
>KZP17859.1
------------------------------------------------------------
------------------------------------------------------------
------------------------------------------------------------
--------------------------MT--------------------------------
----------PSDKLMR---GTI--T--------DFKCSKPLDS-----KFPK-K----S
F---------YIKVTV-EEER-KGFKTSR------------------VAGG---G-SVLS
WGD---SY------IFR---DI-GLTGS--------SRICIEMFQRRYFR----------
----------------------KNKRIGGFEDT---IESLFKEG------P-S-------
---EVSRELRKDP-------DVPLLVSVTFSISTPP--TG--------------------
------------------------------------------------------------
-------------------------------------------------------ANF-S
HLRAE--E-------------GL-PQDRKGLSEMN-----------GAPSALG-KTE---
--------AVAGMAVQAADTARSFDDVWSSLVKTLT---IFAE----ITDKL----AG--
-----------------V---HPYAQAACSI-LSV----------------------VPK
V-----------------------------------------------------------
---------------------------------LI-AQT-EFDN--AICDL---MKTMGD
VHSFVQKS-KALPR----------------------------------------------
----------SEL-LVA---LSIVTVECVYLIRD-YAETKNIL-----------------
-----------------ER-----TV-KQ-IS--PS-------LESKIPQYKAEFEKLQN
QFLGLV-----SLDT-------GTRLIRCESL--LD------------------------
-------------D-MHMRSVIDELPHAPSAT-N-Q--GKSCIPGTREVALDEIHQWINK
PDGDDTA-----------------------------------------------------
-------------
>KZP17833.1
------------------------------------------------------------
------------------------------------------------------------
------------------------------------------------------------
-------------------------MTP--------------------------------
----------SGDSPVK---VKI--T--------DFKCSKTQES-----KFPK-K----S
F---------YIKITV-EKET-KGFKTSR------------------VKGG---E-SVLS
WTD---NY------IFG---DS-GITGS--------SIICVEMFQCHRIR----------
----------------------EDERIGEFRGT---IESLLGEG------S-S-------
---EVSRELRKDP-------NVPLPVSVTFSISNLS--KD--------------------
------------------------------------------------------------
-------------------------------------------------------ADV-N
RLRAE--E-------------AL-PQAHIGLSEMK-----------GAPSAVE-KTE---
--------ALAGMAVQAADTARSFGDVWSSLIKTLT---IVTE----ITDKL----AE--
-----------------V---HPYAQTACMI-LSV----------------------VPK
V-----------------------------------------------------------
---------------------------------LI-AQT-KLDG--AVCDL---MEIIDD
VHLFVQKA-EALPR----------------------------------------------
----------NEL-ITD---LRIMTVECAYLIRD-YAETKNFL-----------------
-----------------KR-----TL-EH-VL--SS-------LESKILNYKTEFTKLRE
QFLGHV-----SLDT-------GTRLIRCESL--LD------------------------
-------------D-MHTCSVIDKLSYAPSAT-S-K--DKSCIPGTREAALDEIHQWINK
PDGDDTP-----------------------------------------------------
-------------
>KZP17827.1
------------------------------------------------------------
------------------------------------------------------------
------------------------------------------------------------
------------------------------------------------------------
------------------------------------------------------------
------------------------------------------------------------
------------------------------------------MFQRRYFR----------
----------------------KNKRIGAFEDT---IESLLEEG------A-S-------
---EVSRELRKDL-------EVPSDVRITFSISALP--KD--------------------
------------------------------------------------------------
-------------------------------------------------------ADI-N
QLR-------------------L-AQARKRLGEMK-----------GAPSTVE-QAE---
--------AVAGMAGQAADTARSFGDIWSSVLANLE---LFTE----ITDKL----AE--
-----------------V---HPYAQTACMI-LSA----------------------VPK
V-----------------------------------------------------------
---------------------------------LI-AQS-KLDH--AVCDL---MEILDD
VHLFVKQA-EALPP----------------------------------------------
----------SKL-IAD---LSIMTVECAYLIRD-YAETKNFL-----------------
-----------------KR-----TF-EH-VL--PG-------LESKILEYKAEFKKLQD
QFLGNA-----SLDT-------STRAYSKTCV--SKMHI----LAHEMKTD---------
------------CI-IDMRSVIDELPHAPSAI-N-Q--DRSCIPGTREVALDEIHQWINK
PDGDDTA-----------------------------------------------------
-------------
>KZP17847.1
------------------------------------------------------------
------------------------------------------------------------
------------------------------------------------------------
--------------------------MT--------------------------------
----------PSDKPVR---GRI--T--------DFKCSKPLGS-----QFPK-K----S
F---------YIEITG-F------------------------------------------
----------------K---TS-GAAGS--------SKICIEVFQRRYFR----------
----------------------KNKRIGMFEDT---IESLFQESLFQE-GS-S-------
---EVARALR-ND------FNMPSPVSLTFSISTLS--ND--------------------
------------------------------------------------------------
-------------------------------------------------------A----
ASSSE--E-------------VL-SQAREGLSGMK-----------GEPSALV-K-----
---------VAGMALQAPGTPRPFGDICSSVIEKLE---LFTK----ITDEL----AQ--
------------SSNLKI---HPYARTACMI-LSV----------------------IPK
I-----------------------------------------------------------
---------------------------------II-GQK-IRDN--AVYHL---METIDD
IHSFLKDA-EPLKT---------------------------------------IK--S--
-------H--SKV-IVA---LGSLTVEC--------AMDKNFW-----------------
-----------------TR-----IA-KL-TF--SG-------VESTIKQYEKRFQDLQA
HFKGSA-----LVNI-------DITVMRCLRK--IENMSEHIENMMKTMIK---------
------------HP-SDTDLIIGHLPYADGAGFD-P--DKSCIRGTRIAALKEIHEWINK
EDGDDTA-----------------------------------------------------
-------------
>KZP22985.1
------------------------------------------------------------
------------------------------------------------------------
------------------------------------------------------------
------------------------------------------------------------
------------------------------------------------------------
------------------------------------------------------------
------------------------------------------------------------
------------------------------------------------------------
------------------------------------------MNRRN----GIELTFSIA
FQDSNI------------YPLRSSL----------ESLEMACTN--NPASANT----IMD
-SGEHSN------------TVPPQ----------RLLVQ-D------------DSSI--C
RRQRE--E-------------EI-GIAEKSIAKLH-----------PATPITD-KIE---
--------SAVGGSAESAGALSPIVVSLSALLDKMK---PFVD----IVDKM----A---
----------------EI---HPYAKIAWSI-LSL----------------------IPK
S-----------------------------------------------------------
---------------------------------II-AQR-ERDE--SLCNL---MEIIKD
VHIFLAEV-EPLEI-------------------------------------I--D--S--
-------Q--RKI-AED---IGRLTVESAHLIRH-YTVNENFL-----------------
-----------------KR-----VA-TL-AF--ST-------ASAKIQKIQDQLQELKA
AFQVRA-----VAHI-------EITVFQIEIT--TLQI-------LERTKD---------
------------ID---IDNTLRDMPYGKGGRYN-S--DKGCLSGTRTAVLDELHRLINL
PDVDGTP-----------------------------------------------------
-------------
>KZP15430.1
------------------------------------------------------------
------------------------------------------------------------
------------------------------------------------------------
------------------------------------------------------------
------------------------------------------------------------
------------------------------------------------------------
------------------------------------------------------------
------------------------------------------------------------
------------------------------------------MNRRN----GIELTFSIA
FQDSNI------------YPLLSSL----------ERSETPCAD--KPASANT----IMD
-SDEHSN------------TVPPDQ---------HLLVQ-D------------DNSI--G
RRQRE--E-------------EI-GLAEKSIAKLQ-----------LAPPITD-KIE---
--------RAVGGSAEFTDTFSPIAVSLSALLDKIK---PFVD----IADQL----A---
----------------EI---HPYAKMAWSI-LSL----------------------IPK
S-----------------------------------------------------------
---------------------------------II-AQR-ERDE--SLCNL---METIKD
VHIFLAEV-EPLEI-------------------------------------I--D--S--
-------Q--RKI-AED---IGRLTVESAHLIRH-YTVNENFF-----------------
-----------------KR-----VA-TL-AF--ST-------ASAKIQKIQDQLEELKE
AFQLRA-----VAHI-------EITALQIEIT--TFQI-------LERTKD---------
------------ID---MDNILREMPYGMGGRYD-S--GKGCLSGTRTAVLDELHRLINL
PDGDGTP-----------------------------------------------------
-------------
>KZP23038.1
------------------------------------------------------------
------------------------------------------------------------
------------------------------------------------------------
------------------------------------------------------------
-----MPSSSSHGSLFV---VAV--K--------DLKCTNVPSI-----GIFK-R--PGK
C---------YLQLVL-GAAK-RTT----------------------ITLK---G-SAAE
WNE---VF------HFD---IQ----GP--------GELKIGLYTVSKIG----------
----------------------SDVYVGGLKET---LQFYVAEERQ---VH-R-------
---T----LVTYD---TEGNLNMSASSIQFTV--MAFPKPGQATPSVRSIPTPSTNRHLS
IESDRRRRMSNTTSSTLLSPIDFSPMFHERSLSGSDGYNTTYTSSPSPTTHLAISSESEP
-AGATPMNPHSPVRTMDVPDTIPGTSG-------TIVPLINI-------RQPSLPTAV-S
KETTD--T-------------AV-YEAFDSMRQMG-----------HAPKVL--------
--------HTSGNVDNCRDSDHNGSNAWVSLLDKVQ---SFAR----LMDAV----AE--
-----------------V---HPYAQLAWSV-LSA----------------------AYK
V-----------------------------------------------------------
---------------------------------LN-AQN-ARDN--SIDSL---VETMWD
VYTTIHQS-EPLNN---------------------------------------LS--T--
-------H--TPI-LAL---MAKQTTECAYFIRD-YAKKKRFL-----------------
-----------------KR-----LM-TH-AL--SN-------TDTQIQKYQRKFADLRK
ALQEKA-----VIQT-------EITVLHTRAD--LERLSEAVTDI---------------
-------------V---IAINLDDMNYARGARYN-P--DKGCLSGTR-------------
------------------------------------------------------------
-------------
>KZP23466.1
------------------------------------------------------------
------------------------------------------------------------
------------------------------------------------------------
---------------------------MSP------------------------------
------------DARIGFR-LRV--V--------RGE--DLSS-------HS--G-KVPD
V---------YIKMEI-DG-YTVRTSI--------------------S-KK---I-HNLC
WDE---EF------RFI--AL----PT---------AIFHLR--VKHSSKF---------
---------------------LAKKVLGRAQLA---AGDLLSRG----SD----DQ----
---EFNLNLE-DE----------------------NRT------V-----TGGKIVLQVW
KNEMTGQ----------SVL-V--------------------------------------
------P-------------IIQDTE----------------------------------
-EV---------------------------------------------------------
------------VGARLEDGDNTGAESLNSIVKRLG---SLAG----IVDEV----A---
----------------KI---HPLVAVVWQA-TSS----------------------IYK
A-----------------------------------------------------------
---------------------------------VQ-SQI-RKDE--QIVTL---LNTMKD
VYSFVDTL-STVPDKI--------------------------------------H--V--
-------L--QDI-IEK---ILLETFQCAIFIQ-EYMG-CGFA-----------------
-----------------KR-----TR-LHA-L--SD--------TAKIDQFISNFAALKS
SLDMGV-----TVST-------GIVLLRTLNIAGTAASQ---------------------
------------------QRLDALLPAQM--DLH-G--RPECLPGTRLDIVKLLVDWAVD
PKSAG-------------------------------------------------------
-------------
>KZP25092.1
------------------------------------------------------------
------------------------------------------------------------
------------------------------------------------------------
----------------------------MA------------------------------
------------SPSKSYE-VTT--V--------EAT--GLAPA-----IFPGQ--LREC
S---------GEEMEL-Y----------------------------------------VG
MTR---LQ------VIP--PL----ARS--------TKVTFS--LFRDKTL---------
--------------------------IGQAVID---LSEA------LAKS----NQ----
---DAVLSLQ-RK----------------------G--Q-----------EAGKLTVRVA
EGSTTAS----------SNA-V--------------------------------------
------D-------------RVGGVT------------------AYL--AAPTS------
-TMAA---------------------------------------------DIA-------
--------S-AAGDAMTSRVQSDLVGSLTSLISTLN---ILVK----VEDEI----S---
----------------KK---HTWVNLVRNV-LSV----------------------GLK
L-----------------------------------------------------------
---------------------------------VN-AHE-DHEE--KTANL---VEMMQS
TYLIVVDA-ENLA-D---------------------------------------E--R--
-------V--QYV-FER---VLRQMVICGFFVQ-AYARRGSSG-----------------
------------------Q-----AL-AEF-L--SS-------TDALVAGYQATFAQLRD
EFTGRI-----ATKT-------AINIGNIAA-----------------------------
--------------------TLLDKLRPVSMDQS-K--CDIYLPKTRQDVIKLIIDLYSD
GSEGRE------------------------------------------------------
-------------
>KZP25176.1
------------------------------------------------------------
------------------------------------------------------------
------------------------------------------------------------
-----------------------MAASSDT------------------------------
------------SAAKSYE-VTT--V--------EAT--GLTPV-----RFKLG--RFFT
T---------HVQIDA-GN-LSWTTPG--------------------VKWRK--D-GTMR
WDD---KI------VIP--PS----AGS--------TKVTFS--LFRDTTL---------
--------------------------IGRAEID---LSGA------PAKS----NE----
---DAVLSLQ-HK----------------------D--K-----------ETGKLTVRVA
ESSTTAL----------SNV-M--------------------------------------
------D-------------RLEDVT------------------ANL--TAPAP---A--
LTAVA---------------------------------------------DIT-------
--------S-ATGDAVTSIVQSDLVGSLTSLLGSID---ILLT----LGDAI----A---
----------------KV---HPWAGLAWSV-LSV----------------------GLK
L-----------------------------------------------------------
---------------------------------VK-AQQ-DRNE--KITTL---IETMQA
LYLIVAGA-DNLA-D---------------------------------------E--R--
-------I--QNV-LER---VLKQTVICAFFVQ-EYARRGSFA-----------------
-----------------GK-----AL-TEF-L--SS-------TDALVAGYQATFAKLRD
EFTGRI-----ATQT-------ALNIDSIATT--VNDIR---------------------
------------------SDQLLDKLRPAAMDKS-K--RDVCLPKTRQDVIEMIMDWYSD
GSEGRE------------------------------------------------------
-------------
>KZP27242.1
------------------------------------------------------------
------------------------------------------------------------
---------------------------------------------MGCS-----------
--YKELIELI-SAPEF------TTAPMAP-------------------------------
---------ESEPPLVAYT-LQI------------ISANDLPQRRV----KIL-GE--RN
V---------TAKATV-EGRT-VTTKV--------------------C-T----CTSSAE
WNE---TF------QIEA--------------RNTSSVLSLRLSSSTH-S----------
----------------------TSLNCA-SDIK---ISDLLLRCRYG-------------
---------------------------------------------------QGRIKIRLS
LPQNGSW----------SAD----------------------------------------
--EAQ---------------KLALV-------------------------LSQ----Q-P
NTAMAATG-----------------GCIDAVDGLL-------------------------
------------TISFPT-PPAGASQSIQNVLGKLE---NFMR----IADAV----AEI-
-----------WLPSGNV---HPYAKVAWEV-LSA----------------------AHK
------------------------------------------------------------
--------------------------------IIV-AQV-AIDQ--SVADL---FQTMQD
VYGFVDAIK-AVSSKIQ----------------------------------------H--
-------L--EKI-IQR---ILIQTAECGNLIRE-YSG-HGFG-----------------
-----------------GRLLRETMG--------AS-------TPAKVAEMAQSLTTLHD
QFNTGV-----VVHI-------AVVCFRIQTD--VATL----------------------
-----------------VENQALDRLGSSGVDLG-N--IPCCLPGTRRDAIDEILGWASN
PSQGDSD-----------------------------------------------------
-------------
>KZP11370.1
------------------------------------------------------------
------------------------------------------------------------
---------MLR----------------------RLAEGV---AETRVS-----------
--YKEPFESI-QAPEF------ITAPMTP-------------------------------
---------ESEPPLVAYT-LQI------------ISANDLPLRRF----KVF-GEPRRN
V---------FVKAAV-EDRS-VQTKV--------------------R-M----SSSSPE
WKE---TF------KTEA--------------RETSSVISLQLFDSAVRS----------
----------------------ASLICAS-KVT---ISELLQRCRYGK------------
--------------------------AAELELHDIK--F----------RPKGHIKIQLS
LTRSGSW----------TVD----------------------------------------
--EAQ---------------HLASV-------------------------LAQ----K-P
NSAMAVAA-----------------GCIDAVDGLL-------------------------
------------AIDFPT-PPAIAAQSIQNVISKLE---NFMR----IADAI----AE--
-----------------V---HPYAKGAVVV-LSA----------------------VYK
------------------------------------------------------------
--------------------------------IIV-AQL-AIDQ--SVADL---FQTMQD
VYGFVDAIE-AVPSKIK----------------------------------------L--
-------L--EKI-IER---ILIQTAECGRLIQE-YSG-HGFA-----------------
-----------------GRCLRETMG--------AS-------TPDKVAAMAQNLTTLRG
QFDTGV-----AINT-------AVICFRIQTD--VTTL----------------------
-----------------VKNQTLDKLGSSGVPLA-HRLLQQCIPGTRRDDIDEILEWALR
PSKGDNS-----------------------------------------------------
-------------
>KZP03316.1
------------------------------------------------------------
------------------------------------------------------------
------------------------------------------------------------
------------------------------------------------------------
------------------------------------------------------------
------------------------------------------------------------
--------------------------------------MSLQLSRPTH-G----------
-----------------------SLNCG-AEIV---ISDLLLRCRYGQ------------
--------------------------DADLDLRGNK--S----------GLQGHIKIRLS
LSRSGSW----------SDD----------------------------------------
--EAQ---------------RLALV-------------------------LTQ----Q-P
NTAMSTTE-----------------GCIDAVDGLL-------------------------
------------AISFPT-PPAMAAQSIQNVLGKLE---NIMR----IAGAV----AE--
-----------------I---HPYAKGAWDV-LSA----------------------AYK
------------------------------------------------------------
--------------------------------IIA-AQM-AIDQ--SVADL---FQTMQD
VYGFVDAMD-AVASRTE----------------------------------------H--
-------V--EKT-IKQ---ILIQTGECGRLIQE-YSG-HGFG-----------------
-----------------GRLLRENMG--------AS-------TPAKVAAMAMSLTTLHG
QFDTSV-----TIHI-------AVVCFRIQID--VTAL----------------------
-----------------LEDTTLDRLGSSGVDLG-S--LPCCLLGTRHDDINDILEWASN
PSQGDSR-----------------------------------------------------
-------------
>KZP05485.1
------------------------------------------------------------
------------------------------------------------------------
---------MLR----------------------RLAEGV---AETRVS-----------
--YKEPFESI-PAPEF------ITAPMTP-------------------------------
---------ESEPPLVAYT-LQI------------ISADDLPLRRF----KIF-REPRRN
V---------FVKARV-GNST-VQTEV--------------------R-M----STLSPK
WKE---TF------KTEA--------------RDASSKISLELFDSALRS----------
----------------------TSSICTSEDIT---IKELLKLCRYGK------------
[truncated: 232,201 more chars]
