# Supplementary material for: Exploring a diverse world of effector domains and amyloid signaling motifs in fungal NLR proteins
Source: PLoS Comput Biol. 2022 Dec 21;18(12):e1010787. doi: 10.1371/journal.pcbi.1010787 (PMC9815663; doi:10.1371/journal.pcbi.1010787)
Supplement: S2 Data — The alignments were calculated using ClustalOmega for 127 MMseqs2 clusters with at least 20 member sequences. (GZ) [file pcbi.1010787.s009.tar.gz › KKP00535_aligned.fa]

>KKP00535.1
-----------------MQALYTSPYLQRKNRNPD-RVPGTCEWFMRHGDFRRWRENTSS
---
>XP_016591961.1
-----------MKRLEILKTLHTTPYKERKDRNPC-RVPGTLEWFVEHESFRQWNDASAS
---
>KEQ57653.1
------------EHRDCHQVFKASTYEQFKNINPD-RVDQTCQWALSHPLYRRWRDSATD
D--
>PHH91520.1
-----------------MKRLNTSPYLDRKDRNKD-RVPGTCNWFVQHQIFRDWQEKTS-
---
>OCL02131.1
----------RERKRKILKCLKASPYQDRKDRNPD-RVPGTCDWFVSHKLFRDWQGSKLS
---
>PVI07543.1
-------------QRQCHQAFKICSYEDQKNINPD-PVPGTCQWVLSHDQYQKWYQTPHS
D--
>SCO54287.1
------------MQREIHFWLDCSPNERYRDSLHK-RLPGTCNWILDRPVFQRWLEAEFP
AGP
>AFB35589.1
---NREDTNPSKNRAKILQCLYTSRYKSHRDRVPK-PAEGTCTWVTEHQKYQDWSKKEAS
---
>AFB35590.1
---NREDTNPSKNRAKILQCLYTSRYKSHRDRVPK-PAEGTCTWVTEHQKYQDWSKKEAS
---
>AFB35591.1
---NREDTNPSKNRAKILQCLYTSRYKSHRDRVPK-PAEGTCTWVTEHQKYQDWSKKEAS
---
>AFB35592.1
---NREDTNPSKNRAKILQCLYTSRYKSHRDRVPK-PAEGTCTWVTEHQKYQDWSKKEAS
---
>AFB35593.1
---NREDTNPSKNRAKILQCLYTSRYKSHRDRVPK-PAEGTCTWVTEHQKYQDWSKKEAS
---
>EXL79977.1
-------MEIAGRKAQVLKRLATSPYRDRKDRNPS-AVQGTCEWFISHHLYHEWLGQEAS
---
>PNP81282.1
----METVSRERRKAQVLKRLETSPYRGRKDRNPS-AVQGTCEWFISHHLYHEWPGQEAS
---
>OCK72964.1
----------TQDQRRCLQAFLTSDYKSYLGRNRD-RIPGTCLWFLNNENYQKWYKDQSS
---
>OCK95360.1
-KQDKKRVELSQEERKCLQVLRTSGYEQFKDRNPD-RLKGTCQWFLQHKHFQKWRESNSS
---
>PQE12519.1
MVLDTGSYLVSEKEKKCQQLLRTSNYEQYKDRNPLPTVEGTCQWVLRHENYITWRDSKTS
---
>OTA59075.1
--------------LKVLKKLDVLPYRDRKNINPE-HIHGTCVWFTDHPLFQNWRNSTSS
---
>XP_013953721.1
----QNTTQLDTRQLEIMKRLYTSPYRDRKERNPD-RVAGTCEWFTQHQLFLDWKKSTFS
---
>PMD17925.1
-----------------LQCLYTSDYEFYKARNPS-RTLGTCEWIFKHEKFLNWQLEQKS
---
>XP_008078600.1
------------MKSKCHQVLRTTDYESHKGRNPG-HVEGTCQWFLQHAHYTNWLTCASS
S--
>XP_024707668.1
---------MDSRMLLLFQKLGRFDYEVHKDRISP-AYPGTCQWFLTHEQYHAWRTSDKS
C--
>XP_024729491.1
-------------------------YQDQKDINPE-RVQGTCEWFLKHPKFLEWRRDTIA
---
>PVH69559.1
-------------------------YQDQKDINPE-RVQGTCEWFLKHRKFLAWRHDTTA
D--
>PKK49214.1
------------------MRQLNSEYTSNLDQIDD-PVPQTCEWILSHDKWKQWKACSST
---
>PWW74073.1
-----------------MQCLYSSGYEEHRGRVRT-PVEGTCTWVTEHPKYREWFENKTS
---
>PWW74705.1
-------MSSSGNEENILQCLYTSSYGEHWGRVRD-PVEGTCTWVTEHPRYKNWLEEKSA
---
>PWW73089.1
-----------------MQCLYMSAYESHRNRVRE-PVDGTCIWVTEHPKYKDWLGKKAS
G--
>XP_007718255.1
---------MSETEKSCMVLLNSIYLTEYKAQLPR-PVQGTCSWVLKHPAYLAWLGAKET
---
