# Supplementary material for: Exploring a diverse world of effector domains and amyloid signaling motifs in fungal NLR proteins
Source: PLoS Comput Biol. 2022 Dec 21;18(12):e1010787. doi: 10.1371/journal.pcbi.1010787 (PMC9815663; doi:10.1371/journal.pcbi.1010787)
Supplement: S2 Data — The alignments were calculated using ClustalOmega for 127 MMseqs2 clusters with at least 20 member sequences. (GZ) [file pcbi.1010787.s009.tar.gz › KZP03196_aligned.fa]

>KZP03196.1
------------------------------------------------------------
----------MQGTYSFVDALEA-VPSKI--------PLLEDIIQRIFIQTVECAIFIRE
YSG---------------H-GFAGRLLRETMGASTPAKVAGMAQNLISLRQQFDTGVAIQ
TATITFRTHK--------------DV-TDILKNQTFG-LLGSSEVHLG--NLPRCLPG--
-TRRVVIDEIIQWALHPSKGDAS-------------
>KIM82886.1
-----------------------------------HPYANFAWQLTSS-LYKI-----ER
DQNLIDLVMTMDDVCSFVDEIQ-LIPNKL--------ERLTDIIADILKQTVECAIFIRE
YTG---------------H-GFTARVVKQTF-SNTGQAIKDLTYHLNALKQSFDTGIALQ
TVFVSTRAQE--------------EV-EKLVKIEN---LKHLNYVQMNASSRPECLPD--
-TRQDLLKSMADWLTTPSPGQ---------------
>KZP06316.1
------------------------------------------------------------
----------MQDVYSFVDAIEV-VPSKI--------KLLAKVIERILIQTAECGRLIQE
YSG---------------H-GFAGRCLRETMGASTPDKVAEMAQNLTTLRGQFDTGIAIN
TAVVCFRIQT--------------DV-TTLVENVMLN-KLGSSGVPLAHRVLHQCIPG--
-TRRDVIDEILEWALHPSKGDNS-------------
>KZP16044.1
------------------------------------------------------------
----------MEALYSFVDDLD-SLPGKI--------KQLEHAIVPILAQTTECAIFLRE
YTG---------------R-GFVGRFLHQAT-SNHSQTIEKLSATLTELKNDLNSGVHLH
TAFMSSYTRD--------------GV-DKLVKSDI---LKVLEPARMNAAERPMCLPG--
-TMQDRQNEIIDWLMNPSDQNQ--------------
>KZP15997.1
------------------------------------------------------------
----------MEDLYSFVGDVE-SLPGKI--------EPLERTIVRILEQTTECGIFFRE
YTD---------------R-GFVGRFLGQAV-SNRSLMISNLSTTLAQLKNDLNSGVQLH
TAFMSSHTRD--------------GV-DRLVKSDILRGLKVLDPAKMNAADRPMCLPG--
-TRQDRQKEIIEWLMTPSDQ----------------
>KZP24297.1
------------------------------------------------------------
----------MAALYSFVDDLG-DLPGKI--------KQLEHAIVPILAQTTECALFFRE
YTG---------------H-GFVRRFLDQAT-SNHSQTIDNLSVTLTKLREGLNSGVQLH
TAFMSSYTRD--------------GV-DKLVKSDI---LKVLEPARMNAAERPMCLPG--
-TMQDRQNEIIDWLMNPSDQNQ--------------
>KZP24308.1
------------------------------------------------------------
----------MAALYSFVDDLG-DLPGKI--------KQLEHAIVPILAQTTECALFFRE
YTG---------------R-GFVGRFLDQAT-SNHSQTIENLSATLTKLREDLNSGVQLH
TAFMSSYTRD--------------GV-DKLVKSDI---LKVLEPARMNAAERPMCLPG--
-TMQDRQNEIIDWLMNPSDQNQ--------------
>KZP28486.1
------------------------------------------------------------
----------MEALYSFVDDLE-SLPGKI--------KQLEHAIVQILAQTTECAFFFRE
YTG---------------H-GFVRRFLDQAT-SNHSQTIENLSATLTKLNNDLNSGVHLH
TAFMSSYIRD--------------GV-DKLA--NI---PHVLEPARMNAAERLMCLPG--
-TMQDRQNEIIDWLMNPSDENQ--------------
>OJA08875.1
------------------------------------------------------------
---------MMEDVYAFVDDVKS-FPSRL--------PSLEETIKKILFQTIECSLFIQE
YSG---------------R-GFGGRMFNKQLA---EEKITRFVKALTMLKTSLNTGVGVQ
IALIANRIYE--------------DV-QSIARMQSLA---KLHPADMDDPSRPVCLPQ--
-TRSDLLSSVLSWAMNPSSNQ---------------
>KIK42463.1
------------------------------------------------------------
---------MMEDVYTFVDDVKS-FPGRL--------ASQEETIKKIMFQTIECMLFIQE
YSG---------------H-GFCGRALNQQWA---DEQIARFTQAFTMLKTSLNTGVGVQ
IAFIAHRIFE--------------DV-QSIVQTQNLA---KLHPVDMDDPSRPVCLPQ--
-TRSDLLSSVFSWAMNPSSNQ---------------
>KIJ52103.1
------------------------------------------------------------
---ISQLLKVISDHCEFLQRA--RGIDEI--------ASQKVILEKFMAQICECSDFIQE
YAT---------------RQNSVLKALKNIY-SDVDKQIKDYQASFQKLSKDFRHENQLQ
SQLETLHIHEDVK-------HVHGDV-KQLGHAVNLDDMDYARGARFD--STKGCLPK--
-TRIKILQGIYDWANDREHQQ---------------
>KIJ52108.1
--------------------------------------------------------QRDR
NKAISQLLEVISDHCEFVQRA--RGVEEI--------ASQKVILEKFMAQIRECSDFIQE
YAT---------------HRNSVLKVLKNIY-SDVDKQIKDYQASFQKLSEDFEQESQLQ
TQLKTLHIHEDIK-------HVHEDV-KQLGHDVNLDDMDYARGARFD--STKGCLPK--
-TRIKILQEIYNWANDREHQQ---------------
>KIJ52117.1
--------------------------------------------MLLA-AYHIWKAQQDR
NKAISQLLVDMSDHCEFVQSA--RAVDKI--------ASQKAILEKLMAQIRECADFIQE
YAT---------------RRNSALKVLANIS---IDKRIIYYQVTFQKIISDFMQESQLQ
IEMATLNIYE--------------EV-KQLGHDVSLDDMKYA-EARFD--STKGCLPG--
-TRIKILQGIYNWANDREHQQ---------------
>KIK43118.1
-----------A----TYLQPLKIFDTVIENLANVHPYAKLVLSALSA-ASKVILAQTKR
DQSVQSLLEKLEEVYRFMSQV--DTISQF--------SSQRIIAGRIAQQTSECAYFISN
YWE----------------ESFWKRLRKNAL-SDADSLITRYNDALDTLMQQFQNQAVRD
VADLV-------------------RC-DELGAKLDLSTMPYAAGAGLN--TEKQCLLG--
-T----------------------------------
>KIK34106.1
-----------A----TYLQPLKIFDTVIGKLENVHPYAKLVLGALSA-ASKVILAQTKR
DKSVQSLLEKLEEVYRFMSQV--DTISQI--------SSKHSIAGRIAQQTSECAYFISN
YWE----------------ESFWKRLRKNAL-SDADDLITRYNDALDTLMQQFQNQAIRD
VADLV-------------------RC-DELGAKLDLSTMPYAAGAGLN--TEKQCLLG--
-TRTDIISQITDWINDKDAAQ---------------
>KIM58393.1
----------------------------------------MSFGALSWAAQTIITHHGNL
DESMDGLLPKISQVYELFMED--TALIAT--------TSRKEALTELVEIMNACAQFIRI
YPE---------------TTNIWRKLGKNIV-SETSMTIDKYNEAMDALMQQFRNRATRG
GIHVSIHQTLTD------FRSLQDNI-TRTGDSANFDGIAYATDAGLD--ATKVCLEG--
-TRTDLLTEIIDWVNSPEPDCP--------------
>KIM77597.1
-----------------------------MIPPQLHPYASLAWGIVSS-VYKVVRNQVTT
DQKLIALVGTMESVYSFVDAIQSNVAEKV--------KVLENVIKKIFAQTIECAMYIQE
YSK---------------QGGFVERTLRGMLK-DNAGTIEKLTQNLLDLKKEFDSGVGVH
TAIVSFRIQE--------------DV-GKILTKQTLL---ELAPADLQSSIIAECLPS--
-TRQDVLSEIITWATDPSGVQ---------------
>KIM82264.1
-------------------------------------------------MYQIVKDQLDR
DQSVIDLMDAMERVYSFVDEIQ-SVPDKI--------NTLEKIIDSILLQTFNCAMFIQE
YAG---------------C-GFTKKAFSEVFTHRATQKINEFTQKFIEMKNTLDSGIAIN
TAVVSSQILG--------------KV-DSTAKQET---LRSLQPANMKQFARQGCLPG--
-TRVDVVDLISAWVAHPSKDQ---------------
>KZO92972.1
----------------------------------------------ML-GYELLDAQQRM
ETNILDIMKRMTALFDFRHDS--EQLRAIRRHGGPYYEDLVTLLRNLAYQLIECTFFILR
YAD---------------EKRFYRVLR---P-SGVYGTSFGYSAQLERLRQELRNMAQRQ
MVAYD----------------------RDLNDAATIQQIEHLDDAGFN--PAMCCLPG--
-TRTSLIDNIQQWADTPGAR----------------
>KZP34758.1
----------------------------------------------------LVQAQSDR
DAKIAQLIETMRSTYSTVLGSE--RLKGD--------PLLQDVLDLILKQTVVCGYFIQD
YAR---------------RGGFAGKALKETF-SNTDTLISRYQDTFKQLRENFMGRIATQ
TALVTFDIAT--------------TV-NEIRFDQL---LEKLRPAIMDERKRSVCLPN--
-TRLDAIKSTMDWFSDDSDGRQD-------------
>KIL54678.1
---------------------------MVLKWRQIHPYVNFAWQVLSA-GLKIVKAQQDR
DQKISDLVRTMEILYSFVALTD--ELAEN--------RVLQDIVEQILKQTIECGFFIQE
YSR---------------R-NFGGRAIVQPF-SGADDRITEFCAAFARLRVNFDSRVNLN
TALVLSRTAS--------------TI-DAIRRDQV---LSALKPVAINEHDRDPCLPK--
-TRLDVVKFLVKWIADGPSDQKG-------------
>KIJ50176.1
VSNQKDIVTSFA----SLLRKVDGLVKLADEISKIHPYVNFAWQVLSA-GFKMVKAQQLQ
DQKISALVTTMEDIYAFTASVD--KFKDG--------CPLQAVVTQILTQTIECGFFIQE
YAR---------------N-QFAARALKQPF-SGTDELIDQFCAEFKRLRANFDSGVNIA
TALVLSQTAL--------------TI-DSIRRDQV---LSKLQPVSMDEYNRRPCIPN--
-TRLNVIKSITDWIADDSRERK--------------
>KIL57443.1
--NQMDLVTSFD----CLLDKVAILVKIGDEVAKIHPYVNFAWQVLSA-GLKIVKAQQDR
DQKISGLVRTMENLYSFVALTD--ELAEN--------HVLQDIIEQILKQTIECGFFIQE
YSR---------------R-NFGGRAIVQLF-SDADDRIAGFCAAFARLRGNFDSRVNLN
TALVLSQTAS--------------TI-DAIRHDQV---LSALKPVAINEYNRDPCLPK--
-TRLDVVKFFVEWIADGPSDQKG-------------
>KZS87693.1
-------------------------------MRQIHPYTSAAWAVISA-GFKVRAPLQQR
DAAMSDLVDVMDDACALVSASASLELHTA--------NPRRKIAAKLLHQATECGYFIQW
YAK---------------DKGLLKRTAQNLS-GSAEPNIKRFIKSFERLRKAFQEHATAE
IDIAVLR--------------IVGKV-EDIVAAVNLNDMPYAKGAGYA--LERGCLSE--
-TRTKIITEITDWLLRPIVVDTIRPSDSPDVRDDRA
>KZS95329.1
--------------------------------------------------------QKQR
DANIALLFETMDDTYNFILES--RDVFQV--------KSHITIAARLVQQTSECGYFIMH
YAK---------------DVKFWHRTANNLF-GGVDDQITAFQSSFITLRAALQERATIN
TEIMIIQ--------------TVTLL-QDFGDDVNLNDMNYAGDAGFL--PEKGCLPG--
-TRTAVIDRISEWVTSPNPSPGA-------------
>KIJ23000.1
--------------------------------AQVHPYAKIASSVLLS-AYTVWKGQRER
DGKISGLVAELDDLCSFFEAA--RPLEEI--------RTQKKTLQDIALQIIDCCEFISH
YVR---------------DKSFVVKAIKHIF-SDVDKAIESYRMKFQEFREAFRRQGTLH
TQITVMSITK--------------QL-SDLSSNITMMHIRCAKGTRFQ--SGKSCLPG--
-TRTGILDDITNWAFAETNPTQ--------------
>KIJ52177.1
------------------------------------------------------------
DEKIARLIQTIDEHCGFVQRA--RPVEEI--------ASQKMILQKLMSQIIECAEFIRN
YSR---------------HKQFVIKALKALS-SNVDQRIKDYEDAFTQFRNAFTQEGQLQ
SQIKIMNIEK--------------DI-EGLQLSVNLNDMPYASGARYN--SEKVCLPG--
-TRTAILQQIFDWVYDIKHQQ---------------
>KIJ42050.1
----------------------------------------------------------DR
DERIIRLVQTIDEHCGFVQRT--RPVEEI--------VSQKEILQKLMVQIIECAEFIRI
YAR---------------DKQFVIKALKNHL-SNVDRRIKEYEDAFAQFRAAFTEESQLQ
SQITIMNIQK--------------DI-VRLKIDIDWNDMPYANGARYQ--SGKGCFPG--
-TRTDILLQIFNWVYDTEHQQ---------------
>KIM75688.1
----------------------------------------MAWSLLTF-VYKTSIAQTNR
DKKIDELISTMVDLYAFMGEA--HPVEKI--------KSQAKILAVIAKQTTECAYFVRK
YAE---------------TKGFVIRAIKHRL-SSVDDIIQGYQTKFADLKSAFEGRAVLE
TEIAVGRVESAIRLVDITVTRVLDIA-SEAAATIVLNDIPYAGGVRFT--AKPGCLLG--
-T----------------------------------
>KDQ54665.1
----------------------------------IHPYAKATWTLLSF-VYKTVINQIAL
DDKVNRLAGVIREIYQAAIDA--DPLKNH--------GTIGKTLQRMLMQTSECAYFIRE
YAK---------------TKGFVSRAVKNQL-DPVDAKIDVFETTFNALKSDLEHKATIQ
SSIAVFR--------------ILDTV-AKIEETLVLNDLPYAS-ASYN--IKLGCLPG--
-SRQEILEAIIDWVNDARGDSTQS------------
>KZP05641.1
------------------------------------------------------------
-------------MHSFVHYA--EPLKEI--------ESHRKMMQNMSRLTMEAAYLIRD
YTI---------------DKNFWKRCAKLTF-SDVEAKIKQFNDQFEQAKKDFASQMDVT
I-----------YR-------CLKDVESGLIQMISLDGILYAPGASYD--PDKSCISG--
-TRSAILADLHDWINKPDIAADGSDTP---------
>KZP11939.1
------------------------------------------------------------
-------METIDDIHSFVLEA--EPLRTI--------QSHRMIIENLSSLTVECAYLIRD
YAL---------------DKNFWMRVANLTL-LGVQSKIQEYQAKFKDLKTRLNERVNVS
NAIALGRIDIKLMR-------CLNQV-ETTATNLILKELRYAADASYE--PSKACLPG--
-TRKDALDEIHRWINKADGDDTA-------------
>KZP29374.1
----------------------------------VHPYADTAWKVLSL-VYKAYQHQKET
DANVVALFDKMAALYSFVDDIEEGLPSKI--------KRLEGTIVRVLEKTTECGKFFRE
YTE---------------H-KFSSRFLGQMT-SNKSQVVSDLSSSLGQLQKDLNLGVVLQ
TAFKSSQTHE--------------LM-GRFGAS------NSLDPANMDTAIRASCLAG--
-TREDLLKEIIDWLITPSEGQ---------------
>KZP24093.1
------MITRVTAKAFGVIAKVNPYA-DTAWKVQVHPYADTAWKVLSL-VYKAYQRQKET
DVNVVALFEKMAALYSFVDDLE-GLPSKI--------KRLERTIVRVLEKTTQCGKFFRE
YTR---------------Q-EFPCRFLRQMT-PRQSYVLSILSASLEQLQEDLNSGMMLR
TAFKSSQTGE--------------LM-GRFVKSNG---LKALDPANMDAAIRASCLAG--
-TRKYLLKDIIDWLVTPTEGK---------------
>KZS87697.1
------------------------------------------------------------
----------MGNVFELVSSS--REL-SH--------EYQRKIASQLVQQTTECGYFIQG
YGN---------------QKQFLTRMITSSS-RRVADEIKRFNANFIRLREAFREQTVVQ
IELAVLQ--------------VASTV-QDIVHSIDLLDMRYGKGASFI--PEKGCLPG--
-TRTRLLVEITCSLMRSAKVGPKGA-----------
>KZS91769.1
--------------------------------AQMHPYANIAWSVLS-----ILEKQRKR
DKAIDELVKVVDDTYVFIGES--KDLFNV--------DPHRSAGDTLLKQATECGYFIQH
YTQ---------------DEKFFKRTAKNIF-RDIDAKVQEFKNNFAKLKLAFHEREAVQ
TELIVMK--------------ILEIV-QNTGININLVGMPYLGKASFR--PEKGCLSG--
-TRSEILESVTQWVIRPISRGGG-------------
>KZS91859.1
----------------------------------VHPYAKIAWSVISA-GYKIFQAQKQR
DGAIAHLIDVMDDTYAFVIES--EELFKV--------ESQRKFLEKLAKQTTECGYFIAD
YAK---------------DKTFGGRTVSNIL-GGADGVIKGFESSFVDLKAAIQLRGSVQ
TEIVVLQ--------------TIKLT-KDIALDVNLNDMQYVGDASFL--PEKACFPG--
-TRTEIIETITQWVIQPDQSESA-------------
>KZS91853.1
------------------LDKLDKFVKLVDNISEVHPYAKVAWSVISA-AYK-----KQR
DGAIAHLIDVMDDTYAFVIES--KELFQV--------ESQRKLLENLANQTTECGHFIVN
YAK---------------NKTFGGRTLTNIL-GEADGVIKSFESSFSDLKAAIQLRGSVQ
TQIVVFQ--------------TIKLT-RDIAIDINLNDMQYVGDASFL--PEKACFPG--
-TRKEIIETITQWVVQPDQAEGA-------------
>KZT40292.1
-----------M----PFLDKLEKFVKLVDNISEVHPYAKIAWSVISA-GYKIFQAQKQR
DGALIHLIDVMDDTYAFVIES--EELFQV--------ESQRKVLEKLAIQTTECGHFIVD
YAK---------------NKSFGGRTLANIL-GEADGVIKGFESCFSELKSAVQLRGSVQ
TEIVVLQ--------------TIKLT-KNIALDINFNDMQYVGDASFL--PEKACFPG--
-TRTEIIETITQWVIEPDQAEGA-------------
>KZT31350.1
------------------------------------------------------------
------------------MSG--RQKYPV--------ESQRKLLEKLAIQTTECGHFIVD
YAK---------------NKSFGGRTLTNIL-READGVIDGFESCFSELKSAVQLRGSVQ
TEIVVLQ--------------TIKLT-KNIALDVNLNDMQYVGDASFL--PEKACFPG--
-TRTEIIETITQWVIEPDQAEGA-------------
>KZT35604.1
-------------------------MDVVGALAEINPYTKAVKELVVA-SCKMFQDQQHL
DEDIRALLAVMKHVFELVSLS--KDL-SH--------DYQRKIASQLVQQTTECGYFIQA
YGN---------------NKQFLTRMFSNPS-RSASDEVARFSANFSRLREAFQEQAVVQ
VELAVFR--------------VASTV-QDIAHNIDLLDMRYGKGASFV--PEKGCLPG--
-TRTRLLAEITRSLIRTTDPQSQGA-----------
>KZT41001.1
------------------------------------------------------MVVETR
AGEMQDLVNTIEDVFTFILAS--ERRGKI--------DSHRAVAARLLQQTVECGFFIMQ
TKL-------------------KGDSMSKIR-ADFKTQFSSYRDTFHSLKVAFSTQHMTY
PDLLVYQSKG----------------------KTKSIGLPRASRVSFV--PEYGCLPG--
-TRQTVTGKIIDWASLPSEPSTQ-------------
>KZV71093.1
----------------------------------IHPYARIAWSVIGV-GYS---NQQAR
DAKIDDLITSMHSALDVVVTG--SELRDVT-------STQKRALAALVKQTTECGYFVID
YVRKGFCKQVQSLEPLPAHDVIGSRALRGIV-STTDKAIADYRSKFAELRAAYLGQSTLS
TQVLIQL--------------VLEKV-ETFESTITLSDMPFSKDARWR--SGKQCLPG--
-TRTELISQILDWVSSPLESKP--------------
>XP_007384572.1
------------------------------------------------------------
-----------------MQSA--GDLFEC--------ENRRGIAKSIASKIIDCGLFIQN
YAR---------------AANFAPRLFENLP-KNTKETIDEYGKSLKALIDKFKGHTIVE
TNVVASK--------------VLQSL-SSLESELALDEMLYGYGAEYE--PEKACLEG--
-TRGTLIQEICEWAMSYHDPDTT-------------
>XP_007387101.1
----------------------------------------------------TIIKQIQT
DAAMRGLVETMNESLELMQEA--EPLRQS--------GHRQKAAQSIARQIRECAHFISK
YAH---------------TDGFAKRFFKGLG-RNIADDIESYQNRLKQLVEYFNGHTTVD
TNIVVLR--------------VLESV-GRLDQELILRDLPVASGSGFQ--PEKGCLPG--
-TRLPLIDLIMAWIYSPDEANPQ-------------
>XP_007387779.1
------------------------LISLHDSLAQIHPYAKMAWSLLSA-I------PHVC
DESIQGLVETLCNTFAFIEEV--QPLSRV--------RSAELHISYLVKQTLDCAYFLRA
FTK---------------IPGFWTRAVKNRF-TDIDSKIAAYQMAFSELRSRMATSSTIR
TEIT-------VNR----VLGVVDIA-EHIATDMSLSTLPYAKDAGYN--STKRCHPD--
-TRTVLLDDICSWINDDESSQ---------------
>XP_007388586.1
----------------------------------IHPYARMAWSILAA-A---IIAQINQ
DQSIKALLETMLDCHNFVDEA--EPLKHL--------RSAVQVLSAMAKQTTECAYFIRD
FTR---------------VERFWVRTVTNRF-VDIDGTITRYQVNLRQLQDQFTRFSALR
TEISTSRIELSVNR----ILDFVDIA-RDIVWERHLRELPYASAAGWN--RRKACLPG--
-TRTELLDEIIA------------------------
>XP_007866634.1
--------------------------------NQIHPWAKAAWGILSG-VYKK----LDN
DDSIQDLMSIAEKALEFAKTA--EEVPEQS-------EQQKAISIKILKQLMECGYFIQE
YTR-------------------RGNHVGHVF-LKLEPLVSDHKTRLNELANEYWCHATLQ
IQTYAVWTFNEIE-----FLHKINKI-DKKVDKIGIQDIPYAAGASFQ--TSKTCLPG--
-T----------------------------------
>OAX35139.1
-----------------------MFNSLVDEIAYFQPRVKAALSILTC-ASKMILSQANI
DGAVSHLLSKVSTVYVLMIAR--DSLVEI--------PFMLESCTKIARYTLDCAELIVR
YSR---------------KASFWKRLHKHAY----EASIKSYGEVLDDVMQQFRHIVT--
-------------------------L-D-VVMRTAEDDIAYATGAGLD--ASKFCLQD--
-TRKGLLTEIKSWIRSTGEDIP--------------
>OJA14567.1
------MIDTFS----VILEPLKVFNSIADDIADLHPYANATLSTLTC-ASKMILNQANL
NGVISNLLSKVSNTFILIIER--DSLAKM--------SSMLAVYTTIAQHLLECAEFIVR
CSL---------------KKNLWQRLGKHAR-KGADAEIDSYLDLLEGLMRRFRDEAK--
-------------------------A-RDLVEGSDLDGMGYAASAGLI--ASKCCLHG--
-TRVNLLTEIKSWICSTGEDVP--------------
>OAX41284.1
----------------------------------------MAFTVLTA-VYKVVHSQFVR
DQCVHRLLSVMRETYDLITSV--EGLKKI--------ESQAKTITSLAHQTVECSYFIRE
YMK---------------SKGGWKNCIPNAW-SNIDAQIQGYEATFKELKNALHNQTAIQ
THLYVVR--------------LHDLM-LDLAVKTDLENMHYAVGASYK--SQKSHEVGIV
PSRMDIMESIASWVNQDTGP----------------
>XP_007271206.1
------------------------------------------------------------
----------MRDAFNFVDEFD-TLRDKT--------KRLESTIMQLLKQTNECCLFVQE
YAR---------------H-KFARRIFM----LNAESTVDKFIDSLHTLRTSMDSGITAH
IVFVSSRILG--------------KV-DVLH------LKSQLSPDEMDAYHRPQCLPG--
-TRAKIQNEIVEWASSTSDQ----------------
>OCB89610.1
------------------------------------------------------------
-------MPASGXAFAFVHDVQ-ALPHKA--------VSLQQTITGLLKQTIECCLFVSG
YAK---------------R-SFFGRMLD----ISSNEKIDEFERSLADFKQHIESGVILQ
TAIVSMRIPG--------------TI-KDLELR------QRLNPSLSDGFSRPTCLPD--
-TRTEIRRRILEWAFADSEQ----------------
