# Supplementary material for: Exploring a diverse world of effector domains and amyloid signaling motifs in fungal NLR proteins
Source: PLoS Comput Biol. 2022 Dec 21;18(12):e1010787. doi: 10.1371/journal.pcbi.1010787 (PMC9815663; doi:10.1371/journal.pcbi.1010787)
Supplement: S2 Data — The alignments were calculated using ClustalOmega for 127 MMseqs2 clusters with at least 20 member sequences. (GZ) [file pcbi.1010787.s009.tar.gz › KZP28430_aligned.fa]

>KZP28430.1
------------------------------------------------------------
------------------------------------------------------------
---------------------------------------------MRPSVKPKTS-RFAN
PNHYIVLYIDGKPV--PT-AGYKMLTPAPQWPS-FRFNI--------------------S
SAVKIVIFRKRLQR-----KDAVVAQYE-GEGRDFLDRD---------------------
KKYVLTDERGSQIDLRLSININLMSESPAEFI----NSVND-NVSRLQSFGPSE------
--------TEQALGGLGLQLFQILQQIVPVIDESGDAHPVLKMIWTILSSAYKAVKNE--
MNHIPAVCDLAKSLQEILGVATIVPALARIQDTDD----VITEIRRAALEGALLIAEYGG
TALL------------------------A-----DQLS-DISDRITQCEKRCTDLGRKFR
A-----------------------------------------------------------
-RGIHDVQMEENIEKW---MDAPDTSINFNAAR--------------------------K
KHQPGTGCWFLDGSAFTRWRDHPDI-----------------------------------
----
>KZP03189.1
------------------------------------------------------------
------------------------------------------------------------
-----------------------------------MFAAKSL-QLQLVDDQLKTA-KFAN
PHHYAILLIDGRSV--SK-PGHKTPMPSPRWPS-FHFNI--------------------S
STLKIAIFRKRRVH-----KDSLVAQYT-GQGRDFLDRD---------------------
TKYLLTDETGSRTDLRLSINIDLISIPPADFI----KSVR--------SVGTSE------
--------NAQALGGLGLQIFQILEKIVPAIDTISDAHPVLKMTWTVLSAAFKAVKSQ--
MDQDAAVCDLVKSLQEILDAANICPELARVEDTDD----VIAEIRRAALEGALLIAEYVG
TTSL------------------------AGRTAKHQLS-DMSDRITQCQKRYTDLGGKFD
RRVQLETHATVKKTDATVTE-----------------------------THATVKEADAR
VKGVQDVQMEREIKIW---MDAPDTSPNFNAAR--------------------------K
KHQPDTGSWFLKGSAFTRWMENPDI-----------------------------------
----
>KZP10797.1
------------------------------------------------------------
------------------------MQRVSSTHSALPNL---------------SCFILSP
NTARPSDMLAATGLNRNGASTTSVRSLEIQTPVTSMFSAKSL-ELQLVDDQLKTG-KFAN
PHHYAVLLIDGS-----------------------HFNI--------------------S
STLKIAIFRKRRLH-----KDSLVAQYT-GQGRDFLDRD---------------------
TKYLLTDETGSRTDLRLSINIDLISIPPADFI----KSVTD-NAAGLQSVGTSE------
--------TAQALGGLGLQIFQILEKIVPAIDTISDAHPVLKMTWTVLSAAFKAVKSQ--
MDQDAAVCDLAKSLQEILGAANVCPELARIEDTDD----VITEIRRAALEGALLIAEYVG
TTSL------------------------AGRTAKHQLS-DMSDRITQCQKQYTDLGGKFD
RRVQLETRAMVKEMQET------------------------------------VKETDAR
VQWIQDVQMEENIERW---MDAPDTSPNFNAAR--------------------------K
KHQPDTGSWFLDGSAFARWKDHPDI-----------------------------------
----
>KZP12249.1
MTSRITQVAVPTFEPCANKRLAAPEAPGGGKVKKKDRFYVMAGRIDLSAMSENIFVGKKW
IHWLPDVSLLYDQRAEFGLVAEDRRRRPSRGHNTLSATLSERQSNLDLRENIRHDQNTLL
GSVRPPDML-GTRLTRVGASTTSVRSLEMQTPVTSMFCAKSL-ELQLVDEQLKIG-KFAN
PHHYAVLFIDGN-----------------------HFNI--------------------S
STLKIAIFRKRRVR-----KDTLVAQYA-GQGRDFLDQD---------------------
TKYVLTDEMGSQTDLRLSIHIDLISLPPADFI----KSVTD-NAAGLQSVGISE------
--------TAQALGGLGLQIFQILEKIVPAIDAVSNAHPVLKMTWTVLSAAFKAAKSQ--
MDQDASICDLAKSLQEILGVANVCPELARVEDTDD----VIAEIRRAALEGALLIAEYVG
TTSL------------------------AGRTAKHQLS-DMSDRITQCQKRYTDLGSKFD
RRVQLETHAMA-------------------------------------------KETDKR
VKGIQDVQMEEKIEKW---MDAPDTSPNFNAAR--------------------------K
KHQLDTGSWFLNGSAFTRWMEHPDI-----------------------------------
----
>KZP12267.1
------------------------------------------------------------
------------------------------------------------------------
-----------------------------------MFSAKSL-ELQLVDDQLKTG-KFTN
PHHYAVLFIDGKSV--SV-TLSP--VIKMAIVVRSHLNI--------------------S
STLKIAIFRKRRVH-----KDSLVAQYT-GQGRDFLDRD---------------------
TKYLLTDETGSQIDLRLSINIDLASIPPADFI----KSVTE-NAAGLQSVGTSE------
--------TAQALGGLGLQIFQILEKIVPAIDAIADAHPVLKMTWTVLSAAFKAVKSQ--
MDQDAAVCDLAKSLQEILDAANICPELARVEDTDD----VIAEIRRAALEGALLIAEYVG
TTSL------------------------AGRTSKHQLS--------ECQTGSPNVRSDIP
T---------LAKTDATVTE-----------------------------THAMVKEADAR
VKGVQDVQMEREIKIW---MDAPDTSPNLNAAR--------------------------K
KHQPDTGSWFLKGSAFTRWMENPDI-----------------------------------
----
>KZP23284.1
------------------------------------------------------------
------------------------------------------------------------
----------------------------MQNPVTSMFSAKSL-ELQLVDEQLKTG-KFTN
PHHYAVLLIDGKSV--SK-PGHKTPMPSPRWPL-FHFNI--------------------S
SMLKIAIFRKRRLH-----NDSLVAQYT-GQGCDFLDRD---------------------
TKYVLTDERGSKIDLCLSINIDLISVPPADFI----KSVIE-NASSLRSAGSSE------
--------TAQSLGGLGLQVFQILEKIVPAIDKIAVAHPVLQMTWTVLSSVYKAIKSQ--
VDQDAAVCDLAASLQEILGVANIVSDLAHIPDTDD----VIKEIRSAALEGSLLIAAHVE
TTSL------------------------AARTAKHQLS-SMSDRITQCQKRYTDLGGKLA
RRIELETHAMMKETHVTVKETNVAVKETHVTVKDTEATVKETHTMVK-EADGTVKETNTR
VKLLEDIEMEKKIENW---MDAPDTSPNFNAAR--------------------------K
KHQPDTGSWFLDGSAFTRWKKHPDI-----------------------------------
----
>KZP31011.1
------------------------------------------------------------
------------------------------------------------------------
--------MLGTRLKRAGASTTSVRSLEIQAPVTSMFCAKSL-EIQLVDEQLKSG-KFAN
PHHYAVVFIDGKSV--SK-PGHKTPMPSPRWPS-FHFNI--------------------S
STLKIAIFRKRRVR-----KDTLVAQYT-GQGRDFLDRD---------------------
TKYLLTDETGSQAGLRLSVNIDLASIPPADFI----KSVMD-NASSLQSVGTSA------
--------PAQALGGFGLQIFQILKQIVPVIDTIADAHPVLKMTWTVLSSVYKAVEDQ--
VVQDTAVCDLAKSLQEILGVANICPELARIEDTDD----VIAEIRRAALEGALLIAEYVG
TTLL------------------------AARTAKHQLS-DMSDRITQCQNRYTDLGGKFD
RRVQLETHAMAKE-----------------------------------------------
--------TEEKIEKW---MDAPDTSPNFNAAR--------------------------K
KHQPDTGSWFLDGSAFTRWMEHPDI-----------------------------------
----
>KZP20231.1
------------------------------------------------------------
------------------------------------------------------------
-------MLRATGSKHTGASTTTVRSLEMQPPVTSMFSATSL-DLRLVDEEQQTG-KFAN
PDHYAVLYIDEKPV--PK-AGYQVSMTAPRWPS-FRFNI--------------------S
SVMKIVVYRKRRLH-----KDALVAQYK-GQGRDFLDRA---------------------
TKYELTDERGLQIGLGLVINIDLISISPAEFI----KSVTE-NASLLQSVGSAE------
--------TAQALGGLGVQIFQILKQIVPVMDEIADAHPVLKMTWTILSSAYKAVKSQ--
MDQDAAICDLARSLQEILGVATLCPALARIEDIS--------EIRCAALEGSLLIADYVG
TTSL------------------------AARTAKYQLS-DVSDQITQCQQRYEDLGVKFN
RRVQLETHAAVKETHTAVQETQAAGKETQATVKETQVTLKETQVT--------LKATDAR
VQWIQDVQMEEKIEKW---MDAPDTSPNFNAAR--------------------------K
KHHPDTGSCFTVVVIDSLYYDLLFAEAMNV------------------------------
----
>KZP14717.1
------------------------------------------------------------
------------------------------------------------------------
--------------------------MRHFTRVPDLIFGFGV-DMQVVGDLIKES-SCLL
EDHFFILYVNEKKVFKSQ---RKTREPPPRWKEQKP-SL---------------RFDL-S
STIRIVIFRQSFLA-RVPGKKNMVAEFN-GKGVDLLDNI---------------------
TEHEMRTKSGVSVDWRISVRLDYSSESHA----EFMKAVGE-DISRIGKVPGSD------
--------AAQAVTTIAGQLGTGLEKIVPIVDQFAGTHPIFYAAWTVLSSAYKVVQQQ--
IITDGSIGDLVEKLREVAGVASTCSNLPEIGGTIN----VLEDIGRTALEAALLIHEYAS
PSIGGKPS-------------------IFARTAKHSPT-NMSSRIAQCQKQFDDLIAIFD
RRIQLDTNSRV---KA--------------------------------------------
---------LQDGQTK--------------------------------------------
----------------------MVLDKLAYAGGVSWNPDMTCLPGTRATILSIIDPWARS
LDGQ
>KZP07514.1
------------------------------------------------------------
------------------------------------------------------------
-----------------------------------MISITSL-DVQVIGELTKQS-PSLH
PDHFFIFYVNGKDVCRSQ---RKAREPPLQWKEEK--RF---------------RLDF-A
STIRIVIFRRSLLAKRFPMKKYIVAEFN-GTGIDFLDNS---------------------
IEHEMRSESSDSVKSRISVRLDYSLESHM----QFMKAVDE-DISRIGKVPGFD------
--------AAQAATTIAGQLGTVLQKIVPIVDEFAGAHPILYAAWTVLSSAYKVVQQQ--
IITDGSVRDLVEKLREVAGVASTCSNLPEIGGTIN----VLEDIGRAALEAALLIHEYAG
PSVGAKPS-------------------IFARTAKHSPT-NMSSRIAQCQKQFDDLIAILD
RRLQLDTNSRI---RA--------------------------------------------
---------IQDAQTK--------------------------------------------
----------------------MVLDKLVYAEGASWDPTMACLPGTRATIISIIHAWARS
LDGQ
>KZP07515.1
------------------------------------------------------------
------------------------------------------------------------
-----------------------------------MISITSL-ELQVIGDLIKQSQPCMR
ADHFFVFYVNGKEVCTSQ---RKTREPPPRWKEQK--RF---------------RFDF-S
STIRIVIFRQSLLAKRFPVKKYIVAEFN-GKGVDLLDNS---------------------
TEHEMRAESGDSVASCISVGLDYSSQPHA----EFMKAVDE-DMSRIGV-PGSD------
--------AAQTTMSIAGQLGTVLQKIVPIVDQFAGSHPVLNAAWTVLSAAYKVMQTQ--
IAEDGAVRDLLESLREMAGVAGACPTLPEVGGTID----VVDEIGRTTLEAALLIHEYAG
PSVRGKTS-------------------IFARTAKHSWT-EMSSRVAQCQKQCKDLIAMFD
RRLHLDTNLRV---KG--------------------------------------------
---------LQDTQTK--------------------------------------------
----------------------IVLDKLAYAEGASWDPAMAC------------------
----
>KZP14694.1
------------------------------------------------------------
-------------------------------------------------------MSVQP
HSPSSAKQRTGSPVTEHHIA---GTTLTAWYSSARPFRNPSC-PSDVPSNEHG---RFIT
KNRSWEPWINWRAVPFHHHPYITERNVFQHLNPTV--FS---------------RFDF-S
STIRIVIFRQSLLAKRFPVKKYIVAEFN-GKGVDLLDNS---------------------
TEHEMRAESGDSVDSRISVRLDYSSESHA----EFMKAVDG-DMSRIGV-QGSD------
--------AAQTTMPIAGQLGTVLQKIVPIVDQFAGSHPVLNAAWTVLSAAYKVMQTQ--
IAEDGAVRDLLESLREMAGVAGACPNLPEVGGTID----VIEEIGRTTLEAALLIHEYAG
PSVRGKTS-------------------IFGVSISSTSF-IVLTRVAQCQKQCKDLIAMFD
RRLHLDTNLRV---KG--------------------------------------------
---------LQDTQTK--------------------------------------------
----------------------IVLDKLAYAEGASWDPTMACLPGTRATILSIIHPWARS
LDGQ
>KZP14698.1
------------------------------------------------------------
------------------------------------------------------------
-----------------------------------MICVTSL-DLQVVGDLIKES-SCLL
EDHFFILYVNEKKVFKSQ---RKTREPPPRWKEQKP--F---------------RFDL-S
STIRIVIFRQSFLA-RVPGKKNMVAEFN-GKGVDLLDNI---------------------
TEHEMRTKSGVSVDWRISVRLDYSSESHA----EFMKAVGE-DISRIGKVPGSD------
--------AAQAVTTIAGQLGTVLEKIVPIVDQFAGTHPIFYAAWTVLSSAYKVVQQQ--
IITDGSIGDLVEKLREVAGVASTCSNLPEIGGTIN----VLEDIGRTALEAALLIHEYAS
PSIGGKPS-------------------IFARTAKHSPT-NMSSRIAQCQKQFDDLIAIFD
RRIQLDTNSRV---KA--------------------------------------------
---------LQDGQTK--------------------------------------------
----------------------MVLDKLAYAGGVSWNPDMTCLPGTRATILSIIDPWARS
LDGQ
>KZP14714.1
------------------------------------------------------------
------------------------------------------------------------
-----------------------------------------M-IWRPPDLIFGFRVELQV
IYHFYIYYVNGKEVCTSQ---RKTREPPPRWKEQK--RL---------------------
----IVIFRQSLLAKRFPVKKYIVAEFN-GKGVDLLDNS---------------------
TEHEMRAESGDSVASRISVRLDYSSESHA----EFMKAVDG-DMSRIGV-QGSD------
--------AAQTTMPIAGQLGTVLQKIVPIVDQFAGSHPVLNAAWTVLSAAYKVMQTQ--
IAEDGAVRDLLESLREMAGVAGACPNLPEVGGTID----VIEEIGRTTLEAALLIHEYAG
PSVRGKTS-------------------IFARTAKHSWT-DMSSRVAQCQKQCKDLIAMFD
RRLHLDTNLRV---KG--------------------------------------------
---------LQDTQTK--------------------------------------------
----------------------IVLDKLAYAEGASWDPTMACLPGTRATILSIIHPWARS
LDGR
>KZP14725.1
------------------------------------------------------------
------------------------------------------------------------
-----------------------------------MISVTSL-DLQVVGDLIKES-SCLL
EDHFFTLYVNEKEVFKSQ---KKAREPPPRWKEQKP-L----------------------
----IVIFRQSFLA-RVPGKKNMVAEFN-GTVVDLLDNS---------------------
AEHEMRTKSGVSVDWRISVRLDYSSESHA----EFMKAVGE-DISRIGKASGGD------
--------AAHAATTVTGHLGTVLEKIVPIVDKFAGTHPILYAAWTVLSSAYKVVQQQ--
IITNSSVRDLVDKLHKVVGVASVCQNLPEIGGTIN----VLGDIGRAALEAALLIHEHAG
PAVEEKPS-------------------IFARTAKHSPT-IISSRIAQCQKQFDDLVAIFD
RRIPLDIRSTV---EA--------------------------------------------
---------LQDGQTKMVLDKLGDASQHLDANRSPLASENAASLSQMPAVVFNTSSTSGG
KVTNVAGNYTVNGLEEIQLAMKMTLDRLLYAEGASWNPNMTCLPGTWATILSIIHAWARS
LDGQ
>KZP14731.1
------------------------------------------------------------
------------------------------------------------------------
-----------------------------------MFSVTSL-DLQVVGDLIKES-SCLL
EDHFFILYVNEKKVFKSQ---RKTREPPPQWKEQL--SF---------------RFDL-S
STIRIAIFRQSFLA-RVPGKKNMVAEFN-GTGVNLLNNS---------------------
TQHEMRTKSGVSVGWHISVRLDYSSESHE----EFMKAVGE-DISRIGKVPGSD------
--------AAQAATTTAGKLGTVLEKIVPIVDKFAGAHPILYAAWTVLSSAYKVVQQQ--
IITDSSVGELLEQLREVAGVAGTCSNLPEIGGTIN----VLEEIGRTALEAALLIHEYAG
PSIGGKPS-------------------IFARTAKHSPT-NMASRIAQCQKQIDDLIAIFD
RRIQLDTNSRV---KA--------------------------------------------
---------LQDDQTK--------------------------------------------
----------------------MGLDKLVYAGGASWNPKMACLPGTRATIISIIHAWA--
----
>KZP14751.1
------------------------------------------------------------
------------------------------------------------------------
-----------------------------------MISITSL-DVQVVGDLIKQS-PSLH
ADHFFIFYVNGKDVCRSQ---RKPREPPPQWKSQK--RF---------------LFDF-A
STIRIVIFRRSLLAKRFPMKKYVVAEFN-GMGIDFLDNG---------------------
TEHEMTAESSDNVKSRISVRLDHSLESHV----QFMKAVDE-DMSRIGKVPGSD------
--------AAQAATTIAGQLGTVLQKIVPIVDEFAGAHPILYAAWTVLSSAYKVVQQQ--
IIIDGSVRDLVEKLREVAGVASTCSNLPEIGGTIN----VLENIGRTALEAALLIHEYSG
PSVGGKPS-------------------IFARTAKYSPT-NMSSRITQCQKQFDDLIAILD
RRLHLDTNSRV---KN--------------------------------------------
---------IENK-----------------------------------------------
----------------------LVLDKLERAKGASWNSSLACLTGTRVTIRSVINAWAGS
IDDQ
>KIM83468.1
------------------------------------------------------------
-----------------------------------------------------------M
ASSAELDNAGNDSL-PLCAHLTD---------------------IQVKD-----A-PKVR
TSYVVVIYVDGEKK-----FKSKKRTNGSPTQWQEDHRF---------------FFRP-S
SAIKVAIFRKSTVP---LGNKHLVGQYI-GKMVELLESY---------------------
TDLDLKNETDTLIPTRIFVKLVLISDF----AQEIMQGVDS-AIPRLGGHGVVGQVSGVI
NASVTAYDDAETVGTCIAPLGQALQLIVKIMDNVADAHPILKVSWIVLSSAYKAVQQQ--
LVQDDSLRDLAESLREMVSVASACPDLRNVKGTAN----VIEDIGHASMQVASLIDEYTK
SKHL------------------------AARIIKFQISDDMRSRIDQCQRGCKSLMEKFD
RRVGIDTNERVKELARNN------------------------------------IDVQHN
VQVIKDDGLSEKIYQW---LAAPDPSRNYNEAR--------------------------E
KYQENTGFWFINSPQFAEWKMKPDI-----------------------------------
----
>KDR74226.1
------------------------------------------------------------
------------------------------------------------------------
-------MATDKPL-LLRAILGRKNLTAM----LMLFTTDHYQGIEAEC---DGK-WKAQ
SQYFVRISVADKEV-AKS-TNSKPHSSALKWEWNANNQI---------------WFEP-S
SVLKMELYRVSR--TRIDRLNDLVGQHE-GKVVEMLDQN---------------------
ASFDLMDKKGDPVRAKIKIALSPTSES-DDDIKIFMEKVDS-DVSRLPSNDTVW------
-------------S-TVSTVGKTLQLTKNIMDNLSKVHPILNASWTIVSSLYQAVQET--
DLQDASIRDLASTLREMLAIANKFRNLEEIPDMPN----VIEEIGHQSIQVASLIHEYAK
LSFA-------------------------RRTGEIQIS-GLKSRIGNCQKSCAALKVKLS
DRINVDTNARVKKIED--------------------------------------------
------RQLAAEINKW---LSAPDSSRFCNEAH--------------------------E
KREVDTCSWFLNGERFIRWQENP-------------------------------------
----
>KDR71040.1
------------------------------------------------------------
---------------------------------------------MSDPSSPLPSSSLTV
KVLLSFIMATDKAL-LLSAILGG---------------------IEVECDVENGK-WKAQ
SQYFVRISVADKEV-AKS-TNSKPRSSVLKWEWSANNQI---------------WFEP-S
SMLKAELYRVSR--TRIDRLNNLVGQHE-GKVVEMLDQN---------------------
ASFDLMDKKGDPVRAKMKIALSPTSES-DDDIKVFMERVDT-DVSRLPSHGTMW------
-------------N-TVSTVGKTLQLTKNIMDSLSQAHPMLKASWTILSSLYQAVQET--
DLQDESVRELARTLREMLATANKFRNLEEILNMPN----VVEEIGHQSIQVASLIHEYAK
LSFA-------------------------RRTGEIQIL-GLKSRIEKCQKSCAALKVKLS
DRINVDTNARVKKIED--------------------------------------------
------RQLAAEINKW---LSAPDSSRFHNEAH--------------------------E
KREVNTCAWFLNGKRFIRWRENP-------------------------------------
----
>KIJ93635.1
------------------------------------------------------------
------------------------------------------------------------
-------MVTDKSL-LLGAIPAN---------------------IEVQVEG-IEE-QRIR
SYYFVRLYVDGQKV-SKS-MKSKPSSSVLKWKWDADNQT---------------WFLPLS
SVMKVQLYRGSK--INVRWFEHLVGQHE-GDVVAFLENV---------------------
ADFGLTDKKGNSFRAKMHIVLSPISGS-GDNTKEFLDKVDA-DVNRLSSNGAVA------
-------------G-TVSTLGIVLQLTKTIMDNLSEVHPILKASWTIVSGLYEAVRET--
DIQDESIQELATTLREILGITKAIQNLQEVPDTTN----VIKEINRQSLEVAVLIQEYTK
LHFA-------------------------VRTLRIQ--ADLKSRIKKCQDKWVVLKEKLS
LRVAVDTNIRVRRIED--------------------------------------------
------HQLADEIHKW---LFPPDSSRNQNEAR--------------------------G
KRQDGTCTWFLETERFLEWQE---------------------------------------
----
>KJA21064.1
------------------------------------------------------------
------------------------------------------------------------
-------MPTSDGL-LFSAN------------------------LESVAVQ-DIG-KHRR
THHFVQIFVADNKV-VTS-P-REACSEVSKWEWNAETKI---------------WFEP-S
STIKVVLFRGFKIKTPIKLTDDVVGQYE-GKIVDLVSSD---------------------
AGLEMKDMTGSLVSEKLKITITLVSGPSIDNIKEFLDEVDA-SVGRLKSIGAGG------
-------------GRTVSVLGNVLQLTKNIFDNLSQ--------------------ET--
DRQDDYVRDLATSLREMLATADKVPYLEVIPNIPN----VIKDISLQSLQVALLIDEYTK
LGRA-------------------------GRTIRIQ--VDLKPRIEKCNADCASLKAKLH
NAISLDTNIRLKKMES--------------------------------------------
------SRQVETVIKW---LSAPDTSVNRNDAN--------------------------K
KQEKGTCSWFLENEQFLTWLESPG------------------------------------
----
>PPQ81501.1
------------------------------------------------------------
------------------------------------------------------------
-------MPPNKSLELLRAMLNN---------------------IEVDGD---IE-GQRV
SRYSLKLNVDGRKL--ES-TEAMLSASTLKWEWSAENEVTGINK----------------
----------------------RIGMLE-ERVVDFLDN----------------------
GDFDLTDDNGVTVPDKMKVALSPTPKS-DDYIAKFLDKVDA-DASILPQTEAIL------
-------------G-TASTLVQVLKLTKAIMDQLSKAHPILSASWIAVSSVYQLIQET--
DIHDEFIQELAKTLCKMLATAAAVPDLPQIPKTDN----VINEISRQSLRVASLIHKYTK
LSFA-------------------------KRTVKIQLN-GIKSCILQCQRESAALKERLH
NRIQFDIHAQTKQIGQ-------------------------------------------K
LDVIKDDALAAKISNW---LSSPDTSKILNDTY--------------------------E
KCQDGTCVWFLEGEQFFKWQESSG------------------------------------
----
>KDR77835.1
------------------------------------------------------------
--------------------------------------MRAINNCNALDMLFLLDMWLYP
RVLLPLNMATDTPL-LLSAILGT---------------------IEVEGDVENGK-QRTR
SKYSVRIYVADKEV-ANS-TRPKPRSSVLKWEWNANNKI---------------WFEP-S
SMMKVVLHRGIV--TNITLFNAFVGQYE-GKVVDLLENN---------------------
TSFDLTDKKGNPIPPKMKIVLSRISGS-VDNVKEFMEKVDL-DISHLSSNDAVW------
-------------S-TVSTVGKVLQLTKNIMDKLSQAHPILNASWTIVSSLYQALQET--
ELQDKSIRDLASTLRELLGTANAIPDLPVIPNTDN----VIEEISRQSLQVACLIHEYAK
LSWA-------------------------ARTVKIQIPAGLKSRIGECRDSCAALKAKLS
DRINFDTNTRVKKIEDGV------------------------------------NQTGRT
LEAIKDDKIAEKIRKW---LSPPDSSRNRNEAD--------------------------E
KRQVDTCAWFLEGERFNKWRETP-------------------------------------
----
>PPQ88497.1
------------------------------------------------------------
------------------------------------------------------------
-------MSPDNPLNPLSATLGD---------------------VEVEGT---LK-GRKR
ARFYVQLDVDDRKAVMIS-TKIKRSASGLRWEWTAGNEI---------------WFAP-S
SKIEITIYQYHKLI-----SDKCVGRLGQTQVVDMIAND---------------------
ASFDLTNENGLAVPLRMKIALSPALKS-DDDIENLLKEVDN-SASKLKNREDVL------
-------------G-TASSIGQALQLIKVIMNNFSQVHPVLNASWVVVAGVYKILQGT--
DVQDKVIQELANTLREMLGTAAAVPDLPQIPNTDS----VIDEISRQSLQVASLIHEYTK
LSFL-------------------------KRTAKIQLSDDLKSCILQCQTRCVSLQMKLA
IRIEIDTYAQAKQIVR-------------------------------------------T
LNVIKDDALATKIRKW---LSAPDSSRNLNEAD--------------------------E
KHQDGTCLWFLEGEQFLRWQKTP-------------------------------------
----
>PPQ85939.1
------------------------------------------------------------
------------------------------------------------------------
------------------------------------------------------------
------LDVNDQKAVVIS-TKIKHSVSGLRWEWTSGNEI---------------LFAP-S
SKIEIMIYRCHKLK-----SDKCIGMLGQTQVVDMIAND---------------------
ASFDLTNENGLVVPLKMKIALSPAPKS-EDDIENLLKEVDN-SASKLIKREGVL------
-------------S-TASSIGQVLQSIKAIVDNFSQVHPVLNASWVVVSGVYKILQET--
DVQDEVIQELANMLCEMLGTAAAVPDLPQIPSTDS----VIDEISQQSLQVALLIHEYMK
LSFLICMTPK--------------DCLFAEWTAKIQLSDDLKSHILQCQTKCASLQDRLA
LRIGIDTHAQTKQIGQNM------------------------------------GVIIQT
LNIIKDD-----------------------------------------------------
------------------------------------------------------------
----
>PPQ94460.1
------------------------------------------------------------
------------------------------------------------------------
-------MSPDNPLNPLSATLGN---------------------VEVEGT---LK-GRKR
SRFYVQLDVDDQKA-VIS-TKIKRSASGLRWEWTSGNEI---------------LFAP-S
SKIEITIYQYHKFI-----SDKCVGRLGRTQVVDMIAND---------------------
ACFDLTNENGLVVPLRMKIALSPAPKS-DDDIENLLKEVDN-SASKLKKREGVL------
-------------S-TASSIGQALRSIKAIMDNFSQVHPVLNASWVVVSGVYKILQDM--
DVQDEVIRELANTLREMLGTAAAVPDLPQIPSTDS----VIDEISRQSLQVASLIHEYTK
LSFL-------------------------KRTVKIQVSDDLKSRILQCQTKCISLPDRLA
LRIGINTHAQTKQIGQNV------------------------------------GIIIQT
LNIIKDDALATKICKW---LSASDSSRNLNEAD--------------------------E
NHQDGTCLWFFEEEQFLRWQDTSG------------------------------------
----
>PPQ94485.1
------------------------------------------------------------
------------------------------------------------------------
-------MSPDNPLNLLCATLAN---------------------VEVEGT---LK-GRER
SRFYVQLDIDDRKA-VIS-AKIKCSVSGLRWEWTSGNEIMNIDLDQCLLLDSISWFAP-S
SKIKIAIYQYHMLI-----CNKCVGRLGRTQVVDMIANGASNIHL------------FLH
ASFDLTSESGLAVPLRMKIALCPAPKS-DDDIENLLQEVDN-SISKLKNRESVL------
-------------G-TASSIGQALQLIKAIMNNFSQIHPVLNASWVVISGVYKILQDT--
DVQDEVIRELANTLREMLGTAAAVPDLPQIPNTDS----VIEEISRQSLQVASLIHEYAN
LSFL-------------------------KRTAKIQLSGDLKSRILQCQTKCTSLQMKLA
IRIDINAHARATQIGM----------------------------------------VLLM
LHVIKDDVLATKIHKW---LSASDSSKNLNEAD--------------------------E
KHQDGTCLWFFKGKQFLGWQET--------------------------------------
----
>PPQ93035.1
------------------------------------------------------------
------------------------------------------------------------
-------MSPDNPLNPLNATIAN---------------------IEVEGT---LK-GWKR
SRFYVQLDVDDRKAVVIS-TKIKHTASGLRWEWTSGNEI---------------LFAP-S
SKIEIAIYQYHKLI-----SDKCVGRLGQTQVVDMITNGASNICLALCNRYRKRFINYLD
ASFDLTNENGHAVPLRMKIALSPAPKS-DDDIENFLKEVDN-SASKLKKKEGVL------
-------------S-TASSIGQALRSIKAIMDNFSQVHPVLNASWVVVSGVYKILQET--
DVQDEVIRELANTLREMLGTAAAVPDLPQIPSTDS----VIDEISRQSLQVASLIHEYTK
LSFLICMPPK--------------DCLFAERTAKIQLSDDLKSCILQCQTKCASLQDRLA
FRIGIDTHAQTKQIGQNM------------------------------------GVMIQT
LNIIKDDALATKICKW---LSAPDSSRNLNEAD--------------------------E
KHQDGTCLWFYEGEQFLRWQETSG------------------------------------
----
>KIJ97945.1
------------------------------------------------------------
------------------------------------------------------------
-----------MATNKLHAILTD---------------------IEVEGDVENGQ-QRKR
KLYSVQLSVADTVVAKS--THPKPHSSVLKWEWNANNQI---------------WFEP-S
STMKVEVYRGFK---GVNFFNKLVGQYQ-GNVEDLLDTD---------------------
ANFGLMNKKGNPIAPKMKIALSLVSTSSATSLNSGGFSTQNNDYLAI------GGLPAVV
VDPRTRAQQAE-----AGVVYEGFKTVLQGLYNCSDIFLPLKTAAGGILTIIKFVETV--
LENKKELEDLKAKLEAILSIVKQYQKQDSLHALGN----RIEIFCTAITTQLNLIEGMHK
HSVL-------------------------ARGAEGT---KDADTILKAIRNINSLCDVFQ
MDTQLNIEGMVGDILQRLNS--SSIEKLSHEMT----SYKTRQSSYG-DPT--GCMQGTR
VKV------LEELDTW---ASNSNSS----------------------------------
------------------------------------------------------------
----
>PPQ81031.1
------------------------------------------------------------
------------------------------------------------------------
--------MTTNKPSLLRAILGN---------------------IEVEGDVENGK-RRIR
SHYSVQLSVADNVVAKS--THPKPCSRVLKWEWNTGHEI---------------LFES-S
SMIKVVLYRGCG--TYINLFKRFAVQYA-GKVEDLLDSN---------------------
ASFDLTDKKGKRVPAKMKIVLSPVSTSG-------SLASQDNDYLAI------GGLPINV
VDPETRVQQAKE---VGNVVYEGLKIVVQGLYNCSDMFLHLKTAAGGILTIIKFVETV--
LENKKELEDLSKKLAAIISIVEKYKEKEGLGVINH----RIENFCEAIIRQLTKVEELQK
QWLL-------------------------TRAAVAT---KDADTILKALRNINNLCDVFQ
IDTQLNIEAMVGDILQRMNSAIGSIDKLNHEMT----SYKTRQSSYG-DPT--GCLEGTR
VEV------LKALETW---ASDTDSGKV--------------------------------
------------------------------------------------------------
----
>KZP09217.1
------------------------------------------------------------
------------------------------------------------------------
------------------------------------MLTPSCPVAQNMNDPRQLN-LGDG
TGYSLAVHVNGRLALRT----IMQTDHPSSWHAHC--ML---------------SFNL-S
STVKLEVIRNIPRD-QHPGKPCLVGRWA-GRGVELLTKSKHLLAKLSMGK----VLKRYK
ARLDLRDERDTQIESYITLQLDLPEGVDCANL----------------------------
---------------VKGDIGKGFSTITTGLKSIVFCHANMTASQIFLHATYLVQILADH
PAHSSPITA-----PPARKCSTYVPLVPQQRKTED--------LA---------------
------------------------------KQ--VSSDDEPPKHIAPVQAF---------
NTIGTSQNAHVVNVGRDINN--------------------ITHTGIDDQALAGIASIDKR
LKVVHDKEFDDKVHGW---LSAPDVSINFNAAR--------------------------R
KHQPETGSWFLDGNQFAQWKDKCD------------------------------------
----
>KZP32285.1
------------------------------------------------------------
------------------------------------------------------------
------------------------------MPPQFIISATAI-DIRVISGLQQQT-TSPK
TDHYVILKIDGKEVFKSA---NMPCESPPRWKEQK--TI---------------KFIA-S
SDIDIVIYRKSRLR-----RKHAVAEYS-GRGIDFINTS---------------------
MEQEYDDESGK---SRLAVKFDLVKESHS----ELMKTVDV-AISHLTQFKGSE------
--------AALMATTTGATLGTVLQAIVPVINQSAAAHPMLTGAWIVLSSAYKITQNSR-
LAQDQSILDLLKSVRDMAAAASFYDKLQEIPGAVKADVFDIEEIARATLEAARIVHDYVS
YHPSHQPKGKAKFWYSRLPMSLSSGLGGPGRIATHALP-NMPSRIASCQALCKGLAEKHN
H-ICLDSVKSIQREHL--------------------------------------------
---------RKEVQRWILYSTDSDTSSIYDAAR--------------------------N
LHLEGTGSWFLAGLDFLGWKYQSG------------------------------------
----
