# Supplementary material for: Exploring a diverse world of effector domains and amyloid signaling motifs in fungal NLR proteins
Source: PLoS Comput Biol. 2022 Dec 21;18(12):e1010787. doi: 10.1371/journal.pcbi.1010787 (PMC9815663; doi:10.1371/journal.pcbi.1010787)
Supplement: S2 Data — The alignments were calculated using ClustalOmega for 127 MMseqs2 clusters with at least 20 member sequences. (GZ) [file pcbi.1010787.s009.tar.gz › KZP30127_aligned.fa]

>KZP30127.1
----------MT-----AILHYAPDSNFNDVGGDQYNIHWQEPP--------------AV
SAFQEAVSTALNAVVR--DRYYVPKCMQGTRHWIIDDIHRWLDDYDAP-----
>KIM86551.1
--------MPYF---KNSKRTVVKHSTLNDNTGDLNVYFPN-----------------SQ
EEPEEKILAALNPAVVERRGYDVPGCMEGTRKGVFEDIDGWLEDFGAP-----
>KZP30129.1
MPMHMHGILPLA-----SVYQDARYITFNRVEGDQINIFNPSPA-------------LTA
SSSREAYIAALNPVDRIPYYQSVPKCFGGSRQWIFDKIHTWLDDYDEETP---
>XP_007323019.1
--------MPFT---QTGSYAEANIDNYQDIGRDQLN--ANITINQ-------------S
GASDEVILARLNPVDY--NRHYVQPCMDGTRQDIFDRIDIWLADPSAK-----
>EGN94771.1
--------MPFT---QTGSYAEANIDNYQDIGRDQLN--ANITINQ-------------S
GASDEVILARLNPVDY--NRHYVQPCMDGTRQDIFDRIDIWLADPSAK-----
>XP_007323042.1
--------MPFT---QAGSHVEAHIANYQDIGRDQHN--TNITNIQ-------------S
GASDKAILVRLDPVDY--NRHYVQPFMDGICQDIFNRIDEWLVDPSAKNILWI
>EGN92362.1
--------MPLT---QSGANPEANIRTYNDVTGNQVINATNITNVH-------------T
GSGDDTILAMLKPVDH--NRHYVQPCMDGTRKDIFTEIQHWLDQPADAQEAK-
>EGN92374.1
--------MPLT---QSGANPEANIRTYNDVTGNQVINATNITNVH-------------T
GSGDDAILAMLKPVDH--NRHYVQPCMEGTRKDIFKEIQRWLDQPGDAQEGK-
>XP_007318240.1
--------MPLT---QSGANPEANIRTYNDVTGNQVINATNITNVH-------------T
GSGDDTILAMLKPVDH--NRHYVQPCMDGTRKDIFTEIQHWLDQPADAQEAK-
>XP_007318251.1
--------MPLT---QSGANPEANIRTYNDVTGNQVNTTTNITNVH-------------T
GSGDDAILAMLKPVDH--NRNYVQPCMDGTREDIFTEIQHWLDQPADAQEGK-
>XP_007318253.1
--------MPLT---QSGANPEANIRTYNDVTGNQVINATNITNVH-------------T
GSGDDAILAMLKPVDH--NRHYVQPCMEGTRKDIFKEIQRWLDQPGDAQEGK-
>XP_007322634.1
--------MPFT---QTAANSVANIGTYNDVSGNQYITT-----VH-------------Q
DSGDDAILAKLNPVDH--NRHYVQPCMEGTRKDIFETINDWLDDPNAHK----
>KIM74988.1
--------MPIS--SYESTYIDARNSTIIHAGRDHITYA-------------------NQ
TAEAKEILGRLKPVER--GYYYVPPCMKGTREEIFEEINQWLIDIDAP-----
>KIM77624.1
--------MSPTADVDDAQFTDARYSHFTQIVRNQNIHN--------------------A
TSSAESLLASLKPVR---QRRFVMPCMEGTREGVFRRIDSWLGDFDVR-----
>PAV14872.1
--------MPIT---QNGLYSSANIETYNDYGNITNVYNE------------------SD
SNKLKRLKDILRPLSVTDREANRPKCLKGTCIDLLQQIHTWAQRSDLP-----
>PAV14753.1
--------MPLT---QSGSNSSANIETYNDYGNVTNVYSS------------------SE
SNKLKKLKDILKPLPVTDQEANRSKCLKGTRVDLLQQIRTWAQRVDPP-----
>PAV14881.1
--------MPIT---QNGLYSSANIETYNDYGNITNVYNE------------------SD
SNKLKRLKDILRPLSVTDREANRPKCLKGTCIDLLQQIRTWAQSSDLP-----
>PAV14882.1
---------------MNGSNSTANFVTYNDTTNVY---NE------------------SD
SNKLKKLKDVLKPLTVTDQEANRPKCLKGTRVDLLQQIRTWARSTEYP-----
>PAV19324.1
--------MSFN---QSGPDSSIRVGNSFAFGCNQSNTTTNITNATIIQNLDGASGVGVD
EQRIQKLRDKLKPMTVPEQEANRPKCLQNTRVDLLKQIRSWASVIDKP-----
>PAV19331.1
--------MPVN---QSGDYSTTNIETHNELGTSQYNLSLNADNPTINVHLNGPANKIII
EPDMQKLKEILKPMTVPEQEANRPKCLDGTRVDLLQKIREWASSSDSP-----
>PAV19326.1
--------MPVN---QSGDYSTANIGTHNEFGTSQYNFTVNADNPTINVRLDGPHNKVTN
KPDMKELKEILKPMTVTEQEANRPKCLKGTRVALLQRIREWTESSDSP-----
>PAV19328.1
--------MPVN---QSGDHSTANIGTHNEYGSRQNNLALNVDNSTINVHMGDPLNRATD
EPDMKKLKEILKPIAVPEQEANRPKCLDGTRVDLLQRIREWASSSNSP-----
>PVF91181.1
--------MNKF-----GSQE---DPNYVKVAQEVQRMVHQTLY--E----------RGP
TSEEADILRKIEPKDLD-NSCPHEPCMEGTRQDILEQINMWVDDLDAP-----
>PVF91804.1
--------MNKF-----PSRR---DPNYVKVSQELIRIAHIALN--G----------EHL
SLQDEAILQSLKPKDVE-RDSPHDECMEGTRQDILQEIESWATNFDAP-----
>XP_007313145.1
--------MPYF---ENSSNIDASHGVFNDIAGSQYNHTTNITNIYS----------AGV
KSENERILSRLKPANR--YLRYVQPCMEGTREDIFKEIHHWLDNSTAEE----
>KIM77436.1
---------------MAELRMNFANSEFKDIHGSVGSYN-NIT--------------VHA
ASLPIDILESLNPVKRG-HYHNVPPCMDGTRKLVMEEFDQWLKDDEAP-----
