# Supplementary material for: Exploring a diverse world of effector domains and amyloid signaling motifs in fungal NLR proteins
Source: PLoS Comput Biol. 2022 Dec 21;18(12):e1010787. doi: 10.1371/journal.pcbi.1010787 (PMC9815663; doi:10.1371/journal.pcbi.1010787)
Supplement: S2 Data — The alignments were calculated using ClustalOmega for 127 MMseqs2 clusters with at least 20 member sequences. (GZ) [file pcbi.1010787.s009.tar.gz › KZV64388_aligned.fa]

>KZV64388.1
--------------------------------------------------MPLPAIPDGR
LRISEGLKKDVKGATKSAVEALGMAAAMTQNVPYINIVSGALAEFLKIQN----------
--------EVDAYKSDWKAVMAIARQIKAIVDKVSQQCQSV-DNANDVLPEDLKEPFYAL
EECLLKTIRALNACKAQPT----FGLAQKIRVRAREYLNRGDLLSEVKECRAEMQAALDL
FNTKLQIDQSFKIH----------------------------------------------
---
>KZV75798.1
------------------------------------MVPLPNEDLAFVPATQDRSARKSR
LSISTETSEKAKGATRTVIELLNVAATMTQSVPYLGAISTALSEFVKIQD----------
--------EVDVCKDECRLTMDNAYQINTLIKGFRDKCADT-GKGNGIFSEELQLAFMDL
ERIVLDSVAVLVECKLDS---------PTLRSRLRLYTRRSDLTRQVRE-----------
------------------------------------------------------------
---
>KZV75997.1
-----------------------------------------------MDTSSSDAASQSR
FQPSKNLRKDAKGAMKTAIDVLSIAASMTQGVPYLGIVSGALTEFVKMAD----------
--------EVDAFKSDWKAVTAVARQIQSIIDEMRDKYKQA-EE-GGTFPQELAKPFEEL
ERCIGHALETLNNCKIGS---------KRLRDRARAILNRGDLSSDVKQCRADMQAALDL
FNTKLNIINAIALDG-------FINKRATALPANAVTAAAI-------------------
---
>KZV61576.1
-----------------------------------------------MEGVSVTVPASTR
SSLSENLKKDAKGAVKTAVELLAVAASMTQNVPYLGIISGALTEFLKIED----------
--------EVTSLKSDWKAVMSVAQQIKATIDRVRAQCEKR-GADGDALPEGLLEPLMEL
ERCIAGALEVLNACKAGS---------KRFRDRVRMYLNRSDLAGGVKQCRTDMQAALDL
FNTKLNILNTFKLDE-------IFLTSSTARPDLAVPPIPI--SLPPPPAI---------
---
>KZV60044.1
---VTCPRIATCDLRSSISADRALSRINTDHTTSLSLAKSSF--HVAMGDNSATASARPR
FQLSESLKNDAKGAVKTAVEILGVAASMTQNVPYLGIISSALAEFLKIEG----------
--------EVTTLKSDWKLVMSVARQIKAIIDDVHARCEKL-RACDEALPEGFLEALNEL
ERCIESALKVLTDCKVGS---------KRRRDRLRVYLSHTDLSDNVKQCHTEMQAARDL
FNTKLHIINAFAGQVRDRKLDEILVKVSH-------------------------------
---
>KZV62632.1
-----------------------------------------------MGDNSTTATARPR
FQLSDSLKKDTKGAVKTAVEILGVAAAMTQNVPYLGIISGALAELLKIEG----------
--------EVTTLKSDWKAVMSVAQQIKTVIDRVHAQCEKL-ETGDDALPEGFLEPLSEL
ERCIAAALEVLDACKTGS---------KRFRDRARVILNRMDLSANVKQCRTDMQAALDL
FNTKLHIINAFAMQ----------------------------------------------
---
>KZV62634.1
---------------------------------------------MGDINATASARPARF
LELSEGLKKDAKGAVKTAVEILGIAASATQNVPYLGIISGALTEFLKIEG----------
--------EVTTLKTDWKAVMSVAQQIKSIVDRVRAQCEKL-EAGDDALPDGFLEPLMEL
ERCIATALEVLNTCKAGS---------KRFRDRARVYLNRTDLAGNVKQCRMDMQSALDL
FNTKLHILNTFKLDEIL-------SRGSIARPDLPVPPIPI--SLPPPPAI---------
---
>KZV62643.1
-----------------------------------------------MVDNGADESARTR
LELSESLKNDAKGAVKTAVDILGVAASMTQSVPYLGIISGVLAELLKIEG----------
--------EVSTLKSDWKAVMSVAHQIKTVIDRVRAQCEKL-EAGDDALPEGFLEPLTEL
ERCIATALEVLNACKAGS---------KRIKDRARVILNRTDLSANVKQCRTDMQAALDF
FNTKL-------------------------------------------------------
---
>KZV62645.1
MTPLLGSQLATYAHRCRSSS--------PLETPKLALLSEVL--GQAMDHTNAITPTRTR
IQLSDSLKRDAKGAVKTAVELLGVAASMTQNVPYLGIISGALTELLKIEN----------
--------EIDTLKSDWRLVMSLAKHIKSIIDRVRAQCEKL-GADGDVLPEGLLEPLIEL
ERCILTALEVLNTCKVGS---------KRFRDRARVYLNRSDLAGNVKQCRTDMEAALNL
FNTKLHIIHTFKLDE-------MLSRGSIARPSLVVPPIPI--SLPPPPAI---------
---
>KZV76206.1
----------------------------------------------MYSKEQIPSGAQAR
FQLDGNLKKNSMGGVKSIVETLEIAARAELNMSYLAVISSVLTEFLNAYD----------
--------RVDTLQAEWKLIGDHVRVTRKAVDDMRERYKG---KADEELPEGLGESFEHL
EKSIIRSLETLNICMNGS---------RGLMGRARLLLDRSTLNSDVKERRQDFVVALRM
FNTAITAIYRKQQTVVIAGRFILS------------------------------------
---
>KZV60711.1
----------------------------------------MSGPGATSVIDPGTVPVPPR
FQISENLKRSTKGTVATAVEILGVAATATQNVPYLGIISSILAEVMKIYR----------
--------EVDTYKTDWKAVAGMAEEIKSIVDDMRTKFAKTADGNDEALPEAISRPFVTL
ERCLVKVLETLNACIPASNA-NTTGFTKKMKGFAREVLNRGDLSDKVKQCRADMQAALDL
FNTRLLIEGTFTMRK----LVVMIERWGKQLPRSVMLECVF--NYSIRASL---------
---
>KZV60721.1
-------------------------------------MSLSK--RTNSNATHIPSTTSRS
TRISEELKTSAKGAVKAAVDILSVAASVTQNVPYIGIVSGVLTELSKIQD----------
--------EVNVLKSDCASVATVARQIKSVVDRIRDQCEVS-GE-GNELPEGLVEPFQDL
EKCIVKTLEVLHACKGDS---------LRPISRIRLYFNRGELLGNVRQCRLDLQAALDL
FNARLHVNNTFAIHLQYKKL----------------------------------------
---
>KZV62699.1
-------------------------------------MSAMSTLQEGPVTTSTSSAHATR
FHIDEDTKRDAQGYLKSAIELLGVAASMTQNVPYLGIVSGILTEMIKIED----------
--------EVDTYKQEWRATMTSARQIKGVVDNIRQQCSAT-MHNDAVLPDVMKESFDGL
EKCLVRTLEILNACQAQTANKQSLSRTKRLKARIRERINRKDFLNEVQYCRRGMQAALHL
FNTKLQIDQSLKIHAMVPILAEVREGQHAQATSSETKVISC--AM---------------
---
>KZV63937.1
------------------------------------MSTTDASNVVGADGAQAEVTNTSR
LDISEEVVGTMKGAVKAAIVALGMAAQISQNVPYLGAISTALTEFMKIQN----------
--------EVDVCRDECRATMIDAEEMNSLIRGLREKCDES-GRRDVVLNQSLRAAFATL
EKIVLECILTLQKCKIES---------KRKRDRVRLYLKRSELAKSVKECSSKMGKALQQ
FNTTLQVDQVIILEDIR-------------------------------------------
---
>KZV66651.1
-------------------------------------MSTFAADVESTACAQAELTNKSR
LDIGEEVVGTMKGAAKVAIIALGMAAQISHNVPYLGAISTALAEFMKMQD----------
--------EVDQCKDDCRTTVADARQMNSLIETFRDKCVKS-GLGDGVFDGSLRDAFSEL
EKIILECILTLEKCKVDS---------KRKRDRFRRYLKRSELAKSVKDCAAKMGKARQD
FHTTLQVDQAIILEEMRRTLNKMHEAQTFTAVQVAA---------PEVPSVWRL------
---
>KZV75799.1
---------------------------------------------------MAEMEVRGR
LHISKETAKNAKGAARTTVQLLGVATQMTQGVPYLGAVSAALTEFIKIQDVSSINHAVSL
DRVNCREKEVDVCKEECKESMYNARQINDMIKRVRDES----TGREGALNPRLQLAFADL
ERVVLESIGILAQCKVDK---------PGVGARLRLYARRVELGKSVQGCTVRLNNALLH
FNTVLQVNQSILLEDIRDTVNKIHDGPPTPHKSRDQRAVRADNSRSPAPGIMQRHSATLM
HLE
>KZV71423.1
------------------------------------MSTSAPSVAEEVYAAPEESSNNSR
LKMGDKLVATAKGAVKLAIVALGIAAQATQSVPYLGAVSTALTELMKIQD----------
--------EVDVCKDECRAVMDDARQIRSLIKTFRDKCVES-GRGESVLSITLREAFTEL
ERIVLGCIVALQRCKVDS---------KRKRDRVRLYLKRSELTRDVKDCAAKVGKALQQ
FNTTLQVDQVVLLEDIRSVV----------------------------------------
---
>KZV63938.1
------------------------------------MSTSVSSAGN-G---STEDSPQTP
ARISEKTIENAQSAVSDALEVLNVVAEMAENVPYLGAVSKALTAFNEVLE----------
--------EVDVCKRDCRAATSEAAEFMGLMQEFEAKVI----RSNVGREIELRNAFIEL
GSALLKCLDTLQTIRVDS---------KRRRDRLKLLLKRGDVQHVVKECRDKIRIAKDK
FNMKVAFD----------------------------------------------------
---
>KZV65978.1
------------------------------------MASSAASAGD-GSKDPGGDTSQTP
ARISKKTIENAKSAASTAVGVLGVVAEMAENVPYLGAVSKALTTFKEVME----------
--------EVDVCKKDCRAATSEATEFIDLMGDFEKKAG----SSAGGKEGELRKACKEL
SDAILKCLNTLQSLGVDS---------KRKRDRIKLLLKRGDVQSSVNECRDKMRIAKEK
FNMIVAADTNRVAHEIRQHIL---------------------------------------
---
>KZV76211.1
----------------------------------------------MSSKEKAPNVDRAR
LLIADDLKNVTNSAVKVAVNALEIASHMVQNVSYLAIISSVLTQFIKAHD----------
--------QLNLFKSEWQYIEDLARQIHTIVDYVRRLYIG---KDEEELPEGLAEPCMRL
EKSIIRSLETLNDCITVR---------KGLINLARVLLRSEAVVNNVKQCRDDMKITLDM
FSAELTVIKRNRRVTSDTERLVLLSAGRL-------------------------------
---
>KZV76216.1
----------------------------------------MP--TVAELPISSQNKPSPR
FQLSDSLKKDAKGAVKTAVELLGIAASLTQNVPYLGIISSVLTEFLKIQD----------
--------EVSGLKSEWKGVIEYARQIQDLIDNVRSGYEG---RGDDTLPPLLTKPIGLL
ETCIVKSLETLNACKIES---------KRYRDRVRVFLSRGDIKGDIKQCD---------
------------------------------------------------------------
---
>KZV63936.1
-------------------------------------MSNAAHSASGVVDAKENAANKGR
LVIGDKLKENAKGAVKTTIELLGIAARMTQSVPYLGAISTALTEFMKIQN----------
--------EVDQCKEECKEAVDDAEQINALIKRFKDECIAS-GRGESALNETLCEAFAEL
EKIVLDCVTTLQECKTDS---------KRKRDRLRIYWKRSDLLKSVKGCATEMR-----
------------------------------------------------------------
---
>KZV69528.1
------------------------------------------MPTIEEQPDDGPKPVRAR
FVISETLMKDARGTVRTAVEALGVVASVTQNVPYLGTISSVLAVMLDIYN----------
--------DVSAYKSDWKAVADMSQCMKAIVDEVYAKCETI-EDQEEALPPAIAGPLSKL
EQSLVKTIETLNVCMPASSSKASKSLTKRLKGFARDILNRGDLADSVKQCRADMQTTLDL
FNTRLQI-----------------------------------------------------
---
