# Supplementary material for: Exploring a diverse world of effector domains and amyloid signaling motifs in fungal NLR proteins
Source: PLoS Comput Biol. 2022 Dec 21;18(12):e1010787. doi: 10.1371/journal.pcbi.1010787 (PMC9815663; doi:10.1371/journal.pcbi.1010787)
Supplement: S2 Data — The alignments were calculated using ClustalOmega for 127 MMseqs2 clusters with at least 20 member sequences. (GZ) [file pcbi.1010787.s009.tar.gz › KZZ99530_aligned.fa]

>KZZ99530.1
MNSRFHD-IEPAEKGTCDWLSKHPTYTGWAACDR-
>EGU75419.1
MNSRSLD-IDAAAEGTCDWLLQHPTFTTWASCNRD
>CZR49697.1
MNSRSLD-IDAAAEGTCDWLLRHQKFTSWASCD--
>EXL65836.1
MNSRSLD-IDAAAEGTCDWLLQHPTFTTWASCNRD
>RBA12825.1
MNSRSLD-IDAAAEGTCDWLLRHQTFTSWASCD--
>OCK88611.1
MNNRGND-ITPAAQGTCSWLLKHKAYLGWIYQGR-
>OCL10292.1
MNDRGND-ITPAAEGTCSWLLEHKIYKDWNSQSR-
>XP_024722815.1
--MRRND-IKDEAPETCSWLLKNKNYMTWIAQGQ-
>PQE33429.1
MSYRRYD-TKRAYANTCDWITRHQSYTTWLKEGS-
>XP_001223364.1
MELRFYTGHNISIAGTCEWLFQHKEWERWQFGSD-
>XP_007824495.1
MESRYYD-IDAAQTGTCEWLSQHKMYREWVERNR-
>AAS80312.1
MDNRSND-IDAAAKGTCEWLLRHKTYIRWASCGR-
>EXL66944.1
MESRFKD-IDPAAEGTCKWLLRHERFKSWADRHR-
>KFG86104.1
MENRYYD-IDAAQAGTCTWLSRHTIYREWVERNR-
>KID84908.1
MNDRYYD-IDAAQTGTCEWLSWHKIYREWVKRNR-
>KID95826.1
MEDRYHD-IDAAQTGTCKWLSPHKIYREWVKRNR-
>KLU84520.1
MRNRSHD-IDRAVTGTCEWLLKHEKYRSWAACDR-
>KLU89688.1
MQERYYD-IIPAVKGTCEWFLRHQTYKNWAACF--
>KXX74246.1
MEDRSHD-IDSALTGTCKWLLQHKMYKEWAARDR-
>PKK53501.1
MQDRDND-IEHAVPGTCEWLLKHDTYINWATSNR-
>PNP60690.1
MNDRGND-IYHAAAGTCEWLLRHQTYRDWVSHRR-
>XP_006969236.1
MQSRGND-IDRAVKGTCEWLLKHETYMSWAANHQ-
>XP_013940395.1
MTSRSLE-IDSAVSGTCEWLLQHDTFRKWTELNQE
>XP_013954844.1
MWNRGNE-IERATEGTCEWLLKHESYINWAAVTK-
>XP_014539458.1
MESRYYD-IDAAQTGTCGWLSQHEMYREWVERNR-
>XP_024748177.1
MQSRGND-IDRAVKGTCEWLLKHQKCMSWATSHR-
>XP_013960592.1
MNAGFDN-VHTAAKGTCRWLFRHEIYLDWVTCHQ-
>XP_024743787.1
MNYRRQD-TQRAHVKTCGWITRHPSYTTWLEDGS-
>KIM99074.1
MNYRRRD-TQRAHAKTCGWITRHPSYTTWLEDGS-
