# Supplementary material for: Exploring a diverse world of effector domains and amyloid signaling motifs in fungal NLR proteins
Source: PLoS Comput Biol. 2022 Dec 21;18(12):e1010787. doi: 10.1371/journal.pcbi.1010787 (PMC9815663; doi:10.1371/journal.pcbi.1010787)
Supplement: S2 Data — The alignments were calculated using ClustalOmega for 127 MMseqs2 clusters with at least 20 member sequences. (GZ) [file pcbi.1010787.s009.tar.gz › OAA76622_aligned.fa]

>OAA76622.1
----------------------------------------------------MEPVGLAV
GVVGLAGLFSVCLDAVQRFDAWKK--FGDELATLGVRVEVQRLRLDKWGQAVGLKQNSAS
-------------------------DIEGHHHPALDDARTSRTVKTLLT-TIQEVFTRKV
SALFTDETGCAGSG---GD-------------------------------------L-AA
QDHFGVSSTSRRARLGWAFRDKSTVRAAVEEFAGLIQDLHDLVPPLG-------------
------------------------------------------------------------
-------DAEAQRGLRLWLLGRHTP---NEVFEKALKGKLENTCQWIFCRQELLDWAS--
SDF-SKCST-----------------
>CEJ90298.1
----------------------------------------------------MEPVGLAV
GVLGLAGLFSACLDAVDRFDSWRH--FSDESRTLGSRWEAQKLRMKRWGQAVGIDN----
---------------------------KADHHEALENPEIVSRVRQHLA-IIESLCTNGD
GVFSSAARASVGQ----TKY--------------------------------TLFSRGRA
QAEPSTHSESGRQRVKWALRDKAKCTAQVEMLGFLVQDLHDLVPPDVVKDTNRTERRA--
-------------GNDVFRYVDDNFAGKDAWPVKLG----QILAKIE------KDF----
-------EAETRKKVHAWLLGRDIN---NELFDDAVQRRVDGTCDWILEQGLFVEWTS--
PDF-PAASA-----------------
>CEL10544.1
----------------------------------------------------MEPAGLAL
GAVGLLGLFNLYQEAARVVHSVKN--HSSESLRLFSRYSATKVLFERWGTQVGVADKDS-
--------------------------LAQSVHPQLKEPATVNAVAGLLA-SITNVFTDVD
PTIAGYEQPSTS------------------------------------------------
-AAANPGRTKLRSRLKWALADGDKLTQNTKDFDDLVQKLYRLVPPEKLHPDEFQKLQT--
------------------------------SLIQFQ------------------------
-------RNQALHQVSHWLDAT-TT---ENTFDAYYSTRLDTTCNWIDTHPAYQG-----
--------------------------
>CRL24565.1
----------------------------------------------------MEAVGLAV
GVVGLAGLFSTCLDIMDRFDSFKE--FGPESRSVKAQFTAQKLRLQFWGHAVGFQGGV--
--------------------------LMEKHSELLEDQEIHSACSDLLYAAIEDIYSYND
DSKAPLASALDQR---------------------------------------QSLSKRIW
PRKGRDGQESKLESFNWAARDKMKKLNQLRRLCDLVDALHNLVPTDGRGYIFQS--KS--
-------------GEAGQGIISSDSLNPGRWMIVFE----QIMRGIE------KDY----
-------EDGIKRYLHTWLLGPGSQ---NELYEISAAKRTPGTCEWALQQDWFLDWSS--
SEF-LGKRA-----------------
>EKG14407.1
----------------------------------------------------MDAAGLAV
G---LVGLPNDILDLHERWDSAKD--FDSQYRQALNTWDHSRIRLHEWISYAGYDGES--
--------------------------LSDDHHIRLDDPDVLAAVKNDFR-SISDITNWLQ
RRQAKLPISPAYSDRSPSDFS---------------------------TKFLMAPALGHG
RNGRMRSSSPIRGFLSWATHGK-QFTERVQSLAAIVGRLFDLLPPPGFLHTQIVKLE-ND
T---------------------DESLG----NEDALTVFPEVIRRLH------DL--QLD
EHTRLQKFMLERREIDSWLNVP-RV---DQEYDMFVSSRVDGTCDWIFQNPAYLSWQS--
TAI-QTG-------------------
>GAP82969.2
----------------------------------------------------MEAAGLGV
GVIGLVSLFNTCIDVVERWDSYKA--FGLELGSLRARLNADRVRFRQWGEHVGIGEGK--
-------------------------QGG-HQHSALNDPSVRSAIDLILN-SIKNIDNDAR
KAAPHLGDFSALTG--LD------------------------------------LGVGNI
APDLILEKTSRRGRLGWALGGKARTLTLIGSFEALVQKLYDLIPPTSDTIKSDGA-----
-------------------------------TTSIE----DALADLA------KYI----
-------HNETQEVLRDWLDAP-DA---KRNYDDFVLRRLDGTCEWILGRPEFQQWQSFS
PEH-P---------------------
>KFA67155.1
----------------------------------------------------MEPAGLVI
GIAGLAGLFSSCLEAIDRVKDYRS--YASDSGSLIVQLDAHRVRLERWGHDVGFENGR--
--------------------------LSADHDRRLDDTQTRSVIEDLLTIINGTLGSDGR
PHQAGSGHTHLDAT-----------------------------------------LGNTN
QPRTLEGVGSRRRKLTWALGGKGDRTVQVTQLGKLVQLLHDLVPPDRVASTRPTTD--VG
SLEALRGA------GPLDSTPRPGTRSEHVWLAEIR----QTMAELRQ---TLAEA----
-------RAETRREVHAWLLGRHSP---NERYEELRDKRLPGTCDWILTRPAFAQWSA--
SDL-PPGSPE----------------
>KFH46988.1
----------------------------------------------------MEAAGLAL
T---VVSLYRACAHIAEKIETYKA--FETDSDRLNVQFHAERQRFVAWGRLAGLVD----
------------------------AKNDQKLHQALLDDEVRNVVEDHLR-VIEQILHAND
KSAGSQGQGEP-------------------------------------------------
-GNASSTWKRRIRVIRWVLKTKVERTAQLKLFCELVQQLHNLVPVDNLKDDRLNG-----
----------------------------------------------D------CDV----
-------KAEDRKELNAWIMGQQFSDGTRENYGNAIERRLDGTCNWILKRKAFTRWCG--
QEP-TSKVS-----------------
>KFY32168.1
---MRVAHRV-----RTFGF------RSFAYCMVIE-----VVCQALSLVIAMEAAGLGV
GVMGLASLISSAREAKEMYDSYRS--FEFETRPVAAQRDAARVLLQQWCENVGYGQSR--
--------------------------LKDDHHKILDEPRVLKVVDQIFQ-CLQDIDADTD
SKQTDPSPSSREESRQARGP--------------------------------PIGLAGHV
QMDKSQKPKSRRTKLAWAFQDKKKSFDQTQNVAALLHSLYELVPPAGSDGTRDSHESLST
---------------------VNPLRKGAREIETVS----SILQRIE------MALEKAQ
DLDDKRSSDDFKSELPRWLGTT-WT---PAMYDNFVERRLDGTCEWIFDRPEYVHWEN--
GDA-ADT-------------------
>KFY96076.1
MADDVLLHRLYKVSPGTFYFVLFHLGNNYNNYMLFG-----LFHAPKLFFIAMEAAGLGV
GVMGLASLISSAREAKEMYDSYKS--FEFETRPVAAQRDATRVLLQQWSDNVGYGQSR--
--------------------------LKDDHHKILDEPRVREVVDQIFQ-CLQDMDAGPD
SKPTDPSLPSKEQSRQAQGP--------------------------------PINLAGHV
QMDKPQKPRSRRDKLAWAFQDKKKSFDQTQHVAALLHNLYELVPPGGSHGTRDSQASLST
---------------------VNPLGKGARDVETMS----SILQRVE------KALEKAQ
DLDDKRRSDDFKSGLPQWLGTT-WT---PAMFDNFVERRLDGTCEWIFDRPEYVHWEN--
GDA-ANT-------------------
>KFY72548.1
----------------------------------------------------MEAIGLAV
GIAGLAGLFSTCLDLIDKANSYRD--YGPESRSVVAQFEANKLLFRRWAQSVRIEEGN--
--------------------------PKNNHHSALDNPATALVVLKILS-SIQETFNKTE
NALLNMQHVSTADP--SSKS--------------------------------FDYTQGSN
QNVESKVSTSKRHKIGWALMGKAKFIQQILSSPSFLEWVSSEFPSDSS------------
------------------------------------------------------------
------------------------------------------------------------
--------------------------
>KIL85848.1
----------------------------------------------------MEVAGFAI
GVVGIAGIFNTCLDSLDRFQSYRS--ANAESHLLDTRFRATRARFEQWGVGVGISNGK--
--------------------------LLPDHHPGLDIKDTAGVIEDVFHIITKVICDNAN
VHS-----RLP-------------------------------------------------
DGSYTGPAQPRRKRLKWALGGKTDRVEQVDIFEKLVQQLYNLVHPKGEEYGCEDR-----
-------------------------LLGHTWAAEMR----QMLTKLE------ERM----
-------KAENRREVYSWLGKI-PP---DDKYEDSAERRVENTCDWVLDRPFFTSWIG--
PED-SSGL------------------
>KKO98858.1
----------------------------------------------------MDPVGLAV
GVIGLAGLFSTCLDLVKRVDNYKH--FKKDEQILATQFAAYRLRFERWGKTLGLDQTALS
GNQTVSSGNQTVLSGSQTVLSGNQTALSEDQHAALGDSDTLETVRKLIE-IIREILSDQK
AIPAPPLPPLPSVPSVPSVPAPPNPTVN-----------------------SSRLLGRSL
TEPFRISLRPRKAKLSWALKGKAKKEDQVELFGKLIQHLHHLVPIEEISRTATVNGSPRT
A------------TVNGNQSSNLIAQIDSSWKTEVR----DTLQRLE------GKA----
-------NAETRRELHAWIV-RHPP---NEIYQDAIQKRLEDTCEWILERPVLDEWLS--
LPN-GSPAP-----------------
>KLO92073.1
----------------------------------------------------MEVTGLAV
GVVGLAGLFSVCLDSLSRFQTYRE--ANSETHVLDTRFQAARARFEQWGVSVGISNGR--
--------------------------LQPDHHHGLDNKETANLIESILQIIAKTICDESI
LQRTRTGPRLQ-------------------------------------------------
SGQLGGLSQSRSKRLKWALGGKDSRLEQVDVFEKLVQQLYNLIQPEDKSQN-FEG-----
-------------------------LESTAWVEDIR----QMLTKIE------D------
------------------------------------------------------------
--------------------------
>KXH60745.1
----------------------------------------------------MEPVELAV
RITGLAGLFSTCLEIVEKVDSYRG--FKRDSQSLNAQFQAHKCRFEQWGSAIGINR----
------------------------GTLSGAQHPALNDPQTLSTARELLS-LIHKTYADAD
GAATQLSLPTNAN----------LAKGE-----------------------PSTAN--HV
QHRWDAPAGSARRRIAWSLRGKVRRTAQVEEFGILVQHLHNIIPPNGPGRLH--------
----------------------DDSIHENAWNPELR----QIAAKLD------EEI----
-------AAETRRDLRSWLG-RHSP---NDRYIESVQKR---------------------
--------------------------
>OAQ98243.1
----------------------------------------------------MESIGLAV
GVVGLAGLFSVCIDVVQRFDAWKK--FDDELAILGVRVAAERLRLDRWGQAVGFKQDNTS
-------------------------DIESHHHPLLDDGRTFAMLEVLVQ-KLHDLVPPDE
AHGGADRIGDAD------------------------------------------------
----QQAVDDLDGVLAER-----------EEFRTAIIGI----ERSL-------------
------------------------------------------------------------
-------QVDARRELCLWLLGRHTP---NEVFEKALNGKLEKTCEWMLNRQEFLDWAS--
SDF-SNSSA-----------------
>OHW90752.1
----------------------------------------------------MEPAGFAV
GILGLAGLFSACLEAVDNVQSYRS--ARTDADVQDTLFNAAKARFEQWGRGVGIDHGR--
--------------------------LLDDHHPALDDKGISTAVGDLLHFTIKFICDDNH
TSLRNLTQTAGSGD--------------------------------------GLPVS--L
RARHGAPPEPRRRKLVWALRGKGERTEQVNLFGKLVQGLYNLVPPDTAQESRL-------
------------------------------------------------------------
------------------------------------------------------------
--------------------------
>OJJ39610.1
----------------------------------------------------MDGISLAL
A---VVSLFSTCLDVLEKYDDWKD--FGDDSSVLLARFNSTKLRLKQWGQAVGIEGQT--
--------------------------LLESHHKSLDDANILLIIKKHLA-VIQKVYGG--
------------------------------------------------------------
---NRPSLKSKRDRIAWALRDKRKQFSQVEQFGLLVDDLHDIVPPNRESANDTKQPSGY-
------------------------LARGTTRDSEFD----RILARIE------EEI----
-------EAETRREMNKWLLGGQTP---DESYGRLTKERVDGTCDWIFDRTFFNDWCS--
SEF-RDDSA-----------------
>OOO13213.1
----------------------------------------------------MEPVGLAV
GVVGLFGLFNTCLDVAKKHDAWKD--FGSESRCLTAQFEAQKLRLQNWGEAVGVEQES--
--------------------------VSSKHHELLGDPRTRSNIQNLLL-AIKDICGHEQ
ALSLTTISRVETGS---SEG--------------------------------PILT---K
HGYSLSSRGSKRQRLNWALRGKERRIAQVAQFSSLVDDLHSLVPVNA-------------
------------------------------------------------------------
-------------------------------------------------RLWFLEWPS--
PDF-PSGPA-----------------
>KOC14493.1
----------------------------------------------------MEPVGLAV
GVVGLFGLFNTCLDVVKKHDAWKD--L-------------GKLRLQNWGEAVGVEQES--
--------------------------VSSKHHELLGDPRTRSNIQNLLL-AIKDICGHEQ
ALSLTTISRVETGS---SEG--------------------------------PILT---K
HGYSLTSRGSKRQRFNWALRGKERRIAQVAQFSSLVDDLHSLVPVNGERGQGSR------
-------------------DTRGKVGDEGSWIVEFK----QLIERIE------HDH----
-----------------------------------------------EARLWFLEWSS--
PDF-PSGPA-----------------
>RAQ76669.1
----------------------------------------------------MEPVGLAV
GVVGLFGLFNTCLDVVKKYDAWKD--FGSESRCLTAQFEAQKLRLQNWGEAVGVEQES--
--------------------------ASSKHHELLDDPRTRSNIQNLLL-AIKDICGHEQ
ALSLTTISRVETGS---SEG--------------------------------PILR---K
HGYSLTSHGSKRQRFNWALRGKERRIAQVAQFSSLVDDLHSLVPVNGERGQGSR------
-------------------DTRGKFGDEGSWIVESK----QLIERIE------HDH----
-------EVETRRHIQTWLLGDYVS---NERYEEYVERRVEDSCEWVLARLWFLEWSS--
PNF-PSGPA-----------------
>XP_002372663.1
----------------------------------------------------MEPVGLAV
GVVGLFGLFNTCLDVVKKHDAWKD--FGSESRCLTAQFEAQKLRLQNWGEAVGVEQES--
--------------------------VSSKHHELLGDPRTRSNIQNLLL-AIKDICGHEQ
ALSLTTISRVETGS---SEG--------------------------------PILT---K
HGYSLTSRGSKRQRFNWALRGKERRIAQVAQF----------------------------
------------------------------------------------------------
------------------------------------------------------------
--------------------------
>PQE15343.1
----------------------------------------------------MEPVGLAI
GVAGLAGLFNSCLDVIDRASSYKH--YGVETRAIIAQLDADKLLLEQWGQRVGIREGK--
--------------------------LEETHHRYLDSLNIKFVVEKILS-SIKELFTKKD
IALLDSNYIPGADPK-LSKE--------------------------------GNYSVRMN
IQNPRFRETTMSNKLKWALKDKTKFIAQVQQFGTLVQKLHDLVPADPSKTMANENTYGVL
E---------------------RDSNYRSDWLSEFKLILTQNLKHIE------DVLI---
------SKAETKLEIDKWLDGI-YT---NDLYDNFRQKGLDGTCDWIKNRPAFLDWIS--
ADF-PSKTA-----------------
>RDW75481.1
----------------------------------------------------MDPISFTV
GIVGLTGLFSVCLDVVDKVDSYKD--FGLESRSITAQFEADKHLFKKWAHDVGIDKDS--
--------------------------SGGHTHDALVNPETKVIVEKILM-SIQEIFSKTE
NTVSALYPAGEAGPTSFPDG--------------------------------IHFLNARK
KPQKSEGAISTRGRIGWSLRSKTRFINQVERFGALVGRLHSLVPPKGSIGQVDVHPDPLS
N-------------------GHSS-------------------------------R----
-------NGEIRKDLDSWLGAT-WT---NNIYDNFIRRRVDRTCEWILSRQVFLDWIS--
PDF-PSGTA-----------------
>RDW85385.1
----------------------------------------------------MDPISFTV
GIVGLAGLFSVCLDVIDKVDSYKD--FGLESRSITAQFEADKHLFKKWAHDVGIDKDS--
--------------------------SGGNTHDALDNPETKLIVEKILM-SIQEIFSKTE
NIVSTLHPTGEAGPTSFPDG--------------------------------IHFLNALK
KPKKSEGAISRRGRIGWSLRSKTRFINQVERFGALVGRLHSLVPPKGSIGQVDVHPGPLS
N-------------------GLSSRNDGAMWVSDSQKLLSDMKKR----------F----
-------ESETRKDLDSWLGAS-WT---NNIYDNFIRRRVDGTCEWILSRQVFLDWVS--
PDF-PSGTA-----------------
>KZN90704.1
----------------------------------------------------MEPVSFAI
GIIGLAGLFSTCLDAVERFDSWKD--YDFEFRALVAQFKAQKIRLARWGLAVGLEDDE--
--------------------------LSYDHNVLLDDPKIGSTIKEVLF-AINAVCRDED
KAFLTPMLGADEKS---NND--------------------------------QLF-----
--HRHPPRESKRQKIGWVLRTKAKRVAQVDHFSKLVETLHNLIPIEDLKGYKGRKPTG--
---------------------DTV-LETDAWRTELE----NLLKRME------TQM----
-------EDEYRRDLHAWLLGSTST---NDLYEIFTERKIEGTCEWVLHQPWFLEWTS--
PDF-PDGCAKVLWINGHAGSGKSVIW
>CRL18621.1
----------------------------------------------------MEPVSFAV
GIIGLAGLFSTCLEAVERFDSWKD--YDSEFRSLVAQFKAQKLRLAKWGVAVGLEDDE--
--------------------------LSYVHNALLDDPKIESMVKELLL-AIDAVCRDED
KAFLTPMLGKDENP---TKD--------------------------------QLF-----
--HRHAPRESKRQKLGWVFRTKAKRVAQVDNFSKLVDSLHNLIPIEDPKEHMGRRPTG--
---------------------DRV-SEADGWRTELE----NLVKRME------TQM----
-------EDEYRRDLHAWLLGSSSS---NELYEIFSERKIKGTCEWVLDQPWFLDWNS--
PDF-PTGCA-----------------
>KGO77047.1
----------------------------------------------------MEPVSFAV
GIIGLAGLFSTCLDAVERFDSWRD--YDSEFRPLVAQFKAQKLRLTKWGLAVGLEDDE--
--------------------------LSYEHNALLDDPKIESTVQELLL-AIHALCRDED
KAFLEPMLGKDEKP---TKD--------------------------------QLS-----
--HRHAIRESKRQKLGWVLRTKAKRVAQVDQFSKLVETLHNLIPIEGAKEHKGRKPTG--
---------------------DRV-SEADAWKSELK----DMLKNME------TQI----
-------EDECRRDLHAWLLSSTST---NDLYEIFSQRKIEGTCEWVLSQHWFIDWTS--
PDF-PSGRA-----------------
>KOS42316.1
----------------------------------------------------MEPASFAV
GIIGLAGLFSTCLEAVERFDSWKD--YDSEFRSLVAQFKVQKLRLSKWGVAVGLEDDE--
--------------------------LSYVHDPLLDDPKIESTVKELLL-AINTACRDED
KAFLTPMLGKDENT---TKD--------------------------------QPF-----
--HRHAPRESKRQKLGWIFRTKAKRVAQVDRFSKLVESLHILVPIEDPKEHMGRRPTG--
---------------------DKV-SDADVWRTELE----NLVKRME------TQM----
-------EDEHRRDLHAWLLGSTPS---NELYEIFSERKIKGTCEWVLGQPWFLNWAS--
PDF-PTECA-----------------
>OQD68299.1
----------------------------------------------------MEPVSFAV
GIIGLAGLFSTCLEAVERFDSWKD--YDPEFRSLVAQFKAQKLRLAKWGVAVGLEDDE--
--------------------------LSYVHNALLDDPKIEATVKELLL-AINAVCRDED
KAFLTPILGKDENP---AKD--------------------------------QLF-----
--HRHAPRESKRQKLGWVFRTKAKRVAQVDHFSKLVESLHNLIPIEDPKEHMGRRPTG--
---------------------DRV-SEADVWRTELE----NLVKRME------TQM----
-------EDEYRRDLHAWLLGSSSS---NELYEIFSERKIKGTCEWVLGQPWFLGWTS--
PDF-PTGCA-----------------
>OQD95097.1
----------------------------------------------------MEPVSFAV
GIIGLAGLFSTCLEAVEIFDSWKD--YDSEFRSLVAQFKAQKLRLAKWGVAVGLEDDE--
--------------------------LSCVHNALLDDPKIESMVKELLL-AIDAVCRDED
KAFLTPMLGKDETP---TKD--------------------------------QLF-----
--HRHAPHESKRQKLRWVFRTKAKRVTQVDNFSKLVDTLHNLIPIEDTKEHMGRRP----
-------------------------------------------------------T----
-------GDEYRRDLHAWLLGSSSS---NELYEIFSERKIKGTCEWVLGQPWFLDWNS--
PDF-PTGCA-----------------
>OQE06084.1
----------------------------------------------------MEPVSFAV
GLIGLAGLFSTCLDAVGRFDSWKD--YDSEFASLVAQFKAQKLRLIRWGLAVGLEDDE--
--------------------------ISYEHNALLDDPKIESTVKDVLF-AIDAVCRDED
KAFLTSKLGKDEAP---TKD--------------------------------QLF-----
--HRQAPRESKRQKLGWVLRTKAKRIAQVDRFSKLVETLHDLVPIENPQGYKGRKPTG--
---------------------DRV-AEVDAWQTELK----SLLKSIE------TQM----
-------EDEYRRDLHEWLLGSTST---NDLYEIFSQRKIEGTCEWVLGQPWFLDWTS--
PDF-PTGGA-----------------
>XP_002565858.1
----------------------------------------------------MEPVSFAI
GIIGLAGLFSTCLDAVERFDSWKD--YDFEFRALVAQFKAQKIRLARWGLAVGLEDDE--
--------------------------LSYDHNVLLDDPKIGSTIKEVLF-AINAVCRDED
KAFLTPMLGADEKS---NND--------------------------------QLF-----
--HRHPPRESKRQKIGWVLRTKAKRVAQVDHFSKLVETLHNLIPIEDLKGYKGRKPTG--
---------------------AYGDSDGRLSPPQFP----FIFPSSR------FMV----
-------LDEYRRDLHAWLLGSTST---NDLYEIFTERKIEGTCEWVLHQPWFLEWTS--
PDF-PDGCA-----------------
>RFN47816.1
----------------------------------------------------MEPVGLAV
GIVGLAGLFSTCLDALQKLDSYKT--ASRDSRQLDAQLSATIHLFERWGEGVGINQGK--
--------------------------LSKAHHPDLDDPHTFVVVQRLLG-SIDEFLQTSD
NVTNRTLD-----------------------------------------------FT---
IRNQGSDKISRWEKTAWALRGKLKQTNQVQTLASLVADLYSVIPPTNVSSDEK-------
----------------------NQLPVDESYTNEMR----ELLNKIE------EQL----
--K-----AQEISDLRSWLGSP-LP---NDIYDDSRDKRLDGTCEWIMQREKFLEWQA--
PSS-SS--------------------
>RBR26449.1
----------------------------------------------------MEPVGLAI
GVVGLAGLFSTCLHALQRLDSYKT--VGRDSRQLDAQLSATIHLFERWGEGVGISQGK--
--------------------------LSKAHHPDLDDPRTFLVIQRLLG-SINEFLQTSN
NVDHRSLD-----------------------------------------------FS---
IRDPGPEKVSRWEKTAWALRGKLKQTNQVQALATLVADLYNVVPPTNVPSDEQ-------
----------------------NEPPIDETYANEMR----EILSKIE------EQL----
--K-----TEEIRDLRTWLGSP-PP---NDVYDDAKDKRLEKTCEWILEREEFLEWHE--
PSS-SS--------------------
>KIL86193.1
----------------------------------------------------MEAVGLAV
G---LVSLFSTCLEAVQRIDSYKT--AGRDSRLLRAQLNATMHLFERWGDSVGIGK----
------------------------GKLSDNHHPALDDPKTFSVIKTLLE-SFEEFSTTTT
TYDDTSPKAIK----------------------------------------RVPSFPLPD
PSTKNASKTTRWQKTSWALRGKLKQTNYVEALASLVSELYSVVSPETAVVASVRQKPFLR
TTS-F-------KHQHDTVSDADAASAGHPNAVDMR----EILLELQ------QEL----
-------KAEALQKLRAWLG-SPPL---NHVYTESKDKRLQKTCEWMLHRQEFLNWQA--
PST-SD--------------------
>RFU75207.1
----------------------------------------------------MEPVGLVV
GIIGLAGLFSTCLDLAEKIDDYKH--FKSDERALAAQFVSHRLRFEKWGKALGLDQTA--
------------------------TNLSEDRHEALTDAETLQTVRKIFD-IIREILSDQR
QNSSPRS------------------AVN-----------------------STRLLARSL
TEPFRITPGSRREKLSWALKGKGKREDQVELFGKLVQHLYHLVPIKAIARIATTANGNQT
S------------DP-TAQIDPQSGIDNSAWTTEIR----DTLQRLD------GKA----
-------HAETRRELHAWIV-RHPP---NEIYEDAIQRRLAGTCEWILERPILTEWLS--
FPK-GPETS-----------------
>PKK47137.1
----------------------------------------------------MDPVGLAV
GVIGLAGLFSTCLDLVKRVDNYKH--FKKDEQILATQFAAYRLRFERWGKTLGLDQTALS
GN---------------------------QTHEALGNPDTLETVRKLIE-IIREILSDQK
------------------------------------------------------------
--PFRISLRPRKAKLSWALKGKAKREDQVELFGKLIQHLHHLVPIETISRNTTAN-----
----------------GNQSPNTTAQIDSSWKTEVR----DTLQRLE------GKA----
-------HVETRRELHAWLV-RHPP---NEIYEDAVQKRLEDTCEWIFKRPALKDWLS--
LPQ-SPGAP-----------------
>XP_013945337.1
----------------------------------------------------MNPINLAF
GAIKLPSLFSTCLDVIEKIDDYRH--FRADERALAIQFASHRLRFKKWGKALGLSRET--
------------------------IDPSEKRHEALTDPETLQTVRHIID-AAQEILNKQE
KNSQSD------------------------------------------------------
-DILRNDTKARVAKVAWALRGKSRREGQVELFGRLVQHLYYLVPIDALPQLMIGL-----
----------------AVQDGSQTMASNAPWASEMK----TVLKKLE------DKA----
-------ETEILRELHAWLS-QYPP---NEIFEEALQARLDDTCGWILERLVFKDWFT--
LQG-DELKL-----------------
>XP_018665942.2
----------------------------------------------------MNPINLAL
GAINLPILFSTCLDIIEKIDDYRH--FSADERALAIQFASHRLRFKKWGKALGLSRET--
------------------------IDLSERRHEALTDPDTLQTVRQIIN-AAHEILNNQQ
GKISQDGSNRR-----------NEPSTE-----------------------NGPSFTRNL
VELPRTTTKSRVAKLAWALRGKSRREGQVELFGRLIQHLYHLVPIDALPQLMIGL-----
----------------AVQDGSQTVAGNASWASEMR----TVLKKLE------DKA----
-------ETEILRELHTWLS-QHPS---NEIFEEALQARLDDTCGWILERPIFQQWFS--
LQE-DEAKS-----------------
>PNP40492.1
----------------------------------------------------MNPINLAL
GAINLPSLFSTCLDLIEKIDDYRH--FSADERALVIQFASHRLRFKKWGKALGLGRET--
------------------------IDLSERQYEALTDPDTLQTVRHIID-AAQEILNNQQ
RKISQDGSNRQ-----------NEPTTE-----------------------NGPSFTRNL
VELPRTTTKSRVAKLAWALRGKSRREGQVELFGRLIQHLYHLVPIDALPQLMIGL-----
----------------AVQDGSQTVAGNASWASEMR----TILKKLE------DKA----
-------ETEILRELHAWLS-QYPS---NEIFEEALQARLDDTCGWILERPIFQKWFS--
LQE-DEAKS-----------------
>XP_003007566.1
----------------------------------------------------MEAAGFAI
GLVGLAGLFSSCVDAVARAHTYKS--FSSDSQALDLQFSATKLRLETWGRAVGFAGAGAV
---------------------AAVGYDAPLHHPALDDERIQRATVEIFG-FVEQLCEEAT
NAGRLRLDTAADS----------S---------------------------------ASR
DPRMKPSGCGARRKLSWAMGGRLRRTEKLELFKELVQTLYNLVPPDDYEAGR--------
-------------------------PVASAWSTEFG----QIMSRL--------------
-------EARARQDVHAWLR--PIP---GERYHDSLQRRLDGTCVWMLNESLFQQWMT--
SEL-SPGP------------------
>XP_007801351.1
----------------------------------------------------METVSLAA
A---VPGLLTSCLDLIERIDSYKS--FDVHSRQLLL-------------------GDK--
--------------------------LSNEHHARLDYPEVASVVKTILS-SVCEIFQKSE
HTRTRLRLQPEQANPVASPW-----------------------------PVF--TRKNTD
MNKAGRNASSAKIGIAWAVKYRGQFTNQVEMFEVLVDKLYELVPPNRGEGQIQKRNDHGD
R---------------------IDAIT----NM---NMFSNFQRDLD------ML----M
KETRRNAITQAYKAIDEWLDAT-EF---DQQYDKHVSARLEGTCDWIFDHPAYREWIS--
MDY-LDKAA-----------------
>XP_007804932.1
----------------------------------------------------MEVAGTVV
GVVGLLAAFKGAIDGYLLIEQLFR--RDGGLQDRAIHFERIRKKLEIWGTDFNVDSSC--
--------------------------PDKDCLFNYESHENQATILKILE-RTTQHLGAAE
KQLRRHTREEGKM--------------------------------------------KPW
KSRIFKSNDDCKKRTTWAVKDKQLLDEIIEQLNKHLQNLLECTKEVSVLQ----------
---------------------------EDGWKGQTG------------------------
-------SLT-----------TIDE---TKAHIEARNSKQEGTCQWIFQRPEYKDWVSGT
AT------------------------
>XP_009223552.1
----------------------------------------------------MDPLTLAT
T---VVGLFGTCMTLLDKYAAFKD--AGTSSSSVHSAFNINKLLLERWGKSVGIKGDA--
--------------------------LLPSHHDLLDDPAVLRQVSQILT-DVEDLCTKLD
KSLESTSRNRDEPKPLRRVPTSSLAAGTSRAK----------------------------
-SHPEKDGPSVLAKLDWVGRGHAKSKAHLDELRDKLGDLFKLVPLPDA------------
---------------------------------QLE----KYLLELH------AQI----
-------EAETRKEVKKWLAAP-WD---TEVYDRSCRSRLPSTCKWIFERNFFLDWIS--
PDF-PDAKP-----------------
>XP_018152613.1
----------------------------------------------------MEPIGLAV
GVAGLAGLFSSCLEAVERFDSYKN--FDRDSRSLTTQLDAAKHLLEQWGRAVGIEN----
------------------------GKMSDNHHPALDNEKTLEVVRKLLS-SIQDFFGGPD
DVALQIATSTDRD----------FLKSG-----------------------PLPSR-WTK
HSRHRAPADSKWKMASWALSGKSKRTKHVQTVTSLVQYLYILVPINDTKEIQAGQKS---
----------------SATDIRDTSSHEHLWLATIQ----AFIDKTE------DEM----
-------IAETKRDLCAWLG-SPSP---NDLYDDSIQKRLDGTCEWILERDNVLGWLS--
PDI-SPDSA-----------------
>KIL86456.1
----------------------------------------------------MDPAGFTV
GLSGLVGVFTSCLDLIQRYDTYKT--ASRDKRSLDVQLQGAIYRLKNWGISVGIKD----
------------------------GKLSDNHHPALENQEIIELVNTVLS-NIKEFLVSPN
EVDGAVGTQ--------------------------------------------NVSGIAN
HQPPNSEKLPRLERLAWALRGRVKQNNHIQALEPLVSLLYEVVPPDCARPLSRTNSL---
---------------------------------------------EH------TFD----
-------TARALRDLSTWLG-APPP---NDIYHDSREKRLEDTCDWILHRDRFLQWQA--
PTA-TA--------------------
>OHW99193.1
----------------------------------------------------MEPVGLAV
GVVGLAGLFSSCLEAVEKVDSYKN--FGRDSRSLATQFDTDKHRFEQWGRAVGFKK----
------------------------GKLSDSHHPALDDAQTLAIVHKLLA-SIQDFCSGAD
DTFYQQTTPADGN----------FLKDS-----------------------LVPAR--QA
SLHHGAPMASKWRKAAWALSGKTKRTGHVQTFAGLVQYLYNAVPPDDEKGTL--------
-------------------------PGYGARNYD--------------------------
--------SAHPHDLRAWLG-CPSP---NDLYDDSIQKRLNGTCEWILKRDDVRDWLA--
PNV-STDAS-----------------
>ELA29833.1
----------------------------------------------------MEPVGLAV
GVAGLAGLFSTCLEAVQRVASYKN--YGRDSRSLAAQFDADKHRLEQWGQAVGIKD----
------------------------GKLSDTHHPALDDAQKLSIVHKLLV-SIQGFCSGAD
DTIDQRPALADGE----------FPKNK-----------------------LVSTR--LA
RPHQSAPTDPKLRQVAWALHGKAKRTEHVQTFATLVQYLHSVVSPDDATDNS--------
-------------------------PVEGSWVAEIR----AFLLKAE------EEM----
-------RAETKRDLRTWLG-CPSP---NDLYDDAIQRRLDGTCEWILTRKIIRDWLS--
PNT-PAFTS-----------------
>KZL76609.1
----------------------------------------------------MEPVGLAV
GVVGLAGLFSSCLEAVEKVDSYKN--FGRDSRSLATQFDTDKHRFEQWGRAVGFKK----
------------------------GKLSDSHHPALDDAQTLAIVHKLLA-SIQDFCSGAD
DTFYQQTTPADGN----------FLKDS-----------------------LVPAR--QA
SLHHGAPMASKWRKAAWALSGKTKRTGHVQTFAGLVQYLYNAVPPDDEKGTL--------
-------------------------PGYGARNYD------------S------AHP----
-------HAETKRDLRAWLG-CPSP---NDLYDDSIQKRLNGTCEWILKRDDVRDWLA--
PNV-STDAS-----------------
>XP_008089959.1
----------------------------------------------------MEPVGLAV
GAAGLAGLFSSCLDAVERFDSYKN--FGRDWRSLATQFDADKHRFEEWGRAVGFEN----
------------------------GRLSDSHHPALDDAQKLAVVRKLLD-SIQDFCSDAE
DFLYQQYTQSDDG----------LAKSG-----------------------LVSSR--QI
QPRHGAPMASRWRKAAWALTGKTRQTGHVQTFATLVQYLYDVVPPNNASDALSKRPT---
----------------------QLQDSLTAFLDDIR----AFMNKVE------EEM----
-------RAEIKRDLRVWLG-CPST---NDLYDDSIHKRLDETCKWILERDEIRDRLS--
SSA-STT-------------------
>XP_018177780.1
----------------------------------------------------MEAAGLVI
GVAGLAGLFNSCLEAVDKVQSYQT--FGADSHVLDTRFQVAKARFERWGQGVGIEKGK--
--------------------------LQPYHHLALDDKETSTVVTDVLHIIIKAICDAGN
TPRRTRAAGPGDDS------------------------------------------SSLH
GLRTPYASDSRRRKLTWALWGKGARTEQVELFEKLVQELHNLVPPRSHPRER--------
------------------------TSLVHAWPVEVR----RVLDRID------REM----
-------KAETRRELHSWLG-QRPP---NERYHDSLQQRVNNTCNWILERPAFRHWLA--
TDA-CVGP------------------
>CEF84061.1
----------------------------------------------------MEAAGLAI
GIVGIAGLFNTCLDSLARFQSYKS--SSADSHILDTRFRAARTRFEQWGASVGISQGL--
--------------------------LLPDHYHGLKDENTASVIQDILHIIAKTICENGN
AQQNL----HQ-------------------------------------------------
NERFAGILQSRRKRLRWALGGKEDRTEQVEVFEKLVQQLHNLVSVDQNGHKHSGD-----
-------------------------HKDEGWS-DVR----QILLNME------QGM----
-------KNEMQRDIYSWLGIP-SS---NDKYQDSLDQRVENTCSWIFDRQEFENWVS--
PEN-PTSP------------------
>EYB23175.1
----------------------------------------------------MEAAGLAI
GIVGIAGLFNTCLDSLARFQSYKS--SSADSHILDTRFRAARTRFEQWGASVGISQGL--
--------------------------LLPDHYHGLKDENTASVIQDILHIIAKTICENGN
AQQNL----HQ-------------------------------------------------
NERFAGILQSRRKRLRWALGGKEDRTEQVEVFEKLVQQLHNLVSVDQNGHKHSGD-----
-------------------------HKDEGWS-DVR----QILLNME------QGM----
-------KNEMQRDIYSWLGIP-SS---NDKYQDSLDQRVENTCSWIFDRQEFENWVS--
PEN-PTSP------------------
>OBS18850.1
----------------------------------------------------MEAAGLAI
GIVSIAGLFNTCLDSLARFQSYKS--SYADSHILDTRFLAVRTRFEQWGASVGISEGR--
--------------------------LLSDHHHGLNDENTASVIQDILQIISKTICDNGN
TQQAL----HH-------------------------------------------------
HERFAGILQSRRKRLRWALGGKEERTEQVEIFEKLVQHLHDLVSVDNKDHRHYEE-----
-------------------------KKEDGWS-DIR----QILLNME------QGM----
-------KNEMRRDIYSWLGIP-SS---NDTYQDSLEKRVENTCSWIFDRPEFEIWLS--
PEN-PTSPG-----------------
>PCD41013.1
----------------------------------------------------MEAAGLAI
GIVGIAGLFNTCLDSLARFQSYKS--SSADSHILDTRFRAARTRFEQWGASVGISQGL--
--------------------------LLPDHYHGLKDENTASVIQDILHIIAKTICENGN
AQQNL----HQ-------------------------------------------------
NERFAGILQSRRKRLRWALGGKEDRTEQVEVFEKLVQQLHNLVSVDQNGHKHSGD-----
-------------------------HKDEGWS-DVR----QILLNME------QGM----
-------KNEMQRDIYSWLGIP-SS---NDKYQDSLDQRVENTCSWIFDRQEFENWVS--
PEN-PTSP------------------
>XP_011327391.1
----------------------------------------------------MEAAGLAI
GIVGIAGLFNTCLDSLARFQSYKS--SSADSHILDTRFRAARTRFEQWGASVGISQGL--
--------------------------LLPDHYHGLKDENTASVIQDILHIIAKTICENGN
AQQNL----HQ-------------------------------------------------
NERFAGILQSRRKRLRWALGGKEDRTEQVEVFEKLVQQLHNLVSVDQNGHKHSGD-----
-------------------------HKDEGWS-DVR----QILLNME------QGM----
-------KNEMQRDIYSWLGIP-SS---NDKYQDSLDQRVENTCSWIFDRQEFENWVS--
PEN-PTSP------------------
>CVK99134.1
----------------------------------------------------MEPVGLAV
G---LVGLFSTCMDVMQRVDSYRT--ADRDSRQLDAQLNATMHLFERWGDGVGISKGK--
--------------------------LSDTHHPDLDNPRTYAVVQGLLN-SIKDFSTTSN
EPTSPKGLQKAPS------------------------------------------FPVSG
DLSSHGPKASRWQKTAWALRGKLKHTGRVQALAGLVSDLYNVVSPDTAG--SSALTRT--
----------------PSFKDLSISASEPPYAVEIR----ELLQKIE------EKM----
--EGKHFISDKIRDLHLWLGAP-QP---NDVFSDSNDKRVEETCEWILRRDEFLEWQK--
PSS-SS--------------------
>CVL06292.1
----------------------------------------------------MEPVGLAV
G---LVGLFSTCMDVMQRVDSYRT--ADRDSRQLDAQLNATMHLLERWGDGVGISKGE--
--------------------------LSDNHHPDLDDPRTYAVVQGLLN-SIKDFSTTSN
EPPSPKALQKAPS------------------------------------------FPVSG
DLSSHGPKISRWQKTAWALRGKLKHTGHVQALAGLVSDLYNVVSPDTTG--SSALTRA--
----------------PSFKDLSISAGEPPYAVEIR----ELLGKIE------EEM----
--E-----ADRIRDLHLWLGAP-PP---NDVFSDSNDRRVEETCEWILRREEFLEWQK--
PSS-SS--------------------
>CZR48711.1
----------------------------------------------------MEPVGLAV
G---LVGLFSTCMDVMQRIDSYRT--ADRDSRQLDAQLNATMHLFERWGDGVGISKGK--
--------------------------LSDTHHPDLDNPRTYAVVQGLLN-SIKDFSTNLN
EPSGPKGLQKTPS------------------------------------------FPMSG
DVSSNGSKISRWQKTAWALRGKLKQTSHVQALAGLVSDLFNVISLDTTR--ANALTRT--
----------------PSFKDLSLNSGEQPYAVEIR----ELLQKIE------EEM----
--E-----ADRIRDLHVWLAAP-PL---NDVFNDSNDKRVEKTCEWILHRDEFLEWQK--
PSS-SS--------------------
>EGU88855.1
----------------------------------------------------MEPVGLAV
G---LVGLFSTCMDVVQRFDSYRT--AGRDSRQLDAQLNATMHLFEKWGEGVGIGNGE--
--------------------------LSDDHHPDLDNPRTYAVVQGLLN-SIKDFSSTSN
EPSSPKGLQKTPS------------------------------------------FPLSG
DPSTHGSKISRWQKTTWALRGKLKQTSHVQALASLVSDLYNVVSPDTASTSPKALTRN--
----------------PSFKDLSINPSEQPYAVDIR----ELLRKIE------EEM----
--E-----AEKIRDLHLWLGAP-PP---NDVFNDSNDKRVQETCEWMLHRNEFIEWQK--
PSS-SS--------------------
>EMT72740.1
----------------------------------------------------MEPVGLAV
G---LVGLFSTCMDVMQRIDSYRT--AGRDSRQLDAQLNATMHLLEKWGDGVGISKGK--
--------------------------LSDNHHPDLDNPRTFAVVQGLLN-SIKDFSATSD
EPPSPRGLQKTPS------------------------------------------FPSSG
DLSSHGSKISRWQKTSWALRGKLKQTSHVQALASLVSDLYNVVSPDTTG--SKALTRT--
----------------PSFKDLSISAGEQPYAVEIR----ELLQKIE------EEM----
--E----------------------------GNDSNDKRVQKTCEWILHRDEFLEWQK--
PSS-SS--------------------
>ENH63764.1
----------------------------------------------------MEPVGLAV
G---LVGLFSTCMDVVQRFDSYRT--AGRDSRQLDAQLNATMHLFEKWGEGVGIGNGE--
--------------------------LSDDHHPDLDNPRTYAVVQGLLN-SIKDFSSTSN
EPSSPKGLQKTPS------------------------------------------FPLSG
DPSTHGSKISRWQKTTWALRGKLKQTSHVQALASLVSDLYNVVSPDTASTSPKALTRN--
----------------PSFKDLSINPSEQPYAVDIR----ELLRKIE------EEM----
--E-----TEKIRDLHLWLGAP-PP---NDVFNDSNDKRVQETCEWMLHRNEFIEWQK--
PSS-SS--------------------
>EWZ45940.1
----------------------------------------------------MEPVGLAV
G---LVGLFSTCMDVMQRIDSYRT--AGRDSRQLDAQLNATMHLLEKWGDGVGISKGK--
--------------------------LSDNHHPDLDNPRTFAVVQGLLN-SIKDFSATSD
EPPSPRGLQKTPS------------------------------------------FPSSG
DLSSHGSKISRWQKTSWALRGKLKQTTHVQALASLVSDLYSVVSPDTTG--SKALTRT--
----------------PSFKDLSISADEQPYAVEIR----ELLQKIE------EEM----
--E----------------------------GNDSNDKRIQKTCEWILHRDEFLEWQK--
PSS-SS--------------------
>EWZ97237.1
----------------------------------------------------MEPVGLAV
G---LVGLFSTCMDVMQRIDSYRT--AGRDSRQLDAQLNATMHLLEKWGDGVGISKGK--
--------------------------LSDNHHPDLDNPRTFAVVQGLLN-SIKDFSATSD
EPPSPRGLQKAPS------------------------------------------FPSSG
DLSSNGSKISRWQKTSWALRGKLKQTSHVQALASLVSDLYSVVSPDTTG--SKALTRT--
----------------PSFKDLSIGAGEKPYAVEIR----ELLQNIE------EEM----
--E-----VDKIRDLHLWLGAP-PP---NDVFSNSNDKRVQETCGWILHRDEFLEWQK--
PSS-SS--------------------
>EXA51221.1
----------------------------------------------------MEPVGLAV
G---LVGLFSTCMDVVQRFDSYRT--AGRDSRQLDAQLNATMHLFEKWGEGVGIGNGE--
--------------------------LSDDHHPDLDNPRTYAVVQGLLN-SIKDFSSTSN
EPSSPKGLQKTPS------------------------------------------FPLSG
DPSTHGSKISRWQKTTWALRGKLKQTSHVQALASLVSDLYNVVSPDTASTSPKALTRN--
----------------PSFKDLSINPSEQPYAVDIR----ELLRKIE------EEM----
--E-----AEKIRDLHLWLGAP-PP---NDVFNDSNDKRVQETCEWMLHRNEFIEWQK--
PSS-SS--------------------
>EXK85215.1
----------------------------------------------------MEPVGLAV
G---LVGLFSTCMDVVQRFDSYRT--AGRDSRQLDAQLNATMHLFEKWGEGVGIGNGE--
--------------------------LSDDHHPDLDNPRTYAVVQGLLN-SIKDFSSTSN
EPSSPKGLQKTPS------------------------------------------FPLSG
DPSTHGSKISRWQKTTWALRGKLKQTSHVQALASLVSDLYNVVSPDTASTSPKALTRN--
----------------PSFKDLSINPSEQPYAVDIR----ELLRKIE------EEM----
--E-----AEKIRDLHLWLGAP-PP---NDVFNDSNDKRVQETCEWMLHRNEFIEWQK--
PSS-SS--------------------
>EXL63296.1
----------------------------------------------------MEPVGLAV
G---LVGLFSTCMDVMQRIDSYRT--AGRDSRQLDAQLNATMHLLEKWGDGVGISKGK--
--------------------------LSDNHHPDLDNPRTFAVVQGLLN-SIKDFSATSD
EPPSPRGLQKTPS------------------------------------------FPSSG
DLSSHGSKISRWQKTSWALRGKLKQTSHVQALASLVSDLYSVVSPDTTG--SKALTRT--
----------------PSFKDLSISADEQPYAVEIR----ELLQKIE------EEM----
--E----------------------------GNDSNDKRIQKTCEWILHRDEFLEWQK--
PSS-SS--------------------
>EXL70875.1
----------------------------------------------------MEPVGLAV
G---LVGLFSTCMDVVQRFDSYRT--AGRDSRQLDAQLNATMHLFEKWGEGVGIGNGE--
--------------------------LSDDHHPDLDNPRTYAVVQGLLN-SIKDFSSTSN
EPSSPKGLQKTPS------------------------------------------FPLSG
DPSTHGSKISRWQKTTWALRGKLKQTSHVQALASLVSDLYNVVSPDTASTSPKALTRN--
----------------PSFKDLSINPSEQPYAVDIR----ELLRKIE------EEM----
--E-----AEKIRDLHLWLGAP-PP---NDVFNDSNDKRVQETCEWMLHRNEFIEWQK--
PSS-SS--------------------
>EXM07412.1
----------------------------------------------------MEPVGLAV
G---LVGLFSTCMDVMQRIDSYRT--AGRDSRQLDAQLNATMHLLEKWGDGVGISKGK--
--------------------------LSDNHHPDLDNPRTFAVVQGLLN-SIKDFSATSD
EPPSPRGLQKTPS------------------------------------------FPSSG
DLSSHGSKISRWQKTSWALRGKLKQTSHVQALASLVSDLYNVVSPDTTG--SKALTRT--
----------------PSFKDLSISAGEQPYAVEIR----ELLQKIE------EEM----
--E----------------------------GNDSNDKRVQKTCEWILHRDEFLEWQK--
PSS-SS--------------------
>EXM14506.1
----------------------------------------------------MEPVGLAV
G---LVGLFSTCMDVVQRFDSYRT--AGRDSRQLDAQLNATMHLFEKWGEGVGIGNGE--
--------------------------LSDDHHPDLDNPRTYAVVQGLLN-SIKDFSSTSN
EPSSPKGLQKSPS------------------------------------------FPLSG
DPSTHGSKISRWQKTTWALRGKLKQTSHVQALASLVSDLYNVVSPDTASTSPKALTRN--
----------------PSFKDLSINPSEQPYAVDIR----ELLRKIE------EEM----
--E-----AEKIRDLHLWLGAP-PP---NDVFNDSNDKRVQETCEWMLHRNEFIEWQK--
PSS-SS--------------------
>KLO92093.1
----------------------------------------------------MEPVGLAV
G---LVGLFSTCMDVMQRVDSYRT--AGRDSRQLDAQLNATMHLFERWGDGVGISKGN--
--------------------------LSDNHHPDLDNPRTFSVVQGLLN-SIKDFSTTSN
EPQHSQGPQNTPS------------------------------------------FPISG
DVSSNGSKISRWQKTAWALREKLKQASHVQALAGLVSDLYNVVTPDTTG--SKALTRT--
----------------PSFKDLSISAGEQPYAAEIR----ELLQKIE------EEM----
--E-----ADKIRDLHLWLGAP-LP---NDVFSDSNNKRAKQTCEWILHRDEFLEWQK--
PSS-SS--------------------
>KLO95598.1
----------------------------------------------------MEPVGLAV
G---LVGLFSTCMDVMQRVDSYRT--ADRDSRQLDAQLNATMHLFERWGDGVGISKGK--
--------------------------LSDTHHPDLDNPRTYAVVQGLLN-SIKDFSTTSN
EPTSPKGLQKAPS------------------------------------------FPVSG
DLSSHGPKISRWQKSAWALRGKLKHTGRVQALAGLVSDLYNVVSPDTAG--SSALTRT--
----------------SSFKDLSISASEPPYAVEIR----ELLQKIE------EEM----
--EGKQ-------------------------------FRVEETCEWILRRDEFLEWQK--
PSS-SS--------------------
>KLO99464.1
----------------------------------------------------MEPVGLAV
G---LVGLFSTCMDVMQRVDSYRT--ADRDSRQLDAQLNATMHLFERWGDGVGISKGK--
--------------------------LSDTHHPDLDNPRTYAVVQGLLN-SIKDFSTTSN
EPTSPKGLQKAPS------------------------------------------FPVSG
DLSSHGPKISRWQKSAWALRGKLKHTGRVQALAGLVSDLYNVVSPDTAG--SSALTRT--
----------------SSFKDLSISASEPPYAVEIR----ELLQKIE------EEM----
--EGKQ-------------------------------FRVEETCEWILRRDEFLEWQK--
PSS-SS--------------------
>PCD37160.1
----------------------------------------------------MEPVGLAV
G---LVGLFSTCMDVMQRIDSYRT--AGRDSRQLDAQLNATMHLLEKWGDGVGISKGK--
--------------------------LSDNHHPDLDNPRTFAVVQGLLN-SIKDFSATSD
EPPSPRGLQKTPS------------------------------------------FPSSG
DLSSHGSKISRWQKTSWALRGKLKQTSHVQALASLVSDLYSVVSPDTTG--SKALTRT--
----------------PSFKDLSISADEQPYAVEIR----ELLQKIE------EEM----
--E-----ADKIRDLHLWLGAP-PP---NDVFSDSNDKRIQKTCEWILHRDEFLEWQK--
PSS-SS--------------------
>PNP86531.1
----------------------------------------------------MEPVGLAV
G---LVSLFSTCMDVMQRVDSYRT--AGRDSRQLDAQLNATMHLFERWGDGVGISKGK--
--------------------------LSDDHHTDLDNPRTYAVVQGLLN-SIKDFSTTSN
EPQSPNGLQKTPS------------------------------------------FPISG
DVSSHGSKISRWQKTAWALRGKLKQTSHVQALAGLVSDLYSVVTPGTTG--SKALTRT--
----------------PSFKDLSISAGEQPYAVEIR----ELLRKIE------EEM----
--EGKPFLSDKIRDLHLWLGAP-PP---NDVFSDSNDKRVEETCEWILHRDEFLEWQK--
PAP-SS--------------------
>RBA10433.1
----------------------------------------------------MEPVGLAV
G---LVGLFSTCMDVMQRVDSYRT--ADRDSRQLDAQLNATMHLFEQWGDGVGISKGK--
--------------------------LSDNHHPDLDNPRTYAVVQGLLN-SIKDFSTNSN
EPSSPKGLQKTPS------------------------------------------FPMSG
DVSSHDSKISRWQKTAWALRGKLKQTSHVQALAGLVSDLYSIVSPDTAG--SSALTRT--
----------------PSFKDLSISASEPPYAVEIR----ELLQKIE------EEM----
--EGKHFI------------SP-PP---NDVFSDSNDKRVEETCEWILRRDEFLEWQK--
PSS-LS--------------------
>RBQ80397.1
----------------------------------------------------MEPVGLAV
G---LVGLFSTCMDVMQRVDSYRT--AGRDSRQLDAQLNATMHLLQRWGDGVGISKGR--
--------------------------LSDNHHPDLDDPRTFAVVQGLLN-SIKDFSAVSN
DPPSPKGLHKTPS------------------------------------------FPISG
DVSAHGSKISRWQKTAWALRGKLKQTSHVQTLAGLVSDLYNVVSPDTTG--SKALTRT--
----------------PSFKDLSISAGEQPYAVEIR----ELLQKIE------EEM----
--E-----ADKMRDLHLWLGAP-PP---NDVFSDANDKRVEDTCEWILHRDDFLEWQK--
PSS-SS--------------------
>SCO16926.1
----------------------------------------------------MEPVGLAV
G---LVGLFSTCMDVMQRVDSYRT--AGRDSRQLDAQLNATMHLFERWGDGVGISKGN--
--------------------------LSDNHHPDLDNPRTFSVVQGLLN-SIKDFSTTSN
GPQHSQGPQNTPS------------------------------------------FPISG
DVSSNGYKISRWQKTAWALREKLKQASHVQALAGLVSDLYNVVTPDTTG--SKALTRT--
----------------PSFKDLSISAGEQPYAAEIR----ELLQKIE------EEM----
--E-----ADKIRDLHLWLGAP-LP---NDVFSDSNNKRAKQTCEWILHRDEFLEWQK--
PSS-SS--------------------
>SCO52041.1
----------------------------------------------------MEPVGLAV
G---LVGLFSTCMDVMQRVDSYRT--ADRDSRQLDAQLNATMHLFERWGDGVGISKGK--
--------------------------LSDTHHPDLDNPRTYAVVQGLLN-SIKDFSTTSN
EPTSPKGLQKAPS------------------------------------------FPVSG
DLSSHGPKISRWQKSAWALRGKLKHTGRVQALAGLVSDLYNVVSPDTAG--SSALTRT--
----------------SSFKDLSISASEPPYAVEIR----ELLQKIE------EEM----
--EGKQFVSDKIRDLHLWLGAP-PP---NDVFSDSNDKRVEETCEWILRRDEFLEWQK--
PSS-SS--------------------
>SCO84254.1
----------------------------------------------------MEPVGLAV
G---LVGLFSTCMDVVQRFDSYRT--AGRDSRQLDAQLNATMHLFEKWGEGVGIGNGE--
--------------------------LSDDHHPDLDNPRTYAVVQGLLN-SIKDFSSTSN
EPSSPKGLQKTPS------------------------------------------FPLSG
DPSTHGSKISRWQKTTWALRGKLKQTSHVQALASLVSDLYNVVSPDTASTSPKALTRN--
----------------PSFKNLSINPSEQPYAVDIR----ELLRKIE------EEM----
--E-----AEKIRDLHLWLGAP-PP---NDVFNDSNDKRVQETCEWMLHRNEFIEWQK--
PSS-SS--------------------
>SCV27441.1
----------------------------------------------------MEPVGLAV
G---LVGLFSTCMDVMQRVDSYRT--ADRDSRQLDAQLNATMHLFERWGDGVGISKGK--
--------------------------LSDTHHPDLDNPRTYAVVKGLLN-SIKDFSTTSS
EPTSPKGLQKAPS------------------------------------------FPVSG
DLSSHGPKASRWQKTAWALRGKLKHTGRVQALAGLVSDLYNVVSPDTAG--SSALTRT--
----------------PSFKDLSVSAGEPPYAVEIR----KLLQKIE------EEM----
--EGKHFISDKIRDLHSWLGAP-PP---NDVFSDSNDKRVEETCEWILRRDEFLEWQK--
PSS-SS--------------------
>XP_018760587.1
----------------------------------------------------MEPVGLAV
G---LVGLFSTCMDVMQRVDSYRT--AGRDSRQLDAQLNATMHLLERWGDGVGISKGK--
--------------------------LSDNHHPDLDNPRTFAVVQGLLN-SIKDFSTVSN
DPPSPKGLQKTPS------------------------------------------FPISG
DVSAHGSKISRWQKTAWALRGKLKQTSHVQTLAGLVSDLYNVVSPDTTG--SKALTRT--
----------------PSFKDLSISAGEQPYAVEIR----ELLQKIE------EEM----
--E-----ADKMRDLHLWLGAP-PP---NDVFSDSNDKRVEDTCEWILHRDEFLEWQK--
PSS-SS--------------------
>XP_023427358.1
----------------------------------------------------MEPVGLAV
G---LVGLFSTCMDVMQRVDSYRT--ADRDSRQLDAQLNATMHLFERWGDGVGISKGK--
--------------------------LSDTHHPDLDNPRTYAVVQGLLN-SIKDFSTTSN
EPTSPKGLQKAPS------------------------------------------FPVSG
DLSSHGPKISRWQKSAWALRGKLKHTGRVQALAGLVSDLYNVVSPDTAG--SSALTRT--
----------------SSFKDLSISASEPPYAVEIR----ELLQKIE------EEM----
--EGKQFVSDKIRDLHLWLGAP-PP---NDVFSDSNDKRVEETCEWILRRDEFLEWQK--
PSS-SS--------------------
>CVL07334.1
----------------------------------------------------MEPAGLVI
GVAGLAGLFNACLEAVDTVQSYQT--FGTDSHVLDTRFKAAKTRFERWGPSVRIKQGK--
--------------------------LLPNHHPVLDDNDISVVVTDLLHIIIKTICDANN
SPQRL-------------------------------------------------------
-PPFAAASWSRRGKMSWALRGKRGRVEQVELFEKLVQELHNLVPPTTGDNTRPAHKLDTG
HSDTLARGMDSRRLKRGCRLTRLGTTSGHAWHVEIR----RILARIE------GEV----
-------RAETQRKLHSWLG-H-SL---DERYHDSLEKRLIGTCNWIFDRPMFQHWLS--
TEF-STRP------------------
>EWY87598.1
----------------------------------------------------MEPIGLAI
GVVGLVGLFSSCLEAAEKVQAYLS--FGTESGVLDARFRATKVLLEKWGRRVGLEKTT--
--------------------------LAEDHHPALDDRDIAAAVEDVLRIIN-TICESST
QSIPQSKLTPSLVD--------------------------------------GVSL---G
SIGPPSLHGMRRRKLTWALWGKGKRTDQVELLETLVQQLNNLVPPDATDML---------
---------------------SSGKAPGHASLAELQ----RILARIE------EVH----
-------RAETRREVYSWLD-RSIP---NEHYDDSIQKKLVGTCDWIFERVVFQNWLS--
SEF-TVGA------------------
>EWZ34098.1
----------------------------------------------------MEPIGLAI
GVVGLVGLFSSCLEAADKVQAYLS--FGTESGVLDARFRATKVLLEKWGRRVGLEKTT--
--------------------------LAEDHHPALDDRDIAAAVEDVLRIIN-TICEPSN
QSIPQSKLTPSLVD--------------------------------------GVSL---G
SIGPPSLHGMRRRKLTWALWGKGKRTDQVELLETLVQQLNNLVPPDATDML---------
---------------------SSGKAPGHASLAELQ----RILARIE------EVH----
-------RAETRREVYSWLD-RSIP---NEHYDDSIQKKLVGTCDWIFERVVFQNWLS--
SEF-TVGA------------------
>EXK26163.1
----------------------------------------------------MEPIGLAI
GVVGLVGLFSSCLEAADKVQAYLS--FGTESGVLDARFRATKVLLEKWGRRVGLEKTT--
--------------------------LAEDHHPALDDRDIAAAVEDVLRIIN-TICESSN
QSIPQSKLTPSLVD--------------------------------------GVSL---G
SIGPPSLHGMRRRKLTWALWGKGKRTDQVELLETLVQQLNSLVPPDATDML---------
---------------------SSGTAPGHASLAELQ----RILARIE------EVH----
-------RAETRREVYSWLD-RSIP---NEHYDDSIQKKLVGTCDWIFERVVFQNWLS--
SEF-TVGA------------------
>EXL47792.1
----------------------------------------------------MEPIGLAI
GVVGLVGLFSSCLEAADKVQAYLS--FGTESGVLDARFRATKVLLEKWGRRVGLEKTT--
--------------------------LAEDHHFALDDRDIAAAVEDVLRIIN-TICESSN
QSIPQSKLTPSLVD--------------------------------------GVSL---G
SIGPPSLHGMRRRKLTWALWGKGKRTDQVELLETLVQQLNNLVPPDATDML---------
---------------------SSGKAPGHASLAELQ----RILARIE------EVH----
-------RAETRREVYSWLD-RSIP---NEHYDDSIQKKLVGTCDWIFERVVFQNWLS--
SEF-TVGA------------------
>EXM26076.1
----------------------------------------------------MEPIGLAI
GVVGLVGLFSSCLEAADKVQAYLS--FGTESGVLDARFRATKVLLEKWGRRVGLEKTT--
--------------------------LAEDHHPALDDRDIAAAVEDVLRIIN-TICESSN
QSIPQSKLTPSLVD--------------------------------------GVSL---G
SIGPPSLHGMRRRKLTWALWGKGKRTDQVELLETLVQQLNNLVPPDATDML---------
---------------------SSGNAPGHASLAELQ----RILARIS------EVH----
-------RAETRREVYSWLD-RSIP---NEHYDDSIQKKLVGTCDWIFERVVFQNWLS--
SEF-TVGA------------------
>PCD30326.1
------------------------------------------------------MSALAE
GENGKR--VDFNLLAADKVQAYLS--FGTESGVLDARFRATKVLLEKWGRRVGLEKTT--
--------------------------LAEDHHPALDDRDIAAAVEDVLRIIN-TICESSN
QSIPQSKLTPSLVD--------------------------------------GVSL---G
SIGPPSLHGMRRRKLTWALWGKGKRTDQVELLETLVQQLNNLVPPDATDML---------
---------------------SSGKAPGHASLAELQ----RILARIE-------------
------------------------------------EKKLVGTCDWIFERVVFQNWLS--
SEF-TVGA------------------
>SCO87728.1
----------------------------------------------------MEPIGLAI
GVVGLVGLFSSCLEAADKVQAYLS--FGTESGVLDARFRATKVLLEKWGRRVGLEKTT--
--------------------------LAEDHHPALDDRDIAAAVEDVLRIIN-TICESSN
QSIPQSKLTPSLVD--------------------------------------GVSL---G
SIGPPSLHGMRRRKLTWALWGKGKRTDQVELLETLVQQLNNLVPPDATDML---------
---------------------SSGN------------------------------A----
-------PAETRREVYSWLD-RSIP---NEHYDDSIQKKLVGTCDWIFERVVFQNWLS--
SEF-TVGA------------------
>XP_018245863.1
----------------------------------------------------MEPIGLAI
GVVGLVGLFSSCLEAADKVQAYLS--FGTESGVLDARFRATKVLLEKWGRRVGLEKTT--
--------------------------LAEDHHPALDDRDIAAAVEDVLRIIN-TICESSN
QSIPQSKLTPSLVD--------------------------------------GVSL---G
SIGPPSLHGMRRRKLTWALWGKGKRTDQVELLETLVQQLNSLVPPDATDML---------
---------------------SSGTAPGHASLAELQ----RILARIE------EVH----
-------RAETRREVYSWLD-RSIP---NEHYDDSIQKKLVGTCDWIFERVVFQNWLS--
SEF-TVGA------------------
>EWZ40904.1
----------------------------------------------------METAGLVL
GVAGLAGLYTSCLEVVNIVQTYKT--FRTDSHTLNTRFEVAKTLFEQWGLRVGIKDGR--
--------------------------LLPYHHSGLDDENTSARVIDLLHIIIKTIRDDNN
MPPYRTGA-GRRDG----------------------------------------------
EQTYTGMPGSRRQKLFWAIWRKGMRVEEVELFEKLVDQLDKLVPSRE--RMHLMEKPDPG
IYNG----S-------------------WLGLKVRI----EVRCVIASSEALANVP----
-------GAEIRRELHFWLD-G-SP---NERYRDSLQKRLPGTCDWILDRPVFQRWLE--
AEF-PAGP------------------
>EGU82010.1
----------------------------------------------------METTGLVI
GVAGLAGLFTSCLEAVNIVQSYWT--FRTDSHTLNTRFKVAKTLFEQWGLRVGIEQGK--
--------------------------LLPHHHSGLDDENTSIRVMELLHIIIKTICDESN
MPLYRTGT-GRRDG----------------------------------------------
EQTYTGMPGSRRQKFSWAIRRKGVRVEEVEIFEKLVDQLDKLVPSRE--SMRLMEKPDPG
HIDAFAQGI-------------------K----DIQ----QILARI-EGENRANVL----
-------KAEIRRELHFWLG-G-SP---NERYHDSLQKRLPGTCNWILDRPMFQRWLE--
AEF-PAGP------------------
>EXA02011.1
----------------------------------------------------METAGLVL
GVAGLAGLYTSCLEVVNIVQTYKT--FRTDSHTLNTRFEVAKTLFEQWGLRVGIKDGR--
--------------------------LLPYHHSGLDDENTSARVIDLLHIIIKTIRDDNN
MPPYRTGA-GRRDG----------------------------------------------
EQTYTGMPGSRRQKLFWAIWRKGMRVEEVELFEKLVDQLDKLGSRI--------------
-YNG----S-------------------WLGLKVRI----EVRCVIASSDALANVP----
-------GAEIRRELHFWLD-G-SP---NERYRDSLQKRLPGTCDWILDRPVFQRWLE--
AEF-PAGP------------------
>EXL39851.1
----------------------------------------------------METAGLVF
GVAGLAGLFTSCLEAVNIVQTYQT--FRTDSHTLNTRFKVAKTLFEQWGLRVGIEQGR--
--------------------------LLPHHHSGLDDENTSKRVMELLHIIIKTICDESN
MPLYRTGA-GRRDG----------------------------------------------
EQTYTGMSGSRRQKLSWAIRRKGMRVEEVEIFEKLIQGPSTRI-----------------
----------------------------K----DIQ----QILARI-EGEN---------
-------RAEIRRELHFWLD-G-SP---NERYRDSLQKRLPGTCNWILDRPVFQRWLE--
AEF-PAGP------------------
>EXL60700.1
----------------------------------------------------METAGLVL
GVAGLAGLYTSCLEVVNIVQTYKT--FRTDSHTLNTRFEVAKTLFEQWGLRVGIKDGR--
--------------------------LLPYHHSGLDDENTSARVIDLLHIIIKTIRDDNN
MPPYRTGA-GRRDG----------------------------------------------
EQTYTGMPGSRRQKLFWAIWRKGMRVEEVELFEKLVDQLDKLVPSRE--RMHLMEKPDPG
RIDA----F-------------------TQGIKDIQ----RILARIE------GEN----
-------RAEIRRELHFWLD-G-SP---NERYRDSLQKRLPGTCDWILDRPVFQRWLE--
AEF-PAGP------------------
>PCD20344.1
----------------------------------------------------METAGLVF
GVARLAGLFTSCLKAGNIVQTYQT--FRTDSHTLNTRFKVAKIVFEQWGLRVGIEQGR--
--------------------------LLPHHHSGLDDENTSKRVMELLHIIIKTICDESN
VPLYRTGA-GRRDG----------------------------------------------
EQTYTGTSGSRRQKLCWAIRRKGMRVEEVEIFEKLVDQLDKLVPSRK--GMRLMDKPDPG
PIDAFAQGI-------------------K----DIQ----QILARIEGE-----------
-----------NREKTAW---------------------------YVQLDPRSQRWLE--
VEF-PAGP------------------
>PNP56426.1
----------------------------------------------------METAGLVI
GVAGLAGLFTSCLEAINIVQSYQT--FRTDSHTLNTRFKVAKTLFEQWGLRVGIEQGR--
--------------------------LLPHHHSGLDDENTSVRVMELLHIIIKTICDESN
MPLYRTGT-GGRDG----------------------------------------------
EQAYTGMPGSRRQKLSWAVRRKGMRVEEIEIFEKLVDQLDKLVPSWE--SMRLMDKRDLG
RIDAIYTRS-------------------WLGSKVRI----EVRCVIATSETEANVL----
-------GAEIRRELHFWLN-C-SP---NELYRDSLQKRLPGTCNWILDRPVFQRWLE--
AEF-PAGP------------------
>EXK49790.1
----------------------------------------------------MEPLGLAV
GVAGLAGLFSSCLEAVDKVQSYQT--FGTDSRVLDTRFKAAKTRFERWGLGVGIKQGK--
--------------------------LLPTHHPFLDDHDISAVVTDLLHIIIKAICDASN
SPQHRDRATGLDVD--------------------------------------DSSGLHEP
GLPFAAASRSRRGKMSWALWGKRGRVEKVELFEKLVQQLHYLVPLTAWESTQPTHKPDPG
RSDTPEQGTP-----------------GHTWPADIR----HILARIE------GEL----
-------RAETRRELHLWLG-H-SL---NERYHDSLEKRLNGTCNWILNRPVFQHWLS--
TEL-SAGP------------------
>EWY92258.1
----------------------------------------------------MEPLSLAV
GVAGLAGLFSSCLEAVDKVQSYQT--FGTDSRVLDTRFKAAKTRFERWGLGVGIKQGK--
--------------------------LLPTHHPFLDDHDISAVVTDLLHIIIKAICDASN
SPQHHDRATGLDVN--------------------------------------DSSGLHEP
GLPFAAASRSRRGKMSWALWGKRGRVEKVELFEKLVQQLHYLVPLTAGESTQPTHKPDPG
RSDTPEQGTP-----------------GHTWPADIR----HILARIE------GEL----
-------RAETRRELHLWLG-H-SP---NERYHDSLEKRLNGTCNWILNRPVFQHWLS--
TE------------------------
>EXK79460.1
----------------------------------------------------MEPLSLVV
GVAGLAGLFNSCLEAVDKVQSYQT--FGTDSRVLDTRFKAAKTRFERWGLGVGIKQGK--
--------------------------LLPTHHPFLDDHDISAVVTDLLHIIIKAICDASN
SPQHRDRATGLDVD--------------------------------------NSSGLHEL
GLSFAAASRSRRGKMSWALWGKRGRVEKVELFEKLVQQLHYLVPLTAGESTQPTHKPDPG
RSDTPEQGTP-----------------GHTWPADIR----HILARIE------GEL----
-------RAETRRELHLWLG-H-SL---NERYHDSLEKRLNGTCNWILNRPVFQHWLS--
TEL-SAGP------------------
>RBA11145.1
----------------------------------------------------MEPAGLVI
GVAGLAGLFNSCLEAVDKVQSYQT--FGTDSHVLDTRFKAAKTRFERWGSGVGIKQGK--
--------------------------LIPNHHPVLDDKDTSAVVTDLLHIIIKTICDASN
SPQHRTRATRPEVD--------------------------------------DSSGLHEP
GLPLAAASRSRRGKMFWALWGKRGRVEQVELFEKLVQELHYLVPPTTEESTRPTHKPDPG
RSDTLERGMD-----------------SRRLK----------------------------
-------RGCRLTEARHWLS-T-EF---S-------------------------------
-----AGS------------------
>SCV50596.1
----------------------------------------------------MEPAGLVI
GVAGLAGLFNSCLEAVDKVQSYQT--FGTDSHVLDTRFKAAKTRFERWGSGVGIKQGK--
--------------------------LIPNHHPVLDDKDTSAVVTDLLHIIIKTICDASN
SPQHRTRATRPEVD--------------------------------------DSSGLHEP
GLPLAAASRSRRGKMFWALWGKRGRVEQVELFEKLVQELHYLVPPTTG------------
------------------------------------------------------------
-------ETETRRELHSWLG-R-PL---NERYHDSLEKRLIGTCNWILDRPAFQHWLS--
TEF-SAGP------------------
>EXK76010.1
----------------------------------------------------MEPVGLAI
GIAGLAGLFNSCLEAVNIAQSYQT--FRTDSHTLNTRFKVAKTLFEQWGLRVGIEQGR--
--------------------------LLPHHHSGLDDKNTSATVMELLYIIIKTICDESN
VPLHPTGAARGRDG----------------------------------------------
EQTYAGMPGSRRQKLSWAIRRKGMRVEEVEIFEKLVDQLDKLVPSRK--STQPMDKPDPG
RID----AS-------------------WLGSKVRI----EV------------------
-------RSEIQRELHFWLG-G-SP---NERYRDSLQKRLPGTCNWILDRPVFRRWLE--
AEF-PAGP------------------
>EXM18458.1
----------------------------------------------------MEVTGLAV
GVVGLAGLFSVCLDSLSRVQSYRS--SNTEVHVLDTRFRAARARFEQWGISVGLSQGR--
--------------------------VQPDHHPGLEDETINGVIEDILKIIIKAICDEGS
AHRRDNE--SQ-------------------------------------------------
PQPFASLNQPRRQRLKWALGGKEDRIEQVAMFENLVQQLHNLVRPEMKQTSVVVG-----
-------------------------QQVPTWAKDVH----QMLVKIE------EKE----
-------RAAIRRDVFSWLGRS-SP---NDKYEDSLEARINTTCKWIFDRPAFTSWLA--
HDD-PCHP------------------
>ENH63743.1
----------------------------------------------------MEVTGLAV
GVVGLAGLFSVCLDSLSRVQSYRS--SNTEVHVLDTRFRAARARFEQWGISVGLSQGR--
--------------------------VQPDHHPGLEDETINGVIEDILKIIIKAICDEGS
AHRRDNE--SQ-------------------------------------------------
PQPFASLNQPRRQRLKWALGGKEDRIEQVAMFENLVQQLHNLVRPEMKQTSVVVG-----
-------------------------QQVPIWAKDVH----QMLVKIE------EKE----
-------RAAIRRDVFSWLGRS-SP---NDKYEDSLEARINTTCKWIFDRPAFTSWLA--
HDD-PCHP------------------
>EYB32731.1
----------------------------------------------------METAGLVI
GVAGLAGLFTSCLEALDKLQSYQT--FGTDSHVLDTRFRAAKARFERWGPGVGIEQGR--
--------------------------LKHAHHPALDDRAVADAVAELLHIIVEAICDAGN
VPPRRARGTGFDNK--------------------------------------DSLERGR-
PMPRNAMHESKTKKLSWALWGKGKRTEQVEIFEKLVQQLHNLVPPSMGNSLGPARNPDAG
HTDTLTRG----------------ADPGHGWYDEIR----RVLERIR------EEA----
-------RAEARRQVRAWLS-SCPP---DERYHDSLQKKLPGTCDWILNRTVFIRWLA--
GES-INP-------------------
>PTD03485.1
----------------------------------------------------METAGLVI
GVAGLAGLFTSCLEALDKLQSYQT--FGSDSHVLDTRFRAAKARFERWGPGVGIEQGR--
--------------------------LKHAHYSALDDKAVSDAVAELLHIIVGEICDAGN
VHPCRARGTGFDSK--------------------------------------DSLERGR-
PMPRNAMHESKTKKLSWALWGKGKRIEQVEIFEKLVQQLHNLVPPSMGNSLGPARNPDAG
HTDTLTRG----------------ADPGHGWYDEIR----RVLERIR------EEA----
-------RAEARRQVRAWLS-SCPP---DERYYDSLQKKLPGTCDWILNRTVFIRWLA--
GGS-TNP-------------------
>RBA12848.1
----------------------------------------------------METAGLVI
GVAGLAGLFTSCVEALDKIQSYRT--FGTDSHVLNTRFKAARARFERWGPGVGIEQGR--
--------------------------LKHAHHPALDDKAVSDAVAELLHIIVEAICDAGN
VPPRRARGTGFDNK--------------------------------------DSVERGR-
PTARNTMHESKTKKMSWALWGKGKRAEQVEIFEKLVQQLHNLVPPRTENNPWSAGNPDAG
RTDTLTQG----------------ADPGHGWYDEIR----RVLERIK------EDI----
-------RAEARRQVLAWLS-SCPP---DERYHDSLQKKLPGTCHWILDRTAFSRWLA--
GGS-TNR-------------------
>GAW21805.1
----------------------------------------------------MEAVGLGV
GIIGLAGLFSTCLDILERWDSYRD--FGFESGSIRARFIADRVRFQKWGQHMGISKEK--
-------------------------RGDSYCHPALDDPAVRSAIEVLLV-SIKNIEVDAK
KFAPYLGHLSDSAQ--FPAQ--------------------------------SNKTVPGG
SIPFEKSTTSRRNRLGWALRDKARALVLVDSLGALVQKLHDLIPPGLKTIGGQGKDA---
----------------------TSNEELNSLKGDTQ----KILLDIE------KQI----
-------HNETHKELSSWLDAP-DT---KRTYDEFILKRLDGTCDWILDRPEVRQWQLFA
PGN-P---------------------
>KFY82736.1
-------------------------------------------IVSFHNWLAMKAAGLAI
GIAGLAGLFSACLDLIDKASFYRD--YGPESRSVVAQFEADKLLFRRWAQSVGIEEGK--
--------------------------LRDNHHSALDNPATALVVGKILS-SIQETFSKTE
SALLNLQLPTVDPS--SKGF--------------------------------IDCTQRLS
RNVESKIQTSKRHKIGWALKGKAKSIEQVFQFGTPVQTLNSLISTNHSNESDIDSPG---
------------------------------EYSKSQSILRRALNSIE------GQI----
-------AAEIKNEIENWLGAT-WT---NGLYDSFTRSRLDGTCDWILSSPSFLEWVS--
SEF-PSDSA-----------------
>KFZ15362.1
----------------------------------------------------MEAAGLAI
GIAGLAGLFSACLDLIDRASSYRD--YGPESRSVVAQFEADKLLFKRWAQSVGVEEYK--
--------------------------PRDNHHSALDNPATALVVGKILA-SIQEIFSKTE
SALSNSQLSAVDPS--SNGF--------------------------------IDYTQGLG
QNVKSKASMSKRHKIGWALMGKAKFIQQVLQFGALVQRLNNLISADHSNENDIDNTG---
------------------------------EASKSQSILYEALKLIE------GQI----
-------AAEIKNEIENWLGAT-WT---NGLYDSFTRSRLDGTCDWILNSPSFLEWVS--
AEF-PSDSA-----------------
>OBT53419.1
----------------------------------------------------MEAIGLAV
GIAGLAGLFSTCLDLIDKANSYRD--YGPESRSVVAQFEADKLLFRRWAQSVGIEEGN--
--------------------------LKNNNHSALDNPATALVVLKILS-SIQETFNKTE
SALLNMQHVSTADP--SSKS--------------------------------FDYTQGSS
QTVESKVSTSKRHKIGWALMGKAKFIQQVLQFGALVQRLNSLTSVDHLKESDVANPR---
------------------------------DFSKSQSILSEALKLIE------GQI----
-------AVEIKIEIETWL---------------------DGTCDWILSSPSFLEWVS--
SEF-PSDSS-----------------
>KIM40558.1
----------------------------------------------------MEVAGFAI
GVVGLAGLYSTCIQLLGQIESSRMDYIAGDLHTLHARLCATNYLLKEWGWGVGLDSTGIP
--------------------------NSEIRHPKLADAEKRKVAFCILA-SVERLFENME
KLEKYGLVLKNVP------------------------------ILESSGTVVETNAEIDR
LTKNAAKKFSISRRIVWVVRDKDRFGQLLATLATLIGNLYEVIPPESAHVLAVEGLTKRL
A-E-L-------CC----SIDEDAESRTAAMLE-A---------------------NQYQ
RDVRLYIESRDRQEVLCWIAAV-ST---VQEYEDEIRERTPGTCKWILDRDFFLGWKQSP
EHP-----------------------
>KPM35923.1
----------------------------------------------------MEPASFAV
GLIGLAGLFGSCLEVLERAQSYRS--FASDSKNLDVQFNATKIRLENWGRAVGFND----
------------------------GTPYDEHHPALDEEKTRRTAVEIFN-IIKDTCNVED
AQKPRSS---------------------------------------------------SD
RPGGTGAGDSRRRKFAWALGAKLKRTEQISLLKELVQALYDLVPPDGIKG-Y--------
-------------------------PPASAWSAEIR----QVIDQL--------------
-------KAKTPRELHAWPR--QVP---DERYEESLQRRLQGTCGWILERPTFLAWAA--
SEF-PNDTN-----------------
>KZL75080.1
----------------------------------------------------MEPAGLAV
GILGLAGLFSTCLEAVDSVQSYRS--ARADADVQDTLFNAAKARFEQWGRGVGIEHGR--
--------------------------LLDDHHPALDDKGISTAVGDLLHFIIKFICDDNH
SSLRHLTQTAGSGD--------------------------------------GLPGS--L
RTRSGAPPEPRRRKLAWALRGKGERTEQVNLFVKLVQGLYNLVSPDTAQGSRLEHKSDIR
PLE---------------------TFPNHGWPAELR----QILARIE------GER----
-------QAETRREIQSWLG-HRFP---NERYHDSLQRRLEGTCDWILSQPAFLQWLS--
PVS-TTNS------------------
>KZL84704.1
----------------------------------------------------MEPAGFAV
GILGLAGLFSACLEAVDNVQSYRS--ARTDADVQDTLFNAAKARFEQWGRGVGIDHGR--
--------------------------LLDDHHPALDDKGISTAVGDLLHFTIKFICDDNH
TSLRNLTQTAGSGD--------------------------------------GLPVS--L
RARHGAPPEPRRRKLVWALRGKGERTEQVNLFGKLVQGLYNLVPPDTAQESRLVHKPDTG
PLGENLNTWL-----RLPVYQRPETFPSYGWPAELR----QILARIE------GER----
-------QAEKRREIQSWLG-HGFP---NESYHDSLQKRLEGTCDWILSQPAFLQWLS--
PVS-ATNA------------------
>OCK74790.1
----------------------------------------------------METVGLIV
GVAGLAGLLTTCFDVFDKVDSYTG--FDSDARYLVDQFEVDKVLLKRWATNVGLGCEDVE
PQM-----------------------DNSRLAVVFEDEEILSCAKTILI-DLISIFGEVE
TEMDKLHLSKRLG-----------------------------------------------
--LKHISPPSVRKKMGWALTGKLRFVHQIQQFEALLSKLYDLTSGRIPRIESISDFSQ--
-----------------STAHYKDAEPSHEWFEQSR----KILETTS------KLV----
-------EVELKTAITDWLDPV-WS---NQTYDDRLRRLLPETCNWILSRPEFCHWVS--
SEF-TLNTA-----------------
>PWI65090.1
----------------------------------------------------METAGLVV
GIAGLAGLFNSCLEAIDKVQSYQT--FGIDSHVLDTRFKAAKARFERWGTDVGIDQHK--
--------------------------LLPVHHSALDDKVTSAVVMDVLHIINKAICNGRN
ASPRRARATRSGDD--------------------------------------DVPDLHWL
GPNSSAMPESRRRKMTWALWGKGARMEHVELFEKLVQQLHNLIPPHTIGTPWREHNPDLG
RRDTSTPE----------------TTPTNAWSAEIR----RILARID-------------
--------TKTRREIHSWLG-RCSS---NELYRDSLQKRVNGTCHWILDRAFFRHWLA--
TDA-SVGP------------------
>RBR27024.1
----------------------------------------------------MEAAGLAI
GVVGIAGLFNTCLDSLSRFQAYKS--STADHHVLDTRFRAARARFEKWGAGVGISEGR--
--------------------------LLSDHNSGLDDSKTSGVITDILTIIAKAICDDGN
VLQND-------------------------------------------------------
---QFAGLQSRRKRLKWALGGKEDRTEQVDIFEKLVQQLYNLVPVGDKGQDQIGE-----
--------------------------QNGDWS-DVK----RILLNIE------QSM----
-------KDEMRRDVYSWLSVP-AY---SDKYQDSLDERVDSTCEWVFDRNEFKTWVS--
PED-SSSP------------------
>RFN44546.1
----------------------------------------------------MEAAGLAI
GVIGIAGLFNTCLDSLSRFQAYKS--SSADSHILDTRFRATRASFEKWGNGVGISEGK--
--------------------------LLP----ELNDKNTAGVITDILNIIVKAICDDGS
VLQNE-------------------------------------------------------
---QFAGLQSRRKRLKWALGGKEDRTEQVDIFEKLVQQLYNLVPVDDKGREQIGE-----
-------------------------KKSEDWS-DVK----KILLNIE------QGM----
-------KNEMRRDVYSWLGVP-SS---SDKYQDSLHERVENTCGWIFDRSEFQTWVS--
PDD-PSSP------------------
>SCO84274.1
----------------------------------------------------MEVTCLAV
GVVGLAGLFSVCLDSLSRFQSYRE--SNSETHVLDTRFRAARARFEQWGVSVGISNGR--
--------------------------LQPDHHDGLDNKETVDLIESIIQIITKTICDESI
LQRARTGPRFQ-------------------------------------------------
SGQFGGLSQSRGKRLKWALGGKEIRNEQVDIFEKLVQQLYNLIPPEDKSQD-YEG-----
-------------------------LESTAWVKDIR----RMLNKIE------EGI----
-------KSETQRDVLSWLGKS-PP---SDRYEDSLSKRLDTTCEWIFDRSKFKSWLS--
LEN-PSRPG-----------------
>CVK99155.1
----------------------------------------------------MEVTGLAV
GVVGLAGLFSVCLDSLSRFQTYRD--SNSETHVLDTRFRAARARFEQWGVSVGISDGR--
--------------------------LQPDHHRGLDNKETANLIESILEIIAKTICDESI
LQRTRTGPILQ-------------------------------------------------
SGQFRGLSQSRSKRLKWALGGKDSRLEQVDVFEKLVQQLYNLIQPEDKGQN-FEG-----
-------------------------LESTAWVEDIR----QMLTKIE------DGI----
-------KSGVKRDVLSWLGES-SP---IDKYDDSVSQRVDTTCEWIFDRPTFKTWLS--
PVD-PTKP------------------
>CVL06326.1
----------------------------------------------------MEVTGLAV
GVVGLAGLFSVCLDSLSRFQTYRE--SNSETHILETRFRAARARFEQWGVSVGISNGR--
--------------------------LQSDHHLGLDNEETTHLIESILQIIAKTICDESI
LQRTRTGPRFQ-------------------------------------------------
SGQFGGLSQSRGKRLKWTLGGKESRLEQVDMFEKLVQQLYNLIQPEDKNQS-YEG-----
-------------------------LESTAWVEDIR----QMLSKIE------EGM----
-------KFEMQRDVLSWLGKS-AP---NDKYEDSLAKRVNTTCEWILERPTFKSWLS--
PVD-STEP------------------
>CZR48733.1
----------------------------------------------------MEVTGLAV
GVVGLAGLFSVCLDSLSRFQTYRD--SNSETHVLDTRFRAARARFEQWGVSVGISDGR--
--------------------------LQPDHHRGLDNKETANLIESILEIIAKTICDESI
LQRTRTGPILQ-------------------------------------------------
SGQFRGLSQSRSKRLKWALGGKDSRLEQVDVFEKLVQQLYNLIQPEDKGQN-FEG-----
-------------------------LESTAWVEDIR----QMLTKIE------DGI----
-------KSGVKRDVLSWLGES-SP---IDKYDDSVSQRVDTTCEWIFDRPTFKTWLS--
PVD-PTKP------------------
>EGU74315.1
----------------------------------------------------MEVTGLAV
GVVGLAGLFSVCLDSLSRFQSYRE--SNSETHVLYTRFRAARARFEQWGVSVGISNGR--
--------------------------LQPNHHDGLDNKKTADLIEDILQIIAKKICKESI
LRGTRTGSRLQ-------------------------------------------------
SGQFGGLSQSRCDRLKWAFGGKESRNEQVNNFEILVQQLYNLIPPEDKSQT-YEG-----
-------------------------LESEAWVEDIR----QMLAKIE------EGI----
-------KF---RLTESWLSPV-DS---TKP-----------------------------
--------------------------
>EMT72718.1
----------------------------------------------------MEVTGLAV
GVVGLAGLFSVCLDSLSRFQSYRE--SNFETHVLDTRFRAARARFEQWGISVGISNGR--
--------------------------LQPDHHDGLDNKETAALIESILQIIAKTICDKSI
LQRTHTRPRFQ-------------------------------------------------
SGQFGGLSQSRSERLKWALGGKESRNEQVDIFEKLVQQLYNLISPEEKSQN-YKG-----
-------------------------LESTAW-----------------------------
------------VEDIC------QM---LTKIEEGINKRLDTTCEWIFNRSKFKSWLS--
PAD-SSKP------------------
>EWY99949.1
----------------------------------------------------MEVTGLAV
GVVGLAGLFSVCLDSLSRFQSYRE--SNSETHVLDTRFRAARARFEQWGLSVGISNGR--
--------------------------LQPDHHHGLDNKETADLLESILQIIAKTVCDESI
LQRSRTGPRPQ-------------------------------------------------
NGQFGGLWQSRSKRLKWALGGQESRNEQVDIFEKLVQQLHNLIPPEDKSQY-YEG-----
-------------------------LESTAWVQDIR----QMLTNIE------EGI----
-------RCEMQRDVLSWVGRP-PP---SDKYEDSLSKRVDTTCEWIFDRPTFKSWLC--
ASD-SSRP------------------
>EWZ45965.1
----------------------------------------------------MEVTGLAV
GVVGLAGLFSVCLDSLSRFQSYRE--SNSETHVLYTRFRAARARFEQWGVSVGISNGR--
--------------------------LQPNHHDRLDNKKTADLIEDILQIIAKTICKESI
LRGTRTGSRLQ-------------------------------------------------
SGQLGGQSQSRGKRIKWAFGGKESRNEQVDDFEKLVQQLYNLIPPEDKSQS-YEG-----
-------------------------LESEAWVEDIR----QMLAKIE------EGI----
-------KFEIQRDVLAWLGRS-PP---SEKYEDSLRKRVGTTCKWIFERPTFKSWLS--
PVD-STKP------------------
>EWZ79672.1
----------------------------------------------------MEVTGLAV
GVVGLAGLFSVCLDSLSRFQSYRE--SNSETHVLYTRFRAARARFEQWGVSVGISNGR--
--------------------------LQPNHHDRLDNKKTADLIEDILQIIAKTICKESI
LRGTRTGSRLQ-------------------------------------------------
SGQLGGQSQSRGKRIKWAFGGKESRNEQVDDFEKLVQQLYNLIPPEDKSQS-YEG-----
-------------------------LESEAWIEDIR----QMLAKIE------EGI----
-------KFEIQRDVLAWLGRS-PP---SEKYEDSLRKRVGTTCKWMFERPTFKSWLS--
PVD-STKP------------------
>EXA51249.1
----------------------------------------------------MEVTGLAV
GVVGLAGLFSVCLDSLSRFQSYRE--SNSETHVLYTRFRAARARFEQWGVSVGISNGR--
--------------------------LQPNHHDGLDNKKTADLIEDILQIIAKKICKESI
LRGTRTGSRLQ-------------------------------------------------
SGQFGGLSQSRCDRLKWAFGGKESRNEQDKSQ------------------T-YEG-----
-------------------------LESEAWVEDIR----QMLAKIE------EGI----
-------KFEIQRDVLAWLGRS-PP---SEKYEDSLRKRVDTTCKWIFERPTFKSWLS--
PVD-STKP------------------
>EXK43402.1
----------------------------------------------------MEVTGLAV
GVVGLAGLFSVCLDSLSRFQSYRE--SNSETHVLYTRFRAARARFEQWGVIVGISNGR--
--------------------------LQPNHHDRLDNKKTADLIEDILQIIAKTICKESI
LRGTRTGSRLQ-------------------------------------------------
SGQFGGQSQSRGKRIKWAFGGKESRNEQVDDFEKLVQQLYNLIPPEDKSQS-YEG-----
-------------------------LESEAWVEDIR----QMLAKIE------E------
------------------------------------------------------------
--------------------------
>EXK85188.1
----------------------------------------------------MEVTGLAV
GVVGLAGLFSVCLDSLSRFQSYRE--SNFETHVLDTRFRAARARFEQWGSSVGISNGR--
--------------------------LQPDHHDGLDNKETAALIESILQIIAKTICDKSI
LQRTHNGPRFQ-------------------------------------------------
SGQFGGLSQSRSERLKWALGGKESRNEQVDIFEKLVQQLYNLISPEGKSQN-YKG-----
-------------------------LESTAW-----------------------------
------------RDVLAWLGKS-PP---SDKYEDSLSKRLDTTCEWIFNRSKFKSWLS--
PAD-SSKP------------------
>EXL63321.1
----------------------------------------------------MEVTGLAV
GVVGLAGLFSVCLDSLSRFQSYRE--SNSETHVLYTRFRAARARFEQWGVSVGISNGR--
--------------------------LQPNHHDRLDNKKTADLIEDILQIIAKTICKESI
LRGTRTGSRLQ-------------------------------------------------
SGQFGGQSQSRGKRIKWAFGGKESRNEQVDDFEKLVQQLYNLIPPEDKSQS-YEG-----
-------------------------LESEAWVEDIR----QMLAKIE------EGI----
-------KFEIQRDVLAWLGRS-PP---SEKYEDSLRKRVGTTCKWIFERPTFNSWLS--
PVD-STKP------------------
>EXM07391.1
----------------------------------------------------MEVTGLAV
GVVGLAGLFSVCLDSLSRFQSYRE--SNFETHVLDTRFRAARARFEQWGISVGISNGR--
--------------------------LQPDHHDGLDNKETAALIESILQIIAKTICDKSI
LQRTHTRPRFQ-------------------------------------------------
SGQFGGLSQSRSERLKWALGGKESRNEQVDIFEKLVQQLYNLISPEEKSQN-YKG-----
-------------------------LESTAW-----------------------------
------------RDVLAWLGKS-PP---SDKYEDSLSKRLDTTCEWIFNRSKFKSWLS--
PAD-SSKP------------------
>KLO99444.1
----------------------------------------------------MEVTGLAV
GVVGLAGLFSVCLDSLSRFQTYRE--SNSETHILETRFRAARARFEQWGVSVGISNGR--
--------------------------LQSDHHLGLDNEETTHLIESILQIIAKTICDESI
LQRTRTGPRFQ-------------------------------------------------
SGQFGGLSQSRGKRLKWALGGKESRLEQVDMFEKLVQQLYNLIQPEDKNQS-YEG-----
-------------------------LESTAWVEDIR----QMLSKIE------EGM----
-------KFEMQRDVLSWLGKS-AP---NDKYEDSLAKRVNTTCEWILERPTFQSWLS--
PVN-STEP------------------
>PNP86555.1
----------------------------------------------------MEVTGLIV
GVAGLAGLFSACLDSLSRFQTYRD--SNSETHVLDTRFRAVRARFEQWGVSVGFSSGR--
--------------------------LQPDHHRGLDNKGTANLIESILQIIAKTICDDSL
LQRSRTGTRLQ-------------------------------------------------
AGQLGGPMQSKSKRLKWALGGKESRTEQVDIFEKLVQQLYNLIPPEDKSQN-YEG-----
-------------------------LGRTAWVEDIR----QMLTKIE------QGI----
-------KFEEQRDVWSWLGKS-AP---NDKYEDSLAKRVDTTCEWIFERPAFKSWLS--
PVD-STKP------------------
>RBA10414.1
----------------------------------------------------MEVTGLAV
GVVGLAGLFSVCLDSLSRFQTYRE--ANSETHVLNTRFQAARARLEQWGVSVGISNGR--
--------------------------LQPDHHHGLDNKESANLIESILQIIAKTICDESI
LQRTRTGPRLQ-------------------------------------------------
SGQLGGLSQSRSKRLKWALGGKDSRLEQVDVFEKLVQQLYNLIQPEDKSQN-FEG-----
-------------------------LESTAWVEDIR----QMLTKIE------DGI----
-------KSGVKRDVLSWLGES-SP---IDKYDDSVSQRVDTTCEWIFDRPTFKTWLS--
PVD-PTKP------------------
>RBQ80365.1
----------------------------------------------------MEVTGLAV
GVVGLAGLFSVCLDSLSRFQTYRE--SNSESHVLDTRFRAARARFEQWGVSVGISNGR--
--------------------------LQPDHHRGLDNKERANLIESILEIIAKTICDESM
LQRSRTGTRLQ-------------------------------------------------
SGQFGGLSQSRGKRLKWALGGKENRTEQVDVFEKLVQQLYNLISPEDKSQK-FEG-----
-------------------------LESTAWVEDIR----QMLTKIE------KGI----
-------KFEEQRDVLSWLGKS-AP---NDKYEDSLANRVDTTCEWIFERPAFKSWLS--
PVD-STRP------------------
>RBQ87698.1
----------------------------------------------------MEVTGLAV
GVVGLAGLFSVCLDSLSRFQTYRE--SNSESHVLDTRFRAARARFEQWGVSVGISNGR--
--------------------------LLPDHHRELDNKESANLIESILQIIGKTICDESI
LQRSRTGPRLQ-------------------------------------------------
SGQFGGLSQSRGKRLKWALGGKENRTEQVEVLEKLVQQLYNLISPEDKSRS-FEG-----
-------------------------LESTAWVEDIR----QMLTKIE------ERI----
-------KSEMQRDVLSWLGKS-AP---NDKYEDSLAKRVDTTCEWIFEKPAFKSWLS--
PVD-STKP------------------
>RBR06799.1
----------------------------------------------------MEVTGLAV
GVVGLAGLFSVCLDSLSRFQTYRE--SNSESHVLDTRFRAARARFEQWGVSVGISNGR--
--------------------------LLPDHHRELDNKESANLIESILQIIGKTICDESI
LQRSRTGPRLQ-------------------------------------------------
SGQFGGLSQSRGKRLKWALGGKENRTEQVEVLEKLVQQLYNLISPEDKSRS-FEG-----
-------------------------LESTAWVEDIR----QMLTKIE------ERI----
-------KSEMQRDVLSWLGKS-AP---NDKYEDSLAKRVDTTCEWIFEKPAFKSWLS--
PVD-STKP------------------
>SCO01245.1
----------------------------------------------------MEVTGLAV
GVVGLAGLFSVCLDSLSRFQTYRE--SNSETHILETRFRAARARFEQWGVSVGISNGR--
--------------------------LQSDHHLGLDNEETTHLIESILQIIAKTICDESI
LQRTRTGPRFQ-------------------------------------------------
SGQFGGLSQSRGKRLKWALGGKESRLEQVDMFEKLVQQLYNLIQPEDKNQS-YEG-----
-------------------------LESTAWVEDIR----QMLSKIE------EGM----
-------KFEMQRDVLSWLGKS-AP---NDKYEDSLAKRVNTTCEWILERPTFQSWLS--
PVN-STEP------------------
>SCO16862.1
----------------------------------------------------MEVTGLAV
GVVGLAGLFSVCLDSLSRFQTYRE--SNSETHILETRFRAARARFEQWGVSVGISNGR--
--------------------------LQSDHHLGLDNEETTHLIESILQIIAKTICDESI
LQRTRTGPRFQ-------------------------------------------------
SGQFGGLSQSRGKRLKWALGGKESRLEQVDMFEKLVQQLYNLIQPEDKNQS-YEG-----
-------------------------LESTAWVEDIR----QMLSKIE------EGM----
-------KFEMQRDVLSWLGKS-AP---NDKYEDSLAKRVNTTCEWILERPTFQSWLS--
PVN-STEP------------------
>XP_018760536.1
----------------------------------------------------MEVTGLAV
GVVGLAGLFSVCLDSLSRFQTYRE--SNSESHVLDTRFRAARARFEQWGVSVGISNGR--
--------------------------LQPDHHRGLDNKEAANLIESILEIIAKTICDESM
LQRSRTGTRLQ-------------------------------------------------
SGQFGGLSQSRGKRLKWALGGKENRTEQVDVFEKLVQQLYNLISPEDKSQK-IEG-----
-------------------------LESTAWVEDIR----QMLTKIE------KGI----
-------KFEEQRDVLSWLGKS-AP---NDKYEDSLANRVDTTCEWIFERPAFKSWLS--
PVD-STRP------------------
>XP_023427336.1
----------------------------------------------------MEVTGLAV
GVVGLAGLFSVCLDSLSRFQTYRE--SNSETHILETRFRAARARFEQWGVSVGISNGR--
--------------------------LQSDHHLGLDNEETTHLIESILQIIAKTICDESI
LQRTRTGPRFQ-------------------------------------------------
SGQFGGLSQSRGKRLKWALGGKESRLEQVDMFEKLVQQLYNLIQPEDKNQS-YEG-----
-------------------------LESTAWVEDIR----QMLSKIE------EGM----
-------KFEMQRDVLSWLGKS-AP---NDKYEDSLAKRVNTTCEWILERPTFQSWLS--
PVN-STEP------------------
>XP_007835454.1
----------------------------------------------------MEIAGLGI
GIAGLAGMFSTCLDVVERIDSYKD--FGIDSRAIMSQFDAQKLLFKRWGKAVGFEGSR--
--------------------------LRDDHHEYLDDATTLSVVQSILD-SICEIAGDPD
RLSLGKQDRPEFAG---PKR--------------------------------QPYGAQES
WHGRFRGDASHKAKIGWTLRHKARFLALIQHFGNLVEKLHQLVPPNAPMSMDLMAKQALR
G-N-I-------ASPNGVPSDLPVEDGRSSWYNDTE----RILKDIE------KQI----
-------QRTLRKDLDTWLRAS-FK---DNTYSASIEKRLPDTCDWIMDRQAFCDWES--
SEF-APGCA-----------------
>XP_018150717.1
----------------------------------------------------MEPASFAV
GIVGLAGLFSSCLEAIDKVQSYRS--ARADADVQDTLFNAAKVRFEQWGRGVGIDQGR--
--------------------------LLDDHHPALDEKGISTSVRDLLHFIIKFICDDSH
ASSRRSTQAAGMGD--------------------------------------NLLGSHQS
RARNGPSSEPRRRKLAWAFWGKGERTEQVNLFERLVQELHNIVPPRTAKGSRQIYNPDVR
PADTHTDA--------------SGTSLNNSLSAELR----QILARIE------GEI----
-------RAETRREIHSWLG-QRLP---NDRYHDSLQRRLVGTCDWILSQPAFTQWLS--
LES-NTNA------------------
>XP_018702812.1
----------------------------------------------------MEPVGLAV
GVLGLSGLFSVCLEAVARFDAWKK--FDGDIAFLGLRVEAERLRLDKWGLAAGFQPNSTF
GNDK-------------------DDVIKSRHHVALHDKRTADIVKKLLI-LLRDVCAGRD
GLLFLDLTGILRSG---SD-------------------------------------LTTP
QNPFGISSISRRARLKWALKDKATCVARVEQIELVVQKLHDLVPSSGPLRVTDDAAAA--
-------------HQQVS----DDLTRVLADREDVR----SAILKIE------QSL----
-------NAKTRRELHSWLLGRHTP---NEIFETALKRKQESTCQWILNRKEFLKWVS--
SDD-LVA-------------------
>XP_022470296.1
----------------------------------------------------MEPVGLAV
GVAGLAGVLSTCLDVIERVDIYKD--FDKDSRSLAVQFEAEKVRLKKWACDVGYQE----
------------------------GKLSDNHHAALDDPQIRLMTTELLS-VIKGICGGAT
ATIQKHPLDSQPG----------LGGDT-----------------------AIPT---NG
NQFLSKHSESRRQKLVWSLRGKARRTSQVENLGVLVQHLHNLVSPDSVLPQGELLDRP--
--------------DEACVYGKNDYMERRTLLHEIR----QTLSRLE------KEM----
-------EAETRRDLRAWLA-CPPP---NDLYFESKQKRLEKTCDWILERPEFIEWLA--
PDA-KSTNTE----------------
>KXH34917.1
----------------------------------------------------MEPVGLAV
GIVGLAGILSTCLDVIERVDYFKD--FDHDSRSLAVQFDAEKLRLKQWAYDVGFRE----
------------------------GKLLNDHHAALDEPQVRLMTTELLG-VIKEICGGSA
TTFQQRTLQPETR----------LDVDV-----------------------ATLTHGIES
LQSLQKPKESRRLKLSWSIRGKARRASQVENFGVLVQHLHNLVPPNSATSERGPETGS--
--------------GEA-------------YN----------------------HE----
-------NAETRRELRAWLK-CPPP---TDLFHESKQKRLERTCDWVLNRHEFIEWLA--
PNA-ETMSTE----------------
>KXH39277.1
----------------------------------------------------MEPVGLAV
GIAGLAGILSTCLDVIERVDIYKD--FDRDSRSLAAQFAAGKLRLKQWAYDVGFRE----
------------------------GKLSDDHHAALDEPQVRLVTRELLN-VIKEVCGGSA
TTFQQRTLQPETG----------LDVDF-----------------------TMLTYGIDS
LQSSQRPKESRRQKLAWSLRGKARHASQVERFGVLVEFLHDLVPPNSATSNREPVTGS--
--------------GEAC----KHGHDNRTWLNELR----QTLCRLE------EEM----
-------EAETRRDLRTWLG-CPPP---TDLFHESKQKRLERTCDWVLIRHEFVEWLA--
PCA-ESVNTE----------------
>OQE08432.1
----------------------------------------------------MEPAGLAV
GILGLAGLFNTCLDVLEKVDSWKG--FGSESRSLSAQFKAHKIRLEKWGQAVGIEQGR--
--------------------------LSDEHDRLLDDPRILSTVQELLS-AIKDICGYDD
NTFPTNDVGSSMT----INK--------------------------------QKSR---C
HARQQNPYESKRLKLSWVLRDKAKRIAQVEQISLLVQNLHGLVPINGVRGATAKYEESTS
-------------SGDPSKGLNDALLGRGTWVAEFD----LILSNIE------KEI----
-------EAEARRDVQTWLLGNRLP---NQLYETFVEKKIEGTCEWILSRPWFLDWSS--
PDF-PIGSP-----------------
>ELQ33882.1
----------------------------------------------------MEVAGLGI
GIAGLVGLFSSCLEAIDKRADTTR--PTDVS-----------------------------
---------------------------------NAGASQIAGSLGK--------------
------------------------------------------------------------
----------------------TLGPGTQFEYERLVEFLKQVQ-----------------
----------------------------AEWQA--------------------NEA----
-------PAETRREIHARLLGQRYF---SERYDDSCKKRLHNTCGWIFTRPTFAKWCA--
SGS-P---------------------
>EYB23496.1
----------------------------------------------------MEAVGLVL
GV---AGLFSTCLEAVEKVQSYRS--FGPDSSTINTRFKTAKVLLEQWGRNVGFENGI--
--------------------------LLATHNEKLDDPDIVVAVKDVLNIIKGICQLGSQ
-HRAAN------------------------------------------------------
-GANGSLIAGRRQKLKWAFGDKEKQQEQVELLERLVEQLRHLVSEHHLDP----------
-----------------------KVSQSHASIADIK----SILSRIE------KET----
-------RGEIRKEVLLWIG-HGPT---DQRYHDSLQKRHAETCSWIYDREAFQSWLI--
PDS-GSGL------------------
>CEF88795.1
----------------------------------------------------MEAVGLVL
GV---AGLFSTCLEAVEKVQSYHS--FRPDSSTINTRFKTAKVLLEQWGRNVGFENGI--
--------------------------LLATHNEKLDDPDTVVAVKDVLNIIKGICQLGSQ
-HRAAN------------------------------------------------------
-GANGSLIAGRRQKLKWAFGDKEKQQEQVELLERLVEQLRHLVSEHHLDP----------
-----------------------KVSQSHASIADIK----SILSRIE------KET----
-------RGEIRKEVLLWIG-HGPT---DQRYHDSLQKRHAETCSWIYDREAFQSWLI--
PDS-GSGL------------------
>PCD24414.1
----------------------------------------------------MEAVGLVL
GV---AGLFSTCLEAVEKVQSYRS--FGPDSSTINTRFKTAKVLLEQWGRNVGFENGI--
--------------------------LLATHNEKLDDPDIVVAVKDVLNIIKGICQLGSQ
-HRAAN------------------------------------------------------
-GANGSLIAGRRQKLKWAFGDKEKQQEQVELLERLVEQLRHLVSEHHLDP----------
-----------------------KVSQSHASIADIK----SILSRIE------KET----
-------RGEIRKEVLLWIG-HGPT---DQRYHDSLQKRHAETCSWIYDREAFQSWLI--
PDS-GSGL------------------
>PTD06237.1
----------------------------------------------------MEAVGLVL
GV---AGLFSTCLEAVEKVQSYRS--FGPDSSTINTRFQTAKVLLEQWGRNVGFENGI--
--------------------------LLATHNEKLDDPDTVIAVKDVLNIIKSICQIGCQ
-HRAAN------------------------------------------------------
-GANGPLIAGRRQKLKWAFGDKEKQQEQVELLERLVEQLRHLVSEHHQDP----------
-----------------------KVSQSHASIADIK----SILSRIE------KET----
-------RGEIRKEVLLWIG-HGPT---DQRYHDSLQKRHAETCSWIYDREAFQSWLT--
TDS-GSGL------------------
>XP_009254708.1
----------------------------------------------------MEAVGLVL
GV---AGLFSTCIEAVEKVQSYRS--FGPDSSTINTRFQTAKVLLEQWGRSVGFENGI--
--------------------------LLATHNENLDDPDTVVAVKDVLNIIKSICQLGSQ
-HRAAN------------------------------------------------------
-GANGSLIAGRRQKLKWAFGDKEKQQEQVELLERLVEQLRHLVSEHHLDP----------
-----------------------KVSQSHASIADIK----SILSRIE------KET----
-------RGEIRKEVLLWIG-HGPT---DQRYHDSLQKRHAETCNWIYDREAFQRWLT--
PDS-GSGL------------------
>DAA74488.1
----------------------------------------------------MEVAGLVM
G---VAGLFSVCMDVLDRVSNYRE--FSTQSRQTVVSFEANKVRLKDWATYAGIENGV--
--------------------------LKDSHHVRLDEPEILSAVKLVLE-EISTLFDSIE
RSQSRLRVPQVVVSSAE----------------------------------------SEG
KASKNSSKPSIRGGISWALRGKGSFTSQVTMFGKFVDELHNLLPKEKDGSDS--------
-----------------------------------------LVKDIR------AL----L
IETRKNTLIQTQKRVEEWLDAP-ET---EQQYERHLSACLDGTCNWITTEPAYKTWES--
DYF-PRETA-----------------
>EGD95678.1
----------------------------------------------------MEVASLVL
G---VAGLFSVCMDVLDRVSNYRE--FSTQSRQTVVLFEANKVRLKEWAAYAGIENGV--
--------------------------LKDSHHVRLDEPGILSAIKLVLE-EISTLFDSIE
RSQSRLRIPQVVVSPAG----------------------------------------SGG
GASKNGSKPSIRGGISWSSRGKESFTSQVTIFGGFVDTLHDLLPKEKDGSGS--------
-----------------------------------------LVKDFK------AL----L
IETRKNTLIQTQKRVDEWLDAP-ET---EQQYETHLSACLDGTCNWITAELAYKTWES--
DYF-PGETA-----------------
>EGE09424.1
----------------------------------------------------MEVASLVL
G---VAGLFSVCMDVLDRVSNYRE--FSTQSRQTVVLFEANKVRLKEWAAYAGIENGV--
--------------------------LKDSHHVQRSQSRL--------------------
------RIPQVVVSPAG----------------------------------------SGG
GASKNGSKPSIRGGISWSSRGKESFTSQVTIFGGFVDTLHDLLPKEKDGSGS--------
-----------------------------------------LVKDFK------AL----L
IETRKNTLIQTQKRVDEWLDAP-ET---EQQYETHLSACLDGTCNWITAELAYKTWES--
DYF-PGETA-----------------
>EZF30475.1
----------------------------------------------------MEVASLVL
G---VAGLFSVCMDVLDRVSNYKE--FSTQSRQTVVLFEANKVRLKEWAAYAGIENGV--
--------------------------LKDSHHVRLDEPDILSAIKLVLE-EISTLFDSIE
RSQSRLRIPQVVVSPAG----------------------------------------SGG
GASKNGSKPSIRGGISWSSRGKESFTSQVTIFGGFVDTLHDLLPKEKDGSDS--------
-----------------------------------------LVKDFK------AL----L
IETRKNTLIQTQKRVDEWLDAP-ET---EQQYETHLSACLDGTCNWITAELAYKTWES--
DYF-PGETA-----------------
>EZF47307.1
----------------------------------------------------MEVAGLVM
G---VAGLFSVCMDVLDRVSNYRE--FSTQSRQTVVSFEANKVRLKDWAAYAGIENGV--
--------------------------LKDSHHVRLDEPEILSAVKLVLE-EISTLFDSIE
RSKSRLRVPQVVISPAE----------------------------------------SEG
RASKNSSKPSIRGGIDWALRGKGSFTSQVTMFGGFVDALHNLLPKEKDGSDS--------
-----------------------------------------LVKDFK------AL----L
IETRKNTLIQTQKRVEEWLDAP-ET---EQQYERHLSACLDGTCNWITTEPAYKTWES--
DYF-PRETA-----------------
>EZF68550.1
----------------------------------------------------MEVAGLVM
G---VAGLFSVCMDVLDRVSNYRE--FSTQSRQTVVSFEANKVRLKDWAAYAGIENGV--
--------------------------LKDSHHVRLDEPEILSAVKLVLE-EISTLFDSIE
RSKSRLRVPQVVISPAE----------------------------------------SEG
RASKNSSKPSIRGGIDWALRGKGSFTSQVTMFGGFVDALHNLLPKEKDGSDS--------
-----------------------------------------LVKDFK------AL----L
IETRKNTLIQTQKRVEEWLDAP-ET---EQQYERHLSACLDGTCNWITTEPAYKTWES--
DYF-PRETA-----------------
>GBF62501.1
----------------------------------------------------MEVASLVL
G---VAGLFSVCMDVLDRVSNYRE--FSTQSRQTVVLFEANKVRLKEWAAYAGIENGV--
--------------------------LKDSHHVRLDEPDILSAIKLVLE-EISTLFDSIE
RSQSRLRIPQVVVSPAG----------------------------------------SGG
GASKNGSKPSIRGGISWSSRGKESFTSQVTIFGGFVDTLHDLLPKEKDGSGS--------
-----------------------------------------LVKDFK------AL----L
IETRKNTLIQTQKRVDEWLDAP-ET---EQQYETHLSACLDGTCNWITAELAYKTWES--
DYF-PGETA-----------------
>OAL75631.1
----------------------------------------------------MEVAGLVM
G---VAGLFSVCMDVLDRVSNYRE--FSTQSRQTVVSFEANKVRLKDWAAYAGIENGV--
--------------------------LKDSHHVRLDEPEILSAVKLVLE-EISTLFDSIE
RSKSRLRVPQVVISPAE----------------------------------------SEG
RASKNSSKPSIRGGIDWALRGKGSFTSQVTMFGGFVDALHNLLPKEKDGSDS--------
-----------------------------------------LVKDFK------AL----L
IETRKNTLIQTQKRVEEWLDAP-ET---EQQYERHLSACLDGTCNWITTEPAYKTWES--
DYF-PRETA-----------------
>XP_003011957.1
----------------------------------------------------MEVAGLVM
G---VAGLFSVCMDVLDRVSNYRE--FSTQSRQTVVSFEANKVRLKDWATYAGIENGV--
--------------------------LKDSHHVRLDEPEILSAVKLVLE-EISTLFDSIE
RSQSRLRVPQVVVSSAE----------------------------------------SEG
KASKNSSKPSIRGGISWALRGKGSFTSQVTMFGKFVDELHNLLPKEKDGAL---------
-----------------------------------------------------------L
IETRKNTLIQTQKRVEEWLDAP-ET---EQQYERHLSACLDGTCNWITTEPAYKTWES--
DYF-PRETA-----------------
>XP_003022456.1
----------------------------------------------------MEVAGLVM
G---VAGLFSVCMDVLDRVSNYRE--FSTQSRQTVVSFEANKVRLKDWATYAGIENGV--
--------------------------LKDSHHVRLDEPEILSAVKLVLE-EISTLFDSIE
RSQSRLRVPQVVVSSAE----------------------------------------SEG
KASKNSSKPSIRGGISWALRGKGSFTSQVTMFGKFVDELHNLLPKEKDGAL---------
-----------------------------------------------------------L
IETRKNTLIQTQKRVEEWLDAP-ET---EQQYERHLSACLDGTCNWITTEPAYKTWES--
DYF-PRETA-----------------
>XP_003176023.1
----------------------------------------------------MELAGLVI
G---VAGLFSVCMDVLDRVSTYRE--FSTQSRQTVVKFEANKVRLKDWAAYTGIENGV--
--------------------------LKEDHHVRLDEPEILSAVKLVLE-EIRTLFDSIE
RSQSRLRLPQVVVSSAE----------------------------------------SGG
EASKASSKSSIRGGISWALRGKGSFTSQVEMFGEFVNTLHNLLPKEKDGSDT--------
-----------------------------------------LIKDFK------AL----L
IETRQSSLVQTQKRADEWLDAP-EI---EQQYERHLTARLDGTCNWIAREPAYKTWES--
DDF-PRETA-----------------
>XP_003239439.1
----------------------------------------------------MEVAGLVM
G---VAGLFSVCMDVLDRVSNYRE--FSTQSRQTVVSFEANKVRLKDWAAYAGIENGV--
--------------------------LKDSHHVRLDEPEILSAVKLVLE-EISTLFDSIE
RSKSRLRVPQVVISPAE----------------------------------------SEG
RASKNSSKPSIRGGIDWALRGKGSFTSQVTMFGGFVDALHNLLPKEKDGSDS--------
-----------------------------------------LVKDFK------AL----L
IETRKNTLIQTQKRVEEWLDAP-ET---EQQYERHLSACLDGTCNWITTEPAYKTWES--
DYF-PRETA-----------------
>RBR14537.1
---------------MQLTWLCFKVTQALDQIIRLPSPRNILTLIIHHNDPDMEVAGLII
G---IAGLFSTCLEAADRVQPYRS--FGPDSHILGTRFQAAKIVLEQWGARVGFENGT--
--------------------------LSQKHSPELDQPDIEIAVKEVLT-IIKTILDASD
GRAIETAKNDQ-------------------------------------------------
------------------------------------------------------------
------------------------------SMAELQ----AILRRME------KEA----
-------RAEIRKQVLLWIGHG-RT---GQHYHDSLQKKQNGTCGWIHEREVFKKWLS--
PEF-ANGLKA----------------
>XP_025594483.1
----------------------------------------------------MEAVGLAI
GV---AGLFSAVLEAAEKVQSYRS--FGSDSSTLETRFQTTKVLLEQWGHSVGCNNGV--
--------------------------LSTHHSTKLDNPDIEVAVEKILKITQEILQFGLQ
-HRPSH------------------------------------------------------
-GVIGLHTAGRRQKLKWAFGDKQKQQEKVELFEKLVGQLLHLVPVDHIGP----------
-----------------------EAIQSHASIAEIQ----AILQRIE------TET----
-------RAETRKQVLSWIG-HGRT---DQRYHDSLQKKHAGTCDWIYSREVFQRWLS--
SDF-FDGF------------------
>KLU91679.1
----------------------------------------------------MEAFGAAT
A---VAGLFGTCLQIVERVDAIKD--SGVSSRAAMARFGTEKLLLAQWGRDVGIEDGA--
--------------------------PLPTHHESLDDPAIAALVVEILN-NIREICQKVD
GSFKNLASTPAEPKSIGAVPTGDFAPVAGGLRRAPTGDFAAAGLRRAPAGVFDTGELAPA
GESSAKGRSSKMAKLGWALRGQARVAPKLDQLGVLIERLCKVVPVSDS------------
---------------------------------ELR----RALESLE------KQR----
-------DSDVRAEVKAWLEAP-WT---IDLYDRSRRRRLDQTCEWIFEREVFLDWQS--
TTPLPTARP-----------------
>OAQ98280.1
----------------------------------------------------MEPVGLAV
GVLGLAGLFSATLDAVERFESWRN--FKDESHLVRTLLEGQKLRLRLWGSAVGFDDGD--
--------------------------VSSNHHEALDDPQIRSMIRTHLS-DIKKLCTSAD
AIFLST------------------------------------------------------
----------------------------------------------TG------------
------------------------------------------------------------
-------AAATRKDLHAWLLGPQMP---NGIYEDAVQKRVDGTCDWILTRRLFLDWTA--
PDF-PRGQA-----------------
>PMB65579.1
----------------------------------------------------MEPAGLAV
GVLGLAGLFGASLDAIDRFESWRN--FTDESHLVRTLLEGHKLRLRLWGRAVGFVDGD--
--------------------------VSASHHEALDDPQICSMIRTHLS-DIEKLCTSAD
GTFLLATGTGAGH----TRG--------------------------------APSLQSRA
QPHPSARPESKRQKLKWALRDKAKCTGQAQMLASLVQALHDSVPLDGA------------
------------------------------------------------------------
-------KAATQKDVHAWLLGPHIP---NGMYEDAVQKRVDGTFDWILTR----------
--------------------------
>RDW84057.1
----------------------------------------------------MELSGFTV
GVAGLLALYEVAAKTVHSVEHFSS-------ESLQSRYDATKVSFDRWGKETGIARDALA
--------------------------KASAFHRQLQDQTAVSAIADLLK-SIRVVLSGVD
YTTARYHDNAN-------------------------------------------------
--HQTSTELHLRSRLQSAASESEKLSRQIDDFDRLVQKLYLLIPLEDLPYDQSQGLQS--
------------------------------ALLESH------------------------
-------RSHNLDRILRWLDAT-IS---EDYFDAYCSTRLHTTCDWILKHRTYAAWLRGP
LRE-SS--------------------
>OJJ08898.1
----------------------------------MSVSAPHITTTYLSNWSVMEAAGLAV
GVVGLLALYD---EAATTLYSIKH--FSSESLRVASRYNATKVLFERWGKEFRVAEK---
----------------------------SGVHPGLNDQATVTAVADLLK-SVRDVFAKAD
STMSRYHGQNPFL-----------------------------------------------
ANDADSVKAHFRSRVKWAVADGKRLSSQVQDFDDLVQKLYSLVPPGDLQNNQFQKLQD--
------------------------------ALVQSQ------------------------
-------RTEALSQATHWLDAM-TT---ENSYDAYCSARLDTTCGWIDTHPVYRAWCSER
TAK-SS--------------------
>XP_009216949.1
----------------------------------------------------MEVAGTVF
GVLGVAGLFSAVRDLVEKIDCLLD--SDTTARSGAVQFKLDKHLLEIWSHEIGIQGDI--
--------------------------LLPDHHPSLDDPEIARVVFAALR-DIRDLCSNLE
RLLEAPLRGEQEPRP---------------------------------------------
------------------------------------------------------------
----------------------------------LR----RVLTDLS------ALP----
-------VTWFRNVVKTWLEAP-WS---TMIYDRHLRKRLHNTCEWILEREFTIKWLS--
KDF-RHDSP-----------------
>XP_017995885.1
----------------------------------------------------MDAASLIV
G---LPGLFNDCIELWERFNNYRE--YDQAASTVANIHAAQKLRLTQWARAVALADGK--
--------------------------LRPDHHEAFDDPEVTTLVRNILQ-KLKDLFAEHD
EKIIGHTKTKTQSD----------------------------------------------
--GSKALGTSKRAAFRWAISDKNRVITYVDQIEALVSAFSREAA----------------
------------------------------------------------------------
-------QQRSLQIVDQYIGAP-RT---NFDYQEQAAGRAPGTCEWILSHPGYTAWRVQS
REP-----------------------
>XP_020128487.1
----------------------------------------------------MEIAGLAI
GAAGLVTLVDSCKRLMRKIDSYRH--VTSEAHPILVEFFAWNHLFDRWLQHVTVHEGF--
--------------------------LQTASGDR-VDETTADVARNLIS-CIEDSLKSIE
VVVSD-------------------------------------------------------
--FNKPAGLSTKAKVQWAYSKREKAVKGVQELFRFVQELHLVLPVSGTSGDASSSAHG--
------------------------------LSDEVV----ARLDKLR------ERY----
-------RADDRRNIHQWLGAK-ST---ESYYEERLRDRKDGTCSWIFRHPDLVSWIS--
PEF-PDDLA-----------------
