# Supplementary material for: Exploring a diverse world of effector domains and amyloid signaling motifs in fungal NLR proteins
Source: PLoS Comput Biol. 2022 Dec 21;18(12):e1010787. doi: 10.1371/journal.pcbi.1010787 (PMC9815663; doi:10.1371/journal.pcbi.1010787)
Supplement: S2 Data — The alignments were calculated using ClustalOmega for 127 MMseqs2 clusters with at least 20 member sequences. (GZ) [file pcbi.1010787.s009.tar.gz › OAQ78445_aligned.fa]

>OAQ78445.1
-MADALEPFKGFLNRVRGAMRR--RRLATQGTGLCVVHDPENAEIDIVAIHGLGGHSFSH
WVSDDPAV-RGKPRPWLEELLAVDMPKARIMTYGYISD-GINYRYVVRNIVYGRALDLAR
SLAYRRNKDGCAHSRPLFFIAHSLGGWIVKRALIISGEAADPELRDLELSTCGVAFFGTV
S------PGRPSSPEPLARVFRRTTTGSCDDWSP--------------------------
----
>PWI76741.1
-MADALEPFKGFLNRVRGAMRR--RRLATQGTGLCVVHDPENAEIDIVAIHGLGGHSFSH
WVSDDPAV-RGKPRPWLEELLAVDMPKARIMTYGYISD-GINYRYVVRNIVYGRALDLAR
SLAYRRNKDGCAHSRPLFFIAHSLGGWIVKRALIISGEAADPELRDLELSTCGVAFFGTV
S------PGRPSSPEPLARVFRRTTTGSCDDWSP--------------------------
----
>XP_018182538.1
-MADALEPFKGFLNRVRGAMRR--RRLATQGTGLCVVHDPENAEIDIVAIHGLGGHSFSH
WVSDDPAV-RGKPRPWLEELLAVDMPKARIMTYGYISD-GINYRYVVRNIVYGRALDLAR
SLAYRRNKDGCAHSRPLFFIAHSLGGWIVKRALIISGEAADPELRDLELSTCGVAFFGTV
S------PGRPSSPEPLARVFRRTTTGSCDDWSP--------------------------
----
>CCE31836.1
--MDRLELLRGLIPRVREAVSRQNR-NDAEFNGLRVLCDPKDAEIDIVAVHGLGGQGFHS
WTTWDSK--ARKAKPWLQELLGADIPNARIMAFGYLSD-GISFSYIVRNVVYGQALDLAK
LLTARRRRDHT-NRRPLFFIAHSLGGWIVKRALIISSEAADPDLRDIELSTSGVAFFGTL
SASHSSAPPSPSSPSPLGRVIRRTTSGFAEDGGESRAKKP--------------------
----
>CEJ82458.1
-MDAKLTPKRSVLGRAKDAISR---QLSSERVGLHVLRAPDNAEIDIVAVHGLGGRGFRS
WITRDPK--SGSSKPWLEELLAADIPNARIMTYRYISR-ELSYASIVQNLLVGSAKNLAF
SLAALRNQDGA-NRRPLFFLAHSLGGWVVKRVLILSHESVESQLQDIEASTCGVAFFGTI
A------PGKPSSPSPLAHVVRRTSTLTDTNKRMENSMDFNGSGSIEQLEKQMGAFKAIA
SNLP
>ETR99511.1
-MADSRDSFKGLFQRVRTAVTR---QRSSEGSGLRTVHDPEDAEIDIVAVHGLGGQGFKS
WISLEG----GKAKSWLEDLLAQDIPNARIMTYGYISD-GVNYRYLVRNVLYGRALDLVK
ELGNQRIRDGT-TRRPLFFIAHSLGGWIVKRALIISSEAIDAELKDIELATCGVAFLGTL
S------PGKPLSPTPLAHVIRRITSGFDEHPASTRG------HSMQPQPQDI-------
----
>KFG80888.1
-----MEPLNNKLHQFRRSLSR---HRTGERIGLQVLCDPEDAKIDIVAVHGLGAQGFSS
WVTSDSD--GGKPKPWLKELLGADIPNARIMTYGYISD-GRSYGFLVGDLVHGWAVKLAY
QLARKRQGDKA-SRRPLFFIAHSLGGWIVKRALIHSREAADRQLRDIELSTCGVAFLGTL
S------PRRPSSPSPLARVIRRTTSNLTDLDTSRADTEY--------------------
----
>KFH41320.1
-MAEALEPLRGLLHRVRDSVSR---YRGGEISGLRIVRDPKDAEIDIVAVHGLGAEGFSS
WITWDPSRRSSRPKSWLEELLAKDVPNARIMTYGYMSD-GSSYRYLVRNVLYGRALDLVK
ELANQRQRDGS-SRRPIFFIAHSLGGWIVKRALIISSEAAGAELKDIELSTCGVAFFGTL
S------PGRPSSPSPLASVIR--------------------------------------
----
>KHO00553.1
-----MEPLKDILHNLRRAFSR---HRTGESSGLRVLCDPQDAQIDIVAVHGLGGQGFGT
WVTSDSR--AGKSKPWLQELLGADIPGARIMTYSYLSD-GVSYSYIVRNIVYGRALHLAK
VLAAKRKQDGT-SRRPLFVIAHSLGGWIVKRALIISSEAADMRLRDIELSTCGVVFFGTL
S------PGRPASPSPLAHVIRRTTSNLAELDKPKPRASRE-------------------
----
>KID83722.1
-----MEPLKNKLHQFRRSLSR---HRTGESFGLQVLCDPEDAKIDIVAVHGLGGQGFSS
WVTSDSK--AGKSKPWLKELLGADMPNARIMTYGYISD-GRSYGFIVGDLVHGWALQLAD
QLALKRQEDKA-RRRPLFFIAHSLGGWIVKRALIISSEAADMQLKDVELSTCGVAFLGTL
S------PRRPSSPSPLAQVIRRTTSNLTDLDTSRADTEC--------------------
----
>KIE00771.1
-----MEPLKNKLHQFRRSLSR---HRTGESFGLQVLCDPEDAKIDIVAVHGLGGQGFSS
WVTSDSK--AGKSKPWLKELLGADMPNARIMTYGYISD-GRSYGFLVGDLVHGWALQLAD
QLALKRQEDKA-RRRPLFFIAHSLGGWIVKRALIISSEAADMQLKDVELSTCGVAFLGTL
S------PRRPSSPSPLAQVIRRTTSNLTDLDTSRADTECSPPQR---------------
----
>KJK76973.1
-----MEPLNNKLHQFRRSLSR---HRTGERIGLQVLCDPEDAKIDIVAVHGLGAQGFSS
WVTSDSN--GGKPKPWLKELLGADIPNARIMTYGYISD-GRSYGFLVGDLVHGWAVKLAY
QLARKRQGDKA-SRRPLFFIAHSLGGWIVKRALIHSREAADRQLRDIELSTCGVAFLGTL
S------PRRPSSPSPLVQVIRRTTSNLTDLDTSRADTEC--------------------
----
>KKP00394.1
-MDARESSFKGLFHRVRGAFTR---QGSSEGSGLQVVQDPEDAEIDIVAVHGLGGQGFKS
WVSLEG----GKSKSWLEDLLAKDIPNARIMTYGYISD-GANYRYLVRNVLYGRALDLVK
ELGSQRSRGGT-NERPLFFIAHSLGGWIVKRALIISSEAIDAELKDIELSTCGVAFLGTL
S------PGRPLSPTPLAHVIRRTTSGFDDHPSSTRG------QSMQ-------------
----
>KND91932.1
-MEDALGPLRGLLHRVRGAVSR---QRSSEISGLRVVRDPSDAEIDIVAVHGLGGQGFRS
WITWDPK--AGKPKSWLEELLAADVPSARIMTYGYISD-GVSYRYIVRNIVYGRALDLAK
VLATQRQRDGT-NRRPLFFIAHSLGGWIVKRALIISSEAAGPELKDVELSTCGVAFFGTL
S------PGRPSSPSPLAHV----------------------------------------
----
>KPM37267.1
MATDTLEPLKGLLHRVRGAVSAVSRTRTGETSGLQIVRNPEHAEIDIVAVHGLGGEGFRS
WITWEPK---TRPKSWLEELLAKDIPNARIMTYGYISD-GANYRYLVRNVLYGRALDMVK
ELGAQRSRDDS-ARRPLFFIAHSLGGWIVKRALIISNEAIDTQLKDIELSTCGVAFFGTL
S------PGRPSSPSPLANVIRRTTSGFETDPRSSRSSRSSRSFSMQPQP----------
----
>OAA37845.1
-----MDPFKDLIYRVRGAVSS--RHKAGESCGLRVVHDPEDAQIDIVAVHGLGGQGFRS
WVTWDSS--AAKSKSWLQELLGTDIPNARIMTYAYLSD-GVSYSYIVRNIVYGRALHLAK
VLAAKRQQDKA-NRRPLFFIAHSLGGWIVKRALIISSEAADMGLRDIELSTCGVAFFGTL
S------PGRPSSPSPLANVIRRTTSNLADWDISRTEK----------------------
----
>OPB45010.1
-MDSRESSFKGLFHRVRGAFTR---QGSSEGSGLQVVQDPEDAEIDIVAVHGLGGQGFKS
WISLEG----GKSKSWLEDLLAKDIPNARIMTYGYISD-GANYRYLVRNVLYGRALDLVK
ELGSQRCRDGT-NERPLFFIAHSLGGWIVKRALIISSEAIDAELKDIELSTCGVAFLGTL
S------PGRPLSPTPLAHVIRRTTSGFDDHPSSTRG------QSMQ-------------
----
>PKK53227.1
-MDSRESSFKGLFHRVRGAFTR---QGSSEGSGLQVVQDPEDAEIDIVAVHGLGGQGFKA
WISLEG----GKSKSWLEDLLAKDIPNARIMTYGYISD-GANYRYLVRNVLYGRALDLVK
ELGSQRCRDGT-NERPLFFIAHSLGGWIVKRTLIISSEAIDAELKDIELSTCGVAFLGTL
S------PGRPLSPTPLAHVIRRTTSGFDDHPSSTRG------QSMQ-------------
----
>PNP40119.1
--------MTGLFQRVRGAVTR---QRSSDLSGLKVVKDPEHADIDIVAVHGLGGQGFRS
WISLEG----GKSKFWLEDLLAEDIPNARIMTYGYVSD-GPNYRYLVHNVLYGRALDLVK
ELGSQRDRDGT-SRRPLFFIAHSLGGWIVKRALIISSEAVDAEIKNIELSTCGVAFLGTL
S------PGRPQSPTPLAHVIRRTTSGLDEIPD---------------------------
----
>PNY29841.1
-MEDALGSLKGLLHRLRGAISR---QRSGELSGLRVVRDPGDAEIDIVAVHGLGGQGFRS
WITWDPG--AGKPKPWLAELLAADVPSARIMTYGYISD-GVSYRYIVRNVVYGRALDLAK
VLAAQRRRDGT-GRRPLFFIAHSLGGWIVKRALVISSEAADPGLKDVELSTCGVAFLGTL
S------PGRPSSPSPLAHVIRRTTSGPHDDDPRAPKAVPVQPH----------------
----
>POR35739.1
-MEDALGPLRGLVHRVRGAVSR---RRSSDISGLRVVRDPGHAEIDIVAVHGLGGQGFRS
WITWDPK--AGKPKSWLEELLAADVPSARIMTYGYISD-GVSYRYVVRNIVYGRALDLAK
VLATQRRRDGT-DRRPLFFIAHSLGGWIVKRALIISSEAADPQLKDIELSTCGVAFFGTL
S------PGRPSSPSPLAHV----------------------------------------
----
>RFU76310.1
-MADSRESFKGLFHRVRGAVTR---QRSSEGSGLRIVKDSEDADIDIVAVHGLGGQGFKS
WITLEG----GKSKFWLEDLLARDIPNARIMTYAYISD-GVNYRYLVRNVLYGRALDLVK
ELGNQRSRDGT-SRRPLFFIAHSLGGWIVKRALIISSEAIDAELKDIELSTCGVAFFGTL
S------PGRPLSPTPLAHVIRRTTSGFDEIPSNGAS------SRAL-------------
----
>XP_006967711.1
-MADSRDSFKGLFQRVRTAVTR---QRSSEGSGLRTVHDPEDAEIDIVAVHGLGGQGFKS
WISLEG----GKAKSWLEDLLAQDIPNARIMTYGYISD-GVNYRYLVRNVLYGRALDLVK
ELGNQRIRDGT-TRRPLFFIAHSLGGWIVKRALIISSEAIDAELKDIELATCGVAFLGTL
S------PGKPLSPTPLAHVIRRTTSGFDEHPASTRG------HSMQPQPQDI-------
----
>XP_007815184.1
-----MESLKDIFYHFRRSFSK---RRTGENSGLRVLCDPEDAKIDIVAVHGLGGQGFSS
WVTLDSK--AGKPKPWLQELLGADIPNARIMTYGYISD-GVSYSYVVRNIVYGRALHLAK
LLAAKRQQDKA-SRRPLFFIAHSLGGWIVKRALIISSEAADMRLKDIELSTCGVAFFGTL
S------PGRPSSPSPLAQVIRRTTSNLTDWDTSRPDKE---------------------
----
>XP_007819489.1
-----MEPLNNKLHQLRRSLSR---HRTGERIGLQVLCDPEDAKIDIVAVHGLGAQGFSS
WVTSDSN--GGKPKPWLKELLGADIPNARIMTYGYISD-GRSYGFLVGDLVHGWAVKLAY
QLARKRQGDKA-SRRPLFFIAHSLGGWIVKRALIHSREAADRQLRDIELSTCGVAFLGTL
S------PRRPSSPSPLVQVIRRTTSNLTDLDTSRADTEY--------------------
----
>XP_014541052.1
-----MEPLNNKLHQFRRSLSR---RRTGETIGLQVLCDPEDAKIDIVAVHGLGGQGFSS
WVTSDSK--GGKPKPWLKELLGADIPNARIMTYGYISD-GRSYGFLVGDLVHGWAVKLAN
QLARKRQGDKA-SRRPLFFIAHSLGGWIVKRALIHSSEAADMQLRDIELSTCGVAFLGTL
S------PRRPSSPLPLVQVIRRTTSNLTDLDTSRADTECLP------------------
----
>XP_018144662.1
-MADALEPLKGIIHRMRGAVSR---RRPGEISGLTVVHDPANAEIDIVAVHGLGGQGFRS
WITWDPR--GGKSKSWLEELLGADIPNARIMTYGYISD-GISYSYVVRNIVYGRALHLAK
VLTAKRQQDKA-NRRPLFFIAHSLGGWIVKRALIISSEAASMELKDIELSTCGVAFFGTL
S------PGRPSSPSPLANVIRRTTSNLADYDVSRAEKA---------------------
----
>XP_024405052.1
---MYPSQMTGLFQRVRGAVTR---QRSSDLSGLKVVKDPEDADIDIVAVHGLGGQGFRS
WISFEG----GKSKFWLEDLLAEDIPNARIMTYGYVSD-GPNYRYLVHNVLYGRALDLVK
ELGSQRDRDGT-SRRPLFFIAHSLGGWIVKRALIISSEAVDAEIKNIELSTCGVAFLGTL
S------PGRPQSPTPLAHVIRRTTSGLDEIPD---------------------------
----
>XP_024746828.1
-MADSRESFKGLFQRVRTAVTR---QRSSDLGGLRTVHDPEDADIDIVAVHGLGGQGFKS
WISVEG----GKSKSWLEDLLAQDIPNARIMTYGYISD-GVNYRYLVRNVLYGRALDLVK
ELGNQRIRDGT-SRRPLFFIAHSLGGWIVKRALIISSEAIDAELKDIELATCGAAFLGTL
S------PGRPLSPTPLAHVIRRTTSGFDEHPTSARG------HSIQPQ-----------
----
>XP_024755658.1
--------MAGLFQRVRGAVTR---QRSSEGSGLKIVKDSDGADIDIVAVHGLGGQGFRS
WISLEG----GKSKFWLEDLLGEDIPNARIMTYGYVSD-GANYRYLVHNVLYGRALDLVK
ELGSQRDRDGT-SRRPLFFIAHSLGGWIVKRALIISSEAVDAEIKNIELSTCGVAFLGTL
S------PGRPLSPTPLAYVIRRTTSGFDELPNRSAS------RTP--------------
----
>XP_024770800.1
-MDSRESSFKGLFHRVRGAFTR---QGSSEGSGLQVVQDPEDAEIDIVAVHGLGGQGFKA
WISLEG----GKSKSWLEDLLAKDIPNARIMTYGYISD-GANYRYLVRNVLYGRALDLVK
ELGSQRCRDGT-NERPLFFIAHSLGGWIVKRALIISSEAIDAELKDIELSTCGVAFLGTL
S------PGRPLSPTPLAHVIRRTTSGFDDHPSSTRG------QSMQ-------------
----
>OAA77262.1
-MSEALEPLRGFFHRVKGSVSR---RRHGESSGLNVVLDPPQAEIDIVAVHGLGDQGFSA
WTTRDPG--SGASRPWLEALLGADVPNARIMTYGYASHPDAGYRYIVLHLLDGRALHLTE
HLVALRRRDGT-ARRPLFFIAHSLGGWIVKRALVLSSEATDSLLRDVELSTCGVAFFGTI
A------PGRPSSPSPLAHVIRRTS-GYKDHGGDHDDASAASP--MQLQPDD--------
----
