# Supplementary material for: Exploring a diverse world of effector domains and amyloid signaling motifs in fungal NLR proteins
Source: PLoS Comput Biol. 2022 Dec 21;18(12):e1010787. doi: 10.1371/journal.pcbi.1010787 (PMC9815663; doi:10.1371/journal.pcbi.1010787)
Supplement: S2 Data — The alignments were calculated using ClustalOmega for 127 MMseqs2 clusters with at least 20 member sequences. (GZ) [file pcbi.1010787.s009.tar.gz › OBW64840_aligned.fa]

>OBW64840.1
----------------------------------------------MSSSTVSVSRFVW-
LRNNPAGSET----------------------------------------KRQVEEFVTW
EREGCFPSST--------------------------------------------------
-----------------------GTPPPRQINSPPLP----------------------T
TSSPSSANPALLIAIQNHLKKLPEQDKERFRQASATITDENLLSNIRKLNDQHKSDSLFR
RHADKLSKFLGLLDRLLRSVAIAIQADPGIASIPVGGVRLIVDLAKGFSEFFDKLVTLLD
HISDLMMPLQEYVKS-VH--IPVIAS------ALITVYDDLLDICKQTSDMFLDKEG-NK
KVFVTWKTLLRLQWEPFEKSFGEIEARMNHHRENLLHAAGATLLSATEVDRRDREREIQQ
RLQKQQQRETE-------HRDQEQVKAREEFLRWLSP--HNFEHKQNETFKTKHQGTGDW
LLQTEEFSNWEKATTS--------------
>KEQ82088.1
----------------------------------------------MSLSTVSVSCLVL-
LRMSTPTITTPTVQRRRDRWKSLLPG-----RARAVSPRPPVA-GTSTSAPPQTSQLFPS
SSVTPTVSIL--------------------------------------------------
-----------------------GTPPPQQNNSPPLP----------------------A
TSSPSSANPALLIAIQNHLNKLPEQDKERFRQASATITDENLLSNIRKLNDQHKSDSLFR
RHADKLSKFLGLLDRLLGSVAIAIQADPGIASIPVGGVRLIVDLAKGFFEFFDKLVTLLD
HISDLMMPLQEYVKS-VH--IPVIAS------ALITVYGDLLDICKQTSDMFLDKEG-NK
KVSVSWRISLRLQWEPFEKSVGEIEARMNHHRENLLHAAGATLLSATEVDRRDREREIQQ
RLQEQQQRDTQGRQRETEHRTQEQLRAREEFLRWLSP--HNFEHKQNETFKTKHQGTGDW
LLQTEEFSNWEKATTS--------------
>XP_007786694.1
------------------------------------------------------------
------MASTAKGMSKRDRLRTLLGI------TPRPTVVPNS------------------
---------A--------------------------------------------------
-----------------------AVTQVQTPSTIPSI--QS---SPTK---------DPK
SSKQVSHNRALERAISRELESLPAVEKEAFRKASKDLTDENILLKVKEWDDAHKAESCFR
PKAETLSRFLGLLDRFMAGVTIGIQANPDISAIVVGGVRVVIDQAVKFVGFFDKLSDMLC
RFSDFLETLHEYDNSSAR--NTTIVE------TLANVYGDLLQFCKHAHAVFTYQGV--R
RRMTSWRTFWHIQWLPFEEEFSKIESRMQHHIQVLSNAAQAVTLNATL----DLND----
--------------QERERREKDRVAERESFLNWISS--IPFETVHENIHAKKHPQTGEW
LVQTRRFQDWFHSPAS--------------
>KLJ07356.1
------------------------------------------------------------
-------------MEERQKKRHYFRRFFSHRRDPSPSP-AQPSGLT-TAAVPNASQT-PS
APLSLDPLPTLPDPSLKGSA----------------------------------------
-------------------------------------------------SGVVVAVDGGS
CANPHNTNEALKVAVEDHIKGLTPAEQAAFRNGP---SEDDLLARAAELDNDHKKTSSLR
PHTQKIAKVLQLCNQFMPSVTIGIQANLDISSIVVGGVRLVLDIGLRFATFFDRLTDMIC
RLSDYLKALAIYGSV-GD---DRITV------AAAATYGELLRFCQRVNSIFVSDAG---
GRKSTVSIFFKQLWEPFETTFGEMDAT-KHHFSVVDVTANAVQ----LDWL---------
-------------------KTRGKLEDRDEFLGWLAGAGVDFDKRHVDVFSKKHPGTADW
LLYSKKFKSWIDSPES--------------
>OJD26052.1
------------------------------------------------------------
-------------MEKREKKRHRFLRFFRHPRDSSPDP-AQASRLT-STAIPKASQT-PS
TPVSPDPLSTTSDPSLKGSA----------------------------------------
-------------------------------------------------SVVAAAVNDGS
RTDPHKTNESLKLAVEEYIKGLTPAEKAAFRYGP---SEDDLLARAAKLDDEHKGISSFR
AHTQKIAKVLQLCNQFMPSVTIGIQANPDISSIVVGGVRLVLDIGLRFATFFDRLTDMIS
RLTDYLKALAIYGSV-GD---DRITA------AAAATYGELLRFCQRVNSIFVSDAG---
GRKSTVSIFFKQLWEPFETTFGEMDATIKHHFSVVDVTANAVQ----LDWL---------
-------------------KTRGKSEDKDKFLTWLAGAGADFDERHIDVFSKKHPGTADW
LLNSKKFESWIDSPES--------------
>OSS46401.1
MVFLSCKVVAQAVPRRQKLEYGSGGSASRRSRASGYPAISSSQPQTCALRAFYGHCNIQH
CSRCCCFHNPPYTMRKRDRFR----AFFAPSATGARSAPPHSVPTQPPPLPP--------
---------P--------------------------------------------------
-----------------------LPLPAQRASNPPLS--S-----AAN----LIVPHTVT
STRTSARNPALKKAVELQLQQIPEPGRASFAREIEILDEQALLSKLRAYDAEHKNDSSFR
PHAERLTKGLGLLNRLMGGVAIGIQADPAISAPVVGAVRVAIDLGLHFTKFFPRLTDMVC
ELEDYLGPLAEHARA-AD--VELVES------AVVSVYVNILDFSWKARCVFVDTNG-ER
RKWTSFRAFMRQHWDTFEAEFVSIKEDMQHHLYVLQHAIQATHFSAFRSA----------
----------------------EQRKERSEFLKWVSD--IDFEEVHQSIYARKHKDTGDW
LIRELKFQEWMQSPHS--------------
>PGG98467.1
------------------------------------------------------------
------------------------------------------------------------
--------------------------------------------------------MFAK
QAA---------YEAARGVRSLSSKRQKKQNPAPQVP--SP---PAQ--------LSLSN
GASSGHQNAALELAIRKHLDQLSDDEKDAFQNAAISLTEDGLLDQVRHLDTDHKAVSVFR
HRAEQISKLFRFLDLFMGGITVSIQHSPEISSLIIGGIRLVLDIALRCVTYFTRLTDMIL
RLADHLEPLARHGKT-GH---PNIVE------ATAAAYGDLLRFCQKGRGVFSPLED--G
ARKSSVWTMIRAQWDPFEETFGSIESNFRHLSKSLLDKMTIRDQSE-HTVLRAICY----
--------------LLVESDQHITVEKKHNFLTWLSA--PDFEKRHLDIYAKRHPKTGDW
LLATQEFKTWFDSSGSSLLWRYVKRECLVP
>PGH34740.1
------------------------------------------------------------
-------------MKKRQRKLKLNRLFQLTSRNPSPSTPTRPSGLT-TTAGPGVFQT-PG
LPISPDPSPPAPDPSLKGAT----------------------------------------
---------------GPGV-RQTPGLPVSPDPSPPAP--DP---SLKGPAGVVVVVSGG-
-VSTRKTNPALELAIENHIKGLSAAEQKTFRNGA---SENNLLARAAELDAKHKESSSFR
SHTKKITKVLKFCDQFMGGVVIGIQANPAIAPIIVGGIRVVLDIAIRFSTYFDRLTDMIS
RLTDYLQALATHGSI-GD---VRITN------ATSLAYGELLKLCQKASSIFFRDTG---
ARKRSIFLFFNELWQPFETTFGEIDSNIRHHLNVVDITANAVQ----LDWM---------
-------------------KMRGKSEDKNEFLRWLSSTGVDFDKRHVDIFSKKHPGTADW
LLNSKQFKSWVDSPEP--------------
>KKZ68567.1
------------------------------------------------------------
-------------MKKRQGKLKRFFRFRFTSRNPPPSPPTRPLGLT-TTAGPGVCQT-PG
LPVSPDPSPP--------------------------------------------------
-----------------------------------AP--DP---SLKEPAGVVVVVSGG-
-VSTRKTNPALELAIENHIKGLSAAEQQTFRDGA---SESDLLARAAELDAKHNESSSFR
PHTEKITKVLKFCDKFMGGVAIGIQANPDISSIIVGGVRVFLDIAIRFVTYFAKLTDMIS
RLTDYLQALAIYGNI-GD---DRITE------PTAAAYGDLLKFCQKASSIFVPDTG---
GRERTWMILLKEQWEPFETIFGEIEISFRHHVAIVDNSANALQ----LDML---------
-------------------IKREKSEDKSMFLEWLSGSGAGFDKRHMDIFSKKHPGTADW
LLNSKEFKSWVDSPDS--------------
>OJD19086.1
------------------------------------------------------------
-------------MEKRQKKHRRFLCCCSTSRDPSPSPPARPSGST-TVVDPAVGKT-PS
LPISPNPPP---------------------------------------------------
------------------------------------P--DP---PLNGAKGVLVVVDGQ-
-KNTPKPNPALKLAIENHIKGLSPSEQEAFRKGA---SKDDLLARAADLDAQHKESSSFR
HHTEKITRVLKFFDQFMAGVTIAIQANPDISSIVVGGVRLVLDIAMRFSEYFDRLTDMIS
RLTDYLQALEIRGRS-ED---VRIIN------ATAATYGELLKFCQKANSVFLSDAG---
GRKSTINIFFNQLWQPFQAVFGEIDSNIQHHLKVVEITANAIQ----LDWL---------
-------------------QNREKSEDKSNFLAWLSGAGVDFDKRHHDIFSKKHPGTADW
FLNGKQFKSWVDSPKS--------------
>PGH01369.1
------------------------------------------------------------
-------------MEKREKKRHCFLRFCSHRRNPSPSP-AQPPRLT-TTAVPRASQT-PS
APASPDPLPTLPDPSLSQTPSAPASPDPLPTLPDPSLSQTPSAPASPDPLPTLPDPSLSQ
TPSAPASPDPLPTLPDPSL-KQTPSAPASPDPLPTLP--DP---SLKGTASVVVAVDDGS
RANPHKTNEALKLAVENHIKGLTPAEQAVFRNGP---PEDELLARAAKLDAEHKEASSFR
PHTQKITKGLQLCDLFMRSVQIGIQANPDISAIVLGGVRLVLDIGLRFVTFLDRLTDMIS
RLAAYLKALETYGRI-GD---ERITV------AAAATYGEILRFCQRVNSIFASDAD---
SRKSTISIFVKQFWEPFETTFGEIDSNIKHHLDVIKLTANALQLEQ-LDWL---------
-------------------KTRGKSEDKDNLLMWLAGAGVDFDKRHNDVFSKKHPGTADW
LLNSNEFKSWINSPESSL------------
>PYI11219.1
------------------------------------------------------------
------------------------------------------------------------
------------------------------------------------------------
---------------MQIIKKLIHGRKASPTPSTQLC--SS---SPT---VTDLKPGLGV
NAPQPKQNKALQKAIERHLDDLPTGEKDEFLCGVNEITEDLLLSRIKQYDDSHKSRSRTR
SHAESVQRVLRCIDRFMASITIATGANPNPASIVVGVARGLLDVAIAFVTFFTRLTDMLS
RLADYLGPLAQYTLT-DD---ETVVQ------HTADAYGDMLQFLRQARRVFLDNGV--A
RRGVSVFTFIRLQWSPFEEEFEGIENSFRHHVRVLHEYANAAQLKISQEIMSSILS----
--------------AVWEKKTDNFGIEKQQFLRWLVA--PDFEARHLDNYDKKHPGTAEW
IICTNEYTRWSRQTGP--------------
>PZC90838.1
------------------------------------------------------------
-------------MRKRDRIQNRVRALLASDTNVTHSAPPT---RT-APLP---------
------------------------------------------------------------
--------------------------SAQQTASPRAP--LPS--SPPC----LTRSSAGL
SAATTSHSLVLEKALAKALEKLPEAERAVFAQASKTIDEQTLLFRVQTYDATHKDDSLFR
PHAERLSKLLDLLNRFMGGVAIGIQASPEISSLVVGSVRVVIDLALKFTMYFSKLTDMIC
TFEDYLGPLAEYARA-AD--VNLVET------TVVNAYANVLGFSYKARRVFVDANG-DQ
RKWISLRAFMRQHWETFESEFATIKEDLQHHLDVLLHSVQSLHFDFSRKAE---------
----------------QARRRAEERRERSAFLAWVSS--IDFEKTHQDIYAKKHEKTCGW
LIIEPKYQQWFNSPAS--------------
>KNG52016.1
------------------------------------------------------------
-------------MRKRDRLQNRVRALFASDTPPPPVPPPIAP-PR-PLLP---------
------------------------------------------------------------
--------------------------PAQQTLSLPVP--LPS--ISPR----PTISSGGT
LASATSRSPLLEEALAKTLGKLSEGEKAAFLEASKTIDERTLLSDVRTYDAAHKSESSFR
PHAERLSKFLDLLNRFMGGVAIGIQASPEVSSLVVGSVRVVIDLALNFTMYFSKLIDMVC
TFEDYLGPLAAYAQA-AD--IDLVER------TVVSAYANMLDFGWRARRVFVHVNG-DQ
RKWTSVRAFMREQWETFETEFVSIKGDLQHHLDVLLHSVQALHFDVSRKAE---------
----------------ESRLREEET-----------------------------------
------------------------------
>KZM21652.1
------------------------------------------------------------
------------MMRKRDRMQNRLRALFTSDTTPSSPP------HR-APLP---------
------------------------------------------------------------
--------------------------PAQQTSSPAPP--LS---SPPC----LPASSTAL
SVATTSHSSVLEKALAETLKKLPQAEKAAFAQASKTIDERTLLSRVHAHDAAHKDDSAFR
PHAERLTKFLGLLDRFMGGVAIGIQASPEISALVVGSVRVVIDLALKFTMYFSKLTDMIC
TFEDYLGPLAEYAKA-AD--ITLVEK------TVVNAYANVLGFGWKARRVFVDANG-DQ
RKWTSLRAFMRQHWETFESEFATIKEDLQHHLDVLLHSVQSLHFDFSRKVE---------
----------------QARRREEERKERSAFLTWVSS--IDFEKTHQDTFAKKHEKTCDW
LIKAPKYEQWFTNPAS--------------
>OSS48825.1
------------------------------------------------------------
-------------MRKRDRMQNRVRALFTSDTTPAAPP------HR-VPLR---------
------------------------------------------------------------
--------------------------PAQQTSSPAPP--LS---SPPC----PPASSTDL
SIATTSRGSVLEKALAKTLEKLPQAEKAAFAQASKTIDERTLLSRVNAYDAAHRDSSSFR
PHAERLSKFLGLLDRLMGGVAIGIQASPEISSLVVGSVRVVIDLALKFTMYFSKLTDMIC
TFEDYLGPLAEYAKA-AD--INLVEM------TVVKAYANVLDFSWKARRVFVDDSG-DQ
RKWTSLRAFMHQQWDTFESQFVDIRDSLQRDLNVLLHSVQSLHFDFSRKDE---------
----------------QARRRGEDRKERSAFLTWISS--IDFEKTHQDTFAKKHERTCDW
LIKEPKYEQWFTSPAS--------------
>PSN60762.1
------------------------------------------------------------
-------------MRKRDR----VRAFFSPDTASPVPSRRASPL----------------
------------------------------------------------------------
----------------------------LAQPAPISP--SS----SAP----SLLVSNIN
TVAIKSRTPAFEKALAIHLDKIPEVERAAFAHASGTIDEQNLLSGVRAYDELHKNDSSFR
AHAERLSKFLGLLSRFMGGVAMGLQATPEVASLVVGAVRIVIDLALNFTIFFGKLADMIC
AFEDYLGPLEAYTHV-AD--VDLVEK------TVVKIYGNILDFCWKARRVFLDVNG-NR
RRWTSVRAFMRQHWETFESEFDSIQEDMRHHLDVLLHSVQALHYDASREAE---------
----------------KMRRYDEERKEKSAFLSWVSC--IDFEKTHQDTYAKKHEQTCRW
LIGEPEYQEWYNSPVS--------------
>RAR13708.1
------------------------------------------------------------
-------------MRKRDRLQNRVRALFASDTPPPPVPPPIAPPPR-PLLP---------
------------------------------------------------------------
--------------------------PAQQTLSLPVP--LPS--ISPR----PTISSGGT
LASATSRSPLLEEALAKTLGKLSEGEKAAFLEASKTIDERTLLSDVRTYDAAHKSESSFR
PHAERLSKFLDLLNRFMGGVAIGIQASPEVSSLVVGSVRVVIDLALNFTMYFSKLIDMVC
TFEDYLGPLAAYAQA-AD--IDLVER------TVVSAYANMLDFGWRARRVFVHVNG-DQ
RKWTSVRAFTREQWETFETEFVSIKGDLQHHLDVLLHSVQALHFDVSRKAE---------
----------------ESRLREEET-----------------------------------
------------------------------
>XP_018036377.1
------------------------------------------------------------
-------------MRKRDRMQNRVRALFTSDITPSAPP------HR-FPLP---------
------------------------------------------------------------
--------------------------PAQQASSPAPP--LS---SPPC----PPASSTDL
SVATTPRSLVLEKALAKTLEKLPQAEKAAFAQASKMIDERTLLSRVHAYDAAHKDDSSFR
PHAERLSKFLILLDGFMGGVAIGIQASPEISSLVVGSVRVVIDLALKFTMYFSKLSDMIC
TFEDYLGPLAEYGKA-AD--ISLVET------TVVNAYANVLGFGRKARRVFVDAEG-NQ
RKWTSLRAFMRQHWETFESEFATIKEDLQHHLDVLLHSVQSLHFDFSRKVE---------
----------------QARRREEEGKERSAFLTWLSS--IDFEKTHQDTFAKKHEKTCDW
LIKEPKYQQWFTSPAS--------------
>XP_007781162.1
------------------------------------------------------------
-------------MRRRDRWLGKGISQRLQGTQRAPPAAPSPSPSSISLQKPVLSALAAS
V----SPQLP--------------------------------------------------
-----------------------ATGPLLPPSSPPSP--SV---SPTP----APVAQGSA
AIAGATGNRALETAIEKHIQQLPEAEKDAFRVAGTAVTEDNLLSRVEDWDEAHKRESSFR
PRAPALSKFLTFLERPMSGVAIGAQSNPDISCIVVGAVRVVIDLAVQFVTFFEKLTDMLG
RFEDWLAPLAEYSKASRD--LDLIHK------TVAKVYGDLLHFCSGARRVFLDTNG-NP
KPQTSLRIFLRVQWEPFEASFGSIEREMKHHLDVVLHSAQAIQLSDSRMAELKAEE----
--------------ERRRVRERENLAERENFLDWISK--IDFDKTHDAIYATKHPGTGDW
LPQTQQFRDWLCSSSS--------------
>XP_007805787.1
------------------------------------------------------------
-------------MPTRDRLRHWLQG----KRDPSPLPPATATS----------------
------------------------------------------------------------
--------------------------SVLSTTSAASP--TGTSTKSNCTVGATTASASAV
TLVAASRNQALQQAIEEHISTIPDREKDAFRSAAQKMTDDSILEQVHSDDQDHRSRSSFR
RLSESISRTLNLLSRFTDAIVIGVQANPDISSIIVGAARGLISVAIGFVSFFDKLSEMIS
RMNDYLEPLTAYAKSAGD--SKLVQN------CLVKVYIDFLTLFRSARHIFVDDHG-NT
RKWLSWREFWRVQWVPFEEEFGKIEAEMRHHKDVLGDAARALTLEKSFEA----SQ----
--------------NEQARRQRELVKEREDFLRWLSN--YPFEDVQKTTYEKKHPGTGDW
LLRQSEFEQWFTKQDS--------------
>XP_008079959.1
------------------------------------------------------------
-------------MSKLDYGQLQ--KFIQ-QRTELG------------------------
------------------------------------------------------------
--------------------------PEDRTASRPKTVRKSAKTNEPRERLKDHHSEDVA
NLEKKGRNAAFDLALKSHLAKLSEKERMEFGNAFHEITDVTILQMVKDFDEEHNKKSFIH
KRLEPVGKLLRLLDQFMQGVAIGIQSQPEISSIVVGAVRIVIDLAVRFVTFWNKLSDMLC
QFSKWLNILQQLSTTCRDKCNGILQE------ALANVYGDLLDFCVRSRSIFVGANG-HL
RKYNNLRVFIRVQWNGFEEHFGGIEARVTKNLHNVHLAAQADSLDDQKDALKKLGD----
--------------LVKIVTDRNAIDERTNFLEWVSK--IHYEEIHDEIIEKTHLGTTEW
LIRKELFQEWFNSSSS--------------
>XP_013331082.1
------------------------------------------------------------
-------------MPFFKKLRAKAGNFKASSKREYKTLHSNHDA----------------
--------LL--------------------------------------------------
-----------------------TQDATVSDSSCSKS-------SNPP----SFDPSETK
WIVVRSTNAAFQEAWDMHWQELTEEERIAWSRDRAEISPLKVQKTVESLDKSHKERAITR
QWADKTLRFLRAVETLMAGAAIGIQQYPDVSSIVVGVIRVIINAAVRYFEYYEKLTVMLE
RLSNDLEVFDLYSKRSRC--EPLLHK------TLVAVYGDILAFCRHARRVFVNDQG-KE
KSQGALLVFLKVQWAPFEEQFGRIKSDLEYHIRNLDKITSAITLTSTLDIQEEM------
----------------NRRRSLERKNERGNFLRWISE--EDSEEIHVEARRKRHADTGAW
LFSNDKFEK---------------------
>CRG86823.1
------------------------------------------------------------
-------------MSFLKRFKTKKTKSK--------------------------------
------------------------------------------------------------
-----------------------ETLPP-----EGSP-------PAYP----NLGPRATE
QIIASSTNSAFQEAWQMHWKELNESEKLAWSFQE-VKSPLKVHKTIDDMDKYHRDQSVSR
KFADGTLRFLRAIETLMAGVTIGMQAHPDVSSIVVGIVRVVINIAVKYFEYYEKLSEMLE
RLSDQLHILDLFTRNNSN--EPLLHS------TLVAIYGSILAFCRYARRAFVGQGN--M
KRSNSFAMLAKVQWAPFEEQFGRIQSNLKHHTENLDRISAAMTLNSTLAVQEDM------
----------------K-KVSLNDQNERREFLDWISK--ENIEENHEIIRQKRLENTGSW
LFEHGNYKKWAQGEKTGP------------
>GAM37042.1
------------------------------------------------------------
-------------MGLSKLFKKKKPRSS--------------------------------
------------------------------------------------------------
-----------------------NTSAVQNVQS-TEQ-------IPLP----DIGPEQMG
IVVANSTNPAFQEAWNQHWMGLDKTEWNDWSFKR-VPAPLQLQKTIEDMDKLHRQETSSR
RVADPMLRFLRAIETVMAGATIGIQAYPDVSSIVVGVIRVVINVAVKYLEYYEKLSRMLE
ELVDDIEVLDRYTRDNAK--SPELHD------TLVALYTNILAFCRHAHRVFRIQGQ--E
RGQSSFAVLAKVQWAPFEEEFGEIRSNLNRYTSKLGRLTAAITMNTALDIKEEL------
----------------KKTSSTHAQNERKEFLDWICR--DKIEEIHNIVRGERLADTGSF
IFKNKAYMTWVSEQST--------------
>PCH05438.1
------------------------------------------------------------
-------------MGLSKLFRKKQPRSS--------------------------------
------------------------------------------------------------
-----------------------NTSAVQNVQS-TGN-------FPLP----DIDPEQMG
IVVANSTNPAFQEAWNQHWMGLDKSEWNDWSFKR-VPAPLQLQRTIEDMDKLHRQETSSR
RVAEPMLRFLRAIETVMAGATIGIQAYPDVSSIVVGVIRVVIN-----------------
--------------------------------TLVALYTNILAFCRHAYRVFRIQDQ--E
--------RAKVQWAPFEEEFGEIRSNLNRYTAKLGRLTAAITMNTALDIKEEL------
----------------KKASSTHAQNERKEFLDWICR--DKIEEIHSIVREQRLADTGSF
IFKNKAYMTWVSEQST--------------
>XP_002152025.1
------------------------------------------------------------
-------------MALLKLFKRKKSKSQ--------------------------------
------------------------------------------------------------
-----------------------TISADQNVN-------------PTE----QPSPEQMG
FVIANSTNPAFQEAWKQHWMGLDDSERAAWSFQG-HNSPLKMQRTIEDMDKLHLQETASR
RIAGPTLRFLRAIETVMAGATIGIQAYPDVSSIIVGIIRVVINVAVKYFEYYEKLSKMLE
ELVDDIQVLDLFTQNNAN--SPELHD------TLVALYTNILAFCRHARRVFHIQGK-KE
RGASSLAVLVKVQWAPFEEEFGEIRANLNRYTAKLDRVTAAITMNTALAIREES------
----------------KKTSSSYAQNERKEFLDGICG--DRIEEIHNMICEQRLADTGSS
IFRHSVYEKWVSEQCTGP------------
>XP_002481045.1
------------------------------------------------------------
-------------MPIIKLFKRRKPKPQ--------------------------------
------------------------------------------------------------
-----------------------NVPTERNEESPGQS-------LSSS----GIGPEQMG
IVIAKSTNSAFQEAWGKHWAELDASEKRVWSFQG-DYSPLKVQKTIENMDKEHRQQTTSR
RIAGPVLRFLRAVETVMAGVTIGIQAYPDVSSIVVGVIRVIINVAVKYFEYYEKLSKMLE
GLVDDIEVLDMFTRNNVN--SPELHNVRSQLQTLVALYTNILTFCRHARRVFLIKGQ--E
RGARGFTVLAKVQWAPFEEQFGEIQSNLSRYTAKLDMVATAITMNTTLAISEDL------
----------------KKTSPSNAQNERREFLEWICG--EKIEEVHNMVRERRIADIGSH
IFSNRQYQKWASEEATGP------------
>XP_008716600.1
------------------------------------------------------------
------------------------------------------------------------
--------------------------------MSLPLRLGNGEQTAHDPGPTQPAND---
--------------TLEGVSSSS-HEPAEDSTSTDAP-----------------LEPVQS
SEQDAGPNHAFAEALNQYVATLPNGVKRAFQEPV---NLEAFVAELAKSNETHTHQSRLR
RFLQRAEKVMRCLDGFFESVVIAIQHDPHISSLVVGAVRLTLSLGLRFHAYFESISSTLE
MITDHLPFLQRYAIT-LFRDVPEVRR------FLVQAYTDLLDICYHVWTVFHDELSGKI
RTAISFTILRRTVWNKVDHAANAARARFERHTELIVREARTVMYAKDIEFM---DRSYQE
MLLSQQQRDYE--------AEQRRIQKRKEVIQWLSD--DDYASTQEHVLSNRYEQSGSW
LLQHSDFQTWLQSEQS--------------
