# Supplementary material for: Exploring a diverse world of effector domains and amyloid signaling motifs in fungal NLR proteins
Source: PLoS Comput Biol. 2022 Dec 21;18(12):e1010787. doi: 10.1371/journal.pcbi.1010787 (PMC9815663; doi:10.1371/journal.pcbi.1010787)
Supplement: S2 Data — The alignments were calculated using ClustalOmega for 127 MMseqs2 clusters with at least 20 member sequences. (GZ) [file pcbi.1010787.s009.tar.gz › OBZ65626_aligned.fa]

>OBZ65626.1
------------------------------------------------------------
---------------------------M--PSSIEVDDILGGSKTILDLAAQ-ALS--F-
APIPGLDVAA----TALSSIIAKVQ-----------------------QTRGNDETARDL
ARSINELATRMKTAAESVQKIK--SEMVS-----D--SQEAEPNVESSALNE--------
-----------RVKVLQ------K----RLKELEKEADEIPK-----------HKFTAKF
FRS------------------------GQITIEMLVDDMANEVRRLVRGVANIQHGVSDI
RHGVS-------------------------------------------------------
---------------------------------------------NVEYGVSNIQYRQDR
EHDGKILEAL-PHA--D-ASYRSAGNASKSTYLEGTRTALLDELYSWATGMSTDLQDR--
--------------
>OBZ65633.1
------------------------------------------------------------
---------------------------M--PSSIEVDDILGGSKTILDLAAQ-TLS--F-
APIPGLDVAA----TALSSIIAKVQ-----------------------QTRGNDETARDL
ARSINDLATRMKTTAESVQKIK--SEMVS-----D--SQEAEPNVESSALNE--------
-----------RVKVLQ------K----RLKELEKEADKIPK-----------HKFAVKF
FRSEKYTDQLASLKNGVDDALRDFAIQGQITIEMLVDDMANEM-------ERLVRGVADI
RHDVL-------------------------------------------------------
---------------------------------------------NIRHGVSNIQYRQDR
EHDGKILEAL-PHA--D-ANYRSAGNASKSGYLKGTRTALLDELHSWATGMNTELQDR--
--------------
>EJD39559.1
------------------------------------------------------------
----------------MSAPATPTPVIPARRASTKVDDALSGAETLARFVAE-GVS--G-
SGVKGLEGPA----KTVLGIISHVK-----------------------RVRDNSSACKEA
IVQINALSETLKKANDTVSAQV--ATQAI--P-A---QVAQRELGSSAELAS--------
-----------RISHLD------Q----RLNTALADAQHLQK-----------QSRIKRV
VMANRNADLLKAMSQSLQEARNDFMLTGQLAIELVLRNLVAQIEANN-------------
------------------------------------------------------------
-------------------------------------------------------ERQAA
AELASALDKL-PYA--D-ASYRASVHARHGRLLAGTRVQLLADLDGWAAGATGEPQSC--
--------------
>EJD38996.1
------------------------------------------------------------
--------------------MASTHPAPAQDSSSRVDDVLAASESVARLLSA-AST--G-
TGIPGLEAAG----GAVLSIISHIK-----------------------RVRDNSSECKDV
ARQIASLTGVLKDATESIDARI--RAENA--P-----AHVKEQLGSSENMKK--------
-----------RITQLQ------E----RLGDILTDAKKLQK-----------QSKLRRV
VMANRNTDILKGISGSLKEARDDFMITANIAMEIVLQEIASEVRASA-------------
------------------------------------------------------------
-------------------------------------------------------ERRKI
EELRSAIEKLNPVL--D-ASYRSSIHARHGRLLDGTRVDLLRDLTDWAQCLRPAESEETE
DK------------
>KZV84454.1
------------------------------------------------------------
-----------------------------MPSSSKIDVSVSGTQSVLRLICE-GAT--G-
CGLPGLEGVA----KVLLHITEQIK-----------------------KVKENDGSCKTL
LQHIDELSATLRSALDTIDPST--P-FI---------NDSGQRLVSSLDLST--------
-----------RVDSLM------R----ELEQVRGMADTLKE-----------AARRSRF
LKATTIAGLLKEMADRVKAARDVFAFSGQVSIETLVRDLTAKSRQAA-------------
------------------------------------------------------------
---------------------------------------------------LERNQQRES
SEWDDLCNRI-PHA--D-AGYSARVHARHGRLLPGTRTDLLQDLDDWATSAPTALDTS--
--------------
>EJD48244.1
------------------------------------------------------------
----------------------------MSKKGETIDKVLAGAETVLGLASE-GLA--G-
VDVPGVEGII----SGALAIIRLIQ-----------------------SSRDNSAACVAA
AAEIASLGAILQSFVASIHKQA--DVHPDAAM-R---REFLSRLGAENGLIERIAELQVY
AIDFTLPAAKVDLLMLD------R----HLNDVLKCAKKLQK-----------TSNFKAL
LYAKRNAETLQDMSAQLSKARQDFAMKGQFTIELILHKIVDDIAANQ-------------
------------------------------------------------------------
---------------------------------------------------RALAEERAK
AELEKELGRL-PFA--E-AGFRASVHARHGGLLPGTRVELLRDLDEWAGVSSTSSKRDPM
--------------
>EMD31554.1
-----------------------------------------MKA------NLFGRLRKNK
SRPQSLNNVS--VDRIPIAPVESGERSAPTKHAEEWDVLLANIEGILEASDG-FLS--M-
VPVVGLSPAV----TLVKSLVSKMR-----------------------DARTITSDRVEV
MRSINALIELLNATVGEASPQL--MFLAP-AE-R---NQMRERLEHSSPLKR--------
-----------RIDTLV------T----TLHDILRSANEVKH-----------SNWISAT
WHASRDAEVLDSIRQRIDDATNQFRIQGEINIQQLLAHGVREAHETTSALRRMELKLNEH
SERSIAQRRELERERRERELS---------------------------------------
-------------------------------EKAEREDSERRRAEREEWRDAEQRTHERQ
MGDQEILQRLFP-A--D-ASYKSYLTDEKSRLQPGTRKTILKDLFQWVKGEGQAS-----
--------------
>EMD32032.1
----------------------------------------------MPQANEA-------
---QR----S--------GRWRKRREREKAKRSDKSDALISNLITTLDTANE-VLA--A-
APIPGAAYAL----PVLKSLAERIS-----------------------LMKANVRAKEDV
ISRIQALTELLISNAREVTGEI--EGLAP-DE-R---ERAERDARQSPALKL--------
-----------RIEAFI------K----KLEAVSTFAKEPRH-----------VRWHERF
WFAEPDAELLKDLGRKIEHAKDEFNLEGAIEIRKHVGEIVKYNR-------EILMELRNQ
VQAQK-------------------------------------------------------
----------------------------------------------------QRNERAED
QETQGILDGLKPA---D-ASYTSAQFEEKSHLQPGTRSNILRNLAEWAAGTVSKP-----
--------------
>EMD32669.1
------------------------------------------------------------
------------------MSCFSSFILTKEQIDHDIDIALEGIDKALDLLME-ASD--Y-
VPLPGANKVV----PVIQSVVQMIK-----------------------QTRANDETARNL
VKSIAQLVDLLQKTREEVEAKI--KEVDR--------LVGRKSDLDRSQISA--------
-----------TMDDLY------K----DLDGVRDKADRIPR-----------ETFILKC
LQSNKIASKLEGINGQITEALDKFKLKRDNITASLVEHMDSMIAEM--------------
------------------------------------------------------------
---------------------------------------------------YKMQQESKE
DHDDDILLQL-PHA--D-AGYQAAD---HGDFLKGTRVQL--------------------
--------------
>EMD35945.1
-----------------------------------------MSL------KSRLHLGRKR
TS-------P--VEGPVQSDNATNSEAHSDRFGDELDTVIANILELLDVTDD-LLS--G-
VSVPGLKEAL----TIVKSLLDRVQ-----------------------KTRENLEEKDDV
CESIQALLKLLRSSIEAICSAE--QSTSE-TE-D---QDTMKNTLNSQLLQS--------
-----------QIGDFV------Q----ALNKVLKLSRKLDH-----------SNFLSAA
WHAKTDASVLERMHKKIDEARDQFIVRGELNKARLLSEQLNEAQKTRQDAERHHIENRLR
EL----------------------------------------------------------
----------------------------------------------------QRLEEEKR
EKENKILSGLTP-A--P-ASHRSDNTSEKARLEPGTRIIILNDLVTWATQTDIE------
--------------
>EMD36666.1
------------------------------------------------------------
--------------------MGNTQSSCNRSLRSRADAVVSAVRGVFGIVAD-VSS--D-
FPIPALGYAF----SVLESIMERIE-----------------------KMRANSQDAKEA
VESIKALRKTLRTSSNSIGRYS--RQLQP-GE-R---EVAADILDSSHQMRD--------
-----------RIESLC------D----RLGSIQDLAEDLPS-----------RGRLSRL
IYTEQDADLLKRIKSEVKEATENFRLKGDIAVEDILRDMRANLQ----------------
------------------------------------------------------------
----------------------------------------------------DMAREGRI
QSCHEQLSQLDP-A--D-ASYRSEYTSEKARLQPGTRESVLADLRNWATHPNPPC-----
--------------
>OCH86700.1
------------------------------------------------------------
-----------------MENEQKQVASQYASQHNKLDVVLTSTQGVLQIAAD-ISS--D-
TPIPGLGHAF----SALDKLLGRIE-----------------------KMRLNKQETKEA
VESIQTLRAVLVESSKSIQSQT--SRIQS-SG-R---QAAKEVLESSDVLMD--------
-----------RLTALA------S----QLVKVQNLAEVLSK-----------RQWWSRL
LYTKQDADLLVKIRNAVVTATANFKLQGGIAMEDLLRDVCGRLQ----------------
------------------------------------------------------------
----------------------------------------------------RTEHERLL
REYDSDLKELNA-A--D-ASYRSCLTEEKSRLQEGTREDILKDLAEWVVDKDPTH-----
--------------
>EMD36790.1
------------------------------------------------------------
-------------------MRNPKAVKQLSDRDEPADAALSTAIDVVGVAEC-ATS--N-
IPVPGLGAAF----SALDVLLHKVQ-----------------------DMKSNTQEAQDT
IHNIESLRLVLESSTTKILDQT--RYIDD-IQ-R---QRMLRQDSASEELRV--------
-----------RIDKLS------K----ELGTLGKLAEKLPK-----------KRCWMRL
LFTQQHAELLQRINRRVTEAKGRFQVHGDINIEQILGEMCELMK----------------
------------------------------------------------------------
----------------------------------------------------REEHERLL
RIHSDILEKLNP-A--D-ASYRSSAADEKSRLLPGTRKEILRDLHDWATSDDTTK-----
--------------
>EMD30976.1
---------------------------------------MHSPQ-------LLQRAGKRK
QSPSEIASD-------SPPSKKPSRKIFTDSKGENIDVIVSNIQEAIDVTMA-CTK----
-NIPVVSQIL----PPLKAVVDRIA-----------------------KARANARDKQYV
LDDIDSLVKCIQSISKSVHSIP--TDPQG-ST-S---APALDATKHADSLTS--------
-----------DVSDII------R----DLETLKVSVEETPS-----------RGGIKRA
VCADQDAEFMKRVRKKISRAREDLQIQDLHVLRAIQMIALDQAHAQTASLQSMKQLQHSI
EHEKR-------------------------------------------------------
----------------------------------------------------MYNASQRL
KDDYDVLEKLQP-V--N-ASYKSYLTEGKARLQPGTRAQILRDLVEWVQSNQPIH-----
--------------
>EMD36662.1
------------------------------------MNRISIKN-------LLNPASKRP
RSPSLDDSD-------AAPSKRPS-RALEHESGEMFDTVVSNVQNAIEVAIA-CTS----
-SIPIVSQVL----PPLQALVKRIA-----------------------EARENTHEKRKV
LIEIEDLVKSIQSIGNDVLSCA--SGLA-----------ETVQTTGSDSFSS--------
-----------GMDDIV------A----TLKDLTLSINERPK-----------RGPLGRV
ICSAQDSDFLATVRRRISAIRNDLEIQDRSGSRKIMIEIMRDT-----------------
----R-------------------------------------------------------
----------------------------------------------------IQTQLRQY
KDDQKALETLHP-A--N-ASYKSYLTEEKARLQQGTRSKIL-------------------
--------------
>EMD36902.1
------------------------------------MKRQFR------------------
-ISQSLHDA----TSSAQSSSTSLPKSRPSRRGDHLDAIISNAQGLLEASDG-LLS--A-
ASVQGLSQAL----TVAKVLLDRIA-----------------------ETRANSQDKEDV
IESISALVEMLGTNIKDTSSSW--TALGS-DE-R---RKTPNNSPEAAMLES--------
-----------RILELV------G----VLELLLDLTGTLKH-----------SNVLSAF
WHAKVGADNIKRIRQKLNEATERFKIQGGITIQQLLLKNLEQARDTTVILERLEAEQRNY
HERTEQDRRRQEQDRKRLEGE---------------------------------------
-------------------------------RKE--------REQHERFERENLQRNAQN
ESAFTALEQLRP-V--N-ASYKSYLTEEKANLQPGT------------------------
--------------
>OCH87488.1
-----------------------------------------------------MA--GH-
PTPQS-------SLSQPQANSTFAPKGVPGIKGEVMDAAISISKDVVAIAGN-VAA--D-
IPIPGLSQAC----SALEVLLDRIK-----------------------QMRSNMQDTRET
IETIESLRGVLNLSVDRIRDQT--KTMDV-LE-R---RRLVVESSVSDELTR--------
-----------RISALT------E----ELNAMNDLAKQLPQ-----------KSRWKRF
MYTEQEADFLKSIKRRVMEATNQFRIQGEINVEWILSKMSEQMR----------------
------------------------------------------------------------
----------------------------------------------------QMDYERLL
KVHHDILEKLNP-A--D-ACYRSYVNEEKAHLLPGTREQVLKELVGWATRDDIDH-----
--------------
>OCH94617.1
------------------------------------MSKLKMVAKLLPRGNEG-------
---SS----S--QDGHQNESQTETLSPPSGNHGDSVDAVLSNFKSILETADK-ALS--G-
VPVPGLDHVL----PIIEAIMDRVT-----------------------AMRANVREKSDV
VKRIETLLELLGSNLNLVNSEL--ERMDP-AT-R---QRVRDDIQSSDILRQ--------
-----------RVDGLV------S----KLRDILTSARQARH-----------ERWYSKL
WFADQDAELLQSIRRKIVEAIEDFKLQGGIDIRRFLGTLADQTA-------RIEREQHEY
HIRVE-------------------------------------------------------
----------------------------------------------------QI---GKE
QAEFETLDRLRPA---N-ASYKSSLTDEKSRLQPGTRQEILRDLSDWVMKSPQPQ-----
--------------
>KDR67842.1
------------------------------------MSTA---QS---------------
-VGA--KLKS--KLLNREIKDRLA---------AASKTAIDGLWIFLKLFEG-AAGSV--
-GVPGLSAGV----KGVLFVIEVVR-----------------------KTSQNVDDLEDL
AKRIIELTTMVEDWK---------------------------KARVSDGMQD--------
-----------RIERLL------K----KWAEIESQVRVLHL-----------RSRLERV
VHHLDDVEVIGGLVRAISQSIESFNGETLHAIEVSVNKLGQITKDGF---VQLGTKVDTG
IG---------------------QVINKL-------------------------------
-----------------------------------------------------------E
QQTNARDG--HLTA--YSAVFECLDTQKVSQCLQGTRVDILKQLISWIGLEENTDHSSTE
LDT-----------
>KIK57221.1
------------------------------------------------------------
----MKKTLH--SLKTKFRDSSTSNQSAKVPTSEILSSTLNAAETSIRLLKE-LSDT---
--VPFLGGAA----SATIFIIEQCR-----------------------KSVRNSEDFEDL
SKSLQNLSSLTSPDIG-------------------------GDLVLSPQVTE--------
-----------SVKEFD------G----AISNIRSEVESLLS-----------SNRLSRL
VNASENEARVTSLIKRVKDAIERIMLASLLDVSRGMEKI---------------------
VLA---------------------------------------------------------
------------------------------------------------------------
-----QSLLSLNPV--HSTQYNCVD--R-DQCLDGTRVSVLDDIQKWFDTGEE-------
--------------
>KIK57264.1
------------------------------------------------------------
----MKKTLH--SLKTKFRGSPTSKYNTKISTTEIFNSTLNAAETSIRLLKE-LSDT---
--VPFLGGAA----SATIFIIEQCK-----------------------KYFRNSQAFEDL
LRSLHNLENLLSPYKK-------------------------GELALSDELSA--------
-----------RVKEFD------G----AISDVRVEVESLQS-----------SSRLSQF
VNNSDNETRVTDFIQAVKDAIDRIMLASLVDVSRGMQDVSRGV-------QDISHGVQEI
ALA---------------------------------------------------------
------------------------------------------------------------
-----QSLLSLNPV--HSARYNCVD--R-DQCLNGTRVTVLDDVQKWFDVGEE-------
--------------
>KIM76258.1
--------------------------------------ML---QL---------------
-TLA--QKPR------RDDQERLK---------KAFSTAISGLQTALKLIKG-ISTNAG-
IGPPGLQAGI----SGLLFILDAIQ-----------------------KTFQNAADIEQL
AMRIQKLSLILQKSQ----------------------------DTLSPSVVA--------
-----------RMDRLS------E----EWNGDIEQLKMMVS-----------RSFMKRL
IYYNNDAKAISDHIQSITWSIQNLTVESMLAIEFTLDELGRFLKRGL---EGLERKVD--
-----------------------GVGEQV-------------------------------
--------------------------ACGFQQ---------------------------Q
NMALDMKDGHPAHT--DLARFNYEG--R-EPCLDGTRTNVLDQIFAWISADTRVDPDAVD
S-------------
>KIM81892.1
--------------------------------------MLKSAKS---------------
-KLV--YKLK------SDDKERLK---------LAFSNAIGGLQTCIRIIKG-IADGVG-
LGPPGLQPGL----SALLFVLESIQ-----------------------KTSQNAADIEQL
ALRIQTMSSTLQRSQ--------------------------NQGKLSPSIIN--------
-----------SIDRLS------E----SWNNDVEQLHKLAS-----------RNIMKRL
IHHSDDAKAISDHIQAITWSIQNLTVESVLAVEFTLDIHTRFMKNAV---AKIESGIQ--
-----------------------TVGVQV-------------------------------
--------------------------EGGFQQ---------------------------L
NSRLDVKDGHLPHI--SAARFDCGG--R-VPCLDGTRTDIINQIHGWIVQNCVRESEV-S
ASAGP--VDATANS
>KIM75885.1
--------------------------------------MLKSPKV---------------
-KLA--YKLK------NGDKERLK---------LAFSNAIAGLQTGLRITRQ-IAGGVG-
LGPPGLHAGL----SGLLLVINAIQ-----------------------KTFQNAADIEQL
ATRIRTMSSALQKSH--------------------------CQGKLSPPIVA--------
-----------RIEQLS------E----GWKDDIEELHQLAS-----------RNFAKRL
FRNHEDAKAISDRIQGITWRIQNLTVESVLAVEFTLDVHTRFMKHAV---GKIQSQLY--
-----------------------NVGVQL-------------------------------
--------------------------DSGFQQ---------------------------L
NSRLDVKDGHLPHV--SSARFDCGD--R-VPCLNGTRMDIINQIYHWIGQNCDTEAELFS
ANAGP--GDAIVNS
>KIM86954.1
MRLRAAITPKAVA-------------RRTRSSVDDLHSSHDGQLI---------------
-QQYPYFDL---RMKAKLNTIKSKLRITRDPAVNGLEYTWPALKLALTVLEK-TLDGV--
-PIPGLKGAI----GGFLELAKTAE-----------------------ASIQNSEDILDL
QKHITKLTRIFQRWS--------------------------RAHELPAELKT--------
-----------RIATFV------D----DLNGISTQFHDLIS-----------RGTLHRF
FSAAEDAAKLSGLLSDIDRLIQTFQLDGIVAIEVAVNSSAYAIREAI---KEEQSQHTKA
LT----------------------------------------------------------
-------------------------------------------------------D-AIR
NTNSDNPVWSFPRA--ENARFNASTRQGVSGCLEQTRVDVLRDIDRWVMDDNKGAPW---
--------------
>KZP16685.1
MQK-------------------------------LRITKPKAAPA---------------
-SPA--PSTP------AGAKEPFY---------LAKSPAFAAVQTGLKALKD-VADKI--
-PVPGLKEGT----QALIAVLDAMQ-----------------------KTSQNTSDTDGL
AKRIEDLSEMLHKATSVLEGIA------------------SGDTPLSDGLRG--------
-----------RIDRLT------K----AWVDSALKVKDLGS-----------KPYMKRL
IGHDGNTRAIADQVAAVTWAIRSFTVDSLMAIEYTLDDTRSFMQHSA---ARIEGKINEI
LVG---------------------------------------------------------
-------------------------------------------------------Q-QMI
TMKQDIARGVLPHA--VLAPYNCNE--KLRPCYPGTRVDVLTRISEWAAHSANASEDTGS
ESSKL--LTA----
>KZP16680.1
MQK-------------------------------LRITKPKAAPA---------------
-SPA--PSTP------AGAKEPFY---------LAKSPAFAAVQTGLKALKD-VADKI--
-PVPGLKEGT----QALIAVLDAMQ-----------------------KTSQNTSDTDGL
AKRIEDLSEMLHKATSVLEGIA------------------SGDTPLSDGLRG--------
-----------RIDRLT------K----AWVDSALKVKDLGS-----------KPYMKRL
IGHDGNTRAIADQVAAVTWAIRSFTVDSLMAIEYTLDDTRSFMQHSA---ARIEGKINEI
LVG---------------------------------------------------------
-------------------------------------------------------Q-QMI
TMKQDIARGVLPHA--VLAPYNCNE--KLRPCYPGTRVDVLTRISEWAAHSANASEDTGS
ESSKL--LTA----
>KZP33353.1
MPF-------------------------------SSHSRNSSQSS---------------
-IGS--YKKS------KENDERLK---------KACSAAMDTLQTILTVTKD-ITAVVG-
GVAPGVQAGI----MGALVVLDTVK-----------------------QTSQNADDIQDL
GGRITSLLKIFEEAK--------------------------ASDGLSTPTRE--------
-----------RIESVI------M----KWADHSAEAQKIAS-----------RNRAVRF
FRNKADANAIGGFIQSINSSLAALE-----------------------------------
------------AHAQATAAGLGSVEVKLDSGLTLLQENAHTTTAGISKVESGLHDGLQA
TAVIGTELGAHAQATATGLSAVEGKIDSGLTA-------LQSHANATAAGIADIQV-QVQ
ASNPGIRAFLPPRA--AEAAFDCGD--R-TPCLNGTRTDILELVETWIELGHIGDHAATS
--------------
>KZP06441.1
MAS-------------------------------PSHSRNSSQSS---------------
-IGS--HKKS------KDNNERLK---------KACSAAVETLQTILELAKD-ITGVVG-
-VAPGVQAGI----MGALVVLDAVK-----------------------QTSQNADDIQDL
GARITSLLKIFEEAK--------------------------ASDGLSKSTFE--------
-----------RIESVI------M----KWADHSAEAKKIAS-----------RNRFVRV
LRNKTDANVIGSFIQSINSSLAELELGTMLSIEIAINENARATAAGI---SRLEQ-----
--VTGAIGTGLAVHAQATAAGLGSVEVKLDSGLTLLQENARTTAAGISRVESGLHDGLQA
TAAIGTELAAHTQATATGLGNVEGKVDSGLTQTQHIGEVLQSHANATATGIADIQV-QIQ
TINPGIRAFLPPRA--AEAAFDCGD--R-TPCLNGTRTDILELVETWIELGHIGDHAATS
--------------
>KZP18962.1
MPF-------------------------------SIHSRNSSKSS---------------
-VGS--HKKP------KDKDERFK---------KACSAAVDTLQTILGLAKD-ITGVVG-
GVAPGVQAGI----MGALVVLDAVK-----------------------QTSQNADDIQEL
SGRIISLLKIFEEAK--------------------------ASGGLSESTLE--------
-----------RIESVI------K----KWGDHGVAAQKMSS-----------RNPVVRF
IRNNADANAIGGYIKSINSSLAELELGNMLSMEIAINESARATAAGI---SRLESGLHDG
LQATTVIGSELDAHAQATAAGLGSVEVKLDSGLTLLQENARTTTAGISRVESGLHDGLQA
TTVIGTELTAHAQATATGLGNVEGKIDNGLTQAQHIREGQKSHANATATGIADIQD-QIQ
TINPGIRAFLPPRA--AEAAFDCGD--R-TPCLKGTRTDILELVETWIELGHIGDHAATS
--------------
>KZT05212.1
------------------------------------------------------------
-------------------MPLRKPGNASKPSGDNIDVTLDAARSLLNVGGD-LLS--L-
APIPGLKLAA----SALANVIGTIQ-----------------------DMRKNAEDMEKV
ANRVKELADCLKAVYKQAKQ-------------------SNVSVADVKPLED--------
-----------RIKRLE------G----RLKDVENKAKKMKS-----------RSRRQRF
LRKKIDAEELDDLEKDLAHAIEDFKLEGDIAVEGFVGV-------IQEGV----------
------------------------------------------------------------
---------------------------------------------------VAIQKVQLD
DHDRGILERL-PYA--RAASYRSVIHESKSGYLDGTREALLEEIDEWAKGTSSTLHH---
--------------
>KZT05238.1
------------------------------------------------------------
-------------------MPPRKLGNALKPSGDTIDITLSTARSLLNVGGD-LLS--L-
APIPGLEVAA----TVLANVIGTIQ-----------------------DMRKNTEDMQNV
ANRVNELAACLKAVCEQAIQRA--KE--------S--NLSVANMKPSNPLED--------
-----------RIERLI------A----RLNDIAEKARKMKG-----------RSRLSRL
VRSQKDVEELSDLERGLSRATQDFKLEGDIAVEVLVNGMFDRLGIIQEGV----------
------------------------------------------------------------
---------------------------------------------------VAMQKVQVD
DHDRGILERL-PYA--RAANHRSGLHESKSGYLHGTREALLKEIDEWAKGTSNTLHH---
--------------
>KZT05239.1
------------------------------------------------------------
------------------MAPLAKLPDKLKPSDDTIDMTLAAARSLFSVGEN-VLT--Y-
VPVPGLEHAA----TALVKIIDAVQ-----------------------VGVARNEEEQRE
YAEISRQ------------------D--------Q--RAGNRVLSPLSPLVD--------
-----------RIERLT------A----KLNTIAEKAQKMNE-----------RSRVGRL
LKRKKDAEILQDLGKEVEKATKDFRLEGGIAIEALLGTM-------QEDF----------
------------------------------------------------------------
---------------------------------------------------SAMRKFQMD
DHDRMTLDRL-PHV--SAASHRSGIHESKARYLPGTREDLMKKIEGWAKGASDAVHR---
--------------
>KZV85217.1
------------------------------------------------------------
-----------------------------MASNSKRDKLLSATLQVAEALCK-TAA--G-
CGVVGIEAAG----GVLVVILKQLE-----------------------IVKENADACAKL
IEKLDGLTTVLQGAVAMIRPSS---GAN---------PVMAARLGSEDEFKI--------
-----------RVDDLL------A----ALRQVEADVLKLVAAAA---SKKKVAKMVGTF
LSARDRKELLRNLSDTVTRAKNQFSFRNSIAIETILHDLEAKVAREAEE-------ARLA
RLAQQLREEEARIAQER-------------------------------------------
--------------------------------------RDEEAQRVREDDETRREVERQE
QEWKTLLEPL-SRAKVD-AEYSSSLNNA-RPPLEGTRVALLRDIYEWAKEDSAVEGQL--
--------------
>OBZ65545.1
MRPSRGKDSTRTDGSFLRDSGCAV------Q--------LDLER---------------R
EFQYSNK--HSHLQPRWNMSCFQLGCSR--ASDDTTDDFLSASKMLLDVASE-TLS--Y-
TPLSGLSTAT----IVLSSIVGKIM-----------------------TMRENDTTRRDL
AERIHSLAVLIRKTTDNINDKV--IKTFS-KEHKD--DSTAVEFVVSPELNE--------
-----------RVERLL------M----TLRSIDQKADQISN-----------NTFIWRC
LCSERNANILKSLGDEI---------EGQITIEMLVNGLAGQLKSV--------------
------------------------------------------------------------
-----------------------------------------------VQGVDNIQYSQDE
ERNRAILESL-PHA--D-ARYGSALHALKAGFLEGTRTALIEELHAWATGTNPDLREK--
--------------
>OBZ75608.1
------------------------------------------------------------
------------------MKARLK---------EKLKDALDILQTSLDVLAG-VAGDA--
-GVPGLTAGA----SSLSIVVKMLQ-----------------------KCSANVDRINAL
TRSVDELKTMIRDCVSL------------------------QDGNRTPSMQD--------
-----------RLDRLV------S----AWDIVVEDAKKLKA-----------RRCFKRF
ISSNKDADVIAGFVQTIDWSIRNFMIEGMLAIEFALDDHQHIREEVI---QHIDVKLDQV
DGHLE----RLRSMLQP-------------------------------------------
---------------------------------------------DGQYNSASVPD-EIV
DYLNSIGYHVPPYA--IKAQHNCNEQQR-TSCTKGTRTDILRQLEQWTERKLPQLSVEQS
GHSADGPEDISD--
>OBZ75610.1
------------------------------------------------------------
--------------MNMLKGPKAT---------EAKSLALGILQTCLTVLKD-VATDV--
-GVPGLGSAV----GGLSTIIDMIQ-----------------------ATSANTERVNSL
TEYIKNLTTVVESPLSQ------------------------CRADVSPAMND--------
-----------RIHRLI------S----AFILVAKDMQVMKQ-----------RSSLKRF
LGSKDGAGEIIGFMERIERSIRVFMIEGMFAIEFVSNDHARLSKESS---QRIEAKLNEI
HGAIQ----RLSIQSQR-------------------------------------------
------------------------------------------------------------
--------EGFRYT--TKAQYNSL--HR-TACLASTRSEILDRMGGWISERVQISQSSIR
RSCTE---------
>OBZ75606.1
MQAL-------------------------VEYARGYRSPLSYPPH---------------
-LLSPLLYLS--VRTNMLKGPKAT---------EAKSLALSVLQTCLTVLQD-VATDV--
-GVPGLGSAV----GGLSTIIDMIQ-----------------------ATSANTERVKSL
TEYVKNLTTVVANPLSQ------------------------CHADVSPAMND--------
-----------RIHRLI------S----AFILVAKDMQVMKQ-----------RPLFKRF
LGSKDGAGEIIGFMERIERSIRVFMIEGMFAIEFVSNDHARFSKESS---QRIEAKLSEI
HEAIQ----RLSIQSQ--------------------------------------------
------------------------------------------------------------
---------RYRYA--TKAQYNSL--HR-TACLASTRTEILDQIGEWISARLHRSHHIPE
DNTE----------
>OCH91367.1
MIQGRASGLQHVVFTSPSPRGRPL------FLSYTQRTLQASPA--------RMPFGKN-
KRGLHASQGF--QSSVETQMPTKFNARKRESNDETVDAVLSIAKGAVSVAVD-ISS--D-
IPVPGLNRAL----SVLGALLERIE-----------------------KMRDNEEEAHDL
IDSIESLRAVLNSSIARLSEQT--KDLDP-AQ-R---EAVRRTAAAPEGLNM--------
-----------RINRLL------S----DLEEIEDMIWELPK-----------KHWWSKL
MSTEQDAKQLRLMNRKIIAATNNFKLQGGIALERLVTEICGQLR----------------
------------------------------------------------------------
----------------------------------------------------QDGRDRIS
RANDETLNELRRSK--D-ASYKSYYVEEKAKLQAGTRERILREITEWAAGHDQPH-----
--------------
>OCH92383.1
------------------------------------------------------------
-------------------------------------------------MDQ-ILS--G-
LPIPGLAQAL----QASGLLLDRIA-----------------------KTRTNARGKQEV
VDSVRKLLKILDSSIKELVPQL--EDMDE-ME-R---EEAKKQLLDSSALQT--------
-----------RIQGLV------S----ALQEILNAVECVSH-----------KHWYSRL
WYAYQDAEALQGIRERINVATEHFQIQDRISVQALLGNIKNHARDTVAVLRNIEREQI--
-----AFRKHLEREDQKYWER---------------------------------------
-------------------------------TERRRTRNQESIRERKPRQHADVGQEQQE
RENREILEELRP-V--D-ASYRSYLNDEKARLQKGTREQVLQDLFK--------------
--------------
>OCH88059.1
------------------------------------------------------------
------------MSKRSGGPQTSTKTSPGRADHRSQDAVILNTIAVLNAAKD-AVG--N-
IQVPGLSEVF----ITAKFLLETLQ-----------------------LVRSTTQDVCDT
VESIESLTVLLKSTIDKINEKT--TT-SD-DE-A---RKVIDEIEHSEDLKD--------
-----------RISGLQ------G----ALEGIKSSAKLLVH-----------EHWYSRY
WYARRDAKTLTDIRTKIATAKEQFKMRGDIDMHILIDRLAGDAHRSLEEARKTNTLLKVI
DSREQ-------------------------------------------------------
----------------------------------------------------QREHKERE
REERETLKKLRRAP--D-ALYKSARQSAKARIVSGTRERTLGTLLEWCKAPTQSQ-----
--------------
>OCH94627.1
---------------MPPR-----------SSRSRSHTPNKSINSQAP------------
----------------RKSGRSSPSASRFTGNDSPVDAALSITRDAAGLAAD-LTS--D-
LPVSGLSQAF----SLLEALLTRIE-----------------------TTRSNKEQARDA
VRSIKALRAALQASTEGIRQEA--RRMDP-AE-R---HVVEQTINASDELRR--------
-----------RIEGLR------K----QLNRVQHLAGRLHK-----------RRWWSGF
FYAKQDAELLGRINRRVREARKNFKIQGGIAVESLLAEVCDRLR----------------
------------------------------------------------------------
----------------------------------------------------QNEHDRLV
RVHHDVLQTLNP-A--D-ASYRSDLTEEKSRLQPGTRKNILEYLTQWATLADQPH-----
--------------
>EMD36776.1
------------------------------------MSAISSVA-------------PSR
SVPSDSVELHEPSSPIAGQDAVSVSPSHVHRDRHLGNIIVDNAAGAVGLAAD-ITS--F-
VPIHGPHQAL----VGLEFVLGRVR-----------------------QARISVLDARET
EDSINNLVRTLEAFRLTPHTGE--HSGES-TS-NH--TNLLPSLQQGVIMQE--------
-----------PVYYIL------G----ELAQLRKDAGKLHK-----------KTWWRRF
FSAEEDARIVKSIQNKVAEWRSLLDTYHTGSINMNIQ-----------------------
------------------------------------------------------------
----------------------------------------------------QLARSHRH
AEDRGAWERMPLYL--D-ASYASIQND-GYRLHSGTRKSVLDQLTHWATTPDQEK-----
--------------
>KZT67318.1
MPERDSLKRSRFKNPFRRPALAGQVTSHTPPPRSGLVSRRSMTPT---------------
-PVH---AS------APNTSSSPQPSADTEAQSSPVATGLAAFKTTLSLVEK-VSDV---
--FPPLKAAV----GGLLGVFELVE-----------------------QAGDVQADFNTI
ASRIEELVEMLGKYQSQ-------------------------SSNGLDEMKK--------
-----------HADELT------H----KLNRLQETMEGKRK-----------RNAFLRM
VFASDDSKEVTRCLGDVDHAVTAFHTRISVNIDAKIDRMDRSINS-------IHR-----
------------------------------------------------------------
------------------------------------------------------------
----SVQLAKLSPV--TVACYEAME---IDGCIEGTRTKLLDDICAWALATKDAS-----
--------------
>OCH85419.1
MWQPVTH-----AYSKPCC-----------PWNYHPTSIHPTVACVLPAHHYSVCLLNG-
PFPDC--IMA--SQLNQLTSSTTSPVSHSRIDHDRIDALITSVKGALGIAVD-VSS--D-
IPIPGLGHVF----SVLNQVLGRIE-----------------------KMRANKQEAKDA
ATSIKALRDVLQSSANTLRSQT--RRMKP-SE-R---HAARRTLESEDVLKE--------
-----------RIEALS------N----QLVGIQDLAEALPK-----------TSRWSRL
VYTEQDTDLLKQIRTRVVEATENFKLQGGIAMEDLLREVCYRLQ----------------
------------------------------------------------------------
----------------------------------------------------QTEHDRLL
RDYNNDLKELKP-A--D-ASYRSYLTDEKSRLQAGTRETILKDLAEWAVAKDPTH-----
--------------
>EMD36794.1
-----------------------------------------------------MSQGQ--
QRAES------------ANHTPQHDSQGLELPRSRLEVLLTSAKGTLGIASD-VAS--D-
IPVPGLAHVF----SVLEQVLKRVE-----------------------KMRANKQEAKDA
VSSIKALHSAVQTSANSLRSEA--IRLKP-SE-Y---EAAKHTLSTSDALKD--------
-----------RIESLS------N----ELNDIQHIAASLTK-----------RRRFSKF
VYTDQDADLLKQIRTRVDEARENFKLQGGIALEDLLREICYRLQ----------------
------------------------------------------------------------
----------------------------------------------------RTEHDRLL
RDYSNDLGKLNP-A--D-ASYRSSLTDEKSRLQAGTRENILRDLTKWATEECPAH-----
--------------
>OCH85415.1
------------------------------------------------------------
---------------MASQLQQSPQSSQFESYHNRLDALLTTAKGALGIAAD-VSS--D-
LPIPGLNNAF----SALEQVLGRVE-----------------------KMRSNKQEAKDA
VLSIKALRTVLLSSANSLRSQT--TSIKQ-SE-H---HAARQTLESSDILND--------
-----------RITALS------N----QLVEVQNIAEVLPK-----------RKRWSRL
VYTQQDADLLRTIRSRVDEAKENFKLQGGIAIEDLLREVSYRLQ----------------
------------------------------------------------------------
----------------------------------------------------RTEHDRLL
RDYNNYLEKLNP-A--D-ASYRSSLTDEKSRLQSGTRENILHDLAEWAMEKEPAC-----
--------------
>OCH94638.1
-----------------------------------------------------MSLGKR-
KTPWRQSATF--DQPDVNHPSSGLPTVQERGDGERVDAILSSAKGIVGVAAD-LSS--D-
VPIPGLSRAF----SVLESLLSKIE-----------------------QMRSNKQEARDT
INSLKALQDALNSSLNEIHFQT--KDMDS-TG-R---QVAQEMVTGSDGLKK--------
-----------RITGLL------S----ELQDTEDIANELRR-----------RHWWSRF
AFTQQDADLLKKIHRKVIEATENFKLQGGIAIEGLIRDICDQLR----------------
------------------------------------------------------------
----------------------------------------------------RVSHERRL
KANETTLKQLSRSK--D-ASYKSHYVEEKAKLQAGT------------------------
--------------
>OCH94648.1
------------------------------------MSKIKVIP------NVFSRS---R
SRIIDAKSK----DAGSDRPPPSSPRRTAKTGGEKLDAIVSNAKSAINVANS-VLS--N-
FSVPGLSTAL----SIVDQLLDRVA-----------------------EVRANAQDKVEV
IEKIKTLVTLLGSTAKDITSAM--DSMTT-TD-R---CEAQEQIKGSDVVKS--------
-----------RVEELV------S----KLESTLTATGEEQH-----------KNWLSRT
WYSRQDAQALDRIRQRIIEATDNFKLQEGITFQQLLYQIMESTR-------RLERETREY
HL----------------------------------------------------------
------------------------------------------------------------
--------RSED-E--L-PSYKSQYVEYKAKLQPGTRKRILKEVLDWAKDPNQTR-----
--------------
>OSD00118.1
------------------------------------------------------------
-----------------MDCCR-------SSAHADLPVHLETTINLLKLCKA-AVE--I-
LPVPGIVFVV----DALIALVNKVK-----------------------ATETNEQALTDL
SQELLGLSRVVDSAMRKVQSHL--QLLPPNRDTRR--QAEERLFRQNSPLQE--------
-----------RIKALH------D----ELSRLNAQADELQS-----------GHFLFRC
MRSRRDLRVLRNLKVGVGRALTEFSLGGELTVEALVDDIVARCAAVQDQVGELRTEIAAV
QVAVK-------------------------------------------------------
-------------------------------------------SISETDCVQSVENLNQT
EADERALEAL-PHV--E-AGYRSAFQALTAQYIHGTFTDVLEELNAWAYGGSKMERHRKA
A-------------
>PCH35993.1
-----------------------------------------MFN---------------R
HTRTQEK--RTVTGDSFELRPQTTAESSTHHVDRHIDDALKAIQLLSATAID-LAS--Y-
AGVPGLEIAL----SSLSGLVKMVI-----------------------KARDNDTLVNQI
VGQVQAIVRLIEETVNSLMAHT--E-----------------------------------
-----------TYQNGG------D----STDYKAMPAHKLRQ-----------SHRLAKI
FRSEQNAQLLNKIQCSIAEARSNFQTGCLVRIEFGMSSLQGDMTRIRGELV---------
------------------------------------------------------------
--------------------------------------------------AGNEMLLTDC
QQDEELLSRL-LHI--DHAEYRSAINSNKNGYLSGTRTGLLAQLKHWAQDVSDQP-----
--------------
>PCH38551.1
----------------MSRIRNLL------H--------LS-FV---------------R
DRLRGER--AS--RDDTAFSSHASAETRSERKDQRIDDAFTAAKLAVETMGK-FVG--LS
AHAPGVDGVM----STLGRVLDMVM-----------------------KARDNDEEAQEV
VDAVASLADTVKRAISTSSEHI--GH----------------------------------
----------------S------S----QTDSSGDQATAIKD-----------SSLLKKA
FRSDQNVTVLRSIKFRLDNAFDNFQVCPHCEYRSFIVSEIMNLRRRVPLYQTL-------
------------------------------------------------------------
----------------------------------------------IMEYTWLIMTDIFI
SESEKFLDML-SHK--DQAEYGSPINVAKSGYLPGTRVEVLQMLEDWATDEGQQA-----
--------------
>PCH38828.1
------------------------------------------------------------
-----------------MLCCHPTSA----QQARIVEDVLLGTRLALTDSQL-LLS--A-
SPIPGLDGAV----TILSALLDKVM-----------------------KMRENNDTRDEI
AREVEKLLFAMKSVVAQADNSV--DSADP---DDR--SKIRTVLQSSPDLAR--------
-----------RVQGLT------T----ELEDLDKKAVSIAQ-----------GSAFSRW
LRSDENAAILRDIKTGINQALKRFETQSVAAIEQLLTTLVRET-----------------
------------------------------------------------------------
----------------------------------------------------------RE
KKEKETLSNL-PYR--ETADYRSKIHAVKNAFLPGTRDDLLSELEAWAKDASAQP-----
--------------
>PCH40838.1
------------------------------------------MP---------------R
SLRRVKLADGSPLEKPKSRS--NASSPTRDRSKQYFDDALTTIRIFAETTVD-LAK--F-
AALPGLELVS----GTLASVVSMVM-----------------------AAKDNSEAARQV
ATSITELVKAMETTVKGTLNGK--DALEDMKIHTN--GDEIRINPTVDQLKA--------
-----------AIADLN------A----TLYSIKDKAQEIRH-----------SNLFLQI
FRSEQNAEKLNLIRQSVDDARVKFMMQCVARVEVKIDRIERNQ-----------------
------------------------------------------------------------
----------------------------------------------------------EA
AADIDALKSL-PYK--GDAEYRSSINSIKNGYLQGTRQDLLSKLETWGKGRGNDEP----
--------------
>PCH42004.1
------------------------------------------------------------
------------------MSCLPIFHRYLEEHEQQVDDSLQAVCIILDTASD-GLS--F-
APISGLDTAA----SALSSLITMII-----------------------TTRENTKAKGEI
ADSAGELAKCIKDIVQDVL-----------------------------------------
------------KPK--------------LEELVHKAEKLSA-----------GSFLLRC
LRSEQNAAILDGIKEGINVARSNFMLQGVVMVEIQGNKIAENVEGIGQVVA---------
------------------------------------------------------------
--------------------------------------------------C-STFSLASP
SENEEILRSL-PRA--DEAEYRSAVNELKNGYLPGTRVSLLDQLEGWATGSDPALQAY--
--------------
>PIL29470.1
------------------------------------------------------------
-----------------MKCFS------SQAHKERIYDVLCGAKTALQVGKS-ALG--V-
SPVPGLAPVA----DVLIALIVRVE-----------------------------EGLEEL
SHEISQLVNAIESTRQKTEARI--GQYPADHPRRR---VLEDRLQH--------------
----------------------------------------SL-----------LEYRVDS
LRDSRDAGTLKELQAGVASALKYFNASGVH-VDPGALAN---LSVVEDK-----------
------------------------------------------------------------
--------------------------------------------------------VDEV
KQVVEVLESL-PLA--D-ASYCASVNTLKGNFLPGTRSKLFLELDAWVEGRTD-------
--------------
>PIL29472.1
------------------------------------------------------------
----------------------------MPSSREIIDGILEWTKKALVLGQN-VNS--V-
VPIPAYGPIS----TVLVALIDQIA-----------------------TAQTNQRAAAAV
LQQIQTLAKIVGQSKDTLDSGI--TSLSMTDLEKI----ESEIQDQTSKFKG--------
-----------PFDKFL------E----DLQQLNALSAGLKH-----------KYGWLRL
VFVGNDAEIIRQIQEGVSNATIFFETRCHVETLQYLRVIQDKVAEIHSTVKNT-------
------------------------------------------------------------
------------------------------------------------------ERVVNT
QADRDILESL-PRI--D-ASYRASTNAEKGTFLEGTRSVLFAELER--------------
--------------
>PIL29476.1
------------------------------------------------------------
-----------------MNCCK------ADSIDPSVDKLLSGARLALVASQG-LSN--I-
VPIPGMGPVT----NVLISLIDKIA-----------------------ETRSNHKGLNAV
SREVSQLVNTVDRAMSKVARDI--QEIPSGDPRRH---ALVNGLRGSSKLET--------
-----------RVTKLF------NWTGSDLGELKVKADKLYV-----------GSWWLRW
FYSSRDAKTLEEIQKGVAACREYFKLECQVAIEASMEEVLEKLSGIEKNVDAVREVVVQ-
------------------------------------------------------------
-----------------------------------------------------VAANNSY
ERDERILESL-PHA--E-ASYRASVNATKSNFLLGT------------------------
--------------
>XP_007366761.1
------------------------------------------------------------
-----------------------------MLANAKADAVLKGARLILTTSQN-VTS--M-
VPIPGIGPIT----TILIALIDKLT-----------------------EMRSNQQGFEAV
SREISQLVNTVDRAGERVMSEF--TGMPTSDPRRL---ALVDGLQGSSKLQD--------
-----------RVNRLY------T----TLAEQKTKADKLYQ-----------GTCWLRW
FYSTRDAAILTEIRQGIANAREYFKLECQVAIEASIEDVLETLGRIEVTVNAIKVDVTK-
------------------------------------------------------------
-----------------------------------------------------ENAINAV
DRDERILEAL-PHA--D-ASYRAAVNAMKNSFIQGTRAELFDAMDEWIEGRNRASAGK--
--------------
>PIL29477.1
------------------------------------------------------------
-------------------MSS------HKKRRGTIDDILRWTRTGLSWGQK-VAT--V-
VPIPAYGPIS----QVLIQLIDQIA-----------------------AARTNKQAAEDV
LQHIQVLATIVGSSKEELENRI--TPLSSADKQTV----KSGFL-ESSLSQD--------
-----------PFDQFY------R----DLKRLAALSEGLKH-----------PRYLPRW
FFNSKDAEIIQEIEIGVSKAQTYFQTRCQVVVQGYLETIDNRLGRLHSAVDRVIVSVDD-
------------------------------------------------------------
-----------------------------------------------------AAVARKA
EDDNKVLETL-PHA--D-AGYRASTNELKSGFLEGTRSGLFAELEKWVGGELPNK-----
--------------
>KZV93397.1
------------------------------------------------------------
-----------------MSSSSTTPTNTPKRRGGKVDTAVAAAQTVVSIAAE-AVG--D-
VKVPALASAL----KALDIILTRVA-----------------------ECRDNKQTCLLL
IQSVTALAGALQAAATSLRGDG--SGPLL-AS-A---AVDPDTPGSVVELRQ--------
-----------RIDRLQ------D----RLNNVQIDAAKLQK-----------QSLARRL
FLSNRNAQVLREMRDTLTYALDEFKLRGQISLEVLLGQVHQHVEDVKAR-------QAA-
------------------------------------------------------------
------------------------------------------EARDLQARQAAEDERRKD
NDLRRALRDL-PHA--D-ASFRAAVNERKSRFQSGTRVGLLQELQAWADSTDRLAA----
--------------
>XP_007366762.1
------------------------------------------------------------
------------------MKLL------PPERRSTIDDILNWSKTGLEWGKH-ITS--V-
FPIPGGVLSPHLFALVLNTSFGQSQ-----------------------AARTNEEDVESL
LIELKQLAEVVGKSKHDIDDHI--ESTLEKDQVQG----EN-ALQSPREVED--------
-----------HFKKFE------L----DLRGLSDQSKALKH-----------SNFLPAW
LFSSRDARTISKIKSDVAKAREYFETSCLVAIQTWLENIDKKLQHITVAVTDIGD---R-
------------------------------------------------------------
-----------------------------------------------------AEVERRE
DADDRILDAL-PRA--D-AGYNSSFNQLKGRFLEGTRAKLFEKLEAWIEVDSSHK-----
--------------
>XP_007392648.1
------------------------------------------------------------
--------MH--RLKQKL---QGS---------KAPDTAIEVLKQALEIFKD-TAGNL--
-GVPGLQIGV----SVLSTVLTMVQ-----------------------KSRANTESIKEL
ATRVEDLTKMVRESAEL------------------------QGEHISAPMQD--------
-----------RIDRLQ------E----SWKAIDDEAQSLKS-----------QHKVWRT
LGSNKEAEVITGLVQRMSSSIQNFMVESTIAIESALNHHVHVSKQDS---DRVEGKIDVM
PDIIV---QRLIS-----------------------------------------------
------------------------------------------------------------
---RWEGSFVPPHA--ARAQFDSYSE-R-KACLDGTRTDILETISAWAAGQLVP--GEAA
DPAGS-STRQQP--
>XP_007392629.1
------------------------------------------------------------
--------MR--RLKEKL---QSS---------KAPDAAIGHLKRALDVFND-VAGNV--
-GVPGLQIGV----SVLSTVLAMVQ-----------------------KSHANTESIKEL
ATRVGDLTKMVQESAEM------------------------QGENISAPTQD--------
-----------RINGLL------E----SWKIIDGEAQSLNS-----------RHKFWRT
LGSDKEAEEITGLVQRISSSIEAFTVGSMIAIESALHHHAHISKQDS---QRVEAKIDVI
PDIIV---KRLLA-----------------------------------------------
------------------------------------------------------------
---RWEGSFVPPHA--ARAQFDSDSE-R-KACLDGTRTEILENIFIWAAGRYVP--GGAA
GPAKG-STLQQR--
>XP_007392644.1
------------------------------------------------------------
--------MR--RLKQKL---RSG---------KVPDAAVGHLKQALGIFKD-TAGSL--
-GVPGLQIGV----SILSAVLAMIQ-----------------------KSNANTESINTL
ATQIGELTAMVKRSTEL------------------------HGGIMPAPMGD--------
-----------RVKRLL------E----SWKSIDNEAQNIKS-----------RKKFLRV
IESEEEAGKVASLVKKILWSIQSFIVEGMLAIEFALDHQARINEQSS---QYAEMMFDAL
-RSDN---QRLQM-----------------------------------------------
------------------------------------------------------------
---HFEGGSVPPYV--VRAQFDSHPE-R-KVCLDGTRTDMLETIFNWAAGQSMPG--EAA
EPAED-PQAAGDQP
>XP_007403069.1
------------------------------------------------------------
--------MH--RPRVNL---RSG---------KAANAAVVHLKQALDVFNN-VAGNV--
-GVPGLQAGV----GVLSAVLGMIQ-----------------------KSHANTESIKEM
AARVEELTRMVQESAEL------------------------QGENISASMQA--------
-----------RINQLL------E----SWNAINVEAQSLKS-----------RHKFWRI
LGSDGEGEKVTGLVQRVSMSIDAFTAVGVIAIEAGLNRA--------------ERRIDVI
PDVTV---QRLLT-----------------------------------------------
------------------------------------------------------------
---HLEGSFVPPHA--ARAQFDGYPE-R-NACLGGTRTDILETISTWAAGRLGQAPGETA
NSAGS-STHQQP--
>CCA70611.1
------------------------------------------------------------
---------------------------MSNSHKKTALEALDGAILAAKIAKA-TAEAT--
-DVAPLKSAL----EILINVMETIR-----------------------TVKTNREDWTTF
GEELSSQVMALQKALSQ------------------------CKPPHSTAILQ--------
-----------SIISYE------N----KLNIVQSRVRNASS-----------RGLIKSI
LRYQTDKEHIAELQRETRKCWEEFMQAITVRIHEFAHDIKEEMEG---------------
------------------------------------------------------------
------------------------------------------------------------
----------ARFN--NLTPLRDALGNRHDTCLKGTRVDILESIRRWATDSQAL------
--------------
>XP_007391150.1
------------------------------------------------------------
--------MR--RLKKTQQSSETK---------DAANTAAGALKQALEIFSG-VASNL--
-GVPGVQIGV----SVLSTLLDLVQ-----------------------KSHANTESINDL
AEKVGDLTTVIGECTKP------------------------HGQNIPGPMQA--------
-----------RLDRLF------T----SWKAIDDKAQILES-----------RRRIQRE
LDISGEADKIAGIVKDLSWSIQCFMLEGTVAVESTLNRL---------------------
-----------ES-----------------------------------------------
------------------------------------------------------------
---RLEVKSLPPFA--ALARFDSSREEC-TTCLEGTRTGILEDIYTWATNQHVPDDTANS
A--TQ-PASHQS--
>XP_007401342.1
-----------------------------------------MQA---SQAHRG-------
-EPI--NRL---SDSGIRHGTNAAMPASQSRRAELIDVALDNAKPFFELAEN-ILE--L-
APVPGLPYIA----KGLVAVVDRVR-----------------------DARTNDDTFRAF
NEEVMALDAVIREILTKTQTAV--KDYD-GDTFDK--EKLLDGIVRSEGLQV--------
-----------RTQALL------N----SIGELRESSGDLKSGS-------GFRGFLKGV
IYASRNEATLSKMRDAMAKAVAMFKLRGQVSIEMVLNDAVNEAKMLRK------------
------------------------------------------------------------
--------------------------------------------------------AFRE
EEERRVVDSI-FHA--P-AGYRSVD-QLKSEFMDGTREELFEELDQWADGSFPEYDPK--
--------------
>XP_007389929.1
------------------------------------------------------------
-----------------------------MSSSEATDVALDVATPILDLAGD-ALG--L-
VPLPGLPLIA----KGLGMLVERVK-----------------------IVRENKGARSAF
LSQADELKAVIDATPANVKAVV--TRYD-GAAQDK--KDLLDKIKHSDDLQK--------
-----------RIESLK------S----TIDKLQGRAEELKGGN-------GFSGFLKGL
IYGPRNQAILSDMKEEMAGALELFKLGGSISIENILDKVAQDTKEIQDQMREDQRQLQRQ
LQ----------------------------------------------------------
----------------------------------ENQRENQCQQQEHQRQLRENQRRQQE
AEDQRVIDSI-PRA--D-AGYRSVD-ELKSGFTQGTREGLFEELEQWSAGRFAEDEPK--
--------------
>CDO74145.1
------------------------------------------------------------
-----------------------MSTIRSRRIKEFINVTADVATPVLDILEP-ALA--L-
VPIPGLGLIP----KSLSIVLKNVE-----------------------RARVNTETRKAF
LTQVEALGALITELAYPDKAIA--QGD--TDEGRM--KKATDRVAQSDELSK--------
-----------GMEDLQ------S----L-------------------------------
------------------SFIDYWQIKANAAIDKGVEEVRRLLQQNGKK-----------
------------------------------------------------------------
---------------------------------------------KLLPGTDDPVYLHIE
TEEESILAKL-CSV--G-AGYRSVS-VPKTELMEGTRVQLLDEIGQWSTGCLPNPDKPR-
--------------
>CDO76899.1
------------------------------------------------------------
----------------------------MPQQGNGRLLVADTALPALALLKP-ALE--L-
VEIPGVGLIA----EVLSVIMERVEVLIRALSAHWFGSLTVFIPWPMQQVRINKRDRKAF
EAQVAALGTVIKNLLTNTNEKL--THEVVHDGIKM--DKAIDTIAHSKELVQ--------
-----------SLEELL----------------------------------GFGGFIERF
TRVSQDAEIIADMGRELREAVDRFKIRAGAAIDKGVQDIKHR------------------
------------------------------------------------------------
---------------------------------------------------------VEE
DEDRGVLQTL-CLV--Y-AGYRSVS-EPKSQLMEGTRERLLEKMYKWSTGRISSDDGSPK
--------------
>KZV85220.1
------------------------------------------------------------
-----------------------------MSSDFKFDSATSAARIVLEFVCK-GAS--G-
CGVPGVESAA----NLLLGVVQQVK-----------------------KVKENDSACKGL
IDEISALSSTLKSTLEVIAPHS---TSE---------SASSARLGSSEELSV--------
-----------RINDLL------V----DLERVAKRAGGLKK-----------SGRMRKW
LLSSPNAELLGELALNVSKARERFAFRGQISIEMLILDVRAKLEREAEE-------ARLA
RVREAEEAR---------------------------------------------------
--------------------------------------------LARENEARERERVRQD
QEWSDLLARL-PHA--D-ASYSSNAQSRHHRPLEGTRVDLLNDLDKWATRDAAAEDHF--
--------------
>KZV85225.1
------------------------------------------------------------
-----------------------------MSSSTTSGNALSYTQNVLELLCK-GAT--G-
CGVPGVESAA----NLSLGIIQQIK-----------------------KVKENDSTCKGL
IDEINALAKTLQSALDTITTIG--AGPD---------PGSGAVLGSSAELTD--------
-----------RINNML------L----VLEGVKADAQGLKT-----------VSRRWKL
IKATPNAERLKNMADDVKKAKEDFASRGQISIELLLSRLHSEHQQEVID-------ARLA
RSREAEARER--------------------------------------------------
------------------------------------------EARHREEMDATEARRRFE
MDLGALLDRL-PHA--D-AGYSASIHSRHHGALQGTRVSLLRKLDVWSTCDTSTQNHF--
--------------
>OSD01798.1
-----------------------------------------MED---LRSIHH-------
-IPI--GTL---EG---DANVPNMVATSQLRTEDPSALALDITTPILAVLEP-ALS--L-
VPVPGLNLIP----KALSVVLGQVE-----------------------RARVNAAAVKRF
RTQARALGDVIVRLANPTEEIA--KQSV-QDGDNM--DRAMERVKQSNSLKQ--------
-----------GVQDLN------E----TMKNLKQDADALWSGGGRDDCLHKFVDFIKGL
LSASRDADIIADMQNTLTTAVQSFEIKAAAAINEGVQEIQEL------------------
------------------------------------------------------------
---------------------------------------------------------LRK
AEEDRILNKL-CPV--H-AAYRSVS-EPKTQLMAGTRVQLLDEIQRWSNGRLPDTKDPK-
--------------
>OSD02426.1
------------------------------------------------------------
---------------------MDPQTTTQRPIKAFLGVAADVAMPVLDVLEP-ALA--L-
VPIPGLGLIP----RTLSNVLKNVE-----------------------RARVNAEARKAF
ISQVEALGALIARIAYPNEALA--HSGTGGSERRM--GKAIDRVVQSDELIK--------
-----------GIQDLE------R----TM------------------------KVLEAR
ASRKRDAIVVADMQRDLMAAIEQFRFRANAAIDRGVQEVRRL------------------
------------------------------------------------------------
---------------------------------------------------------LLE
AEEDRLLEKL-CSV--D-VGYRSVS-EPKSQLMEGTRESILEGLRKWCTDHVPDPVAPK-
--------------
>XP_007389652.1
------------------------------------------------------------
-----------------------MTRTRPGRRDEISDIALGAAKPILDVLET-ALD--L-
APVPGLGLIP----KALSTIIDIVE-----------------------AARANKESREAF
IAKAKALGSAIKETLESANILI--ARYG-GDEDKT--MEAMDKIAYSEELTS--------
-----------GAQDLL------R----KLGDLVKAARKLKVDAG------RVRGFLRGI
TDASRNKTALKRMENSLGIAVNEFHHKSQLAIDKGIQEIQ--------------------
------------------------------------------------------------
-------------------------------------------------------HLLKE
ASEQRVIDSL-VRA--D-AGYHSVD-ERKSGFKEGTRKDLFDELDLWSTGRFPESSPK--
--------------
>XP_007389890.1
------------------------------------------------------------
-----------------------------MSPRRLVDVTLDIAPSILELAES-ALA--L-
APVPGLPLIA----KGLGFIV----------------------------VRENSEELDAF
LAQAKELEAVIERTIQKAETVV--EECD-GNDHDK--KELAEKIKHSEKLQE--------
-----------RTRDLL------G----TIGELQGSAGELKGGA-------GFCGFFKGA
IYSSRNQAVLSDMKKEMAQALRIFKIRGSISIENIFDEVALATKEIQR------------
------------------------------------------------------------
--------------------------------------------------------QLRE
AEDLKIIESI-PWA--S-AGYRSVD-ELKSGFMQGTRKNLFAELDLWSAGRFPECGPK--
--------------
>XP_007389959.1
------------------------------------------------------------
-----------------------------MPPHKAIDVVLDAVPPILELVGD-ALE--A-
VSVPGLPLIA----KGLNLLIERVI-----------------------VIRKNKEARNAF
LAQTNELKIVINTTAVKVNAIV--AGYD-GDAQDK--EELKEKIKHSDDLQK--------
-----------RIRDLQ------S----TIDDLRGRAGELKGGK-------GFRGSIKGF
VYGSWNQAILSDMKDEMKRALERFKLAGSISIESIVDSVAQTTKRIQR------------
------------------------------------------------------------
--------------------------------------------------------QLRE
AEDQKIIDSI-PRA--D-AGYRSVD-ELKSGFMQGTRKELFVELEQWSTGRFPEDKPKRF
YYLGGGAG------
>XP_007389894.1
------------------------------------------------------------
----------------------------MPARGNAVDAILDASSPLLEIAEG-ALE--L-
APIPGLALIA----KGLAYIVERVK-----------------------VARENNEERHAL
LAQVKELGTVINRAATKVRTIV--AEYD-GDERGK--KELVEKIKHSDELQE--------
-----------RIRDLLRYNENLS----TIGELQGRAGELKGGT-------GISGFSKKF
IYASRNQAIMSEMKQALTSATNLFQQI---------------------------------
------------------------------------------------------------
------------------------------------------------------QRQLQE
AEDQRILDSI-LRA--S-ASYRSVD-ELKSGFMQGTREELFAELDRWSAGQFPEDELK--
--------------
>XP_007389932.1
------------------------------------------------------------
-----------------------------MPSRRAVSVGLGIASGGLKIAES-ALE----
-VVPGLPTLA----VGLNLLVVRVQ-----------------------ASGSQPLHR---
MNEIITFSHYLDK----DKRRV--AEYD-GDEHDK--KQLLD-EVKSSELQK--------
-----------RVQDLQ------S----TIDGLVERAGELKIGK-------GFRGFAKRL
VYASENRDVLSDMKEEMTRAIGLFKLSGSVSIESILDRVAQTTKQIQDRLR---------
------------------------------------------------------------
----------------------------------------------------EIQRQQQE
GEDKRVIDSI-PRA--D-AGYRSVD-ELKSGFTQGTREELFEELKRWSANRFPEDKPK--
--------------
>XP_007401341.1
------------------------------------------------------------
-------------------------MPWRTRRKEIADVALDTAAPVLEFTES-ALE--L-
VPIPGLALIA----KGLGIIVDRVQ-----------------------DARMNNDARNAF
ISKAKALDVTLMELVKKTSTAV--DSSG-GDERIK--KRLVDGVAQSEELQL--------
-----------RLQTLS------S----TIVELRERTKELKGGD-------GAIGFLKGF
LFASRNEAILSDMKDEMANAVEMFKLRGQISIENVLSDIV--------------------
------------------------------------------------------------
------------------------------------------------------------
------IDSI-SWA--P-AGYRSVD-ELKSEFMEGTREELFDELDAWSNGRFPQDDPR--
--------------
>XP_007401296.1
-----------------------------------------MPA---GRGNRA-------
-ELA--TQS---SNPDIGSRADAAIPASRSRCMELVDIALDTATPFFELAES-VLE--L-
VPVPGLPSIA----KSLAIIVDRVK-----------------------DARTNDDVLRAF
NEEVTALDDVIKKVLTKAQTVI--RDYD-GDDLEK--DNLLDGIMRSEELQV--------
-----------RAQELQ------N----IIGELRKSAANLKGGH-------GFRGFLKGF
FYASRNEAILSGMNSGLERAVAMFKLRGQISIEKMLSNAMSEAKAFRK------------
------------------------------------------------------------
--------------------------------------------------------KAQI
AEQEQIISSI-PHV--P-AGYRSVD-DLKSEFMEGTRTELFEELALWANGGFPQNNPK--
--------------
>XP_024342972.1
------------------------------------------------------------
------------------MSCLPVFRRHN--REEIVDDILHGTLVLLETAGD-GLS--Y-
APIQGLDTAA----SALSSIVKMII-----------------------KTRDNDQTAVEC
AEAVNELAALIKETMQKTDSEV--K-----------------------------------
-----------SVQK--------------LDELKDKAGKLKE-----------PSPFLRC
LRSEQNAKILDSIKEGITNARSNFTVQGIVMVELLQIQMVGKIEDVGEAVQ---------
------------------------------------------------------------
--------------------------------------------------R-MEQAQRFS
QEEELLARRL-PHR--NEAEYRSAINSTKNGYLQGTRVELLGDLEAWAKAENNVSHP---
--------------
>EED85454.1
------------------------------------------------------------
------------------MSCLPVFRRHN--REEIVDDILHGTLVLLETAGD-GLS--Y-
APIQGLDTAA----SALSSIVKMII-----------------------KTRDNDQTAVEC
AEAVNELAALIKETMQKTDSEV--K-----------------------------------
-----------SEGK--------------LDELKDKAGKLKE-----------PSPFLRC
LRSEQNAKILDSIKEGITNARSNFTVQGIVMVELLQIQMVGKIEDVGEAVQ---------
------------------------------------------------------------
--------------------------------------------------R-MEQAQRFS
QEEELLARRL-PHR--NEAEYRSAINSTKNGYLQGTRVELLADLEAWAKAENNVSHP---
--------------
>EED78071.1
------------------------------------------------------------
--------------------------------------------TTLKTSSD-FLT--L-
TQIPGLGDAV----NAISEIIGMIA-----------------------QRCEKEQLSP--
--RALKIPTELKSRIKNLIK----------------------FEAVLLPYFA--------
-----------QLTSVN------S----KLHSIKHNTKEMRT----------ESSDAKKI
FGAKVYTDKLKDLEEDLKNARTDFELQGQIRIESLVDGMFCTMNMDQGDVS---------
------------------------------------------------------------
----------------------------------------------------ALVRLLID
KDVHETLDKL-KPA--LEAGYRSNVHSAKAQHLEGTRVDLIREIYDWATASPNAPNH---
--------------
>XP_024339931.1
------------------------------------------------------------
----------------------------------MAQGRAENTDTTLKTSSD-FLT--L-
TQIPGLGDAV----NAISEIIGMIA-----------------------QRCEKEQLSP--
--RALKIPTELKSRIKNLIK----------------------FEAVLLPYFA--------
-----------QLTSVN------S----KLHSIKHNTKEMRT----------ESSDAKKI
FGAKVYTDKLKDLEEDLKNARTDFELQGQIRIESLVDGMFCTMNMDQGDVS---------
------------------------------------------------------------
----------------------------------------------------ALVRLLID
KDVHETLDKL-KPA--LEAGYRSNVHSAKAQHLEGTRVDLIREIYDWATASPNAPNH---
--------------
>OBZ74892.1
-------------------------------------------M---------------V
VMPTSAVDDADVVN--------NPYGADPRMTQNWPYAFLGLSKDLIEMGGQ-SSD--T-
VPVVDLKRVA----EPLALLMQNSM-----------------------QMMENNDNIQTL
TEDLNAIAQIILADQS----------------------------------MN--------
-----------RIEYMK------K----VLSESKNEAREAEN-----------CSRFTKL
IWSDQNAKILEDLKEQVNNACRKFETARGIATDRMVDKIATELSHMMQACNTL-------
------------------------------------------------------------
----------------------------------------------------REQFSSKK
LPSAKALRN----F--TMNGINDTWSSSKSGVLPGTRAALLQELEDWADGWCDDLKEK--
--------------
>OCH91393.1
------------------------------------------------------------
---------------------------MNGRHDETIDAILDAAKSALDAAGP-AISMIP-
GHFGGLNVAI----GSLSKIIDMIQ-----------------------KTRENDSTRDEL
AHKLKRLADIIKNSTDEIQKRL--SARDAPSGEKPGL--VVVQGGPLAELLS--------
-----------RIDALD------Q----TLQPLASLAEKLQ-----------LKLFLLRC
LQYKRNARVLASLKSGIDEAISDFEFRGHIKIDTLISEVAVAMIQVQAG-----------
------------------------------------------------------------
--------------------------------------------------VVRIEKNQVA
EEESRILEKL-ERA--D-AHYQSYHNRDKEGVHPGTRQDLLREISEWVRGAKDVH-----
--------------
>EMD38762.1
------------------------------------------------------------
--------M---HSPS-SGLDDKTEAEDSYEGPSTVTSILSAAKTVIDAVEP-ILS--V-
--APGLPGVT----KSLSNVIDMVL-----------------------QTADNDEATKLL
AKKLWKFAQITGKAAEDLKKA---------------QSNMGNEDPSLANLRE--------
-----------NITELG------R----DLAKLEDQAMKLQ-----------SPFFLFRC
WKHVGNAKVILKLNDDLVEARWNWQLRSSVNQGVQLAAVQV-------E-----------
------------------------------------------------------------
--------------------------------------------------VGAIRDHQDV
QARTLLLGKL-QPV--R-AHFRAHPDRDKHFLPEDSQQQLLRRMARWAEGGDQELNNKF-
--------------
>EMD38758.1
------------------------------------------------------------
-----------------------MALPGVVEDAATVDAILSVAKGVLAGLDP-ILG--A-
APIPGIDIAA----KSLSHLIDMLQ-----------------------ETKENDETAKAL
ARKLQNFAVVIEQARSEVQAKV--DAMNIGSS-SDGVSEAAKEDPQLADLLD--------
-----------NIGDLA------K----ALSKLEETAQELQ-----------NSPYMFRC
IKHAGNAKVLLRLHDGIGEATWVWQFRSSVKRDLKMAAVAT-------D-----------
------------------------------------------------------------
--------------------------------------------------VGAIRNTQDT
QEVKQLLEQL-NPV--R-AHFRTHPLWDRGILQEETQQQLVAKLAQWADGQILELRER--
--------------
>OCH91364.1
------------------------------------------------------------
--------M---ESPP-AKLDEKLAFSLSPEDSGTVVGILSVAKTVIDGLDP-ILG--A-
APIPGIDLAA----KSLSHLIDMLQ-----------------------QTKENDETAKAL
ARKLHSFAVVIEQARNEVQTKM--MAVSNGNVRRDGISEAAKEDPQLADLLD--------
-----------NIGDLA------K----ALMKLEATATELQ-----------NSPYMLRC
IKHAGNTKVLLKLNDGVSEATWVWQFRSGVKRDLQLAAVAA-------N-----------
------------------------------------------------------------
--------------------------------------------------VGTIRDAQDT
QEVNQLLQQL-RPA--R-AHFRTHPNWDKDILYEQQQQQLITKLIQWAKGENVELGDQ--
--------------
>OCH84261.1
------------------------------------------------------------
-------------------------------REELIENILTFAHAALDGAST-A--LVA-
APIPGLDKAA----VSLAFLIEMVQ-----------------------KTRENDQIAKDL
ARRLRSLSSIIAESAKKMEAT---------------------------------------
---------------LP------R----SLTDLEDVASELI-----------FTPFIPRC
IRVSRNSKLLREMQERLCEILSNFELQNSIAVGALVSSVVGTLQAVHQT-----------
------------------------------------------------------------
--------------------------------------------------VTVSNYQSNI
SKTDQVLDHL-KPV--N-ANHLSYHHRETEGAHEETRKELLAELHNWAYGTSPDLERF--
--------------
>PCH41901.1
------------------------------------------------------------
------------------------------------------------------------
-----LQSSY----SMLITVNSSLQ-----------------------KARDNDKEAQDV
VDGVKSLVIRVKETMMEIGNRR--SSPIY-------------------------------
---------------SV------F----TVKQLEIRAEEIKK-----------PSLFIRA
FRSGQNVAILRNIKDDLERANNEFQSVCIIHIGTGVENLKAQVGKLDTRT----------
------------------------------------------------------------
------------------------------------------------QMVDQVWPISRH
PHTEDFLNRL-SHR--DHAEFSSPINVSKSEYLQDTRKALLIELEDWATDSGARP-----
--------------
>PCH41976.1
------------------------------------------------------------
------------------------------------------------------------
----------------------MIM-----------------------KARDNDAEVQAV
TDCIGSLAQTVKTTMIDIVNRP--GNDKDSTIPSG--HTIAGTLLQLDWLIK--------
-----------AIGRLD------M----TLKRLAQQANEIRS-----------RSMAVKA
IRSDQNTAILQGIKSGIENARGEFLAACVIGIGVGVESVGARLNEIDVGI----------
------------------------------------------------------------
------------------------------------------------HSVDE---RTVS
KESQDLLDRL-PHR--DHAEYGSPINVAKSGYLPGTRIGILDDLEHWATDEKQHT-----
--------------
>RDX41066.1
------------------------------------------------------------
-----------------MTCLK------LPKFSFAATAVLDGTVRSLEATKDTITA--A-
APVPGLSIAL----NVVIELLKKIQ-----------------------GARSNCDALETL
CQQATSLADTLEGLAKTITAGL--TKYPVGSLQRR--QARERVFGSGSKFHQ--------
-----------RVEKLG------D----DLRTICAEADTLGQ-----------RSYFAKF
LHSTGDAEVISGMKDRMAAACRRFQMEGNVAIEALADEILD-------------------
------------------------------------------------------------
--------------------------------------------------------FAKA
AEEERVLDRI-PRA--DDAHYLSAANAMKARLQVGTREQIITRLEGWEEGQLADRGDDCA
HL------------
>RDX53989.1
------------------------------------------MT----------------
------------H---------LGHPNKSSKTSEALDIALDLTVEGLEASKDIIVD--A-
LSVPGTGIAI----DAVIGILKKVQ-----------------------AAKLNHNALKSL
REEITLLMNMLQRLAKAVDTELPADKYPVNSAERG--RAKEDVFK-STGLVK--------
-----------RVDTLA------R----QLEAICADADKLLK-----------RNRFSRF
VHTTGDARAITDMKDKIAAARQAFQIEDDVITEATVTEALTRIKSI--------------
------------------------------------------------------------
------------------------------------------------------IAMQKA
EEEERVLNSI-PRA--DRAHYLSDANAMKARLQEGTRERIFESLNEWVEAQLLAAGDSTQ
P-------------
>RDX49106.1
-----------------------------------------MPP----------------
------------D---------SDHPNTSSTTSDALDTVLDCTVEGLEAAKEIIVD--A-
VSVPGTGVAL----DAVIGILKKVQ-----------------------AAKSNRNALKSL
REEMMLLVNMLQRLAKVVDTELPADKYPVDSAERD--KAKEEAFR-STKLAE--------
-----------RVAKLV------I----DLQAICGDADKLLK-----------RNRFSRF
LHSSGDARAITDMKDRIAAARRAFQMENGVMIEDKVTDGLRGIKRV--------------
------------------------------------------------------------
------------------------------------------------------IATQKA
EEEERVLNSI-PRA--DGALYGSATNAMKARFLEGTREQIFGWLEEWVEGHAARTGIH--
--------------
>RDX49659.1
-----------------------------------------MPP----------------
------------D---------SDHPKTSSTTSDALDTMLDCTVEALESAKDTIVD--A-
LSLPGTGIAL----DAVIGILKKVQ-----------------------AAKSNRNALKSL
REEIMLLVNMLQRLAKAVDTGLPADKYPVDSAERD--KAKEEAFR-STRLAE--------
-----------RVAKLV------I----DLQAICADADKLLK-----------RNRVCRF
VHSTGDARAITDMKDKIAAARQAFQMENGVMIETQVTEALSGIKRV--------------
------------------------------------------------------------
------------------------------------------------------IAMQKA
EEEERVLNSI-PRA--DGALYGSATNAMKARFLEGTREQIFGWLEEWVEGHAARTGTH--
--------------
>RDX49662.1
-------------------------------------------M----------------
------------H---------PDHPKTSSTTIDALDTALDCTVEALESAKDTIVD--A-
LSVPGTGIAL----DAVIGIMKKVQ-----------------------AAKANCDALKSL
REEIASLVNMLERLSKAVDTELPEDEYPAHSVERG--RAKEDVFR-STGLAK--------
-----------RVETLA------S----RLEAICADADKLLK-----------RNCFSRV
FFSTGDARAIADMKDRIAAARQAFQMENGVMIEDKVTEGFRAIKRM--------------
------------------------------------------------------------
------------------------------------------------------IAMQKA
EEEERVLNSI-PRA--DSAHYLSAANAMKARLQEGTRERIFEFLNEWVEAQLQAAGNDAH
P-------------
>RDX53984.1
------------------------------------------MT----------------
------------H---------PGQPSTSSATSEALDTALDLTVEGLDAAKDTIVD--A-
LSVPGIGVAL----DAAIGILKKIQ-----------------------AAKSNRDALNSL
HEEITSLVNMLQRLAQAVDTALPVDEYPADSAERN--RAKEDAFR-STRLAE--------
-----------RVANLV------N----DLQAICADADELLK-----------WNRFFRF
LHSTRDARAITDMKDRIAAARQAFQIEDDVITEATVTEALTRIKSI--------------
------------------------------------------------------------
------------------------------------------------------IAMQKA
EEEERVLNSI-PRA--DRAHYLSDANAMKARLQEGTRERIFESLDKWVKAQSQAAGNRGH
--------------
>RDX53987.1
------------------------------------------MT----------------
------------H---------PDRPKTVPKISEALDTALDLTLEGLKASKDTIVD--V-
LSVPGIGIAF----DAVIGILKKVQ-----------------------AAKSNRNALTSL
HEEIMLLVNMLQRLAKAVATELPADKYPADSAERD--RAKEDVFR-SAGLAK--------
-----------RVETLA------S----QLEAICADADKLLK-----------RNRFSRF
LHSTGDVRAITDMKDRIAAARQAFQMENGVMIEDKITEALSGIKRV--------------
------------------------------------------------------------
------------------------------------------------------IAMQKA
EEEERVLNSI-PRA--DGALYGSATNAMKARFLEGTREQIFGWLEEWVEGHAARTGTH--
--------------
>RDX41060.1
----------MNIKSFPSSR---F------FAVRTQMHANVVPD----------------
------------HIPKRYRCLVVSVRMQHRTMRSHNLAVLDGTVASLEATKDAITA--A-
APVPGLSIAL----NVLIALLKKLQ-----------------------DARSNCDTLVVL
CREAALLANALEGLAKTIRTGL--EQYPVGSPRRV--QAQERVSGSGSRLHG--------
-----------RVEKLV------N----DLRTICVEADMLKQ-----------RNYLAKF
LHSTADAEAIAGMKDRMAAACQRFQMEGNIAIEALAAEILS-------------------
------------------------------------------------------------
--------------------------------------------------------FTKA
AEEERILDSI-PRA--DDAHYLSAANAMKARLEEGTREQILACLEGWEEGQFSDHCAQL-
--------------
>RDX41386.1
------------------------------------------------------------
-MPVPV------RRERDTLGSATKPIQKPAKDARTVTDALNNLQTVLDKSRD-LLT--F-
APVPGLSAAL----GALLAIGEQIK-----------------------KMKSNGETVKAI
SEQIRKLNDVVGKVVRQVESRA--ERLQI-LPEQR--GDMLDCMQAPGGWRE--------
-----------RVNQLA------E----ELSELLQKAEPCAE-----------GPWYRRL
FRTIRDEETLKTIHEDLTAVIQHFLLAGGLSIEALTEQSLALVETMHGDIKMLAA-----
--AQK-------------------------------------------------------
---------------------------------------------ADTVTRTQQRTRQQA
ESERMAIETI-PHA--TNAGFNSAGNADKSSYLVGT------------------------
--------------
>RDX48161.1
----------------MADTGAGS------T--------QASH-----------------
SVPYSV------RA-----TLRLAKRSKHARRRKATTDVLNNTILALENSKN-FLT--L-
APIPGLSNAV----DGLVAVLEQVA-----------------------KTRSNAEAVEAL
CREISKLTRMVEDVRGQVETRV--KRFDA-GSQER--QDLISSLTRSDELRL--------
-----------RTERLN------H----DLGELYNMAQSLGK-----------GNFFKRL
WRSKRDEDTLRTIKEGTSYAILRFQVAGHLSIEGIVDGALKHVEDIHEELKA--------
------------------------------------------------------------
-----------------------------------------------------ETARQQA
YRDEQTLQAL-SSA--DSAGFRSVSNAAKSGYLPGT------------------------
--------------
>RDX41387.1
------------------------------------------------------------
-MR---------LHPHPGSPPNSAAPVHSSAREDVLTDVLDNVQMALKESED-LLS--L-
APVPGLAAAV----VFLAAILERVK-----------------------KMRSNAETAEAV
SDEIRKLNDVIGNVVRQVLSRA--TCLQM-KPEER--PEMLKGFEDSNGWRG--------
-----------RVEQLR------K----ELEELLEKAERCAQ-----------GPWYKRL
SRSTRDEDTLKMIRTDLASTIQRFQLAGGLSIEALTDQNLAVGEATYEEVKRIAA-----
--AQE-------------------------------------------------------
---------------------------------------------AEAIKQEEERKKQQE
ARERSAMEAI-PHA--NAAGYKSVSNVDKSYFLSGTRKVVFERLDE--------------
--------------
