# Supplementary material for: Exploring a diverse world of effector domains and amyloid signaling motifs in fungal NLR proteins
Source: PLoS Comput Biol. 2022 Dec 21;18(12):e1010787. doi: 10.1371/journal.pcbi.1010787 (PMC9815663; doi:10.1371/journal.pcbi.1010787)
Supplement: S2 Data — The alignments were calculated using ClustalOmega for 127 MMseqs2 clusters with at least 20 member sequences. (GZ) [file pcbi.1010787.s009.tar.gz › OCK85899_aligned.fa]

>OCK85899.1
------------------------------------------------------------
---------------------------------MRLLLRS-E----TGEFSLTKDLV-G-
--DDLIPP--YAILSHTWGLDT----EEVTFED---------------ITN------G--
SG--------------------------KS--KP-GYE-KIRFCGEQAR-----------
---QDGLQYFWIDTCCIDKK---NYAELSHAINSMFPWYRNATRCYVYLSDVSIKKRKGD
------------------------------------------------------------
-EGSRDTWELDFRKSRWFTRGWTLQELLGP--TSVEFFSRERMRLGDK------------
----SSLEQQIYEITGIPKSALQGD-SLSQFSVDERLSWINPRQTKLEEDKAYSLLGIFG
VYIAPLYSEGIASAFQRLREEIKK------------------------------------
------------------------------------------------------------
-----------------------------------------LETCVRHLRLTDP---RD-
---------------DKNR------IEDTKGGLLDGSYHWILEN----------------
-------------------------------SDFQQWRSAQQS-----------------
----------
>OAL53482.1
------------------------------------------------------------
---------------------------------MRLIRRDS-----EGALSLTKDLI-G-
--DDLIPP--YAILSHVWQQD------EVTFDD---------------FND------G--
KG--------------------------EE--KF-GYR-KIQFCAQQAQ-----------
---CDNLDYFWVDTCCIRKT---DFIELQDAINSMFRWYQRAAKCYVFMYDVSPTDSVVG
G---------------------------------------------------------EE
FITAAQQWEAAFAKSRWFTRGWTLQELLAP--SEVIFYSSSGESLGDK------------
----KGLAQKIHTITGIPIGALQDT-PLHKFGIEERLRWTEHRQTTRKEDKAYSLLGIFN
VHMPTIYGEGEDNAFKRLRDEIFRSRDVQQRES---------------------------
------------------------------------------------------------
-------------------------------LQQVVNMTKEDQECIKSLRVTDP---RL-
---------------DKKR------IEDTKGGLLEDSYRWILQN----------------
-------------------------------TSFRKWLEDADE-----------------
----------
>OCL04248.1
------------------------------------------------------------
---------------------------------MRLLLRS-E----TGEFSLTKV---D-
--DDLIPP--YAILSHSWGSDN----EEVTFED---------------IIN------G--
TG--------------------------KK--KP-GYK-KILFCEKQAR-----------
---QNNLNYFWVDTCCIDKE---NKAELAQAINSMFYWYRNAAQCYVYLSDVSSPS----
------------------------------------------------------------
---VDWPWELDFRKSRWFTRGWTLQELLAP--ASVKFFSRERKRLGDK------------
----SSLEQQIYEITGIPRSALQGD--LSQFSVNEKLSWIEARQTKLEEDKAYSLLGIFG
VYIAPLYGEGMANAFSRLQKEIDK------------------------------------
------------------------------------------------------------
-----------------------------------------RERCIQDLRLTDP---GD-
---------------DKKR------IEDTKGGLLEGLYRWIFEN----------------
-------------------------------SDFQQWRSAQQT-----------------
----------
>OQV09788.1
------------------------------------------------------------
---------------------------------MRLLQCS-E----TGEFSFKNFG--D-
--GDQIPP--YAILSHTWGLDT----EEVTFEE---------------MES------G--
TG--------------------------KD--KL-GYE-KIRFCGEQAR-----------
---QDDLQYFWIDTCCIDKK---NAAELQHAINSMFRWYRDAEHCYVYLADVSISLSSSN
DKAPYTTWAWEWTSWQGMLLVWVLWGWILGLPWL-----------------LGRGSVGTK
EKHNLPPVESQLRKSKWFTRGWTLQELLAP--RSVKFFSKEGKYLGDK------------
----SSRERLIHEITAIPELALQGT-RLSQFSVNDRFSWSNPRQTKLEEDKAYSLLGIFG
VNIHLRYGEGMTNAFERLQQEIEN------------------------------------
------------------------------------------------------------
-----------------------------------------QATCIQHLRLTDP---RD-
---------------DKKR------IEASKGGLLEDSYRWILEN----------------
-------------------------------PEFNQWRSAQLG-----------------
----------
>KIW63485.1
------------------------------------------------------------
---------------------------------MRLLQCS-K----TGEIGFKNFG--D-
--DDQIPA--YAILSHTWGLDT----EEVTFEE---------------MES------G--
TG--------------------------KE--KL-GYE-KIRFCGEQAR-----------
---QDDLQYFWIDTCCIDKK---NTAELQRAINSMFRWYRDAEHCYVYLPDVSIPSRSSN
NEHPYTTWACEWTSWQGMLLVWVLWGWILGLLG--------------------RGSVGTK
EKHNLQPVESQLRKSKWFTRGWTLQELLAP--RSVKFFSKEGKYLGDK------------
----SSMEQLIHEITAIPKLALQGT-RLSHFSVNDRFSWNNPRQTKLEEDKAYSLLGIFG
VNIHLRYGEGMTNAFQRLQKEIED------------------------------------
------------------------------------------------------------
-----------------------------------------QARCIQDLRLTDP---RD-
---------------DKKR------IQAIKGGLLEDSYRWILEN----------------
-------------------------------PEFNQWRSAKLG-----------------
----------
>XP_016254307.1
------------------------------------------------------------
---------------------------------MRLLQCS-E----TGEFSFKNFG--D-
--GDQIPP--YAILSHTWGLDT----EEVTFEE---------------MES------G--
TG--------------------------KD--KL-GYE-KIRFCGEQAR-----------
---QDDLQYFWIDTCCIDKK---NAAELQHAINSMFRWYRDAEHCYVYLADVSISLSSSN
DKAPYTTWAWEWTSWQGMLLVWVLWGWILGLPWL-----------------LGRGSVGTK
EKHNLPPVESQLRKSKWFTRGWTLQELLAP--RSVKFFSKEGKYLGDK------------
----SSRERLIHEITAIPELALQGT-RLSQFSVNDRFSWSNPRQTKLEEDKAYSLLGIFG
VNIHLRYGEGMTNAFERLQQEIEN------------------------------------
------------------------------------------------------------
-----------------------------------------QATCIQHLRLTDP---RD-
---------------DKKR------IEASKGGLLEDSYRWILEN----------------
-------------------------------PEFNQWRSAQLG-----------------
----------
>XP_003841251.1
------------------------------------------------------------
---------------------------------------M-E----NEELSIIR------
FNEDTKPP--YAILSHMWGAE----A-DEIFAS---------------VGN------K--
-------------------------------------P-RSMACST--------------
---------SGSILCCIDKA---NQAELSLAIRSMFLWYRNAARCYAYLSDEA-------
------------------------------------------------------------
----------DFCKSEWFTRGWTLQELLAP--S---------------------------
---------SIHEVTNIPRTALQGT-PLSQFGVEERLRWSEHRRTTRLEDNVYSRFGIFD
VDLAPCYGEGLVGAFGRFHDEINKT-----------------------------------
------------------------------------------------------------
------------------------------------------EQCIRDLCSTDS---GD-
---------------DKKR------IEDTKGGLLKESYCWVLHS----------------
-------------------------------DTFQQWYKDSEN-----------------
----------
>CZR53532.1
------------------------------------------------------------
-----------------------------------------------------MAVA-G-
--SIFKGA--AVALNCEEGDD----DKEVTLRD---------------LAE------G--
F------------------------G--NT--KA-GYR-KIQFCAERAV-----------
---HDGLLHFWVDTYCINKS---NNTELSEAINSMFRWYYNATKCYVYLSDVSTNNHNQN
------------------------------------------------------------
-NLSLQSWEAAFRKSRWFTRGWTLQELIAP--PSVEFFSLEGKRLGDK------------
----KSLERQVREVTGLALRALQGS-ALFEFSVAERMSWAEKRETKREEDKAYSLLGIFD
IHMPLIYGEGIKNAFRRLREEIDKCSSIDHLRLLS-----------------------SE
IYTQ---GDNSLNGLPFAVDAPFNSYQR---QHEP-------------------------
---------------------ACLDNTRVDILHEKNAQAQDAIRDQMRMIQDDR---NTR
KKYEILNWISKQSYIQR--HHAI--Q----CARAEGTGGWLLEQ----------------
-------------------------------EEYKRWRDDTFSSN---------------
----------
>CZT11870.1
------------------------------------------------------------
---------------------------------MRLLKFT--P---DGNLSLTEF--S--
--SHQLPQ--YAILSHTWGKD----GDEVTSQE---------------IPV------D--
-P--------------------------RN--KA-GYA-KIEFCGKRAA-----------
---EDGLEYFWVDTCCIDKT---SSAELQEAIGSMFRWYRDSTKCYVYLTDVLATGDL--
------------------------------------------------------------
LDPSLQPWQTAFRKSRWFSRGWTLQELIAP--LSVEFFSSDGKRLGDK------------
----QSLKQQLHKITGIAISALQGG-DLLSFSVPERLTWAETRQTKREEDEAYSLFGIFD
VRMSLDYGEGKATAFERLQEEICKHAGKRQ------------------------------
------------------------------------------------------------
---------------------------------------RDEVSLIEQLYFTKI------
---------------DE--RLTS--L----TAAQGKTCRWFLTT----------------
--------------------------AE-----YISWNDTDRRQDHG-------------
----------
>EME39025.1
------------------------------------------------------------
---------------------------------MRLLCVD--------TLKLRQFKE---
P--EKPPP--YAIASHRWCDS------EATLED---------------VGN------R--
SK--------------------------TD--SA-GFK-KVEEFAKYIKDN---------
---VPSVGWLWIDTCCIDKT---SSAELSSSIHSMFRWYREAEVCLAYLSNVESVDD---
------------------------------------------------------------
--------YDKFRQSVWFTRGWTLQELLAP--RTVVFLTKHWEVIGNKGAAAA---GYRG
TTIEPALEGRIAQTTGIPEDILHNYEASCRVDLHEKRRWMDGRTTTLPEDIYYAMLGILD
LDVVVDYGIGRTRAERRFLAAIDVQQNGAAGKVDLSKL----------------------
--------------S-VARNAIFNS-----------------------------------
---------------------------TAE------------------------------
-----------------------------------E--TTSTCLEGTRSEILFNIQQWVD
APDGKF------------------------------------------------------
----------
>PPJ60462.1
------------------------------------------------------------
---------------------------------MRLLCVE--------TLKLRQFDE---
P--KKPPP--YAIASHRWCDS------EVTLED---------------VES------G--
RN--------------------------TN--SA-GYK-KVEGFAKHIKDN---------
---VPSVRWLWIDTCCIDKK---SSAELSSSINSMFRWYRDAELCLAYLNDVEDADD---
------------------------------------------------------------
--------DDGFRQSVWFTRGWTLQELLAP--RTVVFLTKQWNVVGNKGASSS---RYRG
ITTGPALESRISRITGIPEVILYNYEASCRLEVNEKRRWMDGRTTTREEDIYYAMLGILD
LGLVVNYGEGRARAGQRLLAAIDAQKV------DLSRL----------------------
--------------T-VVRNAVFNS-----------------------------------
---------------------------LAE------------------------------
-----------------------------------E--TTSFCLEGTRSEILCNIQQWVD
GSRREIDILALWQG----------------------------------------------
----------
>EXK38334.1
------------------------------------------------------------
---------------------------------MRLLE----YR--DGKFKLTKY---F-
--VQNLPR--YAILSHTWGPD----AEEVTFKD---------------LVD------G--
T------------------------G--EN--KI-GYE-KIRFCAGQTG-----------
---RDGLEYFWIDTCCIDKS---NNNELSTAINSMFRWYQNAARCYVYLSGILAADYRS-
-G----------------------------------------------------------
-QQSGLALESALQAHRWFTRGWTLQELLAP--ASVEFFTQDGLRLGDK------------
----KSLEQQIHETTGIAIQALRER-DLAQFDVKERFRWADKRQTTHEEDWAYCLLGIFG
IFMPLIYGEGKEHAIRRLKNEINAKSREDVSNRQGGPLLA-RFL----------------
---------------T---TSLMADWKW---KPFV-------------------------
---------------------FCVLILGLAILVKQEVTRRDLASIV--------------
------------------------------------------------------------
-------------------------S--RPAAVYLANQRRSGSDLEQTAL----------
----------
>GAO16371.1
------------------------------------------------------------
---------------------------------MRLLQCR-S----TGGDPLLKSFS-D-
--DKAIPP--YAILSHTWGADG----DEVTFND---------------LRS------G--
AA--------------------------AH--KP-GHE-KIRFCDAQAR-----------
---KHGLEYFWIDSCCINKE---DDMELSKAINSMFRWYRNADRCYVYLSDVSTAKPQVN
------------------------------------------------------------
--GDACEWKSAFRKSRWFKRGWTLQELLAP--RKVDFFSRQCEFLGDS------------
----LLLRKLIHEITNIPEAALQGQ-FLSQFSFKERWSWIERRKTKLEEDQVYSVLGIFG
VDMPTLYGEGKSRAYSRLEDEIEK------------------------------------
------------------------------------------------------------
-----------------------------------------LEKCTRDLHVTYP---RR-
---------------DKTR------IEETKGGLVEESYRWILEN----------------
-------------------------------PDFLHWRDDSQS-----------------
----------
>KDB15057.1
------------------------------------------------------------
---------------------------------MRLLQCR-S----TGGDPLLKSFS-D-
--DKAIPP--YAILSHTWGADG----DEVTFND---------------LRS------G--
AA--------------------------AH--KP-GHE-KIRFCDAQAR-----------
---KHGLEYFWIDSCCINKE---DDMELSKAINSMFRWYRNADRCYVYLSDVSTAKPQVN
------------------------------------------------------------
--GDACEWKSAFRKSRWFKRGWTLQELLAP--RKVDFFSRQCEFLGDS------------
----LLLRKLIHEITNIPEAALQGQ-FLSQFSFKERWSWIERRKTKLEEDQVYSVLGIFG
VDMPTLYGEGKSRAYSRLEDEIEK------------------------------------
------------------------------------------------------------
-----------------------------------------LEKCTRDLHVTYP---RR-
---------------DKTR------IEETKGGLVEESYRWILEN----------------
-------------------------------PDFLHWRDDSQS-----------------
----------
>PSN59261.1
------------------------------------------------------------
---------------------------------MRLLQHS-G----TDAYQFTKLFT-N-
--DRAIPP--YAILSHTWGADG----DEVTYDD---------------LIT------D--
NG--------------------------TH--KP-GHE-KIRFCAEQAR-----------
---QDGLKHFWIDSCCINQE---DKAELSKAINSMFTWYRRAERCYVYLSDVSTAKRKLD
------------------------------------------------------------
--GDTCEWEAAFRRSKWFTRGWTLQELIAP--RIVEFFSRQCKCLGNK------------
----DLLRQQIHEITNIPVAALQGE-LLSQFSVNDRLSWVQHRETKREEDKAYSLVGIFG
VYMSPIYGEGIGRAYGRLQDEIKK------------------------------------
------------------------------------------------------------
-----------------------------------------LEECMRDLHVTDP---RR-
---------------DKAR------IEETKGGLLEESYHWIFQN----------------
-------------------------------LDFIRWRKETQS-----------------
----------
>XP_018041533.1
------------------------------------------------------------
---------------------------------MRLLQCS-D----SDGYHSMIALP-G-
--NEAVPP--YAILSHTWGAEG----DEVTFDD---------------LIN------G--
TG--------------------------TD--KP-GYD-KIRFCADQAR-----------
---QDGLEYFWIDSCCINQE---DKAELSKAINSMFRWYRNADRCYVYLSDVSTAKRKVN
------------------------------------------------------------
--GDACEWEAAFRRSRWFTRGWTLQELLAP--RVVEFFSRQRKRLGDM------------
----YSLKKHIHEITAIPEAALEGE-LLSQFSVNDRLSWIEHRETKREEDKAYSLLGIFG
VYMPPIYGEGIGRAFSRLQDEIKK------------------------------------
------------------------------------------------------------
-----------------------------------------LEECTRDLYVTDP---RR-
---------------DKTR------IEETKGGLLEESYNWIFQN----------------
-------------------------------PDFLYWRNDPQS-----------------
----------
>GAP93384.2
------------------------------------------------------------
---------------------------------MRLLRSE--L---DGKLTLTEDLT---
--NDKLPA--YAILSHTWAQD----KEELTFRD---------------VVE------G--
KG--------------------------EK--KH-GFV-KVQFCLR--------------
------------------------------------------------------------
------------------------------------------------------------
--------------------Q---ANLDGL--RSVEFFSRQGKRLGDK------------
----RSLSREIHEITGIPLEALQVTT-LSSFTRKERMSWARNRTTKLEEDMAYSLLGIFE
AHMPLIYGEGLRNSFIRLDEAIDKTLAFQRGIPQGS------------------------
---------------------QIDNDSVY-----QSF-----------------------
--------------INRETE-----AHNTHEGPPAQALSDVERSYLLSLWFPTI------
---------------DQ--RRLS--I----DKPADKTCFWIFEH-----SLY---KDWFS
EHSRKHHH----------------------------------------------------
----------
>GAW16295.1
------------------------------------------------------------
---------------------------------MRLLQ----ICD-DGSLTLTNDIIV--
--DIDIPA--YTILSHTWGSD----EQEVSFAD---------------MTA------G--
R------------------------G--KD--KD-GYR-KIEFCRNQTQ-----------
---LDGFQYFWIDTCCIDKT---NNNEFSEAINSMFRWYQRAAKCYVYLADVGEAAATTH
-Q----------------------------------------------------------
-ENSGPEFERKFRESKWFTRGWTLQELLAP--FSVEFFGSHGQRLGSK------------
----QSLRGLIHEITGIEMKSLQGE-PLSNFTVEQRMGWTKGRKTTRPEDKAYSLLGIFG
AHMPLIYGEGEENAFERLRREIRRNYD---------------------------------
---------WVLERLPIAKGSAFDSHSE---EPHR-------------------------
---------------------KCQPNTRTEILQQVDDWMKDTDGK---------------
------------------------------------------------------------
------------------------------------------------------------
----------
>KFA55659.1
------------------------------------------------------------
---------------------------------MRLLQ----RLE-SGQVTLTDF-P-N-
--DQVPPP--YAILSHTWETD------EVLFEH---------------IKD------G--
T------------------------A--EA--KH-GYI-KISFCADIAQ-----------
---RDGLQYFWVDTCCIDKA---SSAEVQESINHVSTTKRRKLS----------------
------------------------------------------------------------
GQSSAYAWESDFRNSKWFTRGWTLQELLAP--ASVEFFSREATRLGDK------------
----KSLEQHIHEATRIPINALRGH-PMLSYSKSQRLTWVEKRNTTREEDKAYCLFGIFD
VQVPLLYGEGEERAFRRLFEEIDKGSNDEQD-----------------------------
---I---LSRCMKDLRSTDP-----------RSDK-------------------------
---------------------SRIQQTKGGLLHDSYI-----------------------
---------------------------------------WITEK----------------
-------------------------------HEYVKWHSNEEN-----------------
----------
>KEY75230.1
------------------------------------------------------------
---------------------------------MRLLQ----RLE-SGQVTLTDF-P-N-
--DQVPPP--YAILSHTWETD------EVLFEH---------------IKD------G--
T------------------------A--EA--KH-GYI-KISFCADIAQ-----------
---RDGLQYFWVDTCCIDKA---SSAEVQESINHVSTTKRRKLS----------------
------------------------------------------------------------
GQSSAYAWESDFRNSKWFTRGWTLQELLAP--ASVEFFSREATRLGDK------------
----KSLEQHIHEATRIPINALRGH-PMLSYSKSQRLAWVEKRNTTREEDKAYCLFGIFD
VQVPLLYGEGEERAFRRLFEEIDKGSNDEQD-----------------------------
---I---LSRCMKDLRSTDP-----------RSDK-------------------------
---------------------SRIQQTKGGLLHDSYI-----------------------
---------------------------------------WITEK----------------
-------------------------------HEYVKWHSNEEN-----------------
----------
>KFA72796.1
------------------------------------------------------------
---------------------------------MRLLQRLE-----SGQVTLTDFPN---
--DQVPPP--YAILSHTWETD------EVLFEH---------------IKD------G--
TA--------------------------EA--KH-GYI-KISFCADIAQ-----------
---RDGLQYFWVDTCCIDKA---SSAEVQESINRMFRWYRDASRCYVYLADVSTTKRRKL
S-----------------------------------------------------------
GQSSAYAWESDFRNSKWFTRGWTLQELLAP--ASVEFFSREATRLGDK------------
----KSLEQHIHEATRIPINALRGH-PMLSYSKSQRLAWVEKRNTTREEDKAYCLFGIFD
VQVPLLYGEGEERAFRRLFEEIDKGSNGQ-------------------------------
------------------------------------------------------------
--------------------------------------------SELVFSFPKL---TI-
---------------DKSR------IQQTKGGLLHDSYIWITEK----------------
-------------------------------HEYVKWHSNEEN-----------------
----------
>KIW62839.1
------------------------------------------------------------
---------------------------------MRLVH--LDQ---HGRLSLTRHLT---
---SQIPP--YAIISHTWGTA----EDEVTFDD---------------MQN------S--
S------------------------W--IA--KA-GSA-KLKLGALLAR-----------
---KDGLDYFWIDTCCINKG---NQTELREAITSMFLWYALAAKCYVSLCDVSSHQRRVT
D-----------------------------------------------------------
---DDAPQGPNIQQARWFTRGWTLQELLAP--KCVEFYSQEGQFLGDK------------
----KTLEQRIHDITHISKHALRGL-PLSNFSVEERMGWAFGRMTTRVEDQAYCLAGLFD
LPMLPIYGEGQ-NAFRRLRRLIAEAFGVQVDQIPRPCQPSTSDFLGA------------Q
TSA---------------------------------------------------------
---------------------------ARDASLPASSAPVQCTEMLAALGFDQM------
---------------ES--RRAT--I----KDADPSTCKWFLTH----------------
-------------------------------PAYLDWDTANNLHQHG-------------
----------
>KKP02741.1
------------------------------------------------------------
---------------------------------MRLLSFNG------NRLACTKDL----
--IDEPPP--YAILSHTWGGD----DDEVTFSD---------------ITA------G--
KG--------------------------PD--KP-GYR-KIQFCARQAA-----------
---SDGLSYFWIDTCCIDKS---NSTELQREINSMFRLYKNAAKCYVYLSDVTKHGDNDQ
L-----------------------------------------------------------
DSSPASSWESSFRKSRWFTRGWTLQELLAP--ATVEFYSSECVHLGSK------------
----DSLEREIHEITQIPIDVLRGR-RLSQISIDKRMAWSEKRSTTYPEDKAYSLLGIFG
VYIPLIYGEGQDNAFARLRRAINEQD----------------------------------
------------------------------------------------------------
------------------------------------------------------------
------------------------------------------------------------
------------------------------------------------------------
----------
>XP_024768336.1
------------------------------------------------------------
---------------------------------MRLLS----FN--GNRLACTKDLI---
---DEPPP--YAILSHTWGGD----DDEVTFSD---------------ITA------G--
K------------------------G--PD--KP-GYR-KIQFCARQAA-----------
---SDGLSYFWIDTCCIDKS---NSTELQREINSMFRLYKNAAKCYVYLSDVTKHRDINQ
VE----------------------------------------------------------
-SSPAPSWESSFRKSRWFTRGWTLQELLAP--ATVEFFSSECAHLGTK------------
----ESLEREIYEITEIPIDVLRGR-RLSQISIDKRMAWSEKRSTTYPEDKAYSLLGIFG
VYIPLIYGEGQDNAFARLRCAINEQDHF----SKETRD-RLL--G---------------
------------------------------------------------------------
-----------------------------------------WLPYIDQQRFYT-------
----------------E---SRS--A----RKPSASTGSWFVNR----------------
-------------------------------HIVP-WIKER-------------------
----------
>KYG42440.1
------------------------------------------------------------
------------------------------------------------------------
---------------MRWSAH----KDHA---------------------E------T--
RG-----------------------S--KR--SD-KYS-SIEKLQDGELEQEEVENYKPR
DGANRSHVVASVDGFCIKKS---DSSELSEAIVSMLRWYRSATKCFVYLSAVSTEGV---
------------------------------------------------------------
GHLDPPSWEPAFRKSKWFTRGWTLQELLAP--RSVEFFCSKGFRLGDK------------
----RSLEGQLHEITGIAVSALRGDP-LSGFGAEERMSWAKNRENKREEDTAYSLLGIFD
VFMLPMYGEGRDNALDRLRDEIAKRSKKYRHRDEPVVL----------------------
--------------PDVERAHTLNNRSIT-----VPC-----------------------
--------------NGNSEFKDC--MHRA------T--------PLDSLSV-AV------
---------------DA--PFNS--Y----STQHEPTCLSGTRV-----DLLREIYEWAE
RLDGRG------------------------------------------------------
----------
>KXL50878.1
------------------------------------------------------------
------------------------------------------------------------
---------------MRWSAH----KDHA---------------------E------T--
RG-----------------------S--KR--SD-KYS-SIEKLQDGELEQEEVENYKPR
DGANRSHVVASVDGFCIKKS---DSSELSEAIVSMLRWYRSATKCFVYLSAVSTEGV---
------------------------------------------------------------
GHLDPPSWEPAFRKSKWFTRGWTLQELLAP--RSVEFFCSKGFRLGDK------------
----RSLEGQLHEITGIAVSALRGDP-LSGFGAEERMSWAKNRENKREEDTAYSLLGIFD
VFMLPMYGEGRDNALDRLRDEIAKRSKKYRHRDEPVVL----------------------
--------------PDVERAHTLNNRSIT-----VPC-----------------------
--------------NGNSEFKDC--MHRVNSQRPAT--------PLDSLSV-AV------
---------------DA--PFNS--Y----STQHEPTCLSGTRV-----DLLREIYEWAE
RLDGRG------------------------------------------------------
----------
>OAK97911.1
------------------------------------------------------------
---------------------------------MRLLQRF-D----VDNYLLI--EF-D-
--EDSVPP--YAILSHTWGDD----EEEVKLED---------------LTN------G--
NG--QAK--------------------------A-GYE-KLRFCGEQAW-----------
---KDGIQYFWIDTCCIDKT---NKAEHSHAIESMFRWYEVSTRCYVFLSDVPVQSGS--
------------------------------------------------------------
---GIREWEPSFKNSRWFTRGWTLQELLAP--TSVEFFSKEGLRLGDK------------
----MSLTQQIHEITAIPQSALKGE-PLHHFSVGTRLRWKGERKTKFVEDGAYPIAGLFS
VSLAPVYGEGAELAYRRLNDEIRKT-----------------------------------
------------------------------------------------------------
------------------------------------------EECIRDLRLTDP---RD-
---------------DQKR------IEETKGGLLRDSYRWILDN----------------
-------------------------------ASFQQWRSDSSS-----------------
----------
>OAL03390.1
------------------------------------------------------------
---------------------------------MRLLQYS-E----KGELSI--HSF-E-
--DGTIPA--YAILSHTWGAD----GDEVTFDD---------------LES------G--
HG--KSK--------------------------L-GYR-KILFCGERTR-----------
---RDNLKYFWVDTCCINKI---NKAELASSIRSMFHWYRNATQCYVYLSDVSAQPLAI-
---------------------------------TLLGLSSSTLQHLSRSRHIPSSSIGGS
PEYNQQKLKFTLDGSRWFDRGWTLQELLAP--PSVDFFSREGTKLGNK------------
----LSLAKELCAITGIPISALEGA-PLSDFHVLERISWIEHRTTKIAEDRAYALMGILG
ITLSPIYGEGESKAMTRIHDEVEKL-----------------------------------
------------------------------------------------------------
------------------------------------------NRYLQDLRPSDP---RD-
---------------DKKR------LEDTKGGLLTDSYRWVLDN----------------
-------------------------------ITFRQWRQDQHN-----------------
----------
>OAL03697.1
------------------------------------------------------------
--------------------------------MIRLLQ--CLQ---SGGFELTSFDD---
---DQPPP--YAILSHTWNEG-----QEITYNE---------------LLA------G--
T------------------------G--TD--KS-GYA-KLRFCSERAA-----------
---ADGLDYFWVDTCCINKA---TSDELSMAINSMFRWYQRAEKCYVYLADVSVPDEVNS
P-----------------------------------------------------------
-EAYPISWERAFRCSRWFARGWTLQELLAP--ASVEFFTREGKRLGSR------------
----ISLEREICEVTRIPTDALRGR-NLDDFRIEERMSWAAGRVTTKKEDRAYCLLGIFG
VYLPLIYGEGVEHATLRLKELIHKRQEMKESTRKRSAPPSSPEHESA------------K
RHRT------DVYEVPYR------------------------------------------
-SLVN-----------DSTEAPYTPTAGVGFQNGSLLNNEQKRRFLESLRFEQI------
---------------DA--RQMT--I----KIAHVKTCKWLLTH----------------
-------------------------------PQYLEWLNATKLHEHH-------------
----------
>OAL07206.1
------------------------------------------------------------
---------------------------------MRLLYYT--S---NDELSWTED-LIG-
--DDTIPP--YAILSHTWVD-----GQEVTFND---------------MLE------R--
KG--------------------------KS--KT-GYR-KIQFCAQQAK-----------
---RDGLNHFWVDTCCIDKT---NHSELSEAIISMFRWYENAKRCYVYLSDVSSNICEG-
------------------------------------------------------------
ISDTRCRLDLAIKKSRWFTRGWTLQELLAP--DEVEFFSKEGQRLGDK------------
----QSLVQTLHSITGIAVPALEG-TSMDSFTVDERMSWAEGRNTRRGEDAAYSLLGIFN
IQMPLLYGEGRQKAIDRLRKEIKEHYSI--------------------------------
-------------NLAIAEGACYNSHNE---EHNARC-----------------------
-----LP--------------------N------------TRTELLAQI-----------
---------------------TQ--W----ANDDGGK-----------------------
------------------------------------------------------------
----------
>OAL50247.1
------------------------------------------------------------
---------------------------------MRLLQYR-E----DGKYGLPIKFS-G-
--RDVIPR--YAILSHTWGAD----SDEVTFAD---------------LEN------G--
TG--EEK--------------------------P-GFA-KIRLCGDQAH-----------
---RDGLEYFWIDTCCFDKR---DMAETSLAIRSMFRWYRHAARCYVFLSDVWIDTEDCN
ES----------------------------------------------------------
--TTFSLCESRFRRSRWFTRGWTLQELLAP--ASVEFFSKEWLKLGDR------------
----ASLIQQVHEITNITLSALQGT-SLSRFTVNERLSWNDHRVTKLPIDKVYSLMGILG
VEISPVPGESPGEAHKRVLEEISHQ-----------------------------------
------------------------------------------------------------
------------------------------------------AKCLQDLQTTDP---YL-
---------------DKKR------IEETKGGLLKDSYRWVLEN----------------
-------------------------------RTFQQWQNDPDS-----------------
----------
>OAL51059.1
------------------------------------------------------------
---------------------------------MRLLK----VSG-DNDISLTKDLIG--
--DDEVPP--FCILSHCWED-----GHEVTFND---------------FND------N--
Q------------------------G--KD--KS-GYK-KIQFCAQQAK-----------
---RDGFEYFWVDTCAINKA---DAVELQDAINSMFRWYQNAALCYVYMSDVSIGKRKAD
-C----------------------------------------------------------
-QCLEYTWEPGFRDSRWFTRGWTLQELLAP--SDVKFFSKEGHYLGSK------------
----RSLEHLISEVTGIAKPALRMT-PLREIDIETRLSWTKNRRTTRKEDKAYSLLGIFG
VYMPLIYGEGESNAFRRLREEIDKNELMQQSTTMRANI-TQEKYG---------------
------------------------------------------------------------
-------------------------SS------ASNRFTPQEIECLQSLAFPEQ------
---------------EQ---RHK--R----IVTAKDTCQWLFED----------------
-------------------------------PVYQSWIRKSR------------------
----------
>KZZ90271.1
------------------------------------------------------------
---------------------------------MRLLA--RSA---SGGFQLTDDLR---
--DEQVPR--YAILSHTWGSE------EVSFQD---------------LTN------H--
T------------------------G--EN--KR-GYD-KIRFCADQAA-----------
---IDKISYFWVHTCCIDKR---SHTELSEAIISMFRWYQNATKCYVYLADVSIRNNLEA
A-----------------------------------------------------------
---NKPAWEVSFHNSRWFTRGWTLQELLAP--AAVEFFSREGIPFGDK------------
----NSLKDEIYHITKIPLAALQGT-ALSRFGFRDRLAWAINRRTTREEDEAYSLLGIFE
VQMTPRYGEGKKRAFDRLRGRIKKARASFKARREPRGDSENSRPSK--------------
-------------RRSRG------------------------------------------
-SMD----------------GAETSATQASGRNGDHIDKDIKQSLIEQLYFPQI------
---------------DE--RLTS--L----SPAQANTCRWFLAK----------------
-------------------------------MEYTAWRNVSQQPDNG-------------
----------
>OAL56447.1
------------------------------------------------------------
---------------------------------MRLLH----LEA-NGDVSCAEH---V-
--GTGVPP--YAILSHCWGED----YEEVSFKD---------------LVN------K--
T------------------------Y--VD--KK-GFT-KLTFCATQAF-----------
---EDGLHFFWIDTCCIDKS---SSAELSEAINSMYQWYAKASKCYAYLSDVQCNDSTG-
-H----------------------------------------------------------
-DTPQGTWREAFKRSRWFTRGWTLQELLAP--ASVRFYSSEGILLGDR------------
----LSLLTDIHDSTGISVKALQGE-DMSFFNVNERMSWAQNRKTKREEDRAYSLLGIFK
VHLPLIYGEGEANAFKRLEDEINRPSKNLSQ-----------------------------
-------LDTLFRHLPCAKDAPFNAYAK---QHEP-------------------------
---------------------ICQPGT---------------------------------
------------------------------------------------------------
------------------------------------------------------------
----------
>KIN05290.1
------------------------------------------------------------
---------------------------------MRLLR----RRR-AGSFELTDY-L---
--VDNIPK--YAVLSHTWLAD----DEEVSFED---------------LVK------G--
N------------------------A-QHK--AS-GFH-KIQFCGEQAA-----------
---KDGLEYIWVDTCCIDKS---SSAELQESIIT----------------DVSVPEDRL-
IN----------------------------------------------------------
-HVASSSWESAFRSSRWFTRGWTLQELIAP--SSVSFFSVQGTRLGDK------------
----KSLEHYIHEITRIPTQALRGD-SLIKFSIAERLSWSENRKTRRKEDKAYSLLGIFD
IFMPLMYGEGD-YAFARLREEIDKKYTE-S------------------------------
-AR----LDHLLSKLPIAPQAAFNSFDN---QHGE-------------------------
---------------------TCLPDTRVELLQDITEWVDGQDKRC--------------
------------------------------------------------------------
------------------------------------------------------------
----------
>OCK76006.1
------------------------------------------------------------
---------------------------------MRLLRRKQD----NDEFELVTF---S-
--TDDLPP--YAILSHTWTDR-----EEVTYDE---------------AMA------G--
AG--------------------------KG--KA-GYA-KIRFCGERAA-----------
---QDDLRYFWVDTCCIDKS---NRAELQQAIASMFLWYRRAAKCYVYLADVPMQDIRGQ
--------------------TWFPWGRSF-------------------------------
QEPSKHIWKQAFRQSRWFTRGWTLQELLAP--TSVEFYSKDGGRLGDK------------
----RSLEQQIHEITGLPTTALQGG-HLSQFSVNERMSWIEHRQTKLEEDRAYSLLGIFD
EIKK--------------------------------------------------------
------------------------------------------------------------
-----------------------------------------IEKCILDLHLTDP---RD-
---------------DKKR------IEDTKGGLLDDSNRWLLEN----------------
-------------------------------SDFRKWRNDQQN-----------------
----------
>OCK76969.1
------------------------------------------------------------
---------------------------------MRLLRRN--D---AGEFSLTRD-LIG-
--NDTIPP--YAILSHTWVED-----QEVTLAD---------------ILD------G--
TG--------------------------KS--KT-GYD-KLRFCADQAN-----------
---CDGLQYFWVDTCCIDKS---SSAELAEAIISMFRWYRESVKCYVYLADVSNPSHDDQ
-----------------------------------------------------------N
GGCMQLAVEEAFRRCRWFTRGWTLQELIAP--PKVEFFASNNTPLGDK------------
----SYLEAIIHEVTGIATGALRGH-PLSGFGIEQRFSWAANRETTRLEDKAYSLLGIFD
ISMPVLYGEGEKRAFQRLQEEIQKSEMSGQHMG---------------------------
------------------------------------------------------------
-------------------------------------LKGMQLDCLRALRSSEY------
---------------EQ--FKYR--N----PDRLDGTCEWVLKH----------------
--------------------------DY-----YQRWQDGRSS-----------------
----------
>OCK86209.1
------------------------------------------------------------
---------------------------------MRLMFRN-A----NGEYEHK--NL-K-
-DDDPIPS--YAILSHTWSEG-----QEVTFHD---------------LID------G--
AG----------------------------------------------------------
------------------------KSELQNAINSMFRWYRKATRCYVYLSDVSTTGRKTS
D-------------------QWAGFTWESARRI-----------------GARFTTRKAS
DRLAECTWESAFQQSRWFTRGWTLQELLAP--ASVEFFSREGERLGDK------------
----DSLQQQIHEITGVPKSALQGV-PLTQFSNKERFSWIEYRQTKVEEDKVYSLLGIFG
IEMHLRYGEGLGSAFKRLEEEIEKL-----------------------------------
------------------------------------------------------------
------------------------------------------NKCLRDLRSTDP---ND-
---------------DKKR------IESTRGGLLEDSYRWILDN----------------
-------------------------------LDFQRWRNEDQS-----------------
----------
>XP_013274123.1
------------------------------------------------------------
---------------------------------MRLVKIG--S---RGELNLTKD-L---
--NEDIPS--YAILSHTWGVDD----EEVTFND---------------LKE------G--
S------------------------W--KS--KP-GYT-KIRFCAEQAR-----------
---KDDLRHFWVDTCTIDKA---NHTELSEAIASMFRWYRDAGKCYVYLSDVTARKRDNT
------------------------------------------------------------
--GAERAWESAFRKSRWFTRGWTLQELLAP--KSVEFFSREGERLGDK------------
----NTLERQIYEVTQIPIAALRGA-PLSDFSVDERMRWAAKRNTRKIEDKAYCLLGIFD
VSMPLVYGEGD-KSFVRLKDEIGKSYRSQLDGR---------------------------
--------QILITSNS--------------------C-SID-KHG---------------
--------------------------TESTPIAEEIWPHDRRRILLDSLSFDQM------
---------------DS--RRST--I----GSAYSTTCKWLLEH----------------
--------------------------PA-----YVDWINPEKLHQHR-------------
----------
>XP_007729402.1
------------------------------------------------------------
---------------------------------MRLLQSD--S---HGRLSLTRN-L---
--IEDIPS--YSILSHTWGTDD----DEVTLAD---------------LEN------G--
S------------------------G--KS--KK-GYN-KLRFIEQQSK-----------
---KDGLQYFWVDTCCIDKA---NHTELAEAIVSMFQWYKRAVRCYVYLSDVSSRKRDSE
------------------------------------------------------------
--QNGRVWESAFRKSKWFTRGWTLQELIAP--RQVEFYSRDGDLLGDK------------
----TSLEREIHEITRIPVAALRGS-PLSDFSPDEKMRWSENRYTKRIEDKAYCRLGIFD
VSMSPIYGEEE-KAMVRLKDEICKSYRRQLDRI---------------------------
--------GHDTKST---------------------------------------------
-----------------------------SSNPDKISLHGRRESLVDSLGFDQM------
---------------DS--RRST--I----KTAHPKTCEWLLKH----------------
--------------------------PA-----YADWTNPQKLHEHR-------------
----------
>XP_013272745.1
------------------------------------------------------------
---------------------------------MRLVKIG--S---RGELSLTQN-LI--
---EDIPR--YAILSHTWGAD----DDEVTFND---------------LQN------G--
SG--------------------------KS-K-A-GYI-KIQFCGEQAH-----------
---KDGLQYFWVDTCCIDKA---NHTEFSEAIASMFRWYRHAVICYVYLSDVSARKRDN-
-----------------------------------------------------------S
--QSGRTWESAFRKSRWFTRGWTLQELIAP--KLVEFYSREGDRLGDR------------
----NSLEQEIHEITEIPIAALRG-APLSDFSVDRRMRWTEKRKTKRKEDKAYCLLGIFD
VFIPLIYGEG-ENAFIRLKEEIDRSSRKSLK-----------------------------
---------LDLRKIPYAKGAMYNSYED---D-DITC-----------------------
-----HP--------------------A------------TRVDLLHQI-----------
---------------------QD--W----AQQLRSK-----------------------
------------------------------------------------------------
----------
>XP_016236298.1
------------------------------------------------------------
---------------------------------MRLLKLG--S---HGDLSLTKN-LI--
---EDVPS--YAVLSHTWGTD----DDEVTFDD---------------IKN------G--
SG--------------------------TS-KVG-GYA-KIRFCGEQAR-----------
---RDGLQYFWVDTCCIDKE---NHAELAQAIASMFRWYQNAARCYVYLTDVSARKCHN-
-----------------------------------------------------------S
--QAERPWESAFGKSRWFTRGWTLQELLAP--KSVEFYSHEGERLGDR------------
----NTLEQEIHETTEIPLTALRG-TPLSHFSVDERLRWAAKRHTKLKEDKAYCLLGIFN
VFLPLIYGEE-DNAFIRLREEIDKRLRSKL------------------------------
----------DLDKLPHAKGAMFNAYGG---D-HRTC-----------------------
-----HP--------------------A------------TRVDLLCQI-----------
---------------------QN--W----AQQPRSK-----------------------
------------------------------------------------------------
----------
>XP_016619754.1
------------------------------------------------------------
---------------------------------MRLLKFD--R---CGKLSLTKD-L---
--IEDIPS--YAILSHTWDTDE---ENEVTFND---------------LKE------G--
F------------------------G--PE--KA-GYA-KIRFCGEQAR-----------
---KDGLQHFWVDTCCIDKA---NHTELSEAITSMFRWYHDSAKCYVYLSDVTANKRAID
------------------------------------------------------------
--ETEPKWKSAFQKSRWFTRGWTLQELLAP--KFVEFFSREGERLGDK------------
----TTLEREIHETTQIPIAALRGG-PLADFTVDERMQWGEKRTTKRKEDKAYCLLGLFN
VSMSLRYGEGE-KAFIRLQEKIDKSSRSDPLKE---------------------------
--------MDTWIRNE--------------------CYSLKNLRI---------------
--------------------------ERLS---GQLLSMDQCYINLAIV-----------
---------------RH--RH----Q----DAHPLEQGDAAHQS----------------
--------------------------SP-----FSLFPRLQVKERHEETQVSLSTIFSPR
KGPNGHTKQP
>OCL07734.1
------------------------------------------------------------
---------------------------------MRLLRRC-D----TGGFSLIQ------
FSAEAIPP--YAILSHTW------------------------------------------
------------------------------------------------------------
------------DTCCINKA---NKAKLSQVIKSMFHWYRNAAQCYIYMSDVSSPLPEAD
------------------------------------------------------------
KKATPPLWTLDFQESRW--------------------------KLGDK------------
----ISLAQQVHDITGIPHLALQGA-PLYQFTVDERLSWKEHRHTELQEDGAYSLLGIFD
VYIAPIYGEGAEGAFRRLLDEIHKL-----------------------------------
------------------------------------------------------------
------------------------------------------GNCIQDVRLTDP---RD-
---------------DKKR------IEDTKGGLLEGSYRWLFNN----------------
-------------------------------ASFQQWHEDPQS-----------------
----------
>OQO08786.1
------------------------------------------------------------
---------------------------------MRLLNVG--------SFELKEFLT---
----DKPE--YVIASHRWLDG------EVTFQD---------------VRD------G--
RN--------------------------FE--AP-GYK-KVQAFAQFVRQH---------
---TPRIDWLWIDTCCINKE---NAAELSESINCMFRWYRGAALCVALMSDVETGDS---
------------------------------------------------------------
--------LEGFDKSVWFKRGWTLQELLAP--RLVVFVSSSWQVVGHKGSAR----LDLL
KVSGSDLAARIWLAAGIPEAVLRDYDGCRSVSAYDRMRWIQGRETTRPEDIVYALYGILD
VTLGANYGEGIEGAKQRLLSALRER-----------------------------------
------------------------------------------------------------
------------------------------------------------------------
------------------------------------------------IEAFDRMKSWLS
PPDPWTNHQAARQLHESGTGKWLLRNAK-----YLEWKEGAA------------------
----------
>OQN96228.1
------------------------------------------------------------
---------------------------------MRLLNVD--------TFKLHDFLD---
---DKRPP--YVIASHRWLDG------ETTFQK---------------VRD------G--
ED--------------------------TD--AP-GYK-KVEAFAHFVREH---------
---TPAIKWLWVDTCCINKD---SAAELSESINCMFGWYRDAAICVAFVSDVGTGDG---
------------------------------------------------------------
--------LDAFDRSAWFKRGWTLQELLAP--RLVVFVTNSWDIIGHKGNAK----ADCM
EFVGPDLTARISVITGIAETVLHDYDASGYVSANEKMAWMTGRATTRSEDIWYALYGILD
LHLGANYGERSEGAKQRLLTALGERAHV--------------------------------
------------------------------------------------------------
------------------------------------------------------------
--------------------------------------------AERNAARFDRIKAWLS
PPDPWTNHHTARNVHEPHTGAWLLRHEK-----YLDWKQGST------------------
----------
>OQO20041.1
------------------------------------------------------------
---------------------------------MRFLY----RGK-DGRLAVTDDLV-D-
--QAEWPT--YAVLSHTWLADS---SEEVSYND---------------VKS------G--
T------------------------A-WQK--TK-GFT-KLRFCVDRAT-----------
---QDGIHYVWIDTCCIDRS---SAPELQEALVSMFAWYRKAVRCYAYLADVSTTADSS-
------------------------------------------------------------
----IESWQLAFRKSRWFTRSWTLQELLAP--RSVDFFSREGIRLGDK------------
----KTLQECIHEITEIPIAALQGE-DLSTFSVSRRLSWARHRKARRKEDRAYSLLGIFG
IFMTLIYGEGD-HAFVRLRAKINDPQQIKD------------------------------
-VKG---FDHLLATLPLHPSAAFDSWNP---QHET-------------------------
---------------------KCLPGTRVEVLEEVKLWANGCDDKL--------------
------------------------------------------------------------
------------------------------------------------------------
----------
>OQN97626.1
------------------------------------------------------------
---------------------------------MRFLY----RGK-DGRLAVTDDLV-D-
--QAEWPT--YAVLSHTWLADS---SDEVSYID---------------VKS------G--
T------------------------A-WQK--TK-GFT-KLRFCVDRAT-----------
---QDGIQYVWIDTCCIDRS---SAPELQEALVSMFAWYRQAVRCYAYLADVSTTADSS-
------------------------------------------------------------
----VETWQLAFRKSRWFTRSWTLQELLAP--RLVDFFSREGIRLGDK------------
----KTLQECIHEITEIPIAALQGE-DLSTFSVSRRLSWARDRKARRKEDRAYSLLGIFG
IFMTLIYGEGD-HAFVRLRAKINDPQQIKD------------------------------
-VRG---FDHLLTTLPQHPSAAFDSWNP---QHET-------------------------
---------------------KCLPGTRVEVLEEVKLWANGCDDKL--------------
------------------------------------------------------------
------------------------------------------------------------
----------
>OQO05914.1
------------------------------------------------------------
---------------------------------MRFLN----RGK-DGRLAVTDDLV-D-
--QAEWPT--YAVLSHTWLADS---SEEVSYND---------------VKS------G--
T------------------------A-WQK--TK-GFT-KLRFCVDRAT-----------
---QDGIHYVWIDTCCIDRS---SAPELQEALVSMFAWYRKAVRCYAYLADVSTTADSS-
------------------------------------------------------------
----IESWQLAFRKSRWFTRSWTLQELLAP--RSVDFFSREGIRLGDK------------
----KTLQECIHEITEIPIAALQGE-DLSTFSVSRRLSWARHRKARRKEDRAYSLLGIFG
IFMTLIYGEGD-HAFVRLRAKINDPQQVKD------------------------------
-VKG---FDHLLATLPLHPSAAFDSWNP---QHET-------------------------
---------------------KCLPGTRVEVLEEVKLWANGCDDKL--------------
------------------------------------------------------------
------------------------------------------------------------
----------
>OQU94409.1
------------------------------------------------------------
---------------------------------MRFLQ--VTD---GGELSLTEDLG---
---ESSTP--YAVLSHTWGHK----NDEVSFHD---------------VEN------R--
TEKTEKT------------------V--KS--KA-GYT-KVSFGIRQAR-----------
---VDGIDLFWVDTCCIDQN---SSAELTEAINSMFRWYQKAAKCYVYLSDVRVDPNLQS
S-----------------------------------------------------------
---TSRSWEPAFRSSRWWRRGWTLQELLAP--TVVEFYSVEGIRLGSK------------
----ETLEALINEITEIPLSALRGA-TLDTFTVDQRLQWAKGRRTKRCEDEAYCLLGIFG
VFMPPIYGEGDDNAYRRLLDEIDRASRNQYNGRLGPYVLTTRPEQTR------------T
APVFGNNL--LPLGLPMG------------------------------------------
-SGVD-----------QRN-----NAFAALKKRSPQHLSCEVDKYWNYFKKYNY------
---------------DK--ALSR--A----SIAATGSWNWFTSH----------------
-------------------------------ADFCKWSSSAVRPVKDPP-----------
----------
>OQU94410.1
------------------------------------------------------------
---------------------------------MRFLQ--VTD---GGELSLTEDLG---
---ESSTP--YAVLSHTWGHK----NDEVSFHD---------------VEN------R--
TEKTEKT------------------V--KS--KA-GYT-KVSFGIRQAR-----------
---VDGIDLFWVDTCCIDQN---SSAELTEAINSMFRWYQKAAKCYVYLSDVRVDPNLQS
S-----------------------------------------------------------
---TSRSWEPAFRSSRWWRRGWTLQELLAP--TVVEFYSVEGIRLGSK------------
----ETLEALINEITEIPLSALRGA-TLDTFTVDQRLQWAKGRRTKRCEDEAYCLLGIFG
VFMPPIYGEGDDNAYRRLLDEIDRASRNQYNGRLGPYVLTTRPEQTR------------T
APVFGNNL--LPLGLPMG------------------------------------------
-SGVD-----------QRN-----NAFAALKKRSPQHLSCEVDKYWNYFKKYNY------
---------------DK--ALSR--A----SIAATGSWNWFTSH----------------
-------------------------------ADFCKWSSSAVRPVKDPP-----------
----------
>XP_016254094.1
------------------------------------------------------------
---------------------------------MRFLQ--VTD---GGELSLTEDLG---
---ESSTP--YAVLSHTWGHK----NDEVSFHD---------------VEN------R--
TEKTEKT------------------V--KS--KA-GYT-KVSFGIRQAR-----------
---VDGIDLFWVDTCCIDQN---SSAELTEAINSMFRWYQKAAKCYVYLSDVRVDPNLQS
S-----------------------------------------------------------
---TSRSWEPAFRSSRWWRRGWTLQELLAP--TVVEFYSVEGIRLGSK------------
----ETLEALINEITEIPLSALRGA-TLDTFTVDQRLQWAKGRRTKRCEDEAYCLLGIFG
VFMPPIYGEGDDNAYRRLLDEIDRASRNQYNGRLGPYVLTTRPEQTR------------T
APVFGNNL--LPLGLPMG------------------------------------------
-SGVD-----------QRN-----NAFAALKKRSPQHLSCEVDKYWNYFKKYNY------
---------------DK--ALSR--A----SIAATGSWNWFTSH----------------
-------------------------------ADFCKWSSSAVRPVKDPP-----------
----------
>ORY19072.1
------------------------------------------------------------
---------------------------------MRLLRRGE-----TGNLSLTEFA----
--DDATPL--YAILSHTWGKD----SEEVNFDD---------------MIN------G--
TG--------------------------KN--KP-GYE-KIWFCEEQAV-----------
---KNGLKYFWIDTSL-------------DAINLMFRWYSNAARCYVYLLDVPTISVTSN
R-----------------------------------------------------------
RKELPKGWESDFWKS---------------------------------------------
-----SLEQLVHEITGIPRTALQGT-PLSHFS------------TKLKEDKAYLLLGIFD
IDIPLRYGEGMASAFKRVEEEINK------------------------------------
------------------------------------------------------------
------------------------------------------------------------
------------------------------------------------------------
------------------------------------------------------------
----------
>OSS46286.1
------------------------------------------------------------
---------------------------------MRLLK----LDS-NGSFGLVEF---T-
--GDVVPP--YAILSHTWGAD----AEEVTFHE---------------VAA------G--
L------------------------G--QH--KS-GYR-KLVFCGTQAL-----------
---QDGLSFFWVDTCCIDKS---SSAELTEAINSMFRWYQEAARCYAYLSDVCTGISLQ-
------------------------------------------------------------
-------HQQQIENSTWFRRGWTLQELLAP--KSVLFYSAEGTLLGSR------------
----ASLLQEIEAATGICSSALQGE-PLHQFSVETRLSWAEGRVTKRAEDAAYCLLGIFD
VNLPLIYGEGRRKAFIRLHREIRDSIRSQTY-----------------------------
-------PPYQVPSITST-GAAPSRGAS---T----------------------------
----------------------DLRGLSFVEPSSLQHIKDSTQRLLDSLYYNGL------
---------------EE--RQHQ--V----REAQIGTYEWILYP----------------
------------QLE---------HS--ASGNSFTQWLSSPLEAK---------------
----------
>PKS12260.1
------------------------------------------------------------
---------------------------------MRLLTTD--Q---NGEFSLTA-D-LL-
---DNIPP--YAILSHTWSKNI---AEEVTFKD---------------IQD------G--
AW--------------------------ER--KA-ARD-KIKFCAEQAG-----------
---RDGLQYFWVDTCCIDKS---TIDEVQTSINSMFRWYRDAAHCYVYLSDVSDQ-----
------------------------------------------------------------
---AELPWEDAFRRSKWFTRGWTLQELLAP--ASVQFFSREGLHLGDK------------
----GSLEQAIHSITNIPILALQKTTSLNQFDTDERLRWAEMRKTTREEDWAYCLLGIFG
IFMPLNYGEGRDNAISRLRKEVENIP----------------------------------
------------------------------------------------------------
----------------------------------------KRQEWLRKLYTCPY------
---------------RD--HKDR--N----PERVEGTCEWFTNH----------------
--------------------------SL-----FQDWHQSSAA-----------------
----------
>PMD18352.1
------------MRLRDSGF----LLSSHSTV--IQSGLQRRFCGSAQHSSRSMSSL--I
LTARTLYLQRLN-------LA---CARLTPSKAMRLLLRS-E----TGKFSFTKEFA-S-
--NDVIPQ--YAILSHTWGPD----DEEVTFED---------------LAK------G--
TG--GNK--------------------------D-GYK-KIQFCGEQAW-----------
---KDGLQYFWIDTCYVSMT---KGKA--------------------------------S
------------------------------------------------------------
EEVSKLPWESTFRSSRWFTRGWTLQELLAP--TSLEFFSKEWKRLGDR------------
----QSLGQRIQKITRIPELALQGA-SLSQFSVNERLSWKNGRHTKLEEDLAYSLLGIFG
VYIPPIYGEGTGGAFKRLMDEIGKL-----------------------------------
------------------------------------------------------------
------------------------------------------EKCIQDLHLTNP---RD-
---------------DKKR------IEDTKGGLLEDSYRWILEN----------------
-------------------------------PDFQRWRDDQQS-----------------
----------
>PMD19050.1
------------------------------------------------------------
-M---LNRKWLRVSYAY-------GFQNTSLSDWLVLHASSDSGG-NGNLSLTEFSK---
---DNIPE--YTILSHKWGAE------EITFKD---------------LTD------G--
T------------------------S--KD--KT-GYS-KIQFCGGQAR-----------
---RDGLQYFWVNTCYIDKS---N-------------AYRDATKCYVYLPDVSFPRSDSA
------------------------------------------------------------
------------SRSNAFRRGWTLQELIAP--AAIDFFSREGELLGNK------------
----VSLEQDICEIIGIPATALRGS-LLSGFSVTKRMSWTEFRKTTY-------------
------------------------------------------------------------
------------------------------------------------------------
------------------------------------------------------------
------------------------------------------------------------
------------------------------------------------------------
----------
>PMD28100.1
------------------------------------------------------------
------------------------------------------------------------
-----------MLSFRTHGGAD---TEEVIYRD---------------LID------G--
TG--------------------------KD--KI-GYE-KLRFCGEQAR-----------
---YDSLQYFWVDTCCIDKS---NNTELAEAINSMFRWYRNAAKCYVYLPDISSPGIDI-
-----------------------------------------------------------G
DKSDHLLWEMAFRTSRWFTRGWTLQELIAP--ISVEFFSQNRKLLGDK------------
----KSLERQICEITRIPSKALRG-SPLSDFN------------------QAYSLLGIFD
IYMPLIYGEGKEHALERLREIINKHSKG--------------------------------
------LYSDILHHLPYTVEALFNSYTK---QDSPTC-----------------------
-----LP--------------------N------------T-------------------
------------------------------------------------------------
------------------------------------------------------------
----------
>PMD32012.1
------------------------------------------------------------
---------------------------------MRLLELA--P---DGQLSLTKD-LI--
--S-DVPP--YAILSHTWGAD----GEEITFQE---------------VVN------A--
SE--------------------------QTRSKA-GYR-KILFCGEQAA-----------
---RDNLEYFWVDTCCIDKS---NNTELSEAINSMFRWYRNAAKCYVYLTDVSVEHGEH-
-----------------------------------------------------------D
--DPRRSWELPFRRSRWFTRGWTLQELIAP--RSVEFFSAEGTPIGDK------------
----TSLEKDVHDITGIAIQALQG-CPLEDFTVDERMTWAKTRRTTREEDKAYSLLGIFD
VCMPLIYGEGEENALRRLRGEISAHEG---------------------------------
-----------ELDLPFAVEAPFNAYQR---QHEPAC-----------------------
-----LE--------------------N------------TRSDLLSKI-----------
---------------------YN--W----IDGPDEA-----------------------
------------------------------------------------------------
----------
>PMD15901.1
------------------------------------------------------------
---------------------------------MRLLHLT--D---DGKLSLTKD-LI--
---KDLPP--YAILSHTWGNE----DEEVTFED---------------LRS------R--
PS--------------------------EASTKV-GSR-KIMFCAEQAA-----------
---RDNLRYIWVDTCCIDKS---NNTELSEAINSMFRWYHGAKRCYVYLADVSVNGPSN-
-----------------------------------------------------------Q
--IHMSLWEPSFRQSRWFTRGWTLQELIAP--SEVEFFSMEGTPLGDK------------
----KSLELQVHEITGITIQALRG-CSLSELSVADRMAWADTRTTTRQEDKAYSLLGIFD
ISMPLIYGEGEEKAFRRLRGEISALESE--------------------------------
------------LDLPFAVEAPFNAYQR---QHEPTC-----------------------
-----FE--------------------N------------TRVDLLRDI-----------
---------------------YD--W----ADGPDSTC----------------------
------------------------------------------------------------
----------
>PPJ56174.1
------------------------------------------------------------
---------------------------------MRLLNVR--------TFQLAEFHD---
---GNRPK--YAIASHRWSN------EEVTLRD---------------VRE------R--
RD--------------------------TD--KI-GYT-KIVNFAKYVREH---------
---VPGVEWLWIDTCCIDKN---SAAEHQYSINSMFRWYRDAVVCIAYLADVNEAGD---
------------------------------------------------------------
--------MSAFVRSAWFTRGWTLQELLAP--RLVVFVTATWQVVGNKGASTY---ADCG
IPSGPGLEKIIYKITGIQMRVLHDYTASTDLSIDEKLRWMNQRCTTRREDESYALLGIFD
VFLPVIYGEGD-HARERLLAKIYR------------------------------------
------------------------------------------------------------
------------------------------------------------------------
---------------------------------------------NLAPSQLQEMVKWLS
PADPWANHRLARQVHEPGTGSWLLRSTS-----YQKWKSLSTG-----------------
----------
>PQE03833.1
------------------------------------------------------------
---------------------------------MRFLELK--D---NGDFSLTKD--I--
--LQDVQP--YAILSHTWGGD----DEEVTYQD---------------MIR------G--
TG--------------------------KT--KA-GYK-KIRFCIEQAA-----------
---RDGLRHCWVDTCCINKA---DSTELTEAINSMFRWYRTAVKCYVYLSDVSTNGRDL-
------------------------------------------------------------
A---DTICQSAFRSSRWFTRGWTLQELIAP--STVEFFCSNGHLLGDK------------
----SSLEQPLCEITGIALPALRGS-PLFTFSIQERFSWAQYRQTKREEDKVYSLLGIFD
IYMPLIYGEGRENASRRLQESISSAHG---------------------------------
------------------------------------------------------------
------------------------------------IDADTKKSLIAQLYFDKI------
---------------DE--RLTS--L----TPAQGSTCRWFLKS----------------
--------------------------TE-----YLSWNDMTQDADHD-------------
----------
>PQE10336.1
------------------------------------------------------------
---------------------------------MRLLELK--D---NGDFGLTKD--I--
--LHDVQP--YAILSHTWGGD----DEEVTYQD---------------MIR------G--
TG--------------------------KT--KA-GYK-KIRFCIEQAA-----------
---RDGLRHCWVDTCCINKA---DSTELTEAINSMFRWYRAAVKCYVYLSDVSTNGRDL-
------------------------------------------------------------
A---DKICQSAFRSSRWFTRGWTLQELIAP--STVEFFCSNGHFLGNK------------
----SSLEQPLCEITGIALPALRGS-PLSTFSIQERFSWAKYRQTKREEDKIYSLLGIFD
IYMPLIYGEGRDNASRRLQESISSARKHHADTD---------------------------
--------TESSLI-P------SDPRKR---QKVSHHRSSHDSADDSTR-----------
----SSP-SGLLCY--DDSEPRQSCENKSVPDTADGIDADTKKSLIAQLYFDKI------
---------------DE--RLTS--L----TPAQGSTCRWFLKS----------------
--------------------------AE-----YLSWNDMTQDTDHD-------------
----------
>PQE13622.1
------------------------------------------------------------
-------------------------------MEMRLLE----LKD-NGDFGLTKDI----
--LNDVQP--YAILSHTWGGD----DEEVTYQD---------------IIR------G--
T------------------------G--KT--KA-GYK-KIRFCIEQAA-----------
---RDGLRHCWVDTCCINKA---DSTELTEAINSMFRWYRSAVKCYVYLSDVVTDGRG--
------------------------------------------------------------
--LADTIWHPAFRSSRWFTRGWTLQELIAP--PIVEFFCSNGHLLGDK------------
----TSLGQPLCQITGIALPALRGA-PLSSFSTHERFMWANKRQTKREEDKVYSLLGIFD
IYMPLIYGEGRENASRRLQESISSALKHHINADTTSSPTPSDPRKRQ------KVSHRHA
SHDP---TDDSTNSLPSG-LLYYDEHLQ---SREC-------------------------
---------------------VSPPGT------IHSISADTKQSLIDQLYFAKI------
---------------DE--RLMN--L----TPAQGTTCRWFFKS----------------
-------------------------------LEYLSWNDMTKDSDHD-------------
----------
>PQE04625.1
------------------------------------------------------------
------------------------------------------------------------
------------------------------------------------MVE------G--
TG--------------------------KG--KA-GYE-KIRFCARQAE-----------
---HDSLQYFWVDTCCIDKS---NNTELSEAINSMFRWYHDATRCYVYLSDVSITDRE--
------------------------------------------------------------
--------ELAFQKCRWFTRGWTLQELLAP--KVVEFFTREGIPIGDK------------
----RSLEQKIHKIAGIPVPALQGT-PLSQFEVNERFAWAQARETTREEDSAYCLLGIFG
VFVPLIYGEGREHAIARLKKEVYNSLSDLHHTN---------------------------
------------------------------------------------------------
------------------------------------ATKVKQNKLIESLKFSSM------
---------------RE--RENT--I----TESFVETFQWIFSS----------------
--------------------------DLQPWTNFGEWLKCDAGIL---------------
----------
>PQE05703.1
------------------------------------------------------------
---------------------------------MRLLKCD--E---NGNFSLTND--LV-
--GEKFPK--YAILSHTWGD------EEVTFKD---------------MVE------G--
TG--------------------------KG--KA-GYG-KIRFCARQAE-----------
---RDNLQYFWVDTCCIDKS---NNTELSEAINSMFRWYRDADRCYVYLSDVPIIGYEEL
----------------------------------------------------------GE
Q--PQPPSESAFQESRWFTRGWTLQELLAP--ASVEFFTREGTPVGDK------------
----RSLEQKIHKITGIPVPALQGT-PLSQFEVDERFAWAQARETTREEDSAYCLLGIFG
VFVALIYGEGREHAIGRLKKEVYNNLSDFHHTT---------------------------
------------------------------------------------------------
------------------------------------VMKVKQEKLIKSLKFSSM------
---------------RE--REDT--I----TESFIETFQWIFSS----------------
--------------------------DLHPWTNFAEWLRCDA------------------
----------
>PQE23357.1
------------------------------------------------------------
---------------------------------MRLLKCD--K---NSDFSLTND--LV-
--GGKLPK--YAILSHTWGD------EEVIFQD---------------MVE------G--
TA--------------------------KG--KA-GYE-KLRFCARQAE-----------
---RDNLQYFWVDTCCIDKS---NNTELSEAINSMFRWYRDADRCYVYLSDVPIIGYEEL
----------------------------------------------------------GD
QRQHHPPWKSAFQMSRWFTRGWTLQELLAP--VSVEFFTREGTLLGDK------------
----KFLEQEIHKITGIPVPALQGT-PLFQFEVDERFAWAQARKTTREEDSAYCLLGIFG
VFVPLIYGEGREHAIARLKKEVYNSFSDLHHTN---------------------------
------------------------------------------------------------
------------------------------------ATKVKQDKLIESLKFSSM------
---------------RE--RENT--I----TESFVETFQWIFSL----------------
--------------------------DLQPWTNFGEWLKCDAGIL---------------
----------
>PQE19085.1
------------------------------------------------------------
------------------------------MSLIRLLQ--CKP---DGEIVFRE-PT---
--SGEVPA--YAILSHTWGE------EEVVYRD---------------LKK------G--
KDK--SR------------------T--VN--KA-GWR-KIQFCAKQAA-----------
---VDGLEYFWIDTCCIDKK---NAVELGAAINSMFRWYQNAVRCYVYLSDVSMPDTGV-
-D----------------------------------------------------------
---NQRVWEEAFRKSRWFTRGWTLQELIAP--RLVDFFSSEGKRFGSK------------
----LSLESEINEITGIEIKALRGN-ALSSFSIKERRSWVDHRNTTIEEDEAYCLIGIFD
VSMVPNYGERRDQAFRRLDDEIHRMYKGNLNILNWLT-----------------------
------------------------------------------------------------
-------------------------------------------------KIDYG------
---------------PQ--QSDF--L----ERWETGTCQWLLDS----------------
-------------------------------KTFQTWVEIKG------------------
----------
>PTB72645.1
------------------------------------------------------------
---------------------------------MRLLS----FN--GSQLTFSKDLV---
---SDRPP--YAILSHTWGND----DDEVTFSD---------------VIA------G--
K------------------------G--SD--KS-GYR-KIQFCARQAA-----------
---SDGLSFFWIDTCCIDKS---NSTELQREINSMFRFYRDAAKCYVYLTDVTKQRDLG-
------------------------------------------------------------
-EPGPSSWETCFRASRWFTRGWTLQELLAP--LDVGFYSSEGIYLGSK------------
----KALEQEIHEITRIPINVLRGG-QLSQVPIAERMSWSEGRSTKYPEDKAYSLLGIFG
VYIPLIYGEGAENAFARLRRAISDHDAIKDYHPKETRD-RLL--G---------------
------------------------------------------------------------
-----------------------------------------WLPYIDQQRFYW-------
----------------E---AQS--V----KKSDAGTGNWFLTW----------------
-------------------------------PLYE-WTRQK-------------------
----------
>PVH67344.1
------------------------------------------------------------
--------------------------------------------------TLTKD-II--
---DNIPN--YAILSHTWGTD----TEEVTFRD---------------MTD------G--
TG--------------------------KD--KT-GYS-KIRFCGEQAR-----------
---HDGLQYFWVDTCCIDKS---NNTELAEAINSMFRWYRHATKCYVYLSDVPSDAPNA-
-----------------------------------------------------------I
EVFCQLPWESAFRESRWFTRGWTLQELIAP--KSVEFFSKYWELLGSK------------
----SSLGTIIHEITGIPDKALQG-MSLSTFSVTERMSWAERRVTTRKEDQAYSLLGIFD
VYMPLIYSEGKEHAFKRLREVINVNSRG--------------------------------
------LDSDVFQRLPYALDAPFNSYAK---QDSSTC-----------------------
-----LP--------------------N------------T-------------------
------------------------------------------------------------
------------------------------------------------------------
----------
>CZR68823.1
------------------------------------------------------------
---------------------------------MRLLHYN--D---DGEFSLTQF-F---
---DDIPL--YAILSHTWGL------EEITFKD---------------MKK------G--
NG--------------------------TT-K-A-GFD-KIRFCGEQAR-----------
---HDGLQYFWVDTCCIDKS---SSAELAEAINSMFRWYRDAAKCYVFLSDVPRTDVDI-
-----------------------------------------------------------T
DQSYQQPWESAIRTSRWFTRGWTLQELLAP--QSVEFFSQEGERIGDK------------
----RTLEQQVHEITGIAVPALRG-TPLSQFDIEDRLSWAEHRQTTREEDKAYSLFGIFD
IQIPLLYGEGGKKALKRLREEINKPSKDKAFKQLWE------------------------
---EGDIYLKELDRLPSASGAAFNSFSK---QHEPTC-----------------------
-----LP--------------------N------------TRVDLLQDI-----------
---------------------YN--W----VDGQDER-----------------------
------------------------------------------------------------
----------
>KIM93143.1
------------------------------------------------------------
---------------------------------MRLLHYN------DGELSLIQF-F---
---DDIPR--YAILSHTWGP------EEVTFKD---------------IME------G--
NG--------------------------AS-K-T-GFD-KIRFCGEQAR-----------
---RDHLQYFWVDTCCIDKS---NAVELQEAINSMFRWYRNAVKCYAYLTDVSTKKRKA-
-----------------------------------------------------------S
DSFTEYTWEPAFRSSKWFTRGWTLQELIAP--TLVEFFSKDQELLGDK------------
----RRLERQIHEITGITISALQG-VPLSQFDIEDRLSWAKNRQTTREEDKAYSLFGIFD
IQIPLLYGEGGEKALKRLREEINKPLKDKAFKRLCK------------------------
---EGDISLKELDRLPSAAGAAFNSFDR---QQDPTC-----------------------
-----LP--------------------D------------TRVDLLQEI-----------
---------------------CD--W----ADGQDERC----------------------
------------------------------------------------------------
----------
>PMD21536.1
------------------------------------------------------------
---------------------------------MRLLERK------DDELTLTKD-II--
---DNIPD--YAILSHTWGAD----EDEVTFRD---------------LTD------G--
TG--------------------------KD--KT-GYS-KIRLCGEQAR-----------
---HDGLRYFWVDTCCIDKS---NNTELAEAINSMFRWYRNAAKCYVYLSDVPRDAHDT-
-----------------------------------------------------------D
DAFCQLPWESAFRKSRWFTRGWTLQELIAP--KLVEFFSKYWEQLGNK------------
----ASLETIIHEITGIPDKALQG-VPLSDFTVAERMSWAEKRETTRKEDQAYSLLGIFD
IYMPLIYSEGKEHAFKRLREVISVHSRG--------------------------------
------LDSDVLRRLPYAVNAPFNSYAK---QDSSSC-----------------------
-----LP--------------------N------------TRVGLLKEI-----------
---------------------YN--W----VDSEDERC----------------------
------------------------------------------------------------
----------
>RDW71054.1
------------------------------------------------------------
---------------------------------MRFLRYN-N----DGEFSLTKDFV---
--SSEIPE--YAILSHTWGKD--D--EEVTYKD---------------LRD------S--
TG--------------------------NN--KA-GYK-KIRFCGELAR-----------
---RDRLKYFWVDTCCINKA---NYAELQDALNSMFRWYRNATRCYVYLSDVCIPPLGIN
------------------------------------------------------------
AESNPQAWDSEFWQSRWFTRGWTLQELLAP--RSVEFFSPEGLRLGDK------------
----SELKQHIQGITSIPTAALEGA-PLSQFSVDERFSWMERRQTTLEVDRVYSMLGILD
IKMPLLKDTEAATAFGRLREAIDK------------------------------------
------------------------------------------------------------
-----------------------------------------REKCLEDLRLTDP---CY-
---------------DKKR------IEDTKGGLLEGSYRWIIEN----------------
-------------------------------SKFKQWRNHQIN-----------------
----------
>RDW83444.1
------------------------------------------------------------
---------------------------------MRLLQHN-N----DGEFSLTKDFV---
--SSEIPE--YAILSHTWGPE--A--EEVTYRD---------------LID------G--
TG--------------------------KN--KA-GYE-KIRLCGELAR-----------
---RDRLGYFWVDTCCINKA---NYAELQYALNSMFRWYRKATRCYVYLSDVLSPPLGIN
------------------------------------------------------------
AESNAQAWDSEFWQSRWFTRGWTLQELLAP--RSVEFFSREGLRLGNK------------
----NELKQHIQGITSIPTAALEGA-PLSLFSVDERFSWMERRQTTLEVDRVYSMLGILD
IKMPLLKDTEAATAFGRLREAIDK------------------------------------
------------------------------------------------------------
-----------------------------------------REKCVQDLRLTDP---CH-
---------------DKKR------IEDTKGGLLEGSYRWIIDN----------------
-------------------------------SEFKQWRNNQIS-----------------
----------
>PVH70494.1
------------------------------------------------------------
---------------------------------MRLLQYNN-----GSDFCVTEFFE---
---SDIPK--YAILSHRWGP------KEVTLAD---------------LKN------S--
NG--------------------------KK--MG-GYS-KIQFCGEQAK-----------
---RDGLQYFWVETCYIDKS---NSTELAEAINSIFRWYQKAARCYVYLSDVSTRKRKAS
D-----------------------------------------------------------
-TANECTWESAFRDSEWFTRGWTLQELLTP--RSVEFFSYNRERLGDK------------
----GTLKRQIQEITAIPISALEGA-LLSQFSIEERLSWAENRQTTREENMAYSLLGIFS
IHLPLIYSKGKEHA----------------------------------------------
------------------------------------------------------------
------------------------------------------------------------
------------------------------------------------------------
------------------------------------------------------------
----------
>PVH71132.1
------------------------------------------------------------
----------------M-------A--------MRLLA----VSD-DGRFIQERFAK---
---DNIPP--YAILSHRWSTHE---DDEVTFKE---------------IAE------G--
I------------------------Y-DKK--KP-GYN-KLQFCSGQAK-----------
---ADGLNYFWVDTCCIDQS---DQNELSVAIYSMFRWYQKADKCYVYLADVAK------
------------------------------------------------------------
--------ESALSKSEWFSRGWTLQELLAP--EMVEFYTRDGVRLGDK------------
----SSLEQQIAEITDIPIKVLRGW-SLSRFTPEEIFSWVERRHTKKAEDKAYCLLGVFN
VSMLLDYGEGEKMAFSRLYREIENRVPD--------------------------------
-------MDGVLKDLPYAADAPFHAAKW---QHEP-------------------------
---------------------TCLPD--------------TRVHLQQQIHDWID------
---------------GN--DER--------------------------------------
------------------------------------------------------------
----------
>KIM93065.1
------------------------------------------------------------
----------------M-------A--------MRLLA----VSD-DGHFTQERFAK---
---DSIPS--YAILSHRWSTHE---EDEVTFKE---------------ITE------G--
I------------------------H-DKK--KS-GYQ-KLQFCSAQAK-----------
---ADGLHYFWVDTCCINQS---DQNELSIAIYSMFRWYQKAVKCYVYLADVSTKR----
------------------------------------------------------------
---EEHAWEPAFRSSEWFSRGWTLQELLAP--EVVEFYTREGMRLGDK------------
----SSLEQQIAEITDIPISVLRGR-VLSRFAPEEIFSWVERRHTKKAEDKAYCLLGVFN
VSMLLDYGEGEKMAFSRLYRAIENRVPD--------------------------------
-------MDGLLKSLPYAVTAPFNTAKW---QHEP-------------------------
---------------------TCLPD--------------TRVDLQRQIHNWID------
---------------GS--DER--------------------------------------
------------------------------------------------------------
----------
>XP_007681013.1
------------------------------------------------------------
---------------------------------MRLLR----FRG-VGNIAFTKFFL-K-
--QDKVPR--YAALSHQWSEDP---SSEVTFAD---------------IRD------G--
T------------------------G-LGK--P--GYA-KLRSCGEQAA-----------
---KDGLQYFWLDTCCINKD---NPAEVTEAVTRMFQWYRQSSRCYAYLRDVSAEGLGAP
G-----------------------------------------------------------
-SVLPSQLEAAFRASRWFTRGWTLQELLAP--ASLEFFSKEWILLGDK------------
----VSLQKPIHEVTGIPLEALRGK-PVAGFSIADRLSWAQKRQTTRSEDKAYSLLGLLD
IAMPLIYGEGHNKATARLRREIENKRQQ-S------------------------------
-AE----LEKALSILPKSSSAAFDSKEN---EDGP-------------------------
---------------------TCLLNTRVELLRQIKAWANGADDR---------------
------------------------------------------------------------
------------------------------------------------------------
----------
>PVH92845.1
--------------------------------------------------------M--I
GM---LGLNYTAQQPGY-------II-AQNEDGRRVLQ------D-NDQFSLVEFVG---
---NNIPP--YAILSHTWGSK----DDEVFFQD---------------IKN------D--
V------------------------G--KE--KP-GYQ-KIRFCGKQAK-----------
---DDDLAFIWVDTCCIDKT---SSAELSEAINSMFQWYQNAKICYAYLSDVSNKISGDE
------------------------------------------------------------
-NQSVQRQKLALQRSRWFTRGWTLQELLAP--ASVEFFSKDWERLGSK------------
----QYLKQTIHEITKVPLEVLEGA-PVSRYSVEERFSWASNRQTTRVEDESYCLLGIFD
IHMPLIYGEGKEKALKRLQKEVRESQVETAATLSQNIKANKPARAA-------SL-----
--------------------------SK---IRRW-------------------------
---------------------LAAPDP------SV-------------------------
----------------N--YQNA--L----KQRQQDTGLWFLES----------------
-------------------------------EPYTNWRVDAA------------------
----------
>PVH99085.1
--------MTCMSALPHPKLRVFFPPLTKSGDNPIAVFRFPRWSELTFSTDERVVVL--V
SSASQPHLEPTN-------IHSYRLTPPAQCETMRLLRHC-G----AGEYSLTKHLV-G-
--DEAIPP--YAILSHTWGADT----EEATFDD---------------LTN------G--
TG--------------------------KD--KP-GYK-KIQFCGEQAA-----------
---LDDLDYFWIDTCCINKT---NKAELSQAINSMFRWYRNATRCYVYLSDVSSSPFSTN
-----------------------------------------------------------E
EFNSPRSWESDLWKSKWFTRGWTLQELLAP--NSVEFFSREGERLGDK------------
----NSLRCQIHEITVIPESALQGA-PLSAFPVNERFSWMQPRETKLEEDKAYSLLGIFG
VYVPPVYGEGTASAFRRLQEEIGK------------------------------------
------------------------------------------------------------
-----------------------------------------LEQCMQDLHLTNP---QD-
---------------DKER------IENTKGGLLKDSYRWILGN----------------
-------------------------------ADFQRWRDDWES-----------------
----------
>PWO14258.1
------------------------------------------------------------
---------------------------------MRLLHYT--G---GGELAWTKD-LIG-
--DDKIPS--YAILSHTWDE-----GQEVTFDD---------------LMK------N--
SG--------------------------KS--KT-GYN-KIHFCASQAK-----------
---RDGLDYFWIDTCCIDKS---NNAELSEAIISMFRWYKNAERCYVYLSDVSSKPPGE-
------------------------------------------------------------
GSDAHRKRKPVIRKSRWFTRGWTLQELIAP--ASVEFFSKEGERLGDK------------
----ESLKQTLHEITGITMRALEG-SPMTCFTVDERMQWAQGRNTKCEEDEAYSLLGIFD
VQMPLLYGEKREKAWHRLRREIREHHSI--------------------------------
-------------DLPVVTGASFDSHNE---EHNARC-----------------------
-----LP--------------------N------------TRTELLDAI-----------
---------------------TT--W----ANNTSGK-----------------------
------------------------------------------------------------
----------
>PWO21909.1
------------------------------------------------------------
---------------------------------MRLLHYT--G---GGELAWTKD-LIG-
--DDKIPS--YAILSHTWDE-----GQEVTFDD---------------LMK------N--
SG--------------------------KS--KT-GYN-KIHFCASQAK-----------
---RDGLDYFWIDTCCIDKS---NNAELSEAIISMFRWYKNAERCYVYLSDVSSKPPGE-
------------------------------------------------------------
GSDAHRKRKPVIRKSRWFTRGWTLQELIAP--ASVEFFSKEGERLGDK------------
----ESLKQTLHEITGITMRALEG-SPMTCFTVDERMQWAQGRNTKCEEDEAYSLLGIFD
VQMPLLYGEKREKAWHRLRREIREHHSI--------------------------------
-------------DLPVVTGASFDSHNE---EHNARC-----------------------
-----LP--------------------N------------TRTELLDAI-----------
---------------------TT--W----ANNTSGK-----------------------
------------------------------------------------------------
----------
>PZC90498.1
------------------------------------------------------------
---------------------------------MRLLHYT--G---GGELAWTKD-LIG-
--DDKIPS--YAILSHTWDE-----GQEVTFDD---------------LMK------N--
SG--------------------------KS--KT-GYN-KIHFCASQAK-----------
---RDGLDYFWIDTCCIDKS---NNAELSEAIISMFRWYKNAERCYVYLSDVSSKPPGE-
------------------------------------------------------------
GSDAHRKRKPVIRKSRWFTRGWTLQELIAP--ASVEFFSKEGERLGDK------------
----ESLKQTLHEITGITMRALEG-SPMTCFTVDERMQWAQGRNTKCEEDEAYSLLGIFD
VQMPLLYGEKREKAWHRLRREIREHHSI--------------------------------
-------------DLPVVTGASFDSHNE---EHNARC-----------------------
-----LP--------------------N------------TRTELLDAI-----------
---------------------TT--W----ANNTSGK-----------------------
------------------------------------------------------------
----------
>PZC90659.1
------------------------------------------------------------
---------------------------------MRLLHYT--G---GGELAWTKD-LIG-
--DDKIPS--YAILSHTWDE-----GQEVTFDD---------------LMK------N--
SG--------------------------KS--KT-GYN-KIHFCASQAK-----------
---RDGLDYFWIDTCCIDKS---NNAELSEAIISMFRWYKNAERCYVYLSDVSSKPPGE-
------------------------------------------------------------
GSDAHRKRKPVIRKSRWFTRGWTLQELIAP--ASVEFFSKEGERLGDK------------
----ESLKQTLHEITGITMRALEG-SPMTCFTVDERMQWAQGRNTKCEEDEAYSLLGIFD
VQMPLLYGEKREKAWHRLRREIREHHSI--------------------------------
-------------DLPVVTGASFDSHNE---EHNARC-----------------------
-----LP--------------------N------------TRTELLDAI-----------
---------------------TT--W----ANNTSGK-----------------------
------------------------------------------------------------
----------
>PZD06556.1
------------------------------------------------------------
---------------------------------MRLLHYT--G---GGELAWTKD-LIG-
--DDKIPS--YAILSHTWDE-----GQEVTFDD---------------LMK------N--
SG--------------------------KS--KT-GYN-KIHFCASQAK-----------
---RDGLDYFWIDTCCIDKS---NNAELSEAIISMFRWYKNAERCYVYLSDVSSKPPGE-
------------------------------------------------------------
GSDAHRKRKPVIRKSRWFTRGWTLQELIAP--ASVEFFSKEGERLGDK------------
----ESLKQTLHEITGITMRALEG-SPMTCFTVDERMQWAQGRNTKCEEDEAYSLLGIFD
VQMPLLYGEKREKAWHRLRREIREHHSI--------------------------------
-------------DLPVVTGASFDSHNE---EHNARC-----------------------
-----LP--------------------N------------TRTELLDAI-----------
---------------------TT--W----ANNTSGK-----------------------
------------------------------------------------------------
----------
>PZD25983.1
------------------------------------------------------------
---------------------------------MRLLHYT--G---GGELAWTKD-LIG-
--DDKIPS--YAILSHTWDE-----GQEVTFDD---------------LMK------N--
SG--------------------------KS--KT-GYN-KIHFCASQAK-----------
---RDGLDYFWIDTCCIDKS---NNAELSEAIISMFRWYKNAERCYVYLSDVSSKPPGE-
------------------------------------------------------------
GSDAHRKRKPVIRKSRWFTRGWTLQELIAP--ASVEFFSKEGERLGDK------------
----ESLKQTLHEITGITMRALEG-SPMTCFTVDERMQWAQGRNTKCEEDEAYSLLGIFD
VQMPLLYGEKREKAWHRLRREIREHHSI--------------------------------
-------------DLPVVTGASFDSHNE---EHNARC-----------------------
-----LP--------------------N------------TRTELLDAI-----------
---------------------TT--W----ANNTSGK-----------------------
------------------------------------------------------------
----------
>XP_001940843.1
------------------------------------------------------------
---------------------------------MRLLHYT--G---GGELAWTKD-LIG-
--DDKIPS--YAILSHTWDE-----GQEVTFDD---------------LMK------N--
SG--------------------------KS--KT-GYN-KIHFCASQAK-----------
---RDGLDYFWIDTCCIDKS---NNAELSEAIISMFRWYKNAERCYVYLSDVSSKPPGE-
------------------------------------------------------------
GSDAHRKRKPVIRKSRWFTRGWTLQELIAP--ASVEFFSKEGERLGDK------------
----ESLKQTLHEITGITMRALEG-SPMTCFTVDERMQWAQGRNTKCEEDEAYSLLGIFD
VQMPLLYGEKREKAWHRLRREIREHHSI--------------------------------
-------------DLPVVTGASFDSHNE---EHNARC-----------------------
-----LP--------------------N------------TRTELLDAI-----------
---------------------TT--W----ANNTSGK-----------------------
------------------------------------------------------------
----------
>XP_007700274.1
------------------------------------------------------------
---------------------------------MRLLHWT--S---GDKLALTED-LIG-
--DDKIPP--YAILSHTWNE-----GQEVIFDD---------------LVK------N--
SG--------------------------ES--KT-GYD-KIRFCASQAK-----------
---RDGLGYFWIDTCCINKA---NHAELSEAIISMFRWYKNAEKCYVYLSDVSSRSSGE-
------------------------------------------------------------
SSDAHRKRKPVIRKSRWFTRGWTLQELIAP--ASVEFFSKEGERLGDK------------
----VSLIETLYEITGIDVQALRG-SPVTSFTVDERMRWAQGRNTKREEDAAYCLLGIFD
VQMPLLYGEGREKAWQRLRREIREHLSI--------------------------------
-------------NLPVATGASFNSHSE---EHNARC-----------------------
-----LP--------------------N------------TRTELLDSI-----------
---------------------VM--W----ANNKASK-----------------------
------------------------------------------------------------
----------
>PWO17649.1
------------------------------------------------------------
---------------------------------MRLLYTA--S---DERLMWTDDLI-G-
---DKTPP--YAILSHTWKEG-----QEVTFTD---------------LKGLDNAADA--
N------------------------A--RN--KE-GYQ-KLRFCAQQAK-----------
---RDGLEYFWVDTCCIDKS---NNTELSKAINSMFRWYQNAKKCYVFLSDVGSDTLEGD
D-----------------------------------------------------------
--------ETAFKQSRWFKRGWTLQELLAP--HSVEFFSKEGVRLGDK------------
----ESLKHTIHEVTGISMKALSGS-DLSEFDIAKRFSWAANRQTTEEEDEAYCLFGIFG
VHLPLIYGEGKERALKRLKKEIETSE----DASV--------------------------
-----------------------NNTKT--------------------------------
---------------------------------RSRSQEERISKICSWLSAPDP---ST-
---------------NY--YKA---H----KQRQAETGLWLLES----------------
-------------------------------ANFIEWKERALS-----------------
----------
>PWO21282.1
------------------------------------------------------------
--------------------------------------------------MWTDDLI-G-
---DKTPP--YAILSHTWKEG-----QEVTFTD---------------LKGLDNAADA--
N------------------------A--RN--KE-GYQ-KLRFCAQQAK-----------
---RDGLEYFWVDTCCIDKS---NNTELSKAINSMFRWYQNAKKCYVFLSDVGSDTLEGD
D-----------------------------------------------------------
--------ETAFKQSRWFKRGWTLQELLAP--HSVEFFSKEGVRLGDK------------
----ESLKHTIHEVTGISMKALSGS-DLSEFDIAKRFSWAANRQTTEEEDEAYCLFGIFG
VHLPLIYGEGKERALKRLKKEIETSE----DASV--------------------------
-----------------------NNTKT--------------------------------
---------------------------------RSRSQEERISKICSWLSAPDP---ST-
---------------NY--YKA---H----KQRQAETGLWLLES----------------
-------------------------------ANFIEWKERALS-----------------
----------
>PZC89985.1
------------------------------------------------------------
--------------------------------------------------MWTDDLI-G-
---DKTPP--YAILSHTWKEG-----QEVTFTD---------------LKGLDNAADA--
N------------------------A--RN--KE-GYQ-KLRFCAQQAK-----------
---RDGLEYFWVDTCCIDKS---NNTELSKAINSMFRWYQNAKKCYVFLSDVGSDTLEGD
D-----------------------------------------------------------
--------ETAFKQSRWFKRGWTLQELLAP--HSVEFFSKEGVRLGDK------------
----ESLKHTIHEVTGISMKALSGS-DLSEFDIAKRFSWAANRQTTEEEDEAYCLFGIFG
VHLPLIYGEGKERALKRLKKEIETSE----DASV--------------------------
-----------------------NNTKT--------------------------------
---------------------------------RSRSQEERISKICSWLSAPDP---ST-
---------------NY--YKA---H----KQRQAETGLWLLES----------------
-------------------------------ANFIEWKERALS-----------------
----------
>PZC95326.1
------------------------------------------------------------
---------------------------------MRLLYTA--S---DERLMWTDDLI-G-
---DKTPP--YAILSHTWKEG-----QEVTFTD---------------LKGLDNAADA--
N------------------------A--RN--KE-GYQ-KLRFCAQQAK-----------
---RDGLEYFWVDTCCIDKS---NNTELSKAINSMFRWYQNAKKCYVFLSDVGSDTLEGD
D-----------------------------------------------------------
--------ETAFKQSRWFKRGWTLQELLAP--HSVEFFSKEGVRLGDK------------
----ESLKHTIHEVTGISMKALSGS-DLSEFDIAKRFSWAANRQTTEEEDEAYCLFGIFG
VHLPLIYGEGKERALKRLKKEIETSE----DASV--------------------------
-----------------------NNTKT--------------------------------
---------------------------------RSRSQEERISKICSWLSAPDP---ST-
---------------NY--YKA---H----KQRQAETGLWLLES----------------
-------------------------------ANFIEWKERALS-----------------
----------
>PZD04560.1
------------------------------------------------------------
--------------------------------------------------MWTDDLI-G-
---DKTPP--YAILSHTWKEG-----QEVTFTD---------------LKGLDNAADA--
N------------------------A--RN--KE-GYQ-KLRFCAQQAK-----------
---RDGLEYFWVDTCCIDKS---NNTELSKAINSMFRWYQNAKKCYVFLSDVGSDTLEGD
D-----------------------------------------------------------
--------ETAFKQSRWFKRGWTLQELLAP--HSVEFFSKEGVRLGDK------------
----ESLKHTIHEVTGISMKALSGS-DLSEFDIAKRFSWAANRQTTEEEDEAYCLFGIFG
VHLPLIYGEGKERALKRLKKEIETSE----DASV--------------------------
-----------------------NNTKT--------------------------------
---------------------------------RSRSQEERISKICSWLSAPDP---ST-
---------------NY--YKA---H----KQRQAETGLWLLES----------------
-------------------------------ANFIEWKERALS-----------------
----------
>PZD23936.1
------------------------------------------------------------
--------------------------------------------------MWTDDLI-G-
---DKTPP--YAILSHTWKEG-----QEVTFTD---------------LKGLDNAADA--
N------------------------A--RN--KE-GYQ-KLRFCAQQAK-----------
---RDGLEYFWVDTCCIDKS---NNTELSKAINSMFRWYQNAKKCYVFLSDVGSDTLEGD
D-----------------------------------------------------------
--------ETAFKQSRWFKRGWTLQELLAP--HSVEFFSKEGVRLGDK------------
----ESLKHTIHEVTGISMKALSGS-DLSEFDIAKRFSWAANRQTTEEEDEAYCLFGIFG
VHLPLIYGEGKERALKRLKKEIETSE----DASV--------------------------
-----------------------NNTKT--------------------------------
---------------------------------RSRSQEERISKICSWLSAPDP---ST-
---------------NY--YKA---H----KQRQAETGLWLLES----------------
-------------------------------ANFIEWKERALS-----------------
----------
>PZD31713.1
------------------------------------------------------------
---------------------------------MRLLYTA--S---DERLMWTDDLI-G-
---DKTPP--YAILSHTWKEG-----QEVTFTD---------------LKGLDNAADA--
N------------------------A--RN--KE-GYQ-KLRFCAQQAK-----------
---RDGLEYFWVDTCCIDKS---NNTELSKAINSMFRWYQNAKKCYVFLSDVGSDTLEGD
D-----------------------------------------------------------
--------ETAFKQSRWFKRGWTLQELLAP--HSVEFFSKEGVRLGDK------------
----ESLKHTIHEVTGISMKALSGS-DLSEFDIAKRFSWAANRQTTEEEDEAYCLFGIFG
VHLPLIYGEGKERALKRLKKEIETSE----DASV--------------------------
-----------------------NNTKT--------------------------------
---------------------------------RSRSQEERISKICSWLSAPDP---ST-
---------------NY--YKA---H----KQRQAETGLWLLES----------------
-------------------------------ANFIEWKERALS-----------------
----------
>PZD44507.1
------------------------------------------------------------
---------------------------------MRLLYTA--S---DERLMWTDDLI-G-
---DKTPP--YAILSHTWKEG-----QEVTFTD---------------LKGLDNAADA--
N------------------------A--RN--KE-GYQ-KLRFCAQQAK-----------
---RDGLEYFWVDTCCIDKS---NNTELSKAINSMFRWYQNAKKCYVFLSDVGSDTLEGD
D-----------------------------------------------------------
--------ETAFKQSRWFKRGWTLQELLAP--HSVEFFSKEGVRLGDK------------
----ESLKHTIHEVTGISMKALSGS-DLSEFDIAKRFSWAANRQTTEEEDEAYCLFGIFG
VHLPLIYGEGKERALKRLKKEIETSE----DASV--------------------------
-----------------------NNTKT--------------------------------
---------------------------------RSRSQEERISKICSWLSAPDP---ST-
---------------NY--YKA---H----KQRQAETGLWLLES----------------
-------------------------------ANFIEWKERALS-----------------
----------
>XP_001932912.1
------------------------------------------------------------
--------------------------------------------------MWTDDLI-G-
---DKTPP--YAILSHTWKEG-----QEVTFTD---------------LKGLDNAADA--
N------------------------A--RN--KE-GYQ-KLRFCAQQAK-----------
---RDGLEYFWVDTCCIDKS---NNTELSKAINSMFRWYQNAKKCYVFLSDVGSDTLEGD
D-----------------------------------------------------------
--------ETAFKQSRWFKRGWTLQELLAP--HSVEFFSKEGVRLGDK------------
----ESLKHTIHEVTGISMKALSGS-DLSEFDIAKRFSWAANRQTTEEEDEAYCLFGIFG
VHLPLIYGEGKERALKRLKKEIETSE----DASV--------------------------
-----------------------NNTKT--------------------------------
---------------------------------RSRSQEERISKICSWLSAPDP---ST-
---------------NY--YKA---H----KQRQAETGLWLLES----------------
-------------------------------ANFIEWKERALS-----------------
----------
>RDL34650.1
------------------------------------------------------------
---------------------------------MRLLYYD--N---DGKLSLAEF--F--
--ESNIPK--YAILSHRWGA------EEVIFKD---------------LMD------S--
TS--------------------------QK--KA-GYS-KIDFCGEQAR-----------
---RDGLQYFWVDTCCIDKS---NSTELAEAINSMFRWYQDATKCYVYLPDVSRSRSDS-
------------------------------------------------------------
ADGFNEPWELTFRRSEWFTRGWTLQELIAP--ASVEFFSKEGELLGNK------------
----ISLEGYICEATEIPVKALRGS-PLRDFSFAERMSWAANRETFRQEDKAYSLLGIFG
VSMPLIYGEGKDEAFDRLEEELHKRERKRNRGN---------------------------
--------LSTLSPLT------SGSTKR---LKTLHCQSSVPSSRNSNS-----------
----LNP-ETPIYF--E--------------DSVHNIDATTKQSLIDQLYFTKI------
---------------DE--RLTS--L----TAAQGTTCRWFLTK----------------
--------------------------PE-----YTSWNDVAQQSDHN-------------
----------
>RDW62302.1
------------------------------------------------------------
---------------------------------MRLLRRD-S----AGQLSLTEDL--T-
--GDSIPK--YAILSHTWGPDA----EEVIFEE---------------MMH------G--
TG--------------------------EN--KL-GYG-KIRFCGEQAR-----------
---EDGLSYFWIDTCCINKA---DKAEVSRSINSMFQWYQKSAKCYVYLSDVSTKKRKAG
------------------------------------------------------------
DQ-FQHTWESAYRESKWFTRGWTLQELLAP--ASVEFFSQDGKRLGDK------------
----SSLCQLICEITNIPYSALQGD-PLSQFGVDERLRWIEHRQTKLEEDKVYSVLGIFG
VYILPVYGEGMASALARLMDEFHQ------------------------------------
------------------------------------------------------------
-----------------------------------------IQKCIQDLRLTDP---CD-
---------------DKKR------IEDTKGGLLKGSYCWILEN----------------
-------------------------------HNFQQWRNDLQS-----------------
----------
>RFU25766.1
------------------------------------------------------------
---------------------------------MRLLK-----FN-NGELSLTKDLV---
---GKIPP--YGILSHTWGDD----DQETTFQD---------------LVN------G--
L------------------------G--KN--KD-GYK-KIQFCADQAT-----------
---RDGLRYFWVDTCCTDKS---NNAELSEAIVSMFRWYRNATKCYVYLVDVSVNDDDQD
PA----------------------------------------------------------
-NQSFQSWGPAFRKSRWFTRGWTLQELVAP--PLVEFFSMEGKLLGDK------------
----KSLEHQIHEITRVSVQALRGR-ALSMFSINERLSWAESRATKREEDKAYSLSTQGR
ADLLLLMPRARETIRDESPSQ---------------------------------------
------------------------------------------------------------
--------------------------------------YLIKARLLLHIRFSAM------
---------------QD--REER--I----AKALTNTFEWIYEE----------------
------------QVP---------GVGHFKWNPFKRWLHSDA------------------
----------
>RFU26913.1
------------------------------------------------------------
---------------------------------MYLLE--HNS---AGQPRLTEDFA---
--DCDIPK--YTILSHTWGAD----TQEVTFQD---------------LNN------N--
A------------------------G--SN--KA-GYK-KIYFCGKQAN-----------
---RDGLRYF---------------------------WYQNATKCYVYLSDVLGNDHDQI
NP----------------------------------------------------------
---SLQSRELAFSKSRWFTRGWTLQELIAP--QSVEFFDFHEIRLGDK------------
----KSLEQQLSEITGIAVSIFRGT-PLSAFGAKDKMSWTKNRQTKLPEDRAYSMLGIFD
VSMPLIYGEGAEKAFQRLHDELYKHSKKRHSHELSWISDSFYSTKRLKPELGQD-SSTFS
RRVPELVCHELILS-----------PEYALKIDTVSCLDDVTIKITQHTASDHRNMCRVS
GPEDD---EDKNV-AGALTHAKEACTTMNQVHGKGFLNTPQRRKYLASLKFDEI------
---------------ND--HRET--I----KVAHDETCQWLLDT----------------
-------------------------------SEYRDWLEVEKFTEHH-------------
----------
>RFU32925.1
------------------------------------------------------------
---------------------------------MRLLERKP-----DGDLVLRKFI----
--GRDVPA--YAILSHTWSE------EEVDFQE---------------IEA------G--
TG--------------------------KD--KA-GWK-KIEFCATQAG-----------
---ADGLQYIWVDTCCINKR---NAVELSKAINSMFLWYQKAARCYVYLTDVSTDGQR--
------------------------------------------------------------
-SQSNPVWAVAFRESRWFTQGWTLQELIAP--TLVDFFSLEGKQFENK------------
----LTLENMIHKITGIAVSALRGD-ALSNFSIDERMSWAEYRNTTLEEDKSYCLLGIFD
VFMPT-------------------------------------------------------
------------------------------------------------------------
------------------------------------------------------------
------------------------------------------------------------
------------------------------------------------------------
----------
>SMQ51774.1
------------------------------------------------------------
---------------------------------MRLLNVH--------TLAFHSFHS---
---ASTPR--YAIASHRWVAG-----TEAAIKD---------------VEK------Q--
RN--------------------------TE--SL-GYQ-KVLRFLRYVREH---------
---VPGVEWLWIDTCCIDQK---SSQEVSEAVNSMLKYYSRAAVCLAYLRDVSHCSL---
------------------------------------------------------------
---------EAFETSEWFTRGWTLQELLAP--SLVIFLSNDWNVLGHKGRLDP--IDGRS
MTIGASLEATITKITSIPPDILHDYNKSKTLSLEQKFTWMEGRTTTREEDMSYCLFGIFE
IAIGSNYGEGLENARKRLLKAVTEAAAEKSTSPLLLGT----------------------
----------------IPETSTADS-----------------------------------
---------------------------STRDLIQKRSTEDSIHMLLKSLHFPQI------
---------------DS--RKDQ--I----ITAHQGTYQWSLISSQASDVPWDNMVNWLG
ERDAVS------------------------------------------------------
----------
>KJY00236.1
------------------------------------------------------------
---------------------------------MRPLNVH--------TLAFHSFHS---
---ASRPR--YAIASHRWVAG-----TEAAIKD---------------VEK------Q--
RN--------------------------TE--SL-GYQ-KVLGFVQYVREH---------
---VPGVQWLWIDTCCIDQK---SSQEVSEAVNSMLKYYSRAAVCLAYLRDVSHCSL---
------------------------------------------------------------
---------EAFETSEWFTRGWTLQELLAP--SLVIFLSNDWNVLGHKGRLDP--IDGRS
MIIGASLEATITKITSIPPDILHDYNKSKTLSLEQKFTWMEGRTTTREEDMSYCLFGIFE
VAIGSNYGEGLENARKRLLKAITEAAAKKATSPFLPGT----------------------
----------------MPETSAADS-----------------------------------
---------------------------STRDLIHKRSTKDSIRMLLKSLHFPQI------
---------------DS--RKDQ--I----ITAHQGTYQWSLISSRANDVPWDNMVNWLG
EREAIS------------------------------------------------------
----------
>SMR54105.1
------------------------------------------------------------
---------------------------------MRLLNVH--------TLAFHSFHS---
---ASTPR--YAIASHRWVAG-----TEAAIKD---------------VEK------Q--
RN--------------------------TE--SL-GYQ-KVLRFLRYVREH---------
---VPGVEWLWIDTCCIDQK---SSQEVSEAVNSMLKYYSRAAVCLAYLRDVSHCSL---
------------------------------------------------------------
---------EAFETSEWFTRGWTLQELLAP--SLVIFLSNDWNVLGHKGRLDP--IDGRS
MTIGASLEATITKITSIPPDILHDYNKSKTLSLEQKFTWMEGRTTTREEDMSYCLFGIFE
IAIGSNYGEGLENARKRLLKAVTEAAAEKSTSPLLLGT----------------------
----------------IPETSTADS-----------------------------------
---------------------------STRDLIQKRSTEDSIHMLLKSLHFPQI------
---------------DS--RKDQ--I----ITAHQGTYQWSLISSQASDVPWDNMVNWLG
ERDAVS------------------------------------------------------
----------
>SMY25417.1
------------------------------------------------------------
---------------------------------MRLLNVH--------TLAFHSFHS---
---ASTPR--YAIASHRWVAG-----TEAAIKD---------------VEK------Q--
RN--------------------------TE--SL-GYQ-KVLRFLRYVREH---------
---VPGVEWLWIDTCCIDQK---SSQEVSEAVNSMLKYYSRAAVCLAYLRDVSHCSL---
------------------------------------------------------------
---------EAFETSEWFTRGWTLQELLAP--SLVIFLSNDWNVLGHKGRLDP--IDGRS
MTIGASLEATITKITSIPPDILHDYNKSKTLSLEQKFTWMEGRTTTREEDMSYCLFGIFE
IAIGSNYGEGLENARKRLLKAVTEAAAEKSTSPLLLGT----------------------
----------------IPETSTADS-----------------------------------
---------------------------STRDLIQKRSTEDSIHMLLKSLHFPQI------
---------------DS--RKDQ--V----ITAHQGTYQWSLISSQASDVPWDNMVNWLG
ERDAVS------------------------------------------------------
----------
>SMQ55495.1
------------------------------------------------------------
---------------------------------MRLLNCH--------SLTFVEFPN---
PPHDATPP--YAVASHRWRS------DEATFKD---------------ISK------R--
RN--------------------------TT--SS-GYR-KVLSFCQYIKDN---------
---IPRIEWLWIDTVCLKQD---SSLEVSEGVYCMFQWYAAAEICLVWLWDVAGPAL---
PE-------------------------------------------------------HGS
VSTKQQVLKENWRHSEWFRRGWTLQELLAP--RWVVFLNFEWNIIGHKGPFDEETVAGNF
GHVGNSLDEDLAQVTRIPVAVLRHYQCSKNLGFEEKMQWMQGRETTKGEDMWYSLFGIFG
VAPGANYGEGEGNAKRKLLRAIAEIDEDAHTQAPGSRG----------------------
----------------LKRKAYFDE-----------------------------------
---------------------------PARVDPHYRTTKDAVNSLMDSLRFHLL------
---------------DA--RQSQ--I----TGAHHGTYLWSLLASNSAPGKWDNIVEWLG
AERPPS------------------------------------------------------
----------
>SMR60706.1
------------------------------------------------------------
---------------------------------MRLLNCH--------SLTFVEFPN---
PPHDATPP--YAVASHRWRS------DEATFKD---------------ISK------R--
RN--------------------------TT--SS-GYR-KVLASCQHIKDN---------
---IPRIEWLWIDTVCLKQD---SSLEVSEGVNCMFQWYAAAEICLVWLWDVAGPAL---
PE-------------------------------------------------------HGS
VSTKQQVLKENWRHSEWFRRGWTLQELLAP--RWVVFLNFEWNIIGHKGPFDEETVAGNF
GHVGNSLDEDLAQVTRIPVAVLRHYQCSKNLGFEEKMQWMQGRETTKGEDMWYSLFGIFG
VAPGANYGEGEGNAKRKLLRAIAEIDEDAHTQAPGSRG----------------------
----------------LKRKAYFDE-----------------------------------
---------------------------PARVDPHYRTTKDAVNSLMDSLRFHLL------
---------------DA--RQSQ--I----TGAHHGTYLWSLLAFTSAPGKWDNIVEWLG
AERPPS------------------------------------------------------
----------
>SMR63822.1
------------------------------------------------------------
-----------------------MPSSKAIISVMRLLNCH--------SLTFVEFPN---
PPHDATPP--YAVASHRWRS------DEATFKD---------------ISK------R--
RN--------------------------TT--SS-GYR-KVLSFCQYIKDN---------
---IPRIEWLWIDT-----------------------WYAAAEICLVWLWDVAGPAL---
PE-------------------------------------------------------HGS
VSTKQQVLKENWRHSEWFRRGWTLQELLAP--RWVVFLNFEWNIIGHKGPFDEETVAGNF
GHVGNSLDEDLAQVTRIPVAVLRHYQCSKNLGFEEKMQWMQGRETTKGEDMWYSLFGIFG
VAPGANYGEGEGNAKRKLLRAIAEIDEDAHTQAPGSRG----------------------
----------------LKRKAYFDE-----------------------------------
---------------------------PARVDPHYRTTKDAVNSLMDSLRFHLL------
---------------DA--RQSQ--I----TGAHHGTYLWSLLAFTSAPGKWDNIVEWLG
AERPPS------------------------------------------------------
----------
>SMY29175.1
------------------------------------------------------------
-----------------------MPSFKAIISLMRLLNCH--------SLTFVEFPN---
PPHDATPP--YAVASHRWRS------DEATFKD---------------ISK------R--
RN--------------------------TT--SS-GYR-KVLASCQHIKDN---------
---IPRIEWLWIDT-----------------------WYAAAEICLVWLWDVAGPAL---
PE-------------------------------------------------------HGS
VSTKQQVLKENWRHSEWFRRGWTLQELLAP--RWVVFLNFEWNIIGHKGPFDEETVAGNF
GHVGNSLDEDLAQVTRIPVAVLRHYQCSKNLGFEEKMQWMQGRETTKGEDMWYSLFGIFG
VAPGANYGEGEGNAKRKLLRAIAEIDEDAHTQAPGSRG----------------------
----------------LKRKAYFDE-----------------------------------
---------------------------PARVDPHYRTTKDAVNSLMDSLRFYLL------
---------------DA--RQSQ--I----TGAHHGTYLWSLLASTSAPGKWDNIVEWLG
AERPPS------------------------------------------------------
----------
>XP_001590210.1
------------------------------------------------------------
---------------------------------MRLLECDN-----ADGYRLTKVLL---
--DNSIPP--YAILSHTWGSD----EQEVNFED---------------INS------G--
NG--------------------------KA--KT-GYE-KIQFCGKQAA-----------
---CDNIDYFWVDTCCIKKT---SDSELTESLNSMFRWYGKARKCYVYLSDVEVVQNG--
------------------------------------------------------------
VEQPQSVWEGRFRASRWFTRGWTLQELLAP--ISIEFFSRDCCRLGDR------------
----ESLKLIIHEITGIAIEALQGV-PLSKFSVDDRMKWAENRISMREEDAAYSLLGIFE
VSMSVIYGEGRDNAF---------------------------------------------
------------------------------------------------------------
------------------------------------------------------------
------------------------------------------------------------
------------------------------------------------------------
----------
>XP_007692121.1
------------------------------------------------------------
----------------------------------------------------ME-RF-S-
--DGLAPP--YAILSHTWGQDN----DEVTFAD---------------IVD------G--
KG--------------------------KD--KA-GYK-KIYFCDIQAQ-----------
---SDSLQYFWIDTCCINKD---DKAELSQAIQSMFRWYQNAKTCYVYLSD---------
------------------------------------------------------------
---------AMFRSSRWFTRGWTLQELIAP--CTVRFFSKEGDKLGDR------------
----SLLRCLINKITSIPLEVLDGG-GLSQFKNDERQRWANDRNTKLEEDKAYALSGLCG
VHIAPVYGEGKEEAFRRLRREIEK------------------------------------
------------------------------------------------------------
-----------------------------------------LETCIRHLRDSDP---HN-
---------------RTFQ------Q----------------------------------
------------------------------------------------------------
----------
>XP_007693695.1
------------------------------------------------------------
------------------------------------------------------------
-------------------MA----LYEVTFAD---------------LQT------G--
GG--KIK--------------------------P-GYK-KIIFCGKQAQ-----------
---HDNLQYFWIDTCCIDTT---DKAEHSCAIQSMFHWYRSAIKCYVFLSDVSINADC--
------------------------------------------------------------
-MSVGSSSELAFRSSRWFTRGWTLQELLAP--TVVEFYSQEGKILGNK------------
----TSLKLPIHKTTGIPLKVLSGT-SLSCFSIKQRLQWKGDRQTKRDEDAWYSLAGVLD
VEIAPAYGEGGPSAFKRLMDEVHKL-----------------------------------
------------------------------------------------------------
------------------------------------------ERCIQDIRQTDP---RD-
---------------DKKR------IEETKGGLLTDSYRWILDN----------------
-------------------------------TAFRQWHEDKHS-----------------
----------
>XP_007704732.1
------------------------------------------------------------
---------------------------------MRLLQYS-E----SEELSIH--SF-D-
--DGDIPP--YAILSHTWGAD----GDEVTFAD---------------LKT------G--
GG--KTK--------------------------P-GYE-KILFCGKRAR-----------
---RDNLQYFWIDTCCIDTT---DKAEHSWAIQSMFHWYRSATKCYVFLSDVSINADG--
------------------------------------------------------------
-ISVGSSSELAFRSSRWFTRGWTLQELLAP--TVVEFYSQEGNILGNK------------
----MSLKLPIHKTTGIPPEALNGT-PLPCFSIKQRLQWKSDRQTKRDEDAWYSLAGVLD
VEIAPAYGEGGPSAFKRLMDEVHKL-----------------------------------
------------------------------------------------------------
------------------------------------------ERCTQDIRQTDP---RD-
---------------DKKR------IEETKGGLLADSYRWILDN----------------
-------------------------------TAFRQWHEDKHS-----------------
----------
>XP_007695080.1
------------------------------------------------------------
---------------------------------MRLLTYD-E----DGKLSIK--RF-D-
--AQQVPR--YAILSHTWGEE----DEEVTFSN---------------IIN------G--
DG--LNK--------------------------A-GYK-KIHFCGTQAR-----------
---RDGLQYFWVDSCCIDTT---DKAEHSHAIRSMFRWYQAAERCYVYLLDVRG------
------------------------------------------------------------
-----SLWESAFRSSRWFTRGWTLQELLAP--NIVEFFSADGEKLGDK------------
----SSLKSLIHKTTGIALEALAGV-PLAQFEIDERLRWAANRVTKVKEDKAYALLGLCD
VDIAPLYGEGEQEAFRRLDNEIEKL-----------------------------------
------------------------------------------------------------
------------------------------------------RTCIRDLRPTDP---RK-
---------------DKKR------IEQTKGGLLVDSYRWILDN----------------
-------------------------------ETFQQWQKESES-----------------
----------
>OAL51738.1
------------------------------------------------------------
---------------------------------MRLLTYN-E----DKRLTIE--CF-E-
--DAQVPL--YAILSHTWGEE----DEEVTFAD---------------IIN------G--
DG--LGK--------------------------E-GYE-KIQFCGAQAR-----------
---HDGLQYFWVDSCCIDTT---DKAEHSHAIRSMFCWYQAAAKCYVYLSDVQG------
------------------------------------------------------------
-----SSWEPTFRSSRWFTRGWTLQELLAP--SIVDFFSKERKKLGDK------------
----TSLKSLIHKTTGIALKALEGA-PLAQFEVDERLRWAGGRVTKLKEDKAYALSGLCD
VEIAPLYGEGEEQAFKRLYDEIRKL-----------------------------------
------------------------------------------------------------
------------------------------------------KTCLRDLRPTDP---RD-
---------------DKKR------IEETKGGLLADSYRWVLDN----------------
-------------------------------ETFQQWQNDFES-----------------
----------
>XP_007706064.1
------------------------------------------------------------
---------------------------------MRLLRRT-H----NGELSITNDIV-D-
--EDAIPP--YAILSHTWGAEA----DEVTFDD---------------LAS------G--
SG--------------------------KT--KP-GYR-KARFCGEQAW-----------
---RDGLEHFWVDTCCIHKA---NKAELSHAINSMFRWYRNASRCYVYLADVSSRTPAMD
-----------------------------------------------------------K
EESHPPLWELEFRRSRWFTRGWTLQELLAP--DVVEFFAHDWERLGDK------------
----TLLCQKIHEITGISKAALQGA-PLTQFNVEERLSWNVHRHTKLEEDRVYSLLGIFD
VYLSPFYGEGASKARDRLTDQIDK------------------------------------
------------------------------------------------------------
-----------------------------------------RNRCMQDLRDTDP---RN-
---------------DKKR------IEETKGGLLTDSYRWILDN----------------
-------------------------------ASFEQWLNKPQS-----------------
----------
>XP_007732532.1
------------------------------------------------------------
---------------------------------MRLLQLN--S---DGSIKRTGY-LYS-
--GIQIPK--YAILSHTWLDD----EDEVSFED---------------FDN------G--
HA--------------------------EQ--K-TGYE-KIRFCGAQAA-----------
---KDSLEYFWVDTCCIPRS---NNTELQEAITSMFKWYRNATKCYVYLTDVDVSEGEAN
------------------------------------------------------------
DASSSRLWESALRRSRWFTRGWTLQELLAP--ASVEFFSVQGTRLGDK------------
----KSLEQYILEITGIPPQALRG-EPLAKFSVAERLSWAETRQTKRKEDRAYSLLGVFA
IFMPLMYGEG-DHAFTRLQQEIERKHAESA------------------------------
------RQDALLSTLPTAPQAAFNSFNN---QHASTC-----------------------
-----LP--------------------N------------TRVELLQNI-----------
---------------------TE--W----ADGSDDRC----------------------
------------------------------------------------------------
----------
>XP_007752218.1
------------------------------------------------------------
------------------------------------------------------------
-----------MRSSHTLGLM-----DK---------------------RS------P--
S------------------------R--TG--KS-GYS-KINFCAQQGN-----------
---KDGLEHFWVDICCIDKS---NPTELQEAINSMFRWYHNAAKCYVYLLDVSKAGGR--
D-----------------------------------------------------------
------MSQQEFRQSRWFTRP---------------------------------------
---------------------------LSEF-VEQRFSWMQHRRTTVAEDKAYALLGIFG
VEMNLRYGEGYPSASKRLEEKIG-------------------------------------
------------------------------------------------------------
----------------------------------------QLNSCLRDLRITDP---RH-
---------------DKQRIEET--K----GGLLDGVYRWILEN----------------
-------------------------------PDFQKWRDNKED-----------------
----------
>XP_007827913.1
------------------------------------------------------------
---------------------------------MRLLQCD--D---TGRFTLTP-D-LA-
--SDHGLP--YAILSHTWGP------DEVIFTD---------------ITG------TQI
DW--------------------------QQ--KS-GFD-KIKFCAEQAR-----------
---RDGLQYFWVDTCCIDKS---DSIELQTAINSMFRWYRDAKRCYVYLADVSVPSISG-
------------------------------------------------------------
AEQSTLQWEAAFRTSRWYTRGWTLQELLAP--ERVDFFSKEGARLGDK------------
----RSLEQEIHDITKIPIPALRRAVPFDQFNVDERMKWAESRRTTHEEDLAYCLLGIFG
VFMPLNYGEGRNNAFIRLKKEIGDNP----------------------------------
------------------------------------------------------------
----------------------------------------ERQEWLQKLYVCPY------
---------------QE--RKDR--N----PPRVESTCKWFTDH----------------
--------------------------SL-----FQKWQMSSTA-----------------
----------
>XP_007830072.1
------------------------------------------------------------
--------------------------------MMRLLY----QDD-GSRYKFTSDSC---
---SDIPP--YAILSHTWGT------DEIKFAD---------------IIESE--GEG--
T------------------------W--QN--RA-AYR-KIKFCADQAR-----------
---QHGLQHFWIDTCCVDKL---AYVELQNAINSMFRWYRDASRCYVYLDDVSKQESPMP
HT----------------------------------------------------------
-KREAAPWEIAFRNSRWFTRGWTLQELLAP--KKVDFYSREGIWIGDK------------
----QSLESLICDITHIPARALRGT-PLCKFSLSERESWIRNRRTKYEEDMAYSLLGIFD
VYLPLIYGEGKTNAMRRLREEIEKTKFQKGEIVPRRIRNNMLE-----------------
------------------------------------------------------------
-----------------------------------------RSPCISCRQHSS-------
---------------------AV--S----GPYEKYVC----------------------
------------------------------------------------------------
----------
>XP_007830830.1
------------------------------------------------------------
---------------------------------MRLLK----VGS-QGELLFTKDLIHG-
--KDEIPP--YAILSHTWGSDP---DDEVTFKD---------------LKK------Q--
R------------------------G--IQ--KA-SYE-KILFCAEQAK-----------
---CDDLNHFWVDTCCIDKT---NAVELTESINSMFRWYQQAERCYAFLSDVSCSREQD-
-N----------------------------------------------------------
-HSSQLAWQQQFKSSRWFTRGWTLQELIAP--SVVQFFSSDKRFLGDK------------
----NSLRQEIHEVTGIPIGALLQT-PLSSFSVDERISWATSRTTSKMEDKAYSLLGILS
ISMPVIYGEGEREAFNRLRIEISRRSVLKMECDEVIGQSRTGILGP-------SI-----
-------LAQVLARLPVAKGAAFDSYSS---QHDP-------------------------
---------------------LCHPDTRTKVIQDISEWARDTQSK---------------
------------------------------------------------------------
------------------------------------------------------------
----------
>XP_007833322.1
------------------------------------------------------------
---------------------------------MYLLRIEPN-----REVAIVE-FI-S-
--GLQVPE--YAILSHTWEPNH---KDEVIFRDFAILEEDLDTGQDVRFCT------Q--
R------------------------G--KE--KT-GYR-KIRFCAEQAE-----------
---RDGFQYFWIDSCCIDKA---NAAELSESINSMFRWYQEAIRCYVYLSDVSKSSND--
D-----------------------------------------------------------
-GLMGTTWEDEFQGSRWHTRGWTLQELLAS--TVVDFFSSDGHRLGDK------------
----QSLGQMIHDITHIPIEALHGR-PLSKYTIAERISWGRNRQTTRGEDKAYSLLGIMN
VTIGANYGEGEEGAFKRLHRAIQDDQDIPVRDPEL-------------------------
------------------------------------------------------------
--------------------------------------KKSLDECLANLRLSDP---QD-
---------------DKSRIEAT--K----GGLFKDAYRWVLEN----------------
-------------------------------PDYKKWRFDQES-----------------
----------
>XP_007835455.1
------------------------------------------------------------
---------------------------------MRLLR----RTT-NGSYEITGPYL-V-
--KDSIPA--YAVLSHTWLSDN---DREVTFQD---------------LTT------G--
E------------------------P-TKK--PA-GYA-KIHFCASQAS-----------
---RDGLEFFWVDTCCIDRT---SSSELEEAITCMFSWYRDAARCYVYLEDVSANPEPGS
SL---------------------------------------------------------S
QTQRQDKLESEFRRARWFSRGWTLQELLAP--VDVVFFSVDQVLLGDK------------
----SSLESMIHEITGIPLDALRGK-RLAKFSLDDRLSWASRRQTRRKEDRAYCLLGILE
IYIPRMYGMGD-SAYDLLLDEIKKKNAV-D------------------------------
-ER----QELLLSNLPTASDATFDSSYN---GRGR-------------------------
---------------------TCLQDTRAELLQQIQTWAEGADEK---------------
------------------------------------------------------------
------------------------------------------------------------
----------
>XP_008078632.1
------------------------------------------------------------
---------------------------------MRLIEFN--D---GGDFSLTHD--F--
--IDDVPR--YAILSHTWGKD----TEEVTYRD---------------LMG------G--
TG--------------------------KD--KV-GYD-KIRFCGEQAA-----------
---RDNLQYFWVDTCCIDKS---DAIELQTAINCMFRWYKNAAKCYVYLSDVSTTEQKE-
-----------------------------------------------------------S
DRLLEHTWESAFRSSRWFTRGWTLQELLAP--SSVEFFSADCELLGDK------------
----KSLEPLIHEVTGLPVKILQG-YDLARFSFDERVSWTMKRQTKHEEDMIYSLLGIFG
VSLILNYGEGRDNALRRLRDEADIHQRF--------------------------------
----------ILGRLQFVDNAAFDSHEE---EHNARC-----------------------
-----YQ--------------------G------------TRVELLRQI-----------
---------------------DT--W----AEHSKNEC----------------------
------------------------------------------------------------
----------
>XP_008715810.1
------------------------------------------------------------
---------------------------------MRLLK--STS---HARVELTP-DL---
--IDAVPA--YAILSHTWGDA----DQEVTFDD---------------LVR------G--
R------------------------G--TG--KQ-GYR-KIQFCREKAL-----------
---RDGLQHLWIDTCCIDRA---NHVELSEAITSMFRWYREAARCYVYLADVSDDGHDS-
EL----------------------------------------------------------
---VRYRWEDAFRKSRWWRRGWTLQELLAP--ASVEFFSREGMRLGSK------------
----KTLEALIHEITQIPIAALRGE-PLSGFTVDERLRWTNGRQTKKMEDKAYCLLGILD
VSMSLRYGEGE-KALARLEAKVKGSSRVKSANVSFSDEEASK------------------
------------------------------------------------------------
-------------------------------------LDTNQDELIHWLAPARS------
---------------EEL-HTKT--A----ASRHPDTGVSFTS-----------------
-------------------------------GPLLQWLTQKRDQA---------------
----------
>KXJ87265.1
------------------------------------------------------------
---------------------------------MRLLTRL--D---DGSLALTRE-L---
--YDNIPR--YAILSHTWGSDE----DEVTFRD---------------IDS------D--
TA-DKSA------------------V--RD--KK-GYK-KLTFCADQAA-----------
---TDGLEHFWVDTCCIDKS---SSTELSTAINSMFRWYQKAEKCYVFLSDVSAEAGDD-
------------------------------------------------------------
--KPRASWKNAFRHSRWMTRGWTLQELVAP--RSVEFFSKEGMKLGSK------------
----FSLEALLHEITGISVDVLRGK-PLADVGINEKFSWLDTRQTKIPEDRAYCMFGLFD
VQMPLIYSEGEEKAMNRLRQEVGNKQLTSADTP---------------------------
--------AGKD------------------------------------------------
------------------------------------TMSELGKQCVADLRITNP------
---------------RD--DKTR--IEDTKGGLLADSFAWVFEN----------------
--------------------------GQ-----FCQWRDTGSREQ---------------
----------
>XP_008720467.1
------------------------------------------------------------
---------------------------------MRLVY--VNE---KGKLSLTKDLR---
---EPFPP--YAILSHTWGAD----DEEVVFQD---------------MQD------D--
I------------------------W--QK--KT-GRV-KLDFCANQAR-----------
---KDGLNHFWIDTCCINKA---NQSELQEAITSMFRWYATAEKCYAYLADIRYHKRSSD
G-----------------------------------------------------------
---SYEPWKSAFRGSRWFTRGWTLQELLAP--KQVEFYSCEGEYLGNK------------
----KSLEDQINEVTCIPIDALRGT-PLSVFSVEERLGWAARRSTTKEEDRAYCLSGICG
VYMLPIYGEGQ-HAFDRLKDAIAVAYRNSLFREQPVAPSGSVVASRL-------------
------------------------------------------------------------
--------------------KAF--EPSAMLEDDLQTQRKRREELLQSLDFDEN------
---------------DA--RRAT--I----SGEDPGTCAWLLQH----------------
-------------------------------PDYILWSDPSNMDEHH-------------
----------
>XP_014560346.1
------------------------------------------------------------
---------------------------------MRLLQ----IES-NGNLVLKHFDT---
--GHEIPP--YAILSHTWGRR------EALYDD---------------LGKFKVVQDI--
S------------------------G--KL--GA-IWQ-KVRFCAEQAK-----------
---RDDLDYFWLDTCCIDRP---NDLEVEEAVNSAYKWYKNSKRYYVLLSDFKINSLEGD
------------------------------------------------------------
-------GKLAFRKSKWFTRSGTIVELLAP--SSIGFFSIAGTRLGDK------------
----ESLKRIIHEITRIPLKALSKS-DLSNFS----------------EDRAYCLLGLFD
CHMPLIYGEGRDRALKRLMREIMGETSEKIR-----------------------------
---------------------------------RW-------------------------
---------------------LSPPDPST-------------------------------
----------------N--YHKE--R----KKQAPETSVWLLEG----------------
-------------------------------SEFKQWKSSVDSVLPSP------------
----------
>XP_018031820.1
------------------------------------------------------------
---------------------------------MRLLYTT--S---DGRLNWTKNHI-S-
--NKEVPN--YAILSHTWKDE-----HEVTFDD---------------LKSIDNAKER--
D------------------------S--QR--NE-GYR-KLRFCAQQAE-----------
---QDGLNYFWVDTCCIDKS---NSAELQEAINSMFRWYQNAGRCYVYLSDVEQDTLDGD
G-----------------------------------------------------------
--------ESAFKQSRWFSRGWTLQELLAP--KSVEFFSRKGRRLGDK------------
----ESLRHVIHEITKIPVKALQGS-RLSEFTISERLSWAEKRQTTREEDGAYCLLGIFD
CHLPLIYGEGKEKALKRLKKEIEETSEEIAGASA--------------------------
-----------------------KNTKS--------------------------------
---------------------------------RSRGQEERLGKICSWLSAPDP---ST-
---------------NY--HKA---H----RQRQAETGLWLVEG----------------
-------------------------------EQFARWKANAAS-----------------
----------
>XP_016248110.1
------------------------------------------------------------
---------------------------------MHFLK--VGH---NGQLTLAE-NL---
--NPPPSR--YAVLSHTWGRD----DEEITYDE---------------MKN------G--
L------------------------G--AT--KA-GYK-KLRFCADRAG-----------
---RDGIDYVWVDTCCINKA---NWTELAEAINSMYQWYQDAAKCYVYLSDVSM------
------------------------------------------------------------
-----QTWVSNFETSRWFRRGWTLQELLAP--KLVEFYSHEGMFLGDK------------
----ESLELQIHRSTGIPVAALRGN-PLSDFAVSERKRWVARRNTKRIEDKAYCMLGIFG
VFLPLIYGEGA-NAWKRLDEEIEKSSTSESLTNTRNRDSCQRLES--KAALRRVKEAQAG
PYAPFLDVLLQLAEVPND---------DRTRKAMLQCARLLSITDSAK----------FL
------------WEHRDAVDKETVKATDKAEERLRDTYYGAVARCYKSLGFDDI------
---------------MA--REEI--I----AAPDDETCLWIYDA----------------
-------------------------------PEFESWHSNQK------------------
----------
>OQV01021.1
------------------------------------------------------------
---------------------------------MHFLK--VGH---NGQLTLAE-NL---
--NPPPSR--YAVLSHTWGRD----DEEITYDE---------------MKN------G--
L------------------------G--AT--KA-GYK-KLRFCADRAG-----------
---KDGIDYVWVDTCCINKA---NWTELAEAINSMYQWYQDAAKCYVYLSDVSM------
------------------------------------------------------------
-----QTWVSNFETSRWFRRGWTLQELLAP--KLVEFYSHEGMFLGDK------------
----ESLELQIHRSTGIPVAALRGN-PLSDFAVSERKRWVARRNTKRIEDKAYCMLGIFG
VFLPLIYGEGA-NAWKRLDEEIEKSSTSESLTNTRNRDSCQRLES--KAALRRVKEAQAG
PYAPFLDVLLQLAEVPND---------DRTRKAMLQCARLLSITDSAK----------FL
------------WEHRDAVDKETVKATDKAEERLRDTYYGAVARCYKSLGFDDI------
---------------MA--REEI--I----AAPDDETCLWIYDA----------------
-------------------------------PEFESWHSNQK------------------
----------
>XP_016267552.1
------------------------------------------------------------
---------------------------------MRLLRSD--H---HGGFTLTRD--L--
--IDDIPA--YAILSHTWGAE----DDEVTFDD---------------IAN------K--
QA--------------------------EG--KA-GYA-KLQFCKRQAE-----------
---KDGLQYFWIDTCCIHRA---NHAELSEAIISMYRWYRGAAKCYVYLSNVSTTSIDDC
------------------------------------------------------------
DRESQAAWQAAFYKSRWFTRGWTLQELLAP--SSVEFFSHEGLRLGSK------------
----KTLEAMIHEITTIPLPALRGD-SLSNFSVDERLRWALGRNTKRIEDKAYCLLGLFD
VYMPPLYGEGD-YAFTRLKEEIHKSIRSGRDMN---------------------------
--------EVRFSKPD------ASSSDG---IPVDTMDW---------------------
---------------------------------TSVAISDKLATWLSPTKP-KV------
---------------HH--ER-N--S----KCRTYGSGTWFLER----------------
--------------------------EC-----FKQWVSSGGG-----------------
----------
>XP_016237509.1
------------------------------------------------------------
---------------------------------MRLLSSD--H---LGGFSLTKD--L--
--IDNIPA--YAILSHTWGAE----DDEVTFDD---------------IGS------K--
QA--------------------------EG--KA-GYA-KLQFCKRQAE-----------
---RDGLQYFWIDTCCINRA---NHAELAEAIISMYRWYRGAAKCYVYLSNVSTTSIDDG
------------------------------------------------------------
DRESQAAWQAAFYKSRWFTRGWTLQELLAP--RSVEFFSHEGLRLGSK------------
----KTLEGMIHEITKIPLSALRGD-SLSNFSVDERLRWALGRNTKRVEDKAYCLLGIFD
VYMPTLYGEGD-HAFTRLKEEIYKSVRTRRDMG---------------------------
--------DPRFSQAN------TSSSDD---SSVENMDW---------------------
---------------------------------SPVSVTEKLAAWLSPTNP-KV------
---------------HH--ER-S--N----KCRTHGSGTWFLER----------------
--------------------------ES-----FKQWVSSGHG-----------------
----------
>XP_016615468.1
------------------------------------------------------------
---------------------------------MRLLYSKGA-----GKYSLTREFA-A-
--DEDVPA--YAILSHTWIDG-----QEVTFED---------------IRG------G--
G------------------------G--RG--KS-GYN-KINFFAQQAN-----------
---KDGLEYFWVDACCIDKS---NPAELQEAIKSMFRRYQNAAKCYVYLLNVSKAGGR--
D-----------------------------------------------------------
------MSQQEFRQSPWFTRP---------------------------------------
---------------------------M------------QHRQTTAAEDKAYALLGIFG
VEMNLRCGEGYPSASKQLEEKIG-------------------------------------
------------------------------------------------------------
----------------------------------------QLNSCLRDLRITDP---RH-
---------------DKQRIEET--K----GGLLDGVYRWILEN----------------
-------------------------------PDFQKWHDNKED-----------------
----------
>XP_016645382.1
------------------------------------------------------------
---------------------------------MRLLA--IDQ---NGELSFTKDLG---
---GNIPS--YAILSHTWSTNA---QDEVTFKD---------------IEN------G--
T------------------------W--KR--KL-AHG-KIEFCIEQAR-----------
---RDGLQYLWVDTCCIDRS---DPEELRGSINSMFQWYSDSAQCYVYLSDVSKPAGQAG
D-----------------------------------------------------------
----DQPWKAAFQRSRWFTRGWTLQELLAP--GSIQFFSREGQHLGDM------------
----ESLEQEIHNVTKIPISALRQTTSLGRFDVEERFGWAEKRQTLHPEDWAYSLLGLFG
VFIQPMYGEGRDSAVKRLREAIESAPERREYLR---------------------------
------------------------------------------------------------
-----------------------------------------------KFQTCPY------
---------------QD--RKDR--N----PLAADGTLEWFTNH----------------
-------------------------------SLFQQWNQSPSE-----------------
----------
>XP_018000324.1
------------------------------------------------------------
------------------------------MAIMRLLH--VDD---SGNIKLTQHDP---
---RSPPP--YAILSHTWSEND---GDEVLYED---------------VQT------D--
A------------------------W--KR--KK-ARY-KIDFCAAQVK-----------
---KDGLEYFWLDTCCINKGTDRNGTEVEAAITSMFRWYAASVKCYVLLCDVSSNKRNAE
G-----------------------------------------------------------
---LCDLRSSNFNKARWFTRGWTLQELLAP--SCVEFFSREGGLIGTR------------
----ASLKREIHRATGIPLTALDGA-KLASFSIDERRQWAVFRKTKEPEDMAYCLAGLFN
VYLKPHYGEDLENAWHRLQDEIKKRLGRYIDGLEPPVPLVSDEAPSV------------A
RGP---------------------------------------------------------
----------------------------DRPGTEHGSTAARRSLLLESLAFDDM------
---------------DV--RRDT--H----RS----------------------------
------------------------------------------------------------
----------
>XP_018000891.1
------------------------------------------------------------
---------------------------------MRLLK--QSA---DGSFHLTS-FD---
--SNACPP--YAILSHTWGKD----DSEVTFED---------------IED------G--
A------------------------G--RE--KA-GYE-KLRFCAEQAR-----------
---KDGLDHFWVDTCCIKKS---DLAELSEAITSMFRWYRRSANCYVLLTDVTHDTTLSP
GD----------------------------------------------------------
---GTPVWREQFHSSAHHTRGWTLQEILAP--HTVHFFSKEGKVLGER------------
----RDLAGAIEEATTIPVRALTGE-PLTKFSVAERMRWSEGRNTTKAEDRAYCLLGLFG
ISLVPNYGEGIRSALRRLSSELDQKFREEVRDAGKTLIQVVQ--K--DPRDRS-----HA
LSVE--------------------------------------------------------
------------------------------ERNAQWEKNRRRRGLLDLLRPENL------
---------------NA--RQQN--V----RDAQHDTCKWFLEH----------------
-------------------------------PAVVKWNQQEEVGDHR-------------
----------
>OSS51913.1
------------------------------------------------------------
---------------------------------MRLLYTK--G---DGSLDWTEDLL-D-
---AQIPP--YAILSHTWGE------QEVTYKD---------------LQSCGNIGVF--
A------------------------E--QL--EE-GCR-KIKFCAEQAQ-----------
---RDGLCHFWIDTCCIDKS---NSQELQEAINSMFRWYQKAEKCYVYLSDVKQGVLDTE
G-----------------------------------------------------------
--------EYAFRGSRWFTRGWTLQELLAP--QTVEFYSKEGINLGTK------------
----QSLKNIIHEITNVPVQALSGD-NLSDFGVDDRFSWAQKRLTTREEDKSYCLLGIFG
VCLPLIYGEGDESALYRLREVIDSKFHSG-------------------------------
---------------------------R--------------------------------
---------------------------------VQQREEKLRKDVLKWLSAPDP---ST-
---------------NY--HKA---Q----KMRQADTGLWLLQH----------------
-------------------------------ARYLAWKTRAASR----------------
----------
>XP_018385346.1
------------------------------------------------------------
---------------------------------MRLLQ--IQA---NGSFSLVNYDS---
---TSIPP--YAILSHTWSENN---EDEVSFSD---------------MRN------E--
T------------------------G--KD--KR-GYA-KLKFCAEQAT-----------
---KDGLEHFWVDTCCIDKS---SSAELSEAITSMFRWYKNSAQCYVYLADVTTREEKVD
HE-------------------------------------------------------TLD
HEAPDVTWVSDFQTSRWFTRGWTLQELLAP--RVVLFFSRDGRLLGDK------------
----SSLEQHIHDVTSISISALRGA-SLDSFSVEERMSWARSRITKREEDSAYSMLGIFG
VSMVPIYGEEKAAALRRLRREIKEAAQDEYGFL---------------------------
------------------------------------------------------------
----------------------------DNVERSAAVQSYQRQDLMKSLQFDQI------
---------------GA--RDAT--I----KNAHAKTCKWLLQK----------------
-------------------------------SEHIEWLDSARLPIHH-------------
----------
>OWY55349.1
------------------------------------------------------------
---------------------------------MRLLQ--IQA---NGSFSLVNYDS---
---TSIPP--YAILSHTWSENN---EDEVSFSD---------------MRN------E--
T------------------------G--KD--KR-GYA-KLKFCAEQAT-----------
---KDGLEHFWVDTCCIDKS---SSAELSEAITSMFRWYKNSAQCYVYLADVTTREEKVD
HE-------------------------------------------------------TLD
HEAPDVTWVSDFQTSRWFTRGWTLQELLAP--RVVLFFSRDGRLLGDK------------
----SSLEQHIHDVTSISISALRGA-SLDSFSVEERMSWARSRITKREEDSVYSMLGIFG
VSMVPIYGEEKAAALRRLRREIKEAAQDEYGFL---------------------------
------------------------------------------------------------
----------------------------DNVERSAAVQSYQRQDLMKSLQFDQI------
---------------GA--RDAT--I----KNAHAKTCKWLLQK----------------
-------------------------------SEHIEWLDSARLPIHH-------------
----------
>XP_018031722.1
------------------------------------------------------------
---------------------------------MRLLKYG-E----DGRITIS--SF-D-
--DDALPR--YAILSHTWGAD----ADEVTFAD---------------LAK------G--
NS--KHKPGDIEMSGYKKMFGYKKVLGYKK--TT-GYK-KIRFCAEQAQ-----------
---QDGLQYFWVDTCCIDKS---DKAELSLAIQSMFRWYQNATKCYVYLSDVSTKKGIAG
------------------------------------------------------------
SFSTKFTWEPAFKSSRWFTRGWTLQELVAP--SIVEFFSQEWEKLGDK------------
----TSLKSLIKRITGIPHEALEGA-PLSQFSIDERLRWKEGRVTKREEDGAYSLQGILD
VELAPVYGEGAAGAFRRLMDEIDGL-----------------------------------
------------------------------------------------------------
------------------------------------------KRCVQDLHSTDP---RN-
---------------DKQR------IEDTKGGLLADSYRWVLDN----------------
-------------------------------TTFQQWQQDPHS-----------------
----------
>CCD34839.1
------------------------------------------------------------
---------------------------------MRLLQYS-D----TGRFTLTKDFI-G-
--DDQIPS--YAILSHTWGAND----EEVTFED---------------ILN------D--
TG--------------------------EV--KP-GYE-KIRFCGEQAT-----------
---QDGLLYFWIDTCCINKS---NDAELSRSINSMFRWYRNAARCYVYLSDVSGCSVSGN
------------------------------------------------------------
HECIPRLWESDFRKSKWFTRGWTLQELLAP--VLVEFFTRERGRLGDK------------
----SSLIIQISEITNIPRTALEGH-PLSQFSVEERLQWIQHRQTTLEEDKAYSLLGIFD
VYILPIYKEGLASAHARLLDEFYK------------------------------------
------------------------------------------------------------
-----------------------------------------KQKCIQDLRLSDP---RD-
---------------DKKR------IEDTKGGLLEGLYDWILGN----------------
-------------------------------PEFQQWHKDQQS-----------------
----------
>CZR52892.1
------------------------------------------------------------
---------------------------------MRLLQCT-R----DSGFRLT--PD-MD
EDEIAVHP--YAILSHTWGAE----GEEVTFED---------------LAC------G--
AG--ERK--------------------------P-GYK-KIEFCGKQAE-----------
---QDGLQYFWIDTCCINKG---NKAEFSQAIQSMFRWYRNAARCYVYLSDVSCSPHRSE
------------------------------------------------------------
DEANLLLWDLEFRQSKWFMRGWTLQELLAP--SLVEFFSCQGKKLGDK------------
----ISLKQQIHEITSIPPLALEGT-PLSQFSIHERLRWKGDRETTRDEDGWYSLSGIFY
VEIAPAYSEGAASAFRRLKEEIDKQ-----------------------------------
------------------------------------------------------------
------------------------------------------ERCVQDVRHTDP---RD-
---------------DKKR------IEDTKGGLLADSYRWVLDN----------------
-------------------------------TTFQQWQQDPHN-----------------
----------
>EMD86695.1
------------------------------------------------------------
---------------------------------MRLLQYS-E----SGMLST--HNF-D-
--DGDIPP--YAILSHTWGAD----SDEVTFAD---------------LQT------G--
GS--KTK--------------------------L-GYE-KILFCGSQAR-----------
---HDGLQYFWIDTCCIDKN---DKAELAFSIRSMFRWYRNAARCYVYLSDVAGIMIYSG
EA----------------------------------------------------------
--AESSCDYTAFRRSRWFTRGWTLQELLAP--PMVDFFSKDGQKLGSK------------
----SSLLSVLCEITRIPEAALQST-PLSDFSVNERISWNEHRITTIPADRAYSLMGILG
VSLSPFDGESLAEAMKRVTDEVDKQ-----------------------------------
------------------------------------------------------------
------------------------------------------NKCLQDIRRTDP---QD-
---------------DKKR------IEDTKGGLLADSYRWVLDN----------------
-------------------------------PTFQQWQQHLDS-----------------
----------
>EMR91224.1
------------------------------------------------------------
---------------------------------MRLLQYS-E----TGRFTLTKDFI-G-
--DDQIPP--YAILSHTWGPSD----EEVTFQD---------------IVN------G--
TG--------------------------EI--KP-GYE-KIRFCGEQAK-----------
---QDGLLYFWIDTCCINKS---NGAELSRSINSMFRWYRNAARCYVYLSDVSGYSVSGN
------------------------------------------------------------
HKCIPQLWESDFRKSKWFTRGWTLQELLGP--VSIEFFSRERRRLGDK------------
----SSLIIQISEITNIPRTALEGY-PLSQFSVEERLQWIQHRQTTLEEDKAYSLLGIFD
VYILPIYNEGLASAHARLLDEFYK------------------------------------
------------------------------------------------------------
-----------------------------------------KQKCIQDLRLSDP---RD-
---------------DKKR------IEDTKGGLLEGLYDWILEN----------------
-------------------------------PDFQQWRKEQQS-----------------
----------
>EXU95032.1
------------------------------------------------------------
---------------------------------MRLLEILP-----NGDLRLTQKLL---
--DDAIPQ--YAILSHTWGDE----SKEVTFED---------------IVG------G--
SD--------------------------RG--KA-GYK-KIKFCGNQAT-----------
---QDGLRYFWVDSCCIKKS---SDAELSESLNSMFRWYQRAEKCYVYLSDVSTTRKRKT
S-----------------------------------------------------------
GGDTLKTWEQAFRESRWFTRGWTLQELLAP--TSVKFFSKEGEELGDK------------
----QSLEQEIYEITRIPISALRES-KLSRFSTEQKFDWAKNRQTTREEDWAYSLLGIFE
ISMPVVYGEGRRNAVRRLEKEIDD------------------------------------
------------------------------------------------------------
--------------------------------------TSKAKQCLRDLRVTDP---RA-
---------------DKVR------IEEAKGGLIPDSYRWILEN----------------
-------------------------------NDFKQWRNGQQS-----------------
----------
>KIM94556.1
------------------------------------------------------------
---------------------------------MRLLEFC-E----DGTICFEDF---R-
--DDKVPP--YAILSHTWLRDQDGKELEPTYED---------------LIN------G--
TG--------------------------KE--KL-GYK-KIQFCSKQAS-----------
---NDGLRYFWVDSCCIDRE---MNAELSQAIRSMFLWYRNATRCYVYLSDVSTRKRKRG
------------------------------------------------------------
YDETQGSWEQAFRRSKWFARGWTLQELLAP--QSVEFFSQECKRLGDR------------
----GSLREQIHEITCIPLLALEGT-PLSQFSVKERFLWMEHRQTTSEEDKAYSLLGIFG
VSLYPLYGEGVVRAYKRLQEEIDK------------------------------------
------------------------------------------------------------
-----------------------------------------LEKCKQALHLTDP---RK-
---------------DKER------IEDGKGGLLAKSYLWILDH----------------
-------------------------------PDFKHWREDQQS-----------------
----------
>KIM96029.1
------------------------------------------------------------
---------------------------------MRLLERS-SS---AGKFILTKD-FID-
--DDEVPP--YAILSHTWVEG-----EEVTFDD---------------LTN------D--
AG--------------------------KD--KF-GYE-KIRFCGERAR-----------
---RDGLQYFWVDTCCINKA---NFTELSQAINSMFQWYQNATKCYVYLSDVSTTKQKS-
-----------------------------------------------------------S
DQSSNFSWESAFRVSRWFTRGWTLQELLAP--GSVEFFSREGTWLGNK------------
----EILERQICEITGIPGQALQG-TPLPVFGVDERMSWAKHRRTMRKEDEAYSLLGIFN
VHIPLIYGEGRDNALARLREVIDKPSKG--------------------------------
-----------FNRLPYVAEASFNSYTK---QHQPTC-----------------------
-----LP--------------------D------------TRVDLLRTI-----------
---------------------YD--W----ANRHDEMC----------------------
------------------------------------------------------------
----------
>KIM98348.1
------------------------------------------------------------
---------------------------------MRLLEILP-----NGDFRLTKNFL---
--NNAIPP--YAILSHRWEKDE---QEEVTFED---------------MDE------G--
FG--------------------------QG--KA-GYK-KIKFCGEQAA-----------
---KDGLRYFWVDCCCIKKS---DSSELTESLNSMFRWYKRAEKCYVYLADVSKRHRK-R
K-----------------------------------------------------------
NERLPESWETAFQKSEWFTRGWTLQELLAP--IEVQFFSKEHELLGDK------------
----QSLEQQIHEVTEIPILALRGS-ALSSFSTEQKFAWAKNRKTTREEDWAYSLLGIFE
TSIPVLYGEGRRNAVRRLEKEIDD------------------------------------
------------------------------------------------------------
--------------------------------------ASKVKQCLRDLRVTDP---QV-
---------------NKIR------IEETKGGLLLDSCRWILEH----------------
-------------------------------RDFRQWQNDQQS-----------------
----------
>KIM99418.1
------------------------------------------------------------
---------------------------------MRLLKHS-D----TGEFNFTKDFV-G-
--DDRIPP--YAILSHTWGLDT----DEVVFED---------------LIN------G--
TG--------------------------RD--KA-GFK-KIRFCGKQAR-----------
---QDGLQYFWIDTCCINKA---NYTELSQAINSMFRWYQNAAKCYVYLSDVLTTERKAS
------------------------------------------------------------
DQSSEFTWKLAFQESRWFKRGWTLQELLAP--ITVEFFSQECQRLGDK------------
----KSLRQMIHEITGIANLALQGA-NLSQFSVEERLSWIDRRQTKLEEDKAYSLLGIFD
ISMPLIYGEGGQKAFKRLREEIDKHVKGLLQR----------------------------
------------------------------------------------------------
--------------------------------LAPAQQKNEDQECIQHLRLTDP---RD-
---------------DKKR------IEETKGGLLEDSYHWILEN----------------
-------------------------------PDFQEWRNDEQNC----------------
----------
>KIN07078.1
------------------------------------------------------------
---------------------------------MRLLFRN-D----NGEYGLTKDFN-A-
--HDPIPP--YAILSHTWDEG-----QEVTFKD---------------LMD------G--
TG--------------------------KS--KT-GYN-KIRFCGQQAE-----------
---LDSLQHFWVDTCCINKS---NRAELQKAINSMFRWYRNATRCYVYLSDVSTIKRR--
----------------------------------------------------------AS
DPSAKYTWESAFRESRWFTRGWTLQELLAP--ALVEFFSREGKRLGDK------------
----TSLGQQICDLTGVPKSALQGA-YLSQFRDKERFSWIECRQTRIEEDKAYSLLGIFG
VEMPLRYGEGSASAFKRLEEEIDK------------------------------------
------------------------------------------------------------
-----------------------------------------LNKCLRELRPTDP---SD-
---------------DKKR------IEDDKGGLLKECYRWIIDD----------------
-------------------------------LYYQQWRNDPKS-----------------
----------
>KNG48588.1
MMQAAQRSATLHIAPTGPPIVLGLPPSALRDS--LAAALYPLFCELTRRRSRREL-----
------LH-----------SH---QAAAHPHESMRLLRCE-D----DGRLTIT--SF-E-
--DGAIPP--YAILSHTWGED----AEEVTFAD---------------LAE------G--
GG--KHK--------------------------P-GYT-KIRFCGGQAQ-----------
---QDGLQYFWVDTCCIDKS---DKAELSLAIQSMFRWYQNATKCYVYLSDVPTQKIEAG
------------------------------------------------------------
STSIKFTWESAFRSSRWFTRGWTLQELLAP--NIVDFFSQECEKLGGK------------
----ISLTPLISQITGIPHEVLQGT--FSQFDIEDRLRWKGDRETKLKEDMAYSLSGICD
VNIAPVYGEGGEEAFRRLHHEIRKL-----------------------------------
------------------------------------------------------------
------------------------------------------KDCLRDLRSGDP---RD-
---------------DKKR------IEDTKGGLLADSYRWVLDN----------------
-------------------------------STFQQWQQDPHS-----------------
----------
>KNG51532.1
------------------------------MA--ALDAWYQQYCLWSKRLCQVCYRL--V
YFSTVLAL-----------YP---PFSEITWKSMRLLRLE-D----DGRLTIT--SF-D-
--DDTIPQ--YAILSHTWGAD----TEEVTFAD---------------LAE------D--
GG--KHK--------------------------S-GYK-KIRFCGQQAQ-----------
---QDGLQYFWVDTCCIDKS---DQAELSLAIRSMFRWYQNATRCYVHLSEVSTRKRKSE
------------------------------------------------------------
YIDNSFTWEPAFRSSRWFKRGWTLQELLAP--KTVEFFSQEGVKLGDR------------
----ISLKKLIGKITGIPCEALDGA-SISHFDVNERLRWKADRETKLKEDMAYSLSGICD
VEIAPVYGEGEEEAFRRLHDEIRKL-----------------------------------
------------------------------------------------------------
------------------------------------------KDCLRDLRPGDP---RD-
---------------DKKR------IEDTKGGLLADTYRWVLDN----------------
-------------------------------TAFQNWRHERRS-----------------
----------
>KZM27861.1
------------------------------------------------------------
---------------------------------MRLLHYD-E----CGELGIV--SF-D-
--DRATPP--YAILSHTWGSD----AEEVTFAD---------------IED------G--
DG--KAK--------------------------R-GYD-KIHYCGQQAR-----------
---QDRLQYFWVDTCCIDKT---DKAELSHAIRSMFRWYQNAARCYVYLSDVSTRKRKVD
------------------------------------------------------------
AKLGKFTWEAAFRDSRWFTRGWTLQELLAP--STVEFFSQEWAKLGDK------------
----TSLKLLTHKITSISPEALDGA-PLSQFSVNERLRWKEGRKTEREEDGAYSLQGIFS
VDIAPVYGEGAAGAFRRLMNEIHEL-----------------------------------
------------------------------------------------------------
------------------------------------------ERCIQDVRHTDP---RD-
---------------DKKR------IEETKGGLLADSYRWVLNN----------------
-------------------------------ATFQQWRQDPHS-----------------
----------
>OAL01941.1
------------------------------------------------------------
---------------------------------MRLLRCE-D----NGRITIT--TF-D-
--DNALPQ--YAILSHTWGDD----ADEVTFAD---------------LAE------G--
GS--KHK--------------------------S-GYK-KIRLCGEQAQ-----------
---QDGLQYFWVDTCCIDKS---DKAELSLAIQSMFRWYQNATKCYVYLSDVSTKKRKAV
------------------------------------------------------------
GMSTEFPWEPAFRTSRWFTRGWTLQELLAP--STVEFFSQEWKKLGDK------------
----MSLKLLIHKATGIPLKALEGT-PLSQFSIKERLQWREGRTTKNKEDGAYSLLGIFG
VDLAKVYGEGEAGAFGRLLREIDIS-----------------------------------
------------------------------------------------------------
------------------------------------------QRCVQDIRSTDP---CD-
---------------DKKR------IEDTKGGLLANSYRWVLDN----------------
-------------------------------TAFQQWRQKPDS-----------------
----------
>OAL04294.1
------------------------------------------------------------
-----------------------------MADVIRLLRCS-N----TGDFGLPEAFA-S-
--DKTIPP--YVILSHTWEDG-----QEVTFKD---------------LME------S--
TG--------------------------KD--KT-GYH-KIRLCAQRAK-----------
---RDGLQYCWVDTCCIDKS---NPAELQKAINSMFRWYKNARKCYVYLQDVSTMKRKAS
------------------------------------------------------------
DRDVEYTWETAFRQSRWFRRGWTLQELLAP--TSVQFFSQEWKKLGDR------------
----QSLVQQIHEATGIPNTALQGA-PMVRFSEKERFSWIQSRETKIEEDKAYALLGIFD
VEMPLCYKEGYACAFKRLQQEISK------------------------------------
------------------------------------------------------------
-----------------------------------------LNTCLRDLRATDP---RN-
---------------DKKR------IEDAKGGLLLDSYRWVLDN----------------
-------------------------------PEFQRWRDSQRN-----------------
----------
>OAL42607.1
------------------------------------------------------------
---------------------------------MRLLQFS-E----SGQLSIH--TF-D-
--DGAIPA--YAILSHTWGAD----RDELTFPD---------------LDT------I--
EG--RNK--------------------------P-GYE-KIRFCGEQAR-----------
---DDGLQHFWIDTCCINKN---NKAELAFAIRSMFRWYRNAARCYVYLSDVSTRKRKAC
------------------------------------------------------------
SRPTERSWEPAFRSSRWFLRGWTLQELLAP--SVVEFFSQEGTKLGNK------------
----ISLQTMIHEITSIPPKALSGA-PLCQFSVNERLWWKEGRETKREEDLWYSLSGIFD
VEIAPAYSEGAASAFKRLMDEIHKL-----------------------------------
------------------------------------------------------------
------------------------------------------ERCVQDIRQTDP---RD-
---------------DKKR------IEETKGGLLADSYRWVFDN----------------
-------------------------------TIFRQWQQSPHD-----------------
----------
>OBT59970.1
------------------------------------------------------------
---------------------------------MRLLLQG-G----TGEFSFRE-FR-D-
--DEIPPP--YAILSHTWDEG-----QEVTFKD---------------LID------G--
TG--------------------------KS--KT-GYN-KIRFCGQQAK-----------
---LDGLQHFWVDTCCIDKT---KRAELQKAINSMFRWYRNATRCYVYLSDVSTTKRETR
KRKRSDRADLPWKSW--------------------------------------FTAQKAS
DPLAEYTWESAFRESRWFTRGWTLQELLAP--ASVEFFSYERERLGDK------------
----NSLEQEICEITGVPESVLQGA-SLSRFSDKERFSWIECRQTRVEEDKAYSLLGIFG
VELPLRYGEGSASAFKRLEEEIDK------------------------------------
------------------------------------------------------------
-----------------------------------------LNKCLRELRSTDP---CD-
---------------DKKR------IEDDKGGLLKECCRWIFVD----------------
-------------------------------FDYQQWRNDPKR-----------------
----------
>OCK72839.1
------------------------------------------------------------
---------------------------------MRLLQCS-S----TGEFSLTKDLV-S-
--DEKIPP--YAILSHTWGSDA----EEVTFED---------------LAN------G--
TG--------------------------KN--KP-GYE-KIRFCGEQAR-----------
---QDDLQYFWIDTCCINKA---NIAELSLAINAMFRWYRNATRCYVYLSDVSSPLFDTN
-----------------------------------------------------------N
EFN-PRPWESDFRKSKWFTRGWTLQELLAP--SSVEFFSQEWKRLGDK------------
----RLLKQQIHEVTGIPYLALQGG-LLSQFSDNERFSWIERRRTKLEEDKAYSLLGIFD
VYIPLRYGEGMKSAFERLQGEINK------------------------------------
------------------------------------------------------------
-----------------------------------------LNKCIQDLRLTDP---RD-
---------------DKKR------IEETKGGLLKDSYRWILEH----------------
-------------------------------LDFQQWRDDQQS-----------------
----------
>OCK73079.1
------------------------------------------------------------
---------------------------------MRLLLLS-V----TGELSLTEDLV-G-
--DVTIPP--YAILSHTWGADT----EEVTFED---------------LVN------G--
TG--------------------------KD--KP-GYK-KIRFCGEQAR-----------
---QHNLQYFWVDTCCINKT---NLPELSRAINSMFRWYQNATRCYVYLSDISSPAIGTN
-----------------------------------------------------------D
E-LTSRLWESNFRKSRWFTRGWTLQELLAP--SSVEFFSQDGKRLGDK------------
----GSLKQQIHEITGVDHSALQGT-PLSQFSVDQRLSWIERRQTKLGEDKAYSLLGILD
VQMPLLYGEGGENAFKRLLETIEK------------------------------------
------------------------------------------------------------
-----------------------------------------GKECVQHLRLTDP---RD-
---------------DKKR------IEESKGGLLEGSYCWILKH----------------
-------------------------------SDFQQWRNDQQM-----------------
----------
>OCK73083.1
------------------------------------------------------------
---------------------------------MRLLQVL-Q----NGDFRLTEKFL---
--DHAIPR--YAILSHTWGDES----EEVTFDD---------------MVE------G--
SG--------------------------RD--KA-GYK-KIEFCGQQAA-----------
---KDGLQYFWVDSCCIKKL---DVVELSESLNSMFRWYHGATRCYVYLSDVSSTSSDTG
------------------------------------------------------------
VECDLQPWKSDFRKSKWFTRGWTLQELLAP--RVVDFFSLERKRLGNK------------
----SSLEQQIREITGIPTLALQGA-HLSQFSVNDRLSWIERRQTKLEEDLAYSLLGIFG
VNLPLRYGEGRVTAFQRLEREIDK------------------------------------
------------------------------------------------------------
-----------------------------------------LEKCVQDLRLTDP---RD-
---------------DKRR------IEDTKGGLLEGSYRWILEN----------------
-------------------------------GDFNQWRNNQES-----------------
----------
>OCK73542.1
------------------------------------------------------------
---------------------------------MRLLRRS-N----TGEFSLTKDLV-G-
--DETIPP--YAILSHTWGADA----EEVTFED---------------MTN------G--
TG--------------------------KD--KP-GYE-KIRFCGEQAG-----------
---EDDLQYFWIDTCCINKT---NYTELSQAIKSMFRWYRNATRCYVYLLDVSSPPFHTN
-----------------------------------------------------------D
EFN-PRPWESDLWKSKWFTRGWTLQELLAP--SSVEFFSRECKRLGDK------------
----RSLMQQIHEITGIPELALQGA-PLSQFSVNERLSWIEHRQTKLEEDKAYSLLGIFD
VYIPPIYSEGTAGAFKRLMDEINK------------------------------------
------------------------------------------------------------
-----------------------------------------LEKCIQDLHVTDP---RD-
---------------DKKR------IEDTKGGLLKDSYRWILEN----------------
-------------------------------SDFQQWRDDQQR-----------------
----------
>OCK74462.1
------------------------------------------------------------
---------------------------------MRLLRRD-D----NGKLSFTKYLV-G-
--DDPIPD--YAILSHTWGLDD----EEVVFED---------------MTN------G--
AS--------------------------ED--KP-GYK-KIRFCGEQAK-----------
---QDGLQHFWVDTCCINKG---NFTELSHAINSMFRWYRNASRCYVYLADVSNPASNND
------------------------------------------------------------
KTSNQRSWELDFRKSRWFKRGWTLQELLAP--KSVEFFSKEWKPLGDK------------
----GSLEQQIHEITGIAVSAFRNV-PLSQFNVEERLSWIELRHTKREEDKAYSLLGIFD
VSMSLIYGEGEEKAFRRLREEIDKPS----------------------------------
------------------------------------------------------------
----------------------------------------KNQECIRNLRLTDP---RD-
---------------DKKR------VEETKGGLLEDSYHWILEH----------------
-------------------------------SDFQQWRNDQQS-----------------
----------
>OCK81514.1
------------------------------------------------------------
---------------------------------MTSLQ------------SLIDKFL---
--DDAIPP--YAILSHTWGS------HEVTYED---------------MVE------N--
SS--------------------------RS--KA-GYR-KIKFCGEQTA-----------
---RDGLQYFWVDSCCIKKS---SDAELSESLNSMFRWYHRAEKCYVYLSDVSTRKRK-T
R-----------------------------------------------------------
DENTQSTWEQAFRQSKWFTRGWTLQELLAP--SSVEFFSREDKRLGDK------------
----QSLEQLIHEITGIPISALRGS-ALSHFSTNQKLEWAKSRQTTREEDWAYSLLGIFE
VSMPVVYGEGRANAVRRLRKEIDD------------------------------------
------------------------------------------------------------
--------------------------------------ASKDKECLRHLYVTDP---RA-
---------------DKIR------IEETKGGLIQDSYHWILEN----------------
-------------------------------CDFKQWRNNQQN-----------------
----------
>OCK88236.1
------------------------------------------------------------
---------------------------------MRLLQRN-S----AGQFSLTEDL--N-
--GDDIPK--YAILSHTWGADT----EEVTFED---------------IRN------G--
AG--------------------------EE--KP-GYR-KIWFCEEQAR-----------
---QDCLLYFWIDTCCINKR---NGAEVSRSINSMFRWYQKSAKCYVYLSDVSSLACDID
------------------------------------------------------------
FESPQPPWESNFRKSRWFTRGWTLQELLAP--ASVEFFSQERKRLGDK------------
----STLRQLICQITNIPHSALQGN-PLSRFSFQERLRWIQHRQTKLEEDIAYSLLGVFG
VYILPLYGEGTVRAHARLKDEFDK------------------------------------
------------------------------------------------------------
-----------------------------------------MQTCIQDLHLTNP---RD-
---------------DKKR------IEDTKGGLLEDSYRWIIAN----------------
-------------------------------SEFKQWRYTQLS-----------------
----------
>OCK89247.1
------------------------------------------------------------
---------------------------------MRLLRRS-D----TGDFSLTQF---G-
--DGAIPP--YAILSHTWGADA----EEVTFED---------------LMN------G--
TG--------------------------KD--KP-GYV-KIRFCGEQAG-----------
---LDALQYFWIDTCCINKA---NHAELSQAINSMYRWYRNATRCYVYLSDVPSPPFGTN
-----------------------------------------------------------N
EFN-PQSWDSDFWKSKWFTRGWTLQELLAP--YSVEFFSRERKRLSDR------------
----SSLKQQIQEITGVPASALQGA-PLSQFSVDERFLWIERRQTSVAEDKVYSLLGIFD
VKIPLFYGEGATNAFKRLREVIDK------------------------------------
------------------------------------------------------------
-----------------------------------------REKCVQELHLTDP---RD-
---------------DKKR------IEDTKDGLLKDSYRWILEN----------------
-------------------------------SDFQQWRDNQQS-----------------
----------
>OCK95448.1
------------------------------------------------------------
---------------------------------MRLLEILP-----NGDFRLTKELP---
--DNAIPRYPYAILSHTWGTE----SEEVTFEE---------------IGE------G--
SG--------------------------RV--KA-GYR-KIQFCGDQAV-----------
---RDGLRYFWVDSCCIKKS---SDAELSESLNSMFRWYQRAEKCYVYLSDVSIRKRK-R
G-----------------------------------------------------------
DNNIQNTWEQAFRRSRWFTRGWTLQELLAP--SSVEFFSKGGSRFGDK------------
----QSLEQQIHEITDIPILALRGS-ALSQFSTEQKFGWAKNRKTTREEDWAYSLLGIFE
ISMPVVYGEGRRNAVRRLEKEIDD------------------------------------
------------------------------------------------------------
--------------------------------------ASKAKQCLRDLRVTDP---RA-
---------------DKVR------IEETKGGLLVDSYQWILED----------------
-------------------------------GDFKQWRNDQQS-----------------
----------
>OCK97642.1
------------------------------------------------------------
---------------------------------MRLLEVK--N---HDEFSLTEF-VG--
---DNVPG--YAILSHTWGDD----SEEVTFKD---------------LAE------G--
GG--------------------------KS--KA-GYS-KIRFCGEQAA-----------
---SDGLQYFWVDTCCIDKS---SSTELTEAINSMFRWYRAAAKCYVYLSDVSIRDHDA-
-----------------------------------------------------------N
EQFSQFTLESAFRKSRWFTRGWTLQELIAP--VSVEFFSLECKRLGDK------------
----KSLERQIHEITGTSIEALQG-SPLSHFAVSERMSWAENRKTKREEDSAYSLMGIFD
IYMSPIYGEGRKNAFIRLQEKIDKRLKDDQY-----------------------------
------------LRDLFVTDPHEDSLAK---KQKAIS-----------------------
-----WL--------------------Y------------SGTHDETHT-----------
---------------------AV--Q----ARRQQHTGQWFLYK----------------
------------VN------NWITAKLR-----T--------------------------
----------
>OCK98220.1
------------------------------------------------------------
---------------------------------MRLLLRS-N----TSNFSFAEEFI-G-
--DDAIPP--YAILSHTWGADT----EEVTFED---------------LTN------G--
TG--------------------------ED--KP-GFK-KIQFCGEQAR-----------
---KDGLQYFWIDTCCINKA---NHAELSQAINSMFRWYRNATRCYVYLSDVSSPLFNTN
-----------------------------------------------------------E
EFT-SPPWEPDFQRSRWFTRGWTLQELLAP--SSVEFFSQEQKRLGDK------------
----RSLRRQIYEITGIPDLALQGA-CLSQFNVNERLSWKEGRHTKLEEDEAYSLLGIFG
VYIPPIYGEGTRGAFKRLLDEISK------------------------------------
------------------------------------------------------------
-----------------------------------------LEKCMKDLRLTDP---RD-
---------------DKKR------IEETKGGLLANSYHWILEN----------------
-------------------------------PDFQRWRDDQQS-----------------
----------
>ORX93522.1
------------------------------------------------------------
---------------------------------MRLLLRS-N----TGEFCLTKEFI-G-
--HDIIPP--YAILSHTWSEG-----EEVTFKD---------------LIE------G--
TG--------------------------KD--KA-GYE-KIQFCGQQAE-----------
---RDGLQYFWVDTCCINKS---NQVVLQDAINSMFRWYQNAKECYVYLSDVSTAKRKVS
------------------------------------------------------------
SNSSKFPWEPAFRVSRWFSRGWTLQELLAP--RSVQFFSCEGNHLGDK------------
----TTLVQQIYEITGITFPALQGT-PLCDFSIEERFSWTKDRQTTYKEDRAYSLLGMFD
ICMPLLYGEGEEKAFRRLRKKITRLSNGVQQE----------------------------
------------------------------------------------------------
-----------------------------------QGLNKEYQECIKHLRLTDP---RD-
---------------DKKR------IEETKGGLLEDSYRWILEN----------------
-------------------------------SDFQRWRDDEQS-----------------
----------
>OSS50028.1
----------------------MLPARSRRKGNKAQHALAT-------------------
RLPHQVGRAPLL-------SH---TPTACSHDEMRLLYYR-E----DGELGVTD-DL-ID
ADADATRP--YAILSHTWGAD----EEEVSFED---------------LAK------N--
SG--KDK--------------------------D-GYK-KMQLCGEQTK-----------
---RDGLQYFWVDTCCINKA---NKAEHSLAIRSMFRWYRKAARCYVYLPDVTASHVVCE
------------------------------------------------------------
EDASPPAWDTEFRQSKWFTRGWTLQELLAP--SVVEFFSRDWHKLGDR------------
----ASLKTQIHEVTTIPFRVLEGA-PLSQSSTDERFRWRQLRHTKLKEDAAYCLSGIFD
VDIAPVYDEGTEEAFRRLREAIRKR-----------------------------------
------------------------------------------------------------
------------------------------------------EECLRDLHTSDP---HN-
---------------DKKR------IEDTKGGLLEDSYRWVLDN----------------
-------------------------------DSFKKWHNDPQS-----------------
----------
>OWY53296.1
------------------------------------------------------------
---------------------------------MRLLSYG-E----DGRLTLS--SF-D-
--DNAIPR--YAILSHTWGVD----AEEVTFAD---------------LAQ------N--
GG--RHK--------------------------P-GYK-KIRFCGEQAQ-----------
---QDGLQYFWVDTCCIDKT---DKAELSFAIQSMFRWYQNATKCYVYLLDVSTRKRKFD
------------------------------------------------------------
DMFIQFTWKPAFRSSRWFMRGWTLQELLAP--NIVEFFSQEWERLGDK------------
----ISLALLISKITGIPHQALQGT--FSQFDIEDRLRWKGDRKTKLKEDIAYSLSGICN
VDIAPVYGEGEEEAFRRLYDKIRKR-----------------------------------
------------------------------------------------------------
------------------------------------------EECLRDLRATDP---RN-
---------------DKKR------IEEIKGGLLADSYHWVLNN----------------
-------------------------------TIFQQWQQDPHS-----------------
----------
>PMD22940.1
------------------------------------------------------------
---------------------------------MRLLHYN-G----DVDFSLTEFF----
--ESDMPE--YAILSHTWEG------EEVTFED---------------LQN------G--
TG--------------------------TK--KA-GYK-KIRFCAEQAK-----------
---RDGLQYFWVDTCCIDKS---SSAELAEAINSMFRWYRLSTKCYVYLPDVSGTIAN--
----------------------------------------------------------T-
---DDLAWEPAFRKSRWFTRGWTLQELIAP--TSVEFFCREAKRIGSK------------
----SSLEQQIYEITGIPKSALQGA-YLSQFSDKERFSWIQPRQTKVEEDKAYSLLGIFD
IQMPLRYGEGMANAFKRLEEEIDK------------------------------------
------------------------------------------------------------
-----------------------------------------CNKCLQDLRLSDP---RH-
---------------DKTR------IEDTKGGLLEGSYHWVLET----------------
-------------------------------SDFQQWRNNPQTW----------------
----------
>PMD28667.1
------------------------------------------------------------
---------------------------------MRLLKLLP-----NGDFQLIEFL----
---GEVPR--YAILSHTWES------EEVTFED---------------MKQ------G--
SG-----------------------LPYRD--RA-GYV-KLKFCGEQAA-----------
---KDGLQHFWVDSCCIKKS---SDAELSESLNSMFRWYRRAESCYVYLSDVSIRKRK-G
R-----------------------------------------------------------
NENYRDKWEQAFRQSRWFTRGWTLQELLAP--LSVEFFFKEGNRIGDK------------
----QSLEQQIHEITRVPISALRGS-ALSHFSAEQKFDWAKNRQTTREEDWAYSLLGIFE
IAMPVTYEEGRANAVRRLRKEIDD------------------------------------
------------------------------------------------------------
--------------------------------------AWKDKECLRHLYTTDP---RK-
---------------DKIR------IEETNGGLIVDPYRWIMQH----------------
-------------------------------CDFKQWRNDQQS-----------------
----------
>PMD32252.1
------------------------------------------------------------
---------------------------------MRLLQCN-D----DGNFSLTEFD----
--ESDIPE--YAILSHTWEQDN---SKEVTYAE---------------VIS------G--
TG--------------------------QD--KE-GFK-KIRFCGEQAR-----------
---QDGLPYFWVDTCCINKQ---NKAELRHSINSMFRWYRNASRCYVYLSDVSTRKRE--
----------------------------------------------------------AS
DQSSEHTWDLSFRESRWFTRGWTLQELLAP--ASVEFFSFEGKRLGDK------------
----SSLQKHICKATNISPSALQAK-SLSQFHIDERMQWIEHRETGQEEDKAYSLLGIFG
VSMVPAYGEGVAKAFDRLWDRFHE------------------------------------
------------------------------------------------------------
-----------------------------------------IQKCMQDLRPTDP---RL-
---------------DKER------IEATKGGLLQEAYRWVIET----------------
-------------------------------SDFQQWRTNQHN-----------------
----------
>PQE03465.1
------------------------------------------------------------
---------------------------------MRLLQYS-E----TGRFTLTKDFI-G-
--DDRIPP--YAILSHTWGPDN----EEITFED---------------IVN------G--
TS--------------------------EI--KP-GYE-KIRFCGEQAR-----------
---QDGLLYFWIDTCCINKS---NDAELSRSINSMFRWYRNAKRCYVYLSDVSRCSVGGH
------------------------------------------------------------
HKCTPRLWELDFRKSRWFTRGWTLQELLAP--ASVEFFSREHKRLGDK------------
----ISFMTQICEITNIPHIALQGY-PLSQFSVEERLRWIQHRQTKLEEDKVYSLLGIFD
VYILPIYGEGLASAHARLLDEFHK------------------------------------
------------------------------------------------------------
-----------------------------------------MQKCIKDLRLSDP---RD-
---------------DKKR------IEDTKGGLLEDLYNWILEN----------------
-------------------------------SEFRQWRNDQES-----------------
----------
>PQE07169.1
------------------------------------------------------------
------------------------------------------------------------
-----------------MPD------KEVTYAE---------------VIN------G--
TG--------------------------QD--KE-GFK-KIRFCGEQAR-----------
---QDGLPYFWVDTCCINKQ---NKAELRHSINSMFRWYRNASRCYVYLSDVSTRKRK--
----------------------------------------------------------AS
DQSLEHTWELSFRESRWFTRGWTLQELLAP--TSVEFFCRESKRIGSK------------
----GSLEQQIHEITGIPKSALQGA-YLSQFNDKERFSWIQPRQTTVEEDRAYSLLGIFD
VQMPLRYGEGMTNAFKRLEEEIDK------------------------------------
------------------------------------------------------------
-----------------------------------------LNKCLQDLRLSDP---RD-
---------------DKTR------IEDTKGGLLEGSYNWVLET----------------
-------------------------------SDFQQWRNNPQTW----------------
----------
>PQE07821.1
------------------------------------------------------------
---------------------------------MRLLLYS-E----TGRFTLTKEFI-G-
--DDQIPP--YAILSHTWGPDN----EEVTFED---------------IVN------G--
TG--------------------------EV--KP-GYE-KIRFCGEQAR-----------
---QDGLLYFWIDTCCINKK---NDAELTRSINSMFRWYRNASRCYVYLSDVSGCSVGGN
------------------------------------------------------------
HKCILRLWESDFRKSRWFTRGWTLQELLAP--VSVEFFSREGKRLGDK------------
----NSLRTQICEITNISYTALQGY-PLSQFSVEERLRWIQHRQTTVEEDKAYSLLGIFD
VYILPIYGEGWGKAHDRLLDEFHK------------------------------------
------------------------------------------------------------
-----------------------------------------MQKCMQDLRLSDP---RD-
---------------DKKR------IENTKGGLLEGLYDWILEN----------------
-------------------------------PDFRQWRNDQQS-----------------
----------
>PQE09027.1
------------------------------------------------------------
---------------------------------MRLLLLS-E----TGKSTLTKDFI-G-
--DDQIPP--YAILSHTWGPEN----EEVTFED---------------IVN------G--
IG--------------------------EV--KP-GYE-KIRFCGEQAR-----------
---QDGLLYFWIDTCCINKS---NDAELSRSINSMFRWYRNATRCYVYLSDVSRCSVSSN
------------------------------------------------------------
HKCTPRLWESDFRKSRWFTRGWTLQELLAP--ASVEFFSREGKRLGDK------------
----SSLRTQICEVTNIPYPALQGH-PLSQFSVEERLRWIQHRQTKLEEDKVYSLLGIFD
VYILPIYGEGWGKAHDRLLDEFHK------------------------------------
------------------------------------------------------------
-----------------------------------------IQKCIQDLRLSDP---RD-
---------------DKKR------IEDTKGGLLEGLYDWILEN----------------
-------------------------------SDFRQWRNDQQS-----------------
----------
>PQE19017.1
------------------------------------------------------------
---------------------------------MRLLH-S-E----TGRLTLTKDFT-G-
--DDQIPP--YAILSHTWGLDD----EEVTFED---------------MVN------G--
TG--------------------------EV--KP-GYE-KIRFCGEQAR-----------
---QDGLLYFWIDTCCINKS---NDAELSRSINSMFRWYRNATRCYVYLSDVSGCSVGGN
------------------------------------------------------------
HKCIQRLWQSDFQKSKWFTRGWTLQELLAP--VSVEFFSREHKRLGDN------------
----SSLRTQICEITNIPYTALQGY-PLSQFSVEERLRWIQHRQTKLEEDKVYSLLGIFD
VYILPIYGEGLASAHARLLDEFYK------------------------------------
------------------------------------------------------------
-----------------------------------------MQKCIQDLRLSDP---RD-
---------------DKKR------IEDTKGGLLEDLYNWILKN----------------
-------------------------------SDFRQWRNDQQS-----------------
----------
>PQE26677.1
------------------------------------------------------------
---------------------------------MRLLH-S-E----NGRFIFTKDFI-G-
--NDQIPP--YAILSHTWGPDN----EEVIFED---------------IVN------G--
TG--------------------------KV--KP-GYK-KFRFCGEQAR-----------
---QDGLLYFWIDTCCINKS---NNAELSRSINSMFRWYRNATRCYVYLSDVSSPSVGGD
------------------------------------------------------------
HKYNLRPWESDFWKSKWFTRGWTLQELLAP--ASVEFFSQEGKRLGDK------------
----NSLRKQIYELTNIPHIALQGH-PLSQFSVEERLQWMQHRQTKLEEDKAYSLLGIFD
VYILPIYGEGWGKAHDRLLDEFHK------------------------------------
------------------------------------------------------------
-----------------------------------------MQKCIQDLRLSDP---RD-
---------------DKKR------IENTKGGLLEDLYNWILEN----------------
-------------------------------PDFRQWRNDQQS-----------------
----------
>PQE29352.1
------------------------------------------------------------
---------------------------------MRLLH-S-E----TGKFTLTKDFI-G-
--DDQIPP--YAILSHTWGLDN----EEVTFED---------------IVN------G--
TG--------------------------EV--KP-GYE-KIRFCGEQAR-----------
---QDGLLYFWIDTCCINKS---NDAELSRSINSMFRWYRNATRCYVYLSDVSRCSVAGN
------------------------------------------------------------
HKCTPRLWESDFRKSRWFTRGWTLQELLAP--ASVEFFSREGKQLGDK------------
----NSLRTQICEITNIPYTALQGH-PLSQFSVEERLRWIQHRQTKLEEDKAYSLLGIFD
VYILPIYGEGLASAHTRLLDEFHK------------------------------------
------------------------------------------------------------
-----------------------------------------MQKCIQDLRLSDP---RD-
---------------DKKR------IEDTKGGLLEGLYDWVLEN----------------
-------------------------------SDFQQWRNDQQS-----------------
----------
>PSN58849.1
------------------------------------------------------------
-----------------------------MAELMRLLRCS-D----TGDFGLPEAFV-S-
--HKTIPP--YAILSHTWEEG-----QEVTFDD---------------LVN------G--
TG--------------------------KD--KT-GCD-KIRLFSQQAK-----------
---RDGLQYFWVDTCCIDKS---NPAELQKAINSMFRWYRNARKCYVYLQDVSTVEQKAS
------------------------------------------------------------
DETLKYTWEPAFLQSRWFRRGWTLQELIAP--ASVEFFSREWQRLGDK------------
----HLLTQQIREVTVIPETALQGT-AMFRFSAEERFSWIQSRETTKEEDKAYALLGIFD
IQMPLCYGEGYATAFKRLQKEITK------------------------------------
------------------------------------------------------------
-----------------------------------------LKKCLQDLHSTDP---LR-
---------------DKKR------IEDTKGGLLLDSYRWILEH----------------
-------------------------------PDFQQWQGESQS-----------------
----------
>PSN59031.1
------------------------------------------------------------
-----------------------------MAELMRLLRCS-D----TGDFGLPEAFV-S-
--HKTIPP--YAILSHTWEEG-----QEVTFDD---------------LVN------G--
TG--------------------------KD--KT-GYD-KIRLCSQQAK-----------
---RDGLQYFWVDTCCIDKS---NPAELQKAINSMFRWYRNATKCYVYLRDVSTIEQKAS
------------------------------------------------------------
DGALRYTWEPAFLQSRWFRRGWTLQELIAP--ASVDFFSREWQKLGGK------------
----QSLTQQIREVTGIPETALQGT-AMFRFRVKERFSWIQSRDTTKEEDKAYALLGIFD
IEMPLCYGEGYGNAFKRLQEEISK------------------------------------
------------------------------------------------------------
-----------------------------------------LNTCLQDLRSTDP---QN-
---------------DKKR------IEDTKGGLLLESYRWVLEN----------------
-------------------------------SDFQRWQKGTQS-----------------
----------
>PSN59139.1
------------------------------------------------------------
-----------------------------MAELMRLLRCS-D----TGDFGLPEAFA-G-
--HKTIPP--YAILSHTWEEG-----QEITFED---------------LVN------G--
TG--------------------------KD--KT-GCD-KIRHCSRQAK-----------
---RDGLQYFWVDTCCIDKS---NPAELQKAINSMFRWYRNAKKCYVYLQDVSTMKRKAS
------------------------------------------------------------
DGAFEYTWEPTFRQSRWFRRGWTLQELIAP--SSVEFFSREWQKLGDK------------
----HLLTQQIREVTVIPETALKGT-AMFRFSAEERFSWIQSRETTEKEDKAYALLGIFD
IEMPLCYREGYATAFKRLQKEISK------------------------------------
------------------------------------------------------------
-----------------------------------------LKTCLQDLHLTDP---RR-
---------------DKKR------IEDTKGGLLLDSYRWILEH----------------
-------------------------------PDFQQWQGESQS-----------------
----------
>PVH67539.1
------------------------------------------------------------
---------------------------------MRLLYYN-S----DGDFSLAEFF----
--KRAIPE--YAILSHTWEE------EEVTFED---------------LQK------G--
SS--------------------------TK--KA-GYE-KIRFCAEQAK-----------
---RDGLQYFWVDTCCIDKS---NSAELAEAINSMFRWYHLSTKCYVYLSDVSRTSVN--
----------------------------------------------------------I-
---DDLAWELPFRQSRWFTRGWTLQELIAP--ASVEFFCRESKRIGSK------------
----SSLEQHIHEITGIPKSALQGA-SLSQFTDKQRFSWIQPRQTTVEEDKAYSLLGIFD
VQMPLRYGEGMANAFKRLEEEIDK------------------------------------
------------------------------------------------------------
-----------------------------------------FNKCLQDLRLSDP---RD-
---------------DKTR------IEDTKGGLLEGSYHWALET----------------
-------------------------------SDFQQWRNNPQTW----------------
----------
>PVH68215.1
------------------------------------------------------------
---------------------------------MRLLQYN-N----DGDFSLTEFD----
--ESDTPE--YAILSHTWEQDN---SKEVTYAE---------------VIS------G--
TG--------------------------QD--KE-GFK-KIRFCGEQAR-----------
---QDGLPYFWVDTCCINKQ---NKAELRHSINSMFRWYRNASRCYVYLSDVSTRERK--
----------------------------------------------------------AS
DQSSEHTWELSFRESRWFTRGWTLQELLAP--ASVEFFSLEGKRLGDK------------
----SSLQKQICKATNISPPALQGE-SLSQFHIDERMRWIEHRETGQEEDKAYSLLGIFG
VSMAPTYGEGVAKAFDRLWNKFRE------------------------------------
------------------------------------------------------------
-----------------------------------------IQKCMQDLRLTDP---RL-
---------------DKER------IEATKGGLLREAYRWVIET----------------
-------------------------------SDFQQWRTSEHN-----------------
----------
>PVH68414.1
------------------------------------------------------------
---------------------------------MRLLQYN-N----DGDFSLTEFD----
--ESDIPE--YAILSHTWEQDN---SKEVTYAE---------------VIS------R--
TG--------------------------QD--KE-GFK-KIRFCGEQAR-----------
---QDGLPYFWVDTCCINKQ---NKAELRHSINSMFRWYRSASRCYVYLSDVSTRKRK--
----------------------------------------------------------AS
DLSSEHTWELSFRESRWFTRGWTLQELLAP--ASVEFFSLEGKRLGDK------------
----SSLQKQICKATNISPSALQGE-SLSQFHIDERMQWMEHRETGQEEDKAYSLLGIFG
VSMVPTYGEGVAKAFDRLWDKFRE------------------------------------
------------------------------------------------------------
-----------------------------------------IQKCMQDLRLTDP---RL-
---------------DKER------IEATKGGLLKEAYQWVIET----------------
-------------------------------SDFEQWRTSQHN-----------------
----------
>PVH68624.1
------------------------------------------------------------
---------------------------------MRLLYYN-S----DGDFSLAEFF----
--KRAIPE--YAILSHTWEE------EEVTFED---------------LQN------K--
TG--------------------------MK--KA-GYE-KIRFCAEQAK-----------
---RDSLQYFWVDTCCIDKS---NSAELAEAINSMFRWYRMSTRCYVYLSDVSRTSVD--
----------------------------------------------------------I-
---DDLAWELPFRQSRWFTRGWTLQELIAP--ASVEFFCRESTQIGSK------------
----SSLEQHIHEITGIPESALQGA-SLSQFSDKERFSWIQPRQTTVEEDKAYSLLGIFD
VQIPLRYGEGMANAFKRLEEEIDK------------------------------------
------------------------------------------------------------
-----------------------------------------FNKCLQDLRLSDP---RD-
---------------DKTR------IEDAKGGLLEGSYHWTLET----------------
-------------------------------SDFQQWRSNPQTW----------------
----------
>PVH69552.1
------------------------------------------------------------
---------------------------------MRLLQHS-G----TGEFNVTKVLA-V-
--DDRIPP--YAILSHTWGSDT----DEVTFQD---------------LSN------G--
TG--------------------------KD--KA-GYE-KIRFCGEQAR-----------
---QDGLEYFWIDTCCINKT---HYAELSQAIKSMFSWYRNATRCYVYLSDVSSPPFDTT
-----------------------------------------------------------D
EVY-PRPWEPDFRNSKWFTRGWTLQELLAP--RFVEFFSLERKRLGDK------------
----SSLRKQIYEITGIPHSALQGA-LLSEFSVNERLSWMERRQTKLEEDRAYSLVGIFD
VYISPIYGEGIGSAFKRLLDEIDK------------------------------------
------------------------------------------------------------
-----------------------------------------LEKCIQDLRLTDP---RD-
---------------DKKR------IEDTKGGLLEDSYRWILQN----------------
-------------------------------SDFQQWRNDQDS-----------------
----------
>PVH94224.1
------------------------------------------------------------
---------------------------------MRLLRRC-D----AGEFSLTEDLI-G-
--DDSIPP--YAILSHTWQEG-----EEVTFKD---------------LTD------G--
TG--------------------------QD--KN-GYN-KIRFCGQQAE-----------
---HDGLNYFWVDTCCIDKS---NYGELQEALNSMFRWYRKAVKCYVYLLDVSTAKRKVS
------------------------------------------------------------
DGASEFAWEPAFRVSRWFTRGWTLQELIAP--GSVEFSSREWKRLGDK------------
----RTLTQQVRKITGIPESALQGG-PLPQFSINERLSWIQHRQTKLEEDKAYALLGIFG
VYLAPIYGEGKVRAFKRLMDEMDK------------------------------------
------------------------------------------------------------
-----------------------------------------WDKCIQDLYLTDS---RN-
---------------DKKR------IEDTKGGLLKDSYRWILGN----------------
-------------------------------ADFQRWRDDQQS-----------------
----------
>PZD22549.1
------------------------------------------------------------
-------------------------------MLDPMLDPT-L----DPTLGVALFFF-D-
--DGDIPP--YTILSHTWGAD----GDEVTFAD---------------LQT------G--
GG--KTK--------------------------P-GYE-KILFCGKRAR-----------
---RDNLQYFWIDTCCIDKA---NKAELAFSIRSMFRWYRDAASCYAYLSDVWKRKRKAG
------------------------------------------------------------
DRAAEISWEPAFRSSRWFTRGWTLQELLAP--TTVEFFSQEGDSLGSK------------
----TSLQTIIREITSIPSEVLNGT-PLSRFSVNERLRWAEGRTTGRVEDRAYCLQGILD
VELAPVYGEGEAGAFDRLKREMYKL-----------------------------------
------------------------------------------------------------
------------------------------------------EQCIQDIRQTDP---LD-
---------------DKKR------IEETKGGLLADSYRWALDN----------------
-------------------------------ATFRQWYEDQQS-----------------
----------
>PZD36054.1
------------------------------------------------------------
--------------------------------------------------------F-D-
--DGDIPP--YTILSHTWGAD----GDEVTFAD---------------LQT------G--
GG--KTK--------------------------P-GYE-KILFCGKRAR-----------
---RDNLQYFWIDTCCIDKA---NKAELAFSIRSMFRWYRDAASCYAYLSDVWKRKRKAG
------------------------------------------------------------
DRAAEISWEPAFRSSRWFTRGWTLQELLAP--TTVEFFSQEGDSLGSK------------
----TSLQTIIREITSIPSEVLNGT-PLSRFSVNERLRWAEGRTTGRVEDRAYCLQGILD
VELAPVYGEGEAGAFDRLKREMYKL-----------------------------------
------------------------------------------------------------
------------------------------------------EQCIQDIRQTDP---LD-
---------------DKKR------IEETKGGLLADSYRWALDN----------------
-------------------------------ATFRQWYEDQQS-----------------
----------
>RAQ98600.1
MMQAAQRSATLHIAPTGPPIVLGLPPSALRDS--LAAALYPLFCELTRRRSRREL-----
------LH-----------SH---QAAAHPHESMRLLRCE-D----DGRLTIT--SF-E-
--DGAIPP--YAILSHTWGED----AEEVTFAD---------------LAE------G--
GG--KHK--------------------------P-GYT-KIRFCGGQAQ-----------
---QDGLQYFWVDTCCIDKS---DKAELSLAIQSMFRWYQNATKCYVYLSDVPTQKIEAG
------------------------------------------------------------
STSIKFTWESAFRSSRWFTRGWTLQELLAP--NIVDFFSQECEKLGGK------------
----ISLTPLISQITGIPHEVLQGT--FSQFDIEDRLRWKGDRETKLKEDMAYSLSGICD
VNIAPVYGEGGEEAFRRLHHEIRKL-----------------------------------
------------------------------------------------------------
------------------------------------------KDCLRDLRSGDP---RD-
---------------DKKR------IEDTKGGLLADSYRWVLDN----------------
-------------------------------STFQQWQQDPHS-----------------
----------
>RAQ99594.1
------------------------------------------------------------
---------------------------------MRLLRFE-D----DGRLTIT--SF-D-
--DDTIPQ--YAILSHTWGAD----TEEVTFAD---------------LAE------D--
GG--KHK--------------------------S-GYK-KIRFCGQQAQ-----------
---QDRLQYFWVDTCCIDKS---DQAELSLAIRSMFRWYQNATRCYVHLSEVSTRKRKSE
------------------------------------------------------------
YIDNSFTWEPAFRSSRWFKRGWTLQELLAP--KTVEFFSQEGVKLGDR------------
----ISLKTLIGKITGIPHRALDGA-SISHFDVDERLRWKADRETKRKEDMAYSLSGICD
VEIAPVYGEGEEEAFRRLHDEIRKL-----------------------------------
------------------------------------------------------------
------------------------------------------KDCLRDLRPGDP---RD-
---------------DKKR------IEDTKGGLLADTYRWVLDN----------------
-------------------------------TAFQDWRHERRS-----------------
----------
>RDW57694.1
------------------------------------------------------------
---------------------------------MRLLQYD-D----NGNISLTEFD----
--EGNIPE--YAILSHTWEQDD---SKEVTYAE---------------VMS------G--
TG--------------------------QD--KE-GFK-KIRFCGEQAR-----------
---QDSLPYFWVDTCCINKQ---IKAELSHSINSMFRWYRNASRCYVYLSDVSTRKRK--
----------------------------------------------------------AS
DQSSEHTWALSFRESRWFTRGWTLQELLAP--ASVDFFSLEGKRLGNK------------
----SSLQNQIWKATNIPPSALQGG-SLSQFHIDERMGWIDHRQTGREEDKAYSLLGIFG
VSMVPMYGEGIAKAFDRLWDKFRQ------------------------------------
------------------------------------------------------------
-----------------------------------------MQKCMQDLRLTDP---RD-
---------------DKKR------IEATKGGLVEEAYRWVIES----------------
-------------------------------SDFQKWRTSQHN-----------------
----------
>RDW58852.1
------------------------------------------------------------
---------------------------------MRLLEILP-----SGGFRLTETLP---
--PHAIPQ--YAILSHTWGN------DEVTFED---------------LVA------D--
TA--------------------------KG--KA-GYE-KIKFCGEQAA-----------
---RDGLHYFWVDSCCIKKS---SDAELTESLNSMFRWYSRSEKCYVYLSDVSSKKRK-R
V-----------------------------------------------------------
AEETQGVQEQAFRESKWFTRGWTLQELLAP--DSVEFFTQDKCRLGDK------------
----RSLEQQIHEITEIPISALRGA-SLSQFTTDQRFDWAKNRHTTREEDWAYSLLGIFE
ISMPVIYGERKANAVRRLKKEIDD------------------------------------
------------------------------------------------------------
--------------------------------------YSKRKECVRHLYVTDP---RA-
---------------DKIR------IEETKGGLLADSYLWILEN----------------
-------------------------------DDFKQWLNQQS------------------
----------
>RDW75234.1
------------------------------------------------------------
---------------------------------MRLLKYD-D----NGNISLTEFD----
--EGNIPE--YAILSHTWEQDD---SKEITYAE---------------VMS------G--
TG--------------------------QD--KE-GFK-KIRFCGEQAR-----------
---QDSLPYFWVDTCCINKQ---NKAELSHSINSMFRWYRNASRCYVYLSDVSTRKRK--
----------------------------------------------------------AS
DQSSEHTWTLSFRESRWFTRGWTLQELLAP--ASVDFFSLEGKRLGNK------------
----ISLQNQICKATNISPSALQGE-SLSQFHIDERMRWIDHRETGREEDKAYSLLGIFG
VSMVPMYGEGIAKAFDRLWDKFRH------------------------------------
------------------------------------------------------------
-----------------------------------------LQKCMQELRLTDP---RD-
---------------DKER------IEATKGGLVKEAYRWVIES----------------
-------------------------------SDFQQWRTSQHN-----------------
----------
>RFU24057.1
------------------------------------------------------------
------------------------------------------------------------
------------------------------------------------MIN------G--
MG--------------------------KD--KP-GYE-KIRFCGEQAR-----------
---QDGLLYFWIDTCCINKR---NDAELSRSINSMFRWYHNAAKCYVYLSDVSTTKRKAS
------------------------------------------------------------
NQFSELIWEPAFRVSKWFTRGWTLQELLAP--ASVEFFSQERKQLGNK------------
----SRLRQLMCEITNIPHSALQGE-PLSQFSVDERLRWIEHRRTKLEEDKVYSLLGIFD
VYIIHIYGEGTASALARLLDEFHK------------------------------------
------------------------------------------------------------
-----------------------------------------IQKCIQDIRLTDP---RD-
---------------DKKR------IEDTKGGLLDGSYRWILEN----------------
-------------------------------SDFQQWRNNQQT-----------------
----------
>RFU32165.1
------------------------------------------------------------
---------------------------------MRLLLQG-E----TGEFGLRE-FP---
--DDNIPP--YAILSHTWLAVQDG--EEPTYDD---------------LIN------G--
TG--------------------------KE--KL-GYK-KIQFCGEQAR-----------
---RDRLQYFWVDTCCINKT---NYAELQYALNSMFSWYRNATRCYVYLSDVSSLPLGTN
------------------------------------------------------------
AEFHPQSWDSEFWKSRWFTRGWTLQELLAP--RYVEFFSCKCERLGDK------------
----SLLKQQIHKITGIPILALQGV-PLSQFTVDERFLWMERRQTTLEVDRVYSLLGILD
VKVPLFKDIDTPTAFEQLREIINK------------------------------------
------------------------------------------------------------
-----------------------------------------REKCIKDLRLTDP---RH-
---------------DKKR------IEDTKGGLLK-------------------------
------------------------------------------------------------
----------
>XP_007695269.1
------------------------------------------------------------
---------------------------------MRLLKYD-E----HGELGIV--SF-D-
--DRAVPP--YAILSHTWGTD----AEEVTFAD---------------VIT------G--
DG--KAK--------------------------H-GYE-KIRFCGQQAQ-----------
---RDNLRYFWVDTCCIDKT---DKAELSHAIRSMFRWYQNTSKCYVYLPDVSTGGWKFG
------------------------------------------------------------
DVSTESTWEPAFRLSRWFTRGWTLQELLAP--SIVEFFSQEGMLLGDS------------
----MSLKTLINKITGIPCEVFDGA-ALSQFTIDERLRWKGNRETKLEEDAWYSLSGILD
VEIAPAYSEGAASAFKRLMDEVHKV-----------------------------------
------------------------------------------------------------
------------------------------------------QRCIQDIRLTDP---RD-
---------------DKKR------IEDTKGGLLADSYRWVLGN----------------
-------------------------------AIFQQWQQDFHGG----------------
----------
>XP_007695735.1
------------------------------------------------------------
---------------------------------MRLLRLN-Y----TGELSLTKDLK-G-
--DDIIPP--YAILSHTWQEG-----EEVTYDE---------------LIK------G--
NS--------------------------KN--KV-GYS-KIRFCAQQAK-----------
---RDDLEYFWVDTCCINKA---DQVELREAISSMFRWYQNAAKCYVFLSDVPYSKQKAD
------------------------------------------------------------
TGLGEYLWAAAFRASRWFTRGWTLQELLAP--ESVEFFSKEWRRLGDK------------
----TSLQTHIWEATRIPNAALRGV-PLLQFSIDERMKWSEHRETKVPEDRAYCLIGIFG
VQMTPFYGEGVNGAFTRLMNEANI------------------------------------
------------------------------------------------------------
-----------------------------------------LNRCLQELHLSDP---HD-
---------------DKKR------IEDTKGGLLQGSYCWVLDN----------------
-------------------------------ASFQQWRDGAQS-----------------
----------
>XP_007696072.1
------------------------------------------------------------
---------------------------------MRLLRYE-E----DGCLTVI--SF-D-
--DNAIPQ--YAILSHTWGAD----AEEVTFAD---------------LAE------G--
GG--KHK--------------------------S-GYK-KIRFCGEQAH-----------
---QDGLQYFWVDTCCIDKS---DKAELSSAIQSMFRWYQNATKCYVYLSDVSARKRKLD
------------------------------------------------------------
DMLTQFTWEPAFRSSRWFTRGWTLQELLAP--SIVEFFSQEWERLGDK------------
----ISLKSLVNKVTGIPYRALDGA-PLSQFSVDERLRWKGDRQTKREEDAWYSLSGIFD
VEIAPAYSEGAVSAFKRLKDEIDKL-----------------------------------
------------------------------------------------------------
------------------------------------------EICIRDIRHTDP---RY-
---------------DKKR------IEDTKGGLLADSYRWVLDN----------------
-------------------------------TTFQQWQQDPHS-----------------
----------
>XP_007696075.1
------------------------------------------------------------
---------------------------------MRLLKRN-E----YGAITIE--SF-SD
--GL-APP--YAILSHTWGKD----KDEVAFAD---------------IVD------G--
RG--KGK--------------------------A-GYR-KIYFCDIQAQ-----------
---RDGLQYFWIDTCCINKD---DKAELSQAIQSMFRWYQNARTCYVYLSDVRTKKRRFE
------------------------------------------------------------
ETVNGPDWQAMFRSSRWFTRGWTLQELIAP--CTVRFFSQEADELGDR------------
----CSLRLLINKITSIPLEVLDGG-ALSQCKTDERQRWANHRSTKLKEDRAYALSGLCG
VNIAPVYGEGEEEAFRRLRREIEKL-----------------------------------
------------------------------------------------------------
------------------------------------------EDCVRDLRDSDP---RI-
---------------DKKR------IEETKGGLLFGLYHWVLDN----------------
-------------------------------RTFQQWQYDPTS-----------------
----------
>XP_007705497.1
------------------------------------------------------------
---------------------------------MRLLHYS-E----SGQLSIH--SF-D-
--DGDIPP--YAILSHTWGAD----GDEVTFAD---------------LQT------G--
GGGSSRK--------------------------L-GYE-KILFCGKQAR-----------
---HDGLQYFWIDTCCINKN---DKAELAFAIRSMFRWYRNAVRCYVYLSGVSKRKRKAC
------------------------------------------------------------
DRATELSWEPAFRSSRWFTRGWTLQELLAP--ATVEFFSREGEIIGSK------------
----TSLQTMIREITSIPLEVLNGA-PLSRFSVNERLRWAEGRITGRVEDRAYCLQGILD
VELAPVYGEGEAGAFDRLKREMYKL-----------------------------------
------------------------------------------------------------
------------------------------------------EQCLKDIRQTNP---RD-
---------------DKKR------IEETKGGLLTDSYRWVLDN----------------
-------------------------------TTFQQWQQDSNS-----------------
----------
>XP_007705614.1
------------------------------------------------------------
---------------------------------MRLLHYS-E----SGQLSIH--SF-D-
--DGDIPP--YAILSHTWGAN----SHEVTFAD---------------LQT------G--
GG--KTK--------------------------P-GYK-KILFCGKRAR-----------
---RDNLQYFWIDTCCIDKA---NKAELAFSIRSMFRWYRNAARCYAYLSDVWKRKRKAG
------------------------------------------------------------
DRAAEISWEPAFRSSRWFTRGWTLQELLAP--TKVEFFSQEGESLGSK------------
----TSLQTTIREITSIPSEVLKGT-PLSRLSVEERLRWAEGRTTERVEDRAFCLQGILD
VELAPVYGEGEAGAFDRLKREMYKL-----------------------------------
------------------------------------------------------------
------------------------------------------EQCIQDIRQTDP---LD-
---------------DKKR------IEETKGGLLADSYRWVLDN----------------
-------------------------------ATFRQWYEDQQS-----------------
----------
>XP_007706063.1
------------------------------------------------------------
---------------------------------MRLLKYG-E----KEDLSIAE------
FNEDTKPP--YAILSHRWGTE----ADEVTFED---------------VVG------N--
TA--KNK--------------------------P-GYA-KIRLCGEQAQ-----------
---RDGLQHFWVDTCCINKA---NKAELSLAIQSMFRWYRDAARCYAYLSDVCLSSSEAD
------------------------------------------------------------
KTSKAPAWETDFRRSEWFVRGWTLQELLAP--SSVDFFTRGWEKLGDR------------
----RSLGHQVHEVTGIPHLALHGA-ALSQFSINERLRWGEYRHTTLPEDKAYSLLGIVD
VDLAPCYGEGLDGAFRRLHDEIDKT-----------------------------------
------------------------------------------------------------
------------------------------------------KRCIQDLRDTDS---RD-
---------------DKKR------IEDTKGGLLKDSYRWVLHN----------------
-------------------------------NSFRQWHEDPQS-----------------
----------
>XP_007709482.1
------------------------------------------------------------
---------------------------------MRLLKYD-E----HGELGIV--RF-E-
--DSAVPP--YAILSHTWGTD----AEEVTFAD---------------VIT------G--
DG--KTK--------------------------L-GYE-KIRFCGQQAQ-----------
---RDNLRYFWVDTCCIDKT---DKAELSHAIRSMFRWYQNTSRCYVYLPDVSTGTWKSG
------------------------------------------------------------
D---MSNWESAFRSSRWFTRGWTLQELLAP--SIVEFFSQEGTLLGDK------------
----ISLKFLISKITGIPCEVFDAA-ALSQFSIDERLRWKGDRETKREEDAWYSLSGILD
VEIAPAYSEGAASAFKRLMDEVHRV-----------------------------------
------------------------------------------------------------
------------------------------------------ERCIQDIRGTDP---RD-
---------------DKKR------IEDTKGGLLADSYRWVLDN----------------
-------------------------------AIFQQWQQDLHGG----------------
----------
>XP_007717064.1
------------------------------------------------------------
---------------------------------MRLLKRD-G----NGAIIIE--SF-SN
--GL-APP--YAILSHTWGQD----SDEVTFAD---------------IVN------G--
NG--ERK--------------------------A-GYE-KIRFCDLQAQ-----------
---HDGLQYFWIDTCCINKD---DKAELSQAIQSMFRWYQNAKACFVYLSDVRTKKRRFE
------------------------------------------------------------
EIVDEPDWQAMFRSSRWFTRGWTLQELIAP--CTVRFFSEEGDELGDR------------
----SSLRCLINRITSIPLEVLDGS-TLSQFKCDERQRWANERSTKLKEDKAYALSGLCG
VHIAPVYGEGEEEAFRRLRREIEKL-----------------------------------
------------------------------------------------------------
------------------------------------------EACIRHLRDSDP---RH-
---------------DKKR------IEETKGG----------------------------
------------------------------------------------------------
----------
>XP_007718392.1
------------------------------------------------------------
---------------------------------MRLLRYS-E----RGELSIH--SF-D-
--DGDIPP--YAILSHTWGAD----DDEVTFAD---------------LQA------G--
GG--KTK--------------------------L-GYK-KIVFCGEQAQ-----------
---QDNLQYFWIDTCCIDKV---NKAELAFSIRSMFRWYRNATRCYAYLSDVWKRKRKAC
------------------------------------------------------------
DRASELSWEPAFKLSQWFTRGWTFQELLAP--TIVEFFSQEGESLGSK------------
----TSLQTMIHEITNIPSEVLNGT-PLSRFSVNERLRWAEGRTTRRVEDRAYCLQGILN
VELAPVYGEGEAGAFKRLTGEVDKL-----------------------------------
------------------------------------------------------------
------------------------------------------ERCIQDIRQTDP---CD-
---------------DKKR------IEDTKGGLLADSYRWILDN----------------
-------------------------------TTFKQWYDDQHS-----------------
----------
>XP_007718425.1
------------------------------------------------------------
------------------------MPTIHPHETMRLLQYS-E----SGMLST--HSF-D-
--DGDIPP--YAILSHTWGAD----GDEVTFAD---------------LQT------G--
GS--KTK--------------------------L-GYE-KILFCGKQAR-----------
---RDNLQYFWIDTCCIDKN---DKAELAFSIRSMFRWYRNAARCYVYLSDVAGIMIYSG
ES----------------------------------------------------------
--AESSCDYTAFRRSRWFTRGWTLQELIAP--PVVDFFSKDGQKLGSK------------
----SSLLPVLCEITRIPEAALQGT-PLSDF-----------------TDRAYSLMGILG
VSLSPFDDESSAEAMKRVTDEVDKQ-----------------------------------
------------------------------------------------------------
------------------------------------------NKCLQDIRRTDP---RD-
---------------DKKR------IEDTKGGLLADSYRWVLDN----------------
-------------------------------LTFQQWQQRLDS-----------------
----------
>XP_007786937.1
------------------------------------------------------------
---------------------------------MRLLQRS-N----TGEFSFSEKFV-G-
--KDTIPP--YAILSHTWGADA----EEVTFED---------------LTK------G--
IG--------------------------KD--KP-GYE-KIRFCGEQAK-----------
---QHGLEYFWVDTCCINRA---DLTELSEAINSMFRWYRNADGCYVYLSDVSSPIFDTK
------------------------------------------------------------
EESNLQPWESDFRKSRWFTRGWTLQELLAP--SSVEFFSQEHNRLGNK------------
----ESLRQQIHEITGIADSALRGA-TLSQFSVDERFSWAERRLTKREEDKAYSLLGIFE
ICMPLLYGEGEEKAFKRLKTLTQREN----------------------------------
------------------------------------------------------------
----------------------------------------EDRECIQHLRLTDP---QD-
---------------DKKR------IEETKGGLLEDSYHWILEN----------------
-------------------------------SDFQQWRHDRQS-----------------
----------
>XP_007801696.1
------------------------------------------------------------
---------------------------------MRLLEVLS-----GGDFRLTEKFL---
--DNAIPQ--YAILSHTWGS------QEVIYED---------------VVK------G--
SG--------------------------RD--KA-GYE-KIKFCSEQAA-----------
---RDGLQYFWVDSCAIDKS---SSAELQESITSMFRWYQRAVKCYVYLSDVSTRKRK-M
D-----------------------------------------------------------
-DNSRDSWKRAFRESRWFTRGWTLQELLAP--TSVEFFSKEGSRLGDK------------
----QSLEQQIHEITSIPISALAGS-ALSSFSADQKMDWAKNRKTTREEDWAYSLMGIFE
ISMLVNYGEGRASAVRRLRKEIDD------------------------------------
------------------------------------------------------------
--------------------------------------ASKDKECLRHLYVTNP---RA-
---------------DKIR------IEETKGGLIQDSYRWILEN----------------
-------------------------------CDFNQWRNSQQS-----------------
----------
>XP_007826717.2
------------------------------------------------------------
---------------------------------MRLLEILP-----NGDLRLTQKLL---
--DDAIPQ--YAILSHTWGDE----SKEVTFED---------------IVG------G--
SD--------------------------RG--KA-GYK-KIKFCGNQAT-----------
---QDGLRYFWVDSCCIKKS---SDAELSESLNSMFRWYQRAEKCYVYLSDVSTTRKRKT
S-----------------------------------------------------------
GGDTLKTWEQAFRESRWFTRGWTLQELLAP--TSVKFFSKEGEELGDK------------
----QSLEQEIYEITRIPISALRES-KLSRFSTEQKFDWAKNRQTTREEDWAYSLLGIFE
ISMPVVYGEGRRNAVRRLEKEIDD------------------------------------
------------------------------------------------------------
--------------------------------------TSKAKQCLRDLRVTDP---RA-
---------------DKVR------IEEAKGGLIPDSYRWILEN----------------
-------------------------------NDFKQWRNGQQS-----------------
----------
>XP_008021221.1
------------------------------------------------------------
---------------------------MHPPKLMRLLRYE-D----DGRLTIA--SF-D-
--DNAIPQ--YAILSHTWGAD----AEEVTFAD---------------LAE------G--
GG--MHK--------------------------P-GYK-KIRFCGEQAQ-----------
---QDGLQYFWVDTCCIDKS---DKAELSLAIQSMFRWYQNATKCYVYLSDVSTKKRKAD
------------------------------------------------------------
SLCTEFTWEPAFRLSRWFTRGWTLQELLAP--STVEFFSQEWKKLGDK------------
----ISLKSLVKKITGIPYEALDGV-PLSQFSVDDRLRWKGDRQTKREEDAWYSLLGIFD
VEIAPAYSEGAANAFKRLKDEIDKL-----------------------------------
------------------------------------------------------------
------------------------------------------QTCIRDIRYTDP---SD-
---------------DKKR------IEDTKGGLLADSYRWVLDN----------------
-------------------------------TTFQQWQQWQQEPNN--------------
----------
>XP_008026508.1
------------------------------------------------------------
---------------------------MHPPKLMRLLRYE-D----DGRLTIT--SF-D-
--DNAIPQ--YAILSHTWGAD----AEEVTFAD---------------LAE------G--
GG--MHK--------------------------P-GYK-KIRFCGEQAQ-----------
---QDGLQYFWVDTCCIDKS---DKAELSSAIQSMFRWYQNATKCYVYLSDVSTKKKKFD
------------------------------------------------------------
DMIPQFTWESAFRSSRWFTRGWTLQELLAP--NVVEFFSQEWERLGDK------------
----ISLRLLIKKITGIPCEALDGT-PLSQFSVDERLRWKGDRQTKREEDAWYSLLGIFD
VEIAPAYSEGAANAFRRLKDEIDKL-----------------------------------
------------------------------------------------------------
------------------------------------------QICIRDIRYTDP---SD-
---------------DKKR------IEDTKGGLLADSYRWVLDN----------------
-------------------------------TTFQQWYQEPNS-----------------
----------
>XP_008029718.1
------------------------------------------------------------
---------------------------------MRLLQYS-E----SGELSIH--SF-D-
--NGDIPP--YAILSHTWGAD----GDEVTFAD---------------LQT------G--
GG--KTK--------------------------P-GYK-KIVFCGRQAR-----------
---RDSLQYFWIDTCCIDKA---NKAELAFSIRSMFRWYRDAARCYVYLSDVWKRKRKAC
------------------------------------------------------------
DRAARLSWEPAFRSSRWFKRGWTLQELLAP--AIVEFFSQEGESLGSK------------
----TSLQIMIHEITSIPSEVLNGA-PLSRSIINERLRWAEGRTTRRDEDKAYCLQGILD
VELAPLYGEGEAGAFKRLMDEVDKL-----------------------------------
------------------------------------------------------------
------------------------------------------EQCIQDIRQTDP---CD-
---------------DKKR------IEDTRGGLLADSYRWILDN----------------
-------------------------------TTFRQWYEDQHSG----------------
----------
>XP_014072678.1
------------------------------------------------------------
---------------------------------MRLLKRD-E----NGGIIIE--SF-SD
--GLAPPP--YAILSHTWGED----NDEVTFAD---------------IVN------G--
NG--KGK--------------------------V-GYN-KICFCDKQTQ-----------
---RDGLQYFWVDTCCINKD---DKAELSQAIQSMFRWYQNAKTCYVYLSDVQTKERKVG
------------------------------------------------------------
ETVNGPDWQAMFTSSRWFTRGWTLQELIAP--RTVKFFSKEGNELGDR------------
----SSLRCLINKITSIPLQVLDGG-AVSQFKSDERQRWANDRNTKLKEDKAYALSGLCG
VHIAPVYGEGEEEAFRRLHSEIEKL-----------------------------------
------------------------------------------------------------
------------------------------------------EACVRHLRDSDP---RN-
---------------DKKR------IEETKGGLLFNSYDWILDH----------------
-------------------------------STFHQWQHDPTT-----------------
----------
>XP_014076999.1
------------------------------------------------------------
---------------------------------MRLLQYS-E----SGMLST--HNF-D-
--DGDIPP--YAILSHTWGAD----SD---------------------------------
----------------------------------------------EAR-----------
---HDGLQYFWIDTCCIDKN---DKAELAFSIRSMFRWYRNAARCYVYLSDVAGIMIYSG
EA----------------------------------------------------------
--AESSCDYTAFRRSRWFTRGWTLQELLAP--PMVDFFSKDGQKLGSK------------
----SSLLSVLCEITRIPEAALQST-PLSDFSVNERISWNEHRITTIPADRAYSLMGILG
VSLSPFDGESLAEAMKRVTDEVDKQ-----------------------------------
------------------------------------------------------------
------------------------------------------NKCLQDIRRTDP---QD-
---------------DKKR------IEDTKGGLLADSYRWVLDN----------------
-------------------------------PTFQQWQQHLDS-----------------
----------
>XP_014080281.1
------------------------------------------------------------
---------------------------------MRLLKYD-E----HGELDIV--NF-D-
--DRAVPP--YAILSHTWGTD----AEEVTFAD---------------IIT------G--
GG--KAK--------------------------N-GYE-KIRFCGQQAQ-----------
---RDNLRYFWVDTCCIDKT---DKAELSHAIRSMFRWYQNTSRCYVYLPDVSTGSWEFG
------------------------------------------------------------
DMSAESTWEPAFRLSRWFTRGWTLQELLAP--STVEFFSQEGTLLGDK------------
----MSLKSLINKITGIPCEAFDGA-ALSQFSIDERLRWKGSRETKREEDAWYSLSGILD
VEIAPAYSEGAASAFKRLMDEVHKV-----------------------------------
------------------------------------------------------------
------------------------------------------ERCLQDIRCTDP---RD-
---------------DKKR------IEDTKGGLLADSYRWILDN----------------
-------------------------------AVFQHWQQDLG------------------
----------
>XP_014550466.1
------------------------------------------------------------
---------------------------------MRLLKYG-E----KEDLSIAE------
FNEDTKPP--YAILSHRWGTE----ADEVTFED---------------VVG------N--
TG--KNK--------------------------P-GYA-KIRLCGEQAQ-----------
---RDGLQYFWVDTCCINKA---NKAELSLAIQSMFRWYRDAARCYAYLSDVCLSSSEAD
------------------------------------------------------------
TTLEAPAWEADFRRSEWFVRGWTLQELLAP--SSVDFFTRDWEKLGDR------------
----RSLGHQVHEVTGIPHLALHGA-ALSQFSINERLRWGEYRHTTRPEDKAYSLLGIVD
VDLAPCYGEGLDGAFRRLHDEIDKT-----------------------------------
------------------------------------------------------------
------------------------------------------KRCIQDLRDTDS---RD-
---------------DKKR------IEDTKGGLLKDSYCWVLHN----------------
-------------------------------NTFRQWHEDPQS-----------------
----------
>XP_014551512.1
------------------------------------------------------------
---------------------------------MRLLQYG-E----SGELSIH--SF-D-
--DGDIPP--YAILSHTWGAD----GDEVTFAD---------------LQT------G--
GG--RRK--------------------------L-GYK-KILFCGKQAR-----------
---HDGLQYFWIDTCCINKN---DKAELTFAIRSMFRWYRSAVRCYVYLSDVSKRKMKAC
------------------------------------------------------------
DRATEPSWEPAFRLSRWFTRGWTLQELLAP--ATVEFFSQEGESLGSK------------
----TSLQTMIREITSIPLEVLNGA-PLSQTDVNERWRWAEGRMTGRVEDRAYCLQGILD
VELAPVYGEGEAGAFDRLKRETYKL-----------------------------------
------------------------------------------------------------
------------------------------------------EQCIQDIRQTDP---RD-
---------------DKKR------IEETKGGLLADSYRWIFNN----------------
-------------------------------TTFMQWHDDQNS-----------------
----------
>XP_014553192.1
------------------------------------------------------------
---------------------------------MRLLQYS-E----SGELSIH--SF-D-
--DGDIPP--YAILSHTWGAD----GDEVTFAD---------------LQA------G--
GG--KTK--------------------------P-GYK-KIVFCGEQAR-----------
---RDSLQYFWIDTCCIDKA---NKAELAFSIRSMFRWYRDAARCYVYLSDVWKRKRKAC
------------------------------------------------------------
DRAARLSWEPAFRSSRWFKRGWTLQELLAP--AIVEFFSQEGESLGSK------------
----TSLQTMIHEITSIPSEVLNGA-PLSRFIINERLRWAEGRKTRRDEDKAYCLQGILD
VELAPLYGEGEAGAFKRLIDEVDKL-----------------------------------
------------------------------------------------------------
------------------------------------------ERCIQDIRQTDP---CD-
---------------DKKR------IEDTKGGLLADSYRWILDN----------------
-------------------------------TTFRQWHEDQHS-----------------
----------
>XP_014553890.1
------------------------------------------------------------
---------------------------------MRLLRLN-Y----TGELSLTKDLK-G-
--DDIIPP--YAILSHTWQEG-----EEVTYDE---------------LIK------G--
NS--------------------------KN--KV-GYS-KIRFCAQQAK-----------
---RDDLEYFWVDTCCINKA---DQVELREAISSMFRWYQNAAKCYVFLSDVPYSKRKAD
------------------------------------------------------------
TGLDEYLWAAAFRASRWFTRGWTLQELLAP--ESVEFFSKEWRRLGDK------------
----TSLQTHIWEATRIPNAALRGV-PLLQFSIDERMKWSEHRETKVPEDRAYCLIGIFG
VQMTPFYGEGVNGAFTRLMNEANI------------------------------------
------------------------------------------------------------
-----------------------------------------LNRCLQELHLSDP---HD-
---------------DKKR------IEDTKGGLLQGSYCWVLDN----------------
-------------------------------ASFQQWRDGAQS-----------------
----------
>XP_014558637.1
------------------------------------------------------------
---------------------------------MRLLKRD-G----NGAIIIE--SF-SN
--GL-APP--YAILSHTWGQD----SDEVTFAD---------------IVN------G--
NG--ERK--------------------------A-GYE-KIRFCDLQAQ-----------
---HDGLQYFWIDTCCINKD---DKAEL--------------------------------
------------------------------------------------------------
----------SQAIHRWFTRGWTLQELIAP--CTVRFFSEEGDELGDR------------
----SSLRCLINRITSIPLEVLDGS-TLSQFKCDERQRWANERSTKLKEDKAYALSGLCG
VHIAPVYGEGEEEAFRRLRWEIEKL-----------------------------------
------------------------------------------------------------
------------------------------------------EACIRHLRDSDP---RH-
---------------DKKR------IEETKGGLLVSSYHWILDN----------------
-------------------------------RTFQKWQHDPTG-----------------
----------
>XP_014562143.1
------------------------------------------------------------
---------------------------------MRLLKYD-E----HGELGIV--RF-E-
--DSALPP--YAILSHTWGTD----AEEVTFAD---------------VIT------G--
DG--KTK--------------------------L-GYE-KIRFCGQQAQ-----------
---RDNLRYFWVDTCCIDKT---DKAELSHAIRSMFRWYQNTSRCYVYLPDVSTGTWKSG
------------------------------------------------------------
D---MSNWESAFRSSRWFTRGWTLQELLAP--SIVEFFSQEGTLLGDK------------
----ISLKFLISKITGIPCEVFDAA-ALSQFSIDERLRWKGDRETKREEDAWYSLSGILD
VEIAPAYSEGAASAFKRLMDEVHRV-----------------------------------
------------------------------------------------------------
------------------------------------------ERCIQDIRGTDP---RD-
---------------DKKR------IEDTKGGLLADSYRWVLDN----------------
-------------------------------AIFQQWQQDLHGG----------------
----------
>XP_018034703.1
------------------------------------------------------------
---------------------------------MRLLQYR-E----NGELTIA--SF-D-
--DNELPP--YAILSHTWGSD----KEEVTFAD---------------IVQ------G--
SS--KAK--------------------------L-GYK-KIRFCGEQAR-----------
---QDGLEYFWIDTCCIDKT---DKAELSHAIQSIFRWYQNTVRCYVYLSDVSKRKGRFG
------------------------------------------------------------
DMRTEFSWEPSFRASRWFTRSWTLQELLAP--STVVFFSQEWEKLGDK------------
----TSLMSLIHKITSIPYEVLNGV-PLSQFSVDERLRWNEGRQTKREEDGAYSLQGILD
VKLAPVYGEGAAGAFRRLINEIDSS-----------------------------------
------------------------------------------------------------
------------------------------------------KRCIRDLRSTDP---RD-
---------------DKKR------IEQIKGGLVADSYRWILDN----------------
-------------------------------TTFQQWQQDPHS-----------------
----------
>XP_018060519.1
------------------------------------------------------------
---------------------------------MRLLYNN-G----DGNISLTKFL----
--ENDIPK--YAILSHTWEE------EEVTFEE---------------LQK------G--
IG--------------------------TT--KT-GYA-KIRFCAEQAK-----------
---RDGLQYFWVDTCCIDKS---NSAELAEAINSMFRWYRMSTKCYVYLSDVSRTPVN--
----------------------------------------------------------I-
---DRMAWESAFRKSRWFTRGWTLQELIAP--TSVDFFSKESNRIGSK------------
----RSLEQQIHEITGIPKMALQGA-YLSQFDDKERFLWIQPRQTTVEEDKAYSLLGIFD
VQMPLRYGEGMASAFKRLEEEIDK------------------------------------
------------------------------------------------------------
-----------------------------------------LNKCLQDLRLSDP---RD-
---------------DKSR------IEETKGGLLEGSYLWILET----------------
-------------------------------SDFRQWRNNPQTW----------------
----------
>XP_018069577.1
------------------------------------------------------------
---------------------------------MRLLQCT-R----DSGFRLT--PD-MD
EDEIAVHP--YAILSHTWGAE----GEEVTFED---------------LAS------G--
AG--ERK--------------------------P-GYK-KIEFCGKQAE-----------
---QDGLQYFWIDACCINKG---NKAEFSQAIQSMFRWYRNAARCYVYLSDVSCSPHRSE
------------------------------------------------------------
EEANLLLWDLEFRQSKWFLRGWTLQELLAP--SLVEFFSCQGKKLGDK------------
----ISLKQQIHEITSIPLLALEGT-PLSQFSIHERLRWKGDRETTRDEDGWYSLSGIFY
VEIAPAYSEGAASAFRRLKEEIDKQ-----------------------------------
------------------------------------------------------------
------------------------------------------ERCVQDVRHTDP---RD-
---------------DKKR------IEDTKGGLLADSYRWVLDN----------------
-------------------------------TTFQQWQQDPHN-----------------
----------
>XP_018069578.1
------------------------------------------------------------
---------------------------------MRLLQYN-N----DGDFSLI--EF-N-
--ESDIPE--YAILSHTWEQDN---SKEVTYAE---------------VIS------G--
TG--QNK--------------------------D-GFK-KINFCGEQAR-----------
---QDGLPYFWVDTCCINKQ---NKAELRHSINSIFRWYRNASRYYVYLSDVSTRKRKAS
------------------------------------------------------------
DQSSEHNWDLSFRE----------------------------------------------
-------------------------------------------KTGKEEDKAYSLLGIFG
VSIVPTYGEGVAKAFDWLWNRFREI-----------------------------------
------------------------------------------------------------
------------------------------------------QKCMQDLRPTDP---RL-
---------------DKQR------IEATKGGLLQEAYRWVIET----------------
-------------------------------SDFQQWRTNQHH-----------------
----------
>XP_018077034.1
------------------------------------------------------------
---------------------------------MRLLQYN-N----DGDFNLI--EF-N-
--ESHIPE--YAILSHTWEQDN---SKEVTYAE---------------VIS------G--
TG--QNK--------------------------D-GFK-KIRFCGEQAR-----------
---QDGLSYFWVDTCCINKQ---NKAELWHSINSMFRWYRNTSRCYVYLSDVSTRKRKVS
------------------------------------------------------------
DQPSEHTWDLSFRESRWFTRGWTLQELLAL------------------------------
----------------------------ASFHIDERMQWIVYRETGKEEDKAYSLLGIFG
VSMVPAYGEGVAKAFDRLWNRFRET-----------------------------------
------------------------------------------------------------
------------------------------------------QKCMQDLRPTDP---RL-
---------------DKQR------IEATKGGLLQEAYRWVIET----------------
-------------------------------SDFQQWRTNQHY-----------------
----------
>XP_024548131.1
------------------------------------------------------------
---------------------------------MRLLQYS-D----TGRFTLTKDFI-G-
--DDQIPP--YAILSHTWGPND----EEVTFED---------------ILN------G--
TG--------------------------EA--KP-GYE-KIRFCGEQAK-----------
---QNGLLYFWIDTCCINKS---NDAELSRSINYMFRWYRNAARCYVYLSDVSGCSVSGN
------------------------------------------------------------
HKCISRLWESDFRKSKWFTRGWTLQELLAP--VLVEFFSRERGRLGDK------------
----SSLIIQISEITNIPRTALEGQ-PLSQFSVEERLQWIQHRQTTLEEDKAYSLLGIFD
VYILPIYKEGLASAHARLLDEFYK------------------------------------
------------------------------------------------------------
-----------------------------------------KQKCIQDLRLSDP---RD-
---------------DKKR------IEDTKGGLLEGLYDWILGN----------------
-------------------------------PDFQKWRKDQQS-----------------
----------
>XP_024738685.1
------------------------------------------------------------
---------------------------------MRLLHRS-D----TGEYSLTKDLV-G-
--DDTIPP--YAILSHTWREG-----EEVTFKD---------------LMD------G--
TG--------------------------QS--KT-GYD-KIRFCGQQAE-----------
---YDGLQYFWVDACCIDKL---NHVELQEAINSMFRWYQKATKCYVYLLDVSTTKRRAN
------------------------------------------------------------
DECLEYTWEPAFRESRWFTRGWTLQELLAP--RSVEFFSREGKQLGDK------------
----TALEQKIHEITGIATLALQGT-PLCEFSVEERLSWAKSRQTTRKEDRAYSLLGIFD
IHISLIYGEGEEHAFKRLRKEIDQPSNDLRPQ----------------------------
------------------------------------------------------------
--------------------------------QASTQAEKKDQECLQHLRLTDP---RD-
---------------DKKR------IEETKGGLLKDSYGWIFEN----------------
-------------------------------SDFQRWHIDQQS-----------------
----------
>AAL37297.1
------------------------------------------------------------
---------------------------------MRLLERDD-----AGEIRPTKDLP---
--SGKIPP--YAILSHTWGPD----EEEVSYKD---------------LKD------G--
RA--------------------------VS--KL-GYN-KIRFCADQAW-----------
---RDGRKFFWVDTCCIDKS---NSTELQEAINSMFRWYRDAAKCYVYLTDVSTDKRD--
------------------------------------------------------------
-ADGDPSWKWAFQKCKWFTRGWTLQELIAP--TSVEFFSREKARIGDR------------
----NSLERMIHDVTGIPLEALRGS-PLSDFSVHDRMAWMKQRNTTREEDMAYSLFGIFD
VHLPLIYGEGKEKALERLREKIGK------------------------------------
------------------------------------------------------------
-----------------------------------------DDGCLADLRVTDP---RH-
---------------DKKR------IEAAKGGLLKDSYCWVLSN----------------
-------------------------------VQFQQWHDGDDQ-----------------
----------
>AAL37298.1
------------------------------------------------------------
---------------------------------MRLLERDD-----AGEIRPTKDLP---
--SGKIPP--YAILSHTWGPD----EEEVSYKD---------------LKD------G--
RA--------------------------VS--KL-GYN-KIRFCADQAW-----------
---RDGRKFFWVDTCCIDKS---NSTELQEAINSMFRWYRDAAKCYVYLTDVSTDKRD--
------------------------------------------------------------
-ADGDPSWKWAFQKCKWFTRGWTLQELIAP--TSVEFFSREKARIGDR------------
----NSLERMIHDVTGIPLEALRGS-PLSDFSVHDRMAWMKQRNTTREEDMAYSLFGIFD
VHLPLIYGEGKEKALERLREKIGK------------------------------------
------------------------------------------------------------
-----------------------------------------DDGCLADLRVTDP---RH-
---------------DKKR------IEAAKGGLLKDSYCWVLSN----------------
-------------------------------VQFQQWHDGDDQ-----------------
----------
>AAL37299.1
------------------------------------------------------------
---------------------------------MRLLERDD-----AGEIRPTKDLP---
--SGKIPP--YAILSHTWGPD----EEEVSYKD---------------LKD------G--
RA--------------------------VS--KL-GYN-KIRFCADQAW-----------
---RDGRKFFWVDTCCIDKS---NSTELQEAINSMFRWYRDAAKCYVYLTDVSTDKRD--
------------------------------------------------------------
-ADGDPSWKWAFQKCKWFTRGWTLQELIAP--TSVEFFSREKARIGDR------------
----NSLERMIHDVTGIPLEALRGS-PLSDFSVHDRMAWMKQRNTTREEDMAYSLFGIFD
VHLPLIYGEGKEKALERLREKIGK------------------------------------
------------------------------------------------------------
-----------------------------------------DDGCLADLRVTDP---RH-
---------------DKKR------IEAAKGGLLKDSYCWVLSN----------------
-------------------------------VQFQQWHDGDDQ-----------------
----------
>AAL37300.1
------------------------------------------------------------
---------------------------------MRLLERDD-----AGEIRPTKDLP---
--SGKIPP--YAILSHTWGPD----EEEVSYKD---------------LKD------G--
RA--------------------------VS--KL-GYN-KIRFCADQAW-----------
---RDGRKFFWVDTCCIDKS---NSTELQEAINSMFRWYRDAAKCYVYLTDVSTDKRD--
------------------------------------------------------------
-ADGDPSWKWAFQKCKWFTRGWTLQELIAP--TSVEFFSREKARIGDR------------
----NSLERMIHDVTGIPLEALRGS-PLSDFSVHDRMAWMKQRNTTREEDMAYSLFGIFD
VHLPLIYGEGKEKALERLREKIGK------------------------------------
------------------------------------------------------------
-----------------------------------------DDGCLADLRVTDP---RH-
---------------DKKR------IEAAKGGLLKDSYCWVLSN----------------
-------------------------------VQFQQWHDGDDQ-----------------
----------
>CAL30201.1
------------------------------------------------------------
---------------------------------MRLLERDD-----AGGIRLTKDLP---
--SDKIPP--YAILSHTWGPD----EEEVSYKD---------------LED------G--
RA--------------------------VS--KL-GYN-KIQFCADQAG-----------
---RDGLKLFWVDTCCINKS---SSTELQEAINSMFRWYRDAAKCYVYLADISTHKRN--
------------------------------------------------------------
-VDGSFASEQTFLQCKWFTRGWTLQELIAP--TIVEFFSKEGAYLGDK------------
----LTLGNDIHSVTGIPLEALRGT-TLSNFSVEERMSWAKKRKTTRKEDKAYSLFGIFD
VQMPLLYGEGEEKAFRRLREEINKVSKSIE------------------------------
------------------------------------------------------------
------------------------------------TYGEVDARCLSDLRSTDP---RH-
---------------DKKR------IEDAKGGLLKDSYRWVLDN----------------
-------------------------------PEFQRWRDGDDQ-----------------
----------
>Q00808.1
------------------------------------------------------------
---------------------------------MRLLERDD-----AGEIRPTKDLP---
--SGKIPP--YAILSHTWGPD----EEEVSYKD---------------LKD------G--
RA--------------------------VS--KL-GYN-KIRFCADQAW-----------
---RDGRKFFWVDTCCIDKS---NSTELQEAINSMFRWYRDAAKCYVYLTDVSTDKRD--
------------------------------------------------------------
-ADGDPSWKWAFQKCKWFTRGWTLQELIAP--TSVEFFSREKARIGDR------------
----NSLERMIHDVTGIPLEALRGS-PLSDFSVHDRMAWMKQRNTTREEDMAYSLFGIFD
VHLPLIYGEGKEKALERLREKIGK------------------------------------
------------------------------------------------------------
-----------------------------------------DDGCLADLRVTDP---RH-
---------------DKKR------IEAAKGGLLKDSYCWVLSN----------------
-------------------------------VQFQQWHDGDDQ-----------------
----------
>XP_001903815.1
------------------------------------------------------------
---------------------------------MRLLERDD-----AGEIRPTKDLP---
--SGKIPP--YAILSHTWGPD----EEEVSYKD---------------LKD------G--
RA--------------------------VS--KL-GYN-KIRFCADQAW-----------
---RDGLKFFWVDTCCIDKS---NSTELQEAINSMFRWYRDAAKCYVYLTDVSTDKRD--
------------------------------------------------------------
-ADGDPSWKWAFQKCKWFTRGWTLQELIAP--TSVEFFSREKARIGDR------------
----NSLERMIHDVTGIPLEALRGS-PLSDFSVHDRMAWMKQRNTTREEDMAYSLFGIFD
VHLPLIYGEGKEKALERLREKIGK------------------------------------
------------------------------------------------------------
-----------------------------------------DDGCLADLRVTDP---RH-
---------------DKKR------IEAAKGGLLKDSYCWVLSN----------------
-------------------------------VQFQQWHDGDDQ-----------------
----------
>XP_001907707.1
------------------------------------------------------------
---------------------------------MRLLERDD-----AGGIRLTKDLP---
--SDKIPP--YAILSHTWGPD----EEEVSYKD---------------LED------G--
RA--------------------------VS--KL-GYN-KIQFCADQAG-----------
---RDGLKLFWVDTCCINKS---SSTELQEAINSMFRWYRDAAKCYVYLADISTHKRN--
------------------------------------------------------------
-VDGSFASEQTFLQCKWFTRGWTLQELIAP--TIVEFFSKEGAYLGDK------------
----LTLGNDIHSVTGIPLEALRGT-TLSNFSVEERMSWAKKRKTTRKEDKAYSLFGIFD
VQMPLLYGEGEEKAFRRLREEINKVSKSIE------------------------------
------------------------------------------------------------
------------------------------------TYGEVDARCLSDLRSTDP---RH-
---------------DKKR------IEDAKGGLLKDSYRWVLDN----------------
-------------------------------PEFQRWRDGDDQ-----------------
----------
>ACM48730.1
------------------------------------------------------------
---------------------------------MRLLERDD-----TGDFHLK-DLP---
--SNAIPP--YAILSHTWGDE------EVLFKD---------------LVD------G--
TG--------------------------RK--NA-GYA-KVQFCGDQAW-----------
---RDGLKHFWIDTCCIDKS---DAVELQHALNSMFQWYRNATKCYVYLTDVSTRKWDAD
------------------------------------------------------------
--GNS-GWELAFRTCRWFTRGWTLQELIAP--TIVEFFSKECERLGDK------------
----KSLEREIHDITGIPLKALQGR-PLSDFSIAERMAWIEKRDTKFEEDKAYSLFGIFD
VHIPVIYGEGKQKALKRLRDKIRE------------------------------------
------------------------------------------------------------
-----------------------------------------DYLCLAKLWSADPRDPHH-
---------------EKER------IELAKGGLLADAYRWVFDN----------------
-------------------------------PEFRQWRHNSEN-----------------
----------
>ADA68833.1
------------------------------------------------------------
---------------------------------MRLLERDD-----TGDFHLK-DLP---
--SNAIPP--YAILSHTWGDE------EVLFKD---------------LVD------G--
TG--------------------------RK--NA-GYA-KVQFCGDQAW-----------
---RDGLKHFWIDTCCIDKS---DAVELQHALNSMFQWYRNATKCYVYLTDVSTRKWDAD
------------------------------------------------------------
--GNS-GWELAFRTCRWFTRGWTLQELIAP--TIVEFFSKECERLGDK------------
----KSLEREIHDITGIPLKALQGR-PLSDFSIAERMAWIEKRDTKFEEDKAYSLFGIFD
VHIPVIYGEGKQKALKRLRDKIRE------------------------------------
------------------------------------------------------------
-----------------------------------------DYLCLAKLWSADPRDPHH-
---------------EKER------IELAKGGLLADAYRWVFDN----------------
-------------------------------PEFRQWRHNSEN-----------------
----------
>ADA68834.1
------------------------------------------------------------
---------------------------------MRLLERDD-----TGDFHLK-DLP---
--SNAMPP--YAILSHTWGDE------EVLFKD---------------LVD------G--
TG--------------------------RK--NA-GYA-KVQFCGDQAW-----------
---RDGLKHFWIDTCCIDKS---DAVELQHALNSMFQWYRNATKCYVYLTDVSTRKWDAD
------------------------------------------------------------
--GNS-GWELAFRTCRWFTRGWTLQELIAP--TIVEFFSKECERLGDK------------
----KSLEREIHDITGIPLKALQGR-PLSDFSIAERMAWIEKRDTKFEEDKAYSLFGIFD
VHIPVIYGEGKQKALKRLRDKIRE------------------------------------
------------------------------------------------------------
-----------------------------------------DYLCLAKLWSADPRDPHH-
---------------EKER------IELAKGGLLADAYRWVFDN----------------
-------------------------------PEFRQWRHNSEN-----------------
----------
>ADA68835.1
------------------------------------------------------------
---------------------------------MRLLERDD-----TGDFHLK-DLP---
--SNAIPP--YAILSHTWGDE------EVLFKD---------------LVD------G--
TG--------------------------RK--NA-GYA-KVQFCGDQAW-----------
---RDGLKHFWIDTCCIDKS---DAVELQHALNSMFQWYRNATKCYVYLTDVSTRKWDAD
------------------------------------------------------------
--GNS-GWELAFRTCRWFTRGWTLQELIAP--TIVEFFSKECERLGDK------------
----KSLEREIHDITGIPLKALQGR-PLSDFSIAERMAWIEKRDTKFEEDKAYSLFGIFD
VHIPVIYGEGKQKALKRLRDKIRE------------------------------------
------------------------------------------------------------
-----------------------------------------DYLCLAKLWSADPRDPHH-
---------------EKER------IELAKGGLLADAYRWVFDN----------------
-------------------------------PEFRQWRHNSEN-----------------
----------
>ADA68836.1
------------------------------------------------------------
---------------------------------MRLLERDD-----TGDFHLK-DLP---
--SNAIPP--YAILSHTWGDE------EVLFKD---------------LVD------G--
TG--------------------------RK--NA-GYA-KVQFCGDQAW-----------
---RDGLKHFWIDTCCIDKS---DAVELQHALNSMFQWYRNATKCYVYLTDVSTRKWDAD
------------------------------------------------------------
--GNS-GWELAFRTCRWFTRGWTLQELIAP--TIVEFFSKECERLGDK------------
----KSLEREIHDITGIPLKALQGR-PLSDFSIAERMAWIEKRDTKFEEDKAYSLFGIFD
VHIPVIYGEGKQKALKRLRDKIRE------------------------------------
------------------------------------------------------------
-----------------------------------------DYLCLAKLWSADPRDPHH-
---------------EKER------IELAKGGLLADAYRWVFDN----------------
-------------------------------PEFRQWRHNSEN-----------------
----------
>XP_001911445.1
------------------------------------------------------------
---------------------------------MRLLERDD-----TGDFHLK-DLP---
--SNAIPP--YAILSHTWGDE------EVLFKD---------------LVD------G--
TG--------------------------RK--NA-GYA-KVQFCGDQAW-----------
---RDGLKHFWIDTCCIDKS---DAVELQHALNSMFQWYRNATKCYVYLTDVSTRKWDAD
------------------------------------------------------------
--GNS-GWELAFRTCRWFTRGWTLQELIAP--TIVEFFSKECERLGDK------------
----KSLEREIHDITGIPLKALQGR-PLSDFSIAERMAWIEKRDTKFEEDKAYSLFGIFD
VHIPVIYGEGKQKALKRLRDKIRE------------------------------------
------------------------------------------------------------
-----------------------------------------DYLCLAKLWSADPRDPHH-
---------------EKER------IELAKGGLLADAYRWVFDN----------------
-------------------------------PEFRQWRHNSEN-----------------
----------
>CZR65342.1
------------------------------------------------------------
---------------------------------MRLLQYN------NGDLSLTTF--FA-
--DKIPQK--YAILSHTWGA------EEVTFED---------------LQK------R--
TC-EEKA------------------G--YK--KA-GYK-KIQFCGEQAR-----------
---RDGLQYFWVDTCCIDKS---SSAELTEAINSMFRWYRESTKCYVYLSDVSRPAVDS-
------------------------------------------------------------
D---DLAWEAAFRISRWFTRGWTLQELIAP--ISVEFFSEEGERLGDK------------
----STLEGHICEIARLPAKALRGS-PLSDFSITSRMSWVERRETTREEDQAYSLLGIFD
VYMPLIYGEGKEHAFRRLRDEISAQGSSAIVNW---------------------------
------------------------------------------------------------
--------------------------------------GDKERECMQALRGSAP------
---------------EY--EQFKDRN----PDRREGTCQWVLQH----------------
--------------------------EN-----FQNWKESSSS-----------------
----------
>CZR65347.1
------------------------------------------------------------
---------------------------------MRLLQYN------DGDVSLTTF-FA--
--DKIPQK--YAILSHTWGA------EEVTFED---------------LQK------R--
TY--------------------------RK-K-V-GYK-KIQFCGEQAR-----------
---RDVLKYFWVDTCCIDKS---SSAELTEAINSMFRWYRKSTKCYVYLSDVSRPAVD--
------------------------------------------------------------
--SDDLAWEAAFRTSKWFTRGWTLQELIAP--TSVEFFSEEGELLGDK------------
----STLEGHICEIARLPAKALRG-SHLSDFSITSRMSWADRRETTCEEDQAYSLLGIFN
IYMPLIYGEGRENAFKRLREEIDKPSKG--------------------------------
-----------LDRLPSAADASFNSYNK---QLAPIC-----------------------
-----LP--------------------D------------TRVDLLQEI-----------
---------------------YD--W----ADRQDERC----------------------
------------------------------------------------------------
----------
>CZR68421.1
------------------------------------------------------------
---------------------------------MRLLEHN--S---AGQLSLTED-LV--
--GDDIPQ--YAILSHTWGAD----TEEVTFQD---------------LTN------G--
TG--------------------------GD--KS-GYK-KICFCGEQAS-----------
---RDGLQYFWVDTCCIDKR---NNTELAEAINSMFRWYLNAAKCYVYLSDVSTSDHDQ-
------------------------------------------------------------
AGPSLQSWQSAFRKSRWFTRGWTLQELIAP--RSVEFFCSNGKRLGDR------------
----KSLEGLLHEITRIAVPALRG-TDLSAFTVTERMSWAESRQTKKEEDKAYSLLGLFD
VNMSLIYGEGKERALDRLLDKVHQHGKK--------------------------------
---------RHRDELSQAPFEP---IKR---LKTSGDQFSSIPSSRDLG-----------
----ILDPEPLRYS-------------ECSV----HSIDATKQSLIEQLHFDKI------
---------------DE--RLTG--L----TAAQQGTCRWFLTK----------------
--------------------------PE-----YISWQDVAQQADHS-------------
----------
>KFY30276.1
------------------------------------------------------------
---------------------------------MRLLEFQ--S---DGEFSLTGD-L---
--IDNIPS--YAILSHTWGAD----IEEVNFRD---------------LTD------R--
TG--------------------------KN--KA-GYN-KIRFCGEQAR-----------
---RDGLKYFWVDTCCIDKS---NNAELAEAINSMFRWYQNAAKCYVYLSDVSTNDHDY-
------------------------------------------------------------
VDPSLQLWQSDFRKSRWFTRGWTLQELIAP--LSVEFFGSDGKRLGDK------------
----KSLERQLHEITGIAVLALQG-TAITSFSIKERMSWAKSRETKRAEDKAYSLLGIFG
IQMTLIYSEGAENAFRRLREELYKREKK--------------------------------
---------HHLDELSTVSESTFSSHKR---LKTLHSQSSSTSLYRDPR-----------
----VPDHDL---H-------------SYSDYNANGINGTTKQSLIDQLYFSKI------
---------------DE--RLTS--L----TAAQGTTCRWFFTK----------------
--------------------------PE-----YTSWHDVAKQEVHS-------------
----------
>OCK72991.1
------------------------------------------------------------
---------------------------------MRLLKVK--D---NGEFSLTKD-L---
--INNIPP--YAILSHTWGDD----DEEVTFKD---------------LTE------G--
LG--------------------------KT--KL-GYR-KIQFCAEQAA-----------
---RDGLQHFWVDTCCIDKS---NNAELSEAIISMFRWYRNATKCYVHLVDVSTNGQDP-
------------------------------------------------------------
THLSFQSWEPVFRKSRWFTRGWTLQELIAP--PFVEFFSVEGQLLGDK------------
----KSLERQVYEVTGIAVQALQG-SAPSRFSVTERLSWAESRETKREEDKAYSLLGIFN
VYMSPLYGEGIESAFRRLREEIEKGLSSAQ------------------------------
------ATGNLLTRLPNAVDAPFNSYQR---QHEPAC-----------------------
-----LD--------------------N------------TRVGILHEI-----------
---------------------QT--W----ADGQDNRC----------------------
------------------------------------------------------------
----------
>PVH70390.1
------------------------------------------------------------
---------------------------------MRLLRIDRDS---AGQLSLTKD--FV-
--GDNVPK--YAILSHTWGPD----TEEVTFQD---------------LMN------R--
TG--------------------------GN--KS-GYE-KIDFCRDQAE-----------
---RDGLRYFWVDTCCIDKR---NNTELAEAINSMFRWYRNATKCYVYLSDVSTSDHDQ-
------------------------------------------------------------
ADPSLQSWRSAFRKSRWFTRGWTLQELIAP--LSVEFFCSNDERLGDK------------
----KSLEGLLHEITGIAVPAFRGT-DLSAFTVAERLSWAESRQTKKEEDKVYSLLGLFD
VSMSLIYGEGKEKALDRLLDKVHQHGKKRHRDE---------------------------
--------LLHAPF-E------PTKRL-----------------KTS-------------
-------------------------------SDQFPSIPSRKQSLIEQLYFDKI------
---------------DE--RLTG--L----TAAQQGTCRWFLTK----------------
--------------------------PE-----YISWQDIAQQADHS-------------
----------
>XP_024726880.1
------------------------------------------------------------
---------------------------------MRLLRVD--E---NGEFSLTKD-I---
--IDNIPR--YAILSHTWGDD----DDEVSFQD---------------LTK------S--
PR--------------------------RT--KA-GYG-KLRFCAQQAA-----------
---RDGLQYFWVDTCCIDKS---NNTELSEAINSMFRWYTKAAKCYAYLSDVRTNDHDQ-
------------------------------------------------------------
SNPSLQSWEPAFRNSRWFTRGWTLQELLAP--SSVEFFCSKGNQLGDK------------
----RSLEQQIHHITGIAVQALEG-TPLSEFSVNERMSWAKTRQTKREEDKAYSLLGIFE
IYMPLIYGEGAASAFKRLYEEIGKNSSP-R------------------------------
------QDPTLLDRLPYAVESPFNSYAK---QYEPIC-----------------------
-----LP--------------------N------------TRVDLLKDI-----------
---------------------YI--W----ATGQDER-----------------------
------------------------------------------------------------
----------
>EFQ85451.1
------------------------------------------------------------
---------------------------------MRLLQFE--A---DGSLSLVHF--M--
--GRDPEP--YAILSHTWGSN----NEEITYQE---------------LLS------G--
TG--------------------------KE--KL-GYR-KLIFCGQQAA-----------
---KDGLQYFWVDTCCIDKT---NSTELSEAINSMFRWYQEAAKCYVYLSDVSCAAD--S
------------------------------------------------------------
--------VALFPKSRWLTRGWTLQELLAP--NSVEFFSVEGNIFGDK------------
----HTRAKEISEITDIAIEALKGR-PLSQFSVEERMAWAKRRTTTRKEDAVYSLLGIFD
IQMPLLYGEGEEKARRRLRKEIRESSGDITTND---------------------------
--------DGLTRD----------------------------------------------
------------------------------------KRLNEIYRWLSPPDPSS-------
----------------N--YQKA--L----RQRQHDTGLWFLRG----------------
--------------------------KP-----YKSWKTSVAS-----------------
----------
>EKG12759.1
------------------------------------------------------------
---------------------------------MRLLRRN-S----DGELSLTRDLR-R-
--EDTIPP--YATFSHTWGADA----EEVKFED---------------LRC------G--
TG--------------------------KD--KP-GYR-KIQLCAEQAR-----------
---RDGLQYFWVDTCCIDKA---NKVELSQAINSMFRWYRDATRCYVYLSDFYGSEFD--
------------------------------------------------------------
--------GSNFRRSRWFTRCWTLQELLAP--ALVEFFSHQWQRLGDK------------
----TSLMQHIHEATGIPHSALEGA-PLAMFGDNERLSRTEHREATREEDKAYSLLGIFG
VYISPLYGEGIGRAFGRLHCEIEK------------------------------------
------------------------------------------------------------
-----------------------------------------LGRCIQDLYLTDP---QD-
---------------DKKR------IENTKGGLLKESYRWVLYN----------------
-------------------------------ASFQQWRNDPQS-----------------
----------
>EMD96007.1
------------------------------------------------------------
---------------------------------MRLLTHN-E----DDTLVI--KHF-D-
--DEPVPP--YAILSHTWGEE----NEEVTYAD---------------ISN------G--
VG--QGK--------------------------A-GYE-KIRFCGEQAR-----------
---HDGLQYFWIDTCCIDKS---NKCELASSIRSMFMWYRNATRCYVYLSDIISPTSAIN
SDL----------------------------------------------------PQHYE
TPPDRQSHQLEFSKSRWFTRYWTLQELLAP--SEVYFFTKQGNELGDK------------
----LSLISDLSRITGIPKPALQGA-PLSHFTIQQRIAWGEHRKATEPLDSVYALMGILG
VSVSPIDGESPAEAMRRVEREVDRQ-----------------------------------
------------------------------------------------------------
------------------------------------------NKCIQDLQSTNP---YD-
---------------DKTR------IEATKGGLLSDSYRWIIDN----------------
-------------------------------STFQKWQQDLST-----------------
----------
>XP_007682971.1
------------------------------------------------------------
---------------------------------MRLLTYNED-----DTLAIKSFHD---
---EPVPP--YAILSHTWGEE----KEEATYAD---------------INN------G--
V------------------------G--QG--KA-GYE-KIRFCGTQAR-----------
---RDGLQYFWIDTCCIDKD---DGTELAFSIRSMFTWYRNATRCYVYLSDVTSPTSAVN
SD--------------LP--------------------------------------KHHG
IPPDRQAHQFEFSKSRWFTRCWTLQELLAP--SEVYFFNKEGNEIGDK------------
----LSLISDLSRITGIPKSALQGA-ALPHF------------------NSVYALMGIFG
VSVSPVDKESPAEAMVRVEREVD-------------------------------------
------------------------------------------------------------
----------------------------------------RQNKCVQDLQSANP---YD-
---------------DKTRIEAT--K----GGLLVDSYRWIIDN----------------
-------------------------------STFKKWQQDLST-----------------
----------
>XP_007706744.1
------------------------------------------------------------
---------------------------------MRLLTYD-E----ADNFVI--KSF-H-
--GEPMPP--YAILSHTWGAE----NEEVTYAD---------------IND------G--
AG--QDK--------------------------A-GYE-KIRFCGAQAR-----------
---HDGLQYFWIDTCCIDKN---NRAELVFSIRSMFTWYRNAARCYVYLSDVTSPTSAVN
SDL----------------------------------------------------PNHHD
KPPDRQAHQFEFSKSRWFTRCWTLQELLAP--SKVYFFNKKGNELGDK------------
----LSLISDLSRITDIPKPALQGA-PLSHFSTQQRISWGEHRKATKPVDSVYALMGILG
VSVSPIDGESPTEAMRRVEHEVDRH-----------------------------------
------------------------------------------------------------
------------------------------------------NNCVQDLQSTNP---RD-
---------------DKTR------IEATKGGLLVNSYRWIINN----------------
-------------------------------STFQKWQQNLST-----------------
----------
>XP_014084774.1
------------------------------------------------------------
---------------------------------MRLLTHN-E----DDTLVI--KHF-D-
--DEPVPP--YAILSHTWGEE----NEEVTYAD---------------ISN------G--
VG--QGK--------------------------A-GYE-KIRFCGEQAR-----------
---HDGLQYFWIDTCCIDKS---NKCELASSIRSMFMWYRNATRCYVYLSDIISPTSAIN
SDL----------------------------------------------------PQHYE
TPPDRQSHQLEFSKSRWFTRYWTLQELLAP--SEVYFFTKQGNELGDK------------
----LSLISDLSRITGIPKPALQGA-PLSHFTIQQRIAWGEHRKATEPLDSVYALMGILG
VSVSPIDGESPAEAMRRVEREVDRQ-----------------------------------
------------------------------------------------------------
------------------------------------------NKCIQDLQSTNP---YD-
---------------DKTR------IEATKGGLLSDSYRWIIDN----------------
-------------------------------STFQKWQQDLST-----------------
----------
>XP_014560251.1
------------------------------------------------------------
---------------------------------MRLLTYD-E----ADNFVI--KSF-H-
--DEPMPP--YAILSHTWGAE----NEEVTYAD---------------IND------G--
AG--QDK--------------------------A-GYE-KIRFCGAQAR-----------
---HDGLQYFWIDTCCIDKN---NRAELVFSIRSMFTWYRNAARCYVYLSDVTSPTSAVN
SDL----------------------------------------------------PNHHD
KPPDRQAHQFEFSKSRWFTRCWTLQELLAP--SEVYFFNKKGNELGDK------------
----LSLISDLSRITDIPKPALQGA-PLSHFSTQQRISWGEHRKATKPVDSVYALMGILG
VSVSPIDGESPTEAMRRVEHEVDRH-----------------------------------
------------------------------------------------------------
------------------------------------------NNCVQDLQSTNP---HD-
---------------DKTR------IEATKGGLLVNSYRWIINN----------------
-------------------------------STFQKWQQNLST-----------------
----------
>GAP86254.1
------------------------------------------------------------
---------------------------------MRLL---YRDHV-NGTIRSTEDLH---
---SNIPP--YAILSHRWGPN------EVTLQE---------------LCD------G--
T------------------------G--ST--KD-GYH-KIRFCGERAQ-----------
---HDGLSHFWVDTCCIDKK---NAVELQAAIISMFRWYQNASRCYVYLNDVSYPAAQSA
ER--------------LEA---------------PPRKRQKRTDTADTEDTADTENTADT
ALSTEPPWHSAFRKSLWFTRGWTLQELLAP--ISVEFFSREYTLLGNK------------
----SSLEQSIRDITHIPVEALRGR-PLSGFSVPDRFSWMERRETTLEEDQAYSMLGMFS
IQMPLLYGEGYGEASRRLKREIRQATELP-------------------------------
-------------SIPVAKGATFDSRAR---EHNA-------------------------
---------------------RCHPD--------------TRVDLLCQIRSWAE------
---------------DP--NGK--------------------------------------
------------------------------------------------------------
----------
>GAW18493.1
------------------------------------------------------------
---------------------------------MRLLHRE-HA---TDAICLTAD-LH--
---SNIPP--YAILSHRWGS------DEVTFQE---------------LHD------G--
TG--------------------------LS--KD-GYD-KIRFCGEQAQ-----------
---RDGLSYFWVDTCCIDKK---NAVELQTAITSMFRWYQNAKRCYVYLDDVSYPASQST
ER--------------LEE-------------------------PP-----AKRQKNMDA
TVPTEPPWHSTFRNSRWFTRGWTLQELLAP--TSVDFFSREHTLLGNK------------
----SSLEGVIRDITHIPVEALRN-YPLSDFSVTDRFSWMEHRETTLDEDKAYAMLGIFS
VHIPLNYGEGSAKAFRRLQWEVSQATKP--------------------------------
------------PLIPVAEGATFDSRAE---EHSARC-----------------------
-----YP--------------------E------------TRVDLLSNI-----------
---------------------AS--W----AVDPDGK-----------------------
------------------------------------------------------------
----------
>KEY69925.1
------------------------------------------------------------
---------------------------------MRLLERTD-----AGEIRLTKFF----
--VKNVPR--YAILSHTWGTE----EDEVSFKD---------------LMD------D--
TG--------------------------KN--KL-GYD-KIRFCGDQAC-----------
---RDGLKFFWVDTCCIDKS---SSAELQEAINSMFSWYRNAVRCYAYLADVSTLTPTFN
------------------------------------------------------------
-AHDKFSWERDFRASRWFTRGWTLQELIAP--NSIEFFSMEKVRLGDR------------
----KSLEQDIHGITGIPLEALRGG-PLANFSGPERMAWIEKRNTTREEDMAYSLFGIFD
VQLPLLYGEGKEKALKRLREEIGK------------------------------------
------------------------------------------------------------
-----------------------------------------DDRCLADLRSTDP---RD-
---------------DKKR------IEDDKGGLLQDSYGWVLDH----------------
-------------------------------AEFQQWRDSEDS-----------------
----------
>KFA49924.1
------------------------------------------------------------
---------------------------------MRLLERTD-----AGEIRLTKFF----
--VKNVPR--YAILSHTWGTE----EDEVSFKD---------------LMD------D--
TG--------------------------KN--KL-GYD-KIRFCGDQAC-----------
---RDGLKFFWVDTCCIDKS---SSAELQEAINSMFSWYRNAVRCYAYLADVSTLTPTFN
------------------------------------------------------------
-AHDKFSWERDFRASRWFTRGWTLQELIAP--NSIEFFSMEKVRLGDR------------
----KSLEQDIHGITGIPLEALRGG-PLANFSGPERMAWIEKRNTTREEDMAYSLFGIFD
VQLPLLYGEGKEKALKRLREEIGK------------------------------------
------------------------------------------------------------
-----------------------------------------DDRCLADLRSTDP---RD-
---------------DKKR------IEDDKGGLLQDSYGWVLDH----------------
-------------------------------AEFQQWRDSEDS-----------------
----------
>KFA70758.1
------------------------------------------------------------
---------------------------------MRLLERTD-----AGEIRLTKFF----
--VKNVPR--YAILSHTWGTE----EDEVGFKD---------------LMD------D--
TG--------------------------KN--KL-GYD-KIRFCGDQAC-----------
---RDGLKFFWVDTCCIDKS---SSAELQEAINSMFSWYRNAVRCYAYLADVSTLTPTFN
------------------------------------------------------------
-AHDKSSWERDFRASRWFTRGWTLQELIAP--NSIEFFSMEKVRLGDR------------
----KSLEQDIHGITGIPLEALRGG-PLANFSGPERMAWIEKRNTTREEDMAYSLFGIFD
VQLPLLYGEGKEKALKRLREEIGK------------------------------------
------------------------------------------------------------
-----------------------------------------DDRCLADLRSTDP---RD-
---------------DKKR------IEDDKGGLLQDSYGWVLDH----------------
-------------------------------AEFQQWRDSEDS-----------------
----------
>KEY71978.1
------------------------------------------------------------
---------------------------------MRLLMIAE-----DGKLQFTKDYK---
---ENTPV--YAILSHTWGDD----DQEVTFRD---------------IAE------S--
TG--------------------------AN--KA-GYR-KIQFCGERAA-----------
---SDGIRHFWVDSCCIDKS---SSAELSEAIISMFKWYQQAEKCYVYLPDVSSDISRI-
------------------------------------------------------------
--ERPPSWKLAFRNSRWFTRGWTLQELIAP--SQVEFFSTESNFLGTK------------
----SSLGRTIHEITGVPIRALQGE-PLYKFNVDERMSWSLKRETTRGEDNAYCLLGILG
VRLVPMYGEGRGDAMKRLKEEVSKHS----------------------------------
------------------------------------------------------------
----------------------------------------ETTACLRALRCTDP---RD-
---------------DKLR------IQQTKGGLLQDCYRWIHSQ----------------
-------------------------------PDYRRWRDTTSD-----------------
----------
>KFA77462.1
------------------------------------------------------------
---------------------------------MRLLQYNEV----NDKFSLTHDLH---
--GTDIPR--YAILSHTWGSD----ADEVTFQD---------------VVD------G--
VG--------------------------QR--KA-GYE-KMRFCARQAK-----------
---RDCLQHFWVDTCCINKA---NKAELTHAIRSMFHWYSSAVCCYVFLSDISFVDSA-H
N-----------------------------------------------------------
GPPSSKPWKSAFRESRWFERGWTLQELLAP--SLVKFFSSEGTLLGTK------------
----ASLKQVITEITGIPTTVLRGE-PLASFDVEERFTWAKDRETKREEDGAYSLLGIFG
VDIAPNYGEGKQGAMARLRTAIDT------------------------------------
------------------------------------------------------------
-----------------------------------------SLRCLRHLHVTDP---RD-
---------------DKKR------IETDKGGLLRESYNWILEN----------------
-------------------------------AGFRQWRTDPDC-----------------
----------
>KFA78982.1
------------------------------------------------------------
---------------------------------MRLLQLL--A---DGTLRLTED-L---
--VSDIPP--YAILSHTWGDNS----QEVTLKD---------------ITE------G--
R------------------------G--TQ--KA-GYR-KITFCGEQAA-----------
---RQGLSYFWVDTCCIDKS---SSAELSEAIISMYRWYKNSVKCYVYLSDVYLRSEAPD
------------------------------------------------------------
DLHPRASWKLAFRKSRWFARGWTLQELLAP--LHVDFFSCEGEYLGNK------------
----ASLESLIHDVTRIPISALRGN-PLGEFSDLERLSWAESRHTKREEDKAYCLLGIFD
VQIAPLYGEGGMRSMSRLRSEIHKRSNGYSLSA---------------------------
--------PATQTQND------------------------RQEQ----------------
-----------------------------AISNNRKPTTAERQNLVQSLKFDQI------
---------------YA--RLSD--L----RPPKQQTCTWIMES----------------
--------------------------KE-----YRHWSNDRSQKQHS-------------
----------
>KEY69537.1
------------------------------------------------------------
---------------------------------MRLLQLL--A---DGTLRLTED-L---
--VSDIPP--YAILSHTWGDNS----QEVTLKD---------------ITE------G--
R------------------------G--TQ--KA-GYR-KITFCGEQAA-----------
---RQGLSYFWVDTCCIDKS---SSAELSEAIISMFRWYKNSTKCYVYLSDVYRRSEAPD
------------------------------------------------------------
DLHPRASWKLAFRKSRWFARGWTLQELLAP--LHVDFFSCEGEYLGNK------------
----ASLESLIHDVTRIPISALRGN-PLGEFSDLERLSWAESRHTKREEDKAYCLLGIFD
VQIAPLYGEGGMRSMSRLRSEIHKRSNGYSLSA---------------------------
--------PATQTQND------------------------RQEQ----------------
-----------------------------AISNDRKPTKAERQNLVQSLKFDQI------
---------------YA--RLSD--L----RPPKQQTCTWIMET----------------
--------------------------EE-----YRHWSNDRSQKQHS-------------
----------
>KFA53240.1
------------------------------------------------------------
---------------------------------MRLLQLL--A---DGTLRLTED-L---
--VSDIPP--YAILSHTWGDNS----QEVTLKD---------------ITE------G--
R------------------------G--TQ--KA-GYR-KITFCGEQAA-----------
---RQGLSYFWVDTCCIDKS---SSAELSEAIISMYRWYKNSVKCYVYLSDVYLRSEAPD
------------------------------------------------------------
DLHPRASWKLAFQKSRWFARGWTLQELLAP--LHVDFFSCEGEYLGNK------------
----ASLESLIHDVTRIPISALRGN-PLGEFSDLERLSWAESRHTKREEDKAYCLLGIFD
VQIAPLYGEGGMRSMSRLRSEIHKRSNGYSLSA---------------------------
--------PATQTQND------------------------RQEQ----------------
-----------------------------AISNNRKPTTAERQNLVQSLKFDQI------
---------------YA--RLSD--L----RPPKQQTCTWIMES----------------
--------------------------KE-----YRHWSNDRSQKQYS-------------
----------
>KFX99139.1
------------------------------------------------------------
---------------------------------MRLIARN--S---AGELSLTRN-YV--
--DDNMPE--YAILSHTWGAD----TEEVTFQD---------------LVN------G--
TG--------------------------KG-K-S-GYG-KVLFCGEQAR-----------
---RDGLEYFWVDTCCIDKS---NSTELAEAINSMFRWYRNAAKCYVYLSDVST------
------------------------------------------------------------
------TWESAFRESRWFRRGWTLQELLAP--MSVAFFSREGKRLGDK------------
----RTLEQQVHEITGIAISALQG-SLLCEFSVTERMSWAESRQTTRAEDSAYSLLGLDC
LPF---ATEAPFNVFDRQDEL---------------------------------------
-----------------------------------TC-----------------------
-----LP--------------------N------------TRVDLLQEV-----------
---------------------YD--W----ADGKDERY----------------------
------------------------------------------------------------
----------
>KFY58856.1
------------------------------------------------------------
---------------------------------MRLLQVL--E---NDKFALTKD-L---
--LGDIPP--YAILSHTWGAD----DEEVSYRD---------------LTF------G--
PR--------------------------LA--KS-GYK-KLRFCAEQAS-----------
---RDGLQYFWVDTCCINRE---DFTELSTAINSMFRWYREAVKCYVYLSDLSTTDCQ--
------------------------------------------------------------
---TDRSWESAFRTCRWVSRGWTLQELLAP--ASVEFFCSNGNRLGDK------------
----RSLERELQEITGISVQALRG-ASLSDFGIDERMSWAEHRQTSREEDKAYSLLGIFD
VSMPLIYGERAEKAMFRLQKEIYGEK----------------------------------
----------PLSRLLYAVEAPFNYYQR---QHDPTC-----------------------
-----LP--------------------D------------TRVTILQRV-----------
---------------------YG--W----VDGDDTQC----------------------
------------------------------------------------------------
----------
>KFY92583.1
------------------------------------------------------------
---------------------------------MRLLQVL--E---NDKFALTKD-L---
--LGDIPP--YAILSHTWGAD----DEEVSYRD---------------LTF------G--
PR--------------------------LA--KS-GYK-KLRFCAEQAS-----------
---RDGLQYFWVDTCCINRE---DFTELSTAINSMFRWYREAVKCYVYLSDLSTTDCQ--
------------------------------------------------------------
---TDRSWESAFRTCRWVSRGWTLQELLAP--ASVEFFCSNGNRLGDK------------
----RSLERELQEITGISVQALRG-ASLSDFGIDERMSWAEHRQTSREEDKAYSLLGIFD
VSMPLIYGERAEKAMFRLQKEIYGVGIE--------------------------------
---------KPLSRLLYAVEAPFNYYQR---QHDPTC-----------------------
-----LP--------------------D------------TRVTILQRV-----------
---------------------YG--W----VDGDDTQC----------------------
------------------------------------------------------------
----------
>KIL90265.1
------------------------------------------------------------
---------------------------------MRLLRRL--P---DGNIRLTHD-L-P-
--ESNLPT--YAILSHTWLVGD---NEEVTFDD---------------MTR------G--
KP--------------------------EI--KTASWR-KIRFCAEQAR-----------
---KDGLEYFWVDTCCINKQ---SSAELQEAITSMFAWYRNAAKCYAYLSDVSVAESTD-
------------------------------------------------------------
PEKKQASWEWDFRRSRWFTRGWTLQELLAP--SSVEFFCVNGTKLGDK------------
----ESLETSIQEITGIPYRALRG-DPLAVFTVAERFTWTENRQTTRREDNAYCLLGIFN
VFMPLIYGEG-DNAIVRLKEEIEKKHAEIA------------------------------
------KLEEILTTLPIAAEAAFNSLNN---QHEPTC-----------------------
-----LS--------------------N------------TRSELLEDI-----------
---------------------AE--W----AGTADDKC----------------------
------------------------------------------------------------
----------
>KIM95286.1
------------------------------------------------------------
---------------------------------MHLLEYN--N---DSEFSLTKD-FH--
--D-HIPR--YAILSHTWGAD----TEEVSLRD---------------LID------G--
TG--------------------------KS-K-D-GYR-KIQFCGEQAN-----------
---RDGLRYFWVDTCCIDKS---NAVELQEAINSMFRWYQNAVKCYVYLSDVSTAKRKR-
-----------------------------------------------------------S
TSPSKFNWEWPFRESRWFTRGWTLQELLAP--SLVEFFSQEGKWLGNK------------
----KTLEQQIHEITGIPFKVLQG-SPLSDSSVPERLAWIEKRKTGRKEDKAYSLLGIFD
IQMPLIYGEGEKNAFRRLREEISKASKS--------------------------------
----------EILPIPVADNATFDSRAE---EHNAQC-----------------------
-----HP--------------------D------------TRVDLLHQI-----------
---------------------ET--W----AGDPHGKC----------------------
------------------------------------------------------------
----------
>KIN06935.1
------------------------------------------------------------
---------------------------------MRLLELN--K---DGQLSLTKD-I---
--VNNELP--YAILSHTWGID----DDEVSFKD---------------LTE------G--
SE--------------------------NT--KA-GYR-KLRFCGEQAA-----------
---RDGLQYFWVDTCCIDKS---NNTELSEAINSMFRWYRDADKCYVYLSNISTNGQD--
------------------------------------------------------------
--ESLQSWQSTFRESRWFTRGWTLQELIAP--RSVEFFCSNGKRLGDK------------
----KSLEQQIHEITGIEILALQG-TPLSVFSVKERMSWAENRETKREEDKAYSLLGIFD
IHMSLIYGEGKNNALRRLEKEIFVHRKK--------------------------------
---------HLRDELSTVSYPTFNSTKR---LKILPSQPSSVPSHRDPN-----------
----SLNSEPLSHS-------------EYSVH-DGIVRATTKQFLIDQLYFTKI------
---------------DE--RLTN--L----TAAQGQTCRWFLTK----------------
--------------------------PE-----YASWHDPVKQLDHG-------------
----------
>KIN08297.1
------------------------------------------------------------
---------------------------------MRLLECN--S---VGQLSLTKD-FV--
--GDNIPE--YAILSHTWAAD----TEEVTFQD---------------LTN------N--
TG--------------------------RD--KP-GYK-KICFCGEQAR-----------
---RDGLRYFWVDTCCIDKA---NSTELAEAINSMFRWYQNAAKCYVYLSDVSTNDHDP-
------------------------------------------------------------
V-------DPFFQKSRWFTRGWTLQELIAP--LSVEFFCSNKKRLGDK------------
----KSLERQLHEITGIALPALQG-TPLSTFSIEERMLWAESRQTKREEDKAYSLLGIFD
ISMPLIYGEGAEKAFRRLRQEIYNHSKK--------------------------------
---------HKLDELSIVSHTSNP-SKR---LKPFYNQSPSIPSNHNPS-----------
----LLDPEPPFYS-------------EYSVHISHSIDANIKQSLIDQLYFTKI------
---------------DE--RLTS--L----TAAQGTTCRWFLTK----------------
--------------------------PK-----FISWHDVAQQADHG-------------
----------
>KIV86025.1
------------------------------------------------------------
---------------------------------MRLLR--LGD---NGELSLTE-DL---
--IDNIPP--YAILSHTWGED----VDEVTLKD---------------LEA------G--
S------------------------G--ES--KK-GYQ-KLSFCGKQAR-----------
---SDGLQFFWVDTCCINRA---NLVELSEAITSMFNWYRNAVKCYAYLADVSAPNVND-
KD----------------------------------------------------------
---QIRRMWEAFQNSKWFRRGWTLQELLAP--RSVEFFTQDEVLLGDK------------
----KILEQQIHQITGIPTSALHGG-PLSDFSIDERLRWAANRVTKKKEDKAYCLLGIFD
ISMSLRYGEGD-RAFVRLENKLNRSSKCREVLFLAPMHSDA-------------------
------------------------------------------------------------
-------------------------------------EYAADGEVITWLSPSRP------
---------------EEL-QVKV--S----ALRHPGSGLWFTT-----------------
-------------------------------GPLLSWLQDGAHRN---------------
----------
>KIW71216.1
------------------------------------------------------------
---------------------------------MHLLEIG--D---QGEISLTED-L---
--YDGIPP--YAILSHTWEDDK----DEVHFDD---------------LKH------E--
S------------------------W--KN--KA-GYK-KIRFCAEQAK-----------
---KDKLEYFWVDTCCINKA---NETKYSEAIRSMFRWYRDAVKCYVYLSDVSVHDGDG-
------------------------------------------------------------
-NQIKRTWKTSFRRSRWFTRGWTLQELLAP--ESVEFFSREEERLGTK------------
----QTLDQRIHEITGIPIEALRGE-PLSHFPVDERMRWAAKRDTKKKEDKAYCLLGIFD
VSMSVRYGEGEKNALTRLRMKIDKRWSKSFAHT---------------------------
--------LPVTTNSILYDHARLTSINS---PPISNDGNVALNL----------------
-----------------------------KNGSITADEQAKYHRLLQSLTFERM------
---------------DA--RLLN--I----KNALPRTCRWIFEE----------------
--------------------------EK-----FTMWITRKGIEDNH-------------
----------
>KIW71217.1
------------------------------------------------------------
---------------------------------MHLLEIG--D---QGEISLTED-L---
--YDGIPP--YAILSHTWEDDK----DEVHFDD---------------LKH------E--
S------------------------W--KN--KA-GYK-KIRFCAEQAK-----------
---KDKLEYFWVDTCCINKA---NETKYSEAIRSMFRWYRDAVKCYVYLSDVSVHDGDG-
------------------------------------------------------------
-NQIKRTWKTSFRRSRWFTRGWTLQELLAP--ESVEFFSREEERLGTK------------
----QTLDQRIHEITGIPIEALRGE-PLSHFPVDERMRWAAKRDTKKKEDKAYCLLGIFD
VSMSVRYGEGEKNALTRLRMKIDKRWNHA-------------------------------
---------------------RLTSINS---PPISNDGNVALNL----------------
-----------------------------KNGSITADEQAKYHRLLQSLTFERM------
---------------DA--RLLN--I----KNALPRTCRWIFEE----------------
--------------------------EK-----FTMWITRKGIEDNH-------------
----------
>OCT55076.1
------------------------------------------------------------
---------------------------------MHLLEID--S---QGEIRLTED-L---
--HDGIPP--YAILSHLWGDDK----DEVKFDD---------------LKH------E--
S------------------------W--KR--KA-GYT-KILFCARQVK-----------
---KDNLKYFWVDTCCINQA---NFTAYSEAINSMFRWYRDAAKCYVYLPDVSVREGDE-
------------------------------------------------------------
-NHIKRIWKLAFRRSRWFTRGWTLQELLAP--ASVEFFSQEEERLGNK------------
----ETLEQQIHEVTGIPIAALRGA-SLSKYSVEERLRWAANRNTTKKEDKAYCLLGIFD
VFMPLIYGEGGKNALNRLRMEIDQSRSKPFTHT---------------------------
--------PAATSS--------PVQCDS---LPSSTEGNVVHGP----------------
-----------------------------RRGSTTAHEQGKYQRLLRSLTFERM------
---------------DS--RLLN--I----TNALPQTCRWIFDE----------------
--------------------------EK-----FKTWITRNEVEDNH-------------
----------
>XP_007755440.1
------------------------------------------------------------
---------------------------------MHLLEID--D---QGDIRLTED-L---
--QDGIPP--YAILSHTWGDDK----DEVKFDD---------------LKH------E--
S------------------------W--KS--KA-GYT-KIRFCAKQAK-----------
---KDNLKYFWVDTCCINQA---NFTAYSEAINSMFRWYHDAAKCYVYLPDVSMRKGDE-
------------------------------------------------------------
-NYMKPTWELAFQHSRWFTRGWTLQELLAP--ASVEFFSQEEERLGNK------------
----ETLEKQIHEITGIPIGALRGS-SLSQFSVEERMRWVAKRNTKKKEDKAYCLLGIFG
VSMPLIYGEGEKKALDRLQREIDESRSSPTISS---------------------------
------------------------------------DGNVVFDS----------------
-----------------------------RRRSMAVHEQEKYQRLLDSLTFERM------
---------------DA--RLLN--I----ANALPQTCRWVFDE----------------
--------------------------KE-----FRTWITRNEIEDNH-------------
----------
>XP_008727722.1
------------------------------------------------------------
---------------------------------MHLLEID--S---QGEIRLTED-L---
--HDGIPP--YAILSHTWGDDK----DEVKFDD---------------LKH------E--
S------------------------W--KR--KA-GYT-KILFCAKQAK-----------
---KDNLKYFWVDTCCINQA---NFTAYSEAINSMFRWYRDAAKCYVYLPDVSVREGDE-
------------------------------------------------------------
-NHIKRTWKPAFRKSRWFTRGWTLQELLAP--ASVEFFSQEEERLGNK------------
----ETLEQQIHEVTGIPIAALRGA-SLSQYSVEERLQWAANRNTTKKEDKAYCLLGIFD
VFMPLIYGEGGKNALDRLRMEIDKSGSKPFTQT---------------------------
--------PAATSA--------PVQCDS---LPSSTEGNVVNDP----------------
-----------------------------RRGSMTADEQGKYQRLLRSLTFERM------
---------------DS--RLLN--I----TNALPQTCRWIFDE----------------
--------------------------EK-----FKTWITRNEVEDNH-------------
----------
>KXJ90423.1
------------------------------------------------------------
---------------------------------MRLLRREP-----DGSLSFTPDL----
--LDDIPP--YAILSHTWGAD----DQEVTFRD---------------IQD------G--
TG--------------------------LA--KD-GYK-KLTFCARQAA-----------
---EDNLEHFWVDTCCIDKA---NHTELSEAINSMFRWYKDAVHCYVYLTDVSKTTDQDD
------------------------------------------------------------
-CRSRSSWKTALRQSRYFTRGWTLQELIAP--RSVRLFSAQGESLGDK------------
----TSLQTLLHEITGVPNTALEGN-PLSSFSISDRFSWLGSRRTKRPEDRAYCMFGIFD
VHLPLIYGEGEDKALARLRQEIGRDTIS--------------------------------
------------------------------------------------------------
---------------------------------------ETGKRCIADLRVTDP---HD-
---------------DKKR------IQETKGGLLEDSYVWILEN----------------
-------------------------------PDFVRWRDDDIQ-----------------
----------
>KZL66540.1
------------------------------------------------------------
------------------------------------------------------------
-------------------------------------------------MK------G--
T------------------------A-HLK--AE-SFD-KIRFCVEQAA-----------
---KDDLEYCWVDTCCINKS---SSAELQEAITTMFSWYRNASRCYVYLSDVTTTQ----
------------------------------------------------------------
----NLLWESEFRKSRWFTRGWTLQELLAP--ASVEFFSAHGIRLGDK------------
----KSLEAIIYKVTGIPHQALCGA-DMADFSVTERLSWAEHRQTQRKEDKAYSLLGIFG
IFMPLIYGEGG-NAFTRLQEELRKKHAD-V------------------------------
-AKQ---NEELLARLPVVPQAAFNSLEN---QHES-------------------------
---------------------TCTPGTRVELLREITEWAGGSDKSC--------------
------------------------------------------------------------
------------------------------------------------------------
----------
>OAK95310.1
------------------------------------------------------------
---------------------------------MRLLQ--LDDDD-GCGFSLAEYIG---
---SDIPP--YAILSHTWGPN----HEEVTYQD---------------LRG------G--
A------------------------G--SA--KS-GYS-KLTFCARQAA-----------
---KDQLRHFWVDTCCINKE---SSAELSEAITSMFRWYRNSVKCYVYLTDVQTRRSRRE
AD----------------------------------------------------------
STELDYELNLAFRTSRWFSRGWTLQELLAS--PTVVFFSKDREIIGDK------------
----IRLEQQIHDITHLPKAVIRGA-ALTDFDIEDRISWISGRKTTREEDLAYSLLGILN
VSMPPIYGEGKESAFKRLRREVKDLQKDPEV-----------------------------
------------------------------------------------------------
-----------------------------------AFLAEQRQALLNSLRFDQV------
---------------DA--RKMI--I----KTAHSKTCTWILEN----------------
-------------------------------AEYLHWLDKNKVRDHH-------------
----------
>OAL01772.1
------------------------------------------------------------
---------------------------------MRLLQ----LQS-NGDLSLVEVF----
---KPHPP--YAVLSHTWGAD----HEEVNFQD---------------LLR------G--
E------------------------G--ME--KP-GYQ-KLIFCGKQAA-----------
---RHGLEYYWVDTCCIDKS---SSAELTESLNSMFRWYQEAARCFVFMSDVIAGPATC-
------------------------------------------------------------
--DGSSQWQLEFRKSRWFTRGWTLQELLAP--KLVQFFSRDGDTIGDK------------
----LSMQEVIHEITGIAYAALQGV-SLSQFSIEERMAWATDRTTKREEDAAYSLLGLFG
VHMPMIYGEGRQSAFNRLRKEISELYSPSARNL------EELKQRE-------TR-----
--------------------------EK---VLDW-------------------------
---------------------LEPGDP------TS-------------------------
----------------N--YEQA--L----KQRQENTGLWFLHS----------------
-------------------------------EQYKNWKEAPG------------------
----------
>OAL04617.1
------------------------------------------------------------
---------------------------------MRLLS--LRD---DGEFSLDEFLG---
---SNIPA--YAILSHTWGTK----GEEVTYQD---------------LQQ------K--
T------------------------G--KE--KD-GYR-KLSFCGEQAA-----------
---KDGLRYFWIDTCCIDKA---SSSELSEALTSMFRWYQNSVQCYAYLADVSTSKRKAD
Y-----------------------------------------------------------
-DDSSCTWLPSFRTSRWFTRGWTLQELIAP--RKMTFFSKEGTRLGDK------------
----LSLEQAIHDITRIPMPALRNR--LDQFDVEQRMKWMEGRNTTREEDQAYSMLGIVG
VSMLPNYGEGKKQAVSRLRREIKENESTTAS-----------------------------
------------------------------------------------------------
-----------------------------------SSNEEQRQRLLESLRFEQI------
---------------DA--RHLS--I----KNAHAKTCKWLLKN----------------
-------------------------------PQYLDWIDTSKIEQHN-------------
----------
>OAL48464.1
------------------------------------------------------------
---------------------------------MRLLYRN-D----DGLITLKNTIE---
-DEAELPP--YSILSHTWFED----EAEVTFQD---------------IKK------G--
TG--RSK--------------------------R-GYQ-KLEFCANQTS-----------
---QDELQYFWVDTCCINKH---NTAELSFAIRSMFRWYKNAARCYVYLSDVDSSS----
------------------------------------------------------------
----NNDWESDFRKSKWFTRGWTLQELLAP--DIVEFFSVDGQKLGDK------------
----TSLVQQIHESTGITRSALQGI-SLSKFTVTERLRWREYRQTTLPEDGAYCLFGILD
VDLAPVYGEGTEQAWKRLYKEVDEQ-----------------------------------
------------------------------------------------------------
------------------------------------------ERCIQDVRSTDP---RY-
---------------DKRR------IEDSKGGLLKDVYFWIFAN----------------
-------------------------------ASFMEWLEGTHKS----------------
----------
>OAL53543.1
------------------------------------------------------------
---------------------------------MRLLYTT--D---DGKLRWTKDYV-G-
--VEKVPA--YAILSHTWGE------QEVTFKD---------------LEKHQNLELS--
D------------------------G--TL--KA-GYQ-KILFCAQRAT-----------
---RDGLDHFWIDSCCIDKS---NNTELSEAINSMFRWYQNAVKCYVYLSDVQNNALNED
G-----------------------------------------------------------
--------EFALRQSRWFTRGWTLQELLAP--NVVEFFSSGGEQLGTK------------
----ESLRSVIHEITSIPVEALSCS-TLSNFSVDDRFSWAENRQTTREEDKAYCLLGIFG
VYLPLIYGEGEENALDRLRNAVLKKN----------------------------------
-------------------------DQG--------------------------------
---------------------------------HSQRSAERLREICSWLSAPDP---ST-
---------------NY--HKA---Y----KLRQADTGLWLLNS----------------
-------------------------------TKFTTWKGRAASR----------------
----------
>OAL56399.1
------------------------------------------------------------
---------------------------------MRLLRIH--D---DRTVSLVER-V---
--GGNIPA--YCILSHTWGTD----EEEVNFQD---------------LVD------G--
TG--------------------------TT--KD-GYD-KIQFCARQAM-----------
---RDELEYCWIDTCCIDKS---NSSELTEAINSMFRWYRKAEKCYVYLSDVSSSSTYE-
------------------------------------------------------------
-DEGLPTLESQFRKSRWFTRGWTLQELLAP--FCVEFFSKEGFQLGDK------------
----HSLEQTIHEITKIPVLALQG-HRLSSFSQDERFSWTEHRKTKREEDAAYCLLGIFD
IFMPLIYGEGRQNALDRLSKAVREDLSV--------------------------------
-------------NLPVATGASFSSYME---EHNSRC-----------------------
-----LP--------------------Y------------TRTELLDGI-----------
---------------------IG--W----GKDTNSK-----------------------
------------------------------------------------------------
----------
>OBT66967.1
------------------------------------------------------------
---------------------------------MRLLQRK--A---EGIFELTRD-M-T-
--KEELPR--YAILSHTWQLDN---ESEVSFED---------------MTQ------G--
NS--------------------------ST--KPDGYA-KIRFCGEQAA-----------
---KDGLEYFWMDTCCINKN---SSAEVQEAITTMFSWYRNATRCYAYLSDVSISQAESG
---------------------------------------------------------GMS
KHPPVNLWESAFRRSRWFTRGWTLQELLAP--ESVEFFSREGIRLGDK------------
----TSLMIVIYEITGIPGGALQG-DALGKFSVEERLSWAANRQTKRREDKAYCLLGIFN
VFMPLLYGEE-DYALQRLQQEIDKKHTDNA------------------------------
------TLDHFLSMLPVATEASFNSLHN---QHEPTC-----------------------
-----LL--------------------N------------TRIELLQHI-----------
---------------------SA--W----VEGTDERC----------------------
------------------------------------------------------------
----------
>OCK72880.1
------------------------------------------------------------
---------------------------------MRLLRYT-N----SGEFGLTKDLV-G-
--DDTIHP--YAILSHTWLADT----EEPTFED---------------LTN------G--
IG--------------------------KN--KP-GYE-KIRFCWEQAR-----------
---QDGLEYFWIDTCCINKA---NQAELSQAINSMFRWYRNATRCYVYLSDVRSPSFGTR
-----------------------------------------------------------D
E---IRSWDSDFWKCKWFTRGWTLQELLAP--RSVEFFSDEGKRLGDK------------
----ISLKQQIHEITGIPESVLNGD-PLSQFSVNERMSWINPRQTKLEEDKAYSLLGIFD
VKILLIYGEGAVNAFKRLQEVIDK------------------------------------
------------------------------------------------------------
-----------------------------------------REKCIQDLRLTDP---RD-
---------------DKKR------IEDFKGGLLEDSYRWILEN----------------
-------------------------------PEFQQWRSAQQN-----------------
----------
>OCK74667.1
------------------------------------------------------------
---------------------------------MRLLERN--S---ADEFILTKD-FV--
--GDEAPP--YAILSHTWGAD----DEEVTFDD---------------LIN------G--
IG--------------------------RD--KA-GYE-KLRFCGDQVR-----------
---YDGLRYFWVDSCCINKA---NFTELSQAINSMFRWYRKAAKCYVYLSDVSTTKHEA-
-----------------------------------------------------------S
GQSSETTWELTFRESRWFRRGWTLQELLAP--SSVEFFSRDRKRLGNK------------
----RTLESQIHEVTKIAISALRG-IPPSQFSVEERFSWSENRQTTHKEDRAYSLLGIFD
VHMPLIYGEGEDNAFTRLREAIDKPLKGESHYI---------------------------
-----------IYRTPLTRH---SIHMR---SSNRRL-----------------------
-----AS--------------------R------------TRVDLLKEI-----------
---------------------YY--W----ADGKDERC----------------------
------------------------------------------------------------
----------
>OCK74797.1
------------------------------------------------------------
---------------------------------MYLLKFN--D---DGKPNLTRF-IA--
---GNIPR--YAILSHTWEVD----DQEVTFKD---------------LTD------G--
VG--------------------------VS--KL-GYR-KIRFCGEQAR-----------
---KDGLECFWVDSCCIDKS---SSAELQEAINSMFRWYRDAARCYVYLSDVSTGQYSP-
------------------------------------------------------------
--SSQLQWQSAFNRSRWFTRGWTLQELLAP--SSVEFFSREGKLLGDK------------
----KSLEVHLQNITGIAAPALQG-KPLSEFGIDERMSWAAKRETTIQEDQAYCLLGLFD
TYLPLIYGEGKENAFRRLRREIHGFNYD--------------------------------
----------TLGRLPYAAEAPFNSNQR---QHEPTC-----------------------
-----LP--------------------E------------TRVDLLRTI-----------
---------------------YS--W----ADGQDER-----------------------
------------------------------------------------------------
----------
>OCK93736.1
------------------------------------------------------------
---------------------------------MHLLKVN--N---DGNPSLIRF--I--
--GGKTPK--YAILSHTWEAD----NQEVTFKD---------------LTD------G--
VG--------------------------IS--KV-GYR-KIQFCGEQVQ-----------
---KDGLQYIWIDSCCIDKS---SSAELSEAINSMFRWYRNAVKCYAYLSDVSIGNSSQG
------------------------------------------------------------
VQPSQLPYEPAFKQSRWFTRGWTLQELLAP--LSVEFFSREGKRLGDK------------
----KSLELQIHETTGIAVRALQGN-PLSQFSITERMSWAAKRETTIDEDQAYCLLGIFD
IHLPLIYGEGMENAFRRLRKEISTSGVSSPKA----------------------------
------------------------------------------------------------
---------------------------------------EKTDVCLANLVATDQ------
---------------TR--FLLQ--T----LSRSKYACAWILKS----------------
--------------------------RK-----FISWYKSNKS-----------------
----------
>OCL01044.1
------------------------------------------------------------
---------------------------------MRLLKLE--A---SGEFSLTEF--V--
--GDSVPQ--YAILSHTWGAD----DDEVTFKD---------------LMH------H--
TG--------------------------KN--KA-GYA-KIQFCAKQAA-----------
---NDGLQYFWVDTCCIDKS---SSAELTEAVNSMFRWYREATKCYVYLSDVSRSDGDE-
-----------------------------------------------------------Y
DHLSRSTWKLAFRKSRWFARGWTLQELIAP--KSVEFFSLEGERLGDK------------
----ISMEQQVYEITGIDVQALRG-NPLSNFSVTERMSWAAKRKTTRKEDKAYSLLGIFD
IHIPLIYGEGKEKAFIRLQEEIEKSVKGEYRK----------------------------
----DF------------------------------------------------------
---------------------------K------------GPQGSLMNI-----------
---------------------YQ--W----LSPPDPSLNYQKAL----------------
------------RQRQDDTGLWFLESDE-----YAQWKIDPF------------------
----------
>OCL00979.1
------------------------------------------------------------
---------------------------------MRLLRIED-----DGNFSLVDRVG---
---NNISR--YGVLSHTWGAD----EEEVTFRD---------------LID------G--
TG--------------------------KT--KA-GYR-KICFCGKQAA-----------
---KDDLQYFWVDTCCIDKS---SSAELSEAINSMFRWYQDAAKCYVYLSDVSVSTSDGD
N-----------------------------------------------------------
--EFSRRWKPAFKKSRWFTRGWTLQELIAP--ASVEFFSKEETQLGDK------------
----QSLEQTLHEITGIAIQVLRGN-SISYPPVDERMSWAARRETKREEDAAYCLLGIFD
IHMPLLYGEGRKKAFARLQKEIQPSVQME-------------------------------
------------------------------------------------------------
---------------------------------------KEDKECVQHLRLTDP---RD-
---------------DKMR------IEETKGGLLEDSYHWILEN----------------
-------------------------------SDFQQWRDDQQS-----------------
----------
>OQU95021.1
------------------------------------------------------------
---------------------------------MRLLY--FDD---HGALRLTDD-L---
--HDNVPA--YAILSHTWGDD----KDEVTFDD---------------LKS------E--
S------------------------W--KN--KA-GSA-KIGFCGEQAK-----------
---KDKLEHFWVDTCCINKN---NQNELSQAITMMFGWYRDAQKCYVYLSGVRAEENGNT
HS----------------------------------------------------------
---GQSTWEPNFRRSRWFTRGWTLQELLAP--DNVEFFSEEGKFLGTK------------
----QTLAQPIHEVTTIPLAALCGT-PLAQFPIDEKLRWTERRETKKKEDGAYCLLGIFD
VFMTLNYGEGDN-AFCRLRRKINKKFGSNVAARLGAAGEVRSPRL--C-----------Q
SPAPLNGITNLP-KRPSD----FDQLAQVRRSSVPRPAKRARTSCNTN----------TF
GSGDSFPSGSTTISHMGSASSHIQQPHQDARHDTLIISEDKYNALLKSLLFERI------
---------------NF--RVNN--V----RKPLLSTCQWLFRH----------------
-------------------------------PHFQTWYESGCSAQHS-------------
----------
>XP_007804743.1
------------------------------------------------------------
---------------------------------MRLLR--WSS---QNELSLTDD-L---
--DKNIPP--YAILSHTWGLD----RNEVTFAD---------------IQK------S--
Q------------------------G--QS--KA-GYA-KIRFCGEQAR-----------
---KDGIEYFWVDTCCINKD---NHVELSKAITLMFSWYRDAKKCYVYLSDVSVRKGDNI
GE----------------------------------------------------------
---VQSMWESSLRISRWFTRGWTLQELLAP--AIVEFFSQEEDFIGTK------------
----QTLAQLIHEVTTLPLAALCGT-PLAQFPIDEKIRWTKKRQTRETEDGAYCLLGIFN
VFMPLIYGEGDN-AFRRLKEEINKQCGSNIAGRLGVIDEVRSLGL--C-----------R
RLAPLNDVDDFI-GRAAD----VGQTAQVSRLGEPRPAKRVRTSYDVN----------VS
GPSNSRSYGNTTISHMEIMGGHIQQSGQGSEHNSMMISEDKYNFLLKSLLFDRI------
---------------DF--RVNN--V----KKALLSTCQWLFRH----------------
-------------------------------PHFRTWYENGCLAQHS-------------
----------
>XP_016236640.1
------------------------------------------------------------
---------------------------------MRLLT--WGS---ENELVLTDH-R---
--NENIPP--YAILSHTWGLE----HDEVTFGD---------------IQN------R--
E------------------------G--RS--KS-GYA-KILFCGEQAR-----------
---KEKIKHFWVDTCCIDKT----TIELSEAITSMFRWYQQATKCYVYLSDVTVPESGKI
GN----------------------------------------------------------
---EQSTWELDFRNSRWFTRGWTLQELLAP--ANVEFFSQEGEFLGTK------------
----QTLAHQIHEVTTIPLAALCGT-SLDQFPVVEKIRWTEGRETTKREDGAYCLLGIFG
VYMSLNYGEGDN-AFSRLRRKIDKRHGSNVAARLDAVEKVWSSGP--C-----------D
SPAPCNNIADLL-GRASD----SDQRPQTGQPSMLRPAKRARTSYNTN----------FF
GSSDTLPHENTVVSHRASTSSHTQHSEQSSRDVSRIMSEDKYNSLLKSLLFERI------
---------------DF--RVNN--V----RKALLSTCQWLFHH----------------
-------------------------------PHFQTWYEGDSSAQHS-------------
----------
>XP_016248656.1
------------------------------------------------------------
---------------------------------MRLLY--FDD---HGALRLTDD-L---
--HDNVPA--YAILSHTWGDD----KDEVAFDD---------------LKS------E--
S------------------------W--KN--KA-GSA-KIGFCGEQAK-----------
---KDKLEHFWVDTCCINKN---NQNELSQAITMMFGWYRDAQKCYVYLSGVRAEENGNT
DS----------------------------------------------------------
---GQSTWEPNFRRSRWFTRGWTLQELLAP--DNVEFFSEEGKFLGTK------------
----QTLAQSIHEVTTIPLAALCGT-PLAQFPIDEKLRWTERRETKKKEDGAYCLLGIFN
VFMTLNYGEGDN-AFCRLRGKINKKFGSNVAARLGAAGEVRSPRL--C-----------Q
SPAPLNGITNLP-KRPSD----FDQLAQARRSSVPRPAKRARTSCNTN----------TF
GSGDSFPSGSTTISHMGSASSHIQQSHQDARHDTLIISEDKYNALLKSLLFERI------
---------------NF--RVDN--V----RKPLLSTCQWLFRH----------------
-------------------------------PHFQTWYESGCSAQHS-------------
----------
>OQU98236.1
------------------------------------------------------------
---------------------------------MRLLEIG--D---RGELSLTDD-L---
--AADIPP--YAILSHTWGPDK----EEVTAKD---------------LID------G--
L------------------------G--AG--KE-GYN-KIQFCADRAR-----------
---KDGLRHFWIDTCCIDKT---NLVELSEAIVSMFRWYTEAQKCYVFLSDVSACKRDHT
------------------------------------------------------------
G-DTTQIWESAFRKSRWFTRGWTLQELLAP--EQVEFYSREGVPLGNK------------
----DTLGQVVSEMTRIPEIALRGK-PLKDFTHEERMRWASGRETKRTEDRAYCLLGIFD
VSMPPIYGEGD-KAFDRLKDEIAKAYRRQLEGI---------------------------
--------GQGPVPSN--------------------SSNLVVRSL---------------
--------------------------RSTSNSIVEPTLLDRRKMILASLGFDQM------
---------------DS--RRST--I----KPAYSTTCQWLLKH----------------
--------------------------SA-----YRDWNDPEQIHHHR-------------
----------
>XP_016242666.1
------------------------------------------------------------
---------------------------------MRLLEIG--D---RGELSLTDD-L---
--AADIPP--YAILSHTWGPDK----EEVTAKD---------------LID------G--
L------------------------G--AG--KE-GYN-KIQFCADRAR-----------
---KDGLRHFWIDTCCIDKT---NLVELSEAIVSMFRWYTEAQKCYVFLSDVSACKRDHT
------------------------------------------------------------
G-DTTQIWESAFRKSRWFTRGWTLQELLAP--EQVEFYSREGVPLGNK------------
----DTLGQVVSEMTRIPEIALRGK-PLKDFTHEERMRWASGRETKRTEDRAYCLLGIFD
VSMPPIYGEGD-KAFDRLKDEIAKAYRRQLEGI---------------------------
--------GQGPVPSN--------------------SSNLVVRSL---------------
--------------------------RSTSNSIVEPTLLDRRKMILASLGFDQM------
---------------DS--RRST--I----KPAYSTTCQWLLKH----------------
--------------------------SA-----YRDWNDPEQIHHHR-------------
----------
>XP_018688699.1
------------------------------------------------------------
---------------------------------MRLLEIG--P---GGKLSFTDD-L---
--TTNIPP--YAILSHTWGSDK----EEVTFRD---------------LIE------E--
K------------------------G--KD--KE-GYS-KIRFCADRAG-----------
---KDGLQHFWIDTCCIDKK---NLVELSEAIVSMFQWYADAQRCYVFLSDVSAYKRDDT
------------------------------------------------------------
--RDNQIWECDFRKSRWFTRGWTLQELLAP--SKVDFYSREGVRLGDK------------
----STLGQVISEITGIPETALDGRQTLKDFTHAERLRWASHRETKKTEDGAYCLLGIFD
VSMPVIYGEGN-RALDRLKDEIAKACRRQLEDI---------------------------
--------GQDSVPSN--------------------SGNFVVRRQ---------------
--------------------------GPPANPTEERKLLKRREMVLASLRFKQM------
---------------DS--RRST--I----DKAYSTTCQWLLEH----------------
--------------------------PA-----YLEWNDPRQMHQHH-------------
----------
>OQV05548.1
------------------------------------------------------------
---------------------------------MRLLERKI-----NGEISLTEDFL---
--EEKVPR--YAILSHTWGTE------EVSFKA---------------MMD------G--
TA--------------------------KN--KL-GYD-KIRFCRDQAW-----------
---RDGLHFFWVDTCCIDKS---NNTEVQEAINSMFRWYRNSIKCYVYLADISTHPFDAT
------------------------------------------------------------
DKSSQPSWESAFRKSRWFTRGWTLQELIAP--ASVEFFSKGGVRLGSK------------
----SSLEKHIHNITGIPLPALRGS-PLSDFSIPERMAWIEKRDTTRKEDKAYSLLGIFD
VQMPLIYGEGEKNAFRRLREEINKASASEQ------------------------------
------------------------------------------------------------
------------------------------------TLNQSEERCLVDLRSTDP---RH-
---------------DKIR------IEDTKGGLLRDSYRWVLGN----------------
-------------------------------AEFQRWRNDEHSG----------------
----------
>ORY01187.1
------------------------------------------------------------
---------------------------------MRLLRHSE-----TGYFSLTQ-FP---
--DNAIPP--YAILSHTWGAD----TEEVTFDD---------------ITN------G--
KG--------------------------KD--KP-GCE-KIYFCGEQAA-----------
---RDKLDYFWIDTCCINKS---SDAELSESINSMFRWYQCAKRCYVYLSDVSEVEQK-R
L-----------------------------------------------------------
DKEAKSTWEGAFQQSRWWTRGWTLQELLAP--TSVQFFSKEGKYLGDR------------
----QSLAELIQKITGINILALQGS-ALSNFETSIKLKWAKNRQTTREEDLSYSLLGIFG
ISMPVIYGEGKQNAMRRLMREIDQ------------------------------------
------------------------------------------------------------
--------------------------------------YEPDEIYVRNLYITDP---RD-
---------------DKMR------IEYVKGGLLEDSYRWVLQN----------------
-------------------------------SDFQRWQDDRQC-----------------
----------
>ORY09451.1
------------------------------------------------------------
---------------------------------MRLLRLS--G---DDELSFTNY-FND-
--KNQIPR--YAILSHTWQED-----QEVTFDE---------------FSK------E--
S------------------------S--KS--KA-GYD-KIRFCAQQAR-----------
---SDDLEHIWVDTCCINKA---DAIEVQCAINSMFRWYQKAAQCYVYLADVSTRKRKAD
------------------------------------------------------------
NENFQYAWEPAFRHSRWFTRGWTLQELLAP--HTVTFFSKEGNWLGDK------------
----KTLERNIHETTGVPIQALQGA-PLREFSKEDRLSWSKGRHTTCEEDKAYSLLGIFG
ISMLPNYGEGEEKAFKRLQKEITESLGSELLS----------------------------
------------------------------------------------------------
------------------------------------LDNGQRQILLDSLRFDQI------
---------------DA--RQMT--I----KNAHAKTCKWLLKK----------------
--------------------------PE-----YIGWLDTTKLSAHH-------------
----------
>ORY10967.1
------------------------------------------------------------
---------------------------------MRLLRRS-G----TGDFSLTPF---S-
--DDAIPP--YAILSHTWGADT----EEVTFDD---------------LTN------G--
TG--------------------------KN--KA-GYE-KIQFCREQAA-----------
---LDDLEYFWIDTCCINKA---DKPELSQAIKSMFRWYRNATRCYVYLSDVSTTSIPPN
RKK-------------------------------------------------------NN
EDYNPLLWESDFRKSRWFTRGWTLQELLAP--CSVTFYSRERKRLGDK------------
----SSLGQHIHEITGIPTSALQGS-LLSQFTVNERLSWREHRQTKLKEDMAYSLQGIFG
VYVAPIYGEGAATAFKRLMGEIDK------------------------------------
------------------------------------------------------------
-----------------------------------------LENCIQHLRLTDP---RD-
---------------DKKR------IEGTKGGLLDDSYRWILEN----------------
-------------------------------SEFRQWRNDPQS-----------------
----------
>ORY15390.1
------------------------------------------------------------
---------------------------------MRLLRRS-D----TGEFGLTQF---R-
--DEAIPP--YAILSHTWTEG-----HEVTFRD---------------LED------R--
TG---------------------------P--KA-GYD-KIYFCGQQAE-----------
---RDGLRYFWVDTCCIDKS---NHVELQEAINSMFRWYQNAAKCYVYLSDVSTTKRKAS
------------------------------------------------------------
SEVFEYSWELAFRESRWFTRGWTLQELLAP--HSVKFFSQDGKQLGDK------------
----STLKRIIHEITGITTKALQGA-PLCEFDVSERLSWAQSRQTTRKEDKAYSLLGIFG
IYMPLIYGEGEEHAFKRLWKEITELSNSVQRQ----------------------------
------------------------------------------------------------
-----------------------------------QALNKEDQECIKHLRLTDP---RD-
---------------DKKR------IEETKGRLLEDSYRWILEN----------------
-------------------------------SDFRRWRDDPQS-----------------
----------
>OSS53334.1
------------------------------------------------------------
---------------------------------MRLLHYSSE-----GSLVLTDDLV-D-
--EGSLPA--YAILSHTWVEE-----EEVTFQE---------------LKA------G--
T------------------------G--LA--KS-GYR-KIEYCGQQAK-----------
---RDGLQYWWVDTCCIDKT---NTAEYRHAVKSMYRWYQSAKVCYVYLADVSTERCE--
A-----------------------------------------------------------
---EKDSWQCAFAASRWFTRGWTLQELLAP--SHLQFYSLNWTKLGDK------------
----SSLQLEIHRITAIPLAIVNGA-LLSDYSIEERLQWGSVRQTKLEEDRVYSMEGFFG
IDLAPIYGIGYQEAFRRLQEEIK-------------------------------------
------------------------------------------------------------
----------------------------------------LSSACIRDLYVTDT---RD-
---------------DKHRIQQT--K----GGLIEDASHWVYDT----------------
-------------------------------PEYRKWFKAELG-----------------
----------
>OSS54009.1
------------------------------------------------------------
---------------------------------MRLLYHRKE----DEQLAITE-PF---
KETSTIPP--YAILSHTWGND----KDEVTFEE---------------ITN------N--
IG--QEK--------------------------L-GYQ-KIEECGKQAR-----------
---RDNLQYFWVDTCCIDKA---DNAELSFAIRSMFRWYRDAARCYVYLPDVTTPTLSAV
------------------------------------------------------------
REGSLQAWQSEFQQCRWFTRGWTLQELLAP--RVVEFFSADWHKLGDR------------
----TSLNARIHKITTIPQEVLKGA-SFFQSSVEERFRWRQTRVTKLEEDSAYSLSGLFG
VDIAPVYGEGMKEALKRLRVEIQKQ-----------------------------------
------------------------------------------------------------
------------------------------------------KECLRDLRLSDP---ID-
---------------DKRR------IEDMKGGLIQGSWQWVLSN----------------
-------------------------------SNFKQWCNDAKS-----------------
----------
>OSS54720.1
------------------------------------------------------------
---------------------------------MRLLKYD--D---HGEVSLTDD-LLG-
--KDEIPP--YAILSHTWGN------EEVTFED---------------LTN------G--
IG--------------------------KE--KN-GHD-KIRFCMQQAA-----------
---RDGLHYSWVDTCCIKKT---DTTELQHAINSMFRWYKDAAVCYVFLTDVSTGKRKF-
------------------------------------------------------------
DESSLASWEPAFRVSRWFSRGWTLQELLAP--GNVNFFSREGKLLGGI------------
----SQLFDLLHSITRLPASVLRGT-PLDEFRIEERLAWTKGRTTTREEDKAYSLLGICG
IFMPLIYGEGEANAFRRLRKEIRERRYATQALL---------------------------
------------------------------------------------------------
------------------------------------DISDIEFNCLRSLSYPEQ------
---------------EH--RRND--I----H-TAVRTCDWLMQD----------------
--------------------------SQ-----YNRWMNGT-------------------
----------
>OTA95499.1
------------------------------------------------------------
---------------------------------MRLLR----QKE-DGKFEITRD-L-T-
--GEKLPM--YATLSHTWLLNN---EEEVSFED---------------LTQ------G--
N------------------------A-ESK--PA-GYA-KIKFCRDQAI-----------
---KHDLEYFWVDTCCINKN---SSAEVQEAITTMFTWYRNSARCYVYLSDVSVNTAPDN
DI----------------------------------------------------------
-ELHSVPWESAFRYSKWFSRGWTLQELLAP--ASVEFFSAEGIRLGDK------------
----KSLQPIIHEITGIPHEALRGD-SLANFSVDQRLSWAANRETKRKEDKAYCLLGILN
IFMPLLYGEED-HAFERLRQEIDKKHAE-N------------------------------
-AK----LDHLLSMLPVASEAAFNSLRN---QHEP-------------------------
---------------------TCLRNTRAELLQKIATWVDNPNDKC--------------
------------------------------------------------------------
------------------------------------------------------------
----------
>PHH91072.1
------------------------------------------------------------
---------------------------------MRFLK----VEN-NGDIALAQDIA---
---DQHPP--YAILSHTWGRD----EDEVTFKD---------------IVK------G--
R------------------------A--SQ--KA-GYR-KLRFCGEQAA-----------
---SDGLKYFWVDSCCIDKA---NSTELSVAINSMFRWYQNATKCYVFLSDVRQGGTQ--
------------------------------------------------------------
-GENRFSPHHSLRGSRWFTRAWTLQELLAP--SSVEFFSFEGQILGNK------------
----KSLEYTIHQITDVPVEALRGS-PLSDFGKCERMEWARNRTAKIEEDKAYSLLGIFG
VHMPLIYGEGAKAAFIRLNDVIDRRWAFERGMPHGRQN-RLV--A---------------
------------------------------------------------------------
-----------------------------------------GFGSTRSIRIGS-------
----------------M---AEA--E----RNTTDS------------------------
------------------------------------------------------------
----------
>PKR96562.1
------------------------------------------------------------
---------------------------------MRLLS--LDE---NGELSLRTY-E---
--EGNRPP--YAILSHTWDTEE---EQEVTYHD---------------LIN------G--
R------------------------G--RN--KR-GRD-KIMFCAEQAW-----------
---NDDLKHFWVDSCCIDKT---SSAELTESLNSMFRWYQRASKCYVYLSDVDMMLGDSN
AS----------------------------------------------------------
---TLCSWKQAFQQSRWFTRGWTLQELIAP--ELVEFWSRDRYMLGSK------------
----IDLFDAIHERAGIPLRALEGA-PMSSFSVNERFRWAAPRVTKKIEDNVYCLLGIFE
VHMPPIYGEGSHHASERLKRAIHDRLRLTPQDYS--------------------------
------------------------------------------------------------
----------------------------NAQHHRHETMNEHRRSVVKSLNFPEL------
---------------GA--RQAN--I----RNAFRDTGEWALGH----------------
-------------------------------SDYARWRGSDR------------------
----------
>PMD28804.1
------------------------------------------------------------
------------------------------------------------------------
----------------MDGT------SE--------------------------------
-----------------------------D-K-P-GYN-KIRFCGERAK-----------
---LDGYRFFWVDTCYIDKS---NAVELQRAINSMFRWYQNAVKCYVYLSDVSTRQRKA-
-----------------------------------------------------------S
DRLSEHTWESAFRSSRWFTRGWTLQELLAPGPDSVEFFSYEGDRLGDK------------
----RTLEQQIHKITGITITALRG-TPLSQFDVDDRFLWAENRQTTHEEDKAYSLFGIFD
IQIPMLYGEGRDKAFKRLREEIDKPLK---------------------------------
----------GLDYLPFAADAPFNSFDL---QDDLTC-----------------------
-----LP--------------------N------------TRVDLLQEI-----------
---------------------YG--W----ADGQDEHC----------------------
------------------------------------------------------------
----------
>CZR68414.1
------------------------------------------------------------
---------------------------------MRLLERN--S---AGQLSLTKD-LI--
--GDDIPK--YAILSHTWGM------DT--------------------------------
-----------------------------E-E-V-TFK-DMMGGTERAK-----------
---RDRLRFFWVDTCCIDKS---NAVELQRAINSMFRWYQNAVKCYVYLSDVSTRKRKA-
-----------------------------------------------------------S
DRLSEHTWESAFWSSRWFTRGWTLQELLAPGPDSVEFFSREGDCLGDK------------
----RTLEQQIHKITGITITALRG-TPLSQFDVDDRFLWAGNRQTTHEEDKAYSLFGIFD
IQMPLLYGEGRDKAFKRLREEIDKPLK---------------------------------
----------GLDCLPFAADAQFNSFDR---QDDLTC-----------------------
-----LP--------------------N------------TRVDLLQEI-----------
---------------------YG--W----ANGQDEQC----------------------
------------------------------------------------------------
----------
>OBT40309.1
------------------------------------------------------------
---------------------------------MRLLARN-S----AGELSLTQDFV---
--SGKILE--YAILSHTWGADT----EEVTYRD---------------LID------G--
TG--------------------------NN--KA-GYK-KIRFCGEQAR-----------
---GDRLQYFWIDTCCIDKS---NSTELAEAINSMFRWYQNAAKCYVYLSDVSTRERKAS
------------------------------------------------------------
DRFSECTWESAFRSSRWFTRGWTLQELLAPGPDSVEFFSQEGDRLGDK------------
----RTLEQQIHEITGVPMLALKGA-PLSQFEVNERLSWTENRQTTREEDKVYSLLGIFG
IYLPLIYGEGREHAFKGLKKEIQRSLIENEQ-----------------------------
------------------------------------------------------------
-----------------------------------HMLDPRSQSCIQDLRTTDP---RE-
---------------DKKR------VEDTKGGLLRDSYQWIFKH----------------
-------------------------------TDFHNWRNSEQG-----------------
----------
>RDW62314.1
------------------------------------------------------------
---------------------------------MRLLKLE--D---NGEFSLTPN-I---
--INPTPP--YAILSHTWEDD----SEEVSFKD---------------LND------G--
LA--------------------------KT-KKH-GYQ-KLRFCGEQAG-----------
---RHELQHFWVDTCCIDKS---SSAELQEAINSMFRWYRDATKCYVYLSDVSTKKRKA-
-----------------------------------------------------------S
DRFSERSWESAFRLSRWFTRGWTLQELLAPGPDSVEFFSREGDRLGDK------------
----RSLEQHIHEITGIPISALQG-TPLSQFNTYDRLLWAEKRQTIREEDKAYSLFGIFD
IQIPLLYGEGREKAFKRLREEIDKPSNNAAQS----------------------------
------LGLDRLHHLPSATDALFNSLNR---QHEPIC-----------------------
-----LP--------------------E------------TRVDLLQKI-----------
---------------------YD--W----ADGRDE------------------------
------------------------------------------------------------
----------
>RDW70114.1
------------------------------------------------------------
---------------------------------MHLLE----RNS-AGKFSLTAF---V-
--CDNITP--YAILSHTWGSD----TDEPTFQD---------------LML------G--
T------------------------G--SS--KA-GYS-KIRFSL---------------
-------SFRRLSTRC-------------------FTGTRNAAKCYVYLSDVSNRKRKAS
N-----------------------------------------------------------
-QCSEHTWGAAFRSSKWFTRGWTLQELLAPGPDSILFFSYERDLIGDK------------
----RILEQEISEITRIPITALRGT-PLSQFEVNDRSLWAKDRQTKRKEDEVYSLFGIFD
IQLPLHYGEGRDKAFTRLREEIDEPLKV--------------------------------
----------VLDKLRSVDNAMFDSHDE---EHNA-------------------------
---------------------RCYPSKRVGLLQQVKTWASDGGSEC--------------
------------------------------------------------------------
------------------------------------------------------------
----------
>RDW89526.1
------------------------------------------------------------
---------------------------------MHLLERN--S---AGKFSLTAF--V--
--GDNIPP--YAILSHTWGSD----TEEPTFQD---------------LMH------G--
TG--------------------------LS--KP-GFS-KIQFCGEQAG-----------
---RDGLQYFWVDTCCIDKS---SSSELQEAINSMFHWYQNAAKCYVFLSDVSTRKRKA-
-----------------------------------------------------------R
DQCSEHTWGTAFRSSKWFTRGWTLQELLAPGPDSVSFFSYERDLIGDK------------
----RSLEQEISEITRIPITALRG-TPLSQFEVNDRLLWAKDRQTKRKEDEAYSLFGIFD
IQLPLLYGEGRDKAFKRLQEEIDKPLKV--------------------------------
----------ILDKLPSVDNATFDSHDE---EHNARC-----------------------
-----YP--------------------G------------TRGVLLQQV-----------
---------------------DT--W----AGDEGSEC----------------------
------------------------------------------------------------
----------
>PMD31742.1
------------------------------------------------------------
---------------------------------MRLLYRD-AT---GA-IRLTED-LH--
---KNIPP--YAILSHRWGL------EEVTLQE---------------LID------G--
TG--------------------------PS--KR-GYK-KIRFCGEQAQ-----------
---CDSLSHFWVDTCCIDKK---NSVELQEAINSMFRWYRNAARCYVYLDDVSCPATTST
EP--------------PGA-------------------------PAQKKRKRMDIAASPT
VQPTEPLWQAAFRDSLWFTRGWTLQELLAP--SSVEFFSSEGTLLGNK------------
----SSLELSIHNLTHIPVEALRH-GQLSNFCVSDRYAWMNHRETTREEDKAYALLGIFD
IQMPLIYGEGYATAFRRLQREVSQATKP--------------------------------
------------PLMPVAEGAAFDSRAE---EHNARC-----------------------
-----HP--------------------E------------TRVDLLSQI-----------
---------------------AS--W----AADPDGKV----------------------
------------------------------------------------------------
----------
>PMD42130.1
------------------------------------------------------------
---------------------------------MRLLQRT------AGGFSPTKD-FVG-
--DDIIPP--YAILSHTWGD------EEVTYRD---------------LID------G--
TG--------------------------AT--KA-GWD-KIRFCGHQAE-----------
---RDGLQYFWIDTCCIDKS---NLVELQEAINSMFRWYQNAIRCYVYLSDVSAATREN-
-----------------------------------------------------------D
--SVGFAWEPALRTSRWFTRGWTLQELLAP--RSVEFFSQEGNRLGNK------------
----KTLERQIHEITGIAVSALQG-TPLSEFSINERLSWAKGRQTTRKEDKAYSLCGIFD
VFVPLMYGEGEEKALVRVREEIHKPIKTSTG-----------------------------
-------ADDPINRLDFAAEAPFNSLFH---QHETNC-----------------------
-----LP--------------------E------------T-------------------
------------------------------------------------------------
------------------------------------------------------------
----------
>PQE10512.1
------------------------------------------------------------
---------------------------------MRLLQLD--D---NGGFNLTEW-V-G-
--N-DIPR--YAILSHTWGQDG----NEFTFQD---------------LMS------S--
G------------------------G--EG--KP-GYR-KVRFCTEQAA-----------
---RDGLQYSWIDTCCIDKS---SSAELQEAINSMFRWYQNAERCYVYLSDVSHNPSDTD
------------------------------------------------------------
N-LGLLRWKPAFRNSRWFTRGWTLQELIAP--ASVEFFSCEEVYLGNK------------
----TSMEQTIHEITEIAIDAFRGK-PLSQFSIDERLMWAAKRTTKREEDEVYCLLGIFD
IQMPLLYGEGREKASRRFQKEIREYLGDTALS----------------------------
------------------------------------------------------------
------------------------------------LSGEQRQTLLDSLRFEQI------
---------------DT--RQMS--I----KNAHAKTCSWLLRN----------------
--------------------------SE-----YLDWLDTRKLNEHH-------------
----------
>OCK75650.1
-------------------MQQ--GRSKL-NT-------------------RPALAF--H
--SFVVG-----DPNS--------NDHDSNDPNSNDPKSD--S---SKAFSLTDD-L---
--IINIPP--YAILSHTWGED----HEEVNFKD---------------LAI------G--
PR--------------------------KT--KP-GYR-KLRFCAQQAA-----------
---RDGLQYFWVDTCCIDKS---DNTELSEAINSMFRWYRNAEKCYVYLSDVSMNDHDQ-
------------------------------------------------------------
VNPSLESWELAFYKSRWFTRGWTLQELLAP--PLVEFFCSKGKRLGDK------------
----RSLEQQLHEITGIALQALQG-TPLSEFSVNERMSWAKTRRTKRDENRAYSLLGIFD
IHMPLIYGEGTTSALQRLQRKIDKSS----------------------------------
------------------------------------------------------------
------------------------------------------------------------
------------------------------------------------------------
------------------------------------------------------------
----------
>PSN58776.1
------------------------------------------------------------
------------------------------------------------------------
-------------------------------------------------MN------D--
R------------------------D--KS--KS-GYQ-KLRFCGAQAA-----------
---RDGLKYFWVDTCCIDKS---SSAELSEAINSMFSWYKNADRCYVYLSDVSRSSSDRD
------------------------------------------------------------
D-EATQRWKPGFRKSRWFTRGWTLQELIAP--ASVEFFSREGICLGSK------------
----ESMEQTIHEITGIAIDALRGR-PLSQFSTNERLLWAQQRITKREEDAVYCQLGLFD
VQMPLLYGEGREKAEKRLHREIKESSGTTL------------------------------
------------------------------------------------------------
------------------------------------LSQEQKQKLLDSLRFDQI------
---------------DA--RHTT--I----KNAHARTCKWLLRK----------------
--------------------------SE-----YIDWLDKTKLSEHH-------------
----------
>XP_001800541.1
------------------------------------------------------------
------------------------------------------------------------
-------------------------------------------------MC------G--
S------------------------G--ST--KA-GYA-KILFCRDQAK-----------
---QDNLEYFWVDSCCIDRS---SSQELSEAINSMFNWYKSAERCYVFLSDVSNSAGAED
DT----------------------------------------------------------
---HARRWKSFFKTSRWFTRGWTLQELIAP--RSVEFFSKEGIRLGDK------------
----QSLAQTIHEITKIAIDALWGR-DLSQFSNIERFSWAEGRETTREEDAAYCLLGIFD
VQMPLLYSEGKVKAMKRLIGKTKKSSTRSTSPIF--------------------------
------------------------------------------------------------
-------------------------------PGERQKLLEKRQELLASLRFDQI------
---------------YA--RQTT--I----QDAHSTTCQWLLSK----------------
-------------------------------PEYKKWLDPTKSGEHH-------------
----------
>XP_007800326.1
------------------------------------------------------------
---------------------------------MRLLQID--E---NSEFSLTDD-L---
--INNIPP--YAILSHTWGED----HEEVSFID---------------LTR------G--
PR--------------------------RT--KA-GYK-KLRFCAKQAA-----------
---RDSLQYFWVDTCCINKE---NNTELSEAITSMYRWYSRAAKCYVYLSDVSIVDDNL-
------------------------------------------------------------
VSPSLQPWESAFRNSRWFTRGWTLQELLAP--PLVEFFCSKGTRLGDK------------
----RSLEQQIHEITRIPA---------------------KMRQTKRGEDKAYSLLGLFD
VSMPLIYGEGDEKAFRRLQKEIRGRTA---------------------------------
---------SSLDRLPYAIEAPFNSFTR---QHEPAC-----------------------
-----LD--------------------N------------TRVDLLNDI-----------
---------------------YV--W----ADGRDERC----------------------
------------------------------------------------------------
----------
>XP_007804973.1
------------------------------------------------------------
---------------------------------MRLLQVD--E---NGKFSLTDD-L---
--IHNIPP--YAILSHTWGED----YEEVSFID---------------LTR------G--
LR--------------------------RT--KA-GYK-KLRFCAKQAA-----------
---RDGLQYFWVDTCCINKE---NNTELSEAITSMYRWYNRATKCYTYLSDVSIIDDNH-
------------------------------------------------------------
LSPSLQQWESAFRNSRWFTRGWTLQELLAP--PSVEFFCSKGTRLGDK------------
----RSLEQQIHEITRIPVLALQG-APLAKFDIDERMSWAKMRQTKRGEDKAYSLLGLFD
VSMPLIYGEGEEKAFRRLQREIRGDN----------------------------------
----------PLDRLPYAIEAPFNSFTR---QHEPAC-----------------------
-----LT--------------------N------------TRVNLLNDI-----------
---------------------YA--W----VDGKDERC----------------------
------------------------------------------------------------
----------
>PQE16116.1
------------------------------------------------------------
---------------------------------MRLLQYS-E----TGRFTLTKEFI-G-
--DDQTPP--YAILSHTWGPDN----EEVTFED---------------IVN------G--
TG--------------------------EI--KP-GYK-KIRFCGEQAR-----------
---QDGLCYFWIDTCCINKSNKDNNAELSRSINSMFRWYRNAIRCYVYLSDVSSCPDGGN
------------------------------------------------------------
HKCNPRPWESDFRKSRWFTRGWTLQELLAP--ASVEFFSRERGRLGDK------------
----ISLRTQICEITNIPLIALRGQ-LLSQFSVEERLRWIQHR--------------IFD
VYIPLIYGEGWGKAHDRLLKEFYK------------------------------------
------------------------------------------------------------
-----------------------------------------VQKCIQDLRLSDP---RD-
---------------DKKR------IEDTKGGLLQDSYSWILEN----------------
-------------------------------SEFRQWRNDQQS-----------------
----------
>PQE23552.1
------------------------------------------------------------
---------------------------------MRLLKYN--S---AGQLSLSEN--FV-
--GDHIPE--YAILSHTWGAD----TEEVTFQD---------------LTY------D--
TE--------------------------RN--KP-GYK-KIYFCGEQAR-----------
---RDNLQYFWVDTCCIDKS---NSTELAEAINSMFRWYHNAAKCYVYLSDVSTNDCNQ-
------------------------------------------------------------
VDPSSQSWQSSFRKSRWFTRGWTLQELIAP--RSLEFFCSNSRFLGDK------------
----KSLERQLHEITGIAVSALQGT-DLSAFSVNERMLWAKSRETKREEDKVYSLLGIFD
IYMPLIYGEGANHALKRLEEELQKRSKKHRLDE---------------------------
--------ASTVFSNP------PKRSKT---LH---SQSLVPSRNDSNS-----------
----F-D--PESPF--------------SSEYTIPSADTATKQSIIDQLYFPKI------
---------------DE--RLTS--L----TAAQGKTCRWFLAK----------------
--------------------------SE-----YISWHNVAQQSDHG-------------
----------
>PQE27704.1
------------------------------------------------------------
------------------------------------------------------------
-----MAI--SASLSLLWGAE------EVTFKD---------------MID------G--
T------------------------G--KS--KA-GYG-KIQFCGEQTK-----------
---RNGLQYFWVDTCCIDKS---NNVELAEAINSMFRWYQDATKCYVYLPDVSRPCPDSA
DG----------------------------------------------------------
-DRSNEPWESMFRKSEWFTRGWTLQELIAP--ASVDFFSKEGELLGNK------------
----ASLEQYICEITGIPVDALRGS-PLSNFSIAERMSWAASRETYRQEDKIYSLLGIFD
VKMSLLYSEGAESAYIRLKAKLQKRANKR-------------------------------
-------------LLDEIPTGFSNSAKR---LKTS-------------------------
HSPSSV------PSHND--PKSFDPESRFSEYTIHTIDTATKQSIIDQLYFPKI------
---------------DE--RLTN--L----TAAQGKTCRWFLTK----------------
------------P-------------------EYISWHNVAQEPDHS-------------
----------
>PSN58910.1
------------------------------------------------------------
---------------------------------MRLLECI-G----SSEFVLTEDFT-D-
--KDEIPR--YAILSHTWKDG-----EEVGFDE---------------LTS------G--
AG--------------------------KS--KT-GYE-KIRFCGQQAQ-----------
---RDGLRYFWVDTCCINKA---DHVELRKAINSMFRWYQNAAKCYVYLSDVSTLKRKAD
------------------------------------------------------------
DEVSENSWQPAFRKSRWFTRGWTLQELLAP--ASVEFYSRDRKRLGDK------------
----ASLKHQIHKITGIPEAALGGT-SLFQFSVNERLSWMEGRYTKLAEDRAYSLLGIFG
VHITAFYEEGADGALRRLLDEVSK------------------------------------
------------------------------------------------------------
-----------------------------------------LEKCTQDLYLTDP---RS-
---------------DKKR------IEETKGGLLGDSYRWILEN----------------
-------------------------------LEYQQWKNGNQG-----------------
----------
>CZR65327.1
------------------------------------------------------------
---------------------------------MRLLERNN-----DSEFSLTKDLG---
--RGKTPE--YAILSHTWGAD----IEEVTYRD---------------LID------G--
TG--------------------------KN--KV-GYE-KIRFCGEQAR-----------
---HDDLQYFWVDTCCIDKS---NNNELAEAINSMFRWYRDAAKCYVFLSDVPRADVDTT
D-----------------------------------------------------------
-HSHQLPLESAFRTSRWFTRGWTLQELIAP--TSVEFFSENWELLGDR------------
----KSLERHICEITTIPIKALRGS-PLAEFSATERMSWAETRQTTREEDMAYSLLGIFD
VYMPLIYGEGRNHAFKRLRKEIQNSVTENE-Q----------------------------
------------------------------------------------------------
-----------------------------------MLLDPQSRSCIQDLRTTDP---RE-
---------------DKKR------IEDTKGGLLRDSYQWIFEQ----------------
-------------------------------ADFHKWRNNDQC-----------------
----------
>PSN58652.1
------------------------------------------------------------
---------------------------------MRLLECI-G----SDEFVLTEDFA-D-
--KDEIPR--YAILSHTWRDG-----EEVAYDE---------------LMS------G--
TG--------------------------KS--KS-GYE-KIRFCGQQAQ-----------
---RDGLQYFWVDTCCINKA---DHVELRKAINSMFRWYQNAAKCYVYLSDVSTLKRKAD
------------------------------------------------------------
DEVSEHSWEPAFRKSRWFTRGWTLQELLAP--ASVEFYSRDKKRLGDK------------
----LLLRRQIHKITGIPEAALGGA-SLFQFSVNERLSWMKGRDTKLAEDRAYSLLGIFG
VHITSFYDEGADGALRRLLDEVSK------------------------------------
------------------------------------------------------------
-----------------------------------------LEKCTQDLHLTDP---RD-
---------------DKKR------IEETKGGLLGDSYRWIFKN----------------
-------------------------------PEFQQWQNDNQG-----------------
----------
>PSN59127.1
------------------------------------------------------------
---------------------------------MRLLKYT-S----EDEFILTKF-L-V-
--GDEIPP--YAILSHTWEDG-----EEVTYNE---------------LTD------G--
TG--------------------------KS--KN-GYK-KIKLCGQQAK-----------
---RDGLQYFWVDTCCINKS---NHVELREAINSMFRWYQRAAKCYVYLLDVSTSEQAGD
------------------------------------------------------------
NQVSESAWEPAFRGSRWFTRGWTLQELLAP--PSVEFFSREWQIIGDK------------
----GLLKQLIHETTGIPVPALEGK-PLSQFNVDDRLLWRENRHTTREEDGAYSLLGIFG
VYIAPIYGEGAKEAFRRLLDEVSK------------------------------------
------------------------------------------------------------
-----------------------------------------LEKCIQDLHLTDP---RD-
---------------DKTR------IEETKGGLLRDSYRWILEN----------------
-------------------------------PEFQQWQNGNQD-----------------
----------
>RFU32244.1
------------------------------------------------------------
---------------------------------MRLLQRN-S----TGWLSLTEDLN---
--GDGIPE--YAILSHTWGADI----EEVTFED---------------IIN------G--
TG--------------------------ED--KP-GYE-KIQFCGEQAQ-----------
---RDGLQYFWVDTCCINKR---NYAELSHSINSMFRWYCNATRCYVYLSDLSISTFDSN
-----------------------------------------------------------N
EYN-PQLWESDFRKCTWFTRGWTLQELLAP--SSVDFFSCEFKRVGNK------------
----SSLEHQIHEITGIPKLALQGA-RLSQFSDKERFSWIQPRETKLEEDKAYSLFGIFD
VHIPLRYGEGMTTAFKRLEEEIDK------------------------------------
------------------------------------------------------------
-----------------------------------------LNKCLQDLRLTDP---RD-
---------------DKKR------IEDTKGGLLEGSYRWILEN----------------
-------------------------------SDFQQWRNNQQS-----------------
----------
>PSN64889.1
------------------------------------------------------------
---------------------------------MRLLYTT--G---EGRLEWTDDLI---
--GDKIPS--YAILSHTWGE------QEATFKD---------------LQHYSHIEEV--
D------------------------E--KV--KE-GYR-KIFFCAQQAK-----------
---RDHLSYFWVDTCCIDKT---NSQELQEAINSMFDWYKKAKKCYVYLSDVEFNPPDAD
RE----------------------------------------------------------
---LSRRWKPAFRKSRWFTRGWTLQELLAP--ASVAFYSKEGDLLGDK------------
----QSLKGTIHEITGVPMEALQGS-PLSDFSVAERFSWTKDRETTREEDGAYCLLGIFG
ICMTLRYTEGKDRAIKRLRQKVQKPMK---------------------------------
------------------------------------------------------------
------------------------------------DIEERLGRICSWLSAPDP---SA-
---------------NY--HKA---H----KQRQAETGLWLLES----------------
-------------------------------AKFAEWKERAA------------------
----------
>PSR81436.1
------------------------------------------------------------
---------------------------------MRLLKYCS-----SGEFELTGD-L---
--VHDIPE--YAILSHTWNKDP---TMEITYQD---------------LVN------G--
TG--------------------------KD--KP-GYT-KIEFCGRRAK-----------
---LDNLQYFWIDTCCIDKS---NLAELVVAINSMFRWYQKAARCYVYLSDVSSSSYE--
G-----------------------------------------------------------
GQQSELVWGPAFRKCLWFSRGWTLQELLGP--VSVEFFANDEQRLGDK------------
----RSLEQQIHKITGISLSALRGC-ALSGFSIEERFRWAELRQTTREEDWAYCLQGIFG
ISMSVTYGEGKNGAIHRLHEKINE------------------------------------
------------------------------------------------------------
-----------------------------------------REACLRSLRTTDP---RD-
---------------DKTR------IEETKGGLLQDSYKWILDH----------------
-------------------------------QDFKQWRDHDQS-----------------
----------
>PTD07628.1
------------------------------------------------------------
---------------------------------MRLIQ----YEP-SGDYRLERE-L-G-
--TESLPK--YAILSHTWMLDN---EGEVSLRD---------------LTQ------G--
L------------------------A-KTK--PE-GYE-KIRFCGERAA-----------
---HDGLNHFWIDTCCIDQN---SSAVLEEAITSMYAWYRNADRCYVYLWDITLDTSSLE
DI--------------------------------------------------------AH
QPPPMHLWESAFRRSRWFTRGWTLQELLAP--Q---------------------------
------------SVTGIPVAALRGT-SLASFSVEERLCWTENRQTKRKEDKAYCLLGIFG
VSMNHRYGEGD-KAFERLRRKIENKN----------------------------------
---------DLLSTLTMAKDAAFNSLHN---QHEP-------------------------
---------------------ICLEDTRSGILNQIRAWAEGSDSRC--------------
------------------------------------------------------------
------------------------------------------------------------
----------
>XP_009259469.1
------------------------------------------------------------
---------------------------------MRLIQ----YEP-NGDYRLERE-L-G-
--TESLPK--YAILSHTWMLDN---EGEVSLRD---------------LTQ------G--
L------------------------A-KTK--PE-GCE-KIRFCGERAA-----------
---HDGLNHFWVDTCCIDQN---SSAVLEEAITSMYAWYRDADRCYVYLWDITLDTSSLE
DI--------------------------------------------------------TH
QTPPIHLWESAFRRSRWFTRGWTLQELLAP--QSVEFFTKEGICLGDK------------
----SSLESIIHQVTGIPVAALRGT-SLTSFSIEERLRWTENRQTKRKEDKAYCLLGIFG
VLMNHRYGEGD-KAFERLRRKIENNN----------------------------------
---------DLLSTLPMAKDAAFNSLHN---QHEP-------------------------
---------------------ICLEDTRSGILNQIRAWAEGSDSRC--------------
------------------------------------------------------------
------------------------------------------------------------
----------
>PVH69914.1
------------------------------------------------------------
---------------------------------MRLLHYNN-----DSDVSLTEVFE---
---SETPH--YAILSHRWEA------EEVTFDN---------------LMD------G--
TG--------------------------TA--KA-GYE-KIRFCGEQAR-----------
---RDRIQYFWVDTCCIDKR---NNTELAEAINSMFRWYRDAAKCYVYLSDVLEPAAITD
D-----------------------------------------------------------
NFHLLLPWVPAFRASKWFTRGWTLQELLAP--TSVEFFSRHGKRLGDK------------
----KSLKQQIHEITGIAVAALEGT-PLSQFGVNERLSWAEKRDTTRGEDQAYSLLGMFG
IYLPLIYGEGREHAFKRLRKEIQNSRADND-P----------------------------
------------------------------------------------------------
-----------------------------------HLPDLQTRSCIQDLRITDP---RE-
---------------DKKR------IEDTKGGLLRDSYQWIFEH----------------
-------------------------------ADFHKWRNNEEG-----------------
----------
>PVH90374.1
------------------------------------------------------------
---------------------------------MRLLRRS-D----TGEFSLTQF---R-
--DEAIPP--YAILSHTWGADT----EEVTFED---------------LTN------G--
TG--------------------------KD--KS-GYG-KIRFCGERAA-----------
---LDDLEYFWIDTCCINKA---NKAELSQAINSMFRWYRNATRCYVYLSDVSSSPLGTT
-----------------------------------------------------------E
EPKSPWLWESDFRKCRWFTRGWTLQELLAP--SSVEFFSQEGERLSDR------------
----NSLRRLIHEITVVPESALEGA-PLSQFSVNERLSWIEHRHTKLEEDRAYSLLGIFG
VYVAPIYGEGTASAFQRLREEIGK------------------------------------
------------------------------------------------------------
-----------------------------------------LEQCMQDLHLTDP---RD-
---------------DKKR------IEDTKGGLLKDSYRWILGN----------------
-------------------------------ADFQRWRDDQQS-----------------
----------
>PVH90367.1
------------------------------------------------------------
---------------------------------MRLLRRS-D----TGELSLTQF---R-
--DEAIPL--YAILSHTWGADT----EEVTFAD---------------LTN------G--
TG--------------------------KD--KP-GYE-KIRFCGEQAA-----------
---LDNLEYFWIDTCCINKA---NKAELSQAINSMFRWYGNATRCYVYLSDVSSSPLGTT
-----------------------------------------------------------E
EPKSPWPWEPDFRKCRWFTRGWTLQELLAP--SSVEFFSREGERLSDR------------
----NSLRRLIHEITVVPESALEGT-PLSQFSINERLSWIEHRHTKLEEDRAYSLLGIFG
VYVAPIYGEGTASAFQRLREEIAK------------------------------------
------------------------------------------------------------
-----------------------------------------LEQCMQDLHLTDP---RD-
---------------DKKR------IEDTKGGLLKDSYRWILGN----------------
-------------------------------ADFQRWRGDQQS-----------------
----------
>XP_018037912.1
------------------------------------------------------------
---------------------------------MRLLRRS-D----TGEFSLSQF---R-
--DEAIPP--YAILSHTWGPDT----EEVTFED---------------LTN------G--
TG--------------------------KD--KP-SYE-KIRFCGERAA-----------
---LDDLEYFWIDTCCINKA---NKAELSQAINSMFRWYGNATRCYVYLSDISSSPLSNT
-----------------------------------------------------------E
EPKSPWPWESDFRKCRWFTRGWTLQELLAP--SSVEFFSQEGERLGDR------------
----NSLRRLIHEITVVPESALEGA-PLSQFSVNERLSWIEHRQTKLEEDRAYSLLGIFG
VYVAAIYGEGTASAFQRLREEIGK------------------------------------
------------------------------------------------------------
-----------------------------------------LEQCMQDLHLTDP---RD-
---------------DKKR------IEDTKGGLLEASYRWILEN----------------
-------------------------------SDFQRWRDDEQS-----------------
----------
>PVH92740.1
------------------------------------------------------------
---------------------------------MRLLR--FQD---DGEFSLVNFYD---
--EKTIPP--YAILSHTWEKG-----HEVLFQD---------------IQN------G--
T------------------------G--KD--KK-GHK-KIKFCEKRIR-----------
---TDDLQYCWIDTCCIDKS---SSSEETKSINSMYRWYQKASKCYVYLADVSVESSRHD
NE----------------------------------------------------------
-SLDDLLFETALRQSRWFSRGWTLQELLAP--PVVEFFSSEGKFLGDK------------
----RSLELQIHGITGISIRALQGR-PMSEFNIPERISWAAKRQTTVEEDQVYCLLGIFE
VYMPVIYGEGLDHAFKRLRKELSAYAPRLTE-----------------------------
------------------------------------------------------------
--------------------------------P---LESNETEACLANLSATDQ------
---------------KQ--FLDQ--M----LRRSRNSCAWIFSN----------------
-------------------------------NKFTAWYDANRP-----------------
----------
>PVI01519.1
------------------------------------------------------------
---------------------------------MRLLEYN-K----AGELVLT--SF-PD
--RGKVPP--YAILSHTWSDS-----EEVTFKE---------------LVN------G--
TG--KGK--------------------------E-GYN-KIVLCGQQAL-----------
---RDKLQYFWVDTCCIDKS---DKIELRTAINSMFRWYQKAAKCYVYLPDVSSLNQKAE
------------------------------------------------------------
SRSSEADWESTFRKSRWFTRGWTLQELLAP--SSVQFFSRDWRRLGDK------------
----TSLKSQIHGITGIPESVLEGA-SIFQFTVNERLLWKEGRQTSVEEDEAYALIGILG
VNVTPIYGEGKQEAFRRVLDETRAS-----------------------------------
------------------------------------------------------------
------------------------------------------ENCIRDLHSTDP---RD-
---------------DKRR------IQDTKGGLLEGSYRWVLEN----------------
-------------------------------SEFQKWRNSDEE-----------------
----------
>PZC88567.1
------------------------------------------------------------
---------------------------------MRLLHTT--G---DGRLGWTEDLI-G-
---DKIPP--YAILSHTWKEG-----QEVTFAN---------------LKDLDNAVDV--
D------------------------T--QR--KE-GYR-KIRFCAQQAK-----------
---RDGLDYFWVDTCCIDKA---NNTELSKAINSMFRWYQNAKRCYVFLSDVANNTSKPD
S-----------------------------------------------------------
--------KSAFKQSRWFKRGWTLQELLAP--HSVEFFSKEGERLGDK------------
----ESLQHLIHEVTGIPIEALSGS-DLSEFDVAKRFSWAANRQTIEEEDGAYCLFGIFG
VHLPLIYGEGKENALERLRSAAILK-----------------------------------
-------------------------HKG--------------------------------
---------------------------------RSQDQEEKLSKIRSWLSAPDP---ST-
---------------NY--HKA---H----KQRQAETGVWLLEG----------------
-------------------------------EQFTTWKESAASR----------------
----------
>EFQ93197.1
------------------------------------------------------------
---------------------------------MRLLHTT--G---DGRLGWTEDLI-E-
---DKIPP--YAILSHTWKEG-----QEVTFAN---------------LKDLHNAVDV--
D------------------------T--QR--KE-GYQ-KIRFCAQQAK-----------
---RDGLDYFWVDTCCIDKA---NNTELSKAINSMFRWYQNAKRCYVFLSDVANDTSKLD
S-----------------------------------------------------------
--------KSAFKQSRWFRRGWTLQELLAP--HSVEFFSKEGELLGDK------------
----ESLQHLIHEVTGIPIEALSGS-DLSEFDVAKRFSWAANRQTTEEEDGAYCLFGIFG
VHLPLIYGEGKENALERLRSAAILK-----------------------------------
-------------------------HKG--------------------------------
---------------------------------RSQDQEEKLSKIRSWLSAPDP---ST-
---------------NY--HKA---H----KQRQAETGVWLLEG----------------
-------------------------------EQFTTWKESAPS-----------------
----------
>OSS43194.1
------------------------------------------------------------
---------------------------------MRLLYTT--D---NRRLSWTDDLV-G-
---DQIPP--YAILSHTWDG------QEVAYKD---------------LKNYRDIEDV--
D------------------------A--RH--KG-GYQ-KIFFCAEQAK-----------
---RDGLDYFWVDTCCIDKA---NNTELSKAINSMFRWYQNAKKCYVFLSDFKNDTLEGD
G-----------------------------------------------------------
--------ESAFRQSRWFNRGWTLQELLAP--CSVEFYSKEGMLLGDK------------
----QSLKQLIHEITGIPVKALSGS-NLSEFDVAKRFSWAANRQTTEEEDGAYCLFGIFG
VHLPLIYGEGKENALERLRSAAILK-----------------------------------
-------------------------HKG--------------------------------
---------------------------------RSHDQEEKLSKICSWLSAPDP---ST-
---------------NY--HKA---H----KQRQAETGLWLLES----------------
-------------------------------AKFAEWKERAASR----------------
----------
>OWY44641.1
------------------------------------------------------------
---------------------------------MRLLYTT--G---DERLGWTEDLI-R-
---DKIPP--YAILSHTWKEG-----QEVTFAD---------------LKDLDNAVDV--
D------------------------T--QR--KE-GYR-KIRFCAQQAK-----------
---RDGLDYFWVDTCCIDKA---NNTELSRAINSMFRWYQNAKRCYVLLSDVANDTSEID
S-----------------------------------------------------------
--------KSALKQSRWFKRGWTLQELLAP--RSVEFFSEEGERLGDK------------
----ESLQHLIHEVTDIPIEALSGS-DLSEFDVAERFSWAANRQTTEEEDGAYCLFGIFG
VHLPLIYGEGKDNALERLRSAAILK-----------------------------------
-------------------------HKG--------------------------------
---------------------------------RSQNQEEKLGKIRSWLSAPDP---ST-
---------------NY--HKA---H----KQRQAKTGVWLLEG----------------
-------------------------------EQFTRWRERAAS-----------------
----------
>OWY50036.1
------------------------------------------------------------
---------------------------------MRLLHTT--G---DGRLGWTEDLI-G-
---DKIPP--YAILSHTWKEG-----QEVTFAD---------------LKDLDNAVDV--
D------------------------T--QC--KE-GYR-KIRFCAQQAK-----------
---RDGLDYFWVDTCCIDKA---NNTELSRAINSMFRWYQNARRCYVFLSDVENSTLEGN
G-----------------------------------------------------------
--------ESAFKQSRWFKRGWTLQELLAP--DSVEFFAKDGARLGDK------------
----ESLQHLIHNVTGIPIEALSGS-DMSEFDVAKRFSWAANRQTTEEEDGAYCLFGIFG
VHLPLIYGEGRESALRRLKKEIESSE----DTSV--------------------------
-----------------------DGTTN--------------------------------
---------------------------------RTRSQEERLGKICSWLSAPDP---ST-
---------------NY--HKA---H----KQRQALTGVWLLEG----------------
-------------------------------EQFTRWRERAAS-----------------
----------
>OWY52202.1
------------------------------------------------------------
---------------------------------MRLLHTT--G---DGRLGWTEDLI-G-
---DKIPP--YAILSHTWKEG-----QEVTFAD---------------LKDLDNAVDV--
D------------------------T--QC--KE-GYR-KIRFCAQQAK-----------
---RDGLDYFWVDTCCIDKA---NNTELSRAINSMFRWYQNARRCYVFLSDVENSTLEGN
G-----------------------------------------------------------
--------ESAFKQSRWFKRGWTLQELLAP--DSVEFFAKDGARLGDK------------
----ESLQHLIHNVTGIPIEALSGS-DMSEFDVAKRFSWAANRQTTEEEDGAYCLFGIFG
VHLPLIYGEGRESALRRLKKEIESSE----DTSV--------------------------
-----------------------DGTTN--------------------------------
---------------------------------RTRSQEERLGKICSWLSAPDP---ST-
---------------NY--HKA---H----KQRQALTGVWLLEG----------------
-------------------------------EQFTRWRERAAS-----------------
----------
>PWO08488.1
------------------------------------------------------------
---------------------------------MRLLYTL--S---DGTLRWTKDII-R-
--SEEIPP--YAILSHTWGE------QEVIFDN---------------LKSLDNVKDV--
V------------------------A--KK--EA-DWN-KIHFCARQAE-----------
---RDGLDYFWVDTCCIDKA---NNTELSKAINSMFRWYQNAEKCYVFLADVGSDTLEAN
G-----------------------------------------------------------
--------ESPFRQSRWFNRGWTLQELLAP--HSVEFFSEDRGWLGDK------------
----ESLKHTIHEVTGIPFKAPLGS-DMSEFDVAERFSWAANRQTTEEEDGAGRSHDQ--
------------------------------------------------------------
------------------------------------------------------------
--------------------------------------EEKLVKICSWLSAPDP---ST-
---------------NY--HKT---H----KRRQAKTGLWLLES----------------
-------------------------------AKFAEWKERAASR----------------
----------
>PWO10247.1
------------------------------------------------------------
---------------------------------MRLLYTA--S---NGTLRWTKDII-H-
--SEEIPP--YAILSHTWGE------QEVVFDD---------------LKDLDNAVDV--
D------------------------T--QR--KE-GYR-KIRFCAQQAK-----------
---RDGLVYFWVDTCCINKA---NNTELSKAINSMFRWYQNAKRCYVFLSDVANDTSKSG
S-----------------------------------------------------------
--------KSAFKQSRWFKRGWTLQELLAP--YSVEFFSKEGERLGDK------------
----GSLQHPIHEVTGIPIEALSGS-DLSEFDVAKRFSWAANRQTTEEEDRAYCLFGIFG
VHLPLIYGEGKENALERLRSAAILK-----------------------------------
-------------------------HKG--------------------------------
---------------------------------RSQDQEEKLNKIRSWLSAPNP---ST-
---------------NY--HKA---H----KQRQAKTGVWLLEG----------------
-------------------------------EQFTRWKESAAS-----------------
----------
>PWO10845.1
------------------------------------------------------------
---------------------------------MRLLYTT--S---DEKLRWTEDLI-G-
---EKIPP--YAILSHTWKEE-----QEVTFAD---------------LKDLDNAVDI--
N------------------------T--QS--KE-GYQ-KLRFCAQQAK-----------
---RDGLEHFWVDTCCIDKA---NNTELSEAINSMFRWYQNARRCYVFLSDVENHALEGD
G-----------------------------------------------------------
--------ESAFRKSRWFNRGWTLQELLAP--KSVEFFSKEGERLGDK------------
----ETLKQTIHEITGIPIGALSGS-KLSEFDVAERFSWAENRQTTREEDGAYCLLGIFG
IYMSLIYGEGKDNAIKRLQRKVQEASEDIAGASV--------------------------
-----------------------NNTKT--------------------------------
---------------------------------RSRSQEVRLGKICSWLSAPDP---ST-
---------------NY--HKA---H----KQRQVETGVWLLES----------------
-------------------------------AKLKKWKESAAS-----------------
----------
>PWO20025.1
------------------------------------------------------------
----------------------------------------------DGTLRWTKDII-R-
--SEEIPP--YAILSHTWGE------QEVIFDN---------------LKSLDNVKDV--
V------------------------A--KK--EA-DWN-KIHFCARQAE-----------
---RDGLDYFWVDTCCIDKA---NNTELSKAINSMFRWYQNAEKCYVFLADVGSDTLEAN
G-----------------------------------------------------------
--------ESPFRQSRWFNRGWTLQELLAP--HSVEFFSEDRGWLGDK------------
----ESLKHTIHEVTGIPFKAPLGS-DMSEFDVAERFSWAANRQTTEEEDGAGRSHDQ--
------------------------------------------------------------
------------------------------------------------------------
--------------------------------------EEKLVKICSWLSAPDP---ST-
---------------NY--HKT---H----KRRQAKTGLWLLES----------------
-------------------------------AKFAEWKERAASR----------------
----------
>PWO20081.1
------------------------------------------------------------
---------------------------------MRLLYTT--S---DEKLRWTEDLI-G-
---EKIPP--YAILSHTWKEE-----QEVTFAD---------------LKDLDNAVDI--
N------------------------T--QS--KE-GYQ-KLRFCAQQAK-----------
---RDGLEHFWVDTCCIDKA---NNTELSEAINSMFRWYQNARRCYVFLSDVENHALEGD
G-----------------------------------------------------------
--------ESAFRKSRWFNRGWTLQELLAP--KSVEFFSKEGERLGDK------------
----ETLKQTIHEITGIPIGALSGS-KLSEFDVAERFSWAENRQTTREEDGAYCLLGIFG
IYMSLIYGEGKDNAIKRLQRKVQEASEDIAGASV--------------------------
-----------------------NNTKT--------------------------------
---------------------------------RSRSQEVRLGKICSWLSAPDP---ST-
---------------NY--HKA---H----KQRQVETGVWLLES----------------
-------------------------------AKLKKWKESAAS-----------------
----------
>PZC88995.1
------------------------------------------------------------
---------------------------------MRLLYTT--S---DEKLRWTEDLI-G-
---EKIPP--YAILSHTWKEE-----QEVTFAD---------------LKDLDNAVDI--
N------------------------T--QS--KE-GYQ-KLRFCAQQAK-----------
---RDGLEHFWVDTCCIDKA---NNTELSEAINSMFRWYQNARRCYVFLSDVENHALEGD
G-----------------------------------------------------------
--------ESAFRKSRWFNRGWTLQELLAP--KSVEFFSKEGERLGDK------------
----ETLKQTIHEITGIPIGALSGS-KLSEFDVAERFSWAENRQTTREEDGAYCLLGIFG
IYMSLIYGEGKDNAIKRLQRKVQEASEDIAGASV--------------------------
-----------------------NNTKT--------------------------------
---------------------------------RSRSQEVRLGKICSWLSAPDP---ST-
---------------NY--HKA---H----KQRQVETGVWLLES----------------
-------------------------------AKLKKWKESAAS-----------------
----------
>PZC90265.1
------------------------------------------------------------
---------------------------------MRLLYTT--S---DEKLRWTEDLI-G-
---EKIPP--YAILSHTWKEE-----QEVTFAD---------------LKDLDNAVDI--
N------------------------T--QS--KE-GYQ-KLRFCAQQAK-----------
---RDGLEHFWVDTCCIDKA---NNTELSEAINSMFRWYQNARRCYVFLSDVENHALEGD
G-----------------------------------------------------------
--------ESAFRKSRWFNRGWTLQELLAP--KSVEFFSKEGERLGDK------------
----ETLKQTIHEITGIPIGALSGS-KLSEFDVAERFSWAENRQTTREEDGAYCLLGIFG
IYMSLIYGEGKDNAIKRLQRKVQEASEDIAGASV--------------------------
-----------------------NNTKT--------------------------------
---------------------------------RSRSQEVRLGKICSWLSAPDP---ST-
---------------NY--HKA---H----KQRQVETGVWLLES----------------
-------------------------------AKLKKWKESAAS-----------------
----------
>PZC97622.1
------------------------------------------------------------
---------------------------------MRLLYTT--S---DEKLRWTEDLI-G-
---EKIPP--YAILSHTWKEE-----QEVTFAD---------------LKDLDNAVDI--
N------------------------T--QS--KE-GYQ-KLRFCAQQAK-----------
---RDGLEHFWVDTCCIDKA---NNTELSEAINSMFRWYQNARRCYVFLSDVENHALEGD
G-----------------------------------------------------------
--------ESAFRKSRWFNRGWTLQELLAP--KSVEFFSKEGERLGDK------------
----ETLKQTIHEITGIPIGALSGS-KLSEFDVAERFSWAENRQTTREEDGAYCLLGIFG
IYMSLIYGEGKDNAIKRLQRKVQEASEDIAGASV--------------------------
-----------------------NNTKT--------------------------------
---------------------------------RSRSQEVRLGKICSWLSAPDP---ST-
---------------NY--HKA---H----KQRQVETGVWLLES----------------
-------------------------------AKLKKWKESAAS-----------------
----------
>PZD21147.1
------------------------------------------------------------
---------------------------------MRLLYTA--S---NGTLRWTKDII-H-
--SEEIPP--YAILSHTWGE------QEVVFDD---------------LKDLDNAVDV--
D------------------------T--QR--KE-GYR-KIRFCAQQAK-----------
---RDGLVYFWVDTCCINKA---NNTELSKAINSMFRWYQNAKRCYVFLSDVANDTSKSG
S-----------------------------------------------------------
--------KSAFKQSRWFKRGWTLQELLAP--YSVEFFSKEGERLGDK------------
----GSLQHPIHEVTGIPIEALSGS-DLSEFDVAKRFSWAANRQTTEEEDRAYCLFGIFG
VHLPLIYGEGKENALERLRSAAILK-----------------------------------
-------------------------HKG--------------------------------
---------------------------------RSQDQEEKLNKIRSWLSAPNP---ST-
---------------NY--HKA---H----KQRQAKTGVWLLEG----------------
-------------------------------EQFTRWKESAAS-----------------
----------
>PZD22707.1
------------------------------------------------------------
---------------------------------MRLLYTT--S---DEKLRWTEDLI-G-
---EKIPP--YAILSHTWKEE-----QEVTFAD---------------LKDLDNAVDI--
N------------------------T--QS--KE-GYQ-KLRFCAQQAK-----------
---RDGLEHFWVDTCCIDKA---NNTELSEAINSMFRWYQNARRCYVFLSDVENHALEGD
G-----------------------------------------------------------
--------ESAFRKSRWFNRGWTLQELLAP--KSVEFFSKEGERLGDK------------
----ETLKQTIHEITGIPIGALSGS-KLSEFDVAERFSWAENRQTTREEDGAYCLLGIFG
IYMSLIYGEGKDNAIKRLQRKVQEASEDIAGASV--------------------------
-----------------------NNTKT--------------------------------
---------------------------------RSRSQEVRLGKICSWLSAPDP---ST-
---------------NY--HKA---H----KQRQVETGVWLLES----------------
-------------------------------AKLKKWKESAAS-----------------
----------
>PZD24188.1
------------------------------------------------------------
---------------------------------MRLLYIK--S---DGKLRWTEDLI-E-
---DKIPP--YAILSHTWKEG-----QEVTFAD---------------LKDLDNTVDV--
D------------------------T--QH--KE-GYQ-KIRFCAQQAK-----------
---RDSLDYFWVDTCCIDKA---NNTELSKAINSMFRWYQNAKRCYVFLSDVANDTSKTD
S-----------------------------------------------------------
--------KSAFKQSRWFRRGWTLQELLAP--YSVEFFSKEGERLGDK------------
----ESLQHLIHEVTGIPIEALLGS-DLSEFDVAKRFSWAANRQTTEEEDGAYCLFGVFG
VHLPLIYGEGKENALERLRSAAILK-----------------------------------
-------------------------HKG--------------------------------
---------------------------------RSQDQEEKLSKIRNWLSASDP---ST-
---------------NY--HKA---H----KQRQAETGVWLLEG----------------
-------------------------------EQFTTWKESAAS-----------------
----------
>PZD28104.1
------------------------------------------------------------
---------------------------------MRLLYTT--S---DEKLRWTEDLI-G-
---EKIPP--YAILSHTWKEE-----QEVTFAD---------------LKDLDNAVDI--
N------------------------T--QS--KE-GYQ-KLRFCAQQAK-----------
---RDGLEHFWVDTCCIDKA---NNTELSEAINSMFRWYQNARRCYVFLSDVENHALEGD
G-----------------------------------------------------------
--------ESAFRKSRWFNRGWTLQELLAP--KSVEFFSKEGERLGDK------------
----ETLKQTIHEITGIPIGALSGS-KLSEFDVAERFSWAENRQTTREEDGAYCLLGIFG
IYMSLIYGEGKDNAIKRLQRKVQEASEDIAGASV--------------------------
-----------------------NNTKT--------------------------------
---------------------------------RSRSQEVRLGKICSWLSAPDP---ST-
---------------NY--HKA---H----KQRQVETGVWLLES----------------
-------------------------------AKLKKWKESAAS-----------------
----------
>PZD29497.1
------------------------------------------------------------
---------------------------------MRLLYTA--S---NGTLRWTKDII-H-
--SEEIPP--YAILSHTWGE------QEVVFDD---------------LKDLDNAVDV--
D------------------------T--QR--KE-GYR-KIRFCAQQAK-----------
---RDGLVYFWVDTCCINKA---NNTELSKAINSMFRWYQNAKRCYVFLSDVANDTSKSG
S-----------------------------------------------------------
--------KSAFKQSRWFKRGWTLQELLAP--YSVEFFSKEGERLGDK------------
----GSLQHPIHEVTGIPIEALSGS-DLSEFDVAKRFSWAANRQTTEEEDRAYCLFGIFG
VHLPLIYGEGKENALERLRSAAILK-----------------------------------
-------------------------HKG--------------------------------
---------------------------------RSQDQEEKLNKIRSWLSAPNP---ST-
---------------NY--HKA---H----KQRQAKTGVWLLEG----------------
-------------------------------EQFTRWKESAAS-----------------
----------
>PZD38065.1
------------------------------------------------------------
---------------------------------MRLLYTT--S---DEKLRWTEDLI-G-
---EKIPP--YAILSHTWKEE-----QEVTFAD---------------LKDLDNAVDI--
N------------------------T--QS--KE-GYQ-KLRFCAQQAK-----------
---RDGLEHFWVDTCCIDKA---NNTELSEAINSMFRWYQNARRCYVFLSDVENHALEGD
G-----------------------------------------------------------
--------ESAFRKSRWFNRGWTLQELLAP--KSVEFFSKEGERLGDK------------
----ETLKQTIHEITGIPIGALSGS-KLSEFDVAERFSWAENRQTTREEDGAYCLLGIFG
IYMSLIYGEGKDNAIKRLQRKVQEASEDIAGASV--------------------------
-----------------------NNTKT--------------------------------
---------------------------------RSRSQEVRLGKICSWLSAPDP---ST-
---------------NY--HKA---H----KQRQVETGVWLLES----------------
-------------------------------AKLKKWKESAAS-----------------
----------
>PZD44726.1
------------------------------------------------------------
---------------------------------MRLLYTA--S---NGTLRWTKDII-H-
--SEEIPP--YAILSHTWGE------QEVVFDD---------------LKDLDNAVDV--
D------------------------T--QR--KE-GYR-KIRFCAQQAK-----------
---RDGLVYFWVDTCCINKA---NNTELSKAINSMFRWYQNAKRCYVFLSDVANDTSKSG
S-----------------------------------------------------------
--------KSAFKQSRWFKRGWTLQELLAP--YSVEFFSKEGERLGDK------------
----GSLQHPIHEVTGIPIEALSGS-DLSEFDVAKRFSWAANRQTTEEEDRAYCLFGIFG
VHLPLIYGEGKENALERLRSAAILK-----------------------------------
-------------------------HKG--------------------------------
---------------------------------RSQDQEEKLNKIRSWLSAPNP---ST-
---------------NY--HKA---H----KQRQAKTGVWLLEG----------------
-------------------------------EQFTRWKESAAS-----------------
----------
>PZD47094.1
------------------------------------------------------------
---------------------------------MRLLYTA--S---NGTLRWTKDII-H-
--SEEIPP--YAILSHTWGE------QEVVFDD---------------LKDLDNAVDV--
D------------------------T--QR--KE-GYR-KIRFCAQQAK-----------
---RDGLVYFWVDTCCINKA---NNTELSKAINSMFRWYQNAKRCYVFLSDVANDTSKSG
S-----------------------------------------------------------
--------KSAFKQSRWFKRGWTLQELLAP--YSVEFFSKEGERLGDK------------
----GSLQHPIHEVTGIPIEALSGS-DLSEFDVAKRFSWAANRQTTEEEDRAYCLFGIFG
VHLPLIYGEGKENALERLRSAAILK-----------------------------------
-------------------------HKG--------------------------------
---------------------------------RSQDQEEKLNKIRSWLSAPNP---ST-
---------------NY--HKA---H----KQRQAKTGVWLLEG----------------
-------------------------------EQFTRWKESAAS-----------------
----------
>XP_001938086.1
------------------------------------------------------------
------------------------------------------------------------
-----------MRSSRTPGRE-----QEGGLDD---------------LKDLDNAVDV--
D------------------------T--QR--KE-GYR-KIRFCAQQAK-----------
---RDGLVYFWVDTCCINKA---NNTELSKAINSMFRWYQNAKRCYVFLSDVANDTSKSG
S-----------------------------------------------------------
--------KSAFKQSRWFKRGWTLQELLAP--YSVEFFSKEGERLGDK------------
----GSLQHPIHEVTGIPIEALSGS-DLSEFDVAKRFSWAANRQTTEEEDRAYCLFGIFG
VHLPLIYGEGKENALERLRSAAILK-----------------------------------
-------------------------HKG--------------------------------
---------------------------------RSQDQEEKLNKIRSWLSAPNP---ST-
---------------NY--HKA---H----KQRQAKTGVWLLEG----------------
-------------------------------EQFTRWKESAASR----------------
----------
>XP_007710229.1
------------------------------------------------------------
---------------------------------MRLLYTT--S---DGLLGWTGDLI-G-
---DKIPP--YAILSHTWEEG-----QEVTFAD---------------LKDLHNTAGD--
E------------------------V--RR--KH-GYQ-KLLFCAQQAK-----------
---RDDLDYFWVDTCCIDKT---NNTELSEAINSMFRWYQNAIKCYVFLSDVEKDTLEGD
G-----------------------------------------------------------
--------KSAFRKSRWFNRGWTLQELLAP--RSVEFFSKDGVRLGDK------------
----DSLKQTLHEITGIPIKALSGR-DLSEFDVAERFSWAANRQTTRQEDGAYCLLGIFG
IFMPLIYGEGKDSAMKRLQKEVKGASVDTA------------------------------
------------------------------------------------------------
------------------------------------GQEKWFGKICSWLSAPDP---ST-
---------------NY--HKA---Q----KQRQAETGLWLLDN----------------
-------------------------------ASFTKWKATPAS-----------------
----------
>XP_008025609.1
------------------------------------------------------------
---------------------------------MRLLYIK--S---DGKLRWTEDLI-G-
---DKIPP--YAILSHTWKEG-----QEVTFAD---------------LKDLDNTVDV--
D------------------------T--QH--KE-GYR-KIRFCARQAK-----------
---RDSLDYFWVDTCCIDKA---NNTELSKAINSMFRWYQNAKRCYVFLSDVANDTPKTD
S-----------------------------------------------------------
--------KSAFKQSRWFRRGWTLQELLAP--HSVEFFSKEGERLGDK------------
----ESLQHLIHEVTGIPIEALSGS-DLSEFDVTKRFSWAANRQTTEEEDGAYCLFGIFG
VHLPLIYGEGKENALERLRSAAILK-----------------------------------
-------------------------HKG--------------------------------
---------------------------------RSQDQEEKLSKIRSWLSAPDP---ST-
---------------NY--HKA---H----KQRQAETGVWLLEG----------------
-------------------------------EQFTRWKESAAS-----------------
----------
>XP_008030084.1
------------------------------------------------------------
---------------------------------MRLLHIA--S---DGALRWTRDII-R-
--SEGIPP--YAILSHTWKDG-----EEVTFED---------------LKNLDNSQGF--
N------------------------T--KS--KE-GYQ-KLLFCGRQAQ-----------
---MDGLEYFWVDTCCIDKA---NSSELHEAINSMFCWYQNARKCYVFLSDLEINSLDGD
G-----------------------------------------------------------
--------ESLFRQSRWFRRGWTLQELLAP--SSVEFFSKNGARLGDK------------
----ETLKQIIHEITEIPMNALLGS-GLSDFSVAERFAWTKNRETTREEDRAYCLFGIFG
IHLPLIYGEGEENALKRLRRAAILK-----------------------------------
-------------------------HKG--------------------------------
---------------------------------RSHDQEKRLEKIYNWILTS--------
------------------------------------------KS----------------
-------------------------------KKFADWKEKAALR----------------
----------
>XP_014553175.1
------------------------------------------------------------
---------------------------------MRLLYTA--S---DGRLRWTKDLI-G-
---EKIPS--YAILSHTWKEG-----QELTFAD---------------LKDLYNAAGV--
E------------------------A--QS--KE-GYQ-KLRFCAQQAR-----------
---QDGLDYFWVDTCCIDKT---NNTELSKAINSMFRWYQNAKKCYVFLSDVENDTLEGD
S-----------------------------------------------------------
--------ELVFRQSRWFNRGWTLQELLAP--HSVEFFSQYGTRLGDK------------
----ESLKHIICEITGIPLKALSGS-DLSEFDVAERFSWAANRRTTEEEDGAYCLFGIFG
VHLPLIYGEGKANALERLRSVAILK-----------------------------------
-------------------------HKG--------------------------------
---------------------------------RSHDQEEKLGKICSWLSAPDP---ST-
---------------NY--HKA---H----KQRQAETGLWLLDS----------------
-------------------------------ACFARWKASGASR----------------
----------
>XP_014554045.1
------------------------------------------------------------
---------------------------------MRLLYTT--S---DGRLGWTGDLI-E-
---DKIPP--YAILSHTWEG------QEVTFAD---------------LKDLHNTASD--
E------------------------V--RR--KH-GYQ-KLLFCAQQAK-----------
---RDDLDYFWVDTCCIDKS---NSVELSEAINSMFRWYQNAIKCYVFLSDVEKDTLEGD
G-----------------------------------------------------------
--------ESAFRKSRWFNRGWTLQELLAP--RSVEFFSKDGIRLGDK------------
----DSLEQTLHEITGIPIKALSGS-DLSEFDVAERFSWAANRQTTRQEDGAYCLLGIFG
IFMPLIYGEGKDSAMKRLQKEVEGASVDTA------------------------------
------------------------------------------------------------
------------------------------------GQEKWLGKICSWLSAPDP---ST-
---------------NY--HKA---Q----KQRQAETGLWLLDN----------------
-------------------------------ASFTKWKATPAS-----------------
----------
>XP_018041118.1
------------------------------------------------------------
---------------------------------MRLLYTA--T---DGRFEWTRNYI-K-
--KKDIPN--YAILSHTWMDG-----QEVTFED---------------LKNINNAKDF--
N------------------------S--PS--SE-GYR-KLRFCAQQAK-----------
---QDDLDYFWVDTCCIDKS---DSSELQESINSMFRWYQRATRCYVYLPDVEHDTLDED
G-----------------------------------------------------------
--------KLAFKQSRWFTRGWTLQELLAP--TSVEFFSRNGRRLGDK------------
----DSLRHMIREITGIPVDALHGR-EISEFTIAERFSWTDNRQTTREEDAAYCLLGIFG
IYMPLIYGEGKEHAIKRLKKMVHEDITSA-------------------------------
---------------------------S--------------------------------
---------------------------------VGESQKERLGKICKWLSAPDP---SI-
---------------NY--HKA---L----KQRQAGTGTWLVEG----------------
-------------------------------EQFTRWKVGVAS-----------------
----------
>XP_018378641.1
------------------------------------------------------------
---------------------------------MRLLYTT--G---DGRLGWTEDLI-G-
---DKIPP--YAILSHTWKEG-----QEVTFAD---------------LKDLDNAVDV--
N------------------------A--QH--KE-GYR-KIRFCAQQAK-----------
---RDGLDYFWVDTCCIDKA---NNTELSRAINSMFRWYQNAKRCYVFLSDVANDTSEID
S-----------------------------------------------------------
--------KSALKQSRWFKRGWTLQELLAP--RSVEFFSEEGERLGDK------------
----ESLQHLIHEVTGIPIEALSGS-DLSEFDVAKRFSWAANRQTTEEEDGAYCLFGIFG
VHLPLIYGEGKDNALERLRSAAILK-----------------------------------
-------------------------HKG--------------------------------
---------------------------------RSQDQEERIGKIRSWLSAPDP---ST-
---------------NY--HKA---H----KQRQAETGVWLLEG----------------
-------------------------------EQFTRWKERAAS-----------------
----------
>PZC93095.1
------------------------------------------------------------
---------------------------------MRLLYTI--G---DGGLGWTEDLV---
--GDKIPS--YAILSHTWGG------QEATFKD---------------LRNHSNIEEV--
D------------------------A--KV--KE-GYR-KIFFCAQQAK-----------
---RDSLDYFWVDTCCIDKT---NSQELQEAINSMFRWYQNAKKCYVYLPDVECNTPN--
------------------------------------------------------------
--------------------------------AEMTFYSKEGDLLGDK------------
----QSLKDTIHEITGIPIEALSGK-EVSNFSVSERFSWAYNRQTTRPEDRAYCLLGIFG
IHLPLIYSEGKENALKRLRKEIRESFEQVASIPA--------------------------
-----------------------DNSDA--------------------------------
---------------------------------RSRNQEERLSKICSWLSAPDP---ST-
---------------NY--HKA---Y----KQRQAKTGFWLLES----------------
-------------------------------AKFTKWKESAAS-----------------
----------
>PZC96370.1
------------------------------------------------------------
---------------------------------MRLLYTA--S---DGKLRWTNDII-R-
--SEEIPP--YAILSHTWGE------QEVVFDD---------------LKSLASVKDI--
D------------------------A--KR--GA-GWN-KIRFCAQQAE-----------
---RDGLKHFWVDTCCIDKA---NNTELSKAINSMFRWYQNAKKCYVFLSDVASD-----
------------------------------------------------------------
----------------------TLEELLAP--YSVEFFSKDRVWLGDK------------
----ESLKHTIHEVTGIPIKALSGS-DLSEFDVAERYSWASNRQTTEEEDGAYCLFGIFG
VHLPLIYGEGRERALKRLKKEIETFE----DASV--------------------------
-----------------------NDTMN--------------------------------
---------------------------------RSRSQEEKLGKICSWLSAPDP---ST-
---------------NY--YKA---H----KQRQVETGLWLLES----------------
-------------------------------AKFAEWKERAAS-----------------
----------
>PZD20652.1
------------------------------------------------------------
---------------------------------MRLLYTA--S---DGKLRWTNDII-R-
--SEEIPP--YAILSHTWGE------QEVVFDD---------------LKSLASVKDI--
D------------------------A--KR--GA-GWN-KIRFCAQQAE-----------
---RDGLKHFWVDTCCIDKA---NNTELSKAINSMFRWYQNAKKCYVFLSDVASD-----
------------------------------------------------------------
----------------------TLEELLAP--YSVEFFSKDRVWLGDK------------
----ESLKHTIHEVTGIPIKALSGS-DLSEFDVAERYSWASNRQTTEEEDGAYCLFGIFG
VHLPLIYGEGRERALKRLKKEIETFE----DASV--------------------------
-----------------------NDTMN--------------------------------
---------------------------------RSRSQEEKLGKICSWLSAPDP---ST-
---------------NY--YKA---H----KQRQVETGLWLLES----------------
-------------------------------AKFAEWKERAAS-----------------
----------
>PZD32024.1
------------------------------------------------------------
---------------------------------MRLLYTA--S---DGKLRWTNDII-R-
--SEEIPP--YAILSHTWGE------QEVVFDD---------------LKSLASVKDI--
D------------------------A--KR--GA-GWN-KIRFCAQQAE-----------
---RDGLKHFWVDTCCIDKA---NNTELSKAINSMFRWYQNAKKCYVFLSDVASD-----
------------------------------------------------------------
----------------------TLEELLAP--YSVEFFSKDRVWLGDK------------
----ESLKHTIHEVTGIPIKALSGS-DLSEFDVAERYSWASNRQTTEEEDGAYCLFGIFG
VHLPLIYGEGRERALKRLKKEIETFE----DASV--------------------------
-----------------------NDTMN--------------------------------
---------------------------------RSRSQEEKLGKICSWLSAPDP---ST-
---------------NY--YKA---H----KQRQVETGLWLLES----------------
-------------------------------AKFAEWKERAAS-----------------
----------
>PZD51901.1
------------------------------------------------------------
---------------------------------MRLLYTA--S---DGKLRWTNDII-R-
--SEEIPP--YAILSHTWGE------QEVVFDD---------------LKSLASVKDI--
D------------------------A--KR--GA-GWN-KIRFCAQQAE-----------
---RDGLKHFWVDTCCIDKA---NNTELSKAINSMFRWYQNAKKCYVFLSDVASD-----
------------------------------------------------------------
----------------------TLEELLAP--YSVEFFSKDRVWLGDK------------
----ESLKHTIHEVTGIPIKALSGS-DLSEFDVAERYSWASNRQTTEEEDGAYCLFGIFG
VHLPLIYGEGRERALKRLKKEIETFE----DASV--------------------------
-----------------------NDTMN--------------------------------
---------------------------------RSRSQEEKLGKICSWLSAPDP---ST-
---------------NY--YKA---H----KQRQVETGLWLLES----------------
-------------------------------AKFAEWKERAAS-----------------
----------
>RDW72205.1
------------------------------------------------------------
---------------------------------MRLLTYD--S---AGQLSLTSE--FV-
--DDNIPR--YAILSHTWGAD----REEVTYQD---------------LVD------G--
TG--------------------------IN--KS-GYK-KIYFCGEQAR-----------
---RDGLQHFWVDTCCIDKK---NSVELSEAINSMFSWYQKSSKCYVYLSDVSTNGN---
------------------------------------------------------------
-------HQSAFQESRWFTRGWTLQELIAP--RSVEFYGADGSLIGDK------------
----TSLEQQLHAITGIAVSALQGT-TLSMFSFEERMSWANARETKREEDKVYSLLGMFD
VHIPLIYGEGAKNAFERLREKIYKRGKKRQLDD---------------------------
--------VSTVFQAT------PTSAKR---QKTSYNESFVISRR-NTS-----------
----L-P-DLSLAS--------------QPNYTSYSIDATTKQSLIDQLYFTKI------
---------------DE--RLTS--L----TAAQGNTCRWFLAK----------------
--------------------------PE-----FIAWHTLAQLPDHG-------------
----------
>OCK73088.1
------------------------------------------------------------
---------------------------------MRLLKRN--D---NGDFSLIEF-VG--
--DRIPPP--YAILSHTWGAD----DEEVTFKD---------------LRK------G--
TG--------------------------KN--KP-GYA-KIYFCAQQAA-----------
---KDGLQHFWVDTCCIDKS---NSTELQEAINSMFRWYHNAAKCYVYLSDVSFQ-----
------------------------------------------------------------
-----RRWKPAFRKSRWFTRGWTLQELIAP--RSVEFFSAECERLGDK------------
----QSLNQTLHEITGIAIQGLQG-SPLSHFSVDERMAWAAKRQTKRDEDAAYSLLGIFD
IHMPLIYGEGRQKALNRLQREIRENNSI--------------------------------
-------------KLPIAKGASFDSHAE---EHNAKC-----------------------
-----LP--------------------N------------TRTELLHDI-----------
---------------------ME--W----AKDRNSK-----------------------
------------------------------------------------------------
----------
>RDW65991.1
------------------------------------------------------------
---------------------------------MRLLTYD--S---AGQLSLASE--FV-
--D-DIPE--YAILSHTWGAD----TEEVTYQD---------------LVD------G--
TG--------------------------KN--KS-GYK-KIYFCGEQAR-----------
---RDGLQHFWVDTCCIDKK---NSVELSEAINSMFSWYQKSSKCYVYLSDVSTNDN---
------------------------------------------------------------
-------HQSAFQDSRWFTRGWTLQELIAP--RSVEFYSADGRLIGDK------------
----TSLEQQLHAISGIAVSALQGT-TLSMFSFEERMSWANARETKREEDKAYSLLGIFD
VHIPLIYGEGAKSAFERLRETIYKRGKKRQLDD---------------------------
--------VSTVSQAT------PTSIKR---QKTLQNESFVVRRY-NTS-----------
----L-T-DPYPAS--------------RPNSTSYNIDATTKQSLIDQLYFTKI------
---------------DE--RLTS--L----TAAQGNTCRWFLTK----------------
--------------------------PE-----FIAWHDLSQLPDHG-------------
----------
>RDW82406.1
------------------------------------------------------------
---------------------------------MRLLRNN--N---NSKFSLAED--F--
--GDKIPC--YAILSHTWGME----TEEVTFKD---------------VIE------G--
TG--------------------------EH--KD-GYK-KIRFCAQQAA-----------
---NDGLEYFWVDTCCIDKS---SSAELQESINSMFRWYQDASRCYVYLSDVSTDDCDH-
------------------------------------------------------------
TNPAL----QPWQQSRWFTRGWTLQELIAP--RSVEFFCSKGKRLGDK------------
----NSLEQQLSRITGIPVQALQGT-NLSMFSVKDRLSWAETRTTKKEEDKAYSLFGLFD
IHMSLLYGEGEQKALDRLKDEVLKQGKKRQREE---------------------------
--------ISDINY-N------KRLKLS-----IS-------------------------
----------------------------SSQDLDPLDDAAIKRSLLDQLYFTKI------
---------------DE--RLTH--L----AAAQGTTCRWFLNK----------------
--------------------------PE-----YILWHDQSQQLKHG-------------
----------
>RFU31759.1
-------------MPPCPRGCV--PLRRF-DR-------------------QPQSNV--L
SQLNQQLRTYTDSATQYSPIILFPFGASNTGRMMRLLERNND-----GEFTLTRDII---
---DNIPH--YAILSHTWGED----TEEVTFQD---------------LKD------G--
T------------------------G--KR--KA-GYR-KIRFCGEQAG-----------
---RDGIQYFWVDTCCIDKS---NNTELAGAINSMFRWYRDADKCYVYLSDVSGSTSNKD
N-----------------------------------------------------------
-NSHQLPWESAFWASRWFTGGGPFKNSSPQ----------------LQ------------
----LNSSPMKESITNIPITALRGT-PLSQFDVEERLLWAEVRQTTHGEDKAYSILGIFD
VYMPLIYGEGREHAFKRLRKEIQNSLTENEQ-MLL-------------------------
------------------------------------------------------------
--------------------------------------DSQSRSCIQDLRTTDP---RE-
---------------DKKRIEDT--K----GGL---------------------------
------------------------------------------------------------
----------
>RFU35256.1
------------------------------------------------------------
---------------------------------MRLLQFN-S----TGGFSLTEDL--D-
--GDNIPR--YAILSHTWGPDN----DEVTFDN---------------ITK------G--
TG--------------------------KN--KP-GYK-KIQFCGEQAR-----------
---QDGLLYFWIDTCCINKS---NDAELSRSINSMFHWYHRADRCYVYLSDVSISPVDGN
NWTT--------RSY-------NYLSNIF------------------------GPPVNIN
NEHNPRTWESDFRKSKWFTRGWTLQELLAP--ASVEFFSREHRLLGNK------------
----SSLIKLICDITNIPKDTLRGK-PLSQFDYHERLRWIQHRQTNLKEDKVYSLLGIFG
VYILLSYGEGEENAFRRLREEFDK------------------------------------
------------------------------------------------------------
-----------------------------------------MQICIKDLRLTNP---YD-
---------------DKKR------IEDTKGGLLDGSYRWILEN----------------
-------------------------------SDFQQWYNNQQNQ----------------
----------
>SMQ46786.1
------------------------------------------------------------
---------------------------------MRLLR--LE----HGSLKLSTH-D---
--EDHLPP--YAILSHTWGSD----SDEVDFDD---------------VVH------G--
V------------------------G--KN--KA-GYA-KIMFCAERAL-----------
---KDDLKDFWVDTCCINKA---STAELSEAIISMFRYYQKSTKCYVYLSDVSTSKHDRD
G-----------------------------------------------------------
---MTVASEPAIRSSRWFTRGWTLQELLAP--TEVDFWSRDKSFLGNK------------
----ESLENTIHETTSIPILALRGA-PLSQFSISERRRWAAKRETKKKEDKVYCQLGIFD
VSMPVLYGEGEDKAFARLRAIIGPQEGIRQALSSV-------------------------
------------------------------------------------------------
----------------------------GDEESSDNSVEARRESVLASLSFEQI------
---------------DA--RHTN--I----RDAQRATCEWLLQH----------------
-------------------------------PDFSAWANKDRHP----------------
----------
>KJX95236.1
------------------------------------------------------------
---------------------------------MRLLQ--LE----HGSLKLDTH-D---
--EDHLPP--YAILSHTWGSD----SDEVNFDD---------------VVH------G--
V------------------------G--KN--KA-GYA-KIMFCAEQAL-----------
---KDDLKDFWVDTCCINKA---STAELSEAIISMFRYYQKSTKCYVFLSDVSTSKHDRD
G-----------------------------------------------------------
---FTVASEPAIRSSRWFTRGWILQELLAP--KEVDFWSRDKSFLGNK------------
----ESLENIIHETTSIPILALRGA-PLSQFSIFERRRWAAKRETKKKEDKVYCQFGIFD
VSMPVLYGEGEDKAFARLCAIFGTQEPIRQALGSV-------------------------
------------------------------------------------------------
----------------------------GDEETSDTDVEARRESVLASLSFEQI------
---------------DA--RHTE--I----KDAQRGTCEWLLQL----------------
-------------------------------SDFSAWAKKDRHP----------------
----------
>SMR43146.1
------------------------------------------------------------
---------------------------------MRLLR--LE----HGSLKLSTH-D---
--EDHLPP--YAILSHTWGSD----SDEVDFDD---------------VVH------G--
V------------------------G--KN--KA-GYA-KIMFCAERAL-----------
---KDDLKDFWVDTCCINKA---STAELSEAIISMFRYYQKSTKCYVYLSDVSTSKHDRD
G-----------------------------------------------------------
---MTVASEPAIRSSRWFTRGWTLQELLAP--TEVDFWSRDKSFLGNK------------
----ESLENTIHETTSIPILALRGA-PLSQFSISERRRWAAKRETKKKEDKVYCQLGIFD
VSMPVLYGEGEDKAFARLRAIIGPQEGIRQALSSV-------------------------
------------------------------------------------------------
----------------------------GDEESSDNSVEARRESVLASLSFEQI------
---------------DA--RHTN--I----RDAQRATCEWLLQH----------------
-------------------------------PDFSAWANKDRHP----------------
----------
>SMR45308.1
------------------------------------------------------------
---------------------------------MRLLR--LE----HGSLKLSTH-D---
--EDHLPP--YAILSHTWGSD----SDEVDFDD---------------VVH------G--
V------------------------G--KN--KA-GYA-KIMFCAERAL-----------
---KDDLKDFWVDTCCINKA---STAELSEAIISMFRYYQKSTKCYVYLSDVSTSKHDRD
G-----------------------------------------------------------
---MTVASEPAIRSSRWFTRGWTLQELLAP--TEVDFWSRDKSFLGNK------------
----ESLENTIHETTSIPILALRGA-PLSQFSISERRRWAAKRETKKKEDKVYCQLGIFD
VSMPVLYGEGEDKAFARLRAIIGPQGGIRQALSSV-------------------------
------------------------------------------------------------
----------------------------GDEESSDNSVEARRESVLASLSFEQI------
---------------DA--RHTN--I----RDAQRATCEWLLQH----------------
-------------------------------PDFSAWANKDRHP----------------
----------
>SMY20469.1
------------------------------------------------------------
---------------------------------MRLLR--LE----HGSLKLSTH-D---
--EDHLPP--YAILSHTWGSD----SDEVDFDD---------------VVH------G--
V------------------------G--KN--KA-GYA-KIMFCAERAL-----------
---KDDLKDFWVDTCCINKA---STAELSEAIISMFRYYQKSTKCYVYLSDVSTSKHDRD
G-----------------------------------------------------------
---MTVASEPAIRSSRWFTRGWTLQELLAP--TEVDFWSRDKSFLGNK------------
----ESLENTIHETTSIPILALRGA-PLSQFSISERRRWAAKRETKKKEDKVYCQLGIFD
VSMPVLYGEGEDKAFARLRAIIGPQEGIRQALSSV-------------------------
------------------------------------------------------------
----------------------------GDEESSDNSVEARRESVLASLSFEQI------
---------------DA--RHTN--I----RDAQRATCEWLLQH----------------
-------------------------------PDFSAWANKDRHP----------------
----------
>SMQ53070.1
------------------------------------------------------------
---------------------------------MRLLR----LND-DGSCSLHEF---P-
--SGSNVR--YAVLSHTWLPDK---DDEVKFAD---------------ING------Q--
R------------------------EDLER--IK-GYA-KIRFCGAQAA-----------
---RDGLEYFWVDTCCIDKT---NTVELQTAINSMFRWYQNATKCYVYLSDVSAPSDNTG
------------------------------------------------------------
RPAKVSLWAQQFRQSRWFTRGWTLQELLAP--LVVEFFDVEGVRLGDK------------
----TSLEQLIHEITGIEPGALRNE-PLEKFSIATRRSWAENRECTFPEDKAYCLLGIFS
VFMPYIYGEEE-RAFERLLREIHNQTEA-E------------------------------
-GAQ---SDRLLDSLPRSETAAFNSRESEL-LGHS-------------------------
---------------------MCLQNTRIELLQDITDWATTLDDRC--------------
------------------------------------------------------------
------------------------------------------------------------
----------
>XP_001594058.1
-----------MD-----------------LIAEA-----EDHAKKKYGECLFPSHV--V
DHRNNTYDGEKV-------GNTYDGEKHTPNPKMRLLECDN-----ADGYRLTKALL---
--DNNIPP--YAILSHTWGSD----EQEVNFED---------------INS------G--
NG--------------------------KE--KT-GYE-KLQFCGKQAA-----------
---YDNIDYFWVDTCCIKKT---SDSELTESLNSMFRWYGKARKCYVYLSDVEVVQNG--
------------------------------------------------------------
VEQPQSVWEGRFRASRWFTRGWTLQELLAP--ISIEFFSRDCCRLGDR------------
----ESLKLIIHEITGIAIEALQGV-PLSKFSVDDRMKWAENRISTREEDAAYSLLGIFE
VSMSVIYGEGRDNAFRRLNGVIE-------------------------------------
------------------------------------------------------------
--------------------------------------PSLDKRCLIDLFITDP---RK-
---------------DKQR------IEELKGGLLFKVYEWVFQN----------------
-------------------------------TEYQQWYNDQSN-----------------
----------
>APA10375.1
------------------------------------------------------------
---------------------------------MRLLECDN-----ADGYRLTKALL---
--DNNIPP--YAILSHTWGSD----EQEVNFED---------------INS------G--
NG--------------------------KA--KT-GYE-KLQFCGKQAA-----------
---CDNIDYFWVDTCCIKKT---SDPELSESLNSMFRWYKKARKCYVYLSDVEVVQNG--
------------------------------------------------------------
VEQPQSVWEGRFRASRWFTRGWTLQELLAP--ISIEFFSRDCCRLGDR------------
----ESLKLIIHEITGIAIEALQGV-PLSEFNVDDRMKWAKNRISTREEDAAYSLLGIFG
VSMPVIYGEGKDKAFRRLNREIESNPDN--------------------------------
------------------------------------------------------------
-------------------------------------PPSPDKRCLTDLFTTDP---RK-
---------------DKQR------IEELKGGLLLKVYEWIFKN----------------
-------------------------------AEYQQWYNDQSN-----------------
----------
>APA11939.1
------------------------------------------------------------
---------------------------------MRLLECDN-----ADGYRLTKALL---
--DNNIPP--YAILSHTWGSD----EQEVNFED---------------INS------G--
NG--------------------------KE--KT-GYE-KLQFCGKQAA-----------
---YDNIDYFWVDTCCIKKT---SDSELTESLNSMFRWYGKARKCYVYLSDVEVVQNG--
------------------------------------------------------------
VEQPQSVWEGRFRASRWFTRGWTLQELLAP--ISIEFFSRDCCRLGDR------------
----ESLKLIIHEITGIAIEALQGV-PLSKFSVDDRMKWAENRISTREEDAAYSLLGIFE
VSMSVIYGEGRDNAFRRLNGVIE-------------------------------------
------------------------------------------------------------
--------------------------------------PSLDKRCLIDLFITDP---RK-
---------------DKQR------IEELKGGLLFKVYEWVFQN----------------
-------------------------------TEYQQWYNDQSN-----------------
----------
>APA11969.1
------------------------------------------------------------
---------------------------------MRLLECDN-----ADGYRLTKALL---
--DNNIPP--YAILSHTWGSD----EQEVNFED---------------INS------G--
NG--------------------------KE--KT-GYE-KLQFCGKQAA-----------
---YDNIDYFWVDTCCIKKT---SDSELTESLNSMFRWYGKARKCYVYLSDVEVVQNG--
------------------------------------------------------------
VEQPQSVWEGRFRASRWFTRGWTLQELLAP--ISIEFFSRDCCRIGDR------------
----ESLKLIIYEITGIAIEALQGV-PLSKFSVDDRMKWAENRISTREEDAAYSLLGIFE
VSMSVIYGEGRDNAFRRLNGVIE-------------------------------------
------------------------------------------------------------
--------------------------------------PSLDKRCLIDLFITDP---RK-
---------------DKQR------IEELKGGLLFKVYEWVFQN----------------
-------------------------------TEYQQWYNDQSN-----------------
----------
>APA14649.1
------------------------------------------------------------
---------------------------------MRLLECDN-----ADGYRLTKALL---
--DNNIPP--YAILSHTWGSD----EQEVNFED---------------INS------G--
NG--------------------------KA--KT-GYE-KLQFCGKQAA-----------
---CDNINYFWVDTCCIKKT---SDPELSESLNSMFRWYRKARKCYVYLSDVEVVQNG--
------------------------------------------------------------
VEQPQSVWEGRFRASQWFTRGWTLQELLAP--ISIEFFSRDCCRLGDR------------
----ESLKLIIHEITGIAIEALQGV-PLSKFSVIDRMKWAENRISTREEDAAYSLLGIFG
VSMSVIYGEGKDKAFRRLNREIESNPDN--------------------------------
------------------------------------------------------------
-------------------------------------PPSPDKRCLTDLFTTDP---RK-
---------------DKQR------IEELKGGLLLKVYEWVFKN----------------
-------------------------------AEYQQWYNDQSN-----------------
----------
>APA15333.1
------------------------------------------------------------
---------------------------------MRLLECDN-----ADGYRLTKVLL---
--DNSIPP--YAILSHTWGSD----EQEVNFED---------------INS------G--
NG--------------------------KA--KT-GYE-KIQFCGKQAA-----------
---CDNIDYFWVDTCCIKKT---SDSELTESLNSMFRWYGKARKCYVYLSDVEVVQNG--
------------------------------------------------------------
VEQPQSVWEGRFRASRWFTRGWTLQELLAP--ISIEFFSRDCCRLGDR------------
----ESLKLIIHEITGIAIEALQGV-PLSKFSVDDRMKWAENRISMREEDAAYSLLGIFE
VSMSVIYGEGRDNAFRRLNGVIE-------------------------------------
------------------------------------------------------------
--------------------------------------PSLDKCCLIDLFITDP---RK-
---------------DKQR------IEELKGGLLFKVYEWVFQN----------------
-------------------------------TEYQQWYNDQSN-----------------
----------
>PQE10620.1
------------------------------------------------------------
---------------------------------MRLLE----PDD-NGGYRLTRKLM---
--EHEIPR--YAILSHTWGTD----DQEVNFDD---------------VTS------G--
V------------------------G--KD--KN-GYE-KIQFCGNRAA-----------
---YDHINYFWVDSCCIKKS---SDAELSESLNSMFYWYKVAAKCYVYLSDVFAVHDG--
-V----------------------------------------------------------
-EQSQSIWEPSFRASRWFTRGWTLQELLAP--VSVEFFSQEGKRLGDK------------
----ESLKLVIQEITKITTDALQGI-PLARFSVSDRKKWAERRITTRQEDAAYSMLGIFG
VSMPVIYGEGKDNASRRLECEIQRLLTDEDSEPAAKRRK---------------V-----
---------------------------------DS-------------------------
---------------------QRPEAP------STVFSQITKSDLINVLRFDQI------
---------------DD--RFHN--I----RSGHSRTCKWLLTS----------------
-------------------------------SVYLEWLNDSILAEHH-------------
----------
>PQE16172.1
------------------------------------------------------------
---------------------------------MRLLM----PND-HGGYRLTKKLM---
--EHEIPR--YAILSHTWGCD----DQEVNFED---------------ITA------G--
I------------------------G--KG--KT-GYE-KIMFCGKQAA-----------
---CDSIQHFWVDSCCIKKS---SDAELSESLNSMFCWYKGAAKCYVYLSDVVAIHDG--
-V----------------------------------------------------------
-EQSQSIWEPSFRASRWFTRGWTLQELLAP--TSVEFFSRDGKRLGDK------------
----ESLKLIIQEITGIATDALQGI-PLSRFSVTDRKKWAEKRITTRKEDAVYSILGIFG
VSMPVIYGEGKDNAFRRLECEIQGLLTEP----AAKRRK---------------V-----
---------------------------------DS-------------------------
---------------------QTPEAP------STVSSQITKSHIINFLRFDQI------
---------------DD--RFHN--I----RSGHSRTCKWLLTS----------------
-------------------------------PVYLEWLNDSILPEHH-------------
----------
>XP_001591704.1
------------------------------------------------------------
---------------------------------MRLLECDN-----ADGYRLTKALL---
--DNNIPP--YAILSHTWGSD----EQEVNFED---------------INS------G--
NG--------------------------KA--KT-GYE-KLQFCGKQAA-----------
---CDNIDYFWVDTCCIKKT---SDPELSESLNSMFRWYKKARKCYVYLSDVEVVQNG--
------------------------------------------------------------
VEQPQSVWEGRFRASRWFTRGWTLQELLAP--ISIEFFSRDCCRLGDR------------
----ESLKLIIHEITGIAIEALQGV-PLSEFNVDDRMKWAKNRISTREEDAAYSLLGIFG
VSMPVIYGEGKDKAFRRLNREIESNPDN--------------------------------
------------------------------------------------------------
-------------------------------------PPSPDKRCLTDLFTTDP---RK-
---------------DKQR------IEELKGGLLLKVYEWIFKN----------------
-------------------------------AEYQQWYNDQSN-----------------
----------
>XP_001594103.1
------------------------------------------------------------
---------------------------------MDLIAEAE-----DRAKKNMETLL---
--DNNIPP--YAILSHTWGSD----EQEVNFED---------------INS------G--
NG--------------------------KE--KT-GYE-KLQFCGKQAA-----------
---YDNIDYFWVDTCCIKKT---SDSELTESLNSMFRWYGKARKCYVYLSDVEVVQNG--
------------------------------------------------------------
VEQPQSVWEGRFRASRWFTRGWTLQELLAP--ISIEFFSRDCCRIGDR------------
----ESLKLIIYEITGIAIEALQGV-PLSKFSVDDRMKWAENRISTREEDAAYSLLGIFE
VSMSVIYGEGRDNAFRRLNGVIE-------------------------------------
------------------------------------------------------------
--------------------------------------PSLDKRCLIDLFITDP---RK-
---------------DKQR------IEELKGGLLFKVYEWVFQN----------------
-------------------------------TEYQQWYNDQSN-----------------
----------
>XP_001903725.1
------------------------------------------------------------
---------------------------------MRLLERND-----TGDVSLTGDIP---
--DNQVPP--YAILSHTWGDE------EVSFED---------------VTD------S--
TR--------------------------KN--KR-GYS-KIQFCGDQAG-----------
---RDGLKFFWIDTCCINKS---DCDEFQEALNSMFRWYRNAAKCYVYLTDVSTYQQDAN
------------------------------------------------------------
--SNP-GWELAFQKSRWFTRGWTLQELIAP--TIVEFFSEDRKRLGDK------------
----KSLAQHIHNITGIPLGALQAN-KLSDFSFDVRMSWIKHRSTTREEDRAYCLFGIFN
VQMRLLYGEGEERAFERLREEISK------------------------------------
------------------------------------------------------------
-----------------------------------------YDRCLSSLHSTDP---RL-
---------------DKKR------IEETKGGLLDDAYRWVFDT----------------
-------------------------------PDFRGWHDRSES-----------------
----------
>CAL30203.1
------------------------------------------------------------
---------------------------------MRLLERND-----TGDVSLTGDIP---
--DNQVPP--YAILSHTWGDE------EVSFED---------------VTD------S--
TR--------------------------KN--KR-GYS-KIQFCGDQAG-----------
---RDGLKFFWIDTCCINKS---DCDEFQEALNSMFRWYRNAAKCYVYLTDVSTYQQDAN
------------------------------------------------------------
--SNP-GWELAFQKSRWFTRGWTLQELIAP--TIVEFFSEDRKRLGDK------------
----KSLAQHIHNITGIPLGALQAN-KLSDFSFDVRMSWIKHRSTTREEDRAYCLFGIFN
VQMRLLYGEGEERAFERLREEISK------------------------------------
------------------------------------------------------------
-----------------------------------------YDRCLSSLHSTDP---RL-
---------------DKKR------IEETKGGLLDDAYRWVFDT----------------
-------------------------------PDFRGWHDRSES-----------------
----------
>XP_001911590.1
------------------------------------------------------------
---------------------------------MRLLERND-----TGDFSLTDDIP---
--DDQVPP--YAILSHTWGDE------EIIFKD---------------IKD------G--
IC--------------------------KK--KR-GYS-KIQFCGDQAG-----------
---RDGLKFFWVDTCCIDKS---DSTEVQRALNSMFQWYRNAAKCYVYLTDVSTCQQDTD
------------------------------------------------------------
--GNFGWWELTFRKSRWFTRGWTLQELIAP--VIVEFFSKEGERLGDK------------
----KSLEQQIHDITEIPLEALPGN-TLSDFSIEERLSWVGKRNTTQKEDKAYSLFGIFD
ITMPLLYGEGEDRAFGRLREEISK------------------------------------
------------------------------------------------------------
-----------------------------------------HDRCLSSLHSTDP---RL-
---------------DKKR------IEEAKGGLLTGAYRWVFAN----------------
-------------------------------PDFCLWRERSES-----------------
----------
>AAL37301.1
------------------------------------------------------------
---------------------------------MRLLERND-----TGDFSLTDDIP---
--DDQVPP--YAILSHTWGDE------EIIFKD---------------IKD------G--
IC--------------------------KK--KR-GYS-KIQFCGDQAG-----------
---RDGLKFFWVDTCCIDKS---DSTEVQRALNSMFQWYRNAAKCYVYLTDVSTCQHYTD
------------------------------------------------------------
--GNSGWWELTFRKSRWFTRGWTLQEAHSP--VIVEFFSKEGERLGDK------------
----KSLEQQIHDITEIPLEALPGN-TLSDFSIEERLSWVGKRNTTQKEDKAYSLFGIFD
ITMPLLYGEGEDRAFGRLREEISK------------------------------------
------------------------------------------------------------
-----------------------------------------HDRCLSSLHSSSP---RL-
---------------DKKR------IEEAKGGLLTGAYRWVFAN----------------
-------------------------------PDFCLWRERSES-----------------
----------
>CAL30216.1
------------------------------------------------------------
---------------------------------MRLLERND-----TGDFSLTDDIP---
--DDQVPP--YAILSHTWGDE------EIIFKD---------------IKD------G--
IC--------------------------KK--KR-GYS-KIQFCGDQAG-----------
---RDGLKFFWVDTCCIDKS---DSTEVQRALNSMFQWYRNAAKCYVYLTDVSTCQQDTD
------------------------------------------------------------
--GNFGWWELTFRKSRWFTRGWTLQELIAP--VIVEFFSKEGERLGDK------------
----KSLEQQIHDITEIPLEALPGN-TLSDFSIEERLSWVGKRNTTQKEDKAYSLFGIFD
ITMPLLYGEGEDRAFGRLREEISK------------------------------------
------------------------------------------------------------
-----------------------------------------HDRCLSSLHSTDP---RL-
---------------DKKR------IEEAKGGLLTGAYRWVFAN----------------
-------------------------------PDFCLWRERSES-----------------
----------
>XP_003841188.1
------------MAVAHSCIVSSVRS--SS---RHCAAFTTSQVVAISTRCASEPQCTIL
RAASLLQR-------FRDSLLSTRADTIDTYRPMRLLYTA--S---NGKLEWTEDLI---
---EDIPP--YAILSHTWEK------HEVVFNS---------------LKSLDNVEDI--
D------------------------A--KW--AA-SWR-KIRFCAQQTE-----------
---RDGLQYFWIDTCCIDKS---NNQELQGAINSMFCWYQNAQKCYVYLSDVESNAPDAD
SE----------------------------------------------------------
---SSRRWKPAFRKSRWFRRGWTLQELLAP--ASVEFYSSDEELLGDK------------
----NSLKDTIHEITGVASDALLGK-QLSEFSVQERFSWAKNRQTRYPEDEAYCLLGIFD
IHLPLIYGEGKEHALKRLDKEIREPSAYVM------------------------------
------------------------------------------------------------
------------------------------------RVQKNLGKIYSWLGAPDP---ST-
---------------NY--HKA---D----KQRQTGTGLWLLKS----------------
-------------------------------AKFKDWKESAA------------------
----------
>EFQ95330.1
------------------------------------------------------------
---------------------------------MRLLYTT--G---EGRLEWTDDLI---
--GDKISP--YVILSHTWGG------QEATFKD---------------LQHYSNIEEV--
D------------------------T--KV--KE-GYQ-KIFFCAQQAK-----------
---RDGLEYFWVGTCCIDKT---NSQELQESINSMFRWYQNAKKCYVYLPDVECNTPDAN
SK----------------------------------------------------------
---SSRRWKPAFRKSKWFTRGWTLQELLAP--APVAFYSKEGDLLGNK------------
----QSLRDTIHEITGIHIEALSGK-EVSNFSVSERFSWAHNRQTTRPEDGAYCLLGIFG
IHLPLIYSEGKENALKQLEKEIRESFEQVASIYV--------------------------
-----------------------DNTDA--------------------------------
---------------------------------GSRSQEERLGKICSWLSAPDP---SI-
---------------NY--HKA---H----KQRQAETGLWLLES----------------
-------------------------------VKFTDWKQSAASR----------------
----------
>KNG45912.1
------------------------------------------------------------
--------------------------------------MT--D---DGKLGWTGDLI---
---GKIPS--YAILSHTWGK------QEATFRD---------------LRNYSKAEEV--
D------------------------D--KV--RE-GYE-KIFFCAQQAK-----------
---RDGLEYFWVDTCCIDKT---NNTELSEAINSMFRWYQNADKCYVFLSDVEGKSSEEN
GK----------------------------------------------------------
---SSSRWKAAFRTSRWFKRGWTLQELLAP--RSVEFFSNNGARLGDK------------
----ESLKQTIQEVTKIPIEALSAS-NLSEFDVSERFSWAQDRETTREEDRAYCLLGIFG
CHLPPIYGEGRENALKRLNKEIRDASEESADAFA--------------------------
-----------------------NGAKT--------------------------------
---------------------------------RSRNQEERLSKICSWLLAPDP---ST-
---------------NY--HKA---H----KQRQAKTGLWLLES----------------
-------------------------------AKFTDWKQSAAS-----------------
----------
>OAL06348.1
------------------------------------------------------------
---------------------------------MRLLYTA--D---NGRLGWTDDLV-G-
---DRIPP--YAILSHTWEG------QEVAYKD---------------LQNYRDIGDV--
D------------------------A--RL--KG-GYQ-KIFFCAAQAK-----------
---SDGLDYFWVDTCCIDKS---SSAELSEAINSMFRWYQKARKCYVYLSDVEYSTSIGD
NE----------------------------------------------------------
---SSRRWKPAFRQSRWFTRGWTLQELLAP--ASVAFYSKEGELLGNK------------
----HSLRDTIHEITGIPSDALSGK-QVSEFSVAERFFWAEKRQTTREEDGAYCLFGMFS
CHLPLIYGEGKEKALHRLKKEIEVAS----------------------------------
-------------------------GDV--------------------------------
---------------------------------QSRSHDERLSKICSWLSAPDP---ST-
---------------NY--HKA---H----KQRQAETGLWLLQN----------------
-------------------------------AKFAEWKEGAAS-----------------
----------
>ORY08455.1
------------------------------------------------------------
---------------------------------MRLLYIE--T---DGKLRWTKDII-R-
--SEEIPP--YAILSHTWGE------EEVVFDD---------------LKSLDGVKDI--
N------------------------A--EK--EA-GWN-KIRFCAQQAE-----------
---RDGLHYFWVDTCCIDKS---NSQELQEAINSMFRWYQNAKKCYVYLSDVECSAPDAD
SE----------------------------------------------------------
---SSRRWKPAFRKSRWFTRGWTLQELLAP--TSVAFYSKERELLGDK------------
----QSLKDTIHEITGIPSDALLGK-QVSDFGVDERFSWADNRQTTRPEDGAYCLLGIFD
IHLPLIYSEGKEKALKRLKKEIRESREHVLSVPV--------------------------
-----------------------DNTNT--------------------------------
---------------------------------RSQSQAERLGKVCSWLSAPDP---ST-
---------------NY--HKA---H----KQRQAETGLWLLES----------------
-------------------------------AKFAEWKSAAS------------------
----------
>RAQ98684.1
--------MAFSMMHIHSISLSALEL--LAGLRSPRPTRASRRAPSIPSACIEAPRLP--
---------------------STARAYGQIHSLMRLLYTT--G---EGRLEWTDDLI---
--GDKIPS--YAILSHTWGG------QEATFKD---------------LRHYSSMEEV--
D------------------------A--KV--KE-GYQ-KIFFCAQQAK-----------
---RDGLDYFWVDTCCIDKT---NSQELQEAINSMFRWYQNAKKCYVYLPDVECNTPDAD
SE----------------------------------------------------------
---LSRRWKPAFRKSKWFTRGWTLQELLAP--ASVAFYSKEGDLLGDK------------
----QSLRDTIHEITGIPIEALSGK-EVSNFSVAERFSWAHNRQTTRPEDGAYCLLGIFG
IHLPLIYSEGKENALKRLEKEIRESFDQVASIPV--------------------------
-----------------------DNTDA--------------------------------
---------------------------------RSRNQEERLGKIFSWLSAPDP---ST-
---------------NY--HKA---H----KQRQAKTGLWLLES----------------
-------------------------------TKFTDWKKRAASR----------------
----------
>RAR05617.1
------------------------------------------------------------
--------------------------------------MT--D---DGKLGWTGDLI---
---GKIPS--YAILSHTWGK------QEATFRD---------------LRNYSKAEEV--
D------------------------D--KV--RE-GYE-KIFFCAQQAK-----------
---RDGLEYFWVDTCCIDKT---NNTELSEAINSMFRWYQNADKCYVFLSDVEGKSSEEN
GK----------------------------------------------------------
---SSSRWKAAFRTSRWFKRGWTLQELLAP--RSVEFFSNNGARLGDK------------
----ESLKQTIQEVTKIPIEALSAS-NLSEFDVSERFSWAQDRETTREEDRAYCLLGIFG
CHLPPIYGEGRENALKRLNKEIRDASEESADAFA--------------------------
-----------------------NGAKT--------------------------------
---------------------------------RSRNQEERLSKICSWLLAPDP---ST-
---------------NY--HKA---H----KQRQAKTGLWLLES----------------
-------------------------------AKFTDWKQSAAS-----------------
----------
>XP_007699547.1
------------------------------------------------------------
---------------------------------MRLLYTT--S---DGGIGWTADLI-G-
---DKIPS--YAILSHTWKEG-----QEVTFAD---------------LKDLDNAAGV--
E------------------------T--RR--KE-GYQ-KLLFCAQQAK-----------
---QDGLKYFWVDTCCIDKT---NNTELSEAINSMFRWYQNAIKCYVFLSDVEDRSLDGD
GE----------------------------------------------------------
---SCRRWKAVFGKSRWFSRGWTLQELVAP--CSVEFFSENGSRLGNK------------
----ESLSHTIHEITGIPIKALSGS-DLSEFDVAERFSWAANRQTTREEDGAYCLLGIFG
IYMSPIYSEGKDHAMKRLQKKVEEASEDTL------------------------------
------------------------------------------------------------
------------------------------------GQEEKLGKICRWLSAPDP---ST-
---------------NY--HKA---H----KQRQADTGLWVLDS----------------
-------------------------------ESFTKWKASPAS-----------------
----------
>XP_014074587.1
------------------------------------------------------------
---------------------------------MRLLHIA--I---DGRLRWAEEYI-G-
--NEKVPD--YAILSHTWGE------QEVIFDD---------------LKNLDNADDT--
G------------------------A--RR--KA-GWD-KIDFCAQQTK-----------
---RDGLDYFWVDTCCIDKS---NSQELQETINSMFRWYQNAKKCYVYLSDVKCSTTDAY
SE----------------------------------------------------------
---VGRRWKPAFRKSRWFTRGWTLQELLAP--ASVAFYSKEGELLGDK------------
----QSLKDTIHEITGIPVTALSGT-RLSDFSVDDRFSWAEQRQTTREEDIAYCLLGIFD
ICMPLLYTEGKDKAIERLRRKIQKSTK---------------------------------
------------------------------------------------------------
------------------------------------DIEERLGEICSWLSAPDP---ST-
---------------NY--YKA---H----KERQAETGLWLLQN----------------
-------------------------------SRFTEWKKSAASR----------------
----------
>XP_007700637.1
------------------------------------------------------------
-------------------------------MGMRLLKVE-D----DGGLSFAE------
FDEDTKPP--YAILSHRWGAE----GTEITFEE---------------MQG------D--
TN--EKK--------------------------S-GYK-KIRLCGKQAQ-----------
---RDGLQYFWVDTCCINKA---NKAELSLAIQSMFRWYRDSARCYVYLSDVSSSPLD--
------------------------------------------------------------
TTLVCDLQESKILKSEWFTRGWTLQELLAP--SSVEFFSQEWEKLGDR------------
----KSLIQQVHEATGIPHRALQGG-ALSQFSVSDRLRWIEYRHTTCPEDKAYSIAGVVD
IDLAPCYGEGVEGAFRRLHDEIEKS-----------------------------------
------------------------------------------------------------
------------------------------------------AQCIQDLCGTDS---RK-
---------------DKQR------IEEMKGGLLKDAYSWVFHN----------------
-------------------------------DSYRHWHADLES-----------------
----------
>XP_007685485.1
------------------------------------------------------------
---------------------------------MRLLKIE-D----NGGLSFAE------
FDEDTKPP--YAILSHRWGRE----GTEVTFED---------------LQE------N--
TR--EDK--------------------------L-GYK-KIRLCGKQAE-----------
---RDGLQYFWVDTCCINKA---NKAELSLAIQSMFRWYRESARCYVYLSDVSSPPLG--
------------------------------------------------------------
TILASGLQKSEVQNSEWFTRGWTLQELLAP--SSVEFFSQEWEKLGDR------------
----KSLVQQVHEATGIPYLALQGG-ALSQFSVSDRLRWIEYRHTTCPEDKAYSLAGVVD
VDLAPCYGEGVEGAFRRLHDEIDKS-----------------------------------
------------------------------------------------------------
------------------------------------------SRCIQDLCGTDS---RK-
---------------DKQR------IEEMKGGLLKDAYSWVLHN----------------
-------------------------------DSYTHWHADPES-----------------
----------
>XP_007703673.1
------------------------------------------------------------
---------------------------------MRLLRYG-E----NEDLSFAE------
FDEDTRPP--YAILSHRWGAE----ADEVTFED---------------VVG------N--
TG--KNK--------------------------P-GYA-KIRFCGEQAQ-----------
---RDGFQWFWVDTCCINKA---NKAELSLAIQSMFRWYRNSARCYVYLSDISSRPLD--
------------------------------------------------------------
ITLVPHAYESKVEKSEWFTRGWTLQELLAP--SSVEFFSREWERLGDR------------
----ESLKSVIHEVTTIPHEVLEGA-PIFQFSVDERLRWRQTRDTKVKEDAAYSLSGIFD
VDIAPVYGEGIESAFRRLYEKIRQQEEY--------------------------------
------------------------------------------------------------
--------------------------------------LRKCEECLLNLCGTNP---RN-
---------------DKKR------IEDTKGGLLKDSYRWILHN----------------
-------------------------------NSFRQWHDELQS-----------------
----------
>XP_007709910.1
------------------------------------------------------------
---------------------------------MRLLKVE-E----NGDFSFAE------
FDEDSKPP--YAILSHRWAE-----GTEVTFED---------------LQR------N--
MG--EEK--------------------------L-GYE-KIRLCGKQAQ-----------
---RDGLQYFWVDTCCINKA---NKAELSLAILSMFRWYRDSARCYAFLSDVSSPPLG--
------------------------------------------------------------
TTLACSPQESEVQKSEWFTRGWTLQELLAP--RSVEFFSREWERLGDR------------
----KLLIQQVHEATGIPHRALQGG-ALSQFSVSERLRWIEYRHTTYPEDKAYSLAGVLD
VDLAPCYGEGVEGAFRRLHDEIDKS-----------------------------------
------------------------------------------------------------
------------------------------------------TRCIQDLCGTDS---RK-
---------------DKQR------IEEMKGGLLKDAYNWVFHN----------------
-------------------------------DSYTYWHADPES-----------------
----------
>XP_014078778.1
------------------------------------------------------------
---------------------------------MRLLKVE-E----NGCLSFAE------
FNEGTKPP--YAILSHRWGAE----GTEVTFED---------------LQG------N--
KG--EDK--------------------------L-GYE-KIRLCGNQAQ-----------
---RDGLRYFWVDTCCINKA---NKAELSRAIQSMFRWYRDSARCYVYLSDVLSLPLD--
------------------------------------------------------------
TTLTSGLQESKVQNSEWFTRGWTLQELLAP--SSVEFFSQEWRKLGDR------------
----KSLIQEVHEATGIPYLALQGG-ALSQFSVSDRLRWIEYRHTTCPEDKAYSLAGVVD
IDLAPCYGEGVEGAFRRLHDEIDKS-----------------------------------
------------------------------------------------------------
------------------------------------------TRCIQDLCGTDS---RK-
---------------DKQR------IEEMKGGLLKDAYSWIFHN----------------
-------------------------------DSYMNWYTDPES-----------------
----------
>XP_014552897.1
------------------------------------------------------------
---------------------------------MRLLKVE-E----NGDFSFAE------
FDEDSKPP--YAILSHRWAE-----GTEVTFED---------------LQR------N--
MG--EEK--------------------------L-GYE-KIRLCGKQAQ-----------
---RDGLQYFWVDTCCINKA---NKAELSLAILSMFRWYRDSARCYAFLSDVSSPPLG--
------------------------------------------------------------
TTLACSPQESEVQKSEWFTRGWTLQELLAP--RSVEFFSREWERLGDR------------
----KSLIQQVHEATGIPHRALQGG-ALSQFSVSERLRWIEYRHTTCPEDKAYSLAGVFD
VDLAPCYGEGVEGAFRRLHDEIDKS-----------------------------------
------------------------------------------------------------
------------------------------------------TRCIQDLCGTDS---RK-
---------------DKQR------IEEMKGGLLKDAYNWVFHN----------------
-------------------------------ASYTHWHADPES-----------------
----------
>XP_007702679.1
------------------------------------------------------------
---------------------------------MRLLEYG-E----DGGLTIT--SF-D-
--DDKIPP--YAILSHTWGAD----TEEVTFTD---------------IVK------A--
DG--EHK--------------------------L-GYE-KIRFCGDQAR-----------
---KDKLQYFWVDTCCIDKT---DQNELSIAIRSMFRWYQNATKCYVYLPDVLANEQRSD
------------------------------------------------------------
EMF-AQPWEPAFRSSRWFTRGWTLQELLAP--SKVEFFTREGEMLGDK------------
----TSLTPLISKITGIPPQVLQGT--LAQFDIEERLRWRGHRKTKLEEDMAYSLSGICD
VDIAPVYGEGEKEAFRRLHYEIRKL-----------------------------------
------------------------------------------------------------
------------------------------------------KDCVRDLLSSDP---YD-
---------------DKKR------IEDTKGGLLADSYRWVLNN----------------
-------------------------------TTFQQWQRHRHTQNPHT------------
----------
>XP_007693004.1
------------------------------------------------------------
---------------------------------MRLLGYG-E----DGSLTIT--SF-D-
--DDAIPP--YAILSHTWGAD----TEEVDFDD---------------IVK------A--
RG--EHK--------------------------L-GYE-KIRFCGDQAR-----------
---KDGLQYFWVDTCCIDKT---DNHELSTAIRSMFRWYQNAIKCYVYLPDVLANEQRSD
------------------------------------------------------------
EMF-AQPWEPAFRSSRWFTRGWTLQELLAP--SKVEFFTREGEMLGDK------------
----TSLTPLISKITGIPPQVLQGT--LAQFDIEERLRWRGNRKTKLEEDMAYSLSGICD
VDIAPLYGEGEKGAFRRLHDEIRKL-----------------------------------
------------------------------------------------------------
------------------------------------------KDCVRDLRSSNP---YD-
---------------DKKR------IEDTKGGLLADSYRWVLNN----------------
-------------------------------TTFQQWKRHRHTQNSHT------------
----------
>XP_007716629.1
------------------------------------------------------------
---------------------------------MRLLEYG-E----DGNLTIT--SF-D-
--DDAIPP--YAILSHTWGAD----TEEVTFSD---------------ITK------A--
DS--KHK--------------------------L-GYE-KIRFCGDQAR-----------
---KDKLQYFWVDTCCIDKT---DLNELSTAIRSMFRWYQNATKCYVYLPDVLANEQRSD
------------------------------------------------------------
EMF-AQPWEPAFRSSRWFTRGWTLQELLAP--SKVEFFTREGEMLGDK------------
----TSLTPLISKITGIPPQVLQGT--LAQFDIEERLRWRGHRQTKLEEDMAYSLSGICD
VDIAPIYGEGEKAAFGRLHDKIRKL-----------------------------------
------------------------------------------------------------
------------------------------------------KDCVRDLRSSDP---YD-
---------------DKKR------IEDTKGGLLADSYRWVLNN----------------
-------------------------------TTFQQWQQHQHTQNPHT------------
----------
>XP_014082334.1
------------------------------------------------------------
---------------------------------MRLLEYR-E----DGSLTIT--SF-D-
--DDKIPP--YAILSHTWGAD----TEEVTFSD---------------IVK------A--
DG--EHK--------------------------P-GYE-KIRFCGKQAR-----------
---KDELQYFWVDTCCIDKT---DYHELSTAIRSMFRWYQNATKCYVYLPDVLANEQRSD
------------------------------------------------------------
EMF-AQPWEPAFRSSRWFTRGWTLQELLAP--SKVEFFTREGELLGDK------------
----TSLTPLISKITGIPPQVLQGT--LAQFDIEERLRWRGHRKTKLEEDMAYSLSGICD
VDIAPLYGEGEKGAFRRLHDEIRKL-----------------------------------
------------------------------------------------------------
------------------------------------------KDCVRDLRSSDP---HD-
---------------DKKR------IEDTKGGLLADSYRWVLNN----------------
-------------------------------TIFQQWQQQRHTQSPHS------------
----------
>XP_014551665.1
------------------------------------------------------------
---------------------------------MRLLEYG-E----DGNLTIT--SF-D-
--DDAIPP--YAILSHTWGAD----TEEVTFSD---------------ITK------A--
DN--KHK--------------------------L-GYE-KIRFCGDQAR-----------
---KDKLQYFWVDTCCIDKT---DLNELSTAIRSMFRWYQNATKCYVYLPDVLANEQRSD
------------------------------------------------------------
EMF-AQPWEPAFRSSRWFTRGWTLQELLAP--SKVEFFTREGEMLGDK------------
----TSLTPLISKITGIPPQVLQGT--LAQFDIEERLRWRGHRQTKLEEDMAYSLSGICD
VDIAPIYGEGEKAAFGRLHDKIRKL-----------------------------------
------------------------------------------------------------
------------------------------------------KDCVRDLRSSDP---YD-
---------------DKKR------IEDTKGGLLADSYRWVLNN----------------
-------------------------------TTFQQWQQHQHTQNPHT------------
----------
>XP_007704194.1
------------------------------------------------------------
---------------------------------MRLLEIQ--S---DGSFSLVGP--Q--
--RSDISP--YAILSHTWGAD----HEEVTYQD---------------LYN------G--
TG--------------------------KE--KH-GYK-KITLCKEQAT-----------
---KDGLCHFWIDTCCINKS---SEPELSEAIRSMFKWYRNASKCYVYLSDVSSTDCDPD
------------------------------------------------------------
--------GVVFSESRWFTRGWTLQELLAP--SCVQFFSKEGVLLGDK------------
----HSLAKEISEITRIPVEALQGH-DLSIFSVGERMRWAEERKTTREEDQVYSLLGIFN
IHIPIMYGEGEGHARKRMRELIETSTRD--------------------------------
------------RD----------------------------------------------
------------------------------------AKVSKMKDWLSAPDPSV-------
----------------N--YQKA--L----KQRQHDTGRWLLHE----------------
--------------------------KR-----YENWKMENS------------------
----------
>XP_007732205.1
------------------------------------------------------------
---------------------------------MRLLK--FDG---QGEPTLTE--F---
--HDAIPP--YAILSHTWGPD----QDEVDFDD---------------LQR------G--
S------------------------F--KN--KA-GYA-KIRFCGEQAR-----------
---KDQLEYFWVDTCCINKA---DFNELHEAITSMFRWYRDAVKCYVYLSDVSRDQDDD-
-Y----------------------------------------------------------
---SRRTWKQAFRGSKWFTRGWTLQELIAP--ASVEFFSREEERLGNK------------
----ATLEQQIHEVTGLPISLLRGESPVDQFTIEERMQWVRNRNTKKREDKAYCLLGIFG
VFMPLIYGEGEENAFLRLQEEIDKLPRSKSLEGMDSWIRE-------------------E
CYCPDNLK----------------------------------------------------
-------------------------------IVRLSGQELPMDQCYINLAIVR-------
---------------------RH--R----QDAPASSSKIASKS----------------
-------------------------------SPFSLLSRLHITERGEQTQVPLSTLFGP-
----------
>XP_007785878.1
------------------------------------------------------------
---------------------------------MRLLKDE--G---HGNLSLVEY-YD--
---DKIPP--YAILSHTWGAD----GEEVTFKD---------------LME------N--
TG--------------------------KN--KA-GYK-KIEFCRDQAG-----------
---SDGLQLFWVDTCCIKKS---SDAELSESINSMFRWYQHAIKCYVHLEDVSTSKRKR-
-----------------------------------------------------------G
DENAQDSWEQAFRESRWFTRGWTLQELLAP--TSVEFFSKEGNRLGDK------------
----RSLEQMIHKITGIPLLALRS-STFSQFMADQKLGWATNRQTTREEDWAYSLLGICA
ISMPVIYGEGKENAVRRLKKEINDVFKTKKI-----------------------------
----------DLGRIPYAKGAIFNSSDS---I-HTLC-----------------------
-----HP--------------------A------------TRTDLLAQV-----------
---------------------QQ--W----AQLLDGK-----------------------
------------------------------------------------------------
----------
>XP_007834702.1
------------------------------------------------------------
---------------------------------MRLLQ--STP---HG-FKLTKDFL---
--QDDIPS--YAILSHTWGPD----DDEVTYRD---------------LCD------Q--
T------------------------G--VN--KP-GHW-KLQVCSNQAS-----------
---RDGLEYSWIDTCCIDKS---SSAELTEALNSMFRWYQNAAKCYVLLSDVLSPFPGP-
-P----------------------------------------------------------
---A--ELPSAFWTSRWFSLGWTLQELLAP--RHVDFFSAEGQWLGNK------------
----TSLRQSIHEITGIPLAALRGL-ALSEFTVDERRLWAANRTTKREEDMAYCLLGIFD
VFLPPIYGEGMQHALERLEEAIQKRCSGTNKKRPSASFQSTA--T--RQRMDTME--VNQ
DTLPGHNLFLSSSEQEAADQSQEQEETAKTGQGDIQV--RTSVTDPA-------------
---------------TGH--VHAMLLEAAGSTKNLENIAKTRQRLLDMLRFPEI------
---------------DD--RLIN--L----KEATGGTCQWFLLK----------------
-------------------------------PEYVSWQSSQDLTQHN-------------
----------
>XP_008029356.1
------------------------------------------------------------
---------------------------------MRLLQYS-E----SGELSI--HSF-D-
--DGDIPP--YAILSHTWGAD----GDEVTFAD---------------LQT------G--
GG--KTK--------------------------P-GYK-KIIFCGEQAR-----------
---RDSLQYFWIDTCCIDKA---NKAELAFSIRSMFRWYRDAARCYVYLSDVSDQPLPVT
SGD--------------HDSRWLLWIWMLSIFYSMSRWYGSTIQRYFYSRNVPCTSVGSD
PVRNEQKAELALKNSRWFTRGWTLQELLAP--SIVEFFSREGTKLGDK------------
----LLLAEEVREVTGIPSRALQGE-PLSYFSVHERVTWIEHRTTTILADRAYSLMGILG
VSLSPIDGENLAEAMKRVLDEVDKQ-----------------------------------
------------------------------------------------------------
------------------------------------------NKCLQDLCPSNP---RD-
---------------DKKR------IEETKGGLLAGAYRWVLDN----------------
-------------------------------NTFRQWQQDPDS-----------------
----------
>EMD86548.1
------------------------------------------------------------
------------------------MARLTPPAASHMLQHQVNNTARASSDILTHHRI---
---LLVPELMHLLVVLSVGTD----GDEVTFAD---------------LQT------G--
G------------------------G--KT--KP-GYTKKIIFCGEQAR-----------
---RDSLQYFWIDTCCIDKA---NKAELAFSIRSMFRWYRDAARCYVYLSDVSDQPLLVT
SG--------------DHDSRWLFWIWIFSILYTMSRWYGSTTQRYFYSRDVLCTSVGSD
PVRNEQKAELALKNSRWFTRGWTLQELPAP--SIVEFFSREGTKLGDK------------
----LLLAKEVREVTGIPSPALQGE-PLSNFTVHARVTWIEYRTTTIPADRAYSLMGILG
VSLSPIDGENLAEAMKRVLHEVD-------------------------------------
------------------------------------------------------------
----------------------------------------KQNKCIQDLCPSNP---RD-
---------------DKKRIEET--K----GGL---------------------------
------------------------------------------------------------
----------
>OSS44508.1
------------------------------------------------------------
---------------------------------MRLLHYD-D----QGEVRI--VSF-D-
--DCAIPP--YAILSHTWGAD----AEEVTFAD---------------LQT------G--
DS--KTK--------------------------P-GYE-KILFCGKQAQ-----------
---RDNLRYFWIDTCCIDKA---NKAELAFSIRSMFHWYRNAARCYVYLSDVSNQPLLVT
PGH--------------HDSQWFLWIWTLSILYTLSRWYSSVMHCYFYPRHVARTPVSSD
VVRSKQTPEFTFKESRWFTRGWTLQELLAP--STVEFFSEEGTKLGDK------------
----LSLAREVREVTGIPCSALQGE-PLSDFSVNERISWNEHRVTKIPTDRAYSLMGILG
VSLSPFDGESPAEAMKRVTDEAEKQ-----------------------------------
------------------------------------------------------------
------------------------------------------DKCLRDIHQTDP---RN-
---------------DKKR------IEDTKGGLLADSYRWVFAN----------------
-------------------------------LTFQQWQQRSDS-----------------
----------
>OSS52914.1
------------------------------------------------------------
---------------------------------MRLLQYS-G----SGELSI--HSF-D-
--DGEIPP--YAILSHTWGPD----RDEVTFAD---------------VQT------G--
GG--KTK--------------------------L-GYK-KIGFCGRQAQ-----------
---RDGLQYFWIDTCCIDKA---NKAELALSIRSMFCWYRNAARCYVYLSDVSSQPQPVV
SGR--------------HYPQWFLWIWLLSILYSVSRWYSSTMQRCFYSRHVPCTLAGSD
VVRSGQTPEITLQKSRWFTRGWTLQELLAP--SVVEFFSEEGAELGSK------------
----LSLAKEVREITGIPCSALQGK-PLSGFSVNERISWNEHRTTKIPTDRAYSLMGILG
VSLSPFDGESPAEAMRRVIDEAEKQ-----------------------------------
------------------------------------------------------------
------------------------------------------DKCLRDIRQTDP---RD-
---------------DKKR------IEDTKGGLLADSYRWVLAN----------------
-------------------------------PTFQQWQQRSDS-----------------
----------
>XP_007692818.1
------------------------------------------------------------
---------------------------------MRLLQYSES-----GELSIHSFDD---
---GDIPP--YAILSHTWGAD----GDEVTFAD---------------LQT------G--
G------------------------G--KT--KP-GYK-KIIFCGEQAR-----------
---RDNLQYFWIDTCCIDKA---NKAELAFSIRSMFRWYRDAARCDH-------------
------------------DLRWLLWIWMLSILYTMSRWYGSTIQRYFYSRNVLCTSVGSD
PVRSEQKAEFTLKNSRWFIRGWTLQELLAP--SIVEFFSKEGTKLGDK------------
----LSLAKEVCEVTGIPSLALQGE-LLSNFSVDERVTWIEHRTTTIPADRAYSLMGILG
VSLSPIDGENLAEAMKRVLYKVD-------------------------------------
------------------------------------------------------------
----------------------------------------KQNKCMQDLCPSNS---RD-
---------------DKKR-----------------------------------------
------------------------------------------------------------
----------
>XP_007705159.1
------------------------------------------------------------
---------------------------------MRLLQYS-E----SGELSI--HSF-D-
--DGDIPP--YAILSHTWGAD----GDEVTFAD---------------LQI------G--
GG--RTK--------------------------P-GYE-KILFCGEQAR-----------
---RDSLQYFWIDTCCIDKA---NKAELAFSIRSMFRWYCDAARCYVYLSDVSDQPLPVT
SSH--------------HDSRWLLWFWMLSVLYTMSRWYSSTIQRYFYSRDVPCTSVGSD
PVRSEQKAELALKTSRWFTRGWTLQELLAP--STVEFFSREGTKLGDK------------
----LSLVKEVREVTGIPSLALQGE-PLSYFSVYERVTWIEHRTTTIPADRAYSLTGILG
VSLSPIDSENLAEVMKRVLDEVDKQ-----------------------------------
------------------------------------------------------------
------------------------------------------NNCIQDLCPSNP---RD-
---------------DKKR------IEESKGGLLAGAYCWVLDN----------------
-------------------------------NTFRQWRKDPES-----------------
----------
>XP_008026258.1
------------------------------------------------------------
---------------------------------MRLLQYS-E----SGELSI--HSF-D-
--DGDIPP--YAILSHTWGAD----RDEVTFVD---------------LQT------G--
GG--KTK--------------------------L-GYK-KILFCGKQAR-----------
---HDNLQYFWIDTCCIDKT---NKAELAFSIRSMFRWYRNAARCYVYLSDVSSQPP---
------------------------------------------------------------
------LVELALKNSRWFTRGWTLQELLAP--SIVDFFSREGTKLGDK------------
----LSLAKEVREVTGIPSPALQGE-PLSSFGVYERVTWIEHRTTTVPADRAYSLMGILG
VSLSPIDGENLAEAMKRVLDEVDKQ-----------------------------------
------------------------------------------------------------
------------------------------------------NKCLQDLCPSNP---RN-
---------------DKKR------IEETKGGLLVGAYCWILDN----------------
-------------------------------NTFQQWQQDLES-----------------
----------
>XP_008026495.1
------------------------------------------------------------
---------------------------------MRLLQYS-E----SGELSI--HSF-D-
--DGDIPP--YAILSHTWGAD----GDEVTFAD---------------LQT------G--
GG--KTK--------------------------P-GYK-KIIFCGEQAR-----------
---RDSLQYFWIDTCCINKA---NKAELAFSIRSMFRWYRDAARCYVYLSDVSDQPL---
------------------------------------------------------------
-----PKAELALKNSRWFTRGWTLQELLAP--SIVEFFSREGTKLGDK------------
----LSLAEEVREVTGIPSLALQGE-PLSYFSVHERVTWIEHRTTTIPADRAYSLMGILG
VSLSPINGENLAEALKRVLDEVEKQ-----------------------------------
------------------------------------------------------------
------------------------------------------NKCIQDLCPSNP---RD-
---------------DKKR------IEETKGGLLTGAYRWVLDN----------------
-------------------------------DTFQQWQQDPES-----------------
----------
>XP_008029361.1
------------------------------------------------------------
---------------------------------MRLLQYS-E----SGELSI--HSF-D-
--DGDIPP--YAILSHTWGAD----GDEVTFAD---------------LQT------G--
GG--KAK--------------------------P-GYK-KIIFCGGQSR-----------
---RDSLQYFWIDTCCIDKA---NKAELAFSIRSMFRWYRDATRCYVYLSDVSDQPLPVT
SDD--------------QDLRWLLWFWMFSILYSMSRWYGSTMQRYFYSRNVLCTSVGSD
PVRNKQKAELALKNSRWFTRGWTLQELLAP--SIVEFFSKEGTKLGDK------------
----LSLAKEVYEVTGISSPALQGE-PLSNFSVHERVTWIEHRTTTIPADRAYSLMGILG
VSLSPIDGENLAEAMKRVLYEVDKQ-----------------------------------
------------------------------------------------------------
------------------------------------------NKFIQDLCPSNP---RD-
---------------DKKR------IEETKGGLLAGAYRWVLDN----------------
-------------------------------NTFQQWQQDPES-----------------
----------
>XP_008029370.1
------------------------------------------------------------
---------------------------------MRLLQYS-E----SGELSI--HSF-D-
--DGDIPP--YAILSHTWGAD----GDEVTFAD---------------LQT------G--
GG--KTK--------------------------P-GYK-KIIFCGEQAR-----------
---RDSLQYFWIDTCCIDKT---NKAELAFSIRSMFRWYRNAARCYVYLSDVSDQPLPLT
PGY--------------HDSRWLLWIWILSVLYTMSRWYGSTMRRYFYSRDVLCTSVGSD
PVRTEQKAELALKNSRWFTRGWTLQELLAP--STVEFFSREGTKLGDK------------
----LLLAEEVREVTGIPSLALQGE-PLSYFSIHERVTWIEHRTTTIPADRAYSLMGILG
VSLSPIDGENLAKAIKRVLDEVDKQ-----------------------------------
------------------------------------------------------------
------------------------------------------NKCIQDLCPSNP---RD-
---------------DKKR------IEETKGGLLAGAYRWVLDN----------------
-------------------------------STFQQWQEDPGS-----------------
----------
>XP_014550386.1
------------------------------------------------------------
---------------------------------MRLLQYS-E----SGELSI--HSF-D-
--DGDVPP--YAILSHTWGAD----EDEVTFAD---------------LQT------G--
NG--KTK--------------------------L-GYE-KILFCGKQAR-----------
---RDNLQYFWVDTCCIDKA---NKAELAFSIRSMFRWYRNAARCYVYLSDVSDQPLPVT
SGD--------------HGLRWLFWIWMLSILYTMSRWYSSTMQRYFYSRHVPCTPVGSD
LVRSEQTPEFILKKTRWFTRGWTLQELLAP--STVEFFSKEGTKLGDK------------
----LSLAKEVREVTGIPSSALQGE-PLSNFNVHERVTWIEHRATKIPADRAYSLMGILG
VSLSPIDGENLAEAMKRVLDEVDKQ-----------------------------------
------------------------------------------------------------
------------------------------------------NKCLQDLCPSNP---RD-
---------------DKKR------IEETKGGLLAGAYRWVLGN----------------
-------------------------------NTFQQWQQDLES-----------------
----------
>XP_008076640.1
------------------------------------------------------------
--------------------------------MMHLLEYN--S---DGEFKLTTF-LA--
--DEIPQK--YAILSHTWGP------EEVDFED---------------LRN------G--
TG--------------------------RK--KI-GYE-KIRFCGEQAK-----------
---RDGLQYFWVDTCCIDKS---SSAELTESINSMFRWYSKATKCYVYLSDVSSPDDK--
------------------------------------------------------------
--IEELAWETAFRESRWFTRGWTLQELIAP--KSVEFFSNEGIILGDK------------
----SSLERQICETTGIPGRVLRE-SPLSDFSVTERMSWAERRQTTREEDRAYSMLGIFE
VYMPLIYGEGKQHAFRRLQEEIDKRSSISNEVKWTD------------------------
------MERECVQALRTSDY---------------EQ-----------------------
-----FK--------------------N------------RNPDRLEGT-----------
---------------------CQ--W----VLQHDNFNTWQKSE----------------
------------SS----------------------------------------------
----------
>XP_008079468.1
------------------------------------------------------------
--------------------------------MPRFLE----RNS-EGNFSLTKVY----
--YDEIPP--YAILSHTWGQD----IDEVTLSD---------------ILD------G--
T------------------------G--QN--KP-GYV-KIRFCAEQAS-----------
---RHSLRYFWIDTCCINKS---DGPELQEAITSMFRWYRNSAKCYVFLSDVQTGDHDEL
-V----------------------------------------------------------
-DGSPPPWELAFRRSRWFTRGWTLQELIAP--ISVEFFCSNGRRLGDK------------
----RSLERQIHEVTGILTSALQGT-APSAFSVVERLSWTEKRQTKRDEDKVYSLLGIFD
VHMPLIYGEGQQNAFRRLSEEVCKHGTKHYQDEVSQAFLTGPKRLK--------TS----
-------QSQASGTRPQR-N----------------------------------------
------------------------------------------------------------
-------------------------------YGHELPPKPRTLT----------------
-------------------------------PEYRSWQDTAQQQDHG-------------
----------
>XP_008713568.1
------------------------------------------------------------
---------------------------------MRLVK--HDG---HGSFDLTK-DL---
--FDDIPP--YAVLSHTWGED----EDEVTFDD---------------LEK------G--
T------------------------A--AS--KS-GFE-KLQFCAKQAA-----------
---DDHLEHFWVDTCCINKT---DSTEVTYAITSMFRWYRDAAMCYVYLSDVTASTQDS-
-A----------------------------------------------------------
---NDQDCWELFRKSRWFTRGWTLQELLAP--KFVKFYSREGIFLGHK------------
----TALQAIIHEITSIPVTALRGV-PLSEFSVDDRLQWAAGRSTKRVEDKAYCLLGIFE
VFMPLIYGEGE-NALHRLREQIGKPSITTDYESRKRQ-----------------------
------------------------------------------------------------
----------------------------------------ELLEVLPWLKFN--------
---------------IK--HEKV--Y----DECLAGTGQWFLKS----------------
-------------------------------PTFVIWLEKQGG-----------------
----------
>XP_008714046.1
------------------------------------------------------------
---------------------------------MRLLY--VAP---DGRPTLTK-DL---
--TTPPGP--YAILSHTWAAD----DEEITFDD---------------IEK------N--
T------------------------G--QN--KA-GYT-KLRFCVNQAK-----------
---IDSLQYCWIDTCCINKA---NLSELDEAIRSMYHWYHNAARCYVYLSDVLFHNNGDT
NS----------------------------------------------------------
---KNREWESAFRTSRWFRRGWTLQELLAP--RSVHFFSREGQKLGTK------------
----TSFEQGIHEITQIPVAALRGT-PLSDFSAEDRLLWATNRETKKVEDKAYCLLGIFN
ISMSLRYGEGE-GALKRLKTKICKQEDKGISLRPER------------------------
------------------------------------------------------------
---------------------------------FHRLVTKPHLRILRALRTSNY------
---------------VG--ALEE--I----PLPAPCTLKWFYQH----------------
-------------------------------EAFVKWSENPNGG----------------
----------
>XP_008721084.1
------------------------------------------------------------
---------------------------------MRLLR--AEI---MGGFSLTKFDR---
---DKIPC--YAILSHTWLSD----EREVTFED---------------IHN------H--
T------------------------G--SN--KE-GYA-KLTFCAERAR-----------
---RDGLEFFWVDTCCIKQS---NSSELAEAINCMFRWYQGAEKCYVFLADVSLLNCGLA
R-----------------------------------------------------------
---AERDWQSSLRDSKWFRRGWTLQELLAP--QCVEFWSCDGALLGDK------------
----KSLEQQISEITRIPVAALRMQ-PLHTFSVDERKSWMLGRQTQLEEDQAYCLMGIFD
VSMLPNYGEPKDKAMSRLDDEIAQAFRKRLNGFGRATPMSNEAD----------------
------------------------------------------------------------
-----------------------------LMVLPGGALVKKRRKVLESLRLNTF------
---------------DA--RRKE--I----KHVRPGSCSWLLKV----------------
-------------------------------STYQRWEDPIKYGQQYG------------
----------
>XP_009225138.1
------------------------------------------------------------
---------------------------------MRLLH----RKA-RGEYELTREFI-G-
--DDRPPE--YAILSHTWLANN---EDEVIFTD---------------LQV------P--
N------------------------A-AKS--KP-GFS-KIQFCGEQAA-----------
---KDGLEYFW---------------------------------CYAFLTDVFVGDGART
RA---------------------------------------------------------G
RKGSPPPWEAEFRRSRWFTRGWTLQELLAP--ASVGFFSVEGIQFGDK------------
----KSLEHTIHEITRIPHHTLKGH-PLGDFTVSDRLSWTENRQTKRPEDKAYCLLGIFD
VSMSLRYGEGH-NAFLRLQKKLNKIGPR--------------------------------
-------LDPALESLPVATDAPFNSKKN---ESEP-------------------------
---------------------LCLPTTRTDLLHGIQQWADDRTDD---------------
------------------------------------------------------------
------------------------------------------------------------
----------
>XP_016252852.1
------------------------------------------------------------
---------------------------------MRLLERQP-----DGDLILREFT----
--DKDVPP--YAILSHTWFEDN---EEEVSFQD---------------AED------G--
SG--------------------------KR--KA-GWE-KIAFCSNRAA-----------
---ADGLRYSWIDTCCINKK---IFAELQKAISSMFRWYQRSTKCYVYLSDVSFHD----
------------------------------------------------------------
---TQAPWEQAFQESRWFTRGWTLPELLAP--TSIEFFSRDAHRLGDM------------
----RSLERQIHEITAIPVTALRGK-PLYQFSVNDRMRWKESRDTTKEEDLAYSLLGIFD
VEMPLEYGEGRVAAFERLRKEIDK------------------------------------
------------------------------------------------------------
-----------------------------------------LKDCIKDIRLIDP---ID-
---------------HKQD------IEDKRGGLLKGSYRWIIEH----------------
-------------------------------SDFQNWRSGEQR-----------------
----------
>OQV03579.1
------------------------------------------------------------
---------------------------------MRLLERQP-----DGDLVQREFT----
--DKDAPP--YAILSHTWLENN---EEEVTFQD---------------VVD------G--
SG--------------------------KR--KA-GWE-KIAFCSNRAA-----------
---ADGLRYSWIDTCCINKK---IYAELQKAISSMFRWYQRSTKCYVYLSDVSFHD----
------------------------------------------------------------
---TQAPWEQAFQESRWFTRGWTLPELLAP--ASIEFFSRDAHRLGDM------------
----RSLERQIHEITAIPVTALRGK-PLYQFSVNDRMRWKESRDTTKEEDLAYSLLGIFD
VEMPLEYGEGRVAAFERLRKEIDK------------------------------------
------------------------------------------------------------
-----------------------------------------VRDCIKDIRLIDP---VD-
---------------HKQD------IEDKRGGLLKDSYRWIIEH----------------
-------------------------------SDFQNWRSGEQK-----------------
----------
>XP_016265077.1
------------------------------------------------------------
-M---IISHIPQPPRHH-------VSLFEHIDQSNELD--DEE---V-SMNLT-DDL---
--DADIPP--YAILSHTWGPD----QEEVTLKD---------------LED------G--
I------------------------A--SN--KE-GYI-KIQFCADQVR-----------
---KDDLHHFWIDTCCIDKT---NLVELSEAIVSMFRWYANAERCYVFLSDVSACKRDST
-G----------------------------------------------------------
---STGIWESAFRRSKWFKRGWTLQELLAP--RRVDFYSRERVWLGDK------------
----DTLERVIHDVTRIPVEVLRGC-SLEDFSPEERMRWLAGRETKKTEDMAYCLFGIFD
VSMPIVYGEG-DRAFDRLKDAIARDYRRQLEGIGQSLVHSHSSSL--I------------
------------------------------------------------------------
----------------------VRGSGRSSTPTEGARLVNHRKTMLASLGFEQM------
---------------DS--RRST--I----KPAYSSTCQWLLKH----------------
-------------------------------CAYLDWIDPEQLSQHC-------------
----------
>XP_013278065.1
------------------------------------------------------------
---------------------------------MHLLK--IGP---HGEVSLTDR-L---
--ETDIPP--YVILSHTWGPD----NEEVTFQD---------------LKD------G--
S------------------------G--QS--KA-GYT-KIKFCANQTQ-----------
---KDRLQYFWIDTCCIDKT---SSAALQESITSMFQWYKDAQKCYVFLSDVSAHKRDNT
-G----------------------------------------------------------
---NVHIWEPSFRTSRWFTRGWTLQELLAP--RRVEFYSREGVRLGDK------------
----TTLERIISNITGIPETALRGR-PLQEFTPQERMRWASGRKTKRTEDKAYCLWGIFN
VSMHVNYGER-DKAFDRLKNKIAKSYRRELDGPGQACLPSLSNNL--V------------
------------------------------------------------------------
----------------------APPRGTTTNPPGKDTLSDRRRTMLASLSFEQM------
---------------DS--RQSN--I----TNAYSTTCQWLLKH----------------
-------------------------------PAYVNWNDPQHIHQHR-------------
----------
>XP_016232160.1
------------------------------------------------------------
---------------------------------MHLLKFD--P----GGLSLTKD-L---
--IDNVPG--YAILSHTWGADD----DEVTFND---------------LKG------K--
S------------------------C--KS--KA-GYR-KIQFCAEQAQ-----------
---KDGLEYFWVDTCCIDKT---NLVELSEAIVSMFRWYANAERCYVFLSDISAGKRDYT
------------------------------------------------------------
--GSTRVWESAFRKSRWFTRGWTLQELLAP--RRVEFYSREGVYLGDK------------
----ATLEQVIHEVTGIPGAALRQN-SLADFSPEERMRWSFRRETKRVEDKAYCLLGIFN
VSMPPVYGEGD-RAFDRLKDAIARDIRRQLEGI---------------------------
--------GQSFVASN--------------------SSNLVVRGY---------------
--------------------------ESTSTPAEEAALLDRRKTMLASLGFEQM------
---------------DS--RRST--I----KTAYSSTCKWLLKH----------------
--------------------------RA-----YLDWIDPEQIYQHR-------------
----------
>XP_022504292.1
------------------------------------------------------------
---------------------------------MHLLK--IGP---HGELSLTDDLM---
--KKDRPP--YAILSHTWGPD----NEEVTFKD---------------LKD------G--
S------------------------G--QS--KA-GYI-KIRFCADQTQ-----------
---KDGLQYFWIDTCCIDKT---NHVALSESIVSMFHWYQEAQKCYVFLSDVSAHKRDNT
-G----------------------------------------------------------
---NVQIWESTFRTSRWFTRGWTLQELLAP--RRVEFYSRESVRLGDK------------
----TTLGPIISNITGIPGTALSGK-SLEEFTPQERMRWASGRETKKTEDKAYCLLGIFN
VSMPIIYGEG-DIAFDRLKDEIAKEHRRKLDCIRPVPLLSSSQNL--V------------
------------------------------------------------------------
----------------------APPRGTTTTLSEKEILIDRRKTMLASLGFEQM------
---------------DS--RQST--I----KNAYSTTCQWLLKH----------------
-------------------------------PAYVNWIDPQQIHEHR-------------
----------
>XP_022507125.1
------------------------------------------------------------
---------------------------------MHLLKIG--P---HGEVSLTDN-L---
--ITDIPP--YAILSHTWGSDN----EEVTFKD---------------LKD------G--
S------------------------G--QS--KA-GYT-KIRFCADQTQ-----------
---KDDLQYFWIDTCCIDKT---NLVSLAESIVSMFRWYQDAQKCYVFLSDVSAQKRDNT
------------------------------------------------------------
--GNVHIWESTFRTSRWFTRGWTLQELLAP--RQVEFYSREGVRLGDK------------
----TTLERTISEITGIPETALRGR-PLREFTPQERMRWASGRETKRTEDKAYCLLGIFN
VSMPVIYGEGD-KAFDRLKNKIAKEHRRELDGI---------------------------
--------EQVPLLSS--------------------SKNLVAPPC---------------
--------------------------GTTTTLPEKEIRIDRRKTMLASLGFEQM------
---------------ES--RQSS--I----KNAYSTTCQWLLKH----------------
--------------------------PA-----YVNWIDPQQIHEHR-------------
----------
>XP_016630356.1
------------------------------------------------------------
---------------------------------MRLLQ--IGQ---DDELSFADG-L---
--FTDIPP--YAILSHTWGPG-----EEVRLED---------------ISD------G--
K------------------------G--GG--KE-GYT-KIQFCSDRAR-----------
---KDGLEHFWIDTCCIDKT---SSAEVSEAINSMFRWYADAQVCYVFLSDVSAHERGNT
-G----------------------------------------------------------
---NTHIWEPAFRKSRWFTRGWTLPELLAP--RQVEFYSRESVLLGHK------------
----DTLAQIISEITGIPETALQRKKPLSYFTISERMRWASRRETSREEDRIYCLLGMFD
LTMPMLYGEGGSRAFDRLKEEIHRNYGVRVKGIEQY------------------------
------------------------------------------------------------
-------------------------------ATEEATLLARRKTILDSLSFEQM------
---------------DL--RRST--I----SSAYSTTCKWLLKH----------------
-------------------------------PVYLDWNNPKKIYQHR-------------
----------
>XP_016645520.1
------------------------------------------------------------
---------------------------------MRLLTRD--Q---NGELSLTED-LV--
---DNIPP--YAILSHMWSKNN---AEEVSYKD---------------MKD------G--
TG--------------------------KG--KA-GYR-KVEFCAEQAG-----------
---RDGLQYFWVDTCCIDKS---TSDELQASINSMFRWYHDATRCYVYLSDVSMTGSLSQ
NS------------------------------------------------------DQAS
SDQAELSWEVAFQRSKWFTRGWTLQELLAP--ASVEFFSLEGLQLGDK------------
----GSLEHEIHNITKIPISALRKTTPFSQFDVDERLRWAERRQTTRQEDWAYCLLGIFG
VFMPLIYGEGRVNANGSGNFILVRTETVRT------------------------------
------------------------------------------------------------
------------------------------------------------------------
------------------------------------------------------------
------------------------------------------------------------
----------
>XP_018005042.1
------------------------------------------------------------
---------------------------------MRLIK--VHP---NGALELTDVD----
--RHNVPQ--YAILSHTWESS----SQELSIQD---------------IRN------G--
T------------------------G--TE--KH-GYR-KLTFCAQRAL-----------
---QDGLQYFWIDSVCIDRS---NSTELAEAINSMFRWYRGANVCYVYLTDVHGDKL---
------------------------------------------------------------
-------DEPAFRQSRHHTRGWTLQEIIAP--SNVEFFSSSGHKLGDK------------
----VSLESQLHEITGIATEALRSP----------------DAETTIEEDQVYCLLGIFG
VYLPLIYGEGKSHALRRLRNEINAFSRDPQA-----------------------------
------------------------------------------------------------
--------------------------------LGTLSVVEQARACLSSIEYIDQ------
---------------SR--ELRS--I----LSRSKDSCHWVLKN----------------
-------------------------------TEYASWFEAKQS-----------------
----------
>XP_018036665.1
------------------------------------------------------------
---------------------------------MRLLRYE-D----DGRLTIT--SF-D-
--DDAIPR--YAILSHTWGAD----TEEVTFAE---------------LAQ------G--
EG--KHK--------------------------S-GYK-KICFCGEQAQ-----------
---QDGLQYFWVDTCCIDKS---DKAELSFAIQSMFRWYQNATKCYVYLSDL--------
------------------------------------------------------------
------SWESAFKSSRWFTRGWTLQELLAP--N---------------------------
------------IITGIPCEALDGA-PLSRFSVDERLRWKGDRETKREEDAWYSLAGIFD
VEIAPAYSEGAASAFKRLKGEIDKL-----------------------------------
------------------------------------------------------------
------------------------------------------EICIRDIRNTDP---RH-
---------------DKQR------IEDTKGGLLADSYRWVLDN----------------
-------------------------------TAFQQWREQPNS-----------------
----------
>XP_018036877.1
------------------------------------------------------------
---------------------------------MRLLQYS-E----RGELSI--HSF-D-
--DDAIPP--YAILSHTWGSD----KDEVTFAD---------------LKT------G--
DG--STK--------------------------P-GYE-KIVFCGKQAQ-----------
---HDGLQYFWIDTCCIDKA---NKAELASAIRSMFRWYRSAARCYVYLSDVSNQPRVVD
RGY--------------SNSRWLLWIWMFSVLDYLLGRYSSTIQRLCR-RCVSYPSTGGN
VMYSQQEPESAFLKSRWFTRGWTLQELLAP--STVEFFSREGIKLGDK------------
----FSLANELQEVTGIPTSALQGK-ALSHFDVHKRISWTEHRTTKIPADRAYSLMGILG
VSLSPIDGESPSEAMRRVTDEVDKQ-----------------------------------
------------------------------------------------------------
------------------------------------------NKCIQDLRSSNP---HD-
---------------DKTR------IEQTKGGLLADAYRWVLDN----------------
-------------------------------DTFQQWQQYSES-----------------
----------
>XP_018042511.1
------------------------------------------------------------
---------------------------------MHLLKYG-E----NGDLAITS------
FDDNELPP--YAILSHTWGAD----EEEVTFTD---------------IVN------N--
GG--KDK--------------------------P-GYK-KIRFCGEQAS-----------
---RDGLEYFWIDTCCINKE---NQAELSLAIDSMFRWYRNSARCYVYLSDVSSQTLN--
------------------------------------------------------------
-------TNPEPNRSRWFTRGWTLQELLAP--SVVEFFSREWCKLGDK------------
----ISLKSEIHEVTAIPYEALEGA-PLSQFSVEERFRWRQNRHTKLKEDAAYSLSGIFD
VDIAPIYGEGGEEAFRRLHDKIREQ-----------------------------------
------------------------------------------------------------
------------------------------------------VECLRDLFATDP---LK-
---------------DKKR------IEETKGGLLANSYRWVLDN----------------
-------------------------------TTFQQWQQDTHS-----------------
----------
>XP_018075194.1
------------------------------------------------------------
---------------------------------MRLLQSN--S---DGSLTPTEF--F--
--EDDIPE--YAILSHRWGP------EEVTFRD---------------LID------G--
TS--------------------------KA--KA-GYN-KIQFCGEQAR-----------
---RDGLEYFWVDTCCIDKS---SSAELSEAINSMFRWYQKAARCYVYLSDVSIRKGKA-
-----------------------------------------------------------S
DTSAECTWESAFRASKWFTRGWTLQELLAP--RSVEFFSREGNRLGDK------------
----ATLEQQINEITGIPITALRE-QHLSQFGIDERFLWAKSRQTTRGEDKTYSLLGIFD
VHMPLIYGEGEAKAFQRLRETIDKPSYTLVSS----------------------------
----SSSKKDLLRQLPNADKAPYNAYDR---QDEPAC-----------------------
-----LP--------------------N------------TRVDLLQEI-----------
---------------------YD--W----IDGKDGQDERC-------------------
------------------------------------------------------------
----------
>CZR52554.1
------------MTSRVPTLSA--PASTW-HL-------------------SPNLHL--T
SHLCQLGGSITTKNPS--------SYDSRTWSKMRLLQYN--N---DSEFSLTEF-FE--
--GDIPEK--YAILSHRWGA------EEVTFKD---------------LTD------G--
TS--------------------------KG--KA-GYG-KIQFCGEQAR-----------
---RDDLQYFWVDTCCIDKS---NAVELQEAINSMFRWYRDATKCYVYLPDVSRPRTDS-
-----------------------------------------------------------V
D-GSNEDWGPAFRKSVWFSRGWTLQELIAP--ASVDFFCKEGELLGNK------------
----ASLERHICEVTGIPASALRR-SPLSDFSVAERLSWAASRETFRQEDKAYSLLGIFD
VNMPLIYGEGYDKALKRLRKEIDEPLKE--------------------------------
-----------LDCLPFATDAQFNSFDR---QDKLIC-----------------------
-----LP--------------------D------------TRVDLLQEI-----------
---------------------YD--W----ADGQDERC----------------------
------------------------------------------------------------
----------
>CZR64901.1
------------------------------------------------------------
---------------------------------MRLLKHN--T---DGKFSLTED-FM--
--ENNTPE--YAILSHTWGE------GEVTFRD---------------LID------G--
TG--------------------------GS--KA-GYD-KIQFCAQQAA-----------
---NDGLQYFWVDTCCIDKS---SSAELQEAINSMFRWYQNAAKCYVYLSDVSTRKRKA-
-----------------------------------------------------------S
DGFSDFTWKPAFRASRWFRRGWTLQELLAP--DSVEFFSRERERLGDK------------
----RTLEQQIHEITGIPTTALRE-KPLSQFDVDNRFLWAKNRQTTREEDKAYSLLGIFD
IQMPLLYGEGRKKAFKRLLEEIDKPLKE--------------------------------
-------EKIVLDKLRSVDNAAFDSHDE---EHNARC-----------------------
-----YR--------------------G------------TRVELLRQI-----------
---------------------DT--W----ASDRSSEC----------------------
------------------------------------------------------------
----------
>CZS94313.1
------------------------------------------------------------
---------------------------------MRLLQFN--K---DSDFNLIEF--F--
--EDEIPE--YAILSHRWEA------GEVTFKD---------------MTD------G--
TS--------------------------EG--KA-GYS-KIQFCGAQAR-----------
---RHGLKYFWVDTCCIDKS---SSAELSEAINSMFRWYQKAAKCYVYLSDVSSLKQKG-
-----------------------------------------------------------S
NTFAECSWESAFRASKWFIRGWTLQELLAP--RSVKFFSLEGHRIGDK------------
----TILEKQIHQITGIPTTALQG-NPLSQFDVEERFSWAKYRQTTRAEDKAYSLFGIFD
VQMPLLYGEGKVKAFQRLRDAIDLPFNG--------------------------------
------PAKDFLSLLPYAINAPFDSRDH---DHKPVC-----------------------
-----LH--------------------E------------TRVDLLQEI-----------
---------------------YG--W----ADGKDGQEEQ--------------------
------------------------------------------------------------
----------
>KIM98626.1
------------------------------------------------------------
---------------------------------MRLLAYN--N---DGEFSLTQF-FG--
--DDIPEQ--YAILSHRWGP------EEVTLAD---------------LMD------G--
TG--------------------------TK-M-A-GYS-KIQFCGEQAK-----------
---RDGLQYFWVDTCCIDKS---NAVELQEAITSMFRWYQNAVKCYVYLSDVSTAKRKR-
-----------------------------------------------------------G
ALQSELAWESAFRASRWFTRGWTLQELLAP--SSVEFFSHEGKRLGDK------------
----KSLERQIHDITGIAVSAIHG-APLSQFGVEERLLWAENRQTAREEDQAYSLLGIFD
VYMPLIYGEGRDNALNRLKEEINKPSKG--------------------------------
-----------LDRLPSAADAPFNSYNN---QHAPIC-----------------------
-----LP--------------------D------------TRVDLLQEI-----------
---------------------YN--W----ADGEDERC----------------------
------------------------------------------------------------
----------
>KIN07133.1
------------------------------------------------------------
---------------------------------MRLLECH--N---DGEFSLTKN-FS--
--N-HIPK--YAILSHTWGAD----TEEVNFQD---------------LID------S--
TG--------------------------KS-K-D-GYR-KIRFCGEQAR-----------
---RDGLQYFWVDTCCIDKS---SSAELAEAINSMFRWYRDATKCYVYLLDVSSAKRKR-
-----------------------------------------------------------S
T-SHSKTWESAFRASRWFTRGWTLQELLAP--SSVEFFSQEGKRLGDK------------
----KTLEQLIHQITGIAISAIHG-APLSQFGVEERLLWAENRQTTREEDKAYSLLGIFD
VYMPLIYGEGRDNALSRFREEIDKPSKR--------------------------------
-----------LDHLPFATDAPFNSYSK---QHAPIC-----------------------
-----LP--------------------G------------TRVDLLQEI-----------
---------------------YN--W----ADGQDKRY----------------------
------------------------------------------------------------
----------
>PKS12312.1
------------------------------------------------------------
---------------------------------MRLVICN--D---CDEPPCLTDDLIG-
--GATIPP--YAILSHTWGS------EEVTFAD---------------LAD------G--
TW--------------------------RG--KA-GYD-KIKFCAEQAR-----------
---RDGLQHFCVDTCCIDKS---NSSELQEAINSMFRWYQNADRCYVYLADVSVYTPSH-
-----------------------------------------------------------H
GRQPESAWEPAFRASRWFTRGWTLQELLAP--RYVEFLSREGERLGDK------------
----GSLQQQIHEITGIPNQALRGA-PPSEFGVDERFAWARTRQTTRGEDWAYSLLGIFG
IFMPLIYGEGKEYAIKRLKGEIRHRE----------------------------------
------------------------------------------------------------
------------------------------------IRDAKHLEWFRKLYNCPY------
---------------ED--RKDR--N----PTRVEGTCMWFTSH----------------
--------------------------PL-----FRNWEQSDVG-----------------
----------
>PQE09024.1
------------------------------------------------------------
---------------------------------MRLLQYN-S----DGNFSLTEF-F---
--DKAIPE--YAILSHRWGT------EEATFED---------------LQK------G--
IG--------------------------TK--KA-GYE-KLRFCGGQAR-----------
---GDGLKYFWVDTCCIDKS---SSTELAEALNSMYHWYRDAARCYVYLLDVSALTRKAG
------------------------------------------------------------
DTSTEHTWESAFRDSEWFTRGWTLQELLAP--RAVEFFSQQGKRLGDK------------
----ETLGRQIQEVTGIPISALEGA-PLSQFSIEERLSWAENRQTTRPEDKAYSLLGIFG
IHLLPIYGEGKEHAFRRLKKKIQKSL----------------------------------
------------------------------------------------------------
---------------------------------------------------TDP---RE-
---------------DKKR------IEDTKGGLLRDSYQWILKH----------------
-------------------------------PDFLQWRYNTQS-----------------
----------
>PQE22576.1
------------------------------------------------------------
--------------------------------------MH--G---VGNLSLTEF--F--
--EDAIPE--YAILSHRWEA------EEVTFRD---------------LAD------G--
KS--------------------------KD--KA-GYG-KIQFCGEQAR-----------
---SDGLEFFWVDTCCIDKS---SSAELSEAINSMFRWYQKAARCYVYLSDVSIQKRKV-
-----------------------------------------------------------S
DITAECTWEFAFRASKWFTRGWTLQELLAP--KSVRFFSREGTRLGNK------------
----RDLEQQVHEITGVPAIALRG-NPLFQFSVDERFSWARSRQTTRGEDKAYSLFGIFD
VQMPLLYGEGEVKAFQRLREAINKPLKG--------------------------------
------LETDLLRHLPYANEAPFNAYDR---QGEPAC-----------------------
-----LP--------------------D------------TRVGLLQEI-----------
---------------------YD--W----ADGKDGHNERC-------------------
------------------------------------------------------------
----------
>PVH67698.1
------------------------------------------------------------
---------------------------------MRLLQSD--D---DGNFSLTEF--F--
--ESAIPK--YAILSHRWGT------DEVTFRE---------------LTD------G--
SS--------------------------TS--KAGGYS-KIQFCGAQAR-----------
---RDGLKYFWVDTCCIDKS---SSAELSEAINSMFRWYQKAARCYVYLSDVSMRKRKA-
-----------------------------------------------------------S
DASAECTWESAFRASKWFTRGWTLQELLAP--RSVEFFSREGNRIGNK------------
----RTLEQQIHEITGVPATALRE-NPLSQFDVDERFSWAKSRQTTRGEDKAYSLFGIFD
VQMPLLYGEGEVKAFQRLREAINKPLKG--------------------------------
------SEKDLLRHLPYADEAPFNAYDR---QDEPAC-----------------------
-----LP--------------------N------------TRVNLLQQI-----------
---------------------YD--W----ADGKDGHNERC-------------------
------------------------------------------------------------
----------
>PVH67895.1
------------------------------------------------------------
-M---LNRKWLRISNAY-------G--------FQNSG----LDG-DSNSRLTEFFE---
---DNIPE--YAILSHRWEAE---------------------------------------
----------------------------------------------EVR-----------
---RDGLEYFWVDTCCIDKS---SSAELSEAINSMFRWYQKAARCYVFLSDVSTLKRKAS
D-----------------------------------------------------------
-RSAECAWEFAFRASIWFIRGWTLQELLAP--RSVEFFSREGSRIGNK------------
----RTLEQQIHEITGVPATALREH-RLSQFDVDERFSWAKSRQTTRGEDKAYSLFGIFD
VQMPLLYSEGEVKAFQRLRDAIDKPFKGP-------------------------------
-------EKDLLRHLPYAEEAPFNAYNR---QDEP-------------------------
---------------------ACLPK--------------TPVDLLQEIYDWVD------
---------------GK--DGQN--E----RC----------------------------
------------------------------------------------------------
----------
>PVH67966.1
------------------------------------------------------------
---------------------------------MRLLQYNN-----DSDFSLTEFFE---
--GDIPKK--YAILSHRWGA------EEVTFKD---------------LTD------G--
TS--------------------------KV--KA-GYG-KIQFCGEQAR-----------
---RDGLQYFWVDTCCIDKS---NAVELQEAINSMFRWYRDATKCYVYLRDVSWPCTDSA
D-----------------------------------------------------------
--GFNEAWEWTFRNSEWFSRGWTLQELIAP--ASVDFFSKEGELLGNK------------
----ASLERNICETTGIPASALRGD-PLSDFSVAERMSWAANRETHRQEDMAYSLLGLFG
IHLPLIYGEGKEHAFRRLTKEIQNSPTEAE-Q----------------------------
------------------------------------------------------------
-----------------------------------NPPDPQSQSCIQDLRITDP---RE-
---------------DKKR------IEDTKGGLLRDSYQWILEH----------------
-------------------------------PDFQQWRDDKQS-----------------
----------
>PVH68767.1
------------------------------------------------------------
---------------------------------MRLLQLD-G----GGSPSLTEF-F---
--EDDIPE--YAILSHRWGT------EEATFED---------------LQK------G--
IG--------------------------RK--KA-GYE-KIRFCGEQAR-----------
---GDGLKYFWVDTCCIDKS---SSTELAEALNSMFRWYRDAARCYVYLLDVSAVKQKAG
------------------------------------------------------------
DTSTECTWESAFRDSEWFTRGWTLQELLAP--RAVEFFSQQGKRLGDK------------
----EILGRQIQEVTGIPISALEGA-PLSQFSIEERLSWAENRQTTRPEDKAYSLLGMFG
IHLLPIYGEGKEHAFRRLKKEIQNSLTEAEQ-----------------------------
------------------------------------------------------------
-----------------------------------NPPDPQSRSCIQDLRITDP---RE-
---------------DKKR------IEDTKGGLLRDSYRWILEH----------------
-------------------------------PDFQQWRDDKRS-----------------
----------
>PVH68774.1
------------------------------------------------------------
---------------------------------MRLLQSD--H---DGNFSLTEF--F--
--ESAIPN--YAILSHRWGT------DEVTFKD---------------LTD------G--
TS--------------------------KS--KAGGYG-KIQFCGEQAR-----------
---RDGLKYFWVDTCCIDKS---SSAELSEAINSMFRWYQKAASCYVYLSDVSILKRKA-
-----------------------------------------------------------S
DTSAECTWESAFRASKWFTRGWTLQELLAP--RSVEFFSREGNSLGNK------------
----RTLEQQIHEITGIPATALRE-YLLSQFDIDERFSWAKSRQTTRGEDKAYSLFGIFD
VQMPLLYGEGEDKAFQRLREAIDKPLKG--------------------------------
------SENDLLRHLPYADEAPFNAYDR---QDEPPC-----------------------
-----LP--------------------N------------TRVDLLQEI-----------
---------------------YD--W----TDGKDGQDERC-------------------
------------------------------------------------------------
----------
>PVH69118.1
------------------------------------------------------------
---------------------------------MRLLQSD--G---DGNLSLAEF--F--
--EDDIPE--YAILSHRWGG------EEVTFRN---------------LTD------G--
TS--------------------------KG--KA-GYG-KIHFCGEQAR-----------
---RDRLEYFWVDTCCIDKS---SSAELSEAINSMFRWYQKAARCYVYLSDVSTGDRRA-
-----------------------------------------------------------S
DASAECTWESAFRASKWFTRGWTLQELLAP--RSVEFFSREGNGLGNK------------
----RTLEQQIHEITGIPTTALRE-YPLCQFDVDERFSWAKSRQTTRGEDKAYSLFGIFD
VQMPLLYGEGEDKAFQRLREAIDKPFKV--------------------------------
------SEKDLHHHLPYAKEAPFSAYDC---QDEPGC-----------------------
-----LP--------------------N------------TRVDLLQEI-----------
---------------------YD--W----ADGNDKPC----------------------
------------------------------------------------------------
----------
>PVH69315.1
------------------------------------------------------------
---------------------------------MRLLQYN-N----GADISLTEF-F---
--ESDLPK--YAILSHRWGL------EEVTLAD---------------LKN------D--
NY--------------------------KK--MA-GYG-KIQFCGEQAK-----------
---RDGLQYFWVDTCCIDRS---NSTELAEAINSMFRWYQKAARCYVYLSDVSTRKRKAS
------------------------------------------------------------
DTATKCTWESAFRDSEWFTRGWTLQELLAP--RSVEFFSRNRQRLGDK------------
----GTLNRQIQEITAIPISALEGT-LLSQFSVEERLSWADNRQTTRGEDMAYSLLGIFG
IYLPLIYGEGKEHAFRRLKKKIQKSLTEDEQ-----------------------------
------------------------------------------------------------
-----------------------------------NLLDPESQDCIQDLRITDP---RE-
---------------DKKR------IEDMKGGLLRDSYQWILEH----------------
-------------------------------PDFQQWRDDIQS-----------------
----------
>PVH69629.1
------------------------------------------------------------
---------------------------------MRLLQSD--D---DGNFSLTEF--F--
--ESAIPN--YAILSHRWGI------DEVTFKD---------------LTD------G--
TS--------------------------KS--KAGGYD-KIQFCGEQAR-----------
---RDSLKYFWVDTCCIDKS---SSAELSEAINSMFRWYQKATRCYVYLSDVSIRKRKA-
-----------------------------------------------------------S
DTSPECTWESAFRASNWFTRGWTLQELLGP--RSVEFYSREGNRIGNK------------
----RTLEQQIHEITGIPTTALRE-YPLSQFDVDERFSWAKSRQTTRGEDKAYSLFGIFD
IQMPLLYGEGEHKAFQRLRDAIDKPLND--------------------------------
------PEKDLLLHLPYADEAPFNVYDR---QDEPAC-----------------------
-----LP--------------------N------------TRVDLLQEI-----------
---------------------YD--W----TDGKDGQDERY-------------------
------------------------------------------------------------
----------
>PVH70486.1
------------------------------------------------------------
---------------------------------MRLLQSD--D---DGNFSLTEF--F--
--ESVIPN--YAILSHRWGT------DEVTFKN---------------LTD------G--
TS--------------------------KS--KAGGYG-KIQFCGEQAR-----------
---RDGLKYFWVDTCCIDKS---SSAELSEAINSMFRWYQKATRCYVYLSDVSIRKRKA-
-----------------------------------------------------------S
DGSAECTWESAFRASKWFTRGWTLQELLAP--RSVEFFSREGKSLGNK------------
----RTLEQQIHEITGVPATALRE-NSLSQFDVDERFSWAKSRQTTRGEDKAYSLFGIFD
VQMPLLYGEGEVKAFQRLREAVDKSFKG--------------------------------
------SEKDLLRHLPFADEAPFNAYDR---QDEPAC-----------------------
-----LP--------------------N------------TRVDLLQEI-----------
---------------------YG--W----ADGKDRHDERC-------------------
------------------------------------------------------------
----------
>PVH71123.1
------------------------------------------------------------
---------------------------------MRLLQSD--D---DGNLSLTEF--F--
--ECAIPN--YAILSHRWGT------DEVAFKD---------------LAD------G--
TS--------------------------KS--KAGGYS-KIQFCGEQAR-----------
---RDGLKYFWVDTCCIDKS---SSAELSEAINSMFRWYQKAARCYVYLSDVSTLKRKA-
-----------------------------------------------------------S
DTSAECTWESAFRASEWFTRGWTLQELLAP--RSVEFFSREGNGLGSK------------
----RTLERQIHEITGIPATALRE-NPLSQFNIDERFSWAKSRQTTRGEDKAYSLFGIFD
IQMPLLYGEGEVKAFQRLRETIEKPLKE--------------------------------
-------QKVVLSKLRFAGNATFDSHDE---EHNTRC-----------------------
-----YQ--------------------G------------TRVELLRHI-----------
---------------------ES--W----AGDLHSKC----------------------
------------------------------------------------------------
----------
>PVH74834.1
------------------------------------------------------------
---------------------------------MRLLQSD--S---DGNLSLAEF--F--
--EDDIPE--YAILSHRWEG------EEVTFKD---------------LTA------G--
TS--------------------------KP--KA-GYG-KIQFCGEQAR-----------
---RDGLEYFWVDTCCIDKS---SSAELSEAINSMFRWYQKAARCYVYLSDVSIHKRKA-
-----------------------------------------------------------S
DTSAECTWESAFRVSKWFTRGWTLQELLAP--RSVEFFSWEGKRLGNK------------
----KTLEQQIHEITGIPASAVRE-YPLAQFDVDERFSWAKGRQTTRGEDKAYSLFGIFD
VQMPLLYGEGEVKAFQRLRDAIDKLLKE--------------------------------
-------QKLVLSRLRFVNDATFDSHDE---EHNARC-----------------------
-----YQ--------------------G------------TRVELLRHI-----------
---------------------ET--W----ASDLRSGC----------------------
------------------------------------------------------------
----------
>RDL36277.1
-----------MD-----------------GDAI------ADQAAFQVSRCEIQP-----
-------------------PLQASSPAYRLSDSMLTQKRNN-----DGEFSLTEDLG---
---DNPPR--YAILSHRWEA------EETTFKE---------------MRD------G--
TG--------------------------KN--KA-GYK-KIRFCGEQAG-----------
---RDHIRYFWVDTCCIDKT---NNTELAEAINSMFRWYRDAVKCYVYLSDVPESTSNID
S-----------------------------------------------------------
-NSHLLPWEPAFRESKWFTRGWTLQELLAP--TSVEFFSRHNKRLGDK------------
----RTLEQNIYEITGIPISALRGA-SLSQFEVDERLSWAENRQTTRGEDKAYSLLGMFG
IYLPLIYGEGKDHAFKRLKKEIQNSLKEESEQ----------------------------
------------------------------------------------------------
-----------------------------------HSSDPQNRSCIQDLRITDP---RE-
---------------DKKR------IEETKGGLLRDSYRWIFEH----------------
-------------------------------PDFHKWRDDKQA-----------------
----------
>XP_024732249.1
------------------------------------------------------------
---------------------------------MRLLHYNT-----DSGFNLTEFFE---
--GDIPRN--YAILSHRWGK------EEVTLAD---------------LKN------G--
NY--------------------------KK--MA-GYN-KIQFCGEQAR-----------
---RDGLQYFWVDTCCIDKS---NAVELQEAINSMFRWYRDATKCYVYLPDVSWPQTDSA
D-----------------------------------------------------------
--GSNGAWKWTFRKSEWFRRGWTLQELIAP--ASVDFFSKEGELLGNK------------
----VSLHQNICEITGIPASALQGA-PMPNFSVDERMSWAANRETHRQEDMAYSLLGLFG
IHLPLIYGEGKEHAFRRLRKEIQNSQTEAE-Q----------------------------
------------------------------------------------------------
-----------------------------------NPPDPQTRSCIQDLRITDP---RE-
---------------DKMR------IEDTKGGLLRDSYQWILEH----------------
-------------------------------PDFQKWRDDKQS-----------------
----------
>XP_018378639.1
------------------------------------------------------------
---------------------------------MRLLYTA--S---DGTLRWTKDII-R-
--SKEIPP--YAILSHTWGE------QEVVFDD---------------LKDIEN------
-------------------------A--QR--KE-GYR-KIRFCAQQAK-----------
---LNGLDYFWVDTCCIDKT---NSQELQEAINSMFCWYQKAEKCYVLLSDVENNSSGES
[truncated: 25,848 more chars]
