# Supplementary material for: Exploring a diverse world of effector domains and amyloid signaling motifs in fungal NLR proteins
Source: PLoS Comput Biol. 2022 Dec 21;18(12):e1010787. doi: 10.1371/journal.pcbi.1010787 (PMC9815663; doi:10.1371/journal.pcbi.1010787)
Supplement: S2 Data — The alignments were calculated using ClustalOmega for 127 MMseqs2 clusters with at least 20 member sequences. (GZ) [file pcbi.1010787.s009.tar.gz › OCK94306_aligned.fa]

>OCK94306.1
-------------------MDSSVRNPTIEEMKEWDEDELLKWIQQKRSKLLEGD--QLE
KFKAAHISGEAFLMQAGDEEFFRKKCNLAFGVSWTLTKISAEIVGIETA-----------
--GIKRNR-QYREDAGMSDPAS---KKPRW------------------------------
-----------------------ESETDTELQMLAASARQQRERIRLEIEKLDQLPV---
-SCPKD---VVSCPNSVLQLSNPTFDTKLPFPFVGYAVPERFQVNSEDYESYWYYTGREN
FVELREEFERIRHSCQR---
>PUU79217.1
-----------------MNQLRVENDLITQGITSWEPKKLLGYIQEKLSVPLNAV--DAE
KFLEAQIDGSVFLFGAGDRSFFQ-NASLSFGSSVKLAGLSENIAGRYRN-----------
-----------SEQAGLTWPCDHIFKKLQS------------------------------
-----------------------ECEIDTVVRELSSLTSQRRSQIY--------------
---------HECLPLSKEMLSDPAFMTKLPFPFVFNTLPNRFKFESKNNEHNWIYTGREK
FAELLDKFQEICKSPHN---
>XP_013266667.1
----MSPSLRPKSKWTQTSIQDLPTIPTIEEMTSWDKEKVVRWILQRDKGLLEGH--DLK
YFKQANIRGRAFLRS--SYDFFRNECSLSPGASLELEELVDEV---KK------DNLSKK
RKRDEAD--------IAEPSISPKRHRHE-------------------------------
----------------------------DSLPPLAAKARERRKHIREMITAVSGFSD---
-QHSSSVDPSYPLPEAVDKLSDPAFRATFLFPFVGVATPIRFKL----VNGKWQYVGRMK
FKDLLQKMEGVRVSENYTTT
>XP_013268281.1
MSSPHRLPTSPKFRRTKLRTQVLPEIPTVKEMKMWDKQTVL-------------------
---HAAINGVVFLDT--SYDFFRKECGISPGPSLSLTRFRDEVLSTATL-----------
--SPKDKRKRDDESVAPESPTSKRSKRRYQAQEKQKDRADNDDKEKNDYHHDPLDHDPYH
YDPLDHDFLDHDNSYSTDNAASYKELDLVPPEEIPEHSRQTRKLIEKIIKDLHTEYCSRY
SASTLTSYSEFRLPGAVALLSDPKSVHVLPFPIVNMCTPARFAI---GKEKVWRYTGREI
FPELLRELKFIRQEYTY---
>XP_013272364.1
------MPTSPKSRRTEPRTQVLPEIP-IKEMKMWDRRTMLRWIQQRNSSLLEGD--DLK
SFDSAAINGEAFLYT--SYDFFRKECGILPGPSLTLTRYRDEVLSTATP-----------
--SPKDKRKRDDESVAPESPTSKLSKRRYQSQEKQKDRPDDDDKEKNDHDHDFLDHDNSH
------------DTNNRNNAARYKEPEFVPPEKRPEHTRQRRKLIEKIIKDLHIEYCSRY
SASTLASYSEFRLPGTVALLSDPKRVHVLPFPIVDVQTPAGFAI---SEEEVWRYTGREK
FPELLRELKFVLRENSYTK-
>XP_013271584.1
-------------------------------MKSWDHEQLLEWIQQTQPNIFRDD-EDVV
TFKAAEISGTTFLECAGNLDFFR-RIHLPYGVYWGLAYLGKEV---VELNNQPNQTAGRK
RKGDETD-------PPEEPPTSPKRRQKQ-------------------------------
---------------------------KETLTQLATEANRRRKAIKDMITQMNDFPD---
-QRSNS---VDPLPGAVDKLSDPTLNHTLDFPFV-GCMPERFNEPG-IDDDRWLYMGRTM
FKNLLR--------------
>XP_013275654.1
---------------------MSTTRWTIHEVENWDEEQLLEWVRRTKPNIFRDD-EDVL
TFKVAKIDGSVFLENAKNLDFFK-QTHLPLGVYSALAALAGIV---SKQRD---------
----KTD-------TPEEPPISPKRRQKD-------------------------------
-------------------------EDEDELTQLAIEASKRRKAIKDMITQMNDFPN---
-QYSNS---VDPLPGAVDKLSNPTLNHTLDFPFV-GPMPERFKEPG-IARRKWLYMGRTM
FKYFLQEVKKVRKSRSYERC
>XP_013272744.1
----MNASN------Q-EAGQDPKRIPTIQEMESWNDEQLLEWIQEIQPNIFRNKKENVS
TFKAAEIDGSTFLDYAGDIDFFS-KTQLPPGVYGALASLAKKV---KKQNGQSDQTAGQK
RKEDETD-------LSDGSPISSKRRQKY--------------KDKE-------------
-----------------------EEEDEEKVIQLATEANKRRKAVKDIITQMNDSPD---
-QHSDS---IDPLPGAIDKLSDPTSNHILDFPFI-DSMPERFNELN-IAEGKWLYMGRTM
FKDFLHEVKEVRKSQVYRRC
>XP_013266889.1
----MNASN------H-EAGQGQKKIPTIQEMESWNDEQLLKWIKDRQPKIFRDN-DDVL
TFKAAKISGSAFMEYAEDLDFFR-EIHLPLGVYRDLASLARKV---KKQNDQSNQTAGQK
RKEDETD-------LSDGSPISSKRRQKY--------------KDKE-------------
-----------------------EEEDEEKVIQLATEANKRRKAVKDIITQMNDSPD---
-QHSDS---IDPLPGAIDKLSDPTLNHTLDFPFI-DSMPERFNERN-IAKGKWLYMGRTM
FKDFLDEVKEVRKSQVYRRC
>XP_013276058.1
----MNASN------Q-EVGQDPKRIPTIQEMESWDDEQLLEWIKNIQPKIFRDN-NDVL
TFKAARISGSTFLDYAGDTDFFS-KTQLPLGVYGALASLAQKV---KKQNDQSDQTASQK
RKEDETD-------LSDESPISSKRRQKY--------------KDKE-------------
-----------------------EEEDEEKVIQLATKANKRRKAVKDMITQMNDSLD---
-QHSDS---VDPLPGAVDKLSDPTLNHTLDFPFI-DSIPERFNELN-IAEGKWLYMGRTI
FEDFLREVKEVRKSQVYRRC
>XP_013277839.1
----MNASD------Q-EVEQDQKRIPTIQEMESWNDEQLLEWIRRTQPNIFRDD-KDVL
TFKAAKISGSAFLDYAEDLDLFT-ETRLPPGVYSSLAFLARKV---SKQKDQRKQTADRK
RKGDETD-------LSEELPISPKRRQKY--------------KEED-------------
-----------------------EEEDKDILTQLATEANRRRKAIKDMITQMNDSPN---
-QHSDP---VNPLPGAVDKLSDPTLIHTLDFPFI-DTIPKRFNEPD-IAKGKWLYMGRTI
FKEFLHEVKKVREDDDYRR-
>XP_013266702.1
----MNASN------Q-KAGQDPKRIPTTQEMESWDNEQLLEWIKNIQPKIFRDN-NDVL
TFKAAKISGSAFMEYAEDLDFFR-EIHLPLGVYGALASLAKKV---KKQNDQSDQTAGQK
RKGIAD--------APEEPPISPKRYRI--------------------------------
---------------------------EESMSNLAIAARERRKHVKDAITDIKCSAD---
-QLSNS---VEPL-KVVDRLSDPAFDRVLPFPFL-LSIPNRFKG----SKGHWRYVGRTK
FKQLVKTLDEVRCYDRYM--
>XP_013267215.1
----MNASN------Q-EAGQGPKRIPTIQEMKSWNYEQLLEWIQRTQPNIFCDD-EDVL
TFKAAKIRGSTFLNYAEDLGFFR-ETRLPLGVYWTLASLASKV---SKQNDQPNQTADQK
RKSI--------------------------------------------------------
------------------------------------AASKRRQAIKNMFIQVNDAPD---
-QHSDS---VDPLPGAVDKLSDPTLNHILDFPFV-GTMPERFKEPD-IAEGKWLYMGRTM
FKDFLHEVKEVRKSQVYRRC
>XP_013268286.1
----MNASS------Q-EAGQGSKGFPPIQEMESWNHKQLLEWIKNRKPNIFAND-KNVS
TFEAAEIDGSTFLDYAEDLDFFR-EIGLPFGVYRALASLARKV---SKQSDQPNQAAGQK
RKGDEID-------LSDESPTSSKTRQKY--------------KD---------------
---------------------------EEEVIQLATEANKRRKAVKDIITQMNDSPD---
-QHSDS---IDPLPGAIDKLSDPTLNHTLDFPFI-DSMPERFNERN-IAKGKWLYMGRTM
FKDFLDEVKEVRKSQVYRRC
>XP_013272742.1
----MNASN------Q-EAGQGQKRIPTIQEMESWNYKQLLDWIRQIQPNIFCDD-EDVV
TFKAAKINGFAFSKCAEDLDFFR-EIHLPLGVYRALAALASEF---SKQNDQPNRTAGQK
RKGDETD-------LSEESPISKRRQKDK-------------------------------
------------------------DKEKVILTQLATKANKRRRAIKDMITHMNDSPN---
-QHSNS---VDPLPEVVDKLSDPTSNHTLDFPFI-GSIPERFNEPD-ITEGKWLYMGRTM
FKDFLHEVKKVRKSRAYEIC
>XP_013268288.1
----MNASN------Q-EAGQGQKRTPTIQEMESWNHEQLLEWIKQTQPNIFRND-KNTL
TFEAAEIDGSVFLGNAKNLDFFE-QTHLPLGVCWKLTSLAGEV---SKQKDQPNQTAGRK
RKGDETG-------ISEESPISKRRQKDK-------------------------------
------------------------EKEKVILTQLATEANKRRKAIKDIITQMNNSPD---
-QHSDS---VNPLPGAVDKLSDPTLNHILDFPFI-GTIPERFKEPD-IAEGKWLYMGRTM
FKNFLHEVKKVRESDVYRRC
>XP_013272743.1
----MNASN------Q-EAGQGQKRIPTIQEMESWNDEQLLEWIRQTQPHIFRHN-EDIV
TFKAAKISGFAFSKYAEDLDFFR-EIHLPLGVYKALAALASEF---SKQNNQPNKTAGQK
RKENETD-------SSTEPPISPKRRQKY-------------------------------
------------------------E-DEDELIQLATEANKRRKAIKNMITQMNDAPD---
-QHSDS---VNSLPGAVDKLSDPTLNHILDFPFI-DTIPERFKEPD-IAEGKWLYMGRTM
FKDFLHEVKKVREERFYRRC
>XP_013272754.1
----MNASN------Q-EAGQG---QNATQEMESWDDEQLLEWIKDTQPNIFCDD-EDVL
TFKAAQISGSTFLDYAEDLGFFR-ETRLPLGVYWALASLARKV---SKQKD---------
----ETD-------SPEESPIPSKRRQH--------------------------------
---------------------------EDRLTRIAIAASKRRQAIKDMITQMNGTLD---
-RHSNS---VDSLSGAVDKLSDPALNHILDFPFI-GTMPERFKKPD-IAKEKWLYMGRTM
FKDFLRQVKEVREGDVYDRC
>XP_013272774.1
----MNASN------Q-EVGQDPKRIPTIQEMESWDDEQLLEWIKNIQPKIFRDN-NDVL
TFKAARISGSTFLDYAGDTDFFS-KTQLPLGVYGALASLAKKV---KKQNDQSNQTAGQK
RKGDNKKRRKDDETVTQESPTSKSPKRMRLERGQNQHHDNND-GDND-------------
-----------------------QRQNINLLPEEIKDIRNRRQAIKKIITGLDTKYSHEN
SASPDS---EFALPGAVALLSDPQHEHRLLFPMTILKTPTRFAI---TKEGVWQYVGREI
FPELLRQLKTAREASPY---
>XP_013267213.1
----MSASS------Q-KAEQGSKKFPTIQEMESWNDEQLLEWIQQIQPNIFRYN-EDMV
TFKAAKITGYVFSKYAEDLDFFK-EIHLPLGVYKALAALASEF---SKQNDQSDQTAGQK
RKGDNKKRRKDDETVTQESPTSKSPKRIRLERGQKQHHDNND-GDND-------------
-----------------------QRQNINLLPEEIKDIRNRRQAIKKIITGLDTKYSHEN
SASPDS---EFALPGAVALLSDPQHEHRLPFPMTILKTPARFAI---TQEGVWQYVGREI
FPELLRQLKTAREASPY---
>XP_013276438.1
----MNASN------Q-EAGQGPKVIPTIQEVESWNDEQLLEWIQRTQPDLLRNY-MDFL
TFKAKRINGSTFLEYAEDPDIME--THLRVGVRIGLASLALEV---ILQCKKG-------
------------------------------------------------------------
------------------------GGNEDEMTQLAAEANKRRKAIKDMITQMNDSSG---
-QHSNF---VDPLPEAIDKLSDPTSNYTFDFPYI-GTMPERFKEPG-IAKGKWLYMGRRI
FKSLLRRINNTQERY-----
>XP_013277166.1
----MNGSN------QKEVGQGRKGIPTIQEMISWNDEQLLEWIQQTRPDILYDD-EDVL
TFKEAGISGSTFLEYAEDLDFFK-RTDLPLRVYWDLASLARRV---SRQNDQPNQIAGRR
RKGEEIN-------APEEPFTSPKVCQEY-------------------------------
---------------------------EEDQIRWAIAANERRKAIREMITQMNDSPD---
-QHSNS---VDPLPGAVDKLSDPTLNHTLDFPFS-GLTPPGFRGPD-RAEEKWFYMGRTM
FKDLLNEVRDVRKSRVYQR-
>XP_013273599.1
----MNASN------QKETGQDQEGIPTIQEIKSWDYEELLEWIQQTQPHLLAND-ENVS
TFKAAKISGSTFLRCAEDLDLFR-RTHLPRGVYYGLASLAREV---RRQNDQPNQIAGRR
RKGEEID-------APEEPFTSSKRCQVY-------------------------------
---------------------------KEIKIQWTIEANKRRKAIRDMITQMNDSPD---
-QHSNS---VDPLPGAVDKLSDPTLNHTLDFPFS-HHIPPRFRGPG-RAQAKWSYMGRTM
FKDLLNEVREVRKSRVYRR-
>XP_013277147.1
--------------------MASQAEPTIEEIKECDVDDLLEWIQQRQPKLLKSD--DLK
KLQKARVDGVIFLKHAGDAGFFENKCKLPIGTSERLADLAMEVTGVVEKDNQPNQIAGRK
RKRNKIG--------TPESPITPKKKRLA-------------------------------
----------------------------QSLSELAKRASEQTKQITTMITNIHNSSI---
-QQSNS---VDPLSGAIDQFSDPKFNDTLAFPFVGFEVPTRFKVDN-EANGNWLFLGRMR
FKELFQTLNEVRNSRNH---
