# Supplementary material for: Exploring a diverse world of effector domains and amyloid signaling motifs in fungal NLR proteins
Source: PLoS Comput Biol. 2022 Dec 21;18(12):e1010787. doi: 10.1371/journal.pcbi.1010787 (PMC9815663; doi:10.1371/journal.pcbi.1010787)
Supplement: S2 Data — The alignments were calculated using ClustalOmega for 127 MMseqs2 clusters with at least 20 member sequences. (GZ) [file pcbi.1010787.s009.tar.gz › OCK99664_aligned.fa]

>OCK99664.1
------------------------------------------------------------
------------------------------------------------------------
------------------------------------------------------------
------------------------------------------------------------
-----------------MARRRFRHEDYGVGW------------------VCA--LP-VE
-L-AAAQVM---L--D-E-E-HE---PL----GQN-----A-----------------N-
--------------D--TNL--YT--LG----------Q----I-G-------------E
-H----NVV---------------------------------------------------
IACLP-AGQM---G------TNS-A----AAV-AI-QMKST-F-R-S-----I-R--FG-
LMVG--IGGGVPSA----------------------------------------------
EADIRLGDVVISR-PHK---------------------------------AHGGVV---Q
--Y-DSGK-TTPS---------------G------I-E-RTG-----------TL--N--
-TP-PMILLNAVSKIQA-------------------------NHL-I--GR-S-------
------------------RL--S-EYISSL---------------SD------------L
-----S------------------VF---ACD-NAG---SD-VLFEAS-Y-DHTG-----
------------------------------------------------------------
------------------------------------------------------------
----------------------------------------------GATC----------
-----------------------N---S--CSK-------D--RV--IE-----------
--------------------------------------------------RQ-P--R---
-----G-SQ-----E----I-VVHYGTIA-------S-----GNQVMR-DGA---IRDRV
SA----EF-----G--G-VLCFEM-EAA----------------------GL----MN-S
-----------F-P-CL-VIRG-ICDYAD-------------------------------
---------------------------------SH------K--N-----KK---WQAYA
AGT----------------A--AAYAKEL---------S---SV-IPPAEV--VIT----
PTID-E-------TI---EGKN--DFM---------SP--L--T--L-------------
-------------------PNIIE-----------------------RPEW--RMLL---
----S---------------------QS--------------------------------
------------------------------------------------------------
------------------------------------------------------------
------------------------------------------------------------
------------------------------------------------------------
------------------------------------------------------------
------------------------------------------------------------
---------
>KIN05301.1
------------------------------------------------------------
------------------------------------------------------------
------------------------------------------------------------
------------------------------------------------------------
---------------MALR--CLRVQDYTVGW------------------VCA--LP-IE
-L-AAATEM---L--D-E-R-HQ---ELPR-----------D----------V-----D-
--------------D--TNL--YT--FG----------R----I-Y-------------E
-H----NVV---------------------------------------------------
IVCLP-AGQM---G------TNT-A----AAV-AV-EMRSK-F---R-----I-Q--FS-
LMVG--IGGGVPS---A----------------------------ES----D--------
---VRLGDVVISQ-PHK---------------------------------QHGGVV---Q
--Y-DFGK-TGP---------------RG------F-T-RSG-----------FL--N--
-TP-PTILLHALSRLRA-------------------------NHD-T--GRN--------
------------------NI--L-TH-------------------LS--------A---V
-----S-H--------L--------PKF-SH-SNAG---PD-ILFEST-Y-EH-------
------------------------------------------------------------
------------------------------------------------------------
-------------------------------------------VE-GPTC----------
-----------------------A---E--CSK-------I-RL---VE-----------
--------------------------------------------------RA-K------
-----RST-------Q--EI-VVHYGTIA-------S-----GNQVIR-DGL---TRDRL
SS----EL-----G---GVICFEM-EAA----------------------GL----MN-S
-----------F-P-CL-VIRG-ICDYAD-------------------------------
---------------------------------SH------K--N-----KA---WQPYA
AAA----------------A--AACAKEI---------L---SV-IPPAEV--IKA----
RTVN-D-------TI---EGK---EEN---------G------GP----TDE--------
---E----LLA---KL---PCASQAAFN---------SYD--------------------
------------------------------------------------------------
--------RQHEPRCLPDTRV--------D------------------------------
------------------------------------------------------------
-------V-LD--D-------------------VM-----------------------AW
ADGRDEKC----------------------------------------------------
------------------------------------------------------------
------------------------------------------------------------
---------
>AIA58901.1
------------------------------------------------------------
------------------------------------------------------------
------------------------------------------------------------
------------------------------------------------------------
------------------------------------------------------------
------------------------------------------------------------
------------------------------------------------------------
------------------------------------------------------------
---------M---GK------AS-V----AGS-AA-SLRTS-Y-P-S-----L-K--LA-
FLVG--VCGGVPX-P-------------------------------------------G-
KREALLGDVVISD----------------------------------------SVI---E
--Y-DFGR-QYXG-----------------K----F-I-AK-E-TIEG-----NL--G--
-AP-NKDIRSLIAYFKT-------------------------EPG------RK--DLR-Q
---------N-----A------A-DNLKAL---------------QDAAAN---NCY---
------------------------QYSY-RY-PGFA---ED-KLFLAT-Y----------
------------------------------------------------------------
-------RHRHREQS---------------SCGSC-----------GG------------
-EIETFCDK-----------------------------------AAQASC----------
-----------------------A---ELGCDEGK-------LV----PRQR-LEREWSL
------------------------------------------------------------
----------KKEKAY--CP-EISIGRIA-------S-----GDTVMK-SGE---HRDRI
AK-Q--------YN--V--IAXEM-EGA----------------------GA----WD--
---------A-V-P-CI-VVKG-ICDYAD-------------------------------
---------------------------------SH------K--N-----KV---WQPFA
AATA----A--------------AAVKAM---------L---GR-YTLSDD--AER----
AEPNLS-------KI---AYVLXLGFY---------ANI-R-G-----------------
----------------------DY------------------------------------
----------------------------------------------------------GQ
HNQS--YSLDRMTTNLGMIRSS-------A-PP--------------------------A
LQIGV----NYAPI----TAGFHLPPN---LDDMLPIAYGA-M----------LDSY-A-
--D--QHE---DEC-------------------LPGTRID--------------------
------------------------------------------------------------
--------------------------------------------ILREIKAWAFSPNGRC
------------------------------------------------------------
---------
>CAK38370.1
------------------------------------------------------------
------------------------------------------------------------
------------------------------------------------------------
------------------------------------------------------------
---------------MTSI--RKSHDDYTLGW------------------LTA--LS-LE
-R-SAAEAV---L--D-K-R-HH---S---L----G-G---S----------P-----G-
--------------D--ENT--YT--LG----------E----I-Q-------------G
-H----NVA---------------------------------------------------
ITCLP-SGQY---G------IAA-A----ANA-AS-RMRIS-F-P-N-----I-Q--YG-
LLVG--IAGGVPDS------------------------------PHA----D--------
---IRLGDIVIGQ-PT---------------------------S------THPAVV---Q
--Y-DFGK-SVD---------------G--V----F-Q-RIG-----------RL--D--
-PP-SSVLLSALSKLQA-------------------------NHT-N--K-RS-------
------------------KV--A-EF--------------------L--------Q---K
-----L-GD------CN--------ELF-RH-PGQD---QD-RLFKPL-Y-SHK--GG-A
------------------------------------------------------------
------------------------------------------------------------
-----------------------------------------------RTC----------
-----------------------A---N--CDQ-------I-QV---IE-----------
--------------------------------------------------RS-K--R---
-----P-S-------T--EP-IVHYGVVG-------T-----GNQVIK-DAQ---MRQRL
AR---Q-E---------QLLCFEM-EAA----------------------GM----VN-E
-----------I-P-SL-VIRG-ICDYSD-------------------------------
---------------------------------TH------K--N-----KH---WQGYA
AAA----------------A--AAYAKDF---------L---SV-LPPYAY--IEQ----
ELVS-T-------DR-----F---FVS---------EN--RFTLTMNLS-----------
------------------------------------------------------------
------------------------------------------------------------
------------------------------------------------------------
------------------------------------------------------------
------------------------------------------------------------
------------------------------------------------------------
------------------------------------------------------------
------------------------------------------------------------
---------
>EHA21352.1
------------------------------------------------------------
------------------------------------------------------------
------------------------------------------------------------
------------------------------------------------------------
---------------MTSI--RKSHDDYTLGW------------------LTA--LS-LE
-R-SAAEAV---L--D-K-R-HH---S---L----G-G---S----------P-----G-
--------------D--ENT--YT--LG----------E----I-Q-------------G
-H----NVA---------------------------------------------------
ITCLP-SGQY---G------IAA-A----ANA-AS-RMRIS-F-P-N-----I-Q--YG-
LLVG--IAGGVPDS------------------------------PHA----D--------
---IRLGDIVIGQ-PT---------------------------S------THPAVV---Q
--Y-DFGK-SVD---------------G--V----F-Q-RIG-----------RL--D--
-PP-SSVLLSALSKLQA-------------------------NYT-N--K-RS-------
------------------KV--A-EF--------------------L--------Q---K
-----L-GD------CN--------ELF-RH-PGQD---QD-RLFKPL-Y-SHK--GG-A
------------------------------------------------------------
------------------------------------------------------------
-----------------------------------------------RTC----------
-----------------------A---N--CDQ-------I-QV---IE-----------
--------------------------------------------------RS-K--R---
-----P-S-------T--EP-IVHYGV-------------------------------RL
AR---Q-E---------QLLCFEM-EAA----------------------GM----VN-E
-----------I-P-SL-VIRG-ICDYSD-------------------------------
---------------------------------TH------K--N-----KH---WQGYA
AAA----------------A--AAYAKDF---------L---SV-LPPYAY--IEN----
----------------------------------------RFTLTMNLS-----------
------------------------------------------------------------
------------------------------------------------------------
------------------------------------------------------------
------------------------------------------------------------
------------------------------------------------------------
------------------------------------------------------------
------------------------------------------------------------
------------------------------------------------------------
---------
>RDH22932.1
------------------------------------------------------------
------------------------------------------------------------
------------------------------------------------------------
------------------------------------------------------------
---------------MTSI--RKSHDDYTLGW------------------LTA--LS-LE
-R-SAAEAV---L--D-K-R-HH---S---L----G-G---S----------P-----G-
--------------D--ENT--YT--LG----------E----I-Q-------------G
-H----NVA---------------------------------------------------
ITCLP-SGQY---G------IAA-A----ANA-AS-RMRIS-F-P-N-----I-Q--YG-
LLVG--IAGGVPDS------------------------------PHA----D--------
---IRLGDIVIGQ-PT---------------------------S------THPAVV---Q
--Y-DFGK-SVD---------------G--V----F-Q-RIG-----------RL--D--
-PP-SSVLLSALSKLQA-------------------------NHT-N--K-RS-------
------------------KV--A-EF--------------------L--------Q---K
-----L-GD------CN--------ELF-RH-PGQD---QD-RLFKPL-Y-SHK--GG-A
------------------------------------------------------------
------------------------------------------------------------
-----------------------------------------------RTC----------
-----------------------A---N--CDQ-------I-QV---IE-----------
--------------------------------------------------RS-K--R---
-----P-S-------T--EP-IVHYGV-------------------------------RL
AR---Q-E---------QLLCFEM-EAA----------------------GM----VN-E
-----------I-P-SL-VIRG-ICDYSD-------------------------------
---------------------------------TH------K--N-----KH---WQGYA
AAA----------------A--AAYAKDF---------L---SV-LPPYAY--IEN----
----------------------------------------RFTLTMNLS-----------
------------------------------------------------------------
------------------------------------------------------------
------------------------------------------------------------
------------------------------------------------------------
------------------------------------------------------------
------------------------------------------------------------
------------------------------------------------------------
------------------------------------------------------------
---------
>RDH28837.1
------------------------------------------------------------
------------------------------------------------------------
------------------------------------------------------------
------------------------------------------------------------
-----------------MTRIRKSHDDYTLGW------------------LTA--LP-LE
-R-SAAEAV---L--D-E-T-HE---PL----RG----S-P-----------------G-
--------------D--GNT--YT--LG----------E----I-Q-------------G
-H----NVV---------------------------------------------------
ITCLP-SGQY---G------IAT-A----AHA-TS-RMRIS-F-P-N-----I-Q--YG-
LLVG--IGGGVPDS-------------------------------S--------------
HADIRLGDIVVGQ-PTS---------------------------------THPAVV---Q
--Y-DFGK-SVDG---------------K------F-Q-RIG-----------ML--N--
-PP-PSVLLSALSKLQA-------------------------NHK-N--KR-S-------
------------------RV--A-EFLQKL---------------GE--------C---N
-----E------------------LF---HH-PGQE---QD-RLFNPF-Y-NHEK-----
------------------------------------------------------------
------------------------------------------------------------
---------------------------------------------DARTC----------
-----------------------A---D--CDQ-------T--QV--IT-----------
--------------------------------------------------RP-K--R---
-----S--S------T--DP-VVHYGVIG-------T-----GNQVIK-DTQ---MRQRL
EQ----QE---------QLLCFEM-EAA----------------------GM----VN-E
-----------I-P-SL-VIRG-VCDYCD-------------------------------
---------------------------------TH------K--N-----KH---WQEYA
AAA----------------A--AAYAKDF---------L---SV-LSPYAY--IGN----
RFKL-T-------MN---LS----------------------------------------
------------------------------------------------------------
------------------------------------------------------------
------------------------------------------------------------
------------------------------------------------------------
------------------------------------------------------------
------------------------------------------------------------
------------------------------------------------------------
------------------------------------------------------------
---------
>RDK39000.1
------------------------------------------------------------
------------------------------------------------------------
------------------------------------------------------------
------------------------------------------------------------
-----------------MTRIRKSHDDYTLGW------------------LTA--LP-LE
-R-SAAEAV---L--D-E-T-HE---PL----RG----S-P-----------------G-
--------------D--GNT--YT--LG----------E----I-Q-------------G
-H----NVV---------------------------------------------------
ITCLP-SGQY---G------ITT-A----AHA-AS-RMRIS-F-P-N-----I-Q--YG-
LLVG--IAGGVPDS-------------------------------S--------------
HADIRLGDIIVGQ-PTS---------------------------------THPAVV---Q
--Y-DFGK-SVNG---------------K------F-Q-RIG-----------TL--N--
-PP-PSVLLSALSKLQA-------------------------NHK-N--KR-S-------
------------------RV--A-EFLQKL---------------GE--------C---N
-----E------------------LF---HH-PGQE---QD-RLFSPL-Y-NHKE-----
------------------------------------------------------------
------------------------------------------------------------
---------------------------------------------DARTC----------
-----------------------A---D--CDQ-------T--QV--IT-----------
--------------------------------------------------RP-K--R---
-----S--S------T--DP-VVHYGVIG-------T-----GNQVIK-DTQ---MRQRL
EQ----QE---------QLLCFEM-EAA----------------------GM----VN-E
-----------I-P-SL-IIRG-ICDYCD-------------------------------
---------------------------------TH------K--N-----KH---WQEYA
AAA----------------A--AAYAKDF---------L---SV-LSPYAY--IGN----
RFKL-T-------MN---LS----------------------------------------
------------------------------------------------------------
------------------------------------------------------------
------------------------------------------------------------
------------------------------------------------------------
------------------------------------------------------------
------------------------------------------------------------
------------------------------------------------------------
------------------------------------------------------------
---------
>SPB49942.1
------------------------------------------------------------
------------------------------------------------------------
------------------------------------------------------------
------------------------------------------------------------
---------------MTSI--RKSHDDYTLGW------------------LTA--LS-LE
-R-SAAEAV---L--D-K-R-HH---S---L----G-G---S----------P-----G-
--------------D--ENT--YT--LG----------E----I-Q-------------G
-H----NVA---------------------------------------------------
ITCLP-SGQY---G------IAA-A----ANA-AS-RMRIS-F-P-N-----I-Q--YG-
LLVG--IAGGVPDS------------------------------PHA----D--------
---IRLGDIVIGQ-PT---------------------------S------THPAVV---Q
--Y-DFGK-SVD---------------G--V----F-Q-RIG-----------RL--D--
-PP-SSVLLSALSKLQA-------------------------NYT-N--K-RS-------
------------------KV--A-EF--------------------L--------Q---K
-----L-GD------CN--------ELF-RH-PGQD---QD-RLFKPL-Y-SHK--GG-A
------------------------------------------------------------
------------------------------------------------------------
-----------------------------------------------RTC----------
-----------------------A---N--CDQ-------I-QV---IE-----------
--------------------------------------------------RS-K--R---
-----P-S-------T--EP-IVHYGVVG-------T-----GNQVIK-DAQ---MRQRL
AR---Q-E---------QLLCFEM-EAA----------------------GM----VN-E
-----------I-P-SL-VIRG-ICDYSD-------------------------------
---------------------------------TH------K--N-----KH---WQGYA
AAA----------------A--AAYAKDF---------L---SV-LPPYAY--IEN----
----------------------------------------RFTLTMNLS-----------
------------------------------------------------------------
------------------------------------------------------------
------------------------------------------------------------
------------------------------------------------------------
------------------------------------------------------------
------------------------------------------------------------
------------------------------------------------------------
------------------------------------------------------------
---------
>XP_001390489.2
------------------------------------------------------------
------------------------------------------------------------
------------------------------------------------------------
------------------------------------------------------------
-----------------MTSIRKSHDDYTLGW------------------LTA--LS-LE
-R-SAAEAV---L--D-K-R-HH---SL----GG----S-P-----------------G-
--------------D--ENT--YT--LG----------E----I-Q-------------G
-H----NVA---------------------------------------------------
ITCLP-SGQY---G------IAA-A----ANA-AS-RMRIS-F-P-N-----I-Q--YG-
LLVG--IAGGVPDS-------------------------------P--------------
HADIRLGDIVIGQ-PTS---------------------------------THPAVV---Q
--Y-DFGK-SVDG---------------V------F-Q-RIG-----------RL--D--
-PP-SSVLLSALSKLQA-------------------------NHT-N--KR-S-------
------------------KV--A-EFLQKL---------------GD--------C---N
-----E------------------LF---RH-PGQD---QD-RLFKPL-Y-SHKG-----
------------------------------------------------------------
------------------------------------------------------------
---------------------------------------------GARTC----------
-----------------------A---N--CDQ-------I--QV--IE-----------
--------------------------------------------------RS-K--R---
-----P--S------T--EP-IVHYGVVG-------T-----GNQVIK-DAQ---MRQRL
AR----QE---------QLLCFEM-EAA----------------------GM----VN-E
-----------I-P-SL-VIRG-ICDYSD-------------------------------
---------------------------------TH------K--N-----KH---WQGYA
AAA----------------A--AAYAKDF---------L---SV-LPPYAY--IEN----
RFTL-T-------MN---LS----------------------------------------
------------------------------------------------------------
------------------------------------------------------------
------------------------------------------------------------
------------------------------------------------------------
------------------------------------------------------------
------------------------------------------------------------
------------------------------------------------------------
------------------------------------------------------------
---------
>XP_025456621.1
------------------------------------------------------------
------------------------------------------------------------
------------------------------------------------------------
------------------------------------------------------------
---------------MTSI--RKSHDDYTLGW------------------LTA--LS-LE
-R-SAAEAV---L--D-K-R-HH---S---L----G-G---S----------P-----G-
--------------D--ENT--YT--LG----------E----I-Q-------------G
-H----NVA---------------------------------------------------
ITCLP-SGQY---G------IAA-A----ANA-AS-RMRIS-F-P-N-----I-Q--YG-
LLVG--IAGGVPDS------------------------------PHA----D--------
---IRLGDIVIGQ-PT---------------------------S------THPAVV---Q
--Y-DFGK-SVD---------------G--V----F-Q-RIG-----------RL--D--
-PP-SSVLLSALSKLQA-------------------------NHT-N--K-RS-------
------------------KV--A-EF--------------------L--------Q---K
-----L-GD------CN--------ELF-RH-PGQD---QD-RLFKPL-Y-SHK--GG-A
------------------------------------------------------------
------------------------------------------------------------
-----------------------------------------------RTC----------
-----------------------A---N--CDQ-------I-QV---IE-----------
--------------------------------------------------RS-K--R---
-----P-S-------T--EP-IVHYGV-------------------------------RL
AR---Q-E---------QLLCFEM-EAA----------------------GM----VN-E
-----------I-P-SL-VIRG-ICDYSD-------------------------------
---------------------------------TH------K--N-----KH---WQGYA
AAA----------------A--AAYAKDF---------L---SV-LPPYAY--IEN----
----------------------------------------RFTLTMNLS-----------
------------------------------------------------------------
------------------------------------------------------------
------------------------------------------------------------
------------------------------------------------------------
------------------------------------------------------------
------------------------------------------------------------
------------------------------------------------------------
------------------------------------------------------------
---------
>CCF34362.1
------------------------------------------------------------
------------------------------------------------------------
------------------------------------------------------------
------------------------------------------------------------
-----------------MADQP---PGFRIAI------------------ICA--LP-LE
-Y-DAVTLA---F--N-E-LWS-EA-G---------------VPQG-TL-----P---K-
--------------G--YSK--CK--TG----------H----I-G--------------
GQ----NII---------------------------------------------------
LLLM--SS-M---EI------IS-A----AAA-TI-ALRLT-H-P-Q-----I-E--LA-
VLAG--ICGGVPS-P-------------------------------------------GS
DNEILLGDVIISK----------------------------------------KLV---E
--R-DLSR-PHLH-----------------V----Y-T-KE-D-TTQD-----FA--G--
-QP-NKMIGSLLAIFST-------------------------KLG------RR--DLQ-N
---------R-----T------T-TILGEL---------------QWPNQ----------
--------------------------IY-TR-PA-A---ED-TLFESD-Y----------
------------------------------------------------------------
-------LHRHRNSS---------------SCGCG-----------KA------------
----TVCDI-----------------------------------ANRTSC----------
-----------------------K---ELECDVGR-------QV----SRRR-LESRKRQ
E-------------------------------------------------------EP--
------GKGETITHTS--GP-WIHIGSMV-------S-----GDTVIT-TGE---YRDQI
AR-E--------HG--I--IAFEF-GST----------------------RI----CG--
---------V-I-P-SI-LVKG-VCDYAD-------------------------------
---------------------------------SH------K--N------N--EWQNFA
AAAA----A--------------SATKAL---------L---E-----------------
------------------------------------------------------------
------------------------------------------------------------
------------------------------------------------------------
------------------------------------------------------------
------------------------------------------------------------
------------------------------------------------------------
------------------------------------------------------------
------------------------------------------------------------
------------------------------------------------------------
---------
>XP_018163150.1
------------------------------------------------------------
------------------------------------------------------------
------------------------------------------------------------
------------------------------------------------------------
-----------------MADQP---PGFRIAI------------------ICA--LP-LE
-Y-DAVTLA---F--N-E-LWS-EA-G---------------VPQG-TL-----P---K-
--------------G--YSK--CK--TG----------H----I-G--------------
GQ----NII---------------------------------------------------
LLLM--SS-M---EI------IS-A----AAA-TI-ALRLT-H-P-Q-----I-E--LA-
VLAG--ICGGVPS-P-------------------------------------------GS
DNEILLGDVIISK----------------------------------------KLV---E
--R-DLSR-PHLH-----------------V----Y-T-KE-D-TTQD-----FA--G--
-QP-NKMIGSLLAIFST-------------------------KLG------RR--DLQ-N
---------R-----T------T-TILGEL---------------QWPNRR---LRIRHT
PN----G-M-------TT--EKIIREIY-TR-PA-A---ED-TLFESD-Y----------
------------------------------------------------------------
-------LHRHRNSS---------------SCGCG-----------KA------------
----TVCDI-----------------------------------ANRTSC----------
-----------------------K---ELECDVGR-------QV----SRRR-LESRKRQ
E-------------------------------------------------------EP--
------GKGETITHTS--GP-WIHIGSMV-------S-----GDTVIT-TGE---YRDQI
AR-E--------HG--I--IAFEF-GST----------------------RI----CG--
---------V-I-P-SI-LVKG-VCDYAD-------------------------------
---------------------------------SH------K--N------N--EWQNFA
AAAA----A--------------SATKAL---------L---E-----------------
------------------------------------------------------------
------------------------------------------------------------
------------------------------------------------------------
------------------------------------------------------------
------------------------------------------------------------
------------------------------------------------------------
------------------------------------------------------------
------------------------------------------------------------
------------------------------------------------------------
---------
>CCF39770.1
------------------------------------------------------------
------------------------------------------------------------
------------------------------------------------------------
------------------------------------------------------------
--------------MAS-HSRRRRREDFQIAV------------------ICA--LP-LE
-Y-DAVVFA---C--D-E-IWE-ED--R-----V---------ELR-NA-----S---G-
--------------D--CNT--YK--TG----------R----I-G--------------
GH----NVV---------------------------------------------------
LLLL--PG-M---GK------------------------------------------LA-
ILCG--ICGGVPG-VKT-------------------------------------------
SNEVFLGDVVISK----------------------------------------SIV---Q
--Y-DLGR-KYPN-----------------R----F-A-PK-D-TVED-----TL--G--
-RP-SQGVRSLVATFQT-------------------------LHG------RS--DLQ-R
---------R-----A------S-QVLEQI---------------QQRAAD---------
---------------------EGHQNLY-RR-PA-E---AD-RLFEPD-Y----------
------------------------------------------------------------
-------LHRHRN-SP--------------SCGCS-----------E-------------
---SEACED-----------------------------------ALTTSC----------
-----------------------E---MLQCDHSR--------I---MPRMR-PMTQAFE
--KQ-----------------------------------------------------T--
---------LNDIATQ--EV-RVLVGRLG-------S-----ADTVLK-AGL---DRDRI
AK-E--------HD--L--LAFEM-EGA----------------------GI----WD--
---------V-I-P-CV-VVKA-VCDYAD-------------------------------
---------------------------------SH------K--N-----KK---WQHFA
AATA----A--------------SATKAL---------L---EH-YTHMD----------
------------------------------------------------------------
------------------------------------------------------------
------------------------------------------------------------
------------------------------------------------------------
------------------------------------------------------------
------------------------------------------------------------
------------------------------------------------------------
------------------------------------------------------------
------------------------------------------------------------
---------
>XP_018160158.1
------------------------------------------------------------
------------------------------------------------------------
------------------------------------------------------------
------------------------------------------------------------
--------------MAS-HSRRRRREDFQIAV------------------ICA--LP-LE
-Y-DAVVFA---C--D-E-IWE-ED--R-----V---------ELR-NA-----S---G-
--------------D--CNT--YK--TG----------R----I-G--------------
GH----NVV---------------------------------------------------
LLLL--PG-M---GK------VN-A----ATA-AA-SLRSS-Y-T-E-----I-K--LA-
ILCG--ICGGVPG-VKT-------------------------------------------
SNEVFLGDVVISK----------------------------------------SIV---Q
--Y-DLGR-KYPN-----------------R----F-A-PK-D-TVED-----TL--G--
-RP-SQGVRSLVATFQT-------------------------LHG------RS--DLQ-R
---------R-----A------S-QVLEQI---------------QQRAAD---------
---------------------EGHQNLY-RR-PA-E---AD-RLFEPD-Y----------
------------------------------------------------------------
-------LHRHRN-SP--------------SCGCS-----------E-------------
---SEACED-----------------------------------ALTTSC----------
-----------------------E---MLQCDHSR--------I---MPRMR-PMTQAFE
--KQ-----------------------------------------------------T--
---------LNDIATQ--EV-RVLVGRLG-------S-----ADTVLK-AGL---DRDRI
AK-E--------HD--L--LAFEM-EGA----------------------GI----WD--
---------V-I-P-CV-VVKA-VCDYAD-------------------------------
---------------------------------SH------K--N-----KK---WQHFA
AATA----A--------------SATKAL---------L---EH-YTHMDR--HSA----
PNSWCV-------SS---CSV--QRKPG------LRWAI-R-S-----PQSDQTAFWAHG
ATRKPVC-------NT-TLKSCALW-----------------------------------
------------------------------------------------------------
------------------------------------------------------------
------------------------------------------------------------
------------------------------------------------------------
------------------------------------------------------------
------------------------------------------------------------
------------------------------------------------------------
---------
>CCF41881.1
------------------------------------------------------------
------------------------------------------------------------
------------------------------------------------------------
------------------------------------------------------------
------------------------------------------------------------
-M-AAAEAM---L--D-N-V-HE---D---L----R-T---H----------A-----H-
--------------D--GNG--YL--LG----------S----M-G-------------I
-H----NVV---------------------------------------------------
IACLP-SGQY---G------TIT-A----ALV-AS-DMEKT-F-S-S-----I-R--FR-
LIVG--IGGGVPGR--------------------------------F-------------
--DVRLGDVVVSH-PTR---------------------------------TSPGVV---Q
--Y-DFGK-TEQ---------------NG-R----F-T-RQG-----------VL--N--
-KP-PRELLTAIAKLRS-------------------------HHG-I--T-VP-------
------------------V---------RS---------------KE--------Q---T
-----Q-SK------AA----------C-TY-LGVE---QD-RLFEAD-H-EHH------
------------------------------------------------------------
------------------------------------------------------------
----------------------------------------------GDTC----------
-----------------------I---N--CDL-------S-RL---VK-----------
--------------------------------------------------RP-A--R---
-----PD--------N--SP-MVHYGNIA-------S-----GDQVMK-HGT---TRDLI
AK----EL---------SVLCFEM-EAA----------------------GL----MD-K
-----------F-P-SL-VIRG-ICDYAD-------------------------------
---------------------------------SH------K--T-----KE---WQPYA
AAT----------------A--AAYAKEL---------L---SF-IHAHDG--HST----
PTSS-V-------SS---V-----------------------------------------
------------------------------------------------------------
-----------------------------------------------------------V
NELE--TTQQQRLLLLASLEF--------E-NI------------------G-------S
RH----------------------EGI----R---K----A-Y----------AKTC-Q-
--W--LLQ-HP--D-------------------YT-----------------------SW
QNDENFSDHH--------------------------------------------------
------------------------------------------------------------
------------------------------------------------------------
---------
>CEG03538.1
------------------------------------------------------------
------------------------------------------------------------
------------------------------------------------------------
------------------------------------------------------------
------------------------------------------------------------
------------------------------------------------------------
------------------------------------------------------------
------------------------------------------------------------
------------------------------------------------------------
------------------------------------------------------------
------------------------------------------------------------
------------------------------------------------------------
------------------------------------------------------------
-----------------------------M---------------KEK--------W---
PK------------LG---------PKY-LR-SDS--L-KD-VLFKAN-Y----------
------------------------------------------------------------
-------GHVAKSIDGSA--------------IP--------------------------
----------------GR---------------------SEDEEMGEESC----------
-----------------------Q---L--CD--KT------R-----------------
-----------------------I-----------------------V-RR----KP---
---------------R--DM-HVHYGLIA-------S-----GNQVIK-DAT---FRDRL
N-RY---L----GG---QVLSVEM-EA----A------------------GM----AD--
---------N-F-P-CI-VIRG-IYDYAD-------------------------------
---------------------------------SH------K--N---T--D---WQEHA
AAVA----A--------------AFAKEL---------L---QY-IQPGDV--DRE----
RPVR-D-------IL---------------------------------------------
---------------------------------------SQV-------CD--VVST-IR
----D--------------------------------D------------------T-TD
IRAK--LNKKEDAKILDWLTP-L--------------------------DYGP-------
---------------------QQ-SDN---L-----S--RR-Q----------PETG-N-
--W--LLQ---SEE-------------------FL-------------------------
------------------------------------------------------------
--------------------------------------------------GWLAGKK---
------------------------------------------------------------
---------
>CEJ90685.1
------------------------------------------------------------
------------------------------------------------------------
------------------------------------------------------------
------------------------------------------------------------
-------------MSSNEASRKLSNEEYTVGW------------------ICA--LT-TE
-Y-VAAQVF---L--D-E-K-H--E--R--P--S---S---------TA-----K---H-
---------------D-NND--YT--LG----------R----I-G--------------
QH----NVV---------------------------------------------------
IAVLP-GGEY---G------TAS-A----AGV-AR-DMLHS-F-I-N-----I-R--IG-
LMVG--IGGGAPS--P--------------------------------------------
EHDIRLGDVVVSQ-PY-----------------------K-EL---------GGVY---Q
--Y-DFGK-AIQA-------------E-------PF-E-ST-R-F---------L--A--
-PP-PQVLLTAISGLRA-------------------------EYE----------I-DG-
-----------------HNI--Q-DDIDAI---------------LA--------IK---
RK------LKI--K-------------Y-SR-PNT--E-TD-CLYKSH-I----------
------------------------------------------------------------
-------VHAKTE-A---------------------------------------------
----------------------------------------------A--C----LTS---
----------------------------CSG--N--------------------------
-------------------------------------------GEHIV-SRP---IRS--
------------DDTD--DP-TIHYGLIA-------S-----ANQLMK-DAI---LRDKL
ARE---------KG--I--LCFEM-EA----G------------------GL----MN--
---------H-F-P-CL-VIRG-ICDYSD-------------------------------
---------------------------------TH------K--N-----KE---WQGYA
AMTA----A--------------AYTKDL---------L---KR-ITPNKV--EDT----
RKLG-D-------LLQN---VL---VS-------------SNDIKS--------------
------------------------------------------------------------
------------------------------------MVKD-----LQ-E-SAHST---RI
IE--WLKSPDP-S--TN-L-----------------------------------------
--------------------NAARE--------------LH-Q----------AGTG-E-
--W--LLN----ND------------------VYK-------------------------
------------------------------------------------------------
--------------------------------------------------SWQATQG---
------------------------------------------------------------
---------
>CEJ90691.1
------------------------------------------------------------
------------------------------------------------------------
------------------------------------------------------------
------------------------------------------------------------
---------MAAGSGFIPPERPTSRNQFRVAI------------------LCA--LT-IE
-A-DAVEAL---F--D-H-IWD-DL-EE-----N-------QRPLG-KV-----A---G-
--------------D--PNS--YT--LG----------V----I-G--------------
RH----NVV---------------------------------------------------
LAHM--PS-M---GV------AS-A----ASV-AS-SCKMS-F-P-Q-----I-K--LG-
AVVG--VCGVVPG-SDS------------------------------------------R
NRERVLGDVIIST----------------------------------------GVI---H
--Y-DAGR-ITDD-----------------G----F-K-RR-T-NMQD-----NL--G--
-RL-PADMRSLLHKLEG-------------------------LRS------RR--ELE-A
---------Q-----M------L-GYLKTL---------------QDID-----------
------------------------ELEA-SY-PGKA---HD-VLFAPE-Y----------
------------------------------------------------------------
-------KHGQDQA----------------------------------------------
--------A-----------------------------------SQDKQC----------
-----------------------H---ELGCNGTV--------V----VRQR-LL---AE
------------------------------------------------------------
------------KEDP--IP-SVHFGIIA-------S-----GSSVMK-TAG---VRDET
AKR---------DS--V--IAFEM-EGA----------------------GA----WD--
---------S-F-P-CV-VIKG-FCDYAD-------------------------------
---------------------------------SH------K--N-----KR---WQLYA
AAVA----A--------------SCAKAF---------L---WS-WTPSDT--EEE----
YFNAR-------------------------------------------------------
------------------------------------------------------------
-----------------------------------------------------------V
ADQR--------YLKLVVR-H--------LSAQ--------------------------A
SDDKI---------------------------------RTK-S----------RMYT-D-
--W--LWN---HD-------------------VFQ-----------------------EW
NKSDGIRHNASDT-----------------------------------------------
------------------------------------------------------------
------------------------------------------------------------
---------
>CEJ91476.1
------------------------------------------------------------
------------------------------------------------------------
------------------------------------------------------------
------------------------------------------------------------
------------MKRPDKT--LDSYKQYSIAW------------------IAA--LS-IE
-R-TAAAAM---L--D-E-R-HK---PPRDF----T-P---S----------A-----S-
--------------D--INQ--YT--WG----------Q----M-N-------------G
-H----NIV---------------------------------------------------
IAVLP-SGIY---G------TTA-A----AVT-AS-HLSAS-L-P-H-----I-K--MA-
LLVG--IAGAIPHTR-------------------------------K----DGLVECIDA
GRDIRLGDIVVGQ-PDG---------------------------------TAGGVV---Q
--Y-DLGK-SKL---------------GQ-V----W-E-RKG-----------SL--N--
-QP-PLALLAALSVLQS-------------------------ERE-L--G-DV-------
------------------KV--P-EYLETM---------------WQ--------E---Y
-----P-KL------AES--GSTGKPTY-TH-QGFE---ND-VLFKAQ-Y-EHHGAPET-
------------------------------------------------------------
------------------------------------------------------------
----------------------------------------CQQCDLSE------------
-------------------------------------------Q---VT-----------
--------------------------------------------------RS-D--R---
-----S-S-------T--EP-EVHFGIIA-------S-----GNTLVK-DAL---TRDKI
AE----ST-----G--QKCLCYEM-EAA----------------------GI----VS-H
-----------F-P-CL-VIRG-ICDYAD-------------------------------
---------------------------------SH------K--N-----DR---WQPYA
AAT----------------A--AAFAKEL---------L---YH-LLPADV--ATA----
VPLS-E-------I-----------------------SAVKVSLDKLQVDSTLGH-----
---K--K-ID----EL---QRGLNE-------------STNK----TLFS---QL-----
------------------------------PIAAEARYDSY------------TEGNNPV
CLEN--TREEVLAEIFDWIDSN-------T-T------------------T---------
------------------------------------------------------------
------------------------------------------------------------
------------------------------------------------------------
------------------------------------------------------------
------------------------------------------------------------
---------
>CEJ93571.1
------------------------------------------------------------
------------------------------------------------------------
------------------------------------------------------------
------------------------------------------------------------
--------MSTPPLTTSHP--RLDHGAYTVGW------------------ICA--LP-KE
-L-TAAIAM---L--D-I-I-HE---S---L----P-Q---P----------S-----S-
--------------D--SNN--YS--LG----------S----I-A-------------A
-S----NIA---------------------------------------------------
IAVLP-HGDI---G------THP-A----TAV-VT-RMQST-F-P-N-----L-K--MG-
LMVG--IGGGVPST-------------------------------EN----D--------
---IRLGDIVVSI-PA---------------------------H------GFGGVI---Q
--H-DMGK-NMQ---------------YG-K----W-L-RTG-----------SL--N--
-GP-PSLLRTTISKLIS-------------------------LHQ-I--R-GN-------
------------------KI--Q-FYLSDM---------------AS--------R---Y
-----P--D------LP--------LEF-SQ-RTTI---PD-VLYQAE-P-EDPGL----
------------------------------------------------------------
------------------------------------------------------------
---------------------------------------------F-KG-----------
----------------------------------------W-VE---VQ-----------
--------------------------------------------------RPHR--L---
-----P-S-------N--II-QIHYGLIA-------S-----GNTVMK-SGR---LRDQV
SA---SLG---------GVLCFEM-EAA----------------------GL----MN-E
-----------L-P-CV-VIRG-ICDYAD-------------------------------
---------------------------------AH------K--H-----KV---WQEYA
AAA----------------A--AAYAKEL---------I---TA-LPTEPE--TQN----
A-FA-G-------GV-------------------------------T-------E-----
---V--P-SL-----------------Q--------------------------------
---------------------------------------DP------------LNSMRNQ
MI----------------------------------------------------------
------------------------------------------------------------
------------------------------------------------------------
------------------------------------------------------------
------------------------------------------------------------
------------------------------------------------------------
---------
>CEL00483.1
------------------------------------------------------------
------------------------------------------------------------
------------------------------------------------------------
------------------------------------------------------------
------MAPSSL-----------SHGDYTVAW------------------ISA--LP-HE
-M-AAGRTM---L--D-D-V-H--P--N--L-AQ--------------R-----S---G-
--------------D--TNS--YT--LG----------S----------I----S-----
GH----NVV---------------------------------------------------
MVCLP-A--M---G------TNS-A----AAV-VN-HLRSS-F-P-N-----V-Q--YG-
LMVG--IGGGVPS-EK--------------------------------------------
-ADIRLGDVVVSK-PVD------------------------K-------Y--PGVV---Q
--Y-DFGK-SVAG--G--------------R----F-E-QT-G-T---------L--N--
-RP-PEILLGAMASLEA-------------------------QYP-------T--L--N-
-----------------EPI--S-TIVTER---------------LA--------RN---
G---K---M-----SSFR-----------CP--GP--E-GD-QLFESS-Y----------
------------------------------------------------------------
-------DHPEF-ED---------------------------------------------
------------------------------------------------DC----------
-----------------------S---Q--CD--ID------R-----------------
----------------------------------------------LI-RRE---SRS--
------T--------T--EP-HIWYGLIA-------S-----GNQVMK-DGS---ARDAL
SSK----FP-------V--LCFEM-EA----A------------------GL----M--N
-Y---------L-P-CL-VVRA---AYA--------------------------------
------------------------------------------------------------
--------------------------TLL---------L---SR-VPRAVP--SL----G
E------------------SSA--------------------------------------
------------------------------------------------------VPR-LT
-PEE----LE--------C-------------------CR--------------------
---------------ALFITD-PEE----D-LL---------------------------
--------------------RLK--RR---K-----G--GH-V----------PGTC-D-
--W--IMD---TEQ-------------------LN-------------------------
------------------------------------------------------------
--------------------------------------------------LWLGDSSQAD
VRP---------------------------------------------------------
---------
>CEL01300.1
------------------------------------------------------------
------------------------------------------------------------
------------------------------------------------------------
------------------------------------------------------------
------------------------------------------------------------
------------------------------------------------------------
------------------------------------------------------------
------------------------------------------------------------
---M--PT-A---GK------AA-A----SGA-AT-NVRAS-Y-P-E-----I-E--LA-
FLVG--VCGGVPV-IEQ-------------------------------------SHVTTG
RTDVYLGDVIVST----------------------------------------GVV---Q
--Y-DLGK-RLPS-----------------G----F-V-RK-D-TLEA-----NL--G--
-RP-NQQIRSFISKMMA---------------------------G------DD--HLT-R
---------R-----Q------G-EYLAVI---------------QGA------------
-------------------------VDA-MS-PDIQ---DD-VLFRQD-Y----------
------------------------------------------------------------
-------NHRKRG------------------CQCD-----------KR-----P------
-----PSD----------------------------------------------------
----------------------------------E-------TA---LA-RQ--------
------------------------------------------------------------
-----------RKPDI--LP-YIHFGRLA-------S-----GDTVMM-TAK---ARDAI
AK-K--------EQ--V--IGFEM-EGA----------------------GV----WE--
---------T-L-P-CI-LVKG-VSDYAD-------------------------------
---------------------------------SH------K--S-----KD---WQLFA
AASA----A--------------ACLRAL---------L---DE-RPISVF--QPS----
TGTGQV-------NS----IPL--RGT---------ARK-R-P-----------------
------------------------------------------------------------
----------------------------------------------------------SD
---K--ATQETNETYVELLTFT-------R-AD--------------------------F
RRNKV---------------------------------LDA-H----------EKTC-K-
--W--VLV----------------------------------------------------
------------------------------------------------------------
---------------------------------------------RPEFKEWIHADAEAA
Q-----------------------------------------------------------
---------
>CEL01299.1
------------------------------------------------------------
------------------------------------------------------------
------------------------------------------------------------
------------------------------------------------------------
--------------MP-ARTDTPTRADFRIAI------------------ICP--LP-LE
-A-KVAKPL---L--N-P-VYD-QI-AH--------------PELA-QK-----A---D-
--------------D--PNS--YT--LG----------K----I-G--------------
PY----YAV---------------------------------------------------
LVHM--PT-A---GK------AA-A----SGA-AT-NVRAS-Y-P-E-----I-E--LA-
FLVG--VCGGVPV-IEQ-------------------------------------SHVTTG
RTDVYLGDVIVST----------------------------------------GVV---Q
--Y-DLGK-RLPS-----------------G----F-V-RK-D-TLEA-----NL--G--
-RP-NQQIRSFISKMMA-------------------------GDD----------HLT-R
---------R-----Q------G-EYLAVI---------------QGAV-----------
--------------------------DA-MS-PDIQ---DD-VLFRQD-Y----------
------------------------------------------------------------
-------NHRKRG------------------CQCD-----------KR------------
------------------------------------------------------------
------------------------------PPSDE-------TA---LARQR--------
------------------------------------------------------------
------------KPDI--LP-YIHFGRLA-------S-----GDTVMM-TAK---ARDAI
AK-K--------EQ--V--IGFEM-EGA----------------------GV----WE--
---------T-L-P-CI-LVKG-VSDYAD-------------------------------
---------------------------------SH------K--S-----KD---WQLFA
AASA----A--------------ACLRAL---------L---DE-RPISVF--QPS----
TGTGQV-------NS---IPLR---G----------------------------------
------------------------------------------------------------
-------------------------------------TARKR--------------P---
-SDK--ATQETNETYVELLTFT-------R-AD--------------------------F
RRNKV---------------------------------LDA-H----------EKTC-K-
--W--VLV---RP-------------------EFK-----------------------EW
IHADAEAAQ---------------------------------------------------
------------------------------------------------------------
------------------------------------------------------------
---------
>CEL06481.1
------------------------------------------------------------
------------------------------------------------------------
------------------------------------------------------------
------------------MSH----PG---RPS--------PS------LPPFPPPP---
--QSPPTPPSVR-----------SLTAYKVGW------------------FCV--LS-AE
-Q-EAARAL---L--D-E-E-H--E--A--P----------------PM-----P---R-
--------------D--DSC--YI--LG----------S----------M----L-----
GH----NIV---------------------------------------------------
VARPT---RE---G------RVP-T----NEA-AI-NMLRT-F-P-M-----I-R--FA-
LMVG--IAGGATT-APD------------------------------------L---CGD
PTDILLGDVVMSR-PK---------------------------NS-H-----GGVW---L
--Y-DMGT-ES---PS------------G------L-E-SQ-S-H---------L--N--
-SS-SSILIKASNLLES-------------------------NHN-------R--N----
---------------KGK-M--G-QYIDAA---------------LA--------KL---
D--------------RRM---------Y-AF-PGR--E-HD-LLFEAR-Y----------
------------------------------------------------------------
-------QHVAGT-----------------------------------------------
--------------------------------------TP----STKNLC----------
-----------------------T---L--CD--P-----A-R-----------------
----------------------------------------------RI-IDR---A----
-----TR--------A--EP-VVHYGLVG-------S-----GDRVIR-SGE---WRDKM
SSG----PH----E--V--LCFEM-EA----A------------------GL----V---
-N-------N-FP--SI-AICG-IADYAD-------------------------------
---------------------------------TH------K--N---K--R---WQPYA
ALTA----A--------------AYAKDL---------L---AM-IPPQTV--QQ----I
EVVE-F------------------------------------------------------
------------------------------------------------------------
------------------------------------------------------KSAIAK
IQAS--LDTTCRLDILDWLC-------PVN-FQI--------------------------
---E------------R-------RNL---V-----------------------RTG-Q-
--W--LLE---SEE-------------------F--------------------------
------------------------------------------------------------
-------------------------------------------------KQWAEEG-ARW
Q-----------------------------------------------------------
---------
>CEL06623.1
------------------------------------------------------------
------------------------------------------------------------
------------------------------------------------------------
------------------------------------------------------------
------------------MAPPTSRSGFQIAF------------------VTA--VP-TE
-Y-DALYEL---F--D-E-KYD-RN-G------T---------IYG-KG-----P---G-
--------------D--FNI--YT--TG----------K----M-G--------------
KY----NVV---------------------------------------------------
LLCL--AD-I---GK------MH-A----AQA-VS-SLRMS-Y-L-G-----I-K--YV-
FVVG--ICGGAPF-DG--------------------------------------------
DHPIYLGDVIIST----------------------------------------RLI---E
--Y-DYGR-QYPG-----------------M----F-K-LK-D-T--------YL--K--
-TQ-NLEVRNLHRFLST-------------------------EIS------KL--DFQ-A
---------R-----V------S-HHLAQL---------------SP-------------
-------------------------QRS-KP-PISA---PD-ILYNSD-Y----------
------------------------------------------------------------
-------VHRHRGSSL------------------------------AC-------D----
CSTCDICEE-----------------------------------ATHQGC----------
-----------------------D---KLGCEEGQ--------I---RRRRI--------
------------------------------------------------------------
-------------ETH--GP-NIHFGAMA-------S-----ADRVLK-SGI---DREWL
TK-T--------HG--V--LGFEM-EGA----------------------GL----WD--
---------G-IIS-CT-IIKG-ICDYAD-------------------------------
---------------------------------SH------K--R-----KT---WQDFA
AGTG----A--------------AATKAI---------L---EQ-LTLSPD--DQC----
IEN---------------------------------------------------------
------------------------------------------------------------
------------------------------------------------------------
------------------------------------------------------------
------------------------------------------------------------
------------------------------------------------------------
------------------------------------------------------------
------------------------------------------------------------
------------------------------------------------------------
---------
>CEL06890.1
------------------------------------------------------------
------------------------------------------------------------
------------------------------------------------------------
------------------------------------------------------------
---------------MAHARYAPDPAQFEIAF------------------LCV--LL-EE
-R-NAIALA---L--D-G-QYE-RS-G---------------IVYP-RG-----S---G-
--------------D--TNA--YT--TG----------W----I-G--------------
NY----DVV---------------------------------------------------
IVYL--PG-V---GN------IG-S----AAA-AA-SIPRT-F-P-G-----I-K--LA-
IVVG--VCGVNPH-ARN-------------------------------------NNG---
-QEVVLGDVVVST----------------------------------------TVL---R
--S-SYGH-QYSD-----------------A----F-A-L--G-REED-----TL--R--
-LA-PLAIRTFLRQLET-------------------------IIV------IQ--NLE-Q
---------K-----T--AL--Y-SEKILD---------------RGL------------
------------------------RPRG-QY-PGPE---ND-ILFDPE-Y----------
------------------------------------------------------------
-------RHKHWVEDEC--------------ETCA-----------HC-------Q----
HRTHQVCSR-----------------------------------ALRAPC----------
-----------------------S---ELGCDMRY-------LV----PRQR-LRLASGF
RPDGT---------------------------------------------------PI--
------RDRGQVERAR--QP-SIWFGKFA-------S-----GESVMK-SAY---HRDQL
VE-Q--------HG--V--MGFEM-EGA----------------------GS----WD--
---------Y-I-P-TI-IVKG-ACDYAD-------------------------------
---------------------------------SH------K--N-----KV---WQQYS
AITA----A--------------ACARAI---------V---EQ-WRSDSV--RET----
PAI------------------L---D----------------------------------
-----------------------TIK----------------------------------
------------------------------------------------------------
------DIPRVMEACFDSQKLQ-------D-IQ---------------------------
---------------------TCLTNT---R-------VAL-L----------EEVY-Q-
--W--AMR---PDS-------------------Q--------------------------
------------------------------------------------------------
------------------------------------------------------------
------------------------------------------------------------
---------
>KDN70710.1
------------------------------------------------------------
------------------------------------------------------------
------------------------------------------------------------
------------------------------------------------------------
-----------------MANRPPRNEDFPIVI------------------ICA--LP-VE
-Y-DAVALI---F--D-E-FWS-KN-E---------------YPQP-HP-----S---G-
--------------G--SGY--IQ--TG----------R----I-G--------------
KH----NAV---------------------------------------------------
LCLL--HN-L---GV------AS-A----AVT-VS-KLNLT-Y-T-G-----L-Q--LA-
ILAG--ICSGVPS-L-------------------------------------------GT
DNEILLGDVIIGN----------------------------------------IVV---D
--Y-DLGR-NDPR-----------------N----C-I-KK-G-N-ED-----GV--K--
-QP-SKDVRANFPILYT-------------------------QFG------LS--YLQ-E
---------R-----S------F-EILEQL---------------QQTAIQ---VG----
-----------------------CRTHY-DR-PAAE---ED-ILFEPN-Y----------
------------------------------------------------------------
-------PHRHRDPS---------------DCSCG-----------EG------------
----STCTA-----------------------------------ASTASC----------
-----------------------T---ELQCDVEH-------QV----LRKR-LESKRKR
Q-------------------------------------------------------VG--
-------EKESTANTQ--ES-RIHPG------------------------------RIGL
AI-E--------HA--I--NAFEP-NGT----------------------GI----LH--
---------G-I-P-YI-VVRG-VCDYAD-------------------------------
---------------------------------GH------K--G-----SK--SWLDFA
AAMA----A--------------SVTRAF---------L---EY-YETK-----------
------------------------------------------------------------
------------------------------------------------------------
------------------------------------------------------------
------------------------------------------------------------
------------------------------------------------------------
------------------------------------------------------------
------------------------------------------------------------
------------------------------------------------------------
------------------------------------------------------------
---------
>KFX46957.1
------------------------------------------------------------
------------------------------------------------------------
------------------------------------------------------------
------------------------------------------------------------
-------------MESAPLLRPQSRDEFEIAI------------------ICS--LP-VE
-W-SAVEAL---L--E-V-DYE--------------------------------------
--------------------------VG----------W----L-G--------------
NQ----HVV---------------------------------------------------
LVYM--PS-I---GI------VP-A----TTA-AT-QLRSS-F-K-N-----I-K--VA-
FLVG--ICGGAPR-T---------------------------------------PAG---
-EEIVLGDVIISA----------------------------------------SVI---Q
--V-DVGQ-KYPH-----------------Q-----------K-QVED-----RL--G--
-RA-SPEIRAFVGKLSG-------------------------YLT------ST--RLK-T
---------K-----T--QA--Y-YSEICS---------------RKK------------
------------------------FLDS-AY-PGPE---KD-QLHQAD-F----------
------------------------------------------------------------
-------VHKHWKQGVC--------------SICD-----------KC-------N----
EPDDEVCDE-----------------------------------ALVASC----------
-----------------------T---ELGCDGTK-------SV----ERIR-LRQAIGK
EFSEN---------------------------------------------------QP--
------LTA-EIREAR--QP-YIHFGRMA-------C-----SNQVIK-SGQ---DRDRI
TA-H--------EG--V--IGFEM-ESA----------------------GT----WD--
---------Y-V-P-TI-VIKS-LCDYAD-------------------------------
---------------------------------SH------K--D-----RL---WQGYA
ATTA----A--------------ACTKAV---------L---EE-WRNVDR--PV-----
------------------------------------------------------------
------------------------------------------------------------
------------------------------------------------------------
------------------------------------------------------------
------------------------------------------------------------
------------------------------------------------------------
------------------------------------------------------------
------------------------------------------------------------
------------------------------------------------------------
---------
>CRG88256.1
------------------------------------------------------------
------------------------------------------------------------
------------------------------------------------------------
------------------------------------------------------------
--------------M-SHLCRPQSRDGFEVAI------------------ICA--LP-IE
-R-NAVEAL---L--E-V-DYE-TD---G----F---------SYG-KA-----A---G-
--------------D--LNT--YT--TG----------R----L-G--------------
NQ----HVV---------------------------------------------------
LAYM--PG-T---GT------IS-S----TAV-AA-NLRSS-F-E-N-----I-K--MG-
IVVG--ICGGVPK-TAA-------------------------------------------
GMEILLGDVIIST----------------------------------------SVI---H
--I-DFGR-LYPH-----------------K----F-I-RK-K-EVED-----TL--G--
-RA-SPEIRAFIGKMSG-------------------------YLM------SE--RLK-V
---------K-----T------S-AYSAEI-------------------C-----S----
---------------------RKEFLKS-AY-PGPE---KD-HLYRAD-C----------
------------------------------------------------------------
-------LHKHWTQGY--------------CPICD-----------IC-------N----
NPGDEVCEE-----------------------------------ALKASC----------
-----------------------T---ELGCSETQ--------L---VERGR-LQKAIGM
DLHET----------------------------------------------------Q--
------HSTIKMQDAR--KV-CIHFGRMA-------C-----SNQVMK-SAH---DRDWI
AA-E--------EG--V--IGFEM-ESA----------------------GT----WD--
---------Y-V-P-TV-VIKS-VCDYAD-------------------------------
---------------------------------SH------K--D-----KQ---WQAYA
ATTA----A--------------ACTKAV---------L---EA-WRSVDK--PVR----
YLVNQE-------HL---G-----------------------------------------
------------------------------------------------------------
------------------------------------------------------------
------------------------------------------------------------
------------------------------------------------------------
------------------------------------------------------------
------------------------------------------------------------
------------------------------------------------------------
------------------------------------------------------------
---------
>XP_002149323.1
------------------------------------------------------------
------------------------------------------------------------
------------------------------------------------------------
------------------------------------------------------------
------------MES-ASLLRPQSRDEFEIAI------------------ICS--LP-VE
-W-SAVEAL---L--E-V-DYE-VG---E----F---------SYR-KK-----Q---G-
--------------D--QNT--YT--TG----------W----L-G--------------
NQ----HVV---------------------------------------------------
LVYM--PS-I---GI------VP-A----TTA-AT-QLRSS-F-K-N-----I-K--VA-
FLVG--ICGGAPR-TPA-------------------------------------------
GEEIVLGDVIISA----------------------------------------SVI---Q
--V-DVGQ-KYPH-----------------Q-----------K-QVED-----RL--G--
-RA-SPEIRAFVGKLSG-------------------------YLT------ST--RLK-T
---------K-----T------Q-AYYSEI-------------------C-----S----
---------------------RKKFLDS-AY-PGPE---KD-QLHQAD-F----------
------------------------------------------------------------
-------VHKHWKQGV--------------CSICD-----------KC-------N----
EPDDEVCDE-----------------------------------ALVASC----------
-----------------------T---ELGCDGTK--------S---VERIR-LRQAIGK
EFSEN----------------------------------------------------Q--
------PLTAEIREAR--QP-YIHFGRMA-------C-----SNQVIK-SGQ---DRDRI
TA-H--------EG--V--IGFEM-ESA----------------------GT----WD--
---------Y-V-P-TI-VIKS-LCDYAD-------------------------------
---------------------------------SH------K--D-----RL---WQGYA
ATTA----A--------------ACTKAV---------L---EE-WRNVDR--PV-----
------------------------------------------------------------
------------------------------------------------------------
------------------------------------------------------------
------------------------------------------------------------
------------------------------------------------------------
------------------------------------------------------------
------------------------------------------------------------
------------------------------------------------------------
------------------------------------------------------------
---------
>KZL76883.1
------------------------------------------------------------
------------------------------------------------------------
------------------------------------------------------------
------------------------------------------------------------
----------------M-AYPSRRREDFQVAI------------------ICA--LP-LE
-Y-DAVALT---F--D-E-FWD-EN--R-----D---------QQR-NA-----P---G-
--------------D--YNR--YR--TG----------R----I-G--------------
SH----NVV---------------------------------------------------
LLLL--SN-M---GK------VS-A----ASA-TA-NLRST-Y-A-G-----I-Q--LA-
ILTG--ICGGVPS-PSS-------------------------------------------
ANELLLGDVVISK----------------------------------------SMV---Q
--Y-DLGR-QYPN-----------------D----F-A-MK-A-NVDE-----TL--G--
-RP-SREIRSLLATFET-------------------------RQG------RS--DLR-R
---------Q-----T------S-QALVQL---------------QQKATE---------
---------------------YGDRSLY-QR-PSLI---ED-LLFEPG-Y----------
------------------------------------------------------------
-------LHRHRD-SQ--------------NCNCS-----------D-------------
---SEACEI-----------------------------------ARSTSC----------
-----------------------E---KLQCERER--------V---VSRKR-LRTEHLD
------------------------------------------------------------
---------EDAVTAE--DP-QVFVGRVG-------S-----GDTVMK-SGL---DRDRV
AA-Q--------HS--L--IAFEM-EGA----------------------GV----WD--
---------E-I-P-SI-VVKG-VCDYAD-------------------------------
---------------------------------SH------K--N-----KS---WQNFA
AATA----A--------------STAKAL---------L---KY-HI-------------
------------------------------------------------------------
------------------------------------------------------------
------------------------------------------------------------
------------------------------------------------------------
------------------------------------------------------------
------------------------------------------------------------
------------------------------------------------------------
------------------------------------------------------------
------------------------------------------------------------
---------
>KZL65490.1
------------------------------------------------------------
------------------------------------------------------------
------------------------------------------------------------
------------------------------------------------------------
----------------M-AHRQPRRDEFRIAI------------------ICA--LP-LE
-Y-DAIAFV---V--E-E-FWP-DN--R-----D---------SLE-NT-----S---G-
--------------D--YHR--YK--TA----------R----I-G--------------
NH----NVV---------------------------------------------------
LLLL--PD-M---GK------VS-A----ASA-AA-SLQST-Y-T-G-----I-E--LA-
ILTG--ICGGVPA-PGA-------------------------------------------
NNELLLGDVIISK----------------------------------------SIV---Q
--Y-DLGR-QYPD-----------------G----F-V-RK-D-TVED-----SL--G--
-RP-KREIRSLIATFET-------------------------RQG------RR--DLQ-R
---------R-----A------G-EILKEI---------------QQKATN---------
---------------------DGDQALY-QQ-PTSE---DD-LLFEPG-Y----------
------------------------------------------------------------
-------LHRHQD-RQ--------------GCSCS-----------E-------------
---LAACET-----------------------------------ARNASC----------
-----------------------K---MLQCDKRR--------L---VPRER-LLVDSQG
------------------------------------------------------------
---------DGCL-TR--DP-RVLIGRIG-------S-----GDTVMK-SGV---DRDNI
AA-E--------HG--L--IAFEM-EGA----------------------GV----WD--
---------A-I-P-CV-IVKA-VCDYAD-------------------------------
---------------------------------SH------N--N-----KS---WQNYA
AATA----A--------------STTKA--------------------------------
------------------------------------------------------------
------------------------------------------------------------
------------------------------------------------------------
------------------------------------------------------------
------------------------------------------------------------
------------------------------------------------------------
------------------------------------------------------------
------------------------------------------------------------
------------------------------------------------------------
---------
>KZL79244.1
------------------------------------------------------------
------------------------------------------------------------
------------------------------------------------------------
------------------------------------------------------------
----------------M-AYPFRRREDFQVAI------------------ICA--LP-LE
-Y-DAVALT---F--D-E-FWD-EN--R-----D---------QQR-NA-----P---G-
--------------D--YNM--YR--TG----------R----I-G--------------
SH----NVV---------------------------------------------------
LLLL--SN-M---GK------VS-A----ASA-TA-NLRST-Y-A-G-----I-K--LA-
ILTG--ICGGVPS-PWT-------------------------------------------
ANELLLGDVVISK----------------------------------------SMV---Q
--Y-DLGR-QYPN-----------------D----F-A-TK-T-NVEE-----IL--G--
-RP-SRDIRSLIATFET-------------------------RQG------RS--DLQ-R
---------Q-----T------S-RVLMQL---------------QQKATD---------
---------------------YGERSLY-QR-PPLT---AD-FLFEPG-Y----------
------------------------------------------------------------
-------LHRHRD-SQ--------------NCNCS-----------D-------------
---SGACEI-----------------------------------ARSTSC----------
-----------------------E---KLQCDGGR--------V---VSRKR-LKAEHPG
------------------------------------------------------------
---------DDAVTAE--GP-QVFVGRVG-------S-----GDTVMK-SGL---DRDRV
AA-Q--------HS--L--IAFEM-EGA----------------------GV----WD--
---------E-I-P-SV-VVKG-VCDYAD-------------------------------
---------------------------------SH------K--N-----KN---WQNFA
AATA----A--------------STTKAL---------L---EY-HI-------------
------------------------------------------------------------
------------------------------------------------------------
------------------------------------------------------------
------------------------------------------------------------
------------------------------------------------------------
------------------------------------------------------------
------------------------------------------------------------
------------------------------------------------------------
------------------------------------------------------------
---------
>OHW96584.1
------------------------------------------------------------
------------------------------------------------------------
------------------------------------------------------------
------------------------------------------------------------
----------------M-AYPFRRREDFQVAI------------------ICA--LP-LE
-Y-DAVALT---F--D-E-FWD-EN--R-----D---------QQR-NA-----P---G-
--------------D--YNM--YR--TG----------R----I-G--------------
SH----NVV---------------------------------------------------
LLLL--SN-M---GK------VS-A----ASA-TA-NLRST-Y-A-G-----I-K--LA-
ILTG--ICGGVPS-PWT-------------------------------------------
ANELLLGDVVISK----------------------------------------SMV---Q
--Y-DLGR-QYPN-----------------D----F-A-TK-T-NVEE-----IL--G--
-RP-SRDIRSLIATFET-------------------------RQG------RS--DLQ-R
---------Q-----T------S-RVLMQL---------------QQKATD---------
---------------------YGERSLY-QR-PPLT---AD-FLFEPG-Y----------
------------------------------------------------------------
-------LHRHRD-SQ--------------NCNCS-----------D-------------
---SGACEI-----------------------------------ARSTSC----------
-----------------------E---KLQCDGGR--------V---VSRKR-LKAEHPG
------------------------------------------------------------
---------DDAVTAE--GP-QVFVGRVG-------S-----GDTVMK-SGL---DRDRV
AA-Q--------HS--L--IAFEM-EGA----------------------GV----WD--
---------E-I-P-SV-VVKG-VCDYAD-------------------------------
---------------------------------SH------K--N-----KN---WQNFA
AATA----A--------------STTKAL---------L---EY-HI-------------
------------------------------------------------------------
------------------------------------------------------------
------------------------------------------------------------
------------------------------------------------------------
------------------------------------------------------------
------------------------------------------------------------
------------------------------------------------------------
------------------------------------------------------------
------------------------------------------------------------
---------
>RDW64443.1
------------------------------------------------------------
------------------------------------------------------------
------------------------------------------------------------
---------------MM-AWP----NGL----------LG--ARKTGR--DP------H-
-GARFTTGLTGAMAESAEMTHPRHARAFEIAF------------------LCV--LK-VE
-R-DAIELA---L--D-E-RYE-RD-G---------------LVYP-QA-----P---S-
--------------D--TNA--YT--TG----------R----I-G--------------
SH----NVV---------------------------------------------------
IAYL--PG-V---GN------VS-S----AAA-AA-SIPST-F-P-S-----V-K--LA-
IVVG--VCGVNPH-ARN-------------------------------------HAG---
-QEVLLGDVIVST----------------------------------------TML---R
--A-SYGH-QYPD-----------------G----F-V-L--G-RTED-----TI--R--
-LA-PVAIRTFLHKLEG-------------------------ISS------IQ--RLE-E
---------K-----T--AA--Y-TEEILK---------------RGL------------
------------------------LPGA-TY-PGPE---QD-TL----------------
------------------------------------------------------------
------------------------------------------------------------
------------------------------------------------------------
-----------------------------------------------------NRLATGL
HPDGT---------------------------------------------------RI--
------QDTNAVTHAR--QP-SVLFGKFA-------S-----GESVMK-SGY---HRDKL
AD-E--------HD--V--IGFEM-EGA----------------------GT----WD--
---------Y-L-P-TI-IVKG-ACDYAD-------------------------------
---------------------------------SH------K--N-----KV---WQQYS
AVTA----A--------------ACAKSI---------V---EE-GRLSSA--QQQ----
PEI------------------S---K----------------------------------
-----------------------EIS----------------------------------
------------------------------------------------------------
------EIPRVMDACFDSQKLQ-------D-TR---------------------------
---------------------TCLDDT---R-------VAL-M----------EEIQ-H-
--W--ATS---ANA-------------------Q--------------------------
------------------------------------------------------------
------------------------------------------------------------
------------------------------------------------------------
---------
>XP_013313116.1
------------------------------------------------------------
------------------------------------------------------------
------------------------------------------------------------
------------------------------------------------------------
-------------MA-PHPEPPRSRREFKIAI------------------ICA--LP-LE
-A-ECVLAM---F--D-K-TWD-HP-------------------LG-KA-----K---E-
--------------D--LNA--YS--LG----------V----I-A--------------
RH----NVV---------------------------------------------------
LAHM--PG-M---GK------VS-A----TSV-AA-GVRLS-F-T-S-----I-E--YA-
FVVG--ICGGVPF-NGK-------------------------------------------
R-EVILGDVIVSQ----------------------------------------LLV---Q
--Y-DLGK-QHPE-----------------G----F-E-TK-T-AAED-----SL--S--
-RP-SQEIRSLLAKLNT-------------------------SHH------RT--LMQ-Q
---------E-----I------T-THLLAI---------------QK-------------
----------------------T-LPET-AY-PGSE---SD-RLYDAS-Y----------
------------------------------------------------------------
-------LHKHRAVAD--------------NAPCV-----------AC-------E----
SSPEHRCQD-----------------------------------ASKMKC----------
-----------------------K---DLGCEESE--------L---VQRDR-LSKAKVS
DI----------------------------------------------------------
-----------SSSDG--SP-QLHIGRIG-------T-----ADTVLK-SGT---DRDRI
AR-E--------HS--L--IAFEM-EGA----------------------GV----WD--
---------Y-F-SNSL-VIKG-VCDYAD-------------------------------
---------------------------------SH------K--N-----KQ---WQDFA
AAAA----A--------------ACMKSF---------L---RE-IGTPED--SYE----
Y-----------------------------------------------------------
------------------------------------------------------------
------------------------------------------------------------
------------------------------------------------------------
------------------------------------------------------------
------------------------------------------------------------
------------------------------------------------------------
------------------------------------------------------------
------------------------------------------------------------
---------
>XP_018655995.1
------------------------------------------------------------
------------------------------------------------------------
------------------------------------------------------------
------------------------------------------------------------
-----------MATSEH-PHRPSRREDFEIAI------------------VCA--LP-IE
-F-DAVALT---L--D-Q-FWD-EA--G-----D---------LYG-RA-----V---G-
--------------D--QNM--YT--TG----------R----I-G--------------
NY----DVV---------------------------------------------------
LTLL--PN-I---GK------VS-T----AGA-AA-SLRAS-Y-S-R-----L-K--VV-
ILAG--ICGGVPG-VGS-------------------------------------------
KQEILLGDVIISK----------------------------------------QVI---Q
--Y-DIGR-QYLS-----------------Y----F-M-IR-K-TPHD-----IL--G--
-RP-NRDIRTLITNFQT-------------------------DHI------RR--TLE-R
---------E-----T------A-RFLLEL---------------QEKAKS---------
---------------------QGSETQY-EY-PGPN---ED-KLFQAD-Y----------
------------------------------------------------------------
-------IHRHRT-PE--------------GCDCL-----------S-------------
-L-SHGCKT-----------------------------------AIAASC----------
-----------------------D---KMLCGMSY--------L---LVRQR-LENIKQQ
EESL-----------------------------------------------------R--
------IGTEVTNTAY--NP-AIFVGVVG-------S-----GDAVMK-SGV---DRDRI
AA-E--------HE--I--IAFET-EGA----------------------GL----WD--
---------E-V-P-SI-VVKG-VCDYAD-------------------------------
---------------------------------SH------K--N-----KR---WQPYA
AATA----A--------------AAV----------------------------------
------------------------------------------------------------
------------------------------------------------------------
------------------------------------------------------------
------------------------------------------------------------
------------------------------------------------------------
------------------------------------------------------------
------------------------------------------------------------
------------------------------------------------------------
------------------------------------------------------------
---------
>CEL08493.1
------------------------------------------------------------
------------------------------------------------------------
------------------------------------------------------------
------------------------------------------------------------
-------MISEL-----------ENDAYTVGW------------------ICD--HEN-R
---VTAQTM---L--D-E-E-H--G--K--P-Q-------------TRE-----P---S-
--------------D--DNS--YL--LG----------K----------V----G-----
HH----NLV---------------------------------------------------
IACLP-VR-----G------ISS-A----AIV-AS-KMLSS-F-R-K-----I-R--VS-
LLVG--TGGGIPS----------------------------------------------D
DFDIRLGDVAVSV-PD---------------------------RT------FGGVV---Q
--F-DMGK-ATHS-----------------G----F-S-RT-G-S---------L--N--
-KP-PTALLTVIGDLRA-------------------------TNQ-------L--R--G-
-----------------SKI--P-EYLTQM---------------LE-------------
N---YPR-------LAER---------Y-VY-QGR--E-ND-RLFQAD-Y----------
------------------------------------------------------------
-------LHKDEQDR-S-------------------------------------------
--C--------------------------------------------KKC----------
-----------------------R---R--KG--IER-----------------------
----------------------------------------------LI------------
-----RD--------T--DP-VIHYGTIA-------S-----SNKIIE-DSS---IRDWL
RD---------EFG--A--ICAET-EA----A------------------GL----M--D
-N---------F-P-CV-VIRG-ICNYAD-------------------------------
---------------------------------SH------W--R---GAER---WRQLE
KSFKDLSLL--------------IYSRTE---------I---AS-LKQKTF--IY----N
LPTV-S-------GA---A--Y-DSHT---------KE----------------------
-----------------------------------------------------TTSR-CY
------------------------------------PG-------------TRV-DLLRQ
VRDW--ANNPDGK-----------------------------------------------
------------------------------------------------------------
------------------------------------------------------------
------------------------------------------------------------
------------------------------------------------------------
------------------------------------------------------------
---------
>CEL11915.1
------------------------------------------------------------
------------------------------------------------------------
------------------------------------------------------------
------------------------------------------------------------
-------MTSIL-----------GNAAYTIGW------------------ICA--DY-VN
-R-VAAHAM---L--D-E-E-H--G-------RP---Q--------TRD-----S---S-
--------------D--DNS--YI--LG----------K----------I----G-----
HH----NVV---------------------------------------------------
IACLP-EGVK---G------MTS-A----AAT-AS-KLLSS-F-H-E-----I-R--IG-
VLVG--TGGGIPS-DE--------------------------------------------
-YDIRLGDVAVSI-PGK------------------------T-------F--GGVV---Q
--F-DMGK-AVTD-----------------G----F-I-RT-G-S---------L--N--
-KP-PTALLTAITEVRA-------------------------THD-------L--R--G-
-----------------SHI--S-EYLSQ-------------------MH----TKY---
P---R---L------VDT---------Y-SY-PGT--E-KD-RLFSAD-Y----------
------------------------------------------------------------
-------PHQDEADT---------------------------------------------
------------------------------------------------SC----------
-----------------------K---K--CR--RK------A-----------------
----------------------------------------------KQ-R-P---PRE--
---------------T--IP-YIHYGIIA-------S-----SNTIVE-DSL---IRDQL
AEE----YG-------A--ICVET-EA----A------------------GL----M--D
-N---------F-P-CV-IIRG-ICNYAD-------------------------------
---------------------------------SH------R--K-GAE--G---WRRYA
SAAA----A--------------ACSKEL---------L---QA-IPVQDV--IR----G
PLAV-D-------IL---SELS-VVQN---------Q-----------------------
------------------------------------------------ITS--LVK----
-RVHVHGLPT--------VSGAAY----DSHS--KEPRSRCH-P------------Q---
------TRVQLLRDVINWA-----S--DLE-GK---------------------------
------------------------------------------------------------
------------------------------------------------------------
------------------------------------------------------------
------------------------------------------------------------
------------------------------------------------------------
---------
>CEL10496.1
------------------------------------------------------------
------------------------------------------------------------
------------------------------------------------------------
------------------------------------------------------------
--------------------MTFTHASYTVAW------------------ICA--LP-LE
-L-AAAKVF---L--D-Q-V-HP---RL----TQ----P-E-----------------S-
--------------D--HNV--YT--LG----------S----V-A-------------G
-H----NVV---------------------------------------------------
VVCLP-TGVY---G------TTS-A----TAA-VS-HLMST-Y-Q-N-----V-R--FG-
LMVG--VGGGVPGG-------------------------------NP-------------
--DIRLGDIVVSK-PTD---------------------------------TSSGVI---Q
--Y-DYGK-TLQS---------------G-R----F-H-RTG-----------SL--N--
-KP-PSLLLKVIAQMES-------------------------DNM-L--GK---------
------------------AS--L-SHIIAS--------------SLQ--------Q----
-----E-EV------RK-------Q--F-PR-P--S---KD-QLFQPT-Y-DHA------
------------------------------------------------------------
------------------------------------------------------------
----------------------------------------LNR----PDC----------
-----------------------A---T--CDP-------S--QL--AD-----------
--------------------------------------------------RP-E--R---
-----I---------P--KP-YIHYGLIA-------S-----GNQVMR-DAK---ARDRI
AQ----E---------LDILCFEM-EAA----------------------GL----MD-E
-----------I-P-SL-VIRG-ICDYCD-------------------------------
---------------------------------SH------K--H-----KE---WQPYA
AFV----------------A--AAYAKAI---------L---------------------
------------------------------------------------------------
------------------------------------------------------------
------------------------------------------------------------
------------------------------------------------------------
------------------------------------------------------------
------------------------------------------------------------
------------------------------------------------------------
------------------------------------------------------------
------------------------------------------------------------
---------
>KLJ11374.1
------------------------------------------------------------
------------------------------------------------------------
------------------------------------------------------------
------------------------------------------------------------
--------------------MTLTHASYTVAW------------------ICA--LP-LE
-L-AAAKAV---L--D-E-F-HP---TL----PQ----P-K-----------------S-
--------------D--HNV--YT--LG----------S----V-S-------------G
-H----NVV---------------------------------------------------
VACLP-VGVY---G------TTS-A----TAA-VS-HLIST-Y-Q-N-----I-R--FG-
LMVG--VGGGVPGG-------------------------------IP-------------
--DIRLGDVVVSK-PTD---------------------------------TSSGVI---Q
--Y-DYGK-TLQN---------------G-R----F-H-RTG-----------SL--N--
-KP-PPILLKGIAQMKS-------------------------DYI-L--GK---------
------------------AS--I-SNIMAS--------------NLQ--------K----
-----E-EV------RK-------Q--F-PR-P--S---KD-QLFQSA-Y-GHV------
------------------------------------------------------------
------------------------------------------------------------
----------------------------------------GDR----PDC----------
-----------------------A---T--CDQ-------S--QL--VD-----------
--------------------------------------------------RL-E--R---
-----V-T-------Q--EP-YIHYGLVA-------S-----GNQVMK-DAR---TRDLI
AR----E---------LDILCFEM-EAA----------------------GL----MD-E
-----------I-P-SL-VIRG-ICDYCD-------------------------------
---------------------------------SH------K--H-----KD---WQGYA
AFS----------------A--AAYAKA--------------------------------
------------------------------------------------------------
------------------------------------------------------------
------------------------------------------------------------
------------------------------------------------------------
------------------------------------------------------------
------------------------------------------------------------
------------------------------------------------------------
------------------------------------------------------------
------------------------------------------------------------
---------
>PGH10399.1
------------------------------------------------------------
------------------------------------------------------------
------------------------------------------------------------
------------------------------------------------------------
--------------------MTLTHASYTVAW------------------ICA--LP-LE
-L-AAAKAV---L--D-E-F-HP---TL----PQ----P-K-----------------S-
--------------D--HNI--YT--LG----------S----V-S-------------G
-H----NVV---------------------------------------------------
VACLP-AGVY---G------TTT-A----TAA-VS-HLIST-Y-R-N-----I-R--FG-
LMVG--VGGGVPGE-------------------------------NY-------------
--DLRLGDVVVSK-PTG---------------------------------SSSGVI---Q
--Y-DYGK-TLQN---------------G-R----I-H-RTG-----------SL--N--
-KP-PPILLKGIAQMES-------------------------DYI-L--GK-A-------
------------------SI--S-NII----------------ASNL--------QK---
-----E-EL------RE------------QF-LRPS---KD-QLFQSA-Y-DHI------
------------------------------------------------------------
------------------------------------------------------------
----------------------------------------GDR----PDC----------
-----------------------A---T--CDQ-------G--QL--VG-----------
--------------------------------------------------RP-E--R---
-----V-A-------Q--EP-HIHYGLVA-------S-----GNQVMK-DAR---ARDLI
AQ----E---------LGILCFEM-EAA----------------------GL----MD-E
-----------I-P-SL-VIRG-ICDYCD-------------------------------
---------------------------------SH------K--H-----KD---WQGYA
AFA----------------A--AAYAKAL---------L---GR-VPLNEE--GAN----
QTSE-P-------NG---------ASY---------------------------------
------------------------------------------------------------
------------------------------------------------------------
------------------------------------------------------------
------------------------------------------------------------
------------------------------------------------------------
------------------------------------------------------------
------------------------------------------------------------
------------------------------------------------------------
---------
>XP_681833.1
------------------------------------------------------------
------------------------------------------------------------
------------------------------------------------------------
------------------------------------------------------------
--------------------MTFTHDSYTIAW------------------ICA--LP-IE
-L-AAAKIF---L--D-E-V-HP---RL----HQ----P-K-----------------S-
--------------D--LNV--YT--LG----------S----I-G-------------G
-H----NIV---------------------------------------------------
VVCLP-AGVY---G------TTS-A----TAA-VA-YLKST-Y-P-N-----I-Q--FA-
LTVG--IGGGVPLG-------------------------------KP-------------
--DIRLGDIVVSK-PSD---------------------------------TFGGVI---Q
--Y-DYGK-TVGN---------------G-H----F-Y-HTG-----------SL--N--
-KP-PPILLKTIAQMES-------------------------DYM-L--GK-I-------
------------------SL--C-NIM----------------ASSL--------HK---
-----E-EV------QT------------QF-PRPS---KD-QLFQST-Y-DHV------
------------------------------------------------------------
------------------------------------------------------------
----------------------------------------GNK----SDC----------
-----------------------S---A--CDT-------S--EL--VD-----------
--------------------------------------------------RP-E--R---
-----T-T-------E--EP-QVHYGLIA-------S-----GNQVMK-DAR---TRDSI
AQ----G---------RNILCFEM-EAA----------------------GL----MD-E
-----------I-P-SL-VIRG-ICDYCD-------------------------------
---------------------------------SH------K--H-----KE---WQGYA
AFV----------------A--AAYAKAL---------L---TL-IPIHGK--GAV----
RNGV-K-------ED---------------------------------------------
------------------------------------------------------------
------------------------------------------------------------
------------------------------------------------------------
------------------------------------------------------------
------------------------------------------------------------
------------------------------------------------------------
------------------------------------------------------------
------------------------------------------------------------
---------
>CEL03122.1
------------------------------------------------------------
------------------------------------------------------------
------------------------------------------------------------
------------------------------------------------------------
------------------M--IAKNDAYTVAW------------------ICA--LP-VE
-V-TAAKVM---L--D-E-I-HT---P---P-HPE--R---P----------G-----S-
--------------D--QNA--YT--LG----------R----L-G-------------N
-H----HVV---------------------------------------------------
IACLP-FGVY---G------TTS-A----TAI-LS-RMQAT-F-P-R-----L-S--FA-
LMVG--IGGGVPGN-----------------------------SQGA----D--------
---VRLGDVVIGT-PTA--------------------------------T-SPGVV---Q
--Y-DYGK-AI----------------DG-R----L-L-RTG-----------VL--N--
-KP-PGYLLTAVSQIES-------------------------DSL-R--G-K--------
----------------R-PV--A-ALISSV---------------LE--------E---Y
-----P-QM------KA-------R--F-SR-PD-----TD-WLFDST-Y-QH---RQ-S
T-----------------------------------------------------------
------------------------------------------------------------
---------------------------------------D---DDSDGTC----------
-----------------------R---A--CHP-------G-ER---VA-----------
--------------------------------------------------RL-P--R---
-----T-S-------D--EP-LVHHGVIA-------S-----GNQVIK-DAG---KRDSL
AH----EL---------GILCFEM-EAA----------------------GL----MD-Q
-----------I-P-SL-VIRG-ICDYCD-------------------------------
---------------------------------SH------K--N-----KQ---WHGYA
ALA----------------A--S-------------------------------------
------------------------------------------------------------
------------------------------------------------------------
------------------------------------------------------------
------------------------------------------------------------
------------------------------------------------------------
------------------------------------------------------------
------------------------------------------------------------
------------------------------------------------------------
------------------------------------------------------------
---------
>CEL10523.1
------------------------------------------------------------
------------------------------------------------------------
------------------------------------------------------------
------------------------------------------------------------
-----MSPKRQL-----------RHESYSVAL------------------ICP--LE-VE
-L-SAARYM---L--D-E-E-H--E--P--L-TQ--------------N-----P---H-
--------------D--HNV--YI--LG----------T----------M----S-----
GH----NVV---------------------------------------------------
IGSFP-RGDM---G------LTR-T----AVI-IA-HLTRT-F-V-Q-----V-E--LC-
LLVG--IGGGIPS-TA--------------------------------------------
-ADIRLGDVVVSD-PEG---------------------------------RLGGIV---R
--Y-DCDY-NMTE-----------------A----P-Q-GK-K-Y---------T--PTP
APE-RGPVLAKMRSDHR-------------------------AR-----------A--H-
-----------------RID----EFIWDM---------------FG--------RY---
P----------------L--LR---EHY-SR-PPT--S-SD-LLFPTD-Y----------
------------------------------------------------------------
-------WHPNNV-----------------------------------------------
-----------------------------------------------TTC----------
-----------------------A---SCDK----G------R-----------------
----------------------------------------------AL-VRS---PRS--
---S----------PK--TS-RIFYGIIA-------S-----GNSVIK-NGV---TRDII
AE-D---F----QG--A--LCFDM-EA----A------------------GT----FG--
-D---------L-A-CI-VIRG-IADYCD-------------------------------
---------------------------------SH------K--N---D--E---WHGYA
AAAA----A--------------AMAKEI---------L---TY-AAPMGP--DLS---P
DHAL-S------------------------------------------------------
------------------------------------------------------------
------------------------------------------------------------
---------VRKKNILNKLQL-------RA------------------------------
-------------------YQDE-KNS---H-----A--RP-I----------DATC-Q-
--W--LTV---HSS-------------------FE-------------------------
------------------------------------------------------------
--------------------------------------------------Q---------
------------------------------------------------------------
---------
>CEL10576.1
------------------------------------------------------------
------------------------------------------------------------
------------------------------------------------------------
------------------------------------------------------------
-----------------MFATKKRREDYTVGW------------------VSA--LP-LE
-M-AAAVAM---L--D-E-R-HD---PL----QS----V-A-----------------G-
--------------D--DNV--YQ--LG----------Q----M-C-------------G
-H----NVV---------------------------------------------------
IVCLP-SGVY---G------TTS-A----AAV-AS-NMRRS-F-P-N-----I-V--YG-
LMVG--IAGGAPQK-------------------------------GV-------------
--DIRLGDIVVGH-PTG---------------------------------TEGGVV---Q
--Y-DYGK-ILSG---------------G-K----A-Q-RTG-----------ML--N--
-KP-PPRLLTAVATLRA-------------------------KHA-Q--GE-S-------
------------------QV--Q-TF-LED--------------LIV---------R---
-----N-PT------MT-------R--F-SH-PGPA---KD-RLFQPT-Y-EHT------
------------------------------------------------------------
------------------------------------------------------------
----------------------------------------GAS----ATC----------
-----------------------S---E--CKS-------D--EL--VV-----------
--------------------------------------------------RH-E--R---
-----P-L-------H--HPAVVHYGLIA-------S-----GNRVIK-DGP---TRDKL
AE----D---------LGVYCFEM-EAA----------------------GL----VD-H
-----------F-P-CL-TIRG-ICDYCD-------------------------------
---------------------------------SH------K--N-----KE---WQEHA
AAA----------------A--AAYAKDL---------L---SV-LPDTIH--THD----
------------------------AEF---------------------------------
------------------------------------------------------------
------------------------------------------------------------
------------------KVN-----------FD----------------LG-------T
------------------------------------------------------------
------------------------------------------------------------
------------------------------------------------------------
------------------------------------------------------------
------------------------------------------------------------
---------
>CEL11009.1
------------------------------------------------------------
------------------------------------------------------------
------------------------------------------------------------
------------------------------------------------------------
----------------MSHKRPLCHDDYTVGW------------------ISA--LP-IE
-L-AAAQAL---L--D-E-T-HP---TL----PV---P--Q-----------------N-
--------------D--NNT--YT--LG----------R----I-G-------------E
-H----NIV---------------------------------------------------
IACLP-SGIY---G------TSS-A----TAV-AT-QLLSS-F-T-S-----I-R--FG-
LMVG--IGGGVPNE----------------------------------------------
DADIRLGDVVVSK-PTE---------------------------------THGGVV---Q
--Y-DFGK-ATRRF--------R-----G-G----F-L-RTG-----------ML--N--
-SP-PQVLLTALAKLQA-------------------------NHL-T--ED-I-------
------------------RF--V-DFLREL---------------EQ--------KR--P
-----V-GQ------ES-------P--F-AR-PK-E---DD-RLYAAK-Y-EHA------
------------------------------------------------------------
------------------------------------------------------------
----------------------------------------DPS---SKAC----------
-----------------------S---A--CDA-------R--NI--VA-----------
--------------------------------------------------RS-P--R---
-----T-NP------A--AP-AVHYGLIA-------S-----GNQVVK-DAR---VREKL
SR----Q---------LGIYCVEM-EAA----------------------GL----MN-N
-----------Y-P-CL-VVRG-ICDYAD-------------------------------
---------------------------------SH------K--N-----KA---WQGYA
AAT----------------A--AAFAKEL---------L---SL-VPAG-----------
------------------------------------------------------------
------------------------------------------------------------
------------------------------------------------------------
------------------------------------------------------------
------------------------------------------------------------
------------------------------------------------------------
------------------------------------------------------------
------------------------------------------------------------
------------------------------------------------------------
---------
>CEN60567.1
------------------------------------------------------------
------------------------------------------------------------
------------------------------------------------------------
------------------------------------------------------------
----------------MPR--SLSHAEFGVGW------------------ICA--LP-LE
-L-AAATEM---L--D-V-V-YE---N---L----P--V--Q----------P-----S-
--------------D--HNT--YT--LG----------R----I-G-------------A
-H----KVV---------------------------------------------------
IACLP-SGEY---G------IAS-A----ATV-AM-NMLSS-F-Q-S-----V-K--IG-
LLVG--IGGGIPSH-------------------------------TE----D--------
---IRLGDVVVGV-PT---------------------------S----SNTHGGVI---Q
--Y-DLGK-AGH---------------GD-K----F-K-RTG-----------ML--N--
-RP-PQTLLTAVSKLQA-------------------------IHQ-M--E-GN-------
--------------Q----I--S-SIMKEA---------------AK--------Q---S
-----L-AL------R---------TVL-E--APQR---ED-LLFETS-Y-THDQK----
------------------------------------------------------------
------------------------------------------------------------
---------------------------------------------EP-TC----------
-----------------------R---G--CNP-------E-RI---IG-----------
--------------------------------------------------RP-P--R---
-----V-P-------N--QP-RVHYGLIA-------S-----GNRVVK-DSH---FRNRL
SR---D-L---------GACCVEM-EAA----------------------GL----MN-N
-----------F-P-CL-VVRG-ICDYAD-------------------------------
---------------------------------SH------K--N-----KD---WQGYA
AAV----------------A--AAYAKEL---------L---LV-APSGID--A------
------------------------VL------------------NSHLGRTPNKL-----
---D--K-TR------------------------------------STAAT--ISE----
--------------------------------------SLK--------------KRILS
SLLP--STI----DLPY--SG--------Q-T------------------YH--------
-------------------------------V---D----C-A----------WD-----
--D--MLG-HD--A-------------------YN-----------------------TW
YQGQETCAHR--------------------------------------------------
------------------------------------------------------------
------------------------------------------------------------
---------
>CEN61164.1
------------------------------------------------------------
------------------------------------------------------------
------------------------------------------------------------
------------------------------------------------------------
------------------------------------------------------------
------------------------------------------------------------
------------------------------------------------------------
------------------------------------------------------------
------------------------------------------------------------
-MVG--IAGGIPS----------------------------------------------Q
KYDVRLGDVAVSY-PS--------------------------D-------NCGGVR---Q
--H-DFGK-ALEG---------------G-E----F-R-RT-G-L---------L--N--
-RP-PNSILSAVGQFRL-------------------------QID-------L--D--R-
-----------------TRF--P-RSVRDA---------------LEK--------D---
NV------------LK---------NKC-SP-PDQ--K-TD-RLFKAN-Q----------
------------------------------------------------------------
-------PHPP-E-----------------------------------------------
------------------------------------------------------------
-----------------------S---T--CA--QH------P-----------------
-----------------------MEW--------------------DV-ARA-----Q--
-----------L-ASD--AP-NVHYGTVV-------S-----GNSVVK-SAA---VQDSL
L------R----DI--PDAVCVEM-EA----S------------------GL----MN--
---------D-F-P-CI-IVRG-ICDYCD-------------------------------
---------------------------------SH------K--N---D--Q---WHGYA
ALAA----A--------------AYAKEL---------L---EF-LPAQEV--AEE----
VLAL-K-------VY---------------------------------------------
---------------------------------------HNL-------EI--T------
--------------------------------------------------------LTED
MFGL--QSVLVH---VAYLTA-I--------------------------NDEVRSIS--Q
RLNE--------------VHLRQ-ERY---H-----Q----------------ERVN-Q-
--A--LAE---KQN-------------------LCLQS----------------------
----------------------------------------------------F-------
-------------------------------------------KLPGGYERLKERV-PAC
TENMRV------------------------------------------------------
---------
>CRG87386.1
------------------------------------------------------------
------------------------------------------------------------
------------------------------------------------------------
--------------------------------------------------------M---
--AELSTRELNV-----------PVEKYTVGW------------------ICA--IP-AE
-L-EAARDM---L--D-E-K-H--P-------RL---K--------SQP-----K---H-
--------------D--NNN--YS--LG----------R----------I----N-----
DH----YVC---------------------------------------------------
IAC---LPEY---G------TKY-A----AIA-AS-SMQST-F-P-N-----L-R--FG-
LMVG--IGGGVPN-KE--------------------------------------------
-NDMRLGDIVVSL-PTD------------------------Q-------G--GGVI---Q
--Y-DLGR-KGLS-----------------R----F-E-RV-G-V---------L--N--
-KP-PILLRTAVATLRA-------------------------TKR-------L--D--I-
-----------------EIE-TI---LKTA---------------S--------------
----------------EE---------W-TY-PTD--L-KD-ILFETE-Y----------
------------------------------------------------------------
-------KNLVTGTTLNLT--AIVSGLILYGLVY-------ILKLPLWISSVV-------
----------------AFVVAS--------------------------IC----------
-----------------------I---IL-LL--YEST--A-K-----------------
----------------------------------------------EA-IRP---ARK--
------T--------T--RP-VIHYGNIG-------S-----GNTVMK-NGF---ERDAI
AKR----DN-------V--ICFEM-EA----A------------------GL----M--D
-H---------F-P-CL-VIRG-ISDYSD-------------------------------
---------------------------------SN------K--N---W--Q---WQPYA
AATA----A--------------AFAKRL---------L---ME-IGAEAV--ED----M
KPIR-N-------IL---EHLS-E------------------------------------
------------------------------------------------------------
---------------------------------------NLM-Q------------Q---
------RHEEEQEAIIKWL-----T--PVT-YD---------------------------
--------------------YQQ-SKF---L-----A--IR-Q----------ENTG-E-
--W--LVE---STE-------------------FQ-------------------------
------------------------------------------------------------
--------------------------------------------------E---------
------------------------------------------------------------
---------
>KKZ61565.1
------------------------------------------------------------
------------------------------------------------------------
------------------------------------------------------------
------------------------------------------------------------
--MSTATNNMKL-----------THDDYTVAW------------------ICP--LE-VE
-Q-IAAMIM---L--D-S-E-H--E--R--L-P--------------QP-----P---N-
--------------D--HNV--YT--LG----------S----------I----N-----
GH----NVV---------------------------------------------------
IAGLH-S--P---G------NNP-A----AVV-VT-QMRNT-F-Q-Q-----L-R--FG-
ILVG--IGGGVPT-K-------------------------------------------TE
RGNIHLGHVVVSK-PVG---------------------------------EHSGVV---Q
--Y-DHGK-AEVG-----------------Q----F-R-HT-G-Y---------L--A--
-PP-PTVLLNAARE------------------------------M-------D--V--RR
-----------------AM--MLEDPLLNH---------------IA-------------
--------------RIDT--VRQGLRRY-KY-PGA--V-ND-HLYRAE-Y----------
------------------------------------------------------------
-------VHPNH------------------------------------------------
----------------------------------------------SVSC----------
-----------------------R---KCGCDLTQ-------------------------
----------------------------------------------VV-DRR---AEDSD
DD---DDDDDVCDEGP--QL-VVHRGTIA-------A-----GELVIK-HGM---LRDEL
AK-Q--------YG--I--LCFEM-EA----A------------------GA----LA--
-D---------F-P-CL-VIRG-ISDYSD-------------------------------
---------------------------------SH------K--N---D--R---WQGYA
AAAA----A--------------AYGREL---------F---FH-MPVDDV--KQC----
KIAE-H------------------------------------------------------
------------------------------------------------------------
------------------------------------------------------------
VDSL--TQVNRYHQIFNWLK-------PSD-P----------------------------
-------------------STNL-NEA---Q-----E--RR-Q----------EGTG-L-
--W--FLQ---SEP-------------------FK-------------------------
------------------------------------------------------------
--------------------------------------------------EWKSGTR---
------------------------------------------------------------
---------
>PGH31047.1
------------------------------------------------------------
------------------------------------------------------------
------------------------------------------------------------
------------------------------------------------------------
--MSTATNNMKL-----------THDDYTVAW------------------ICP--LE-VE
-Q-IAAMIM---L--D-S-E-H--E--R--L-P--------------QP-----P---N-
--------------D--HNV--YT--LG----------S----------I----N-----
GH----NVV---------------------------------------------------
IAGLH-S--P---G------NNP-A----AVV-VT-QMRNT-F-Q-Q-----L-R--FG-
ILVG--IGGGVPT-R-------------------------------------------TE
RGNIHLGHVVVSK-PVG---------------------------------EHSGVV---Q
--Y-DHGK-AEVG-----------------Q----F-R-HT-G-Y---------L--A--
-PP-PTVLLNAARE------------------------------M-------D--V--RR
-----------------AM--MLEDPLLNH---------------IA-------------
--------------RIDT--VRQGLRRY-KY-PGA--V-ND-HLYRAE-Y----------
------------------------------------------------------------
-------VHPNQ------------------------------------------------
----------------------------------------------SVSC----------
-----------------------R---KCGCDLTQ-------------------------
----------------------------------------------VV-DRR---AEDSD
D-----DDDDVCDEGR--QL-VVHRGTIA-------A-----GELVIK-HGM---LRDEL
AK-Q--------YG--I--LCFEM-EA----A------------------GA----LA--
-D---------F-P-CL-VIRG-ISDYSD-------------------------------
---------------------------------SH------K--N---D--R---WQGYA
AAAA----A--------------AYGREL---------F---FH-MPVDDV--KQC----
KIAE-H-------DV---KQM---------------------------------------
------------------------------------------------------------
---------------------------------------------------------ITQ
VDSL--TQVNRYHQIFDWLK-------PSD-P----------------------------
-------------------STNL-NEA---Q-----E--RR-Q----------EGTG-L-
--W--FLQ---SEP-------------------FK-------------------------
------------------------------------------------------------
--------------------------------------------------EWKSGTR---
------------------------------------------------------------
---------
>XP_001258750.1
------------------------------------------------------------
------------------------------------------------------------
------------------------------------------------------------
--------------MA-STKP----D-----------------------TASQVQSK---
--ASKRSEAVSL-----------PPEKYTVGW------------------ICA--VPS-E
-L-IAARAM---L--D-D-E-H--A--Q--L-KT-------------QP-----K---H-
--------------D--ENS--YI--LG----------C----------I----G-----
GH----NVT---------------------------------------------------
IACLP-E--Y---G------TNR-A----AIA-AK-SMQST-F-P-S-----L-R--FG-
VLVG--VGGGVPS----------------------------------------------S
ENDIRLGDLVVSL-PSA---------------------------------QGGGVI---Q
--Y-DLGR-M-EI---------------D-G----F-R-RLG--T---------L--N--
-KP-PVLLRTAITTLRA-------------------------TRN-------L--G--R-
-----------------EIS--R--LVNEA---------------FK--------GD---
QRDQRDQ--ESDEESDEE---------W-SY-PMT--A-KD-ILFSAN-Y----------
------------------------------------------------------------
---------KHIDK----------------------------------------------
---------------------------------------------N-RTC----------
-----------------------E---GC-VVAAKK----D-D-----------------
----------------------------------------------IV-DRP--------
--PR-RS--------T--NP-KIHYGNIA-------S-----GNAVMK-DGL---ERDRL
AER---------DN--V--ICFEM-EA----A------------------GL----MD-D
-----------F-P-CL-VIRG-VCDYAD-------------------------------
---------------------------------SH------K--N---K--K---WQPYA
AAVA----A--------------AFAKKL---------L---LI-VTPQAV--MDN---L
EPIK-E-------NV---A-E--IRSI---------AA----------------------
-----------------------------------------------------ATR----
------------------------------------TV---V-----------ESIHLDS
QFR----------KIKDWLS-------PPD-PST--------------------------
---------------------NF-VKA---L-----K--MH-Y----------EGTG-L-
--W--FLE---SEL-------------------FQ-------------------------
------------------------------------------------------------
--------------------------------------------------QWKSGSR---
------------------------------------------------------------
---------
>XP_002340080.1
------------------------------------------------------------
------------------------------------------------------------
------------------------------------------------------------
-------------------------------------------------------MA---
--DEQSAEMLKL-----------PPESYTVGW------------------ICA--IPC-E
-L-TAAREL---L--D-A-C-H--E--Q--L-ES-------------QA-----K---Y-
--------------D--ENN--YI--LG----------R----------M----G-----
KH----NVA---------------------------------------------------
IACLP-E--Y---G------TNR-A----AIA-AK-SMQST-F-P-N-----L-R--FG-
VLVG--VGGGVPN----------------------------------------------A
ENDIRLGDIAVSL-PSE---------------------------------QGGGVM---Q
--Y-DLGR-R-EV---------------D-G----F-R-RRG--A---------L--N--
-KP-PVLLRTAISNLRA-------------------------MRK-------L--P--Q-
-----------------EIS--S--LVNET---------------FG--------GE---
------------EDLEEE---------W-TY-PSN--S-KD-ILYEAT-H----------
------------------------------------------------------------
---------KHIDK----------------------------------------------
---------------------------------------------N-PDC----------
-----------------------N---AC-ARDL------T-G-----------------
----------------------------------------------VV-TRD--------
--PR-RS--------T--NP-RIHYGNIG-------S-----GNSVIK-DAR---ERDFL
AKR---------DN--I--LCFEM-EA----A------------------GL----MD-D
-----------F-P-CV-VIRG-ICDYAD-------------------------------
---------------------------------SH------K--N---K--K---WQPYA
AAIA----A--------------AYAKKL---------L---SV-ISPQAV---DK---L
SPIG-T-------EI---LGE--LKGM---------NE----------------------
-----------------------------------------------------RLE----
------------------------------------KALNQK-----------ESYHREQ
ITRA--LTEDQHRCLQAFKT---------S-RYE--------------------------
---------------------QY-KDI---N-----P--NR-V----------EGTC-E-
--W--VLK---SSE-------------------YR-------------------------
------------------------------------------------------------
--------------------------------------------------LWWESSSND-
------------------------------------------------------------
---------
>GAM41794.1
------------------------------------------------------------
------------------------------------------------------------
------------------------------------------------------------
-------------------------------------------------------MA---
--DEQPAEMLKL-----------PPQSYTVGW------------------ICA--IPC-A
-L-TATREL---L--D-A-C-H--E--Q--L-ES-------------QA-----K---Y-
--------------D--ENN--YI--LG----------R----------M----G-----
KH----NVA---------------------------------------------------
IACLP-E--Y---G------ANR-A----AIA-AK-SMQST-F-P-N-----L-R--FG-
VLVG--VGSGAPS----------------------------------------------A
ENDIRLGDIAVSL-PSE---------------------------------QGGGVI---Q
--Y-DLGR-R-EV---------------D-G----F-H-RRG--A---------L--N--
-KP-PTLLRTAVSNLRA-------------------------MRK-------L--P--Q-
-----------------EIS--S--LVNEI---------------FS--------RD---
------------EDSEEE---------W-TY-PSN--S-KD-ILFEAT-Y----------
------------------------------------------------------------
---------KHIEK----------------------------------------------
---------------------------------------------N-PDC----------
-----------------------D---AC-VKDP------T-G-----------------
----------------------------------------------IV-TRD--------
--PR-RS--------T--NP-RIHYGNIG-------S-----GNSVIK-DAL---ERDFL
AKR---------DK--V--LCFEM-EA----A------------------GL----MD-D
-----------F-P-CV-VIRG-IGDYAD-------------------------------
---------------------------------SH------K--N---K--K---WQPYA
AAIA----A--------------AYAKKL---------L---SV-ISPQAV---DK---L
SPIE-T-------EI---VSE--LKGM---------NE----------------------
-----------------------------------------------------CLE----
------------------------------------KAFNQK-----------ESHHREQ
IMRA--LTEDQRCCLQAFKT---------S-TYE--------------------------
---------------------QY-KDF---N-----P--NR-L----------EGTY-E-
--W--VLK---SSE-------------------YR-------------------------
------------------------------------------------------------
--------------------------------------------------LWRENSGHD-
------------------------------------------------------------
---------
>XP_011321087.1
---------------------------------------------------MPCLEFEGG
GTI--EGINEPHVGRTSAIAIGIQKSIHTWLRHIGSP-SPYANH-WK-ILFLV-------
---------FAFI--AR-----------MRRKKPAQAF----------------------
-------ETT--------P-------------------------------QAPRGPN---
--TSESSMKTTV-----------DYEIYTVGW------------------ICA--IQA-E
-L-VAALEI---L--D-E-E-I--M--E--P-VP---V----------S-----R---H-
--------------D--GNS--YT--LG----------K----------I----G-----
NH----HVV---------------------------------------------------
VAGLP-RGQY---G------VAS-A----AKA-AR-DMVRT-F-P-N-----V-R--VG-
FMVG--IGGGVPT-Q---------------------------------------------
-GDIRLGDIVVGS-SS---------------------------YG------SGGLL---Q
--Y-NHKK-TIKD---------------R-G----M-D-LI-G-D---------L--N--
-LP-PVSVLGAISKLAA-------------------------YHE-------R--K--G-
-----------------HNL--N-QTVEDV---------------LS-------------
K---NPRL------IERG---------F-QR-PHD--N-TD-RLYKAK-F----------
------------------------------------------------------------
-------THPYHG-----------------------------------------------
-----------------------------------------------AKC----------
-----------------------S---D--AC-PTSN-----------------------
----------------------------------------------LE-KRV---PRM--
---E-YE--------D--NP-KIHYGLIA-------S-----SSHLMN-DAV---TRDEL
AD---------QEN--V--LCFET-EA----A------------------GL----P--Y
-H---------F-P-CV-VIRG-ISDYSD-------------------------------
---------------------------------SH------R--G-----RE---WQGYA
ALVA----A--------------AYAKQL---------L---LQ-IPAWMI----KE--E
KRVK-I-------IL---NELD-KKPV-----------P-M-------------------
-----------------------------------------S-----KTNK--ATEG-FD
------------------------------------R-----------------------
---N--TKREDEMRILDWL-N-AI-----D-YS---------------------------
-------------------S-KQ-HEL---L-----QPQQR-Q----------PGTG-Q-
--S--FVG---SER-------------------FQ-------------------------
------------------------------------------------------------
--------------------------------------------------A---------
------------------------------------------------------------
---------
>CRG88498.1
------------------------------------------------------------
------------------------------------------------------------
------------------------------------------------------------
------------------------------------------------------------
------------------------------------------------------------
------------------------------------------------------------
------------------------------------------------------------
------------------------------------------------------------
MSCW--PL-CWEWET------EV-L----PAL-PR-SLRMS-F-T-R-----I-K--LA-
LVVG--ICGGAPY-SID-------------------------------------------
KREIILGDVIISD----------------------------------------SVV---E
--Y-DFGR-QYPD-----------------G----F-V-RK-S-GIKE-----TL--G--
-QP-NQEIRSFLNGLRT-------------------------SRR------QA--HVQ-Q
---------Q-----I------A-HYLEDI---------------RGRD-----------
------------------------ERHW-SY-PGVP---QDTILFPAT-Y----------
------------------------------------------------------------
-------RHRHYEPSPG------------VECACL-----------DC-------H----
SSQDPV------------------------------------------------------
------------------------------------------------------------
------------------------------------------------------------
----------------------------S-------S-----ANTVMR-SGE---HRDGL
AED---------EG--I--IGFEM-EGA----------------------GV----WD--
---------N-L-P-CI-IIKG-VCDYAD-------------------------------
---------------------------------SH------K--N-----KR---WQNYA
SVTA----A--------------CCTKAF---------L---TY-WDTGLQ---------
------------------------------------------------------------
------------------------------------------------------------
------------------------------------------------------------
------------------------------------------------------------
------------------------------------------------------------
------------------------------------------------------------
------------------------------------------------------------
------------------------------------------------------------
------------------------------------------------------------
---------
>CRG89878.1
------------------------------------------------------------
------------------------------------------------------------
------------------------------------------------------------
------------------------------------------------------------
-----------------MKSIGKTHDDYSIAW------------------VCA--LP-LE
-A-TAATAM---L--D-R-R-HL---PL----QQ----P-P-----------------G-
--------------D--DNA--YE--LG----------E----I-A-------------G
-H----NIV---------------------------------------------------
VVLLP-AGVY---G------ITS-A----ATI-VA-QLRTT-F-P-L-----I-R--FA-
VLVG--IGGGVPSA-------------------------------RH-------------
--DIRLGDVVVSQ-PAG---------------------------------LSGGVV---Q
--Y-DYGK-TTN----------------G-G----F-H-RTG-----------IM--S--
-PP-PQVLLTAVARLQA-------------------------GEF-K--GY-N-------
------------------SN--M-IEVLSN-------------IVDN---------K---
-----N-ET------TN-------R--F-LR-PA-E---PD-QLFRAT-Y-THR------
------------------------------------------------------------
------------------------------------------------------------
----------------------------------------EGE----ETC----------
-----------------------I---S--CDR-------S--QI--FP-----------
--------------------------------------------------RS-P--R---
-----Q-S-------N--LP-RIHYGLIA-------S-----GNQVIK-DGQ---IRDQL
AK----D---------IGMLCFEM-EAA----------------------GI----MN-Q
-----------L-P-CL-VIRG-ICDYSD-------------------------------
---------------------------------SH------K--N-----KH---WQGYA
ALT----------------A--AAYSKVL---------L---SV-VPVNQS--YKN----
SLS------------------R--SAF---------------------------------
------------------------------------------------------------
------------------------------------------------------------
------------------------------------------------------------
------------------------------------------------------------
------------------------------------------------------------
------------------------------------------------------------
------------------------------------------------------------
------------------------------------------------------------
---------
>CRG91125.1
------------------------------------------------------------
------------------------------------------------------------
------------------------------------------------------------
------------------------------------------------------------
----------------------MEHSQFTVGI------------------ICA--LP-LE
-A-AAAAAL---L--D-E-E-FP---A---L------GQ--D----------E-----L-
--------------D--HNS--YK--LG----------R----I-H-------------H
-H----HVA---------------------------------------------------
IASLP-SGVY---G------STP-A----ASV-AK-DMLRT-F-K-S-----L-R--FG-
LMVG--IGGALPVPSD----------------------------DEL----D--------
---IRLGDVAIGK-PS---------------------------------GQFGGVV---Q
--F-DRGK-HTQ---------------SS-G----F-E-RSG-----------TL--A--
-AP-PFLLLTALAQLES-------------------------DNE-L--G-ET-------
--------------A----I--S-THLSEM---------------FR--------K---R
----P--AM------A---------KKF-GY-PGAE---ND-VLFEVS-Y-AHPAT----
------------------------------------------------------------
------------------------------------------------------------
---------------------------------------------AD-TC----------
-----------------------A---G--CDV-------S-RR---VR-----------
--------------------------------------------------RT-E--R---
-----D-S-------T--DP-MLFCGTIA-------S-----SNSVVK-DAV---TRERL
RE---Q-L---------GAICCEM-EAA----------------------GL----A--D
-----------F-P-CL-VIRG-ISDYSD-------------------------------
---------------------------------SH------K--N-----KN---WQRYA
AAT----------------A--AACAKSL---------L---GY-IGAASV--ANE----
KPVV---------QV---GDT---VL------------------HDFAAKQLAAT-----
---E--K-LG------------------------------------EKIDA--SAQ----
-------------------------------------------------------KEEDR
YRDA--RQK----ECHQFFNV--------V-R------------------YL-------A
YK-----------------------NI---NP---T----R-T----------ENTC-L-
--W--VLE-NN--Q-------------------YS-----------------------TW
LMSQRDD-----------------------------------------------------
------------------------------------------------------------
------------------------------------------------------------
---------
>CRG91689.1
------------------------------------------------------------
------------------------------------------------------------
------------------------------------------------------------
------------------------------------------------------------
-----------------MKRTRPNREDYTVGW------------------VSA--LP-IE
-L-AAAKEV---L--D-E-E-HR---DI----PHM---S-P-----------------T-
--------------E--TNV--YT--LG----------R----I-G-------------E
-H----NVV---------------------------------------------------
IACLP-AGQM---G------TNS-A----AAV-AT-QMKAT-F-P-S-----I-R--FG-
LMVG--VGGGVPSD----------------------------------------------
KIDIRLGDVVISQ-PDK---------------------------------RHGGVV---Q
--Y-DFGK-ATPG---------------G------F-Y-QTG-----------VL--N--
-TP-PSVLLSALQTLKA-------------------------NHI-R--NR-N-------
------------------SV--S-RFLSPI---------------NA------------L
-----P------------------IF---SLH-NAG---PD-NLFKPT-Y-KHLQ-----
------------------------------------------------------------
------------------------------------------------------------
----------------------------------------------GDTC----------
-----------------------Q---M--CSD-------K--EY--VN-----------
--------------------------------------------------RI-Q--R---
-----Q-NG-----E----I-VIHYGTIA-------S-----GNQVIK-DGI---TRDKL
SS----EL-----G--G-VLCFEM-EAA----------------------GL----MN-S
-----------F-P-CL-VIRG-ICDYAD-------------------------------
---------------------------------SH------K--N-----KR---WQPYA
AAV----------------A--AACAKEV---------L---SV-IPGTE----------
------------------------------------------------------------
------------------------------------------------------------
------------------------------------------------------------
------------------------------------------------------------
------------------------------------------------------------
------------------------------------------------------------
------------------------------------------------------------
------------------------------------------------------------
------------------------------------------------------------
---------
>OBT50463.1
------------------------------------------------------------
------------------------------------------------------------
------------------------------------------------------------
------------------------------------------------------------
-------------------MVSQPVEAYQVGV------------------LCA--LP-KE
-M-AAAIAI---L--E-E-E-HE---RL----K---IQD-A-----------------Q-
--------------D--SNS--YV--LG----------R----V-Y-------------E
-H----NVV---------------------------------------------------
IACLP-AGVY---G------TNA-A----ATA-AT-NMLRT-F-T-G-----I-R--FG-
LFVG--IGGGIPNI-------------------------------AK-------------
KIDIRLGDVVVSH-PDQ---------------------------------TFGGVV---Q
--Y-DLGK-DLGG---------------G-E----F-E-RKG-----------SL--N--
-KP-PTVLLSALSTIQA-------------------------RSA-R--HT-Q-------
------------------KV--S-ESVSAM---------------IQ--------T---E
-----D-LV------GG-------DY---DF-PGVD---RD-HLFCAL-C-NGS------
------------------------------------------------------------
------------------------------------------------------------
-------------------------------------------AEPSLSC----------
-----------------------V---A--CDN-------G--EI--PR-----------
--------------------------------------------------LT-S--R---
-----T------------GP-KIHYGTIA-------S-----GNTLIK-NAA---ERDRL
GK----EF-----G----AKCVEM-EAA----------------------GL----MD-N
-----------F-P-CI-VIRG-ICDYAD-------------------------------
---------------------------------SH------K--N-----DV---WQNYA
AVT----------------A--AAFAKEL---------L---SI-VTSTSV--AAT----
KPAT-D-------AM---KYNL--GLL---------LF--DA------------------
------------------------------------------------------------
------------------------------------------------------------
------------------------------------------------------------
------------------------------------------------------------
------------------------------------------------------------
------------------------------------------------------------
------------------------------------------------------------
------------------------------------------------------------
---------
>CRK45050.1
------------------------------------------------------------
------------------------------------------------------------
------------------------------------------------------------
------------------------------------------------------------
----------------MEPSRPRSCRSFGVAI------------------ICA--LE-IE
-A-DAVKAS---F--D-N-DWG-TS-A-G----L---------PYD-KA-----P---G-
--------------D--LNV--YF--NG----------S----I-D--------------
RH----NVV---------------------------------------------------
LVRL--PG-P---GK------VN-A----AIG-AS-NCRAS-Y-P-N-----I-K--LA-
ILVG--ICSTIPL-ASD-------------------------------------G-----
NTKIALGDVIISE----------------------------------------GVI---E
--Y-DLGH-QTTD-----------------R----F-T-RK-E-DLLH-----SL--G--
-RP-GLQVRSLLTKLKS-------------------------LRS------RR--SMQ-R
---------Q-----M------A-DCLGAI-------------------Q----------
---------------------YAPGMAG-GT-------------PPID-R----------
------------------------------------------------------------
-------NQTFHDP----------------------------------------------
------CLA-----------------------------------HERVRC----------
-----------------------G---DCGCGGQV--------G---SHNP---------
------------------------------------------------------------
----------LNREIH--PP-TVHFGLIA-------S-----GDTVVG-SKE---KMDHV
LR-S--------EN--I--LAFDS-ESA----------------------GV----WD--
---------I-F-P-SI-AIRG-AGTYVD-------------------------------
---------------------------------GT------R--T-----TG---WDRRA
ASTA----A--------------ACVKVV---------L---SD-WQPGLC--SQ-----
------------------------------------------------------------
------------------------------------------------------------
------------------------------------------------------------
------------------------------------------------------------
------------------------------------------------------------
------------------------------------------------------------
------------------------------------------------------------
------------------------------------------------------------
------------------------------------------------------------
---------
>XP_003004189.1
------------------------------------------------------------
------------------------------------------------------------
------------------------------------------------------------
------------------------------------------------------------
----------------MEPSRPRSRCCFGVAI------------------ICA--LE-IE
-A-DAVKAL---F--D-K-DWD-MS-A-G----L---------PYD-KA-----P---G-
--------------D--PNI--YS--HG----------S----I-D--------------
RH----NLV---------------------------------------------------
LVRL--PG-P---GK------VN-A----AIG-AS-NCRAS-Y-P-N-----V-K--LA-
IVVG--ICSTVPF-ASD-------------------------------------G-----
NTKIALGDVIISE----------------------------------------GVT---E
--Y-DLGH-QTTD-----------------Q----F-N-RK-E-GLLH-----VL--G--
-RP-VLEVRSLLTKLRT-------------------------LRS------RR--SMQ-R
---------K-----M------A-DCLGAI-------------------Q----------
---------------------YAPGMAE-GT-------------SLPD-L----------
------------------------------------------------------------
-------NQTFHDP----------------------------------------------
------CLA-----------------------------------HEVVRC----------
-----------------------E---DCGCGGQV--------G---WHHP---------
------------------------------------------------------------
----------VSREIH--PP-TVHFGLIA-------S-----GDTVVG-PQE---KIDLV
LR-S--------ES--I--LAFDT-ESA----------------------GV----WD--
---------I-F-P-SI-AIKG-AGTYVD-------------------------------
---------------------------------GT------R--T-----TG---WDRRA
ASTA----A--------------ACMKVF---------L---SH-WTPVLC--SQ-----
------------------------------------------------------------
------------------------------------------------------------
------------------------------------------------------------
------------------------------------------------------------
------------------------------------------------------------
------------------------------------------------------------
------------------------------------------------------------
------------------------------------------------------------
------------------------------------------------------------
---------
>XP_009654153.1
------------------------------------------------------------
------------------------------------------------------------
------------------------------------------------------------
------------------------------------------------------------
----------------MEPSRPRSCRSFGVAI------------------ICA--LE-IE
-A-DAVKAS---F--D-N-DWD-TS-A-G----L---------PYD-KA-----P---G-
--------------D--PNV--YF--NG----------S----I-D--------------
RH----NVV---------------------------------------------------
LVRL--PG-P---GK------VN-A----AIG-AS-NCRAS-Y-P-N-----I-K--LA-
ILVG--ICSTIPL-ASD-------------------------------------G-----
NTKIALGDVIISE----------------------------------------GVI---E
--Y-DLGH-QTTD-----------------R----F-T-RK-E-DLLH-----SL--G--
-RP-GLQVRSLLTKLKS-------------------------LRS------RR--SMQ-R
---------Q-----M------A-DCLGAI-------------------Q----------
---------------------YAPGMAR-GT-------------PLTD-R----------
------------------------------------------------------------
-------NQTFHDP----------------------------------------------
------CLT-----------------------------------HERVRC----------
-----------------------G---DCGCGGQV--------G---SHNP---------
------------------------------------------------------------
----------LNREIH--PP-TVHFGLIA-------S-----GDTVVG-SKE---KMDHV
LR-S--------EN--I--LAFDS-ESA----------------------GV----WD--
---------I-F-P-SI-AIRG-AGTYVD-------------------------------
---------------------------------GT------R--T-----TG---GDRRA
ASTA----A--------------ACVKVL---------L---SD-WQPGLC--SQ-----
------------------------------------------------------------
------------------------------------------------------------
------------------------------------------------------------
------------------------------------------------------------
------------------------------------------------------------
------------------------------------------------------------
------------------------------------------------------------
------------------------------------------------------------
------------------------------------------------------------
---------
>CRL22767.1
------------------------------------------------------------
------------------------------------------------------------
------------------------------------------------------------
------------------------------------------------------------
---------------------MRSLDSYTVGW------------------ICA--LP-LE
-M-AAARLV---L--D-A-T-HP---PL----HQ----P-R-----------------R-
--------------D--QNS--YL--LG----------E----L-A-------------G
-H----NVV---------------------------------------------------
VACLP-AGIY---G------TTF-A----AVV-AT-QMRLT-F-P-A-----I-R--IG-
LMVG--IGGGVPSL-------------------------------TT-------------
--DIRLGDVVVSQ-PQG---------------------------------QFSGVV---Q
--Y-DAGK-TIAS---------------G-H----F-E-RTG-----------TL--N--
-MP-PAELLTALAKVQA-------------------------NRM-V--EG-N-------
------------------TR--L-QSHISN-------------AVAT--------ET---
-----Q-TG------LG-------S--F-RR-PAEG---HD-RLYDAS-Y-THE------
------------------------------------------------------------
------------------------------------------------------------
----------------------------------------SSA----SDC----------
-----------------------A---S--CDR-------M--RV--LD-----------
--------------------------------------------------RR-P--R---
-----T-S-------E--EP-HIHYGTIA-------S-----GNQVMK-NAQ---VRDQL
AS----Q---------LGILCFEM-EAA----------------------GL----MN-H
-----------F-P-SL-VVRG-ICDYAD-------------------------------
---------------------------------SH------K--N-----KE---WQRYA
ALA----------------A--AAFAKEL---------L---CE-VPVQAD--TGG----
ITGT-N--------G---SFSV--DEF---------------------------------
------------------------------------------------------------
------------------------------------------------------------
------------------EVR-----------FR--------------------------
------------------------------------------------------------
------------------------------------------------------------
------------------------------------------------------------
------------------------------------------------------------
------------------------------------------------------------
---------
>OQE15942.1
------------------------------------------------------------
------------------------------------------------------------
------------------------------------------------------------
------------------------------------------------------------
--------MVNESHCLRTT--MMSPDDYTVGW------------------ICA--LP-LE
-M-AAARRV---F--D-A-T-HP---P---L----R-T---P----------R-----Y-
--------------D--QNC--YQ--LG----------E----I-A-------------G
-H----NVV---------------------------------------------------
IASLP-AGTY---G------TTP-A----AVV-AT-QMCVT-F-P-A-----I-R--IG-
LMVG--IGGGVPSL-------------------------------GT----D--------
---IRLGDVVVSQ-PQG--------------------------------Q-FSGVV---Q
--Y-DVGK-TNE---------------SG-D----F-E-RTG-----------TL--N--
-MP-PAELLTALAKVQA-------------------------IRM-V--E-G--------
----------------SARF--Q-SFISKA---------------VA--------T---E
-----T-QS------ST-------D-SF-HR-PAEG---HD-HLYDAS-Y-PHEN----S
------------------------------------------------------------
------------------------------------------------------------
----------------------------------------------ASDR----------
-----------------------ANCDE--CDS-------T-RI---VA-----------
--------------------------------------------------RR-P--R---
-----T-S-------K--EP-RIHYGTIA-------S-----GNQVMK-NAQ---VRDQL
AS----QL---------GILCFEM-EAA----------------------GL----MN-H
-----------F-S-CL-VVRG-ICDYAD-------------------------------
---------------------------------SH------K--N-----KE---WQRYA
ALA----------------A--AAFAKEL---------L---CE-VPVHAC--NDG----
STFS-N-------GS---FTE---DEF-------------D-------------------
---V--R-------------------------------------------F--R------
------------------------------------------------------------
------------------------------------------------------------
------------------------------------------------------------
------------------------------------------------------------
------------------------------------------------------------
------------------------------------------------------------
------------------------------------------------------------
---------
>CRL30769.1
------------------------------------------------------------
------------------------------------------------------------
------------------------------------------------------------
------------------------------------------------------------
--------------MMARR--RLTHHEYTVGW------------------ICA--LP-IE
-L-KAACAV---L--D-Q-V-HE---T---L----P-S---A----------D-----R-
--------------D--DNV--YT--LG----------Q----V-A-------------Q
-H----NIV---------------------------------------------------
ITCLP-KGIY---G------TTQ-A----AIV-AQ-RMELS-F-P-N-----I-Q--YR-
LMVG--VGGGVPCP--------------------------------G----D--------
---VRLGDVVIGV-PG---------------------------A------NSTGIV---A
--Y-DHGK-TTT---------------AG-H----L-E-QTV-----------IL--N--
-KP-PLNMLKAVPHLGR--------------------------RV-R--S-VS-------
--------------Q--T--------LQSA---------------IA--------S----
----DP-IP------L---------AEF-AC-PGKE---ND-KLFEAE-Y-DHPDS----
------------------------------------------------------------
------------------------------------------------------------
---------------------------------------------SR-SC----------
-----------------------S---S--CCD-------E-AK---VL-----------
--------------------------------------------------RR-P--Q---
-----RES-------V--EP-HIHTGTIG-------S-----GNQVIK-DAR---TRDSL
AK---A-H---------GILCFEM-EAA----------------------GL----VD-S
-----------W-P-CL-VFRG-ICDYSD-------------------------------
---------------------------------SH------K--Q-----KQ---WQPYA
AIT----------------A--AACARSL---------M---LL-LNGKPR--ECY----
QNH---------------------------------------------------------
---E-------------------------------------------EVVV--PLA----
--------------------------------------YSD------------ARK---E
CVQI--LS---------FSNP--------I-R------------------HR-------E
DL----------------------QER---KG---R----R-A----------KGTC-E-
--W--MLK-NN--I-------------------FQ-----------------------EW
REGSGKNDS---------------------------------------------------
------------------------------------------------------------
------------------------------------------------------------
---------
>CDM29880.1
------------------------------------------------------------
------------------------------------------------------------
------------------------------------------------------------
------------------------------------------------------------
--------------MMARR--RLTHHEYTVGW------------------ICA--LP-IE
-L-KAACAV---L--D-Q-V-HE---T---L----P-S---A----------D-----R-
--------------D--DNV--YT--LG----------Q----V-A-------------Q
-H----NIV---------------------------------------------------
ITCLP-KGIY---G------TTQ-A----AIV-AQ-RMELS-F-P-N-----I-Q--YR-
LMVG--VGGGVPCP--------------------------------G----D--------
---VRLGDVVIGV-PG---------------------------A------NSTGIV---A
--Y-DHGK-TTT---------------AG-H----L-E-QTV-----------IL--N--
-KP-PLNMLKAVPHLGR--------------------------RV-R--S-VS-------
--------------Q--T--------LQSA---------------IA--------S----
----DP-IP------L---------AEF-AC-PGKE---ND-KLFEAE-Y-DHPDS----
------------------------------------------------------------
------------------------------------------------------------
---------------------------------------------SR-SC----------
-----------------------S---S--CCD-------E-AK---VL-----------
--------------------------------------------------RR-P--Q---
-----RES-------V--EP-HIHTGTIG-------S-----GNQVIK-DAR---TRDSL
AK---A-H---------GILCFEM-EAA----------------------GL----VD-S
-----------W-P-CL-VFRG-ICDYSD-------------------------------
---------------------------------SH------K--Q-----KQ---WQPYA
AIT----------------A--AACARSL---------M---LL-LNGKPR--ECY----
QNH---------------------------------------------------------
---E-------------------------------------------EVDV--PLA----
--------------------------------------YSD------------ARK---E
CVQI--LS---------FSNP--------I-R------------------HR-------E
DL----------------------QER---KG---R----R-A----------KGTC-E-
--W--MLK-NN--I-------------------FQ-----------------------EW
REGSGKNDS---------------------------------------------------
------------------------------------------------------------
------------------------------------------------------------
---------
>OJJ05527.1
------------------------------------------------------------
------------------------------------------------------------
------------------------------------------------------------
------------------------------------------------------------
--------------MMARR--GRTHREYTVGW------------------ICA--LP-IE
-L-KAACAI---L--D-E-V-HE---T---L----P-S---A----------D-----R-
--------------D--DNV--YT--LG----------Q----V-A-------------Q
-H----NVV---------------------------------------------------
ITCLP-KGIY---G------TTQ-A----ANV-AQ-RMELS-F-P-N-----I-Q--YR-
LMVG--VGGGVPSP--------------------------------G----D--------
---VRLGDVVIAV-PG---------------------------A------NSTGIV---A
--Y-DHGK-TTV---------------GG-H----L-E-QTV-----------IL--N--
-KP-PLNMLKAVPHLGL-------------------------GRS-L--S-IS-------
--------------Q--T--------LKAA---------------IA--------S----
----DP-IA------L---------TEF-AY-PGEE---HD-KLFEAE-Y-DHPDL----
------------------------------------------------------------
------------------------------------------------------------
---------------------------------------------SQ-SC----------
-----------------------S---S--CCN-------E-TK---IL-----------
--------------------------------------------------RR-L--Q---
-----RKS-------D--EP-HLHAGTIG-------S-----GNQVIK-DAR---TRDSL
AK---A-H---------GISCFEM-EAA----------------------GL----VD-S
-----------W-P-CL-VIRG-ICDYSD-------------------------------
---------------------------------SH------K--Q-----KQ---WQPYA
AIT----------------A--AACARSL---------L---VL-LDRKPH--VYP----
QYH---------------------------------------------------------
---E-------------------------------------------RDDV--SPE----
--------------------------------------YSD------------ARK---E
CVQA--LS---------FSNP--------I-R------------------HR-------Q
DL----------------------QER---KG---R----R-A----------KGTC-E-
--W--MLK-TN--I-------------------FQ-----------------------EW
RGGSGKDDS---------------------------------------------------
------------------------------------------------------------
------------------------------------------------------------
---------
>CVL02202.1
------------------------------------------------------------
------------------------------------------------------------
------------------------------------------------------------
------------------------------------------------------------
--------------MSEITEIHFTHNDYTVAW------------------ICA--LP-TE
-Q-TAAILM---L--D-K-E-HS---SL----PS----Q-C-----------------E-
--------------D--PNT--YT--LG----------S----V-G-------------N
-H----NVV---------------------------------------------------
IACLP-LGQT---G------NDP-A----ASV-VM-ALMMS-F-P-A-----V-R--FG-
LMVG--IGGGGLS-----------------------------------------------
-SKVRLGDVVVSK-PVD---------------------------------DLPGVI---Q
--W-DKGR-AEQ----------S-----G-S----F-R-RTG-----------SL--N--
-NP-PRVLLTALTKLIS-------------------------HHD-R---NGN-------
------------------GI--Q-LALENV---------------RA--------T---N
-----P-KL------SK-------SY---TG-RDGL---KD-IKFDVD-Y-PHQERPADD
S-----------------------------AS-------------------------EL-
------------------------------------------------------------
------------------------------------------TDEEEDAC----------
-----------------------R---F--CDK-------S--RA--VE-----------
--------------------------------------------------KK-P--R---
------------------ET-KIHYGLIA-------S-----GNKVVK-DSV---LRNSF
RK----EF-----G--NKLLCFEM-EAA----------------------GI----MN-S
-----------L-P-CL-VIRG-ICDYAD-------------------------------
---------------------------------SH------K--S-----DG---WQKYA
AMV----------------A--AIFAKEL---------L---LV-VHAEEV--KQM----
KDVK-D-------LQ---KT-------------------------------ME-------
---T------------------------------------------------------TQ
----R-------------------------TV------L---------------------
--------EDKYQKILSWLRE-----------DD----------------QG-------N
RL----------------------SQH---LG---Q----R-Q----------AGTG-Q-
--W--LLV----------------------SPEFN-----------------------QW
LKYKP-------------------------------------------------------
------------------------------------------------------------
------------------------------------------------------------
---------
>CVL03615.1
------------------------------------------------------------
------------------------------------------------------------
------------------------------------------------------------
------------------------------------------------------------
------------MDP-WRPNRPEKRDDFEVAI------------------ICA--LT-LE
-A-DAVIAL---F--D-H-DWQ-DD---G----F---------SYG-KA-----R---G-
--------------D--PNA--YS--IG----------A----I-G--------------
QH----NVV---------------------------------------------------
LAHL--PG-M---GK------VS-A----GNI-AA-FCRMS-F-P-N-----I-K--LA-
LLVG--ICGGAPT-YNK-------------------------------------G-----
KSRIRLGDAIIST----------------------------------------GIV---Q
--Y-DFGR-RFPD-----------------Q----F-E-IK-D-SLND-----IP--G--
-RP-NLEIRSLLSKLMT-------------------------TRE------N--------
------------------------------------------------------------
-----------------------AKSPA-TF-PGRS---KD-LLFPVD-Y----------
------------------------------------------------------------
-------RHKHQDSLA--------------CTLCA-----------SC-------H----
QETDPICDI-----------------------------------ALTSSC----------
-----------------------E---QIRCDTSQ--------C---LQRDN-EE-----
------------------------------------------------------------
------------GEEL--HP-FVHFGTFA-------S-----GDTVMK-SGK---DRDHI
TK-Q--------TQ--A--LGFEM-ESV----------------------GV----WE--
---------V-F-P-CV-VIKS-VCDYAD-------------------------------
---------------------------------SH------K--S-----KD---WQPYA
AACA----A--------------SYTKGF---------L---RY-WDSTRH--AE-----
------------------------------------------------------------
------------------------------------------------------------
------------------------------------------------------------
-STS--KPQQFRKRIIKSLSYV-------D-MN--------------------------E
RRNNI---------------------------------QSE-A----------PSTF-N-
--W--IFE---GS-------------------VEYPGKQGPGWLSD-QDYDTDTESEPEW
ETETASNTESEQEGTIEAHEDNGTGWETASDEESGNEDSLEEDEHSEASWETASDEDSRE
E-------GFPEADDDMGADWAT-ESVGRSETIEDSTPSRRQWRHWDSFSNWLKSDL---
------------------------------------------------------------
---------
>CVL03942.1
------------------------------------------------------------
------------------------------------------------------------
------------------------------------------------------------
------------------------------------------------------------
---------------------MSNPHDYIAGW------------------ICA--LH-IE
-Y-VAAKTF---L--D-E-K-H--E--P--P--E---F---------VS-----T---N-
---------------D-NNL--YT--LG----------K----I-G--------------
KH----NTV---------------------------------------------------
IAVLP-PGEY---G------IAP-A----ASV-AR-DMLHS-F-P-N-----I-R--IG-
LMVG--IGGGAPS--P--------------------------------------------
KHDIRLGDIVVST-SD-----------------------NVKH---------GGVF---N
--F-DHGK-VIQG-------------Q-------PF-K-ES-G-F---------L--N--
-QP-PVILRTAVQGLRA-------------------------EYE----------A-EG-
-----------------HQL--E-RAINET---------------LD--------RK---
PR------LRK--K-------------Y-GR-PQG--V-TD-RLYQTG-V----------
------------------------------------------------------------
-------LHQPNH-----------------------------------------------
----------------------------------------------EPDC----D-L---
----------------------------CSK--D--------------------------
-------------------------------------------PSSLI-VRA---ERTS-
------------D-ED--NP-AIHYGLIA-------S-----SDKLMK-DAT---IRDEL
A-K---------KG--V--LCFET-EA----A------------------GL----VN--
---------H-F-P-CL-VVRG-ICDYAD-------------------------------
---------------------------------TH------K--N-----DQ---WQGYA
AMAA----A--------------AYAKDL---------L---CQ-IHPIRA--EGE----
AKIS-K-------VLSG---IQ---------------NE-VSATTR--------------
-----------------------------KV-------N---------------------
------------------------------------AIIH----------HNQTQEN---
------------KDILQWLTPAN--------YSL--------------------------
--LQ----------------SDNIG--------------RR-Q----------PGTG-Q-
--W--FIN----SS------------------EFR-------------------------
------------------------------------------------------------
--------------------------------------------------RWRDSPN---
------------------------------------------------------------
---------
>CVL06935.1
------------------------------------------------------------
------------------------------------------------------------
------------------------------------------------------------
------------------------------------------------------------
---------------------MSNPHEYIVGW------------------ICA--LH-IE
-Y-VAAKTF---L--D-E-K-H--E--P--P--E---F---------VS-----T---N-
---------------D-NNL--YT--LG----------K----I-G--------------
KH----NTV---------------------------------------------------
IAVLP-HGEY---G------IAP-A----ASV-AR-DMLHS-F-P-N-----I-R--IG-
LMVG--IGGGAPS--P--------------------------------------------
KHDIRLGDIVVSA-SD-----------------------NGKH---------GGVF---N
--F-DHGK-VIQG-------------Q-------PF-K-ES-G-F---------L--N--
-QP-PMILRTAVQGLRS-------------------------EYE----------A-EG-
-----------------HQL--E-RDINEI---------------LD--------HK---
GR------LRK--K-------------Y-GR-PQA--I-TD-RLYQPW-V----------
------------------------------------------------------------
-------LHQPHV-----------------------------------------------
----------------------------------------------DPNC----D-H---
----------------------------CSN--D--------------------------
-------------------------------------------PSSLI-VRA---ERTS-
------------D-ED--HP-TIHYGLIA-------S-----SNKLMK-DAT---IRDEL
A-K---------KG--V--LCFET-EA----A------------------GL----MN--
---------H-F-P-CL-VIRG-ICDYAD-------------------------------
---------------------------------TH------K--N-----DQ---WQGYA
AMTA----A--------------AYAKDL---------L---CQ-IHPNRA--VAE----
AKIS-E-------VLSG---IQ---------------NE-LSATTR--------------
-----------------------------KV-------N---------------------
------------------------------------TIMH----------HNQSREN---
------------KDILQWLTPSN--------YSL--------------------------
--LQ----------------SDNIA--------------RR-Q----------PGTG-Q-
--W--FIN----SP------------------EFC-------------------------
------------------------------------------------------------
--------------------------------------------------HWRDSPA---
------------------------------------------------------------
---------
>CZR49119.1
------------------------------------------------------------
------------------------------------------------------------
------------------------------------------------------------
------------------------------------------------------------
---------------------MSNPHDYIVGW------------------ICA--LH-IE
-Y-VAAKTF---L--D-E-K-H--E--P--P--E---F---------VS-----T---N-
---------------D-NNL--YT--LG----------K----I-G--------------
KH----NTV---------------------------------------------------
IAVLP-HGEY---G------IAP-A----ASV-AR-DMLHS-F-P-N-----I-R--IG-
LMVG--TGGGAPS--P--------------------------------------------
KHDIRLGDIVVST-SD-----------------------NVKH---------GGVF---N
--F-DHGK-VIQG-------------Q-------PF-K-ES-G-F---------L--N--
-RP-PMVLRTAMQGLRS-------------------------EHE----------A-EG-
-----------------HQL--E-RDINEI---------------LD--------HK---
GR------LRK--K-------------Y-GR-PQA--I-TD-RLYQPW-V----------
------------------------------------------------------------
-------LHQPHD-----------------------------------------------
----------------------------------------------DPNC----D-H---
----------------------------CSN--D--------------------------
-------------------------------------------PSSLI-VRA---ERTS-
------------D-ED--NP-AIHYGLIA-------S-----SNKLMK-DAT---IRDEL
A-K---------KG--V--LCFET-EA----A------------------GV----MN--
---------H-F-P-CL-VIRG-ICNYAD-------------------------------
---------------------------------TH------K--N-----DQ---WQGYA
AMTA----A--------------AYAKDL---------L---CQ-IHPNRA--EAE----
AKIS-D-------VLSG---IQ---------------NE-VTATSR--------------
-----------------------------KV-------N---------------------
------------------------------------TIIH----------HHQTQEN---
------------KDILQWLTPAN--------YSL--------------------------
--LQ----------------SDNIG--------------RR-H----------PGTG-Q-
--W--FIN----SS------------------EFC-------------------------
------------------------------------------------------------
--------------------------------------------------HWRDSPN---
------------------------------------------------------------
---------
>EWZ30352.1
------------------------------------------------------------
------------------------------------------------------------
------------------------------------------------------------
------------------------------------------------------------
---------------------MSNPHDYIVGW------------------ICA--LR-IE
-Y-VAAKTF---L--D-E-K-H--A--P--P--E---S---------VS-----T---N-
---------------D-NNI--YT--LG----------K----I-G--------------
KH----NTV---------------------------------------------------
IAVLP-QGEY---G------IAP-A----AGV-AR-DMLHS-F-P-N-----I-R--IG-
LMVG--IGGGAPS--P--------------------------------------------
KHDIRLGDIVVSA-SG-----------------------NGKH---------GGVF---N
--F-DHGK-VIQN-------------Q-------PF-Q-ES-G-F---------L--N--
-QP-PTILRAAMQGLRA-------------------------DHE----------A-EG-
-----------------HQL--E-RFINDI---------------LD--------KK---
PR------LRK--T-------------Y-GR-PQG--I-TD-RLYQPG-V----------
------------------------------------------------------------
-------LHQPND-----------------------------------------------
----------------------------------------------EPNC----D-L---
----------------------------CSN--D--------------------------
-------------------------------------------PSSLK-VRA---ERTS-
------------G-ED--NL-SIHYGLIA-------S-----SDKLMK-DAM---TRDEF
A-K---------KG--V--LCFET-EA----A------------------GL----VN--
---------H-F-P-CL-VIRG-ICDYAD-------------------------------
---------------------------------TH------K--N-----DD---WQGYA
AMAA----A--------------AYAKDL---------L---SQ-IHPNRA--EVE----
KKIS-E-------VLS--------------------------ATSR--------------
-----------------------------KA-------D---------------------
------------------------------------TIIR----------HHQIQKH---
------------KDVLDWLTLAD--------YSL--------------------------
--FQ----------------SDNIG--------------RR-Q----------PGTG-Q-
--W--LLN----SP------------------QFC-------------------------
------------------------------------------------------------
--------------------------------------------------NWRDNPN---
------------------------------------------------------------
---------
>KLO78830.1
------------------------------------------------------------
------------------------------------------------------------
------------------------------------------------------------
------------------------------------------------------------
---------------------MSNPHDYIVGW------------------ICA--LH-IE
-Y-VAAKTF---L--D-E-K-H--E--P--P--E---F---------VS-----T---N-
---------------D-NNL--YT--LG----------K----I-G--------------
KH----NTV---------------------------------------------------
IAVLP-HGEY---G------IAP-A----ASV-AR-DMLHS-F-P-N-----I-R--IG-
LMVG--TGGGAPS--P--------------------------------------------
KHDIRLGDIVVST-SD-----------------------NVKH---------GGVF---N
--F-DHGK-VIQG-------------Q-------PF-K-ES-G-F---------L--N--
-RP-PMVLRTAMQGLRS-------------------------EHE----------A-EG-
-----------------HQL--E-RDINEI---------------LD--------HK---
GR------LRK--K-------------Y-GR-PQA--I-TD-RLYQPW-V----------
------------------------------------------------------------
-------LHQPHD-----------------------------------------------
----------------------------------------------DPNC----D-H---
----------------------------CSN--D--------------------------
-------------------------------------------PSSLI-VRA---ERTS-
------------D-ED--NP-AIHYGLIA-------S-----SNKLMK-DAT---IRDEL
A-K---------KG--V--LCFET-EA----A------------------GV----MN--
---------H-F-P-CL-VIRG-ICNYAD-------------------------------
---------------------------------TH------K--N-----DQ---WQGYA
AMTA----A--------------AYAKDL---------L---CQ-IHPNRA--EAE----
AKIS-D-------VLSG---IQ---------------NE-VTATSR--------------
-----------------------------KV-------N---------------------
------------------------------------TIIH----------HHQTQEN---
------------KDILQWLTPAN--------YSL--------------------------
--LQ----------------SDNIG--------------RR-H----------PGTG-Q-
--W--FIN----SS------------------EFC-------------------------
------------------------------------------------------------
--------------------------------------------------HWRDSPN---
------------------------------------------------------------
---------
>RBA14494.1
------------------------------------------------------------
------------------------------------------------------------
------------------------------------------------------------
------------------------------------------------------------
---------------------MSNPHDYIVGW------------------ICA--LH-IE
-Y-VAAKTF---L--D-E-K-H--E--P--P--E---F---------VS-----T---N-
---------------D-NNL--YT--LG----------K----I-G--------------
KH----NTV---------------------------------------------------
IAVLP-HGEY---G------IAP-A----ASV-AR-DMLHS-F-P-N-----I-R--IG-
LMVG--IGGGAPS--P--------------------------------------------
KHDIRLGDIVVSA-SD------------------------N--------GKHGGVF---N
--F-DHGK-VIQ--G-----------Q-------PL-Q-ES-G-F---------L--N--
-QP-PMILRTAVQGLRA-------------------------EYE----------A-EG-
-----------------HQL--E-RAINEI---------------LD--------QK---
SR------LRK--K-------------Y-GR-PQG--I-TD-RLYQPW-V----------
------------------------------------------------------------
-------LHQPHD-----------------------------------------------
----------------------------------------------EPNC-----DL---
----------------------------CSN--D--------------------------
-------------------------------------------PSSLI-VRA---ERTS-
------------E-ED--NP-AIHYGLIA-------S-----SDKLMK-DGT---IRDEL
A-K---------KG--V--LCFET-EA----A------------------GL----MN--
---------H-F-P-CL-VIRG-ICDYAD-------------------------------
---------------------------------AH------K--N-----DQ---WQGYA
AMTA----A--------------AYAKDL---------L---CQ-IHPNRA--EAE----
------------------------------------------------------------
------------------------------------------------------------
------------------------------------------------------------
------------------------------------------------------------
------------------------------------------------------------
------------------------------------------------------------
------------------------------------------------------------
------------------------------------------------------------
------------------------------------------------------------
---------
>SCO52402.1
------------------------------------------------------------
------------------------------------------------------------
------------------------------------------------------------
------------------------------------------------------------
---------------------MSNPHDYIVGW------------------ICA--LH-IE
-Y-VAAKTF---L--D-E-K-H--E--P--P--E---F---------VS-----T---N-
---------------D-NNL--YT--LG----------K----I-G--------------
RH----NTV---------------------------------------------------
IAVLP-HGEY---G------IAP-A----ASV-AR-DMLHS-F-P-N-----I-R--IG-
LMVG--IGGGAPS--P--------------------------------------------
KHDIRLGDIVVSA-SD-----------------------NVKH---------GGVF---N
--F-DHGK-VIQG-------------Q-------PF-K-ES-G-F---------L--N--
-QP-PMILRTAVQGLRS-------------------------EYE----------A-EG-
-----------------HQL--E-RDINKT---------------LD--------HK---
GR------LRK--K-------------Y-GR-PQA--I-TD-RLHQPW-V----------
------------------------------------------------------------
-------LHQPHD-----------------------------------------------
----------------------------------------------DPNC----D-H---
----------------------------CSN--D--------------------------
-------------------------------------------PSSLI-VRA---ERTS-
------------D-ED--NP-TIHYGLIA-------S-----SNKLMK-DAT---IRDEL
A-K---------KG--V--LCFET-EA----A------------------GL----MN--
---------H-F-P-CL-VIRG-ICDYAD-------------------------------
---------------------------------TH------K--N-----DQ---WQGYA
AMTA----A--------------AYAKDL---------L---CQ-IHPNRA--VAE----
AKIS-E-------VLSG---IQ---------------NE-LSATTR--------------
-----------------------------KV-------N---------------------
------------------------------------TIMH----------HNQSREN---
------------KDILQWLTPSN--------YSL--------------------------
--LQ----------------SDNIA--------------RR-Q----------PGTG-Q-
--W--FIN----SP------------------EFC-------------------------
------------------------------------------------------------
--------------------------------------------------HWRDSPA---
------------------------------------------------------------
---------
>SCO53815.1
------------------------------------------------------------
------------------------------------------------------------
------------------------------------------------------------
------------------------------------------------------------
---------------------MSNPHDYIVGW------------------ICA--LH-VE
-Y-VAAKTF---L--D-E-K-H--E--P--P--E---F---------VS-----T---N-
---------------D-NNL--YT--LG----------K----I-G--------------
KH----NTV---------------------------------------------------
IAVLP-HGEY---G------IAP-A----ASV-AR-DMLHS-F-P-N-----I-R--IG-
LMVG--IGGGAPS--P--------------------------------------------
KHDIRLGDIVVSA-SE-----------------------NGKH---------GGVF---D
--F-DHGK-VIQG-------------Q-------PI-K-ES-G-F---------L--N--
-QP-PMILRTAVQGLRA-------------------------EYE----------T-EG-
-----------------HQL--D-RAINEI---------------LD--------QK---
RR------LRK--K-------------Y-GR-PRA--I-TD-RLYQPW-V----------
------------------------------------------------------------
-------LHQPHD-----------------------------------------------
----------------------------------------------DPNC----D-L---
----------------------------CSN--D--------------------------
-------------------------------------------PLSLI-VRA---ERTS-
------------D-ED--NP-TIHYGLIA-------S-----SDKLMK-DAT---IRDEL
A-K---------KG--V--LCFET-EA----A------------------GL----MN--
---------H-F-P-CL-VIRG-ICDYAD-------------------------------
---------------------------------TH------K--N-----DQ---WQGYA
AMTA----A--------------AYAKDL---------L---CQ-LHPNRA--EAE----
AKIS-E-------VLSG---IQ---------------NE-VSTTTR--------------
-----------------------------KV-------N---------------------
------------------------------------TIIH----------HHQTEEN---
------------KNILQWLTPAN--------YSL--------------------------
--LQ----------------SDNIG--------------RR-Q----------PGTG-Q-
--W--FID----SP------------------EFC-------------------------
------------------------------------------------------------
------------------------------------------------------------
------------------------------------------------------------
---------
>SCV40104.1
------------------------------------------------------------
------------------------------------------------------------
------------------------------------------------------------
------------------------------------------------------------
---------------------MSNPHDYIVGW------------------ICA--LH-IE
-Y-VAAKTF---L--D-E-K-H--E--P--P--E---F---------VS-----T---N-
---------------D-NNL--YT--LG----------K----I-G--------------
KH----NTV---------------------------------------------------
IAVLP-HGEY---G------IAP-A----ASV-AR-DMLHS-F-P-N-----I-R--IG-
LMVG--IGGGAPS--P--------------------------------------------
KHDIRLGDIVVSA-SD-----------------------NVKH---------GGVF---N
--F-DHGK-VMQG-------------Q-------PF-K-ES-G-F---------L--D--
-QP-PMILRTAVQGLRS-------------------------EYE----------A-EG-
-----------------HQL--E-RDINEI---------------LD--------HK---
GR------LRK--K-------------Y-GR-PQA--I-TD-RLYQPW-V----------
------------------------------------------------------------
-------LHQPHD-----------------------------------------------
----------------------------------------------DPNC----D-H---
----------------------------CSN--D--------------------------
-------------------------------------------PSSLI-VRT---ERTS-
------------D-ED--NP-AIHYGLIA-------S-----SNKLMK-DAT---IRDEL
A-K---------KG--V--LCFET-EA----A------------------GL----MN--
---------H-F-P-CL-VIRG-ICDYAD-------------------------------
---------------------------------TH------K--N-----DQ---WQGYA
AMTA----A--------------AYAKDL---------L---CQ-IHPNRA--VAE----
AKIS-E-------VLSG---IQ---------------NE-LSATTR--------------
-----------------------------KV-------N---------------------
------------------------------------TIMH----------HNQSREN---
------------KDILQWLTPSN--------YSL--------------------------
--LQ----------------SDNIA--------------RR-Q----------PGTG-Q-
--W--FIN----SP------------------EFC-------------------------
------------------------------------------------------------
--------------------------------------------------HWRDSPA---
------------------------------------------------------------
---------
>XP_023435081.1
------------------------------------------------------------
------------------------------------------------------------
------------------------------------------------------------
------------------------------------------------------------
---------------------MSNPHDYIVGW------------------ICA--LH-VE
-Y-VAAKTF---L--D-E-K-H--E--P--P--E---F---------VS-----T---N-
---------------D-NNL--YI--LG----------K----I-G--------------
KH----NTV---------------------------------------------------
IAVLP-HGEY---G------IAP-A----ASV-AR-DMLHS-F-P-N-----I-R--IG-
LMVG--IGGGAPS--P--------------------------------------------
KHDIRLGDIVVSA-SE-----------------------NGKH---------GGVF---D
--F-DHGK-VIQG-------------Q-------PI-K-ES-G-F---------L--N--
-QP-PMILRTAVQGLRA-------------------------EYE----------T-EG-
-----------------HQL--D-RAINEI---------------LD--------QK---
RR------LRK--K-------------Y-GR-PRA--I-TD-RLYQPW-V----------
------------------------------------------------------------
-------LHQPHD-----------------------------------------------
----------------------------------------------DPNC----D-L---
----------------------------CSN--D--------------------------
-------------------------------------------PLSLI-VRA---ERTS-
------------D-ED--NP-TIHYGLIA-------S-----SDKLMK-DAT---IRDEL
A-K---------KG--V--LCFET-EA----A------------------GL----MN--
---------H-F-P-CL-VIRG-ICDYAD-------------------------------
---------------------------------TH------K--N-----DQ---WQGYA
AMTA----A--------------AYAKDL---------L---CQ-LHPNRA--EAE----
AKIS-E-------VLSG---IQ---------------NE-VSTTTR--------------
-----------------------------KV-------N---------------------
------------------------------------TIIH----------HHQTEEN---
------------KNILQWLTPAN--------YSL--------------------------
--LQ----------------SDNIG--------------RR-Q----------PGTG-Q-
--W--FID----SP------------------EFC-------------------------
------------------------------------------------------------
------------------------------------------------------------
------------------------------------------------------------
---------
>CVL06772.1
------------------------------------------------------------
------------------------------------------------------------
------------------------------------------------------------
------------------------------------------------------------
------------MSGDDNA--AFELEEYTVGW------------------VCA--LP-LE
-M-AAARGM---L--D-K-I-HP---S---L----A-QQ-DP----------------D-
--------------D--HNS--YI--LG----------E----I-Q-------------G
-H----KVA---------------------------------------------------
IACLP-AGIY---G------TNL-A----ATV-AK-DLLRS-F-K-S-----I-R--FG-
LLVG--IGGGAPSS-------------------------------KH----D--------
---IRLGDVVVSQ-PSG---------------------------------IFGGVV---Q
--H-DRGK-TLP---------------EG-G----F-E-RTG-----------SH--N--
-AP-PQSLLSALARLQA-------------------------THM-T--E-ES-------
------------------RV--P-EFLSQL---------------SA--------K---A
-----P-KR------MK--------GKF-SY-PGAL---HD-RLYAAW-Y-DHVKP----
------------------------------------------------------------
------------------------------------------------------------
---------------------------------------------GNTTC----------
-----------------------A---E--CDE-------S-QV---IN-----------
--------------------------------------------------RE-D--R---
-----D-D-------T--DP-YFHYGIIA-------S-----GNHVIK-DGK---TRERL
SQ----EY-----D----ALCFEM-EAA----------------------GL-----Y-N
-----------F-P-CL-VIRG-ICDYAD-------------------------------
---------------------------------SH------K--N-----KD---WQEYA
AAT----------------A--AAFAKEL---------L---LF-VPTNQV--LQE----
KKLV-S-------EL---VSIA--KDH---------------------------------
--------------------------------------------------L--ETS----
----------------------------------------V------------QSLNEQK
HIRK--FLDDRPFDLH-IVHN--------A-R------------------CD-------S
ED----------------------VKK---SP---R----C-E----------PNTR-A-
--R--ILE-L-----------------------IQ-----------------------NW
ADNESEL-----------------------------------------------------
------------------------------------------------------------
------------------------------------------------------------
---------
>CVL03527.1
------------------------------------------------------------
------------------------------------------------------------
------------------------------------------------------------
------------------------------------------------------------
------------------------------------------------------------
-M-AAARGM---L--D-K-I-HP---N---L----A-QQ--D----------P-----D-
--------------D--HNS--YI--LG----------E----I-Q-------------G
-H----KIA---------------------------------------------------
IACLP-AGIY---G------TNP-A----ATV-AK-DLLRT-F-K-S-----I-R--FG-
LLVG--IGGGAPSS-------------------------------KH----D--------
---IRLGDVVISQ-PS---------------------------G------IFGGVV---Q
--H-DRGK-SFP---------------EG-E----F-E-RTG-----------SH--N--
-AP-PQPLLSALARLQA-------------------------THM-T-------------
--------------EE-SKV--P-EFLSQL---------------SA--------K---A
-----P-KR------MK--------GKF-SY-PGAL---HD-RLYAAG-Y-DHVKPGS-T
------------------------------------------------------------
------------------------------------------------------------
------------------------------------------------TC----------
-----------------------A---E--CDE-------S-QV---IN-----------
--------------------------------------------------RE-D--R---
-----D-D-------T--DP-YFHYGIIA-------S-----GNQVIK-DGK---TRERL
SQ---E-Y---------DALCFEM-EAA----------------------GL----Y--S
-----------F-P-CL-VIRG-ICDYAD-------------------------------
---------------------------------SH------K--N-----KN---WQEYA
GAT----------------A--AAFAKEL---------L---LF-VPTNQV--LQE----
RKLE-S-------EV-----V---SIA---------KD--HLETSVQSLNEQKHI-----
---R--K-FL-----------------DD---R-P---LDLH----IVHN---ARC----
--------------------------------------DSE------------DVKKSPR
CEPG--TRARILELIQNWADH--------D-S------------------GL--------
------------------------------------------------------------
------------------------------------------------------------
------------------------------------------------------------
------------------------------------------------------------
------------------------------------------------------------
---------
>CZR48928.1
------------------------------------------------------------
------------------------------------------------------------
------------------------------------------------------------
------------------------------------------------------------
-------------MSEGNA--AFELEEYTVGW------------------VCA--IP-LE
-M-AAARGM---L--D-K-I-HP---D---L----S-QQ-DP----------------D-
--------------D--HNS--YI--LG----------E----I-C-------------G
-H----KIV---------------------------------------------------
IACLP-AGIH---G------TNP-A----ATV-AK-DLLRT-F-K-S-----I-R--FG-
LMVG--IGGGAPSL-------------------------------QH----D--------
---IRLGDVVVGQ-PSG---------------------------------TLGGVV---Q
--H-DRGK-ILP---------------QG-G----F-Q-RTG-----------SL--N--
-AP-PQLLLSALARLQA-------------------------THM-T--E-DS-------
------------------RV--P-EYLAQL---------------VA--------K---S
-----P-KR------MK--------GKF-SY-PGTL---ND-RLYKAG-Y-EHANP----
------------------------------------------------------------
------------------------------------------------------------
---------------------------------------------GSATC----------
-----------------------G---Q--CDE-------S-KR---IK-----------
--------------------------------------------------RE-T--R---
-----D-D-------N--EP-YFHYGIIA-------S-----GNHLIK-DGK---TRKRL
SQ----AY-----G----ALCFEM-EAA----------------------GL-----H-N
-----------F-P-CL-VIRG-ICDYAD-------------------------------
---------------------------------SH------K--N-----DV---WQEYA
AAT----------------A--AAFAKEL---------L---LF-VAPSQV--LQE----
NKIL-S-------DL---VSIV--KGS---------------------------------
--------------------------------------------------L--EVS----
----------------------------------------I------------HSLTEQR
SIKR--MLENRPMDLY-VAHS--------A-R------------------YD-------S
QD----------------------VKE---SP---R----C-Q----------TGTR-V-
--R--ILE-S-----------------------IE-----------------------QW
AAQPLCS-----------------------------------------------------
------------------------------------------------------------
------------------------------------------------------------
---------
>PCD25239.1
------------------------------------------------------------
------------------------------------------------------------
------------------------------------------------------------
------------------------------------------------------------
------------MSG-DNA--AFESEEYTVGW------------------ICA--LP-LE
-M-AAARGM---L--D-L-V-HP---N---L----S-HQ--D----------P-----N-
--------------D--HNS--YV--LG----------E----I-H-------------G
-H----KIV---------------------------------------------------
IACLP-VGNY---G------TSP-A----ATV-AI-NLLRT-F-K-S-----I-R--FG-
LMVG--IGGGAPSA-------------------------------QH----D--------
---IRLGDVVIGQ-PS---------------------------------GTFGGVV---Q
--H-DRGK-VLP---------------QG-G----F-E-RTG-----------FQ--N--
-AP-PQLLLAALARLQA-------------------------THM-N--E-DS-------
--------------Q----V--P-EYLTHL---------------VA--------K---S
----PK-RM------K---------PKF-RY-QGTS---ND-QLFQAD-Y-DHTKP----
------------------------------------------------------------
------------------------------------------------------------
---------------------------------------------GYTTC----------
-----------------------E---D--CDR-------S-KL---VG-----------
--------------------------------------------------RE-E--R---
-----E-D-------T--DP-YFHYGIIA-------S-----GNQVIK-DGK---TRERL
GK---E-Y---------SALCFEM-EAA----------------------GL----Y--N
-----------F-P-CL-VIRG-ICDYAD-------------------------------
---------------------------------SH------K--N-----NV---WQEYA
AAV----------------A--AAFSKEL---------L---LF-VSPNQV--LQE----
KKLL---------SE---LVS---IA------------------KD--------------
-----------------------------------------------NLKT--SKE----
--------------------------------------SLD------------EQRYIKK
VLDN--RRI----DLHTVYNA----------R------------------YD-------S
ED----------------------VQE---SP---R----C-E----------PGTR-V-
--R--LL---E--A-------------------IE-----------------------RW
AERGSDQ-----------------------------------------------------
------------------------------------------------------------
------------------------------------------------------------
---------
>PNP85407.1
------------------------------------------------------------
------------------------------------------------------------
------------------------------------------------------------
------------------------------------------------------------
-------------MPGDNA--AFESEEYTVGW------------------VCA--LP-LE
-M-AAARGM---L--D-L-I-HS---D---I----S-HQ-DP----------------D-
--------------D--HNS--YI--LG----------E----I-H-------------G
-H----KIV---------------------------------------------------
IACLP-AGNY---G------TNP-A----ATV-AK-DLLRT-F-K-S-----I-R--FG-
LMVG--IGGGAPSA-------------------------------QH----D--------
---IRLGDVVISQ-PSG---------------------------------TLGGVV---Q
--H-DRGK-ILP---------------QG-G----F-E-RTG-----------SH--N--
-AP-PQSLLSALARLQA-------------------------THM-T--E-ES-------
------------------KV--P-EFLAQL---------------SA--------K---T
-----P-KR------MK--------GKF-SY-PGAL---HD-RLYLAG-Y-DHVKP----
------------------------------------------------------------
------------------------------------------------------------
---------------------------------------------GNTTC----------
-----------------------A---E--CDE-------S-QV---IK-----------
--------------------------------------------------RE-D--R---
-----G-D-------T--DP-YFDYGIIA-------S-----GNQVIK-DGK---TRERL
CQ----EH-----G----AMCFEM-EAA----------------------GL-----Y-N
-----------F-P-CL-VIRG-ICDYAD-------------------------------
---------------------------------SH------K--N-----KS---WQEYA
AAT----------------A--AAFAKEL---------L---LF-VPPNQV--LQE----
KKLV-S-------EL---VSIA--KDH---------------------------------
--------------------------------------------------L--ETS----
----------------------------------------V------------QSLNEQK
HIRK--ILDDRPLDLH-IVHN--------A-R------------------YD-------S
ED----------------------VKK---SP---R----C-E----------PGTR-A-
--R--ILE-L-----------------------IQ-----------------------NW
ADQDSGL-----------------------------------------------------
------------------------------------------------------------
------------------------------------------------------------
---------
>RBA14308.1
------------------------------------------------------------
------------------------------------------------------------
------------------------------------------------------------
------------------------------------------------------------
-------------MSEGNA--AFELEEYTVGW------------------VCA--IP-LE
-M-AAARGM---L--D-K-I-HP---D---L----S-QQ-DP----------------D-
--------------D--HNS--YI--LG----------E----I-C-------------G
-H----KIV---------------------------------------------------
IACLP-AGIH---G------TNP-A----ATV-AK-DLLRT-F-K-S-----I-R--FG-
LMVG--IGGGAPSL-------------------------------QH----D--------
---IRLGDVVVGQ-PSG---------------------------------TLGGVV---Q
--H-DRGK-ILP---------------QG-G----F-Q-RTG-----------SL--N--
-AP-PQLLLSALARLQA-------------------------THM-T--E-DS-------
------------------RV--P-EYLAQL---------------VA--------K---S
-----P-KR------MK--------GKF-SY-PGTL---ND-RLYKAG-Y-EHANP----
------------------------------------------------------------
------------------------------------------------------------
---------------------------------------------GSATC----------
-----------------------G---Q--CDE-------S-KR---IK-----------
--------------------------------------------------RE-T--R---
-----D-D-------N--EP-YFHYGIIA-------S-----GNHLIK-DGK---TRKRL
SQ----AY-----G----ALCFEM-EAA----------------------GL-----H-N
-----------F-P-CL-VIRG-ICDYAD-------------------------------
---------------------------------SH------K--N-----DV---WQEYA
AAT----------------A--AAFAKEL---------L---LF-VAPSQV--LQE----
NKIL-S-------DL---VSIV--KGS---------------------------------
--------------------------------------------------L--EVS----
----------------------------------------I------------HSLTEQR
SIKY--VAP-----PI-DAHS--------A-R------------------YD-------S
QD----------------------VKE---SP---R----C-Q----------TGTR-V-
--R--ILE-S-----------------------IE-----------------------QW
AAQPLCS-----------------------------------------------------
------------------------------------------------------------
------------------------------------------------------------
---------
>SCO19761.1
------------------------------------------------------------
------------------------------------------------------------
------------------------------------------------------------
------------------------------------------------------------
------------------------------------------------------------
-M-AAARGM---L--D-K-I-HP---N---L----A-QQ--D----------P-----D-
--------------D--HNS--YI--LG----------E----I-Q-------------G
-H----KIA---------------------------------------------------
IACLP-AGIY---G------TNP-A----ATV-AK-DLLRT-F-K-S-----I-R--FG-
LLVG--IGGGAPSS-------------------------------KH----D--------
---IRLGDVVISQ-PS---------------------------G------IFGGVV---Q
--H-DRGK-SFP---------------EG-E----F-E-RTG-----------SH--N--
-AP-PQPLLSALARLQA-------------------------THM-T-------------
--------------EE-SKV--P-EFLSQL---------------SA--------K---A
-----P-KR------MK--------GKF-SY-PGAL---HD-QLYAAG-Y-DHVKPGS-T
------------------------------------------------------------
------------------------------------------------------------
------------------------------------------------TC----------
-----------------------A---E--CDE-------S-QV---IN-----------
--------------------------------------------------RE-D--R---
-----D-D-------T--DP-YFHYGIIA-------S-----GNQVIK-DGK---TRERL
SQ---E-Y---------DALCFEM-EAA----------------------GL----Y--N
-----------F-P-CL-VIRG-ICDYAD-------------------------------
---------------------------------SH------K--N-----KN---WQEYA
GAT----------------A--AAFAKEL---------L---LF-VPTNQV--LQE----
RKLV-S-------EL-----V---SIA---------KD--HLETSVQSLNEQKHI-----
------------------------------------------------------------
---------------------------------------SE------------DVKKSPR
CEPG--TRARILELIQNWADH--------D-S------------------GL--------
------------------------------------------------------------
------------------------------------------------------------
------------------------------------------------------------
------------------------------------------------------------
------------------------------------------------------------
---------
>SCO52721.1
------------------------------------------------------------
------------------------------------------------------------
------------------------------------------------------------
------------------------------------------------------------
------------------------------------------------------------
-M-AAARGM---L--D-K-I-HP---N---L----A-QQ--D----------P-----D-
--------------D--HNS--YI--LG----------E----I-Q-------------G
-H----KIA---------------------------------------------------
IACLP-AGIY---G------TNP-A----ATV-AK-DLLRT-F-K-S-----I-R--FG-
LLVG--IGGGAPSS-------------------------------KH----D--------
---IRLGDVVISQ-PS---------------------------G------IFGGVV---Q
--H-DRGK-SFP---------------EG-E----F-E-RTG-----------SH--N--
-AP-PQPLLSALARLQA-------------------------THM-T-------------
--------------EE-SKV--P-EFLSQL---------------SA--------K---A
-----P-KR------MK--------GKF-SY-PGAL---HD-QLYAAG-Y-DHVKPGS-T
------------------------------------------------------------
------------------------------------------------------------
------------------------------------------------TC----------
-----------------------A---E--CDE-------S-QV---IN-----------
--------------------------------------------------RE-D--R---
-----D-D-------T--DP-YFHYGIIA-------S-----GNQVIK-DGK---TRERL
SQ---E-Y---------DALCFEM-EAA----------------------GL----Y--N
-----------F-P-CL-VIRG-ICDYAD-------------------------------
---------------------------------SH------K--N-----KN---WQEYA
GAT----------------A--AAFAKEL---------L---LF-VPTNQV--LQE----
RKLV-S-------EL-----V---SIA---------KD--HLETSVQSLNEQKHI-----
------------------------------------------------------------
---------------------------------------SE------------DVKKSPR
CEPG--TRARILELIQNWADH--------D-S------------------GL--------
------------------------------------------------------------
------------------------------------------------------------
------------------------------------------------------------
------------------------------------------------------------
------------------------------------------------------------
---------
>SCO54213.1
------------------------------------------------------------
------------------------------------------------------------
------------------------------------------------------------
------------------------------------------------------------
------------MSG-NNG--ALESEEYTIGW------------------VCA--LP-LE
-M-AAARGM---L--D-K-I-HP---N---L----A-QQ--D----------P-----D-
--------------D--HNS--YI--LG----------E----I-Q-------------G
-H----KIA---------------------------------------------------
IACLP-AGIY---G------KNP-A----ATV-AK-DLLRT-F-K-S-----I-R--FG-
LLVG--IGGGAPSS-------------------------------KH----D--------
---IRLGDVVISQ-PS---------------------------------GIFGGVV---Q
--H-DRGK-SFP---------------EG-E----F-G-RTG-----------SH--N--
-AP-PQPLLSALARLQA-------------------------THM-T--E-ES-------
--------------K----V--P-EFLSQL---------------SA--------K---A
----PK-RM------K---------GKF-SY-PGAL---HD-QLYAAG-Y-DHVKP----
------------------------------------------------------------
------------------------------------------------------------
---------------------------------------------GSTTC----------
-----------------------A---E--CDE-------S-QV---IN-----------
--------------------------------------------------RE-D--R---
-----D-D-------T--DP-YFHYGIIA-------S-----GNQVIK-DGK---TRERL
SQ---E-Y---------DALCFEM-EAA----------------------GL----Y--N
-----------F-P-CL-VIRG-ICDYAD-------------------------------
---------------------------------SH------K--N-----KN---WQEYA
GAT----------------A--AAFAKEL---------L---LF-VPTNQV--LQE----
RKLV---------SE---LVS---IA------------------KD--------------
-----------------------------------------------HLET--SVK----
--------------------------------------SLN------------EQKHIRK
FLDD--RPL----DLHIVHNA----------R------------------CD-------S
ED----------------------VKK---SP---R----C-E----------PGTR-A-
--R--IL---E--L-------------------IQ-----------------------NW
ADHDSGL-----------------------------------------------------
------------------------------------------------------------
------------------------------------------------------------
---------
>XP_023434889.1
------------------------------------------------------------
------------------------------------------------------------
------------------------------------------------------------
------------------------------------------------------------
------------MSG-NNG--ALESEEYTIGW------------------VCA--LP-LE
-M-AAARGM---L--D-K-I-HP---N---L----A-QQ--D----------P-----D-
--------------D--HNS--YI--LG----------E----I-Q-------------G
-H----KIA---------------------------------------------------
IACLP-AGIY---G------TNP-A----ATV-AK-DLLRT-F-K-S-----I-R--FG-
LLVG--IGGGAPSS-------------------------------KH----D--------
---IRLGDVVISQ-PS---------------------------------GIFGGVV---Q
--H-DRGK-SFP---------------EG-E----F-G-RTG-----------SH--N--
-AP-PQPLLSALARLQA-------------------------THM-T--E-ES-------
--------------K----V--P-EFLSQL---------------SA--------K---A
----PK-RM------K---------GKF-SY-PGAL---HD-QLYAAG-Y-DHVKP----
------------------------------------------------------------
------------------------------------------------------------
---------------------------------------------GSTTC----------
-----------------------A---E--CDE-------S-QV---IN-----------
--------------------------------------------------RE-D--R---
-----D-D-------T--DP-YFHYGIIA-------S-----GNQVIK-DGK---TRERL
SQ---E-Y---------DALCFEM-EAA----------------------GL----Y--N
-----------F-P-CL-VIRG-ICDYAD-------------------------------
---------------------------------SH------K--N-----KN---WQEYA
GAT----------------A--AAFAKEL---------L---LF-VPTNQV--LQE----
RKLV---------SE---LVS---IA------------------KD--------------
-----------------------------------------------HLET--SVK----
--------------------------------------SLN------------EQKHIRK
FLDD--RPL----DLHIVHNA----------R------------------CD-------S
ED----------------------VKK---SP---R----C-E----------PGTR-A-
--R--IL---E--L-------------------IQ-----------------------NW
ADHDSGL-----------------------------------------------------
------------------------------------------------------------
------------------------------------------------------------
---------
>CVL08497.1
------------------------------------------------------------
------------------------------------------------------------
------------------------------------------------------------
------------------------------------------------------------
------------------------------------------------------------
-M-AAAEAM---L--D-Y-L-HV---AL----PQ-------H----------D-----F-
--------------D--TNT--YT--LG----------S----I-N-------------G
-H----NIV---------------------------------------------------
IACLP-KGQY---G------TNN-A----VSV-SN-HMARS-F-P-R-----I-A--YR-
FIVG--IGGGVPST--------------------------------S-------------
--DVRLGDVVVG----------------------------------------TDVI---Q
--Y-DLGK-AMP---------------DK-Y----F-H-RIA-----------TP--V--
-RP-PQALMTAVSKLQA-------------------------SHS-KG-QN---------
------------------NM--M-AILLES---------------TS-------------
-------HM------P----------HY-KH-PML----QD-RLFRSK-Y-THIR-L---
------------------------------------------------------------
------------------------------------------------------------
----------------------------------------------TDSC----------
-----------------------D---S--CDL-------Q-QL---VH-----------
--------------------------------------------------RD-L--R---
------RN-------T--DP-AVHYGRIA-------S-----GNQVIK-DSV---TRDQL
SE----DL---------GCICFEM-ESA----------------------GV----ME-A
-----------F-P-CL-AIRG-ICDYSD-------------------------------
---------------------------------SH------K--N-----KE---WQNYA
AMV----------------A--ASYAKEL---------L---SA-IPIASV--STW----
KRQR-V-------E----------------------------------------------
-------------------------------------------------ES----S----
---------------------------------------------------------SPR
--NP--DID---LCLRELVAN--------D-PV------------------Q-------D
RQ----------------------DIL---DAKGDI------C----------IGTC-E-
--W--IFS-TK--Q-------------------FK-----------------------KW
QRELF-------------------------------------------------------
------------------------------------------------------------
------------------------------------------------------------
---------
>PNP76030.1
------------------------------------------------------------
------------------------------------------------------------
-----------------------------------------------------------M
DIDAQQSPFV-------PSKRPRAYSE---------------DS----------------
--T-----------------GALQHEDYSIGW------------------ISA--LP-LE
-M-TAAEIM---L--D-H-I-HP---PL----PQ-------H----------P-----Q-
--------------D--GNT--YT--LG----------S----I-D-------------E
-H----NVV---------------------------------------------------
IACLP-KGQY---G------TNN-A----ATV-AN-DMARS-F-P-Q-----I-Q--HR-
LMVG--IGGGAPKL----------------------------------------------
-TDIRLGDVVVS----------------------------------------TEVV---Q
--S-DLGK-LIP---------------ND-Q----F-Q-RTS-----------YP--I--
-RP-PHSLMTAVSKLQA-------------------------SHS-GG-QN---------
------------------QM--P-AILSGG---------------VS--------K---L
-----A--------------------HY-AR-PNM----LD-RLFKSD-Y-HHTV-----
------------------------------------------------------------
------------------------------------------------------------
----------------------------------------------SENC----------
-----------------------D---F--CDQ-------S-RL---VS-----------
--------------------------------------------------RP-A--R---
------PN-------T--DP-FIHYGRIA-------S-----GNQVVK-DAR---TRDEL
SE----EL---------GVICFEM-EAA----------------------GL----MN-S
-----------S-P-CL-VVRG-TCDYSD-------------------------------
---------------------------------SH------K--T-----KT---WQEYA
ALA----------------A--AAYAKEL---------L---TS-IPPQFP--RHC----
IRRR-S-------QR---P-----------------------------------------
------------------------------------------------------------
------------------------------------------------------------
KASE--SVIPEAEPCLQAMFV--------T-DS------------------L-------L
DR----------------------ETI---LD---TK--GDIC----------KGTC-E-
--W--ILS-TD--K-------------------FQ-----------------------AW
DQNTP-------------------------------------------------------
------------------------------------------------------------
------------------------------------------------------------
---------
>CZR37581.1
------------------------------------------------------------
------------------------------------------------------------
------------------------------------------------------------
------------------------------------------------------------
------------------------------------------------------------
------------------------------------------------------------
------------------------------------------------------------
------------------------------------------------------------
---------M---GI------AN-A----AAV-AS-NCGKS-F-P-G-----I-K--LA-
LVVG--VCGAVPF-KPN---------------------------------------K---
-DEIVLGDVIISD----------------------------------------GIV---Q
--C-DFGR-QLPG-----------------R----F-A-CK-D-M---------------
------------------------------------------------------------
------------------------------------------------------------
--------------------------LA-EY-PGVT---KD-RLFDAF-Y----------
------------------------------------------------------------
-------RHAVD------------------------------------------------
----------------------------------------------QKSC----------
-----------------------E---QLGCNGEL--------V----LRHR-LETAG--
------------------------------------------------------------
-------------IYP--AP-AVHFGLMA-------S-----GNSVMK-SGE---DRDRI
AVQ---------EG--V--IGFEM-EGA----------------------GV----WD--
---------S-F-P-CI-VIKG-ACDYAD-------------------------------
---------------------------------SH------K--D-----KG---WQRYA
AATA----A--------------ACTKAF---------L---GF-WVPSFG--QGL----
AWDPQN-------D---------LRLQ----NR---------------------------
----------------------DSSGRG--------------------------------
----------------------------------------------------------HS
TRAV---------DEGQI------------------------------------------
------------------------------------------------------------
------------------------------------------------------------
------------------------------------------------------------
------------------------------------------------------------
------------------------------------------------------------
---------
>CZR41564.1
------------------------------------------------------------
------------------------------------------------------------
------------------------------------------------------------
------------------------------------------------------------
---------------------MASRDDYIVGW------------------ACA--LP-LV
-V-TAAEAM---L--D-S-V-H--A--E--G-P--------------SD-------LDI-
--------------PG-DIK--LV--FG----------R----L-N--------------
GY----DIV---------------------------------------------------
IAHPS-PSNQ---E------TIS-A----VKI-VE-QIRVT-F-R-S-----I-R--FI-
LLIG--LGGGVPH-TK--------------------------------------------
-ENISLGDVVVGR-PEP---------------------------------GRSGLV---Q
--Y-EGGQ-VHWNN-----------DDAG-N----G-P-SG-S-S---------F--E--
-KPSS-SLLTAMRKVEM-------------------------NSI-------L--G--N-
-----------------SHM--W-TYMNTI---------------IDK--------H---
P------------------------MTF-AP-PEL--E-KE-GAVDAQ-D----------
------------------------------------------------------------
-------GDGDVKS----------------------------------------------
---------------------------------------------SDGR-----------
-----------------------G---E--RN--EC------H-----------------
----------------------------------------------TH-TWQ---AST--
------D--------R--LP-KVHYGLVA-------S-----CRHQLR-DSK---TRDSL
AAD---------HG--I--LCFET-EA----F------------------GL----PD--
---------N-G-R-IQ-VIRG-ISGYSD-------------------------------
---------------------------------SP------F-------TDE---WKGYA
AAAA----A--------------AYAKEL---------L---MS-MPTVAK--PV-----
VREI-E-------TR---------------------------------------------
------------------------------------------------------------
------------------------------------------------------------
---------AAAATVLDALLLTRP---EVD-RS---------------------------
--SL--------------------IAL---K-----G--RR-A----------DGTC-E-
--W--LTR---HTN-------------------YQ-------------------------
------------------------------------------------------------
--------------------------------------------------RWAVADSP--
------------------------------------------------------------
---------
>EWY86091.1
------------------------------------------------------------
------------------------------------------------------------
------------------------------------------------------------
------------------------------------------------------------
---------------------MASRDDYIVGW------------------VCA--LP-LV
-A-TAAEAM---L--D-S-V-H--P--D--G-P--------------LD-------LDM-
--------------TG-DIK--FI--FG----------R----L-N--------------
GY----DIV---------------------------------------------------
LAHPS-PGNQ---G------TGS-A----VET-VE-QVRVT-F-R-S-----I-R--FI-
LLIG--LGGGVPH-TK--------------------------------------------
-ENISLGDVVVGR-PEP---------------------------------GRSGLV---L
--Y-EGGK-VHWND-----------DDAG-N----G-R-SE-G-S---------F--E--
-KPSS-SLLTATRKVEM-------------------------NSI-------L--G--N-
-----------------SHM--R-TYMNTI---------------MNK--------H---
S------------------------TIF-AP-PEL--E-KD-GTVGAQ-D----------
------------------------------------------------------------
-------GDGDVKS----------------------------------------------
---------------------------------------------LDGR-----------
-----------------------G---E--RN--GC------H-----------------
----------------------------------------------TY-TWQ---ASA--
------D--------R--LP-KVHYGLVA-------T-----SRHPLR-DCE---TRDSL
AAD---------HG--I--LCFET-EA----F------------------GL----PD--
---------S-G-R-IQ-VIRG-ICGYSD-------------------------------
---------------------------------SF------F-------TDE---WQGYA
AAAA----A--------------AYAREL---------L---MS-MPTTTK--PM-----
AREI-E-------TR---------------------------------------------
------------------------------------------------------------
------------------------------------------------------------
---------ATTSTVLKALLLTRP---EVD-RS---------------------------
--SL--------------------IAL---K-----G--RR-A----------DGTC-E-
--W--LTR---HAS-------------------YQ-------------------------
------------------------------------------------------------
--------------------------------------------------RWAAGDSP--
------------------------------------------------------------
---------
>EWY86092.1
------------------------------------------------------------
------------------------------------------------------------
------------------------------------------------------------
------------------------------------------------------------
---------------------MASRDDYIVGW------------------VCA--LP-LV
-A-TAAEAM---L--D-S-V-H--P--D--G-P--------------LD-------LDM-
--------------TG-DIK--FI--FG----------R----L-N--------------
GY----DIV---------------------------------------------------
LAHPS-PGNQ---G------TGS-A----VET-VE-QVRVT-F-R-S-----I-R--FI-
LLIG--LGGGVPH-TK--------------------------------------------
-ENISLGDVVVGR-PEP---------------------------------GRSGLV---L
--Y-EGGK-VHWND-----------DDAG-N----G-R-SE-G-S---------F--E--
-KPSS-SLLTATRKVEM-------------------------NSI-------L--G--N-
-----------------SHM--R-TYMNTI---------------MNK--------H---
S------------------------TIF-AP-PEL--E-KD-GTVGAQ-D----------
------------------------------------------------------------
-------GDGDVKS----------------------------------------------
---------------------------------------------LDGR-----------
-----------------------G---E--RN--GC------H-----------------
----------------------------------------------TY-TWQ---ASA--
------D--------R--LP-KVHYGLVA-------T-----SRHPLR-DCE---TRDSL
AAD---------HG--I--LCFET-EA----F------------------GL----PD--
---------S-G-R-IQ-VIRG-ICGYSD-------------------------------
---------------------------------SF------F-------TDE---WQGYA
AAAA----A--------------AYAREL---------L---MS-MPTTTK--PM-----
AREI-E-------TR---------------------------------------------
------------------------------------------------------------
------------------------------------------------------------
---------ATTSTVLKALLLTRP---EVD-RS---------------------------
--SL--------------------IAL---K-----G--RR-A----------DGTC-E-
--W--LTR---HAS-------------------YQ-------------------------
------------------------------------------------------------
--------------------------------------------------RWAAGDSP--
------------------------------------------------------------
---------
>KLO93198.1
------------------------------------------------------------
------------------------------------------------------------
------------------------------------------------------------
------------------------------------------------------------
---------------------MASRDDYIVGW------------------VCA--LP-LV
-V-TAAEAM---L--D-S-V-H--A--E--G-P--------------SD-------LDI-
--------------SG-DIK--LV--FG----------R----L-N--------------
GY----DIV---------------------------------------------------
IAHPS-PSNQ---E------TIS-A----VKF-VE-QIRVT-F-R-S-----I-R--FI-
LLIG--LGGGVPH-TK--------------------------------------------
-ENISLGDVVVGR-PEP---------------------------------GRSGLV---Q
--Y-EGGQ-VHWNN-----------EDAG-N----G-P-SG-S-L---------F--E--
-KSSS-RLLTATRKVEM-------------------------NSI-------L--G--N-
-----------------SHM--R-TYMNTI---------------IDK--------H---
P------------------------TTF-AP-PKL--E-KE-GAVDAQ-D----------
------------------------------------------------------------
-------GDGDVKS----------------------------------------------
---------------------------------------------SDGR-----------
-----------------------G---E--RN--EC------H-----------------
----------------------------------------------TH-TWQ---AST--
------D--------R--LP-KVHYGLVA-------S-----CRHQLR-DSK---TRDSL
AAD---------HG--I--LCFET-EA----F------------------GL----PD--
---------N-G-R-IQ-VIRG-ISDYSD-------------------------------
---------------------------------SP------F-------TNE---WQGYA
AAAA----A--------------AYAKEL---------L---MS-MPTVAK--PV-----
VREI-E-------TR---------------------------------------------
------------------------------------------------------------
------------------------------------------------------------
---------AAAATVLDALLLTRP---EVD-RS---------------------------
--SL--------------------IAL---K-----G--RR-A----------DGTC-E-
--W--LTR---HTN-------------------YQ-------------------------
------------------------------------------------------------
--------------------------------------------------RWAIADSS--
------------------------------------------------------------
---------
>RBA22815.1
------------------------------------------------------------
------------------------------------------------------------
------------------------------------------------------------
------------------------------------------------------------
---------------------MASRDDYIVGW------------------ACA--LP-LV
-V-TAAEAM---L--D-S-V-H--A--E--G-P--------------SD-------LDI-
--------------PG-DIK--LV--FG----------R----L-N--------------
GY----DIV---------------------------------------------------
IAHPS-PSNQ---E------TIS-A----VKI-VE-QIRVT-F-R-S-----I-R--FI-
LLIG--LGGGVPH-TK--------------------------------------------
-ENISLGDVVVGR-PEP---------------------------------GRSGLV---Q
--Y-EGGQ-VHWNN-----------DDAG-N----G-P-SG-S-S---------F--E--
-KPSS-SLLTAMRKVEM-------------------------NSI-------L--G--N-
-----------------SHM--W-TYMNTI---------------IDK--------H---
P------------------------MTF-AP-PEL--E-KE-GAVDAQ-D----------
------------------------------------------------------------
-------GDGDVKS----------------------------------------------
---------------------------------------------SDGR-----------
-----------------------G---E--RN--EC------H-----------------
----------------------------------------------TH-TWQ---AST--
------D--------R--LP-KVHYGLVA-------S-----CRHQLR-DSK---TRDSL
AAD---------HG--I--LCFET-EA----F------------------GL----PD--
---------N-G-R-IQ-VIRG-ISGYSD-------------------------------
---------------------------------SP------F-------TDE---WKGYA
AAAA----A--------------AYAKEL---------L---MS-MPTVAK--PV-----
VREI-E-------TR---------------------------------------------
------------------------------------------------------------
------------------------------------------------------------
---------AAAATVLDALLLTRP---EVD-RS---------------------------
--SL--------------------IAL---K-----G--RR-A----------DGTC-E-
--W--LTR---HTN-------------------YQ-------------------------
------------------------------------------------------------
--------------------------------------------------RWAVADSP--
------------------------------------------------------------
---------
>XP_018251394.1
------------------------------------------------------------
------------------------------------------------------------
------------------------------------------------------------
------------------------------------------------------------
---------------------MASRDDYIVGW------------------VCA--LP-LV
-A-TAAEAM---L--D-S-V-H--P--D--G-P--------------LD-------LDI-
--------------TG-DIK--FI--FG----------R----L-N--------------
GY----DIV---------------------------------------------------
LAHPS-PGNQ---G------TGS-A----VET-VE-QVRVT-F-R-S-----I-R--FI-
LLIG--LGGGVPH-TK--------------------------------------------
-ENISLGDVVVGR-PEP---------------------------------GRSGLV---L
--Y-EGGK-VHWND-----------DDAG-N----G-R-SE-G-S---------F--E--
-KPSS-SLLTATRKVEM-------------------------NSI-------L--G--N-
-----------------SHM--R-TYMNTI---------------MNK--------H---
S------------------------TIF-AP-PEL--E-KD-GTVGAQ-D----------
------------------------------------------------------------
-------GDGDVKS----------------------------------------------
---------------------------------------------LDGR-----------
-----------------------G---E--RN--GC------H-----------------
----------------------------------------------TY-TGQ---ASA--
------D--------R--LP-KVHYGLVA-------T-----SRHPLR-DCE---TRDSL
AAD---------HG--I--LCFET-EA----F------------------GL----PD--
---------S-G-R-IQ-VIRG-ICGYSD-------------------------------
---------------------------------SF------F-------TDE---WQGYA
AAAA----A--------------AYAREL---------L---MS-MPTTTK--PM-----
AREI-E-------TR---------------------------------------------
------------------------------------------------------------
------------------------------------------------------------
---------ATTSTVLKALLLTRP---EVD-RS---------------------------
--SL--------------------IAL---K-----G--RR-A----------DGTC-E-
--W--LTR---HAN-------------------YQ-------------------------
------------------------------------------------------------
--------------------------------------------------RWAAGDSP--
------------------------------------------------------------
---------
>XP_018251395.1
------------------------------------------------------------
------------------------------------------------------------
------------------------------------------------------------
------------------------------------------------------------
---------------------MASRDDYIVGW------------------VCA--LP-LV
-A-TAAEAM---L--D-S-V-H--P--D--G-P--------------LD-------LDI-
--------------TG-DIK--FI--FG----------R----L-N--------------
GY----DIV---------------------------------------------------
LAHPS-PGNQ---G------TGS-A----VET-VE-QVRVT-F-R-S-----I-R--FI-
LLIG--LGGGVPH-TK--------------------------------------------
-ENISLGDVVVGR-PEP---------------------------------GRSGLV---L
--Y-EGGK-VHWND-----------DDAG-N----G-R-SE-G-S---------F--E--
-KPSS-SLLTATRKVEM-------------------------NSI-------L--G--N-
-----------------SHM--R-TYMNTI---------------MNK--------H---
S------------------------TIF-AP-PEL--E-KD-GTVGAQ-D----------
------------------------------------------------------------
-------GDGDVKS----------------------------------------------
---------------------------------------------LDGR-----------
-----------------------G---E--RN--GC------H-----------------
----------------------------------------------TY-TGQ---ASA--
------D--------R--LP-KVHYGLVA-------T-----SRHPLR-DCE---TRDSL
AAD---------HG--I--LCFET-EA----F------------------GL----PD--
---------S-G-R-IQ-VIRG-ICGYSD-------------------------------
---------------------------------SF------F-------TDE---WQGYA
AAAA----A--------------AYAREL---------L---MS-MPTTTK--PM-----
AREI-E-------TR---------------------------------------------
------------------------------------------------------------
------------------------------------------------------------
---------ATTSTVLKALLLTRP---EVD-RS---------------------------
--SL--------------------IAL---K-----G--RR-A----------DGTC-E-
--W--LTR---HAN-------------------YQ-------------------------
------------------------------------------------------------
--------------------------------------------------RWAAGDSP--
------------------------------------------------------------
---------
>XP_018759331.1
------------------------------------------------------------
------------------------------------------------------------
------------------------------------------------------------
------------------------------------------------------------
---------------------MASRDDYIVGW------------------VCA--LP-LV
-A-TAAEAM---L--D-S-V-H--P--G--G-P--------------LD-------LDI-
--------------TG-NIQ--FV--FG----------R----L-N--------------
GY----DIV---------------------------------------------------
LAHPI-PGNQ---E------TIS-A----VEI-VE-QEEA--------------------
----------SRT-RK--------------------------------------------
-ENISLGDVVVGR-PEP---------------------------------GRSGLV---L
--Y-DGGQ-MHWNN-----------DDTG-N----A-R-SE-G-S---------F--E--
-KPSS-SLLTATRKVEM-------------------------NSI-------L--G--N-
-----------------SHM--R-TYMNTI---------------IDK--------H---
P------------------------TIF-AS-PEL--Q-KG-GTVGAQ-D----------
------------------------------------------------------------
-------GDGDVKC----------------------------------------------
---------------------------------------------SDER-----------
-----------------------G---E--LN--ED------R-----------------
----------------------------------------------TQ-TWQ---ANT--
------D--------R--LP-KVHYGLVA-------S-----SRHPLR-DSK---TRDSL
AAD---------HG--I--LCFET-EA----F------------------GL----PE--
---------N-G-R-IQ-VIRG-ICGYSD-------------------------------
---------------------------------SS------F-------IDE---WQGYA
AAAA----A--------------AYAREL---------L---MS-MPTVAK--PV-----
AREI-E-------TR---------------------------------------------
------------------------------------------------------------
------------------------------------------------------------
---------AAASTVLDALLLTRP---EVD-RS---------------------------
--SL--------------------IAL---K-----G--RR-A----------DGTC-E-
--W--LTR---HTN-------------------YQ-------------------------
------------------------------------------------------------
--------------------------------------------------RWATGDSQ--
------------------------------------------------------------
---------
>CZR70295.1
------------------------------------------------------------
------------------------------------------------------------
------------------------------------------------------------
------------------------------------------------------------
------------------MSKVLDFNEYTIAW------------------VAV--LP-IE
-A-EAALGM---L--D-K-Q-H--D-GY--F-E--------------TV-----R---G-
--------------DD----YIYI--GG----------E----L-N--------------
GH----KIV---------------------------------------------------
VATWPAGQNY---G------PGA-A----AAL-VN-QVKAR-F-S-N-----I-W--FA-
LLVG--VAAGLPN-HSPE--------------------------------------HPAK
LRDIRLGDVLVCV--PD------------------------K--------DSVGII---Q
--Y-DLGR-DTE--E---------------G--FFP-N-G-------------RQ--A--
-ET-PAIVRSAIGNIQL-------------------------TKK------KP--FR---
----------------AGNTL-A-NYLAIV---------------QQ-------------
---------------------ADEDGRF-LC-PSQ--S-ED-KLFARL-E----------
------------------------------------------------------------
------------------------------------------------------------
------------------------------------------------------------
---------------------------DT-------------------------------
----------------------------------------------LV-TRE-PR--DE-
-----S---------E--RT-KVWYGNIG-------S-----GSSLMR-NPI---RRDEL
RDK---------YD--L--IGLEM-EA----A------------------GI----MN--
---------T-L-P-TG-VIRG-VCDYGD-------------------------------
---------------------------------SE------K--N---K--I---WQPYA
AAAA----A--------------AYAKGI---------L---C-----------------
------------------------------------------------------------
------------------------------------------------------------
------------------------------------------------------------
------------------------------------------------------------
------------------------------------------------------------
------------------------------------------------------------
------------------------------------------------------------
------------------------------------------------------------
------------------------------------------------------------
---------
>CZR70266.1
------------------------------------------------------------
------------------------------------------------------------
------------------------------------------------------------
------------------------------------------------------------
-----------------MAHPPRTHEDYQIGI------------------ICA--LA-TE
-K-AAMVAM---L--D-E-P-HT---RL----TK----E-K-----------------G-
--------------D--DNE--YT--LG----------R----I-G-------------V
-H----NVV---------------------------------------------------
IACLP-AGLM---G------NGP-A----AIV-AN-NLRRS-F-P-------I-K--FG-
LMVG--IGGGVWSK-------------------------------KA-------------
--DIRLGDVVVSQ-PIG---------------------------------THGGVV---Q
--W-DFGK-MQKD---------------G-N----F-Q-RTG-----------SL--D--
-KP-PPVLLHALQELKT-------------------------FDI-T--DG-V-------
------------------NL--E-ESLS-L--------------MVQ--------NK---
-----P-RM------GQ-------A--Y-RY-QGAD---HD-QLFEAT-Y-DYE------
------------------------------------------------------------
------------------------------------------------------------
------------------------------------------G---DETC----------
-----------------------D---D--CDP-------K--LI--IQ-----------
--------------------------------------------------RP-A--R---
-----E-D-------S--AP-RIHYGNIA-------S-----GNEVMK-HGT---TRDKI
AK----E---------EGVICFEM-EAV----------------------GL----ID-N
-----------F-R-CL-VIRG-ICDYAD-------------------------------
---------------------------------SH------K--T-----KI---WQPYA
AAT----------------A--AAFTRVL---------L---GF-IDEQEV--IKM----
PLPL--------------------------------------------------------
------------------------------------------------------------
------------------------------------------------------------
------------------------------------------------------------
------------------------------------------------------------
------------------------------------------------------------
------------------------------------------------------------
------------------------------------------------------------
------------------------------------------------------------
---------
>OBT38903.1
------------------------------------------------------------
------------------------------------------------------------
------------------------------------------------------------
------------------------------------------------------------
-----------------MAHPSRTHEDYQIGV------------------ICA--LA-IE
-K-AAMVAM---L--D-E-T-HP---KL----KK----E-K-----------------G-
--------------D--ENE--YT--LG----------K----I-G-------------V
-H----DVV---------------------------------------------------
IACLP-AGTM---G------NGP-A----ATV-AK-DMQRS-F-P-------I-K--FG-
LMVG--VGGGVCSK-------------------------------KD-------------
--DIRLGDVVVSQ-PTG---------------------------------THGGVV---Q
--W-DFGK-TGKD---------------G-N----F-Q-RTG-----------SL--N--
-KP-PPVLLQALQELRT-------------------------FDI-T--DG-V-------
------------------NI--E-ESLS-L--------------MIQ--------NK---
-----P-RM------AE-------H--Y-RY-QGME---ND-QLFEAT-Y-DHQ------
------------------------------------------------------------
------------------------------------------------------------
------------------------------------------G---DETC----------
-----------------------D---S--CDA-------K--SI--VQ-----------
--------------------------------------------------RT-T--R---
-----K-D-------S--TP-RIHYGNIA-------S-----GNEVMR-HGT---TRDRI
AR----E---------EGVICFEM-EAA----------------------GL----MD-N
-----------F-R-CL-VIRG-ICDYAD-------------------------------
---------------------------------SH------K--N-----KT---WQRYA
AAT----------------A--AAFARA--------------------------------
------------------------------------------------------------
------------------------------------------------------------
------------------------------------------------------------
------------------------------------------------------------
------------------------------------------------------------
------------------------------------------------------------
------------------------------------------------------------
------------------------------------------------------------
------------------------------------------------------------
---------
>OCK98238.1
------------------------------------------------------------
------------------------------------------------------------
------------------------------------------------------------
------------------------------------------------------------
--------MSDSLADAAMAHPPRTHEDYQIGV------------------ICA--LA-TE
-K-AAMVAM---L--D-E-T-YP---KL----KK----E-N-----------------G-
--------------D--ENE--YT--LG----------R----I-G-------------V
-H----NVV---------------------------------------------------
IACLP-AGLM---G------NGP-A----AIV-AN-NMRRS-F-P-------I-K--FG-
LMVG--VGGGVWSK-------------------------------KD-------------
--DIRLGDVVVSQ-PTG---------------------------------AHGGVV---Q
--W-DFGK-TGKG---------------G-K----F-Q-RTG-----------SL--D--
-KP-PPVLLHALQELRT-------------------------FDL-T--DG-V-------
------------------DI--V-GSLS-F--------------MVR--------NK---
-----P-RM------GR-------T--Y-RY-QGED---HD-QLFEAT-Y-DHE------
------------------------------------------------------------
------------------------------------------------------------
------------------------------------------G---DETC----------
-----------------------D---E--CDP-------K--LI--VQ-----------
--------------------------------------------------RP-A--R---
-----E-D-------S--TP-RIHYGNIA-------S-----GNEVMK-HGT---TRDKI
AK----E---------EGVVCFEM-EAA----------------------GL----ID-N
-----------F-R-CL-MIRG-ICDYAD-------------------------------
---------------------------------SH------K--N-----KI---WQPYA
AAT----------------A--AAFARAL---------L---G-----------------
------------------------------------------------------------
------------------------------------------------------------
------------------------------------------------------------
------------------------------------------------------------
------------------------------------------------------------
------------------------------------------------------------
------------------------------------------------------------
------------------------------------------------------------
------------------------------------------------------------
---------
>PQE24987.1
------------------------------------------------------------
------------------------------------------------------------
------------------------------------------------------------
-----------------MN---PPD-----------------------------------
-----ETAKEATRRQEQIP--TRTVEDYQIGV------------------ICA--LA-TE
-K-AAMVAM---L--D-E-T-HP---K---S----K-K---E----------N-----G-
--------------D--DNE--YT--LG----------R----I-G-------------V
-H----NVV---------------------------------------------------
IACLP-AGLM---G------NGP-A----AIV-AN-NMRRS-F-P-------I-R--FG-
LMVG--IGGGVWSK-------------------------------KC----D--------
---VRLGDVVISQ-PT---------------------------G------THGGVV---Q
--W-DFGK-MEK---------------DG-K----F-Q-RTG-----------SL--D--
-KP-PPVLLHALQELKT-------------------------FDI-T----DG-------
--------------V--N-L--E-DSISRM---------------VQ--------N---K
-----P-RM------G---------QTY-RY-QGVD---HD-QLFEAT-Y-DHEG-----
------------------------------------------------------------
------------------------------------------------------------
---------------------------------------------DE-TC----------
-----------------------D---N--CDA-------K-LI---VQ-----------
--------------------------------------------------RL-A--R---
-----E-N-------P--TP-RIHYGNIA-------S-----GNEVMK-HGT---TRDKI
AK---E-E---------GVICFEM-EAA----------------------GL----MD-N
-----------F-P-CL-VIRG-ICDYAD-------------------------------
---------------------------------SH------K--N-----KI---WQPYA
AAT----------------A--AAFARVL---------L---GF-IDEQEV--IKM----
PR-----------------Q----------------------------------------
-------------------------------------------------------K----
--------------------------------------D-P------------SKY---K
ILQR--LD-----TKLPYEDR--------K-N----------------------------
--------------------------L---NE---E----R-V----------AGTC-D-
--W--FVD-HK--L-------------------FR-----------------------DW
KENKSS------------------------------------------------------
------------------------------------------------------------
------------------------------------------------------------
---------
>RDW57769.1
------------------------------------------------------------
------------------------------------------------------------
------------------------------------------------------------
------------------------------------------------------------
------------------MAQPRTHKDYQIGV------------------ICA--LA-TE
-K-AAMVAM---L--D-E-T-HP---KL----KK----E-I-----------------G-
--------------D--ENE--YT--LG----------R----I-K-------------A
-H----NVV---------------------------------------------------
IACLP-AGFM---G------NGP-A----AVV-AS-NMQRS-F-H-------I-K--FS-
LMVG--VGGGVWSK-------------------------------KH-------------
--DIRLGDIVISQ-PRG---------------------------------THSGVV---Q
--W-DIGK-ATKG---------------G-V----F-E-RTG-----------SL--D--
-KP-PQVLLHALQELQV-------------------------FDL-T--DG-V-------
------------------DI--E-EHLS-F--------------MFT--------KK---
-----P-RM------RQ-------T--Y-RY-QGAD---HD-QLFEAT-Y-DHE------
------------------------------------------------------------
------------------------------------------------------------
------------------------------------------G---HETC----------
-----------------------D---E--CDP-------M--KI--VQ-----------
--------------------------------------------------RK-A--R---
-----D-D-------S--AP-KIHFGNIA-------S-----GNEVLK-HGI---TRDKI
AM----E---------EDVICFEM-EAA----------------------GL----MD-N
-----------F-R-CL-VIRG-ICDYAD-------------------------------
---------------------------------SH------K--N-----KI---WQPYA
AAT----------------A--AAFAKTF---------L---GF-VGV------------
------------------------------------------------------------
------------------------------------------------------------
------------------------------------------------------------
------------------------------------------------------------
------------------------------------------------------------
------------------------------------------------------------
------------------------------------------------------------
------------------------------------------------------------
------------------------------------------------------------
---------
>RDW58733.1
------------------------------------------------------------
------------------------------------------------------------
------------------------------------------------------------
------------------------------------------------------------
------------------MAQPRTHKDYQIGI------------------ICA--LA-TE
-K-AAMVAM---L--D-E-T-HP---KL----KK----E-M-----------------G-
--------------D--DNE--YT--LG----------R----I-K-------------A
-H----DVV---------------------------------------------------
IACLP-AGFM---G------NGP-A----AVV-AS-NMRRS-F-P-------I-K--FG-
LMVG--VGGGVWSK-------------------------------KH-------------
--DIRLGDIVVSQ-P-G---------------------------------THGGVV---Q
--W-DFGK-MTKG---------------G-I----F-Q-RTG-----------SL--D--
-KP-PQVLLHALQELKV-------------------------FDL-T--DG-V-------
------------------DI--E-EHLS-F--------------MFT--------NK---
-----P-RM------RQ-------T--Y-RY-QGAD---YD-QLFEAT-Y-DHE------
------------------------------------------------------------
------------------------------------------------------------
------------------------------------------G---HETC----------
-----------------------D---E--CDP-------M--RT--VQ-----------
--------------------------------------------------RN-A--R---
-----D-D-------S--TP-KIHFGNIA-------S-----GNEVLK-HGI---TRDEI
AL----K---------EDVICFEM-EAA----------------------GL----MD-N
-----------F-R-CL-VIRG-ICDYAD-------------------------------
---------------------------------SH------K--N-----KI---WQPYA
AAV----------------A--AAFAKAL---------L---GF----------------
------------------------------------------------------------
------------------------------------------------------------
------------------------------------------------------------
------------------------------------------------------------
------------------------------------------------------------
------------------------------------------------------------
------------------------------------------------------------
------------------------------------------------------------
------------------------------------------------------------
---------
>KFY59487.1
------------------------------------------------------------
------------------------------------------------------------
------------------------------------------------------------
------------------------------------------------------------
-------------------MATLTKEHYRIGI------------------ICA--LH-TE
-A-AAVIAM---L--D-E-Q-HP---KL----AS----Q-K-----------------D-
--------------D--TND--YS--FG----------R----I-G-------------V
-H----NLV---------------------------------------------------
IACLP-AGIM---G------NTS-A----TTV-AS-NMKRS-F-P-------I-K--IG-
LMVG--IGGGVPSK-------------------------------KS-------------
--DIRIGDVAVSQ-PTG---------------------------------SHGGVF---Q
--W-DYGK-TEQG---------------G-E----F-H-HSG-----------TL--D--
-KP-PIALLNALQSLKI-------------------------YDI-N--KG-I-------
------------------PL--E-DALT-T--------------MKT--------NN---
-----P-RM------VE-------QFGY-EY-QGAD---ED-QLFQSA-Y-DHP------
------------------------------------------------------------
------------------------------------------------------------
------------------------------------------A---GETC----------
-----------------------E---D--CDA-------K--EV--VE-----------
--------------------------------------------------RK-A--R---
-----K-N-------T--IP-RVFYGNIA-------S-----GNQVMK-HGP---TRDRI
AK----K---------ERVICFEM-EAA----------------------GL----MD-N
-----------F-P-CL-VIRG-ICDYAD-------------------------------
---------------------------------SH------K--N-----KI---WQPYA
AAT----------------A--AAFARIL---------L---SF-V--------------
------------------------------------------------------------
------------------------------------------------------------
------------------------------------------------------------
------------------------------------------------------------
------------------------------------------------------------
------------------------------------------------------------
------------------------------------------------------------
------------------------------------------------------------
------------------------------------------------------------
---------
>KFY02338.1
------------------------------------------------------------
------------------------------------------------------------
------------------------------------------------------------
------------------------------------------------------------
-------------------MATLTKEHYRIGI------------------ICA--LH-TE
-A-AAVIAM---L--D-E-P-HP---KL----AS----Q-K-----------------D-
--------------D--PND--YS--FG----------R----I-G-------------V
-H----NLV---------------------------------------------------
IACLP-AGMM---G------NTP-A----TTV-AS-NMKRS-F-P-------I-K--IG-
LMVG--IGGGVPSK-------------------------------KS-------------
--DIRLGDVAVSQ-PTG---------------------------------SHGGVF---Q
--W-DYGK-TEQG---------------G-E----F-H-HSG-----------TL--D--
-KP-PIALLNALQSLKI-------------------------YDI-N--KG-I-------
------------------PL--E-DALT-T--------------MET--------NN---
-----P-RM------VE-------QFGY-EY-QGAD---ED-QLFQSA-Y-DHP------
------------------------------------------------------------
------------------------------------------------------------
------------------------------------------A---GETC----------
-----------------------E---D--CDA-------K--EV--IE-----------
--------------------------------------------------RK-A--R---
-----K-N-------T--IP-RVFYGNIA-------S-----GNRVMK-HGT---TRDRI
AK----K---------EGIICFEM-EAA----------------------GL----MD-N
-----------F-P-CL-VIRG-ICDYAD-------------------------------
---------------------------------SH------K--N-----KI---WQPYA
AAT----------------A--AAFAR---------------------------------
------------------------------------------------------------
------------------------------------------------------------
------------------------------------------------------------
------------------------------------------------------------
------------------------------------------------------------
------------------------------------------------------------
------------------------------------------------------------
------------------------------------------------------------
------------------------------------------------------------
---------
>KFY10921.1
------------------------------------------------------------
------------------------------------------------------------
------------------------------------------------------------
------------------------------------------------------------
-------------------MATYPKEHYQIGI------------------ICA--LH-TE
-A-AAVIAM---L--D-E-K-HS---KL----AS----Q-K-----------------D-
--------------D--PND--YS--FG----------R----I-G-------------V
-H----NLV---------------------------------------------------
IACLP-AGIM---G------NTP-A----TTV-AN-NMKRS-F-P-------I-K--FG-
LMVG--IGGGVPSK-------------------------------RV-------------
--DIRLGDVAVSQ-PTG---------------------------------SHGGVF---Q
--W-DYGK-TEQG---------------G-E----F-H-HSG-----------TL--D--
-KL-PIALLNALQSLKI-------------------------HDI-N--EG-I-------
------------------PL--D-DALA-T--------------MAS--------NN---
-----P-RM------VE-------VFNY-GY-QGAD---KD-QLFQSA-Y-DHP------
------------------------------------------------------------
------------------------------------------------------------
------------------------------------------V---GETC----------
-----------------------E---D--CDV-------K--EV--IE-----------
--------------------------------------------------RK-A--R---
-----R-D-------T--TP-RVFYGNIA-------S-----GNQVMK-HGI---TRDRI
GK----K---------EGVICFEM-EAA----------------------GL----MD-N
-----------F-P-CL-VIRG-ICDYAD-------------------------------
---------------------------------SH------K--N-----KI---WQPYA
AAT----------------A--AAFARAF---------L---G-----------------
------------------------------------------------------------
------------------------------------------------------------
------------------------------------------------------------
------------------------------------------------------------
------------------------------------------------------------
------------------------------------------------------------
------------------------------------------------------------
------------------------------------------------------------
------------------------------------------------------------
---------
>KFY18198.1
------------------------------------------------------------
------------------------------------------------------------
------------------------------------------------------------
------------------------------------------------------------
------------------MSQPYKKEHYQIGI------------------ICA--LH-TE
-A-AAMIAM---L--D-E-R-HP---KQ----AP----Q-K-----------------D-
--------------D--PND--YS--FG----------R----I-G-------------V
-H----NLV---------------------------------------------------
IACLP-AGHI---G------NTP-A----TSV-AS-NMKRS-F-P-------I-R--IG-
LMVG--IGGGAPSN-------------------------------TV-------------
--DIRLGDIAVSQ-PTG---------------------------------PHGGVF---Q
--W-DFGK-TKQG---------------G-Q----F-H-HSG-----------TL--D--
-KP-PIALLNALQSLKT-------------------------SEE-L--DG-I-------
------------------PL--K-ETLA-T--------------MAK--------NK---
-----P-QM------VE-------ERGY-KY-QGTD---KD-QLFQSI-Y-DHP------
------------------------------------------------------------
------------------------------------------------------------
------------------------------------------T---GETC----------
-----------------------E---N--CDD-------N--KV--IK-----------
--------------------------------------------------RT-A--R---
-----A-S-------T--VP-RVFYGNIA-------S-----GNQVME-HGI---TRDRI
AQ----K---------EKVICFEM-EAA----------------------GL----MD-N
-----------F-P-CL-VIRG-ICDYAD-------------------------------
---------------------------------SH------K--N-----KI---WQKYA
AVT----------------A--AAFARIL---------L---D-----------------
------------------------------------------------------------
------------------------------------------------------------
------------------------------------------------------------
------------------------------------------------------------
------------------------------------------------------------
------------------------------------------------------------
------------------------------------------------------------
------------------------------------------------------------
------------------------------------------------------------
---------
>KFY29406.1
------------------------------------------------------------
------------------------------------------------------------
------------------------------------------------------------
------------------------------------------------------------
-------------------MATHIKDHYQIGI------------------ICA--LH-TE
-A-AAVIAM---L--D-E-R-HP---KL----AS----Q-K-----------------D-
--------------D--PND--YS--FG----------R----I-G-------------V
-H----NLV---------------------------------------------------
IACLP-AGIM---G------NTP-A----TTV-AN-NMKRS-F-P-------I-K--FG-
LMVG--IGGGVPSK-------------------------------KS-------------
--DIRLGDIAVSQ-PTG---------------------------------SHGGVF---Q
--W-DYGK-TEQG---------------G-E----F-H-HSG-----------TL--D--
-KP-PIALLNALQSLKI-------------------------HDI-N--KG-I-------
------------------PL--E-DALT-T--------------MAT--------NN---
-----P-RM------VD-------EFGY-EY-QGAD---ED-QLFQSS-Y-DHL------
------------------------------------------------------------
------------------------------------------------------------
------------------------------------------A---GETC----------
-----------------------E---D--CDV-------K--EA--IK-----------
--------------------------------------------------RK-A--R---
-----K-N-------T--IP-RVFYGNIA-------S-----GNQVMK-HGI---TRDRI
AK----K---------EGVICFEM-EAA----------------------GL----MD-N
-----------F-P-CL-VIRG-ICDYAD-------------------------------
---------------------------------SH------K--N-----KI---WQPYA
AAS----------------A--AAFARIL---------L---G-----------------
------------------------------------------------------------
------------------------------------------------------------
------------------------------------------------------------
------------------------------------------------------------
------------------------------------------------------------
------------------------------------------------------------
------------------------------------------------------------
------------------------------------------------------------
------------------------------------------------------------
---------
>KFY34264.1
------------------------------------------------------------
------------------------------------------------------------
------------------------------------------------------------
------------------------------------------------------------
------------------MSQPYKKEHYQIGI------------------ICA--LH-TE
-A-AAMIAM---L--D-E-E-HP---KQ----TS----Q-K-----------------D-
--------------D--PND--YS--FG----------R----I-G-------------V
-H----NLV---------------------------------------------------
IACLP-AGHM---G------NTP-A----TSV-AN-NMKRS-F-P-------I-K--IG-
LMVG--IGGGAPSK-------------------------------TV-------------
--DIRLGDIAVSQ-PTG---------------------------------SHGGVF---Q
--W-DYGK-TEQG---------------G-E----F-H-HSG-----------TL--D--
-KP-PIALLNALQSLKI-------------------------YDI-N--KG-I-------
------------------PL--Q-DALT-T--------------MAS--------NN---
-----P-RM------VD-------EFGY-EY-QGAD---ED-QLFQST-Y-DHP------
------------------------------------------------------------
------------------------------------------------------------
------------------------------------------A---EETC----------
-----------------------E---D--CDV-------K--EV--IK-----------
--------------------------------------------------RK-V--R---
-----K-S-------T--IP-RVFYGNIA-------S-----GNQVMK-HGT---TRDRI
AK----K---------EKVICFEM-EAA----------------------GL----MD-N
-----------F-P-CL-VIRG-ICDYAD-------------------------------
---------------------------------SH------K--N-----KI---WQPYA
AAT----------------A--AAFARVF---------L---G-----------------
------------------------------------------------------------
------------------------------------------------------------
------------------------------------------------------------
------------------------------------------------------------
------------------------------------------------------------
------------------------------------------------------------
------------------------------------------------------------
------------------------------------------------------------
------------------------------------------------------------
---------
>KFY54465.1
------------------------------------------------------------
------------------------------------------------------------
------------------------------------------------------------
------------------------------------------------------------
------------------MSQPYKKEHYQIGI------------------ICA--LH-TE
-A-AAMIAM---L--D-K-S-HP---TL----PP----Q-N-----------------D-
--------------D--PND--YS--FG----------S----I-G-------------D
-Q----NLV---------------------------------------------------
IACLP-AGNM---G------NTP-A----TTV-AN-NMKRS-F-P-------I-K--IG-
LMVG--IGGGVPSK-------------------------------KS-------------
--DIRLGDVAVSQ-PTG---------------------------------SHGGVF---Q
--W-DYGK-TEQG---------------G-E----F-H-RSG-----------TL--N--
-KP-PTALLHALQSLKI-------------------------HDI-N--KG-I-------
------------------PM--E-DALA-T--------------MAT--------NN---
-----P-RM------VE-------EFGY-EY-QGAD---ED-QLFHSA-Y-DHA------
------------------------------------------------------------
------------------------------------------------------------
------------------------------------------T---GETC----------
-----------------------E---N--CDV-------K--EV--IK-----------
--------------------------------------------------RK-P--R---
-----R-N-------T--IP-RVFYGNIA-------S-----GNQVMK-HGI---TRDRI
SK----N---------EGVICFEM-EAA----------------------GL----MD-D
-----------F-P-CL-VIRG-ICDYAD-------------------------------
---------------------------------SH------K--N-----KI---WQEYA
AAT----------------A--AAFASIL---------L---GF-V--------------
------------------------------------------------------------
------------------------------------------------------------
------------------------------------------------------------
------------------------------------------------------------
------------------------------------------------------------
------------------------------------------------------------
------------------------------------------------------------
------------------------------------------------------------
------------------------------------------------------------
---------
>KFY68450.1
------------------------------------------------------------
------------------------------------------------------------
------------------------------------------------------------
------------------------------------------------------------
-------------------MATHTKEHYQIGI------------------ICA--LH-TE
-A-AAVIAM---L--D-E-P-HP---KL----AS----Q-K-----------------D-
--------------D--PND--YS--FG----------R----I-G-------------V
-H----NLV---------------------------------------------------
IACLP-AGVI---G------KTT-A----TTV-AN-NMKRS-F-P-------I-K--IG-
LMVG--IGGGVSSK-------------------------------KS-------------
--DIRLGDIAVSQ-PTG---------------------------------SHGGVF---Q
--W-DYGK-TEQG---------------G-E----F-H-HSG-----------TL--D--
-KP-PIALLNALQSLKI-------------------------HDI-T--KG-I-------
------------------PL--E-DALT-T--------------MAT--------NN---
-----P-RM------VE-------EFGY-EY-QGAD---ED-QLFQSA-Y-DHP------
------------------------------------------------------------
------------------------------------------------------------
------------------------------------------A---GETC----------
-----------------------E---D--CDV-------K--EV--IE-----------
--------------------------------------------------RK-A--R---
-----K-N-------T--IP-IVFYGNIA-------S-----GNQVMK-HGI---ARDRI
AK----K---------EGVICFEM-EAA----------------------GL----MD-N
-----------F-P-CL-VIRG-ICDYVD-------------------------------
---------------------------------SH------K--N-----KI---WQPYA
AAT----------------A--AAFARIL---------L---G-----------------
------------------------------------------------------------
------------------------------------------------------------
------------------------------------------------------------
------------------------------------------------------------
------------------------------------------------------------
------------------------------------------------------------
------------------------------------------------------------
------------------------------------------------------------
------------------------------------------------------------
---------
>KFY92169.1
------------------------------------------------------------
------------------------------------------------------------
------------------------------------------------------------
------------------------------------------------------------
------------------MSQPYKKEQYQIGI------------------ICA--LH-TE
-A-AAVIAM---L--D-E-R-YP---KL----AS----Q-K-----------------D-
--------------D--SND--YS--FG----------R----I-G-------------V
-H----NLV---------------------------------------------------
IACLP-AGVM---G------NTP-A----TAV-AS-NMKRS-F-P-------I-K--IG-
LMVG--IGGGVPSK-------------------------------TV-------------
--DIRLGDIAVSQ-PMG---------------------------------SHGGVL---Q
--W-DYGK-TEQG---------------G-E----F-H-HSG-----------TL--D--
-KP-PIALLNALQSLKI-------------------------YDI-N--NG-I-------
------------------PL--E-DALT-T--------------MAT--------NN---
-----P-RM------VE-------EFGY-EY-QGAD---KD-QLFQSA-Y-DHP------
------------------------------------------------------------
------------------------------------------------------------
------------------------------------------A---GETC----------
-----------------------E---D--CDV-------K--EV--FD-----------
--------------------------------------------------RK-A--R---
-----K-N-------T--TP-RVFYGNIA-------S-----GNQVMK-HGI---TRDQI
AK----K---------EGVICFEM-EAA----------------------GL----MD-N
-----------F-P-CL-VIRG-ICDYAD-------------------------------
---------------------------------SH------K--N-----KI---WQPYA
AAT----------------A--AAFAR---------------------------------
------------------------------------------------------------
------------------------------------------------------------
------------------------------------------------------------
------------------------------------------------------------
------------------------------------------------------------
------------------------------------------------------------
------------------------------------------------------------
------------------------------------------------------------
------------------------------------------------------------
---------
>KFY95960.1
------------------------------------------------------------
------------------------------------------------------------
------------------------------------------------------------
------------------------------------------------------------
-------------------MATHTKEHYQIGI------------------ICA--LH-TE
-A-AAVIAM---L--D-E-P-HP---KL----AS----Q-K-----------------D-
--------------D--PND--YS--FG----------R----I-G-------------V
-H----KLV---------------------------------------------------
IACLP-AGVI---G------KTT-A----TTV-AN-NMKRS-F-P-------I-K--IG-
LMVG--IGGGVSSK-------------------------------KS-------------
--DIRLGDIAVSQ-PTG---------------------------------SHGGVF---Q
--W-DYGK-TEQG---------------G-E----F-H-HSG-----------TL--D--
-KP-PIALLNALQSLKI-------------------------HDI-T--KG-I-------
------------------PL--E-DALT-T--------------MAT--------NN---
-----P-RM------VE-------EFGY-EY-QGAD---ED-QLFQSA-Y-DHP------
------------------------------------------------------------
------------------------------------------------------------
------------------------------------------A---GETC----------
-----------------------E---D--CDV-------K--EV--IE-----------
--------------------------------------------------RK-A--R---
-----K-N-------T--IP-IVFYGNIA-------S-----GNQVMK-HGI---ARDRI
AK----K---------EGVICFEM-EAA----------------------GL----MD-N
-----------F-P-CL-VIRG-ICDYVD-------------------------------
---------------------------------SH------K--N-----KI---WQPYA
AAT----------------A--AAFARIL---------L---G-----------------
------------------------------------------------------------
------------------------------------------------------------
------------------------------------------------------------
------------------------------------------------------------
------------------------------------------------------------
------------------------------------------------------------
------------------------------------------------------------
------------------------------------------------------------
------------------------------------------------------------
---------
>KFZ18357.1
------------------------------------------------------------
------------------------------------------------------------
------------------------------------------------------------
------------------------------------------------------------
------------------MSQPYKKEQYQIGI------------------ICA--LH-TE
-A-AAVIAM---L--D-E-R-YP---KL----AS----Q-K-----------------D-
--------------D--SND--YS--FG----------R----I-G-------------V
-H----NLV---------------------------------------------------
IACLP-AGVM---G------NTP-A----TAV-AS-NMKRS-F-P-------I-K--IG-
LMVG--IGGGVPSK-------------------------------TV-------------
--DIRLGDIAVSQ-PTG---------------------------------SHGGVL---Q
--W-DYGK-TEQG---------------G-E----F-H-HSG-----------TL--D--
-KP-PIALLNALQSLKI-------------------------HDI-N--NG-I-------
------------------PL--E-DALT-T--------------MAT--------NN---
-----P-RM------VE-------EFGY-EY-QGAD---KD-QLFQSA-Y-DHP------
------------------------------------------------------------
------------------------------------------------------------
------------------------------------------A---GETC----------
-----------------------E---D--CDA-------K--EV--FE-----------
--------------------------------------------------RK-A--R---
-----K-N-------T--TP-RVFYGNIA-------S-----GNQVMK-HGI---TRDQI
AK----K---------EGVICFEM-EAA----------------------GL----MD-N
-----------F-P-CL-VIRG-ICDYAD-------------------------------
---------------------------------SH------K--N-----KI---WQPYA
AAT----------------A--AAFARIL---------L---GF-V--------------
------------------------------------------------------------
------------------------------------------------------------
------------------------------------------------------------
------------------------------------------------------------
------------------------------------------------------------
------------------------------------------------------------
------------------------------------------------------------
------------------------------------------------------------
------------------------------------------------------------
---------
>KFZ19988.1
------------------------------------------------------------
------------------------------------------------------------
------------------------------------------------------------
------------------------------------------------------------
-------------------MATNTEKHYQIGI------------------ICA--LH-TE
-A-AAVIAM---L--D-E-R-HP---KL----AS----Q-K-----------------D-
--------------D--PND--YS--FG----------R----I-G-------------V
-H----NLV---------------------------------------------------
IACLP-AGGM---G------NTP-A----TTV-AN-NMKRS-F-P-------I-K--IG-
LMVG--IGGGVPSN-------------------------------RS-------------
--DIRLGDIAVSQ-PTG---------------------------------SHGGVF---Q
--W-DYGK-TEQG---------------G-E----F-H-HSG-----------TL--D--
-KP-PIALLNALQSLKI-------------------------HDI-N--KG-I-------
------------------PL--E-EALT-T--------------MAT--------NN---
-----P-RM------VD-------EFGY-EY-QGAD---ED-QLFQSA-Y-DHP------
------------------------------------------------------------
------------------------------------------------------------
------------------------------------------A---GETC----------
-----------------------E---D--CDV-------K--EV--IE-----------
--------------------------------------------------RK-A--R---
-----N-N-------T--IP-RVFYGNIA-------S-----GNQVMK-HGI---TRDRI
AK----K---------EGVICFEM-EAA----------------------GL----MD-N
-----------F-P-CL-VIRG-ICDYAD-------------------------------
---------------------------------SH------K--N-----KI---WQPYA
AAT----------------A--AAFARIL---------L---GF-V--------------
------------------------------------------------------------
------------------------------------------------------------
------------------------------------------------------------
------------------------------------------------------------
------------------------------------------------------------
------------------------------------------------------------
------------------------------------------------------------
------------------------------------------------------------
------------------------------------------------------------
---------
>OBT41614.1
------------------------------------------------------------
------------------------------------------------------------
------------------------------------------------------------
------------------------------------------------------------
-------------------MATHTKEHYQIGI------------------ICA--LH-TE
-A-AAVIAM---L--D-E-P-HP---KL----A----SQ-K-----------------D-
--------------D--PND--YS--FG----------C----I-G-------------V
-H----NLV---------------------------------------------------
IACLP-AGIM---G------NTP-A----TTV-AN-NMKRS-F-P-------I-K--IG-
LMVG--ISGGVLSK----------------------------------------------
KSDIRLRDIAVSQ-PTG---------------------------------SHGGVF---Q
--W-DYGK-TEQG---------------G-K----F-H-HSG-----------TL--D--
-KP-PIALLNALQSLKI-------------------------HDI-N--KG-I-------
------------------PL--E-DALTTM---------------AT--------N---N
-----P-RM------VE-------EFGY-EY-QGTD---ED-QLFQSA-Y-DHL------
------------------------------------------------------------
------------------------------------------------------------
--------------------------------------------AGE-TC----------
-----------------------E---D--CDV--------K-EA--IE-----------
--------------------------------------------------RK-A--R---
-----K--N------T--TP-RVFYGNIA-------S-----ANQVMK-HGI---TRDRI
AK-----------K--EGVICFEM-EAA----------------------GL----MD-N
-----------F-P-CL-VIRG-ICDYAD-------------------------------
---------------------------------SH------K--N-----KI---WQPYA
AAT----------------A--AAFARIL---------L---G-----------------
------------------------------------------------------------
------------------------------------------------------------
------------------------------------------------------------
------------------------------------------------------------
------------------------------------------------------------
------------------------------------------------------------
------------------------------------------------------------
------------------------------------------------------------
------------------------------------------------------------
---------
>PMD23674.1
------------------------------------------------------------
------------------------------------------------------------
------------------------------------------------------------
------------------------------------------------------------
------------------------------------------------------------
-----------------M-N-LI---I---P----P-Q---N----------G-------
--------------D--PND--YS--FG----------R----I-G-------------V
-H----NLV---------------------------------------------------
IACLP-PGTT---G------VGP-A----AVV-AN-NMSRN-F-S-------I-K--IG-
LMVG--IGGGVPSK-------------------------------KS----D--------
---IRLGDVAVSE-PT---------------------------G------NHGGVV---Q
--W-DFGK-TEQ---------------GG-E----F-R-RTG-----------ML--N--
-RP-PEVLLHALQALKI-------------------------RDV-T--D-GI-------
------------------FL--D-KALETM---------------AT--------N---K
-----P-RM------VE-------EFDY-QY-QGAE---ED-QLFQSA-Y-EHPA--G--
------------------------------------------------------------
------------------------------------------------------------
-----------------------------------------------DTC----------
-----------------------E---D--CDT-------K-QV---IE-----------
--------------------------------------------------RK-P--R---
-----K-S-------T--VP-RVFYGNIA-------S-----GNRVMK-HGT---ARDEI
GK---K-E---------GVICFEM-EAA----------------------GL----MN-N
-----------F-P-CL-M-----------------------------------------
-------------------------------------------------------WQAYA
AAT----------------A--AAFARVF---------L---GF-VQKQEV--ID-----
------------------------------------------------------------
------------------------------------------------------------
------------------------------------------------------------
------------------------------------------------------------
------------------------------------------------------------
------------------------------------------------------------
------------------------------------------------------------
------------------------------------------------------------
------------------------------------------------------------
---------
>KIM95519.1
------------------------------------------------------------
------------------------------------------------------------
------------------------------------------------------------
------------------------------------------------------------
-----------------MAQPPRTHEDYQIGV------------------ICA--LA-IE
-M-AAMVAM---L--D-E-T-HP---SL----KK----E-K-----------------G-
--------------D--ENE--YT--LG----------R----I-G-------------V
-H----NIV---------------------------------------------------
IACLP-AGLI---G------NGP-A----AIV-AK-DMQRS-F-P-------I-K--FG-
LMVG--VGGGVWSK-------------------------------KD-------------
--DIRLGDVVVSQ-PTG---------------------------------IHGGVV---Q
--W-DFGK-MEKD---------------G-K----F-H-RTG-----------SL--D--
-KP-PPVLLHALQRLKV-------------------------SDE-I--DG-I-------
------------------DL--E-ESLL----------------LIQ--------NK---
-----P-RM------AK-------K--Y-GH-QGID---ND-VLFESI-Y-DHE------
------------------------------------------------------------
------------------------------------------------------------
------------------------------------------G---DEMC----------
-----------------------D---G--CNA-------Q--LI--VQ-----------
--------------------------------------------------RV-A--R---
-----E-D-------P--AP-RIHYGNIA-------S-----GNEVMK-HGT---TRDKI
AK----G---------EGVICFEM-EAA----------------------GL----MD-N
-----------F-R-CL-VIRG-ICDYAD-------------------------------
---------------------------------AH------K--N-----KR---WQPYA
AAT----------------A--AAFARTL---------L---G-----------------
------------------------------------------------------------
------------------------------------------------------------
------------------------------------------------------------
------------------------------------------------------------
------------------------------------------------------------
------------------------------------------------------------
------------------------------------------------------------
------------------------------------------------------------
------------------------------------------------------------
---------
>OAL17540.1
------------------------------------------------------------
------------------------------------------------------------
------------------------------------------------------------
------------------------------------------------------------
------------------MGKRLDYNNYTVAW------------------IAV--LP-IE
-A-EAALGM---L--D-K-K-H--E-GH--F-E--------------SV-----T---S-
--------------DD----YIYL--GG----------E----I-N--------------
NH----NVV---------------------------------------------------
IATWPAGQNY---G------PGS-A----AAL-AN-QVKAR-F-P-R-----L-W--FS-
LLVG--VAAGLPN-LCPK--------------------------------------DPGK
CRDIRLGDVLVSV--PS------------------------Q--------QNTGVI---H
--Y-DLGK-ATA--E---------------G--FRC-N-G-------------RQ--A--
-ET-ATIVRSAVTNIQL-------------------------TKD------HP--FK---
----------------KGNQF-A-AYLADF---------------QA-------------
---------------------SSENDKF-FC-PSQ--E-ED-RLYESP-A----------
------------------------------------------------------------
-----------ET-----------------------------------------------
----------------------------------------------SLAL----------
-----------------------E---PV-------------------------------
----------------------------------------------LI-HRQ-PR--EE-
-----S---------E--RT-LVWYGTIG-------S-----GSTLMK-DAA---QRDQL
RDE---------HD--L--IGLEM-EA----A------------------GI----MN--
---------T-L-A-PG-VIRG-VCDYGD-------------------------------
---------------------------------AQ------K--N---K--D---WQPYA
AAAA----A--------------AYAKGV---------L---YT-INPKID--TIR----
NMGA-SADVGNAE-----------------------------------------------
R--------------------------------M--------------------------
------------------------------------------------------------
------------------------------------------------------------
------------------------------------------------------------
------------------------------------------------------------
------------------------------------------------------------
------------------------------------------------------------
------------------------------------------------------------
---------
>XP_016242960.1
------------------------------------------------------------
------------------------------------------------------------
------------------------------------------------------------
------------------------------------------------------------
------------------MGDRLDYNNYTVAW------------------IGV--LP-IE
-A-EAALGV---L--D-K-R-H--E-GR--F-E--------------SL-----S---S-
--------------DD----YIYI--GG----------E----I-N--------------
NH----NVV---------------------------------------------------
IATWPAGQNY---G------PSS-A----AAL-AN-QVKAR-F-P-R-----L-W--IS-
LLVG--VAAGLPN-LTPK--------------------------------------DPSK
YRDIRLGDILVSV--PD------------------------Q--------GNTGIF---Q
--Y-DLGK-AT--AE---------------G--F---L-R-NG-R---------Q--A--
-ET-AAIVRSAIKNIQL-------------------------TKE------RP--FKKGN
----------------QFATW-L-ADFQ----------------------------A---
---------------------SSQNDKF-SC-PSQ--E-QD-RLCESH-P----------
------------------------------------------------------------
-----------EK-----------------------------------------------
----------------------------------------------GPAL----------
-----------------------Q---PV-------------------------------
----------------------------------------------LI-KRQ-PR--DE-
-----S---------E--RT-LVWYGTIG-------S-----GSTLMK-DAA---QRDQL
RDE---------HD--I--IGLEM-EA----A------------------GI----MN--
---------T-L-A-PG-VIRG-VCDYGD-------------------------------
---------------------------------AQ------K--S---K--D---WQPYA
AAVA----A--------------VYAKGI---------L---YT-ITPKID--SVH----
NIIP-SADVCFREYT---------------------------------------------
------------------------------------------------------------
------------------------------------------------------------
------------------------------------------------------------
------------------------------------------------------------
------------------------------------------------------------
------------------------------------------------------------
------------------------------------------------------------
------------------------------------------------------------
---------
>XP_016627187.1
------------------------------------------------------------
------------------------------------------------------------
------------------------------------------------------------
------------------------------------------------------------
------------------MGKRLDYNNYTVAW------------------IAV--LP-IE
-A-EAALGM---L--D-K-K-H--E-GH--F-E--------------SV-----T---S-
--------------DD----YIYL--GG----------E----I-N--------------
NH----NVV---------------------------------------------------
IATWPAGQNY---G------PGS-A----AAL-AN-QVKAR-F-P-R-----L-W--FS-
LLVG--VAAGLPN-LCPK--------------------------------------DPGK
CRDIRLGDVLVSV--PS------------------------Q--------QNTGVI---H
--Y-DLGK-ATA--E---------------G--FRC-N-G-------------RQ--A--
-ET-ATIVRSAVTNIQL-------------------------TKD------HP--FK---
----------------KGNQF-A-AYLADF---------------QA-------------
---------------------SSENDKF-FC-PSQ--E-ED-RLYESP-A----------
------------------------------------------------------------
-----------ET-----------------------------------------------
----------------------------------------------SLAL----------
-----------------------E---PV-------------------------------
----------------------------------------------LI-HRQ-PR--EE-
-----S---------E--RT-LVWYGTIG-------S-----GSTLMK-DAA---QRDQL
RDE---------HD--L--IGLEM-EA----A------------------GI----MN--
---------T-L-A-PG-VIRG-VCDYGD-------------------------------
---------------------------------AQ------K--N---K--D---WQPYA
AAAA----A--------------AYAKGV---------L---YT-INPKID--TIR----
NMGA-SADVGNAE-----------------------------------------------
R--------------------------------M--------------------------
------------------------------------------------------------
------------------------------------------------------------
------------------------------------------------------------
------------------------------------------------------------
------------------------------------------------------------
------------------------------------------------------------
------------------------------------------------------------
---------
>OCK98177.1
------------------------------------------------------------
------------------------------------------------------------
------------------------------------------------------------
------------------------------------------------------------
-------------------MPPLRNQEYTVGW------------------ICA--LP-AE
-M-AAARVM---L--D-E-I-HG---KPV---EQ----H-P-----------------S-
--------------D--QNN--YL--LG----------S----I-G-------------P
-H----SIV---------------------------------------------------
IACLP-AGIY---G------TTS-A----ATV-AA-HMLSS-F-K-S-----I-R--IG-
LMVG--IGGGIPSK-------------------------------DC-------------
--DIRLGDVVVSK-PDK---------------------------------AFGGVA---Q
--Y-DFGK-TGAE---------------G-Q----F-T-RTG-----------SL--N--
-KP-PLVLLNAIAKLQA-------------------------EHE-V--ED-S-------
------------------KI--P-QFLS-E--------------MLL--------KH---
-----K-KM------QA-------D--Y-SH-QGVS---ND-RLYEAD-Y-EHE------
------------------------------------------------------------
------------------------------------------------------------
----------------------------------------DKD---DDMC----------
-----------------------E---S--CDV-------N--KV--TR-----------
--------------------------------------------------RP-D--R---
-----N-T-------S--DP-FIHYGIIA-------S-----GNQVIK-HGV---TRDRL
RK----E---------LGVICFEM-EAA----------------------GL----MD-N
-----------F-P-CL-VIRG-ICDYAD-------------------------------
---------------------------------SH------K--N-----KR---WQPYA
AAT----------------A--AAYAKEL---------L---SI-IPTQEI--DAT----
KEAL-E-------AF---QISR----E---------QD--R-------------------
------------------------------------------------------------
------------------------------------------------------------
---------------LLDKLP-----------YA----------------E---------
-----------------------------------G----A-S----------YNSR-I-
--W--EHK-DR--C--------LPDTRVELRKQIV-----------------------AW
SKDPGA--AC--------------------------------------------------
------------------------------------------------------------
------------------------------------------------------------
---------
>PGG95862.1
------------------------------------------------------------
------------------------------------------------------------
------------------------------------------------------------
------------------------------------------------------------
-----------------MI--PPKHEEYQIGW------------------ICA--LP-IE
-A-AAAQEM---L--D-E-K-FG---T---L---GE-Q---D----------S-----A-
--------------D--PNV--YT--LG----------R----I-G-------------R
-H----YIV---------------------------------------------------
IACL--GGQY---G------TTS-A----TTV-AI-NMKRT-F-SKS-----L-R--FG-
LVVG--IGQGIPST-------------------------------ET----D--------
---IRLGDIVISY-PTD---------------------------------TCGGVL---Q
--Y-DMGK-IRE---------------GG-K----L-I-RTG-----------SL--N--
-SP-PRSLLAAVDQMRA-------------------------AAF-R--E-DP-------
------------------LY--P-SYLQKA---------------IQ--------R---N
-----A-RT------R---------RNF-SR-PHSK---YD-RLFRTQ-F-EHPPG----
------------------------------------------------------------
------------------------------------------------------------
----------------------------------------------AASC----------
-----------------------D---S--CLA-------E-WE---IE-----------
--------------------------------------------------RD-E--CVD-
-----E-E-------Q--EP-QTHFGIIA-------S-----GNALIE-HGE---TRERL
RA----DT---------SALCFDM-EAA----------------------GL----MQ-D
-----------F-P-CL-VIRG-ICDYAD-------------------------------
---------------------------------SH------K--N-----EQ---WQGYA
ALA----------------A--ASYTKEL---------L---GY-VPCALA--GEV----
ESLG-K-------ST---NY----------------IG----Q-----------------
------------------------------------------------------------
------------------------------------------------------------
------------------------------------------------------------
------------------------------------------------------------
------------------------------------------------------------
------------------------------------------------------------
------------------------------------------------------------
------------------------------------------------------------
---------
>PGH35704.1
------------------------------------------------------------
------------------------------------------------------------
------------------------------------------------------------
------------------------------------------------------------
---------------------MASRDDYTVGW------------------ICA--LP-LE
-M-AAAKAM---L--D-H-V-HA---DLRA----D--P---S----------M-----N-
--------------D--TNA--YI--LG----------S----L-C-------------G
-H----NVV---------------------------------------------------
VACLP-FGVY---G------TIS-A----AIV-GT-EMFAS-F-K-S-----I-R--FS-
LMVG--IGGGVPST-------------------------------KE----D--------
---IRLGDIVVSR-PTD---------------------------------ARPGII---Q
--Y-DFGK-KCA---------------ED-H----F-T-TTG-----------TL--D--
-KP-STQLLKAASKVEA-------------------------NNI-L--G-DS-------
------------------QI--P-RYISKI---------------VQ--------K---E
-----P-------------------LTF-AH-PGSE---QD-ILFEPG-F-DHTTEPA--
------------------------------------------------------------
------------------------------------------------------------
---------------------------------------------E-NTC----------
-----------------------N---H--CDP-------D-GIR---H-----------
--------------------------------------------------RP-P--R---
------GT-------Q--NP-KVHYGLVA-------S-----GNQVMR-HGA---TRDKL
AH----EY---------GILCFEM-EAA----------------------GL----MD-I
-----------A-Q-CL-VIRG-ICDYAD-------------------------------
---------------------------------AH------K--T-----KR---WQGYA
AAA----------------A--AAYAKEI---------L---SL-IPTAPK--PMP----
LASA-T-------DP---VVA---------------------------------------
------------------------------------------------------------
-----------------------------------------------------------A
VLNA--LL---------LTRP--------E-V------------------DR-------S
S-------------------------LIALKG---R----R-V----------DGTC-E-
--W--LIR-HP--R-------------------YQ-----------------------EW
LEGADP------------------------------------------------------
------------------------------------------------------------
------------------------------------------------------------
---------
>KKZ64479.1
------------------------------------------------------------
------------------------------------------------------------
------------------------------------------------------------
------------------------------------------------------------
---------------------MASRDDYTVGW------------------ICA--LP-LE
-M-AAAKAM---L--D-H-V-HA---DLRA----D--P---S----------M-----N-
--------------D--TNA--YI--LG----------S----L-C-------------G
-H----NVV---------------------------------------------------
VACLP-FGVY---G------TIS-A----AIV-GT-EMFAS-F-K-S-----I-R--FS-
LMVG--IGGGVPST-------------------------------KE----D--------
---IRLGDIVVSR-PTD---------------------------------ARPGII---Q
--Y-DFGK-KSA---------------ED-H----F-T-TTG-----------SL--D--
-KP-STQLLKAASKVEA-------------------------NNI-L--G-DS-------
------------------QI--P-RYISKI---------------VQ--------K---E
-----P-------------------LTF-AH-PGSE---QD-ILFEPG-F-DHTTEPA--
------------------------------------------------------------
------------------------------------------------------------
---------------------------------------------E-NTC----------
-----------------------N---H--CDP-------D-GIR---H-----------
--------------------------------------------------RP-P--R---
------GT-------Q--SP-KVHYGLVA-------S-----GNQVMR-HGA---TRDKL
AH----EY---------GILCFEM-EAA----------------------GL----MD-I
-----------A-Q-CL-VIRG-ICDYAD-------------------------------
---------------------------------AH------K--T-----KR---WQGYA
AAA----------------A--AAYAKEI---------L---SL-IPAALK--PMP----
LASA-T-------DP---VVA---------------------------------------
------------------------------------------------------------
-----------------------------------------------------------A
VLNA--LL---------LTRP--------E-V------------------DR-------S
S-------------------------LIALKG---R----R-V----------DGTC-E-
--W--LIR-HP--R-------------------YQ-----------------------EW
LEGADP------------------------------------------------------
------------------------------------------------------------
------------------------------------------------------------
---------
>RDW80343.1
------------------------------------------------------------
------------------------------------------------------------
------------------------------------------------------------
------------------------------------------------------------
------------------MGPTLNFEDYTVAW------------------IAV--LP-IE
-A-KAALGM---L--D-S-Q-H--E-GH--F-E--------------SA-----R---G-
--------------DD----YIYL--GG----------S----I-N--------------
GH----NVV---------------------------------------------------
IATWPEGQNY---G------VGS-A----AAL-VN-QVKSR-F-P-N-----I-W--FA-
LLVG--VAAGLPN-LSPK--------------------------------------PPTK
KRDIRLGDVLVCV--PG------------------------Q--------ASHGIV---Q
--Y-DLGR-DTE--E---------------G--FVT-N-N-------------RH--A--
-ET-PAIVRSAISNIKL-------------------------TKP------KP--FK---
----------------TGNIF-A-GYLATF---------------LDN--------T---
---------------------EDEDEHF-SY-PGQ--H-ED-RLLTDV-R----------
------------------------------------------------------------
-----------ED-----------------------------------------------
----------------------------------------------S--V----------
-----------------------T---PT-------------------------------
----------------------------------------------FV-ERL-AR--DE-
-----T---------E--RT-RVWYGNIG-------S-----GNSLMR-DPC---RRDEL
RDK---------YD--L--IGLEM-EA----A------------------GV----MN--
---------T-L-P-TG-VIRG-VCDYGD-------------------------------
---------------------------------SQ------K--N---K--I---WQPYA
AAVA----A--------------VYAKGI---------L---YT-INPKET--R------
------------------------------------------------------------
------------------------------------------------------------
------------------------------------------------------------
------------------------------------------------------------
------------------------------------------------------------
------------------------------------------------------------
------------------------------------------------------------
------------------------------------------------------------
------------------------------------------------------------
---------
>XP_002846624.1
------------------------------------------------------------
------------------------------------------------------------
------------------------------------------------------------
------------------------------------------------------------
---------------------MASRSDYTVGW------------------ICA--LP-LE
-M-AAAKAI---L--D-R-R-HP---DLPA----D--P---A----------L-----N-
--------------D--TNA--YV--FG----------S----L-G-------------S
-H----NIV---------------------------------------------------
ITCLP-FGVY---G------TTS-A----AAV-AV-QMLAS-F-K-S-----I-R--LS-
LMVG--VGGGVPNT-------------------------------RE----D--------
---IRLGDIVVSR-PTP---------------------------------GRPGII---Q
--Y-DFGK-KRA---------------DD-H----F-S-STG-----------SL--N--
-KP-SALLLTAAGKVET-------------------------NNI-L--G-ES-------
------------------QV--P-QYIAKI---------------AQ--------K---D
-----P--------------------IF-GY-PGPE---QD-LLFEPD-Y-NHAA-----
------------------------------------------------------------
------------------------------------------------------------
----------------------------------------------GDNC----------
-----------------------D---H--CDP-------D-RIV--QT-----------
--------------------------------------------------RR-P--R---
------TT-------Q--NP-KVHYGLIA-------S-----GNQVMR-HGP---TRDKL
AR----EH---------GILCFEM-EAA----------------------GL----MD-I
-----------A-Q-CL-VIRG-ICDYSD-------------------------------
---------------------------------SH------K--N-----KR---WQGYA
AAA----------------A--AAYAKEI---------L---TI-IPAAPT--TAP----
LASI-T-------DT---NVA---------------------------------------
------------------------------------------------------------
-----------------------------------------------------------I
LLDA--LL---------LTRP--------E-V------------------DR-------S
S-------------------------LIALKG---R----R-V----------DGTC-E-
--W--LLR-HP--S-------------------YQ-----------------------EW
LESTDQ------------------------------------------------------
------------------------------------------------------------
------------------------------------------------------------
---------
>XP_007800595.1
------------------------------------------------------------
------------------------------------------------------------
------------------------------------------------------------
------------------------------------------------------------
----------------MASPQALQREDYQIGV------------------ICA--LA-IE
-Q-AAVIAT---L--DGD-E-HP---GL----T----PM-S-----------------G-
--------------D--DNQ--YT--FG----------R----I-K-------------D
-H----NIV---------------------------------------------------
IACLP-AGST---G------TAN-A----C------------------------------
-----------NSE----------------------------------------------
ENDVHLGDVVVSQ-PKG---------------------------------QFGGVV---Q
--Y-DFGK-TGED---------------G-K----F-K-RTS-----------HL--N--
-EP-PKVLLHSLQKLQT-------------------------MHF-R--KG-S-------
------------------NL--R-EILDAM---------------FE--------K---E
-----P-HM------VK-------RF---GH-PGTE---HD-QLFNAS-Y-DHE------
------------------------------------------------------------
------------------------------------------------------------
--------------------------------------------SGPTKC----------
-----------------------D---R--CDP-------LK-VP--ED-----------
--------------------------------------------------WE-A--R---
-----E--T------S--DP-RIHYGTIA-------S-----ANQVMR-HGP---TRDRV
AA-----------D--LGAICFEM-EAA----------------------GL----MN-N
-----------F-P-CL-VIRG-ICDYAD-------------------------------
---------------------------------TH------K--N-----KK---WQGYA
AAS----------------A--AAFAKEL---------L---SF-IPKQEV--VKM----
APAY-K-------NE---------------------------------------------
------------------------------------------------------------
------------------------------------------------------------
------------------------------------------------------------
------------------------------------------------------------
------------------------------------------------------------
------------------------------------------------------------
------------------------------------------------------------
------------------------------------------------------------
---------
>XP_011117043.1
------------------------------------------------------------
------------------------------------------------------------
------------------------------------------------------------
------------------------------------------------------------
-----------------MVRPILPNSHYTVAW------------------ICA--LP-VE
-R-AAGCSM---L--D-L-E-HD---GP----S---EVS-L-----------------G-
--------------D--DNA--YQ--LG----------S----I-G-------------R
-H----NIV---------------------------------------------------
IASLP-LGSY---G------TTS-A----AVV-AT-QMKST-F-R-S-----L-K--VY-
LMVG--IGGGIPKP----------------------------------------------
SHDIRLGDIVISK-PEN---------------------------------NLGGVV---Q
--Y-DLGK-TVKR---------------G-H----F-E-RCG-----------SL--N--
-KP-PQILLTAIAGLQA-------------------------SHE-L--KGIN-------
------------------KI--R-NYLSEA---------------YQ--------K---H
-----P-NL------VE-------AY---TH-QGQE---HD-VLYKAD-Y-EHE------
------------------------------------------------------------
------------------------------------------------------------
-------------------------------------------GD--TTC----------
-----------------------E---S--CNT-------D--EV--VS-----------
--------------------------------------------------RK-V--R---
-----K--N------M--YP-VIHYGTIA-------S-----GNQVIK-HGV---TRDRI
GD----DS-----G----AICFEM-EAA----------------------GL----MD-H
-----------C-P-CL-VIRG-ICDYSD-------------------------------
---------------------------------SH------K--N-----KR---WQPYA
ALT----------------A--AAYTKEL---------V---SQ-IAPLGI--SSP----
LS-L-E-------SS---SPQY--TNL---------QI--TAQA----------------
------------------------------------------------------------
------------------------------------------------------------
--------------------G---------------------------------------
------------------------------------------------------------
------------------------------------------------------------
------------------------------------------------------------
------------------------------------------------------------
------------------------------------------------------------
---------
>XP_011121111.1
------------------------------------------------------------
------------------------------------------------------------
------------------------------------------------------------
------------------------------------------------------------
-------------MNEPSG--NPSHDSYTVAC------------------ICP--MG-VE
-L-AAVEAM---L--D-H-I-HE---G---P----F----------------S-------
--------------N--KNS--YT--LG----------R----M-G-------------V
-H----NIV---------------------------------------------------
IAVMP-E--I---G------NNT-A----ATV-AT-QLLND-F-K-S-----I-R--FG-
LLVG--IGGGIPVE------------------------------DEY----D--------
---IRLGDVVVSK-ST---------------------------G------TFGGVV---Q
--F-DRGK-ILS---------------GG-N----F-E-RTG-----------SL--N--
-KP-PAVIAANVEKLQA-------------------------RHR-R--E-GN-------
------------------KL--S-THLADM---------------LV--------R---Y
-----P-HM------KE-------EGEY-FY-QGSE---HD-RLFEAT-Y-NHQG--G--
------------------------------------------------------------
------------------------------------------------------------
-----------------------------------------------KTC----------
-----------------------R---L--CDQ-------S-KV---ID-----------
--------------------------------------------------RE-P--R---
-----R-N-------T--SP-RIYYGNIG-------S-----SNQVLK-DAI---TRDKL
QE---D-L---------GIICVEM-EAA----------------------GL----MD-Q
-----------F-P-CL-VIRG-ICDYAD-------------------------------
---------------------------------SH------K--N-----KR---WQSYA
AAT----------------A--AAYAKEL---------L---SI-IPAQEI--DAA----
KQAI-E-------AL-----Q---ISR---------EQ--DRLLDIL-------------
-----------------------------------------L----YAKN---AAY----
--------------------------------------NSR------------LWEHSDR
CLPD--TRVELRKQIREWSEE--------P-S------------------SP--------
------------------------------------------------------------
------------------------------------------------------------
------------------------------------------------------------
------------------------------------------------------------
------------------------------------------------------------
---------
>XP_013274154.1
------------------------------------------------------------
------------------------------------------------------------
------------------------------------------------------------
------------------------------------------------------------
------------------M--PLTHNDYTVGC------------------LCP--MS-VE
-L-APVRAL---L--D-K-E-HS---K---L----P-T---K----------S-------
--------------G--DNN--YI--LG----------E----I-C-------------G
-H----NMV---------------------------------------------------
IAVLP-Q--T---G------NSS-A----GIV-AT-QLMID-F-P-L-----I-R--FG-
LLVG--IGGGVPGERGQ----------------------------GD----D--------
---IRLGDVVIST-PT---------------------------N------DSGGVI---Q
--Y-DFGK-YKA---------------GG-A----F-E-RTR-----------VL--N--
-KP-PERLLASVNSLRA-------------------------VHA-M--E-DS-------
------------------RV--P-QFMSEM---------------LQ--------R---F
-----P-KM------T---------KKY-SY-PGDE---ND-QLFQAN-Y-PHQG--E-E
------------------------------------------------------------
------------------------------------------------------------
-----------------------------------------------GTC----------
-----------------------Q---N--CDK-------E-RV---IR-----------
--------------------------------------------------RE-E--R---
-----D-N-------T--DP-VFHYGAIG-------S-----ANALVK-DAT---VREEL
RR---T-L---------KIICVEM-EAA----------------------GL----MD-S
-----------F-P-CL-VIRG-ICDYAD-------------------------------
---------------------------------SH------K--N-----KI---WQPYA
AAA----------------A--AAYTKEL---------L---SV-ITPKEV--AKV----
AVAA-D-------VV-----Q---TSV---------HF--AP------------------
----------------------------------------------Y------QRY----
--------------------------------------RSS-------------YAM---
------------------------------------------------------------
------------------------TDF---LL---E----Y-C----------RGLN-L-
--I--DA-----------------------------------------------------
------------------------------------------------------------
------------------------------------------------------------
------------------------------------------------------------
---------
>XP_023627757.1
------------------------------------------------------------
------------------------------------------------------------
------------------------------------------------------------
------------------------------------------------------------
---------------------MXTYDDYTVAC------------------ICA--LP-AE
-V-AAVKAV---L--D-L-I-H--P--D--L-P--------------RN-------PAV-
--------------KD-TNA--YV--LG----------S----L-F--------------
GH----NVV---------------------------------------------------
LAYPA-FGVS---G------TVS-V----ASV-AM-QLRAS-F-K-S-----I-R--FS-
LIVA--TGGGVPG-TK--------------------------------------------
-EDIRLGDIVVST-PTA---------------------------------GRPGLV---H
HQ---HSG-KA--T-------------VD-Q----P-F-SG-D-L---------L--D--
-QPSA-LLLTAVGKTET-------------------------GAI-------F--G--E-
-----------------SRI--P-LYLSQI---------------VQT--------D---
P------------------------AVF-AH-PGP--E-QD-ILFDSK-H----------
------------------------------------------------------------
-------EHAGVES----------------------------------------------
---------------------------------------------GENGG----------
-----------------------H---R--GT--LD------G-----------------
----------------------------------------------FR-HRQ---PRD--
------S--------S--DP-VVHYGGLA-------S-----MNQLMG-HEA---SLETS
VYE---------LG--G--LSFEE-ET----A------------------GL----VD--
---------A-A-Q-CL-QIRG-ICDYGD-------------------------------
---------------------------------SH------N-------SKL---WRAYA
AAAA----A--------------AYVKEL---------L---SF-IPIAPK--QI-----
PLAE-X-------TY---------------------------------------------
------------------------------------------------------------
------------------------------------------------------------
---------AMAAPVLDALLLTRP---EVD-RT---------------------------
--SL--------------------IVL---K-----G--RR-V----------DGTC-E-
--W--LAQ---NPQ-------------------YR-------------------------
------------------------------------------------------------
--------------------------------------------------EWLVDDKS--
------------------------------------------------------------
---------
>EAQ71597.1
------------------------------------------------------------
------------------------------------------------------------
------------------------------------------------------------
------------------------------------------------------------
--------MPTL-----------AAEEYIVAW------------------VCP--LPDVE
-L-PPARLM---L--D-Y-E-Y--E--A--P-KY-------------N-------T-DY-
--------------D--KNT--YI--FG----------S----I-C--------------
GH----ATV---------------------------------------------------
IATMP-KGRT---G------NVN-A----ARI-AG-PLRGS-F-P-S-----I-R--II-
LLVG--IGGAIPF-GGK----------------------------------EYD-GSADM
PGNIFLGDVVVGA-PGD--------------------------G-------GPSVI---H
--Y-DHGR-TKKE---------------G-F----EIV-GK-D-I---------I--A--
-RP-DDRILSGLAVLKA-------------------------NYD-------F--E--GE
C-----------------IF--D-AAITKL---------------MSND-----------
------Y-N------K---------ERF-RE-PSR--S-TD-LLFESS-Y----------
------------------------------------------------------------
-------DPGSEHLYG--------------------------------------------
--------------------------------------------DCS-AC----------
-----------------------D----------HR------R-----------------
----------------------------------------------LI-KRP---ARPV-
---G-G--------SH--GL-VFHFGRVA-------S-----GNSVIQ-VGT---RRDEI
GRL----C-----D--G-AICIEM-EA----A------------------GV----DT--
---------S-A-P-CL-VIRG-ISDYSD-------------------------------
---------------------------------TH------K--N---D--L---WKPYA
AGQA----A--------------VFARTL---------L---RT-IQSNDI--R----SA
AIYR-N-------SG--LARLL-EDFD-----------L-VRRLKS--TGG---------
------------------------------------------------------------
---------------------------------------K-H----------DD--SGN-
------DDFQLALQSLEYEDM-------N-------------------------------
---------------------IT-RCG---I-----Q--PV-K----------SDTV-S-
--W--LFA---HPV-------------------FK-------------------------
------------------------------------------------------------
--------------------------------------------------EWRDGKHQDR
DK----------------------------------------------------------
---------
>XP_016846048.1
------------------------------------------------------------
------------------------------------------------------------
------------------------------------------------------------
-------------------------MTIFLL--------YLASLDPTSCHT---SQP---
--MFYGERMPTL-----------AAEEYIVAW------------------VCP--LPDVE
-L-PPARLM---L--D-Y-E-Y--E--A--P-KY-------------N-------T-DY-
--------------D--KNT--YI--FG----------S----I-C--------------
GH----ATV---------------------------------------------------
IATMP-KGRT---G------NVN-A----ARI-AG-PLRGS-F-P-S-----I-R--II-
LLVG--IGGAIPF-GGK----------------------------------EYD-GSADM
PGNIFLGDVVVGA-PGD--------------------------G-------GPSVI---H
--Y-DHGR-TKKE---------------G-F----EIV-GK-D-I---------I--A--
-RP-DDRILSGLAVLKA-------------------------NYD-------F--E--GE
C-----------------IF--D-AAITKL---------------MSND-----------
------Y-N------K---------ERF-RE-PSR--S-TD-LLFESS-Y----------
------------------------------------------------------------
-------DPGSEHLYG--------------------------------------------
--------------------------------------------DCS-AC----------
-----------------------D----------HR------R-----------------
----------------------------------------------LI-KRP---ARPV-
---G-G--------SH--GL-VFHFGRVA-------S-----GNSVIQ-VGT---RRDEI
GRL----C-----D--G-AICIEM-EA----A------------------GV----DT--
---------S-A-P-CL-VIRG-ISDYSD-------------------------------
---------------------------------TH------K--N---D--L---WKPYA
AGQA----A--------------VFARTL---------L---RT-IQSNDI--R----SA
AIYR-N-------SG--LARLL-EDFD-----------L-VRRLKS--TGG---------
------------------------------------------------------------
---------------------------------------K-H----------DD--SGN-
------DDFQLALQSLEYEDM-------N-------------------------------
---------------------IT-RCG---I-----Q--PV-K----------SDTV-S-
--W--LFA---HPV-------------------FK-------------------------
------------------------------------------------------------
--------------------------------------------------EWRDGKHQDR
DK----------------------------------------------------------
---------
>EDP48467.1
------------------------------------------------------------
------------------------------------------------------------
------------------------------------------------------------
------------------------------------------------------------
---------------MTTP--TLTHRDYTIAW------------------ICA--LP-VE
-R-AAAESV---F--D-E-T-HS---P---L----S-Q---L----------P-----T-
--------------D--ENN--YL--LG----------R----M-G-------------G
-K----NVV---------------------------------------------------
IASLP-YGVY---G------TTS-A----TSV-VT-QMRLT-F-P-F-----L-R--LG-
LVVG--IGGGVPNR-------------------------------ST----D--------
---IRLGDVVVSV-PN---------------------------E------TSGGVI---Q
--Y-DYGK-TCL---------------EG-S----L-Q-RTG-----------AL--N--
-KP-PQILLTALTRMAG-------------------------DTM-L--P-RS-------
--------------Q----T--G-RFPSDY---------------LQ--------I---I
-----R-TK------Q---------KDF-G---RPA---ND-WLFHST-Y-DHQSS----
------------------------------------------------------------
------------------------------------------------------------
---------------------------------------------RK-DC----------
-----------------------S---S--CDK-------N-QL---VQ-----------
--------------------------------------------------RA-P--R---
-----A-N-------D--EP-CVHYGLVA-------S-----GNQLMK-DAR---TRDAI
AR---E-L---------NVLCFEM-EAA----------------------GI----MD-Q
-----------L-P-CL-VVRG-ICDYCD-------------------------------
---------------------------------SH------K--S-----DE---WQQYA
ALT----------------A--AVYSKAL---------L---SI-VPPVKG--NV-----
------------------------------------------------------------
-----------------------------------------------AQDQ--VLE----
--------------------------------------ITE------------EGK---A
CMQK--LF------KLITTDS--------M-K------------------GM-------N
AL----------------------KQV---ER---D----R-T----------PGTC-S-
--W--ILQ-KE--E-------------------LK-----------------------CW
VQRDRDIDGQGL------------------------------------------------
------------------------------------------------------------
------------------------------------------------------------
---------
>KEY81225.1
------------------------------------------------------------
------------------------------------------------------------
------------------------------------------------------------
------------------------------------------------------------
---------------MTTP--TLTHRDYTIAW------------------ICA--LP-VE
-R-AAAESV---F--D-E-T-HS---P---L----S-Q---L----------P-----T-
--------------D--ENN--YL--LG----------R----M-G-------------G
-K----NVV---------------------------------------------------
IASLP-YGVY---G------TTS-A----TSV-VT-QMRLT-F-P-F-----L-R--LG-
LVVG--IGGGVPNR-------------------------------NT----D--------
---IRLGDVVVSV-PN---------------------------E------TSGGVI---Q
--Y-DYGK-TCL---------------EG-S----L-Q-RTG-----------AL--N--
-KP-PQILLTALTRMAG-------------------------DTM-L--P-RS-------
--------------Q----T--G-RFPSDY---------------LQ--------I---I
-----R-TK------Q---------KDF-G---RPA---ND-WLFHST-Y-DHQSS----
------------------------------------------------------------
------------------------------------------------------------
---------------------------------------------RK-DC----------
-----------------------S---S--CDK-------N-QL---VQ-----------
--------------------------------------------------RA-P--R---
-----A-N-------D--EP-CVHYGLIA-------S-----GNQLMK-DVR---TRDAI
AR---E-L---------NVLCFEM-EAA----------------------GI----MD-Q
-----------L-P-CL-VVRG-ICDYCD-------------------------------
---------------------------------SH------K--S-----DE---WQQYA
ALT----------------A--AVYSKAL---------L---SI-VPPVKG--NV-----
------------------------------------------------------------
-----------------------------------------------AQDQ--VLE----
--------------------------------------ITE------------EGK---A
CMQK--LF------KLITTDS--------M-K------------------GM-------N
AL----------------------KQV---ER---D----R-T----------PGTC-S-
--W--ILQ-KE--E-------------------LK-----------------------CW
VQRDRDIDGQGL------------------------------------------------
------------------------------------------------------------
------------------------------------------------------------
---------
>KMK56228.1
------------------------------------------------------------
------------------------------------------------------------
------------------------------------------------------------
------------------------------------------------------------
---------------MTTP--TLTHRDYTIAW------------------ICA--LP-VE
-R-AAAESV---F--D-E-T-HS---P---L----S-Q---L----------P-----T-
--------------D--ENN--YL--LG----------R----M-G-------------G
-K----NVV---------------------------------------------------
IASLP-YGVY---G------TTS-A----TSV-VT-QMRLT-F-P-F-----L-R--LG-
LVVG--IGGGVPNR-------------------------------ST----D--------
---IRLGDVVVSV-PN---------------------------E------TSGGVI---Q
--Y-DYGK-TCL---------------EG-S----L-Q-RTG-----------AL--N--
-KP-PQILLTALTRMAG-------------------------DTM-L--P-RS-------
--------------Q----T--G-RFPSDY---------------LQ--------I---I
-----R-TK------Q---------KDF-G---RPA---ND-WLFHST-Y-DHQSS----
------------------------------------------------------------
------------------------------------------------------------
---------------------------------------------RK-DC----------
-----------------------S---S--CDK-------N-QL---VQ-----------
--------------------------------------------------RA-P--R---
-----A-N-------D--EP-CVHYGLVA-------S-----GNQLMK-DAR---TRDAI
AR---E-L---------NVLCFEM-EAA----------------------GI----MD-Q
-----------L-P-CL-VVRG-ICDYCD-------------------------------
---------------------------------SH------K--S-----DE---WQQYA
ALT----------------A--AVYSKAL---------L---SI-VPPVKG--NV-----
------------------------------------------------------------
-----------------------------------------------AQDQ--VLE----
--------------------------------------ITE------------EGK---A
CMQK--LF------KLITTDS--------M-K------------------GM-------N
AL----------------------KQV---ER---D----R-T----------PGTC-S-
--W--ILQ-KE--E-------------------LK-----------------------CW
VQRDRDIDGQGL------------------------------------------------
------------------------------------------------------------
------------------------------------------------------------
---------
>XP_748881.1
------------------------------------------------------------
------------------------------------------------------------
------------------------------------------------------------
------------------------------------------------------------
---------------MTTP--TLTHRDYTIAW------------------ICA--LP-VE
-R-AAAESV---F--D-E-T-HS---P---L----S-Q---L----------P-----T-
--------------D--ENN--YL--LG----------R----M-G-------------G
-K----NVV---------------------------------------------------
IASLP-YGVY---G------TTS-A----TSV-VT-QMRLT-F-P-F-----L-R--LG-
LVVG--IGGGVPNR-------------------------------ST----D--------
---IRLGDVVVSV-PN---------------------------E------TSGGVI---Q
--Y-DYGK-TCL---------------EG-S----L-Q-RTG-----------AL--N--
-KP-PQILLTALTRMAG-------------------------DTM-L--P-RS-------
--------------Q----T--G-RFPSDY---------------LQ--------I---I
-----R-TK------Q---------KDF-G---RPA---ND-WLFHST-Y-DHQSS----
------------------------------------------------------------
------------------------------------------------------------
---------------------------------------------RK-DC----------
-----------------------S---S--CDK-------N-QL---VQ-----------
--------------------------------------------------RA-P--R---
-----A-N-------D--EP-CVHYGLIA-------S-----GNQLMK-DAR---TRDAI
AR---E-L---------NVLCFEM-EAA----------------------GI----MD-Q
-----------L-P-CL-VVRG-ICDYCD-------------------------------
---------------------------------SH------K--S-----DE---WQQYA
ALT----------------A--AVYSKAL---------L---SI-VPPVKG--NV-----
------------------------------------------------------------
-----------------------------------------------AQDQ--VLE----
--------------------------------------ITE------------EGK---A
CMQK--LF------KLITTDS--------M-K------------------GM-------N
AL----------------------KQV---ER---D----R-T----------PGTC-S-
--W--ILQ-KE--E-------------------LK-----------------------CW
VQRDRDIDGQGL------------------------------------------------
------------------------------------------------------------
------------------------------------------------------------
---------
>EDP55245.1
------------------------------------------------------------
------------------------------------------------------------
------------------------------------------------------------
------------------------------------------------------------
-------------------MSPDSRDMIEVAI------------------ICA--LP-RE
-V-HAVKAL---L--D-E-TYS-RF-C------N---------GHV-KH-----S---R-
--------------D--VNV--YT--LG----------R----M-G--------------
KH----NIV---------------------------------------------------
VCAL--PR-M---GK------VN-A----AVA-AT-NLRFS-F-P-N-----I-R--LA-
LLVG--ICGGVPF-PSG------------------------------------------G
APEIFLGDVLISD----------------------------------------SMI---E
--Y-DVGR-QRAG-----------------G----F-H-RT-S-QVKE-----RL--G--
-GP-ET----LLSLLTS-------------------------SEV------YS--AFE-G
---------Q-----L------N-KHLEDM---------------Q-AL-----------
------------------------DKKW-LC-PGIS---RD-VIFEES-N----------
------------------------------------------------------------
-------QHRNRTIE-R------------HQCTCD-----------SG------------
---------------------------------------------NSVNC----------
-----------------------P---RHGFEETR--------P----LRFR-S-----S
------------------------------------------------------------
------------ENSD--DV-SVHIGTFG-------C-----ADRVMK-SAQ---HRDLL
AKD---------AG--V--LAVEM-EGA----------------------GI----WD--
---------N-L-P-CV-IIKG-VCDYAD-------------------------------
---------------------------------NN------K--H-----KV---WQNYA
AATA----A--------------AAAKAF---------L---GC-WKHNAG---------
------------------------------------------------------------
------------------------------------------------------------
------------------------------------------------------------
------------------------------------------------------------
------------------------------------------------------------
------------------------------------------------------------
------------------------------------------------------------
------------------------------------------------------------
------------------------------------------------------------
---------
>KMK61298.1
------------------------------------------------------------
------------------------------------------------------------
------------------------------------------------------------
------------------------------------------------------------
-------------------MSPDSRDMIEVAI------------------ICA--LP-RE
-V-HAVKAL---L--D-E-TYS-RF-C------N---------GHV-KH-----S---R-
--------------D--VNV--YT--LG----------R----M-G--------------
KH----NIV---------------------------------------------------
VCAL--PR-M---GK------VN-A----AVA-AT-NLRFS-F-P-N-----I-R--LA-
LLVG--ICGGVPF-PSG------------------------------------------G
APEIFLGDVLISD----------------------------------------SMI---E
--Y-DVGR-QRAG-----------------G----F-H-RT-S-QVKE-----RL--G--
-GP-ET----LLSLLTS-------------------------SEV------YS--AFE-G
---------Q-----L------N-KHLEDM---------------Q-AL-----------
------------------------DKKW-LC-PGIS---RD-VIFEES-N----------
------------------------------------------------------------
-------QHRNRTIE-R------------HQCTCD-----------SG------------
---------------------------------------------NSVNC----------
-----------------------P---RHGFEETR--------P----LRFR-S-----S
------------------------------------------------------------
------------ENSD--DV-SVHIGTFG-------C-----ADRVMK-SAQ---HRDLL
AKD---------AG--V--LAVEM-EGA----------------------GI----WD--
---------N-L-P-CV-IIKG-VCDYAD-------------------------------
---------------------------------NN------K--H-----KV---WQNYA
AATA----A--------------AAAKAF---------L---GC-WKHNAG---------
------------------------------------------------------------
------------------------------------------------------------
------------------------------------------------------------
------------------------------------------------------------
------------------------------------------------------------
------------------------------------------------------------
------------------------------------------------------------
------------------------------------------------------------
------------------------------------------------------------
---------
>OXN09190.1
------------------------------------------------------------
------------------------------------------------------------
------------------------------------------------------------
------------------------------------------------------------
-------------------MSPDSRDMIEVAI------------------ICA--LP-RE
-V-HAVKAL---L--D-E-TYS-RF-C------N---------GHV-KH-----S---R-
--------------D--VNV--YT--LG----------R----M-G--------------
KH----NIV---------------------------------------------------
VCAL--PR-M---GK------VN-A----AVA-AT-NLRFS-F-P-N-----I-R--LA-
LLVG--ICGGVPF-PSG------------------------------------------G
APEIFLGDVLISD----------------------------------------SMI---E
--Y-DVGR-QRAG-----------------G----F-H-RT-S-QVKE-----RL--G--
-GP-ET----LLSLLTS-------------------------SEV------YS--AFE-G
---------Q-----L------N-KHLEDM---------------Q-AL-----------
------------------------DKKW-LC-PGIS---RD-VIFEES-N----------
------------------------------------------------------------
-------QHRNRTIE-R------------HQCTCD-----------SG------------
---------------------------------------------NSVNC----------
-----------------------P---RHGFEETR--------P----LRFR-S-----S
------------------------------------------------------------
------------ENSD--DV-SVHIGTFG-------C-----ADRVMK-SAQ---HRDLL
AKD---------AG--V--LAVEM-EGA----------------------GI----WD--
---------N-L-P-CV-IIKG-VCDYAD-------------------------------
---------------------------------NN------K--H-----KV---WQNYA
AATA----A--------------AAAKAF---------L---GC-WKHNAG---------
------------------------------------------------------------
------------------------------------------------------------
------------------------------------------------------------
------------------------------------------------------------
------------------------------------------------------------
------------------------------------------------------------
------------------------------------------------------------
------------------------------------------------------------
------------------------------------------------------------
---------
>EFW21048.1
------------------------------------------------------------
------------------------------------------------------------
------------------------------------------------------------
------------------------------------------------------------
-------------MMVPPA--TLSRGDYTVGW------------------ICA--LP-LE
-L-AAAQAI---L--D-T-I-HE---EPLL----D--P---D----------S-----N-
--------------D--DNG--YV--FG----------S----V-G-------------D
-H----NVV---------------------------------------------------
IACLP-SGVY---G------TVS-A----ARV-AK-QMTTS-Y-K-S-----I-R--FN-
LMVG--IGGGVPST-------------------------------KE----D--------
---TRLGDVVVSK-PTA---------------------------------TSGGVI---Q
--Y-DLGK-RTG---------------PD-Q----L-K-ITG-----------TL--N--
-KP-PQVLLTAAAKLEA-------------------------RDI-L--G-QS-------
------------------QF--S-RYLSQI---------------IE--------R---D
-----K-N-----------------GAF-AY-PGAD---QD-ILFSAD-Y-DHVG-----
------------------------------------------------------------
------------------------------------------------------------
---------------------------------------------EESTC----------
-----------------------S---H--CDQ-------G-KVR---H-----------
--------------------------------------------------RA-A--R---
------KT-------E--AP-KVHYGLIA-------S-----GNQVMR-HGL---TRDRL
AL----KN---------GILCFEM-EAA----------------------GL----MD-D
-----------H-P-CL-VIRG-ICDYAD-------------------------------
---------------------------------SH------K--N-----KQ---WQGYA
AAA----------------A--AAYGKEI---------L---IS-IPAKPL--QGP----
--SV-V-------RV---RQS---------------------------------------
------------------------------------------------------------
-----------------------------------------------------------E
ILNA--LL---------LTQP--------E-D------------------DR-------N
S-------------------------LIIRKG---K----R-V----------ENTC-Q-
--W--IMK-NQ--Q-------------------YR-----------------------QW
LEQTNS------------------------------------------------------
------------------------------------------------------------
------------------------------------------------------------
---------
>KMM66738.1
------------------------------------------------------------
------------------------------------------------------------
------------------------------------------------------------
------------------------------------------------------------
--------------MVPPA--TLSRGDYTVGW------------------ICA--LP-LE
-L-AAAQAI---L--D-T-I-HE---EPLL----D--P---D----------S-----N-
--------------D--DNG--YV--FG----------S----V-G-------------D
-H----NVV---------------------------------------------------
IACLP-SGVY---G------TVS-A----ARV-AK-QMTTS-Y-K-S-----I-R--FN-
LMVG--IGGGVPST-------------------------------KE----D--------
---TRLGDVVVSK-PTA---------------------------------TSGGVI---Q
--Y-DLGK-RTG---------------PD-Q----L-K-ITG-----------TL--N--
-KP-PQVLLTAAAKLEA-------------------------RDI-L--G-QS-------
------------------QF--S-RYLSQI---------------IE--------R---D
-----K-N-----------------GAF-AY-PGAD---QD-ILFSAD-Y-DHVG-----
------------------------------------------------------------
------------------------------------------------------------
---------------------------------------------EESTC----------
-----------------------S---H--CDQ-------G-KVR---H-----------
--------------------------------------------------RA-A--R---
------KT-------E--AP-KVHYGLIA-------S-----GNQVMR-HGL---TRDRL
AL----KN---------GILCFEM-EAA----------------------GL----MD-D
-----------H-P-CL-VIRG-ICDYAD-------------------------------
---------------------------------SH------K--N-----KQ---WQGYA
AAV----------------A--AAYGKEI---------L---IS-IPAKPL--QGP----
--SV-V-------RV---RQS---------------------------------------
------------------------------------------------------------
-----------------------------------------------------------E
ILNA--LL---------LTQP--------E-D------------------DR-------N
S-------------------------LIIRKG---K----R-V----------ENTC-Q-
--W--IMK-NQ--Q-------------------YR-----------------------QW
LEQTNS------------------------------------------------------
------------------------------------------------------------
------------------------------------------------------------
---------
>KMU77168.1
------------------------------------------------------------
------------------------------------------------------------
------------------------------------------------------------
------------------------------------------------------------
--------------MVPPA--MLSRGDYTVGW------------------ICA--LP-LE
-L-AAAQAI---L--D-T-I-HE---EPLL----D--P---D----------S-----N-
--------------D--DNG--YV--FG----------S----I-G-------------D
-H----NVV---------------------------------------------------
IACLP-SGVY---G------TVS-A----ARV-AK-QMTTS-Y-K-S-----I-R--FN-
LMVG--IGGGVPST-------------------------------KK----D--------
---TRLGDVVVSK-PTA---------------------------------TSGGVI---Q
--Y-DLGK-RTG---------------PD-Q----L-K-ITG-----------TL--N--
-KP-PQVLLTAAAKLEA-------------------------RDI-L--G-QS-------
------------------QF--S-RYLSQI---------------IE--------R---D
-----Q-N-----------------GAF-AY-PGAD---QD-H----------VG-----
------------------------------------------------------------
------------------------------------------------------------
---------------------------------------------E--------------
--------------------------------E-------R-KVR---H-----------
--------------------------------------------------RA-A--R---
------KT-------E--AP-KVHYGLIA-------S-----GNQVMR-HGL---TRDRL
AL----KN---------GILCFEM-EAA----------------------GL----MD-N
-----------H-P-CL-VIRG-ICDYAD-------------------------------
---------------------------------SH------K--N-----KQ---WQGYA
AAA----------------A--AAYGKEI---------L---IS-IPAKPL--QGP----
--SV-V-------RV---RQS---------------------------------------
------------------------------------------------------------
-----------------------------------------------------------E
ILNA--LL---------LTQP--------E-D------------------DR-------N
S-------------------------LIIRKG---K----R-V----------ENTC-Q-
--W--IMK-NQ--Q-------------------YR-----------------------QW
LEQTNS------------------------------------------------------
------------------------------------------------------------
------------------------------------------------------------
---------
>XP_001240008.2
------------------------------------------------------------
------------------------------------------------------------
------------------------------------------------------------
------------------------------------------------------------
---------------------MLSRGDYTVGW------------------ICA--LP-LE
-L-AAAQAI---L--D-T-I-HE---EPLL----D--P---D----------S-----N-
--------------D--DNG--YV--FG----------S----I-G-------------D
-H----NVV---------------------------------------------------
IACLP-SGVY---G------TVS-A----ARV-AK-QMTTS-Y-K-S-----I-R--FN-
LMVG--IGGGVPST-------------------------------KK----D--------
---TRLGDVVVSK-PTA---------------------------------TSGGVI---Q
--Y-DLGK-RTG---------------PD-Q----L-K-ITG-----------TL--N--
-KP-PQVLLTAAAKLEA-------------------------RDI-L--G-QS-------
------------------QF--S-RYLSQI---------------IE--------R---D
-----Q-N-----------------GAF-AY-PGAD---QD-ILFSAD-Y-DHVG-----
------------------------------------------------------------
------------------------------------------------------------
---------------------------------------------EESTC----------
-----------------------S---R--CDQ-------G-KVR---H-----------
--------------------------------------------------RA-A--R---
------KT-------E--AP-KVHYGLIA-------S-----GNQVMR-HGL---TRDRL
AL----KN---------GILCFEM-EAA----------------------GL----MD-N
-----------H-P-CL-VIRG-ICDYAD-------------------------------
---------------------------------SH------K--N-----KQ---WQGYA
AAA----------------A--AAYGKEI---------L---IS-IPAKPL--QGP----
--SV-V-------RV---RQS---------------------------------------
------------------------------------------------------------
-----------------------------------------------------------E
ILNA--LL---------LTQP--------E-D------------------DR-------N
S-------------------------LIIRKG---K----R-V----------ENTC-Q-
--W--IMK-NQ--Q-------------------YR-----------------------QW
LEQTNS------------------------------------------------------
------------------------------------------------------------
------------------------------------------------------------
---------
>XP_003069202.1
------------------------------------------------------------
------------------------------------------------------------
------------------------------------------------------------
------------------------------------------------------------
--------------MVPPA--TLSRGDYTVGW------------------ICA--LP-LE
-L-AAAQAI---L--D-T-I-HE---EPLL----D--P---D----------S-----N-
--------------D--DNG--YV--FG----------S----V-G-------------D
-H----NVV---------------------------------------------------
IACLP-SGVY---G------TVS-A----ARV-AK-QMTTS-Y-K-S-----I-R--FN-
LMVG--IGGGVPST-------------------------------KE----D--------
---TRLGDVVVSK-PTA---------------------------------TSGGVI---Q
--Y-DLGK-RTG---------------PD-Q----L-K-ITG-----------TL--N--
-KP-PQVLLTAAAKLEA-------------------------RDI-L--G-QS-------
------------------QF--S-RYLSQI---------------IE--------R---D
-----K-N-----------------GAF-AY-PGAD---QD-ILFSAD-Y-DHVG-----
------------------------------------------------------------
------------------------------------------------------------
---------------------------------------------EESTC----------
-----------------------S---H--CDQ-------G-KVR---H-----------
--------------------------------------------------RA-A--R---
------KT-------E--AP-KVHYGLIA-------S-----GNQVMR-HGL---TRDRL
AL----KN---------GILCFEM-EAA----------------------GL----MD-D
-----------H-P-CL-VIRG-ICDYAD-------------------------------
---------------------------------SH------K--N-----KQ---WQGYA
AAV----------------A--AAYGKEI---------L---IS-IPAKPL--QGP----
--SV-V-------RV---RQS---------------------------------------
------------------------------------------------------------
-----------------------------------------------------------E
ILNA--LL---------LTQP--------E-D------------------DR-------N
S-------------------------LIIRKG---K----R-V----------ENTC-Q-
--W--IMK-NQ--Q-------------------YR-----------------------QW
LEQTNS------------------------------------------------------
------------------------------------------------------------
------------------------------------------------------------
---------
>EGC45395.1
------------------------------------------------------------
----------------------------------------MSQD-IW-------------
----------------------------------------------------G------A
VEPSARGTQR---GNIISSAS----SQS---------------------DK---ALT---
--PRPLIPRRKL-----------RHEDYTIGW------------------ICA--LE-VE
-Q-TAALEM---L--D-Q-E-H--A--N--L-SQ--------------D-----P---I-
--------------D--SNV--YN--LG----------S----------I----E-----
GH----NVV---------------------------------------------------
IAGIH-A--T---G------STA-S----AMT-IT-QMQRT-Y-R-N-----I-K--FG-
LLVG--VGGGVPV-TTD-------------------------------------------
NGAIRLGDVVVSK-PVD---------------------------------GNSGAV---Q
--Y-DRGK-ATDG-----------------R----F-E-CT-S-S---------L--P--
-LP-PAVLLNAAQALAA-------------------------NR-----------A--R-
-----------------LLQ----DPILTD---------------IK--------RI---
K----------------T--GNQNLRKY-MY-PGR--G-QD-RLFKKN-Y----------
------------------------------------------------------------
-------IHVGRK-----------------------------------------------
-----------------------------------------------QSC----------
-----------------------D---ECD----LS------Q-----------------
----------------------------------------------LI-QRL---EDN--
---E-GDE-------S--YL-RVHRGTIA-------S-----GEKIIK-DAV---LRDQL
AE-Q---Y-----Q--V--LCFET-EA----A------------------GI-----T--
-D---------L-P-FL-VIRG-IADYCD-------------------------------
---------------------------------TH------K--N---D--K---WQGYA
AAAA----A--------------AYARQL---------I---CY-LP-IAR--SRK---P
ANFD-S------------------------------------------------------
------------------------------------------------------------
-----------------------------------------T-EQHQ----------VVS
CSDE-----EKIQKIV---KS-------LK-FDL--------------------------
----I---------------DGR-IRS---I-----K--TA-H----------DETC-G-
--W--LLE---TPQ-------------------YE-------------------------
------------------------------------------------------------
--------------------------------------------------NWLRTAHREA
HH----------------------------------------------------------
---------
>EEH03494.1
------------------------------------------------------------
----------------------------------------MSQD-IW-------------
----------------------------------------------------G------A
VEPSARGTQR---GNIISSAS----SQT---------------------DK---ALT---
--PRPLIPRRKL-----------RHEDYTIGW------------------ICA--LE-VE
-Q-TAALEM---L--D-Q-E-H--A--N--L-SQ--------------D-----P---I-
--------------D--SNV--YN--LG----------S----------I----E-----
GH----NVV---------------------------------------------------
IAGIH-A--T---G------STA-S----AMT-IT-QMQRT-Y-R-N-----I-K--FG-
LLVG--VGGGVPV-TTD-------------------------------------------
NGAIRLGDVVVSK-PVD---------------------------------GNSGAV---Q
--Y-DRGK-ATDG-----------------R----F-E-CT-S-S---------L--P--
-LP-PAVLLNAAQALAA-------------------------NR-----------V--R-
-----------------LLQ----DPILTD---------------IK--------RI---
K----------------T--GNKNLRKY-MY-PGR--G-QD-HLFKKN-Y----------
------------------------------------------------------------
-------THVGQK-----------------------------------------------
-----------------------------------------------QSC----------
-----------------------D---ECD----LS------Q-----------------
----------------------------------------------LV-QRP---EDN--
---E-GDE-------S--YL-RVHRGTIA-------S-----GEKIVR-DAV---LRDKL
AE-Q---Y-----Q--V--LCFET-EA----A------------------GI-----T--
-D---------L-P-FL-VIRG-IADYCD-------------------------------
---------------------------------TH------K--N---D--K---WQGYA
AAAA----A--------------AYARQL---------I---CY-LP-IAR--SRK---P
ANFD-S------------------------------------------------------
------------------------------------------------------------
-----------------------------------------T-EQHQ----------VVS
CSDE-----EKIQKIV---KS-------LK-FDL--------------------------
----I---------------DGR-IRS---I-----K--TA-H----------DETC-G-
--W--LLE---TPQ-------------------YE-------------------------
------------------------------------------------------------
--------------------------------------------------NWLRTAHREA
HH----------------------------------------------------------
---------
>EER44925.1
------------------------------------------------------------
----------------------------------------MSQD-IW-------------
----------------------------------------------------G------A
VEPSARGTQR---GNIISSAS----SQS---------------------DK---ALT---
--PRPLIPRRKL-----------RHEDYTIGW------------------ICA--LE-VE
-Q-TAALEM---L--D-Q-E-H--A--N--L-SQ--------------D-----P---I-
--------------D--SNV--YN--LG----------S----------I----E-----
GH----NVV---------------------------------------------------
IAGIH-A--T---G------STA-S----AMT-IT-QMQRT-Y-R-N-----I-K--FG-
LLVG--VGGGVPV-TTD-------------------------------------------
NGAIRLGDVVVSK-PVD---------------------------------GNSGAV---Q
--Y-DRGK-ATDG-----------------R----F-E-CT-S-S---------L--P--
-LP-PAVLLNAAQALAA-------------------------NR-----------A--R-
-----------------LLQ----DPILTD---------------IK--------RI---
K----------------T--GNQNLRKY-MY-PGR--G-QD-RLFKKN-Y----------
------------------------------------------------------------
-------IHVGRK-----------------------------------------------
-----------------------------------------------QSC----------
-----------------------D---ECD----LS------Q-----------------
----------------------------------------------LI-QRL---EDN--
---E-GDE-------S--YL-RVHRGTIA-------S-----GEKIIK-DAV---LRDQL
AE-Q---Y-----Q--V--LCFET-EA----A------------------GI-----T--
-D---------L-P-FL-VIRG-IADYCD-------------------------------
---------------------------------TH------K--N---D--K---WQGYA
AAAA----A--------------AYARQL---------I---CY-LP-IAR--SRK---P
ANFD-S------------------------------------------------------
------------------------------------------------------------
-----------------------------------------T-EQHQ----------VVS
CSDE-----EKIQKIV---KS-------LK-FDL--------------------------
----I---------------DGR-IRS---I-----K--TA-H----------DETC-G-
--W--LLE---TPQ-------------------YE-------------------------
------------------------------------------------------------
--------------------------------------------------NWLRTAHREA
HH----------------------------------------------------------
---------
>EGE82161.1
------------------------------------------------------------
------------------------------------------------------------
------------------------------------------------------------
------------------------------------------------------------
--------------MASGN--TPATTDYTIGW------------------ICA--LQ-DE
-L-VVAEAM---L--D-E-R-YP---C---P----P-Q---P----------P-----S-
--------------D--DNI--YT--VG----------R----I-A-------------S
-Y----YTV---------------------------------------------------
IACLP-AGLH---G------TTS-A----TRV-AE-QMQRT-F-S-A-----L-K--FT-
LVVG--IGGGAPSD-------------------------------DH----D--------
---IRLGDVVVSQ-PS---------------------------D------GRGGVL---N
--Y-RFGK-IID---------------GE-G----F-Q-CTG-----------FL--N--
-KP-PQMLLNAVAYLKS-------------------------QHR-L--H-ES-------
------------------SL--P-YHLASM---------------IQ--------Q---H
-----Q--K------LG--------EIF-EY-QGEE---LD-RLFVAE-Y-SHASG----
------------------------------------------------------------
------------------------------------------------------------
---------------------------------------------K-GHC----------
-----------------------D---E--CDL-------T-KT---KH-----------
--------------------------------------------------RP-S--R---
-----G-N-------L--DP-VVHYGLIA-------S-----GDVVIK-DAV---ERDTI
QQ---RYG----------ILCFEM-EAA--------------------------------
------------------------------------------------------------
------------------------------------------------------------
------------------------------------------------------------
------------------------------------------------------------
------------------------------------------------------------
------------------------------------------------------------
------------------------------------------------------------
------------------------------------------------------------
------------------------------------------------------------
------------------------------------------------------------
------------------------------------------------------------
------------------------------------------------------------
---------
>EQL36013.1
------------------------------------------------------------
------------------------------------------------------------
------------------------------------------------------------
------------------------------------------------------------
--------------MASGN--TPATTDYTIGW------------------ICA--LQ-DE
-L-VVAEAM---L--D-E-R-YP---C---P----P-Q---P----------P-----S-
--------------D--DNI--YT--VG----------R----I-A-------------S
-Y----YTV---------------------------------------------------
IACLP-AGLQ---G------TTS-A----TRV-AE-QMQRT-F-S-A-----L-K--FT-
LVVG--IGGGAPSD-------------------------------DH----D--------
---IRLGDVVVSQ-PS---------------------------D------GHGGVL---N
--Y-RFGK-IID---------------GE-G----F-Q-CTG-----------FL--N--
-KP-PQMLLNAVAYLKS-------------------------QHR-L--R-ES-------
------------------SL--P-YHLASM---------------IQ--------Q---H
-----Q--K------LG--------EIF-EY-QGEE---LD-RLFVAE-Y-SHASG----
------------------------------------------------------------
------------------------------------------------------------
---------------------------------------------K-GHC----------
-----------------------D---E--CDL-------T-KT---KH-----------
--------------------------------------------------RP-S--R---
-----G-N-------L--DP-VVHYGLIA-------S-----GDVVIK-DAV---ERDTI
QQ---RYG----------ILCFEM-EAA--------------------------------
------------------------------------------------------------
------------------------------------------------------------
------------------------------------------------------------
------------------------------------------------------------
------------------------------------------------------------
------------------------------------------------------------
------------------------------------------------------------
------------------------------------------------------------
------------------------------------------------------------
------------------------------------------------------------
------------------------------------------------------------
------------------------------------------------------------
---------
>KLJ06111.1
------------------------------------------------------------
------------------------------------------------------------
------------------------------------------------------------
------------------------------------------------------------
--------------MDSDD--TPTAIDYTIGW------------------ICA--LS-DE
-L-VVAEAM---L--D-E-R-YP---C---P----P-Q---P----------P-----S-
--------------D--HNI--YT--VG----------R----V-A-------------S
-Y----YTV---------------------------------------------------
IAGLP-SGDY---G------TTS-A----TRV-AE-QMQCT-F-S-A-----L-K--FT-
LMVG--IGGGAPSD-------------------------------DH----D--------
---IRLGDIVVSQ-PS---------------------------G------GKGGVI---N
--Y-RFGK-IID---------------GK-E----F-Q-CTG-----------FL--N--
-KP-PQMLLNAVTYLKS-------------------------KHQ-L--H-VP-------
------------------SL--C-NHLARM---------------IQ--------R---H
-----E--K------LR--------GTY-EY-QGEE---HD-RLFLAE-Y-SHASG----
------------------------------------------------------------
------------------------------------------------------------
---------------------------------------------K-GHC----------
-----------------------D---E--CDV-------T-KI---KH-----------
--------------------------------------------------RP-S--R---
-----G-N-------H--DP-VVHYGLIA-------S-----ADVVIK-NAV--------
------------------------------------------------------------
------------------------------------------------------------
------------------------------------------------------------
------------------------------------------------------------
------------------------------------------------------------
------------------------------------------------------------
------------------------------------------------------------
------------------------------------------------------------
------------------------------------------------------------
------------------------------------------------------------
------------------------------------------------------------
------------------------------------------------------------
------------------------------------------------------------
---------
>PGH01896.1
------------------------------------------------------------
------------------------------------------------------------
------------------------------------------------------------
------------------------------------------------------------
--------------MDSND--TPTASDYTIGW------------------ICA--LP-DE
-L-VVAEAM---L--D-E-R-YP---R---P----P-Q---P----------P-----S-
--------------D--HNI--YT--VG----------R----V-A-------------T
-F----YTV---------------------------------------------------
IACLP-AGLY---G------TTS-A----TRV-AE-QMQCT-F-S-A-----L-K--FT-
LMVG--IGGGAPSD-------------------------------DH----D--------
---IRLGDVVVSQ-PS---------------------------G------GKGGVI---N
--Y-RFGK-TID---------------GK-G----F-Q-CTD-----------FL--N--
-KP-PQMLLNAVTYLKS-------------------------KHQ-L--H-VP-------
------------------SL--R-NHLASM---------------IQ--------R---H
-----E--K------LR--------GTY-EY-QGEE---HD-RLFLSE-Y-SHASA----
------------------------------------------------------------
------------------------------------------------------------
---------------------------------------------K-GHC----------
-----------------------D---E--CDV-------T-KI---KH-----------
--------------------------------------------------RS-S--R---
-----G-N-------H--DP-VVHYGLIA-------S-----ADVVIK-DAT--------
------------------------------------------------------------
------------------------------------------------------------
------------------------------------------------------------
------------------------------------------------------------
------------------------------------------------------------
------------------------------------------------------------
------------------------------------------------------------
------------------------------------------------------------
------------------------------------------------------------
------------------------------------------------------------
------------------------------------------------------------
------------------------------------------------------------
------------------------------------------------------------
---------
>XP_002623116.1
------------------------------------------------------------
------------------------------------------------------------
------------------------------------------------------------
------------------------------------------------------------
--------------MASGN--TPATTDYTIGW------------------ICA--LQ-DE
-L-VVAEAM---L--D-E-R-YP---C---P----P-Q---P----------P-----S-
--------------D--DNI--YT--VG----------R----I-A-------------S
-Y----YTV---------------------------------------------------
IACLP-AGLH---G------TTS-A----TRV-AE-QMQRT-F-S-A-----L-K--FT-
LVVG--IGGGAPSD-------------------------------DH----D--------
---IRLGDVVVSQ-PS---------------------------D------GHGGVL---N
--Y-RFGK-IID---------------GE-G----F-Q-CTG-----------FL--N--
-KP-PQMLLNAVAYLKS-------------------------QHR-L--H-ES-------
------------------SL--P-YHLASM---------------IQ--------Q---H
-----Q--K------LG--------EIF-EY-QGEE---LD-RLFVAE-Y-SHASG----
------------------------------------------------------------
------------------------------------------------------------
---------------------------------------------K-GHC----------
-----------------------D---E--CDL-------T-KT---KH-----------
--------------------------------------------------RP-S--R---
-----G-N-------L--DP-VVHYGLIA-------S-----GDVVIK-DAV---ERDTI
QQ---RYG----------ILCFEM-EAA--------------------------------
------------------------------------------------------------
------------------------------------------------------------
------------------------------------------------------------
------------------------------------------------------------
------------------------------------------------------------
------------------------------------------------------------
------------------------------------------------------------
------------------------------------------------------------
------------------------------------------------------------
------------------------------------------------------------
------------------------------------------------------------
------------------------------------------------------------
---------
>EGU71751.1
------------------------------------------------------------
------------------------------------------------------------
------------------------------------------------------------
------------------------------------------------------------
------------------------------------------------------------
------------------------------------------------------------
------------------------------------------------------------
------------------------------------------------------------
------------------------------------------------------------
------------M-PE--------------------------------------------
-TDIRLGDVVVSI-PQ---------------------------GK------LGGVI---K
--Y-DFGK-RLSN---------------G-R----F-Q-QT-S-Q---------L--N--
-SP-PEVLLGTSPEMRR-------------------------RHN-------D--P--R-
-------------------------KPDRK------------------------------
----------------------------------------T-DCYRAA-Y----------
------------------------------------------------------------
-------EHLG-GIN---------------------------------------------
------------------------------------------CATCAI------------
------------------------------------S-----------------------
----------------------------------------------EL-EKR---PSR--
---V-TK--------R--AV-NVHYGIIA-------S-----ANSVMK-NAE---ERDKC
AQD-------PDLN--V--LCFEM-EA----A------------------GL----M--N
-N---------F-P-CL-VIRG-ICDYSD-------------------------------
---------------------------------SH------K--N---D--E---WHRYA
ALAA----A--------------AYAREL---------L---HV-LKPRKV--TA----L
HLDT-T--------------------------------V-N-------------------
-----------------------------------------Q------LSD--GVQD-MR
----------------------------------------------------------F-
---R--QLNKEHQAILDWLIP--V-----D-YG---------------------------
-------------------TQ-Q-SDY---F-----G--SR-Q----------KGTG-Q-
--W--LLE---STE-------------------YR-------------------------
------------------------------------------------------------
--------------------------------------------------D---------
------------------------------------------------------------
---------
>EGU74974.1
------------------------------------------------------------
------------------------------------------------------------
------------------------------------------------------------
----------------------------------------MPI-----------------
----------TQR-HHAGQTGILDPKDYKVAW------------------IAP--LE-IE
-A-RAAIHL---L--D-E-R-Y--R-GR--F-P--------------VD-----R---G-
--------------DD----YVFQ--AG----------A----M-G--------------
GH----NIV---------------------------------------------------
IATLPAGQEY---G------TGS-A----AAL-AS-QVKKF-F-P-N-----L-W--FG-
LLVG--VAAGLPD-LSRV--------------------------------------PA--
-RDIRLGDVLVGL--PV------------------------G--------ESAGLV---P
--Y-DLGK-ETE--D---------------G--FQP-L-R-LG-H--------SL--A--
-TT-EPIVRSAIGSIKL-------------------------EAP------Y---D----
-----------------TEKF-L-PYYEKI----------------RN--------C---
---------------------EHATGIF-TD-PGQ--D-ND-ILYLAC-D----------
------------------------------------------------------------
-----------NG-----------------------------------------------
----------------------------------------------Q-------------
---------------------------EE-------------------------------
----------------------------------------------VV-ERS-PRPNQD-
-----Y---------Q--RT-RVWYGPIG-------S-----GDKLLK-NAQ---KRNEL
RDK---------YG--I--IGLEM-EA----A------------------GT----MN--
---------R-I-P-VG-VIRG-VCDYGD-------------------------------
---------------------------------RH------K--N---K--D---WQPYA
AAMA----A--------------SYARAL---------L---DE-IPSSDR--TVD----
FTKE--VYER--------------------------------------------------
------------------------------------------------------------
------------------------------------------------------------
------------------------------------------------------------
------------------------------------------------------------
------------------------------------------------------------
------------------------------------------------------------
------------------------------------------------------------
------------------------------------------------------------
---------
>CEG04418.1
------------------------------------------------------------
------------------------------------------------------------
------------------------------------------------------------
----------------------------------------MPA-----------------
----------TQR-SYVGRSDTLDPKDYKVAW------------------IAP--LE-IE
-A-RAAICL---L--D-E-R-H--R-GR--F-P--------------LN-----R---G-
--------------DD----YVFR--AG----------S----M-G--------------
GH----NIV---------------------------------------------------
IATLPAGQEC---G------TGS-A----AAL-AG-QVKKF-F-P-N-----L-W--FG-
LLVG--VAVGLPD-LSRV--------------------------------------PA--
-RDIRLGDVLVGL--AD------------------------G--------ESAGLV---P
--Y-DLGK-ETE--D---------------G--FQP-L-R-LG-H--------TL--A--
-AT-EPIVRAAIGSIKL-------------------------EAP------Y---E----
-----------------AEMF-L-PFYEKI----------------RN--------C---
---------------------EHATGTF-AD-PGQ--D-ND-MLYLAC-D----------
------------------------------------------------------------
-----------NG-----------------------------------------------
----------------------------------------------Q-------------
---------------------------EE-------------------------------
----------------------------------------------VA-ERS-RRSKPD-
-----Y---------R--RT-RVWYGPIG-------S-----GDKLLK-NAE---KRNEL
RDR---------YG--I--IGLEK-GA----A------------------GT----MN--
---------Q-I-P-VG-VIRG-VCDYGD-------------------------------
---------------------------------RH------K--S---K--S---WQPYA
AAMA----A--------------SYARAL---------L---DE-IHSGDR--TVN----
LSNK--------------------------------------------------------
------------------------------------------------------------
------------------------------------------------------------
------------------------------------------------------------
------------------------------------------------------------
------------------------------------------------------------
------------------------------------------------------------
------------------------------------------------------------
------------------------------------------------------------
---------
>EGU76072.1
------------------------------------------------------------
------------------------------------------------------------
------------------------------------------------------------
----------------------------------------MPI-----------------
----------TQR-NHAGQTGILDPKDYKVAW------------------IAP--LE-IE
-A-KAAMYL---L--D-E-R-H--R-GR--F-P--------------VS-----R---G-
--------------DD----YVFQ--AG----------V----M-G--------------
GH----NIV---------------------------------------------------
IATLPAGQEY---G------TGS-A----AAL-AG-QVKKF-F-P-N-----L-W--FG-
LLVG--VAAGLPD-LSRV--------------------------------------PV--
-RDIRLGDVLVGL--PV------------------------G--------ETAGLV---S
--Y-DLGK-ETE--D---------------G--FQP-L-R-LG-H--------SL--A--
-VT-EPIVRSAIGSIKL-------------------------QMP------N---D----
-----------------AEIF-L-PYYEKI----------------RD--------C---
---------------------EHETGTF-AD-PGQ--D-ND-ILYLAC-A----------
------------------------------------------------------------
-----------NG-----------------------------------------------
----------------------------------------------Q-------------
---------------------------EE-------------------------------
----------------------------------------------IV-QRP-RRSKAD-
-----Y---------Q--RT-QVWYGPVG-------S-----GDKLLK-NAQ---KRDEL
RDK---------YG--I--IGLEM-EA----A------------------GT----MN--
---------Q-I-P-VG-VIRG-VCDYGD-------------------------------
---------------------------------RH------K--N---K--N---WQPYA
AAMA----A---------------------------------------------------
------------------------------------------------------------
------------------------------------------------------------
------------------------------------------------------------
------------------------------------------------------------
------------------------------------------------------------
------------------------------------------------------------
------------------------------------------------------------
------------------------------------------------------------
------------------------------------------------------------
---------
>EMT66140.1
------------------------------------------------------------
------------------------------------------------------------
------------------------------------------------------------
------------------------------------------------------------
-------------------MRELEATLYTIAW------------------IAP--LE-IE
-A-QAACHM---L--D-N-R-H--D-GK--F-P--------------IS-----R---G-
--------------DD----YVFL--AG----------D----I-N--------------
GH----NIV---------------------------------------------------
IATLPPGQEY---G------TGS-A----AAL-AS-QIKKF-F-T-N-----L-W--FG-
LLVG--VAAGLPN-LRKI--------------------------------------PP--
-IDIRLGNVLVGL--SE------------------------G--------DSAGLV----
------------------------------------------------------------
------------------------------------------AAP------G---D----
-----------------TDVF-L-PFYERI----------------KD--------K---
---------------------EHSRGTF-AD-PGQ--E-KD-IFYDIS-D----------
------------------------------------------------------------
-----------DG-----------------------------------------------
----------------------------------------------V-------------
---------------------------DS-------------------------------
----------------------------------------------PA-QRM-QR--PT-
-----D---------R--RT-RVWYGSIG-------S-----GEKLTK-STL---KRNEI
RDR---------YG--V--IGLEM-EA----A------------------GT----MN--
---------R-I-P-VG-VIRG-VCDYAD-------------------------------
---------------------------------QH------K--N---K--E---WQPYA
AAMA----A--------------AYAKAV---------I---YE-LGLDR----------
------------------------------------------------------------
------------------------------------------------------------
------------------------------------------------------------
------------------------------------------------------------
------------------------------------------------------------
------------------------------------------------------------
------------------------------------------------------------
------------------------------------------------------------
------------------------------------------------------------
---------
>ENH66640.1
------------------------------------------------------------
------------------------------------------------------------
------------------------------------------------------------
------------------------------------------------------------
------------------------------------------------------------
------------------------------------------------------------
-------------------------------------------M-G--------------
GH----NIV---------------------------------------------------
IATLPAGQEY---G------TGS-A----AAL-AS-QVKKF-F-P-N-----L-W--FG-
LLVG--VAAGLPD-LSRV--------------------------------------PA--
-RDIRLGDVLVGL--PV------------------------G--------ESAGLV---P
--Y-DLGK-ETE--D---------------G--FQP-L-R-LG-H--------SL--A--
-TT-EPIVRSAIGSIKL-------------------------EAP------Y---D----
-----------------TEKL-L-PYYEKI----------------RN--------C---
---------------------EHTTGTF-TD-PGQ--D-ND-ILYLAC-D----------
------------------------------------------------------------
-----------NG-----------------------------------------------
----------------------------------------------Q-------------
---------------------------EK-------------------------------
----------------------------------------------VV-ERS-PRPNQA-
-----Y---------Q--RT-RVWYGPIG-------S-----GDKLLK-NAQ---KRNEL
RDK---------YG--I--IGLEM-EA----A------------------GT----MN--
---------R-I-P-VG-VIRG-VCDYGD-------------------------------
---------------------------------RH------K--N---K--D---WQPYA
AAMA----A--------------SYARAL---------L---DE-IPSSDR--TVD----
CTKE--IYGR--------------------------------------------------
------------------------------------------------------------
------------------------------------------------------------
------------------------------------------------------------
------------------------------------------------------------
------------------------------------------------------------
------------------------------------------------------------
------------------------------------------------------------
------------------------------------------------------------
---------
>ENH66910.1
------------------------------------------------------------
------------------------------------------------------------
------------------------------------------------------------
------------------------------------------------------------
-------------------MRELDTALYTIAW------------------IAP--LE-IE
-A-QAARHM---L--D-N-R-H--D-GR--F-P--------------IS-----R---G-
--------------DD----YVFL--AG----------D----I-N--------------
GH----NIV---------------------------------------------------
IATLPPGQEY---G------TGS-A----AAL-AS-QIKKF-F-T-N-----L-W--FG-
LLVG--VAAGLPN-LRKI--------------------------------------PP--
-IDIRLGDVLVGL--SE------------------------G--------DSAGLV---A
------------------------------------------------------------
-------------------------------------------AP------D---D----
-----------------TDVF-L-PFYERI----------------KD--------K---
---------------------EHSRGTF-AD-PGQ--E-KD-IFYDIG-D----------
------------------------------------------------------------
-----------DG-----------------------------------------------
----------------------------------------------V-------------
---------------------------DS-------------------------------
----------------------------------------------PV-QRM-QR--PT-
-----D---------R--RT-RVWYGSIG-------S-----GDKLTK-NTL---KRNEI
RDR---------YG--V--IGLEM-EA----A------------------GT----MN--
---------R-I-P-VG-VIRG-VCDYAD-------------------------------
---------------------------------QH------K--N---K--E---WQPYA
AAMA----A--------------AYAKAV---------I---YE-LGLDR----------
------------------------------------------------------------
------------------------------------------------------------
------------------------------------------------------------
------------------------------------------------------------
------------------------------------------------------------
------------------------------------------------------------
------------------------------------------------------------
------------------------------------------------------------
------------------------------------------------------------
---------
>EWY97259.1
------------------------------------------------------------
------------------------------------------------------------
------------------------------------------------------------
----------------------------------------MPI-----------------
----------TQR-HHAGQTGILDPKDYKVAW------------------IAP--LE-IE
-A-RAAIHL---L--D-E-R-Y--R-GR--F-P--------------VD-----R---G-
--------------DD----YVFQ--AG----------A----I-G--------------
GQ----NIV---------------------------------------------------
IATLPAGQEY---G------TGS-A----AAL-AS-QVKKF-F-P-N-----L-W--FG-
LLVG--VAAGLPD-LSRV--------------------------------------PA--
-RDIRLGDVLVGL--PV------------------------G--------ESAGLV---P
--Y-HLGK-ETE--D---------------G--FQP-L-R-LG-H--------SL--A--
-MT-EPIVRSAIGSIKL-------------------------EAP------Y---D----
-----------------AEKF-L-PYYEKI----------------RN--------C---
---------------------EHATGTF-TD-PGQ--D-ND-ILYLAC-D----------
------------------------------------------------------------
-----------NG-----------------------------------------------
----------------------------------------------K-------------
---------------------------EE-------------------------------
----------------------------------------------VV-ERS-PRPNQD-
-----Y---------Q--RT-RVWYGPIG-------S-----GDKLLK-NAQ---KRNEL
RDK---------YG--I--IGLEM-EA----A------------------GT----MN--
---------R-I-P-VG-VIRG-VCDYGD-------------------------------
---------------------------------RH------K--N---K--D---WQPYA
AAMA----A--------------SYARAL---------L---DE-IPSSDR--TVD----
FTKE--VYER--------------------------------------------------
------------------------------------------------------------
------------------------------------------------------------
------------------------------------------------------------
------------------------------------------------------------
------------------------------------------------------------
------------------------------------------------------------
------------------------------------------------------------
------------------------------------------------------------
---------
>EWZ00419.1
------------------------------------------------------------
------------------------------------------------------------
------------------------------------------------------------
------------------------------------------------------------
-------------------MRELDTALYTIAW------------------IAP--LE-IE
-A-QAARHM---L--D-N-S-H--D-GR--F-P--------------IS-----R---G-
--------------DD----YVFH--AG----------D----I-N--------------
GH----NIV---------------------------------------------------
IATLPPGQEY---G------TGS-A----AAL-AS-QIKKF-F-T-N-----L-W--FG-
LLVG--VAAGLPN-LRKI--------------------------------------PP--
-IDIRLGDVLVGL--SE------------------------G--------DSAGLV---A
--Y-DLGK-ETS--E---------------G--FQL-L-R-FG-Q--------VL--A--
-NT-ETVVRSAIGNIKI-------------------------RAP------G---D----
-----------------TDVF-L-PFYERI----------------KD--------K---
---------------------EHSRGTF-AD-PGQ--E-KD-IFFDIG-D----------
------------------------------------------------------------
-----------DG-----------------------------------------------
----------------------------------------------V-------------
---------------------------DS-------------------------------
----------------------------------------------PV-QRM-QR--PT-
-----D---------R--RT-RVWYGSIG-------S-----GDKLTK-NTL---KRNEI
RDR---------YG--V--IGLEM-EA----A------------------GT----MN--
---------R-I-P-VG-VIRG-VCDYAD-------------------------------
---------------------------------QH------K--N---K--E---WQPYA
AAMA----A--------------AYAKAV---------I---YE-LGLGKV--MPS----
SSIM-HEAKH--------------------------------------------------
------------------------------------------------------------
------------------------------------------------------------
------------------------------------------------------------
------------------------------------A--LC-G----------TILC-D-
--L---------------------------------------------------------
------------------------------------------------------------
------------------------------------------------------------
------------------------------------------------------------
---------
>EWZ40900.1
------------------------------------------------------------
------------------------------------------------------------
------------------------------------------------------------
----------------------------------------MPI-----------------
----------TQR-HHAGQTGILDPKDYKVAW------------------IAP--LE-IE
-A-RAAIHL---L--D-E-R-Y--R-GR--F-P--------------VD-----R---G-
--------------DD----YVFQ--AG----------A----M-G--------------
GH----NIV---------------------------------------------------
IATLPAGQEY---G------TGS-A----AAL-AG-QVKKF-F-P-N-----L-W--FS-
LLVG--VAAGLPD-LPRV--------------------------------------PA--
-RDIRLGDVLVGL--PV------------------------G--------ESAGLV---P
--Y-DLGK-ETE--D---------------G--FQP-L-Q-LG-H--------SL--A--
-MT-EPIVRSAIGSIKL-------------------------EAP------Y---D----
-----------------TEKF-L-PYYEKI----------------RN--------C---
---------------------EHATGTF-TD-PGQ--D-ND-ILYLAC-D----------
------------------------------------------------------------
-----------NG-----------------------------------------------
----------------------------------------------Q-------------
---------------------------EE-------------------------------
----------------------------------------------VV-ERS-QRPNQD-
-----Y---------Q--RT-RVWYGPIG-------S-----GDKLLK-NAQ---KRNEL
RDK---------YG--I--IGLEM-EA----A------------------GT----MN--
---------R-I-P-VG-VIRG-VCDYGD-------------------------------
---------------------------------RH------K--N---K--D---WQPYA
AAMA----A--------------SYARAL---------L---DE-IPSSDR--TVD----
LTKE--VYER--------------------------------------------------
------------------------------------------------------------
------------------------------------------------------------
------------------------------------------------------------
------------------------------------------------------------
------------------------------------------------------------
------------------------------------------------------------
------------------------------------------------------------
------------------------------------------------------------
---------
>EXA02014.1
------------------------------------------------------------
------------------------------------------------------------
------------------------------------------------------------
----------------------------------------MPI-----------------
----------TQR-NHAGQTGILDPKDYKFAW------------------IAP--LE-IE
-A-RAAIHL---L--D-E-R-H--R-GR--F-P--------------VD-----R---G-
--------------DD----YVFQ--AG----------A----M-G--------------
GH----NIV---------------------------------------------------
IATLPAGQEY---G------TGS-A----AAL-AS-QGKKV-F-P-N-----L-W--FG-
LLVG--VAAGLPD-LSRV--------------------------------------PT--
-RDIRLGDVLVGL--PD------------------------G--------ESAGLV---P
--Y-NLGK-ETE--D---------------G--FQP-L-R-LG-H--------SL--A--
-MT-EPIVRSAIGSIKL-------------------------QAP------N---D----
-----------------TEIF-L-PYYEKI----------------RD--------C---
---------------------EHETGTF-AD-PGQ--D-ND-ILYLAC-D----------
------------------------------------------------------------
-----------NG-----------------------------------------------
----------------------------------------------Q-------------
---------------------------EE-------------------------------
----------------------------------------------IV-QRS-RRPKPD-
-----Y---------Q--RT-RVWYGSIG-------S-----GDKLLK-NAQ---KRNEL
RDK---------YG--I--IGLEM-EA----A------------------GT----MN--
---------R-I-P-VG-VIRG-VCDYGD-------------------------------
---------------------------------RH------K--N---K--D---WQPYA
AAMA----A--------------SYARAL---------L---DE-IPSSDR--TVD----
LT----------------------------------------------------------
------------------------------------------------------------
------------------------------------------------------------
------------------------------------------------------------
------------------------------------------------------------
------------------------------------------------------------
------------------------------------------------------------
------------------------------------------------------------
------------------------------------------------------------
---------
>EXA43967.1
------------------------------------------------------------
------------------------------------------------------------
------------------------------------------------------------
------------------------------------------------------------
-------------------MRELDAALYTIAW------------------IAP--LE-IE
-A-QAARHM---L--D-N-R-H--D-GR--F-P--------------IS-----R---G-
--------------DD----YVFL--AG----------D----I-N--------------
GH----NIV---------------------------------------------------
IATLPPGQEY---G------TGS-A----AAL-AS-QIKKF-F-T-N-----L-W--FG-
LLVG--VAAGLPN-LRKI--------------------------------------PP--
-IDIRLGDVLVGL--SE------------------------G--------DSAGLV---A
--Y-DLGK-ETS--E---------------G--FQL-L-R-FG-Q--------VL--A--
-NT-ETVVRSAIGNIKI-------------------------RAP------G---D----
-----------------TDVF-L-PFYERI----------------KD--------K---
---------------------EHSRGTF-AD-PGQ--E-KD-IFYDIG-D----------
------------------------------------------------------------
-----------DG-----------------------------------------------
----------------------------------------------V-------------
---------------------------DS-------------------------------
----------------------------------------------PV-QRM-QR--PT-
-----D---------R--RT-RVWYGSIG-------S-----GDKLTK-NTL---KRNEI
RDR---------YG--V--IGLEM-EA----A------------------GT----MN--
---------R-I-P-VG-VIRG-VCDYAD-------------------------------
---------------------------------QH------K--N---K--E---WQPYA
AAMA----A--------------AYAKAV---------I---YE-LGLGKV--MPS----
SSMM-NGAKH--------------------------------------------------
------------------------------------------------------------
------------------------------------------------------------
------------------------------------------------------------
------------------------------------A--LC-G----------TILC-D-
--L---------------------------------------------------------
------------------------------------------------------------
------------------------------------------------------------
------------------------------------------------------------
---------
>EXK26022.1
------------------------------------------------------------
------------------------------------------------------------
------------------------------------------------------------
----------------------------------------MPI-----------------
----------TQR-HHAGQTGILDPKDYKIAW------------------IAP--LE-IE
-A-KAAIHL---L--D-E-R-H--R-GR--F-P--------------VD-----R---G-
--------------DD----YVFQ--AG----------A----M-G--------------
GH----NIV---------------------------------------------------
IATLPAGQEY---G------TGS-A----AAL-AS-QVKKF-F-P-N-----L-W--FG-
LLVG--VAAGLPD-LSRV--------------------------------------PK--
-RDIRLGDVLVGL--PD------------------------G--------ESAGLV---P
--Y-DLGK-ETE--D---------------G--FQP-L-R-LG-H--------SL--T--
-MT-EPIVRSAIGSIKL-------------------------EAP------Y---D----
-----------------TEKL-L-PYYEKI----------------RN--------C---
---------------------EHATGTF-AD-PGQ--D-ND-ILYLAC-D----------
------------------------------------------------------------
-----------NG-----------------------------------------------
----------------------------------------------Q-------------
---------------------------EE-------------------------------
----------------------------------------------VA-ERP-RRSKSD-
-----Y---------Q--RT-RVWYGPIG-------S-----GDKLLK-NAQ---KRNEL
RDK---------YG--I--IGLEM-EA----A------------------GT----MN--
---------R-I-P-VG-VIRG-VCDYGD-------------------------------
---------------------------------RH------K--N---K--D---WQPYA
AAMA----A--------------SYARAL---------L---DE-IPSSDR--TVD----
LTKE--GY----------------------------------------------------
------------------------------------------------------------
------------------------------------------------------------
------------------------------------------------------------
------------------------------------------------------------
------------------------------------------------------------
------------------------------------------------------------
------------------------------------------------------------
------------------------------------------------------------
---------
>EXK83425.1
------------------------------------------------------------
------------------------------------------------------------
------------------------------------------------------------
----------------------------------------MPI-----------------
----------TQR-NHAGQTGILDPKDYKVAW------------------IAP--LE-IE
-A-KAAIHL---L--D-E-R-H--R-GR--F-P--------------VS-----R---G-
--------------DD----YVFQ--AG----------A----M-G--------------
GH----NIV---------------------------------------------------
IATLPAGQEY---G------TGS-A----AAL-AG-QVKKF-F-P-N-----L-W--FG-
LLVG--VAAGLPN-LSRD--------------------------------------PI--
-RDIRLGDVLVGL--PD------------------------G--------ESSGLV---P
--Y-DLGK-ETE--D---------------G--FQP-L-R-LG-H--------SL--A--
-MT-EPIVRAAIGSIKL-------------------------EAP------Y---D----
-----------------TEKL-L-PYYEKI----------------RN--------C---
---------------------EHATGTF-AD-PGP--D-ND-ILYLVC-D----------
------------------------------------------------------------
-----------NG-----------------------------------------------
----------------------------------------------Q-------------
---------------------------EE-------------------------------
----------------------------------------------VA-ERP-RRSKLD-
-----Y---------Q--RT-RVWYGPIG-------S-----GDKLLK-NAQ---KRNEL
RDK---------YG--I--IGLEM-EA----A------------------GT----MN--
---------R-I-P-VG-VIRG-VCDYGD-------------------------------
---------------------------------RH------K--N---K--N---WQPYA
AAMA----A--------------SYARAL---------L---DE-IPSSDR--TVD----
LTNT--L-----------------------------------------------------
------------------------------------------------------------
------------------------------------------------------------
------------------------------------------------------------
------------------------------------------------------------
------------------------------------------------------------
------------------------------------------------------------
------------------------------------------------------------
------------------------------------------------------------
---------
>EXK83426.1
------------------------------------------------------------
------------------------------------------------------------
------------------------------------------------------------
----------------------------------------MPT-----------------
----------IQR-SHAGRTVILNPKDYKVAW------------------IAP--LE-IE
-A-KAALYL---L--D-E-R-H--S-GR--F-P--------------VD-----R---G-
--------------DD----YVFH--AG----------A----M-G--------------
GH----NII---------------------------------------------------
IATLPAGQEY---G------TGS-A----AAL-AS-QLKKF-F-P-N-----L-W--FG-
LLVG--VAAGLPD-LSRV--------------------------------------PA--
-RDIRLGDVLVGL--PD------------------------G--------ESAGLV---P
--Y-DLGK-ETE--D---------------G--FQP-L-R-LG-H--------SL--A--
-MT-EPIVRAAIGSIKL-------------------------EAP------D---D----
-----------------TKVF-L-PYYEKI----------------RN--------C---
---------------------EHSTGTF-AD-PGQ--D-ND-ILYLAC-G----------
------------------------------------------------------------
-----------NG-----------------------------------------------
----------------------------------------------Q-------------
---------------------------EK-------------------------------
----------------------------------------------VV-ERS-RRSKSN-
-----Y---------Q--RT-RVWYGPIG-------S-----GDKLLK-NAQ---KRNEL
RDR---------HG--I--IGLEM-EA----A------------------GT----MN--
---------R-I-P-VG-VIRG-VCDYGD-------------------------------
---------------------------------RH------K--N---K--N---WQPYA
AAMA----A--------------SYARAL---------L---DE-IPSSDI--TVD----
LAKK--------------------------------------------------------
------------------------------------------------------------
------------------------------------------------------------
------------------------------------------------------------
------------------------------------------------------------
------------------------------------------------------------
------------------------------------------------------------
------------------------------------------------------------
------------------------------------------------------------
---------
>EXK87298.1
------------------------------------------------------------
------------------------------------------------------------
------------------------------------------------------------
------------------------------------------------------------
-------------------MKELDPALYTIAW------------------IAP--LE-IE
-A-QAALHM---L--D-N-R-H--D-GR--F-P--------------TS-----R---G-
--------------DD----YIFL--AG----------D----I-N--------------
GH----NIA---------------------------------------------------
IATLPAGQEY---G------TGS-A----AAL-AS-QIKKF-F-A-N-----L-W--FG-
LLVG--VAAGLPN-LRKI--------------------------------------PP--
-IDIRLGDVLVGL--SE------------------------G--------DSAGLV---A
--Y-DLGK-ETT--E---------------G--FQL-L-R-SG-Q--------VL--A--
-NT-ETVVRSAIGNIKI-------------------------RAP------D---D----
-----------------TDVF-L-PFYERI----------------KD--------K---
---------------------EHSRGIF-AD-PGQ--E-KD-TFYDIG-D----------
------------------------------------------------------------
-----------DG-----------------------------------------------
----------------------------------------------V-------------
---------------------------DS-------------------------------
----------------------------------------------PV-QRM-QR--PT-
-----D---------R--RT-RVWYGSIG-------S-----GDKLTK-NTL---KRNGI
RDH---------YE--V--IGLEM-EA----A------------------GT----MN--
---------R-I-P-VG-VIRG-VCDYAD-------------------------------
---------------------------------QH------K--N---K--E---WQPYA
AAMA----A--------------AYAKAV---------I---YE-LGRGKA--APT----
S----DGAKK--------------------------------------------------
------------------------------------------------------------
------------------------------------------------------------
------------------------------------------------------------
------------------------------------D--LC-G----------TLLC-D-
--L---------------------------------------------------------
------------------------------------------------------------
------------------------------------------------------------
------------------------------------------------------------
---------
>EXL47431.1
------------------------------------------------------------
------------------------------------------------------------
------------------------------------------------------------
------------------------------------------------------------
-------------------MRELDAALYTIAW------------------VAP--LE-IE
-A-QAARHM---L--D-N-R-H--D-GK--F-P--------------IS-----R---G-
--------------DD----YVFL--AG----------D----I-N--------------
GH----NIV---------------------------------------------------
IATLPPGQEY---G------TGS-A----AAL-AS-QIKKF-F-T-N-----L-W--FG-
LLVG--VAAGLPN-LRKI--------------------------------------PP--
-IDIRLGDVLVGL--SE------------------------G--------DSAGLV---A
--Y-DLGK-ETS--E---------------G--FQL-L----------------------
--------RSAIGNIKT-------------------------RAP------G---D----
-----------------TDVF-L-PFYERI----------------KD--------K---
---------------------EQSRGTF-AD-PGQ--E-KD-IFYDIS-D----------
------------------------------------------------------------
-----------DG-----------------------------------------------
----------------------------------------------V-------------
---------------------------DS-------------------------------
----------------------------------------------PV-QRM-QR--PT-
-----D---------R--RT-RVWYGSIG-------S-----GEKLTK-NTL---KRNEI
RDR---------YG--V--NGLEM-EA----A------------------GT----MN--
---------R-I-P-VG-VIRG-VCDYAD-------------------------------
---------------------------------QH------K--N---K--E---WQPYA
AAMA----A--------------AYAKAV---------I---YE----------------
------------------------------------------------------------
------------------------------------------------------------
------------------------------------------------------------
------------------------------------------------------------
------------------------------------------------------------
------------------------------------------------------------
------------------------------------------------------------
------------------------------------------------------------
------------------------------------------------------------
---------
>EXL60707.1
------------------------------------------------------------
------------------------------------------------------------
------------------------------------------------------------
----------------------------------------MPI-----------------
----------TQR-HHASQTGILDPKDYKVAW------------------IAP--LE-IE
-A-RAAIHL---L--D-E-R-Y--R-GR--F-P--------------VD-----R---G-
--------------DD----YVFQ--AG----------A----M-G--------------
GH----NIV---------------------------------------------------
IATLPAGQEY---G------TGS-A----AAL-AS-QVKKF-F-P-N-----L-W--FG-
LLVG--VAAGLPD-LSHV--------------------------------------PA--
-RDIRLGDVLVGL--PV------------------------G--------ESAGLV---P
--Y-HLGK-ETE--D---------------G--FQP-L-R-LG-H--------SL--A--
-MT-EPIVRSAIGSIKL-------------------------EAP------Y---D----
-----------------TEKF-L-PYYEKI----------------RN--------C---
---------------------EHATGTF-TD-PGQ--D-ND-ILYLAC-D----------
------------------------------------------------------------
-----------NG-----------------------------------------------
----------------------------------------------Q-------------
---------------------------EE-------------------------------
----------------------------------------------VV-ERS-PRPNQG-
-----Y---------Q--RT-RVWYGPIG-------S-----GDKLLK-NAL---KRNEL
RDK---------YG--I--IGLEM-EA----A------------------GT----MN--
---------R-I-P-VG-VIRG-VCDYGD-------------------------------
---------------------------------RH------K--N---K--D---WQPYA
AAMA----A--------------SYARAL---------L---DE-IPSSDR--TVD----
LTKE--VYER--------------------------------------------------
------------------------------------------------------------
------------------------------------------------------------
------------------------------------------------------------
------------------------------------------------------------
------------------------------------------------------------
------------------------------------------------------------
------------------------------------------------------------
------------------------------------------------------------
---------
>EXL66950.1
------------------------------------------------------------
------------------------------------------------------------
------------------------------------------------------------
----------------------------------------MPI-----------------
----------TQR-HHAGQTGILDPKDYKVAW------------------IAP--LE-IE
-A-RAAIHL---L--D-E-R-Y--R-GR--F-P--------------VD-----R---G-
--------------DD----YVFQ--AG----------A----M-G--------------
GH----NIV---------------------------------------------------
IATLPAGQEY---G------TGS-A----AAL-AS-QVKKF-F-P-N-----L-W--FG-
LLVG--VAAGLPD-LSRV--------------------------------------PA--
-RDIRLGDVLVGL--PV------------------------G--------ESAGLV---P
--Y-DLGK-ETE--D---------------G--FQP-L-R-LG-H--------SL--A--
-TT-EPIVRSAIGSIKL-------------------------EAP------Y---D----
-----------------TEKF-L-PYYEKI----------------RN--------C---
---------------------EHATGIF-TD-PGQ--D-ND-ILYLAC-D----------
------------------------------------------------------------
-----------NG-----------------------------------------------
----------------------------------------------Q-------------
---------------------------EE-------------------------------
----------------------------------------------VV-ERS-PRPNQD-
-----Y---------Q--RT-RVWYGPIG-------S-----GDKLLK-NAQ---KRNEL
RDK---------YG--I--IGLEM-EA----A------------------GT----MN--
---------R-I-P-VG-VIRG-VCDYGD-------------------------------
---------------------------------RH------K--N---K--D---WQPYA
AAMA----A--------------SYARAL---------L---DE-IPSSDR--TVD----
FTKE--VYER--------------------------------------------------
------------------------------------------------------------
------------------------------------------------------------
------------------------------------------------------------
------------------------------------------------------------
------------------------------------------------------------
------------------------------------------------------------
------------------------------------------------------------
------------------------------------------------------------
---------
>EXM02096.1
------------------------------------------------------------
------------------------------------------------------------
------------------------------------------------------------
------------------------------------------------------------
-------------------MRELEATLYTIAW------------------IAP--LE-IE
-A-QAACHM---L--D-N-R-H--D-GK--F-P--------------IS-----R---G-
--------------DD----YVFL--AG----------D----I-N--------------
GH----NIV---------------------------------------------------
IATLPPGQEY---G------TGS-A----AAL-AS-QIKKF-F-T-N-----L-W--FG-
LLVG--VAAGLPN-LRKI--------------------------------------PP--
-IDIRLGNVLVGL--SE------------------------G--------DSAGLV---A
--Y-DLGK-ETS--E---------------G--FQL-L-R-FG-Q--------VL--A--
-NT-ETVVRSAIGNIKI-------------------------RAP------G---D----
-----------------TDVF-L-PFYERI----------------KD--------K---
---------------------EHSRGTF-AD-PGQ--E-KD-IFYDIS-D----------
------------------------------------------------------------
-----------DG-----------------------------------------------
----------------------------------------------V-------------
---------------------------DS-------------------------------
----------------------------------------------PA-QRM-QR--PT-
-----D---------R--RT-RVWYGSIG-------S-----GEKLTK-STL---KRNEI
RDR---------YG--V--IGLEM-EA----A------------------GT----MN--
---------R-I-P-VG-VIRG-VCDYAD-------------------------------
---------------------------------QH------K--N---K--E---WQPYA
AAMA----A--------------AYAKAV---------I---YE-LGLGKV--MPS----
SSMM-NGAKH--------------------------------------------------
------------------------------------------------------------
------------------------------------------------------------
------------------------------------------------------------
------------------------------------A--LC-G----------TILC-D-
--L---------------------------------------------------------
------------------------------------------------------------
------------------------------------------------------------
------------------------------------------------------------
---------
>EXM33293.1
------------------------------------------------------------
------------------------------------------------------------
------------------------------------------------------------
------------------------------------------------------------
-------------------MRELDAALYTIAW------------------IAP--LE-IE
-A-QAARHM---L--D-N-R-H--D-GR--F-P--------------IS-----R---G-
--------------DD----YVFL--AG----------D----I-N--------------
GH----NIV---------------------------------------------------
IATLPPGQEY---G------TGS-A----AAL-AS-QIKKF-F-T-N-----L-W--FG-
LLVG--VAAGLPN-LRKI--------------------------------------PP--
-MDIRLGDVLVGL--SE------------------------G--------DSAGLV---A
--Y-DLGK-ETS--E---------------G--FQL-L-R-FG-Q--------VL--A--
-NT-ETVVRSAIGNIKI-------------------------RAP------G---D----
-----------------TDVF-L-PFYERI----------------KD--------K---
---------------------EHSRGTF-AD-PGQ--E-KD-IFYDIS-D----------
------------------------------------------------------------
-----------DG-----------------------------------------------
----------------------------------------------V-------------
---------------------------DS-------------------------------
----------------------------------------------PV-QRM-QR--PT-
-----D---------R--RT-RVWYGSIG-------S-----GEKLTK-STL---KRNEI
RDR---------YG--V--IGLEM-EA----A------------------GT----MN--
---------R-I-P-VG-VIRG-VCDYAD-------------------------------
---------------------------------QH------K--N---K--E---WQPYA
AAMA----A--------------AYTKAV---------I---YE-LGLGKV--MPS----
SSMM-NGAKH--------------------------------------------------
------------------------------------------------------------
------------------------------------------------------------
------------------------------------------------------------
------------------------------------A--LC-G----------TILC-D-
--L---------------------------------------------------------
------------------------------------------------------------
------------------------------------------------------------
------------------------------------------------------------
---------
>EYB25331.1
------------------------------------------------------------
------------------------------------------------------------
------------------------------------------------------------
----------------------------------------MLT-----------------
----------TQR-----SQIILDPRDYKVAW------------------IAP--LE-IE
-A-KAAMHL---L--D-E-L-H--P-GR--F-P--------------VD-----R---G-
--------------DD----YVFQ--AG----------A----M-A--------------
GH----SIV---------------------------------------------------
IATLPAGQHY---G------NVS-A----AGL-AG-QVKRF-F-P-N-----L-W--FG-
LLVG--VAAGLPD-LSCV--------------------------------------PA--
-RDIRLGDVLVGL--SV------------------------G--------ESAGLV---P
--Y-DLGK-ETD--D---------------G--FQP-L-R-LG-H--------SL--S--
-MT-EPIVRSAIGNIRL-------------------------QAP------N---D----
-----------------TEVF-L-PYYEKI----------------CN--------C---
---------------------KHATGTF-AD-PGQ--D-ND-ILF--N-D----------
------------------------------------------------------------
-----------DG-----------------------------------------------
----------------------------------------------D-------------
---------------------------DK-------------------------------
----------------------------------------------VV-ERP-RRPKSN-
-----Y---------Q--RA-RVWYGPIG-------S-----GDKLLK-NAK---KRNEL
RDK---------YG--I--IGLEM-EA----A------------------GI----MN--
---------R-I-P-VG-VIRG-VCDYGD-------------------------------
---------------------------------RH------K--N---K--D---WQPYA
AAMA----A--------------SYARAL---------L---DE-IPSSQM--TTD----
MI----------------------------------------------------------
------------------------------------------------------------
------------------------------------------------------------
------------------------------------------------------------
------------------------------------------------------------
------------------------------------------------------------
------------------------------------------------------------
------------------------------------------------------------
------------------------------------------------------------
---------
>KPA42255.1
------------------------------------------------------------
------------------------------------------------------------
------------------------------------------------------------
----------------------------------------MSI-----------------
----------TQTNHDADHTIILDPKDYQVAW------------------IAP--LE-IE
-A-KAAMYL---L--D-E-Q-H--R-GR--F-P--------------VS-----R---G-
--------------DE----YVYR--AG----------S----M-A--------------
GH----NII---------------------------------------------------
IVTLPAGQEY---G------VGS-A----AAL-AS-QVKKF-F-P-N-----L-W--FG-
LLVG--VAAGLPN-LSCV--------------------------------------PA--
-RDIRLGDVLVGL--PV------------------------G--------ENAGLV---P
--Y-DLGK-ETE--D---------------G--FQP-L-R-LG-H--------SL--A--
-MT-EPIVRSAIGSIKL-------------------------EAP------Y---D----
-----------------TEIF-L-QYYEKI----------------RD--------C---
---------------------EHATGTF-DD-PGQ--D-ND-NLFQAC-D----------
------------------------------------------------------------
-----------NG-----------------------------------------------
----------------------------------------------H-------------
---------------------------EE-------------------------------
----------------------------------------------IV-ERP-RRSKSG-
-----Y---------Q--RA-RVWYGPIG-------S-----GDKLMK-NAE---KRDGL
RDR---------YG--I--IGLEM-EA----A------------------GI----MN--
---------R-I-P-VG-VIRG-VCNYGD-------------------------------
---------------------------------RH------T--N---K--K---WQPYA
AAMA----A--------------SYARAL---------L---DE-IP-------------
------------------------------------------------------------
------------------------------------------------------------
------------------------------------------------------------
------------------------------------------------------------
------------------------------------------------------------
------------------------------------------------------------
------------------------------------------------------------
------------------------------------------------------------
------------------------------------------------------------
---------
>KZZ93759.1
------------------------------------------------------------
------------------------------------------------------------
------------------------------------------------------------
------------------------------------------------------------
--------------------MALDPRDYQIAL------------------IAP--LH-IE
-A-RAVICL---L--D-R-K-H--D-GH--F-A--------------LQ-----C---G-
--------------DD----YVFR--AG----------E----M-C--------------
QH----NVV---------------------------------------------------
IATLPAGQEY---G------TAS-A----AAL-AS-QVKKF-F-P-S-----L-W--FG-
LLVG--VAAGLPK-LTGP--------------------------------------YP--
-RDIRLGDILVAL--PD------------------------G--------ESAGLV---A
--Y-GLGK-ET--KD---------------G--FRL-L-R-NG-H--------VL--A--
-MT-ETVVRAAIGDIKL-------------------------QAP------D---D----
-----------------FHLV-K-PYYEEI----------------KD--------K---
---------------------EHIDGTF-VD-PGQ--D-AD-VLYTVD-D----------
------------------------------------------------------------
-----------SG-----------------------------------------------
----------------------------------------------A-------------
---------------------------SR-------------------------------
----------------------------------------------VE-ARD-PR--PS-
-----E---------R--RT-RIWYGPIG-------S-----GDKLMK-NAA---ERDAL
RDQ---------HG--L--IGLEM-EA----A------------------GT----MN--
---------R-I-P-VG-VIRA-ACDYGD-------------------------------
---------------------------------EH------K--N---K--Q---WQPYA
AAMA----G--------------AFAKA--------------------------------
------------------------------------------------------------
------------------------------------------------------------
------------------------------------------------------------
------------------------------------------------------------
------------------------------------------------------------
------------------------------------------------------------
------------------------------------------------------------
------------------------------------------------------------
------------------------------------------------------------
---------
>OAA34133.1
------------------------------------------------------------
------------------------------------------------------------
------------------------------------------------------------
------------------------------------------------------------
-------------------MAHLDPTKYAVAW------------------IAP--LE-IE
-A-RAALHM---L--D-D-R-H--Q-GR--F-P--------------VS-----R---G-
--------------DD----YVYH--AG----------A----M-G--------------
GH----NII---------------------------------------------------
IATLPAGQKY---G------TGS-A----AAL-AG-QLKKF-F-P-N-----L-W--FG-
LLVG--VAAGLPD-LSR---------------------------------------DPV-
-RDIRLGDVLIGL--PE------------------------G--------ESAGLL---A
--Y-DLGK-ET--ED---------------G--FQP-L-R-NG-H--------AL--A--
-TT-EPIVRSAIGSIKI-------------------------EAP------YD-------
-----------------TEKF-L-PYYEKI----------------RD--------K---
---------------------EHAAGTF-SD-PGQ--E-LD-VLLSLD-D----------
------------------------------------------------------------
-----------DG-----------------------------------------------
------------------------------------------------------------
-----------------------S---EI-------------------------------
----------------------------------------------TT-VRD-CR--PD-
-----S---------R--RI-RAWYGPIG-------S-----GDKLWK-NLR---KRNEL
RDK---------YG--L--IGLEM-EA----A------------------GT----MD--
---------Q-I-P-VG-VIRG--------------------------------------
---------------------------------------------------------PYA
AAMA----A--------------AYARAL---------L---EE-IPARAP--TQS----
EIIQ-AQ-LRIEGTL--------R---------------------------------QSK
RPEMP-----PTPSIL-IPFGRDSD-FV--------------------------------
------------------------QA----------------------------------
-S----------------------------------------------------------
------------------------------------------------------------
------------------------------------------------------------
------------------------------------------------------------
------------------------------------------------------------
------------------------------------------------------------
---------
>OAA78337.1
------------------------------------------------------------
------------------------------------------------------------
------------------------------------------------------------
------------------------------------------------------------
-------------------MAALDPDQYTVVW------------------IAP--LE-IE
-A-KAAIEM---L--D-N-R-H--H-GH--F-P--------------VS-----R---G-
--------------ND----YIFQ--AG----------D----V-C--------------
GH----NVV---------------------------------------------------
IATLPAGQEY---G------TGS-A----AAL-AS-QVKTF-F-P-N-----L-W--FG-
LLVG--VAAGLPR-LSGV--------------------------------------RQ--
-RDIRLGDVLVAL--PE------------------------G--------ESAGLI---A
--Y-DLGK-ETG--D---------------G--FQL-L-R-YG-H--------VL--A--
-ST-ETVVRAAIGSIKL-------------------------HAP------N---D----
-----------------AQLF-L-PYYASM----------------KL--------I---
---------------------EHADGTF-VD-PGQ--D-ED-KLYEFD-E----------
------------------------------------------------------------
-----------AG-----------------------------------------------
----------------------------------------------T-------------
---------------------------ER-------------------------------
----------------------------------------------VV-KRD-RR--PD-
-----A---------Q--RT-RVWYGPIG-------S-----GEKLIR-NAS---KRDEL
RDR---------YD--V--IGLET-EA----A------------------GT----MN--
---------R-I-P-VG-VIRG-AYNYGD-------------------------------
---------------------------------AH------E--N---T--E---WKPYA
AAMA----A--------------AYAKGV---------L---GQ-IRPKSG--TTN----
PPSA-IA---YCD-----------------------------------------------
D--------------------------------PA-------------------------
------------------------------------------------------------
------------------------------------------------------------
------------------------------------------------------------
------------------------------------------------------------
------------------------------------------------------------
------------------------------------------------------------
------------------------------------------------------------
---------
>OAQ99110.1
------------------------------------------------------------
------------------------------------------------------------
------------------------------------------------------------
------------------------------------------------------------
-------------------MAALDPDQYTVVW------------------IAP--LE-IE
-A-KAAIEM---L--D-N-R-H--H-GH--F-P--------------VS-----R---G-
--------------ND----YIFQ--AG----------D----V-C--------------
GH----NVV---------------------------------------------------
IATLPAGQKY---G------TGS-A----AAL-AS-QVKTF-F-P-N-----L-W--FG-
LLVG--VAAGLPR-LSGV--------------------------------------RQ--
-RDIRLGDVLVAL--PE------------------------G--------ESAGLI---A
--Y-DLGK-ETG--D---------------G--FQL-L-R-YG-H--------VL--A--
-ST-ETVVRAAIGSIKL-------------------------HAP------N---D----
-----------------AQLF-L-PYYTSM----------------KL--------V---
---------------------EHADGTF-VD-PGQ--D-ED-KLYETD-E----------
------------------------------------------------------------
-----------LG-----------------------------------------------
----------------------------------------------T-------------
---------------------------ER-------------------------------
----------------------------------------------VV-NRD-RR--PD-
-----A---------Q--RT-KVWYGPIG-------S-----GEKLIR-NAS---KRDEL
RDR---------YD--V--IGLET-EA----A------------------GT----MN--
---------R-I-P-VG-VIRG-AYNYGD-------------------------------
---------------------------------AH------E--N---T--K---WKPYA
AAMA----A--------------AYAKGV---------L---GQ-IHPKRS--TTS----
PPSA-IA---YCD-----------------------------------------------
D--------------------------------PA-------------------------
------------------------------------------------------------
------------------------------------------------------------
------------------------------------------------------------
------------------------------------------------------------
------------------------------------------------------------
------------------------------------------------------------
------------------------------------------------------------
---------
>PCD20779.1
------------------------------------------------------------
------------------------------------------------------------
------------------------------------------------------------
----------------------------------------MLT-----------------
----------TQR-----SQIILDPRDYKVAW------------------IAP--LE-IE
-A-KAAMHL---L--D-E-L-H--P-GR--F-P--------------VD-----R---G-
--------------DD----YVFQ--AG----------A----M-A--------------
GH----SIV---------------------------------------------------
IATLPAGQHY---G------NVS-A----AGL-AG-QVKRF-F-P-N-----L-W--FG-
LLVG--VAAGLPD-LSCV--------------------------------------PA--
-RDIRLGDVLVGL--SV------------------------G--------ESAGLV---P
--Y-DLGK-ETD--D---------------G--FQP-L-R-LG-H--------SL--S--
-MT-EPIVRSAIGNIRL-------------------------QAP------N---D----
-----------------TEVF-L-PYYEKI----------------CN--------C---
---------------------KHATGTF-AD-PGQ--D-ND-ILF--N-D----------
------------------------------------------------------------
-----------DG-----------------------------------------------
----------------------------------------------D-------------
---------------------------DK-------------------------------
----------------------------------------------VV-ERP-RRPKSN-
-----Y---------Q--RA-RVWYGPIG-------S-----GDKLLK-NAK---KRNEL
RDK---------YG--I--IGLEM-EA----A------------------GI----MN--
---------R-I-P-VG-VIRG-VCDYGD-------------------------------
---------------------------------RH------K--N---K--D---WQPYA
AAMA----A--------------SYARAL---------L---DE-IPSSQM--TTD----
MI----------------------------------------------------------
------------------------------------------------------------
------------------------------------------------------------
------------------------------------------------------------
------------------------------------------------------------
------------------------------------------------------------
------------------------------------------------------------
------------------------------------------------------------
------------------------------------------------------------
---------
>PCD42728.1
------------------------------------------------------------
------------------------------------------------------------
------------------------------------------------------------
------------------------------------------------------------
-------------------MRELDAALYTIAW------------------VAP--LE-IE
-A-QAARHM---L--D-N-R-H--D-GK--F-P--------------IS-----R---G-
--------------DD----YVFL--AG----------D----I-N--------------
GH----NIV---------------------------------------------------
IATLPPGQEY---G------TGS-A----AAL-AS-QIKKF-F-T-N-----L-W--FG-
LLVG--VAAGLPN-LRKI--------------------------------------PP--
-IDIRLGDVLVGL--SE------------------------G--------DTFEV-----
------------------------------------------W-P--------VL--A--
-NT-ETVVRSAIGNIKT-------------------------RAP------G---D----
-----------------TDVF-L-PFYERI----------------KE--------K---
---------------------EQSRGTF-AD-PGQ--E-KD-IFYDIS-D----------
------------------------------------------------------------
-----------DG-----------------------------------------------
----------------------------------------------V-------------
---------------------------DS-------------------------------
----------------------------------------------PV-QRM-QR--PT-
-----D---------R--RT-RVWYGSIG-------S-----GEKLTK-NTL---KRNEI
RDR---------YG--V--NGLEM-EA----A------------------GT----MN--
---------R-I-P-VG-VIRG-VCDYAD-------------------------------
---------------------------------QH------K--N---K--E---WQPYA
AAMA----A--------------AYAKAV---------I---YE----------------
------------------------------------------------------------
------------------------------------------------------------
------------------------------------------------------------
------------------------------------------------------------
------------------------------------------------------------
------------------------------------------------------------
------------------------------------------------------------
------------------------------------------------------------
------------------------------------------------------------
---------
>PCD44540.1
------------------------------------------------------------
------------------------------------------------------------
------------------------------------------------------------
----------------------------------------MPI-----------------
----------TQR-NHAGQTGILDPKDYKFAW------------------IAP--LE-IE
-A-RAAIHL---L--D-E-R-H--R-GR--F-P--------------VD-----R---G-
--------------DD----YVFQ--AG----------A----M-G--------------
GH----NIV---------------------------------------------------
IATLPAGQEY---G------TGS-A----AAL-AS-QVKKF-F-P-N-----L-W--FG-
LLVG--VAAGLPD-LSRV--------------------------------------PT--
-RDIRLGDVLVGL--PD------------------------G--------ESAGLV---P
--Y-NLGK-ETE--D---------------G--FQP-L-R-LG-H--------SL--A--
-MT-EPIVRSAIGSIKL-------------------------QAP------N---D----
-----------------TEIF-L-PYYEKI----------------RD--------C---
---------------------EHETGTF-AD-PGQ--D-ND-ILYLAC-D----------
------------------------------------------------------------
-----------NG-----------------------------------------------
----------------------------------------------Q-------------
---------------------------EE-------------------------------
----------------------------------------------IV-QRS-RRPKPD-
-----Y---------Q--RT-RVWYGSIG-------S-----GDKLLK-NAQ---KRNEL
RDK---------YG--I--IGLEM-EA----A------------------GT----MN--
---------R-I-P-VG-VIRG-VCDYGD-------------------------------
---------------------------------RH------K--N---K--D---WQPYA
AAMA----A--------------SYARAL---------L---DE-IPSSDR--TVD----
LT----------------------------------------------------------
[truncated: 6,677,996 more chars]
