# Supplementary material for: Exploring a diverse world of effector domains and amyloid signaling motifs in fungal NLR proteins
Source: PLoS Comput Biol. 2022 Dec 21;18(12):e1010787. doi: 10.1371/journal.pcbi.1010787 (PMC9815663; doi:10.1371/journal.pcbi.1010787)
Supplement: S2 Data — The alignments were calculated using ClustalOmega for 127 MMseqs2 clusters with at least 20 member sequences. (GZ) [file pcbi.1010787.s009.tar.gz › OCL06397_aligned.fa]

>OCL06397.1
------------------------------------------------------------
------------------------------------------------------------
--MD---PL--------------SALG----------LAG--NI----VQF--VDFSCKI
--V--TA----------GS---DI------YN-SA--------SG---MT-------A-K
-------------HEQL-EKA-------------------TQR-------LYDL------
----T--R---N--LDESRKHIVA------------------------------------
------------------------------------------------------------
----------------------------------------------S--RR-------LT
-----PA----DTAQGVI-----L-Q------DCQN--------------I------ASE
----LL---AAL----SS--LK---SQGR-------------------------------
------------------------------------------------------------
----------------------------L--GK-L-------------------------
----------------ESLRQ--ALINLWS----Q-------G-R-I-----------EE
M------------------------------------------------D-KRLER----
L--------------RQLLV-----TNI-----------------LISMQ----------
---E-------------------------------QVEEVSAD-----------------
-----RIAKDKLLRS--MH---GI-N-KGL--------------------GETFLDH---
--------VQESRRWR-AELITAFR---QGN-----------------------------
-----------------------WR-----------------------------------
-------------------SQP---------------------RDG--------------
------------------------------------------------------------
---VNHAPV-----------------------------------------------QP--
-IAVAE-T------ERARELRKSILRRL-Q---------------FH---G-------M-
---D--DR-HLR--I-----SD-A----HKK-----TF--EWI-Y-DPP-S---------
------------------------------------------------------------
------------------------------------------------------------
------------------------------------------------------------
---TNAKPWA--NFKQ------------W--LECES------------------------
------------------------------------------------------------
--------------------------------
>ANM86340.1
------------------------------------------------------------
------------------------------------------------------------
--MD---GL-----S--------I--------------AS--GI----ITL--IDATHKV
--I--SI----------CQ---N-------YKAAVK--------G----AD------W--
--E----------LPQIIKE-----------------------VE----SLRGV------
----L--QG----LERLA--------K-L-------------------------------
-------------------------A--------------------EN-G---D--PAA-
-------M-----GQ-LP--------QLSR---------------L---CDP--K-----
---------------TGT-----L-A------LCLS--------------E------LQT
----LE---RKL----IP--PG---WT-G--E-S--------------------------
------------------------------------------------------------
------------------------------ESK-L-------R-----------------
-------------------TL--IQALGWP--LKK-------A-FV------------KE
T------------------------------------------------L-GNLER----
F--------------KACLN-------L----DL-----------VTIGVE---------
----------G-T------VSLQ-NT-A---------NAT--------------------
-----QKEVL---RV---------------------------------------------
------------------------------------------------------------
---------------GQNTIDLNVSLCSM------------------------RLGIP--
---------------D--------------------------------------------
-------------S--------F--N---------------------SQG----------
------------------------------------------------------L--S--
-LRRTS-D------DH----TEKVLRWLS--V------L---D--PS---IKY-N--KT-
---L--RD-R------------------NAK-----TG--KWL-L-EYE-A-FFK-----
---WKQTPA---------------------------------------------------
------------------------------------------------------------
------------------------------------------------------------
------------------------------------------------------------
------------------------------------------------------------
--------------------------------
>CCD49686.1
------------------------------------------------------------
------------------------------------------------------------
--------M--------------EAIG----------TIS--NI----AGI--LSAGIQV
--C--EG----------LI---N-------YYNAWK--------G----SK------K--
--E----------NADMIKS-----------------------IE----GLLTN------
----F--AL----LKAVL--------Q-S-------------------------------
-------------------------P------------------------------A-F-
-------DKT-----------------------------------------------M--
-----------ATTVESS-----I-L------DCED--------------S------IAE
----LR---DEL----KK--VM---VC-KP-S-V----------------------MNVD
D--------------L-VAREN--------------------------------------
---------------------HENQGF---RDK-M-------S-----------------
-------------------EQ--GRRILYP--FRK-------S-TL------------MR
L------------------------------------------------Q-ESIEH----
V--------------RSNLV-------L----AM-----------DILNLS---------
----------T-V------SATA-EK-VV-------------------------------
--------------D--IS---KQ-V-TTIS-------------D----SVDAIIT----
------------------------------------------------------------
------------------------------------------------------------
------------------------------------------------------------
------------------------------------------------------------
------------------------------------------------------------
---QQM-D------KE----SLKVLKWLS--A------I---D--CH---SKQ-R--EI-
---L--SR-R------------------QEG-----TG--EWL-F-KSQ-E-YQN-----
---WLGEKD---------------------------------------------------
------------------------------------------------------------
------------------------------------------------------------
------------------------------------------------------------
------------------------------------------------------------
--------------------------------
>APA12249.1
------------------------------------------------------------
------------------------------------------------------------
--ME---AI-----G--------A--------------IS--NI----AGI--LSAGIQV
--C--EG----------LV---N-------YYNAWK--------G----SK------K--
--E----------NADMIKS-----------------------ME----SLSTN------
----F--AI----LKATL--------Q---------------------------------
-----------------------------------------------------S--PTF-
-------D-K-------L---------------------------------------MAK
T-------------VESK-----V-L------DCED--------------S------ITE
----LQ---DEL----KK--VM---IC-KP-S-V----------------------VERN
N--------------L-VATN---------------------------------------
---------------------SHDNNG-F-RDR-M-------T-----------------
-------------------EQ--GRRILYP--FRK-------S-TL------------MR
L------------------------------------------------Q-ENIEH----
M--------------RSNLV-------F----AM-----------DILNLS---------
----------T-A------STTA-GR-V--------------------------------
-------------AD--IS---KQ-V-TMIS-------------S---------------
------------------------------------------------------------
------------------------------------------------------------
------------------------------------------------------------
------------------------------------------------------------
--------------------------------------G-----L-------D-A--I--
-ITQQM-D------KE----SIQVLNWLS--T------I---D--CH---SKQ-R--EI-
---L--SR-R------------------HQG-----TG--EWL-F-ESQ-K-YQN-----
---WLDGKD---------------------------------------------------
------------------------------------------------------------
------------------------------------------------------------
------------------------------------------------------------
------------------------------------------------------------
--------------------------------
>EMR86953.1
------------------------------------------------------------
------------------------------------------------------------
--------M--------------EAIG----------TIS--NI----AGI--LSAGIQV
--C--EG----------LI---N-------YYNAWK--------G----SK------K--
--E----------NADMIKS-----------------------IE----GLLTN------
----F--AL----LKAVL--------Q-S-------------------------------
-------------------------P------------------------------A-F-
-------DKT-----------------------------------------------M--
-----------ATTVESS-----I-L------DCED--------------S------IAE
----LR---DEL----KK--VM---VC-KP-S-V----------------------MNVD
D--------------L-VAREN--------------------------------------
---------------------HENQGF---RDK-M-------S-----------------
-------------------EQ--GRRILYP--FRK-------S-TL------------MR
L------------------------------------------------Q-ESIEH----
V--------------RSNLV-------L----AM-----------DILNLS---------
----------T-V------SATA-EK-VV-------------------------------
--------------D--IS---KQ-V-TTIS-------------D----SVDAIIT----
------------------------------------------------------------
------------------------------------------------------------
------------------------------------------------------------
------------------------------------------------------------
------------------------------------------------------------
---QQM-D------KE----SLKVLKWLS--A------I---D--CH---SKQ-R--EI-
---L--SR-R------------------QEG-----TG--EWL-F-KSQ-E-YQN-----
---WLGEKD---------------------------------------------------
------------------------------------------------------------
------------------------------------------------------------
------------------------------------------------------------
------------------------------------------------------------
--------------------------------
>PQE17155.1
------------------------------------------------------------
------------------------------------------------------------
--------M--------------EVVG----------AVS--NI----AGI--VSAAIQV
--C--EG----------LV---N-------YYNAWK--------G----SK------K--
--E----------NSAMIQS-----------------------IE----SLLDG------
----L--SL----LKRAL--------E-S-------------------------------
-------------------------P------------------------------A-F-
-------DET-----------------------------------------------L--
-----------VINVESK-----I-V------DCEE--------------S------INE
----LH---DEL----RK--IM---VC-KP-S-G----------------------VAQD
A--------------S-VEKKD--------------------------------------
---------------------NANPSI---KDK-M-------T-----------------
-------------------EQ--GRRLLYP--FRK-------S-TL------------MR
I------------------------------------------------Q-ESLEH----
V--------------RINLV-------L----SM-----------DTLNLS---------
----------T-V------SKTA-EK-VF-------------------------------
--------------D--IS---KH-I-TNIN-------------D----GVNTMMN----
------------------------------------------------------------
------------------------------------------------------------
------------------------------------------------------------
------------------------------------------------------------
------------------------------------------------------------
---QQM-D------EE----AIKVLKWLS--S------L---D--CH---SKQ-H--EM-
---S--SR-R------------------QTG-----TG--EWI-F-KSP-E-FQN-----
---WIDGEN---------------------------------------------------
------------------------------------------------------------
------------------------------------------------------------
------------------------------------------------------------
------------------------------------------------------------
--------------------------------
>PQE26429.1
------------------------------------------------------------
------------------------------------------------------------
--------M--------------EVVG----------AVS--NI----AGI--VSVGIQV
--C--EG----------LV---N-------YYNAWK--------G----SK------K--
--E----------NSTMIQS-----------------------IE----SLLDC------
----L--SL----LKRAL--------E-S-------------------------------
-------------------------P------------------------------A-F-
-------DET-----------------------------------------------L--
-----------VINVESK-----I-L------DCEE--------------S------INE
----LH---DEL----RK--IM---VC-KL-S-G----------------------VAQD
A--------------S-IERKD--------------------------------------
---------------------NANPSI---KDK-M-------A-----------------
-------------------EQ--GRRLLYP--FRK-------S-TL------------MR
I------------------------------------------------Q-ESIEH----
V--------------RINLV-------L----SM-----------DTLNLS---------
----------T-V------SRTA-EK-VF-------------------------------
--------------D--IS---KK-I-TNIN-------------D----GVNTMMN----
------------------------------------------------------------
------------------------------------------------------------
------------------------------------------------------------
------------------------------------------------------------
------------------------------------------------------------
---QQV-D------KE----GIEMLKWLF--S------W---D--CH---SEQ-R--EV-
---S--SR-R------------------QPS-----TG--EWI-F-KSP-E-FQH-----
---WIDGEK---------------------------------------------------
------------------------------------------------------------
------------------------------------------------------------
------------------------------------------------------------
------------------------------------------------------------
--------------------------------
>RAL65362.1
------------------------------------------------------------
------------------------------------------------------------
--ME---AI-----G--------T--------------IS--NI----AGI--LSAGIQV
--C--EG----------LV---N-------YYTAWK--------G----SK------K--
--E----------NVEMIKS-----------------------MK----SLLTN------
----F--AL----LKGVL--------Q---------------------------------
-----------------------------------------------------S--PSF-
-------D-E-------A---------------------------------------MAI
T-------------VESN-----I-L------DCED--------------S------IAE
----LR---DEL----KK--AM---VC-KP-S-R----------------------IDED
D--------------F-MARK---------------------------------------
---------------------SQYNHG-F-RDK-M-------T-----------------
-------------------EQ--SRRILYP--FRK-------S-TL------------MR
L------------------------------------------------Q-ESVDH----
V--------------RGNLV-------F----AM-----------DILNLS---------
----------T-I------ATTA-EK-V--------------------------------
-------------ID--IS---KQ-V-TTIG-------------D---------------
------------------------------------------------------------
------------------------------------------------------------
------------------------------------------------------------
------------------------------------------------------------
--------------------------------------S-----V-------D-A--I--
-ITKQM-D------EE----GIKILNWLS--A------I---D--CH---SKQ-R--EV-
---L--SQ-R------------------QVG-----TG--EWL-F-ESQ-E-YQD-----
---WLDGKG---------------------------------------------------
------------------------------------------------------------
------------------------------------------------------------
------------------------------------------------------------
------------------------------------------------------------
--------------------------------
>XP_001588302.1
------------------------------------------------------------
------------------------------------------------------------
------------------------------------------------------------
------------------------------------------------------------
----------------MIKS-----------------------ME----SLSTN------
----F--AI----LKATL--------Q---------------------------------
-----------------------------------------------------S--PTF-
-------D-K-------L---------------------------------------MAK
T-------------VESK-----V-L------DCED--------------S------ITE
----LQ---DEL----KK--VM---IC-KP-S-V----------------------VERN
N--------------L-VATN---------------------------------------
---------------------SHDNNG-F-RDR-M-------T-----------------
-------------------EQ--GRRILYP--FRK-------S-TL------------MR
L------------------------------------------------Q-ENIEH----
M--------------RSNLV-------F----AM-----------DILNLS---------
----------T-A------STTA-GR-V--------------------------------
-------------AD--IS---KQ-V-TMIS-------------S---------------
------------------------------------------------------------
------------------------------------------------------------
------------------------------------------------------------
------------------------------------------------------------
--------------------------------------G-----L-------D-A--I--
-ITQQM-D------KE----SIQVLNWLS--T------I---D--CH---SKQ-R--EI-
---L--SR-R------------------HQG-----TG--EWL-F-ESQ-K-YQN-----
---WLDGKD---------------------------------------------------
------------------------------------------------------------
------------------------------------------------------------
------------------------------------------------------------
------------------------------------------------------------
--------------------------------
>XP_024548427.1
------------------------------------------------------------
------------------------------------------------------------
--------M--------------EAIG----------TIS--NI----AGI--LSAGIQV
--C--EG----------LI---N-------YYNAWK--------G----SK------K--
--E----------NADMIKS-----------------------IE----GLLTN------
----F--AL----LKAVL--------Q-S-------------------------------
-------------------------P------------------------------A-F-
-------DKT-----------------------------------------------M--
-----------ATTVESS-----I-L------DCED--------------S------IAE
----LR---DEL----KK--VM---VC-KP-S-V----------------------MNVD
D--------------L-VAREN--------------------------------------
---------------------HENQGF---RDK-M-------S-----------------
-------------------EQ--GRRILYP--FRK-------S-TL------------MR
L------------------------------------------------Q-ESIEH----
V--------------RSNLV-------L----AM-----------DILNLS---------
----------T-V------SATA-EK-VV-------------------------------
--------------D--IS---KQ-V-TTIS-------------D----SVDAIIT----
------------------------------------------------------------
------------------------------------------------------------
------------------------------------------------------------
------------------------------------------------------------
------------------------------------------------------------
---QQM-D------KE----SLKVLKWLS--A------I---D--CH---SKQ-R--EI-
---L--SR-R------------------QEG-----TG--EWL-F-KSQ-E-YQN-----
---WLGEKD---------------------------------------------------
------------------------------------------------------------
------------------------------------------------------------
------------------------------------------------------------
------------------------------------------------------------
--------------------------------
>CCX04620.1
------------------------------------------------------------
------------------------------------------------------------
--MD---PL-----S--------V--------------SA--SA----AGL--LSLAVGT
--A--GI----------LK---G-------LMDGAQ--------S----AP------E--
--E----------AQNLLAE-----------------------IT----TLSDV------
----L--QD----LVQFL--------R-T-------------------------------
-------------------------D--------------------HL-T---E--QRF-
-------E-K------TS--------VLRM------------------------------
-----------------T-----I-E------SGQD--------------R------LKL
----LY---SKL----DR--LR---AS---------------------------------
------------------------------------------------------------
--------------------------F-D-GNK-L-------K-----------------
-------------------VL--VARFTWP--LKK-------E-EK--------------
------------------------------------------------------------
------------------------------------------------------------
----------L-L------SETT-SV-FL--TKLDQNH----------------------
------A-----------------------------------------------------
------------------------------------------------------------
-----------------DIQNIVSGLEKLN----------------------ISAPPD--
----------------L-----------------IE------------------------
-------------------------------------------------KC--AEISK--
--L-QSLVVDLASS---NARDIQ--NIS--------L-G-----M-------D-N--L--
-QERFN-D------KD----FKKILAWLS--P-------LEPQ-------KRH-H--DI-
---R--QK-R------------------LPG-----TG--DWF-L-LEP-K-FQE-----
---WLSDRT---------------------------------------------------
--------------------------PGSDV--S--------------------------
------------------------------------------------------------
------------------------------------------------------------
------------------------------------------------------------
--------------------------------
>CCX12006.1
------------------------------------------------------------
------------------------------------------------------------
-MSD---PL-----S--------I--------------AA--SV----AGF--LSLAFEL
--T--RI----------LS---G-------FISCAK--------S----AP------K--
--D----------ARDLLTE-----------------------VT----ALCSA------
----L--NQ----LTVLL--------G-K-------------------------------
-------------------------E--------------------AD-N---Q--GHF-
-------N-Q------ES--------VLSA------------------------------
-----------------I-----V-Q------LCGD--------------E------IGD
----LR---KKL----NK--QQ---GG---------------------------------
------------------------------------------------------------
----------------------------K-------------------------------
-------------------RL--IESLKWP--FKV-------D-EC------------QQ
T------------------------------------------------V-DKLHR----
L--------------VQTIQ-------F----SL-----------EVANYN---------
----------L-L------SDSS-ST-VL--ARIEEEK----------------------
------N-----------------------------------------------------
------------------------------------------------------------
-----------------KISAVLSVVL---------------------------------
------------------------------------------------------------
------------------------------------------------------------
---------EV---S-QSTAEMN--DML--------R-G-----M-------ESL--M--
-QEKFQ-G------DD----LKEILQWLS--P-------LDPQ-------QRH-S--DI-
---A--TK-R------------------LPG-----TG--EWF-L-QQD-Q-FRS-----
---WCDDD----------------------------------------------------
------------------------------------------------------------
------------------------------------------------------------
------------------------------------------------------------
------------------------------------------------------------
--------------------------------
>CCX12057.1
------------------------------------------------------------
------------------------------------------------------------
-MGD---TI-----S--------EAVN----------TAF--IYHH-YHCL--ASE---V
--T--RF----------LM---D-------YTDSVK--------S----AP------S--
--D----------AHRLYQE-----------------------IT----AFSFV------
----L--EQ----MRRLL--------L-Q-------------------------------
-------------------------G---------K---------LE--A---S----F-
-------GDT-------C--------VLYS-----------VVK------F---SETHIG
D-------------LYKK-----L-C------K---------------------------
---------------------------------V----------------------GA--
------------------------------------------------------------
------------------------SN----SNK-L-------S-----------------
-------------------DL--VERIKWP--LQK-------E-EC------------EK
T------------------------------------------------V-ASLNR----
L--------------SQYFQ-------F----SL-----------GVSNSS---------
----------L-L------LETH-S-EVM--SKLEKQRDE--------------------
-----LQATI---ST--LQ---KM-S-IGVP-------------E---------------
----------QVLQN---------------------------------------------
---------------SEKLAEIVEALGEV------------------------HNF----
------------------------------------------------------------
---------------------TL--E---------------------I------------
-----------Q----EMSR-----AIK--------R-M---------------------
-DTQSE-E------EG----LDKLTSWIS--S------V---K--LS---ERH-G--EL-
---S--SK-R------------------LTD-----TG--DWF-I-DSL-D-FQK-----
---WMNLEI---------------------------------------------------
--------------------------KPDTT--GESR-----------CS----------
------------------------------------------------------------
------------------------------------------------------------
------------------------------------------------------------
--------------------------------
>CCX12100.1
------------------------------------------------------------
------------------------------------------------------------
-MSD---PV-----S--------A--------------AA--SI----VGL--IGLVNEV
--S--KI----------LI---T-------YVSAVK--------S----AP------E--
--E----------ARRLQSE-----------------------LA----VFGSV------
----L--NQ----FRDFL--------R-K-------------------------------
-------------------------E--------------------QQ-G---Q--LKG-
-------S---------------------HF----------G---D---MSF--L-----
---------------VSV-----L-G------FTSS--------------Q------LNE
----LY---KKL----DK--LS---PH-G-------------------------------
------------------------------------------------------------
------------------------------GNK-V-------A-----------------
-------------------EF--WEKLKWP--MKQ-------E-EC------------EK
T------------------------------------------------M-VTLHR----
L--------------AQCLQ-------F----SL-----------EVSNYS---------
----------L-L------SEAY-SD-VM--ARL---EKN--------------------
------------------------------------------------------------
------------------------------------------------------------
---------------QSNVQVTISTLQQI------------------------MVPIP--
---------------E--------------------------------------------
-------------Q--------L--S---------------------IQS---NQLGD--
--ILAILGEVEKYGAEIREI-SR--GVR--------------------------Q--L--
-TVRSQ-E------EA----LVELGQWMT--R------I---E--PQ---IRH-R--DI-
---S--TK-R------------------LDG-----TG--DWF-V-QTR-N-FRD-----
---WAGLNN---------------------------------------------------
--------------------------DGEDF--GVGT-----------------------
------------------------------------------------------------
------------------------------------------------------------
------------------------------------------------------------
--------------------------------
>CCX15438.1
------------------------------------------------------------
------------------------------------------------------------
-MSD---PL-----S--------V--------------SA--SVVG-ILGF--TAQ---I
--I--KL----------LD---D-------YVSSVK--------S----AP------E--
--E----------AQSLRND-----------------------IA----AIHYV------
----L--TQ----LTTFL--------N---------------------------------
------------------------------------------------------------
------------------------------------------------------------
-----------------------------------T--------------A------IDG
----IK---NKF----TD--GC---VL-SL-A-I----------------------EE--
------------------------------------------------------------
------------------------CN----RKI---------------------------
--------------------------TSIY--MKK-------E-EC------------EK
D------------------------------------------------M-QALRG----
L--------------LQVFE-------F----SL-----------SISSCE---------
----------L-L------SKTS-V-ELE--ENRKQLAAT--------------------
-----IQAVE---KF--M---------GRAT-------------E---------------
----------DLLHK---------------------------------------------
---------------ADEISRALSLVSKM------------------------AECN---
------------------------------------------------------------
---------------------AD--K---------------------L------------
-----------H----KICD-----KLG--------I-V-----Q-------G-T--V--
-NMMQV-D------DT----FDKIKTRLS--P------L---E--PQ---KRH-Q--DI-
---R--SK-W------------------LGG-----TG--EWF-F-ETD-E-FRC-----
---WYNDTQ---------------------------------------------------
--------------------------NNDIS--P--------------------------
------------------------------------------------------------
------------------------------------------------------------
------------------------------------------------------------
--------------------------------
>CCX16348.1
------------------------------------------------------------
------------------------------------------------------------
-MSD---PL-----S--------M--------------LA--SI----AGL--VGFSIEI
--T--KT----------LT---A-------FVTSVK--------S----AP------K--
--E----------ASQLTTE-----------------------VS----ALRHV------
----L--EI----LTPVL--------K-A-------------------------------
-------------------------------------------------D---D--FKN-
-------H---------------------TF----------D---E---ESI--L-----
---------------CSI-----I-V------ACEE--------------N------IAL
----IY---AKT----TK--LR---NA---------------------------------
------------------------------------------------------------
------------------------------SKI-T-------G-----------------
-------------------II--LARLLWP--FKR-------E-EC------------LE
S------------------------------------------------I-QTLHR----
Y--------------VQTLQ-------V----LL-----------IASNRQ---------
----------T-S-----------TA-VM--EKL---EEQ--------------------
------------------------------------------------------------
------------------------------------------------------------
---------------HKSVIDAITDLA---------------------------------
------------------------------------------------------------
------------------------------------------------------------
----A------SSGAVMNKI-AV--SVE--------------------------K--V--
-QDMLE-N------AE----LDKVIQSLS--P------L---E--PH---KRH-Q--DI-
---K--SK-R------------------LED-----N-----------------------
------------------------------------------------------------
------------------------------------------------------------
------------------------------------------------------------
------------------------------------------------------------
------------------------------------------------------------
--------------------------------
>CCX30308.1
------------------------------------------------------------
------------------------------------------------------------
--MD---PL-----S--------I--------------SA--GA----AGF--LGLTIQI
--G--QI----------LK---D-------YISGVH--------S----AA------E--
--E----------AQNLLRE-----------------------AE----VLTEV------
----L--KR----LMELL--------G-S-------------------------------
-------------------------D--------------------DL-Q---N--QTF-
-------E-K------AS--------VLCV------------------------------
-----------------A-----I-S------SGRS--------------R------MEM
----LY---AKL----FK--IS---DA---------------------------------
------------------------------------------------------------
--------------------------Y-S-GNK-L-------K-----------------
-------------------QL--ITRIKWP--LQK-------E-EC------------QQ
I------------------------------------------------I-VDIQR----
S--------------IHTFK-------F----AL-----------EMSTCT---------
----------L-F------SETA-SS-VI--SKLERNQ----------------------
------E-----------------------------------------------------
------------------------------------------------------------
-----------------GIEKAVAQLNALS----------------------ISVPAD--
----------------L-----------------TR------------------------
-------------------------------------------------NL--SEISH--
--I-RSIVFDLAES---SAREMI--GIS--------I-T-----V-------S-N--V--
-QDRLK-D------EE----IEKILSWIS--P-------LEPQ-------KKH-Q--DI-
---R--QK-R------------------LSG-----TG--GWF-L-KKS-E-FQG-----
---WRDSDS---------------------------------------------------
--------------------------SNG-------------------------------
------------------------------------------------------------
------------------------------------------------------------
------------------------------------------------------------
--------------------------------
>CCX04398.1
------------------------------------------------------------
------------------------------------------------------------
------------------------------------------------------------
------M----------LK---G-------YISGIR--------N----AP------S--
--E----------AGLLLAE-----------------------IA----SLCSV------
----L--EN----LITFL--------G-N-------------------------------
-------------------------Q---------D---------LQQ-C---R----F-
-------DKT-------S--------VLRA-----------AIE------A---GKEQLE
G-------------LYIK-----L-A------EIRD--------------A------FSG
----GK---EKF----KD--GV---VV-KD-G-I----------------------RE--
------------------------------------------------------------
------------------------GI----SNA-V-------K-----------------
-------------------EK--VERVRWP--LKK-------V-DF------------QS
T------------------------------------------------M-GELQR----
F--------------TQTFG-------F----SL-----------TVENCK---------
----------L-L------AETS-A-EVL--KKLDEKDKT--------------------
-----INGVM---DQ--LK---AI-S-ISIP-------------A---------------
----------EMLSQ---------------------------------------------
---------------QTQILEIKTLVVNL------------------------GERT---
------------------------------------------------------------
---------------------VK--E---------------------L------------
-----------Q----SISR-----GVD--------N-V---------------------
-QERLQ-D------SE----IEKILSWIS--P------L---E--PQ---KRH-Y--DI-
---R--QK-R------------------LEG-----TG--GWF-L-QQL-E-FQQ-----
---WIDEYS---------------------------------------------------
--------------------------PKQNS--TDTG-----------------------
------------------------------------------------------------
------------------------------------------------------------
------------------------------------------------------------
--------------------------------
>CCX30781.1
------------------------------------------------------------
------------------------------------------------------------
--MD---PL-----S--------I--------------SA--AV----TGV--LGLVIDI
--S--KI----------LK---D-------CIDGIQ--------S----AH------E--
--D----------AQNLLKE-----------------------VA----ILCHA------
----L--EK----LVQFL--------R-S-------------------------------
-------------------------E--------------------DL-K---G--KRF-
-------D-K------TS--------VLLL------------------------------
-----------------A-----A-D------TCQL--------------R------LKK
----LY---ENL----GT--LR---GA-SS------------------------------
------------------------------------------------------------
--------------------------L-G-SSR-I-------G-----------------
-------------------EL--VTRLKWP--LKK-------D-EY------------HQ
T------------------------------------------------V-AELHR----
F--------------AQTFQ-------F----SL-----------VISNCE---------
----------L-L------SETS-SS-VL--SKLEEKS----------------------
------G-----------------------------------------------------
------------------------------------------------------------
-----------------DITTLIAGLENLS----------------------IAVPLD--
----------------L-----------------AR------------------------
-------------------------------------------------QS--AEISE--
--I-RTLVSDLARSL-ATAKEIH--NMS--------I-G-----I-------N-E--L--
-QRRSD-Y------TE----LQQIMAWIS--P-------LEPH-------KRH-H--EI-
---R--LK-R------------------LEG-----TC--GWF-L-QKP-E-FQH-----
---WRDRLR---------------------------------------------------
--------------------------TKDGQ--GNDS-----------SI----------
------------------------------------------------------------
------------------------------------------------------------
------------------------------------------------------------
--------------------------------
>CCX32835.1
------------------------------------------------------------
------------------------------------------------------------
--MD---PF-----T--------I--------------ST--GV----TGF--LSLALEI
--S--KI----------IA---A-------YINDVK--------S----AP------D--
--D----------AHNLLEE-----------------------VK----SLCHV------
----L--NQ----LVEFL--------E-K-------------------------------
-------------------------D--------------------AK-D---R--RNF-
-------Q-P------TS--------ALCL------------------------------
-----------------V-----I-N------ACRQ--------------Q------IED
----LY---KKL----KK--FQ---VS-ID------------------------------
------------------------------------------------------------
--------------------------G-G-AGR-V-------S-----------------
-------------------GF--VERLKWP--LKK-------E-DY------------QN
T------------------------------------------------I-TTLHR----
F--------------VQTFQ-------F----SL-----------QISNCE---------
----------I-L------SKSA-SD-VV--STLEQNQ----------------------
------D-----------------------------------------------------
------------------------------------------------------------
-----------------KLRTISV-LSDQ-----------------------VQISMD--
---------------EV-----------------IN------------------------
-------------------------------------------------AY--NKQLV--
--VLDHVIAAV---L-ASSETQN--KIL--------S-S-----V-------E-V--L--
-HRKTD-A------RE----FEELLRWIS--P-------LEPQ-------IRH-Q--DI-
---R--SK-R------------------LEN-----TG--NWF-L-ETE-Q-FLK-----
---WRDGDG---------------------------------------------------
--------------------------SDGTN-----------------------------
------------------------------------------------------------
------------------------------------------------------------
------------------------------------------------------------
--------------------------------
>CCX15409.1
------------------------------------------------------------
------------------------------------------------------------
--MD---PF-----T--------L--------------ST--GV----AGF--LSLALEI
--S--KI----------LG---A-------YISDVK--------S----AR------K--
--D----------SQGMIKE-----------------------VD----NLCHV------
----L--DQ----LVQFL--------R-N-------------------------------
-------------------------D--------------------A------K--RNF-
-------E-P------TS--------ALRL------------------------------
-----------------V-----I-N------SCQE--------------Q------IED
----LY---KRL----GK--IG---RV---------------------------------
------------------------------------------------------------
------------------------------QNK-A-------V-----------------
-------------------EI--IERMKWP--FRK-------D-EY------------QG
I------------------------------------------------V-AKLHR----
F--------------TQTFQ-------F----SL-----------QISNCE---------
----------I-L------SKSA-SN-VL--SVLEDNQ----------------------
------N-----------------------------------------------------
------------------------------------------------------------
-----------------KLRESIS-VMNQ-----------------------LHIATD--
---------------EI-----------------IN------------------------
-------------------------------------------------LQ--NKQMT--
--VISLVMEAV---L-ASSETQD--KIL--------Y-G-----V-------E-N--L--
-NDKLDGS------QK----LQELLRWIS--P-------LEPQ-------MRH-Y--DI-
---C--AK-R------------------LKD-----TG--TWF-L-ELE-D-FRK-----
---WRDGNK---------------------------------------------------
--------------------------AEQ-------------------------------
------------------------------------------------------------
------------------------------------------------------------
------------------------------------------------------------
--------------------------------
>CCX32395.1
------------------------------------------------------------
------------------------------------------------------------
--MD---PL-----S--------I--------------SA--GV----AGF--LSLAMEI
--S--KI----------LA---A-------YVGDVK--------S----AP------E--
--E----------VHNLRTE-----------------------VS----SLCSV------
----L--EQ----LARLL--------L-N-------------------------------
-------------------------D--------------------V------K--GNF-
-------K-P------TS--------ALVT------------------------------
-----------------V-----I-E------ACQD--------------Q------IKG
----LY---RKL----ET--LH---IR---------------------------------
------------------------------------------------------------
----------------------------R-DKK-V-------I-----------------
-------------------GL--IDRLKWP--LKK-------E-DY------------EN
T------------------------------------------------L-VTLHR----
F--------------SQTFQ-------F----SL-----------TVANCE---------
----------L-L------AKSS-AE-VL--STFQERQ----------------------
------N-----------------------------------------------------
------------------------------------------------------------
-----------------QLQKTLE-SFKS-----------------------MQLPIE--
---------------EL-----------------KM------------------------
-------------------------------------------------AS--KKQSD--
--TFDAISAVI---E-IGLNIQN--KIW--------A-G-----V-------Q-G--I--
-QEKLD-E------EE----MKKLLSWIS--P-------VEPQ-------KRH-Q--DV-
---R--SK-R------------------LQS-----TG--NWF-L-ETE-N-FRN-----
---WRDDKG---------------------------------------------------
--------------------------SD--------------------------------
------------------------------------------------------------
------------------------------------------------------------
------------------------------------------------------------
--------------------------------
>CCX33059.1
------------------------------------------------------------
------------------------------------------------------------
--MD---PF-----S--------V--------------ST--GV----AGL--ISLAMEL
--T--TI----------IQ---G-------YISDYK--------S----AP------E--
--D----------AHNLLVE-----------------------IT----SLCHV------
----L--KQ----FTTFL--------R-H-------------------------------
-------------------------D--------------------F------K--GQL-
-------E-A------TS--------ALVV------------------------------
-----------------V-----I-R------SCQE--------------E------IER
----LY---RKL----EK--LK--------------------------------------
------------------------------------------------------------
----------------------------G-GGK-M-------K-----------------
-------------------EL--LERLKWP--LKK-------E-EY------------QS
T------------------------------------------------V-EMLHR----
F--------------MQTFQ-------F----SL-----------TIANCE---------
----------I-L------SKST-DE-VM--ATLEQKQ----------------------
------E-----------------------------------------------------
------------------------------------------------------------
-----------------KLNVTISVMKDQ-----------------------MEGSMT--
---------------GI-----------------VA------------------------
-------------------------------------------------GY--KKQTM--
--MLGCVMEAL---L-VSSKTQN--KIL--------K-S-----V-------E-E--L--
-HDRFD-E------RE----MEDLLKWIS--P-------LEPQ-------MRH-Q--DI-
---R--SK-R------------------FGN-----TG--QWF-V-ELE-E-FQK-----
---WRDDVE---------------------------------------------------
--------------------------GT--------------------------------
------------------------------------------------------------
------------------------------------------------------------
------------------------------------------------------------
--------------------------------
>CCX33860.1
------------------------------------------------------------
------------------------------------------------------------
--MD---PL-----S--------I--------------SA--AV----AGF--LTLAWEV
--T--KI----------LN---E-------YISGVK--------S----AP------D--
--D----------ATTLLTE-----------------------FS----ILCDV------
----L--NQ----LAEFL--------R-S-------------------------------
-------------------------E--------------------DA-K---G--HSF-
-------D-N------TS--------VLRA------------------------------
-----------------A-----I-A------GCQD--------------Q------IMT
----LY---KKF----DK--LC---GS---------------------------------
------------------------------------------------------------
----------------------------D-KSK-I-------V-----------------
-------------------KL--YEQFKWP--FQK-------E-EF------------QK
T------------------------------------------------I-ELMHR----
F--------------VVTFQ-------F----SL-----------AIKNCT---------
----------L-L------SKTS-SE-FL--AKMEEDK----------------------
------K-----------------------------------------------------
------------------------------------------------------------
-----------------ELQEAINTMRKFTK------Q--------------LAIPDE--
----------------M-----------------LQ------------------------
-------------------------------------------------KV--AEISE--
---ILALVSEL---A-KSQVVLD--QIH--------S-G-----V-------Q-G--L--
-KETLK-G------DE----MEKMLQWIS--P-------LNPQ-------QRH-Q--DI-
---K--SE-R------------------LEG-----TG--GWF-L-ENP-D-FQK-----
---WCNSQN---------------------------------------------------
--------------------------EESSM-----------------------------
------------------------------------------------------------
------------------------------------------------------------
------------------------------------------------------------
--------------------------------
>OAQ59286.1
------------------------------------------------------------
------------------------------------------------------------
--MD---PL-----S--------I--------------SA--GI----AGF--LSLGLEV
--T--KS----------LI---D-------FYRAYK--------D----QD------A--
--D----------IADMIRE-----------------------LD----HLCVA------
----F--VA----LDESL--------K-N-------------------------------
-------------------------R--------------------DF---------SP-
-------GK----------------------------------------------QDI--
-----------LSAIEEA-----I-G------ECTD--------------Y------IEE
----LQ---HQA----EK--FM---KH-Q---------------------------S---
------------------------------------------------------------
-------------------------ES-T-WVK-V-------A-----------------
-------------------AG--TRRLAYP--FKK-------T-ML------------EK
L------------------------------------------------K-GDIFE----
L--------------RSSVN-------F----ML-----------QIVQKR---------
----------D-I------EELS-D-----------------------------------
------------------------------------------------------------
------------------------------------------------------------
-----------------DLGQVKDLLE---------------------------------
------------------------------------------------------------
------------------------------------------------------------
-------------------------V-------------------------------A--
-HS----T------TL----SLAVKEWLG--A------P---D--PT---DLY-N--DA-
---C--RKR-------------------QPG-----TG--LWF-V-RGE-D-FES-----
---WLKTRA---------------------------------------------------
------------------------------------------------------------
------------------------------------------------------------
------------------------------------------------------------
------------------------------------------------------------
--------------------------------
>OAQ75494.1
------------------------------------------------------------
------------------------------------------------------------
--MD---PL-----S--------V--------------SA--GV----AGF--ISLGLEV
--T--KS----------LI---E-------FYKAYK--------D----QD------A--
--H----------IAHTIGE-----------------------LD----RLCVA------
----L--VA----LDESL--------K-S-------------------------------
-------------------------R--------------------KF---------SS-
-------GE----------------------------------------------QDL--
-----------VSAIEEA-----I-G------ECID--------------Y------IEE
----LQ---HQA----EK--FA---KH-Q---------------------------S---
------------------------------------------------------------
-------------------------RS-V-WAK-A-------A-----------------
-------------------AG--AHRLAYP--FKK-------T-TL------------EK
L------------------------------------------------K-GDISE----
L--------------RSSVS-------F----TL-----------QVLQKR---------
----------D-I------EEMR-D-----------------------------------
------------------------------------------------------------
------------------------------------------------------------
-----------------DIGSVKDILE---------------------------------
------------------------------------------------------------
------------------------------------------------------------
-------------------------L-------------------------------V--
-HS----T------AL----SLAITSWLK--A------P---D--PT---DLY-N--YA-
---C--NKR-------------------QPG-----TG--LWF-V-QGE-E-FQS-----
---WLTTHN---------------------------------------------------
------------------------------------------------------------
------------------------------------------------------------
------------------------------------------------------------
------------------------------------------------------------
--------------------------------
>PWI64053.1
------------------------------------------------------------
------------------------------------------------------------
--MD---PL-----S--------I--------------SA--GI----AGF--LSLGLEV
--T--KS----------LI---D-------FYRAYK--------D----QD------A--
--D----------IADMIRE-----------------------LD----HLCVA------
----F--VA----LDESL--------K-N-------------------------------
-------------------------R--------------------DF---------SP-
-------GK----------------------------------------------QDI--
-----------LSAIEEA-----I-G------ECTD--------------Y------IEE
----LQ---HQA----EK--FM---KH-Q---------------------------S---
------------------------------------------------------------
-------------------------ES-T-WVK-V-------A-----------------
-------------------AG--TRRLAYP--FKK-------T-ML------------EK
L------------------------------------------------K-GDIFE----
L--------------RSSVN-------F----ML-----------QIVQKR---------
----------D-I------EELS-D-----------------------------------
------------------------------------------------------------
------------------------------------------------------------
-----------------DLGQVKDLLE---------------------------------
------------------------------------------------------------
------------------------------------------------------------
-------------------------L-------------------------------V--
-HS----T------TL----SLAVKEWLG--A------P---D--PT---DLY-N--DA-
---C--RKR-------------------QPG-----TG--LWF-V-RGE-D-FES-----
---WLKTRA---------------------------------------------------
------------------------------------------------------------
------------------------------------------------------------
------------------------------------------------------------
------------------------------------------------------------
--------------------------------
>PWI75965.1
------------------------------------------------------------
------------------------------------------------------------
--MD---PL-----S--------V--------------SA--GV----AGF--ISLGLEV
--T--KS----------LI---E-------FYKAYK--------D----QD------A--
--H----------IAHTIGE-----------------------LD----RLCVA------
----L--VA----LDESL--------K-S-------------------------------
-------------------------R--------------------KF---------SS-
-------GE----------------------------------------------QDL--
-----------VSAIEEA-----I-G------ECID--------------Y------IEE
----LQ---HQA----EK--FA---KH-Q---------------------------S---
------------------------------------------------------------
-------------------------RS-V-WAK-A-------A-----------------
-------------------AG--AHRLAYP--FKK-------T-TL------------EK
L------------------------------------------------K-GDISE----
L--------------RSSVS-------F----TL-----------QVLQKR---------
----------D-I------EEMR-D-----------------------------------
------------------------------------------------------------
------------------------------------------------------------
-----------------DIGSVKDILE---------------------------------
------------------------------------------------------------
------------------------------------------------------------
-------------------------L-------------------------------V--
-HS----T------AL----SLAITSWLK--A------P---D--PT---DLY-N--YA-
---C--NKR-------------------QPG-----TG--LWF-V-QGE-E-FQS-----
---WLTTHN---------------------------------------------------
------------------------------------------------------------
------------------------------------------------------------
------------------------------------------------------------
------------------------------------------------------------
--------------------------------
>XP_018172973.1
------------------------------------------------------------
------------------------------------------------------------
--MD---PL-----S--------I--------------SA--GI----AGF--LSLGLEV
--T--KS----------LI---D-------FYRAYK--------D----QD------A--
--D----------IADMIRE-----------------------LD----HLCVA------
----F--VA----LDESL--------K-N-------------------------------
-------------------------R--------------------DF---------SP-
-------GK----------------------------------------------KDI--
-----------LSAIEEA-----I-G------ECTD--------------Y------IEE
----LQ---HQA----EK--FM---KH-Q---------------------------S---
------------------------------------------------------------
-------------------------ES-T-WVK-V-------A-----------------
-------------------AG--TRRLAYP--FKK-------T-ML------------EK
L------------------------------------------------K-GDIFE----
L--------------RSSVN-------F----ML-----------QIVQKR---------
----------D-I------EELS-D-----------------------------------
------------------------------------------------------------
------------------------------------------------------------
-----------------DLGQVKDLLE---------------------------------
------------------------------------------------------------
------------------------------------------------------------
-------------------------V-------------------------------A--
-HS----T------TL----SLAVKEWLG--A------P---D--PT---DLY-N--DA-
---C--RKR-------------------QPG-----TG--LWF-V-RGE-D-FES-----
---WLKTRA---------------------------------------------------
------------------------------------------------------------
------------------------------------------------------------
------------------------------------------------------------
------------------------------------------------------------
--------------------------------
>CEF72123.1
------------------------------------------------------------
------------------------------------------------------------
--M-----------S----------------------FGY--SVGD-VLAI--IALANKI
--R--KD----------FV-------------------------G----AP------E--
--Q----------FKSINQ----D-------------------VR----SLSIV------
----I--QD----AYANL------------------------------------------
-------------------------D--------------------H-----------M-
-------SEG--------------------------------------------H-----
-----------AANFSEI-----I-D------TCQT--------------L------LHK
----LE---SMM----SK--WSVIS-D----T----------------------------
------------------------------------------------------------
--------------------------S-K-SKT-T-------R-----------------
-------------------RL--WKRLRWE--PD----------EI------------SD
L------------------------------------------------R-TQITS----
K--------------ITLLN-------A----FN--------------------------
------------------------------------------------------------
---------------------------DQAT-------------S---------------
------------------------------------------------------------
----------------QNV-------A----------K--------------LI------
------------------------------------------------------------
------------------------------------------------------------
-----------H-------R--S--NN---------------------------------
--------------DE----KQATLDWIS--S------I---D--YI---PQQ-N--HL-
---V--SR-L------------------QAN-----SR--KWL-F-DSA-E-YQN-----
---WESQRG---------------------------------------------------
------------------------------------------------------------
------------------------------------------------------------
------------------------------------------------------------
------------------------------------------------------------
--------------------------------
>EYB30827.1
------------------------------------------------------------
------------------------------------------------------------
--M-----------S----------------------FGY--SVGD-VLAI--IALANKI
--R--KD----------FV-------------------------G----AP------E--
--Q----------FKSINQ----D-------------------VR----SLSIV------
----I--QD----AYANL------------------------------------------
-------------------------D--------------------H-----------M-
-------SEG--------------------------------------------H-----
-----------AANFSEI-----I-D------TCQT--------------L------LHK
----LE---SMM----SK--WSVIS-D----T----------------------------
------------------------------------------------------------
--------------------------S-K-SKT-T-------R-----------------
-------------------RL--WKRLRWE--PD----------EI------------SD
L------------------------------------------------R-TQITS----
K--------------ITLLN-------A----FN--------------------------
------------------------------------------------------------
---------------------------DQAT-------------S---------------
------------------------------------------------------------
----------------QNV-------A----------K--------------LI------
------------------------------------------------------------
------------------------------------------------------------
-----------H-------R--S--NN---------------------------------
--------------DE----KQATLDWIS--S------I---D--YI---PQQ-N--HL-
---V--SR-L------------------QAN-----SR--KWL-F-DSA-E-YQN-----
---WESQRG---------------------------------------------------
------------------------------------------------------------
------------------------------------------------------------
------------------------------------------------------------
------------------------------------------------------------
--------------------------------
>KIL95692.1
------------------------------------------------------------
------------------------------------------------------------
--M-----------S----------------------FGF--SVGD-IIAV--VTLASKI
--R--KD----------FK-------------------------G----AP------K--
--Q----------FNSISE----D-------------------IR----SLSVV------
----I--QD----AHANF------------------------------------------
-------------------------D--------------------Q-----------L-
-------AEH--------------------------------------------Q-----
-----------ITNFGQI-----L-T------TCHN--------------L------LKE
----LE---NIM----SK--WSVIS-K----P----------------------------
------------------------------------------------------------
--------------------------R-K-GKA-V-------Q-----------------
-------------------RL--WKRLRWE--PE----------EI------------VH
L------------------------------------------------R-AQITS----
N--------------VVLLN-------A----YN--------------------------
------------------------------------------------------------
---------------------------DHAT-------------N---------------
------------------------------------------------------------
----------------YNV-------A----------K--------------LV------
------------------------------------------------------------
------------------------------------------------------------
-----------R-------Q--N--ES---------------------------------
--------------DK----QQAVLDWIS--S------I---D--YV---PQH-N--HL-
---V--SR-L------------------QAN-----SR--RWL-F-DAA-E-YQD-----
---WQNQKG---------------------------------------------------
------------------------------------------------------------
------------------------------------------------------------
------------------------------------------------------------
------------------------------------------------------------
--------------------------------
>OBS26295.1
------------------------------------------------------------
------------------------------------------------------------
--M-----------S----------------------FGY--SVGD-VLAI--IALANKI
--R--KG----------FI-------------------------G----AP------E--
--Q----------YKCINQ----D-------------------VR----SLSIV------
----I--QD----ADANL------------------------------------------
-------------------------D--------------------H-----------M-
-------SEE--------------------------------------------Q-----
-----------ATNFNEI-----L-A------TCQT--------------L------LQK
----LE---NIM----SK--WSVIS-D----T----------------------------
------------------------------------------------------------
--------------------------S-K-SKA-A-------Q-----------------
-------------------RL--WERLRWE--PD----------EI------------ID
L------------------------------------------------R-TQITS----
K--------------ITLLN-------A----FN--------------------------
------------------------------------------------------------
---------------------------DQAT-------------S---------------
------------------------------------------------------------
----------------HNV-------A----------K--------------LV------
------------------------------------------------------------
------------------------------------------------------------
-----------R-------R--N--DN---------------------------------
--------------DE----EQAMLDWIS--S------I---D--YI---PQQ-N--HL-
---V--SR-L------------------QPN-----SR--KWL-F-DSA-E-YQN-----
---WETQRG---------------------------------------------------
------------------------------------------------------------
------------------------------------------------------------
------------------------------------------------------------
------------------------------------------------------------
--------------------------------
>PCD18120.1
------------------------------------------------------------
------------------------------------------------------------
--M-----------S----------------------FGY--SVGD-VLAI--IALANKI
--R--KD----------FV-------------------------G----AP------E--
--Q----------FKSINQ----D-------------------VR----SLSIV------
----I--QD----AYANL------------------------------------------
-------------------------D--------------------H-----------M-
-------SEG--------------------------------------------H-----
-----------AANFSEI-----I-D------TCQT--------------L------LHK
----LE---SMM----SK--WSVIS-D----T----------------------------
------------------------------------------------------------
--------------------------S-K-SKT-T-------R-----------------
-------------------RL--WKRLRWE--PD----------EI------------SD
L------------------------------------------------R-TQITS----
K--------------ITLLN-------A----FN--------------------------
------------------------------------------------------------
---------------------------DQAT-------------S---------------
------------------------------------------------------------
----------------QNV-------A----------K--------------LI------
------------------------------------------------------------
------------------------------------------------------------
-----------H-------R--S--NN---------------------------------
--------------DE----KQATLDWIS--S------I---D--YI---PQQ-N--HL-
---V--SR-L------------------QAN-----SR--KWL-F-DSA-E-YQN-----
---WESQRG---------------------------------------------------
------------------------------------------------------------
------------------------------------------------------------
------------------------------------------------------------
------------------------------------------------------------
--------------------------------
>PTD11509.1
------------------------------------------------------------
------------------------------------------------------------
--M-----------S----------------------FGY--SVGD-VLAI--IALANKI
--R--KD----------FM-------------------------G----AP------E--
--Q----------FKSINQ----D-------------------VR----SLSIV------
----I--QD----AYANL------------------------------------------
-------------------------D--------------------H-----------M-
-------SEG--------------------------------------------H-----
-----------AANFNEI-----I-D------TCQT--------------L------LHK
----LE---SMM----GK--WSVIS-D----T----------------------------
------------------------------------------------------------
--------------------------S-K-NKT-A-------R-----------------
-------------------RL--WKRLRWE--PD----------EI------------SD
L------------------------------------------------R-TQITS----
K--------------ITLLN-------A----FN--------------------------
------------------------------------------------------------
---------------------------DQAT-------------S---------------
------------------------------------------------------------
----------------QNV-------A----------K--------------LM------
------------------------------------------------------------
------------------------------------------------------------
-----------H-------R--S--NN---------------------------------
--------------DE----KQATLDWIS--S------I---D--YI---PQQ-N--HL-
---V--SR-L------------------QAN-----SR--RWL-F-DSA-E-YQN-----
---WKSQRG---------------------------------------------------
------------------------------------------------------------
------------------------------------------------------------
------------------------------------------------------------
------------------------------------------------------------
--------------------------------
>RBR26044.1
------------------------------------------------------------
------------------------------------------------------------
--M-----------S----------------------FGF--SVGD-ILAV--LKLTGKI
--R--KD----------FK-------------------------G----AP------R--
--Q----------FKSISE----D-------------------VR----SLSIV------
----I--QD----AHANI------------------------------------------
-------------------------D--------------------Q-----------L-
-------TEH--------------------------------------------Q-----
-----------AANFAQI-----L-A------TCKN--------------L------LHE
----LE---NVM----DK--WCIIS-K----P----------------------------
------------------------------------------------------------
--------------------------R-K-GKE-I-------Q-----------------
-------------------RL--WKRLRWE--PE----------EI------------ID
L------------------------------------------------R-AQITS----
N--------------IVLLN-------A----YN--------------------------
------------------------------------------------------------
---------------------------DHAT-------------A---------------
------------------------------------------------------------
----------------HNV-------A----------K--------------LV------
------------------------------------------------------------
------------------------------------------------------------
-----------R-------H--S--EG---------------------------------
--------------DQ----KQLMLDWIS--S------I---D--YI---PQQ-N--HL-
---V--GR-L------------------QAN-----SR--RWL-F-NMT-E-YHE-----
---WQNQKG---------------------------------------------------
------------------------------------------------------------
------------------------------------------------------------
------------------------------------------------------------
------------------------------------------------------------
--------------------------------
>RFN50782.1
------------------------------------------------------------
------------------------------------------------------------
--M-----------S----------------------FGF--SVGD-FLAV--LTLAGKI
--R--KD----------FK-------------------------G----AP------S--
--Q----------FKSISD----D-------------------VR----SLSIV------
----I--QD----AHANI------------------------------------------
-------------------------D--------------------Q-----------M-
-------SDH--------------------------------------------Q-----
-----------TANFAQI-----L-T------TCKD--------------L------LKD
----VE---RMM----DN--WSVIS-K----P----------------------------
------------------------------------------------------------
--------------------------Q-K-GKA-V-------Q-----------------
-------------------RL--WKRLKWE--PQ----------EI------------MD
L------------------------------------------------R-ARITS----
N--------------VVLLN-------A----YN--------------------------
------------------------------------------------------------
---------------------------DQAT-------------S---------------
------------------------------------------------------------
----------------HNV-------A----------K--------------LV------
------------------------------------------------------------
------------------------------------------------------------
-----------R-------Q--N--EG---------------------------------
--------------DQ----KQSMLDWIS--S------T---D--YI---PQH-N--HL-
---I--SR-L------------------QAN-----SR--RWL-F-NMA-E-YQE-----
---WEKQRG---------------------------------------------------
------------------------------------------------------------
------------------------------------------------------------
------------------------------------------------------------
------------------------------------------------------------
--------------------------------
>XP_009258382.1
------------------------------------------------------------
------------------------------------------------------------
--M-----------S----------------------FGY--SVGD-VLAI--IALANKI
--R--KD----------FM-------------------------G----AP------E--
--Q----------FKSINQ----D-------------------VR----SLSIV------
----I--QD----AYANL------------------------------------------
-------------------------D--------------------H-----------M-
-------SEG--------------------------------------------H-----
-----------AADFSEI-----I-D------TCQS--------------L------LHK
----LE---SMM----SK--WSVIS-D----T----------------------------
------------------------------------------------------------
--------------------------S-K-SKT-A-------R-----------------
-------------------RL--WKRLMWE--PD----------EI------------SD
L------------------------------------------------R-TQITS----
K--------------ITLLN-------A----FN--------------------------
------------------------------------------------------------
---------------------------DQAT-------------S---------------
------------------------------------------------------------
----------------QNV-------A----------K--------------LM------
------------------------------------------------------------
------------------------------------------------------------
-----------H-------R--S--NN---------------------------------
--------------DE----KQATLDWIS--S------I---D--YI---PQQ-N--HL-
---V--SR-L------------------QAN-----SR--RWL-F-DSA-E-YQN-----
---WGSRRG---------------------------------------------------
------------------------------------------------------------
------------------------------------------------------------
------------------------------------------------------------
------------------------------------------------------------
--------------------------------
>CEF87775.1
------------------------------------------------------------
------------------------------------------------------------
--ME---AL-----------------G----------VAA--SV----IAV--VDISVKL
--L--QV----------CS---NY------AK-EIK--------------H-A----E--
-AE----------IKDLRHE--------------------VAN-------LHDT------
----A--TK----VKTLI--E-G-P-Q-G-------------------------------
-----------------------------AK---LT------------------------
-----------------------------------------------------------A
-------S---QD-FAHI-----V-K------ECLD--------------I------LTE
----VG---RKL--------------QP---S----------S--------------KR-
----------------------------------G-------------------F-----
-----------------------------R--R-L-------------------------
-----------------G-----FKSLKWP--FQS-------E-D-V-----------HR
T------------------------------------------------I-GRINR----
C--------------HNSLS-------L----VL-----------QVDGI--------A-
----------LQPE-------A------G-----LKLDNV--------------------
------GT------Q--IS---KA---HSK------------------------------
------------------------------------------------------------
------------------LDKFDDSVI---------------------------------
------------------------------------------------------------
------------------------------------------------------------
------------------------------------------------------PS----
--TLP----------NAASAAY----------------------------NSQ-----A-
---E---E-ENSFCL-----KA------TR------------S------------ELLQD
IDDWFNDDKTE-------------------------------------------------
------------------------------------------------------------
------------------------------------------------------------
------------------------------------------------------------
------------------------------------------------------------
--------------------------------
>EYB23433.1
------------------------------------------------------------
------------------------------------------------------------
--ME---AL-----------------G----------VAA--NI----IAV--VDISVKV
--L--QV----------CF---NY------AK-EVK--------------H-A----E--
-AE----------IKELRQE--------------------VAN-------LHDT------
----A--TK----VKTLI--E-G-P-Q-G-------------------------------
-----------------------------AK---LT------------------------
-----------------------------------------------------------A
-------S---QD-FAHK-----V-K------ECLD--------------V------LTE
----AD---RKL--------------QP---S----------P--------------KR-
----------------------------------G-------------------F-----
-----------------------------R--R-L-------------------------
-----------------G-----FKSLKWP--FQS-------E-D-V-----------HR
T------------------------------------------------I-GRINR----
C--------------HNSLH-------L----VL-----------QMDGI--------A-
----------FQLE-------A------G-----LKLDKV--------------------
------GT------R--ID---KA---HSK------------------------------
------------------------------------------------------------
------------------LDKVDNNLM---------------------------------
------------------------------------------------------------
------------------------------------------------------------
------------------------------------------------------LS----
--ALP----------TAASAAY----------------------------NSQ-----A-
---E---E-ENSFCL-----KA------TR------------S------------ELLQD
IDNWFSDDKTE-------------------------------------------------
------------------------------------------------------------
------------------------------------------------------------
------------------------------------------------------------
------------------------------------------------------------
--------------------------------
>PCD24446.1
------------------------------------------------------------
------------------------------------------------------------
--ME---AL-----------------G----------VAA--SV----IAV--VDISVKL
--L--QV----------CS---NY------AK-EIK--------------H-A----E--
-AE----------IKDLRHE--------------------VAN-------LHDT------
----A--TK----VKTLI--E-G-P-Q-G-------------------------------
-----------------------------AK---LT------------------------
-----------------------------------------------------------A
-------S---QD-FAHI-----V-K------ECLD--------------I------LTE
----VG---RKL--------------QP---S----------S--------------KR-
----------------------------------G-------------------F-----
-----------------------------R--R-L-------------------------
-----------------G-----FKSLKWP--FQS-------E-D-V-----------HR
T------------------------------------------------I-GRINR----
C--------------HNSLS-------L----VL-----------EVDGI--------A-
----------LQPE-------A------G-----LKLDNV--------------------
------GT------Q--IS---KA---HSK------------------------------
------------------------------------------------------------
------------------LDKFDDSVI---------------------------------
------------------------------------------------------------
------------------------------------------------------------
------------------------------------------------------LS----
--TLP----------IAASAAY----------------------------NSQ-----A-
---E---E-ENSFCL-----RA------TR------------S------------ELLQD
IDDWFNDDKTE-------------------------------------------------
------------------------------------------------------------
------------------------------------------------------------
------------------------------------------------------------
------------------------------------------------------------
--------------------------------
>XP_011325789.1
------------------------------------------------------------
------------------------------------------------------------
--ME---AL-----------------G----------VAA--SV----IAV--VDISVKL
--L--QV----------CS---NY------AK-EIK--------------H-A----E--
-AE----------IKDLRHE--------------------VAN-------LHDT------
----A--TK----VKTLI--E-G-P-Q-G-------------------------------
-----------------------------AK---LT------------------------
-----------------------------------------------------------A
-------S---QD-FAHI-----V-K------ECLD--------------I------LTE
----VG---RKL--------------QP---S----------S--------------KR-
----------------------------------G-------------------F-----
-----------------------------R--R-L-------------------------
-----------------G-----FKSLKWP--FQS-------E-D-V-----------HR
T------------------------------------------------I-GRINR----
C--------------HNSLS-------L----VL-----------QVDGI--------A-
----------LQPE-------A------G-----LKLDNV--------------------
------GT------Q--IS---KA---HSK------------------------------
------------------------------------------------------------
------------------LDKFDDSVI---------------------------------
------------------------------------------------------------
------------------------------------------------------------
------------------------------------------------------PS----
--TLP----------NAASAAY----------------------------NSQ-----A-
---E---E-ENSFCL-----KA------TR------------S------------ELLQD
IDDWFNDDKTE-------------------------------------------------
------------------------------------------------------------
------------------------------------------------------------
------------------------------------------------------------
------------------------------------------------------------
--------------------------------
>CEG05218.1
------------------------------------------------------------
------------------------------------------------------------
-MAE---VA--------------A-IA----------LVG--NI----LQF--AEVGIKL
--A--RT----------AQ---RA------YK-ST--------SG-----L------I--
-QE----------DEDF-LAN-------------------TER-------LQSL------
----L--GL----VKEAT--------T---------------------------------
------------------------------------------------------------
-------------------------------------------DPED--SR-------QL
-----GI----DENLLKT-----A-K------ACDD--------------Y------ASE
----LI---TLL----GF--LR---RRPGE------------------------------
------------------------------------------------------------
------------------------------LRA-L-------------------------
----------------EALRT--MMLRRLR----N-------A-E-I-----------QT
L------------------------------------------------E-GKLSN----
M--------------QQTLL----------------------------LA-LT-------
----------TSS-------------------H-ARQSSALAV-----------------
---------V---RE--LR---HQ-N-DVLE-------------------------A---
------NTT---------------------------------------------------
----------------AKLESIESLIRRIDV------K----------------------
---------------D----L-------------GA------------------------
----------------------------------------------------S---N---
-----AA-----------K------TAV------------------S------YL-----
-DNLLD-E------AQHVKKHQEFLSSL-K---------------FR---E-------I-
---K--QR-HSA--I-----QD-R----HRA-----TF--SWV-F-AEG-Q-T-------
------------------------------------------------------------
------------------------------------------------------------
------------------------------------------------------------
------------GFKE------------W--LEEGN------------------------
------------------------------------------------------------
--------------------------------
>OBS28462.1
------------------------------------------------------------
------------------------------------------------------------
-MAE---LA--------------A-IA----------LVG--NI----LQF--VEVGIKL
--T--RT----------AQ---RA------YK-ST--------SG-----L------I--
-QE----------DEEF-LAN-------------------TER-------LQTL------
----V--GL----IDQSQ--------P---------------------------------
------------------------------------------------------------
-------------------------------------------NPED--AR-------QA
-----SI----DENLLHT-----A-K------ACDE--------------Y------ALQ
----LE---TLL----GF--LR---RRPGE------------------------------
------------------------------------------------------------
------------------------------LRA-L-------------------------
----------------EAIRT--MMLRRLR----N-------T-E-I-----------QA
L------------------------------------------------E-GKLIN----
V--------------QKGLL----------------------------LA-LT-------
----------TSS-------------------H-SRQSSALAA-----------------
---------I---RK--LK---QQ-N-AVLE-------------------------A---
------NTI---------------------------------------------------
----------------TKLESIESLIRSIDL------K----------------------
---------------K----E-------------GT------------------------
----------------------------------------------------S---K---
-----AT-----------K------IAI------------------S------HL-----
-DNLAI-E------AQRVKKHHDFLKSL-R---------------FR---E-------I-
---K--QR-HSA--I-----QD-H----HKA-----TF--NWV-F-TEG-K-T-------
------------------------------------------------------------
------------------------------------------------------------
------------------------------------------------------------
------------GFRE------------W--LEEGS------------------------
------------------------------------------------------------
--------------------------------
>PCD39423.1
------------------------------------------------------------
------------------------------------------------------------
-MAE---LA--------------A-IA----------LVG--NI----LQF--AELGIKL
--T--KT----------AQ---RA------YK-ST--------SG-----L------I--
-QE----------DEEF-LTD-------------------TER-------LKKL------
----V--GL----IDQGQ--------S---------------------------------
------------------------------------------------------------
-------------------------------------------NPED--VR-------QV
-----SI----DENLCQT-----A-K------ACDE--------------Y------ASQ
----LE---TLL----GF--LR---RRPGE------------------------------
------------------------------------------------------------
------------------------------LRA-L-------------------------
----------------EAIRT--VMLRRLR----N-------T-E-I-----------QA
L------------------------------------------------E-GKLIN----
V--------------QIKLL----------------------------LA-LT-------
----------TSS-------------------H-SRQSSALVA-----------------
---------I---RE--LK---HQ-N-AVLE-------------------------A---
------NTT---------------------------------------------------
----------------TKLESIESLIQGINL------K----------------------
---------------K----E-------------GT------------------------
----------------------------------------------------S---N---
-----AT-----------K------MVI------------------S------HL-----
-DNLVV-E------AQRVKKHHNFLKSL-R---------------FR---E-------I-
---K--QR-HSA--I-----QD-H----HKA-----TF--KWV-F-TKG-Q-T-------
------------------------------------------------------------
------------------------------------------------------------
------------------------------------------------------------
------------GFRE------------W--LEDGS------------------------
------------------------------------------------------------
--------------------------------
>PTD10938.1
------------------------------------------------------------
------------------------------------------------------------
-MAE---LA--------------A-IA----------LVG--NM----LQF--AEVGIKL
--A--KT----------AQ---RA------YK-ST--------SG-----L------I--
-QE----------DEEF-LTD-------------------TER-------LKKL------
----V--GL----IDQSQ--------P---------------------------------
------------------------------------------------------------
-------------------------------------------NPEG--AR-------QA
-----SI----DENLRQT-----A-K------ACDE--------------Y------ASQ
----LE---TLL----GF--LR---RRPGE------------------------------
------------------------------------------------------------
------------------------------LRA-L-------------------------
----------------EALRT--VMLRRLR----N-------T-E-I-----------QA
L------------------------------------------------E-GKLIN----
V--------------QMKLL----------------------------LA-LT-------
----------TSS-------------------H-SRQSSALVA-----------------
---------I---LP---------------------------------------------
------------------------------------------------------------
-------------------------HSGTDL------K----------------------
---------------E----E-------------GT------------------------
----------------------------------------------------S---N---
-----AA-----------K------MVI------------------S------HL-----
-DNLVV-E------AQRVKKHHDFLKSL-R---------------FR---E-------I-
---K--QR-HSA--I-----QD-H----HKA-----TF--KWV-F-AKG-Q-T-------
------------------------------------------------------------
------------------------------------------------------------
------------------------------------------------------------
------------GFLE------------W--LEDGS------------------------
------------------------------------------------------------
--------------------------------
>RFN52042.1
------------------------------------------------------------
------------------------------------------------------------
-MAE---VA--------------A-IA----------LVG--NI----LQF--AEVGIKL
--A--RT----------AQ---RA------YK-ST--------SG-----L------I--
-QE----------DEDF-LTN-------------------TER-------LQSL------
----L--GL----VKEAT--------T---------------------------------
------------------------------------------------------------
-------------------------------------------DPED--SR-------QV
-----SI----DENLLKT-----A-K------ACDD--------------Y------ASE
----LI---TLL----GF--LR---RRPGE------------------------------
------------------------------------------------------------
------------------------------LRA-L-------------------------
----------------EAIRT--MMLRRLR----N-------A-E-I-----------QA
L------------------------------------------------E-GKLSN----
M--------------QQTLL----------------------------LA-LT-------
----------TSS-------------------H-ARQSSVLAV-----------------
---------V---RE--LR---HQ-N-DVLE-------------------------A---
------NTT---------------------------------------------------
----------------AKLESIESLIRKIDV------K----------------------
---------------D----L-------------GA------------------------
----------------------------------------------------S---N---
-----AA-----------K------AAI------------------S------YL-----
-DNLLD-E------AQHVKKHQDFLSSL-K---------------FR---E-------I-
---K--QR-HSA--I-----QD-R----HRA-----TF--SWV-F-AEG-Q-I-------
------------------------------------------------------------
------------------------------------------------------------
------------------------------------------------------------
------------GFKD------------W--LEEGH------------------------
------------------------------------------------------------
--------------------------------
>XP_009253394.1
------------------------------------------------------------
------------------------------------------------------------
-MAE---LA--------------A-IA----------LVG--NI----LQF--AEVGIKL
--T--KT----------AQ---RA------YK-ST--------SG-----L------I--
-QE----------DEEF-LTD-------------------TER-------LKKL------
----V--GL----IDQSQ--------P---------------------------------
------------------------------------------------------------
-------------------------------------------NPED--AR-------QT
-----SI----DENLRQT-----A-K------ACDE--------------Y------ASQ
----LE---TLL----GF--LR---RRPGE------------------------------
------------------------------------------------------------
------------------------------LRA-L-------------------------
----------------EALRT--VMLRRLR----N-------T-E-I-----------QA
L------------------------------------------------E-GKLIN----
V--------------QMKLL----------------------------LA-LT-------
----------TSS-------------------H-SRQSSALVA-----------------
---------I---RE--LK---QQ-N-AVLE-------------------------A---
------NTT---------------------------------------------------
----------------TKLESIESLIRGIDL------K----------------------
---------------E----E-------------GT------------------------
----------------------------------------------------R---N---
-----AA-----------K------MVI------------------S------HL-----
-DNLVV-E------AQRVRKYHDFLKSL-R---------------FR---E-------I-
---K--QR-HSA--I-----QD-H----HKA-----TF--KWV-F-AKG-Q-T-------
------------------------------------------------------------
------------------------------------------------------------
------------------------------------------------------------
------------GFRE------------W--LEDGR------------------------
------------------------------------------------------------
--------------------------------
>XP_011318326.1
------------------------------------------------------------
------------------------------------------------------------
-MAE---LA--------------A-IA----------LVG--NI----LQF--AELGIKL
--T--KT----------AQ---RA------YK-ST--------SG-----L------I--
-QE----------DEEF-LTD-------------------TER-------LKKL------
----V--GL----IDQGQ--------S---------------------------------
------------------------------------------------------------
-------------------------------------------NPED--VR-------QA
-----SI----DENLRQT-----A-K------ACDE--------------Y------ASQ
----LE---TLL----GF--LR---RRPGE------------------------------
------------------------------------------------------------
------------------------------LRA-L-------------------------
----------------EAIRT--VMLRRLR----N-------T-E-I-----------QA
L------------------------------------------------E-GKLIN----
V--------------QIKLL----------------------------LA-LT-------
----------TSS-------------------H-SRQSSALVA-----------------
---------I---RE--LK---HQ-N-AVLE-------------------------A---
------NTT---------------------------------------------------
----------------TKLESIESLIQGINL------K----------------------
---------------K----E-------------GT------------------------
----------------------------------------------------S---N---
-----AT-----------K------MVI------------------S------HL-----
-DNLVV-E------AQRVKKHHNFLKSL-R---------------FR---E-------I-
---K--QR-HSA--I-----QD-H----HKA-----TF--KWV-F-TKG-Q-T-------
------------------------------------------------------------
------------------------------------------------------------
------------------------------------------------------------
------------GFRE------------W--LEDGS------------------------
------------------------------------------------------------
--------------------------------
>XP_025590018.1
------------------------------------------------------------
------------------------------------------------------------
------------------------------------------------------------
-------------------------------------------MA-----E------L--
-AA----------IALF-LAD-------------------TER-------LQKL------
----V--GL----IN--Q--------P---------------------------------
------------------------------------------------------------
-------------------------------------------NPED--AR-------PA
-----SI----DEHLLQT-----A-K------ACDE--------------Y------ASQ
----LV---TLL----GF--LR---WRPGE------------------------------
------------------------------------------------------------
------------------------------LRA-L-------------------------
----------------EAIRT--MMLRRQR----N-------T-E-I-----------QT
L------------------------------------------------E-EKLIN----
V--------------QKDLL----------------------------LA-LT-------
----------TSS-------------------H-SRQSSAMVV-----------------
---------I---HE--LK---HQ-N-AVLE-------------------------A---
------NTT---------------------------------------------------
----------------TKLESVGSLIRGIDQ------K----------------------
---------------K----E-------------GT------------------------
----------------------------------------------------S---K---
-----AT-----------K------VFI------------------S------HL-----
-DNLVI-E------AQRVKKHHEFLKSL-R---------------FR---E-------I-
---K--QR-YSA--I-----QD-H----HKA-----TF--NWV-F-VEV-K-T-------
------------------------------------------------------------
------------------------------------------------------------
------------------------------------------------------------
------------G-----------------------------------------------
------------------------------------------------------------
--------------------------------
>CEJ55591.1
------------------------------------------------------------
------------------------------------------------------------
--MD---PL-----S--------V--------------AA--SI----AGV--ATA----
--A--FQ----------II---G-------YLGTVA--------S----GG------K--
--E----------RLSLLQE-----------------------LS----NLWIT------
----I--TA----LQAQL--------A-P-------------------------------
-------------------------D--------------------GN--------V---
-------------------------------------V--DKENF----PP---QLLSLF
ET-------------DGI-----L-K------ELDG--------------L------VKD
----VE---NKL----KP---R--------------------------------------
------------------------------------------------------------
-------------------------------ST-R-------G-----------------
-------------------SI--RQTLAWP--LAK-------A-DV------------IQ
M------------------------------------------------V-AKISR----
M--------------QQTLH-------F----AL-----------EQSNYA---------
----------L-T------QEIH-RD-G--------------------------------
-------------KA--MK---AT-M-DET------------------------------
------------------------------------------------------------
------------------------------------------------------------
------------------------------------------------------------
------------------------------------------------------------
------------------------------------------------------------
---------------R----LKEMINWLS--P---------LN--FI---AKQ-S--LL-
---F--KE-Q------------------HEG-----TC--KWF-L-GCE-D-FRA-----
---WKESEN---------------------------------------------------
------------------------------------------------------------
------------------------------------------------------------
------------------------------------------------------------
------------------------------------------------------------
--------------------------------
>OKP00502.1
------------------------------------------------------------
------------------------------------------------------------
--MD---PL-----S--------L--------------AA--SI----AGV--ATA----
--A--FQ----------II---G-------FLGTIV--------S----GG------K--
--E----------RLSLLQE-----------------------LS----NLWIT------
----I--TA----LQAQL--------A-P-------------------------------
-------------------------D--------------------GN--------V---
-------------------------------------I--DEENF----PP---QLLTLF
ES-------------DGI-----L-K------ELES--------------L------VED
----VE---KKL----KP---R--------------------------------------
------------------------------------------------------------
-------------------------------ST-R-------G-----------------
-------------------SI--RQTLAWP--ISK-------A-DV------------IQ
I------------------------------------------------V-AKISR----
M--------------QQTLH-------F----AL-----------EQSNYA---------
----------L-T------KEIH-RD-G--------------------------------
-------------QA--MK---AT-M-DET------------------------------
------------------------------------------------------------
------------------------------------------------------------
------------------------------------------------------------
------------------------------------------------------------
------------------------------------------------------------
---------------R----LKEMIEWLS--P---------LN--FV---AKQ-S--LL-
---F--KE-Q------------------HEG-----TC--KWF-L-GCE-E-VRG-----
---WKESEN---------------------------------------------------
------------------------------------------------------------
------------------------------------------------------------
------------------------------------------------------------
------------------------------------------------------------
--------------------------------
>OOQ89141.1
------------------------------------------------------------
------------------------------------------------------------
--MD---PL-----S--------V--------------AA--SI----AGV--ATA----
--A--FQ----------II---G-------YLGTVA--------S----GG------K--
--E----------RLSLLQE-----------------------LS----NLWIT------
----I--TA----LQAQL--------A-P-------------------------------
-------------------------D--------------------GN--------V---
-------------------------------------V--DKENF----PP---QLLSLF
ET-------------DGI-----L-K------ELDG--------------L------VKD
----VE---NKL----KP---R--------------------------------------
------------------------------------------------------------
-------------------------------ST-R-------G-----------------
-------------------SI--RQTLAWP--LAK-------A-DV------------IQ
M------------------------------------------------V-AKISR----
M--------------QQTLH-------F----AL-----------EQSNYA---------
----------L-T------QEIH-RD-G--------------------------------
-------------KA--MK---AT-M-DET------------------------------
------------------------------------------------------------
------------------------------------------------------------
------------------------------------------------------------
------------------------------------------------------------
------------------------------------------------------------
---------------R----LKEMINWLS--P---------LN--FI---AKQ-S--LL-
---F--KE-Q------------------HEG-----TC--KWF-L-GCE-D-FRA-----
---WKESEN---------------------------------------------------
------------------------------------------------------------
------------------------------------------------------------
------------------------------------------------------------
------------------------------------------------------------
--------------------------------
>XP_022493490.1
------------------------------------------------------------
------------------------------------------------------------
--MD---PL-----S--------V--------------VE--SITG-IAT---------T
--A--YQ----------LI---G-------YLSTVV--------A----GG------K--
--E----------RLSLLQE-----------------------LT----TLWIT------
----I--AV--------L--------K-A-------------------------------
-----------------------------------------------Q-L---A--PEG-
-------TVV-------N--------KEDF-----------PSG------L---VEI--F
K-------------TDGL-----L-K------ELEN--------------L------VQE
----VE---RML----T--------------P----------------------------
------------------------------------------------------------
-------------------------R-----ST-P-------K-----------------
-------------------KI--RQTLAWP--LSK-------K-DV------------IQ
T------------------------------------------------I-EHIQC----
L--------------QQTLH-------F----AL-----------DQVNYN---------
----------L-------------------------------------------------
------------------------------------------------------------
------------------------------------------------------------
------------------------------------------------------------
------------------------------------------------------------
------------------------------------------------------------
------------------TK-----EIR--------R-D-----G-------Q-A--M--
-KTVMD-E------TR----LKEMIDWIS--P------L---N--FI---TKQ-S--MI-
---F--KE-Q------------------HEG-----TC--KWF-F-EHD-S-FIE-----
---WKETGN---------------------------------------------------
------------------------------------------------------------
------------------------------------------------------------
------------------------------------------------------------
------------------------------------------------------------
--------------------------------
>CEJ80114.1
------------------------------------------------------------
------------------------------------------------------------
-MAAADDSP-----SRPAGR--IPD-------------GD--QI----AQF--LLAATNV
--Y--RA----------AV---MM------HL-S--------------VDD-G-------
-DV------------AV-ERD------------------AV-------------------
----A--KL--TSLARDA----DVI-H---------------------------------
---------------------------------SL-------------------------
---------------S-----------I------------------------------TV
-----VG----DGSSDKM-----V-A------DAAE--------------V------GQS
----LV---LRL----AR--IS---HVATD-S----------------------------
------------------------------------------------------------
--------------------------S-T-KR--------CHVD----------------
-----------------------DLVNVW----PP-------S-D-V-----------VF
L------------------------------------------------R-QALQD----
V--------------MNNAV-----AVT----SL--------------------------
-----------S------------------------------------------------
-----P---------------------------------------------A--------
---------HE-DQC-----RH----------------------------------NLSV
VI----------AKVPQALTVEE--------------D---------------KRVEEA-
------------AE--Q-------------------------------------------
------------KSA----R-----KIPKHWP------KGVP------L-----------
-----PE--------------H-----R------------------F------VV-----
-PHRPA-P------AG--IINEFLLESL-A---------------YR---S-------M-
---Y--DR-EDE--V-----ER-A----HAN-----TF--EWV-F-DDY-S-TDS-----
------------------------------------------------------------
------------------------------------------------------------
------------------------------------------------------------
-----TRRDP--KLKE------------W--LETETL-----------------------
------------------------------------------------------------
--------------------------------
>CEJ81162.1
------------------------------------------------------------
------------------------------------------------------------
-MVD---VL-----E--------T--------------TS--GV----VTV--LDL----
--S--KT----------IL---G-------YLRNVQ--------H----AS------G--
--D----------RRQLRQE-----------------------LI----SLRGI------
----L--EE----LKDTV--------E---------------------------------
------------------------------------------------------------
---------G------------------------------VNSD-RHKEWSA--CLSVLN
R-------------DDGP-----L-Q------QLKE--------------A------LQT
----LQ---KIL----G-----------PS-S-N----------------------D---
--------------------KG--------------------------------------
----------------------------------S-------K-----------------
-------------------AA--VSSLLFP--FQK-------S-SI------------DK
A------------------------------------------------L-KAIQR----
Q--------------KSLIV-------L----AI-----------ENDHFA---------
----------L-S------QAIL-AN-V--------------------------------
-------------KS---------------------------------------------
------------------------------------------------------------
------------------------------------------------------------
------------------------------------------------------------
------------------------------------------------------------
-------------------------GIQ--------K-W-----E-------E-S--Q--
-----E-Q------QH----RQKVISWIT--P------V---D--YS---LNH-A--AF-
---A--NQ-C------------------QEN-----TG--QWI-L-DSA-E-FQS-----
---WLQEKK---------------------------------------------------
--------------------------A---------------------------------
------------------------------------------------------------
------------------------------------------------------------
------------------------------------------------------------
--------------------------------
>CEJ87794.1
------------------------------------------------------------
------------------------------------------------------------
--MD---PL-----S--------I--------------SF--GV----AGV--LPLIAKV
--I--TT----------LR---R-------YAAAVA--------G----AK------K--
--K----------IESFILE-----------------------LE----VLQVA------
----L--KN----LEDLL--------Q-D-------------------------------
-------------------------K--------------------LV-SEA-D--IVF-
-------DP-------AS--------VLLS------------------------------
-----------------C-----S-T------TIQV--------------R------LQE
----IL---KKL----IS--ES--------------------------------------
------------------------------------------------------------
----------------------------D-K-K---------------------------
-----------------------LGCVLWP--FTE-------K-EQ------------QK
A------------------------------------------------I-NEVRN----
F--------------STWVQ-------F----AL-----------SVDGCR---------
----------L-L------SQTS-EN-VL--AILAQQLEQ--------------------
-----FS-----------------------------------------------------
------------------------------------------------------------
-----------------MVHQ---------------------------------------
------------------------------------------------------------
------------------------------------------------------------
--------L-E---T-RTKVLCS--AIQ--------E-Q-----T-------N-L--L--
-RNSAE-E------EH----RNAILDWIS--A-------TRYN-------TRH-S--IL-
---Q--RT-R------------------AKN-----TG--SWL-L-QNK-L-FLQ-----
---WKEGIA---------------------------------------------------
--------------------------SS--------------------------------
------------------------------------------------------------
------------------------------------------------------------
------------------------------------------------------------
--------------------------------
>CEJ91474.1
------------------------------------------------------------
------------------------------------------------------------
--MD---PL--------------SII-------------A--ST----IAV--VQATAAT
--Y--KA----------IQ---KF--------------------------K-G--L-P--
--K------------EF-VEV-------------------SLRFP----LAEDS------
----L--RL----LQN--------------------------------------------
------------------------------------------------------------
-----------QLNNTG--------------------------------NL-------DD
-----AS----KRALEPC-----I-N------GCYA--------------K------AQK
----LR---DIF----KS--VE---QGA---T-N--------------------------
------------------------------------------------------------
--------------------------D-G-------------------------------
-------------SVLDIYRA--ALMRLGK----V-------H-R-V-----------ER
L------------------------------------------------MNSILAD----
L------------------N-------------A-----------------LA----TN-
----R-----------------I-----------FQGD-----D----------------
-----TSHLA---AQ--LK---ES-I-DQL------------------------SDL---
----A---S--SVPD--AELEGPQ------------------------------------
------S-------LNQLIEPGGTGYQAQYN----------------------NYGSGP-
-------------NYNI--SGG------------SHTMNF--------------------
------------------------------GP----------------------------
----S-------------------------------------------------------
-------------------RKSRILEAL-N---------------TL---P-------Y-
---R--AR-MN-------RNPD-RT----PR-----TC--EWF-E-DHP-E-FK-Q----
---WDA------------------------------------------------------
-----------------------CQSS---------------------------------
------------------------------------------------------------
------------------------------------------------------------
------------------------------------------------------------
--------------------------------
>CEL00917.1
------------------------------------------------------------
--------------------------------------------------------MDNA
VMAD---PI--------------TIIG----------LAS--SI----ITF--VEFGLKV
--V--SG----------AK---GI------RD-SQ--------HG-----T------T--
-AE----------IHQL-DLI-------------------VAD-------VRAL------
----N--TE----VKQQ-------------------------------------------
------------------------------------------------------------
-------------------------------------------QLSH--KK-------LS
-----ED----ELRILAM-----V-T------ECER--------------L------QDE
----LQ---KTI----ES--LT---VRPDA-R----------------------------
------------------------------------------------------------
------------------------------SQT-L-------------------------
----------------ESARV--FAKSLFK----S-------S-D-L-----------QA
L------------------------------------------------R-TRLDS----
L--------------DARIR----------------------------MS-VG-------
----------NAM-------------------QRDQHSSIMNK-----------------
---------L---AD--IE---AS-H-RRMD-------------------------V---
------YHD---------------------------------------------------
----------------SKLDLIRQDILRLTT------Q----------------------
---------------T----Q-------------LD-------N---------ER-----
-------------------REAI-------------------------Q---V---A---
-----QL-----------S------SLK------------------M------KL-----
-EVLQR-E------QSTCSRQIAVLKSL-Y---------------FP---E-------L-
---R--RR-WHQ--I-----RD-A----DQR-----SN--NWI-Y-DPG-K-T-------
------------------------------------------------------------
------------------------------------------------------------
------------------------------------------------------------
------------SFVQ------------W--LENQENDD---------------------
------------------------------------------------------------
--------------------------------
>CEL03835.1
------------------------------------------------------------
------------------------------------------------------------
--MD---PL-----------------S----------CAA--SV----IAV--IQLAGAL
--A--DI----------CG---NY------IK-RVK--------------N-A----R--
-KE----------INDLKGE--------------------INS-------LRSI------
----L--ES----LNNVL--H-G-P-G-G-------------------------------
--------------------------------ENLI------------------------
-----------------------------------------------------------A
-------L---QK-IFDD-----V-G------KCNV--------------I------LRN
----LG---DKI--------------NPET-T----------Q--------------SS-
------------------------------------------------------------
-----------------------------I-RR-R-------------------------
-----------------A-----FRYWKWP--LQR-------M-E-V-----------DE
V------------------------------------------------I-SQLKG----
C--------------TSLFV-------A----AL-----------QIDHV--------L-
----------ST------------------------------------------------
------------------------------------------------------------
------------DRF---------------------------------------------
---------------ERKFD----------------------------------------
------------------------------------------------------------
------------------------------------------------------------
------------------------------------------------------LR----
--SLK----------IVEEAAY----------------------------DSS-----E-
---N---K-H-KECL-----PK------TR------------V------------ELLRQ
VTDWAEAPQGKC------------------------------------------------
------------------------------------------------------------
------------------------------------------------------------
------------------------------------------------------------
------------------------------------------------------------
--------------------------------
>CEL06035.1
------------------------------------------------------------
------------------------------------------------------------
--MG---EL--------------AALG----------LAC--NI----IQL--VDFGSNL
--F--SK----------AR---EI------GN-SA--------HG---IG-------D-E
-------------EHDV-EMI-------------------AKD-------LKTL------
----L--H---G-LKDD------PA-N---------------------------------
------------------------------------------------------------
------------------------------------------------------------
-----------DSSLNEL-----R-G------GCCA--------------V------ADE
----LV---TIM----ED--LK---SA-------------------------------NV
Q-----------------------------------------------------------
----------------------------G--RK-W-------------------------
----------------GSFKQ--AMKLVRK----E-------K-E-I-----------RA
L------------------------------------------------E-KRTYE----
T--------------SSS--------NH-----------------HTSRR----------
---D-------------------------------SHSSTVTC-----------------
-----IE----R-----LV---ER-S-TRLEMS---------------------------
-------TTHSIEVLR-LELLAALK---GFQ-----------------------------
------------------------------------------------------------
------------------------------------------------------------
----------------------------------------------------KQTHNP--
--PLADISD-----------------------------------------------KL--
-AKLTR-A------GSSLEKEHDILQSL-G---------------FS---T-------M-
---R--WR-YSN--I-----KK-E----HEQ-----TF--QWI-F-KGP-D---------
------------------------------------------------------------
------------------------------------------------------------
------------------------------------------------------------
---------T--QFLE------------W--LRTGA------------------------
------------------------------------------------------------
--------------------------------
>CEL07326.1
------------------------------------------------------------
------------------------------------------------------------
--ME---PM--------------SAIS----------LAA--SV----CQF--VDFACRI
--I--SK----------GN---KL------RG-AR---------------H-G--L-L--
-VE---------DA-DL-LAA-------------------STR-------VVEL------
----N--NK----LVDSL----GAY-S-RS--ERGS------------------------
------------------------------------------------------------
--------------------------------------------------L-------EV
-----EA----RAQINAA-----C-R------GLNQ--------------V------ATE
----LI---DTL----NK--LR---LPGG-------------------------------
------------------------------------------------------------
------------------------------SGR-W-R---SMRQ----------------
-----------------------AVKAVR----GR-------Q-G-V-----------EK
M------------------------------------------------K-NDIIV----
Y--------------QQRLN-------T----AL-----------------LI-------
-----------SIY------ARL-----D--PSFTYQDPT--------------------
-------------------------------------------------------RG---
----A--GN---RQA----PLLSS---K---S--------LE---------------L--
LFAG----------SRSPPPPWQTHLMDKVL-----AN----------------------
--------------------------------------TQ--P-----------------
--------------T----ALSV----------------QVA------IFRDE--LS---
---------------------SI-------------------------------------
----TA-R------KAKKQTQQQLIGLL-S---------------FP---D-------L-
---H--DR-DYR--I-----TN-A----HQD-----TF--QWI-F-AGP-N---------
------------------------------------------------------------
-----------------------DRHPRKW------------------------------
------------------------------------------------------------
---------R--LFAP------------W--LQGQE------------------------
------------------------------------------------------------
--------------------------------
>CEL09860.1
------------------------------------------------------------
------------------------------------------------------------
--------M-----T--------D--------------PG--SS----LAV--VSLALQV
--M--QG----------LL---H-------YYELLK--------N----CD------D--
--D----------VKEIQRS-----------------------LL----WLGNL------
----F--TQ----LDITL--------R---------------------------------
-----------------------------------------------------K--PNL-
-------Q-A-------E---------------------------------------IAN
I-------------IRIT-----T-K------SCED--------------N------VKK
----LE---KLL----DR--VK---KE-GT-P-K--------------------------
------------------------------------------------------------
--------------------------G-L-RSK-Y-------K-----------------
-------------------TI--TRKVLYI--YHS-------K-EI------------QD
V------------------------------------------------T-ALLTE----
I--------------REDLR-------L----AI-----------DLLNLD---------
----------T-T------ATSL-DE-V--------------------------------
-------------RN--VN---KG-L-EALR-------------S---------------
----------SI------------------------------------------------
------------------------------------------------------------
------------------------------------------------------------
------------------------------------------------------------
---------------------------E--------E-K-----S-------K-R--D--
-EESAR-D------AA----KKTKMTVV-----------------------------KD-
---C--TI-Q------------------ELD-----NG--FWT-G-HGL-V-NGK-----
---WRGAST---------------------------------------------------
--------------------------FGLQE--TWG------------------------
------------------------------------------------------------
------------------------------------------------------------
------------------------------------------------------------
--------------------------------
>CEN61468.1
------------------------------------------------------------
------------------------------------------------------------
--MD---P-------------------------------G--AI----TGL--VVLAVQV
--A--SA----------CG---E-------YINEVK--------D----AS------D--
--Q----------MGHLKNE-----------------------VV----LLQDI------
----L--ES----LEKLR--------L-E-------------------------------
-------------------------S--------------------PG-D---Q--RV--
-----------------------------------------I---S---LSR--R-----
---------------PEC-----F-E------ECSK--------------L------LEE
----VQ---KKL----NP--GP---SS-D--T-R--------------------------
------------------------------------------------------------
------------------------------VSV-I-------K-----------------
-------------------NA--YRSLKWP--LEK-------K-NV------------ME
R------------------------------------------------V-EQIRH----
Y--------------SITFS-------T----AM-----------QLEQNH---------
----------T-I------NRIA-WE-I--------------------------------
------------------------------------------------------------
------------------------------------------------------------
-------------------DAQRLK-----------------------------IAQE--
---------------A--------------------------------------------
-------------E--------I--D---------------------FSE----------
-------------DT-MQCL-D--------------------------------------
--------------GT----RGELLDQIE--E----------------------------
------------------------------------------------------------
---WAKSSQ---------------------------------------------------
--------------------------GNC-------------------------------
------------------------------------------------------------
------------------------------------------------------------
------------------------------------------------------------
--------------------------------
>CEN61711.1
-----------------------MAGV---RLS-------RA------------------
--------------NTARPRRQQSHFPALSS----------------SHS--WLPP---K
PTME---PF--------------TAIG----------LIG--NI----ITF--IDAGCKL
--V--SK----------AN---ET------YR-SA--------TG---AT-------A-E
-------------NEAL-GET-------------------GAR-------FLAA------
----A--S---S-IEKNL------A-A-VN------------------------------
------------------------------------------------------------
----------------------------------------------------------LR
-----PD----EVALKDL-----A-V------KCCG--------------V------SNE
----LE---QLL----LK--LK---AKN-A-K----------------------------
------------------------------------------------------------
-------------------------------SK-R-------------------------
----------------SAMSA--TLRNLWK----D-------K-E-K-----------AE
L------------------------------------------------E-KKLIS----
Y--------------RSELM-----LLL-----------------ATTDR----------
-------------------------------------FDFQER-----------------
------------LDE--LV---QY-G-QS---------------------------T---
----Q----AEMVSLQ-DNIK---------------------------------------
----------------ALQTAV---QA---------------------------------
------------------------------------------------------------
--------------------------------------------------------GV--
--IGPDARQ----------------QLE----------------------------NF--
-ITAVG-N------ASKKVRETTVLQAL-R---------------FD---M-------V-
---N--ER-FDE--V-----AT-A----HEE-----TF--KWV-F-DTK-S-SDIEDE--
------------------------------------------------------------
------------------------------------------------------------
------------------------------------------------------------
---QKRNAKE--RFTS------------W--LRDGN------------------------
------------------------------------------------------------
--------------------------------
>CEN61742.1
------------------------------------------------------------
------------------------------------------------------------
--MD---AL--------------AAVG----------LAS--NI----ISF--IDFSCEL
--I--TG----------AR---DI------YK-SG--------DG---RT-------S-E
-------------NATL-ESI-------------------LVD-------LEDF------
----S--Q---G-LVTD-------L-K-AT------------------------------
------------------------------------------------------------
-----------------------------------------------------------T
-----SN----EKALLRL-----S-T------DCLR--------------L------SQE
----LS---GVL----AK--LK---VSG-G-N----------------------------
------------------------------------------------------------
-------------------------------RK-W-------------------------
----------------KSLRT--KWASMRK----E-------R-D-I-----------TS
M------------------------------------------------E-SRLSS----
Y--------------RGQIL-----IRL-----------------QFMLG----------
---------------------------------Q-QQSSFKAS-----------------
------------LDE--IQ---MQ-A-QT---------------------------F---
----HNVHGKQLDTLR-TGLL---------------------------------------
----------------AEIGRMR-DMFQAV------SQR---------------------
-E----------------------------------SADN---G----------------
-------------------------------------------------------NSF--
--GGISVTG----------------LCA----------------------------LL--
-AQLRE-L------TARVPAENQLLARL-Y---------------FP---S-------L-
---Y--YR-EDA--V-----AP-S----EAR-----TF--QWL-V-DHV-Y-DSEGMYKT
SA----------------------------------------------------------
------------------------------------------------------------
----------------------------------EVWG----------------------
---SKGNTRR--NFLK------------W--LNSGD------------------------
------------------------------------------------------------
--------------------------------
>XP_018380602.1
------------------------------------------------------------
------------------------------------------------------------
--MD---PL--------------SAIG----------LAS--NI----IQF--VNFGCEL
--I--SG----------AQ---EV------CK-SI--------SG---QT-------A-A
-------------NVDL-QDI-------------------AKC-------LAKA------
----S--N---D-LIAP------QP-D-PS------------------------------
------------------------------------------------------------
-------------------------------------------------S---------Q
-----SS----VNEICKL-----A-A------SAKV--------------I------ADE
----LQ---ETI----AR--LQ---LV-------------------------------PG
P-----------------------------------------------------------
----------------------------R--RR-W-------------------------
----------------RSFRQ--ALTTIWQ----R-------D-R-I-----------ES
L------------------------------------------------S-GRLEK----
L--------------QRSLS-----LLI-----------------LIHVS----------
---F-------------------------------VQTKLLAE-----------------
-----VQ----N-----VK---QQ-A-EDMKVD---------------------------
-------YRSTLEPLL-MSLNDKAV---HRL-----------------------------
----------------QIVQQGKQGLYN--------------------------------
-----DAHY---------------------------------------------------
-----------------------------D----------D-------AQSSSELSPG--
--QLDQLRQ-----------------------------------------------HL--
-HGIQE-A------VSRVQSEHTVLKSL-L---------------FD---D-------M-
---Y--HR-FWA--I-----PE-A----HDN-----TF--DWI-H-QPS-N-FEE-----
------------------------------------------------------------
------------------------------------------------------------
------------------------------------------------------------
---TDPRSQV--RFEE------------W--LLHGD------------------------
------------------------------------------------------------
--------------------------------
>OWY47045.1
------------------------------------------------------------
------------------------------------------------------------
--MD---PL--------------SAIG----------LAS--NI----IQF--VDFGCEL
--I--SG----------AQ---EV------CK-SI--------SG---QT-------A-A
-------------NVDL-QDI-------------------AKC-------LAQA------
----S--N---D-LIAP------QP-D-PS------------------------------
------------------------------------------------------------
-------------------------------------------------S---------Q
-----SS----VNEICKL-----A-A------SAKV--------------I------ADE
----LQ---ETI----AR--LQ---LV-------------------------------PG
P-----------------------------------------------------------
----------------------------R--RR-W-------------------------
----------------RSFRQ--ALTTIWQ----R-------D-R-I-----------ET
L------------------------------------------------S-GRLEK----
L--------------QRSLS-----LLI-----------------LIHVS----------
---F-------------------------------VQTKLLAE-----------------
-----VQ----N-----VK---QQ-A-EDMKVD---------------------------
-------YRSTLEPLL-KSLNDKAV---HRL-----------------------------
----------------QSVQQGKQGLYN--------------------------------
-----DAYY---------------------------------------------------
-----------------------------D----------D-------AQSSSELSPG--
--QLDELRK-----------------------------------------------HL--
-HDIQE-T------VSRVQSEHTFLKSL-L---------------FD---D-------M-
---H--HR-FWA--I-----PE-A----HDD-----TF--DWI-H-QPS-N-FEE-----
------------------------------------------------------------
------------------------------------------------------------
------------------------------------------------------------
---TDPRSQV--RFEE------------W--LLHGD------------------------
------------------------------------------------------------
--------------------------------
>XP_022385377.1
------------------------------------------------------------
------------------------------------------------------------
--MD---PL--------------AAVG----------LAS--NI----ISF--IDFTWEL
--V--TG----------AW---SV------YK-SA--------DG---TT-------V-E
-------------NATL-GTI-------------------ITD-------LEKA------
----S--S---Q-LISD-------I-K-GT------------------------------
------------------------------------------------------------
-----------------------------------------------------------T
-----QN----EKALLLL-----A-E------ECWE--------------L------SQQ
----LS---DTL----RK--LK---AKV-E-N----------------------------
------------------------------------------------------------
-------------------------------SK-W-------------------------
----------------ESLKT--KWTSMRK----E-------K-E-I-----------MS
I------------------------------------------------E-SRLSK----
Y--------------RSQIF-----LRL-----------------QFMFG----------
---------------------------------H-QQSLVNAR-----------------
------------LDS--IL---ND-A-RK---------------------------I---
----NNEHARQLESLR-KELL---------------------------------------
----------------DAVEHLR-ELHEED------GQK---------------------
-W----------------------------------TNKP---D----------------
-------------------------------------------------------EAP--
--VSMSSYD----------------VCS----------------------------AL--
-THVYQ-L------SVNMANENEILSRL-Y---------------YP---S-------M-
---Y--YR-EDS--E-----QD-K----AAD-----Q----------------------G
DN----------------------------------------------------------
------------------------------------------------------------
----------------------------------KLTA----------------------
---KKVEMRD--SFLQ------------W--LRNGT------------------------
------------------------------------------------------------
--------------------------------
>CEN62061.1
------------------------------------------------------------
------------------------------------------------------------
--MD---PL--------------TAVS----------LAG--TI----LQF--IDFSSKL
--V--AG----------TY---EI------YR-SA--------SG---AT-------A-E
-------------NEDI-ATV-------------------IAD-------LKEV------
----T--A---E-LDVD-------I-T-AR------------------------------
------------------------------------------------------------
-----------------------------------------------------------G
-----KH----AKALKAL-----A-T------KCAD--------------L------SGQ
----LL---AVL----EK--LK---TPD-R-Q----------------------------
------------------------------------------------------------
-------------------------------SA-W-------------------------
----------------KSMRV--KWPIMRK----S-------D-E-I-----------QR
F------------------------------------------------E-RRLGE----
Y--------------RSEIL-----MRL-----------------TFMLS----------
---------------------------------D-QQSSIRAQ-----------------
------------LDQ--IQ---ND-A-KR---------------------------L---
----STESAVRLSNIR-DDML---------------------------------------
----------------KAVEHLATHPPTAP------EKG---------------------
-Q----------------------------------T-----------------GIVR--
---------------------------------------------------DAPHTVR--
--PQLELQG----------------VKA----------------------------YI--
-DSLMS-L------VATIPLENRILDNV-Y---------------FT---S-------M-
---Y--DR-EDS--I-----HD-A----DIG-----TL--GWL-F-LDE-Q-LTLNDNGS
------------------------------------------------------------
--DRG-------------------------------------------------------
-----------------------------TYDD--EQR---------------KKSF-KE
EQEKRAAARS--SFLA------------W--LRTDN------------------------
------------------------------------------------------------
--------------------------------
>CRG89608.1
------------------------------------------------------------
------------------------------------------------------------
-MEA---RL-----A--------GSLQ----------ITA--AI----QAF--CDFGVQL
--L--GY----------IS---DA------TK----------------------------
------------------------------------------------------------
--------D-RNRSRADA----GDF-V-RIA-T-----------------A---------
------------------------------------------------------------
----------QLIRIEKA---------LR--------ENQHPIKSDA--VQ-------LA
-----AE----EELLENL-----R-S------SCLA--------------V------TKA
----LF---IRL----RQ--W-------------K------D------------------
------------------------------------------------------------
--------------------------------Q-S-------------------------
-----------------------QDQREW----SK-------E-D-A-----------ET
L------------------------------------------------E-TRLIS----
F--------------RETLQ-------S----PI-----------------TH-------
-----------WLL------EQ---------------------------CQS--------
LRINY--D-I---NT--LD---GD-L-ESLL--------------------TRIQNT---
----T--T-----------------------G----D-----------------------
R-I--AQ------E----S--LSTPG--LAS-----L-----------------N-----
--------------GP------RG--------RSISMTEND----------EA-N-----
-------------------P-SP--D--GT------------------------------
------N-----------SQ--T--IFS--------------------------------
--------------DHENVLQDFILESL-S---------------FS---S-------M-
---K--DR-EEG--V-----DA-A----HDS-----TF--EWI-F-DSN-Q-RTRP----
------------------------------------------------------------
----------------------------GV------------------------------
------------------------------------------------------------
---------D--SLSQ------------W--LQKDAD-----------------------
------------------------------------------------------------
--------------------------------
>CRG90151.1
------------------------------------------------------------
------------------------------------------------------------
MVLD---PL--------------TALS----------VAT--SV----IQF--VDFGAKL
--I--SK----------GK---EI------YK-SA--------DG---VL-------A-D
-------------HAEQ-AAI-------------------SAK-------LADL------
----T--R---A-LSGSI------------------------------------------
-----------------------------------DVS----------------------
----------------AIT--R----------------------------E-------LS
-----PA----ENALQEV-----A-L------DCRE--------------V------AED
----FT---LAI----DE--LR---VT--------------------------------G
N-----------------------------------------------------------
----------------------------H--RK-W-------------------------
----------------KSFRQ--ALKSVWK----K-------E-G-I-----------EE
R------------------------------------------------L-QRLDR----
L--------------RQLVT-----VHL-----------------LVVVN----------
--------------------DHQ-----R-----T-------A-----------------
---------FTN-----IT---SE-I-NGME-V-------------------KLRDG---
----VCQGINEIKQ-----------------Q----------------------------
------------------VQGL--------------------------------------
-------------------------------------SENLSRLAQEQSKNI-HDDWSKK
ME-------A---------R-QKLVE------------------------KWRRQNEE--
--KLNRILQS-----------------------------------------------V--
-RQKDE-D------DKRLTYRRKVLDSL-Y---------------FE---K-------I-
---D--DR-HIM--I-----DA-K----HQA-----TL--EWV-F-NPP-P---------
--------E---------------------------------------------------
------------------------------------------------------------
------------------------------------------------------------
-I---QSQWS--NIPA------------W--LQGSD------------------------
------------------------------------------------------------
--------------------------------
>OAK93485.1
------------------------------------------------------------
------------------------------------------------------------
-MAE---GL--------------AAVG----------LAG--NI----IQF--ISFSSAL
--L--SK----------TR---DI------HQ-SA--------SG---IS-------S-D
-------------LLDL-DTV-------------------SVS-------IKNL------
----T--E---S-LLIQS--------N-VS------------------------------
------------------------------------------------------------
------------------------------------------------------------
------------PQLRQI-----A-E------RCND--------------V------AGE
----LL---DII----GN--LQ---HHN-V-T------------K---------------
G-----------------------------------------------------------
----------------------------L--TK-G-------------------------
----------------QSFRK--ALKCIWK----K-------E-Q-I-----------DA
L------------------------------------------------K-LRLQL----
L--------------RDQIS-----LHL-----------------VSETH----------
---E-------------------------------SQAHVVHL-----------------
------------IEI--SQ---KH-I-TQ---------------------------A---
----TDTMTNKIS-----------------------------------------------
-------------DLDKQLHDIQRNTAPTFI-----DKGWPTTDTITNGISDLRKRTRDN
QW--------TTARTTNDRDWTTIE-----------TMTRINDLDKRLHDI----QR---
-------------------------------------------------NTIRTFNDK--
--DWTRLHD----------------MCT--------------------------------
--KVQV-D-VQL------VRYRAIVQSL-R---------------FE---C-------M-
---E--VR-KDA--I-----TN-A----HDK-----TF--DWI-F-ASN-N-GQ------
------------------------------------------------------------
------------------------------------------------------------
------------------------------------------------------------
--GASPRSIH--GFAQ------------W--LRTSS------------------------
------------------------------------------------------------
--------------------------------
>OCK87733.1
------------------------------------------------------------
------------------------------------------------------------
MVLE---TF--------------AALS----------LTA--NI----VQF--IDFGSKL
--F--SK----------GR---EV------HK-ST--------NG---VS-------K-E
-------------HTDL-ESA-------------------TKS-------LKRL------
----I--H---N-LSSS------ST-S-VA------------------------------
------------------------------------------------------------
---------------------------------------------TA--EN-------TS
-----ND----EKELIFL-----A-K------DCDN--------------V------ADD
----LL---GLL----EK--VK---GN--------------------------------G
R-----------------------------------------------------------
----------------------------T--SK-W-------------------------
----------------ESFLQ--AARIIWN----E-------S-K-I-----------DS
I------------------------------------------------R-DKLEQ----
F--------------RMRMA-----LCL-----------------LRILK----------
---D-------------------------------SQSNVIKM-----------------
-----LV----E-----LS---DQ-A-SHREKD---------------------------
-------MTSLLAMKV-----SLVE---TLQ-----------------------------
----------DLKY-------ATRD-----------------------------------
------------------------------------------------------------
------------------------------------------------IEDKTKDISP--
--KLSNIAT-----------------------------------------------TL--
-SKWAT-E------GNRLATEQRILKSL-R---------------FR---S-------M-
---K--VR-HAQ--I-----PE-A----HKR-----TF--EWA-Y-APR-T-TS------
------------------------------------------------------------
------------------------------------------------------------
------------------------------------------------------------
---DDSCAQF--KFAD------------W--LRFKN------------------------
------------------------------------------------------------
--------------------------------
>OJJ32511.1
------------------------------------------------------------
------------------------------------------------------------
MVLD---PM--------------TALS----------VAT--SV----VQF--VDFGTKL
--I--SK----------SR---EI------YK-SA--------DG---VL-------A-D
-------------HAEQ-AAV-------------------SSK-------LADL------
----T--R---R-LSTFA------------------------------------------
-----------------------------------D------------------------
----------------GYE--T----------------------------K-------LS
-----SA----EKALQEV-----A-L------DCLQ--------------V------ANE
----FG---CAI----DQ--LM---VN--------------------------------G
K-----------------------------------------------------------
----------------------------H--RK-W-------------------------
----------------KSLRQ--ALKSVWK----K-------E-E-M-----------EE
R------------------------------------------------L-VRLDR----
L--------------RQLVI-----VHL-----------------LVVIN----------
--------------------EGQ-----G-----K-------S-----------------
---------FAG-----IT---HD-V-NRME-S-------------------RIVAG---
----VCQSIGEMKQ-----------------Q----------------------------
------------------VDDL--------------------------------------
-------------------------------------SETLSKLAKEQSNDR-HDH-SEE
II-------A---------K-GQLVD------------------------RWLEQNQA--
--ALSHIIEN-----------------------------------------------A--
-NVKNA-Q------EKRLSYQQKVLDSL-Y---------------FG---N-------I-
---D--DR-QNM--I-----DQ-K----AQV-----TL--NWV-F-DPP-S---------
--------E---------------------------------------------------
------------------------------------------------------------
------------------------------------------------------------
-M---PLQWT---VPS------------W--LHSSN------------------------
------------------------------------------------------------
--------------------------------
>ORY14705.1
------------------------------------------------------------
------------------------------------------------------------
MVVD---PF--------------SALG----------LAG--NV----VQF--LDFGSKL
--I--SE----------SH---AI------YN-NA--------SG---AG-------T-A
-------------NVEL-ELV-------------------YTD-------LSHL------
----T--K---A-LEN--------P-P-D-------------------------------
------------------------------------------------------------
----------------------------------------------------------VS
-----SN----EGELRQL-----A-S------SCRS--------------V------AVE
----LL---DIV----QA--LK---VN-K-----------------------------NC
K-----------------------------------------------------------
----------------------------H--RK-W-------------------------
----------------RSFRQ--ALKTVWK----Q-------S-D-I-----------DT
L------------------------------------------------Q-ARLDS----
F--------------RGQLT-----VRL-----------------VAILA----------
---D-------------------------------RQSGLNRE-----------------
-----LQ----L-----LI---SE-N-KRMDIN---------------------------
-------QTRTIDGLA-DAIESLRQ---FME-----------------------------
----------------NLL-----------------------------------------
------------------------------------------------------------
--------------------------------------------------STAATKLD--
--L-DHLFL-----------------------------------------------RL--
-TELRA-Q------ASAIAKEQQLLGSL-P---------------FK---A-------M-
---T--TR-QSK--I-----PE-A----HAC-----TF--DWI-F-DPE-C---------
------------------------------------------------------------
------------------------------------------------------------
------------------------------------------------------------
--------EV--GFAE------------W--LRHGD------------------------
------------------------------------------------------------
--------------------------------
>PLN76738.1
------------------------------------------------------------
------------------------------------------------------------
MVLD---PS--------------TALS----------VAT--SV----IQF--VDFGAKL
--I--SK----------GR---EI------YK-SA--------DG---VL-------A-D
-------------HAEQ-AAV-------------------ASK-------LARL------
----M--R---G-LSISA------------------------------------------
-----------------------------------DAS----------------------
----------------TSI--A----------------------------K-------PA
-----PE----DRALSEV-----A-W------DCLQ--------------V------ADD
----FS---AAI----HQ--LA---VT--------------------------------G
N-----------------------------------------------------------
----------------------------R--RK-W-------------------------
----------------KSFRQ--ALKSVWK----K-------E-E-L-----------EQ
Q------------------------------------------------T-ARLDR----
L--------------RQLVI-----VHL-----------------LVVVH----------
--------------------KNQ-----D-----R-------A-----------------
---------SAR-----LV---TH-A-NGTE-R-------------------RIMSA---
----VGPHLNQLRQ-----------------R----------------------------
------------------VDEL--------------------------------------
-------------------------------------SDNISELVTRQSQTP-E---IDE
LR-------H---------S-QQLVD------------------------HWRDVNQT--
--SLLRIVSS-----------------------------------------------V--
-QERDE-A------RKWRSYHRKVFDSL-W---------------FE---K-------M-
---D--DR-HHM--I-----EE-K----AHA-----TL--QWV-F-NPP-T---------
--------A---------------------------------------------------
------------------------------------------------------------
------------------------------------------------------------
-I---QPQWT--AVSA------------W--LECRD------------------------
------------------------------------------------------------
--------------------------------
>PMD44671.1
------------------------------------------------------------
------------------------------------------------------------
--MD---PL--------------TALS----------VAA--SV----VQF--VSYGSEL
--V--SK----------SR---EL------YK-SA--------HG---TL-------T-E
-------------NAEI-EEA-------------------SKR-------LQEM------
----T--A---P-LQG--------------------------------------------
------------------------------------------------------------
-----------------------------------------------------------I
-----QG----DQILEQI-----C-S------GCVE--------------V------SRE
----LV---QRL----DN--LK---VPED------------------------------H
R-----------------------------------------------------------
----------------------------H--KK-W-------------------------
----------------KSFRQ--ALKSVIG----K-------S-K-I-----------DE
I------------------------------------------------E-GRLHG----
F--------------RMELD-----THV-----------------LLGLR----------
---F-------------------------------EKNIQNVV-----------------
-----INGV----------------------------------------------PSHMV
SQ----------EDVS-EKFGAM-------------------------------------
------------------------------------------------------------
------------------------------------------------------------
----------------------------------------V-------TASQNELYKN--
--LRE-FFA-----------------------------------------------EL--
-AREQK-E------LRELRIKLSVLENL-R---------------FA---T-------M-
---S--IR-QET--I-----SV-A----YQN-----TF--EWI-F-RDP-V---------
------------------------------------------------------------
------------------------------------------------------------
------------------------------------------------------------
--A-HQKPWS--NFDQ------------W--LESGN------------------------
------------------------------------------------------------
--------------------------------
>XP_001801668.1
------------------------------------------------------------
------------------------------------------------------------
-MAE---GL--------------AAIG----------LAG--NI----IQF--ITFGSAL
--V--SK----------SR---EI------HR-SA--------SG---LS-------I-E
-------------LVDL-NVV-------------------ARD-------IKYF------
----S--S---R-ISAD------TR-V---------------------------------
------------------------------------------------------------
------------------------------------------------------------
-----------SDRLYDI-----A-K------ASSN--------------V------AHE
----LV---EAV----AD--IQ---KNGQA-S--------------------------IS
G-----------------------------------------------------------
----------------------------P--TK-W-------------------------
----------------KSFRK--ALKCIWK----K-------E-M-I-----------DE
L------------------------------------------------K-SRLEL----
L--------------RNQLS-----LHL-----------------ISDTN----------
---D-------------------------------YQIHLSKL-----------------
-----VQ----E-----WR---KQ-N-ERSGYQ---------------------------
-------ITNQIQALD-TQLSIIKQ---HSA-----------------------------
------------------------------------------------------------
------------------------------------------------------------
---------------------------------------------------GLSFDHE--
--YWKKLHD-----------------------------------------------ML--
-FKVSY-E------VRQVSHGHTILQSL-R---------------YE---C-------M-
---E--TR-MEA--I-----KE-A----HQR-----TF--DWI-F-DIN-M-GQL-----
------------------------------------------------------------
------------------------------------------------------------
------------------------------------------------------------
---AGLHRTI--PFTE------------W--LQSGS------------------------
------------------------------------------------------------
--------------------------------
>XP_007682325.1
------------------------------------------------------------
------------------------------------------------------------
MVLE---AF--------------AALS----------LAA--NI----IQF--VDFSGKL
--F--TK----------AR---QA------HR-SE--------NG---AT-------Q-E
-------------YADL-EST-------------------LER-------LESL------
----K--E---E-LVSS------TS-T-VS------------------------------
------------------------------------------------------------
---------------------------------------------QS--PG-------TT
-----GG----ERELAIL-----A-K------DCTE--------------L------ADE
----FS---TLL----KS--LK---GR--------------------------------G
K-----------------------------------------------------------
----------------------------A--GK-L-------------------------
----------------ESLLQ--AARVMLK----D-------N-D-I-----------NL
A------------------------------------------------K-SRLKE----
F--------------QTRVT-----VCL-----------------LTILR----------
---S-------------------------------NQSNVTKM-----------------
-----LV----E-----LS---HH-A-GREETR---------------------------
-------AKDLLAWKA-----SVTK---KLR-----------------------------
----------DIQS-------SSDN-----------------------------------
------------------------------------------------------------
------------------------------------------------AVNYNDNLSS--
--KLSEIAS-----------------------------------------------DL--
-SEWAT-T------GNRIATQHRILKSL-H---------------FE---A-------M-
---N--VR-HTQ--I-----PE-A----HSK-----TF--EWA-Y-TSR-S-IT------
------------------------------------------------------------
------------------------------------------------------------
------------------------------------------------------------
---DRSCKQF--KFAE------------W--LRSGD------------------------
------------------------------------------------------------
--------------------------------
>XP_007758044.1
------------------------------------------------------------
------------------------------------------------------------
MVLD---PV--------------SALS----------IAA--SV----VQF--IDFGTKL
--I--SK----------SR---EL------AR-NS--------TG---TL-------G-E
-------------HGEM-IAA-------------------SNR-------LKDL------
----D--D---G-LLKSL------------------------------------------
-----------------------------------SIL------------T---------
----------------AEK--K----------------------------K-------LT
-----EA----ETALRAV-----S-Q------ECRD--------------M------AAE
----FS---QTL----SE--YS---VE--------------------------------P
G-----------------------------------------------------------
----------------------------Q--NA-W-------------------------
----------------KSFRK--VFKAVWD----K-------E-G-I-----------EA
M------------------------------------------------R-QR-------
------------------------------------------------------------
--------------------DSQ-----Y-----Q-------I-----------------
---------LED-----LR---GE-G-KRVE-A-------------------SILDA---
----VRQSSTELQS-----------------T----------------------------
------------------LAGF--------------------------------------
-------------------------------------ARQFAKNPRKHQLTR--------
-------------------L-KADRD------------------------QYISKQKN--
--AIDRVSSD-----------------------------------------------I--
-HSRIN-E------DSSKRLKEYILSTL-Y---------------FT---Q-------I-
---R--ER-RSQ--I-----RP-A----HRK-----TF--DWI-F-RTS-D---------
--------P---------------------------------------------------
------------------------------------------------------------
------------------------------------------------------------
-Q---NQLFS--NFRE------------W--LEGARSAR---------------------
------------------------------------------------------------
--------------------------------
>XP_008729203.1
------------------------------------------------------------
------------------------------------------------------------
MVLD---PI--------------SALS----------IAA--SV----VQF--IDFGTKL
--I--SK----------SR---EL------AR-SS--------TG---AL-------V-E
-------------HGQM-KAA-------------------SNR-------LKEL------
----D--D---G-LLNSL------------------------------------------
-----------------------------------SIL------------T---------
----------------AKN--K----------------------------K-------LT
-----EA----EAALRGV-----S-Q------ECRD--------------M------AVD
----FS---HAL----SR--YS---VE--------------------------------P
G-----------------------------------------------------------
----------------------------Q--NA-W-------------------------
----------------ESFRK--VLKAVWD----K-------E-G-I-----------EA
M------------------------------------------------R-QRLND----
Q--------------RQQLS-----LNI-----------------LIVMS----------
--------------------DSQ-----T-----Q-------I-----------------
---------LQD-----LR---AE-G-KRVE-A-------------------SILDA---
----VRQSNTDLQS-----------------T----------------------------
------------------LARF--------------------------------------
-------------------------------------ARDFANNPRKRDLDR--------
-------------------L-KADRD------------------------QYISGQRN--
--AIDAVSSD-----------------------------------------------I--
-HERIN-V------DNPKRMREYILSTL-Y---------------FA---Q-------I-
---R--ER-RSQ--I-----HS-A----HWK-----TF--DWI-F-QAS-D---------
--------P---------------------------------------------------
------------------------------------------------------------
------------------------------------------------------------
-H---DPSFS--NFIE------------W--LEGAPSPQ---------------------
------------------------------------------------------------
--------------------------------
>OCT51420.1
------------------------------------------------------------
------------------------------------------------------------
MVLD---PI--------------SALS----------IAA--SV----VQF--IDFGTKL
--I--SK----------SR---EL------AR-SS--------TG---AL-------V-E
-------------HGQM-KAA-------------------SNR-------LKEL------
----D--D---G-LLNSL------------------------------------------
-----------------------------------SIL------------T---------
----------------AKK--K----------------------------K-------LT
-----EA----EAALRGV-----S-Q------ECRD--------------M------AVD
----FS---HAL----SR--YS---VE--------------------------------P
G-----------------------------------------------------------
----------------------------Q--NA-W-------------------------
----------------KSFRR--VFKAVWD----K-------E-G-I-----------EA
M------------------------------------------------R-QRLND----
Q--------------RQQLS-----LNI-----------------LIVMS----------
--------------------DSQ-----T-----Q-------I-----------------
---------LQD-----LR---AE-G-KRVE-A-------------------SILDA---
----VRQSNTDLQS-----------------N----------------------------
------------------LARF--------------------------------------
-------------------------------------AQDFANNPRKRDLDR--------
-------------------L-KADRD------------------------QYISGQRN--
--AIDAVSSD-----------------------------------------------I--
-HERIN-V------DNPKRMREYMLSTL-Y---------------FA---Q-------I-
---R--ER-RSQ--I-----HS-A----HRK-----TF--DWI-F-QAS-D---------
--------P---------------------------------------------------
------------------------------------------------------------
------------------------------------------------------------
-H---DPSFS--HFIE------------W--LEGAPSPQ---------------------
------------------------------------------------------------
--------------------------------
>XP_014562381.1
------------------------------------------------------------
------------------------------------------------------------
MALE---SF--------------AALS----------LAA--NI----FQF--IDFSGKL
--F--KK----------AR---QT------QC-LK--------DD---LL-------S-S
-------------AST--------------------------------------------
--------------------------V-PLS-----------------------------
------------------------------------------------------------
-------------------------------------------------SG-------TT
-----GE----ERDLAVM-----A-K------DCTE--------------L------VDV
----FS---NLL----KK--LK---GSG-R---------------------------VGK
------------------------------------------------------------
----------------------------------F-------------------------
----------------GSLWQ--AARVVMK----D-------N-E-I-----------NA
A------------------------------------------------K-TRLKE----
F--------------QTRIT-----LSC-----------------HAGRE----------
---E-------------------------------TRA--KDL-----------------
------------LAW--K------------------------------------------
-----ASVT---------------------------------------------------
-----------------------KKLDDKQS-----SS----------------------
------------------------------------------------------------
-----------------------DN-----------------------SMDCSDNISS--
--KLSEIAS----------------DLS--------------------------------
--KLAT-A------GNRIATQHRILKGL-C---------------FD---S-------M-
---N--VR-HAQ--I-----PE-A----HSK-----TF--EWA-Y-TSQ-S-TAD-----
------------------------------------------------------------
------------------------------------------------------------
------------------------------------------------------------
----RSCKQF--EFAE------------W--LRSGD------------------------
------------------------------------------------------------
--------------------------------
>XP_016642836.1
------------------------------------------------------------
------------------------------------------------------------
-MLE---AL--------------AAVG----------LAG--NV----VQF--ISFASDL
--I--SA----------ST---EI------HG-SM--------SG---CS-------E-G
-------------VLAL-DAV-------------------YGQ-------LGDL------
----S--A---G-LDATS--------N-SG------------------------------
-----------------------------------------------------VHF----
---------------------------------------------SA--RE-------LA
-----KS----VATIKNL-----S-R------SCKE--------------D------CDK
----LL---GIV----QK--LK---TNS-G-S------------K---------------
------------------------------------------------------------
-------------------------------SM-W-------------------------
----------------KSFRV--ALKTVWE----K-------K-H-I-----------TQ
L------------------------------------------------E-ERLSK----
T--------------QVALT-----LQI-----------------CAISS-----RSGPG
SGSH-------------------------------WHSDHNRE-----------------
------------LQR--LQ---LD-A-HV---------------------------L---
----HLNQSKKLN-----------------------------------------------
-------------QISDALSRLETHIAS--------VQS---------------------
------------------------------------------------------------
----------------------N--------------------------PHDNPFIGT--
--EIVKLED----------------QFR----------------------------QL--
-AVSE----DDV------AREKAVLETL-R---------------YE---S-------M-
---P--VR-HSL--I-----PE-A----HKQ-----TF--RWI-F-QQP-S----E----
------------------------------------------------------------
------------------------------------------------------------
------------------------------------------------------------
---D-VTHES--KFCT------------W--LGKGN------------------------
------------------------------------------------------------
--------------------------------
>XP_018036276.1
------------------------------------------------------------
------------------------------------------------------------
MVLE---TL--------------AAVG----------LAG--NI----FQF--IDFTGKL
--F--NT----------AV---KI------YQ-SQ--------DG---AT-------R-E
-------------AESD-EDI-------------------AWS-------LQQS------
----C--E---K-LNAGI--------N-SIQ-----------------------------
------------------------------------------------------------
--------------------------------------------ENK--LA-------TQ
-----TT----RTSLVTL-----A-T------NCKA--------------A------AEE
----MI---VAL----EA--LK---SKK-P---------------------------GSK
------------------------------------------------------------
----------------------------------W-------------------------
----------------KSLKA--ALATAWK----E-------S-D-L-----------EA
M------------------------------------------------R-RKLDT----
Y--------------RSQLV-----LEL-----------------QILQG----------
---Y-------------------------------KIKVAQQQ-----------------
--------------------------------------------------------L---
----KLQFEATVSQ----------------------------------------------
-------------KVTT--------------------PV---VPE-------K-------
------------------------------------------------------------
----------------------P------------------------------EVIQA--
--AMSQSPE----------------FVP--------------------------------
--MVQK-E------AIDLCSNKAVLSSL-R---------------FD---Q-------M-
---R--FR-HSK--I-----PQ-A----HQN-----TF--SWM-Y-SK------------
------------------------------------------------------------
------------------------------------------------------------
------------------------------------------------------------
------------CFEP------------W--LESSE------------------------
------------------------------------------------------------
--------------------------------
>CRK31525.1
------------------------------------------------------------
------------------------------------------------------------
-MLD---P-------------------------------F--GI----IGV--VVVAGQI
--I--ST----------VA---N-------FGLDWK--------H----AP------A--
--D----------TKSLLVA-----------------------VG----ALKTV------
----L--SE----TNMNM--------L-L-------------------------------
-------------------------N--------------------DD-F---K--DVF-
-------HG--RHSTLLS--------QLGDT---------VPV-----------------
------------TDTSML-----V-S------ACKK--------------E------LEI
----LL---EDL----QK--R----------V-Q--------------------------
------------------------------------------------------------
--------------------------------G-H-------R-----------------
-------------------IG--WKRMKGA--FLA-------K-KT------------KE
A------------------------------------------------V-QNLHR----
Q--------------CQTLN-------T----LM-----------DMDALA---------
----------I-G------VSIH-KE-VR--EA---------------------------
------------------------------------------------------------
------------------------------------------------------------
------------------------------------------------------------
----------------------------------RR-------E--------Q-------
------------------------------------------------------------
------------------------------------------------------------
-QGWHA-D------KE----CKAIIDWLT--M------I---D--YG---PKQ-S--DF-
---I--AR-R------------------QGG-----TG--QWL-L-SSM-E-YRE-----
---WSETAD---------------------------------------------------
------------------------------------------------------------
------------------------------------------------------------
------------------------------------------------------------
------------------------------------------------------------
--------------------------------
>CRK41915.1
------------------------------------------------------------
------------------------------------------------------------
-MLD---P-------------------------------F--GI----IGV--VVVAGQI
--I--ST----------VA---N-------FGLDWK--------H----AP------A--
--D----------TKSLLVA-----------------------VG----ALKTV------
----L--SE----TNMNM--------L-L-------------------------------
-------------------------N--------------------DD-F---K--DVF-
-------HG--RHSTLLS--------QLGDT---------VPV-----------------
------------TDTSML-----V-S------ACKK--------------E------LEI
----LL---EDL----QK--R----------V-Q--------------------------
------------------------------------------------------------
--------------------------------G-H-------R-----------------
-------------------IG--WKRMKGA--FLA-------K-KT------------KE
A------------------------------------------------V-QNLHR----
Q--------------CQTLN-------T----LM-----------DMDALA---------
----------I-G------VSIH-KE-VR--EA---------------------------
------------------------------------------------------------
------------------------------------------------------------
------------------------------------------------------------
----------------------------------RR-------E--------Q-------
------------------------------------------------------------
------------------------------------------------------------
-QGWHA-D------KE----CKAIIDWLT--M------I---D--YG---PKQ-S--DF-
---I--AR-R------------------QGG-----TG--QWL-L-SSM-E-YRE-----
---WSETAD---------------------------------------------------
------------------------------------------------------------
------------------------------------------------------------
------------------------------------------------------------
------------------------------------------------------------
--------------------------------
>XP_009653313.1
------------------------------------------------------------
------------------------------------------------------------
-MLD---P-------------------------------F--GI----IGV--VVVAGQI
--I--ST----------VA---N-------FGLDWK--------H----AP------A--
--D----------TKSLLVA-----------------------VG----ALKTV------
----L--SE----TNMNM--------L-L-------------------------------
-------------------------N--------------------DD-F---K--DVF-
-------HG--RHSTLLS--------QLGDT---------VPV-----------------
------------TDTSML-----V-S------ACKK--------------E------LEI
----LL---EDL----QK--R----------V-Q--------------------------
------------------------------------------------------------
--------------------------------G-H-------R-----------------
-------------------IG--WKRMKGA--FLA-------K-KT------------KE
A------------------------------------------------V-QNLHR----
Q--------------CQTLN-------T----LM-----------DMDALA---------
----------I-G------VSIH-KE-VR--EA---------------------------
------------------------------------------------------------
------------------------------------------------------------
------------------------------------------------------------
----------------------------------RR-------E--------Q-------
------------------------------------------------------------
------------------------------------------------------------
-QGWHA-D------KE----CKAIIDWLT--M------I---D--YG---PKQ-S--DF-
---I--AR-R------------------QGG-----TG--QWL-L-SSM-E-YRE-----
---WSETAD---------------------------------------------------
------------------------------------------------------------
------------------------------------------------------------
------------------------------------------------------------
------------------------------------------------------------
--------------------------------
>CRK31727.1
------------------------------------------------------------
------------------------------------------------------------
--MD---PA--------------SLIS----------LIG--SI----VGI--VDATSTA
--T--HK----------LL---KS--------------------------A-K--L-P--
--D------------AF-KQV-------------------EKHLP----LVKQT------
----L--ED----ARR--------------------------------------------
------------------------------------------------------------
-----------TI-DN---------------------------------SV-------TE
-----DQ----RIVVRGV-----L-H------DCNS--------------K------ARE
----LD---RIF----KG--LE---KNCDN-S-E--------------------------
------------------------------------------------------------
----------------------------G-EKS-WE------------------------
-------------TIRGWYRE--IL-QGAK----G-------H-K-V-----------EA
L------------------------------------------------MNDIMGS----
L------------------T-------------T-----------------LG----TL-
----N-----------------A-----------FKTP-----T----------------
-----YQD-V---ED--IK---RA-L-DEL------------------------SKV---
----E---P--SLDD--ADFGAAG------------------------------------
------S---N--YAHQTVATGAVGQQNNPT-----GG-----------TNTFES---S-
-------------MFKQ-----------------GNS-----------------------
------------------------------------------------------------
----------------------G--TM---------------------------------
-----------------NFGADQFWHDL-Y---------------VT---D-------P-
---R--DD-KVR--IES-TKGD-LI----VD-----CY--SWI-F-SQA-E-FL-Q----
---WRD------------------------------------------------------
-----------------------SPQS---------------------------------
------------------------------------------------------------
------------------------------------------------------------
------------------------------------------------------------
--------------------------------
>CRL26672.1
------------------------------------------------------------
------------------------------------------------------------
--M-----------S----------------------FGY--STGD-FLAL--LELANEL
--R--KR----------FQ-------------------------D----AP------T--
--Q----------YKDVSN----D-------------------VK----KLSNV------
----L--RV----IEDYE--------P-E-------------------------------
-------------------------R--------------------N-----------L-
-------SGP--------------------------------------------Q-----
-----------TGSLELL-----S-Q------SCHE--------------V------LDK
----LR---DSL----EK--YSHVV-S----V-D----------------------R---
------------------------------------------------------------
--------------------------S-A-KGS-I-------Q-----------------
-------------------RA--WKKITWD--SK----------EA------------MY
F------------------------------------------------H-EKIES----
Q--------------INHFS-------L----FL-----------AESTL----------
------------------------------------------------------------
----------------------Q--V-VRET-------------R---------------
------------------------------------------------------------
----------------SMVASCTNGVN----------K--------------IL------
------------------------------------------------------------
------------------------------------------------------------
-----------E-------D--G--DG---------------------------------
--------------KK----RLKMLNWLS--S------N---N--PE---VKH-A--RI-
---W--KD-R------------------QEN-----TG--QWF-L-KSD-K-FLQ-----
---WFVQDC---------------------------------------------------
--------------------------GTPQE--R--------------------------
------------------------------------------------------------
------------------------------------------------------------
------------------------------------------------------------
--------------------------------
>CUS11739.1
------------------------------------------------------------
-------------------------------------------------------MDPFS
IASG---TM-----G--------I--------------LG--VS----AQI--L----KL
--C--YS----------IY---D-------YYGGVK--------N----AP------Q--
--A----------MRALMKE-----------------------LE----ALDPV------
----L--YQ----LRVLA--------L-R-------------------------------
-------------------------S--------------------Q-------------
------------------------------------------TIP---------LLQEFS
K-------------QGGV-----I-E------MCQG--------------E------LQA
----LA---DEL----QK--RI---EA-RG-F----------------------------
--------------------------------------------HG--------------
------------------------------------------------------------
--------------------K--IGRLTWP--LSE-------A-ET------------TK
H------------------------------------------------L-LGIQR----
M--------------KSTIL-------L----GL-----------QADSLS---------
----------A-S------HEIL-QL-A--------------------------------
-------------QN--ID---SN-L-SQLS-------------N---------------
----------TTE-----------------------------------------------
------------------------------------------------------------
------------------------------------------------------------
------------------------------------------------------------
------------------------------------E-I-----T-------D-S--L--
-EFRRA-E------KK----RREVLKWVH--S---------DD--FK---EKH-Q--LI-
---Q--EN-R------------------QEG-----TG--EWL-L-RSE-E-FIN-----
---WQKGAP---------------------------------------------------
--------------------------S---------------------------------
------------------------------------------------------------
------------------------------------------------------------
------------------------------------------------------------
--------------------------------
>CVK85091.1
------------------------------------------------------------
------------------------------------------------------------
-------MA--------------EIIG----------LTA--SI----LTF--IEFSAVF
--V--SA----------VQ---KV------HA-AT--------DG-----T------P--
-QE----------IREL-LQQ-------------------ADD-------IADL------
----E--DR----LT-V-------------------------------------------
------------------------------------------------------------
-------------------------------------------LKSQ--KR-------LT
-----SA----ELRILKT-----G-G------ACRK--------------T------ADD
----IK---AIA----EK--VS---IRSGA-K----------------------------
------------------------------------------------------------
------------------------------LRF-L-------------------------
----------------EHPRV--VFGLLAS----Q-------P-D-L-----------KR
L------------------------------------------------Q-ERLMN----
H--------------EKAVK----------------------------EA-LA-------
----------LLI-------------------RNKNHSETVKT-----------------
---------L---EA--MR---EE-H-LSYK-------------------------I---
------EQS---------------------------------------------------
----------------VRFDAIQEEILAASQ------Q----------------------
---------------A----S-------------HD------------------------
--------------------FIE-------------------------F---K---G---
-----QV-----------T------SLR------------------S------KI-----
-ESLEN-E------RQTCEKQIRILKSL-Y---------------FH---E-------I-
---R--KR-WDK--I-----DD-A----AAR-----TL--AWL-H-DPS-K-T-------
------------------------------------------------------------
------------------------------------------------------------
------------------------------------------------------------
------------SFLH------------W--LSSETNE----------------------
------------------------------------------------------------
--------------------------------
>CVK84558.1
------------------------------------------------------------
------------------------------------------------------------
-------MA--------------EIIG----------LTA--SI----LTF--IEFSAVF
--V--SA----------VQ---KV------HA-AT--------DG-----T------P--
-QE----------IRKL-LQQ-------------------ADD-------IADW------
----E--DR----LT-V-------------------------------------------
------------------------------------------------------------
-------------------------------------------LKSQ--KR-------LT
-----SA----ELRILKT-----G-G------ACRK--------------T------ADD
----IK---AIA----EK--VS---IRSDA-K----------------------------
------------------------------------------------------------
------------------------------LRF-L-------------------------
----------------EHPRV--VFGLLAS----Q-------P-D-L-----------KR
L------------------------------------------------Q-ERLMN----
H--------------ETAVK----------------------------EA-LA-------
----------LLI-------------------RNKNHSETIKA-----------------
---------L---EA--MR---EE-H-LSYK-------------------------I---
------EQS---------------------------------------------------
----------------LRFDAIQEEILAASQ------R----------------------
---------------I----S-------------HD------------------------
--------------------FIE-------------------------F---K---G---
-----QV-----------T------SLR------------------S------KI-----
-ESLEN-E------RQTCEKQICILKSL-Y---------------FH---E-------I-
---R--KR-WDK--I-----DD-A----AAR-----TL--AWL-H-DPS-K-T-------
------------------------------------------------------------
------------------------------------------------------------
------------------------------------------------------------
------------SFLH------------W--LSSETNE----------------------
------------------------------------------------------------
--------------------------------
>CZR31923.1
------------------------------------------------------------
------------------------------------------------------------
-------MA--------------EIIG----------LTA--SI----LTF--IEFSAVF
--V--SA----------VQ---KV------HA-AT--------DG-----T------P--
-QE----------IRKL-LQQ-------------------ADD-------IADW------
----E--DR----LT-V-------------------------------------------
------------------------------------------------------------
-------------------------------------------LKSQ--KR-------LT
-----SA----ELRILKT-----G-G------ACRK--------------T------ADD
----IK---AIA----EK--VS---IRSDA-K----------------------------
------------------------------------------------------------
------------------------------LRF-L-------------------------
----------------EHPRV--VFGLLAS----Q-------P-D-L-----------KR
L------------------------------------------------Q-ERLMN----
H--------------ETAVK----------------------------EA-LA-------
----------LLI-------------------RNKNHSETIKA-----------------
---------L---EA--VR---EE-H-LSYK-------------------------I---
------EQS---------------------------------------------------
----------------VRFDAIQEEILAASQ------R----------------------
---------------I----S-------------HD------------------------
--------------------FIE-------------------------F---K---G---
-----QV-----------T------SLR------------------S------KI-----
-ESLEN-E------RQTCEKQIRILKSL-Y---------------FH---E-------I-
---R--KR-WDK--I-----DD-A----AAR-----TL--AWL-H-DPS-K-T-------
------------------------------------------------------------
------------------------------------------------------------
------------------------------------------------------------
------------SFLH------------W--LSSETNE----------------------
------------------------------------------------------------
--------------------------------
>KLO93516.1
------------------------------------------------------------
------------------------------------------------------------
-------MA--------------EIIG----------LTA--SI----LTF--IEFSAVF
--V--SA----------VQ---RV------HA-AT--------DG-----T------P--
-QE----------IREL-LQQ-------------------ADD-------IADW------
----E--DR----LT-V-------------------------------------------
------------------------------------------------------------
-------------------------------------------LKSQ--KR-------LT
-----SA----ELRILKT-----G-G------ACRK--------------T------ADD
----IK---AIA----EK--VS---IRSGA-K----------------------------
------------------------------------------------------------
------------------------------LRF-L-------------------------
----------------EHPRV--VFGLLAS----Q-------P-D-L-----------KR
L------------------------------------------------Q-ERLMN----
H--------------ETAVK----------------------------EA-LA-------
----------LLI-------------------RNKNHSETIKA-----------------
---------L---EA--MR---EE-H-LSYK-------------------------I---
------EQS---------------------------------------------------
----------------VRFDDIQEEILAASQ------R----------------------
---------------I----S-------------HD------------------------
--------------------FIE-------------------------F---K---G---
-----QV-----------T------SLR------------------S------KI-----
-ESLEN-E------RQTCEKQIRILKGL-Y---------------FH---E-------I-
---R--KR-WDK--I-----DD-A----AAR-----TL--AWL-H-DPS-K-T-------
------------------------------------------------------------
------------------------------------------------------------
------------------------------------------------------------
------------SFLH------------W--LSSETNE----------------------
------------------------------------------------------------
--------------------------------
>KLP01393.1
------------------------------------------------------------
------------------------------------------------------------
-------MA--------------EIIG----------LTA--SI----LTF--IEFSAVF
--V--SA----------VQ---RV------HA-AT--------DG-----T------P--
-QE----------IREL-LQQ-------------------ADD-------IADW------
----E--DR----LT-V-------------------------------------------
------------------------------------------------------------
-------------------------------------------LKSQ--KR-------LT
-----SA----ELRILKT-----G-G------ACRK--------------T------ADD
----IK---AIA----EK--VS---IRSGA-K----------------------------
------------------------------------------------------------
------------------------------LRF-L-------------------------
----------------EHPRV--VFGLLAS----Q-------P-D-L-----------KR
L------------------------------------------------Q-ERLMN----
H--------------ETAVK----------------------------EA-LA-------
----------LLI-------------------RNKNHSETIKA-----------------
---------L---EA--MR---EE-H-LSYK-------------------------I---
------EQS---------------------------------------------------
----------------VRFDAIQEEILAASQ------R----------------------
---------------I----S-------------HD------------------------
--------------------FIE-------------------------F---K---G---
-----QV-----------T------SLR------------------S------KI-----
-ESLEN-E------RQTCEKQIRILKGL-Y---------------FH---E-------I-
---R--KR-WDK--I-----DD-A----AAR-----TL--AWL-H-DPS-K-T-------
------------------------------------------------------------
------------------------------------------------------------
------------------------------------------------------------
------------SFLH------------W--LSSETNE----------------------
------------------------------------------------------------
--------------------------------
>KLP13788.1
------------------------------------------------------------
------------------------------------------------------------
-------MA--------------EIIG----------LTA--SI----LTF--IEFSAVF
--V--SA----------VQ---RV------HA-AT--------DG-----T------P--
-QE----------IREL-LQQ-------------------ADD-------IADW------
----E--DR----LT-V-------------------------------------------
------------------------------------------------------------
-------------------------------------------LKSQ--KR-------LT
-----SA----ELRILKT-----G-G------ACRK--------------T------ADD
----IK---AIA----EK--VS---IRSGA-K----------------------------
------------------------------------------------------------
------------------------------LRF-L-------------------------
----------------EHPRV--VFGLLAS----Q-------P-D-L-----------KR
L------------------------------------------------Q-ERLMN----
H--------------EAAVK----------------------------EA-LA-------
----------LLI-------------------RNKNHSETIKA-----------------
---------L---EA--MR---EE-H-LSYK-------------------------I---
------EQS---------------------------------------------------
----------------VRFDAIQEEILAASQ------R----------------------
---------------I----S-------------HD------------------------
--------------------FIE-------------------------F---K---G---
-----QV-----------T------SLR------------------S------KI-----
-ESLEN-E------RQTCEKQIRILKGL-Y---------------FH---E-------I-
---R--KR-WDK--I-----DD-A----AAR-----TL--AWL-H-DPS-K-T-------
------------------------------------------------------------
------------------------------------------------------------
------------------------------------------------------------
------------SFLH------------W--LSSETNE----------------------
------------------------------------------------------------
--------------------------------
>RBA12717.1
------------------------------------------------------------
------------------------------------------------------------
-------MA--------------EIIG----------LTA--SI----LTF--IEFSAVF
--V--SA----------VQ---KV------HA-AT--------DG-----T------P--
-QE----------IRKL-LQQ-------------------ADD-------IADW------
----E--DR----LT-V-------------------------------------------
------------------------------------------------------------
-------------------------------------------LKSQ--KR-------LT
-----SA----ELRILKT-----G-G------ACRK--------------T------ADD
----IK---AIA----EK--VS---IRSDA-K----------------------------
------------------------------------------------------------
------------------------------LGF-L-------------------------
----------------EHPRV--VFGLLAS----Q-------P-D-L-----------KR
L------------------------------------------------Q-ERLMN----
H--------------ETAVK----------------------------EA-LA-------
----------LLI-------------------RNKNHSETIKA-----------------
---------L---EA--MR---EE-H-LSYK-------------------------I---
------EQS---------------------------------------------------
----------------VRFDAIQEEILAASQ------R----------------------
---------------I----S-------------HD------------------------
--------------------FIE-------------------------F---K---G---
-----QV-----------T------SLR------------------S------KI-----
-ESLEN-E------RQTCEKQIRILKSL-Y---------------FH---E-------I-
---R--KR-WDK--I-----DD-A----AAR-----TL--AWL-H-DPS-K-T-------
------------------------------------------------------------
------------------------------------------------------------
------------------------------------------------------------
------------SFLH------------W--LSSETNE----------------------
------------------------------------------------------------
--------------------------------
>SCV26106.1
------------------------------------------------------------
------------------------------------------------------------
-------MA--------------EIIG----------LTA--SI----LTF--IEFSAVF
--V--SA----------VQ---RV------HA-AT--------DG-----T------P--
-QE----------IREL-LQQ-------------------ADD-------IADW------
----E--DR----LT-V-------------------------------------------
------------------------------------------------------------
-------------------------------------------LKSQ--KR-------LT
-----SA----ELRILKT-----G-G------ACRK--------------T------ADD
----IK---AIA----EK--VS---IRSGA-K----------------------------
------------------------------------------------------------
------------------------------LRF-L-------------------------
----------------EHPRV--VFGLLAS----Q-------P-D-L-----------KR
L------------------------------------------------Q-ERLMN----
H--------------ETAVK----------------------------EA-LA-------
----------LLI-------------------RNKNHSETIKA-----------------
---------L---EA--MR---EE-H-LSYK-------------------------I---
------EQS---------------------------------------------------
----------------VRFDAIQEEILAASQ------R----------------------
---------------I----S-------------HD------------------------
--------------------FIE-------------------------F---K---G---
-----QV-----------T------SLR------------------S------KI-----
-ESLEN-E------RQTCEKQIRILKGL-Y---------------FH---E-------I-
---R--KR-WDK--I-----DD-A----AAR-----TL--AWL-H-DPS-K-T-------
------------------------------------------------------------
------------------------------------------------------------
------------------------------------------------------------
------------SFLH------------W--LSSEMNE----------------------
------------------------------------------------------------
--------------------------------
>SCV33762.1
------------------------------------------------------------
------------------------------------------------------------
-------MA--------------EIIG----------LTA--SI----LTF--IEFSAVF
--V--SA----------VQ---RV------HA-AT--------DG-----T------P--
-QE----------IREL-LQQ-------------------ADD-------IADW------
----E--DR----LT-V-------------------------------------------
------------------------------------------------------------
-------------------------------------------LKSQ--KR-------LT
-----SA----ELRILKT-----G-G------ACRK--------------T------ADD
----IK---AIA----EK--VS---IRSGA-K----------------------------
------------------------------------------------------------
------------------------------LRF-L-------------------------
----------------EHPRV--VFGLLAS----Q-------P-D-L-----------KR
L------------------------------------------------Q-ERLMN----
H--------------ETAVK----------------------------EA-LA-------
----------LLI-------------------RNKNHSETIKA-----------------
---------L---EA--MR---EE-H-LSYK-------------------------I---
------EQS---------------------------------------------------
----------------VRFDAIQEEILAASQ------R----------------------
---------------I----S-------------HD------------------------
--------------------FIE-------------------------F---K---G---
-----QV-----------T------SLR------------------S------KI-----
-ESLEN-E------RQTCEKQIRILKGL-Y---------------FH---E-------I-
---R--KR-WDK--I-----DD-A----AAR-----TL--AWL-H-DPS-K-T-------
------------------------------------------------------------
------------------------------------------------------------
------------------------------------------------------------
------------SFLH------------W--LSSETNE----------------------
------------------------------------------------------------
--------------------------------
>XP_023425380.1
------------------------------------------------------------
------------------------------------------------------------
-------MA--------------EIIG----------LTA--SI----LTF--IEFSAVF
--V--SA----------VQ---RV------HA-AT--------DG-----T------P--
-QE----------IREL-LQQ-------------------ADD-------IADW------
----E--DR----LT-V-------------------------------------------
------------------------------------------------------------
-------------------------------------------LKSQ--KR-------LT
-----SA----ELRILKT-----G-G------ACRK--------------T------ADD
----IK---AIA----EK--VS---IRSGA-K----------------------------
------------------------------------------------------------
------------------------------LRF-L-------------------------
----------------EHPRV--VFGLLAS----Q-------P-D-L-----------KR
L------------------------------------------------Q-ERLMN----
H--------------ETAVK----------------------------EA-LA-------
----------LLI-------------------RNKNHSETIKA-----------------
---------L---EA--MR---EE-H-LSYK-------------------------I---
------EQS---------------------------------------------------
----------------VRFDAIQEEILAASQ------R----------------------
---------------I----S-------------HD------------------------
--------------------FIE-------------------------F---K---G---
-----QV-----------T------SLR------------------S------KI-----
-ESLEN-E------RQTCEKQIRILKGL-Y---------------FH---E-------I-
---R--KR-WDK--I-----DD-A----AAR-----TL--AWL-H-DPS-K-T-------
------------------------------------------------------------
------------------------------------------------------------
------------------------------------------------------------
------------SFLH------------W--LSSETNE----------------------
------------------------------------------------------------
--------------------------------
>CVK91303.1
------------------------------------------------------------
------------------------------------------------------------
--MD---PF--------------SALA----------IAA--AV----VQF--AEFGGKI
--L--KR----------TW---DK------YL-IV---------------YKGSDSAYHV
AQE----------SSDL-TAL-------------------TIE-------ISEL------
----A--K-----------------------------------------AV---------
------------------------------------------------------------
----------Q-----------------I-----------YSDGVV---AG-------GS
-----LA----ESQLLKL-----C-T------ECES--------------I------ETE
----FK---PVL----NR--ID---N---------------RKRRTIDK-----------
------------------------------------D-----------------------
--------------------------D-K-RAR-N-K-----------------------
-----------------IPRL--ALAGLW----DR-------H-K-I-----------DQ
M------------------------------------------------D-N--------
-------LDKD----------------Q----SF-----------------AD-------
-----------LRR------AD--------SK-KTAKWELHFTET---------------
-----------------LDTILGI-L-ARVE----------------K-STSEQAES---
----T--RD--MKG--------------------------------------------SK
R-SDPLT-----LE----LD----DICQTLT-----SE----------------DANSRL
------------LASGV--DGKLR--------EVISSLIKA-RE---SIS-LQRV-----
-G----------QEI----TAAL--TSSDS---------ADA------KNVRAELVR---
LLWNKRW-----------TL------D-----S---SM--------A------MFA---T
DQVH-G-K------PELTDVGRDISHGL-Y---------------FD---S-------M-
---Y--DR-EDA--V-----AN-N----FEA-----TY--EWI-F-QHE-P-KKSD----
------------------------------------------------------------
-------------------------GKVLW------------------------------
------------------------------------------------------------
---------Y--SFPE------------W--LAEESNT----------------------
------------------------------------------------------------
--------------------------------
>CVK92126.1
------------------------------------------------------------
-----------------------------------------------------------M
SGLE---GL-----------------G----------IVA--NV----IAV--VDLSLKV
--I--SW----------CS---KY------AQ-DVK--------------D-S----S--
-DA----------RARLLQA--------------------IIT-------LHYE------
----S--GK----IHNLL--T-G-K-N-G-------------------------------
-----------------------------SR---LE------------------------
-----------------------------------------------------------A
-----SQ-----K-LAQA-----M-G------SSKV--------------K------LRE
----LE---SLL-------------------S----------------------------
------------------------------------------------------------
-------------------------------D----------------------------
-----------------N-----CSSLKWP--LRK-------D-K-A-----------EA
A------------------------------------------------I-RNIEN----
T--------------TKTLL-------E----VL-----------QIDTT--------G-
----------IILD-------I------D-------------------------------
------------------------------------------------------------
------------------------------------------------------------
----------------DRTEASQRRAA---------------------------------
------------------------------------------------------------
------------------------------------------------------------
------------------------------------------------------ID----
--QLP----------YVSDAVW----------------------------DSH-----A-
---Q---E-HNTTCL-----EN------TR------------E------------NILRT
IMDWAEDATDQS------------------------------------------------
K-----------------------------------------------------------
------------------------------------------------------------
------------------------------------------------------------
------------------------------------------------------------
--------------------------------
>KLO88887.1
------------------------------------------------------------
-----------------------------------------------------------M
SGLE---GL-----------------G----------IVA--NV----IAV--VDLSLKV
--I--SW----------CS---KY------AQ-DVK--------------D-S----S--
-DA----------RARLLQA--------------------IIT-------LHYE------
----S--GK----IHNLL--T-G-K-N-G-------------------------------
-----------------------------SR---LE------------------------
-----------------------------------------------------------A
-----SQ-----K-LAQA-----M-G------SSKV--------------K------LRE
----LE---SLL-------------------S----------------------------
------------------------------------------------------------
-------------------------------D----------------------------
-----------------N-----CSSLKWP--LRK-------D-K-A-----------EA
A------------------------------------------------I-RNIEN----
T--------------TKTLL-------E----VL-----------QIDTT--------G-
----------IILD-------I------D-------------------------------
------------------------------------------------------------
------------------------------------------------------------
----------------ERTEASQRRAA---------------------------------
------------------------------------------------------------
------------------------------------------------------------
------------------------------------------------------ID----
--QLP----------YVSDAVW----------------------------DSH-----A-
---E---E-HNTTCL-----EN------TR------------E------------NVLRT
IMDWAEDATDQS------------------------------------------------
K-----------------------------------------------------------
------------------------------------------------------------
------------------------------------------------------------
------------------------------------------------------------
--------------------------------
>KLO94673.1
------------------------------------------------------------
-----------------------------------------------------------M
SGLE---GL-----------------G----------IVA--NV----IAV--VDLSLKV
--I--SW----------CS---KY------AQ-DVK--------------D-S----S--
-DA----------RARLLQA--------------------IIT-------LHYE------
----S--GK----IHNLL--T-G-K-N-G-------------------------------
-----------------------------SR---LE------------------------
-----------------------------------------------------------A
-----SQ-----K-LAQA-----M-G------SSKV--------------K------LRE
----LE---SLL-------------------S----------------------------
------------------------------------------------------------
-------------------------------D----------------------------
-----------------N-----CSSLKWP--LRK-------D-K-A-----------EA
A------------------------------------------------I-RNIEN----
T--------------TKTLL-------E----VL-----------QIDTT--------G-
----------IILD-------I------D-------------------------------
------------------------------------------------------------
------------------------------------------------------------
----------------DRTEASQRRAA---------------------------------
------------------------------------------------------------
------------------------------------------------------------
------------------------------------------------------ID----
--QLP----------YVSDAIW----------------------------DSH-----A-
---E---E-HNTTCL-----EN------TR------------E------------NVLRT
IMDWAEDATDQS------------------------------------------------
K-----------------------------------------------------------
------------------------------------------------------------
------------------------------------------------------------
------------------------------------------------------------
--------------------------------
>SCN87061.1
------------------------------------------------------------
-----------------------------------------------------------M
SGLE---GL-----------------G----------IVA--NV----IAV--VDLSLKV
--I--SW----------CS---KY------AQ-DVK--------------D-S----S--
-DA----------RARLLQA--------------------IIT-------LHYE------
----S--GK----IHNLL--T-G-K-N-G-------------------------------
-----------------------------SR---LE------------------------
-----------------------------------------------------------A
-----SQ-----K-LAQA-----M-G------SSKV--------------K------LRE
----LE---SLL-------------------S----------------------------
------------------------------------------------------------
-------------------------------D----------------------------
-----------------N-----CSSLKWP--LRK-------D-K-A-----------EA
A------------------------------------------------I-RNIEN----
T--------------TKTLL-------E----VL-----------QIDTT--------G-
----------IILD-------I------D-------------------------------
------------------------------------------------------------
------------------------------------------------------------
----------------DRTEASQRRAA---------------------------------
------------------------------------------------------------
------------------------------------------------------------
------------------------------------------------------ID----
--QLP----------YVSDAFW----------------------------DSH-----A-
---E---E-HNTTCL-----EN------TR------------E------------NVLRT
IMDWAEDATDQS------------------------------------------------
K-----------------------------------------------------------
------------------------------------------------------------
------------------------------------------------------------
------------------------------------------------------------
--------------------------------
>SCO31268.1
------------------------------------------------------------
-----------------------------------------------------------M
SGLE---GL-----------------G----------IVA--NV----IAV--VDLSLKV
--I--SW----------CS---KY------AQ-DVK--------------D-S----S--
-DA----------RARLLQA--------------------IIT-------LHYE------
----S--GK----IHNLL--T-G-K-N-G-------------------------------
-----------------------------SR---LE------------------------
-----------------------------------------------------------A
-----SQ-----K-LAQA-----M-G------SSKV--------------K------LRE
----LE---SLL-------------------S----------------------------
------------------------------------------------------------
-------------------------------D----------------------------
-----------------N-----CSSLKWP--LRK-------D-K-A-----------EA
A------------------------------------------------I-RNIEN----
T--------------TKTLL-------E----VL-----------QIDTT--------G-
----------IILD-------I------D-------------------------------
------------------------------------------------------------
------------------------------------------------------------
----------------DRTEASQRRAA---------------------------------
------------------------------------------------------------
------------------------------------------------------------
------------------------------------------------------ID----
--QLP----------YVSDAFW----------------------------DSH-----A-
---E---E-HNTTCL-----EN------TR------------E------------NVLRT
IMDWAEDATDQS------------------------------------------------
K-----------------------------------------------------------
------------------------------------------------------------
------------------------------------------------------------
------------------------------------------------------------
--------------------------------
>SCO46522.1
------------------------------------------------------------
-----------------------------------------------------------M
SGLE---GL-----------------G----------IVA--NV----IAV--VDLSLKV
--I--SW----------CS---KY------AQ-DVK--------------D-S----S--
-DA----------RARLLQA--------------------IIT-------LHYE------
----S--GK----IHNLL--T-G-K-N-G-------------------------------
-----------------------------SR---LE------------------------
-----------------------------------------------------------A
-----SQ-----K-LAQA-----M-G------SSKV--------------K------LRE
----LE---SLL-------------------S----------------------------
------------------------------------------------------------
-------------------------------D----------------------------
-----------------N-----CSSLKWP--LRK-------D-K-A-----------EA
A------------------------------------------------M-RNIEN----
T--------------TKTLL-------E----VL-----------QIDTT--------G-
----------IILD-------I------D-------------------------------
------------------------------------------------------------
------------------------------------------------------------
----------------DRTEASQRRAA---------------------------------
------------------------------------------------------------
------------------------------------------------------------
------------------------------------------------------ID----
--QLP----------YVSDAIW----------------------------DSH-----A-
---E---E-HNTTCL-----EN------TR------------E------------NVLRT
IMDWAEDATDQS------------------------------------------------
K-----------------------------------------------------------
------------------------------------------------------------
------------------------------------------------------------
------------------------------------------------------------
--------------------------------
>SCV28720.1
------------------------------------------------------------
-----------------------------------------------------------M
SGLE---GL-----------------G----------IVA--NV----IAV--VDLSLKV
--I--SW----------CS---KY------AQ-DVK--------------D-S----S--
-DA----------RARLLQA--------------------IIT-------LHYE------
----S--GK----IHNLL--T-G-K-N-G-------------------------------
-----------------------------SR---LE------------------------
-----------------------------------------------------------A
-----SQ-----K-LAQA-----M-G------SSKV--------------K------LRE
----LE---SLL-------------------S----------------------------
------------------------------------------------------------
-------------------------------D----------------------------
-----------------N-----CSSLKWP--LRK-------D-K-A-----------EA
A------------------------------------------------I-RNIEN----
T--------------TKTLL-------E----VL-----------QIDTT--------G-
----------IILD-------I------D-------------------------------
------------------------------------------------------------
------------------------------------------------------------
----------------DRTEASQRRAA---------------------------------
------------------------------------------------------------
------------------------------------------------------------
------------------------------------------------------ID----
--QLP----------YVSDAIW----------------------------DSH-----A-
---E---E-HNTTCL-----EN------TR------------E------------NVLRT
IMDWAEDATDQS------------------------------------------------
K-----------------------------------------------------------
------------------------------------------------------------
------------------------------------------------------------
------------------------------------------------------------
--------------------------------
>XP_023430279.1
------------------------------------------------------------
-----------------------------------------------------------M
SGLE---GL-----------------G----------IVA--NV----IAV--VDLSLKV
--I--SW----------CS---KY------AQ-DVK--------------D-S----S--
-DA----------RARLLQA--------------------IIT-------LHYE------
----S--GK----IHNLL--T-G-K-N-G-------------------------------
-----------------------------SR---LE------------------------
-----------------------------------------------------------A
-----SQ-----K-LAQA-----M-G------SSKV--------------K------LRE
----LE---SLL-------------------S----------------------------
------------------------------------------------------------
-------------------------------D----------------------------
-----------------N-----CSSLKWP--LRK-------D-K-A-----------EA
A------------------------------------------------M-RNIEN----
T--------------TKTLL-------E----VL-----------QIDTT--------G-
----------IILD-------I------D-------------------------------
------------------------------------------------------------
------------------------------------------------------------
----------------DRTEASQRRAA---------------------------------
------------------------------------------------------------
------------------------------------------------------------
------------------------------------------------------ID----
--QLP----------YVSDAIW----------------------------DSH-----A-
---E---E-HNTTCL-----EN------TR------------E------------NVLRT
IMDWAEDATDQS------------------------------------------------
K-----------------------------------------------------------
------------------------------------------------------------
------------------------------------------------------------
------------------------------------------------------------
--------------------------------
>EGU76597.1
------------------------------------------------------------
-----------------------------------------------------------M
SGME---GL-----------------S----------IVA--NV----IAV--VDLSLKV
--I--SW----------CS---KY------AQ-DVK--------------D-S----S--
-DG----------RARLLQA--------------------AIT-------LHYE------
----C--GK----THDLL--S-S-K-R-G-------------------------------
-----------------------------NK---LK------------------------
-----------------------------------------------------------A
-----SQ-----K-LAQA-----M-G------SSEV--------------Q------LRE
----LE---TLL-------------------S----------------------------
------------------------------------------------------------
-------------------------------DK-A-------------------------
-----------------S-----CSSLRWP--LRK-------E-K-V-----------ES
A------------------------------------------------I-RNIEN----
A--------------IRTLL-------E----VL-----------QIDTT--------R-
----------VILD-------I------D-------------------------------
------------------------------------------------------------
------------------------------------------------------------
----------------DRTEAGQRRAA---------------------------------
------------------------------------------------------------
------------------------------------------------------------
------------------------------------------------------ID----
--QLP----------YVSDAAW----------------------------DSH-----A-
---E---E-HNATCL-----KN------TR------------M------------DILQD
INDWVEDTADQA------------------------------------------------
K-----------------------------------------------------------
------------------------------------------------------------
------------------------------------------------------------
------------------------------------------------------------
--------------------------------
>CEF75924.1
------------------------------------------------------------
-----------------------------------------------------------M
SGLE---GL-----------------G----------IVA--NV----IAV--VDLSLKV
--I--SW----------CS---KY------AQ-DVK--------------S-S----H--
-DG----------RARLLQA--------------------AIT-------LHYE------
----S--EK----IHEL---L-S-R-K-G-------------------------------
-----------------------------SK---LQ------------------------
-----------------------------------------------------------A
-----SQ-----R-LDSV-----I-G------SSRI--------------Q------LCE
----LE---SQL-------------------S----------------------------
------------------------------------------------------------
-------------------------------QK-G-------------------------
-----------------N-----RPNLKWP--MQK-------E-K-V-----------EI
A------------------------------------------------I-QNIEK----
T--------------TKTML-------E----ML-----------QIDMA--------E-
----------ILVT-------V------D-------------------------------
------------------------------------------------------------
------------------------------------------------------------
----------------DRAEAEEQRAT---------------------------------
------------------------------------------------------------
------------------------------------------------------------
------------------------------------------------------ID----
--QLP----------YVGDAVW----------------------------DSH-----A-
---E---E-RNATCL-----PN------TR------------E------------TLLGE
LKNWIKDTTQQS------------------------------------------------
K-----------------------------------------------------------
------------------------------------------------------------
------------------------------------------------------------
------------------------------------------------------------
--------------------------------
>CZR43572.1
------------------------------------------------------------
-----------------------------------------------------------M
SGIE---GL-----------------S----------IVA--NV----IAI--VDLSLKV
--I--SW----------CS---KY------AQ-DVK--------------D-S----S--
-DD----------RARLLQA--------------------AIT-------LHYE------
----S--GK----IHGLL--S-G-K-R-S-------------------------------
-----------------------------HK---LK------------------------
-----------------------------------------------------------E
-----SQ-----K-LAQA-----M-G------SSEV--------------Q------LRE
----IE---SLL-------------------S----------------------------
------------------------------------------------------------
-------------------------------DK-T-------------------------
-----------------N-----CSTLKWP--LRK-------E-R-V-----------ES
A------------------------------------------------I-RNIEN----
A--------------TKTLL-------E----LL-----------QIDTA--------S-
----------IILD-------I------D-------------------------------
------------------------------------------------------------
------------------------------------------------------------
----------------DRTEGGHRRAV---------------------------------
------------------------------------------------------------
------------------------------------------------------------
------------------------------------------------------ID----
--QLP----------YVSDAVW----------------------------DSH-----A-
---E---E-HNATCL-----EN------TR------------K------------DILRE
IKEWAEDTTDQS------------------------------------------------
K-----------------------------------------------------------
------------------------------------------------------------
------------------------------------------------------------
------------------------------------------------------------
--------------------------------
>EMT63116.1
------------------------------------------------------------
-----------------------------------------------------------M
SGLE---GP-----------------G----------IVA--NV----IAV--VDLSLKV
--I--SC----------CS---KY------AQ-DVK--------------N-S----N--
-DS----------RARLLQA--------------------TIT-------L---------
--------K----IHNLL--T-G-K-N-G-------------------------------
-----------------------------SK---LE------------------------
-----------------------------------------------------------A
-----SQ-----K-LAQA-----M-G------SSKV--------------Q------LHE
----LE---SLL-------------------S----------------------------
------------------------------------------------------------
-------------------------------DN-A-------------------------
-----------------N-----CSSLKWP--LRK-------K-K-V-----------EG
A------------------------------------------------I-RNIEN----
T--------------TKTLL-------E----VL-----------QIDTT--------G-
----------IILD-------I------D-------------------------------
------------------------------------------------------------
------------------------------------------------------------
----------------DRTEAGQRRAV---------------------------------
------------------------------------------------------------
------------------------------------------------------------
------------------------------------------------------ID----
--QLP----------YVSDAVW----------------------------DSH-----A-
---E---E-HNATCL-----EN------TR------------K------------DILRE
IKDWAEDTTDQS------------------------------------------------
K-----------------------------------------------------------
------------------------------------------------------------
------------------------------------------------------------
------------------------------------------------------------
--------------------------------
>ENH67485.1
------------------------------------------------------------
-----------------------------------------------------------M
SGLE---GL-----------------G----------IVA--NV----IAV--VDLSLKV
--I--SC----------CS---KY------AQ-DVK--------------N-S----N--
-DS----------RARLLQA--------------------TIT-------LHYE------
----S--GK----IHNLL--T-G-K-N-G-------------------------------
-----------------------------SK---LE------------------------
-----------------------------------------------------------A
-----SQ-----K-LAQA-----M-G------SSKV--------------Q------LHE
----LE---SLL-------------------S----------------------------
------------------------------------------------------------
-------------------------------DN-A-------------------------
-----------------N-----CSSLKWP--LRK-------E-K-V-----------EG
A------------------------------------------------I-RNIEN----
T--------------TKTLL-------E----VL-----------QIDTT--------G-
----------IILD-------I------D-------------------------------
------------------------------------------------------------
------------------------------------------------------------
----------------DRTEAGQRRAI---------------------------------
------------------------------------------------------------
------------------------------------------------------------
------------------------------------------------------ID----
--KLP----------YVSDAVW----------------------------DSH-----A-
---E---E-HNATCL-----EN------TR------------K------------DILRE
IKDWAEDTTDQS------------------------------------------------
K-----------------------------------------------------------
------------------------------------------------------------
------------------------------------------------------------
------------------------------------------------------------
--------------------------------
>EWY90089.1
------------------------------------------------------------
-----------------------------------------------------------M
SGLE---GL-----------------G----------IVA--NV----IAV--VDLSLKV
--I--SW----------CS---KY------AQ-DVK--------------N-S----S--
-DG----------RARLLQA--------------------AIT-------LHYE------
----S--GK----IHDLL--T-G-K-N-G-------------------------------
-----------------------------SK---LK------------------------
-----------------------------------------------------------A
-----SQ-----K-LAHV-----M-G------SSEI--------------Q------LRE
----LE---SLL-------------------S----------------------------
------------------------------------------------------------
-------------------------------GK-N-------------------------
-----------------N-----CSSLKWP--LRK-------E-K-V-----------ES
A------------------------------------------------I-RNIEK----
A--------------TKSLL-------E----VL-----------QIDTT--------G-
----------IILD-------I------D-------------------------------
------------------------------------------------------------
------------------------------------------------------------
----------------DRTEAGQRMAA---------------------------------
------------------------------------------------------------
------------------------------------------------------------
------------------------------------------------------ID----
--QLP----------YVSDAVW----------------------------DSH-----A-
---E---E-HNATCL-----KN------TR------------K------------DILQD
IDDWVEDTTDQA------------------------------------------------
T-----------------------------------------------------------
------------------------------------------------------------
------------------------------------------------------------
------------------------------------------------------------
--------------------------------
>EWZ36688.1
------------------------------------------------------------
-----------------------------------------------------------M
SGME---GL-----------------S----------IVA--NV----IAV--VDLSLKV
--I--SW----------CS---KY------AQ-DVK--------------D-S----S--
-DG----------RARLLQA--------------------AIT-------LHYE------
----S--GK----THDLL--S-S-K-R-G-------------------------------
-----------------------------NK---LK------------------------
-----------------------------------------------------------A
-----SQ-----K-LAQA-----M-G------SSEV--------------Q------LRE
----LE---TLL-------------------S----------------------------
------------------------------------------------------------
-------------------------------DK-A-------------------------
-----------------S-----CSSLRWP--LRK-------E-K-V-----------ES
A------------------------------------------------I-RNIEN----
A--------------IRTLL-------E----VL-----------QIDTT--------R-
----------VILD-------I------D-------------------------------
------------------------------------------------------------
------------------------------------------------------------
----------------DRTEAGQRRAA---------------------------------
------------------------------------------------------------
------------------------------------------------------------
------------------------------------------------------ID----
--QLP----------YVSDAAW----------------------------DSH-----A-
---E---E-HNATCL-----KN------TR------------I------------DILQD
INDWVEDTADQA------------------------------------------------
K-----------------------------------------------------------
------------------------------------------------------------
------------------------------------------------------------
------------------------------------------------------------
--------------------------------
>EWZ90650.1
------------------------------------------------------------
-----------------------------------------------------------M
SGME---GL-----------------S----------IVA--NV----IAV--VDLSLKV
--I--SW----------CS---KY------AQ-DVK--------------D-S----S--
-DG----------RARLLQA--------------------AIT-------LHYE------
----S--GK----THDLL--S-S-K-R-G-------------------------------
-----------------------------NK---LK------------------------
-----------------------------------------------------------A
-----SQ-----K-LAQA-----M-G------SSEV--------------Q------LRE
----LE---TLL-------------------S----------------------------
------------------------------------------------------------
-------------------------------DK-A-------------------------
-----------------S-----CSSLRWP--LRK-------E-K-V-----------ES
A------------------------------------------------I-RNIEN----
A--------------IRTLL-------E----VL-----------QIDTT--------R-
----------VILD-------I------D-------------------------------
------------------------------------------------------------
------------------------------------------------------------
----------------DRTEAGQRRAA---------------------------------
------------------------------------------------------------
------------------------------------------------------------
------------------------------------------------------ID----
--QLP----------YVSDAAW----------------------------DSH-----A-
---E---E-HNATCL-----KN------TR------------I------------DILQD
INDWVEDTADQA------------------------------------------------
K-----------------------------------------------------------
------------------------------------------------------------
------------------------------------------------------------
------------------------------------------------------------
--------------------------------
>EXA44267.1
------------------------------------------------------------
-----------------------------------------------------------M
SGLE---GL-----------------G----------IVA--NV----IAV--VDLSLKV
--I--SC----------CS---KY------AQ-DVK--------------N-S----N--
-DS----------RARLLQA--------------------TIT-------LHYE------
----S--GK----IHNLL--T-G-K-N-G-------------------------------
-----------------------------SK---LE------------------------
-----------------------------------------------------------A
-----SQ-----K-LAQA-----M-G------SSKV--------------Q------LHE
----LE---SLL-------------------S----------------------------
------------------------------------------------------------
-------------------------------DN-A-------------------------
-----------------N-----CSSLKWP--LRK-------E-K-V-----------EG
A------------------------------------------------I-RNIEN----
T--------------TKTLL-------E----VL-----------QIDTT--------G-
----------IILD-------I------D-------------------------------
------------------------------------------------------------
------------------------------------------------------------
----------------DRTEAGQRRAV---------------------------------
------------------------------------------------------------
------------------------------------------------------------
------------------------------------------------------ID----
--KLP----------YVSDAVW----------------------------DSH-----A-
---E---E-HNATCL-----EN------TR------------K------------DILRE
IKDWAEDTTDQS------------------------------------------------
K-----------------------------------------------------------
------------------------------------------------------------
------------------------------------------------------------
------------------------------------------------------------
--------------------------------
>EXK38717.1
------------------------------------------------------------
-----------------------------------------------------------M
SGME---GL-----------------S----------IVA--NV----IAV--VDLSLKV
--I--SW----------CS---KY------AQ-DVK--------------D-S----S--
-DG----------RARLLQA--------------------AIT-------LHYE------
----S--GK----AHDLL--S-S-K-R-G-------------------------------
-----------------------------NK---LK------------------------
-----------------------------------------------------------A
-----SQ-----K-LAQA-----M-G------SSEV--------------Q------LRE
----LE---TLL-------------------S----------------------------
------------------------------------------------------------
-------------------------------DK-A-------------------------
-----------------S-----CSSLRWP--LRK-------E-K-V-----------ES
A------------------------------------------------I-RNIEN----
A--------------IRTLL-------E----VL-----------QIDTT--------R-
----------VILD-------I------D-------------------------------
------------------------------------------------------------
------------------------------------------------------------
----------------DRTEAGQRRAA---------------------------------
------------------------------------------------------------
------------------------------------------------------------
------------------------------------------------------ID----
--QLP----------YVSDAAW----------------------------DSH-----A-
---E---E-HNATCL-----KN------TR------------M------------DILQD
INDWVEDTADQA------------------------------------------------
K-----------------------------------------------------------
------------------------------------------------------------
------------------------------------------------------------
------------------------------------------------------------
--------------------------------
>EXK88764.1
------------------------------------------------------------
-----------------------------------------------------------M
SGLE---GL-----------------G----------IVA--NV----IAV--VDLSLKV
--I--SC----------CS---KY------AQ-DVK--------------N-S----N--
-DS----------RARLLQA--------------------TIT-------LHYE------
----S--GK----IHNLL--T-G-K-N-G-------------------------------
-----------------------------SK---LE------------------------
-----------------------------------------------------------A
-----SQ-----K-LAQA-----M-G------SSKV--------------Q------LHE
----LE---SLL-------------------S----------------------------
------------------------------------------------------------
-------------------------------DN-A-------------------------
-----------------N-----CSSLKWP--LRK-------E-K-V-----------EG
A------------------------------------------------I-RNIEN----
T--------------TKTLL-------E----VL-----------QIDTT--------G-
----------IILD-------I------D-------------------------------
------------------------------------------------------------
------------------------------------------------------------
----------------DRTEAGQRRAV---------------------------------
------------------------------------------------------------
------------------------------------------------------------
------------------------------------------------------ID----
--KLP----------YVSDAVW----------------------------DSL-----A-
---E---E-HNATCL-----EN------TR------------K------------DILRE
IKDWAEDTTDQS------------------------------------------------
K-----------------------------------------------------------
------------------------------------------------------------
------------------------------------------------------------
------------------------------------------------------------
--------------------------------
>EXL56149.1
------------------------------------------------------------
-----------------------------------------------------------M
SGME---GL-----------------S----------IVA--NV----IAV--VDLSLKV
--I--SW----------CS---KY------AQ-DVK--------------D-S----S--
-DG----------RARLLQA--------------------AIT-------LHYE------
----S--GK----THDLL--S-S-K-R-G-------------------------------
-----------------------------NK---LK------------------------
-----------------------------------------------------------A
-----SQ-----K-LAQA-----M-G------SSEV--------------Q------LRE
----LE---TLL-------------------S----------------------------
------------------------------------------------------------
-------------------------------DK-A-------------------------
-----------------S-----CSSLRWP--LRK-------E-K-V-----------ES
A------------------------------------------------I-RNIEN----
A--------------IRTLL-------E----VL-----------QIDTT--------R-
----------VILD-------I------D-------------------------------
------------------------------------------------------------
------------------------------------------------------------
----------------DRTEAGQRRAA---------------------------------
------------------------------------------------------------
------------------------------------------------------------
------------------------------------------------------ID----
--QLP----------YVSDAAW----------------------------DSH-----A-
---E---E-HNATCL-----KN------TR------------I------------DILQD
INDWVEDTADQA------------------------------------------------
K-----------------------------------------------------------
------------------------------------------------------------
------------------------------------------------------------
------------------------------------------------------------
--------------------------------
>EXM19724.1
------------------------------------------------------------
-----------------------------------------------------------M
SGLE---GL-----------------G----------IVA--NV----IAV--VDLSLKV
--I--SC----------CS---KY------AQ-DVK--------------N-S----N--
-DS----------RARLLQA--------------------TIT-------LHYE------
----S--GK----IHNLL--T-G-K-N-G-------------------------------
-----------------------------SK---LE------------------------
-----------------------------------------------------------A
-----SQ-----K-LAQA-----M-G------SSKV--------------Q------LHE
----LE---SLL-------------------S----------------------------
------------------------------------------------------------
-------------------------------DN-A-------------------------
-----------------N-----CSSLKWP--LRK-------E-K-V-----------EG
A------------------------------------------------I-RNIEN----
T--------------TKTLL-------E----VL-----------QIDTT--------G-
----------IILD-------I------D-------------------------------
------------------------------------------------------------
------------------------------------------------------------
----------------DRTEAGQRRAV---------------------------------
------------------------------------------------------------
------------------------------------------------------------
------------------------------------------------------ID----
--KLP----------YVSDAVW----------------------------DSH-----A-
---E---E-HNATCL-----EN------TR------------K------------DILRE
IKDWAEDTTDQS------------------------------------------------
K-----------------------------------------------------------
------------------------------------------------------------
------------------------------------------------------------
------------------------------------------------------------
--------------------------------
>EYB31456.1
------------------------------------------------------------
-----------------------------------------------------------M
SGLE---GL-----------------G----------IVA--NV----IAV--VDLSLKV
--I--SW----------CS---KY------AQ-DVK--------------S-S----H--
-DG----------RARLLQA--------------------AIT-------LHYE------
----S--EK----IHDL---L-S-R-K-G-------------------------------
-----------------------------SK---LQ------------------------
-----------------------------------------------------------A
-----SQ-----R-LDSV-----I-G------SSRI--------------Q------LCE
----LE---SQL-------------------S----------------------------
------------------------------------------------------------
-------------------------------QK-G-------------------------
-----------------N-----RPNLKWP--MQK-------E-K-V-----------EI
A------------------------------------------------I-QNIEK----
T--------------TKTML-------E----ML-----------QIDMA--------E-
----------ILVT-------V------D-------------------------------
------------------------------------------------------------
------------------------------------------------------------
----------------DRAEAEEQRAT---------------------------------
------------------------------------------------------------
------------------------------------------------------------
------------------------------------------------------ID----
--QLP----------YVGDAVW----------------------------DSH-----A-
---E---E-RNATCL-----PN------TR------------E------------TLLGE
LKNWIKDTTQQS------------------------------------------------
K-----------------------------------------------------------
------------------------------------------------------------
------------------------------------------------------------
------------------------------------------------------------
--------------------------------
>KPA37098.1
----------------------------------------------MAGTSHAAESEIP-
--S-----SSSFFITL-------PSSTEST--KFLSSTGF-----------------YAM
SGLE---GL-----------------G----------IVA--NV----IAV--VDLSLKV
--I--SW----------CS---KY------AQ-DVK--------------N-S----H--
-DG----------RARLLQA--------------------AIT-------LHYE------
----S--EK----VRDL---L-S-R-K-G-------------------------------
-----------------------------SK---LQ------------------------
-----------------------------------------------------------A
-----SQ-----R-LYHA-----I-G------SSEV--------------Q------LRE
----LE---SQL-------------------S----------------------------
------------------------------------------------------------
-------------------------------QK-G-------------------------
-----------------N-----RPSLKWP--LQK-------E-K-V-----------DS
A------------------------------------------------I-QNIEK----
S--------------TKAML-------D----ML-----------QVDMA--------G-
----------LLIS-------I------D-------------------------------
------------------------------------------------------------
------------------------------------------------------------
----------------DRAEAEEQRAT---------------------------------
------------------------------------------------------------
------------------------------------------------------------
------------------------------------------------------ID----
--QLP----------YIGDAVW----------------------------DSH-----T-
---E---E-RNAKCL-----PN------TR------------E------------SLLEE
VDVWIKDTTQQS------------------------------------------------
K-----------------------------------------------------------
------------------------------------------------------------
------------------------------------------------------------
------------------------------------------------------------
--------------------------------
>OBS29503.1
------------------------------------------------------------
-----------------------------------------------------------M
SGLE---GL-----------------G----------IVA--NV----FGV--VGLSLKI
--I--TW----------CS---IY------AR-NVK--------------D-S----N--
-DG----------RARLFQA--------------------VIT-------LHYK------
----S--DE----VHKLL--S-S-K-K-G-------------------------------
-----------------------------SK---LQ------------------------
-----------------------------------------------------------A
-----SQ-----R-LYHA-----QVI------NSEN--------------E------LRK
----LE---KKL-------------------S----------------------------
------------------------------------------------------------
-------------------------------Q--G-------------------------
-----------------N-----GLSLKWP--LQK-------E-E-A-----------ET
A------------------------------------------------I-QNIEK----
S--------------TKTML-------D----VL-----------QIDMT--------N-
----------LLVG-------I------D-------------------------------
------------------------------------------------------------
------------------------------------------------------------
----------------DRAEAEEQRAT---------------------------------
------------------------------------------------------------
------------------------------------------------------------
------------------------------------------------------ID----
--QLP----------YVSDAVW----------------------------NSY-----T-
---E---D-RNAKCL-----PN------TR------------E------------KLLEE
VEVWIKDTTRQS------------------------------------------------
K-----------------------------------------------------------
------------------------------------------------------------
------------------------------------------------------------
------------------------------------------------------------
--------------------------------
>PCD18542.1
------------------------------------------------------------
-----------------------------------------------------------M
SGLE---GL-----------------G----------IVA--NV----IAV--VDLSLKV
--I--SW----------CS---KY------AQ-DIK--------------S-S----H--
-DG----------RARLLQA--------------------AIT-------LHYE------
----S--EK----IHDL---L-S-R-K-G-------------------------------
-----------------------------SK---LQ------------------------
-----------------------------------------------------------A
-----SR-----R-LDSV-----I-G------SSRI--------------Q------LCE
----LE---SQL-------------------S----------------------------
------------------------------------------------------------
-------------------------------QK-G-------------------------
-----------------N-----RPNLKWP--MQK-------E-K-V-----------EI
A------------------------------------------------I-QNIEK----
T--------------TKTML-------E----ML-----------QIDMA--------E-
----------ILVT-------V------D-------------------------------
------------------------------------------------------------
------------------------------------------------------------
----------------NRAEAEEQRAT---------------------------------
------------------------------------------------------------
------------------------------------------------------------
------------------------------------------------------ID----
--RLP----------YVSDAVW----------------------------NSH-----T-
---E---G-RNAKCL-----PN------TR------------E------------RLLEE
VKTWIRDTTQQS------------------------------------------------
K-----------------------------------------------------------
------------------------------------------------------------
------------------------------------------------------------
------------------------------------------------------------
--------------------------------
>RBQ66094.1
------------------------------------------------------------
-----------------------------------------------------------M
SGLE---GL-----------------G----------IVA--NV----IAV--VDLSLKV
--I--SW----------CS---KY------AQ-DVK--------------D-S----S--
-DG----------RARLLQA--------------------AIT-------LHYE------
----S--EK----IRHLL--T-G-K-N-G-------------------------------
-----------------------------SK---LK------------------------
-----------------------------------------------------------A
-----SQ-----K-LAHA-----M-G------SSEV--------------Q------LRE
----LE---SLL-------------------S----------------------------
------------------------------------------------------------
-------------------------------DK-T-------------------------
-----------------N-----CSSLRWP--LRK-------E-K-V-----------ES
A------------------------------------------------I-RNIEN----
A--------------TKNLL-------E----VL-----------QIDTA--------G-
----------IILD-------I------D-------------------------------
------------------------------------------------------------
------------------------------------------------------------
----------------DRTEAGQRRAV---------------------------------
------------------------------------------------------------
------------------------------------------------------------
------------------------------------------------------ID----
--QLP----------YVGDAVW----------------------------DSH-----A-
---E---E-HNATCL-----EN------TR------------K------------DILRE
IKEWAEDKTDQS------------------------------------------------
R-----------------------------------------------------------
------------------------------------------------------------
------------------------------------------------------------
------------------------------------------------------------
--------------------------------
>RBQ98910.1
------------------------------------------------------------
-----------------------------------------------------------M
SGLE---GL-----------------G----------IVA--NV----IAV--VDLSLKV
--I--SW----------CS---KY------AK-DVK--------------D-S----S--
-DG----------RARLLQA--------------------AIT-------LHYE------
----S--EK----IRHPL--T-G-K-N-G-------------------------------
-----------------------------SK---LK------------------------
-----------------------------------------------------------A
-----SQ-----K-LAHA-----M-G------SSEV--------------Q------LRE
----LE---SLL-------------------S----------------------------
------------------------------------------------------------
-------------------------------DK-T-------------------------
-----------------N-----CSSLRWP--LRK-------E-K-V-----------ES
A------------------------------------------------I-RNIEN----
A--------------TKNLL-------E----VL-----------QIDTA--------G-
----------IILD-------I------D-------------------------------
------------------------------------------------------------
------------------------------------------------------------
----------------DRTEAGQRRAV---------------------------------
------------------------------------------------------------
------------------------------------------------------------
------------------------------------------------------ID----
--QLP----------YVGDAVW----------------------------DSH-----A-
---E---E-HNATCL-----EN------TR------------K------------DILRE
IKEWAEDKTDQS------------------------------------------------
R-----------------------------------------------------------
------------------------------------------------------------
------------------------------------------------------------
------------------------------------------------------------
--------------------------------
>RBR15080.1
------------------------------------------------------------
-----------------------------------------------------------M
SGLE---GL-----------------G----------IVA--NV----IAV--VDLSLKV
--I--SW----------CS---KY------AQ-DVK--------------D-S----S--
-DG----------RARLLQA--------------------AIT-------LHYE------
----S--EK----IRHLL--T-G-K-N-G-------------------------------
-----------------------------SK---LK------------------------
-----------------------------------------------------------A
-----SQ-----K-LAHA-----M-G------SSEA--------------Q------LRE
----LE---SLL-------------------S----------------------------
------------------------------------------------------------
-------------------------------DK-T-------------------------
-----------------N-----CSSLRWP--LRK-------E-K-V-----------ES
A------------------------------------------------I-RNIEN----
A--------------TKTLL-------E----VL-----------QVETT--------G-
----------IILD-------I------D-------------------------------
------------------------------------------------------------
------------------------------------------------------------
----------------DRTEAGQRRAV---------------------------------
------------------------------------------------------------
------------------------------------------------------------
------------------------------------------------------ID----
--QLP----------YVGDAVW----------------------------DSH-----A-
---E---E-HNATCL-----EN------TR------------K------------DILRE
IKEWAEDKTDHS------------------------------------------------
R-----------------------------------------------------------
------------------------------------------------------------
------------------------------------------------------------
------------------------------------------------------------
--------------------------------
>SCO78153.1
------------------------------------------------------------
-----------------------------------------------------------M
SGME---GL-----------------S----------IVA--NV----IAV--VDLSLKV
--I--SW----------CS---KY------AQ-DVK--------------D-S----S--
-DG----------RARLLQA--------------------AIT-------LHYE------
----S--GK----THDLL--S-S-K-R-G-------------------------------
-----------------------------NK---LK------------------------
-----------------------------------------------------------A
-----SQ-----K-LAQA-----M-G------SSEV--------------Q------LRE
----LE---TLL-------------------S----------------------------
------------------------------------------------------------
-------------------------------DK-A-------------------------
-----------------S-----CSSLRWP--LRK-------E-K-V-----------ES
A------------------------------------------------I-RNIEN----
A--------------IRTLL-------E----VL-----------QIDTT--------R-
----------VILD-------I------D-------------------------------
------------------------------------------------------------
------------------------------------------------------------
----------------DRTEAGQRRAA---------------------------------
------------------------------------------------------------
------------------------------------------------------------
------------------------------------------------------ID----
--QLP----------YVSDAAW----------------------------DSH-----A-
---E---E-HNATCL-----KN------TR------------M------------DILQD
INDWVEDTADQA------------------------------------------------
K-----------------------------------------------------------
------------------------------------------------------------
------------------------------------------------------------
------------------------------------------------------------
--------------------------------
>XP_018239833.1
------------------------------------------------------------
-----------------------------------------------------------M
SGME---GL-----------------S----------IVA--NV----IAV--VDLSLKV
--I--SW----------CS---KY------AQ-DVK--------------D-S----S--
-DG----------RARLLQA--------------------AIT-------LHYE------
----S--GK----AHDLL--S-S-K-R-G-------------------------------
-----------------------------NK---LK------------------------
-----------------------------------------------------------A
-----SQ-----K-LAQA-----M-G------SSEV--------------Q------LRE
----LE---TLL-------------------S----------------------------
------------------------------------------------------------
-------------------------------DK-A-------------------------
-----------------S-----CSSLRWP--LRK-------E-K-V-----------ES
A------------------------------------------------I-RNIEN----
A--------------IRTLL-------E----VL-----------QIDTT--------R-
----------VILD-------I------D-------------------------------
------------------------------------------------------------
------------------------------------------------------------
----------------DRTEAGQRRAA---------------------------------
------------------------------------------------------------
------------------------------------------------------------
------------------------------------------------------ID----
--QLP----------YVSDAAW----------------------------DSH-----A-
---E---E-HNATCL-----KN------TR------------M------------DILQD
INDWVEDTADQA------------------------------------------------
K-----------------------------------------------------------
------------------------------------------------------------
------------------------------------------------------------
------------------------------------------------------------
--------------------------------
>XP_018747194.1
------------------------------------------------------------
-----------------------------------------------------------M
SGLE---GL-----------------G----------IVA--NV----IAV--VDLSLKV
--I--SW----------CS---KY------AK-DVK--------------D-S----S--
-DG----------RARLLQA--------------------AIT-------LHYE------
----S--EK----IRHLL--T-G-K-N-G-------------------------------
-----------------------------SK---LK------------------------
-----------------------------------------------------------A
-----SQ-----K-LAHA-----M-G------SSEV--------------Q------LRE
----LE---SLL-------------------S----------------------------
------------------------------------------------------------
-------------------------------DK-T-------------------------
-----------------N-----CSSLRWP--LRK-------E-K-V-----------ES
A------------------------------------------------I-RNIEN----
A--------------TKNLL-------E----VL-----------QIDTA--------G-
----------IILD-------I------D-------------------------------
------------------------------------------------------------
------------------------------------------------------------
----------------DRTEAGQRRAV---------------------------------
------------------------------------------------------------
------------------------------------------------------------
------------------------------------------------------ID----
--QLP----------YVGDAVW----------------------------DSH-----A-
---E---E-HNATCL-----EN------TR------------K------------DILRE
IKEWAEDKTDQS------------------------------------------------
R-----------------------------------------------------------
------------------------------------------------------------
------------------------------------------------------------
------------------------------------------------------------
--------------------------------
>XP_025591184.1
------------------------------------------------------------
-----------------------------------------------------------M
SGLE---GL-----------------G----------IVA--NV----IAV--AELSLKV
--I--AW----------CS---KY------AQ-DVK--------------N-S----H--
-DG----------RARLLQA--------------------AIT-------LHYE------
----S--EA----VSDLL--L-S-R-K-G-------------------------------
-----------------------------SK---LQ------------------------
-----------------------------------------------------------A
-----SQ-----R-LHSA-----I-G------SSEV--------------Q------LRQ
----LE---KQL-------------------S----------------------------
------------------------------------------------------------
-------------------------------Q--G-------------------------
-----------------N-----RSSLKWP--LQK-------E-K-V-----------EE
A------------------------------------------------I-HHIER----
S--------------TKAML-------G----ML-----------QIDMA--------D-
----------LLIG-------I------D-------------------------------
------------------------------------------------------------
------------------------------------------------------------
----------------DRAEAEEQRTT---------------------------------
------------------------------------------------------------
------------------------------------------------------------
------------------------------------------------------ID----
--QLP----------YVGDAVW----------------------------DSH-----A-
---E---E-RNDTCL-----PN------TR------------E------------NLLAE
LKDWIQDTTGKS------------------------------------------------
K-----------------------------------------------------------
------------------------------------------------------------
------------------------------------------------------------
------------------------------------------------------------
--------------------------------
>CVK97438.1
------------------------------------------------------------
------------------------------------------------------------
-------------------------MA----------ARA--NV----DTV--SEFLARA
--V--DV----------CH---AV------RGIHC--------LG---YTD------R--
------------CDTDF-----------------------ARL-------LEGL------
----T----------HSV------------------------------------------
------------------------------------------------------------
----------KR--V-------------------------------E--GE-------EG
-----EY----EKSLIRF--------------ACVQ--------------I------GND
----LV---VHV----NR--VL---N----------------------------------
------------------------------------------------------------
--------------------------------A-F-------------------------
---------------SDSID-VAGFCKLWP----L-------D-D-V-----------TA
L------------------------------------------------N-ARLRQ----
V-----------------------------------------------------------
------------------------------------------------------------
-----------------LH----Q-CQDTF------------------------------
----P--SSHELC---------------------LPL--------------------LAD
L--------------QLTSRDLESEETETE------------------------------
--------------SPIE-----------------HT-----------------------
--------------------ETT--A----------------------Q--D--------
---DAGKS----------P---G--QIS-------------------------VI-----
-PRPPR-L------ASVGLINDFILESL-S---------------YK---S-------M-
---H--DR-ESQ--V-----TE-A----HAK-----TL--DWI-F-DNS-P-INESLRQ-
------------------------------------------------------------
------------------------------------------------------------
------------------------------------------------------------
------SFRD--SFVS------------W--LSTTELG----------------------
------------------------------------------------------------
--------------------------------
>CVL01664.1
------------------------------------------------------------
------------------------------------------------------------
-------------------------MA----------ARA--NV----DTV--SEFLARA
--V--DV----------CH---AV------RGIHS--------LG---YTD------R--
------------CDTDF-----------------------ARL-------LEGL------
----T----------HSV------------------------------------------
------------------------------------------------------------
----------KRVHV-------------------------------E--GE-------EG
-----EY----EKSLIRF--------------ACVQ--------------I------GND
----LV---VHV----NR--VL---N----------------------------------
------------------------------------------------------------
--------------------------------A-F-------------------------
---------------SDSID-VAGFCKLWP----L-------D-D-V-----------TA
L------------------------------------------------N-ARLRQ----
V-----------------------------------------------------------
------------------------------------------------------------
-----------------LH----Q-CQDTF------------------------------
----P--SSHELC---------------------LPL--------------------LAD
L--------------QLTSRDLESEETETE------------------------------
--------------SPIE-----------------HT-----------------------
--------------------ETT--A----------------------Q--D--------
---DAGKS----------P---G--QIP-------------------------VI-----
-PRPPR-L------APVGLINDFILESL-S---------------YK---S-------M-
---H--DR-ESQ--V-----TE-A----HAK-----TL--DWI-F-DNS-P-INQSLRR-
------------------------------------------------------------
------------------------------------------------------------
------------------------------------------------------------
------NFRD--SFVS------------W--LSTTELG----------------------
------------------------------------------------------------
--------------------------------
>CZR46543.1
------------------------------------------------------------
------------------------------------------------------------
-------------------------MA----------ARA--NV----DTV--SEFLARA
--V--DV----------CH---AV------RGIHS--------LG---YTD------R--
------------CDTDF-----------------------ARL-------LEGL------
----T----------HSV------------------------------------------
------------------------------------------------------------
----------KRVHV-------------------------------E--GE-------EG
-----EY----EKSLIRF--------------ACVQ--------------I------GND
----LV---VHV----NR--VL---N----------------------------------
------------------------------------------------------------
--------------------------------A-F-------------------------
---------------SDSID-VAGFCKLWP----L-------D-D-V-----------TA
L------------------------------------------------N-ARLRQ----
V-----------------------------------------------------------
------------------------------------------------------------
-----------------LH----Q-CQDTF------------------------------
----P--SSHELC---------------------LPL--------------------LAD
L--------------QLTSRDLESEETETE------------------------------
--------------SPIE-----------------HT-----------------------
--------------------ETT--A----------------------Q--D--------
---DAGKS----------P---G--QIP-------------------------VI-----
-PRPPR-L------APVGLINDFILESL-S---------------YK---S-------M-
---H--DR-ESQ--V-----TE-A----HAK-----TL--DWI-F-DNS-P-INQSLRR-
------------------------------------------------------------
------------------------------------------------------------
------------------------------------------------------------
------NFRD--SFVS------------W--LSTTELG----------------------
------------------------------------------------------------
--------------------------------
>EGU80172.1
------------------------------------------------------------
------------------------------------------------------------
-------------------------MA----------VDA--NV----DTV--SELLARA
--V--DV----------CH---AV------RGIHS--------LG---YTD------R--
------------CDTDF-----------------------ARL-------LEGL------
----T----------HSV------------------------------------------
------------------------------------------------------------
----------KR--V-------------------------------E--NE-------EG
-----EY----EKSLIKF--------------ACVQ--------------I------GND
----LV---VHV----NR--VL---D----------------------------------
------------------------------------------------------------
--------------------------------A-F-------------------------
---------------SDSID-VAGFRKLWP----L-------D-D-V-----------TA
L------------------------------------------------N-VRLRE----
V-----------------------------------------------------------
------------------------------------------------------------
-----------------LH----Q-CQDTF------------------------------
----P--SSHELC---------------------LPL--------------------LAD
L--------------QLIGRELEPEETETK------------------------------
--------------SSIG-----------------ST-----------------------
--------------------EPV--A----------------------H--D--------
---DAGKS----------P---R--QIP-------------------------VI-----
-PRPPR-L------APVGLINDFILESL-S---------------YK---S-------M-
---H--DR-ESQ--V-----TE-A----HGK-----TL--DWI-F-DNS-P-IHQSLRQ-
------------------------------------------------------------
------------------------------------------------------------
------------------------------------------------------------
------NFRD--SFVS------------W--LSSTELG----------------------
------------------------------------------------------------
--------------------------------
>EMT66508.1
------------------------------------------------------------
------------------------------------------------------------
-------------------------MA----------VDA--NV----DTV--SEFLARA
--V--DV----------CH---AV------RGIHS--------LG---YTD------R--
------------CDTDF-----------------------ARL-------LEGL------
----T----------HSV------------------------------------------
------------------------------------------------------------
----------KR--V-------------------------------E--NE-------EG
-----EY----EKSLIKF--------------ACVQ--------------I------GND
----LV---VHI----NR--VL---D----------------------------------
------------------------------------------------------------
--------------------------------A-F-------------------------
---------------SDLID-VAGFRKLWP----L-------D-D-V-----------TA
L------------------------------------------------N-VRLRE----
V-----------------------------------------------------------
------------------------------------------------------------
-----------------LH----Q-CQDTF------------------------------
----P--SSHELC---------------------LPL--------------------LAD
L--------------QLTGRELEPEEIETK------------------------------
--------------SSIG-----------------ST-----------------------
--------------------EPV--A----------------------H--D--------
---DAGKS----------P---G--QIP-------------------------VI-----
-PRPPR-L------APVGLINDFILESL-S---------------YK---S-------M-
---H--DR-ESQ--V-----TE-A----HGK-----TL--DWI-F-DNS-P-IHQSLCQ-
------------------------------------------------------------
------------------------------------------------------------
------------------------------------------------------------
------NFRG--SFVS------------W--LSSTELG----------------------
------------------------------------------------------------
--------------------------------
>ENH67071.1
------------------------------------------------------------
------------------------------------------------------------
-------------------------MA----------VDA--NV----DTV--SELLARA
--V--DV----------CH---AV------RGIHS--------LG---YTD------R--
------------CDTDF-----------------------ARL-------LEGL------
----T----------HSV------------------------------------------
------------------------------------------------------------
----------KR--V-------------------------------E--NE-------EG
-----EY----EKSLIKF--------------ACVQ--------------I------GND
----LA---VHV----NR--VL---N----------------------------------
------------------------------------------------------------
--------------------------------A-F-------------------------
---------------SDSID-VAGFRKLWP----L-------D-D-V-----------TA
L------------------------------------------------N-VRLRE----
V-----------------------------------------------------------
------------------------------------------------------------
-----------------LH----Q-CQDAF------------------------------
----P--SSHELC---------------------LPL--------------------LAD
L--------------QLTGRELEPEETETK------------------------------
--------------SSIG-----------------ST-----------------------
--------------------EPV--A----------------------H--D--------
---DAGKS----------P---G--QIP-------------------------VI-----
-PRPPR-L------APVGLINDFILESL-S---------------YK---S-------M-
---H--DR-ESQ--V-----TE-A----HSK-----TL--DWI-F-DNS-P-IHQSLRQ-
------------------------------------------------------------
------------------------------------------------------------
------------------------------------------------------------
------NFRD--SFVS------------W--LSSTELG----------------------
------------------------------------------------------------
--------------------------------
>EWZ01002.1
------------------------------------------------------------
------------------------------------------------------------
-------------------------MA----------VDA--NV----DTV--SELLARA
--V--DV----------CH---AV------RGIHS--------LG---YTD------R--
------------CDTDF-----------------------ARL-------LEGL------
----T----------HSV------------------------------------------
------------------------------------------------------------
----------KR--V-------------------------------E--NE-------EG
-----EY----EKSLIKF--------------ACVQ--------------I------GND
----LV---VHV----NR--VL---D----------------------------------
------------------------------------------------------------
--------------------------------A-F-------------------------
---------------SDSID-VAGFRKLWP----L-------D-D-V-----------TA
L------------------------------------------------N-VRLRE----
V-----------------------------------------------------------
------------------------------------------------------------
-----------------LH----Q-CQDTF------------------------------
----P--SSHELC---------------------LPL--------------------LAD
L--------------QLIGHELEPEETETK------------------------------
--------------SSIE-----------------ST-----------------------
--------------------EPV--A----------------------H--D--------
---DAGKS----------P---G--QIP-------------------------AI-----
-PRPPR-L------APVGLINDFILESL-S---------------YK---S-------M-
---H--DR-ESQ--V-----TE-A----HGK-----TL--DWI-F-DNS-P-IHQSLRQ-
------------------------------------------------------------
------------------------------------------------------------
------------------------------------------------------------
------NFRD--SFVS------------W--LSSTELG----------------------
------------------------------------------------------------
--------------------------------
>EWZ47035.1
------------------------------------------------------------
------------------------------------------------------------
-------------------------MA----------VDA--NV----DTV--SELLARA
--V--DV----------CH---AV------RGIHS--------LG---YTD------R--
------------CDTDF-----------------------ARL-------LEGL------
----T----------HSV------------------------------------------
------------------------------------------------------------
----------KR--V-------------------------------E--NE-------EG
-----EY----EKSLIKF--------------ACVQ--------------I------GND
----LV---VHV----NR--VL---D----------------------------------
------------------------------------------------------------
--------------------------------A-F-------------------------
---------------SDSID-VAGFRKLWP----L-------D-D-V-----------TA
L------------------------------------------------N-VRLRE----
V-----------------------------------------------------------
------------------------------------------------------------
-----------------LH----Q-CQDTF------------------------------
----P--SSHELC---------------------LPL--------------------LAD
L--------------QLIGRELEPEETETK------------------------------
--------------SSIE-----------------ST-----------------------
--------------------EPV--A----------------------H--D--------
---DAGKS----------P---G--QIP-------------------------AI-----
-PRPPR-L------APVGLINDFILESL-S---------------YK---S-------M-
---H--DR-ESQ--V-----TE-A----HGK-----TL--DWI-F-DNS-P-IHQSLRQ-
------------------------------------------------------------
------------------------------------------------------------
------------------------------------------------------------
------NFRD--SFVS------------W--LSSTELG----------------------
------------------------------------------------------------
--------------------------------
>EWZ82201.1
------------------------------------------------------------
------------------------------------------------------------
-------------------------MA----------VDA--NV----DTV--SELLARA
--V--DV----------CH---AV------RGIHS--------LG---YTD------R--
------------CDTDF-----------------------ARL-------LEGL------
----T----------HSV------------------------------------------
------------------------------------------------------------
----------KR--V-------------------------------E--NE-------EG
-----EY----EKSLIKF--------------ACVQ--------------I------GND
----LV---VHV----NR--VL---D----------------------------------
------------------------------------------------------------
--------------------------------A-F-------------------------
---------------SDSID-VAGFRKLWP----L-------D-D-V-----------TA
L------------------------------------------------N-VRLRE----
V-----------------------------------------------------------
------------------------------------------------------------
-----------------LH----Q-CQDTF------------------------------
----P--SSHELC---------------------LPL--------------------LAD
L--------------QLIGRELEPEETETK------------------------------
--------------SSIE-----------------ST-----------------------
--------------------EPV--A----------------------H--D--------
---DAGKS----------P---G--QIP-------------------------AI-----
-PRPPR-L------APVGLINDFILESL-S---------------YK---S-------M-
---H--DR-ESQ--V-----TE-A----HGK-----TL--DWI-F-DNS-P-IHQSLRQ-
------------------------------------------------------------
------------------------------------------------------------
------------------------------------------------------------
------NFRD--SFVS------------W--LSSTELG----------------------
------------------------------------------------------------
--------------------------------
>EXA43387.1
------------------------------------------------------------
------------------------------------------------------------
-------------------------MA----------VDA--NV----DTV--SELLARA
--V--DV----------CH---AV------RGIHS--------LG---YTD------R--
------------CDTDF-----------------------ARL-------LEGL------
----T----------HSV------------------------------------------
------------------------------------------------------------
----------KR--V-------------------------------E--NE-------EG
-----EY----EKSLIKF--------------ACVQ--------------I------GND
----LV---VHV----NR--VL---D----------------------------------
------------------------------------------------------------
--------------------------------A-F-------------------------
---------------SDSID-VAGFRKLWP----L-------D-D-V-----------TA
L------------------------------------------------N-VRLRE----
V-----------------------------------------------------------
------------------------------------------------------------
-----------------LH----Q-CQDTF------------------------------
----P--SSHELC---------------------LPL--------------------LAD
L--------------QLIGRELEPEETETK------------------------------
--------------SSIG-----------------ST-----------------------
--------------------EPV--A----------------------H--D--------
---DAGKS----------P---G--QIP-------------------------VI-----
-PRPPR-L------APVGLINDFILESL-S---------------YK---S-------M-
---H--DR-ESQ--V-----TE-A----HGK-----TL--DWI-F-DNS-P-IHQSLRQ-
------------------------------------------------------------
------------------------------------------------------------
------------------------------------------------------------
------NFRD--SFVS------------W--LSSTELG----------------------
------------------------------------------------------------
--------------------------------
>EXK91766.1
------------------------------------------------------------
------------------------------------------------------------
-------------------------MA----------VDA--NV----DTV--SELLARA
--V--DV----------CH---AV------RGIHS--------LG---YTD------R--
------------CDTDF-----------------------ARL-------LEGL------
----T----------HSV------------------------------------------
------------------------------------------------------------
----------KR--V-------------------------------E--NE-------EG
-----EY----EKSLIKF--------------ACVQ--------------I------GND
----LV---VHV----NR--VL---D----------------------------------
------------------------------------------------------------
--------------------------------A-F-------------------------
---------------SDSID-VAGFRKLWP----L-------D-D-V-----------TA
L------------------------------------------------N-VRLRE----
V-----------------------------------------------------------
------------------------------------------------------------
-----------------LH----Q-CQDTF------------------------------
----P--SSHELC---------------------LPL--------------------LAD
L--------------QLIGRELEPEETETK------------------------------
--------------SSIG-----------------ST-----------------------
--------------------EPV--A----------------------H--D--------
---DAGKS----------P---G--QIP-------------------------VI-----
-PRPPR-L------APVGLINDFILESL-S---------------YK---S-------M-
---H--DR-ESQ--V-----TE-A----HGK-----TL--DWI-F-DNS-P-IHQSLRQ-
------------------------------------------------------------
------------------------------------------------------------
------------------------------------------------------------
------NFRD--SFVS------------W--LSSTELG----------------------
------------------------------------------------------------
--------------------------------
>EXL46865.1
------------------------------------------------------------
------------------------------------------------------------
-------------------------MA----------VDA--NV----DTV--SELLARA
--V--DV----------CH---AV------RGIHS--------LG---YTD------R--
------------CDTDF-----------------------ARL-------LEGL------
----T----------HSV------------------------------------------
------------------------------------------------------------
----------KR--V-------------------------------E--NE-------EG
-----EY----EKSLIKF--------------ACVQ--------------I------GND
----LV---VHV----NR--VL---D----------------------------------
------------------------------------------------------------
--------------------------------A-F-------------------------
---------------SDSID-VAGFRKLWP----L-------D-D-V-----------TA
L------------------------------------------------N-VRLRE----
V-----------------------------------------------------------
------------------------------------------------------------
-----------------LH----Q-CQDTF------------------------------
----P--SSHELC---------------------LPL--------------------LAD
L--------------QLIGRELEPEETETK------------------------------
--------------SSIE-----------------ST-----------------------
--------------------EPV--A----------------------H--D--------
---DAGKS----------P---G--QIP-------------------------AI-----
-PRPPR-L------APVGLINDFILESL-S---------------YK---S-------M-
---H--DR-ESQ--V-----TE-A----HGK-----TL--DWI-F-DNS-P-IHQSLRQ-
------------------------------------------------------------
------------------------------------------------------------
------------------------------------------------------------
------NFRD--SFVS------------W--LSSTELG----------------------
------------------------------------------------------------
--------------------------------
>EXM02656.1
------------------------------------------------------------
------------------------------------------------------------
-------------------------MA----------VDA--NV----DTV--SEFLARA
--V--DV----------CH---AV------RGIHS--------LG---YTD------R--
------------CDTDF-----------------------ARL-------LEGL------
----T----------HSV------------------------------------------
------------------------------------------------------------
----------KR--V-------------------------------E--NE-------EG
-----EY----EKSLIKF--------------ACVQ--------------I------GND
----LV---VHI----NR--VL---D----------------------------------
------------------------------------------------------------
--------------------------------A-F-------------------------
---------------SDLID-VAGFRKLWP----L-------D-D-V-----------TA
L------------------------------------------------N-VRLRE----
V-----------------------------------------------------------
------------------------------------------------------------
-----------------LH----Q-CQDTF------------------------------
----P--SSHELC---------------------LPL--------------------LAD
L--------------QLTGRELEPEEIETK------------------------------
--------------SSIG-----------------ST-----------------------
--------------------EPV--A----------------------H--D--------
---DAGKS----------P---G--QIP-------------------------VI-----
-PRPPR-L------APVGLINDFILESL-S---------------YK---S-------M-
---H--DR-ESQ--V-----TE-A----HGK-----TL--DWI-F-DNS-P-IHQSLCQ-
------------------------------------------------------------
------------------------------------------------------------
------------------------------------------------------------
------NFRG--SFVS------------W--LSSTELG----------------------
------------------------------------------------------------
--------------------------------
>EXM17620.1
------------------------------------------------------------
------------------------------------------------------------
-------------------------MA----------VDA--NV----DTV--SELLARA
--V--DV----------CH---AV------RGIHS--------LG---YTD------R--
------------CDTDF-----------------------ARL-------LEGL------
----T----------HSV------------------------------------------
------------------------------------------------------------
----------KR--V-------------------------------E--NE-------EG
-----EY----EKSLIKF--------------ACVQ--------------I------GND
----LV---VHV----NR--VL---D----------------------------------
------------------------------------------------------------
--------------------------------A-F-------------------------
---------------SDSID-VAGFRKLWP----L-------D-D-V-----------TA
L------------------------------------------------N-VRLRE----
V-----------------------------------------------------------
------------------------------------------------------------
-----------------LH----Q-CQDTF------------------------------
----P--SSHELC---------------------LPL--------------------LAD
L--------------QLTGRELESEETETK------------------------------
--------------SSIG-----------------ST-----------------------
--------------------EPV--A----------------------H--D--------
---DAGKS----------P---G--QIP-------------------------VI-----
-PRPPR-L------APVGLINDFILESL-S---------------YK---S-------M-
---H--DR-ESQ--V-----TE-A----HGK-----TL--DWI-F-DNS-P-IHQSLRQ-
------------------------------------------------------------
------------------------------------------------------------
------------------------------------------------------------
------NFRD--SFVS------------W--LSSTELG----------------------
------------------------------------------------------------
--------------------------------
>KLO80422.1
------------------------------------------------------------
------------------------------------------------------------
-------------------------MA----------ARA--NV----DTV--SEFLARA
--V--DV----------CH---AV------RGIHS--------LG---YTD------R--
------------CDTDF-----------------------ARL-------LEGL------
----T----------HSV------------------------------------------
------------------------------------------------------------
----------KR--V-------------------------------E--GE-------EG
-----EY----EKTLIRF--------------ACVQ--------------I------GND
----LV---VHV----NR--VL---N----------------------------------
------------------------------------------------------------
--------------------------------A-F-------------------------
---------------SDSID-VAGFCKLWP----L-------D-D-V-----------TA
L------------------------------------------------N-ARLRQ----
V-----------------------------------------------------------
------------------------------------------------------------
-----------------LH----Q-CQDTF------------------------------
----P--SSHELC---------------------LPL--------------------LAD
L--------------QLTSRDLDSEEIETE------------------------------
--------------SPIE-----------------HT-----------------------
--------------------ETT--A----------------------Q--D--------
---DAGKS----------P---G--QIP-------------------------VI-----
-PRPPR-L------APVGLINDFILESL-S---------------YK---S-------M-
---H--DR-ESQ--V-----TE-A----HAK-----TL--DWI-F-DNS-P-INQSLRQ-
------------------------------------------------------------
------------------------------------------------------------
------------------------------------------------------------
------SFRD--SFVS------------W--LSTTELG----------------------
------------------------------------------------------------
--------------------------------
>KLP06890.1
------------------------------------------------------------
------------------------------------------------------------
-------------------------MA----------ARA--NV----DTV--SEFLARA
--V--DV----------CH---AV------RGIHS--------LG---YTD------R--
------------CDTDF-----------------------ARL-------LEGL------
----T----------HSV------------------------------------------
------------------------------------------------------------
----------KR--V-------------------------------E--GE-------EG
-----EY----EKTLIRF--------------ACVQ--------------I------GND
----LV---VHV----NR--VL---N----------------------------------
------------------------------------------------------------
--------------------------------A-F-------------------------
---------------SDSID-VAGFCKLWP----L-------D-D-V-----------TA
L------------------------------------------------N-ARLRQ----
V-----------------------------------------------------------
------------------------------------------------------------
-----------------LH----Q-CQDTF------------------------------
----P--SSHELC---------------------LPL--------------------LAD
L--------------QLTSRDLDSEEIETE------------------------------
--------------SPIE-----------------HT-----------------------
--------------------ETT--A----------------------Q--D--------
---DAGKS----------P---G--QIP-------------------------VI-----
-PRPPR-L------APVGLINDFILESL-S---------------YK---S-------M-
---H--DR-ESQ--V-----TE-A----HAK-----TL--DWI-F-DNS-P-INQSLRQ-
------------------------------------------------------------
------------------------------------------------------------
------------------------------------------------------------
------SFRD--SFVS------------W--LSTTELG----------------------
------------------------------------------------------------
--------------------------------
>KLP18215.1
------------------------------------------------------------
------------------------------------------------------------
-------------------------MA----------ARA--NV----DTV--SEFLARA
--V--DV----------CH---AV------RGIHS--------LG---YTD------R--
------------CDTDF-----------------------ARL-------LEGL------
----T----------HSV------------------------------------------
------------------------------------------------------------
----------KR--V-------------------------------E--GE-------EG
-----EY----EKTLIRF--------------ACVQ--------------I------GND
----LV---VHV----NR--VL---N----------------------------------
------------------------------------------------------------
--------------------------------A-F-------------------------
---------------SDSID-VAGFCKLWP----L-------D-D-V-----------TA
L------------------------------------------------N-ARLRQ----
V-----------------------------------------------------------
------------------------------------------------------------
-----------------LH----Q-CQDTF------------------------------
----P--SSHELC---------------------LPL--------------------LAD
L--------------QLTSRDLDSEEIETE------------------------------
--------------SPIE-----------------HT-----------------------
--------------------ETT--A----------------------Q--D--------
---DAGKS----------P---G--QIP-------------------------VI-----
-PRPPR-L------APVGLINDFILESL-S---------------YK---S-------M-
---H--DR-ESQ--V-----TE-A----HAK-----TL--DWI-F-DNS-P-INQSLRQ-
------------------------------------------------------------
------------------------------------------------------------
------------------------------------------------------------
------SFRD--SFVS------------W--LSTTELG----------------------
------------------------------------------------------------
--------------------------------
>PCD42379.1
------------------------------------------------------------
------------------------------------------------------------
-------------------------MA----------VDA--NV----DTV--SELLTRA
--V--DV----------CH---AV------RGIHS--------LR---YTD------R--
------------CDTDF-----------------------ARL-------LEGL------
----T----------HSV------------------------------------------
------------------------------------------------------------
----------KR--V-------------------------------E--NE-------EG
-----EY----EKSLIKF--------------ACVQ--------------I------GND
----LV---VHV----NR--VL---D----------------------------------
------------------------------------------------------------
--------------------------------A-F-------------------------
---------------SDSID-VAGFRKLWP----L-------D-D-V-----------TA
L------------------------------------------------N-VRLRE----
V-----------------------------------------------------------
------------------------------------------------------------
-----------------LH----Q-CQDTF------------------------------
----P--SAHELC---------------------LPL--------------------LAD
L--------------QLIGRELEPEETETK------------------------------
--------------SSIE-----------------ST-----------------------
--------------------EPV--A----------------------H--D--------
---DAGKS----------P---G--QIP-------------------------AI-----
-PRPPR-L------APVGLINDFILESL-S---------------YK---S-------M-
---H--DR-ESQ--V-----TE-A----HGK-----TL--DWI-F-DNS-P-IHQSLRQ-
------------------------------------------------------------
------------------------------------------------------------
------------------------------------------------------------
------NFRD--SFVS------------W--LSSTELG----------------------
------------------------------------------------------------
--------------------------------
>PNP74738.1
------------------------------------------------------------
------------------------------------------------------------
-------------------------MA----------AGA--NV----DTV--SEFLARA
--V--DV----------CH---AV------RGIHS--------LG---YTD------R--
------------CDTDF-----------------------ARL-------LEGL------
----T----------HSV------------------------------------------
------------------------------------------------------------
----------NR--V-------------------------------E--GE-------EG
-----EY----EKAQIRF--------------ACVQ--------------I------GND
----LV---VHV----NR--VL---N----------------------------------
------------------------------------------------------------
--------------------------------A-F-------------------------
---------------SDSID-VAGFCKLWP----L-------D-D-V-----------TA
L------------------------------------------------N-ARLRQ----
V-----------------------------------------------------------
------------------------------------------------------------
-----------------LH----Q-RQDTF------------------------------
----L--SSHELC---------------------LPL--------------------LAD
L--------------QLTGRELESEETKTK------------------------------
--------------SLVE-----------------HT-----------------------
--------------------VTT--A----------------------Q--D--------
---DAGKS----------P---G--QIP-------------------------VV-----
-PRPPR-L------APVGLVNDFILESL-S---------------YK---S-------M-
---H--DR-ESQ--V-----TE-A----HSK-----TL--DWI-F-DNS-P-IDQSLRQ-
------------------------------------------------------------
------------------------------------------------------------
------------------------------------------------------------
------NFRD--SFVS------------W--LSTTELG----------------------
------------------------------------------------------------
--------------------------------
>RBA13981.1
------------------------------------------------------------
------------------------------------------------------------
-------------------------MA----------ARA--NV----DTV--SEFLARA
--V--DV----------CH---AV------RGIHS--------LG---YTD------R--
------------CDTDF-----------------------ARL-------LEGL------
----T----------HSV------------------------------------------
------------------------------------------------------------
----------KRVHV-------------------------------E--GE-------EG
-----EY----EKSLIRF--------------ACVQ--------------I------GND
----LV---VHV----NR--VL---N----------------------------------
------------------------------------------------------------
--------------------------------A-F-------------------------
---------------SDSID-VAGFCKLWP----L-------D-D-V-----------TA
L------------------------------------------------N-ARLRQ----
V-----------------------------------------------------------
------------------------------------------------------------
-----------------LH----Q-CQDTF------------------------------
----P--SSHELC---------------------LPL--------------------LAD
L--------------QLTSRDLESEETETE------------------------------
--------------SPIE-----------------HT-----------------------
--------------------ETT--A----------------------Q--D--------
---DAGKS----------P---G--QIP-------------------------VI-----
-PRPPR-L------APVGLINDFILESL-S---------------YK---S-------M-
---H--DR-ESQ--V-----TE-A----HAK-----TL--DWI-F-DNS-P-INQSLRR-
------------------------------------------------------------
------------------------------------------------------------
------------------------------------------------------------
------NFRD--SFVS------------W--LSTTELG----------------------
------------------------------------------------------------
--------------------------------
>RBQ75684.1
------------------------------------------------------------
------------------------------------------------------------
-------------------------MA----------ADA--KV----DTV--SEFLARA
--V--DV----------CH---AV------RGIHS--------LG---YTD------R--
------------CDTDF-----------------------TRL-------LEGL------
----T----------HSV------------------------------------------
------------------------------------------------------------
----------KR--I-------------------------------E--GE-------EG
-----EY----EKAQIRF--------------ACVQ--------------I------GDD
----LV---VHV----NR--VL---N----------------------------------
------------------------------------------------------------
--------------------------------A-F-------------------------
---------------SDSID-VAGFCKLWP----L-------D-D-V-----------TA
L------------------------------------------------N-ARLRQ----
V-----------------------------------------------------------
------------------------------------------------------------
-----------------LH----R-CQDTF------------------------------
----P--SSHELC---------------------LPL--------------------LAD
L--------------QLTGRELESDETETK------------------------------
--------------SLIE-----------------HT-----------------------
--------------------ETT--A----------------------Q--D--------
---DAGKF----------P---G--QIP-------------------------GI-----
-PRPPK-L------APVGLVNDFILESL-S---------------YK---S-------M-
---H--DR-ESQ--V-----TE-A----HAK-----TL--DWI-F-DNS-P-IDQSLRQ-
------------------------------------------------------------
------------------------------------------------------------
------------------------------------------------------------
------NFRD--SFVS------------W--LSTTELG----------------------
------------------------------------------------------------
--------------------------------
>RBR01564.1
------------------------------------------------------------
------------------------------------------------------------
-------------------------MA----------ADA--NV----DTV--SEFLARA
--V--DV----------CH---AV------RGIHS--------LG---YTD------R--
------------CDTDF-----------------------TRL-------LEGL------
----T----------HSV------------------------------------------
------------------------------------------------------------
----------KR--I-------------------------------E--GE-------EG
-----EY----EKAQIRF--------------ACVQ--------------I------GDD
----LV---VHV----NR--VL---N----------------------------------
------------------------------------------------------------
--------------------------------A-F-------------------------
---------------SDSID-VAGFCKLWP----L-------D-D-V-----------TA
L------------------------------------------------N-ARLRQ----
V-----------------------------------------------------------
------------------------------------------------------------
-----------------LH----R-CQDTF------------------------------
----P--SSHELC---------------------LPL--------------------LAD
L--------------QLTGRELESDETETK------------------------------
--------------SLIE-----------------HT-----------------------
--------------------ETT--A----------------------Q--D--------
---DAGKF----------P---G--QIP-------------------------GI-----
-PRPPK-L------APVSLVNDFILESL-S---------------YK---S-------M-
---H--DR-ESQ--V-----TE-A----HAK-----TL--DWI-F-DNS-P-IDQSLRQ-
------------------------------------------------------------
------------------------------------------------------------
------------------------------------------------------------
------NFRD--SFVS------------W--LSTTELG----------------------
------------------------------------------------------------
--------------------------------
>RBR21035.1
------------------------------------------------------------
------------------------------------------------------------
-------------------------MA----------ADA--KV----DTV--SEFLARA
--V--DV----------CH---AV------RGIHS--------LG---YTD------R--
------------CDTDF-----------------------TRL-------LEGL------
----T----------HSV------------------------------------------
------------------------------------------------------------
----------KR--I-------------------------------E--GA-------EG
-----EY----EKAQIRF--------------ACVQ--------------I------GDD
----LA---VHV----NR--VL---S----------------------------------
------------------------------------------------------------
--------------------------------A-F-------------------------
---------------SDSID-VAGFCKLWP----L-------D-D-V-----------TA
L------------------------------------------------N-ARLRQ----
V-----------------------------------------------------------
------------------------------------------------------------
-----------------LH----R-CQDTF------------------------------
----P--SSHELC---------------------LPL--------------------LAD
L--------------QLTGRELESDETETK------------------------------
--------------SLIE-----------------HT-----------------------
--------------------ETT--A----------------------Q--D--------
---DAGKF----------P---G--QIP-------------------------GI-----
-PRPPK-L------APVGLVNDFILESL-S---------------YK---S-------M-
---H--DR-ESQ--V-----TE-A----HAK-----TL--DWI-F-DNS-P-IDQSLRQ-
------------------------------------------------------------
------------------------------------------------------------
------------------------------------------------------------
------NFRD--SFVS------------W--LSTTELG----------------------
------------------------------------------------------------
--------------------------------
>SCO12488.1
------------------------------------------------------------
------------------------------------------------------------
-------------------------MA----------ARA--NV----DTV--SEFLARA
--V--DV----------CH---AV------RGIHS--------LG---YTD------R--
------------CDTDF-----------------------ARL-------LEGL------
----T----------HSV------------------------------------------
------------------------------------------------------------
----------KR--V-------------------------------E--GE-------EG
-----EY----EKTLIRF--------------ACVQ--------------I------GND
----LV---VHV----NR--VL---N----------------------------------
------------------------------------------------------------
--------------------------------A-F-------------------------
---------------SDSID-VAGFCKLWP----L-------D-D-V-----------TA
L------------------------------------------------N-ARLRQ----
V-----------------------------------------------------------
------------------------------------------------------------
-----------------LH----Q-CQDTF------------------------------
----P--SSHELC---------------------LPL--------------------LAD
L--------------QLTSRDLDSEEIETE------------------------------
--------------SPIE-----------------HT-----------------------
--------------------ETT--A----------------------Q--D--------
---DAGKS----------P---G--QIP-------------------------VI-----
-PRPPR-L------APVGLINDFILESL-S---------------YK---S-------M-
---H--DR-ESQ--V-----TE-A----HAK-----TL--DWI-F-DNS-P-INQSLRQ-
------------------------------------------------------------
------------------------------------------------------------
------------------------------------------------------------
------SFRD--SFVS------------W--LSTTELG----------------------
------------------------------------------------------------
--------------------------------
>SCO23213.1
------------------------------------------------------------
------------------------------------------------------------
-------------------------MA----------ARA--NV----HTV--SEFLARA
--V--DV----------CH---AV------RGIHS--------LG---YTD------R--
------------CDTDF-----------------------ARL-------LEGL------
----T----------HSV------------------------------------------
------------------------------------------------------------
----------KR--V-------------------------------E--GE-------EG
-----EY----EKTLIRF--------------ACVQ--------------I------GND
----LV---VHV----NR--VL---N----------------------------------
------------------------------------------------------------
--------------------------------A-F-------------------------
---------------SDSID-VAGFCKLWP----L-------D-D-V-----------TA
L------------------------------------------------N-ARLRQ----
V-----------------------------------------------------------
------------------------------------------------------------
-----------------LH----Q-CQDTF------------------------------
----P--SSHELC---------------------LPL--------------------LAD
L--------------QLTSRDLDSEEIETE------------------------------
--------------SPIE-----------------HT-----------------------
--------------------ETT--A----------------------Q--D--------
---DAGKS----------P---G--QIP-------------------------VI-----
-PRPPR-L------APVGLINDFILESL-S---------------YK---S-------M-
---H--DR-ESQ--V-----TE-A----HAK-----TL--DWI-F-DNS-P-INQSLRQ-
------------------------------------------------------------
------------------------------------------------------------
------------------------------------------------------------
------SFRD--SFVS------------W--LSTTELG----------------------
------------------------------------------------------------
--------------------------------
>SCO81346.1
------------------------------------------------------------
------------------------------------------------------------
-------------------------MA----------VDA--NV----DTV--SELLARA
--V--DM----------CH---AV------RGIHS--------LG---YTD------R--
------------CDTDF-----------------------ARL-------LEGL------
----T----------HSV------------------------------------------
------------------------------------------------------------
----------KR--V-------------------------------E--NE-------EG
-----EY----EKSLIKF--------------ACVQ--------------I------GND
----LV---VHV----NR--VL---N----------------------------------
------------------------------------------------------------
--------------------------------A-F-------------------------
---------------SDSID-VAGFRKLWP----L-------D-D-V-----------TA
L------------------------------------------------N-VRLRE----
V-----------------------------------------------------------
------------------------------------------------------------
-----------------LH----Q-CQDAF------------------------------
----P--SSHELC---------------------LPL--------------------LAD
L--------------QLIGRELEPEETETK------------------------------
--------------SSIG-----------------ST-----------------------
--------------------ESV--A----------------------H--D--------
---DAGKS----------P---G--QIP-------------------------VT-----
-PRPPR-L------APVGLINDFILESL-S---------------YK---S-------M-
---H--DR-ESQ--V-----TE-A----HGK-----TL--DWI-F-DNS-P-IHQSLRQ-
------------------------------------------------------------
------------------------------------------------------------
------------------------------------------------------------
------NFRD--SFVS------------W--LSSTELG----------------------
------------------------------------------------------------
--------------------------------
>SCV38053.1
------------------------------------------------------------
------------------------------------------------------------
-------------------------MA----------ARA--NV----DTV--SEFLARA
--V--DV----------CH---AV------RGIHS--------LG---YTD------R--
------------CDTDF-----------------------ARL-------LEGL------
----T----------HSV------------------------------------------
------------------------------------------------------------
----------KR--V-------------------------------E--GE-------EG
-----EY----EKTLIRF--------------ACVQ--------------I------GND
----LV---VHV----NR--VL---N----------------------------------
------------------------------------------------------------
--------------------------------A-F-------------------------
---------------SDSID-VAGFCKLWP----L-------D-D-V-----------TA
L------------------------------------------------N-ARLRQ----
V-----------------------------------------------------------
------------------------------------------------------------
-----------------LH----Q-CQDTF------------------------------
----P--SSHELC---------------------LPL--------------------LAD
L--------------QLTSRDLDSEEIETE------------------------------
--------------SPIE-----------------HT-----------------------
--------------------ETT--A----------------------Q--D--------
---DAGKS----------P---G--QIP-------------------------VI-----
-PRPPR-L------APVGLINDFILESL-S---------------YK---S-------M-
---H--DR-ESQ--V-----TE-A----HAK-----TL--DWI-F-DNS-P-INQSLRQ-
------------------------------------------------------------
------------------------------------------------------------
------------------------------------------------------------
------SFRD--SFVS------------W--LSTTELG----------------------
------------------------------------------------------------
--------------------------------
>XP_018753157.1
------------------------------------------------------------
------------------------------------------------------------
-------------------------MA----------ADA--KV----DTV--SEFLARA
--V--DV----------CH---AV------RGIHS--------LG---YTD------R--
------------CDTDF-----------------------TRL-------LEGL------
----T----------HSV------------------------------------------
------------------------------------------------------------
----------KR--I-------------------------------E--GE-------EG
-----EY----EKAQIRF--------------ACVQ--------------I------GDD
----LV---VHV----NR--VL---N----------------------------------
------------------------------------------------------------
--------------------------------A-F-------------------------
---------------SDSID-VAGFCKLWP----L-------D-D-V-----------TA
L------------------------------------------------N-ARLRQ----
V-----------------------------------------------------------
------------------------------------------------------------
-----------------LH----R-CQDTF------------------------------
----S--SSHELC---------------------LPL--------------------LAD
L--------------QLTGRELESDETETK------------------------------
--------------SLIE-----------------HT-----------------------
--------------------ETT--A----------------------Q--D--------
---DAGKF----------P---G--QIP-------------------------GI-----
-PRPPK-L------APVGLVNDFILESL-S---------------YK---S-------M-
---H--DR-ESQ--V-----TE-A----HAK-----TL--DWI-F-DNS-P-IDQSLRQ-
------------------------------------------------------------
------------------------------------------------------------
------------------------------------------------------------
------NFRD--SFVS------------W--LSTTELG----------------------
------------------------------------------------------------
--------------------------------
>XP_023434547.1
------------------------------------------------------------
------------------------------------------------------------
-------------------------MA----------ARA--NV----HTV--SEFLARA
--V--DV----------CH---AV------RGIHS--------LG---YTD------R--
------------CDTDF-----------------------ARL-------LEGL------
----T----------HSV------------------------------------------
------------------------------------------------------------
----------KR--V-------------------------------E--GE-------EG
-----EY----EKTLIRF--------------ACVQ--------------I------GND
----LV---VHV----NR--VL---N----------------------------------
------------------------------------------------------------
--------------------------------A-F-------------------------
---------------SDSID-VAGFCKLWP----L-------D-D-V-----------TA
L------------------------------------------------N-ARLRQ----
V-----------------------------------------------------------
------------------------------------------------------------
-----------------LH----Q-CQDTF------------------------------
----P--SSHSQA---------------------VTL--------------------ILK
------------------------------------------------------------
------------------------------------------------------------
--------------------RLR--R----------------------R--D--------
---DAGKS----------P---G--QIP-------------------------VI-----
-PRPPR-L------APVGLINDFILESL-S---------------YK---S-------M-
---H--DR-ESQ--V-----TE-A----HAK-----TL--DWI-F-DNS-P-INQSLRQ-
------------------------------------------------------------
------------------------------------------------------------
------------------------------------------------------------
------SFRD--SFVS------------W--LSTTELG----------------------
------------------------------------------------------------
--------------------------------
>CVK97791.1
------------------------------------------------------------
-----------------------------------------------------------M
SG----------------AEAAIAGIG----------FLC--NA----MQI--VTFGRDI
--L--QV----------YK---HV------RN-EH---------------S------P--
-DP------------RL-KCY-----------------------------LESA------
----K--AC----FDD--------------M-----------------------------
-----------------------------------NSS----------------------
--------------A-----------------------------SQV--LP-------ST
-----RD----QQQIIDI---------------------------------------GKK
----LEESMTQLQSKFSE--LH---VDDAS-R----------------------------
-----------------------------------------------------RGFRG--
----------------------------------------KL------------------
----------------QVGKK--SLATLWQ----G-------K-E-L-----------ES
L------------------------------------------------E-VNLKR----
Y--------------ESLLH-------G----VV-----------------LHRI--CN-
-------------Q--------------------SQAAEISS------------------
-----QQS-F---HQ--LN---TD-L-QSVI--------------------KQLADG---
--------RTWMSGL-----S---------------------------------------
----------------FESLETRNRITQEHE-----TT----RAA-------INIGFTT-
----------------------T----NGALSSFRD------------------------
------------------------------------------------------------
-----SV-----------SREFQ--DM---------------------------------
-AQRDQ-S------KAFEEEHNQLLQSL-R---------------FP---E-------M-
---N--TR-RNH--I-----SQ-N----YPG-----TF--DWV-F-KCP-I-YCNRSRSP
SYDESDDDI-------------------EE------------------NTDDENPDDDEN
MDDD----------------------KDLD------NDDDLDDMLD--------------
----------------------------------------------------------SP
AQADTTRSWDLNFFPA------------W--LESDS------------------------
------------------------------------------------------------
--------------------------------
>CVL05373.1
------------------------------------------------------------
-----------------------------------------------------------M
SG----------------AEAAIAGIG----------FLC--NA----MQI--VTFGRDI
--L--QV----------YR---QV------RD-KS---------------N------P--
-DP------------RL-EAY-----------------------------LGSA------
----K--AC----FDD--------------I-----------------------------
-----------------------------------NSS----------------------
--------------A--------------------------LATSQV--LP-------ST
-----RD----QQQIIDI---------------------------------------GKK
----LEESMTQLQSKFSE--LH---IDDAS-R----------------------------
-----------------------------------------------------RGFRG--
----------------------------------------KM------------------
----------------EMGKK--SLASLWQ----G-------K-E-L-----------ET
L------------------------------------------------E-VNLKR----
Y--------------ESLLH-------G----VV-----------------LHRI--CN-
-------------Q--------------------SQAAEISS------------------
-----QQS-F---SE--LN---TN-L-QSVI--------------------KQLADG---
--------RTWMSEL-----S---------------------------------------
----------------IESLETRNRITQEHE-----TT----RAA-------INTGFTT-
----------------------T----NGALSSFRD------------------------
------------------------------------------------------------
-----SV-----------SREFE--DM---------------------------------
-ARRDQ-S------KTFEQEHDQLLQSL-R---------------FS---E-------M-
---N--SR-RNH--I-----SE-N----YPG-----TF--NWV-F-KNP-V-DRNRGNLL
RS----------------------------------------------------------
------------------------------------------------------------
------------------------------------------------------------
----ASTTSDPDSFPA------------W--LESDAHQ----------------------
------------------------------------------------------------
--------------------------------
>CZR41639.1
------------------------------------------------------------
-----------------------------------------------------------M
SG----------------AEAAIAGIG----------FLC--NA----MQI--VTFGRDI
--L--QV----------YS---HV------RN-EH---------------C------P--
-DP------------RL-KSY-----------------------------LESA------
----K--AC----FDD--------------M-----------------------------
-----------------------------------NSS----------------------
--------------A-----------------------------SRV--LP-------ST
-----RD----QQQIIDI---------------------------------------GKK
----LEESMTQLQSKFSE--LH---IDDTS-R----------------------------
-----------------------------------------------------RGFRG--
----------------------------------------KI------------------
----------------EMGKK--SLATLWQ----G-------K-E-L-----------ES
L------------------------------------------------E-VNLKR----
Y--------------ESLLH-------G----VV-----------------LHRI--CN-
-------------Q--------------------SQAAEISS------------------
-----QQS-F---SE--LN---TN-L-QSVI--------------------KQLADG---
--------RTWMSDL-----S---------------------------------------
----------------IESLETRNLITKEHE-----TT----RAA-------INTGFTT-
----------------------S----QGALGRFRD------------------------
------------------------------------------------------------
-----SV-----------SREFQ--NM---------------------------------
-ARRDQ-S------KIFEQEHNQLLQSL-R---------------FP---D-------M-
---R--SR-ENH--I-----SE-N----YPG-----TF--DWV-F-ENT-T-DCSRSRSP
NWKESDDDS-------------------FQ------------------QS-------EEN
MDDD-------------------------------------EDLEH--------------
----------------------------------------------------------SP
VGEITTRSSDLNCFPA------------W--LESDA------------------------
------------------------------------------------------------
--------------------------------
>EGU86048.1
------------------------------------------------------------
-----------------------------------------------------------M
SG----------------AEAAIAGIG----------FLC--NA----LQI--VTFGRDI
--L--QV----------YR---HV------QN-ER---------------C------P--
-DP------------RL-EAY-----------------------------LKSA------
----K--AC----FDD--------------M-----------------------------
-----------------------------------NSS----------------------
--------------A--------------------------LAACQV--LQ-------SN
-----RD----QQQIIEI---------------------------------------GKK
----LEESMAQLQSKFAQ--LH---VDDAS-R----------------------------
-----------------------------------------------------RGFRG--
----------------------------------------KI------------------
----------------DMGKK--TLASLWQ----G-------K-E-L-----------ES
L------------------------------------------------D-INLRR----
Y--------------ESLLH-------G----VV-----------------LHRI--CN-
-------------Q--------------------SQAAEICS------------------
-----KQS-F---HQ--LN---TD-L-QSII--------------------TKLADG---
--------CTRISDL-----S---------------------------------------
----------------IESLETRNRVTQEHE-----TT----RAV-------INAGFAT-
----------------------T----QGAISSFRD------------------------
------------------------------------------------------------
-----SI-----------SQEFQ--DM---------------------------------
-ARRDQ-S------TSFEKEHNELLQSL-R---------------FP---E-------M-
---N--SR-KNH--I-----SE-N----YPG-----TF--DWV-F-KNP-I-YCSRSRSP
SYEESDDDS-------------------VQ------------------QREEN-------
-----------------------------T------DDEDLDDMLD--------------
----------------------------------------------------------SP
VPANTTRPSDLNYFPA------------W--LESDA------------------------
------------------------------------------------------------
--------------------------------
>ENH67110.1
------------------------------------------------------------
-----------------------------------------------------------M
SG----------------AEAAIAGIG----------FLC--NA----MQI--VTFGRDI
--L--QV----------YS---HV------RN-ER---------------C------P--
-DP------------RL-EAY-----------------------------LKSA------
----K--AC----FDD--------------I-----------------------------
-----------------------------------NGS----------------------
--------------A--------------------------LATSQA--VQ-------SN
-----RD----QQQIIEI---------------------------------------GKK
----LEDSMTQLQSKFAQ--LH---VDDAS-R----------------------------
-----------------------------------------------------RGFRA--
----------------------------------------KI------------------
----------------DMGKK--ILASLWQ----G-------K-E-L-----------ES
L------------------------------------------------E-INLKR----
Y--------------ESLLH-------G----VV-----------------LHRI--CN-
-------------Q--------------------SQAAEISS------------------
-----KES-F---NQ--LD---TN-L-QSII--------------------TQLADG---
--------CTRISDL-----S---------------------------------------
----------------IESLKTRNLVTQEHE-----TT----RAV-------INAGFAT-
----------------------T----QGAISSFRD------------------------
------------------------------------------------------------
-----SM-----------SQEFQ--DM---------------------------------
-ARRDQ-S------TSFEKEHNELLQSL-R---------------FP---G-------M-
---N--SR-KNH--I-----SE-N----YPG-----TL--DWV-F-KNP-I-YCSRSRSS
SYEESDDDR-------------------VQ------------------QREEN-------
-----------------------------T------DDEDLDDMLE--------------
----------------------------------------------------------SP
EPTTTTRPSDLNYFPA------------W--LESDA------------------------
------------------------------------------------------------
--------------------------------
>EWY86013.1
------------------------------------------------------------
-----------------------------------------------------------M
SG----------------AEAAIAGIG----------FLC--NA----MQI--VTFGRDI
--L--QV----------YR---HV------QN-ER---------------C------P--
-DP------------RL-EAY-----------------------------LKSA------
----K--AC----FDD--------------M-----------------------------
-----------------------------------NSS----------------------
--------------A--------------------------LAARQV--LQ-------PN
-----RD----QQQIIEI---------------------------------------GKK
----LEESMAQLQSKFAQ--LH---IDDAS-R----------------------------
-----------------------------------------------------RGFRG--
----------------------------------------KI------------------
----------------DMGKK--TLASLWQ----G-------K-E-L-----------ES
L------------------------------------------------E-INLRR----
Y--------------ENLLH-------G----VV-----------------LHRI--CN-
-------------Q--------------------SQAAEISS------------------
-----KQS-F---HQ--LN---TD-L-QSII--------------------TKLADG---
--------CTRISDL-----S---------------------------------------
----------------IESLETRNRVTQEHE-----TT----RAI-------IDAGFTT-
----------------------T----QDYLSTFRD------------------------
------------------------------------------------------------
-----SM-----------SQEFQ--VM---------------------------------
-ARRDQ-N------NSFEEEHNQLLQSL-R---------------FP---E-------M-
---N--SR-RNH--I-----SE-N----YPG-----TF--DWV-F-RSP-I-YCSRCCSP
SCEESDDDS-------------------VQ------------------QREES-------
-----------------------------T------DDEDLDDMLE--------------
----------------------------------------------------------SP
EPTTTTRPADLNYFPA------------W--LESDA------------------------
------------------------------------------------------------
--------------------------------
>EWZ31636.1
------------------------------------------------------------
-----------------------------------------------------------M
SG----------------AEAAIAGIG----------FLC--NA----MQI--VTFGRDI
--L--QV----------YR---HV------QN-ER---------------C------P--
-DP------------RL-EAY-----------------------------LKSA------
----K--AC----FDD--------------M-----------------------------
-----------------------------------NSS----------------------
--------------A--------------------------LAACQV--LQ-------PN
-----RD----QQQIIEI---------------------------------------GKK
----LEESMAQLQAKFAQ--LH---VDDES-R----------------------------
-----------------------------------------------------RGFRG--
----------------------------------------KI------------------
----------------DMGKK--TLASLWQ----G-------K-E-L-----------ES
L------------------------------------------------E-INLRR----
Y--------------ENLLH-------G----VV-----------------LHRI--CN-
-------------Q--------------------SQAAEISS------------------
-----KQS-F---HQ--LN---TD-L-QSII--------------------TKLADG---
--------CTRISDL-----S---------------------------------------
----------------IESLETRNRVTQEHE-----TT----RAI-------IDAGFTT-
----------------------T----QDYLSTFRD------------------------
------------------------------------------------------------
-----SM-----------SQEFQ--VM---------------------------------
-ARRDQ-S------NSFEEEHNQLLQSL-R---------------FP---E-------M-
---N--SR-RNH--I-----SE-N----YPG-----TF--DWV-F-RSP-I-YCSRCCSP
SCEESDDDS-------------------VQ------------------QREEN-------
-----------------------------T------DGEDLDDMLE--------------
----------------------------------------------------------SP
EPTTTSRPSGLNYFPA------------W--LESDA------------------------
------------------------------------------------------------
--------------------------------
>EWZ94222.1
------------------------------------------------------------
-----------------------------------------------------------M
SG----------------AEAAIAGIG----------FLC--NA----MQI--VTFGRDI
--L--QV----------YR---HV------QN-ER---------------C------P--
-DP------------RL-EAY-----------------------------LKSA------
----K--AC----FDD--------------M-----------------------------
-----------------------------------NSS----------------------
--------------A--------------------------LAACQV--LQ-------PN
-----RD----QQQIIEI---------------------------------------GKK
----LEESMAQLQSKFAQ--LH---VDDAS-R----------------------------
-----------------------------------------------------RGFRG--
----------------------------------------KI------------------
----------------DMGKK--TLASLWQ----G-------K-E-L-----------ES
L------------------------------------------------E-INLRR----
Y--------------ENLLH-------G----VV-----------------LHRI--CN-
-------------Q--------------------SQAAEISS------------------
-----KQS-F---HQ--LN---TD-L-QSII--------------------TKLADG---
--------CTRISDL-----S---------------------------------------
----------------IESLETRNRVTQEHE-----TT----RAI-------IDAGFTT-
----------------------T----QDYLSTFRD------------------------
------------------------------------------------------------
-----SM-----------SQEFQ--VM---------------------------------
-ARRDQ-S------NSFEEEHNQLLQSL-R---------------FP---E-------M-
---N--SR-RNH--I-----SE-N----YPG-----TF--DWV-F-RSP-I-YCSRCCSP
SCEESDDDS-------------------VQ------------------QREES-------
-----------------------------T------DDEDLDDMLE--------------
----------------------------------------------------------SP
EPTTTTRPADLNYFPA------------W--LESDA------------------------
------------------------------------------------------------
--------------------------------
>EXA39650.1
------------------------------------------------------------
-----------------------------------------------------------M
SG----------------AEAAIAGIG----------FLC--NA----MQI--VTFGRDI
--L--QV----------YS---HV------RN-ER---------------C------P--
-DP------------RL-EAY-----------------------------LKSA------
----K--AC----FDD--------------I-----------------------------
-----------------------------------NSS----------------------
--------------A--------------------------LATSQG--VQ-------SN
-----RD----QQQIIEI---------------------------------------GKK
----LEDSMTQLQSKFAQ--LH---VDDAS-R----------------------------
-----------------------------------------------------RGFRA--
----------------------------------------KM------------------
----------------DMGKK--SLASLWQ----G-------K-E-L-----------ES
L------------------------------------------------E-INLKR----
Y--------------ESLLH-------G----VV-----------------LHRI--CN-
-------------Q--------------------SQAAEISS------------------
-----KES-F---NQ--LD---TK-L-QSII--------------------TQLADG---
--------CTRISDL-----S---------------------------------------
----------------IESLKTRNLVTQEHE-----TT----RAV-------INAGFAT-
----------------------T----QGAISSFRD------------------------
------------------------------------------------------------
-----SI-----------SQEFQ--DM---------------------------------
-ARRDQ-S------TSFEKEHNELLQSL-R---------------FP---E-------M-
---N--SR-KNH--I-----SE-N----YPG-----TF--DWV-F-KNP-I-YCSRSRSP
SYEESDDDS-------------------VQ------------------QREEN-------
-----------------------------T------DDEDLDDMLD--------------
----------------------------------------------------------SP
VPANTTRPSDLNYFPA------------W--LESDA------------------------
------------------------------------------------------------
--------------------------------
>EXK38343.1
------------------------------------------------------------
-----------------------------------------------------------M
SG----------------AEAAIAGIG----------FLC--NA----MQI--VTFGRDI
--L--QV----------YS---HI------RN-ER---------------C------P--
-DP------------RL-EAY-----------------------------LKSA------
----K--AC----FDD--------------I-----------------------------
-----------------------------------NSS----------------------
--------------A--------------------------LATSQA--VQ-------SN
-----RD----QQQIIEI---------------------------------------GKK
----LEDSMTQLQSKFAQ--LH---VDDAS-R----------------------------
-----------------------------------------------------RGFRA--
----------------------------------------KI------------------
----------------DMGKK--SLASLWQ----G-------K-E-L-----------ES
L------------------------------------------------E-INLKR----
Y--------------ESLLH-------G----VV-----------------LHRI--CN-
-------------Q--------------------SQAAEISS------------------
-----KES-F---NQ--LD---TN-L-QSII--------------------TQLADG---
--------CTRISDL-----S---------------------------------------
----------------IESLNTRNLVTQEHE-----TT----RAV-------INAGFAT-
----------------------T----QGAISSFRD------------------------
------------------------------------------------------------
-----SI-----------SQEFQ--DI---------------------------------
-ARRDQ-S------TSFEKEHNELLQSL-R---------------FP---E-------M-
---N--SR-KNH--I-----SE-N----YPG-----TF--DWV-F-KNP-I-YRSRSRSP
SYEESDDDS-------------------VQ------------------QREEN-------
-----------------------------T------DDEDLDDMLD--------------
----------------------------------------------------------SP
VPANTTRPSDLNYFPA------------W--LESDA------------------------
------------------------------------------------------------
--------------------------------
>EXK93376.1
------------------------------------------------------------
-----------------------------------------------------------M
SG----------------AEAAIAGIG----------FLC--NA----MQI--VTFGRDI
--L--QV----------YS---HV------RN-ER---------------C------P--
-DP------------RL-EAY-----------------------------LKSA------
----K--AC----FDD--------------I-----------------------------
-----------------------------------NSS----------------------
--------------A--------------------------LATSQG--VQ-------SN
-----RD----QQQIIEI---------------------------------------GKK
----LEDSMTQLQSKFAQ--LH---VDDAS-R----------------------------
-----------------------------------------------------RGFRA--
----------------------------------------KM------------------
----------------DMGKK--SLASLWQ----G-------K-E-L-----------ES
L------------------------------------------------E-INLKR----
Y--------------ESLLH-------G----VV-----------------LHRI--CN-
-------------Q--------------------SQAAEISS------------------
-----KES-F---NQ--LD---TK-L-QSII--------------------TQLADG---
--------CTRISDL-----S---------------------------------------
----------------IESLKTRNLVTQEHE-----TT----RAV-------INAGFAT-
----------------------T----QGAISSFRD------------------------
------------------------------------------------------------
-----SI-----------SQEFQ--DM---------------------------------
-ARRDQ-S------TSFEKEHNELLQSL-R---------------FP---E-------M-
---N--SR-KNH--I-----SE-N----YPG-----TF--DWV-F-KNP-I-YCSRSRSP
SYEESDDDS-------------------VQ------------------QREEN-------
-----------------------------T------DDEDLDDMLD--------------
----------------------------------------------------------SP
VPANTTRPSDLNYFPA------------W--LESDA------------------------
------------------------------------------------------------
--------------------------------
>EXL42914.1
------------------------------------------------------------
-----------------------------------------------------------M
SG----------------AEAAIAGIG----------FLC--NA----MQI--VTFGRDI
--L--QV----------YR---HV------QN-ER---------------C------P--
-DP------------RL-EAY-----------------------------LKSA------
----K--AC----FDD--------------M-----------------------------
-----------------------------------NSS----------------------
--------------A--------------------------LAACQV--LQ-------PN
-----RD----QQQIIEI---------------------------------------GKK
----LEESMAQLQAKFAQ--LH---VDDES-R----------------------------
-----------------------------------------------------RGFRG--
----------------------------------------KI------------------
----------------DMGKK--TLASLWQ----G-------K-E-L-----------ES
L------------------------------------------------E-INLRR----
Y--------------ENLLH-------G----VV-----------------LHRI--CN-
-------------Q--------------------SQAAEISS------------------
-----KQS-F---HQ--LN---TD-L-QSII--------------------TKLADG---
--------CTRISDL-----S---------------------------------------
----------------IESLETRNRVTQEHE-----TT----RAI-------IDAGFTT-
----------------------T----QDYLSTFRD------------------------
------------------------------------------------------------
-----SM-----------SQEFQ--VM---------------------------------
-ARRDQ-S------NSFEEEHNQLLQSL-R---------------FP---E-------M-
---N--SR-RNH--I-----SE-N----YPG-----TF--DWV-F-RSP-I-YCSRCCSP
SCEESDDDS-------------------VQ------------------QREEN-------
-----------------------------T------DGEDLDDMLE--------------
----------------------------------------------------------SP
EPTTTSRPSGLNYFPA------------W--LESDA------------------------
------------------------------------------------------------
--------------------------------
>EXL73076.1
------------------------------------------------------------
-----------------------------------------------------------M
SG----------------AEAAIAGIG----------FLC--NA----LQI--VTFGRDI
--L--QV----------YR---HV------QN-ER---------------C------P--
-DP------------RL-EAY-----------------------------LKSA------
----K--AC----FDD--------------M-----------------------------
-----------------------------------NSS----------------------
--------------A--------------------------LAACQV--LQ-------SN
-----RD----QQQIIEI---------------------------------------GKK
----LEESMAQLQSKFAQ--LH---VDDAS-R----------------------------
-----------------------------------------------------RGFRG--
----------------------------------------KI------------------
----------------DMGKK--TLASLWQ----G-------K-E-L-----------ES
L------------------------------------------------D-INLRR----
Y--------------ESLLH-------G----VV-----------------LHRI--CN-
-------------Q--------------------SQAAEICS------------------
-----KQS-F---HQ--LN---TD-L-QSII--------------------TKLADG---
--------CTRISDL-----S---------------------------------------
----------------IESLETRNRVTQEHE-----TT----RAV-------INAGFAT-
----------------------T----QGAISSFRD------------------------
------------------------------------------------------------
-----SI-----------SQEFQ--DM---------------------------------
-ARRDQ-S------TSFEKEHNELLQSL-R---------------FP---E-------M-
---N--SR-KNH--I-----SE-N----YPG-----TF--DWV-F-KNP-I-YCSRSRSP
SYEESDDDS-------------------VQ------------------QREEN-------
-----------------------------T------DDEDLDDMLD--------------
----------------------------------------------------------SP
VPANTTRPSDLNYFPA------------W--LESDA------------------------
------------------------------------------------------------
--------------------------------
>KLO93132.1
------------------------------------------------------------
-----------------------------------------------------------M
SG----------------AEAAIAGIG----------FLC--NA----MQI--VTFGRDF
--L--QV----------YR---QV------RD-KS---------------S------P--
-DP------------KL-EAY-----------------------------LKSA------
----K--AC----FDD--------------M-----------------------------
-----------------------------------NSS----------------------
--------------A--------------------------SATSQV--LP-------LA
-----QD----QQQMNEI---------------------------------------GKK
----LQESMAQLQSKFSD--LH---VDGAS-R----------------------------
-----------------------------------------------------RGFRG--
----------------------------------------KI------------------
----------------RMGTK--SLASLWK----G-------K-D-L-----------GS
L------------------------------------------------E-VNLKR----
Y--------------ESLLH-------G----VV-----------------LQRI--CN-
-------------Q--------------------SQAAEISS------------------
-----QQS-F---HQ--LN---TN-L-QSVI--------------------TQLADG---
--------CTCISDL-----S---------------------------------------
----------------ID---TRTLVAQEHE-----TT----REV-------IKTGFTT-
----------------------T----QGAISSLRD------------------------
------------------------------------------------------------
-----SV-----------AQEFQ--DI---------------------------------
-ARLNQ-S------KTFEQEHSQLLQSL-R---------------FP---D-------M-
---N--SR-KNH--I-----SE-N----YPG-----TF--DWV-F-KNP-S-DCTRRRSP
NWEESDDDS-------------------FQ------------------QRQETTDD--GV
M-------------------------------------DDNEDLED--------------
----------------------------------------------------------SP
VLDNTKRPSDLDCFPA------------W--LESDA------------------------
------------------------------------------------------------
--------------------------------
>KLP22300.1
------------------------------------------------------------
-----------------------------------------------------------M
SG----------------AEAAIAGIG----------FLC--NA----MQI--VTFGRDI
--L--QV----------YR---QV------RD-KS---------------N------P--
-DP------------KL-EAY-----------------------------LKSA------
----K--TC----FDD--------------M-----------------------------
-----------------------------------NSS----------------------
--------------A--------------------------LATFQV--LP-------LT
-----RD----QQQIIEI---------------------------------------GKK
----LEDTISQLQSKFSQ--LH---IDDSS-R----------------------------
-----------------------------------------------------RGFRG--
----------------------------------------KI------------------
----------------DIGRK--TLASLWE----G-------K-E-L-----------ES
L------------------------------------------------E-VNLKR----
Y--------------ESLLH-------G----VV-----------------LHRI--CN-
-------------Q--------------------SQAAEISS------------------
-----KQS-F---HQ--LN---TN-L-QSVI--------------------TQLADG---
--------RTWMSEL-----S---------------------------------------
----------------IELLETRNRITQEHE-----TT----RAA-------INTGFTD-
----------------------T----QGTLLSFQD------------------------
------------------------------------------------------------
-----SM-----------SQEFQ--DM---------------------------------
-AQRDQ-N------KTFEQEHNQLLQSL-R---------------FP---D-------M-
---R--SR-ENH--I-----SE-N----CPG-----TF--DWV-F-KNS-I-YCSFQQRE
EK----------------------------------------------------------
-------------------------------------TGGVGDMID--------------
----------------------------------------------------------SS
ELDNAARLFGLNRFPA------------W--LKSDA------------------------
------------------------------------------------------------
--------------------------------
>PCD31330.1
------------------------------------------------------------
-----------------------------------------------------------M
SG----------------AEAAIAGIG----------FLC--NA----MQI--VTFGRDI
--L--QV----------YR---HV------QN-ER---------------C------P--
-DP------------RL-EAY-----------------------------LKSA------
----K--AC----FDD--------------M-----------------------------
-----------------------------------NSS----------------------
--------------A--------------------------LAACQV--LQ-------PN
-----RD----QQQIIEI---------------------------------------GKK
----LEESMAQLQAKFAQ--LH---VDDES-R----------------------------
-----------------------------------------------------RGFRG--
----------------------------------------KI------------------
----------------DMGKK--TLASLWQ----G-------K-E-L-----------ES
L------------------------------------------------E-INLRR----
Y--------------ENLLH-------G----VV-----------------LHRI--CN-
-------------Q--------------------SQAAEISS------------------
-----KQS-F---HQ--LN---TD-L-QSII--------------------TKLADG---
--------CTRISDL-----S---------------------------------------
----------------IESLETRNRVTQEHE-----TT----RAI-------IDAGFTT-
----------------------T----QDYLSTFRD------------------------
------------------------------------------------------------
-----SM-----------SQEFQ--VM---------------------------------
-ARRDQ-S------NSFEEEHNQLLQSL-R---------------FP---E-------M-
---N--SR-RNH--I-----SE-N----YPG-----TF--DWV-F-RSP-I-YCSRCCSP
SCEESDDDS-------------------VQ------------------QREEN-------
-----------------------------T------DGEDLDDMLE--------------
----------------------------------------------------------SP
EPTTTTRPSDLNYFPA------------W--LESDA------------------------
------------------------------------------------------------
--------------------------------
>PNP84329.1
------------------------------------------------------------
-----------------------------------------------------------M
SG----------------AEAAIAGLG----------FLC--NA----MQI--VTFGRDI
--L--QV----------YS---HV------RN-EH---------------C------P--
-DP------------RL-KAY-----------------------------LESA------
----K--VC----FDD--------------M-----------------------------
-----------------------------------NSS----------------------
--------------A-----------------------------SHV--LP-------ST
-----RD----QQQIIDI---------------------------------------GKK
----LEESMTQLQSKFSE--LH---IDDAS-S----------------------------
-----------------------------------------------------RGFRG--
----------------------------------------KI------------------
----------------QVGKK--SLASLWQ----G-------K-E-L-----------ES
L------------------------------------------------E-TNLRR----
Y--------------ESLLH-------G----VV-----------------LHRI--CN-
-------------Q--------------------SQAAEISS------------------
-----QQS-F---HQ--LN---TN-L-QSVI--------------------KQLADG---
--------RTWMSDL-----S---------------------------------------
----------------IESQETRNLVTKEHE-----TT----RAA-------INTGFTT-
----------------------T----NGALSSFRD------------------------
------------------------------------------------------------
-----SV-----------SREFQ--DM---------------------------------
-ARRDE-S------KSFEQEHNQLLQSL-R---------------FP---E-------M-
---N--SR-RNH--I-----SE-N----YPG-----TF--NWV-F-KNP-I-DCNRCVIS
G-----------------------------------------------------------
------------------------------------------------------------
------------------------------------------------------------
-SVKATRLSDLNHLPA------------W--LESDT------------------------
------------------------------------------------------------
--------------------------------
>RBR09663.1
------------------------------------------------------------
-----------------------------------------------------------M
SG----------------AEAAIAGIG----------FLC--NA----MQI--VTFGRDI
--L--QV----------YN---HV------RH-EH---------------S------P--
-DP------------RL-KAY-----------------------------LESA------
----K--AC----FDD--------------M-----------------------------
-----------------------------------NSS----------------------
--------------A-----------------------------SHV--LP-------ST
-----RD----QQQIIDI---------------------------------------GKK
----LEESMTQLQSKFSQ--LH---IDDAS-R----------------------------
-----------------------------------------------------RGFRG--
----------------------------------------KI------------------
----------------QVGKK--SLATLWQ----G-------K-E-L-----------ES
L------------------------------------------------E-VNLKR----
Y--------------ESLLH-------G----VV-----------------LHRI--CN-
-------------Q--------------------SQAAEISS------------------
-----QQS-F---HQ--LN---TN-L-QSVI--------------------KQLADG---
--------RTWMSDL-----S---------------------------------------
----------------IESRETRTLVTQEHE-----TT----RAA-------INTGFNT-
----------------------S----QGAISSFRD------------------------
------------------------------------------------------------
-----SV-----------SREFQ--DI---------------------------------
-ARRDQ-S------KSFEQEHNQLLQSL-R---------------FP---E-------M-
---N--SR-RNH--I-----SE-N----YPG-----TF--DWV-F-KGP-D-DRYPSNVS
G-----------------------------------------------------------
------------------------------------------------------------
------------------------------------------------------------
-PAHTIGLSSLNFFPA------------W--LESDA------------------------
------------------------------------------------------------
--------------------------------
>SCO51274.1
------------------------------------------------------------
-----------------------------------------------------------M
SG----------------AEAAIAGIG----------FLC--NA----MQI--VTFGRDI
--L--QV----------YR---QV------RD-KS---------------N------P--
-DP------------KL-EAY-----------------------------LKSA------
----K--TC----FDD--------------M-----------------------------
-----------------------------------NSS----------------------
--------------A--------------------------LATFQV--LP-------LT
-----RD----QQQIIEI---------------------------------------GKK
----LEDTISQLQSKFSQ--LH---IDDSS-R----------------------------
-----------------------------------------------------RGFRG--
----------------------------------------KI------------------
----------------DIGRK--TLASLWE----G-------K-E-L-----------ES
L------------------------------------------------E-VNLKR----
Y--------------ESLLH-------G----VV-----------------LHRI--CN-
-------------Q--------------------SQAAEISS------------------
-----KQS-F---HQ--LN---TN-L-QSVI--------------------TQLADG---
--------RTWMSEL-----S---------------------------------------
----------------IELLETRNRITQEHE-----TT----RAA-------INTGFTD-
----------------------T----QSTLLSFQD------------------------
------------------------------------------------------------
-----SM-----------SQEFQ--DM---------------------------------
-AQRDQ-N------KTFEQEHNQLLQSL-R---------------FP---D-------M-
---R--SR-ENH--I-----SE-N----CPG-----TF--DWV-F-KNS-I-YCSFQQRE
EK----------------------------------------------------------
-------------------------------------TGGVGDMID--------------
----------------------------------------------------------SS
ELDNAARLFGLNRFPA------------W--LKSDA------------------------
------------------------------------------------------------
--------------------------------
>SCO88731.1
------------------------------------------------------------
-----------------------------------------------------------M
SG----------------AEAAIAGIG----------FLC--NA----MQI--VTFGRDI
--L--QV----------YS---HV------RN-ER---------------C------P--
-DP------------RL-EAY-----------------------------LKSA------
----K--AC----FDD--------------I-----------------------------
-----------------------------------NGS----------------------
--------------A--------------------------LATSQA--VQ-------SN
-----RD----QQQIIEI---------------------------------------GKK
----LEDSMTQLQSKFAQ--LH---VDDAS-R----------------------------
-----------------------------------------------------RGFRA--
----------------------------------------KI------------------
----------------DMGKK--ILASLWQ----G-------K-E-L-----------ES
L------------------------------------------------E-INLKR----
Y--------------ESLLH-------G----VV-----------------LHRI--CN-
-------------Q--------------------SQAAEISS------------------
-----KES-F---NQ--LD---TN-L-QSII--------------------TQLADG---
--------CTRISDL-----S---------------------------------------
----------------IESLKTRNLVTQEHE-----TT----RAV-------INAGFAT-
----------------------T----QGAISSFRD------------------------
------------------------------------------------------------
-----SM-----------SQEFQ--DM---------------------------------
-ARRDQ-S------TSFEKEHNELLQSL-R---------------FP---G-------M-
---N--SR-KNH--I-----SE-N----YPG-----TL--DWV-F-KNP-I-YCSRSRSS
SYEESDDDR-------------------VQ------------------QREEN-------
-----------------------------T------DDEDLDDMLE--------------
----------------------------------------------------------SP
EPTTTTRPSDLNYFPA------------W--LESDA------------------------
------------------------------------------------------------
--------------------------------
>SCV57185.1
------------------------------------------------------------
-----------------------------------------------------------M
SG----------------AEAAIAGIG----------FLC--NA----MQI--VTFGRDI
--L--QV----------YR---HV------RN-EH---------------C------P--
-DP------------RL-KSY-----------------------------LESA------
----K--AC----FDD--------------M-----------------------------
-----------------------------------NSS----------------------
--------------A-----------------------------SQV--LL-------ST
-----RD----QQQMIDI---------------------------------------GKK
----LEESMAQLQSEFSE--LH---MDDAS-R----------------------------
-----------------------------------------------------RGFRG--
----------------------------------------KI------------------
----------------ELGRK--SLASLWQ----G-------K-E-L-----------ES
L------------------------------------------------E-INLKR----
Y--------------ESLLH-------G----VV-----------------LHRI--CN-
-------------Q--------------------SQAAKISS------------------
-----QQS-F---SE--LN---TN-L-QSVI--------------------KQLADG---
--------RTWMSEL-----S---------------------------------------
----------------IESLETRNRITQEHE-----TT----RAA-------INTGFTT-
----------------------T----NGALSSFRD------------------------
------------------------------------------------------------
-----SV-----------SREFE--NM---------------------------------
-AQRDQ-S------KSFEEEHNQLLQSL-R---------------FP---E-------M-
---N--SR-RNH--I-----SE-N----YPG-----TF--DWV-F-KNP-I-DCDQGDVP
G-----------------------------------------------------------
------------------------------------------------------------
------------------------------------------------------------
-SAITTRLPDLNHFPT------------W--LESDA------------------------
------------------------------------------------------------
--------------------------------
>XP_018251474.1
------------------------------------------------------------
-----------------------------------------------------------M
SG----------------AEAAIAGIG----------FLC--NA----MQI--VTFGRDI
--L--QV----------YR---HV------QN-ER---------------C------P--
-DP------------RL-EAY-----------------------------LKSA------
----K--AC----FDD--------------M-----------------------------
-----------------------------------NSS----------------------
--------------A--------------------------LAACQV--LQ-------PN
-----RD----QQQIIEI---------------------------------------GKK
----LEESMAQLQSKFAQ--LH---VDDAS-R----------------------------
-----------------------------------------------------RGFRG--
----------------------------------------KI------------------
----------------DMGKK--TLASLWQ----G-------K-E-L-----------ES
L------------------------------------------------E-INLRR----
Y--------------ENLLH-------G----VV-----------------LHRI--CN-
-------------Q--------------------SQAAEISS------------------
-----KQS-F---HQ--LN---TD-L-QSII--------------------TKLADG---
--------CTRISDL-----S---------------------------------------
----------------IESPETRNRVTQEHE-----TT----RAI-------IDAGFTT-
----------------------T----QDYLSTFRD------------------------
------------------------------------------------------------
-----SM-----------SQEFQ--VM---------------------------------
-ARRDQ-S------NSFEEEHNQLLQSL-R---------------FP---E-------M-
---N--SR-RNH--I-----SE-N----YPG-----TF--DWV-F-RSP-T-YCSRCCSP
SCEESDDDS-------------------VQ------------------QREES-------
-----------------------------T------DDEDLDDMLG--------------
----------------------------------------------------------SP
EPTTTTRPADLNYFPA------------W--LESDA------------------------
------------------------------------------------------------
--------------------------------
>XP_018759413.1
------------------------------------------------------------
-----------------------------------------------------------M
SG----------------AEAAIAGIG----------FLC--NA----MQI--VTFGRDI
--L--QV----------YN---HV------RH-EH---------------S------P--
-DP------------RL-KAY-----------------------------LESA------
----K--AC----FDE--------------M-----------------------------
-----------------------------------NSS----------------------
--------------A-----------------------------SHV--LP-------ST
-----RD----QQQIIDI---------------------------------------GKK
----LEESMTQLQSKFSQ--LH---IDDAS-R----------------------------
-----------------------------------------------------RGFRG--
----------------------------------------KI------------------
----------------QVGKK--SLATLWQ----G-------K-E-L-----------ES
L------------------------------------------------E-ANLKR----
Y--------------ESLLH-------G----VV-----------------LHRI--CN-
-------------Q--------------------SQAAEISS------------------
-----QQS-F---HQ--LN---TN-L-QSVI--------------------KQLADG---
--------RTWMSDL-----S---------------------------------------
----------------IESREIRTLVTQEHE-----TT----RAA-------INTGFNT-
----------------------S----QGTISSFRD------------------------
------------------------------------------------------------
-----SV-----------SREFQ--DI---------------------------------
-ARRDQ-S------KSFEQEHNQLLQSL-R---------------FP---E-------M-
---N--SR-RNH--I-----SE-N----YPG-----TF--DWV-F-KGP-D-DRYPGNVL
G-----------------------------------------------------------
------------------------------------------------------------
------------------------------------------------------------
-PAYGIGLSGLNSFPA------------W--LESGS------------------------
------------------------------------------------------------
--------------------------------
>XP_023433964.1
------------------------------------------------------------
-----------------------------------------------------------M
SG----------------AEAAIAGIG----------FLC--NA----MQI--VTFGRDI
--L--QV----------YR---QV------RD-KS---------------N------P--
-DP------------KL-EAY-----------------------------LKSA------
----K--TC----FDD--------------M-----------------------------
-----------------------------------NSS----------------------
--------------A--------------------------LATFQV--LP-------LT
-----RD----QQQIIEI---------------------------------------GKK
----LEDTISQLQSKFSQ--LH---IDDSS-R----------------------------
-----------------------------------------------------RGFRG--
----------------------------------------KI------------------
----------------DIGRK--TLASLWE----G-------K-E-L-----------ES
L------------------------------------------------E-VNLKR----
Y--------------ESLLH-------G----VV-----------------LHRI--CN-
-------------Q--------------------SQAAEISS------------------
-----KQS-F---HQ--LN---TN-L-QSVI--------------------TQLADG---
--------RTWMSEL-----S---------------------------------------
----------------IELLETRNRITQEHE-----TT----RAA-------INTGFTD-
----------------------T----QGTLLSFQD------------------------
------------------------------------------------------------
-----SM-----------SQEFQ--DM---------------------------------
-AQRDQ-N------KTFEQEHNQLLQSL-R---------------FP---D-------M-
---R--SR-ENH--I-----SE-N----CPG-----TF--DWV-F-KNS-I-YCSFQQRE
EK----------------------------------------------------------
-------------------------------------TGGVGDMID--------------
----------------------------------------------------------SS
ELDNAARLFGLNRFPA------------W--LKSDA------------------------
------------------------------------------------------------
--------------------------------
>CVK98635.1
------------------------------------------------------------
------------------------------------------------------------
--MD---PL--------------TALS----------LAA--AV----VQF--ADFGVRL
--L--SK----------TT---RL------YK-SA--------SG---AG-------R-S
-------------TVEL-QVI-------------------SSD-------LKEL------
----I--D---N-VEQKS------------------------------------------
-----------------------------------VPL----------AHL---------
----------------GG--------------------------------H-------VD
-----AS----NRRLLGI-----C-A------RCKE--------------A------CAN
----LD---DAI----MA--LE---SRG-L-TNF----------NFDYFST--DSGGGDS
G-----------------------------------------------------------
----------------------------G--QW-R-------------------------
----------------ENFAT--SLKRLWR----G-------D-K-I-----------EN
L------------------------------------------------G-KRLSD----
I--------------RQSLM-----EAF-----------------LESLW----------
--------------------EES-----KA--GSKDIH---QL-----------------
---------SEQ-----QV---GM-I-S-------------------------TLSR---
----IDENTKTLNQ-----------------T----------------------------
------------------LMQL--------------------------------------
------------------------------------VHHSKSE---STNRDATSSFWSSD
YQ-------P---------A-E-------------------------------IGSSD--
--AT-----N-------I------L-----GL-------------------------D--
-QGENM-V------DNPAFCTTAIIESL-T---------------FE---D-------A-
---D--HR-EQG--I-----SK-S----FET-----TF--EWA-F-GEP-P---------
--------R---------------------------------------------------
------------------------------------------------------------
------------------------------------------------------------
-LDTGDPMWS--DLRS------------W--LSSQHAD----------------------
------------------------------------------------------------
--------------------------------
>CVL08519.1
------------------------------------------------------------
------------------------------------------------------------
--MD---PF--------------TAIG----------LAG--NI----LTF--IDIGLRL
--V--NQ----------TK---GI------YD-SA--------SN---ST-------A-E
-------------NDSL-SVM-------------------ATR-------FNTT------
----M--I---D-MQSKI------P-S-GN------------------------------
------------------------------------------------------------
----------------------------------------------------------LS
-----KD----EKALKEL-----V-G------ECSS--------------I------SDE
----LQ---KLL----GA--LK---AKK-S-N----------------------------
------------------------------------------------------------
-------------------------------SM-R-------------------------
----------------SSMKA--ALRDWSK----K-------K-E-K-----------DD
L------------------------------------------------L-KRLES----
S--------------RQQLD-----LLL-----------------SSMTR----------
-------------------------------------FESLER-----------------
------------LNQ--LV---EY-G-QS---------------------------N---
----E----AEITSLR-RNIN---------------------------------------
----------------ALRSGL---QV---------------------------------
------------------------------------------------------------
--------------------------------------------------------NF--
--LSPEALE----------------QIR----------------------------NV--
-VSLSD-R------ATLKVRESCILTAL-R---------------FQ---L-------M-
---E--ER-YDD--V-----AE-A----HDK-----TF--EWI-F-DSS-S-SDEDSDDY
SLP------------------------LF--SSNS-------------------------
------------------------------------------------------------
--------------------------------------------T-------------SY
KPAEISEARA--KFIN------------W--IKDGN------------------------
------------------------------------------------------------
--------------------------------
>CZR43999.1
------------------------------------------------------------
------------------------------------------------------------
--MD---PF--------------TAIG----------LAG--NI----LTF--IDIGFKL
--V--NQ----------TK---GI------YD-ST--------SN---ST-------A-E
-------------NDSL-SIM-------------------ATR-------FATT------
----M--V---D-LQSKI------P-S-GN------------------------------
------------------------------------------------------------
----------------------------------------------------------LS
-----RD----EKALKEL-----V-E------ECSS--------------I------SDE
----LR---KLL----AG--LK---AKK-P-N----------------------------
------------------------------------------------------------
-------------------------------SI-R-------------------------
----------------SSMKA--VYRDWSK----K-------K-E-K-----------DD
L------------------------------------------------L-KRLES----
S--------------RQHLD-----LLL-----------------STMTR----------
-------------------------------------FESLER-----------------
------------LNQ--LV---EY-G-QS---------------------------N---
----E----VELSSLR-QNVD---------------------------------------
----------------ALRSGL---QV---------------------------------
------------------------------------------------------------
--------------------------------------------------------KF--
--LSLEALE----------------QIR----------------------------NV--
-VSLSD-H------ATLKVRESCILTAL-R---------------FQ---L-------M-
---D--ER-YDD--V-----AE-A----HEK-----TF--EWI-F-DSS-N-SDDDR---
--P------------------------AQ--SSNI-------------------------
------------------------------------------------------------
--------------------------------------------A-------------SH
KPMENSGARA--NFMD------------W--IKHGN------------------------
------------------------------------------------------------
--------------------------------
>PNP76022.1
------------------------------------------------------------
------------------------------------------------------------
--MD---PF--------------TAIG----------LAG--NI----LTF--IDIGLKF
--V--SQ----------TK---GI------YD-SQ--------SN---ST-------A-E
-------------NDNL-SIM-------------------ATR-------FTTA------
----L--S---G-MQSKL------P-S-GN------------------------------
------------------------------------------------------------
----------------------------------------------------------LS
-----KD----ERALKEL-----V-E------ECSN--------------I------SGE
----LQ---SLL----AE--LK---AKK-P-K----------------------------
------------------------------------------------------------
-------------------------------SK-R-------------------------
----------------SSVKA--AFRDWRK----K-------P-E-K-----------DD
L------------------------------------------------H-KRLES----
S--------------RQQLD-----LLL-----------------TTMTR----------
-------------------------------------FESLER-----------------
------------LNQ--LV---KY-G-QS---------------------------N---
----E----DEIASLH-RNID---------------------------------------
----------------VLRSGL---QA---------------------------------
------------------------------------------------------------
--------------------------------------------------------KI--
--LSPEALE----------------QIR----------------------------NV--
-VSLSD-R------ATLKVRESCILTAL-R---------------FE---L-------M-
---D--ER-YDD--V-----AE-A----HDE-----TF--TWI-F-DSS-N-RDDDD---
-PP------------------------LY--ISNI-------------------------
------------------------------------------------------------
--------------------------------------------T-------------SY
KPMEKSGARD--KFVD------------W--IKHGN------------------------
------------------------------------------------------------
--------------------------------
>RBA22489.1
------------------------------------------------------------
------------------------------------------------------------
------------------------------------------------------------
------------------------------------------------------------
------------------------------------------------------------
--------M----IDMQS----KIP-----------------------------------
------------------------------------------------------------
----------------------------------------------S--GN-------LS
-----KD----EKALKEL-----V-G------ECSS--------------I------SDE
----LQ---KLL----GV--LK----AKK-------------------------------
------------------------------------------------------------
----------------------------S-NS--MRS---SMRA----------------
-----------------------ALRDWSK--KK----------E-K-----------DD
L------------------------------------------------L-KRLES----
S--------------RQQLD-------L----LL--------------------------
---------SSMT-----------------------RFES--------------------
-----LER-L---NQ--LV---EY-G-Q----------------------------S---
----N-EAE--I--------TS--------------------------------------
--------------LRRNINALRSGLQ---------------------------------
------------------------------------------------------------
------------VNF----L--------------------------------S-------
----PEA--------------LE--QI-------------------R------NV-----
-VSLSD-R------ATLKVRESCILTAL-R---------------FQ---L-------M-
---E--ER-YDD--V-----AA-A----HDK-----TF--EWI-F-DSS-S-SDDDSDDY
SLP---------------------------------------------------------
---------L--------------------------------------------------
------------------------------------YS----------------SNSTSY
KPAESSGARA--KFID------------W--IKDGN------------------------
------------------------------------------------------------
--------------------------------
>RBQ64693.1
------------------------------------------------------------
------------------------------------------------------------
--MD---PF--------------TAIG----------LAG--NI----LTF--IDIGLKF
--V--SQ----------TK---GI------YD-SQ--------SN---ST-------A-E
-------------NDNL-SIM-------------------ATR-------FTSA------
----M--S---E-MQGKL------P-N-GN------------------------------
------------------------------------------------------------
----------------------------------------------------------LS
-----KD----EIALKAL-----V-E------ECSN--------------I------SGE
----LQ---NLL----AE--LK---AKK-P-K----------------------------
------------------------------------------------------------
-------------------------------SK-R-------------------------
----------------SSMKA--AFRDWRK----K-------P-E-K-----------ED
L------------------------------------------------Y-NRLES----
S--------------RQQLD-----LLL-----------------TTMTG----------
-------------------------------------FESLER-----------------
------------LNQ--LV---EY-G-QT---------------------------N---
----E----VEITSLR-RNID---------------------------------------
----------------ALRSGL---RV---------------------------------
------------------------------------------------------------
--------------------------------------------------------KI--
--LSPEALE----------------QIR----------------------------DV--
-VSLSD-R------AALKVRESCILTAL-R---------------FE---L-------M-
---N--ER-YDD--V-----AE-A----HDK-----TF--EWI-F-DSS-D---------
------------------------------------------------------------
------------------------------------------------------------
------------------------------------------------------------
---------E--NFID------------W--IKHGN------------------------
------------------------------------------------------------
--------------------------------
>RBQ86050.1
------------------------------------------------------------
------------------------------------------------------------
--MD---PF--------------TAIG----------LAG--NI----LTF--IDIGLKF
--V--SQ----------TK---GI------YD-SQ--------SN---ST-------A-E
-------------NDNL-SIM-------------------ATR-------FTSA------
----M--S---E-MQG----K-LP------------------------------------
------------------------------------------------------------
----------------------------------------------N--GN-------LS
-----KD----EIALNAL-----V-E------ECSN--------------I------SGE
----LQ---NLL----AE--LK---AKKP-------------------------------
------------------------------------------------------------
----------------------------K--SK-R-------------------------
----------------SSMKA--AFRDWRK----K-------P-E-K-----------DD
L------------------------------------------------H-KRLES----
S--------------RQQLD-----LLL-----------------TTMTR----------
---F-------------------------------ESLERLNQ-----------------
-----LVEY-GQ-----------T-N-EVE--------------------ITSLRRN---
--------ID--------ALRSGLR---VKI-----------------------------
-----------------------LS-----------------------------------
-------------------PEA--------------------------------------
------------------------------------------------------------
---LEQIR------------------------------------------------DV--
-VSLSD-R------ATLKVRESCILTAL-R---------------FE---L-------M-
---N--ER-YDD--V-----AE-A----HDK-----TF--EWI-F-DSS-D---------
------------------------------------------------------------
------------------------------------------------------------
------------------------------------------------------------
---------E--NFIN------------W--IKHGN------------------------
------------------------------------------------------------
--------------------------------
>XP_018761993.1
------------------------------------------------------------
------------------------------------------------------------
--MD---PF--------------TAIG----------LAG--NI----LTF--IDIGLKF
--V--SQ----------TK---GI------YD-SQ--------SN---ST-------A-E
-------------NDNL-SIM-------------------ATR-------FTSA------
----M--S---E-MQG----K-LP------------------------------------
------------------------------------------------------------
----------------------------------------------N--GN-------LS
-----KD----EIALNAL-----V-E------ECSN--------------I------SGE
----LQ---NLL----AE--LK---AKKP-------------------------------
------------------------------------------------------------
----------------------------K--SK-R-------------------------
----------------SSMKA--AFRDWRK----K-------P-E-K-----------DD
L------------------------------------------------H-KRLES----
S--------------RQQLD-----LLL-----------------TTMTR----------
---F-------------------------------ESLERLNQ-----------------
-----LVEY-GQ-----------T-N-EVE--------------------ITSLRRN---
--------ID--------ALRSGLR---VKI-----------------------------
-----------------------LS-----------------------------------
-------------------PEA--------------------------------------
------------------------------------------------------------
---LEQIR------------------------------------------------DV--
-VSLSD-R------ATLKVRESCILTAL-R---------------FE---L-------M-
---N--ER-YDD--V-----AE-A----HDK-----TF--EWI-F-DSS-D---------
------------------------------------------------------------
------------------------------------------------------------
------------------------------------------------------------
---------E--NFIN------------W--IKHGN------------------------
------------------------------------------------------------
--------------------------------
>CVL12560.1
------------------------------------------------------------
------------------------------------------------------------
--MD---PL--------------SII-------------A--SV----VGI--LGAIKAT
--Y--KT----------IQ---QI--------------------------K-D--L-P--
--E------------AF-KEV-------------------EKNLP----LVHKI------
----L--RN----ARN--------------------------------------------
------------------------------------------------------------
-----------RLEEEKE--------------------------QGV--EI-------SE
-----DE----CEAVLAV-----L-K------HCEI--------------S------AVT
----LK---QIL----EE--LE---AKCNK-E-N--------------------------
------------------------------------------------------------
----------------------------N-END-WK------------------------
-------------KAREWYRM--AL-QYSK----K-------K-R-V-----------ET
L------------------------------------------------MEEIMSG----
V------------------E-------------K-----------------LV----WR-
----E-----------------T-----------FQLA-----T----------------
-----SEN-V---QS--LR---DA-I-KGL------------------------SEV---
----E---P--SIEG--FELESLG------------------------------------
------V---I--NAEQHIAENATGQQNNIQ-----GG-----------INTLYS---G-
-------------KYNI--S--------------GTSAQV--------------------
------------------------------------------------------------
--------------------TFG--LTK-----------------VR------SLD----
NRQTIQ-Y------RDKNHHVESFMADL-F---------------IT---D-------P-
---R--DD-KAR--IKD-AKGG-LL----NQ-----SC--AWL-I-NHE-T-FQ-D----
---WYQ------------------------------------------------------
-----------------------DDSK---------------------------------
------------------------------------------------------------
------------------------------------------------------------
------------------------------------------------------------
--------------------------------
>KLO87710.1
------------------------------------------------------------
------------------------------------------------------------
--MD---PL--------------SII-------------A--SV----VGI--LGAIKAT
--Y--KT----------IQ---QI--------------------------K-D--L-P--
--E------------AF-KEV-------------------EKNLP----LVHKI------
----L--RN----ARN--------------------------------------------
------------------------------------------------------------
-----------RLEEEKE--------------------------QGV--EI-------SE
-----DE----CEAVLAV-----L-K------HCEI--------------S------AVT
----LK---QIL----EE--LE---AKCNK-E-N--------------------------
------------------------------------------------------------
----------------------------N-END-WK------------------------
-------------KAREWYRM--AL-QYSK----K-------K-R-V-----------ET
L------------------------------------------------MEEIMSG----
V------------------E-------------K-----------------LV----WR-
----E-----------------T-----------FQLA-----T----------------
-----SEN-V---QS--LR---DA-I-KGL------------------------SEV---
----E---P--SIEG--FELESLG------------------------------------
------V---I--NAEQHIAENATGQQNNIQ-----GG-----------INTLYS---G-
-------------KYNI--S--------------GTSAQV--------------------
------------------------------------------------------------
--------------------TFG--LTK-----------------VR------SLD----
NRQTIQ-Y------RDKNHHVESFMADL-F---------------IT---D-------P-
---R--DD-KAR--IKD-AKGG-LL----NQ-----SC--AWL-I-NHE-T-FQ-D----
---WYQ------------------------------------------------------
-----------------------DDSK---------------------------------
------------------------------------------------------------
------------------------------------------------------------
------------------------------------------------------------
--------------------------------
>SCV57525.1
------------------------------------------------------------
------------------------------------------------------------
--MD---PL--------------SII-------------A--SV----VGI--LGAIKAT
--Y--KT----------IQ---QI--------------------------K-D--L-P--
--E------------AF-KEV-------------------EKNLP----LVHKI------
----L--RN----ARN--------------------------------------------
------------------------------------------------------------
-----------RLEEEKE--------------------------QGV--EI-------SE
-----DE----CEAVLAV-----L-K------HCEI--------------S------AVT
----LK---QIL----EE--LE---AKCNK-E-N--------------------------
------------------------------------------------------------
----------------------------N-END-WK------------------------
-------------KAREWYRM--AL-QYSK----K-------K-R-V-----------ET
L------------------------------------------------MEEIMSG----
V------------------E-------------K-----------------LV----WR-
----E-----------------T-----------FQLA-----T----------------
-----SEN-V---QS--LR---DA-I-KGL------------------------SEV---
----E---P--SIEG--FELESLG------------------------------------
------V---I--NAEQHIAENATGQQNNIQ-----GG-----------INTLYS---G-
-------------KYNI--S--------------GTSAQV--------------------
------------------------------------------------------------
--------------------TFG--LTK-----------------VR------SLD----
NRQTIQ-Y------RDKNHHVESFMADL-F---------------IT---D-------P-
---R--DD-KAR--IKD-AKGG-LL----NQ-----SC--AWL-I-NHE-T-FQ-D----
---WYQ------------------------------------------------------
-----------------------DDSK---------------------------------
------------------------------------------------------------
------------------------------------------------------------
------------------------------------------------------------
--------------------------------
>CZR35994.1
------------------------------------------------------------
-----------------------------------------------------------M
SGLE---PL--------------AALG----------LVC--NI----VQL--VEVGLKT
--A--TL----------CK---NA------YR-TG---------------E------P--
-DP----------E--L-SVY-------------------AQN-------LAAT------
----A--SS----LSQSL----EN------------------------------------
------------------------------------------------------------
-------------------------------------------S--Q--QP-------LN
-----LD----DSRLLAL-----A-R------NCRD--------------A------EAE
----WR---KKTPARFLS--QQ---QPR--------------KR----------------
------------------------------------------------------------
----------------------------D--R--LAA---VF----R-------------
--------------------------GI----INK-------P-E-I-----------DR
L------------------------------------------------E-SQLQK----
A--------------KGSLE-------T----DL-----------------LVGI--F--
--------------------KSL-----D--VSKVQA-----------------------
-----NDL----------Q---DK-F-QDLL--------------------QATSTS---
----E-KELHELIQ-------AQV--------------ALVNT----------RIS----
-----D-------RIDQAEASTKTHVTTVLA-----SH-----------E----------
--------------SR----------------------LK--------------------
-------------------LHAD-------------------------Q--S--------
-----------------KVTL------L----T--------------------EAESRE-
-----E-T------RRENEAYERLLRSF-Q---------------YP---D-------M-
---N--RR-RNE--I-----HA-S----YGS-----TF--NWL-F-EGE-F-EDDYLESE
SE-----------------------------------------------VS-----ESDS
FSESDA--D-----SSSEHEVDSYRQMLAC------------------------------
------------------------------------------------------------
---------S--SFGT------------W--LESSE------------------------
------------------------------------------------------------
--------------------------------
>CVK94501.1
------------------------------------------------------------
-----------------------------------------------------------M
SGLE---PL--------------VALG----------LVC--NI----VQL--VEVGLKT
--A--TL----------CK---NA------YR-TG---------------E------P--
-DP----------E--L-SVY-------------------AEN-------LAVT------
----A--SS----LSQSL----EN------------------------------------
------------------------------------------------------------
-------------------------------------------S--Q--QP-------LN
-----LD----DSRLLAL-----A-R------NCCD--------------A------EAE
----WR---KKTPARLLS--QQ---QPR--------------KR----------------
------------------------------------------------------------
----------------------------D--R--LGA---IF----R-------------
--------------------------GI----INK-------P-E-I-----------DR
L------------------------------------------------E-SQLQK----
A--------------KDSLE-------T----IL-----------------LVGI--F--
--------------------KSL-----D--VSKVQA-----------------------
-----NDL----------H---DK-F-RDLL--------------------QATSTS---
----E-KKLHDLIQ-------TQV--------------ALVNT----------QIS----
-----D-------RIDQAEVSTKTHVTTELA-----SH-----------E----------
--------------SR----------------------LK--------------------
-------------------SHTE-------------------------H--G--------
-----------------KDTI------L----T--------------------EAEARE-
-----N-S------RRDNEAYERLLQSF-Y---------------YP---D-------M-
---N--SR-RTE--V-----QV-S----HGS-----TF--RWL-F-EGE-L-KDNHPNSP
LF----------------------------------------------------------
------------------NASHPNSEELVC------------------------------
------------------------------------------------------------
---------S--SFFR------------W--LKSTED-----------------------
------------------------------------------------------------
--------------------------------
>CVL12386.1
------------------------------------------------------------
-----------------------------------------------------------M
SGLE---PL--------------ATLG----------LVC--NI----VQL--VEVGLKT
--A--TL----------CK---NA------YR-TG---------------E------P--
-DP----------E--L-SVY-------------------AEN-------LAVT------
----A--SS----LSQSL----EN------------------------------------
------------------------------------------------------------
-------------------------------------------S--Q--QP-------LN
-----LD----DSRLLAL-----A-R------NCRD--------------A------EAE
----WR---KKTPARFLS--QQ---QPR--------------KR----------------
------------------------------------------------------------
----------------------------D--R--FGA---VF----R-------------
--------------------------GV----INK-------P-E-I-----------DR
L------------------------------------------------E-SQLLK----
A--------------RESLE-------T----GL-----------------LVGI--F--
--------------------QRL-----D--ACNVQA-----------------------
-----NDL----------Q---DK-F-QDLL--------------------QATSTS---
----E-KKLHDLIQ-------AQV--------------AIFNT----------QIS----
-----E-------RIDQAEASTKTHVTTELA-----SH-----------E----------
--------------SR----------------------LK--------------------
-------------------SHVD-------------------------N--A--------
-----------------KDII------L----T--------------------EAEARE-
-----N-I------RRGNEAYERLLRSF-Q---------------YP---D-------M-
---N--RR-RNE--I-----HS-S----YGS-----TF--NWL-F-EGK-F-EDDHLGSE
AS-----------------------------------------------QL-----GYHP
WY-------------QSGNEADSYPRELAR------------------------------
------------------------------------------------------------
---------S--SFGI------------W--LKSIE------------------------
------------------------------------------------------------
--------------------------------
>EGU84217.1
------------------------------------------------------------
-----------------------------------------------------------M
SGLE---PL--------------AALG----------LVC--NV----LQL--VEVGLKT
--A--TL----------CK---NA------YR-TG---------------E------P--
-DP----------E--L-SVY-------------------AQN-------LADT------
----A--SG----LSQSL----EL------------------------------------
------------------------------------------------------------
-------------------------------------------S--Q--QP-------LN
-----LE----DARLLTL-----A-R------NCRD--------------A------EAE
----WR---KKTPSRFLS--QQ---QPR--------------KR----------------
------------------------------------------------------------
----------------------------D--R--LGA---AF----R-------------
--------------------------GV----INK-------P-E-I-----------DR
L------------------------------------------------E-GQLQK----
A--------------KESLE-------A----DL-----------------LVGV--F--
--------------------KRF-----D--ISKVQT-----------------------
-----DDL----------Q---VK-L-ETLL--------------------QATSVS---
----E-TKLHDLIQ-------SQV--------------TLINS----------QLS----
-----D-------HILRAEASTKAHVTTELA-----RH-----------E----------
--------------SR----------------------LK--------------------
-------------------SYAD-------------------------Q--G--------
-----------------KGTI------L----T--------------------EAEVRE-
-----N-S------RRENEAYERLLRSF-Q---------------YP---D-------M-
---N--HR-RNE--I-----HS-S----HAS-----TF--HWI-F-EGE-N-SDV-----
------------------------------------------------------------
---PHS--D-----PLLTDASDPGAQDLIC------------------------------
------------------------------------------------------------
---------S--SFVT------------W--LKSPEDR----------------------
------------------------------------------------------------
--------------------------------
>EMT72481.1
------------------------------------------------------------
-----------------------------------------------------------M
SGLE---PL--------------AALG----------LVC--NI----VQL--VEVGLKT
--A--TL----------CK---NA------YR-TG---------------E------P--
-DP----------E--L-SVY-------------------AQN-------LAET------
----A--SS----LTQSL----EV------------------------------------
------------------------------------------------------------
-------------------------------------------S--Q--QP-------LK
-----ID----DSRLLIL-----A-R------NCRD--------------V------EAE
----WR---KKTPARFLS--QR---QPR--------------KR----------------
------------------------------------------------------------
----------------------------D--R--FGA---VF----R-------------
--------------------------GI----VNK-------P-E-I-----------DR
L------------------------------------------------E-VQLQK----
A--------------KDSLE-------T----DL-----------------LVGI--F--
--------------------KSL-----D--VSKVQA-----------------------
-----NAL----------Q---DK-F-QDLL--------------------QSSSAS---
----Q-KKLHELIQ-------RQV--------------ALANT----------QIS----
-----D-------RVGLAEASTKAHVTTELA-----SQ-----------L----------
--------------SR----------------------LK--------------------
-------------------SHTD-------------------------Q--G--------
-----------------KDTI------L----T--------------------EAEARE-
-----K-S------RAENEAYERLLRSF-R---------------YQ---D-------M-
---S--HR-KNE--I-----HR-R----HES-----TF--NWI-F-EEN-T-PDTDQAPN
KP----------------------------------------------------------
----EP--G-----SQLKNLSSSSNEQRVC------------------------------
------------------------------------------------------------
---------G--GFVR------------W--LKSPDSR----------------------
------------------------------------------------------------
--------------------------------
>EXA46454.1
------------------------------------------------------------
-----------------------------------------------------------M
SGLE---PL--------------AALG----------LVC--NV----LQL--VEVGLKT
--A--TL----------CK---NA------YR-TG---------------E------P--
-DP----------E--L-SVY-------------------AQN-------LADT------
----T--SG----LSQSL----EL------------------------------------
------------------------------------------------------------
-------------------------------------------S--Q--QP-------LN
-----LE----DARLLTL-----A-R------NCRD--------------A------EAE
----WR---KKTPSRFLS--LQ---QPR--------------KR----------------
------------------------------------------------------------
----------------------------D--R--LGA---AF----R-------------
--------------------------GV----INK-------P-E-I-----------DR
L------------------------------------------------E-GQLQK----
A--------------KESLE-------A----DL-----------------LVGV--F--
--------------------KRF-----D--ISKVQT-----------------------
-----DDL----------Q---VK-L-ETLL--------------------QATSVS---
----E-TKLHDLIQ-------SQV--------------TLINS----------QLS----
-----D-------HILRAEASTKADVTTELA-----RH-----------E----------
--------------SR----------------------LK--------------------
-------------------SHAD-------------------------Q--G--------
-----------------KGTI------L----T--------------------KAEVRE-
-----N-S------RRENEAYERLLRSF-Q---------------YP---D-------M-
---N--HR-RNE--I-----HS-S----HAS-----TF--HWI-F-EGE-N-SDV-----
------------------------------------------------------------
---PHS--D-----PLLTDASDPGAQDLIC------------------------------
------------------------------------------------------------
---------S--SFVT------------W--LKSPED-----------------------
------------------------------------------------------------
--------------------------------
>EXK80063.1
------------------------------------------------------------
-----------------------------------------------------------M
SGLE---PL--------------AALG----------LVC--NI----VQL--VEVGLKT
--A--TL----------CK---NA------YR-AG---------------E------P--
-DP----------E--L-SVY-------------------AQN-------LAET------
----A--SS----LTQSL----EV------------------------------------
------------------------------------------------------------
-------------------------------------------S--Q--QP-------LK
-----ID----DSRLLIL-----A-R------NCRD--------------A------EAE
----WR---KKTPARFLS--QQ---QPR--------------KR----------------
------------------------------------------------------------
----------------------------D--R--FGA---VF----R-------------
--------------------------GI----IKK-------P-E-I-----------DR
L------------------------------------------------E-SQLQK----
A--------------KDSLE-------T----DL-----------------LVGI--F--
--------------------KSL-----D--VSKVQA-----------------------
-----NDL----------Q---DK-F-QDLL--------------------QSSSAS---
----Q-TKLHELIQ-------RQV--------------ALVNM----------QIS----
-----D-------RVGLAEASTKAHVTTELA-----SQ-----------L----------
--------------SR----------------------LK--------------------
-------------------SHAD-------------------------Q--G--------
-----------------KDTI------L----T--------------------EAEARE-
-----K-S------RAENEAYERLLRSF-R---------------YQ---D-------M-
---S--HR-KNE--I-----HR-R----HES-----TF--NWI-F-GEN-T-PDTDQAPS
KP----------------------------------------------------------
----EP--G-----SLLKNLSSSSNEQRVC------------------------------
------------------------------------------------------------
---------G--GFVR------------W--LKSPDS-----------------------
------------------------------------------------------------
--------------------------------
>EXL93332.1
------------------------------------------------------------
-----------------------------------------------------------M
SGLE---PL--------------AALG----------LVC--NI----VQL--VEVGLKT
--A--TL----------CK---NA------YR-TG---------------E------P--
-DP----------E--L-SVY-------------------AQN-------LAET------
----A--SS----LTQSL----EV------------------------------------
------------------------------------------------------------
-------------------------------------------S--Q--QP-------LK
-----ID----DSRLLIL-----A-R------NCRD--------------V------EAE
----WR---KKTPARFLS--QR---QPR--------------KR----------------
------------------------------------------------------------
----------------------------D--R--FGA---VF----R-------------
--------------------------GI----VNK-------P-E-I-----------DR
L------------------------------------------------E-VQLQK----
A--------------KDSLE-------T----DL-----------------LVGI--F--
--------------------KSL-----D--VSKVQA-----------------------
-----NAL----------Q---DK-F-QDLL--------------------QSSSAS---
----Q-KKLHELIQ-------RQV--------------ALANT----------QIS----
-----D-------RVGLAEASTKAHVTTELA-----SQ-----------L----------
--------------SR----------------------LK--------------------
-------------------SHTD-------------------------Q--G--------
-----------------KDTI------L----T--------------------EAEARE-
-----K-S------RAENEAYERLLRSF-R---------------YQ---D-------M-
---S--HR-KNE--I-----HR-R----HES-----TF--NWI-F-EEN-T-PDTDQAPN
KP----------------------------------------------------------
----EP--G-----SQLKNLSSSSNEQRVC------------------------------
------------------------------------------------------------
---------G--GFVR------------W--LKSPDSR----------------------
------------------------------------------------------------
--------------------------------
>EXM23876.1
------------------------------------------------------------
-----------------------------------------------------------M
SGLE---PL--------------AALG----------LVC--NI----VQL--VEVGLKT
--A--TL----------CK---NA------YR-TG---------------E------P--
-DP----------E--L-SVY-------------------AQN-------LAET------
----A--SS----LTQSL----AV------------------------------------
------------------------------------------------------------
-------------------------------------------S--Q--QP-------LS
-----HD----DSRLLTL-----A-Q------NCRD--------------A------EDE
----WR---KKTPARFLS--QQ---KLR--------------KR----------------
------------------------------------------------------------
----------------------------A--R--FGA---VL----Q-------------
--------------------------GI----VSK-------P-E-I-----------DR
L------------------------------------------------E-IQLQK----
A--------------KESLE-------A----DL-----------------LVGV--F--
--------------------KRL-----D--ISKVET-----------------------
-----DDL----------Q---DK-L-QTLL--------------------QASSTS---
----E-KKLHDLIQ-------NQV--------------TLINS----------QIS----
-----D-------HILRAEASTKAHVTTELA-----SQ-----------E----------
--------------SR----------------------LK--------------------
-------------------SYTD-------------------------Q--G--------
-----------------KNTL------L----S--------------------EAEVRE-
-----N-S------RRDDEAYERLLRSF-Y---------------YP---D-------M-
---N--RR-RNE--I-----HA-S----HGS-----TF--KWL-F-EGE-L-EGDYTESE
D-----------------------------------------------------------
---SQS--E-----SPSEDETDSYNQELVC------------------------------
------------------------------------------------------------
---------S--SFAT------------W--LKSAED-----------------------
------------------------------------------------------------
--------------------------------
>KLO84880.1
------------------------------------------------------------
-----------------------------------------------------------M
SGLE---PL--------------ATLS----------LVC--NI----VQL--VEVGLKT
--A--TL----------CK---NA------YR-TG---------------E------P--
-DP----------E--L-SVY-------------------AEN-------LAVT------
----A--SS----LSQSL----EN------------------------------------
------------------------------------------------------------
-------------------------------------------S--Q--QP-------LN
-----LD----DSRLLAL-----A-R------NCRD--------------A------EAE
----WR---KKTPARFLS--QQ---QPR--------------KR----------------
------------------------------------------------------------
----------------------------D--R--FGA---VF----R-------------
--------------------------GV----INK-------P-E-I-----------DR
L------------------------------------------------E-SQLLK----
A--------------RESLE-------T----GL-----------------LVGI--F--
--------------------QRL-----D--ACNVQA-----------------------
-----NDL----------Q---DK-F-QDLL--------------------QATSTS---
----E-KKLHDLIQ-------AQV--------------AIFNT----------QIS----
-----E-------RIDQAEASTKTHVTTELA-----SH-----------E----------
--------------SR----------------------LK--------------------
-------------------SHVD-------------------------N--V--------
-----------------KDII------L----T--------------------EAEARE-
-----N-I------RRGNVAYERLLRSF-Q---------------YP---D-------M-
---N--RR-RNE--I-----HS-S----YGS-----TF--NWL-F-EGK-F-EDDYLGSE
AS-----------------------------------------------QL-----GYPP
WY-------------QSGNEADSYPRGLAR------------------------------
------------------------------------------------------------
---------S--SFGT------------W--LKSIE------------------------
------------------------------------------------------------
--------------------------------
>KLP05722.1
------------------------------------------------------------
-----------------------------------------------------------M
SGLE---PL--------------VALG----------LVC--NI----VQL--VEVGLKT
--A--TL----------CK---NA------YR-TG---------------D------P--
-DP----------E--L-SVY-------------------AQN-------LAVT------
----A--SS----LSQSL----EH------------------------------------
------------------------------------------------------------
-------------------------------------------S--Q--QP-------LN
-----LD----DSRLLTL-----A-R------DCCD--------------A------EAE
----WR---KKTPARFLS--QQ---QPR--------------RR----------------
------------------------------------------------------------
----------------------------D--R--FGA---VL----R-------------
--------------------------GF----INK-------P-E-I-----------DR
L------------------------------------------------E-SQLQK----
T--------------KESLG-------T----DL-----------------LTGV--F--
--------------------KRL-----E--ISKVQT-----------------------
-----DDL----------R---ET-L-QNLL--------------------RATSAS---
----E-AELHNLIQ-------AQV--------------ALINT----------QLS----
-----D-------RIDRFESFTKAHITSELG-----RH-----------E----------
--------------SR----------------------II--------------------
-------------------SNAN-------------------------K--G--------
-----------------NDSL------M----I--------------------EAEARE-
-----A-S------RRENEAYERLLRSF-H---------------YP---D-------M-
---N--LR-RNE--I-----QS-S----HRS-----TF--HWI-F-HGG-S-LYT-----
------------------------------------------------------------
---PHP--K-----PRLDSASDLDAEWPYC------------------------------
------------------------------------------------------------
---------S--TFVR------------W--LKSPVD-----------------------
------------------------------------------------------------
--------------------------------
>KLP17684.1
------------------------------------------------------------
-----------------------------------------------------------M
SGLE---PL--------------VALG----------LVC--NI----VQL--VEVGLKT
--A--TL----------CK---NA------YR-TG---------------D------P--
-DP----------E--L-SVY-------------------AQN-------LAVT------
----A--SS----LSQSL----EH------------------------------------
------------------------------------------------------------
-------------------------------------------S--Q--QP-------LN
-----LD----DSRLLTL-----A-R------DCCD--------------A------EAE
----WR---KKTPARFLS--QQ---QPR--------------RR----------------
------------------------------------------------------------
----------------------------D--R--FGA---VL----R-------------
--------------------------GF----INK-------P-E-I-----------DR
L------------------------------------------------E-SQLQK----
T--------------KESLG-------T----DL-----------------LTGV--F--
--------------------KRL-----E--ISKVQT-----------------------
-----DDL----------R---ET-L-QNLL--------------------RATSAS---
----E-AELHNLIQ-------AQV--------------ALINT----------QLS----
-----D-------RIDRFESFTKAHITSELG-----RH-----------E----------
--------------SR----------------------II--------------------
-------------------SNAN-------------------------K--G--------
-----------------NDSL------M----I--------------------EAEARE-
-----A-S------RRENEAYERLLRSF-H---------------YP---D-------M-
---N--LR-RNE--I-----QS-S----HRS-----TF--HWI-F-HGG-S-LYT-----
------------------------------------------------------------
---PHP--K-----PRLDSASDLDAEWPYC------------------------------
------------------------------------------------------------
---------S--TFVR------------W--LKSPVD-----------------------
------------------------------------------------------------
--------------------------------
>PNP74985.1
------------------------------------------------------------
-----------------------------------------------------------M
SGLE---PL--------------VALG----------LVC--NI----VQL--VEVGLKT
--A--KL----------CK---NA------YR-TG---------------E------P--
-DP----------E--L-SIY-------------------AEN-------LAVT------
----T--SS----LNQYL----EV------------------------------------
------------------------------------------------------------
-------------------------------------------S--P--QP-------LN
-----LV----DLRLLTL-----A-R------SCRD--------------A------EDE
----WR---KKTPARFLS--QQ---QPR--------------KR----------------
------------------------------------------------------------
----------------------------D--R--FGA---VF----R-------------
--------------------------GI----INK-------P-E-I-----------DR
L------------------------------------------------E-SQLQK----
A--------------KDSLE-------T----DL-----------------LVGI--F--
--------------------RSL-----E--ISKVQA-----------------------
-----NDL----------Q---DK-F-RDLL--------------------QATSTS---
----E-RKLQDLIQ-------AQV--------------TLVNT----------QIA----
-----D-------RVDRAETSTKSHVTTELA-----SH-----------E----------
--------------SR----------------------LK--------------------
-------------------SHAD-------------------------Q--G--------
-----------------KNTI------L----T--------------------EAELRE-
-----E-K------RREYEAYERLLGSF-Q---------------YP---N-------M-
---N--HR-RNE--I-----HA-S----HGS-----TF--NWL-F-EGK-S-EGDHLESD
AA-----------------------------------------------QL-----E--S
W---------------AENKAESYPQVLAC------------------------------
------------------------------------------------------------
---------S--SFVA------------W--LKSPEA-----------------------
------------------------------------------------------------
--------------------------------
>RBA19195.1
------------------------------------------------------------
-----------------------------------------------------------M
SGLE---PL--------------AALG----------LVC--NV----LQL--VEVGLKT
--A--TL----------CK---NA------YR-TG---------------E------P--
-DP----------E--L-SVH-------------------AQT-------LAET------
----A--SN----LTQSL----EN------------------------------------
------------------------------------------------------------
-------------------------------------------S--Q--QP-------LN
-----HD----DSRLLTL-----A-Q------NCRD--------------A------EEE
----WR---KKTPARFLS--QQ---RPR--------------KR----------------
------------------------------------------------------------
----------------------------A--R--LGA---AL----Q-------------
--------------------------GI----VTK-------P-E-I-----------DR
L------------------------------------------------E-SQLQK----
A--------------KESLE-------A----DL-----------------LVGV--F--
--------------------KRL-----D--ISQVQT-----------------------
-----DDL----------Q---DK-L-QNLL--------------------QTTSTS---
----E-RKLRDLIR-------AQV--------------ALVNT----------QIC----
-----D-------RVDRAAASTKTHVITELA-----SH-----------E----------
--------------SR----------------------LK--------------------
-------------------LHTD-------------------------Q--S--------
-----------------NATL------L----T--------------------EAELRE-
-----E-K------RRENEAYERILSSF-K---------------YP---D-------M-
---N--HR-RNE--I-----HA-P----HGS-----TF--NWL-F-DEG-F-EDDYPESD
VS-----------------------------------------------QF-----YS--
KSDSQS--D-----FQSRNEAGSYPQELAC------------------------------
------------------------------------------------------------
---------S--SFVT------------W--LKSCES-----------------------
------------------------------------------------------------
--------------------------------
>RBQ75719.1
------------------------------------------------------------
-----------------------------------------------------------M
SGLE---PL--------------AALG----------LVC--NV----LQL--VEVGLKT
--A--TL----------CK---NA------YR-TG---------------E------P--
-DP----------E--L-SVY-------------------AQN-------LAVA------
----A--SS----LGQSL----ER------------------------------------
------------------------------------------------------------
-------------------------------------------S--Q--HP-------LS
-----LD----DARLLTL-----A-R------NCRD--------------A------EAE
----WR---KKTPARLLS--QQ---QPR--------------KR----------------
------------------------------------------------------------
----------------------------D--R--FGA---VF----R-------------
--------------------------GI----INK-------P-E-I-----------DR
L------------------------------------------------E-SQLQK----
A--------------KESLE-------T----DL-----------------LVGA--F--
--------------------KRL-----E--ISKVQA-----------------------
-----DDL----------R---ET-L-QNFL--------------------VIASAS---
----E-TKLHNLIQ-------GQV--------------SLVNT----------QLS----
-----D-------RIERAESSTKAHITSELG-----IH-----------E----------
--------------SR----------------------II--------------------
-------------------SNAE-------------------------K--G--------
-----------------KDSL------L----A--------------------EAEARE-
-----A-S------RREDEAYERLLRSF-H---------------YP---D-------M-
---N--HR-KNE--I-----HS-S----HAS-----TF--HWI-F-GRA-S-LDV-----
------------------------------------------------------------
---PHP--K-----PRLGGGLDLNAEGLVY------------------------------
------------------------------------------------------------
---------G--TFVR------------W--LESPESR----------------------
------------------------------------------------------------
--------------------------------
>RBQ85272.1
------------------------------------------------------------
-----------------------------------------------------------M
SGLE---PL--------------AVLG----------LVC--NV----LQL--VEVGLKT
--A--TL----------CK---NA------YR-TG---------------E------P--
-DP----------E--L-SVY-------------------AQN-------LAVA------
----A--SS----LSQSL----ER------------------------------------
------------------------------------------------------------
-------------------------------------------S--Q--HP-------LS
-----LD----DARLLTL-----A-R------NCRD--------------A------EAE
----WR---KKTPARFLS--QQ---QPR--------------KR----------------
------------------------------------------------------------
----------------------------D--R--FGA---VF----R-------------
--------------------------GI----INK-------P-E-I-----------DR
L------------------------------------------------E-SQLQK----
A--------------KESLE-------T----DL-----------------LVGA--F--
--------------------KRL-----E--ISKVQA-----------------------
-----DDL----------R---ET-L-QNFL--------------------VIASAS---
----E-TKLHNLIQ-------GQV--------------SLVNT----------QLS----
-----D-------RIERAESSTKAHITSELG-----IH-----------E----------
--------------SR----------------------II--------------------
-------------------SNAE-------------------------K--G--------
-----------------KDSL------L----A--------------------EAEARE-
-----A-S------RREDEAYERLLRSF-H---------------YP---D-------M-
---N--HR-KNE--I-----HS-S----HAS-----TF--HWI-F-GRA-S-LDV-----
------------------------------------------------------------
---PHP--K-----PRLGGGLDLDAEGLVY------------------------------
------------------------------------------------------------
---------G--TFVR------------W--LESPESR----------------------
------------------------------------------------------------
--------------------------------
>RBR02898.1
------------------------------------------------------------
-----------------------------------------------------------M
SGLE---PL--------------AALG----------LVC--NV----LQL--VEVGLKT
--A--TL----------CK---NA------YR-TG---------------E------P--
-DP----------E--L-SVY-------------------AQN-------LAVA------
----A--SS----LGQSL----ER------------------------------------
------------------------------------------------------------
-------------------------------------------S--Q--HP-------LS
-----LD----DARLLTL-----A-R------NCRD--------------A------EAE
----WR---KKTPARLLS--QQ---QPR--------------KR----------------
------------------------------------------------------------
----------------------------D--R--FGA---VF----R-------------
--------------------------GI----INK-------P-E-I-----------DR
L------------------------------------------------E-SQLQK----
A--------------KESLE-------T----DL-----------------LVGA--F--
--------------------KRL-----E--ISKVQA-----------------------
-----DDL----------R---ET-L-QNFL--------------------VIASAS---
----E-TKLHNLIQ-------GQV--------------SLVNT----------QLS----
-----D-------RIERAESSTKAHITSELG-----IH-----------E----------
--------------SR----------------------II--------------------
-------------------SNAE-------------------------K--G--------
-----------------KDSL------L----A--------------------EAEARE-
-----A-S------RREDEAYERLLRSF-H---------------YP---D-------M-
---N--HR-KNE--I-----HS-S----HAS-----TF--HWI-F-GRA-S-LDV-----
------------------------------------------------------------
---PHP--K-----PRLGGGLDLNAEGLVY------------------------------
------------------------------------------------------------
---------G--TFVR------------W--LESPESR----------------------
------------------------------------------------------------
--------------------------------
>SCO26064.1
------------------------------------------------------------
-----------------------------------------------------------M
SGLE---PL--------------VALG----------LVC--NI----VQL--VEVGLKT
--A--TL----------CK---NA------YR-TG---------------D------P--
-DP----------E--L-SVY-------------------AQN-------LAVT------
----A--SS----LSQSL----EH------------------------------------
------------------------------------------------------------
-------------------------------------------S--Q--QP-------LN
-----LD----DSRLLTL-----A-R------DCCD--------------A------EAE
----WR---KKTPARFLS--QQ---QPR--------------RR----------------
------------------------------------------------------------
----------------------------D--R--FGA---VL----R-------------
--------------------------GF----INK-------P-E-I-----------DR
L------------------------------------------------E-SQLQK----
T--------------KESLG-------T----DL-----------------LTGV--F--
--------------------KRL-----E--ISKVQT-----------------------
-----DDL----------R---ET-L-QNLL--------------------RATSAS---
----E-AELHNLIQ-------AQV--------------ALINT----------QLS----
-----D-------RIDRFESFTKAHITSELG-----RH-----------E----------
--------------SR----------------------II--------------------
-------------------SNAN-------------------------K--G--------
-----------------NDSL------M----I--------------------EAEARE-
-----A-S------RRENEAYERLLRSF-H---------------YP---D-------M-
---N--LR-RNE--I-----QS-S----HRS-----TF--HWI-F-HGG-S-LYT-----
------------------------------------------------------------
---PHP--K-----PRLDSASDLDAEWPYC------------------------------
------------------------------------------------------------
---------S--TFVR------------W--LKSPVD-----------------------
------------------------------------------------------------
--------------------------------
>SCO35463.1
------------------------------------------------------------
-----------------------------------------------------------M
SGLE---PL--------------VALG----------LVC--NI----VQL--VEVGLKT
--A--TL----------CK---NA------YR-TG---------------D------P--
-DP----------E--L-SVY-------------------AQN-------LAVT------
----A--SS----LSQSL----EH------------------------------------
------------------------------------------------------------
-------------------------------------------S--Q--QP-------LN
-----LD----DSRLLTL-----A-R------DCCD--------------A------EAE
----WR---KKTPARFLS--QQ---QPR--------------RR----------------
------------------------------------------------------------
----------------------------D--R--FGA---VL----R-------------
--------------------------GF----INK-------P-E-I-----------DR
L------------------------------------------------E-SQLQK----
T--------------KESLG-------T----DL-----------------LTGV--F--
--------------------KRL-----E--ISKVQT-----------------------
-----DDL----------R---ET-L-QNLL--------------------RATSAS---
----E-AELHNLIQ-------AQV--------------ALINT----------QLS----
-----D-------RITDSNHSQR-------------------------------------
--------------------------------------P---------------------
------------------------------------------------------------
------------------------------------------------------------
------------------------------------------------------------
-------I-SHQ--N-----LS-S----HRS-----TF--HWI-F-HGG-S-LYT-----
------------------------------------------------------------
---PHP--K-----PRLDSASDLDAEWPYC------------------------------
------------------------------------------------------------
---------S--TFVR------------W--LKSPVD-----------------------
------------------------------------------------------------
--------------------------------
>SCO86009.1
------------------------------------------------------------
-----------------------------------------------------------M
SGLE---PL--------------AALG----------LVC--NI----VQL--VEVGLKT
--A--RL----------CK---NA------YR-TG---------------E------P--
-DP----------E--L-SVY-------------------AQN-------LAVT------
----A--SS----LTQSL----EV------------------------------------
------------------------------------------------------------
-------------------------------------------S--P--QP-------LN
-----ID----DSRLVIL-----A-R------NCRD--------------A------EAE
----WR---KKTPARFLS--QQ---QPR--------------KR----------------
------------------------------------------------------------
----------------------------D--R--FGA---VF----R-------------
--------------------------GI----VNK-------P-E-I-----------DR
L------------------------------------------------E-SQLQK----
T--------------KDSLE-------T----DL-----------------LVGI--F--
--------------------KSL-----D--VSKVQA-----------------------
-----NDL----------Q---DK-F-QDLL--------------------QSSSAS---
----Q-TKLHELIQ-------RQL--------------ALVNM----------QIS----
-----G-------RVGLAEASTKAHVTTELA-----SQ-----------L----------
--------------SR----------------------LK--------------------
-------------------SHAD-------------------------Q--G--------
-----------------KDTI------L----T--------------------EAETRE-
-----K-S------RAENEAYERLLRSF-R---------------YQ---D-------M-
---S--HR-KNE--I-----HR-R----HES-----TF--NWI-F-GEN-T-PDTDQAPS
KP----------------------------------------------------------
----EP--G-----SLLKNLSSSSNEQRVC------------------------------
------------------------------------------------------------
---------G--GFVR------------W--LKSPDS-----------------------
------------------------------------------------------------
--------------------------------
>SCV45329.1
------------------------------------------------------------
-----------------------------------------------------------M
SGLE---PL--------------VALG----------LVC--NI----AQL--VEVGLKT
--A--KL----------CK---NA------YR-TG---------------D------P--
-DP----------E--L-SVY-------------------AQN-------LAAT------
----A--SS----LSQSL----EN------------------------------------
------------------------------------------------------------
-------------------------------------------S--Q--QP-------LN
-----LD----ESRLLIL-----A-R------NCCD--------------A------EAE
----WR---KKTPARFLS--QQ---QPR--------------KR----------------
------------------------------------------------------------
----------------------------D--R--LGA---VF----R-------------
--------------------------GI----INK-------P-E-I-----------DR
L------------------------------------------------E-SQLQK----
A--------------KGSLE-------T----DL-----------------LVGI--F--
--------------------KSL-----D--VSKVQA-----------------------
-----NDL----------Q---DK-F-QDLL--------------------QATSTS---
----E-KKLHELIQ-------AQV--------------ALVNT----------RIS----
-----D-------RIDQAEASTKTHVTTVLA-----SH-----------E----------
--------------SR----------------------LK--------------------
-------------------LHAD-------------------------Q--S--------
-----------------KVTL------L----T--------------------EAESRE-
-----E-K------RRENEAYERLLRSF-Q---------------YP---D-------M-
---N--RR-RNE--I-----HA-S----YGS-----TF--NWL-F-EGE-F-EDDYLESE
SE-----------------------------------------------VS-----ESDS
FSESDA--D-----SSSEDEVDSYRQMLAC------------------------------
------------------------------------------------------------
---------S--SFGT------------W--LESSE------------------------
------------------------------------------------------------
--------------------------------
>XP_023427037.1
------------------------------------------------------------
-----------------------------------------------------------M
SGLE---PL--------------VALG----------LVC--NI----VQL--VEVGLKT
--A--TL----------CK---NA------YR-TG---------------D------P--
-DP----------E--L-SVY-------------------AQN-------LAVT------
----A--SS----LSQSL----EH------------------------------------
------------------------------------------------------------
-------------------------------------------S--Q--QP-------LN
-----LD----DSRLLTL-----A-R------DCCD--------------A------EAE
----WR---KKTPARFLS--QQ---QPR--------------RR----------------
------------------------------------------------------------
----------------------------D--R--FGA---VL----R-------------
[truncated: 4,947,071 more chars]
