# Supplementary material for: Exploring a diverse world of effector domains and amyloid signaling motifs in fungal NLR proteins
Source: PLoS Comput Biol. 2022 Dec 21;18(12):e1010787. doi: 10.1371/journal.pcbi.1010787 (PMC9815663; doi:10.1371/journal.pcbi.1010787)
Supplement: S2 Data — The alignments were calculated using ClustalOmega for 127 MMseqs2 clusters with at least 20 member sequences. (GZ) [file pcbi.1010787.s009.tar.gz › OCT51778_aligned.fa]

>OCT51778.1
---------------------------------MVLEAIGAFALACNVLQVVEYGAKIVA
KAGSLHRPSRESTTEI-------------------TDLDAITQQLNNLNNDLGSSAVPAP
SQACPLYARLAECNAESLQLSQKFIDFVQKLRPKTTASQGNPSWAASFRERPPS------
-------------PSFDLLLSLRSSTQASGASQTALLAASNQFEQDMRLAIDDTSNKLHS
DIAAVL------QQLDHLKLQD-----------------------SAYETHFAQFQASHA
DALLRLSV--------GIESIMLEQEAI----RTRSDKQRAQLAQHRICVSLSFCEMTAR
QDQIREAHEDTYDWILAPCDTLDH-----------------------------------G
RSAFHSWLDAPAPDH---
>KIW67333.1
---------------------------------MVLEAIGAFALACNILQVVEYGAKTVA
KAGSLHRPSRGSTTDI-------------------HDLDAIAQQLNDLNKNLGSSVVPPL
PQACSLYSRLAECNAESLRLSQKFIDFVQKLRPKTAASPGNPSWAASFRSAIRLRWHQEE
IQALQNSVSQARSNLIVAFLFYIHSTQASSASQTALLAAANRTEKNMLIAIDGTSNKLQS
DIATLM------QQMDLLKLQD-----------------------ATCETLLANFQATHV
DALSRLSL--------ALETIILEQEAI----RATSDRQRTELARKRICMNLYFPDMDLR
RNQIREAHEDTFHWILEPRNTTDH-----------------------------------R
LSDFQGWLDSPAPDHC--
>EXL97886.1
-----------------------------------MDPVSAIGLASGILTFVEAGLKLVK
IAYNIHNSLDGVLDN---------NRHRESVTS--------EVSKAALRLEVAGNARLT-
PEQESL----SDLAKKCKATSTELVKALNEV--KPKRSSSNPFKS-LRYAV-KTNLKAKD
INGLENQLKDYRDQLILAQVEFSRVEAADGFSELISLAKENEATL-------------KS
LTQA------------IEHLRQSQISAPDSISN---------------------------
-----------------THACSQFQRLLMVD-----DETRRAMYQDRVLESLKFDEMHQR
FDAVHSAHEDTFKWIYEPIETIEEDDDLSLEDDNWSDVEEHGLTYEERIRREALKVLAET
LHQRAELTVVRSIDATRI
>EGU79655.1
-----------------------------------MDPVSAIGLASGILTFVEAGLKLVK
IAYNIHNSLDGVLDD---------NRHRESVTS--------EVSKAALRLEVAGNARLT-
PEQESL----SDLAKKCKATSTELVKAFNEV--KPKRSSSNPFKS-LRYAV-KTNVKAKD
INGLENQLKDYRDQLILALVEFSRVEAADGFSELISLAKENEATL-------------KS
LTQA------------IEHLRQSQISVPDSIFN---------------------------
-----------------THACSQFQRLLMVD-----DETRRAMYQDQVLESLKFDEMHQR
FDAVHSAHEDTFKWIYEPIETIEEDDDLSLEDDNWSNVEEHGLTYEERIRREALKMQLES
RQKFLGWLLSEETLS---
>ENH71577.1
-----------------------------------MDPVSAIGLASGILTFVEAGLKLVK
IAYNIHNSLDGVLDD---------NRHRENVTS--------EVSKAALRLEVAGNARLT-
PEQESL----SDLARKCKATSTDLVKALNQV--KPKQSSSNPFKL-LRYAV-KAEIKAKD
ISELENRLKDYRDQLTLALVDFSSM-----------------------------------
-TQA------------IEHLRQSQLSAPDSIAN---------------------------
-----------------THAFSQFQRLLMVD-----EETRGAIYQDRILESLKFDEMQQR
FDAVHSAHEDTFKWIYETTEVIKEDG---------------DLSYMEILRQEALKMQLES
RERFIGWLLSQDPSL---
>EWZ33509.1
-----------------------------------MDPVSAIGLASGILTFVEAGLKLVK
IAYNIHNSLDGVLDD---------NRHRENVTS--------EVSKAALRLEVAGNARLT-
PEQESL----SDLARKCKATSTDLVKALNQV--KPKQSSSNPFKL-LRYAV-KAEIKAKD
ISELENRLKDYRDQLTLTLVDFSRVQSAGGFNELISLAKGNEATL-------------KS
MTQA------------IEHLRQSQLSAPDSIAN---------------------------
-----------------TQAFSQFQRLLMVD-----EETRGAIYQGRILESLKFDEMQQR
FDAVHSAHEDTFKWIYEMTEVIKEDG---------------DLSYMEKLRQEALKMQLKS
RERFIGWLLSQDPSL---
>EWZ83444.1
-----------------------------------MDPVSAIGLASGILTFVEAGLKLVK
IAYNIHNSLDGILDD---------NRHRESVTS--------EVSKAALRLEVAGNASLT-
PEQESL----WDLAKKCKATSMELFKALNEV--KPKQSSSNPFKS-LRYAV-KANVKAKD
INGLENQLKDYRDQLILALVEFSRVEAADGFSELISLAKDNEATL-------------KR
LTQA------------IEHLRHSQLSAPDSISN---------------------------
-----------------TQACTQFQRLLMVD-----DETRRSMYQDFILESLKFDEMYQR
FDAIHSAHEDTFKWIYEPIETIEKDDYLSLKDDNWSDVEEHDLTYEERIQREALKMQLKS
RERFLGWLVSEESSS---
>EXA35557.1
-----------------------------------MDPVSAIGLASGILTFVEAGLKLVK
IAYNIHNSLDGVLDD---------NRHRESVTS--------EVSKAALRLEVAGNARLT-
PEQESL----SDLAKKCKATSTELVKAFNEV--KPKRSSSNPFKS-LRYAV-KTNVKAKD
INGLENQLKDYRDQLILALVEFSRVEAADGFSELISLAKENEATL-------------KS
LTQA------------IEHLRQSQISAPDSIFN---------------------------
-----------------THACSQFQRLLMVD-----DETRRAMYQDQVLESLKFDEMHQR
FDAVHSAHEHTFKWIYEPIETIEEDDDLSLEDDNWSNVEEHGLTYEERIRREALKMQLKS
RQKFLGWLLSEETLS---
>EXK28869.1
-----------------------------------MDPVSAIGLASGILTFVEAGLKLVK
IAYNIHNSLDGVLDD---------NRHCENVTS--------EVSKAALRLEVADNARLT-
PEQESL----SDLARKCKATSTDLVKALNQV--KPKQSSSNPFKL-LRYAV-KAEIKAKD
ISELENQLKDYRDQLILALVEFS--------SELISLAKDNEATL-------------KR
LTQA------------IEHLRHSQLSAPDSISN---------------------------
-----------------TQACIQFQRLLMVD-----DETRRSMYQDFILESLKFDEMHQR
FDAVHSAHEDTFKWIYEPIETIEKDDYLSLKDDNWFDVEEHDLTYEERIQREALKMQLKS
RERFLGWLVSEESSS---
>EXK83041.1
-----------------------------------MDPVSAIGLASGILTFVEAGLKLVK
IAYNIHNSLDGVLDD---------NRHRESVTS--------EVSKAALRLEVAGNARLT-
PEQESL----SDLAKKCKATSTELVKAFKEV--KPKRSSSNPFKS-LRYAV-KTNVKAKD
INGLENQLKDYRDQLILALVEFSRVEAADGFSELISLAKENEATL-------------KS
LTQA------------IEHLRQSQISAPDSIFN---------------------------
-----------------THACSQFQRLLMVD-----DETRRAMYQDQVLESLKFDEMHQR
FDAVHSAHEDTFKWIYEPIETIEEDDDLSLEDDNWSNVEEHGLTYEERIRREALKMQLKS
RQKFLGWLLSEETLS---
>EXL40577.1
-----------------------------------MDPVSAIGLASGILTFVEAGLKLVK
IAYNIHNSLDGVLDD---------NRHRENVTS--------EVSKAALRLEVAGNARLT-
PEQESL----SDLARKCKATSTDLVKALNQV--KPKQSSSNPFKL-LRYAV-KAEIKAKD
ISELENRLKDYRDQLTLTLVDFSRVQSAGGFNEIISVAKGNEATL-------------KS
MTQA------------IEHLRQSQLSAPDSIAN---------------------------
-----------------TQAFSQFQRLLMVD-----EETRGAIYQDRILESLKFDEMKQR
FDAVHSAHEDTFKWIYETTEVIKEDG---------------DLSYMEKLRQEALKMQLKS
RERFIGWLLSQDPSL---
>EXL73808.1
-----------------------------------MDPVSAIGLASGILTFVEAGLKLVK
IAYNIHNSLDGVLDD---------NRHRESVTS--------EVSKAALRLEVAGNARLT-
PEQESL----SDLAKKCKATSTELVKAFNEV--KPKRSSSNPFKS-LRYAV-KTNVKAKD
INGLENQLKDYRDQLILALVEFSRVEAADGFSELISLAKENEATL-------------KS
LTQA------------IEHLRQSQISVPDSIFN---------------------------
-----------------THACSQFQRLLMVD-----DETRRAMYQDQVLESLKFDEMHQR
FDAVHSAHEDTFKWIYEPIETIEEDDDLSLEDDNWSNVEEHGLTYEERIRREALKMQLES
RQKFLGWLLSEETLS---
>PCD23551.1
-----------------------------------MDPVSAIGLASGILTFVEAGLKLVK
IAYNIHNSLDGVLDD---------NRHRENVTS--------EVSKAALRLEVAGNARLT-
PEQESL----SDLARKCKATSTDLVKALNQV--QPKQSSSNPFKL-LRYAV-KAEIKAKD
ISELENRLKDYRDQLTLTLVDFSRVQSAGGFNELISLAKGNEATL-------------KS
MTQA------------IEHLRQSQLSAPDSIAN---------------------------
-----------------TQAFSQFQRLLMVD-----EETRGVIYQDRILESLKFDEMQQR
FDAVHSAHEDTFKWIYETTEVIKEDG---------------DLSYMEKLRQEALKMQLES
RERFIGWLLSQDPSL---
>SCO76329.1
-----------------------------------MDPVSAIGLASGILTFVEAGLKLVK
IAYNIHNSLDGVLDD---------NRHRDSITS--------EVSKAALRLEVAGNACLT-
PEQESL----SDLAKKCKATSTELVKAFNEV--KPKRSSSNPFKS-LRYAV-KTNVKAKD
INGLENQLKDYRDQLILALVEFSRVEAADGFSELISLAKENEATL-------------KS
LTQA------------IEHLRQSQISAPDSIFN---------------------------
-----------------THACSQFQRLLMVD-----DETRRAMYQDQVLESLKFDEMHQR
FDAVHSAHEDTFKWIYEPIETIEEDDDLSLEDDNWSNVEEHGLTYEERIRREALKMQLKS
RQKFLGWLLSEETLS---
>XP_018250737.1
-----------------------------------MDPVSAIGLASGILTFVEAGLKLVK
IAYNIHNSLDGVLDD---------NRHCENVTS--------EVSKAALRLEVADNARLT-
PEQESL----SDLARKCKATSTDLVKALNQV--KPKQSSSNPFKL-LRYAV-KAEIKAKD
ISELENQLKDYRDQLILALVEFS--------RVE--------------------------
AEDG------------FKHLRHSQLSAPDSIFN---------------------------
-----------------TQACIQFQRLLMVD-----DETRRSMYQDFILESLKFDEMHQR
FDAVHSAHEDTFKWIYEPIETIEKDDYLSLKDDNWFDVEEHDLTYEERIQREALKMQLKS
RERFLGWLVSEESSS---
>KIL88203.1
-----------------------------------MDPVSAVGLASAILTFVEAGLKLTE
TAYGIHTSVDGVLNE---------NRHRESISV--------EIMQAATRLQSTATSGLT-
PEQQSL----CNLARKCRETSTELVTILNKV--KPKPGPLNPLKS-FKYAL-KANKKAIQ
IKESENRLKNYRDQLTLALVELSKVEAADEFENMLSLVKDNETKL-------------DS
LTQA------------IEHLHQAHL----SIVN---------------------------
-----------------NQAYSEFQQLLTVG-----SQARCAIYQDRILNSLKFDGMCQR
YEAIHVPHENTFAWIYEPVDAMHNSL-----SSCW------PHLYDTMVSKQLLEIQRES
RKDFTDWLSSTLASV---
>PNP83839.1
-----------------------------------MDPVSAIGLASGILTFVEAGLKLVN
IAYNIHNSLDGVLDD---------SRHRETVTR--------EVSKAALRLDVAGNARLT-
PEQESL----SDLAKKCKATSTKLVKALNEV--KPKQTSSNPFKS-LRYAV-KANIKAKD
IESLESQLKDYRDQLILALVEFSRQAYFSSH-----QSGCNEATL-------------KS
LTQA------------IEHLRQSQLSMPDSIAS---------------------------
-----------------TQACIQFQRLLVVD-----NETRLAIYQDYILESLKFEEMHQR
FDAVHGAHEDTFKWIYEPTEVIETNN---------------DMSYEERKRQEALKMQLES
GERFLGWLLSQDPSTT--
>SMQ53089.1
-----------------------------------MDPATIVGLIASVVTIVEFTTDVVR
ESHDLVRSGRKPTSVRIAEVVKCQQDACQRLLVDIAKDEAIERKKTAENIAQGRSSRIEL
EQSPSL----SQLAKSCVEEASLLTKTLNSLAVKARNDGTMSLGA-ALWSVGRARMKKKD
IEDAQRKLQANIGNLLLHTISRAQKNNATTTNDLIQSVSSNQTST-----IELAIADLKA
TSE----AHATEQTNLLAELRDSVGGEYDRITSAQPSNAAGPF--------------GPG
PELDQ---------------VLLESQLGTLDQLDHNKAALEAKACAHILQSLDFSERSRR
QMAIQDAHHDTFDWMFEPGSSPI---------QDWANSPR--------------------
------------------
>SMR56670.1
-----------------------------------MDPATIVGLIASVVTIVEFTTDVVR
ESHDLVRSGRKPTSVRIAEVVKCQQDACQRLLVDIAKDEAIERKKTAENIAQGRSSRIEL
EQSPSL----SQLAKSCVEEASLLTKTLNSLAVKARDDGTMSLGA-ALWSVGRARMKKKD
IEDAQRKLQANIGNLLLHTISRAQKNNATTTNDLIQSISSNQTST-----IELAIADLKA
TSE----AHATEQTNLLAELRDSVGGEYDRITSAQPSSAAGPF--------------GPG
PELDH---------------VLLESQLGPLDQLDHNKAALEAKACARILQSLDFSERSRR
Q-----------------------------------------------------------
------------------
>SMR59521.1
-----------------------------------MDPATIIGLIASVVTIVDFTTDVVR
ESHDLVRSGRKPTSVRIAEVVKCQQDACQRLLVDIAKDEAIERKKTAENIAQGRSSRIEL
EQSPSL----SQLAKSCVEEASLLTKTLSSLAVKARDDGTMSLGA-ALWSVGRARMKKKD
IEDAQRKLQANIGNLLLHTISRAQKNNATTTNDLIQSVSSNQTST-----IELAIADLKA
TSE----AHATEQTNLLAELRDSVGGEYDRITSAQPSNAAGPF--------------GPG
PELDH---------------VLLESQLGPLDQLDHNKAALEAKACARILQSLDFSERSRR
QMAIQDAHHDTFDWMFEPGSSP--------------------------------------
------------------
>SMY26720.1
-----------------------------------MDPATIVGLIASVVTIVEFTTDVVR
ESHDLVRSGRKPTSVRIAEVVKCQQDACQRLLVDIAKDEAIERKKTAENIAQGRSSRIEL
EQSPSL----SQLAKSCVEEASLLTKTLNSLAVKARNDGTMSLGA-ALWSVGRARMKKKD
IEDAQRKLQANIGNLLLHTISRAQKNNATTTNDLIQSVSSNQTST-----IELAIADLKA
TSE----AHATEQTNLLAELRDSVGGEYDRITSAQPSNAAGPF--------------GPG
PELDQ---------------VLLESQLGTLDQLDHNKAALEAKACAHILQSLDFSERSRR
QMAIQDAHHDTFDWMFEPGSSP--------------------------------------
------------------
>PPJ56482.1
-----------------------------------MDPASVVGLVSSIITIVEFTTDVVR
ESHRLVQSGKKPSVLELSDVVKCQEEACKHVLAEINYREAAEAVLASEETENGDVQSLP-
--LQSL----AMLARSCVEEASRLTQILSKLAVKPRGDGKTSFGA-ALWSVTRARMKKKD
IEDAQRKLQADVSSLLLFLVRREQMQNAVATHDFITKANGEQTQA-----VEKALNDTKS
ELEAISMKCSAEQEMFLDELRTKIREHYGSSTGVFGHDEANGKTQGSGAQPLHRRFNQPG
LQVSREKEYAAVKEQNMSSARAHESQ---LGYEEQQRAKREKKAIDRILQSLDFAERTQR
QAAIQDAHHTTFEWMFKAGSSPI---------QNWAESDR--------------------
------------------
>XP_025500121.1
-----------------------------------MEGLSIASLADITLTFLLFLIKLIK
LALEIYETGKIADNERLQK----------EIYV------LTGMVKCLQERAVTGDNPLT-
DEERIL----HVLCNECNAASNQLQSMLDKL--QNAGGKGKMFCK-NVWKS-------RA
KKKLEVRLNQCGDELTSFVTTTKSAEIQQRLDDIKRSDGIYAARL-------------ES
LTTE------------VSTLGSEMARHIHDLGLLLGIG----------------------
-----------------NRIRQGVQAIGTRM-----VQNGAQVRALSILNRLAFDGMHTR
YESLADAEANSFRWLIDADVPLDD-----------------------------SPLQYQA
REAFLTWLREGQ------
>XP_025437652.1
-----------------------------------MEGLSIANLADITLSFLLFLIKLIK
LALEIYETGKIADNERLQK----------EIYV------LTG------------------
---------------MCNAASNQLQSMLDKL--QNAGGKGKMFCK-NEWKS-------RA
KKKLEVRLSQCGDELTSFVTTTKSAKIQQRLDDIKRSDRIYAARL-------------ES
LTTE------------VSTLGSEMARHIHDLGLLLGIG----------------------
-----------------NRIRQGVQAIGTRM-----VQDGAQVRALSILNRLAFDGMHTR
YESLADAEANSFRWLIDADVPLDD-----------------------------SPLQYQA
REAFLTWLREV-------
>XP_025492491.1
MISIISLCYCICLTDHDTLLSSLVSKHLIHIRSVTMDGLSLLSVLNITLSFLLFLIKLIK
LAMEIYETGKVSENERLQK----------EIYV------LTGMVKCLQERAVTDADPLT-
DEERFL----HDLCSECNAASNELQSMLDEL--QEAGGRDKIFCK-NAWKS-------RA
KGKLEARLNQCGGRLASFVTTTKSTRILQGLSDIKRGDELYAARL-------------ES
LTKE------------VSTLGSEMARHIHDLGLLLGIG----------------------
-----------------DRIRQGVQAIGMRM-----DRNGAHARASSILNRLAFDGMHDR
YESLADAEADSFRWLIDADMPLDD-----------------------------SPLQYQA
REASLTWLREVQ------
>XP_025470174.1
---------------------------------MVAGSIVSLALACNIIQVAQLGCKAGF
TAYKLWSARTGEHPDL-------------------QVLRDVESSLTQLNTNLQGSLQPST
MHSHAG-VGLLDASTKCLDLASEYIRLLDGFKLEKP----HSVWE-TFQKTTKVLWDP-S
METMDAVMQTAWYNLLLALLIYMNSTLATSADQQRILDTCEPIEKNFLNAVKTCIAPIQD
DLARLD------QQQSSDNG-------------------------LGQSHPLSDFATVNR
EQLDKLEK-----TLNDIANCLVPQDLY----Q----TNSVNVAEQKIMASLRFFEIGLR
AEQIGQAKDGTFRWILQPQNLESD-----------------------------------K
WDGLVTWLSSSTETQ---
