# Supplementary material for: Exploring a diverse world of effector domains and amyloid signaling motifs in fungal NLR proteins
Source: PLoS Comput Biol. 2022 Dec 21;18(12):e1010787. doi: 10.1371/journal.pcbi.1010787 (PMC9815663; doi:10.1371/journal.pcbi.1010787)
Supplement: S2 Data — The alignments were calculated using ClustalOmega for 127 MMseqs2 clusters with at least 20 member sequences. (GZ) [file pcbi.1010787.s009.tar.gz › OJJ74235_aligned.fa]

>OJJ74235.1
-------MAEMNMEKTVFRLRRLPETVKTAEDVAELLSHRLRV-PEGEITVRSFALSL--
--KSREKPRTKVATVMFKVCPSPVLER-PDAKEWYIDGMS--HDL-NDRLILDTHFLGLT
PLNDHSPLQAPYDCLAISGLASHPFGSWQPKE-DRRYMWILDELARGEQSVRAILYGYDT
RLEGSQSFQTISDLARQLIEQLLAYR-APGSVTPLAFLAHSLGGLVVKQALRDLAENYSD
KESQDLLSAVRGAIFFGVPNTGMRQKAMEAIAGHQ-PNKVLVGDLSKNSKFIKRLAKAFP
TKPFYKNCKFFWAYETEVSPTVTRNAANRLIRDGPAVKLVSEKSATCGFI-KTNSTVTFP
INFSHSNMVKFSQDSHYLGVVQDKLSQILQIA----PHGTSYEAQGSNVPHIASNDVTGL
SYRIDSAGTTGSATTSLQLGSSSHSSIADVEMFKRNSGLTESEAKGFAKTTQTVLLPAAR
EIPQSEQWHNNQPTLITQLDQSISSMEKFGQVAQEIDSF--SNGSNTIGNERIKEA----
------------------------------------------------------------
----------------------NTTA-----------------ERPQLFDAPMRDFNKSI
NEVSQSVVGTNWLISNQ----------KEGLMGPHAPKPGKGEMEKVHRDTVEHWLSALD
VKAEHQIHQEKRKRVCKDPGRWLLSSSRFKTWTNPDSRQN
>CEJ93515.1
MSLLNPEQDPGVWGTKVYRVRGLPLTTTTEVDVASLLSSKLGDTPVHCIRVFSLATAL--
--HLENAPQFKVATIMFANSPSLLDAG-NSAAEWVIRPSS---STVGSELVLDTHFLGIT
PLNDVEPWKHLYNCMTISGLASHPFGSWQQKSSDKTFMWIRDELPKALKGVRTMLYGYDT
TLYNSQSVQNISDLANALIYYLETYEWGTSNAKPTAFLAHSLGGLVLKQALVTLAY-SKN
DIHQRVRTAMKGAIFFGVPNLGMDEDHFRTLVRHNLSQESLLDDIARNSDYLNQLHTKFK
ESRIVEKFQCFWGYETLKSPTVRRLSGDEIDRNGPPAILVTRDSATCRYWKETDDLVTFS
INANHSDIVKFPRQSPMCDVVASKLSRILSAS-ENSGGNLTATPSFIS------------
------------------RDSLHNAMQNSIDNFKRTAKIAEAEENTFRMMTYDKLLDFLR
QMQVDQEHSKHGLQGMIRIQPFLLSAKQFCDVVGDM-----VGSTTATAFLF--------
--------------GPMKQILQAVSATPDPFNFILDFYEDIGESMPQLQEAQQSFVSKEY
STEVIVMVFNDVLEFHSKLISLIKTP-----------------CWEELFHSSWHTDKLHL
ERIRDSILQSRRLLEHPVTLQEFEEIRARKTTVLNEIQQEEDRNDNGRFAAAKQWLVSFS
CEGELDRHRNTR-SICPSAGQWLLEHREFKNWFQGDVSAS
>PGH01881.1
-----MDENRRQWSKTVFRLRGLLNTVETLADVASLVSETLSDIPVDHIHVFSLATAL--
--NPGQALPSKVATIMFATTPSILRDSSLQENEWHIRAPK--DSRTSSDFILDTHFMGMT
PLNDPKTLHHSYDCIAISGLASHPFGSWQPKGSDKTFMWIRDDLPKHLQGLRTVIYGYDT
KLHDSQSLQTISDLSDELINQLLAYGWASRPAKPVAFLAHSLGGLVVKEALLKLAT-NQN
EAYKHLLTVVRGAIFFGVPNLGMEQAHFRAIVQSN-PNEALIDDIARNSNYLRRLNDAFS
ASSLDKCLKCFWAYETSESPTVVRTADGQVSRDGPLAILVSRESATCRFV-MTNPSITFP
INATHSDMAKFSRDSHYCHVVISKLSQILRST-CEVEYGTDYNSRSGDQLNLISDEYDEV
SAHVGPRGAPLLRTEEKDQEPLENNLRAEFDKFKRISSLTDVEENDLRRTTFAVVRDVIS
ELHVQQERI-EKLMYMKRLEPFVLSMQQFGEVAMVAKVF--FDVSYTMAYVW--------
--------------GPMKYVLRVTSTYDEAFNSVLDAYQEIGEDIPRLQGFQSLSASNPH
FRDVLVMIYKDVLWFHRETIRQLKQR-----------------QWMQLFSASWRDFAPSI
EQIKQKIARNRRLIESPFSVAEFEANQIRQLDSMYSFERDKADQAVRRRATVMQWLSPFH
CEAEQDKHRKTR-SVGKDPGRWLLDDTRFKEWFSPNCCST
>GAW20388.1
------------------------------------------------------------
---------------MFTTIPSLLRDY-GSNSEWEITIHT--PE-PGNFLLLDTHFNGMT
TLNDVDPLSHRYDCIAISGLASHPFASWQPKGSDKTFMWIRDALPKQLHGVRSVIYGYET
KLVKSQTFERITDLASKLIAILTTYGWGSRCLKPIVFLAHSLGGLVLREALRQLAD-GSS
EEYRTLLNTLRGALYFGVPHLGMEQRSFLSIVRGN-PNDTLIDDIGVQSEYLRRLNENFS
YDPANSSFKCFWAYETLQSPTALRTPSGRVDRNGPLAILVSRESATQRLI-DRNLCVTFP
IKATHSDMVKFTRGSLDYDIVICKISSIVNNE-ENDASSLYGRPNQAVEPATYLGV----
-------------SSEVVEEVMEESVTAEIGVFRRLSGIAEAEEAKFPSATFAVIEATAG
EIQITQENR-SGLMYMRRLEPFMMQMEQFAGVSEAIGVS--FGLPNPMAYVW--------
--------------GPMEYILRATSSHTDIFNCVLDAYQDIGEQIPRFYLYRERLASNHY
LKYVLALIYSDILWFHREMLKQLTQKGLYMKFNSCTAKTESVIEWNTLFISTWADFATCL
DQIKENIARSHRLIQNNVSYKEFEEIQSVRESSLKTFKANKAAQDISRRATIIQWLSPYD
CEADQAHHRKTR-SICESPGAWLLGDSHFQKWSTANFCSE
>KFA52172.1
------MERTSARSKIVFRLRGVPNAIESLSGVSELVSRRLGDISSDDIQVFSLATSL--
--HFRETPRSKVATIMFKIDPSILSAS-HDRNEWSISRGM--ETNCNVDLILDTHFIGMT
PLNDVSPKDHAYDCIAISGLDSHPFGSWQPRGGDKTFMWIRDSLPKHIDNTRAILYGYES
GLHDSQSFQTIPDLALGLIDQLQTYGWGLAFAKPIAFLAHSLGGILLKQALVKLSS-MEN
ESYNSLIGLVRGAVFFGVPNLGMEQAHFQAIVQDN-PNEALVDDIGRNSNYLRQLNKEFH
NNSLNTKIACFWAYETSESPTV--------------------------------------
---------VFARGSHHYDSVIHRLSTILSVA-ENNLSFVEDMPRQKHEPETFNN-KHET
TPSENYAGRESLSKATTPSEPRRLDLSTELLSFKRISGLSDVEEAAFEAATPDTVHAFLG
CLQAEQAKS-MSMMYMKRLDPFIESMKQLEYVTEAAHVF--SEVSQKMKFIW--------
--------------GSLEYIIRTASTLPEALHSVLDAYLEIGEQIPLASALQEITASSFH
LKEGLVLVFKDVLQFHREAIRRFKQP-----------------NWKQLFAASWRDFTLEV
KHIQQNIERSKRLIENKASLVEFEEIQNHRISAINSFQKDKITQNERHRAMVLQWLSPLN
IETEQERLRGIR-SICKDPGRWLLEDSRFQNWFNPEFSTR
>KEY72198.1
------MERTSARSKIVFRLRGVPNAIESLSGVAELVSRRLGDISSDDIHVFSLATSL--
--HFRETPRSKVATIMFKIDPSILSAS-HDRNEWSISRGM--ETNCNVDLILDTHFIGMT
PLNDVSPKEHAYDCIAISGLDSHPFGSWQPRGGDKTFMWIRDSLPKHIDNTRAILYGYES
GLHDSQSFQTIPDLALGLIDQLQTYGWGLASAKPIAFLAHSLGGILLKQALVKLSS-MEN
ESYNSLISLVRGAVFFGVPNLGMEQAHFQAIVQDN-PNEVLVDDIGRNSNYLRQLNKEFH
NNSLNTKLACFWAYETSESPTV--------------------------------------
---------VFARGSHHYDSVIHRLATILSVA-ENNQSFVEDMPRQMHEPETFNN-KHET
TPSDNYAGRESLSKATTPSEPRRLDLSTELLSFKRISGLSDVEEAVFAAATPDTVQEFLG
CLQAEQAKS-MSMMYLKRLDPFIESMKQLQYVTEAAHVF--SDVSQKMKFIW--------
--------------GSLEYIIRTASTLPEALHSVLDAYLEIGEQIPLASALQEITASSFH
LKEGLVLVFKDVLQFHREAIRRFKQP-----------------NWKQLFAASWRDFTLEV
KHIQQNIERSKRLIENKASLVEFEEIQNHRISAINTFQKDKIAQNEHHWAMILQWLSPFN
IETEQERLRGIR-SICKDPGRWLLEDSRFQTWFNPQFSTR
>KFA77229.1
------MERTSARSKIVFRLRGVPNAIESLSGVAELVSRRLGDISSDDIHVFSLATSL--
--HFRETPRSKVATIMFKIDPSILSAS-HDRNEWSISRGM--ETNCNVDLILDTHFIGMT
PLNDVSPKEHAYDCIAISGLDSHPFGSWQPRGGDKTFMWIRDSLPKHIDNTRAILYGYES
GLHDSQSFQTIPDLALGLIDQLQTYGWGLASAKPIAFLAHSLGGILLKQALVKLSS-MEN
ESYNSLISLVRGAVFFGVPNLGMEQAHFQAIVQDN-PNEVLVDDIGRNSNYLRQLNKEFH
NNSLNTKLACFWAYETSESPTVVRHMDGTIDRNGPRAILVSRESATCRLI-ENDQPKTFP
INANHSDMVKFARGSHHYDSVIHRLSTILSVA-ENNQSFVEDMPRQMHEPETFNN-KHET
TPSDNYAGRESLSKATTPSEPRRLDL-TELLSFKRISGLSDVEEAVFAAATPDTVQEFLG
CLQAEQAKS-MSMMYLKRLDPFIESMKQLQYVTEAAHVF--SDVSQKMKFIW--------
--------------GSLEYIIRTASTLPEALHSVLDAYLEIGEQIPLASALQEITASSFH
LKEGLVLVFKDVLQFHREAIRRFKQP-----------------NWKQLFAASWRDFTLEV
KHIQQNIERSKRLIENKASLVEFEEIQNHRISAINTFQKDKIAQNEHHWAMILQWLSPFN
IETEQERLRGIR-SICKDPGRWLLEDSRFQTWFNPQFSTR
>KFY58946.1
-----MNHDTDKWSKTVFRARGLPDDVKTLEDVASLLSVRLGGFPRDSIRVYSLATSLNF
TLNFGESPRSKVATIMFQTLPSLIQNS-QGKQQWSIRAQG--SQ--NVEVILDIHFMGMT
PLNDVDS---NHFCIAISGLASHPFGSWQPKGGDKTFMWIRDALPKDLPGVRAVIYGYDT
KLHSSHSFQNIRDLAQALISHLQTYSWGLASAKPIVFLAHSLGGLVLRQAMVQLES-NSD
KEYKSLLILMRGAVFFGVPNLGMEQSHFRVVTHNN-PNEDLVEDIGRNSNYLHQLNDEFA
KSSFQSRLKFFWAYETSKSPTILKTADGKLERNGTPAILVSRDSATCKFI-QKDPSITFP
IDETHSNMVKFTRDSQYYHIVISRLSSILALQ-PIGRYNTDRNPQSIDEPELD-------
-------------TGPYKSNNSKYKFTVELDMFKRTIGLTEAEEGEFKATSFDSLQDFIR
TLQQEQEQK-GSMMYMKRLEPFLVTMKEYVEVVKDADVF--VNISDIISYLW--------
--------------GPMKYILKCAQSFPEAFHSVLDAYQQIGEQVPACLSFQQLFKSKPY
TRDVLILLYRDILGFHKDAIRHFKQR-----------------NWQGLFQASWRDFTTSI
NYISENLRRHRTLMESGASIIDFEAIQNSRQAAMIAFGKQMKDQDYLRREIVNAWLCPFS
CESQQQTHSNTR-SVCKDPGRWLLDNPLFQGWLHPDYCSK
>OAR02604.1
---MADKKGLRNLAGLVFRLRALPETACTAAHVAVALSNSLDDVSADDIRVFSIATSL--
--IHWGGPRTRVATLVFDSIPALVRDN-AGQDEWTVFTHSRGARTDLDNLLLDIHFRGMT
PLNDVDPSQHASDCIAISGLASHPFGSWKHRGNEESFMWIRDGLPKHMRDTRAILYGYDS
KLDRSQSFQGIPDLARALIHSLTTCNWDKPFAKPLVFLAHSLGGLLLKETLVLLSNDVHD
ESCRCLLAAVKGAVFFGVPNLGMEQAHFRTVVQNN-PNEALIDDLARGSNYIRRLDENFG
QLLANKDLQYFWGYETMESPTIQMLPDGRIDRNGRPAILVSRESATRRDI-ETKTSVVFP
IHATHSGMVKFQRDSPDYHMVISKLARILSTE-RDGPQKDTATAKDAQITQ---------
-------TREFFSSSSKPKSRMPSNLGERIKSLIRDVVLTDDERSSIMRTDLDELHGAIY
NLQEDHGRQ-DTLMHMKRLDPFLVSMSQFCQVIKSLSLVDVQQLPELAAFVW--------
--------------GQTDRCDK--------------------------------------
-------------------------------------------DWKQLFKASWGDAYLKL
NLIKDSIERSSRMIDTPVTITEFEEILDRRVAAKRAFERDKVHRQDASYVVVKEWLSFFD
CEPEQDRHRSTR-SICSDPGRWLLEHLQFKHWFSPEFCRD
>OJI84911.1
----------MDWSKTVFRLRALPDTVETKEDAARLLSKRLSDISTHQIWVYSLALTL--
--DYWEDPPTKVATVMFDVPPSLVQRN-PESREWHIPARG--HDRNSPDLILDTHFIGLT
PLNDTNHLQNSYDCIAISGLASHPFGSWQRKGSNKRFMWIRDNLPKSVRGIRAILYGYDT
ELDGSSSFQTINDLAKQLIDQLQAHR-VPESVTPLVFLAHSLGGLVVKQALRDLAENYPG
NEHQALLSAVRGAVFFGVPNLGMEHRELEAIVHAK-PNGVLIRDLSTTSNFIHQLTEAFS
TNHFHERFKFFWAYETSVSPTVVRKADNRVTRDGPTAILVNKDSATCGFI-NTRSAITFA
INESHSDMVKFDQGSQYYSTVRSKLLQILSPD-PQPQDDIDCDAHSSSVPHTVPDDVMQP
FYQIYPEDSAKSAAEGLLLQPPPRSILAELDKFKNASKLTESEVKTLVGTTLDVLQHTIG
GIQMQQELS-RDMKYMGRLEPFLVSMEQFGQLAEDIRLF--SNNSDSIAYVW--------
--------------GSMKYILETTCEHSKAFDSILNAYQSIGDQMPRLRPYQALFIECPH
LRDALVMIYKDVLLFHSEVIRHLKHR-----------------QWDQLFQAWMRVFTINI
DDIAERVARNKRLIENRVSLMEFEAIRKDDLISARAFEREKEAMAKVHRDTVEHWLSAID
IKAEHRVHQAKR-RVCQNPGKWLLNSPELKTWSSIDDHLN
>OJZ89896.1
----------MDWSKTVFRLRALPDTVETKEDAARLLSKRLSDISTHQIWVYSLALTL--
--DYWEDPPTKVATVMFDVPPSLVQRN-PESRAWHIPARG--HDRNSPDLILDTHFIGLT
PLNDTNHLQNSYDCIAISGLASHPFGSWQRKGSNKRFMWIRDNLPKSVRGIRAILYGYDT
ELDGSSSFQTINDLAKQLIDQLQAHR-VPESVTPLVFLAHSLGGLVVKQALRDLAENYPG
NEHQALLSAVRGAVFFGVPNLGMEHRELEAIVHGK-PNGVLIRDLSTTSNFIHQLTEAFS
TNHFHERFKFFWAYETSVSPTVVRKADNRVTRDGPTAILVNKDSATCGFI-NTRSAITFA
INESHSDMVKFDQGSQYYSTVRSKLLQILKPD-PQPQHDTACDAQSSSVSHTVPDDVIRP
LYQYDSADSAKPAAESLLLQPPPRSILRKRN------------------AISLPYEHTIG
GIQMQQELS-RDMKYMGRLEPFLVSMEQFGQLAEDIRLF--SNNSDSIAYVW--------
----------------------TTCEYSKAFDSILNAYQSIGDQMPRLRPYQALFIECPH
LRDALVMIYKDVLLFHSEVIRHLKHR-----------------QWDQLFHAWMRVFTINI
DDIAERAARNKRLIDNRVSLVEFEAIRKDDLISARAFEREKEAMAKVHRDTVKHWLSAID
IKAEHRIHQSKR-RVCQNPGDWLLNSPELKTWSSIEDQLN
>XP_025392752.1
----------MDWSKTVFRLRALPDTVETKEDAARLLSKRLSDISTHQIWVYSLALTL--
--NHWEDPPTKVATVMFDVPPSLVQRN-PESRAWHIPARG--HDRNSPDLILDTHFIGLT
PLNDTNHLQNSYDCIAISGLASHPFGSWQRKGSNKRFMWIRDNLPKSVRGIRAILYGYDT
ELNGSSSFQTINDLAKQLIDQLQAHR-VPESVTPLVFLAHSLGGLVVKQALRDLAENYPG
DEYQALLSAVRGAVFFGVPNLGMEHRELEAIVHDK-PNGVLIRDLSTTSNFIHQLTEAFS
TNHFHERFKFFWAYETSVSPTVVRKADNRVTRDGPTAILVNKDSATCGFI-NTRSAITFS
INESHSNMVKFDQGSQYYSTVRSKLLQILKPD-PQPQEGIDYNAQSSSVSHTVPDDVIQP
IYQTDPADSAKSAAESLLLQPPPRSIL-------------------------------VS
GIQMQQELS-RDMKYMGRLEPFLISMEQFGQLAEDIRLF--SNNSDSIAYVW--------
----------------------TTCEHSKAFDSILNAYQLIGDQMPRLRQYQAVFIECSH
LRDALVMIYKDILLFHSEVIRQLKHR-----------------QWDQLFHAWMRDFTINI
DDIAERAARNKRLIENKVSLMEFEAIKKDDSISARAFEREKEAMAKVHRDTIEHWLSAFD
IKAEHRIHQAKR-RVCQNPGHWLLNSPELKTWSSIDDQSN
>XP_025484993.1
----------MDWSKTVFRLRALPDTVETKEDAARLLSKRLSDISTHQIWVYSLALTL--
--NYWEDPPTKVATVMFDVPPSLVQRN-PESRAWHIPARG--HDRNSPDLILDTHFIGLT
PLNDTNHLQNSYDCIAISGLASHPFGSWQRKGSNKRFMWIRDNLPKSVRGIRAILYGYDT
ELDGSSSFQTINDLAKQLIDQLQAHR-VPESVTPLVFLAHSLGGLVVKQALRDLAENHPG
NEHQALLSAVRGAVFFGVPNLGMEHRELEAIVHGK-PNGVLIRDLSTTSNFIHQLTEAFS
TNHFHERFKFFWAYETSVSPTVVRKADNRVTRDGPTAILVNKDSATCGFI-NTRSAITFA
INESHSDMVKFDQGSQYYSTVRSKLLQILSPD-PQPQDDIDCDAQSSSVPHTVPDDVMQP
FYQIYPEDSAKSAAEGLLLQPPPRSILV----------------KTLVGTTLDVLQHTIG
GIQMQQELS-RDMKYMGRLEPFLVSMEQFGQLAEDIRLF--SNNSDSIAYVWVRWIRMFI
-----------ICIGSMKYILETTCEHSKAFDSILNAYQSIGDQMPRLRPYQALFIECPH
LRDALVMIYKDVLLFHSEVIRHLKHR-----------------QWDQLFHAWMRVFTINI
DDIAERAARNKRLIENRVSLMEFEAIRKDDLISARAFEREKEAMAKVHRDTVEHWLSAID
IKAEHRVHQAKR-RVSQNPGKWLLNSPELKTWSSIDDHLN
>XP_025538237.1
----------MDWSKTVFRLRALPDTVETKEDAARLLSKRLSDISTHQIWVYSLALTL--
--NYWEDPPTKVATVMFDVPPSLVQRN-PESREWHISARG--HDRNSPDLILDTHFIGLT
PLNDTNHLQNSYDCIAISGLASHPFGSWQRKGSNKRFMWIRDNLPKSVRGIRAILYGYDT
ELDSSSSFQTINDLAKQLIDQLQAHR-VPESVTPLVFLAHSLGGLVVKQALRDLAENYPG
NEHQALLSAVRGAVFFGVPNLGMEHRELEAIVHGK-PNGVLIRDLSTTSNFIHQLTEAFS
TNHFHERFKFFWAYETSVSPTVVRKADNRVTRDGPTAILVNKDSATCGFI-NTRSAITFA
INESHSDMVKFDQGSQYYSTVRSKLLQILNPD-PQPQDGIDCDAQSSSVPHTVPDDVMQP
FYQIYPEDSAKSAAESLLLQPPPRSILV----------------KTLVGTTLDVLQHTIG
GIQMQQELS-RDMKYMGRLEPFLVSMEQFGQLAEDIRLF--SNNSDSIAYVWVRWIRMFT
-----------ICIGSMKYILETTCEHSKAFDSILNAYQSIGDQMPRLRPYQALFIESPH
LRDALVMIYKDVLLFHSEAIRHLKHR-----------------QWDQLFHAWMRVFTINI
DDIAERVARNKRLIENRVSLMEFEAIRKDDLISARAFEREKEAMAKVHRDTVEHWLSAID
IKAEHRVHQAKR-RVCQNPGKWLLNSPELKTWSSSDDHLN
>XP_025563421.1
----------MDWSKTVFRLRALPDTVETKEDAARLLSKRLSDISTHQIWVYSLALTL--
--NYWEDPPTKVATVMFDVPPSLVQRN-PESRAWHIPARG--HDRNSPDLILDTHFIGLT
PLNDTNHLQNSYDCIAISGLASHPFGSWQRKGSNKRFMWIRDNLPKSVRGIRAILYGYDT
ELDGSSSFQTINDLAKQLIDQLQAHR-VPESVTPLVFLAHSLGGLVVKQALRDLAENYPG
NEHQALLSAVRGAVFFGVPNLGMEHSELEAIVHDK-PNGVLIRDLSTTSNFIHQLSEAFS
TNHFHERFKFFWAYETSVSPTVVRKADNRVTRDGPTAILVNKDSATCGFI-NTRSAITFA
INESHSNMVKFDQGSQYYSTVRSKLLQILKPD-PQPQHDIACDAQSSSVSHTVPDDVIQP
LYQDDLADSAKSAAESLLLQPPPRSMLV----------------KTLVGTTLSVLQHTIG
GIQMQQELS-RDMMYMGRLEPFLVSMEQFGQLAEDIRLF--SNNSDSIAYVW--------
--------------GSMKYILETTCEHSKAFDSILNAYQSIGDEMPRLRPYQALFIECPH
LRDVLVMIYKDVLLFHAEVIRHLKHR-----------------QWDQLFHAWMRVFTINI
DDIAERAARNKRLIDNRVSLVEFEAIRKDDLISARAFEREKEAMAKVHRDTVEHWLSAID
IKAEHRIHQAKR-RVCQNPGHWLLNSPELKTWSSIEDQLN
>RDH18725.1
----------MDWSKTVFRLRALPDTVETKDDAARLLSERLSDVSARQIWVYSLALALR-
PQDNWEGPPTKVATVMFSVPPLLVQRD-PQKQVWYIPAKG--HDRDSPDLILDTQFLGLT
PLNDTNHLQNSYDCIAISGLASHPFGSWQPKGSDKRFMWIRDDLARYARGTRAILYGYDT
ELDRSSSFQTIYDLAKQLIEQLHAYR-GPGSVTPLAFLAHSLGGLVVKQALRDLANNYPG
REYQNLLAAVRGGVFFGVPNMGIEQGGFYSIVHNN-ANEFLIRDLSGRTNFYRELTKAFA
GIPFNEHCTFFWAYETKESPTVIKKGDGQLARDGSTAILVSPESATCGFV-NINPAVTFP
INASHSDMVKFNQDSHYYSIVRAKLSQILRPT-PQPQDDIDADGQSCNVLHTVSDDVIRP
FQQIDSTSTTTSLAGSLPLLQPPRSIFADLEKFKRVSQLTEGEKNIFVGTTLSVLQHTIS
EIQMQQELS-RDMKYMARLEPFLVSMEQFGQLTEDILLF--SSSSNSMAYVW--------
--------------GPMKYILDATCGYSKEFDSILNAYQSIGDQMPRIGQHHALFVECPH
LRDVLVMIYKDVLLFHAELIRHLKPR-----------------QLNQLFHAWMRDFTTNI
DEISERTARNKRLIENRVSLVEFEAIRKDDSISARALEREKEAMVKVHRDTVEHWLSAFD
IKAEHRIHQEKR-RVCQDPGRWLLSSPGFKTWSSPDDWLN
>CAK37376.1
----------MDWSKTVFRLRALPDTVETKDDAARLLSERLSDVSARQIWVYSLALALR-
PQDNWEGPPTKVATVMFSVPPLLVQRD-PQKQVWYIPAKG--HDRDSPDLILDTQFLGLT
PLNDTNHLQNSYDCIAISGLASHPFGSWQPKGSDKRFMWIRDDLARYARGTRAILYGYDT
ELDRSSSFQTIYDLAKQLIEQLHAYR-GPGSVTPLAFLAHSLGGLVVKQALRDLANNYPG
REYQNLLAAVRGGVFFGVPNMGIEQGGFYSIVHNN-ANEFLIRDLSGRTNFYRELTKAFA
GIPFNEHCTFFWAYETKESPT--KKGDGQLARDGSTAILVSPESATCGFV-NINPAVTFP
INASHSDMVKFNQDSHYYSIVRAKLSQILRPT-PQPQDDIDADGQSCNVLHTVSDDVIRP
FQQIDSTSTTTSLAGSLPLLQPPRSIFGKR------------------------------
----NLELS-RDMKYMARLEPFLVSMEQFGQLTEDILLF--SSSSNSMAYVW--------
--------------A--------TCGYSKEFDSILNAYQSIGDQMPRIGQHHALFVECPH
LRDVLVMIYKDANL----------TL-----------------ELNQLFHAWMRDFTTNI
DEISERTARNKRLIENRVSLVEFEAIRKDDSISARALEREKEAMVKVHRDTVEHWLSAFD
IKAEHRIHQEKR-RVCQDPGRWLLSSPGFKTWSSPDDWLN
>EHA27095.1
----------MDWSKIVFRLRALPDTVETKEDAARLLSERLSDVSAQQIWVYSLALTLR-
PQDDWEEPPTKVATVMFSVPPLLVQRD-PQKQVWYIPARG--HDRNSPDLILDTHFLGLT
PLNDTNHLKNSYDCIAISGLASHPFGSWQPKGSDKRFMWIRDDLAKYARGTRAILYGYDT
ELDRSSSFQTIYDLAKQLIEQLHAYR-APGSVTPLAFLAHSLGGLVVKQALRDLANNYPG
REYQNLLAAVRGGVFFGVPNLGIEQGGFYSIVHNN-ANEFLIRDLSGRTNFYRELTKAFA
GIPFNEHCRFFWAYETKESPTVIKKGDGQLARDGSTAILVSPESATCGFV-NINPAVTFP
INASHSNMVKFSQDSHYYSIVRAKLSQILRPT-PQPQDDIDSDGQSCNVLHTVSDDVIRP
FQQIDSASTTTSVAGSLPLLQPPRSIFGK------------------------RNLHTIG
EMQMQQELS-RDMKYMARLEPFLVSMEQFGQLTEDIMLF--SSSSDSMAYVWVRLTSMIL
RPIILLTSTLTLAQGPMKFILDATCGYSKEFDSILNAYQSIGDQMPRIGQHHALFVECPH
LRDVLVMIYKDVLLFHAELIRHLKPR-----------------QWNQLFHAWMRNFTTNI
DEISERTARNKRLIENRVSLVEFEAIRKDDSISARALEREKEAMVKVHRDTVEHWLSAFD
IKAEHRIHQEKR-RVCQDPGRWLLSSPGFKTWSSPDEWLN
>RDL33719.1
-----MKQDSDKWSRTVFRVRGLPNDVKIAEDVASLLSSRLGDISDDRIRVYSLATTL--
--NSWESPRSKMATVMFQTLPSLIQES-HGEMEWFVPANQ--GQPHVDGLMLDTHFMGMT
PMNDVES-RHSFDCITISGLASHPFGSWQPKRGDKTFMWIHDTLPKHLPGVRSIIYGYDT
KLGGSQSFQLIPDLAQALINQLQTYGWNSTSAKPVVFLAHSLGGLVLREAMVKLNR-SPD
EGYTALLSLFAGAVFFGVPNLGMEQSHFQTIVDDN-PNEALVDDIARGSNYLRRLNDSSS
NSSFQSRFKCFWAYETSQSPTILKNADGTIDRNGTPAILVSRESATCKFN-EKNPSITFP
INETHSDMVKFTRDSPDYHDVVYKLRDILSLS-VTSGYSNRHDAPSILVDQSR-------
-------------LN-TNGMSSKSNIKTELDIFKRTISLSEAEDADFKATTFTSLQNSLR
VLQEEQERN-ESMMYMKRLEPFLVSMKAFIEVAEVAEVF--VDVSDVNSYLW--------
--------------GPMKYILTLAKSFPEAFNSVLDAYQRIGEQLPDFTSFQQIFKSKLY
MREVLVMLYKDILSFHKDTIRIFKQR-----------------HWKQLFEASWRVFAPGI
KHIESNIGCHKRLIESGESYTTFEEVQNVRQAAVHEFEIRMRDQDILRQDRVHAWLSHFG
CEAQQEHYRNTR-SVCKNPGRWLLDHARFQEWYDREDCSE
>XP_024705623.1
----------MDWTRTVFRLRALPDTVETQESAAHLLSERLNDVSVHHIWIHSLATTL--
--KYWEDPPTKVATVMFSVPPSLVQRE-PNKQEWQIPAKG--HDRNSRDFILDTHFIGLT
PLNDTSHLQNSYNCIAISGLASHPFGSWQPKGGDKRFMWIRDDLAKHARGGAAILYGYDS
KLNGSSSFQNINDLAKELIDQLFSHR-APGSVTPLIFLAHSLGGLVVKQALRDLAENHPD
DEYKNLLSAVRGAIFFGVPNRGMEHGEFEAVVQNN-PNGVLIQDLSLRSNFIRQLTRAFD
TLPFVKRCKFFWAYETKESPTVLRRTDGQLTRDGPSAILVSPESATCGFI-NANRAVTFP
IHASHSDMVKFSQDSHYYSSVRAKLLQILQPPTSQTQDDNGSDAQSENIPETIPTEVDQS
SHQMDLSGATRSTAES-HVHPQARSIAAELEKFKRLAKITESEEEMFINTTSSEVEDTVR
KIQMEQELS-RNMKYMARLEPFLASMKQFGELAREIKLF--TSGSNSMAYTW--------
--------------GPLRYILDTTCGYPQEFDSILNSYQAIGDQIPKLSGHGAVFVDLPY
LMDVLVMIYSDVLSFQAEILGHLKPW-----------------QWDQLFQAWLRDFTTRI
DEIAERTGRNKRLIENKVSFMEFETIRKDDLIYARALKREKEATTKVHKDTVENWLSAFD
SKAEHHLHQEKR-RVCKDPGRWLLGNREFNRWASPDDSLN
