# Supplementary material for: Exploring a diverse world of effector domains and amyloid signaling motifs in fungal NLR proteins
Source: PLoS Comput Biol. 2022 Dec 21;18(12):e1010787. doi: 10.1371/journal.pcbi.1010787 (PMC9815663; doi:10.1371/journal.pcbi.1010787)
Supplement: S2 Data — The alignments were calculated using ClustalOmega for 127 MMseqs2 clusters with at least 20 member sequences. (GZ) [file pcbi.1010787.s009.tar.gz › ORY16324_aligned.fa]

>ORY16324.1
---------------------------------------------------MFRWYRNAT
RCYVYLSDVSKAPPNSEDETDPPRWELEFRKSEWFSRGWTLQELLAPSMVEFFSQHWERI
GDKASLKRQIHEITGIPYSALHGTRLSSFSDYERFSWMERRQTKKAVDRAYALLGIFDVN
MMLNYDEGIESAFRRLQEEIDKLKRCLQD-------------LRLTDPHHDKKRIEDTKG
GLLKDAYRWVLQNPEFRQWRDNQQS-----------------------------------
-----
>XP_018040385.1
MNGTGKSKTGYRKIQLCAEQAVRDGLEYFWVDT-CCIDKEDYAELAHAINSMFRWYRDAA
RCYVYLSDVSKAPSNSEDRTDPPLWEFEFRKSEWFSRGWTLQELLAPSMVEFFSCHWEKI
GDKASLKRQIREITGIPDSALQGTRLSSFSDYERFSWMERRQTKKAVDRAYALLGIFDVN
MMLNYDEGVESAFRRLQDQIDKLKRCLQD-------------LRLTDPRHDKKRIEDTKG
GLFKDAYRWILQNPKFGQWRDNQQN-----------------------------------
-----
>EFQ95254.1
---------------------------------------------------MFRWYQNAK
CCYVYLADVSKNSLEKTTGS-TGGWVSSFRKSRWFTRGWILQELIAPSSVEFFTKEREYL
GDKQSLEEMPYELTGIPIKVLRNQTLRDFSVEERFSWAATRETTYEEDMAYCLLGIFNIH
MPLLYGEGAKTAMKRLRSMVESARDGPTG---------------------------ASLQ
LKFSGLRQWLSAPNPSTQPQLALKGRVREVCLWVLESDKYA----------------RWK
TASA-
>KZZ93756.1
---------------------------------------------------MFHWYQNAT
RCYVYLSDVAKPVLAGVNEPPRSTWKFELRASRWFTRGWTLQELLAPSSVEFFTLDEQRL
GDKKSLEQLLHDITGIAIDALRGSPLSTFGVDERISWSKGRETTCPEDKAYSLLGIFNVR
MRLDYGEGEEPAFERLRKKLNQQT----SRVLDKLPVAEGAAFYSHAEEHSSTCLEGTRV
ELLREIQNWAGDTQAK--------------------------------------------
-----
>ORX96120.1
---------------------------------------------------MFRWYRNAA
RCYAYLSDVSTAKRKA--NSDISEWESAFRRSKWFTRGWTLQELLAPHSVEFFSQQRKRL
GDKDTLRLQIHAITGIPERALEGEPLWHFSVNDRLSWMQNRQTKHKEDKVYSLLGIFGVY
ISPFYGEGMAKALTRLQDEIKKLEECTRD-------------LQVTDPRRDKARIEETKG
GLLEESYYWIFQNASFLHWRNDPQS-----------------------------------
-----
>OSS43869.1
---------------------------------------------------MFRWYQKAT
KCYVYLSDVSARKRKFGDTDVDFAWKPAFTSSRWFTRGWTLQELVAPRVVEFFSRDWHNL
GDRVSLKTQIHEVTTIPLAVLEGPPLSQINVSERLGWGRDRCTNLVEDAAYSLSGVLDVE
IMPVYGEGSQEAFRRLHDEIQKRKECLRD-------------LRPTDPRDDRKRILDTKG
GLLEGSYRWVLENSSFRQWHDDPQS-----------------------------------
-----
>PVH67421.1
---------------------------------------------------MFRWYRHAT
KCYVYLSDVPSDAPNAIEVFCQLPWESAFRESRWFTRGWTLQELIAPKSVEFFSKYWELL
GSKSSLGTIIHEITGIPDKALQGMSLSTFSVTERMSWAERRVTTRKEDQAYSLLGIFDVY
MPLIYSEGKEHAFKRLREVINVNSRGLDSDVFQRLPYALDAPFNSYAKQDSSTCLPNTRV
GLLEEIYNWVDSEDERC-------------------------------------------
-----
>PMD32354.1
---------------------------------------------------MFHWYRKAA
RCYVYLSDVSVHNFDQDTR--PSSSKSNFMQSRWFSRGWTLQELLAPASVEFFSHEGEQL
GDKRSLEKEIIETTEINVLALRGYPLSRFSIADRMSWAAKRTTKREEDNAYCLLGIFGVY
MPLIYGEGKG-AFTRLIEEVNKSSKSYHR-------------------------------
-LDLEFLRWLKSHDPYTNHLAAQRKKQAHTGSWFLHGEQYT----------------AWQ
CGKI-
>PSN58997.1
---------------------------------------------------MFRWYRNAT
KCYVYLRDP------------------AFRQSKWFRRGWTLQELIAPASVEFFSREWQRL
GDKQSLTQQIREVTVIPETALQGTAMFRFSAEERFSWIQSRETTEKEDKAYALLGIFDIE
MPLCYGEGYASAFKRLQKEISKLKTCLQD-------------LHSTDPLKDKSRIEDTKG
GLLLDSYRWILEHPDFQQWQGDSQS-----------------------------------
-----
>PVH68927.1
---------------------------------------------------MFLWYRNAS
RCYVYLSDVSTRKRKASDRSSEHALESSFRESRWFTRGWTLQELLAPASVEFFSLEGKRL
GDKSSLQEQICKATNISPSALQGESLSQFHIDERMRWIEHRETGQEEDKAYSLLGIFGVS
MVPAYSEGVAKAFNRLWDRFREIQKCMRD-------------LRLTDPRLDKERIEATKG
GLLQKAYRWVIETSDFQQWRTNQHN-----------------------------------
-----
>PVH71314.1
----------------------MRLLQYNNDGDFSLTEFDKGDTPKHSINFMFRWYRNAS
RCYIYLSDVSTRKRKASDQSSEHTWELSFRESRWFTRGWTLQELLALASVEFFSLESKRL
-----------------------ESLSQFHIDERMRWIEHRETGQEEDKAYSLLGIFGIF
MAPTYSKGVAKAFDRLWDKFREIQKCMQD-------------LRLTDPRLNKERIEATKG
GLLKKAYR----------------------------------------------------
-----
>PWO14641.1
----------------------------------------------------MRLLQLKA
DDSLSLVEFMDRDPETYAIL-SYTWGPNNEEITWFTRVWTLQELLAPNSVELFSLEGNIL
GDKHTRAQEISEVIDIAIEAIRGEPMSQYSVGERMTWAKRRTTTRKEDAVYSLLGIFDIQ
MPLLYGEGEEKTRRRLHKEIREFSTDTSM---------------------DTK--DLARE
VQISKIHRWLSPPDPSVSYQKALRQRQHGTGLWFLCGEQYK----------------IWK
TSAA-
>PZC99647.1
----------------------------------------------------MRLLQLKA
DDSLSLVEFMDRDPETYAIL-SYTWGPNNEEITWFTRVWTLQELLAPNSVELFSLEGNIL
GDKHTRAQEISEVIDIAIEAIRGEPMSQYSVGERMTWAKRRTTTRKEDAVYSLLGIFDIQ
MPLLYGEGEEKTRRRLHKEIREFSTDTSM---------------------DTK--DLARE
VQISKIHRWLSPPDPSVSYQKALRQRQHGTGLWFLCGEQYK----------------IWK
TSAA-
>XP_001940373.1
----------------------------------------------------MRLLQLKA
DDSLSLVEFMDRDPETYAIL-SYTWGPNNEEITWFTRVWTLQELLAPNSVELFSLEGNIL
GDKHTRAQEISEVIDIAIEAIRGEPMSQYSVGERMTWAKRRTTTRKEDAVYSLLGIFDIQ
MPLLYGEGEEKTRRRLHKEIREFSTDTSM---------------------DTK--DLARE
VQISKIHRWLSPPDPSVSYQKALRQRQHGTGLWFLCGEQYK----------------IWK
TSAA-
>XP_001791848.1
------------------------------------------------------------
---------------------MTRWKPDFKKSKWFTRGWTLQELIAPTKVEFFSQEGELL
GDKLSLQQTLHEITGIALDALKGGPLGNFSIEERLLWAAKRTTKREEDAAYSLFGIFDVH
MSLIYGEGREKATKRLLREIQEHWKLPII---------------------KGVSSYQSRE
EQLRTVQQWLSAADPSSNYQQALSKRQENTGLWLTESEQYQ----------------KWK
TSSV-
>GAP90207.2
---------------------------------------------------MFQWYKNAT
KCYVYLFDVPKSYAEHVAEP-PPMWEREFRKCRWLSRSWMLQELIAPSSVEFFGRDGQRL
GDKKSLEQLLHDTTNISIDALRGRPLSGFSVEDRMLWLSGRDAKLPEDKAYSLLGIFDIH
MPLIYGQGEEKALRRLRMEIDIQS---GKPVLEKLPIAAGAAFDSHAEEHNPKYLPNTRV
ELLREISQWIEDPDAK--------------------------------------------
-----
>XP_001797138.1
---------------------------------------------------MFSWYQNAK
KCYVYLSDVEYNTPDAESES-SPRWKPAFRKSKWFNRGWTLQELLAPASVVFYSKEGDLL
GDKQSLKDTIHEITGIPIEALQGSPLTDFSVAERFSWTEYRETTREEDAAYCLLGIFGIY
IEER--------------------------------------------------------
--FSKICSWLSAPDPSTNYHKAHKQRQAETGLWLLESAKFT----------------KWK
ESAAS
>OAL54609.1
---------------------------------------------------MFRWYQNAK
YCYVYLADVSNSGWNKRTAS-NESWVPAFRKSRWFTRGWTLQELIAPSSVEFFTKERGYL
GDKQSLEVILHEVTGVPIEVLRNQPLRDFGVEERFSWAATRETTREEDMAYCLLGIFDIH
MPLFYGEGKETAMKRLRSMAESATDGPTG---------------------------AFLQ
SKLSGLRQWLQAPNPSIEPQRALEKRLPETCIWILESDKYA----------------RWK
TRPA-
>XP_007688234.1
---------------------------------------------------MFKWYRNAS
KCYVYLSDVSSTDCDSE--------SVAFSESKWFTRGWTLQELLAPSCVQFFSKEGVLL
GDKHSLAKEISRITKIPVEALQGYDLSKFTVEERMRWAEERKTTREEDQVYSLLGIFNIH
MSILYGEDE---------------------------------------------------
-KVSKTKEWLSAPDTSINYLEALKQRQHNTGQWLLDGARYE----------------TWK
LESA-
>XP_007693875.1
---------------------------------------------------MSRWYGSTM
QRYFYSRDVLCTSVGSDLIQSKQKAKLALKNSRWFTRGWTLQELLAPSIVEFFSKEGTKL
GDKLSLAKEVCEVTGISSPALQGEPLSNFSVHERVTWIEHRTTTIPADRAYSLMGILGVS
LSPIDDENLAEAMKRVLDEVDKQNKCLQD-------------LCPSNPRDDKKRIEETKG
GLLAGAYRWVLDNNTFQQWQQDPES-----------------------------------
-----
>XP_016220691.1
---------------------------------------------------MFRWYRNAA
KCYVYLSDVSAPIGKDKDQS-QCPWELEFRNSRWFNRGWTLQELLAPSSVEFFSREGEFL
GDKKILERQIHEITGIPRSALQGFPLSGFSVSERMRWTANRKTLKKEDKAYCLLGIFDVS
MSLRYGEGEK-AFDRLESKVNRSS------------------------------------
-KYKDVVTWLAPTRPEDTQARVSALRHPGSGISFTTGPLLSWLQGESYLNSLMWITGKWH
ASSS-
>XP_016619576.1
---------------------------------------------------MFRWYRNAT
RCYVYLSDVPSPPSGTSDEFNPQSWDSDFGKANGSL--------GVGRSKNFLPP-----
------IRSRSSLASIPTSALQGAPLSRFSVDERFFWIGCGETKLEEDKVYSLLGILDVK
MSLFYGEGGPGAFKRVREIIDKREKCIQD-------------LRLTDPRDDKRRIVETKG
GLLKDSYYWILETPSSNNGATPGRAHYCGSGATPI-------------------------
-----
