# Supplementary material for: Exploring a diverse world of effector domains and amyloid signaling motifs in fungal NLR proteins
Source: PLoS Comput Biol. 2022 Dec 21;18(12):e1010787. doi: 10.1371/journal.pcbi.1010787 (PMC9815663; doi:10.1371/journal.pcbi.1010787)
Supplement: S2 Data — The alignments were calculated using ClustalOmega for 127 MMseqs2 clusters with at least 20 member sequences. (GZ) [file pcbi.1010787.s009.tar.gz › OSS51700_aligned.fa]

>OSS51700.1
---------------------------MT--TFQINGNVAKEYATQVNN-FTILEANNTD
ESRWACLDALQCP-DTLIIKNSLKE-KDKLLNGLTKWVIQDAQYARWQNDEDV-
>OQE21911.1
-----------------MMASATFGHTNK--GVQVLTNNGSLHAEFH-----Q--AYTTD
DIDRSCLQNLRCP-DSLIVKNRLKVSKDKLHRQTWAWILDTPEYKSWRNDSD--
>KFY28683.1
----------------------------------MATHSGAAEPQPHHRWSTPRKNVTVD
DIDRSCLRSLRCP-DTLLVKNRLKENKDKLLHKSIDWILQDPQYISWKDGDDVC
>OQE36694.1
------------------MTSTTYTGPNH--GLQIGNNHGPVTAEFH-----Q--SYTTE
DIDRFCLQDLCCP-DSLVVKNRLKETKDKLLPQSFQWIFQDPQYQSWRNGADIC
>CEO59708.1
-----------------MMASTSYTGTNH--GLQVGNNQGSITAEFN-----L-SSHTTE
DIDRFCLRDLRCP-DSRVVKNRLKENKDKLIPQSIKWILQDPQYKKWQNGDDV-
>XP_002484554.1
--------------------------MVS--RLEITMVLSRLNFIF------RGAAYTTE
DIDRFCLRDLRCP-DSLVVKNRLKENKDKLLSQSIEWILQDPQYETWRNGDDV-
>XP_022484274.1
------------------MAPTTYIGVNH--GIQVGNNQGSIEASFH--------AYTAE
DIDRLCLRDLGCP-DSLVVKNRLKETKDKLLLQSFEWILQTQEYQSWRDGTDIC
>CRG89233.1
----------------MMATSTAFNATNH--GLQIGNNSGSITAEFH-----VARAYTTE
DIDRICLHALRCP-DSLAVKNRLKESKDRLVHQSIQWILEDPQYKDWANGDEV-
>GAQ09897.1
----------------MMATSTAFNATNH--GLQIGNNSGSITAEFH-----VARAYTSE
DIDRICLHALRCP-DSLAVKNRLKESKDRLVHQSIQWILEDPQYKDWENGDDV-
>KOS39556.1
----------------MMATSTAFNATNH--GLQIGKNSGSITAEFH-----VARGYTTE
DIDRICLHALRCP-DSLAVKNRLKESKDRLVHQSIQWILENPQYKGWENGDDL-
>KUM66967.1
----------------MMDTSTAFNATNH--GLQIGNNSGSITAEFH-----VARAYTTG
DIDRICLHALRCP-DSLAVKNRLKESKDRLVHQSIQWILEDPQYKDWENGDNV-
>OQD70846.1
----------------MMDTSTAFNATNN--GLQIGNNSGSITAEFH-----VARAYTTG
DIDRICLHALRCP-DSLAVKNRLKESKDRLVHQSIQWILEDPQYKEWENGDNV-
>OQD92511.1
------------------MASSTFNATNH--GLQIGNNQGSITAEFH-----VARTYTTE
DIDRICLHALHCP-DSLAVKNRLKESKDKLVHQSIHWILQDPQYKSWENGDDI-
>PGH06950.1
-------------------MSTAFNATNH--GLQIGNNSGSITAEFH-----VARAYTTE
DIDRICLHALRCP-DSLAVKNRLKESKDRLVHQSIQWILEDPQYKDWENGDDA-
>XP_020053741.1
-----------------MATTATFNAANH--GLQIGNNSGSITAEFH-----VARAYTTE
DIDRVCLRALRCP-DSLAVKNRLKESKDRLIHQSIQWIFDDPQYKDWENGDEV-
>XP_022485086.1
-----------------MATSTAFNATNH--GLQIGNNSGSITAEFH-----VARAYTTE
DIDRICLHALRCP-DSLAVKNRLKESKDRLVHQSIQWILEDPQYNGWENGDDV-
>XP_659625.1
-----------------MATSTAFNAANH--GLQIGNNSGSITAEFH-----VARAYTTE
DIDRICLHALRCP-DSLAVKNRLKESKDRLVYQSIQWILEDAQYKDWENGDDV-
>OQE21964.1
------------------MATSTFHGENY--GAQIGNNYGTITAEFR--------TYDTA
DSDRICVQALGCP-DTLAVKNSLKQAKDKLLRQSFEWVLQNPSYLSWRDGNDVC
>OKP15154.1
MPLTQLSDWQLQWRQLGIMTSAIFGGRND--GVQIGIHHGPFTAEFH-----R--AYITE
DIDRICIQNLRCP-DSLAIKTRLKEVKDKLLRQSFEWVLQDPQYRSWQNGNDVC
>XP_007726625.1
--------------------------MAH--RIEITGNKAEAGATLISN-VNLSTSHTND
DIDRACLRALRCP-DSLAVKHRLKENKDKLVHKSFDWILKDPQYLRWQDESDVG
>XP_007726775.1
--------------------------MAH--RIEITGNKAEAGATLISN-VNLSTSHTND
DIDRACLRALRCP-DSLAVKHRLKENKDKLVHKSFDWILKDPQYLRWQDESDVG
>XP_007732401.1
--------------------------MTH--RIEITGNRAEANSTQVNN-MTLNTSHTTE
EIDRTCLLALRCP-DSLVVKNLLKENKDKLVHKSFDWILQDSQYLSWQDGSDV-
>XP_007734310.1
--------------------------MTP--RIDITGNQAEAGATQVNN-VTLSTSHTND
DIDRPCVRALRCP-DSLAVKHRLKENKDKLVPKSFDWILKDPQYLRWQDESDMG
>CEJ62505.1
--------------------------MTT--QVDIRGNIAQAEAIQVNS-VNLTTVHTLA
EVDQLCLRTLRCA-NALVVKNKLKENKDKLLYDLIAWVFQDRQYLSWQDGEKI-
>OJJ33444.1
--------------------------MTP--HIDIQGNTAQPGSTQINN-VSFTTSHTVD
YINQLCLRALQCP-DTLVVKNRLIESKDKLLYKSFEWILQDPHYVSWRDGDRVC
>XP_022577718.1
--------------------------MAN--HINIHGNTAEAGATQVNN-MSMNTTYTIH
EIDRLCLRALQCPPDSLIVKNRLKETKDKLHLESIKWVFQSQDFRRWRDKDDS-
>OBW69187.1
------------------MSVDHLINMSGELTVNVRDNIAGANATQIIDTV----IRQPT
ASIQACLRALDCP-DAGAIKTEIHS-ADGVILECIEWIFQDDRFLKWKDPGEN-
>KEQ78797.1
------------------MSVDHLINISGELTVNVRDNIAGANATQIINTV----IRQPT
ASIQACLRALDCP-DAGAIKTEIHS-ADGVILECIEWIFQDDRFLKWKEPGEN-
