# Supplementary material for: Exploring a diverse world of effector domains and amyloid signaling motifs in fungal NLR proteins
Source: PLoS Comput Biol. 2022 Dec 21;18(12):e1010787. doi: 10.1371/journal.pcbi.1010787 (PMC9815663; doi:10.1371/journal.pcbi.1010787)
Supplement: S2 Data — The alignments were calculated using ClustalOmega for 127 MMseqs2 clusters with at least 20 member sequences. (GZ) [file pcbi.1010787.s009.tar.gz › OTA04341_aligned.fa]

>OTA04341.1
---------MSPTSQTSDGEVISHDEELDAVFIGRDDISDYN------------------
PEQLLPEP-PEVIEKIRQWLQPTAYDVAGGEFRRHLSSHVAGTGRWLTSSDAYQKWLHSE
EH---
>CRL18882.1
---------------------MMSGSETDASIIDQDDVSNYN------------------
PENILPVS-IEEIKKIREWLEPTSYAIAAGDFRKHLASHAPGTGQWLTSTDGYRRWIQEN
EC---
>ELA31777.1
--------------------MSASHSDSDAVMIDRDDISDYN------------------
PDQILPEP-PEVIENQRAWLQPTKYDLESGEYRKHLSSRVPGTGEWIASNSTYNNWLKGE
EQ---
>ENH86257.1
--------------------MSSTTSDDDAVPIGRDDVSNYN------------------
PNHILPES-PETIQGIRAWLGPTAYADKGSEHSKHLASLAEGTGDWVTGSNAYTHWLEDE
DQ---
>EQB47728.1
--------------------MSASHSDSDAVVIGRDDISDYN------------------
PDQILPEP-PEVIENLRAWLQPTKYDVESGEYRKHLSSHAPGTGEWITSNSTYNHWLKDE
EQG--
>EXF82365.1
---------------------MTSQSEDDAVIIDRDDVSNYN------------------
PEHILPES-PEVIEKLRAWLKPTSYDFESSEYRKHLGSHIPGTGDWLTASHSYKQWLQSE
GT---
>EXK24272.1
----------MSLNEQDTALVDASVNDGDVIFIDRDDISNYN------------------
PGQILPES-PEHIRKIRSWLQPTSYDDVGGEYRKHLNSHLPGTGAWFTSSDEYQEWLQGD
GDGE-
>GAP93143.1
------------------MPSDASDVSSDAVLIQRDDISNYN------------------
PENILPKS-PEAIAKIRQWLQPTAYDDHFGEYHKHLASHAAGTGIWLTSSATYREWLQGQ
NV---
>GAW16204.1
-----------------MPSDGTSDSGSDVVLIDRDDISDYN------------------
PDHILPVS-ANDIDGIRGWLQPTAYDDRFGEYQKHLASHAAGTGIWLTSSTTYREWLRSR
QL---
>KKP07372.1
----------------MGSGSQASEEDIDAVLIGRDDVSDYN------------------
PGQLLPEH-PEVIAKIRAWLQPTAYDIAGGEFRRHLASHVAGTGHWLTSSKQYQEWMNND
EHG--
>KPM44568.1
-------------MSLSDSDIVTIHSDDDAVMIDRDDVSNYN------------------
PDQILPES-QEIIQKIRAWLQPTSYDIAGGEYRKHLASHVAGTGAWLTSSDTYKKWLSTE
HG---
>KUM66775.1
------------------MSGSEKDSESEASIIDRDDISNYN------------------
PENILPVS-TEEIKRIREWLEPTSYAIAAGEFRKHLASHSPGTGQWLTSTDGYRRWLQEN
EC---
>KXH35970.1
---------------------MSSQSEDDAVIIDRDDVSNYN------------------
PEQILPES-PEVIQKLRAWLKPTSYDFESSEYRKHLGSHIPGTGDWLTASHSYKQWLQSE
DT---
>KXX81619.1
------------MNYNSDVNIDVVSSDEDVSLIGMDDVSNYN------------------
PDHILPET-PAVINKIRQWLDPTPYRHDGGEYHRHLASHAEGTGRWLTATENYRKWHAGS
DH---
>OPB47160.1
----------------MGSGSQTSEGDIDAVLIGRDDISDYN------------------
PGQLLPEL-PEVIAKIRAWLQPTAYDIAGGEYRRHLASHVAGTGHWLTSSKQYQEWMNND
EH---
>OQD68024.1
------------------MSGSEKYSESEASIIDQDDISNYN------------------
PENILPVS-IEEIKRIREWLEPTSYAIAAGEFRKHLASHSPGTGQWLTSTDGYRRWLQEN
EY---
>OQD92569.1
----------------------MSGSETDVSIIDRDDVSNYN------------------
PENILPVS-IEEIKIIREWLEPTSYAIAAGEFRKHLASHSPGTGQWLTSTDGYRRWLQEN
EC---
>PKK45420.1
----------------MGLGSQASEEDIDTVFIGRDDVSDYN------------------
PGQLLPEL-PDVIEKIRAWLQPTAYDIAGGEYRRHLSSHVAGTGQWLTSSNQYQEWMTND
EH---
>PKS04904.1
---------MA---PTNENASVGSDSDVDMVMIDQDDLSNYN------------------
PGQVLPES-PESIKKIRAWLEPTAYDIAGGEYRKHLSSHVAGTGSWLTSTPSYQEWLNGS
QH---
>PNP46934.1
---------MRPIQ-TNNRESNASDDDADAVLIGRDDISDYN------------------
PEQILPEL-PDVIEKIRDWLQPTAYDIAGGEYRKHISSHVAGTGAWLTSSDAYQKWLHSD
DH---
>PNP51913.1
----------MSLNEQDTAFVDASVNDGDIIFIDRHDISNYN------------------
PGQIMPES-PEHIRKIRSWLQPTSYDDVGGEYRKHLTSHLSGTGAWLTSSDEYQEWLQGD
GDGE-
>PNP55515.1
----------------MGSGSQASEEDIDAVFIGRDDVSDYN------------------
PGQLLPEL-PDVIEKIRAWLQPTAYDIAGGEYRRHLSSHVAGTGHWLTSSDQYQEWMTSG
EH---
>PSN63776.1
-------------MTASLSHFSDVEVEDDAVVIGRDDISDYN------------------
PDNILPQT-PGEIQAIRDWLKPTNYHAEGGEYQRHLASHVAGTGSWLTSSATYKDWLHST
EHG--
>PTB76438.1
---------MGLNSQASDGESISSDEEMDAVFIGRDDISDYN------------------
PEQLLPEL-PEVIGRIREWLQPTAYDIAGGEYRRHLSSHVAGTGHWLTSSDAYQEWLNSE
EH---
>PVH97376.1
---------------------MSSLASDDVVLIDRDDVSNYN------------------
PEQILPES-PEEIKAIRNWLEPTEYWLDSGEYRKHLASHVNGTGAWLTSSETYNQWLKSK
DH---
>RFU78472.1
----------MVSKWSGEREDAIDDEDIDAVFIGRDDVSDYN------------------
PGQILPLP-PDIIEAIRAWLQPTAYDIAGGEYRKHISSHVAGTGTWLTSSDMYQEWLKSE
KH---
>XP_003039207.1
------------------MSDSENYSDPDAIIVDRDDVSNYN------------------
PDNILPKS-TDEIKKIREWLEPTSYSVAGGEFRKHLTSHAPGTGQWLTSTDEYRQWLQGA
DL---
>XP_003043317.1
-----------MSSMDSYDDPVAVDSDVDVEMIDRDDISNYN------------------
PEQILPES-PENIQKIRSWLDPTSYGNVGGEFRKHQAAHVAGTGVWLTSSSAYKEWLQGE
EH---
>XP_006962636.1
---------MSPTSLASDGEVIFHDEELDAVFIGRDDISDYN------------------
PEQLLPEP-PEVIENIRQWLQPTAYDVAGGEFRRHLSSHVAGTGRWLTSSDAYQKWLDSE
EH---
>XP_013948519.1
---------MIPNQ-TSGRESRVSDEDIDVVLVGRDDISDYN------------------
PEQILPEL-PNVIEKIRDWLQPTAYDIAGGEYRKHISSHVAGTGAWLTSSDAYQKWLQSD
EH---
>XP_013952215.1
----------------MGLGSQTSDEDVDAVFIGRDDVSDYN------------------
PEQLLPQP-AEVIEKIRSWLQPTAYDIAGGEFRRHQSSHVAGTGNWLTSSDQYQKWLQND
EH---
>XP_018136635.1
-----------MSFRSPCHDDPTSMNEGDVILIGHHDISNYN------------------
PGQILPES-PERIRKIRSWLQPTSYNDVGGEYHKHLASHLPGTGAWLTSSDVYRRWIQSE
SDGE-
>XP_018161991.1
MPIPVSALVAPTYAPSPAETNAQDGSDTDIVVIDRDDVSNYN------------------
PDQILPEP-PEIIEQLRAWLQPTAYDLGSGEYRKHLGSLAPGTGDWLATSRAFADWSRGN
EHG--
>XP_022480751.1
---------------------MASQSGDEAVVIDRDDVSNYN------------------
PEHILPEP-PEVIQKLRAWLKPTSYDLESSEYHKHLSSHAPGTGEWLTNSQSYKDWLLGE
DTG--
>XP_024405924.1
---------MRPIQ-TNNRESNASDDDADAVLIGRDDISDYN------------------
PEQILPEL-PDVIEKIRDWLQPTAYDIAGGEYRKHISSHVAGTGAWLTSSDAYQKWLHSD
DH---
>XP_024758918.1
---------MRPNQTNNGEYNNISDEDIDAVLIGRDDISDYN------------------
PEQILPEL-PGVIEKIRAWLQPTAYDIAGGEYRKHISSHVAGTGAWLTSSDVYQKWLNSD
EH---
>XP_024773462.1
----------------MGLGSQASEEDIDTVFIGRDDVSDYN------------------
PGQLLPEL-PDVIEKIRAWLQPTAYDIAGGEYRRHLSSHVAGTGQWLTSSNQYQEWMTND
EH---
>KKP04350.1
---------MDQSFEIITPGDSVAADSGDIVMLSRDDVSDFN------------------
EENILPQT-PETLSKIKQWLCPTDYAAVNGEFYKHLSSHVAGTGDWLYSTDAYKQWHDSE
AE---
>OPB37654.1
---------MDQSFEIITPGDSLAADNGDIVMLSRDDVSDFN------------------
EENILPQT-PETLTKIKQWLCPTDYAAVNGEFYKHLSSHVAGTGDWLYSTDAYKQWHDSE
AE---
>PNP56983.1
---------MDQSFEIITPGDSLAADNGDIVMLSRDDVSDFN------------------
EENILPQT-PETLGKIKQWLCPTDYAAVNGEFYKHLRSHVAGTGDWLYSTDAFKQWHDSE
SE---
>XP_013951889.1
---------------------------NDIVLLSRDDVSDYN------------------
EANILPQS-PETLSKIKQWLSPTDYAAVNGENYKHLNSHVAGTGSWLYSTNLYKQWHGSE
VE---
>ELA23824.1
--MSSDIFGGLFGTPARGKKSGSLFAKDDPVILTHDDVRDYN------------------
EDNILPQT-PETLAKIREWLQPTGYDDDSSEYKKHLSFHLDGTGDWLLSSLRYHTWHDGS
DN---
>EQB50996.1
--MSSGIFGGLFGTPAREDKSGSLFAKDDPVILTHDDVRDYN------------------
EDNILPQM-PETLTRIRQWLQPTGYDDDSSEYKKHLSFHLDGTGDWLLSSPSYRTWHDGN
DDG--
>EYB22654.1
-------------MSDKQTYRPASPEGSDTVVIGTEDTSNYN------------------
LGHVLPES-DDIIASIREWLCPTEYDHEGSEYRKHLAFHLEGTGEWLHRSENYQQWYKTP
EN---
>CVL02875.1
----------------MSVERSPSPEGSDIVVIGRDDTSNYN------------------
SGNILPQS-EATIARIRKWLQPTEYDIESSEYRKHLAFHLEGTGEWIHRSDNYLKWHESQ
ED---
>CVL04549.1
----------------MSVERSPSPEGSDIVVIGRDDTSNYN------------------
SGNILPQS-EATIASIREWLQPTEYDIESSEYRKHLAFHLEGTGKWIHRSDNYLKWHESQ
ED---
>CZR35566.1
----------------MSVERSPSPEGSDIVVIGRDDTSNYN------------------
SGNILPQS-EATIARIREWLQPTEYDIESSEYRKHLAFHLEGTGKWIRRSDNYLKWHESQ
ED---
>EGU73958.1
----------------MSDERSPSPEGSDIVVIGKDDTSNYN------------------
SGNILPQS-EATIARIHEWLRPTEYNIKSSEYRKHLAFHLEGTGEWIHRSDNYIKWHESQ
EDD--
>EMT64650.1
----------------MSDERSPSPEGSDIVVIGKDDTSNYN------------------
SGNILPQS-EATIARIHEWLRPTEHNIKSSEYRKHLAFHLEGTGEWIHRSDNYLKWHESQ
ED---
>ENH72595.1
----------------MSDERSPSPEGSDIVVIGKDDTSNYN------------------
SGNILPQS-EATIARIHEWLRPTEYNIKSSEYRKHLAFHLEGTGEWIHRSDNYLKWHESQ
ED---
>EWY80452.1
----------------MSDERSPSPEGSDIVVIGKDDTSNYN------------------
SGNILPQP-EATIARIHEWLRPTEYNIKSSEYRKHLAFHLEGTGEWIHRSDNYLKWHESQ
GD---
>EWZ49452.1
----------------MSDERSPSPEGSDIVVIGKDDTSNYN------------------
SGNILPQP-EATIARIHEWLRPTEYNIKSSEYRKHLAFHLEGTGEWIHRSDNYLKWHESQ
GD---
>EWZ89097.1
----------------MSDERSPSPEGSDIVVIGKDDTSNYN------------------
SGNILPQP-EATIARIHEWLRPTEYNIKSSEYRKHLAFHLEGTGEWIHRSDNYLKWHESQ
GD---
>EXA54426.1
----------------MSDERSPSPEGSDIVVIGKDDTSNYN------------------
SGNILPQS-EATIARIHEWLRPTEYNIKSSEYRKHLAFHLEGTGEWIHRSDNYLKWHESQ
ED---
>EXK46697.1
----------------MSDERSPSPEGSDIVVIGKDDTSNYN------------------
SGNILPQP-EATIARIHEWLRPTEYNIKSSEYRKHLTFHLEGTGEWIHRSDNYLKWHESQ
GD---
>EXK93612.1
----------------MSDERSPSPEGSDIVVIGKDDTSNYN------------------
SGNILPQS-EATIARIHEWLRPTEYNIKSSEYRKHLAFHLEGTGEWIHRSDNYLKWHESQ
ED---
>EXL46264.1
----------------MSDERSPSPEGSDIVVIGKDDTSNYN------------------
SGNILPQP-EATIARIHEWLRPTEYNIKSSEYRKHLAFHLEGTGEWIHRSDNYLKWHESQ
GD---
>EXM09882.1
----------------MSDERSPSPEGSDIVVIGKDDTSNYN------------------
SGNILPQS-EATIARIHEWLRPTEHNIKSSEYRKHLAFHLEGTGEWIHRSDNYLKWHESQ
ED---
>EXM29074.1
----------------MSDERSPSPEGSDIVVIGKDDTSNYN------------------
SGNILPQS-EATIARIHEWLRPTEYNIKSSEYRKHLAFHLEGTGEWIHRSDNYLKWHESQ
ED---
>KLO86637.1
----------------MSVERSPSPEGSDIVVIGRDDTSNYN------------------
SGNILPQS-EATIARIREWLQPTEYDIESSEYRKHLAFHLEGTGEWIHRSDNYLKWHESQ
ED---
>KLP01930.1
----------------MSVERSPSPEGSDIVVIGRDDTSNYN------------------
SGNILPQS-EATIARIREWLQPTEYDIESSEYRKHLAFHLEGTGEWIHRSDNYLKWHESQ
ED---
>KLP16315.1
----------------MSVERSPSPEGSDIVVIGRDDTSNYN------------------
SGNILPQS-EATIARIREWLQPTEYDIESSEYRKHLAFHLEGTGEWIHRSDNYLKWHESQ
ED---
>PCD23049.1
-------------MSDKQTYRPASPEGSDTVVIGTEDTSNYN------------------
LGHVLPES-DDTIASIREWLCPTEYDHEGSEYRKHLAFHLEGTGEWLHRSENYQQWYKTP
EN---
>PCD44877.1
----------------MSDERSPSPEGSDIVVIGKDDTSNYN------------------
SGNILPQP-EATIARIHEWLRPTEYNIKSSEYRKHLAFHLEGTGEWIHRSDNYLKWHESQ
GD---
>PNP77840.1
----------------MSDDRSPSPEGSDTVVIGKDDTCNYN------------------
SGNILPQS-EATIARIHEWLRPTEYDIESSEYRKHLAFHLEGTGEWIHRSENYLKWYQSQ
DN---
>PTD13278.1
-------------MSDKQPYRPASPEGSDTVIIGTDDTSNYN------------------
PGHVLPES-DDTIASIREWLCSTEYDHEGSEYRKHLAFHLEGTGEWLHRSENYQQWHQTP
EN---
>RBQ74046.1
----------------MSAERSPSPEGSDTVVIGKDDTSNYN------------------
SGNILPQS-EATIARIHEWLRPTEYDIESSEYRKHLAFHLEGTGEWIRRSDNYLKWYESQ
ED---
>RBQ87655.1
----------------MSAERSPSPEGSDTVVIGKDDTSNYN------------------
SGNILPQS-EATIARIHEWLRPTEYDIESSEYRKHLAFHLEGTGEWIRRSDNYLKWYESQ
ED---
>RBR11842.1
----------------MSAERSPSPEGSDTVVIGKDDTSNYN------------------
SGNILPQS-EATIARIHEWLRPTEYDIESSEYRKHLAFHLEGTGEWIRRSDNYLKWYESQ
ED---
>RFN49398.1
-------------MSDENPPHSPSPEGSDIVVIGKDDTSNYN------------------
PDNFLPQS-EATIASIREWLRPTEYDHESGEYHKQLAFHLEGTGEWLHHSQNYQRWRESS
ED---
>SCO27421.1
----------------MSVERSPSPEGSDIVVIGRDDTSNYN------------------
SGNILPQS-EATIARIREWLQPTEYDIESSEYRKHLAFHLEGTGEWIHRSDNYLKWHESQ
ED---
>SCO80372.1
----------------MSDERSPSPEGSDIVVIGKDDTSNYN------------------
SGNILPQS-EATIARIHEWLRPTEYNIKSSEYRKHLAFHLEGTGEWIHRSDNYLKWHESQ
ED---
>SCV50949.1
----------------MSVERSPSPEGSDIVVIGRDDTSNYN------------------
SGNILPQS-EATIARIREWLQPTEYDIESSEYRKHLAFHLEGTGEWIHRSDNYLKWHESQ
ED---
>XP_009262383.1
-------------MSDKQPYRPASPEGSDTVVIGTEDTSNYN------------------
QGHVLPES-DDTIASIREWLCPTEYDHEGSEYRKHLAFHLEGTGEWLHRSENYQQWHKTP
EN---
>XP_011317406.1
-------------MSDKQTYRPASPEGSDTVVIGTEDTSNYN------------------
LGHVLPES-DDIIASIREWLCPTEYDHEGSEYRKHLAFHLEGTGEWLHRSENYQQWYKTP
EN---
>XP_018249125.1
----------------MSDERSPSPEGSDIVVIGKDDTSNYN------------------
SGNILPQP-EATIARIHEWLRPTEYNIKSSEYRKHLTFHLEGTGEWIHRSDNYLKWHESQ
GD---
>XP_018756665.1
----------------MSAERSPSPEGSDTVVIGKDDTSNYN------------------
SGNILPQS-EATIARIHEWLRPTEYDIESSEYRKHLAFHLEGTGEWIRRSDNYLKWYESQ
ED---
>XP_023423793.1
----------------MSVERSPSPEGSDIVVIGRDDTSNYN------------------
SGNILPQS-EATIARIREWLQPTEYDIESSEYRKHLAFHLEGTGEWIHRSDNYLKWHESQ
ED---
>KEY64017.1
------------------MSDSENYSEPDAIVIENDDVSNYN------------------
PGNILPKS-TEDLRKIREWLEPASYAIFGGELPRHLASYADWTGQWLTSTDGHQQWFQGL
KHGL-
>KFA45321.1
------------------MSDSENCSEPDAIVIENDDVSNYN------------------
PGNILPKS-TEDLRKIREWLEPASYAIFGGELPRHLASYADWTGQWLTSTDGHQQWFQGL
KHGL-
>KFA78913.1
--------------------------------MSDSENYSEPDA----------------
-----IVM-GKMTTKIREWLEPASYAIFGGELTRHLASYADWTGQWLTSTDGHQQWFQGL
KHGL-
>KIM94511.1
--------MNPRNRLLRRPNFPATSEEDEFVVVRKYDYKD--------------------
------VP-QLPISTINSWLKPTVYAGEGSEYNKHRQAHYPGTGEWLEKTKEYVAWHESP
DVG--
>OCK74009.1
---------------------MSRMESQGFVIVDRPGAGGTESE------EGSQEENQSR
EQETQEKD-PSTLERIQTWLSPTDFHGDGSEFRKHVQAHAPNTGGWLTASETYQKWLGSI
EF---
>OOQ87212.1
-----------------MSESESSDHAQDFVLVDRKDAQ---------------------
---------DPALNKIKVWLKPTDSDSPASEYRKHLHSHTTGTGEWIFETQQYRDWSQSD
TV---
>CEO60000.1
-----------------MSESESSEHAQGFVLVDRKDAQ---------------------
---------DPALNKLKVWLNPTDSDSPASEYRKHLHSHAAGTGEWIFETQQYRDWSQSD
TVG--
>KGO39178.1
-----------------MMSSPSNSDGNDVVMVGLDDIRDFN------------------
IDNILPLP-PTDIIEIRKWLQPTAYDLERGEYSRHRLSYLAGTGKWLTSTTTYQQWHQGE
EN---
>CRL25027.1
-------------------MSSPDSDGNDAIMVGLDYVRDFN------------------
MDNILCLP-PADIVEIRKWLQPTAYDLERSEYARHRLSYLAGTGKWLTSTTTFQQWYQGD
ED---
>EYE99349.1
------------------MSSLSDFESNDTVLVGSGDIRDFN------------------
SDNILPLP-TADLDEIRQWLQPTPYDLERSEYSRHRASHPVGTGEWLTSTKTYQQWHSGE
N----
>GAM41921.1
-------------------MSLIDSEDPDTVWISPDDIRDFN------------------
EDNILPLP-ADELENIRNWLQPTPYDLERSEFSRHIASYLQGTCQWLLSTRTYKEWHQGI
EN---
>KGO55936.1
-----------------MMSSPSNSDGNDVVMVGLDDIRDFN------------------
IDNILPLP-PTDIIEIRKWLQPTAYDLERGEYSRHRLSYLAGTGKWLTSTTTYQQWHQGE
EN---
>KOS44805.1
-------------------MSSPDTDGNDAIMVGLDDVRDFN------------------
VDNILPLP-PADIVEIRKWLQPTAYNLERSEYSRHRLSYLAGTGKWLTSTTTFQQWDQGD
EG---
>KUM62143.1
-------------------MSSPDSDGNDVIMVDLDDVRDFN------------------
VDNILPLP-PADIVEIRKWLQPTAYDLERSEYSRHRLSHLAGTGKWLTSTTTFQQWHQGD
ED---
>KZN88182.1
-------------------MTLSDSEGSDVVMVSPGDVQDFN------------------
EGNILPLP-ASDLKKIRQWLQPTPYDLEGSEFSRHLESYLAGTGQWLISTSTYQQWHQSD
TNG--
>OOQ83535.1
-------------------MSLSDSEGSDAVMISPDDLLDFN------------------
NENILPLP-VEDLKNIRAWLQPTPYDLERSEFSRYLESYLAGTGQWLLSTDVYQQWHGGD
TN---
>OQD91353.1
-------------------------------MVGLEDVRDFN------------------
LDNILPLP-PPDIVKIRKWLQPTAYDLERSEYSRHRLSYLAGTGKWLTSTTTFQQWHQGD
EDG--
>OQE15475.1
------------------MNNISDSDENDLILVGPQDVGDFN------------------
SANILPLP-IAELQEIRAWLKPTPYDLERSEYSRHLASHLPGTGKWLTSTSTFKQWRESD
DHG--
>OQE39983.1
-------------------MALSDSEGSDVVMVSPGDVQDFN------------------
EENILPLP-ATDLKKIREWLQPTPYDLEGSEFSRHLESYLAGTGQWLIDTDAYQQWHQSD
TNG--
>OQE47317.1
------------------MSNSPDHEENDAILVGPDDVRDFN------------------
VDNVLPLP-ASDIVEIRKWLQPTAYDLERSEYSRHRLSHLAGTGKWLTSTTTYQRWHQGD
EN---
>OQE81020.1
-------------------MSSPLSDGHDSVLVGIGDVRDYN------------------
VDHILPLP-PTDIVEIRNWLEPTAYDLERSEYSRHRLEYLAGTGKWLTSTTTYQQWHKGD
EN---
>PCH00247.1
-------------------MSLIDSEDPDTVWISPDDIRDFN------------------
EDNILPLP-ADELENIRNWLQPTPYDLERSEFSRHIASYLQGTCQWLLSTRTYKEWHQGI
EN---
>RAO66010.1
-------------------MSLTDSEDSDAVWISPDDIRDFN------------------
EDHILPLP-PDELENIRTWLQPTPYDLERSEFSRHLASYLQGTGQWLLSTRNYKEWHQGV
DN---
>XP_002488797.1
-------------------MSLSDSEDSDTVLVGGDDIRDFN------------------
EENILPLP-ADELQKIRDWLQPTPYDLERSEFSRHLASYLQGTGQWLIFTNTYKQWHQGD
EN---
>XP_002567438.1
-------------------MTLSDSEGSDVVMVSPGDVQDFN------------------
EGNILPLP-ASDLKKIRQWLQPTPYDLEGSEFSRHLESYLAGTGQWLISTSTYQQWHQSD
TNG--
>XP_016592913.1
-----------------MMSSPSNSDGNDVVMVGLDDIRDFN------------------
IDNILPLP-PTDIIEIRKWLQPTAYDLERGEYSRHRLSYLAGTGKWLTSTTTYQQWHQGE
EN---
>XP_022395253.1
------------------MCSLFDSESNDSVLVGPGDIRDFN------------------
SDNILPLP-AADLVKIRQWLQPTAYDLERSEYSRHRASHLVGTGKWLTSMKTYQQWHSGD
N----
>XP_022490204.1
------------------MSSGSESSPDGSVFVDVEDVQDFN------------------
TGNSLPLS-VEEVARIKEWLQPTPYGLERSEYCRHRASYLAGTGQWLTSTTVYRQWHQGA
DN---
>XP_022577012.1
---------------------MSLSDTEDVVVVDSRDICDFN------------------
EQNILPLP-AEELKKIRDWLQPTPYDLERSEFSRHRASYLAGTGQWLLSTTTYQKWHQGD
ANG--
>KJK63203.1
------------------------MDNDDFVLVEKQDGESAH------------------
-----SVT-SQDIGQIKSWLSPTEFETEGSEYQKHLNAHASGTGDWLFHTDQYQAWHDAN
I----
>CZR58624.1
------------------------MDNEDFVLVERH------------------------
------VT-AEDLEKLRSWLSPTEFECEGSEYRKHLNAHVPGTGDWLFQTDKYKDWHNAE
NG---
>GAD94669.1
------------------------MNNDDFVIVENPNEFLSKRDASCPDGD---------
ARKQDEVT-PKDVAAIRSWLSPTEFDSDGSEYRKHLNAHAPGTGDWLVQTETYQNWHDST
ETTP-
>KOC16672.1
------------------------MDNDDFVLVEKQDGESAH------------------
-----GAT-SQDIGQIKFWLSPTEFETEGSEYQKHLNAHASGTGDWLFQTEQYQAWHDAN
I----
>OJJ03051.1
------------------------MNNDDFVIVENPDGFKGDA-----------------
QQEEVAVT-PQDVAAIRSWLCPTEFDSDGSDYRKHLNAHAPGTGNWLVQSEAYRKWHDAT
ETTTG
>OJJ57234.1
------------------------MNHDDFVIVETPNELDPSPDPVQPLTNSSLSKGDAP
KEKEVTVT-PEDIAAIRSWLSPTEFDSDGSEYRKHLKAHAPGTGDWLVQSEAYQKWHDST
ETTTG
>OOO06284.1
------------------------MDNDDFVLVEKQDGESAH------------------
-----SAT-SQDIGQIKSWLSPTEFETGGSEYQKHLNAHASGTGDWLFQTEQYQAWHDAN
I----
>PIG79860.1
------------------------MDNDDFVLVEKQDGESAH------------------
-----SVT-SQDIGQIKSWLSPTEFETEGSEYQKHLNAHASGTGDWLFHTDQYQAWHDAN
I----
>RAQ47194.1
------------------------MDNDDFVLVEKQDGESAH------------------
-----GAT-SQDIGQIKSWLSPTEFETEGSEYQKHLNAHASGTGDWLFQTEQYQAWHDAN
I----
>RAQ67579.1
------------------------MDNDDFVLVEKQDGESAH------------------
-----GAT-SQDIGQIKSWLSPTEFETEGSEYQKHLNAHASGTGDWLFQTEQYQAWHDAN
I----
>RFU23819.1
------------------------MDDDDFVHVERHDIDQGDDN------N---------
---PLKVT-AEDLEKIRLWLSPTEFESEGSEYRRHLNAHLPGTGDWLSHTEQYVSWHSSE
DTIG-
>XP_002378808.1
------------------------MDNDDFVLVEKQDGESAH------------------
-----SAT-SQDIGQIKSWLSPTEFETEGSEYQKHLNAHASGTGDWLFQTEQYQAWHDAN
I----
>XP_015401986.1
------------------------MDSDDFVLVEKQ------------------------
------VT-SHDTEQIQTWLSPTEFEMEGSEYQKHLSAHASGTGDWLFHTDQYRTWHDAN
I----
>XP_022389025.1
------------------------MDNDDFVLVEKRDGELTPRS------VNTTSKYTAK
LQLISVVT-SHDIDQIEIWLSPTEFETEGSEYQKHLSAHTSGTGDWLFHTDQYQTWHDEN
I----
>KXJ84865.1
-----------------------TSWEDGAVFLAPEDVHDF--N----------------
EDNILPLP-AAELAKVRTWLQPTDYEGDGSELRKHTTAHLDGTCEWLFEGAAYRDWQSAG
NEQ--
>KXJ87825.1
------------MANLQLHDGMNMSWEDDAVFLAPEDVHDF--N----------------
EVNILPLP-AVELAKVRTWLQPTDYEGDGSELRKHTTAHLDGTCKWLLEGAAYHDWQSAG
NEQ--
>KXJ88131.1
--------------MALAVPPAQGPWEDDAVILNREDVLAF--N----------------
EDNILPLP-AYELADLRAWLRPTDYESEDIEIAKLKEAHLEGAGRWLPESAAYRNWHSSG
GDEK-
>OAK94893.1
--MKS----LLFSKSSKKPNAAPSPWEDDLILLDRDDVSDFN------------------
EENILPVS-PEERAKIRKWLQPTAYSDEGSEFKKHLSSHLEDTGTWLLDAPIYKQWHSSE
DD---
>OQE06570.1
-----------MTNSQSGDTNDGSTDDDEFVVVNPGGEHMS--L----------------
S--------QKSIQKLKAWLNPTDSETPASEYRKHLNSHAKGTGEWILETDQYREWSQSN
SV---
>POS71540.1
---------------------MSSQSDEDTVMIDRDDVSNFN------------------
PDQILPEP-TEVIQQLRAWLKPTLYSLESSEYRKHLSSHTPGTGDWLRNGHSYKDWLQSK
DTG--
>RDL35394.1
---------------------MDDKSNEDVVVIGSEDVRDFN------------------
PDNILPLP-GDSICKIRSWLNPTEFDCEGSEYRKHLYSHLAGTGRWVFSSSIYQQWHGSQ
KD---
>XP_011126763.1
--------------------------------------------------MAPDSGSDFG
DSKECKKS-KDKLEQIREWLEPTAYEDPGSDYKRHSASHLPGTGEWLFRSDVYKNWHSSG
DDG--
>XP_025501202.1
-------------------MTESGDEASDYVVATPPGPHLR--A----------------
NSSIKPGPVEGVVQKIKTWLAPTDTTSPASEYRKHLNSHVSSTGDWILNTQQYHRWSETD
AIGD-
>ORX94358.1
--------------------MSAEGEWTDAVVLRYEDLLDFN------------------
EGNILPQP-PEAIAEVRAWLQPTEFAGEGSEYQKHLSSRLSGTGEWVSASGTYVKWHDGD
THG--
>PQK15522.1
----------MYCKMNPNLDSSDGENSDGFVVTGAPDEYTSENT----------------
-----PFT-AEKLTEVREWLEPTAYDISGGEYQKHASLYLLGTGNWLTASPEYQQWLTSR
DYG--
>ATY63031.1
--------------MSPNFDTSDSENSDGFVVTDKPNRSN--IP----------------
-----ALS-AEKLIKVREWLEPTAYDISGGEYRKHAFSYLPGTGSWLIASPEYQQWLTSQ
DH---
>OAA38727.1
--------------MNPNLDSSDGENSDGFVVTGARDKDTSDNT----------------
-----SLT-AEKLTEVRKWLEPTAYDISGGEYQKHASLYLLGTGNWLTASPEYQQWLTSR
DYG--
>OAA74999.1
--------------MSVNVVNSDSENSDGFVVTDKPNKDSFGIS----------------
-----PLA-ANKLTKVREWLQPTAYDISGGEYRKHASSYLSGTGDWLTALPEYQQWLTNR
DH---
>OAQ98583.1
--------------MPVKMDNSDSENSDGFVVTDKPNQDSFDTS----------------
-----TLA-ANELTKVREWLEPTAYDISGGEYRKHASSHLSGTGNWLTASPEYQQWLTSP
DD---
>PMB64321.1
--------------MNPNLDSSDGENSDGFVVTGAPDKYTSENT----------------
-----PLT-AEKLTEVREWLEPTAYDISGGEYQKHASLYLLGTGNWLTASPEYQQWLTSR
DYG--
>XP_006671724.1
--------------MPPNFDTSDSENSDGFVVTDKPNRSN--IP----------------
-----ALS-AEKLRKVREWLEPTAYDISGGEYRKHAFSYLPGTGSWLIASPEYQQWLTSQ
DH---
>XP_008601050.1
--------------MNPNFDSSDGENSDGFVVTGAPDKYTSENT----------------
-----PLT-AEKLTEVREWLEPTAYDISSGEYQKHASLYLLGTGNWLTASPEYQQWLTSR
DYG--
>XP_018703247.1
--------------MSANSVTSDSEDSDGFIITNNPTRDCSDCP----------------
-----PLS-VEELAKVREWLEPTAYDISGGEYRKHTSSYLSGTGSWLTASSEYQQWLTGQ
DH---
>XP_018029576.1
-----------------MLLDDVGQPLDDVVVLGPKDI----------------------
--DIPPQS-EAIIAGIRSWLNPTQYAEDGSEYKKHLSSHLKGTGQWAIDSAIFQEWRDSP
DQ---
>RDW75540.1
------------------MFDESGEALEDDTVLDQQDSTDY--N----------------
TSIILPQP-EGIIASIRSWLNPTEYAHDAGEYSKHLSSHLKGTGQAAMDSPVFQEWHDSQ
DH---
>CVK99309.1
-----------------MLLDELDLPLDDVVVVDRLAIADYN------------------
QSHILPQD-EATLKRLHDWLRPTRYEGDGSELKKHSSCHLKGTNQWLLDSPIFQQWHNGR
ND---
>CVL06461.1
-----------------MLLDELDLPLDDVVVVDRLAIADYD------------------
QSNILPQD-EATLKRLYDWLRPTRYEGDGSELKKHSSCHLKGTSQWLLDSPIFQQWHNGR
ND---
>CZR48803.1
-----------------MLLDELDLPLDDVVVVDRLAIADYN------------------
QSHILPQD-EATLKRLHDWLRPTRYEGGGSELKKHSSCHLKGTNQWLLDSPIFQQWHNGR
ND---
>EYB21246.1
-----------------MLLDELDAPLDDVVVVDQLHIADYN------------------
EANILPQE-KTTLKRLLKWLNPTKYEGDGSELKKHATSHLQGTSQWLIDSPIFEQWHRGN
SH---
>KLO92003.1
-----------------MLLDELDLPLDDVVVVDRLAIADYN------------------
QSHILPQD-EATLKKLHDWLRPTSYEGDGSELKKHSSCHLKGTSQWLLDSPIFQQWHNGR
ND---
>KLP09981.1
-----------------MLLDELDLPLDDVVVVDRLAIADYN------------------
QSHILPQD-EATLKRLHDWLRPTRYEGDGSELKKHSSCHLKGTSQWLLDSPIFQQWHNGH
ND---
>OBS22820.1
-----------------MLLNELDMPLDDVVVVDRLHIADYN------------------
EANILPQD-KTTLERLLDWLSPTKYAGDGSELNKHAASHLKGTSQWLLDSHIFKQWHHGN
SH---
>PCD30061.1
-----------------MLLDELDAPLDDVVVVDQLHIADYN------------------
EANILPQE-KTTLKRLLKWLNPTKYEGDGSELKKHATSHLQGTSQWLIDSPIFEQWHRGN
SH---
>PNP86364.1
-----------------MLLDELDLPLDDVVVVDRLAIADYN------------------
ESNILPQD-ESTLRRLQDWLRPTKHKEDGSELKKHSSSHLEGTSQWLLDSPIFQQWHDSR
ND---
>PTD06270.1
-----------------MLLDELDAPLDDVVVVDRLHIADYN------------------
EANILPQD-ETTLNQLFTWLNPTKYEGDGSELKKHATSHLQGTSQWLIDSPIFEQWHHGN
SH---
>RBA10355.1
-----------------MLLDELDLPLDDVVVVDRLAIADYN------------------
QSHILPQD-EATLKRLHDWLRPTRYEGDGSELKKHSSCHLKGTNQWLLDSPIFQQWHNGR
ND---
>RBR24477.1
-------------------------------MVDQSPIPSFS------------------
ASTVPRQD-AATLERLHTWIKPTKYEGDGSELEKHASSHLEGTGQWLFDSPVFQQWHDGS
EH---
>RFN54296.1
-------------------------------MVDQSYFADHN------------------
ASNVFPQD-NTTLERLHNWLKPTKYTGHGSQLEKHASSHLEGTNQWLIDSSVFQQWHKSK
DN---
>SCB65036.1
-----------------MLLDELDAPLDDVVVVDQLHIADYN------------------
EANILPQE-KTTLKRLLKWLNPTKYEGDGSELKKHATSHLQGTSQWLIDSPIFEQWHRGN
SH---
>SCO16579.1
-----------------MLLDELDLPLDDVVVVDRLAIADYN------------------
QSHILPQD-EATLKRLHDWLRPTRYEGDGSELKKHSSCHLKGTSQWLLDSPIFQQWHNGH
ND---
>SCV27628.1
-----------------MLLDELDLPLDDVVVVDRLAIADYN------------------
QSHILPQD-EATLKRLHDWLRPTRYEGDGSELKKHSSCHLKGTSQWLLDSPIFQQWHNGH
ND---
>XP_003039666.1
-----------------MSLSEPDTQLNDFVVIDRLSIADYN------------------
EPNILPQD-EATLTRLGAWIEPTGYAGEDSELEKHARSHLKGTSQWLFSSPIFQQWHDGS
DH---
>XP_009254299.1
-----------------MLLDELDAPLDDVVVVDRLHIADYN------------------
EANILPQD-KTTLNQLLKWLNPTKYKGDGSELKKHTTSHLQGTSQWLIDSPIFEQWHHGN
NH---
>XP_011325864.1
-----------------MLLDELDAPLDDVVVVDQLHIADYN------------------
EANILPQE-KTTLKRLLKWLNPTKYEGDGSELKKHATSHLQGTSQWLIDSPIFEQWHRGN
SH---
>XP_023427269.1
-----------------MLLDELDLPLDDVVVVDRLAIADYN------------------
QSHILPQD-EATLKRLHDWLRPTRYEGDGSELKKHSSCHLKGTSQWLLDSPIFQQWHNGH
ND---
>XP_025594437.1
-----------------MLLNELDAPLDDVVVVDKLHIADYN------------------
EANILPQD-ETTLKRLLKWLSPTKYAGDGSELKKHATSHLKGTSQWLIESSIFEQWHRGN
SH---
>OAL50220.1
-------------------MDPSESSWDDVDVVGRYDVLQAN------------------
EGNILPQD-QDTIDKVRGWLHPTGYEDEGSEYHKHLSSHLSGTGAWLLNSSTYQQWHGGD
EY---
>PGH13300.1
--------------MSLPNPESSSSSSIEFWDELDTDVSGFNTE----------------
DQNILPKP-DQAQASIRNWLNPTQYDGNGSEYQKHLSSHLRGTGNWVFESDIYRQWHDSD
EH---
>XP_018142998.1
--------------MPPANYEDSDGEDIDGIVINHDDIRDYN------------------
PSQVLPLT-GDKLSLVREWLQATSYELPGGEYRKHQSTYMEGTGRWLTSTSTYQEWLEGR
EH---
>XP_024731379.1
----------------------MAHDDQDFVVLEDQDLADF--N----------------
AAGLLPQS-SGTIDQILKWLNPTDYTADSSEYNKHLSSYVPGTGVWIQESGQYQEWLNSD
RG---
>CZR66923.1
------MARTSQPLRSGSPSTMDSSDGQDFVVLDDKDIDGY--N----------------
EDGIFPLS-PEVLADIQKWLQPTDYLADSSEYNKHLSSHVPGTGLWIQETEAYRLWHDSP
DHG--
>CZR68979.1
-----------------MSDHSMTHEDQDFVVVNDKDLAGF--N----------------
STGLLPQS-PEDVLKIRQWLQPTEYEAESSEYKKHLSSFVPGTGEWIQKTDQYQQWLQDP
NH---
>PVH74832.1
---------------------MDSDDSHEFVLVNDEDISDY--N----------------
EAGVAPQP-PDVLSKIQKWLEPTDFDSESSEYHKHLNSYLPGTGEWVQETESYQQWHDSS
VNG--
