# Supplementary material for: Exploring a diverse world of effector domains and amyloid signaling motifs in fungal NLR proteins
Source: PLoS Comput Biol. 2022 Dec 21;18(12):e1010787. doi: 10.1371/journal.pcbi.1010787 (PMC9815663; doi:10.1371/journal.pcbi.1010787)
Supplement: S2 Data — The alignments were calculated using ClustalOmega for 127 MMseqs2 clusters with at least 20 member sequences. (GZ) [file pcbi.1010787.s009.tar.gz › PAV21536_aligned.fa]

>PAV21536.1
MPYSHEGPNASATFGNYNDINETQNIFTNITNVQNN-------TVKNKKVYKRTPKSHQN
LKR-------------------DLRDILNPSDFVGNTRFCCLENT---------------
--------
>PAV21527.1
MPYNPSASTSSTNFGTYNDVAGNQTNNT-FQG--PV-------TVQA-NVFNQDSNVHGS
LIR-------------------ELRDRLGPSNLSGNNRPQCLENTRKQTLQSIDE-----
--------
>PAV21526.1
MPYNQSASTSSVTFGTYNDIAGNQVNNM-FQG--SV-------SMQT-NIFNQDSNIHGT
LIR-------------------ELRDRLGPSNLSGNNRPQCLEDTRLQT-----------
--------
>PAV21532.1
MPYNPPASTSSTNFGTYNDITGNQTNNT-FQG--PV-------AVQT-NVFNQDSNVHGS
LIR-------------------ELRDRLSTSDFSGNNRPQCLENTRKQTLQSIDE-----
--------
>PAV14658.1
MPFTQPGSSPSATFDTYNDIN--QAIIA-PHG--NV-------NVQNNIAISRDSNSHRE
LIR-------------------ELKNILNPSIFTGDDRPECLENT---------------
--------
>PAV14672.1
MPFAQSGSSPSATFDTYSDIN--QAIIA-PHG--NV-------NVQNNIAISRDSNSHRE
LIR-------------------DLKNILNPSIFTGDDRPECLENTRKKTLEYI-------
--------
>PAV14701.1
MPFTQSGSGPSAAFDTYNDIN--QAIIA-PHG--NV-------NVQNNIAISRDSNGHSE
LKRGMIRHIQNTGEYTTDTVYLELKNILNPSIFTGDHRPECLENTRNKTLEYIYDWANAK
GRP-----
>PAV14678.1
MSYIQSGPNSSSSIGTCNNVTGNQDNTT-------I-------KIQQLNVFNQHPNTHEA
LIR-------------------ELRGKLKPSNFSGDDRPECLENTRKRTLEDIYDWANAK
GRP-----
>PAV14651.1
MSYDQSGPNSSTSIGTCNNVTGNQDNTT-------I-------EIQQLNVFKQHPNTHET
LKR-------------------DLKKILNPSIFTGDDRLECLENT---------------
--------
>PAV14655.1
MSYDQSGPNSSTSIGTCNNVTGNQDNTT-------I-------EIQQLNVFNRHPNTHET
LKR-------------------DLKKILNPSIFTGDDRLECLENTRKKMLEYIYDWVNAE
GPP-----
>PAV14704.1
MSYNQSGPNSSTSIGTCNNVTGNQDNTT-------I-------EIQQLNVFNQHPNTHET
LKR-------------------DLKKILNPSIFTGDDRLECLENT---------------
--------
>PAV14710.1
MSFNQTGPSSSANFGAYNDISGDQNTVNNNTY--NS-------KVQNNNVSNQHLNEHEA
LIR-------------------ELRGKLKPSNFSGDDRPECLGNTRKRTLEDIYDWANAK
GRP-----
>PAV14715.1
MSYNQSGPNSSTSIGTCNNVTGNQDNTT-------I-------EIQQLNVFNQHPNTHET
LKR-------------------DLKKILNPSIFTGDDRLECLENT---------------
--------
>PAV14723.1
MSYIQSGPNSSTSIGTCNNVTGNQDNTT-------I-------EIQQLNVFNQHPNTHET
LKR-------------------DLKKILNPSIFTGNDRLECLENT---------------
--------
>PAV14717.1
MPVNHSGPSSSATFGTYNDPSGNGNIINSV-T--NV--------RNVYNQDNQDSSEHGA
LKR-------------------ELKNILNPSIFTGDHRPECLENTRKRTLEDIYDWANAK
GRP-----
>PAV14684.1
MPFTQSGSSSSATFGTYHDISGTGNTISNV-T--HV--------RNVYNQDNQDSSEHGA
LKR-------------------DLKNVLNPSIFTGDHRPECLENTREKTLEDIYDWANAK
ERP-----
>PAV14707.1
MPFTQSGSGSSATFGTYHDISGTRNTISNV-T--HV--------RNVYNQDNQDSSEHGA
LKR-------------------DLKNVLNPSIFTGDHRPECLENTREKTLEDIYDWANVK
GRP-----
>PAV14712.1
MPFNLFGSRSSAIFGTYNDISGTRNTINNNQT--RV--------RNVYNQVNQYSSEHGA
LKR-------------------ELKTILNPSIFIGDDRLECLENT---------------
--------
>PAV14720.1
MPFHQPGSGSSANIGTYNDPSGNGNIIYSV-T--NV--------QNVYNQDNQDLSEHGA
LKR-------------------ELENILNPSIFTGDHRPECLENTRKRTLEDIYDWANAK
GRP-----
>PAV17353.1
MPMKQSGSNNTVFIGTHNEVEGIQYSITGNEALQNSVFEIQGNATFNYVSASERTVADGD
LIT-------------------RLKNMLGPSNFSGDDRPECLRNTRERTLEDLSNWVNST
SKP-----
>PAV23006.1
MPSNHAGP---SFTGNYYDIAGRQTNIT-INR--PV-------NVH-ANILNQDPNAREA
VMR-------------------ELKNRLKPAYFDGDNRPECLENTRKDTLNSIYHGDWEK
YYRDDGSR
>PAV23008.1
MSFNQSGSNPSATFGTYNDVTGNQTNTT-IQG--DV-------NVQNNNFFNQNPNAHRA
LIR-------------------ELKDMLNPSDFTGDDRPECLENT---------------
--------
>PAV14635.1
MSFNQSGYSPSATFGTYNDITGTQTITT-FQG--PV-------NVQNNISINKDSDVHRA
LKR-------------------ELRDILNPSNFSGDDRSQCLENTRRQTLPSIYEWANAK
GYP-----
>PAV14636.1
MPYNQSASTSSATFGTFNDVTGTQTNTT-FQG--PV-------NIQEINVFNRHSNSHEA
FIY-------------------ELRRKLNPSIFTGNDRPHCLEDTRKQTLQDIYNWVDAQ
GYP-----
>PAV14640.1
MSFEQSGSNPSATFGTYNDIARDQTITT-IQG--TV-------NVQEINVFNRDSNVHGA
LIR-------------------ELRDKLNPSIFVGNDRPQCLENTRKGTLQSIYNWVETE
GCP-----
>PAV17574.1
MPYNQPASTSSANFGTYYDIAGNQTLNT-FQG--PV-------TVQNNNFPNQYPNEHGT
LIR-------------------ELRDRLSPSNFSGDNRPQCLENTRKHTLQSINE-----
--------
>PAV21528.1
MQYNPFASTYFATSGTYNDVAVDQTNNT-FQG--PV-------IVQTNSPFNQDSNVHSA
LIR-------------------ELRDRLNPSDFFGDDQPHCLEGT---------------
--------
>PAV21529.1
MPDNQSASTSSATSGLYNDIAKYQTNNE-FQG--LV-------YGQSNYFPNQYQNEHKA
LLH-------------------KLKTLLNPSNFAGDDRPDCLENT---------------
--------
>PAV22976.1
MPSNHSGPS---FTRNYYDIAGRQTNTT-IQG--DV-------NVQEIKVFNQDSNTHRA
LMR-------------------ELKDILNPSDFAGDDRPECLENT---------------
--------
>PAV22977.1
MSFNQSGPNPSATFGTYNDISGNQTNTT-TIN--RI-------VNLQANVLNQDPNAHTA
LIR-------------------DLKDKLNPSDFAGDDLPECLENT---------------
--------
>PAV22985.1
MSFNQSGSNLSATFGVYNNVAGNQTNTT-IQG--DV-------NVQEIKVFDQDSNTHRA
LMR-------------------ELKDILNPSDFAGDDRPECLENT---------------
--------
>PAV22986.1
MSFNQSGSNASATFGTYNDVSGNQTNTT-IQG--IV-------HVQNNNFTNQDPNVHTA
LIR-------------------DLKDKLNPSDFAGDDRPECLENT---------------
--------
>PAV22989.1
MSFNQSGSNASATFGTYNDVSGNQTNTT-IQG--IV-------HVQNNNFTNQDPNVHTA
LIR-------------------DLKDKLNPSDFAGDDRPECLENT---------------
--------
>PAV22990.1
MSFNQSGPNPSATFGTYNDISGNQTNTT--IN--RI-------VNLQANFLNQDPNAHTA
LIR-------------------DLKDKLNPSDFAGDDRPECLENT---------------
--------
>PAV22992.1
MSFNQSGPNPSATFGTYNDVSGDQTNTT-TIN--RI-------VNLQAQVSNQDSNTHRA
LIR-------------------ELKDKLNPSDFAGDDRPECLENTRKETLDSIYHWVDAR
GYP-----
>PAV23009.1
MSFNQSGSNPSATFGTYNDVTGNQTNTT-IQG--DV-------NVQNNNFFNQNPNAHRA
LIH-------------------DLKDMLNPSDFTGDDRPECLENT---------------
--------
>PAV23016.1
MSFNQSCPPSTGNFGNYYDIAGKQTNTT-VQG--DV-------NVQEINVFNQHSNIHDA
LLS-------------------GLRKKLNPSEFDGGNRPECLENT---------------
--------
>PAV23018.1
MPYNLPGSSSTGNISNYYDIAGKQTNTT-IQG--GV-------NVQELNVFNQHSNIHDA
LIS-------------------GLKKKLNPSDFSGDDLSECLENTRKQTLQ---------
--------
>PAV23019.1
MPLIQSGTSFTANIGIYNDFASNQVNT---QG--DV-------NVQHNNYIKKDPNGHKA
LIH-------------------ELKDRLNPSELTGDDRPECLKNTRR-------------
--------
>PAV23022.1
MPFNQSGSRSTTDIGTYNDIAGTQNITT-FQG--DV-------NVQEINVFNQRSNAHRD
LIR-------------------ELKDRLNPSIFTGNDRPQCLDNTRKETLQNIYDWVNTE
GYP-----
>PAV23025.1
MPFNQPGSSSTANIGIYNDVAGNQTNI---QG--DV-------NVQNNNYYNQDPNGHRE
LIR-------------------ELKDRLNPSELTGDDRPECLENTRRETLQSIYRWADAR
EYP-----
>PAV23021.1
MPLNQIGSGSTANVGTYNDVGGNQVNV---QG--DL-------IVHRNDSIDQDPRVHRE
LIR-------------------ELKDILNPSNFTGDNRPQCLENTREHTLQSIYQWADAK
ECP-----
>PAV15787.1
MELRQSGSHASATIGTINDVGGNQTNII-----------------HTLNMLSQDLDAHGV
LIR-------------------RLGGKLSPSILPGDNRPECLKNTRIQTLREIYDWVDST
DRP-----
>PAV17361.1
MSFQRNGPNASAYIGTFNDVGRDQNNFHGNNNTIN---------------YIEREDTHEV
LIR-------------------RLKDTLNPSHLPGDGRPECLENTRAQTLQGIYEWVSET
GYP-----
>PAV17354.1
MPSQQTGPNASADVSAINDVGGSQYNVAGNNR-LP---------------YIEREDPHEA
LIR-------------------RLKDTLNPSHIPGDSLPECLENTRVQTLQDIHG-----
--------
>PAV17355.1
MSLQQSGPNASAYIGVVNDVGGSQYSVNGNNNTFN----------------LGTSDTDGA
LIT-------------------RLKNTLNPSHIPGDGRPECLENTRVQTLQDIYE-----
--------
>PAV17359.1
MSFHQSGPNASAYVGVVNDVGGSQYSVNGNNNTFN----------------LGTNDTDNA
LIT-------------------RLKNTLNPSHIPGDSRPECLESTRVQTLKGIDE-----
--------
>PAV17362.1
MSFHQRGANAIAVVGVANDVGGSQYNVTGNNNTFN---------------NL---GPNEA
LIG-------------------RLKNTLNPSHLPGTGRPECLENTRVRTLQYIREWVSGT
EDS-----
>PAV17363.1
MSFYQSGPNASAHIGTFNDVGRDQNNFHGNNNTIN---------------YIEREDSPEV
LIR-------------------RLKDTLNPSHLPGDGRPECLENTRVQTLQDIYK-----
--------
>PAV17364.1
MSFHQRGANAIAVVGVANDVGGSQYNVTGNNNTFN---------------NLGPNEIHEA
LIG-------------------RLKNTLNPSRLPGTGRPECLENTRVRTLQYIHEWVSGT
EDS-----
>PAV17365.1
MSFHQSGPNASAYIGTLNDVGGSQYNVTGNNNTIN---------------YIEREETHQG
LIG-------------------RLKNTLNPSHLPGDGRPECLENTRVQTLQNIYK-----
--------
>PAV17371.1
MSFHQSGPNASAKVDSFNDVGRDQNNINGNNNTIN---------------YMEREDTYEN
VIK-------------------RLKDTLNPSHIPGDGRPECLENTRVQTLKDIDG-----
--------
>PAV17375.1
MSFHQGGPNASAYIGTLNDVGGSQYNVTGNNNTIN---------------YIERGDTHQG
LIR-------------------RLKNTLNPSHLPGDGRPECLENTRVQTLQNIYE-----
--------
>PAV17376.1
MSLYQRGDNPIAVIGVANDVGGNQYNVTGNNNTFN---------------NLGGNENHGA
LIG-------------------RLKNTLNPSHLPGDGRPECLENTRVQTLLNIYE-----
--------
>PAV21523.1
MPFRLFGLLSNLTFGTYNNVTGNQTNTT-V-------------NVQGISVYNQHSNVHED
LIC-------------------QLKKKLNPPEFSGNNRPHCLKGTRLQTLQSIDEWVNAE
GYP-----
>PAV14591.1
MPFNQSGSNPSATFGIYNDVAGDQINIQ-GF-------------RNEINIFNQHLNVHKA
LTS-------------------ELKSRLNPSSFAGDNRLQCLENTRKQTLQSIDEWVNTE
GYP-----
>PAV21525.1
MPFRLFAFLSNLTFGTYNDVTGNQTNTY---------------NVQGINVYNQALNVHEA
HLC-------------------ELKKKLNPPEFSGNDRPDCLKGTRLQTLQSIDEWVNAE
GYP-----
>PAV22991.1
-----------MAFGTYNDVTGNQTNTT-F-------------HVQNINVVNQNSNTHQD
LVC-------------------ELKKKLDPPNFCGNDRLHCLDDTRKQTLQSIDDWVNTE
GYP-----
>PAV21530.1
MPFRLFAFLSNLTFGTYNDVTGNQTNTT----------------FNGINFYNQHSNVHEA
HLC-------------------GLKRQLNPPEFSGNDRPQCLKDT---------------
--------
>PAV17573.1
MPFRLFAFLSNLTFGTYNDVTGNQTNTT-F-------------NAQKINIFNQHSNAHEA
HLT---------------------EEKIESPEFSGNDRPHCLEDT---------------
--------
>PAV22982.1
MPSNHSGP---SFTGNYYDIAGRQTNTT-ING--PV-------NVH-TNVFNQGPYAREA
VMR-------------------ELENRLKPAYFDGDNRPECLENT---------------
--------
>PAV22980.1
MPSNHAGP---SFTGKYYDIAGRQSNTT-ING--PV-------NVH-TNVFNQDPNAREA
VIF-------------------ELKNRLKPADFDGDDRQECLENTRRQTLKSIYGWVNAR
GYP-----
>PAV22981.1
MPFNQPGFNASANFGTYNDAAGDQTITT-ING--PV-------NVQ-TNVFNRDPNGREA
VMR-------------------ELENRLKPAYFDGDNRPECLENT---------------
--------
>PAV22987.1
MPSNHAGP---SFTGNYYDIAGRQTNTT-ING--PV-------NVQ-TNVFNQGPYAREA
VIR-------------------ELKDRLKPADFDGASRPECLGDT---------------
--------
>PAV23000.1
MEFNQFGSSSTANTDNFNVVAGILGLTSG-----IN-------TVQSDNFFHQDLNSRKA
LTR-------------------ELKNRLNPSDVAGDNRPGCLENTRKDTLRRIYEWVGAK
VYA-----
>PAV14687.1
MPFNQFGSSSSANFGIYNDISGIANTINSV--------------THVHNNFNQDSSAHGA
LVR-------------------ELRERLNPFNLTGENRIRCLENT---------------
--------
>PAV14676.1
MPFNQSGSSSSANIGIYNDISGTVSTISSV--------------THVHNNFNQDSSTHGA
LVR-------------------ELRERLNPFNLTGENRIRCLENT---------------
--------
>PAV17360.1
MSFQQTGPNASAYIGTSNDVGRDQYNFT--------------------------------
----------------------GLKNSLNPSQIPGDDRPECLENTRVQTLQDIHEWTSET
GYP-----
>PAV17373.1
MSLHQRGANAIAVVGVANDVGGSQYNVTGNNNTFN---------------NL---GANEA
LIG-------------------RLKNTLNPSQIPGDDRPECLENTRVQTLQDIHEWTSET
GYP-----
>PAV14667.1
MSFNQTGPSSSASF------------------------------VQNNNVSNQHLNEHEA
LIR-------------------ELRGKLKPSNFSGDDRPECLGNSRKRTLEDIYDWANAK
GRP-----
>PAV23158.1
MPSNQPDLSSTANVSSYYDIVGKQTNIT-VQG--DV---------NEINIFNQHSNVHEA
LIS-------------------GLRGDLNPSDFDGDGCPECLEDTRKGTLQSIYQRVDAS
TYP-----
