# Supplementary material for: Exploring a diverse world of effector domains and amyloid signaling motifs in fungal NLR proteins
Source: PLoS Comput Biol. 2022 Dec 21;18(12):e1010787. doi: 10.1371/journal.pcbi.1010787 (PMC9815663; doi:10.1371/journal.pcbi.1010787)
Supplement: S2 Data — The alignments were calculated using ClustalOmega for 127 MMseqs2 clusters with at least 20 member sequences. (GZ) [file pcbi.1010787.s009.tar.gz › PBK84337_aligned.fa]

>PBK84337.1
------------------------------------------------------------
------------------------------------------------------------
------------MSRRGINESERFQVEVYCRRS------KGEYQCLGFCGESIQDVLIGE
TDIIALSITSNSSCPNISLKIFREGASDYSAITQSSSEDLDMSA--APQSGPSNIVDPES
QDTSGLSGLEPEEIPVRSVEDYCAAAGRVVEETVEPT-EPPRWISTLIDGIDTVKGMIDA
VKDLHPAAAIAWGIVSSCV------------------NVLKQTTERDK--TLLRLYKAMI
TAYKEASDDRLLWQRKQLEPIYKALFQTTNECGMLVMRYTNKNRVRRFFSLDVSQKAEEF
IQGFSNLREQLDSGVAKDVLVVTLGVRARVD--------------ILGMRMSLWQDLKPA
KE--LGP--KSTCMPSTRLETINALSAWIMECND--
>SJL09145.1
-----------------------------------MYGPFYLRIHVLFVK---RLYWLAI
ELLNL------------PT------A-----LDTRYYRLKIFAGSV-YKKTDTYTLKTKA
LKTTPIPKWTICLDLSSINESERFQVEVYCRRG------DGKYKCLGFCEASIWDVSIGE
TDIIVMSIGSNSSCPNVSLKIFREGASDYSPIAQLASEDQDMLA--TPQSALSNTVYPES
QDTSDLSGMQPEEISARSVEDDWATAGKVIEDTAKPN-DPSEWISKLTDGIDTVKNLIDA
VKDLHPAASIAWGIISSCV------------------NILKQRTERDK--TVLRLYEVMI
MTYKEASDYRRLWQQQKLAPIYKSLFQTTNECGMLIKGYTNKTRFKRFFSLNVTQKAEEF
IQGFANLREQLNSGVAKDALVVTLGVRANVD--------------ILAMKTLLQ-ELRPG
QE--LGP--KSVCMPGTRVETINYLMSWIAEYDD--
>SJL09132.1
------------------------------------------------------------
------------------------------------------------------------
------------------------------------------------------------
MVAIDVDIQSKSSCPGLSLKIVREPAAE---IRQAAGEDQYIGS-STLKGRRRKIFGRRN
RDTSNLQGLHLGPT---SVEDDHAIAKKVVEETSKPK-EPSEQVSNLINGISTVKSMIDA
VADLHPAASIAWGIVSSGV------------------DILKQQTEQDK--SVLRLYEAMV
LTYKAASDDRLLWKQKSLEPIYKSLFQTTTECTLLIKRYTGENRLKHIFSPRVTQKVEEL
IEGFAKLREQLDSGVAKDTLVTIQDVRDKVD--------------ILVMKALLE-ELKPG
KE--LGP--KSECMPGTRVETINALLSWIAECED--
>SJL09139.1
-----------------------------------------------MDK---RYRIKAI
ELLNI------------TP------T-----PDKRFYQLKLVAGRAEPKETGISGVKKKV
LGRAPIPKWTIDLDLSNINESESFQVVVYCFRD------KEDRQCLGVCETSIREVLTNE
TDIIVLPISSDSSCPDVSLKIFREGLSDYSPITQLASKDQDMSA--APQSGPSNIADPER
QDTSDLSGLQPEET---SVEEYYATAEEVVGETVKLNFERSEWMSRLIDGFDIVKSVIDA
FTSAHPAASIAWGAISPCI------------------SILKQRIERDN--TVLRLYEAMI
TTYKEASNYRQLWQEERLQPMYKALFQTTSDCGMFIKRYTNKNRIKRLLLRNVTENAEEF
IQEFANLRKQLKSGVGKDTLVATLGVRANVD--------------ILAMRELLR-PLGHK
QE--LGP--KSTCMPGTRKETIKYLLTWITDCDD--
>SJL09142.1
MALEPFSPPQTSRNILRFQHDDDIYSFLDEVPQDQRYNHFYFYIRGLFAK---SPYQLAI
ELLDL------------PP------V-----FDAQSYCLKY--GGAKYKTTGANRRK---
-KERSVPKWTVDLDLSNISEDERFKVQVYFRPKKKCVLWKEKHQCLGFYEGPIRDVLIGG
SDTIVIPMSNELPCLNTYFKIFREDATDYSPITQSADGDRDVDTSAAIQSGPSNTIDPGS
QNASDLSGPQPGAIPATSVEDDRAIAAKVM-ETAKPK-DPSEWISKLTDGVDIVEHVIDV
FKDVHPAASIACSFISICI--------------------VKQQTEQDT--TVLRLYEAMI
TTYKEASDDRLLWKQTRLEPIYKSLFQTTNECRMLIEGYTNKNRLKRLFSLNVTQKAEEF
IQGFENLRKQLNSGVAKDALAVTLGVRAEVD--------------SLAMRMSLQ-ELRPG
KE--LGP--KSTCLPGTRVETINYLMSWIVDCDD--
>SJL09166.1
------------------------------------------------------------
----M------------TP------T-----PDKRFYRLKLFAGHAKLKKTGAFRLEKKV
LGKAPIPKWTIDLDLSNIEQSERFQVEVYCRRG------EGDYQCLSFYGASIQDVLIGE
TDIIVMSISSNSPCPNVSLKIFREGASNYSLITRPASEDQDMLT------GPSDTVDPES
QDTSDLSGLQADKIPARSVEDDWSTARKLVEETAKPD-EPSEWISKLIDSIDI-------
VKSLHPAASIAWGIISSCV------------------NVLKQRTERDK--TVLRLYEAMI
MTYREASDDHLLWQQKQLELIYKLLFQTTTECGMLIKRYTNKSHFKHFFSLNVMQKAEDF
IQGFANLWEQLDLGVAKDALVVTLGVRANVD--------------ILAMKTLLQ-ELKPK
QE--LGP--KSTCMPGTRMETINYLLTWIVEYDDG-
>PBK66183.1
------------------------------------------------------------
------------------------------------------------------------
------------------------------------------------------------
-----MSIGSNSSCPNVSLKIFREDASDYSSITQ---EGQGMLA--TSQSDPSNIVDPAS
QDTSDLSGLQPEEISARSVEDYWATAGKVVEETAKPN-EPSEWISNLIDGIDTVQNVIDA
FKDVHPAASIAWGIISSCV------------------NILKQRTERDK--TVLRLYEAMI
TTYKEASDYRQLWQQQKLAPIYKSLFQTTNECGMLIKGYTNKNRFKRFFSLNVTQKAEEF
IQGFANLREQLKSGVAKGALVVTLGVRAKVN--------------TLAMRRSLW-ELRPG
EE--LGP--KSVCMPGTRMETINYLMSWIADCED--
>PBK68558.1
----------MSSTVT-------------TNERRSDPYPIFITVSAYDHNSRSPSYIEKV
EF----------HELNLPF-------------YVSQISMKMDAGGISCKSPTFKVPSE--
----SIPTWFMGPEVGDLGASTVIEFRLYGHRRL-L----SHKKLLGYTKKSISDLFNGN
CVIVSLFND----SEICSLKIFRS------------------------------------
-------------------DNIRQAVPK---ETTKYE-IQLERIKKTLEAPQPIEQMIDS
LSETFKMQV------------------------------DALLSETAE--IVVDIYDAVL
SDYVQASREDVLQKQDKLRHLYDALFEQTIECSYLIRGYANKPVDGRVLSRNLLDKAAKF
QEGFETLREKLQSGFAQETLVVTLGTRQQVDELD-----TQELKPSLVMKKSLR-DLRPS
TE--LRP--KSTCMKGTRVETISYLMSWIADCSGG-
>PBK82021.1
-----------------------------------------MSSTTMIDERRPCSYIENV
EV----------HDLRSSS-------------SSQVSMNILIDGNDVHESPIIKVQSE--
----SIPILPIGLSVGDFDTLSIIEFKLFSHREN-F----PFRKLLGHAMNVISDISGST
CDTVSLSSNSSPPSVICTLKVFWS------------------------------------
-------------------NDLRQAAEDCVNEPAKPE-TPLARVERLLDNLEPIKRMNDL
LSETHPVAK----------------------------TILKKQAKTDN--LVMELYEDML
SVYDQASREEILQQKDELQPVYESLFKQTIECSHFIKMYEKKSVTDRLLDRKLLDKAKEI
SAGFKKLHHQLHHRIAE-NLIVTLGIQQDIA--------------NLTIQNTLR-DLHPP
KM--LEV--KLKCMPGTRAETINYLMGWITECSGG-
>PBK87871.1
-----------------------------------------MSSTEMPDERRSRRYIHVD
VH-------GPPPDIQLPELEVQGPPPDVQLLA-SKIKIKLFAGGEVQKSSVLKVKSNLE
LDPPAIVTWII--DVGDLGDSTEFEFELYNRRSFHL----PKKLLIGRTKSVNMSDLVKG
APTISVLNNATPQLEICTLTAYQI------------------------------------
-------------------N-IKEAVADGINATKELR-TPSEGAGEFLQILKVAGPIFDK
VSEIHPIAQAVWGILSFHQ------------------QTYKKQAETKE--LIVEFCTTLK
SIHREANNDRAVQMQEDLTEIYNFMFEKAFEGCLFINGYAKKGIFGRFFILNLSDTVKQY
NNEFDKFHDKLERVLRKNT---------------------NKGVTALNMKKLLE-LLEPQ
LS--LGP--KCRCLEHTRVNTNEILDSWIKDGHHDK
>PBK89080.1
-----------------------MYSTFSSTPPP--------SSSIGMDKRYCFRRIKAI
EILNL------------PP------E-----WDKRSYYLKMFAGNV-YEKTKTYKVKKKD
RGTTSTPRWTLDLDLRDVGESETFEVEIYCRQD------KGEYRVLGCSEAVMRDILIGE
DDTIIIPIRGKLSCANTSLKIFRDNATDYPPITQSACEDQDMSA--ASQSSPSNSIDPRT
QTASDLSGLQPEATSVRSVENDWAAAGKVVEDTVEPN-EPSEWISKFIDGIDT-------
---LHPAASIALDIVFACV------------------NILKQQTERDK--TILQLYEAMI
MTYKDASNNRELWQRKQLEPSYIALFQITNECGMFIRGYAKKNRIKRFFSLDVKQKAEEF
IQGFTNLRKQLGSDVAKDGLVVTLGVGAKVD--------------TLAMQPLLQ-DLKPG
QE--LGP--KSLCMTGTRTETINSLVSWIANCDN--
>SJL09130.1
---------------MDWRSDLMKKALSDPSPLSRDEAPRRLRDLILLVT-SSNGYRVSI
ELLNL------------PS------E-----SDKRSYYLNIFAGKHSKQTIEFKVKKKKA
PGTTPAPKWLIDLDLSDIEEGKTFEVDVHCCKG-------KEDRGLGFYEASIGEIVIGK
NNTIDVKIKSKSSCPDASLKILLEDPAE---STQSAGEDIS----TAPQSRPSNVIAPGN
QDTPDLPGPQLGPMSATSVEDDDATAGKVVEETPPPK-EPSEWVSNLIDGIDTVKNMIDT
VKSVHPAASVALGFMSSAV------------------DILKQQTELDNLKLVLRLYEAMI
LTYKAASDDRLLWKQKKLKPIYTSLFHTTNECGMLIKRYTGKNRLQHILSLRVTQKAEEL
IEGFANLRQQLDSGVPKDTLVVTQDVRAEAG--------------IVAMEILLK-DLRPR
RL--PRPRLESKCMPGTRVETIHTLVSWIAESND--
>PBK89084.1
------------------------------------------------------------
------------------------------------------------------------
------------------------------------------------------------
-------MRSKLSCANASLKIFRGDATDYSRITQSASEDQDMSA--APQGGLLNVADDES
QDTSDLSGLQPEETSAMSVEGYYAIAEEVVGKTVKPN-EPSEWISRLVDGFDIVKSVIDA
FTSAHPAASIAWGVISPCV------------------SILKQRIERDN--TVLRLYEAMI
MTYKEASDYRQLWQEERLQPIYKALFQTTSDCGMFIKRYTNKNRIKRLLLRNVTENAEEF
IQEFANLRKQLKSGVAKDTLVATLGVRANVD--------------ILAMKTLLQ-ELKAK
RE--LGP--KSTCMPGTRVETIKYLLTWITDCDD--
>PBK59540.1
------------------------------------------------------------
------------------------------------------------------------
------------------------------------------------------------
-----------------------------------------MSA--APQGGPSNVADPES
QDTSDLSGLQPEETSAMSLEDYYATAEEVVGKTTKPS-EPSEWISRLIDGFDIVKSVIDA
FTNAHPAASIAWGVISPCV------------------SILKQRIERDN--TVLRLYGAMI
TTYKEASNYRQLWQEERLQPIYKTLFQTTSDCGMFIKRYTNKNRIKRLLLRNVTENAEEF
IQEFANLRKQLKSGVAKDTLVATLGVRANVD--------------IFAMKTLLQ-ELKPK
QE--LGP--KSTCMPGTCKETIQYLLTRITDCDD--
>PBK66160.1
------------------------------------------------------------
------------------------------------------------------------
------------------------------------------------------------
-----------------------------------------MSA--APQGGPSNIADPES
QDTSDLSGLQPEETSAMSVEDYYATAEEVVGETVELNFERSEWMSRLIDGFDIVKSVIDA
FTNAHPAASIAWGVISPCV------------------SILKQRIERDN--TVLRLYEAMI
TTYKEASNYRQLWQEQRLQPIYKALFQTTSDCGMFIKRYTNKNRIKRLLLRNVTKNAEEF
IQEFANLRKQLKSGVAKDTLVATLGVRANVD--------------ILTIKTLLQ-QLKPK
QE--LGP--KSTCMPGTRKETIKYLLTWITDCDD--
>PBK89088.1
------------------------------------------------------------
------------------------------------------------------------
------------------------------------------------------------
-----MSIGSNSSCPNVSLKIFREDASDYSSITQSSSEDQDMTS-VALQSGPSNTVDPES
QGISDLSNMQPEEISGRSVEDYCAAAGKVVEETVKPN-EPSEWIPKLISGIDTVQNVIDA
FKDLHPAASIAWGIISSCV------------------NILKQQTEHDK--TVLRLYEAMI
RTYKEASDDRLLWQQTQLWQIYISLFQTTNECGMFIKRYTNKNRFKRFFSPNVTQKAEEF
IQGFADLREQLNLRVVKDTLVMTLGVRANVG--------------ILAMKTLLQ-ELKPE
QE--FRP--KSVCMPGTRVETINALMSWIAEYDVG-
>SJL11641.1
-------------------------------MPPTSFLSTTTSSTEMPDERRSRQYIHID
LHLPQPKGHGPSPD-------VQGPFPEAQLPPSSKIKIKLVAGGNVQKSSILKVESNPA
LDPPAIVTWII--DVGDLSDSTQIEFELYDRGSFHL----PKKLLIGRTKSKNMSDLVKG
ACTSIISVLNNARSEICTLNAYRI------------------------------------
-------------------S-INEAVGDGVNATNEPQ-TPSERAGEFLQILKTAGAIFDT
VSELKQPGV---FCHPDSM------------------RTYKKQVETDE--LVSKLCEIMK
SIHEEANSERALQKQGDLTGIYNSMFEKTFECCVFINNYVKKGFFGRLFIFHASDTVAEY
QKGFSNLKEALSYALAKDTNDKANETHGIV--------------DALNMKKLLE-QLKPQ
LS--LGP--KCRCLEHTRVKTNKILDSWIKGGHRDK
>PBK68563.1
-----------------------------------------MSSTEMPDERRSRRYIHID
VH-------GPQPDAQLSE--VQGPPLDVQLLA-SS-KIKLVAGGNVQKLSMLKVKSNPA
LDPPAMVTWIV--DVGDLSDSPKFEFELYNCRSSHL----PKKLLIGRTESKSMSDLVKG
APTISVYNDATPRLKICTLSAYRI------------------------------------
-------------------N-IKEAVGDGVNATDDPQ-TPSAHTGEFLQVV---DAIFST
VSQIHPIAEAAWGVLSFGL------------------KTYKKQAETTG--LVAELCTTMK
SIHKAANSERAVEKQEDLTEIYNSMFEKAFECCVFINHYVEKGFFGRLFIFNALDMVTEY
QKEFSNLKEALSYALAKDTNDKANETRGIVDETRQTVKKTDQGVDALNTKKLLE-PLKPQ
LS--LGP--KCRCLEHTRVKTNEILDSWIKDGHPDK
>PBK81335.1
-----------------------------------------MSSTEFPDERRSGRYIHID
AY-------GPQSDVQLPP-------------S-SKIKIKLVAGGNVQKPSILKVKSN--
--PPAIVTWII--DVGDLSDSTKIEFELYDCRSFHL----PKKLLIGRTKSTNMSDLVKG
APTISVYNNATPRLRIWTLNAYRI------------------------------------
-------------------N-IKEAVEDGVNATNEPR-TLSEGTGEFLQVLQVAGEILDT
VSEIHPIAQATAGILTFGL------------------NTYKKQAETDE--LVLELCRTMK
SIHEVANSECALQKQGDLTGIYNSMFEKTFECCVFINNYMKKGFPGRLSILNAPDMVTKY
QEEFSNFKEDLSSALIKNTHFMAKEILGTVSETHQTVKKTDQSVDMLNVKSLLK-ALKPQ
SRDIFKP--KPPCQIGTRIKTIEILNSWIKDGHPIN
>PBK87875.1
-----------------------------------------MSSTGKPDEKRPRRYIHID
VHRSLPEGHGPQPDVQLPD--VQGPSPEDQLLASSKIKIKLAAGGNVEKPSILKVKSN--
--PPAIVTWII--AFDDLSDSTKIGFELYDRRSFHL----PKKLMIGRTESKNMSDLVKG
APIISVYNSATPQSEICTLNVYRI------------------------------------
-------------------N-IKEAVGDGVNATNAPR-TPSERAGDVLQILQVAGPILDK
LSELKRSGV---FCHSDSM------------------RTYKKQAETQE--HVKELCRTMK
SIHQEANSERALQKQHHLIEIYNSMFEKTFECCVFINNYEKKGSFGRLFSFNTSDTVTDY
QEVFSNFEKKLDSALIMDTNYVAKEILGTVDETRQTVKKTDHGIDALNVKKLLE-QLKPQ
LS--LGP--KCRCQEHTRVKTNEILDSWIKYGHRDK
>SJL10355.1
-----------------------------------------MTNTAMSDEERSRKYIQIE
VQE---------FEVKLPT-------------NSSKIEMKLVAGGNLQKSTTLKVRSEDS
EHPAA---WVIGLDASNLSPSTIVELELYSRSSFRL----PTKLFIGRGKSMISDLFNGK
APTVSVSNSATPPSVICTLKTYRI------------------------------------
-------------------NDITEAVGDGVNATNKPQ-TPPEAAEEVPQFLEVIKTMMDA
VSEVHPIAQVAWTILSFGLNASIFSSCQNSSNRLFHRQAYIKQADTDK--HVSNLYDTMK
STYEQASNEDVLRKRAVLEGIYNSMFDKTFECCVFIQSYTKKGFFGRLFTRNVSDRTKEF
QEAFEVFRKNLGDAIGKDTNIVVRDTRQELKR-----------------SDILK-KLHPY
-EHLLPP--KGSCMTGTRVETIKSIKSWIEQCSGD-
