# Supplementary material for: Exploring a diverse world of effector domains and amyloid signaling motifs in fungal NLR proteins
Source: PLoS Comput Biol. 2022 Dec 21;18(12):e1010787. doi: 10.1371/journal.pcbi.1010787 (PMC9815663; doi:10.1371/journal.pcbi.1010787)
Supplement: S2 Data — The alignments were calculated using ClustalOmega for 127 MMseqs2 clusters with at least 20 member sequences. (GZ) [file pcbi.1010787.s009.tar.gz › PCD20839_aligned.fa]

>PCD20839.1
----MEVAASVAGLISLADLTFRVVYKYVRAAKEAEKDVKNLKREIEGLCSVLRTLQALT
DILVTEEE--------------------KDNSALSTDILQQCKGTLEKIRTKVLDAFASF
EQKQNQILKSTLQRLKWPFSAAETNEILNTLSRYKLTLSMATSADSLSKLHII---LNNQ
VEHNIKIEEAVKNIDAS------------------------------
>EFQ95931.1
MAEPFSTAAAGIALLSNLKHLYIYLKDLKDSIKSVHDDVDALQKEVLSVQELSES---IE
QLRDRLHRRPSSNAEQMKQLVGLSKPLESM--------SADIRLCHLKLRDV----YGAD
--PKRGAWESFKERNKYKDVEPAIHTLRSSISNNREKIMIWMQSINIGKLDFV-------
-----------------------------------------------
>OCL08091.1
-MTGIGEAASIIAVVQLADRIICLCGEYTLAVRGAKEYIERLTSEVKALKRVLESADKMT
RIGETKLY---TS---------------ESVLEVLAGSIKECNSTLSQLEIQLSP-----
RRGRKLMKSFGMR-LMWPFKSKDVAEIIEGLNRHKATITLALNLDQTKNF------NLAE
QDRQIDKLPLRWSENPQLAC---------------------------
>OQD81053.1
-MEGVSAAASVFGVIQLAGSIVKLCGGYLQETKNAREDIIALQRSITGLEGTVQK---LF
EFLQGPHA---IK---------------FPTCSLLVNNVSDCLSDLGALENKINP-----
GRGKSMMRRFGVRAFKWPLKRTEVDRIIQGLERYKSSFTLSLQIDQ--------------
-----------------------------------------------
>CVK85317.1
MAEAVGLAASIISIVELSAKVGKLCVQYSTAAGNARADITRLQGRLKDLNVCLEA---AQ
RLLDDPKN---TA---------------LATSRSLLDSLNACETELAEVRDRLDP-----
GSARKAMRRFGLRALKWPFESKDISTVISNLEHYKQTITLCLQFDQTTIL-----L----
-----------------------------------------------
>CVK85819.1
MAEAVGLVASIIAIVELSAKVGKLCVQYSTAAGNARADITRLQGRLKDLNVCLEA---AQ
RLLDDPKN---TA---------------FATSRSLVNSLNACETELAEVWDRLDP-----
GSARKAMRRFGLRALKWPFESKEISTVISNIEHYKQTITLCLQVDQTTIL-----L----
-----------------------------------------------
>CZR37837.1
MAEAVGLAASIIAIVELSAKVGKLCVQYSTAVGNAKADISRLQTRLKDLNICLEA---AQ
RLLNDPKN---TA---------------LATSRSLIDSLNACETELAEVRDRLDP-----
GSARKAMRRFGLRALKWPFESKEISTVIANLEHYKQTITLCLQVDQTTIL-----L----
-----------------------------------------------
>EGU74140.1
MAEAVGLAASVIAIIDLSAKVATLCFQYSTAVGNARTDVARLQSRLNDLDACLRG---VH
RVLHGPNN---QA---------------LPISRELIDSLDGCK-----------------
--ARKTMRRLGLRALKWPFDSKE-------------------------------------
-----------------------------------------------
>EGU81538.1
MAEAVGLTASVVAIIDLSAKVATLCFQYSTAVGNARADIAHLQSRLNDLDTCLRG---VH
RVLYGPNN---QA---------------LTISRELTDSLDGCKA----------------
---RKTMRRLGLRALKWPFDSKEVSGIVANLEHYKQNIMLSLQIDQTTI-----------
-----------------------------------------------
>EGU82727.1
MAEAVGLAASIIAIVELSAKVGKLCVQYSTAAGNARADITRLQNRLKDLNVCLEA---AQ
RLLDDPKN---TK---------------LATSRSLVDSLNACETELAEVQDRLHP-----
GSARKAMRRFGLRALKWPFDSKEISTVVSNLEHYKQTITLCLQVDQTT------------
-----------------------------------------------
>ENH63706.1
MAEAVGLAASIIAIVELSAKVGKLCVQYSTAAGNARADITRLQNRLKDLNVCLEA---AQ
RLLDDPKN---TK---------------LATSRSLVDSLNACETELAEVQDRLHP-----
GSARKAMRRFGLRALKWPFDSREISTVVSNLEHYKQTITLCLQVDQTT------------
-----------------------------------------------
>EWY82200.1
MAEAVGLAASIIAIVELSAKVGKLCVQYSTAAGNARADITRLQNRLKDLNVCLEA---AQ
RLVDDPKN---TK---------------LATSRSLVDSLNACETELAEVQDRLHP-----
GSARKAMRRFGLRALKWPFDSKEISTVVSNLERYKQTITLCLQVDQTT------------
-----------------------------------------------
>EWY97447.1
MAEAVGLAASVIAIIDLSAKVATLCFQYSTAVGNARADVAHLQSRLNDLDACLRG---FH
RVLHGPNN---QA---------------LPISRELIDSLDGCKSELAQVQNRLDP-----
GKARKTMRRLGLRALKWPFDSKEVSGIVANLERYKQTIMLCLQVDQTTIL-----LDIQQ
KFDSVSLQPCGD-----------------------------------
>EWZ48999.1
MAEAVGLAASVIAVIDLSAKVATLCFQYSTAVGNARTDVAHLQSRLNDLDACLRG---VH
RVLHGPSN---QA---------------LPISRELIDSLDGCKSELTQVQNRLDP-----
GKARKTMRRLGLRALKWPFDSKEVSGIVANLERYKQTIMLCLQVDQTTI-----------
-----------------------------------------------
>EWZ79783.1
MAEAVGLAASIIAIVELSAKVGKLCVQYSTAAGNARADITRLQNRLKDLNVCLEA---AQ
RLLDDPKN---TK---------------LATSRSLVDSLNACETELAEVQDRLHP-----
GRARKAMRRFGLRALKWPFDSKEISTVVSNLEHYKQTITLCLQVDQTT------------
-----------------------------------------------
>EXA29678.1
MAEAVGLAASVIAIIDLSAKVATLCFQYSTAVGNARADVAHLQSRLNDLDACLRG---VH
RVLHGPNN---QA---------------LAISRELIDSLDGCKSELAQVQNRLDP-----
GKARKTMRRLGLRALKWPFDSKEVSGIVANLERYKQTIMLCLQVDQTTI-----------
-----------------------------------------------
>EXA36844.1
MAEAVGLAASIIAIVELSAKVGKLCVQYSTAAGNARADITRLQNRLKDLNVCLEA---AQ
RLLDDPKN---TK---------------LATSRSLVDSLNACETELAEVQDRLHP-----
GSARKAMRRFGLRALKWPFDSKEISTVVSNLEHYKQTITLCL------------------
-----------------------------------------------
>EXK24528.1
MAEAVGLAASVIAIIDLSAKVATLCLQYSTAVGNAKADITRLQNRSDDLGVCLQG---AQ
RLLRGPNN---QA---------------LATSQKLIDSLDGCRSELIQVQNRLDP-----
GKARQAMRRLGLRALKWPFDSKEVSGIIFNLEHYKQTIMLCLQVDQTTI-----------
-----------------------------------------------
>EXK25866.1
MAEAVGLAASVIAIVDLSAKVATLCFQYSTTVGNAKADIEHLQSHLKDLDACLRG---VH
RVLYGPNN---QA---------------LTISRELIDSLDGCKSELIQMQNRLDP-----
GKASKTMRRLGLRALKWPFDSKEVRGIVVNLEHYKQTIMLSLQIDQTTI-----------
-----------------------------------------------
>EXK27001.1
MAEAVGLAASVIAIIDLSAKVATLCFQYSTAVGNARTDVAHLQSRLNDLDACLRG---VH
RVLHGPNS---QA---------------LPISRELIDSLDGCKSELTQVQNRLDP-----
GKARKTMRRLGLRALKWPFDSKEVSGIVANLERYKQTIMLCLQVDQTTIL-----LDIQQ
KFDSVSLQPCGD-----------------------------------
>EXK36543.1
MAEAVGLAASIIAIVELSAKVGKLCVQYSTAAGNARADITRLQNRLKDLNVCLEA---AQ
RLLDDPKN---TK---------------LATSRSLVDSLNACETELAEVQDRLHP-----
GSARKAMRRFGLRALKWPFDSKEISTVVSNLEHYKQTITLCLQVDQTT------------
-----------------------------------------------
>EXK78561.1
MAEAVGLTASVIAIIDLSAKVATLCLQYSTAVRNAKADITRLQTRLNDLGTSLEG---VK
ELLDDRNN---QA---------------LATSRKLVDSLDGCTSELAQLQSKLDP-----
GKARQAMRHFGLRALKWPFNSKEVSGIVSNLDHYKQTIILCL------------------
-----------------------------------------------
>EXK86556.1
MAEAVGLAASIIAIVELSAKVGKLCVQYSTAAGNARADITRLQNRLKDLNVCLEA---AQ
RLLDDPKN---TK---------------LATSRSLVDSLNACETELAEVQDRLHP-----
GSARKAMRRFGLRALKWPFGSKEISTVVSNLEHYKQTITLCL------------------
-----------------------------------------------
>EXL41501.1
MAEAVGLAASVIAIIDLSAKVATLCFQYSTAVGNARADVAHLQSRLNDLDACLRG---VH
RVLHGPNN---QA---------------LPISRELIDSLDGCKSELTQVQNRLDP-----
GKARKTMRRLGLRALKWPFDSKEVSGIVANLERYKQTIMLCLQVDQTTIL-----LDIQQ
KFDSVSLQPCGD-----------------------------------
>EXL52509.1
MAEAVGLAASIIAIVELSAKVGKLCVQYSTAAGNARADITRLQNRLKDLNVCLEA---AQ
RLLDDPKN---TK---------------LATSRSLVDSLNACETELAEVQDRLHP-----
GRARKAMRRFGLRALKWPFDSKEISTVVSNLEHYKQTITLCLQVDQTT------------
-----------------------------------------------
>EXL97378.1
MAEAVGLAASIIAIVELSAKVGKLCVQYSTAAGNARADITRLQNRLKDLNVCLEA---AQ
RLLDDPKN---TK---------------LATSRSLVDSLNACETELAEVQDRLHP-----
GSARKAMRRFGLRALKWPFNGKEISTVVSNLEHYKQTITLCLQVDQTT------------
-----------------------------------------------
>EXM21393.1
MAEAVGLAASIIAIVELSAKVGKLCVQYSTAAGNARADITRLQNRLKDLNVCLEA---AQ
RLLDDPKN---TK---------------LATSRSLVDSLNACETELAEVQDRLHP-----
GSARKAMRRFGLRALKWPFDSREISTVVSNLEHYKQTITLCLQVDQTT------------
-----------------------------------------------
>KLO82275.1
MAEAVGLAASIIAIVELSAKVGKLCVQYSTAAGNARADISRLQTRLKDLNVCLEA---AQ
RLLNDPKN---TA---------------LATSRSLIDSLDACETELTEVRDRLDP-----
GSARKAMRRFGLRALKWPFESKEISTVISNLEHYKQTITLCLQVDQTTIL-----L----
-----------------------------------------------
>KLO85225.1
MAEAVGLAASIIAIVELSAKVGKLCVQYSTTARNARADITRLQGRLKDLNVCLEA---AQ
RLLNDPKN---TA---------------LATSRSLVDPLNACETELAEVRERLDP-----
GSARKAMRRFGLRALKWPFESKEISTVILNLEHYKQTITLCLQVDQTTIL-----L----
-----------------------------------------------
>PCD21148.1
MAEAVGLAVSVITIIDLSAKVSTRCFQYLNAVGNARADITRLQSRLDDLSACLRG---AH
RVLHGPNN---QA---------------LAVSRELINSLDGCQSELVQVQNRLDP-----
GKARKTMRRLGLRALKWPFDSKEVSGIVANLEYYKQAIMLCLQVDQTTI-----------
-----------------------------------------------
>PCD38687.1
MAEAVGLAASVIAVIDLSAKVATLCFQYSTAVRNARADIAHLQSRLNDLDACLRG---IH
RVLHGPNN---QA---------------LPISRELIDSLDGCKSELAQVQNRLDP-----
GTARKTMRRLGLRALKWPFDSKEVSGIVANLERYKQTIMLCLQVDQTTI-----------
-----------------------------------------------
>PNP76563.1
MAEAVGLAASIIAIAELSAKVGKLCVQYSTAAGNARADITRLQARLKDLNVCLEA---AQ
RLLDDPKN---TA---------------LATSRSLIDSLNSCKIELEEIQDKLDP-----
GSARKAMRRFGLRALKWPFDSKEISTVMSNLEHYKQTITLCLQVDQTT------------
-----------------------------------------------
>RBA20541.1
MADAVGLAASIIAIVELSAKVGKLCAQYSTAAGNARADITRLQGRLKDLNVCLEA---AQ
RLLDDPKN---TA---------------LATSRSLLDSLNACETELAEVRDRLDP-----
GSARKAMRRFGLRALKWPFESKDISTVISNLEHYKQTITLCLQVDQTTIL-----L----
-----------------------------------------------
>RBQ76957.1
MAEAVGLAASIIAIVELSAKVGKLCVQYSAAVGNARADITRLQSRLKDLNLCLEA---TK
RPLEDPKK---SK---------------LATSQSLVDSLNVCKRELSEVQDRLDP-----
GSARRAMRRFGLRALKWPFDSKEINTVVFNLEHYKQTITLCLQVDQTTIL-----LDVSQ
RVEDLSL----------------------------------------
>RBR05472.1
MAEAVGLAASIIAIVELSAKVGKLCVQYSAAVGNARADITRLQSRLKDLNLCLEA---TK
RPLEDPKK---SK---------------LATSQSLVDSLNACKRELSEVQDRLDP-----
GSARRAMRRFGLRALKWPFDSKEINTVVFNLEHYKQTITLCLQVDQTTIL-----LDVSQ
RVEDLSL----------------------------------------
>SCO42453.1
MAEAVGLAASIIAIVELSAKVGKLCVQYSTTARNARADITRLQGRLKDLNVCLEA---AQ
RLLNDPKN---TA---------------LATSRSLVDPLNACETELAEVRERLDP-----
GSARKAMRRFGLRALKWPFESKEISTVILNLEHYKQTITLCLQVDQTTIL-----L----
-----------------------------------------------
>SCO42835.1
MAEAVGLAASIIAIVELSAKVGKLCVQYSTTARNARADITRLQGRLKDLNVCLEA---AQ
RLLNDPKN---TA---------------LATSRSLVDPLNACETELAEVRERLDP-----
GSARKAMRRFGLRALKWPFESKEISTVILNLEHYKQTITLCLQVDQTTIL-----L----
-----------------------------------------------
>SCO87692.1
MAEVVGLAASVIAVIDLSAKVATLCFQYSTAVGNARTDVAHLQSRLNDLDACLRG---VH
RVLHGPNN---QA---------------LPISRELIDSLDG-------------------
--SRKTMRRLGLRALKWPFDSKEVSGIVANLERYKQTIMLCLQVDQTTI-----------
-----------------------------------------------
>SCO91518.1
MAEAVGLAASIIAIVELSAKVGKLCVQYSTAAGNARADITRLQNRLKDLNVCLEA---AQ
RLLDDPKN---TK---------------LATSRSLVDSLNACETELAEVQDRLHP-----
GSARKAMRRFGLRALKWPFDSKEISTVVSNLEHYKQTITLCLQVDQTT------------
-----------------------------------------------
>XP_018252358.1
MAEAVGLAASIIAIVELSAKVGKLCVQYSTAAGNARADITRLQNRLKDLNVCLEA---AQ
RLLDDPKN---TK---------------LATSRSLVDSLNACETELAEVQDRLHP-----
GSARKAMRRFGLRALKWPFDSKEISTVVSNLEHYKQTITLCLQVDQTT------------
-----------------------------------------------
>XP_018255576.1
MAEAVGLAASVIAIVDLSAKVATLCFQYSTAVGNAKADIEHLQSHLKDLDACLRG---VH
RVLYGPNN---QA---------------LTISRELIDSLDGCKSELIQMQNRLDP-----
GKASKTMRRLGLRALKWPFDSKEVRGIVVNLEHYKQTIMLSLQIDQTTI-----------
-----------------------------------------------
>XP_018760221.1
MAEAVGLAASIIAIVELSAKVGKLCVQYSAAVGNARADITRLQSRLKDLNLCLEA---TK
RPLEDPKK---SK---------------LATSQSLVDSLNACKRELSEVQDRLDP-----
GSARRAMRRFGLRALKWPFDSKEINTVVFNLEHYKQTITLCLQVDQTTIL-----LDVSQ
RVEDLSL----------------------------------------
>OBS15330.1
-MEGLGIAANIIAVIDLSAKVATLCFQYSKDVSSARADIERLRNQVEHLGTTLRA---TQ
CLVEGTKS---LS---------------LSISKGLVGSFRSCIADLERLEKKLDP-----
NPVRTAMRRYGIRALKWPFNSKEVDQLLAGLDRHEKTILLGLQVDQTAIL-----VDMHE
RVKRLGL----------------------------------------
>KPA40104.1
-MEGLGVAANIIAVVELSAKVATLCFQYSKDVSSARADIERLRNQVEHLGTTLRA---TQ
RLVEENKG---LS---------------LHTSQGLTGSFRSCITDLERLEKKLDP-----
---------------NPPFNSKEVDQLLAGLDRHEKTILLGLQVDQTAIL-----I----
-----------------------------------------------
>OBS15388.1
-MEGLGIAANIIAVIDLSAKVATLCFQYSKDVSSARADIERLRNQVEHLGTTLRA---TQ
CLVEGTKS---LS---------------LSISKGLVGSFRSCIADLERLEKKLDP-----
NPVRTAMRRYGIRALKWPFNSKEVDQLLAGLDRHEKTILLGLQVDQTAIL-----VDMHE
RVKRLGL----------------------------------------
>OBS15785.1
-MEGLGVAANIIAVIDLSAKVATLCFQYSKDVSSARADIERLRNQVEHLGTTLRA---TQ
CLVEGTKS---LS---------------LSISKGLVGSFRSCIADLERLEKKLDP-----
NPVRTAMRRYGIRALKWPFNSKEVDQLLAGLDRHEKTILLGLQVDQTAIL-----VDMHE
RVKRLGP----------------------------------------
>OBS15788.1
-MEGLGVTANIIAVIDLSAKVATLCFQYSKDVSSARADIERLRNQVEHLGTTLRA---TQ
CLVEGTKS---LS---------------LSISKGLVGSFRSCIADLERLEKKLDP-----
NPVRTAMRRYGIRALKWPFNSKEVDQLLAGLDRHEKTILLGLQVDQTAIL-----VDMHE
RVKRLGP----------------------------------------
>OBS15833.1
-MEGLGIAANIIAVIDLSAKVATLCFQYSKDVSSARADIERLRNQVEHLGTTLRA---TQ
CLVEGTKS---LS---------------LSISKGLVGSFRSCIADLERLEKKLNP-----
NPVRTAMRRYGIRALKWPFNSKEVDQLLAGLDRHEKTILLGLQVDQTAIL-----VDMHE
RVKRLGL----------------------------------------
>OBS15855.1
-MEGLGIAANIIAVIDLSAKVATLCFQYSKDVSSARADIERLRNQVEHLGTTLRA---TQ
CLVEGTKS---LS---------------LSISKGLVGSFRSCIADLERLEKKLDP-----
NPVRTAMRRYGIRALKWPFNSKEVDQLLAGLDRHEKTILLGLQVDQTAIL-----VDMHE
RVKRLGL----------------------------------------
>OBS17033.1
-MEGLGVAANIIAVIDLSAKVATLCFQYSKDVSSARADIERLRNQVEHLGTTLRA---TQ
CLVEGTKS---LS---------------LSISKGLVGSFRSCIADLERLEKKLDP-----
NPVRTAMRRYGIRALKWPFNSKEVDQLLAGLDRHEKTILLGLQVDQTAIL-----VDMHE
RVKRLGL----------------------------------------
>PCD21254.1
-MEALGVIANIIAVVDLSAKVATLCFQYSKDVSSARADIERLRNQVEHLATALRA---TQ
RLIEGNKG---PS---------------LSTSQGLTGPFRSCMVDLERLEKKLEP-----
HPIRTAMRRYGVRALKWPFSSREVNQLLDGLDRHEKTILLELQVDQTAIL-----VDIRE
GFRQL------------------------------------------
>XP_022483813.1
-MDGLSSAASVIAVIQLTGSLVKLCGGYIQEVQDARDEVFTLQRVIADLRGTLQD---LQ
KFLESNYG---KA---------------LPTSSRLVSNITECLSDLQALEARLDL-----
GKGKKLMRKLGLRAFKWPLKRTEVEGVVQNLERYKSSFLLSLQVDQTSLM-----VGLAQ
DID--------------------------------------------
>XP_009652022.1
-MEVLGAAASLGAVIDLSAKVATLCVQYAEAVANAREDIRRLQNQVSQLGVVLQHAK-EK
RLAEGPRA---EL---------------LVVSRKLTSTIAECTGDLRELEKKLSP-----
NPARRFMRRVGFRALKWPFMSQEVNRILSSLERYEKTVLLGLQLDQTYGPRCLTLLHMTE
TDCSIRTMI--------------------------------------
>XP_018078298.1
-MDGLSAAASIIAVIQIAQIVGSELKDYYEGVRQAREEIQKLYNTIKNLEVILER---LQ
ELFQLPSSHLSVV---------------DPVFVDQAGPLKQCQEELSKLEAALEI-----
ST-HRGRIRKSVQSLKWPFEKKDVEKRVVVLERHKSSLALCIGVENLQSF-----GES--
-----------------------------------------------
>CZR54758.1
-MDGVSTAASVIAVIQISSQIFDFCRTYYLNVKDARNDIQRLRNEITSLQDVLVS---VV
DLANARNSTSMHT---------------LDLVNKEDGPLKQCQLELTALAARLSP-----
D--DTSKLKLALRTMKWPLSSKEVDRTLVAIGRYKSSFILALTTDQAALT-----LDISR
GLAEIKDELKAQKIDV-------------------------------
>XP_022577331.1
-MAGLSEASAVFATIQMAQVVIEYSAKYISNVKDAKKSMEKLQTEVKSLTTVLEGL--EK
QLKSAEDD---RS---------------LRVTRELKDAIDRCSSHISSLQTDLQH-----
WQGEKSWT----QRIKWPLRRSRVEDAVEYVDQCKKTIILALQVDQTALI-----VETKR
EIESIKLPIEARAIFDSFSDRGDECLPDTRTDLRRQVVQWAEDPSSK
>RDW80348.1
-MDPFSITIGLASMLDITVRVIKYLKEVQEAAGVIGEELVSLANEIQALGSLGRS---IQ
HLHDTEVQSL--LG-GFADLPDRDQELWRLTSSN----LQDCKTLVGRLRDLFTEIAGKH
GDKVGGWADSIKKQLRKQSKDGELNKIRSQIIVSRQSLHISLTMLNLVYTKRGS-DNA--
--QRLGFQLQRQILSL------------QP-RLP-------------
>RDW69224.1
-MDPFSITIGLASMLDITVRVVKYLKEVQDAAGVIGEELATLVNEIQALGSLGRS---IQ
HLHDTEVQSL--LG-GFADLPDRDQELWRVTSSN----LQDCKALVGRLRDLFTEIAGKH
GDKVGGWADSIKKQLRKQSKDGELNKIRSQIIRVLKERLRQYSKAGLPAAKTDI-IAA--
--VKASFRGERPQ------------------FLPAENYIWMDS----
>OOQ84544.1
-MDPFSITVGVVGLLDVTYRIGSYLKQIKSASTKIQDEIDTLTNEIEALNIVNDS---VQ
GMWNIKCEAT--GFYISDETTSMVDSLWSNMGLV----LQKTKNTIVQLEGLLKEVLGKK
GALTPNRLESFMALIRKEDRYSDYTQVRQRLTNYQAGMQMLLLALNTYYTRKGH-SDNDV
ALGNLSEQLHRQNMSL------------RR-----------------
>CEJ57493.1
-MDPFSITVGVVGLLDVTYRIGSYLKQIKSASTKIQDEIDTLTNEIEALNMVNDS---VQ
GMWNIKCEAT--GFYISDETTSMVDSLWSNMGLV----LQKTKNTIVQLEGLLKEVLGKK
GALTPNRLESFMALIRKEERYSDYTQVRQRLTNYQAGMQMLLLALNTYYTRKGH-SDNDV
ALGNLSEQLHRQNMSL------------RR-----------------
>SLM34893.1
-MDPFSVIVGTVGLLDVCTRLIIYLKDIKGSVARIDKEIEALSKDVAAVKLVTEF---ID
TTIKAKKERI--NE-NPDASQGNARKLWENATTILAGVTEGCQDTLTKLSTVIREMKGKG
V--GPRAFEDFMHVLRNQSRHEEYRQLRSDLNNSLTTLQLMLNTIQLLGIQDSP-SPDKQ
------LFVHIRKLSL------------TLEGLPARLKAS-------
>XP_010755749.1
-MDPL----SIVKLIFLSEEIISICCTYGYACA---EGMRKLVEETTAVSGLFVA---IQ
GLLNADRF----S---------------TSQKEGLHNVLAECQGTLSKLKDVLQSL----
RTGPKKKKMEAMKRLLWLLKQAETTENLATLSQHRSSLNLLLALEATLEA----------
QR----------------------------------THIWWLAVKY-
>ODH50457.1
-MDPL----SIVKLIFLSEEIISICCTYGYACA---EGLRKLVEETTAVSGLFVA---IQ
GLLNADRF----S---------------TSQKEGLHNVLAECQGTLSKLKDVLQSL----
RTGPKKKKMEAMKRLLWLLKQAETTENLATLSQHRSSLNLLLALEATLEA----------
QR----------------------------------THIWWLAVKY-
>XP_015703394.1
-MKPL----SIVELIFLSGEIISICYTYCCACA---ENLRKLIEETTSLSGIFVA---IQ
GLLDADRF----S---------------TSQKEVLHNVLAECQGTLRKLKDILQSL----
RTGPTKKKMRAMKRLLWPLKQAEATEILATLSRHKSSLNLLLALEATLEA----------
QKTQIVLQELQQALE----EGRTWV-------LNSGQLQWWFAGKY-
>XP_001537314.1
-MDPF----NIAQLILLSGEIISACYIYGCAVSNSPEDLRKLVEETTSLSGIFVA---IQ
GLVNADRF----V---------------ATQKEALSNSLKECQVTLRQLKDILQSI----
HPRPDEKKMKGLTRFLWPLKQNETTKILERLGRHKSSLNLLLTLEATLEA----------
QQTQIVLYELQDALQ----DDREER----------------------
>XP_016583010.1
----MDAAASVIAVVQITEQILTLCYTYAKGVKDAPADIERLKRELKDLNAVLNG---AE
ELLKGPHK---EK---------------LSTSQKLSTSLKECTAELETLSLKLVT-----
KSGDLHQHWFSRSRLKWPLEKEEVNKTIESLHRHRANFNTSLTINQAFER-----IEDDE
RNR--------------------------------------------
