# Supplementary material for: Exploring a diverse world of effector domains and amyloid signaling motifs in fungal NLR proteins
Source: PLoS Comput Biol. 2022 Dec 21;18(12):e1010787. doi: 10.1371/journal.pcbi.1010787 (PMC9815663; doi:10.1371/journal.pcbi.1010787)
Supplement: S2 Data — The alignments were calculated using ClustalOmega for 127 MMseqs2 clusters with at least 20 member sequences. (GZ) [file pcbi.1010787.s009.tar.gz › PGH12591_aligned.fa]

>PGH12591.1
---MASTISFADANAGLQIGNSNALITAQFHLP------
>OXN22397.1
---MEPTISFGERNSGLQVGMSHAPIT------------
>RDW68062.1
---MASTITFGDANSGFQAGIVNGPASAEFHYHVP----
>CCD34122.1
-------MSFGDNNSGFQAGIINGAVNTNFYHNAPPAAL
>CZR68085.1
---MASVISFGDANAGFQAGIINGSANVVFNAP------
>KID85954.1
----MTAISFGDANSGFQAGTINGPVSTEIH--------
>KNG47734.1
---MASTISFGDANAGFEAGIVNGPVSATFHLP------
>KOS43788.1
----MTSISFGNKNSGLQAGIVNGPVNAQFYLPG-----
>OBT75901.1
---MASAISFGDANSGLQAGIINGSVNTNSH--------
>OCK91805.1
---MATAISFGDANSGLQAGIINGPVNTTFHLP------
>OCK97189.1
---MTSAISFGDANAGFQAGIIHGPVNTTFH--------
>OQE34396.1
----MTSISFGNTNSGLQAGVVNGTINAQFYL-------
>OSS43475.1
---MASAITFGNDNSGFQAGAVHGPVNNT----------
>PSN58826.1
-------MSFGDANAGFQAGVVNGPVSTTHVYSLGK---
>PSN62772.1
-----MAFMLGHGNRGLQAAVIHGPVNATFT--------
>PWO05977.1
---MSPSISFGDANAGFQAGIINGNVDAAFYLP------
>PWO05980.1
---MASTISFGNANAGFQAGIITGNVDATFYLS------
>PWO20778.1
---MSPSISFGDANAGFQAGIINGNVDAAFYLP------
>PZC94556.1
---MSPSISFGDANAGFQAGIINGNVDAAFYLP------
>PZC98630.1
---MASTISFGNANAGFQAGIITGNVDATFYLS------
>RAR01836.1
---MASTISFGDANAGFQAGIVNGPVSAAFHLPL-----
>RAR04073.1
---MASTISFGDANAGFEAGIVNGPVSATFHLP------
>XP_018035249.1
---MNSGIAFGDDNNGFQAGTINGPVQASFYYAT-----
>XP_018078375.1
---MASAISFGDANAGFQAGIINGPTSTEFH--------
>XP_022284660.1
----MNTITFGDGNSGFQAGTIHGLVSTEFHYYPAS---
>XP_024731249.1
---MASAISFGDANSGFQAGTINGPVN------------
>OQE16973.1
----MGSISFGDGNRGFQIGKNDGHVEFYLPS-------
>GAD95438.1
----MADISFGDRNTGLQMGISNGSVT------------
>OCK85164.1
------MISFGDGNRGFQVGQSYGSISAEIHLP------
>XP_009228702.1
MTTHLLSASFGPGNRGQQVGQNYGTINTKIHLP------
>OKP12980.1
----MTSISFGDKNRGLQVGHSSGSIHAEIHLPQVDS--
>EPS32151.1
----MTSISFGNNNRGFQVGHSSGSIHAEIHLPPAAAPL
>XP_022484868.1
----MTSISFGDQNRGLQVGTSHGDIYYTS---------
>OOQ85866.1
--MASVSISFGEGNRGTQVGINNGSIHLP----------
>OQE46834.1
---MSSNISFGDGNHGIQVGINSGVINAQLHLP------
>OQE13759.1
--MTSISVDFGNANLGSQVGINYGSIHLAPG--------
>PQE28655.1
---MASTIFSGDGNRGLQVGTNNGPVNFYAP--------
>XP_007728687.1
-MAHIPVQFSGDNNRGLQVGSNLGMINYYSQNAI-----
>XP_011328855.1
MAECVSSMTFGDGNRGVQVGHSNAPIQATFNLP------
>PNP59222.1
MANRVSSMFFGDGNRGIEVGQSNAPIQASFYYP------
>EWZ48986.1
MANRVSSMFFGDGNRGIEVGQSNAPIQASFYYP------
>CZR51282.1
--MAHNEISFGDRNIGLQVGQSFAPINAEIHLPLD----
>XP_016599100.1
---MATSTSFGGVNSGIQTSILNGTVNAQFHLP------
>KGO66372.1
---MATSTSFGGVNSGIQTSILNGTVNAQFHLP------
