# Supplementary material for: Exploring a diverse world of effector domains and amyloid signaling motifs in fungal NLR proteins
Source: PLoS Comput Biol. 2022 Dec 21;18(12):e1010787. doi: 10.1371/journal.pcbi.1010787 (PMC9815663; doi:10.1371/journal.pcbi.1010787)
Supplement: S2 Data — The alignments were calculated using ClustalOmega for 127 MMseqs2 clusters with at least 20 member sequences. (GZ) [file pcbi.1010787.s009.tar.gz › PLN83593_aligned.fa]

>PLN83593.1
------MDVDTSDYVLVSSRA-----------------LSGEKPETIHSPASEYQKHLNS
HVSGTGQWILDTDQYRRWFEGGDQ---
>PMD47847.1
MMHSHDQNEDGEDYVLVTGSDTEDSLLLGEKPETVESIKEWLSPTEFDSDTSEYKKHLNS
HVQGTGQWIQATSQYKRWLDTDEI---
>XP_001209574.1
------MADIDPDYVVVDNVN------VGEPAETVAEIKDWLCPTDSDSPASEYQKHIHS
YVPGTGEWILETDQYRRWLKDDDQ---
>XP_024675076.1
------MDVDTSDYVLVSSRA-----LSGGKPETICKIIDWLEPTDSDSPASEYRKHLNS
HVPGTGQWILDTDQYRQWFEGGDQ---
>RFU35068.1
---MSSGMLDTDGFILVEK------------------------------NGSEYRKHLNA
HAPNTGDWLFQTEQYKNWHDSEI----
>XP_025471291.1
---------MEDDFVLVDRPNPQ----------SFPELSSWLQPTAYHDPASDFHKHVGA
HVPGTGDWIEKTPQYERWHGTDSEA--
>CDP25862.1
----------MEDYDVIEHSDT------ALGPEVVARIRDWLQPTDYTAESGEYYRHLSS
QAPGTGLWLCQTDEYKKWHGSPDH---
>CVK97409.1
---MPKSANTAEEYDVVDHQDT------ALSPETVAELREWLQPTDYLAESSEYRRHLLS
QAPGTGLWICETEEYRKWHDSPDH---
>APA11700.1
----MDSEMSSDEFEMVESGDIVKQM-LADEKPDLAAIRAWLNPTDYLASSSEFNRHASS
KSPETGEWIRKTSQFKQWHSSADH---
>CVL01620.1
---MPKSANTAEEYDVVDHQDT------ALSPETVAELREWLQPTDYLAESSEYRRHLLS
QAPGTGLWVCETEEYRMWHDSPDH---
>CZR46565.1
---MPKSANTAEEYDVVDHQDA------ALSPETVAELREWLQPTDYLAESSEYRRHLLS
QAPGTGLWVCETEEYRKWHDSPDH---
>CZR55172.1
---MSFSASTSEDFEMIDYQEA------NLGPEDLAKLQGWLQPTDYTADSSEFHRHLSS
QAPGTGLWICDTSRFQQWHQSDFH---
>EGU80155.1
---MPKSANTADEYDFVDHQDT------ALSPESVAELREWLQPTDYLAESSEYRRHLLS
QAPGTGLWICETEEYRKWHDSPDH---
>EMR90436.1
----MKSDMSSDEFEIIESEDIVKQM-LADQKPDLDEIIKWLNPTDYLAPSSEFNRHASS
KARDTGEWIRETSQFNQWHLSADH---
>EMT66487.1
---MPKSANIADEYDFVDHQDT------ALSPESVAELREWLQPTDYLAESSEYRRHLLS
QAPGTGLWICETEEYRKWHDSPDH---
>ENH63144.1
---MPKSANTADEYDFVDHQDT------ALSPESVAELREWLQPTDYLAESSEYRRHLLS
QAPGTGLWICETEEYRKWHDSPDH---
>EWZ00976.1
---MPKSANTVDEYYFVDHQDT------ALSPESVAELREWLQPTDYLAESSEYRRHLLS
QAPGTGLWICETEEYRKWHDSPDH---
>EWZ47007.1
---MPKSANTADEYDFVDHQDT------ALSPESVAELREWLQPTDYLAESSEYRRHLLS
QAPGTGLWICETEEYRKWHDSPDH---
>EWZ82177.1
---MPKSANTADEYDFVDHQDT------ALSPESVAELREWLQPTDYLAESSEYRRHLLS
QAPGTGLWICETEEYRKWHDSPDH---
>EXA43414.1
---MPKSANTADEYDFVDHQDT------ALSPESVAELREWLQPTDYLAESSEYRRHLLS
QAPGTGLWICETEEYRKWHDSPDH---
>EXK91742.1
---MPKSANTADEYDFVDHQDT------ALSPESVAELREWLQPTDYLAESSEYRRHLLS
QAPGTGLWICETEEYRQWHDSPDH---
>EXL46894.1
---MPKSANTADEYDFVDHQDT------ALSPESVAELREWLQPTDYLAESSEYRRHLLS
QAPGTGLWICETEEYRKWHDSPDH---
>EXL78077.1
---MPKSANTADEYDFVDHQDT------ALSPESVAELREWLQPTDYLAESSEYRRHLLS
QAPGTGLWICETEEYRKWHDSPDH---
>EXM15563.1
---MPKSANTADEYDFVDHQDT------ALSPESVAELREWLQPTDYLAESSEYRRHLLS
QAPGTGLWICETEEYRKWHDSPDH---
>KEY64267.1
---MTSSVSTADDYEFVGHDET------ELSPEVLARIRKWLQPTDCWAESGELRRHLSA
KAPGTGLWICATDEYRTWHDSADH---
>KFA47254.1
---MTSSVSTADDYEFVGHDET------ELSPEVLARIRKWLQPTDCWAESGELRRHLSA
KAPGTGLWICATDEYRTWHDSADH---
>KFA77511.1
---MTSSVSTADDYEFVGHDET------ELSPEVLARIRKWLQPTDCWAESGELRRHLSA
KAPGTGLWICATDEYRTWHDSADHG--
>KIL90692.1
---MSISVNTADEYDFVDHADT------ALSPETIAKLREWLQPTDYLAESGEYRRHLLS
QAPGTGLWLCETDEYRKWHDSPDH---
>KIM93693.1
---MVSEHSDSDDFELIDRHEA------KLSPEDLAKIQKWLQPTNYTADSSEFRRHLAS
QAPGTGHWICDTSKFEQWQTSDNN---
>KLO80440.1
---MPKSANTAEEYDVVDHQDT------ALSPETVAELREWLQPTDYLAESSEYRRHLLS
QAPGTGLWICETEEYRKWHDSPDH---
>KLP07762.1
---MPKSANTAEEYDVVDHQDT------ALSPETVAELREWLQPTDYLAESSEYRRHLLS
QAPGTGLWICETEEYRKWHDSPDH---
>KLP13254.1
---MPKSANTAEEHDVVDHQDT------ALSPETVAELREWLQPTDYLAESSEYRRHLLS
QAPGTGLWICETEEYRKWHDSPDH---
>OBS28294.1
---MPNSFNTADEYDIVNHQDI------ALDPEVVAQLREWLEPTDYLAESGEFRRHLLS
QAPKTGLWVCQTDNYLKWKESLHH---
>OIW33037.1
---MPNSINTADEYEFIDHEET------ALSPEVVAEIRAWLEPTDYLAESGEFRRHLSS
QAPGTGLWICKTEEYRKWHDSLDH---
>PCD42399.1
---MPKSANTADEYDFVDHQDT------ALSPESVAELREWLQPTDYLAESSEYRRHLLS
QAPGTGLWICETEEYRKWHDSPDH---
>PMD29241.1
-----MSSSDSDEFEVIDQFEA------SLSPEDLEKVQAWLQPTDYEAQSSEFHRHLSS
QAPGTGLWICETSKYQQWRESNDH---
>PNP74758.1
---MPKSANTADEYDFLDHQDT------ALSPEAVAELREWLQPTDYLAESSEYRRHLLS
QAPGTGLWICETEEYRKWHDSPDH---
>PQE04861.1
----MDSDRESDGFELVESAEVAKLM-AAVEKPDIQKIVTWLKPTDYFASSSEFKRHASS
KALDTGEWIRETPQFDQWHSSDYH---
>PQE32944.1
----MDSDRESDGFELVEPAEVAKLM-AAVEKPDIQKIVTWIKPTDYLASSSEFQRHASS
KALDTGEWIRETPQFDQWHSSDNH---
>RBA14000.1
---MPKSANTAEEYDVVDHQDT------ALSPETVAELREWLQPTDYLAESSEYRRHLLS
QAPGTGLWVCETEEYRMWHDSPDH---
>RBQ75701.1
---MPKSANTADEYDFVHHQDT------ALSPEAVAELREWLQPTDYLAESSEYRRHLLS
QAPGTGLWICETEEYRKWHASPDH---
>RBR01582.1
---MPKSANTADEYDFVHHQDT------ALSPEAVAELREWLQPTDYLAESSEYRRHLLS
QAPGTGLWICETEEYRKWHASPDH---
>RBR21053.1
---MPKSANTADEYDFVHHQDT------ALSPEAVAELREWLQPTDYLAESSEYRRHLLS
QAPGTGLWICETEEYRKWHASPDH---
>RBR24368.1
---MPKSANTADEYDFVDHEDT------ALSPELVAQLREWLQPTEYLADSGEYRRHLLS
QAPGTGLWICKTEEYRKWHDSPDH---
>RDL31844.1
---MAFNRPESDDFELIDRHEA------NLNPEDLAKIQKWLEPTNHTADSSEFRRHLAS
QAPGTGHWICDTSKFEQWQTSENH---
>RDL32415.1
-----MSSSDTDEFEVIDQLEG------SLSTEELAKVQVWLQPTDYEAQSNEFHRHLSS
QAPGTGLWICETSKYQQWQSATDH---
>RDW73411.1
-----MSSSELDEFEVIDQLEA------SLSQGELAKIQAWLQPTDYDALSSEFRRHLSS
RAPGTGLWVCETSKYQQWQKSVDH---
>RFN41208.1
---MPKSVNTADEYDFVDHEDT------ALSPELVAQLREWLQPTDYLAESGEYRRHLLS
QAPGTGLWICKTEEYRKWHDSPDH---
>RFU29562.1
---MSVADSQSDDFDMIDSREA------SLGPEALEKLQKWLQPTDYMAESSEFRRHLSS
QAPGTGLWICDTEKFQQWHDSADH---
>RFU30691.1
-----MSSSTSDDFEVIDRQEA------NLSPEEIERIQYWLQPTDYAAQSSEFRRHLSS
QTPGMSLWICKTSKYKQWQESTDH---
>SCO15288.1
---MPKSANTAEEYDVVDHQDT------ALSPETVAELREWLQPTDYLAESSEYRRHLLS
QAPGTGLWICETEEYRKWHDSPDH---
>SCO40146.1
---MPKSANTAEEYDVVDHQDT------ALSPETVAELREWLQPTDYLAESSEYRRHLLS
QAPGTGLWICETEEYRKWHDSPDH---
>SCO81324.1
---MPKSANTADEYDFVDHQDT------ALSPESVAELREWLQPTDYLAESSEYRRHLLS
QAPGTGLWICETEEYRKWHDSPDH---
>SCV37980.1
---MPKSANTAEEYDVVDHQDT------ALSPETVAELREWLQPTDYLAESSEYRRHLLS
QAPGTGLWICETEEYRKWHDSPDH---
>SCV58885.1
---MPKSANTAEEYDVVDHQDT------ALSPETVAELREWLQPTDYLAESSEYRRHLLS
QAPGTGLWICETEEYRKWHDSPDH---
>XP_001593740.1
----MDSEMSSDEFEMVESGDIVKQM-LADEKPDLAAIRAWLNPTDYLASSSEFNRHASS
KSPETGEWIRKTSQFKQWHSSADH---
>XP_007785451.1
-----MAPSDSEEFELVDPLDIAKQI-VLEKKPDLTKIRSWLIPTDYTASSSEYRRHLSS
QAPGTGEWIRQTSQFQQWYSSEDH---
>XP_018064364.1
-----MSSSDSDEFEVIDQLEA------SLSPKELAKVQAWLEPTDYNAQSSEFHRHLSS
QAPGTGLWICETSKYQQWEKSTEY---
>XP_018078526.1
---MAFSAATSEDFEMIDHREV------NLDPEDLAKLQGWLQPTDYTADSSEFRRHLSS
QAPGTGLWICNTARYQQWHQSDGH---
>XP_018238660.1
---MSKSANTADEYDFVDHQDT------ALSPESVAELREWLQPTDYLAESSEYRRHLLS
QAPGTGLWICETEEYRKWHDSPDH---
>XP_018753177.1
---MPKSANTADEYDFVHHQDT------ALSPEAVAELREWLQPTDYLAESSEYRRHLLS
QAPGTGLWICETEEYRKWHASPDH---
>XP_020119697.1
----MSAQSNPDGYEMIEHQDA------SLSCAALATIQAWLQPTDYDAASSEYHRHLSS
QAPGTGLWMLHTYEFRQWHDTSGR---
>XP_023434529.1
---MPKSANTAEEYDVVDHQDT------ALSPETVAELREWLQPTDYLAESSEYRRHLLS
QAPGTGLWICETEEYRKWHDSPDH---
>XP_024550730.1
----MKSDMSSDEFEIIESEDIVKQM-LADQKPDLDEIIKWLNPTDYLAPSSEFNRHASS
KARDTGEWIRETSQFNQWHLSADH---
>XP_024741552.1
-----MPSSESDEFEIINELEA------SLSPEELAKVQEWLQSTDYEAQSSEFHRHLSS
QAPGTGLWICETSKYQQWQESSEH---
>XP_025589813.1
---MPKSANTADEYDIINHQDS------ALDPGVVAQLREWLQPTDYLAESGEFRRNFLS
QAPKTGLWICQTEEYRKWHDCPHH---
>KIA75902.1
--------MEDDEFVVVDSHDVPSS---TETSPELAETIKWLEPTAYLGESSELQQHLNW
LVPGTGEWIEQTAEFQTWQDSPTY---
>CEN60901.1
--------MEEDDFVVVDTNEAPSS---IEIPPELAATTKWLEPTAYIGESSELQQHLNW
LVPGTGEWIEQTTEFRQWQTSSSQ---
>PYI03525.1
---------MDDDFILVHKPDTP----------LSPELLTWLQPTAYHDPASDFPKHLSA
HVPGTGDWLENTPQYQTWHDADSD---
>RDW65756.1
---------MEDEFVVVERADLPPS-----------REESWLEPTDYRGESSEFQQHLNS
LVPGTGEWIEQTPEFQQWRDSSSH---
>XP_002150299.1
-------MLDTDDFVVVDRPDASS---------EIAKLSDWLQPTAYRDQSCDFSKHLNA
HVPGTGNWLGETPQYQQWHNTDSHG--
>KFX43638.1
-------MLDTDDFVVVDRPDASS---------EIAKLSDWLQPTAYRDQSCDFSKHLNA
HVPGTGNWLGETPQYQQWHNTDSHG--
>XP_013325437.1
--------MASSVMDHPDEQDVDVE---VDDDVKIQAIKDWLQPTDYLGEASEYKKHLKS
HVPTTGGWIKQTAEYQLWHQSSDN---
>XP_018164952.1
----------MRLFGSPEAKEAPPP----QWDNDHDRIRAWLEPTDFLGESSEFKRHLAL
QAPGTGLWLKETPQFKQWISSTGASH-
>XP_024553437.1
MSSEESENLYAEDVDIVGQQNC------SLNPDELRKIEACLEPTDYLNDSSEFNRHIAS
RAPGTGLWICDTPQYQKWHNTGDQGSP
>EMR82006.1
MSSEESENLYAEDVDIVGQQNC------SLNPDELRKIEAWLEPMDYLNDSSEFNRHIAS
RAPGTGLWICDTPQYQKWHNTGDQGSP
>XP_024699411.1
-------MVDAEDVDLSDSPDT-----------KLSDLRGWLRPTPYWNASSDFKKHLNA
HVPGTGRWLFETPEYQQWHDSTTQG--
