# Supplementary material for: Exploring a diverse world of effector domains and amyloid signaling motifs in fungal NLR proteins
Source: PLoS Comput Biol. 2022 Dec 21;18(12):e1010787. doi: 10.1371/journal.pcbi.1010787 (PMC9815663; doi:10.1371/journal.pcbi.1010787)
Supplement: S2 Data — The alignments were calculated using ClustalOmega for 127 MMseqs2 clusters with at least 20 member sequences. (GZ) [file pcbi.1010787.s009.tar.gz › PMD15893_aligned.fa]

>PMD15893.1
------------------------------------------------------------
---------------------MGYLITATEKISCLISRGAIHERLYQPGAIS----ADVL
ARFDQALVALYMVMLRMIALCHRLLA--KNTAKRVVHAIFNPGDI-CELLDQCEKLEVQV
EFEVQNCERARSK-------------------------------ETDEESKR-------L
LEILREPILRTDQNVL---RFLEKVDDEERLKILDWISNVLYGSNHQTVRKERTPETCDW
LLSH-SRYKEWQENSA---
>EEB95754.1
------------------------------------------------------------
--------------MTADFDKFSFAIEGIEYICRLIPRSWILEQLYLHGRFE------EE
TLLRNALVRVYAKTLGYLAQAKAYFQ--KNTLRRHLGSVFETDDDFRKQLTSIEKSEAEV
GRYTNLLDARYRA-------------------------------VAAEGQAEMHDNLKQM
LASIDGPNKRMAIDISNIK---DQLEDSERTRILDWISPLPYQGYHNHHKREVLQGTGQW
LLQS-QIYNEWKNDSTSSL
>EPS31168.1
MIEQLKSFRQQAERVRDQSIARDWNVKIGNYEFPLRKTTVKIVQWAQKIGDVAVQFSPSP
GAGVWAVISSILQEVQTFDTEKAALLSVVDQVSGAIFCSEVYYEIYTVERTG---RRDVV
DKLHDQLRDLYLCILNVLLASTRLSR---NTVVQFCQAIFDAEKP-SEMLSEMQDREQSV
AKMASYCEATAHA-------------------------------HYGT-------QFRMY
LQTADEHLHIIRHSLDQLV---QSVHQQERRDILEWISKIQYGRHHDEIDEKRKPGTGEW
LPKD-EKVEQWMHCESS--
>GAW15650.1
------------------------------------------------------------
----------------------------------------------MAPDFVLRPSEAPM
SKLKISIVQAYAKSQLFLSFAIRQER---S-KIRAVAAPLQLGDA-EDHISGLSECEKEL
SRAADNRDRDRHL-------------------------------SNLS-------TVQEL
LKLKSDFSAIFQQRIALVM---NRIDSEDRIRMLEWISNIPYGKHHNRVKEARSADTCQW
LLRH-HKFREWEEASSS--
>KUM61479.1
------------------------------------------------------------
----------------------------MTEVASLLVRCDMYQQLYMAPDLALRPPEDAL
DKLSACIVQTYAGLQSFLAFMVRRQR---S-K-VKIDAAFKLENA-RSHMDKLSGSEKQL
LQAADDCEKACDL-------------------------------SSRS-------DLREL
LN-IAAEIPVIRHQVDLVM---ERISTKDERELLEWISPIPYGKHHTFRKESRTHGTCEW
LLQD-EDFCKWRDFQSS--
>KOC15627.1
------------------------------------------------------------
-----------MTMVQNDIQRRDAVFAAAEYLADTLAYYISIDTHHRDQNVD------SD
QNLDNALLGVYSALLDYSAEVNKVRE--QN---AVGKSIYAIADQ------PLEQLKAKV
KEKGQSADKWAYL-------------------------------SDS-----------LR
EINAEGILVKIDQDIFVNKSIESKVLTAEEERILDWVSTADYSKIQNETQKFRSANTGNW
FLTS-DQFQDWKDSAG---
>OCK73447.1
------------------------------------------------------------
-------------MAISENQQMEALLRGLDKILYLIGRCEIYDILYIHNPKP----TEAL
ETLKSAMIQLYAIILRFLAKEYQQLN--KSTASRAFHALLNPDDV-AGFEKDTQASERRI
ESEAGNCERSYNR-------------------------------AAQAEGVPNAEK---F
KALLQEMKIQNDVLVEKDTELWDRTNAEERRKILQWTSDIPCQDNHELARQGRTPDTGEW
LLNH-IQYQNWRSANESM-
>OJJ38175.1
------------------------------------------------------------
---------------------MEALLRGLDRITYILLRCQLYEAFLLHENR-------AT
HNLQLALIDMYALILSFLAKATRVYE--RNHAQRALAAFWTTSDI-LHFERECQDLERRA
ESEAQNCERYLNA-------------------------------AERVKASKAREY---L
S-QLPK-MENLQGLITQVDDIWSTLQKQETNEILQWLSKIPYQDHHKTACEGRTAGTGEW
IFEN-ESYSLWQRSCQSE-
>OQE06780.1
-----------------------------------MDNFLSILNKFLSVGDVAVSFDPVH
AALPWAAVRSVIVILTAHHELKGFVLTGIADVASLLVRCDMYQQLYMAPDPALRPPEDIL
GKLSAIIVHTYAGVQSFLAFMVRRQQ---S-K-AKIDAVFKLEIA-RSHIDKLSGSEKQL
LQAADDCEKSCDL-------------------------------SSRS-------DLREL
LN-LAAEIPIIQHQVELVL---ERIDANAEREILEWISPIPYGKHHILRAESRTPGTCEW
LLQK-GDFCKWWDLKSS--
>PVH80192.1
--------------------------------------MVTWIEKIKGIGDTIVQYDPGH
AALPWAAARLFLQTALNDVQTNGAMLDGLELVFNLIAKSEVIERLYLGREST------LQ
VPLDKSIVALYTSILEFLLRSHRYFG--QKTIKRLTKSIFQLEEFTANYISKIERNMTEV
EGYIRLVSGEFASHTHATLTHISQRMTKLDRQSGELDNVNSRLVNIQDSLEAEAGLLKQT
LDDLSEPTNRLAHQIRTLN---DNLKEEERLKIFEWLSTVEYRSHHRSKAKSLLPGSGQW
LLKK-REFSEWMSRSTS--
>PYI15098.1
------------------------------------------------------------
-------------------------MDASDFLAQALAYHSVIEHNYRKGTIP------SS
ANLDDALVEVYVALLRYIAEVQSARH--ESAVARVGKSITALIDE------PLDRLRAVV
EQKSAVVDQWKMI-------------------------------VRDE----------DQ
SRHAEDILGRIDEMARQVHSIDLRTNDQEELSILDWISTFSYSNIQNETKKSRSPETGAW
LVQSSDRYQRWKTTPG---
>XP_013960875.1
----MNELIRLVQDIEKRHQDRALLIRVGEKDIFWRDYAPRLISSIKAIGDIAIQFAPAP
SSIVWSALKAVLQMSVAPGEELAAILGCSEKVLSIVRRGKVYETIYTETNTP----VELL
KDLTARLIAVYTKSLDLLAHVGQRLSE---GYRHILLAIANPGVA-KGIMADLIQCEDNL
FKTAEVCEAARSA-------------------------------GADEHFS-------TL
LTNLSEPLTQISDRVRNFL---EEAQANETLDVLEFFSRIDFGDQHRIRAESRTSGTGEW
LLQH-RKFKEWEQAPMS--
>KXH60961.1
-----------------------------------------------MIGDITIPFAPAP
VSPVWSALRVLLQAETSRVEQITAASGAADRILSIVRRGQIYESVYDLSKGTL--KEPSK
VLLRDSLIELYRSSLDLLASTATQLNGQESWATQFLTTLTDPNQN-------------VV
SKNAEACVCDS-----------------------------------TEKNF-------EL
LTSLHSPLRRIDDRVVQLLDCFEGMGRGDREHAMNYISNVQVDEIHVAKKELRTEGTCEW
LVQH-PSFLRWENPSSS--
>XP_013955128.1
-----------------------------DSEIMWRDYANRVVTWVTAIGDISINFAPAP
SSAVWSAVKVLLKANVSQCEDLTAIFGCAEKVLRLIRHGNVYEEVYLSDGSY----NTAT
QNLQDALVDLYKALMELLAHAFTRLN--EGQGKQFLRALVSGGEG-AKLVSALAEQESKV
SMAAQGCGAVA-----------------------------------SQEHQ-------KL
LKNLDEPLRSVEDAVKKLL---EKIEDGALEQALEYISDIPIGEHQQEKREARTPTTCEW
LLNH-SRFIEWERSSHS--
>XP_024750550.1
----VEELLELVKGLQKKYHEEAVQIRIGRRKISPKDCVAASMTWLTKIGDIVIKFSPNP
SGLAWSVIKALLQVPVTSAGETTAILASSARILGILGRGKAYEAVFKDDNTP----LERL
QTLEIGLVALYAKSLDLLAYAAQHFKN---DYRKVLGWITDPGHA-ESNMAELIQCERDV
VWAAECCEKARRT-------------------------------AADKGHT-------EL
LLSLRESTTHIFDDMRRVF---DEMEAQEMLKALDYFSNVKFGEQHQKKAEARTPGTGQW
LLQR-CEFQDWDSTESS--
>OPB41319.1
------------------------------------------------MGDLAINFAPPQ
AGVPWAAAKALLRIPVKHIEQMAALAGTVQLFTRIVRRGQVYEHLYNATTVD----EEAV
SNLRDALRDLYIAAIELLARTDVLIK--GGLVKQTLNAILRPEQA-SDLVSDLLMKEQKV
SLEAQVCEASRSA-------------------------------KTSLKMDERIEALLTN
LDKLSTPISRIDKGVDNLL---EEVEKDRLERLMDFISSEKFGKGHITIKESRIEGTGDW
LINH-EGLCDWQAVPWSS-
>KFY40622.1
-----------------------------------------------MIGDVVIPFAPAE
VSAPWSIVKAVMKIPVMQAEQICALLGTVEVIVRIIRRGQVYEALYTADTVE---DDAAF
ENFQGALLKVYVAAIELLAESDALFS--KGMARQTFHAIVHPSKG-TGLASDLFKAEQKL
ALDVQPCEAICRR-------------------------------KNNKSINSKVDNLLNI
LLQLDPQLTRIDTTVNELL---EKLNETEQEKLRDFISPVPFRDAFETVEGSRTLGTGEW
LLAH-ASFREWECIRSSS-
>RFU76468.1
-----------------------------------------------MIGDAATAFAPAE
ASAPWAVAKAVLKIPVKQIEEKVALLGTVQWFARIVRRGQIWEALYTAETTD----EGAI
HNLHAALFEVYKAALELLAMSDILFD--KGTARQTLSAILKPDGA-DGQVKVLFQKEQQL
NQEVLLCENSRST-------------------------------LSSEQTNDRIEALKKQ
LDQLSSPLSRVDKGVASLL---AKVETKELEKWLDFISEEKFGKSHAAVTEARIENTGRW
LLDN-RDFCAWQDVPSSS-
>XP_013939778.1
-----------------------------------------------MAGDVAMNFAPPQ
ASAPWAAVKAVLKIPIKQIEQMAALAGIIQLI----------------------------
------LVDLYVSAIELLARCDTLIE--SGVVRQTLNSILRPEQV-SNLISDLSKKEQIL
SYEIQSCEALRNE-------------------------------KATKQLDEKLETLLAR
LDVTSSPLTRIDKEVDKLL---ENVNNDKLEALMDFISSEQFGKGHATMKDTRIQGTGDW
LIDH-ESFREWQAIASSS-
>XP_013947716.1
-----------------------------------------------MAGDIAVNFAPPQ
ASAPWAVAKAMLRIPVKQSDQMAALAGTVQWFTRIVRRGQLYELLYNAKTTD----GNAV
LNLHDALLDVYVAAIELLTRCDSLIE--GGMAKQTLNAILRPEQA-TGLVADLFQKEQKL
LQEVAVCEASRSE-------------------------------IAGRQADEKSRDLLFN
VNKLSSPLARVDEGVMDIR---EMIDEDRLRGLLQFISPEGHGKSHVDIADSRIDDTGNW
LMEH-EGFRAWQAIPSSS-
>OTB18817.1
------------------------------------------------------------
-----------MKATVNDVETFGYVLQSIETIASMVASCSIVERHFLQPEHS---KMEVF
EQLSKSVVSLYVSILEYLSSILHYYG--KNWVVRFMKSVVVSKTDLEAKHSTITTAKKEV
WDLLQLAES-----------------EKSQSILTSLENVT----ASQSAQGSGISSFSDE
LGKLEEPIKRIDYHVQVIN---DNLERNTRAQILKAISTIPYGAHHKAVRRGRLKDSGQW
LFKK-KNYKLWREESAS--
>OPB46030.1
------------------------------------------------------------
-----------MQATTNDIEIFGHVLNSLENISNLIVQCQLIEVIYFTERRNQ--SGKLF
VQLSECITDLYAAILGYLASIMHYYG--LTTAVRILKSVFVSKNDMKIKYEPVETAEAKF
RRLAEISRA-----------------QELGSAVDSIQGIEQHLKDKDDRDQMEIQSLRDA
MKDLHQPINRIDSRLGQIQ---DGIEQQMRTQILKAISTIPYGVHHKAASKGRLEGSGRW
LLNK-SAFIDWRRRSTS--
