# Supplementary material for: Exploring a diverse world of effector domains and amyloid signaling motifs in fungal NLR proteins
Source: PLoS Comput Biol. 2022 Dec 21;18(12):e1010787. doi: 10.1371/journal.pcbi.1010787 (PMC9815663; doi:10.1371/journal.pcbi.1010787)
Supplement: S2 Data — The alignments were calculated using ClustalOmega for 127 MMseqs2 clusters with at least 20 member sequences. (GZ) [file pcbi.1010787.s009.tar.gz › PMD18044_aligned.fa]

>PMD18044.1
----------------------------MRLLVHN--NDGDFGLTQFF-DD-IP-PYAIL
SHTWGP----QEVTFGDMMDGNG----------------TRK-TGFDKIRFCGEQARRD-
GLQYFWVDTCCIDKSSSA--------------------------
>CCD42655.1
-------------------------MSLIRLLQRK--PNGEIVFREPI-SGNVP-AYAIL
SHTWG----EEEVVYQDLENGKDKS------------KAVNK-AGWKKIQFCAKQAAVD-
GLEYFWVDTCCIDKKNAVELGAAINSMYRWYQ------------
>APA11965.1
-------------------------MSFIRLLQRK--PNGEIVFREFT-SSEVP-TYAIL
SHTWG----EEEVVYQDLKKSKNKS------------KTVNK-AGWRKIQFCAKQAAVD-
GLEYFWVDTCCIDKKNSVELNAAINSM-----------------
>CCD42629.1
----------------------------MARAKRM--PNGEIVFREPI-SGEVP-AYAVL
SHTWG----EEEVVYQNLENGKDKS------------KVVNK-AGWKKIQFCAKQAAVD-
GLEYFWVDTCCIDKKNAVELGAAINSM-----------------
>CCD45542.1
-------------------------MSFPRLLQRK--SNGEIVFREPT-SGNVP-AYAIL
SHTWG----EEEIVYQDLKKSKNKN------------NIVNK-AGWRKIQFCAKQAAAD-
GLEYFWVDTCCIDKKNAVELGTAINSM-----------------
>CZR52127.1
-------------------------MALIRLLQRK--PDGEIVFREPT-NGDVP-AYAIL
SHTWG----KEEVSFQDAEAGIG----------------KGK-ARWEKIQFCAKQAAAD-
GLQYFWVDTCCIDKRNAVELGAAINSM-----------------
>EMR86018.1
-------------------------MSFPRLLQRK--SNGEIVFREPT-SGNVP-AYAIL
SHTWG----EEEIVYQDLKKSKNKN------------NIVNK-AGWRKIQFCAKQAAAD-
GLEYFWVDTCCIDKKNAVELGTAINSM-----------------
>KIM98279.1
-------------------------MALIRLLQRK--PDGEIVFREPT-SSDVP-AYAIL
SHTWG----KEEVILQDMEAGADMS------------KTMSK-AGWRKIQFCAKQAAAD-
GLQHFWVDTCCIDKKNAVEVGAAINSM-----------------
>KIN01945.1
-------------------------MSLIRLLECK--PDSEIVFREPT-SGEVP-AYAIL
SHTWG----EEEVIYQDLKKGKDKS------------KTVNK-AGWRKIQFCAKQAAVD-
GLEYFWVDTCCIDKKNAVELGAAINSM-----------------
>KIN06734.1
----------------------------MRLLERK--PDGGLVLREFI-GRAVP-AYAIL
SHTWG----KEEVSFQEADAGIG----------------KDK-AGWRKIDFCAKQAGAD-
GLRYIWVDTCCID-------------------------------
>KIN06814.1
-------------------------MSLIRLLQRK--PDGEIVFHEPS-SGEVP-AYAIL
SHTWG----EEEVIYQDLKKGKDKS----------------------------KTAVVD-
GLEFFWVDTCCID-------------------------------
>KIN07083.1
-------------------------MSLIRLLQRK--PDGEIVFHERT-SGDMP-AYAIL
SHTWG----KEEVIFQDIQVGVDMN------------KTVNK-AGWRKIQFCAKQAAAD-
GLEYFWVDTCCIDKS-----------------------------
>OAL03376.1
-------------------------MALIRLLQRR--PDSTITLCEPT-SGPVP-AYAIL
SHTWD----KEEVTFQDMEVSADRS------------KTTSK-IGWGKIQFCADQAAAD-
GLKYFWVDTCCIDKKNAVELGAAINSM-----------------
>OAL46248.1
-------------------------MALIRLLQRK--PDGTIVLCEPT-SDPVP-AYAIL
SHTWE----KDEVIFQDMEIDADRR------------KTVSK-AGWRKIQFCADQAKDD-
GVQYFWIDTCCIDKRNAVELGAAINSM-----------------
>OAL47300.1
-------------------------MALLRLLRTN--PDGDIVFHETM-GSDAP-AYAIL
SHTWG----KEEITFADVETSADKS------------KTVNK-AGWKKIQFCAKQAAAD-
GLQYFWIDTCCID-------------------------------
>ORY16169.1
-------------------------MALIRLLQRR--PDGTIILCEPT-SGLVP-AYAIL
SHTWE----KEEIIFQDMEVNADRS------------KTTSK-AGWRKIRFCADQAAAD-
GLQYFWVDTCCIDKKNAVELGAAINSM-----------------
>PMD47191.1
-------------------------MAFIRLLQRK--PDGKIVFREPT-SRDVP-AYAIL
SHTWG----KEEVIFQDIQAGADMS------------RTVSK-AGWRKIQFCANQAAAD-
GLEYFWVDTCCIDKKNAVELGAAINSM-----------------
>PQE03464.1
-------------------------MSLIRLLQHK--PNGEIVFREST-SSEVP-VYAIL
SHTWG----EEEVIYQDLKKGKDKS------------KTVNK-------AGSAKQAAAD-
GLEYFWVDTCCIDKKNAVELGAAINSM-----------------
>PQE18241.1
-------------------------MSLMRLLQRK--ANDEIVFREST-SSEVP-AYAIL
SHTWG----EEEVVYQDLKKGKDKS------------KTANK-AGWRKIQFCAKQAAVD-
GLEYFWVDTCCIDKKNAVELGAAINSM-----------------
>PQE29353.1
MLP-HTLVVSNDWVMEGGVNILWLPSEYRTMVVAI--YRGFIVFREPT-SGEVP-AYAIL
SHTWG----EEEVVYQDLKKGKNKS------------TTVNK-AGWRKIQFCAKQAAAD-
GLEYFWVDTCCIDKKSAVELGAAINSM-----------------
>RAL60094.1
-------------------------MSLIRLLQRK--PDGEIVFREPT-SGNVP-AYAIL
SHTWG----EEEVVYQDLENGKDKN------------KIVNK-AGWRKIQFCAKQAAVD-
GLEYFWIDTCCIDKKNAVELGAAINSM-----------------
>RDW71000.1
-------------------------MSFLRLLQRK--PDGEIVFREPT-SGNVPPAYAIL
SHTWG----KEEVVFQDIQAGADMS------------RTLSK-AGWRKIQFCADQAAAD-
GLTYFWLDTCCIDKKNAVELGAAINSM-----------------
>RDW83490.1
-------------------------MSFLRLLQRK--PDGEIVFREPT-GSNVP-AYAIL
SHTWG----KEEVIFQDIQAGAGMS------------KTMSK-AGWGKIQFCANQAAAD-
GLTYFWVDTCCIDKKNAVELGAAINSM-----------------
>RFU33666.1
----------------------------MHLLERK--PDGDLVLRKFI-GRDVP-AYAIL
SHTWSK----EEVDFQEIEAGTG----------------KDK-AGWKKIEFCATQAGAD-
GLRYIWVDTCCID-------------------------------
>XP_001594099.1
-------------------------MSFIRLLQRK--PNGEIVFREFT-SSEVP-TYAIL
SHTWG----EEEVVYQDLKKSKNKS------------KTVNK-AGWRKIQFCAKQAAVD-
GLEYFWVDTCCIDKKNSVELNAAINSM-----------------
>XP_018031221.1
-------------------------MAFLRLLEHK--PDGAIVFHETT-SSDVP-AYAIL
SHTWG----KEEVLFQDIEANADMS------------KTVSK-AGWRKIEFCMKQAAAD-
GLRYFWIDTCCIN-------------------------------
>XP_018036479.1
-------------------------MALIRLLQRK--PDGELVFREPT-SGDVP-AYVIL
SHTWG----EEEVIFQDMEISADRS------------KTRSK-AGWKKIQFCADQAAAD-
GLQYFWIDTCCIDKRNAVELGAAINSM-----------------
>XP_018036912.1
-------------------------MAFLRLLERK--PDGAIVFRETT-SSDVP-AYAIL
SHTWG----KGEVNFQDMEDSVDMG------------KTVSK-AGWNKIQFCAKQAAAD-
GLQYFWIDTCCIDKKNAVELGAAINSM-----------------
>XP_018042940.1
-------------------------MALIRLLQRR--PDGGIVFRETT-NSDVP-AYAIL
SHTWG----EEEVIFQDMKGGVDMS------------KAASK-AGWKKIQFCARQAAAD-
GLQYFWIDTCCIDKTNAVELSAAINSMFRWYQD-----------
>XP_018066667.1
-------------------------MALIRLLQCK--PDGEIVFREPT-SGNVP-AYAIL
SHTWG----KEEVIFQDMEAGADMN------------KTVSK-AGWRKIQFCAKQAAAD-
RLQYFWVDTCCIDKKNAVELGAAINSM-----------------
>XP_024546343.1
-------------------------MSFPRLLQRK--SNGEIVFREPT-SGNVP-AYAIL
SHTWG----EEEIVYQDLKKSKNKN------------NIVNK-AGWRKIQFCAKQAAAD-
GLEYFWVDTCCIDKKNAVELGTAINSM-----------------
>XP_024731027.1
-------------------------MALIRLLYRK--PDGEIVFREPT-SGDVP-SYTIL
SHTWG----KEEVSFQDMEAGTA----------------RSK-AGWRKIEFCAQQATAD-
GLKYFWIDTCCID-------------------------------
>KXJ85137.1
----------------------------MRLLELK-E-DGSLSLQEYS-PVDVP-PYAIL
SHTWGPDD--QEITFQDVQHHTG----------------HHK-DGYKKLTFCSQQAALD-
GLKHFWIDTCCIDKS-----------------------------
>KZM21778.1
----------------------------MRLLETV--DGHTFNLTKDYPNDDAVPAYAIL
SHTWGD----QEVTFDDLINDNKNGYSRIRASLRRLRPHSRK-VGYDKIRFCAQQAKRD-
GLRYFWVDTCCID-------------------------------
>OAL56071.1
----------------------------MRLLEVQ--PNGTCSLTKDLYEDDDVPAYAIL
SHTWQE---GQEVTFDDLKNKTG----------------NHK-LGYAKIRFCAQQAQRD-
GLRYIWVDTCCINKA-----------------------------
>OAK94532.1
----------------------------MRLLEVQ--QDRTLHPTKDVHEDDGLPAYAIL
SHTWQE---GEEVTLDDLKHGTG----------------NHK-AGYNKLRFCAEQAQRD-
GLRYIWVDTCCINKADVV--------------------------
>XP_018029604.1
----------------------------MRLLEIR--QDGTLGLTGNFMKDEEVPAYAIL
SHTWVA---GKEVTFDEFIADEG-----------------HE-AGYNKIRFCARQAERD-
GLRYFWVDTCCINKADTVELQHAINSM-----------------
>OCK72772.1
----------------------------MRLLKRR--PDGEFSLTEYN-DRDTP-AYAIL
SHTWAEDN-SEEVSFQDVDGRTG----------------KSK-AGWKKIEFCADKADAD-
GLQYFWIDTCCID-------------------------------
>OCK74098.1
----------------------------MRLLKIN-DNDDSFILEQFPK-DKIP-AYAIL
SHTWGTGK-DDKVTSKDVTAKTG----------------TSK-PGFKKLDFCSTQSRAD-
GLHYFWVDTCC---------------------------------
>OCK80961.1
----------------------------MRLLRFV-D--GRLTLTNFS-GRTVP-PYAIL
SHRWSEDC-NDEVLFEDLGTDAW----------------ITK-ANSPKIVFCAGRAAED-
GLEYFWIDTCCIDKW-----------------------------
>OCL11362.1
----------------------------MHLLQLD-D-YPSFSLAEF-AEDEAP-RYAIL
SHTWGRD--VDEVTYRDIIDGT----------------GSGK-AGYDKLRFCAVQAKND-
GLCYCWIDTCCIDKT-----------------------------
>OCK84872.1
----------------------------MRLLQFD-D-DRGFSLTEF-AEDEIP-RYAIL
SHTWGPD--RDEVTYEDILNGT----------------RSGK-AGFDKLHFCTVQAKKD-
GLGYCWIDTCCINKTNAAELT-----------------------
>PMB63355.1
-------MLHQMVLLQASPNYRLSTSSVMNLLTCD-D-AGKYSLTSDLSLTEIP-PYAIL
SHTWELD----EVTFADIGSYR--------------LKWQQK-VDYQKIRFCAEQARRN-
GLHYFWVGTCCIDKS-----------------------------
>PQE27753.1
MEIRIYANSIAQQLLRISSLSVLKTSRIMRLLHYN--NDGEFSLTEFF-ESDIP-KYAIL
SHRWGA----EEVTFMDLIDGIS----------------KSK-AGYSKIQFCGEQAKRN-
GLQYFWVDTCCIDKS-----------------------------
>PSK60209.1
----------------------------MRFLNLD-SATGTVSLTKNFIGDSIP-QYAML
SHTWGAD--DDEPDLRDIRDGTG----------------VEK-RGYEKLLFCGERATCD-
GLRYFWVDTCCIDASNNAEVSEAINSMYKWYAH-----------
>RAQ98585.1
----------------------------MRLLHFD--TSGRLVLSDFR-SHSIP-PYAIL
SHRWGNP--NSEVLFGDIGSNAY----------------H-KKDGYRKIEFCAKQAAQD-
QLKYFWIDTCCIDKW-----------------------------
>PZC88826.1
----------------------------MRLLHYN--ALGRLVLTDFR-GKTIP-RYAIL
SHRWSD----SEILIEDISNGTY----------------KEKEEGYRKLQFCAEQAAQD-
ELQYFWIDTCCIDRWNNNERSKAINSMFQWYKD-----------
>OAL01790.1
----------------------------MRLLHFD--SLGRLVLTDFR-GKTIP-PYAIL
SHRWSD----SEILIEHILNGAY----------------KEREEGYRKLAFCAKQAALD-
KLQYFWIDTCCIDRW-----------------------------
>OAL54216.1
----------------------------MRLLHLE--QSGRLVSTDFH-GKPIP-PYAIL
SHRWGN----SEILFEDLGSEAY----------------KKKENGYAKVAFCAKQAAQD-
QLQYFWIDTCCIDKW-----------------------------
>OCK73957.1
----------------------------MRLLHVD--HSERLVSTDFR-GKTIP-PYAIL
SHRWGD----SEVLLEDIRNNTY----------------KEK-KGYRKIDFCAKQAALD-
QLQHFWIDTCCIDKW-----------------------------
>ORY18336.1
----------------------------MRLLHFS--LSNRLVLTDFS-GKTIP-PYAIL
SHRWGD----SEVLFEDIGGNTY----------------KEKKKGYRKIEFCAEQAAKD-
QLQYFWIDTSINSM------------------------------
>OSS43522.1
----------------------------MRLLHSD--ALNRLILTDFR-GKSIP-PYAIL
SHRWSD----SEALIEDIWNGKY----------------KEKQEGHAKLQFCAEQAARD-
GLQYFWIDTCCIDRW-----------------------------
>OSS50032.1
----------------------------MRLLHFN--ALNRLILTDFR-GKSIP-PYAIL
SHRWGD----SEALFEDVSNGTY----------------KGKEEGSKKLRFCAEQAARD-
GLQYFWIDTCCIDRWD----------------------------
>PSN67524.1
----------------------------MRLLHYD--MFGKLILRDFS-GKITP-PYAIL
SHRWGE----SEVLFEDIANESY----------------KE-KKGRRKIEFCAEQAAKD-
QLQYFWIDTCCIDRW-----------------------------
>PVH92124.1
----------------------------MRLLRFD--QASMLHLTDFG-DKTVP-PYGIL
SHRWGN----SEVLFEDVANKSY----------------KE-KDGYRKIEFCAKQATKD-
QLQYFWIDTCCIDKW-----------------------------
>PWO09186.1
----------------------------MRLLHYD--ALGRLVLTDFR-GKTTP-RYAIL
SHRWSD----SEALIEDISSGTY----------------KEKEEGYRKLRFCANQAVQD-
GLQYFWIDTCCI--------------------------------
>PWO09631.1
----------------------------MRLLHLD--ALGRLVSTDFH-GNTIP-PYAIL
SHRWSS----SEILFNDVQSEAY----------------KEKEEGYRKLEFCAKQAAQD-
KLQYFWVDTCCIDKW-----------------------------
>PWO13135.1
----------------------------MRLLHYN--ALGRLVLTDFR-GKTTP-RYAIL
SHRWSD----SEVLIEDISSGTY----------------KEKEEGYRKLRFCANQAVQD-
GLHYFWIDTCCIDRWNNNERSKAINSMFQWY-------------
>PWO15119.1
----------------------------MRLLHYD--ALGRLVLTDFR-GKTIP-PYAIL
SHRWSD----AEILIEDILNGTY----------------KEKEEGYRKLRFCANQAAQD-
NLQYFWIDTCCIDRWNNNERSKAINSMFQWY-------------
>PWO19781.1
----------------------------MRLLHYD--ALGRLVLTDFR-GKTIP-PYAIL
SHRWSD----AEILIEDILNGTY----------------KEKEEGYRKLRFCANQAAQD-
NLQYFWIDTCCIDRWNNNERSKAINSMFQWY-------------
>PZC88903.1
----------------------------MRLLHYD--ALGRLVLTDFR-GKTIP-PYAIL
SHRWSD----AEILIEDILNGTY----------------KEKEEGYRKLRFCANQAAQD-
NLQYFWIDTCCIDRWNNNERSKAINSMFQWY-------------
>PZC89538.1
----------------------------MRLLHYD--ALGRLVLTDFR-GKTIP-PYAIL
SHRWSD----AEILIEDILNGTY----------------KEKEEGYRKLRFCANQAAQD-
NLQYFWIDTCCIDRWNNNERSKAINSMFQWY-------------
>PZC94680.1
----------------------------MRLLHLD--ALGRLVSTDFH-GNTIP-PYAIL
SHRWSS----SEILFNDVQSEAY----------------KEKEEGYRKLEFCAKQAAQD-
KLQYFWVDTCCIDKW-----------------------------
>PZD03494.1
----------------------------MRLLHLD--ALGRLVSTDFH-GNTIP-PYAIL
SHRWSS----SEILFNDVQSEAY----------------KEKEEGYRKLEFCAKQAAQD-
KLQYFWVDTCCIDKW-----------------------------
>PZD08254.1
----------------------------MRLLHYD--ALGRLVLTDFR-GKTIP-PYAIL
SHRWSD----AEILIEDILNGTY----------------KEKEEGYRKLRFCANQAAQD-
NLQYFWIDTCCIDRWNNNERSKAINSMFQWY-------------
>PZD16196.1
----------------------------MRLLHLD--ALGRLVSTDFH-GNTIP-PYAIL
SHRWSS----SEILFNDVQSEAY----------------KEKEEGYRKLEFCAKQAAQD-
KLQYFWVDTCCIDKW-----------------------------
>PZD23481.1
----------------------------MRLLHYD--ALGRLVLTDFR-GKTTP-RYAIL
SHRWSD----SEALIEDISSGTY----------------KEKEEGYRKLRFCANQAVQD-
GLQYFWIDTCCIDRWNNNERSKAINSMFQWY-------------
>PZD25135.1
----------------------------MRLLHYD--ALGRLVLTDFR-GKTIP-PYAIL
SHRWSD----AEILIEDILNGTY----------------KEKEEGYRKLRFCANQAAQD-
NLQYFWIDTCCIDRWNNNERSKAINSMFQWY-------------
>PZD31586.1
----------------------------MRLLHLD--ALGRLVSTDFH-GNTIP-PYAIL
SHRWSS----SEILFNDVQSEAY----------------KEKEEGYRKLEFCAKQAAQD-
KLQYFWVDTCCIDKW-----------------------------
>PZD39788.1
----------------------------MRLLHLD--ALGRLVSTDFH-GNTIP-PYAIL
SHRWSS----SEILFNDVQSEAY----------------KEKEEGYRKLEFCAKQAAQD-
KLQYFWVDTCCIDKW-----------------------------
>XP_001941711.1
----------------------------MRLLHYD--ALGRLVLTDFR-GKTIP-PYAIL
SHRWSD----AEILIEDILNGTY----------------KEKEEGYRKLRFCANQAAQD-
NLQYFWIDTCCIDRWNNNERSKAINSMFQWY-------------
>XP_007692815.1
----------------------------MRLLHFD--ELGRPVLTDFH-GKTIP-PYAIL
SHRWSG----SEILFNDIQSGAY----------------REKEESYKKLVFCAEQAAQD-
KLQYFWIDTCCIDKW-----------------------------
>XP_007700718.1
----------------------------MRLLHYN--ALGKLVLTDFR-GKPIP-PYAIL
SHRWSD----SEILIEDVSREAY----------------KEKEEGYKKLKFCAEQAVRD-
ELQYFWIDTCCIDRWNKTERSWAINSMFQWY-------------
>XP_007706075.1
----------------------------MRLLHFD--ALSRLVLTDFR-GKRIP-PYAIL
SHRWSD----SEILIEDITSKTY----------------KEKEEGYKKLMFCAGQAAQD-
ELQYFWIDTCCIDRW-----------------------------
>XP_007706177.1
----------------------------MRLLHFN--ASSRLVLTDFR-GKRIP-PYAIL
SHRWSD----SEILIEDITSEMY----------------KEKEEGYKKLMFCARQAAQD-
ELQYFWIDTCCIDRW-----------------------------
>XP_007715183.1
----------------------------MRLLHFN--ALGKPVLTDFY-GKTIP-PYAIL
SHRWTD----SEVLIKDIRDGTY----------------GTKEQGNRKLEFYAHKAAHD-
DLHKWFTR-----GWTLQELIAPVSVEFFSVKGH----------
>XP_007715681.1
----------------------------MRLLHFD--QFGRLLLTDFH-GKPVP-PYAIL
SHRWEE----SEILFEDIASETY----------------KEKKVGYRKLLFCAKQAAQD-
QLQYFWIDTCCIKKW-----------------------------
>XP_014550522.1
----------------------------MRLLHFN--ALGKPVLTDFY-GKTIP-PYAIL
SHRWTD----SEVLIENIRDGTY----------------GTKEQGNRKLEFCAHKAAHD-
DLQYFWIDTCCINRWNNKERSNAINSM-----------------
>XP_014559332.1
----------------------------MRLLHFD--QFGRLLLTDFH-GKPVP-PYAIL
SHRWEE----SEILFEDIASETY----------------KEKKVSYRKLLFCAKQAAQD-
QLQYFWIDTCCIKKW-----------------------------
>XP_018030307.1
----------------------------MRLLHFD--QLERLVLTDFR-GKTIP-PYAIL
SHRWSD----SEILLEDIASGVY----------------KDRQDGYQKLEFCAKQATQD-
NLQFFWIDTCCIDRW-----------------------------
>XP_018031119.1
----------------------------MRLLHFN--ALGKLVLTDFR-GKTIP-PYAIL
SHRWSD----SEILFEDIASGAY----------------KDRQEGYRKLEFCAKQATQD-
SLQFFWIDTCCINRW-----------------------------
>XP_018040133.1
----------------------------MRLLHFD--QPERLVLTDFR-GKLTP-PYAIL
SHRWSD----SEILLEDIASGAY----------------VKKEEGYRKLRFCATQAAQD-
NLRYFWIDTCCIDRW-----------------------------
>RDL37956.1
----------------------------MRLLQSK--GHDSFSLTDFT-GFDIP-SYAIL
SHTWGVD--GEEVTFEDLRHDTG----------------RSK-AGYEKIKFCAKQAASD-
GLQYFWVDTCCIDKSSLVELQHAINSMFKWYQD-----------
>RDW75351.1
----------------------------MRLLEMK--SPGEFSLIQVA-THNTL-PYAIL
SHTWTD----QEVTYQDLISGAG----------------KN-KSGYEKIKFCGEQASRD-
GLQYFWVDTCCIDKSDSAELSMAINSM-----------------
>APA08425.1
----------------------------MRLLEMK--SPGEFSLIHVA-THDTL-PYAIL
SHTWTD----QEVTYKDLISGTG----------------KS-KSGYKKIKFCGEQAAKD-
GLRYFWVDTCCID-------------------------------
>APA10080.1
----------------------------MRLLEMK--SPGEFSLIHVA-THDTL-PYAIL
SHTWTD----QEVTYKDLISGTG----------------KS-KSGYEKIKFCGEQAAKD-
GLRYFWVDTCCID-------------------------------
>APA11278.1
----------------------------MYLLEMK--SPGEFSLIYVA-THDTL-PYAIL
SHTWTD----QEVTYKDLISGTG----------------KS-KSGYKKIKFCGEQAAKD-
GLRYFWVDTCCID-------------------------------
>APA13360.1
----------------------------MYLLEMK--SPGEFSLIYVA-THNTL-PYAIL
SHTWTD----QEVTYKDLMNDTG----------------KS-KSGYEKIKFCGEQAAKD-
GLRYFWVDTCCID-------------------------------
>APA14435.1
----------------------------MLLLEMK--SPGEFSLIHVA-THDTL-PYAIL
SHTWTD----QEVTYKDLISDTG----------------KS-KSGYEKIKFCGEQAAKD-
GLRYFWVDTCCID-------------------------------
>APA14932.1
----------------------------MRLLEMK--SPGEFSLIHVA-THDTL-PYAIL
SHTWTD----QEVTYKDLISGTG----------------KS-KSGYEKIKFCGEQAAKD-
GLRYFWVDTCCID-------------------------------
>CCD51175.1
----------------------------MRLLEMK--SPGEFSLIHVA-THDTL-HYAIL
SHTWAD----QEVTYQDLISGTG----------------KS-KSGYEKIKFCGEQAAKD-
GLRYFWVDTCCID-------------------------------
>CZR50232.1
----------------------------MRLLQLE--SSGDFSLTEDYT-EHVP-LYAIL
SHTWGKD--TEEVTFDDFRAGTY----------------IGK-TGYRKIQFCVEQAARD-
GLQYFWVDSCCINKSNHA--------------------------
>CZR51333.1
----------------------------MRLLEIK--GPGEFSLVQVA-THNTL-PYAIL
SHTWVH---GQEVTYRDLVNGTG----------------DG-KTGYEKIKFCGEQATKD-
GLQHFWVDTCCIDKSDSTELTTAINSM-----------------
>CZR51509.1
----------------------------MRLLQYT--DDGDFSLTEFF-ESDIP-KYAIL
SHRWGA----EEVTFADLINSTG----------------KSK-AGYSKIRFCGEQARRD-
KLYYFWVDTCCINKS-----------------------------
>CZR52934.1
----------------------------MRLLEYN--NDGEFGLAEFF-GDAIP-RYAIL
SHRWGA----EEVTFKDLMNSTG----------------KSK-AGYGKIQFCGEQARRD-
DLQYFWVDTCCIDKS-----------------------------
>CZR53592.1
----------------------------MRLLEHN--NNSEFSLTQDFVGGKIP-EYAIL
SHTWGAD--TEEVTYRDLIDGTG----------------KNK-VGYEKIRFCGEQARRD-
GLHYFWIDTCCIDKS-----------------------------
>CZR58360.1
----------------------------MRLLKLT--GPGQFSLTEVS-RHNTP-PYAIL
SHTWTD---DQEVSFKDLMKGKG----------------KD-KAGYRKISFCSEQAARD-
NLQYFWVDTCCIDKSNNTELT-----------------------
>CZR65200.1
----------------------------MRLLELT--NRGEFSLTKDL-IDDIP-PYAIL
SHTWGKD--EEEATFQDLTQSVR----------------KSK-AGYKKIQFCAEQAARD-
GLQHFWVDTCCIN-------------------------------
>CZR65364.1
----------------------------MRLLEIK--GPGEFSLVQVA-SHTTL-SYAIL
SHTWTD---GQEVTYQDLISGAG----------------NS-KSGYDKIKFCGEQATRD-
GLQHFWVDTCCIDKSDTDELTTAINSM-----------------
>CZR66536.1
----------------------------MRLIVSK-P-DGGFKLSTFN-N-DDIPPYAIL
SHTWSEG---EEVMYDELVTGKD----------------KNK-AGYAKLRFCGERAAKD-
GLNYFWVDTCCIDKR-----------------------------
>CZR68577.1
----------------------------MRLLEHG--HDGQFRLTKDLVGDHIP-TYAIL
SHTWGPD--TEEVTFNDLVGGTG----------------KDK-VGYDKIRFCSEQARYD-
GLQYFWVDTCCIDKS-----------------------------
>CZR69431.1
----------------------------MRLLHID-SSSERLIPTDFS-GKTIP-PYAIL
SHTWGG----DEFLFEDLVNSTS----------------KSK-AGYEKILFCREQAARD-
HLQYFWVDTCCIDKW-----------------------------
>EHK95976.1
---------------------------MMRLLWFNNDGDGDFSLTEFSE-SEIP------
--IWG----EGEVTFKDLVDGTS----------------KNK-AGYSKIQFCGEQAKRN-
GLQYFWVDTCCIDKSNAV--------------------------
>EMR89255.1
----------------------------MRLLEMK--SPGEFSLIHVA-THDTL-PYATL
SHTWTD----QEVTYQDLISGTG----------------KS-KSGYEKIKFCGEQAAKD-
GLRYFWVDTCCID-------------------------------
>EPE04996.1
----------------------------MRLLECS--DG-KFKPPKN--LVANIPRYAIL
SHTWGTD--DEEVTFQDLVNGTE----------------GGK-TGFEKLMFCAAQAKHD-
GLRYFWVDTCCIDR------------------------------
>KFY29166.1
----------------------------MRLLRSK-P-GGDFKLITFN-A-DDVPPYAAL
SHTWTEG---EEVTYDEFVAGKS----------------KNK-AGYAKLQFCGERATKD-
GVRYFWVDTCCIHKR-----------------------------
>KFY90041.1
----------------------------MRLLQYN--NDGDFSLTEFF-ESDIP-KYAVL
SHRWGT----EEVTFKDLIDGTS----------------KSK-AGYSKIHFCGEQARRN-
GLQYFWVDTCCIDRSNAV--------------------------
>KFZ25299.1
----------------------------MRLLQYK--SDGNFSLTEFF-ESDIP-KYAIL
SHRWRAD--GEEVTYQDLINGSG----------------KTK-VGYKKIQFCGEQAKRS-
GLQYFWVDTCCIDKSNAV--------------------------
>KIM94424.1
----------------------------MRLLELK-D-NGKFSLTSNI-VIDIP-PYAIL
SHTWGCDN--DEVSFKNLIEGSG----------------NTK-AGYKKLQFCGEQAARD-
GLQHFWIDTCCVDKSDNT--------------------------
>KIM97192.1
----------------------------MRLLKRS-P-GGGFELVSFN-N-SDPPPYAIL
SHTWIED---QEVTYSELVAGTC----------------KDK-AGYSKIRFCIDRAAED-
GLQYSWVDTCCIN-------------------------------
>KIM98316.1
----------------------------MRLLQYN--NDGGFSLTEFF-ESDIP-KYAIL
SHRWGA----EEVTFKDLMDGTS----------------KSK-AGYSKIQFCGGQAKRN-
GLQYFWVDTCCIDKS-----------------------------
>KIN00670.1
----------------------------MRLLEIK--SGGEYSLTKDL-IDDIP-LYAIL
SHTWGKD--EEEVTFNDFVTGTG----------------NSK-IGYRKIQFCAEQTTHD-
GLKYFWVDTCCINKSNNTELS-----------------------
>KIN02876.1
----------------------------MRLLKLV-G-PGDFNLVQVP-T-HNDLPYTIL
SHTWTPG---QEVTYQELVSGRG----------------KSK-TGYKKIQFCGEQATKD-
GYLYFWVDTCCIDKTNPAELSTAINSM-----------------
>KIN03462.1
----------------------------MRLIWSK-P-GGGFKLSTFN-N-DDIPPYAIL
SHTWSEG---KEVTYDELVTGIG----------------RNK-AGYAKLCFCGERAAKD-
GLNYFWVDTCCIDKRDNVELSTA---------------------
>KIN03538.1
----------------------------MRLLELK--SSGECSLTRDL-IDNIP-PYAIL
SHTWGKD--NEEVTFQDFTQGVG----------------NSK-VGYRKIRFCKEQAARD-
GIRYVWVDTCCIDKANNTELS-----------------------
>KIN05389.1
----------------------------MRLLKFV--GPGEFSLFQVP-THNTL-PYAIL
SHTWIH---GQEVTYQELISGSG----------------KG-KTGYEKIKFCGEQAAKD-
GLLYFWVDTCCIDKSNSTELTTAINSM-----------------
>KIN06945.1
----------------------------MRLLELK--SNGECSLTRDL-TDNIP-PYAIL
SHTWGED--HEEITFQDFMQDDG----------------KSK-VGYDKIRFCKEQAKRD-
NLQYFWIDTCCIDKS-----------------------------
>KIN07923.1
---------------------------MIRLLQYN--DDGEFSLTTFF-ADITPPKYAIL
SHTWDA----EEVTFEDLQNGAG----------------TMK-AGYKKIQFCGEQARRD-
GLQYFWVDTCCIDKSSSAELS-----------------------
>KIN08366.1
----------------------------MRLLEIN--GSGEFSLIQAA-THNTL-SYAIL
SHTWTN----EEVTYRDLLNSTG----------------KS-KSGYNKIKFCGEQAAKD-
GLQHIWVDTCCIDKSNSAELSTAIISM-----------------
>KIN08841.1
----------------------------MRLLKLI--GPGQFSIIEVT-GHNTP-PYAIL
SHTWAD---GQEVSFKDFMEGNG----------------KS-KAGYRKISFCSEQAARD-
NLHYFWVDTCCIDKSNNTELT-----------------------
>KIW70532.1
----------------------------MRLLKVD--SQGEFSLTGEL-QSPLP-RYAIL
SHRWGDD--RDEIDFDDLKHESW----------------KNK-AGFAKIRFCGEQAKKD-
NLEYFWVDTCCINKANYTEYS-----------------------
>KIW70533.1
----------------------------MRLLKVD--SQGEFSLTGEL-QSPLP-RYAIL
SHRWGDD--RDEIDFDDLKHESW----------------KNK-AGFAKIRFCGEQAKKD-
NLEYFWVDTCCINKANYTEYS-----------------------
>OAK96037.1
----------------------------MRLLQSE--GDGRFSLTERV-GDNIP-PYAIL
SHTWGAD--NEEVTFKDLMDRTG----------------TDK-VGYEKLTFCGKKAASD-
GLEYFWVDTCCIDKSSSSELTEAINSMFQWYRNSTKCYVYLTDV
>OAK97378.1
----------------------------MRLLKRL-S-SGDFKLVSFN-N-ENPPPYAIL
SHTWTDG---QEVTYNELVEGTE----------------KGK-TGYDKIRFCGGRAAAD-
DLQYFWIDTCCIDKSSSYELSTAINSM-----------------
>OAL50139.1
----------------------------MRLLRST-S-GGDLELISFH-D-EHPPPYAIL
SHTWIED---QEVTYSELVAGTG----------------KQK-TGYNKILLCSRWAAAD-
DLQYFWVDTCCINKSASHELSTAINSMFRWYQH-----------
>OAL52973.1
----------------------------MRLLQRN--NDGRYTLTEFT-GDAIP-RYAIL
SHTWGAD--HDEVNLADLEKDTN----------------MIK-GGYKKIHFCADQAAKD-
NLRYFWVDTCCIDKTSSA--------------------------
>OAL56135.1
----------------------------MRLLYFN-S-SGRLTSADFS-RSTIP-PYAIL
SHTWSD----DEFLFEDLVNDTG----------------KSK-AGYEKVLFCGEQAARD-
HLQYFWIDTCCIDKWNLPELSYSINSM-----------------
>OAL56942.1
----------------------------MRLLKSL-PGDGGFELSSFD-D-EHPPPYAIL
SHTWTTG---QEVTYDDLLAGTG----------------RDK-TGYHKIRFCSERAAVD-
GLEYFWIDACCINRSIS---------------------------
>OBT63376.1
----------------------------MRLLQYK--SDGNFSLTEFF-ESDIP-KYAIL
SHRWGA----EEVTFKDLMDGTS----------------KSK-AGYSKIQFCGEQAKRN-
GLQYFWVDTCCIDKSNAV--------------------------
>OCK72823.1
----------------------------MRLLKRS-P-NGDLDLVLFD-D-DHPPSYAIL
SHTWIDG---EEVAYDELVAGTG----------------KDK-PGYAKIRFCGERAAQD-
GLQYFWVDTCCIN-------------------------------
>OCK72920.1
----------------------------MRLLRLK-S-GDDFELITFN-T-DDLPSYAIL
SHTWTDG---EEITYNELVAGTG----------------KDK-AGYTKIRFCGERAAQD-
GLQYFWVDTCCIN-------------------------------
>OCK73007.1
----------------------------MRLLELK--NHGEFSLTKDL-VVNIP-PYAIL
SHTWGED--GEEVTFTDLVDNTG----------------KNK-AGYAKIKFCGEQAAID-
GLQYFWVDTCCIDKSSSAELT-----------------------
>OCK73107.1
------------------------MLAPIRLLHFD-E-SAKLISTVF--TSNIP-QYAVL
SHTWSTRA-EDEFLFEDLAKETS----------------KSK-PGYRKIMFCGEQAKRD-
DLQYFWVDTCCIDKWNLNELSNSINSM-----------------
>OCK74319.1
---------------------------MIRLLKRS-P-SGDFELISFN-N-DDPPPYAIL
SHTWTEG---QEVTYNELVAGTG----------------KDK-AGYDKIRFCMDRAAED-
GLEYSWVDTCCID-------------------------------
>OCK74986.1
----------------------------------M--ANGDLTFRDFT-GAAVP-AYAIL
SHTWGADS--EEVSFQDIETGAG----------------KGK-AGYSKISFCEKQAVTD-
GLQYFWIDTCCID-------------------------------
>OCK75835.1
----------------------------MRLLYFD-G-SGRLASTNFI-QKTIP-PYAIL
SHTWGD----DEFLFEDLVNGTG----------------HGK-AGYEKILFCGERAAQD-
HIQYFWVDTCCIDKW-----------------------------
>OCK76426.1
----------------------------MRLLQLK--DNGEFSLIEFV-GDTIP-RYAIL
SHTWGAD--DEELTFKDLVEGTG----------------KSK-AGYKKIRFCGIQAAND-
GLHFSWVDTCCIDKSSSAELS-----------------------
>OCK81307.1
----------------------------MRLLERN--NNSEFSLTKDF-GDDIP-QYAIL
SHTWGAD--TEEVTFRDLMDGTG----------------KSK-AGYDKIRFCGEQARRD-
GLQYFWVDSCCIDKS-----------------------------
>OCK87490.1
----------------------------MRLLKPE--DDGEFSLVEFI-GDKIP-QYAIL
SHTWGAD--GEEVTFKDLMEGTG----------------KSK-TGHQKIRFCGEQVATD-
GLQYFWVDTCCIDKSSSA--------------------------
>OCK94653.1
----------------------------MRLLERN--NAGELSLTKDFVGDDIP-RYAIL
SHTWGAD--TEEVTFEDLMDGTG----------------AGK-PGYNKIQFCGEQARRD-
GLQYFWVDTCCIDKS-----------------------------
>OCL00548.1
----------------------------MRLLKLK---DGEFSLVEFV-GDNIP-RYAIL
SHTWGAD--DEEVTFKDLVEGTG----------------KDK-AGYEKIRFCGKQAAND-
GLQYSWVDTCCIDKSSSTELS-----------------------
>OCL02643.1
----------------------------MRLLRLK-S-DDDFEILTFT---DNLPSYAIL
SHTWTDG---EEVTYNELVASTG----------------KNK-AGYAKIRFCGERAAHD-
GLQYFWVDTCCIDKTTSDELSTAINSM-----------------
>OCT52689.1
----------------------------MRLLKID--RLGNLSLTEDL-QDNLP-AYAIL
SHTWGDD--KDEVKFDDLRSESW----------------KNK-AAAAKIRFCSEQAKKD-
NLTHFWVDTCCINKANSTEYS-----------------------
>OQV11207.1
----------------------------MRLLKFD--DWGELSLTEDL-QDNIP-PYAIL
SHTWGDD--RDEVTFDDLKHESY----------------KSK-GGYSKIRFCGEQARKE-
NLEHFWVDTCCINKA-----------------------------
>ORY63343.1
----------------------------MRLLKLQ--HGGELSLTKDL-VDDIP-PYAIL
SRTWGSD--DEEVTFKDLAEDMG----------------KTK-AGFRKIRFCGEQAAHD-
DLQHFWVDTCCIDKSNSAELS-----------------------
>ORY68401.1
----------------------------MRLLKRS-P-NGDIKLISVK-NDDDRPPYATL
SHTWTNS---QEVTYNELVAGAG----------------KDK-TGYAKIRFCMDRDAQD-
GIEYCWVDTCCIDRSI----------------------------
>OSS47585.1
----------------------------MRLLKRL-P-SGGFDLVSFN-N-DDIPEYAIL
SHIWTEG---QEITYDELLAGSG----------------QDK-TGYAKIRFCGDQAAAD-
KLEYFWVDTCCIKKSDIVELSTAINSM-----------------
>OTB04378.1
----------------------------MRLLEIS--DSGQVSFTGDLE-NDIP-PYAIL
SHTWGSD--DQEIKFDDIRGQTG----------------QTK-NGYKKIDFCQKQATKD-
GLRYFWIDSCCINQDSTAELSKAIISMFRWYHD-----------
>PMD13638.1
----------------------------MRLLHFN--NDGESSLTQFF-DD-IP-PYAIL
SHTWGL----EEVTFKDMMEGDG----------------KRK-AGFDKIRFCGEQARRD-
GLQYFWVDTCCIDKSNGTELQGSINSMFRWYRD-----------
>PMD13864.1
----------------------------MRLLHYN--SDGEFSLTQFF-DD-IP-RYAIL
SHTWGQ----EEVTFKDIMEGNG----------------ASK-TGFDKIRFCGEQARRD-
RLQYFWVDTCCIDKSSSAELT-----------------------
>PMD14106.1
----------------------------MRLLERD--SNGEFSLTKDL-VNNLP-AYAIL
SHTWGDD--NQEVTFQDLTERSG----------------KSK-AGYQKIRFCGEQAARD-
GLRYFWVDTCCINKSDAA--------------------------
>PMD17181.1
----------------------------MRLLEYN--SDGEFSLTKDFLAGMIP-EYAIL
SHTWGAD--TEEVTFRDLMDGTG----------------KSK-AGYDKIRFCGEQANRD-
GLQYFWVDTCCIDKS-----------------------------
>PMD21304.1
----------------------------MRLLELV--GPNEYSLVQAP-THNTL-PYAIL
SHTWIE---GQEVTYQDLITGAG----------------KG-KSGYDKIKFCAEQAATD-
GFQYFWVDTCCINKSDSTELTTAINSM-----------------
>PMD24975.1
----------------------------MRLLKLV-G-PGDFSLVQVP-T-HNDLPYTIL
SPTWAPG---QEVTYQELISGGG----------------KRK-TGYEKIKFCGEQATKD-
GYLYFWVDTCCIDKTNPAELSTAINSM-----------------
>PMD25101.1
----------------------------MRLLQYN--KDGEFSLTKDFVGSEIP-EYAIL
SHTWGPD--TEEVTYKDLIDGTG----------------KNK-VGYEKIRFCGEQARRD-
GFQYFWVDTCCIDKS-----------------------------
>PMD27181.1
----------------------------MRLLQFD--DNGKLSLTEFF-ESAIP-NYAIL
SYRWGT----DEVTFKDLTDGTS----------------KSKASGYSKIQFCGEQARRD-
GLKYFWVDTCC---------------------------------
>PMD33596.1
----------------------------MRLLERD--INGEFRLTKDLGKDDIP-PYAIL
SHTWGDD--DQEVAYEDLSKGVG----------------RSK-AGYRKIRFCGEQAALD-
GLQYFWVDTCCIDKTNAV--------------------------
>PMD43852.1
----------------------------MRLLHLE---SGNLSLTEDYT-EHVP-PYAIL
SHTWGKD--TEEVTFDDFKAGNY----------------IDK-TGYTKIRFCGEQAARD-
GLQYFWVDTCCIN-------------------------------
>PQE03566.1
--------------------------MRMRLLHLE---SGNLSLTEDYT-EHVP-PYAIL
SHTWGKD--TEEVTFDDFKAGNY----------------IHK-TGYTKIRFCGEQAARD-
GLQYFWVDTCCINKSNHTELS-----------------------
>PQE06061.1
----------------------------MRLLHYN--NDGEFSLTEFF-ESDMP-KYAIL
SHRWGA----EEVTFRDLMDGTS----------------KNK-AGYSKIQFCGKQAKRN-
GLQYFWVDTCCIDKS-----------------------------
>PQE10720.1
---------------------------MIRLLQYN--NDGDFSLTEFF-ESDIP-KYAIL
SHRWGA----EEVTFKDLIDGTS----------------MSK-AGYSKIRFCGKQAKRN-
GLQYFWVDTCCIDKSNAV--------------------------
>PQE11540.1
----------------------------MRLLQYN--NDGDFSLTEFF-ESDIP-KYAIL
SHRWGA----EEVTFKDLIDGTS----------------KSK-AGYGKIRFCGEQAKRN-
GLQYFWVDTCCIDKSNAV--------------------------
>PQE15613.1
----------------------------MRLLEMK--SLGEFSLIQVT-THNTP-PYAIL
SHTWTD----QEVTYQDLISGAG----------------KS-KSGYEKIEFCGEQAAKD-
GLRYFWVDTCCIDKS-----------------------------
>PQE27903.1
----------------------------MRLLKRL-P-NGAFELNSFD-D-GNFPPYAIL
SHTWTE----DEVTYDELLAGTG----------------KHK-AGYAKICFSGERAAQD-
NLQYFWVDTCCINKSI----------------------------
>PQE29295.1
----------------------------MRLLQHN--NDSDFSLTEFF-ESDIP-KYAIL
SHRWGA----EEVTFKDLTDGTG----------------KS------------KEAKRN-
GLQYFWVDTCCIDKS-----------------------------
>PQE30006.1
----------------------------MRLLKRL-L-NGDFALASFD-D-ENFPPYAIL
SHTWTE----DEVTYDELIAGTG----------------KDK-AGYAKICFCGERAAQD-
GLQYFWVDTCCINKSI----------------------------
>PQE33503.1
----------------------------MRLLEIK--SPGEFSLIQVA-AHNTP-PYAIL
SHTWTD----QEVTYQDLISGAG----------------KS-KSGYEKIEFCGEQAARD-
GLRYFWVDTCCIDKSDPA--------------------------
>PSN62651.1
----------------------------MRLLECK--GDGNYGLTEFL-GRDIP-PYAIL
SHTWGSD--DAEVTFRDVTEGIN----------------KTK-DGFKKIQFCSEQAAKD-
NLRYFWVDTCCIDKTSSA--------------------------
>PVH67480.1
----------------------------MRLLHYN--TDGGFSLTEFF-EGDIPKKYAIL
SHRWGA----EEVNFKDLTDGTS----------------KGK-AGFGKIQFCGEQAKHD-
GLQFFWVDTCCIDKSNAV--------------------------
>PVH67512.1
----------------------------MRLLQCN--NDGDFSLTEFF-EGDIP-KYAIL
SHRWEA----EEVTFEDLQNGTG----------------TKK-AGYEKIRFCGEQAGRD-
GLKYFWVDTCCIDKSSSA--------------------------
>PVH68214.1
----------------------------MRLLKLN-G-PDEYSLVQAP-T-HNNLAYAIL
SHTWTEG---QEVTYQDVITGTG----------------KGK-SGYDKIKFCAEQAATD-
GFLYFWVDTCCINKSDSTELTTAINSM-----------------
>PVH70392.1
----------------------------MRLLQYN--NDGDFSLTEFF-EGDIPKKYAIL
SHKWGA----EEVTFKDLTDDTS----------------KGK-VGYGKIQFCGEQARRD-
GMQYFWVDTCCIDKSNAV--------------------------
>PVH70828.1
----------------------------MRLLQYN--NDGNFSLIEFF-EGDIPKKYGIL
SHRWGA----EEVTFKDLTDGTS----------------KDK-AGYRKIQFCGEQARRD-
GLQYFWVDTCCID-------------------------------
>PVH72509.1
----------------------------MRLLQYT--DDGDFSLTEFF-ESDIP-KYAIL
SHRWGV----EEVAFADLINSTG----------------KSK-AGYSKIRFCGEQARRD-
KLHYFWVDTCCIDKS-----------------------------
>PVH75977.1
----------------------------MRLLQCN--NDGDLSLTEFV-ENDIP-KYAIL
SHRWGA----EEVIFRDLIDGTS----------------KVK-AGYGKIQFCGEQSRRD-
GLQHFWVDTCCIDKSNTVEYQHAINSMFRWYRD-----------
>PWO19065.1
----------------------------MRLLKSL-PAGGGFELTSFG-D-DLAPPYAIL
SHTWTDG---QEVTYNELLAGTG----------------ADK-RGYAKIRFCGERAAAD-
GLEYFWVDTCC---------------------------------
>PWO27345.1
----------------------------MRLLKSL-PAGGGFELTSFG-D-DLAPPYAIL
SHTWTDG---QEVTYNELLAGTG----------------ADK-RGYAKIRFCGERAAAD-
GLEYFWVDTCC---------------------------------
>PZD01839.1
----------------------------MRLLKSL-PAGGGFELTSFG-D-DLAPPYAIL
SHTWTDG---QEVTYNELLAGTG----------------ADK-RGYAKIRFCGERAAAD-
GLEYFWVDTCC---------------------------------
>PZD02028.1
----------------------------MRLLKSL-PAGGGFELTSFG-D-DLAPPYAIL
SHTWTDG---QEVTYNELLAGTG----------------ADK-RGYAKIRFCGERAAAD-
GLEYFWVDTCC---------------------------------
>PZD03780.1
----------------------------MRLLKSL-PAGGGFELTSFG-D-DLAPPYAIL
SHTWTDG---QEVTYNELLAGTG----------------ADK-RGYAKIRFCGERAAAD-
GLEYFWVDTCC---------------------------------
>PZD43013.1
----------------------------MRLLKSL-PAGGGFELTSFG-D-DLAPPYAIL
SHTWTDG---QEVTYNELLAGTG----------------ADK-RGYAKIRFCGERAAAD-
GLEYFWVDTCC---------------------------------
>RDL31839.1
----------------------------MRLLHFD-S-SERLTQTNFS-GKTIP-PYAIL
SHTWGG----DEFLFEDLVNGTG----------------KSK-VGYEKILFSGEQAARD-
HLQYFWVDTCCIDKW-----------------------------
>RDL36051.1
----------------------------MRLLEYN--SDGEFSLAEFF-GDDTP-RYAIL
SHTWGV----EEVTFEDLTNGTG----------------KKK-AGYSKIRFCGEQTRRD-
GLQYFWVDTCCIDKSNTG--------------------------
>RDL41338.1
----------------------------MRLLHIE-SETGRLT-WSFY-GSAIP-PYAIL
SHTWGD----GEVTFEDLVNGTE----------------KSK-TGYQKILFCGEQAARD-
HLKYFWVDTCCIDKW-----------------------------
>RDL41545.1
----------------------------MRLLKLV--GPGDLSLVQVP-THNDL-PYTIL
SHTWTP---GQEVTYQELISGGG----------------KS-KTGYEKIKFCGEQATRD-
GYLYFWVDTCCIDKSNPAELSTAINSM-----------------
>RDW58832.1
----------------------------MRLLTCN--SDNSFSLTEFT-EHEVP-SYAIL
SHTWGAN--GEEVTFEDLNNATD----------------QNK-AGYEKLKFCGEQAARD-
GLQYFWVDTCCINK------------------------------
>RDW59079.1
--------------------------MSIRLLQLD-N-HGAFSLTEF-TGPVTP-SYAIL
SHTWGPD--SDEITFADIGNHL----------------EKTK-AGYEKLRFCAERAFHD-
SLKYFWVDTCCINKSDGVELQHAINSM-----------------
>RDW63598.1
--------------------------MSIRLLQRD-D-HGTFGLTEY-TSPVTP-PYAIL
SHTWGRD--GEEVTFADIENDS----------------EKTK-AGYEKLRFCAERAFHD-
NLKYFWVDTCCINKSDGVELQHAINSM-----------------
>RFU23585.1
----------------------------MRLLERD--NNNGFRLTPHF-IDNIP-PYAIL
SHTWGAD--TEEVTFRDIIDGAS----------------KDK-AGYNKIWFCGDQARHD-
GLQYFWVDTCCINKS-----------------------------
>RFU30253.1
----------------------------MRLLEHN--NENGFSLTQDFGDDDIP-GYAIL
SHTWGKD--NEEVTFRDLIDGTG----------------KSK-TGYNKIRFCGEQAERD-
GLQYFWVDTCCID-------------------------------
>RFU30805.1
----------------------------MRLLKYN--NASEITLTENLFGDDIP-KYAIL
SHTWGT----EEVSFKELMAGTG----------------KNK-AGYHKIQFCGTQADRD-
GLKYFWVDTCCIDKS-----------------------------
>RFU34880.1
----------------------------MWLLKLT--EPGQFSLIEVA-RNNTP-PYAIL
SHTWTD---GQEVSFKDLMEGNS----------------TNKAAGYRKISFCGEQAARD-
NLQYFWVDTCCIDKS-----------------------------
>XP_001585857.1
----------------------------MRLLEMK--SPGEFSLIHVA-THDTL-PYAIL
SHTWTD----QEVTYKDLISGTG----------------KS-KSGYKKIKFCGEQAAKD-
GLRYFWVDTCCID-------------------------------
>XP_001587518.1
----------------------------MYLLEMK--SPGEFSLIYVA-THDTL-PYAIL
SHTWTD----QEVTYKDLISGTG----------------KS-KSGYKKIKFCGEQAAKD-
GLRYFWVDTCCID-------------------------------
>XP_001592704.1
----------------------------MRLLEMK--SPGEFSLIHVA-THDTL-PYAIL
SHTWTD----QEVTYKDLISGTG----------------KS-KSGYEKIKFCGEQAAKD-
GLRYFWVDTCCID-------------------------------
>XP_001935281.1
----------------------------MRLLKSL-PAGGGFELTSFG-D-DLAPPYAIL
SHTWTDG---QEVTYNELLAGTG----------------ADK-RGYAKIRFCGERAAAD-
GLEYFWVDTCC---------------------------------
>XP_007691188.1
----------------------------MRLLKSS-ATGSGFELTSFN-D-DLVPPYAIL
SHTWTEN---QEVTYDELLKGTG----------------TDK-DGYAKIRFCGERAAAD-
GLEYFWVDTCCINKA-----------------------------
>XP_007695162.1
----------------------------MRLLKSS-VTGSNFELTSFD-D-DLAPPYAIL
SHTWTEN---QEVTFDELLKGTS----------------KDK-DGYAKIRFCGERAAAD-
GLEYFWVDTCCINKATSDELSTAVNSIFHWYQ------------
>XP_007699929.1
----------------------------MRLLKRL-SAGGGFELTSFS-D-DHVPPYAIL
SHTWKDG---QEVTYNELLAGTG----------------VGK-RGYAKIRFCGERAAAD-
GLEYFWVDTCC---------------------------------
>XP_007756817.1
----------------------------MRLLKID--GAGGLSLTEDL-QDNLP-AYAIL
SHTWGDD--KDEVNFDDLRSESW----------------KKK-AGAAKIRFCGEQAKKD-
NMAHFWVDTCCINKANSTEYS-----------------------
>XP_007804926.1
----------------------------MRLIKDE--GHRNLSLVEQY-DENIP-HYAIL
SHTWGAD--GEEVTFKDLMKGTG----------------KNK-AGYKKIEFCRNQAARD-
GLQFFWVDTCCIDKSSSAELS-----------------------
>XP_007834232.1
----------------------------MRLLQLR--DG-ELTLSNH--PNEAVPEYAIL
SHTWGLD--DEEVTFQDLMQKQG----------------KDK-IGYKKLMFCGQQAKRD-
GLDYFWVDTCCIDKA-----------------------------
>XP_007839356.1
----------------------------MRLLKFS--QDGTLAFTHDIT-NDIP-PYAIL
SHTWGND--GDEVIFEDILSRTG----------------KHK-KGYEKIEFCGHQAAAD-
GLHYFWVDTCCINKS-----------------------------
>XP_008077250.1
----------------------------MRLLECT--ADGDLSLTKDL-FKDIP-PYAIL
SHTWGDD--DQEITYKEVMDGSG----------------KSK-AGYRKIQFCGEQARRD-
SLEYIWVDTCCINKGDPV--------------------------
>XP_013270448.1
----------------------------MRLLKFD--SRGELSLTKDL-TEDIP-SYAIL
SHTWGAD--DEEVTFDDLKIGSS----------------RNK-AGYAKILFCGKQANKD-
GLQYFWVDTCCIDKANHTALS-----------------------
>XP_013273250.1
----------------------------MRLLKSE--NRGEPSLTKDL-IEDIP-SYAIL
SHTWGAD--EEEVTFNDVKDRSS----------------KSK-AGYVKIQFCEEQARRD-
GLQYFWVDTCCIDKANHTELS-----------------------
>XP_013276015.1
----------------------------MRLLKFD--DQGELSLTEDL-RDGIP-PYAIL
SHTWGDE--KDEVDFEDLKHKSI----------------KNK-AGYAKIRFCGEQAKKD-
NLDYFWVDTCCIDKTHNIEYS-----------------------
>XP_013279982.1
----------------------------MHLLKFD--NQGELSLTEDL-HDGIP-PYAIL
SHTWGDD--KDEVDFDDLKHKSF----------------KSK-AGYAKIRFCGEQAKKD-
NLEYFWVDTCCINKANNTQYS-----------------------
>XP_014557312.1
----------------------------MRLLKSS-ITGSGFELASFN-D-DLTPPYAIL
SHTWTEN---QEVTYDELLKGTG----------------TDK-DGYAKIRFCGERAAAD-
GLEYFWVDTCCINKA-----------------------------
>XP_016208218.1
----------------------------MRLLKAS-S-IGGFQLVSFP-D-DSTPPYAIL
SHTWSQD---QEVTYSDLVGGTG----------------RGK-TGFAKIRFCMDRAAYD-
GITYCWVDTCCIDKSDSAELSTAINSMFRYYQH-----------
>XP_016208424.1
----------------------------MRLLKAS-S-VGSFKLVYFP-D-DSTPPYAIL
SHTWSEG---QEVTYSDLMAGTG----------------RKK-TGFAKIRFCADRAAYD-
GFAYYWIDTCCINKS-----------------------------
>XP_016208987.1
----------------------------MRLLNTS-S-LSSFELVSFP-D-DSTPSYAIL
SHTWIEG---QEVTYSDLMTGTG----------------RDK-SGVAKIRFCVNRAAHD-
GIPYCWVDTCCINRS-----------------------------
>XP_016234458.1
----------------------------MHLLKFD--DQGVLRLTGYL-HGGIP-RYAIL
SHTWGDD--EDEVDFDDLKHQSF----------------ENK-AGYTKIRFCGEQAKKD-
RLEHFWVDTCCINKANNTEFS-----------------------
>XP_016237476.1
----------------------------MHLLECG--GGGDLRLTRDL-TDNIP-AYAIL
SHTWGAD--EDEVTFADIQTGSG----------------KSK-KGYKKIQFCREQARKH-
GLQYFWVDTCSIDKANHTELS-----------------------
>XP_018029451.1
---------------------------MIRLLKCL-PGDDGFELASFD-D-DLAPPYAIL
SHTWIEG---QEVTYSELLAGSG----------------VDK-GGYKKIRFCGEQATAD-
DLEYFWIDTCCIDKSNSVELSTAINSMFRWYQH-----------
>XP_018034078.1
----------------------------MRLLYFD-S-FRRPTSADFS-RKTIP-PYAIL
SHTWGD----DEFLFEDLVNGTG----------------KSK-AGYEKIMFCGEQATRD-
SLQYFWVDTCCIDKWKITELSHAINSM-----------------
>XP_018035537.1
----------------------------MRLLKYL-P-DGGFGLTSFD-D-DSTPPYAIL
SHTWTEG---QEVTYHELLEGTD----------------PKK-DGYTKIRFCGERAAKD-
GLEYFWVDTCCIDKSRSDELSTAINSM-----------------
>XP_018038718.1
----------------------------MRLLQRL-P-SGTYELTYFD-H-DDPPPYAIL
SHTWEQG---QEVSYQELNAGAG----------------RDK-TGFKKIRFCRERAAAD-
KLQYFWVDTCCIDKTNIGELDTAINYM-----------------
>XP_018041405.1
----------------------------MRLLNCL-P-DGGFGLTSYD-D-DSIPPYAIL
SHTWTEG---QEVTYNELLAGTD----------------TKK-DGYSKIRFCGERAAKD-
GLKYFWVDTCCIDKSRSDELSTAINSM-----------------
>XP_018042759.1
----------------------------MRLLQRL-S-SGTYELTYFD-H-DDPPPYAIL
SHTWREG---QEVSYQELIAGAG----------------RDK-KGFEKICFCGERAEAD-
RLQYFWVDTCCIDKTNISELDTAINYM-----------------
>XP_018061373.1
----------------------------MRLLRNK-P-GGGFELSNFN-T-DDTPPYAIL
SHTWSEG---EEVTYDELVAGEG----------------KNK-AGYAKLRFCSERATKD-
DVSYFWVDTCCIDKR-----------------------------
>XP_018065272.1
----------------------------MRLLERN--NDGEFSLTKDF-GDHVF-RYAIL
SHTWGAD--TEEVTFRDLMDGTG----------------KSK-AGYGKIRFCGEQARRD-
GLYYFWVDTCCIDKSNNT--------------------------
>XP_018070369.1
----------------------------MRLLQSD--GDGNLSLTEFL-EDNVP-KYAIL
SHRWGA----EEITFKDLTNGMS----------------KDK-AGYGKIQFCGKQARRD-
GLQYFWVDTCCIDKSNAVEYQHAINLMFRWYRD-----------
>XP_022507982.1
----------------------------MRLLKFD--DQGELSPTGDL-QDDIP-PYAIL
SHTWGDD--KDEVNFDDLKHQSF----------------KNK-AGYAKIRFCGKQAKKD-
NLKYSWVDTCCINKANNTEYS-----------------------
>XP_024548102.1
----------------------------MRLLEMK--SPGEFSLIHVA-THDTL-PYAIL
SHTWTD----QEVTYQDLISGTG----------------KS-KSDYEKIKFCGEQAAKD-
GLRYFWVDTCCIDKS-----------------------------
>XP_024728517.1
----------------------------MRLLYFN-S-SKRLASTDFS-GKTVP-PYAIL
SHTWDG----DEFLFEDLVNDTG----------------KTK-AGYEKIQFCGEQAARD-
NLQYFWVDTCCIDKWNICELSNAINSMFLWYR------------
>XP_024731263.1
----------------------------MRLLHYN--DDGEFSLTQFF-DD-IP-PYAIL
SHIWGL----EEVTFGDMMDRNM----------------TSK-TGFDKIRFCGEQARRD-
GLQYFWVDTCCIDKTSSA--------------------------
>XP_024731325.1
----------------------------MRLLARD--SGGEFSLTKDL-V-DLP-AYAIL
SHTWGGD--DEEVTYSDMIDGSG----------------KFK-TGHRKIRFCGEQAARD-
GLQYFWVDTCCIKKS-----------------------------
>XP_024736148.1
----------------------------MHLLEMK--SQGEFSLIQVA-THNTL-PYAIL
SHTWTD----QEVTYQDLINSAG----------------KS-KSGYEKIKFCGEQATRD-
GLQYFWVDTCCIDKSNSAELSTA---------------------
>XP_024739548.1
--------------------------MRMRLLHLE---SGNLSLTEDYT-EHVP-PYAIL
SHTWGKD--TEEVAFDDFKAGNY----------------IDK-TGYTKIRFCGEQAARD-
GLQYFWVDTYCINKSNHTELS-----------------------
>XP_024743144.1
----------------------------MRLLEIK--GPGEFSLVQVS-SHTTP-SYAIL
SHTWTD---GQEVTYQDLVNGTG----------------NS-KSGYDKIKFCGEQATRD-
GLRYFWVDTCCIDKS-----------------------------
>XP_007687741.1
----------------------------MRLLEIQ--HDGTIALTEDLKSASNVPAYAIL
SHTWLS---DQEVTFDEFTRGLG----------------RDK-AGFDKIRFCAQQAQQD-
GLRYFWVDTCCINKA-----------------------------
>XP_008076781.1
----------------------------MRLLTHN-ATNNTYTLHDFT-NRDIP-SYAIL
SHTWGPT--DSEITFQDLHTSTP---------------SDAK-PGWLKLAFCAAQALKD-
KLQYFWVDTCCIDKS-----------------------------
>XP_013277970.1
----------------------------MRLLKAG--SDGTLRLTKNL-SKNIP-RYAIL
SHTWSTND-EDEVTFADLNDGSG----------------KNK-DGYVKIHFCWTQAQKDN
NIQHFWVDTCCIDKS-----------------------------
>XP_013953958.1
----------------------------MRLLDCD--ND-RFQLIKA--PAGNIPRYAIL
SHTWDSD--TQEVTFRDLVDGTG----------------IEK-TGYDKIRFCAAQARRD-
GLRYIWVDTCCIDKANNT--------------------------
>XP_014555200.1
----------------------------MRLLKTN-D-DGSFSLVGPQ-RSDIS-PYAIL
SHTWGADH--DEVTYQDLSNGTG----------------RKK-DGYKKLTFCMEQAAKD-
DLYHSWINTC----------------------------------
>XP_016208245.1
----------------------------MQLLHFD--ESGRPVLTDFA-RKTIP-HYAIL
SHRWWGD--ADKVHYHNILNNTY----------------AS-KDGFRKLEFCAKQASQD-
HLQYFWIDTCCFDRY-----------------------------
>XP_016208178.1
----------------------------MQLLHFD--ESGRPVLTDFA-GKTIP-RYAIL
SHRWWGD--ADEVHYHDILNNTY----------------AS-KDGFRKLEFCAKQASQD-
HLQYFWIDTCCFDRYNNLERSNA---------------------
>XP_016208892.1
----------------------------MRLLYFD-T-SGTLKSKVF--SSEIP-DYAIL
SHTWDPNGHDVEFTYEDLMKNTG----------------RDK-AGFKKIMFCGQQAAHD-
NLDYFWVDTCCINQW-----------------------------
>XP_016208351.1
----------------------------MRLLYFD-T-SGTLKSKVF--SSEIP-DYAIL
SHTWDPNGHDVEFTYKDLMKNTS----------------RDK-AGFKKIMFCGQQAAHD-
NLDYFWVDTCCINQW-----------------------------
>XP_016209848.1
----------------------------MRLLSLN-S-DGSLDWAVFK-KDMLP-PYAIL
SHTWGPD--EDEVTFTDLTSGQA----------------RNK-AGYRKIMFCGEQAARD-
GLRHFWVDSCCIDKTNSA--------------------------
>XP_016209853.1
----------------------------MRLLSLN-S-NGGLDWAVFK-KDRLP-PYAIL
SHTWGPD--EDEVTFTDLTSGQA----------------RNK-AGYRKIMFCGEQAARD-
GLRHFWVDSCCIDKTNSAELTKAINLM-----------------
>XP_016238017.1
----------------------------MRLLQCS--ESGKFILTKDLI-EPVP-PFAIL
SHTWAAD--TEEVTYRDIVEGHG----------------ETK-AGYDKIRFCGERAKCD-
NLEYFWVDTCCIDRSSS---------------------------
>XP_018066293.1
-------------------------MAFIRLLHRQ--SDGEIVFRKTT-SGDVP-AYAIL
SHTWG----DEEVIFQDMEAGADS-------------KTVSK-AGWEKIQFCAKQAAAD-
GLQYFWVDTCCIDKKNAVELGAAINSM-----------------
>XP_018069731.1
----------------------------MRLLQFN--NDGAFSLTEFF-ESDIP-KYAIL
SHRWGP----EEVTLADLKNGNG----------------KKM-AGYGKIQFCGEQAKRD-
GLQYFWVDTCCIDKS-----------------------------
>XP_018136329.1
----------------------------MRLLRMN-SDG-TFSLIQFR-EHDVP-SYAIL
SHTWRG---EHEPTFQDVIGSTTAK-----------T-NEND-PNFDKLYFCGKQAKKD-
RLQYFWVDTCCIDKTSSA--------------------------
>XP_003720724.1
----------------------------MRLLRMN-NDG-SFSLIEFNSSHNIP-SFAIL
SHTWRG---DHEPTLQDIKDSVAND-----------SATRDL-RPLDKLYFCGERIKKD-
KLQYFWVDTCCIDKSSSA--------------------------
>XP_018137106.1
----------------------------MRLLKCD-D-VGNYSLTPDLSSDDVP-PYAIL
SHTWGPD----EVVFTDLAKTP--------------GDWQHK-AGYRKIELCANQARRH-
GLKFFWVDTCCIDKSNSTALQTAINSMFRWYRD-----------
>EXU97158.1
----------------------------MRLLKRD-D-IGNYSLTPDLSSDDVP-PYAIL
SHTWGPD----EVVFQDLTTTP--------------GDWQRK-AGYHKIEFCADQARRH-
GLEFFWVDTCCIDKS-----------------------------
>XP_007811147.1
----------------------------MRLLQRD-E-AGNLSLTPDLSSDHVP-PYAIL
SHTWGPD----EVIFADLAKVP--------------GGWQRK-AGYRKIEFCAEQARRH-
GLQFFWVDTCCIDKS-----------------------------
>XP_007817474.1
----------------------------MRLLQRD-E-AGNCSLTPDLSSDDVP-PSAIL
SHTWGPD----EVFFADLAKTP--------------SDWQHK-AGYHKIKFCADQVRRH-
GLQFFWVDTCCIDKS-----------------------------
>XP_007825903.2
----------------------------MRLLKRD-D-IGNYSLTPDLSSDDVP-PYAIL
SHTWGPD----EVVFQDLTTTP--------------GDWQRK-AGYHKIEFCADQARRH-
GLEFFWVDTCCIDKS-----------------------------
>XP_018143922.1
----------------------------MRLLQLQ-D--GFLSLTDD-LIQNIP-PYAIL
SHTWGQD--KAEVHFDDIKSGVQLQA-------VASHHGEKQ-LGYRKIQFCGLQAVAS-
GLRFFWVDTCCIDKSNSAELS-----------------------
>XP_018380266.1
----------------------------MRLLEIA-PDGSSLSFTND-LLDKIP-PYVIL
SHTWGND--EDEVTYDDIITGNA---------------ENKA-YGYAKIRFCMKQACLD-
GIRHMWVDTCCINKSSFTELS-----------------------
>XP_018688076.1
----------------------------MRLLERK--PNGDLAFQEFT-REDVP-AYAIL
SHTWLTDN-NEEISFHDVEAGTG----------------KGK-AGWKKIEFCADKASAD-
GLRYFWIDTCCID-------------------------------
>OQU94929.1
----------------------------MRLLERR--PDGNLVFREST-DNDLL-AYAIL
SHTWLINN-NEEVSFQDVEAGTG----------------KSK-AGWRKIQFCADKAAAD-
GLRYFWIDTCCID-------------------------------
>XP_016233511.1
----------------------------MRLLERK--PNGEFGFQEFA-KGDVP-AYAIL
SHTWLTDN-NEEISFHDVVAGTG----------------KRK-AGWKMLEFCADKASGD-
GLRYFWIDTCCID-------------------------------
>XP_016250009.1
----------------------------MRLLERR--PDGNLVFREST-DNDLL-AYAIL
SHTWLINN-NEEVSFQDVEAGTG----------------KSK-AGWRKIQFCADKAAAD-
GLRYFWIDTCCID-------------------------------
>XP_016256881.1
----------------------------MRLLERK--PNGDLAFREST-RTDIP-AYAIL
SHTWSRDS-NDEISFHDVEAGTG----------------EGK-AGWKKIEFCADKASAD-
GLRYFWIDTCCID-------------------------------
>XP_024738313.1
----------------------------MRLLETL--PNGDFRLTKQSLDNAIP-PYAIL
SHTWGDA--SQEVTFEDMDHGSG----------------KNK-AGYQKIRFCSEQASRD-
GLQYFWIDSCCI--------------------------------
>EPE06925.1
----------------------------MRLLQIT-D--TGFSLTDF-LLNNIP-PYAIL
SHTWGLA--SDEVTYDDMKNGN----------------GQTK-AGYAKLEFCAKQAKRD-
GLRFFWVDTCCIDKT-----------------------------
>OAA63371.1
----------------------------MRLLRRC--NDGALRLERYTDRSKRP-PYAIL
SHTWGSD--DEEVTYKDMLNESG----------------TGK-VGYEKIRFCAEQAMRD-
GLEYFWVDTCC---------------------------------
>XP_007838425.1
----------------------------MRLLQLD-S-NGQYSLTADLPCKDIP-PYAIL
SHTWGSE----EVVFTDLSKPP--------------HDWQNK-SGFDKIRFCAEQAKRD-
GLQYFWVDTCCIDKS-----------------------------
>PPJ58851.1
----------------------------MRFLEVV-DDDDEFRLTKDFHENNIPSCYAVL
SHTWGED--GDEVTFQDMQEGSG----------------IGK-PGFGKIKFCARQARCD-
GIKYFWIDTCCIDKSNSV--------------------------
>XP_023452723.1
----------------------------MRFLEVD--DGDGFRLTRDFPENDISRTYAVL
SHTWGED--GDEVIFQDMQQGGG----------------TDK-PGFGKIRFCAERAQCD-
GIKYFWIDTCCINKNNQFELSKSIISM-----------------
