# Supplementary material for: Exploring a diverse world of effector domains and amyloid signaling motifs in fungal NLR proteins
Source: PLoS Comput Biol. 2022 Dec 21;18(12):e1010787. doi: 10.1371/journal.pcbi.1010787 (PMC9815663; doi:10.1371/journal.pcbi.1010787)
Supplement: S2 Data — The alignments were calculated using ClustalOmega for 127 MMseqs2 clusters with at least 20 member sequences. (GZ) [file pcbi.1010787.s009.tar.gz › POR31696_aligned.fa]

>POR31696.1
------------------------------------------------------------
---------------MPNAAGNINA-RNNAEVQIGDRINV--------------------
---------------YQTAERCLADL-R------ITDPR-HDKVRIEDTKG---GLLQDS
YRWVLAHDDFLRWRDDES-R--------
>CAL30200.1
-----------------------------------------------------------M
----------DQY-----------N-SEDSKIQLRKLIDVAG------------------
----ALEKQQEKRHQDDGDKQCLRDL-L------ETDPR-DDKTRIEDTKG---GLLRDS
YRWILDHADFQRFRDDPQ-S--------
>CEF74871.1
-----------------------------------------------------------M
L------DNRTIAG--------SQF-GDSAQIHLGDNNYN--------------------
-------------CSHDDKKRCLLDL-R------MTDPK-LDKARIVQAKG---GLREES
YCWIFENEDFKQWKDTES-DS-------
>OBS28611.1
-----------------------------------------------------------M
S------GHRTITE--------NNF-RDGTRIHQGDNYYN--------------------
-------------FSHDDKKKCLLDL-R------ITDPS-HDKARIEQSKG---GLREES
YCWIFENEEFKQWKKSES-DS-------
>PCD36342.1
-----------------------------------------------------------M
L------DNRTIAG--------SQF-GDSAQIHLGDNNYN--------------------
-------------CSHDDKKRCLLDL-R------MTDPK-LDKARIVQAKG---GLREES
YCWIFENEDFKQWKDTES-DS-------
>XP_009260069.1
-----------------------------------------------------------M
S------GHRTIAE--------SQF-GDSARIHLGDNNYN--------------------
-------------CSHDDKKRCLLDL-R------ITDPK-IDKARIVQSKG---GLREES
YCWIFENEDFKQWKDSES-DS-------
>XP_011318495.1
-------------------------------------------------MTTRDCSHQAL
V------STQARPAYSFCH-TTGCL-IIEQSLEIKLTKKS--------------------
-------------GSHDDKKRCLLDL-R------MTDPK-LDKARIVQAKG---GLREES
YCWIFENEDFKQWKDTES-DS-------
>XP_025590184.1
-----------------------------------------------------------M
S------DYRTIAE--------SNF-RDGVRIHQGDNYYK--------------------
-------------CSHDDKKRCLLDL-R------ITDPA-HDKARIKQSKG---GLREES
YCWIFENEDFKQWKKSKS-DS-------
>CEJ57454.1
---------------------------------------MG-------------------
----------------SSIRFDGSN----SGLQVANNNAPITANFN--------------
-----------------NLINIESSLSIVYEAAFDSWEE-QHED----------ICLTGT
RTDVLD--QIETWEASPQ-ARC------
>CEJ60880.1
------------------------------------------------------------
--------------MGSRSSASFDGSTNLGGFQNGINNGTINV------------FK---
-----EDG----------DNECLSAL-L-STHPRVSDPG-AHIRKIEEEKG---GLLKDS
YEWMIHHPSFRQIQFDDQ-K--------
>CRL31138.1
------------------------------------------------------------
-------------MAAIMA-CTVSYDGSNTGIQVGQNNGHIIT------------QF---
-L----------QSETSLNQACLRDL-R------TTNPH-HDKDRIENTNG---GLLKDS
YCWILDNEEFQQWQNNQS-NC-------
>CDM37255.1
------------------------------------------------------------
-----------------MA-YTTSYGGSNSGFQVGQNLGHITN------------QF---
-L----------QSETSWNQACLRDL-R------TTDPK-HDKDRIQNTNG---GLLKDS
YCWVLDNDEFQQWRDNQN-NC-------
>CEJ62576.1
------------------------------------------------------------
-----------------MA-STTSFGDSNSGLQAAIINGNVTA------------QF---
-E----------QS-ALLNQACIRDL-R------TTHPP-DDKDRIQNTNG---GLLRDS
YSWILDNEGFKQWQDSRE-S--------
>CEJ62717.1
------------------------------------------------------------
-----------------MA-TNISYDGPNSGLQIGHNHGDITA------------HF---
-S----------QSETSLNQACLRDL-R------TTNPD-DDKERIEKTNG---GLFQDS
YRWIWDNEQFRQWQDNKS-G--------
>CEJ62843.1
------------------------------------------------------------
-----------------MA-TNISYDGPNSGLQIGQNHGPITA------------HF---
-L----------QSEASLNQACLRDL-R------TTSPH-DDKGRIERTNG---GLLIDS
YRWILDNEQFRQWQDSQS-S--------
>CRL27575.1
------------------------------------------------------------
-----------------MA-YTTSYDGSNSGLQVGQNLGHITN------------QF---
-L----------QSK-ALNQACLRDL-R------TTDPH-HDKGRIQNTNG---GLLKDS
YCWVLDNEEFQQWRDNQN-N--------
>EPS29053.1
------------------------------------------------------------
-----------------MA-STTSFGDSNSGLQAAIINGNVTA------------QF---
-E----------QS-TSLNQACLRDL-R------TTHPP-DDKDRIQTTNG---GLLRDS
YSWILDNEEFKQWQDSRE-S--------
>EPS29057.1
------------------------------------------------------------
-----------------MA-TYISYDGPNSGLQVGQNHGHITA------------HF---
-PS--------VQSETSLNQACLRDL-R------TTNPY-DDKDRIEKTNG---GLLKDS
YCWIFDNEEFKQWQDNQS-S--------
>KOS36106.1
------------------------------------------------------------
-----------------MA-STISFDGPNSGLQAGIINGNVTA------------QI---
-F----------QSETPLNQACLRDL-R------TTDPH-HDKDRIQKSNG---GLLKDS
YCWVLDNEEFQQWQDSQS-NC-------
>KXG46843.1
------------------------------------------------------------
-----------------MA-YTTSYDGTNSGLQVGQNLGHITT------------QF---
-L----------QSEASLNQACLRDL-R------TTNPH-HDKDRIQNTNG---GLLKDS
YCWIFDSEEFQQWQDNQS-NC-------
>OKO97611.1
------------------------------------------------------------
-----------------MG-TNISYGGPNSGLQIGENRGHITA------------QF---
-V----------QPEASLNQACLRDL-R------TTSPH-DDKDRIEQTNG---GLLIDS
YRWILDNEQFRQWQDNQS-S--------
>OKP09567.1
------------------------------------------------------------
-----------------MG-TNISYDGSNSGLQIGENHGDITA------------QF---
-V----------QPEASLNQACLRDL-R------TTSPH-DDKDRIEQTNG---GLLIDS
YRWILDNEQFKQWQDNQS-S--------
>OQD67116.1
------------------------------------------------------------
-----------------MA-STTSFGDSNSGLQAAIINGNVTA------------QF---
-E----------QS-ASSNQACLRDL-R------TTHPP-DDKDRIQNTNG---GLLRDS
YSWILDTEEFKQWQDSRE-S--------
>OQD78091.1
------------------------------------------------------------
-----------------MA-YTTSYDGTNSGLQVGQNLGHITV------------TA---
-Q----------VQSETLNQACLRDL-R------TTNPH-HDKNRIQNTNG---GLLKDS
YCWILDNDEFQQWQDNES-KF-------
>OQD86920.1
------------------------------------------------------------
-----------------MA-FTTSYDGSNSGIQVGQNLGHITN------------QF---
-L----------QSETSLNQACLRDL-R------TTNPH-HDKDRIQNTNG---GLLKDS
YCWVLDNKEFQQWQDNAS-N--------
>OQE07888.1
------------------------------------------------------------
-----------------MA-YTTLYDGSNSGSQVGQNLGHITN------------QF---
-L----------QSE-SLNQACLRDL-R------TTDPH-HDKDRIQNTNG---GLLKDS
YCWVLDNEEFQRWRDNQD-NC-------
>OQE67775.1
------------------------------------------------------------
-------------MAAIMA-CTVSYDGSNTGIQVGQNNGHIIT------------QF---
-L----------QSETSLNQACLRDL-R------TTNPH-HDKDRIENTNG---GLLKDS
YCWILDNEEFQQWQNNQS-NC-------
>XP_022482188.1
------------------------------------------------------------
-----------------MA-STISYGGPNSGFQAGVINGNVTA------------QF---
-A----------QSETSLNQACLRDL-R------TTNPH-DDKDRIKNMNG---GLLKDS
YCWILDNEEYRHWQNDQS-S--------
>XP_022484620.1
------------------------------------------------------------
-----------------MA-YTTSYDGSNSGFQVGQNLGHITN------------QF---
-L----------QSETSLNQACLRDL-R------TTDPH-HDKDRIQNTNG---GLLKDS
YCWILDNKEFQQWQDDQS-NC-------
>CZR41682.1
----------------------------------------------------------MS
---------------DGI---HMQKAVNAGHIEIAQQI----------------------
---------NNLCDADGRKDSCLEDL-Y------ITDPI-ADKKRIEDDKG---GLLKDC
YKWILENDNFAKWRDDPE-Q--------
>CVK97757.1
-----------------------------------------------------------M
---------------NDM---HIGKAANVGHVKIDKQT----------------------
---------NYIYDT---DDSCLKDL-Y------ITNPE-ADKQRIEREKG---GLLKEC
YTWILYNDNFLQWRHDPD-L--------
>EWZ31589.1
-----------------------------------------------------------M
---------------TDM---HIGKAANVGHVEIAQQT----------------------
---------NNVYDTDVEKDSCLKDL-Y------ITNPS-ADKKRIERDKG---GLLKDC
YSWILYNDNFVQWRDDPE-Q--------
>EWZ94172.1
-----------------------------------------------------------M
---------------TDM---HIGKAANVGHVEIAQQT----------------------
---------NNVYDTDVEKDSCLKDL-Y------VTNPS-ADKKRIERDKG---GLLKDC
YSWILYNGNFVQWRDDPE-Q--------
>EXA39703.1
-----------------------------------------------------------M
---------------TDM---HIGKAANVGHVEIAQQT----------------------
---------NNVYDTDVEKDSCLKDL-Y------ITNPS-ADKKRIERDKG---GLLKDC
YSWILYNDNFVQWRDDPE-Q--------
>EXA39704.1
-----------------------------------------------------------M
---------------TDM---HIGKAANVGHVEIAQQT----------------------
---------NNVYDTDVEKDSCLKDL-Y------ITNPS-ADKKRIERDKG---GLLKDC
YSWILYNDNFVQWRDDPE-Q--------
>EXA39705.1
-----------------------------------------------------------M
---------------TDM---HIGKAANVGHVEIAQQT----------------------
---------NNVYDTDVEKDSCLKDL-Y------ITNPS-ADKKRIERDKG---GLLKDC
YSWILYNDNFVQWRDDPE-Q--------
>EXK38396.1
-----------------------------------------------------------M
---------------TDM---HIGKAANVGHVEIAQQT----------------------
---------NNVYDTDVEKDSCLKDL-Y------VTNPS-ADKKRIERDKG---GLLKDC
YSWILYNDNFVQWRDDPE-Q--------
>EXL42867.1
-----------------------------------------------------------M
---------------TDM---HIGKAANVGHVEIAQQT----------------------
---------NNVYDTDVEKDSCLKDL-Y------VTNPS-ADKKRIEGDKG---GLLKDC
YSWILYNDNFVQWRNDPE-Q--------
>EXL69432.1
-----------------------------------------------------------M
---------------TDM---HIGKAANVGHVEIAQQT----------------------
---------NNVYDTDVEKDSCLKDL-Y------ITNPS-ADKKRIERDKG---GLLKDC
YSWILYNDNFVQWRDDPE-Q--------
>EXM19964.1
-----------------------------------------------------------M
---------------NDM---HIGKAANVGHVKIDKQT----------------------
---------NYIYDTDVKKDSCLEDL-Y------ITNPE-ADKKRIEHEKG---GLLKDC
YSWILYNENFVQWRDDPE-Q--------
>KLO93100.1
-----------------------------------------------------------M
---------------NDM---HVGKAANAGHVKIDKQT----------------------
---------NYIYETDVKKDSCLKDL-Y------ITNPE-ADKERIEGEKG---GLLKDC
YSWILYSDNFLQWRDVPE-Q--------
>KLP07155.1
-----------------------------------------------------------M
---------------NDL---HVGKAANAGHVKIDKQT----------------------
---------NYIYETDVQKDSCLKDL-Y------ITNPE-ADKKRIEREKG---GLLEDC
YSWILHNDNFLQWRDDPE-Q--------
>KLP09099.1
----------------------------------------------------------MS
---------------DGI---HMQKAVNAGHIEIAQQI----------------------
---------NNLCDADGRKDSCLEDL-Y------ITDPV-ADKKRIEDDKG---GLLKDC
YKWILENDNFAKWRDDPE-Q--------
>PNP73815.1
-----------------------------------------------------------M
---------------SDY---HIGKAANAGNVKINEQT----------------------
---------NHIYGTDVEKDSCLKDL-Y------ITNPE-ADKKRIEREKG---GLLEDC
YSWILYNDNFLQWRDDPE-Q--------
>RBA13214.1
----------------------------------------------------------MS
---------------DGM---HMQKAVNAGHIEIAQQI----------------------
---------NNLCDADRSKDSCLEDL-Y------ITDPV-ADKKRIEDDKG---GLLKDC
YKWILENDNFAKWRDDPE-Q--------
>SCO88782.1
-----------------------------------------------------------M
---------------TDM---HIGKAANVGHVEIAQQT----------------------
---------NNVYDTDVEKDSCLKDL-Y------ITNPS-ADKKRIERDKG---GLLKDC
YNWILYNDNFVQWRDDPE-Q--------
>SCV57254.1
-----------------------------------------------------------M
---------------NDM---HVGKAANAGHVKIDKQT----------------------
---------NYIYETDVKKDSCLKDL-Y------ITNPE-ADKERIEGEKG---GLLKDC
YSWILYSDNFLQWRDVPE-Q--------
>XP_018759450.1
----------------------------------------------------------MS
---------------DGI---HIQKTVNAGHIEIAQQI----------------------
---------NNLYDTDGRKASCLEDL-Y------ITDPV-ADKKRIEADKG---GLLKDC
YRWIIYNDNFLQWRSDPE-Q--------
>XP_023433823.1
----------------------------------------------------------MS
---------------DGI---HMQKAVNAGHIEIAQQI----------------------
---------NNLCDADGRKDSCLEDL-Y------ITDPV-ADKKRIEDDKG---GLLKDC
YKWILENDNFAKWRDDPE-Q--------
>CZR65952.1
------------------------------------------------------------
----------MQQESYNRILSNNSF-GSNVRIHQGDVYM---------------------
-------SGS----DVGADERCFRDL-L------LTDPR-DDKTRIETEKG---GLFRDS
YRWILDHSSFINWRDTNE-S--------
>CZS92415.1
MKELGKAIKVIK--KLPSS---------------------------------------RA
E------AKGSITQTSSGSGDNIGH-SGSGNNYGGHSYHIQN------------------
--------SGDMYYGNNNTNACLQDL-R------ITDPR-DNKKRIEETKG---SLLTDS
YRWILGNPDFQQWHNGEQ-S--------
>CZS92456.1
----------MK--QLPSS---------------------------------------LA
E------EMESVNQTHSGSGDNIAH-RGSGAIYAGNDF----------------------
---------GDVNYSIDDPKACLRDL-R------TTDSR-DEKKRIQDTKG---DILKYF
YTWVLGHSTFRQWHDDEQ-S--------
>EGU74156.1
---------------------------------------MDQPDRQQ---------LDIA
-------TNNEDNMGTMNSLGHATV-GDNGRLQVGNNYTTNNY-----------------
------------NYTEPSRNKCITDL-R------LTDPR-HDKTRIEQTKG---GLLKDS
YRWILDHEDFRRWRDDDD-SR-------
>EGU79492.1
--------------------------------------------------------MAPV
-------NSDECMARPTNLVRDVNA-DGESRIQVGNNYTEV-H-----------------
------------NYNEPNRNRCIADL-R------LTDPR-DDKARIEQTKG---GLLKDS
YKWVLDHEDFRRWRDDRD-SR-------
>EXK76045.1
---------------------------------------MDQPDRQQ---------LDIA
-------TNNEDNMGTMNSLGHATV-GDNGRLQVGNNYTTNNY-----------------
------------NYTEPSRNKCITDL-R------LTDPR-HDKTRIEQTKG---GLLKDS
YRWILDHEDFRRWRDDDD-SR-------
>EXL45108.1
-----------------------------------------------------------M
-------ASANRGGRTVNSAGHVEA-RDYSSVHVGNKYTKN-------------------
------------IYNEPNHNRCIADL-R------LTDPR-DDKTRIEETQG---GLLKDS
YKWILDHEDFRRWRDDRE-S--------
>EXL65105.1
---------------------------------------MDQPDRQQ---------LDIA
-------TNNEDNMGTMNSLGHATV-GDNGRLQVGNNYTTNNY-----------------
------------NYTEPSRNKCITDL-R------LTDPR-HDKTRIEQTKG---GLLKDS
YRWILDHEDFRRWRDDDD-SR-------
>ELA24066.1
------------------------------------------------------------
-------------MNLNNTSSGKQY-NN---VGNGSQYNAENI------------TI---
--------HHAASDSSDKDRQFLIDL-K------LSDPR-LDKDRIERTKG---GLFKDS
YLWILNNVDFQRWRDDFQ-N--------
>EQB43709.1
----------------------------------------------------------MA
-------GATHLYS-NFGPGGQF---VTAGPQHNNTSS----------------------
-GNQFIAQNMSFHAAEEGLPSLLADL-R------ITDPR-DDKDRIEHTKG---GLLRDS
YRWILDNAEFQGWQNDAE-R--------
>ELA34023.1
----------------------------------------------------------MA
-------GTEYQHN-SSGPGDQF---IAAGPQNNNSGS----------------------
-GTQYNAHNINFNAPQDSDASLLADL-R------ITDPR-DDKDRIEHTKG---GLFRDS
YRWILENSDFQEWRNGSE-R--------
>EQB50683.1
------------------------------------------------------------
---------MSTNTRSEFHGHGIAL-SGAGNITVGGDFIIG-------------------
-----------AQNSSDQDKQFVADL-Y------STDPR-DDKRRIERTKG---GLLKDS
CQWILDHDDFCRWRDNDE-S--------
>EQB56566.1
-----------------MSTQHAGQKRRRRSTSSDIQDD---RT-----ARIRAD-----
F------NHFSGGAQHNNSATGTQN-NN---SGLGTQYNATNI------------NI---
--------IN------KQKDNFLADL-R------VTDPR-DDKTRIERTKG---SLLKDS
YRWILEHKDFCQWRADK-----------
>EWZ28470.1
------------------------------------------------------------
-------------------------------MNLQDIHSAIQ------------------
----DQTRQQEKRYQDAKYEKCMQDL-H------VTDPR-EDKKRIQVTKG---GLLRDS
YRWILDHAKFQQFRDDPQ-S--------
>EXF81488.1
------------------------------------------------------------
-----------------------------MSLQVGDIFPYRSRSNWA-------------
-------------NISWIGEHAKDELRICIDALFITNPD-IDKQEILDSTG---GIVEGT
CEWIRSEDKYRMWLESEE-S--------
>EXL39652.1
------------------------------------------------------------
------------MAQSTNRVQHVNA-HDQSKVQIGDNY----------------------
-------------YNDSNHDRCIADL-R------LTDPR-DDKERIQDTKG---GLLRDS
YSWVLNHDNFQRWRDDPQ-S--------
>EXL90224.1
------------------------------------------------------------
------------MAQSTSHVQLLNA-HDQSKVQIGNNY----------------------
-------------YNDSNHDRCITDL-R------LTDPR-DDKERIQDTKG---GLLRDS
YSWVLNHDNFQRWRDDPQ-SL-------
>EXK76440.1
------------------------------------------------------------
-------------------MKDAPR-HIEAAVNVGPSYINQQ------------------
--------TNNFYDSQEKDDQCLRDL-H------ITDPR-DDKTRIQNTKG---GLLKDS
YSWVLNNGSFTKWRDSPQ-C--------
>EXM14896.1
----------------------------------------------------------MA
-------TNDERGKGTINSLRNATI-SGNGKLQVGDNYTTNNY------------MT---
--------NHYASHSDPNLDQCLIDL-Q------VTDPR-HDKRRIEETKG---GLLKDS
YKWILHHEDFRRWRDDRD-SR-------
>PNP52713.1
----------------------------------------------------------MA
-------TNDERGKGTINSLRNATI-SGNGKLQVGDDYTTNNY------------MT---
--------NHYASHSDPNLDQCLIDL-Q------VTDPR-HDKRRIEETKG---GLLKDS
YKWILHHEDFRRWRDDRD-SR-------
>PNP60593.1
----------------------------------------------------------MA
-------TNDEREKGTINSLRNATV-TGNGRLQVGDNYTINNH------------MT---
--------NNCANHNDPNLNQCLIDL-Q------VTDPR-HDKRRIEETKG---GLLKDS
YKWILHHQDFRRWRDDRD-SR-------
>XP_018258280.1
----------------------------------------------------------MA
-------TNDERGKGTINSLRNATI-SGNGRLEVGDNYTTNNY------------MT---
--------NNYANHSDLNLDQCLIDL-Q------VTDPR-HDKRRIEETKG---GLIKDS
YKWILHHQDFRRWRDDRD-SR-------
>EXM20378.1
------------------------------------------------------------
-----------MENKPSISVQSLTA-AESSRVHVGNNYSITNY-----------------
---------F----GQDEINKYLDAL-R------STDPR-EDKERIEQTNG---GLLKDS
YAWIVKNPDFVSWRDDQN-T--------
>EXL99195.1
------------------------------------------------------------
-----------MENKSSISVQSLTA-AESSRVHVGNNYSITNY-----------------
---------F----GQDEINKYLDAL-R------STDPR-EDKERIEQTNG---GLLKDS
YAWIVKNPDFVSWRDDQN-T--------
>CZR49054.1
------------------------------------------------------------
-----------MEIPTSSTVQSLNA-TGSSRVHVGNSFNVTHH-----------------
---------HYQNLEQDGVKKYLDAL-R------STNPR-DDKARIEQTNG---GLLKDS
YTWVLESPEYISWRDEGE-AGG------
>CEG02763.1
------------------------------------------------------------
-----------MDSNASNSLQSLSV-AGTSRVQVGNNYNTTHN-----------------
---------YNKESDQDDTRKLLEAL-R------STDPR-HDKRNIEQTNN---HLLREA
YVWILENPEFLSWRDQKN-ES-------
>CVL03808.1
------------------------------------------------------------
-----------MENPTSSTVQSLNA-SGSSRVHVGNSYNITHN-----------------
---------HGRGSEDEGVKKYLDAL-R------STDPR-DDKTRIEQTNG---GLLKDS
YVWILESPEFIAWRDESK-TG-------
>CVL06861.1
------------------------------------------------------------
-----------METPTSSTVQSLNA-TGSSRVHVGNSFNVNHH-----------------
---------HYQESEQDGVKKYLDAL-R------STDPR-DDKVRIEHTNG---GLLKDS
YIWILESPEFITWRDESE-AG-------
>EGU86896.1
------------------------------------------------------------
-----------MENPSSTAVQSLNA-SGSSRVHVGNSYNITHH-----------------
---------HRSGSGQDGAKKYLDAL-R------STNPR-DDKARIEQTNG---GLLKDS
YVWVLDSPEFITWRDESE-SG-------
>EMT72092.1
------------------------------------------------------------
-----------MENPSSTAVQSLNA-SGSSRVHVGNSYNITHH-----------------
---------HRSGSGQDGAKKYLDAL-R------STNPR-DDKARIEQTNG---GLLKDS
YVWVLDSPEFITWRDESE-SG-------
>ENH70188.1
------------------------------------------------------------
-----------MENPSSSSVQSLNA-SGSSRVHVGNSYNITHH-----------------
---------HRKGSEQDSVKKYLDAL-R------STDPR-DDKARIEQTNG---GLLKDS
YVWILESPEFITWRDESE-AG-------
>EWY82909.1
------------------------------------------------------------
-----------MENPSSSSVQSLNA-SGSSRVHVGNSYNITHH-----------------
---------HRKGSEQDSVKKYLDAL-R------STDPR-DDKARIEQTNG---GLLKDS
YVWILESPEFITWRDESE-AG-------
>EWZ85340.1
------------------------------------------------------------
-----------MENPSSSSVQSLNA-SGSSRVHVGNSYNITHH-----------------
---------HRKGSEQDSVKKYLDAL-R------STDPR-DDKARIEQTNG---GLLKDS
YVWILESPEFNTWRDESE-AG-------
>EXA35068.1
------------------------------------------------------------
-----------MENPSSSSVQSLNA-SGSSRVHVGNSYNITHH-----------------
---------HRKGSEQDSVKKYLDAL-R------STDPR-DDKARIEQTNG---GLLKDS
YVWILESPEFIAWRDESE-AG-------
>EXK35827.1
------------------------------------------------------------
-----------MENPSSSSVQSLNA-SGSSRVHVGNSYNITHH-----------------
---------HRKGSEQDSVKKYLDAL-R------STDPR-DDKARIEQTNG---GLLKDS
YVWILESPEFITWRDESE-AG-------
>EXK77196.1
------------------------------------------------------------
-----------MENPSSSSVQSLNA-SGSSRVHVGNSYNITHH-----------------
---------HRKGSEQDSVKKHLDAL-R------STDPR-DDKARIEQTNG---GLLKDS
YVWILESPEFITWRDESE-AG-------
>EXL71260.1
------------------------------------------------------------
-----------MENPSSTAVQSLNA-SGSSRVHVGNSYNITHH-----------------
---------HRSGSGQDGAKKYLDAL-R------STNPR-DDKARIEQTNG---GLLKDS
YVWVLDSPEFITWRDESE-SG-------
>EXL98140.1
------------------------------------------------------------
-----------MENPSSTAVQSLNA-SGSSRVHVGNSYNITHH-----------------
---------HRSGSGQDGAKKYLDAL-R------STNPR-DDKARIEQTNG---GLLKDS
YVWVLDSPEFITWRDESE-SG-------
>EXM20798.1
------------------------------------------------------------
-----------MENPSSSSVQSLNA-SGSSRVHVGNSYNITHH-----------------
---------HRKGSEQDGAKKYLDTL-R------STDPR-DDKARIEQTNG---GLLKDS
YVWILESPEFITWRDESE-AG-------
>EYB25401.1
------------------------------------------------------------
-----------MDSNTGNTLQSLSV-AGASRVQVGNNYNTTHN-----------------
---------YNGESDQDDTKKLLESL-R------STDPR-HDKKNIEQTNN---HLLREA
YVWILQNPEFLSWRDKNH-DS-------
>KIL90044.1
------------------------------------------------------------
-----------MQSSTSNSVQSLSA-TDASRIHVGNSYNTTQN-----------------
---------YYKGTDQDETKQLLKAL-R------STDPR-LDKLRIQGTNG---GLLKES
YMWILETPEFLAWRNEDH-ES-------
>KLP17118.1
------------------------------------------------------------
-----------MENPTASTVQSLNA-SGSSRVHVGNSYNITHN-----------------
---------HGRGSEDDGAKKYLDAL-R------STDPR-DDKARIEQTNG---GLLKDS
YVWILESPEFITWRDERK-TG-------
>OBS23225.1
------------------------------------------------------------
-----------MENSTSNLVHSLNA-ANNARVQVGNNYHTTNN-----------------
---------YHSGADRDDTKKLLEAL-R------STDPR-HDKINIEQTNN---HLLRDA
YKWILENPEFLAWHDKSH-ED-------
>PCD25331.1
------------------------------------------------------------
-----------MENPSSSSVQSLNA-SGSSRVHVGNSYNITHH-----------------
---------HRKGSEQDSVKKYLDAL-R------STDPR-DDKARIEQTNG---GLLKDS
YVWILESPEFITWRDESE-AG-------
>RBA14432.1
------------------------------------------------------------
-----------MENPTASTVQSLNA-SGSSRVHVGNSYNITHH-----------------
---------HGKGSEDEGAKKYLDAL-R------STDPR-DDKARIEQTNG---GLLKDS
YVWILESPEFITWRDESK-TG-------
>RBQ96753.1
------------------------------------------------------------
-----------MESSTSSTVQSLNA-SGSSRVHVGNNYSITHH-----------------
---------HGRGSEDDGAKKYLDAL-R------STDPR-DDKARIEQTNG---GLLKDS
YVWILDSPEFITWRDESK-AG-------
>RBR16192.1
------------------------------------------------------------
-----------MENSTSSTVQSLNA-SGSSRVHVGNNYSITHH-----------------
---------HGRGSEDDGAKKYLDAL-R------STDPR-DDKARIEQTNG---GLLKDS
YVWILDSPEFITWRDESK-AG-------
>SCO52508.1
------------------------------------------------------------
-----------MESSISSSVQSLNV-TGSSRVHVGNSFNVTHH-----------------
---------HYQESKQDGVKKYLDAL-R------STDPR-DDKARIERTNS---GLLKNS
YIWILESPEFITWRDESE-AGG------
>SCO92149.1
------------------------------------------------------------
-----------MENPSSSSVQSLNA-SGSSRVHVGNSYNITHH-----------------
---------HRKGSEQDSVKKYLDAL-R------STDPR-DDKARIEQTNG---GLLKDS
YVWILESPEFITWRDESE-AG-------
>SCV39843.1
------------------------------------------------------------
-----------MENPTASTVQSLNA-SGSSRRI---------------------------
--------------RGRRSEEIPGRT-A------LDRSS-DDKARIEQTNG---GLLKDS
YVWILESPEFITWRDERK-TG-------
>XP_009256859.1
------------------------------------------------------------
-----------MGINISNIVESLDA-DGSSKVQVGNNTTYI-------------------
-----Y---N-SERDQDEKKKLLQAL-R------STDPR-HDKTNIEQTNN---DLLKEA
YIWILENPEFLAWRQGTG-EC-------
>XP_011320669.1
------------------------------------------------------------
-----------MDSNTCNTLQSLSV-AGASRVQVGNNYNTTHN-----------------
---------YNGESDQDDTKKLLESL-H------STDPR-HDKKNIEQTNN---HLLREA
YVWILQNPEFLSWRDKNH-GS-------
>XP_018761688.1
------------------------------------------------------------
-----------MESSTSSTVQSLNA-SGSSRVHVGNNYSITHH-----------------
---------HGRGSEDDGAKKYLDAL-R------STDPR-DDKARIEQTNG---GLLKDS
YVWILDSPEFVTWRDESK-AG-------
>XP_023435006.1
------------------------------------------------------------
-----------MENPTASTVQSLNA-SGSSRVHVGNSYNITHN-----------------
---------HGRGSEDDGAKKYLDAL-R------STDPR-DDKARIEQTNG---GLLKDS
YVWILESPEFITWRDERK-TG-------
>EYB33391.1
------------------------------------------------------------
--------------MSANSAHTVNA-SDSSRVHIGNNNYLH-------------------
--------------QDTKDRDCIGAL-Y------ETDPS-LDKQQIIDTKG---GLLPGA
SDWILTNDNFTRWRDGEK-C--------
>PCD21680.1
------------------------------------------------------------
--------------MSANSAHTVNA-SDSSRVHIGNNNYLH-------------------
--------------QDTKDRDCIGAL-Y------ETDPS-LDKQQIIDTKG---GLLPGA
SDWILTNDNFTRWRDGEK-C--------
>XP_009252117.1
------------------------------------------------------------
--------------MSANSAHTVNA-SDSSRVHIGNNNYLH-------------------
--------------QDTKDRDCIGAL-Y------ETDPL-RDKQQIIDTKG---GLLPGA
SDWILTNDNFTRWRDGEE-C--------
>XP_011319604.1
------------------------------------------------------------
--------------MSSNSVASVFA-SDSSRVHIGNNNYLH-------------------
--------------QDTKDRDCIGAL-Y------ETDPL-RDRQQIIDTKG---GLLPGA
SDWILTNDNFTRWREGEE-C--------
>GAP93061.2
------------------------------------------------------------
---------------MELHGQGIQN-SG--IFNVAGDINI--------------------
-------------ATTNTNNDTLLKI-R------LTDPL-DDKARIEEQKG---GLLYDS
YKWIFKHENFQKWRDGEG-N--------
>GAW20559.1
--------------------MDNPAKRRKTDHTHDSV------------------HSTN-
-----GTNAADPYSLVKFHGQGIQN-TESGHISVGRDINIG-------------------
-----------SRS---NDIETLRKV-R------LTDPR-DDKTRIEQQKG---GLLHDS
YAWILDHKDFQRWRDDEG-S--------
>KFX45409.1
-------------------------------------MAME-------------------
----------------SSVSFHSQN----SGMQIGINYGTTNTYFG--------------
-----------------PQADPLDKLPIAYGAEFDSYAD-QHED----------FCLPGT
RTELLS--QILAWAESPD-GKC------
>XP_002149463.1
-------------------------------------MAME-------------------
----------------SSVSFHSQN----SGMQIGINYGTTNTYFG--------------
-----------------PQADPLDKLPIAYGAEFDSYAD-QHED----------FCLPGT
RTELLS--QILAWAESPD-GKC------
>XP_002342049.1
---------------------------------------MA-------------------
----------------SSVSFHGSN----DGMQIGNNYGTVNA-----------------
-----------------SFTDPLDKLPIAEGAEFDSYAD-QHED----------FCLPGT
RSELLS--QIFEWAESSD-GKC------
>KIM95704.1
--------------------------------------MATP------------------
----------------ADPPVGITNAGGKVAIQAVNYNAHGETVVNV-------------
----------------GRDEDLLTRLPYAAEAPFNSYAK-QHEP----------TCLPDT
NVDLLQ--TIYNWADGQD-ERC------
>KJZ72271.1
------------------------------------------------------------
-----------M---S-NTVHSLTA-DGNARIQVGNNIY---------------------
----------------ATENRCLADL-R------ITDPR-LDKKRIEQTKG---GMLANV
HRCMLANDDFQRWRHDRQ-S--------
>KKF92369.1
----MRSIRLYHRNWGVAIAKGVLKTDDWKTQLNDIKEAEETLK--------RQMDQYNT
Q------ENKIWLRSLRET-------VSAL------------------------------
----------ARRHEDENDKRCLSDL-H------ITDPY-IEKKNIEENKG---GLLKDS
YKWILDHADFQHFRNEMQ-SG-------
>KKO96425.1
----------------------------------------------------------MM
----------NPTTPHFRDIANNNF-GDNTRIHQGDIHN---------------------
-------YNNHA---PGQVDPCLADL-R------ITDPR-DDKTRIEETKG---SLLRDS
YCWILEHADFMTWRNDPQ-C--------
>KKO97220.1
-----------------------------------------------------------M
----------NPTAPHSCDIANNKF-GDNVRIHQGDIHN---------------------
-------HA------ARQTDPCLADL-R------ITDPR-DDKTRIEETKG---GLLKDS
YRWIFNHADFQMWRNDPQ-C--------
>KKO98596.1
-----------------------------------------------------------M
----------NSTTPHPYDITNNTF-GNDVRIHQGDIHN---------------------
-------YDSHA---PSQADPCLVDL-R------TTDPR-DDKTRIEETKG---NLLKDS
YCWILEHADFQIWLNDPQ-C--------
>PKK46807.1
-----------------------------------------------------------M
----------NSTTPHSYDITNNTF-GNNVRIHQGDIHN---------------------
-------YDSHA---PSQADPCLVDL-R------TTDPR-DDKTRIEETKG---NLLKDS
YCWILEHADFQMWLNDPE-C--------
>XP_013954031.1
-----------------------------------------------------------M
----------NSTTPQFRDITNNNF-GDNTRIHQGDIHN---------------------
-------YDNHA---RGQADPCLADL-R------ITDPR-DDKTRIEETKG---SLLRDS
YCWILDHADFQTWRNDPQ-F--------
>XP_013954141.1
------------------------------------------------------------
--------------------------------------MPTH------------------
----VLDYRPSHTPFTDEDIQCLMNL-R------VTDPR-DDKTRIEETKG---GLLRDS
FKWVFDHADFQDWHNSWQ-G--------
>XP_024760071.1
-----------------------------------------------------------M
----------NPRTSHYRDITKNTF-GNNTRIHQGDIHN---------------------
-------HDSHA---RGQADPCLTDL-R------ITDPR-DDKTRIEETKG---NLLRDS
YCWILDHADFQMWRNDPQ-C--------
>XP_024760096.1
-----------------------------------------------------------M
----------NPRTPHLCDITNNTF-GNNTTIHQGDIHN---------------------
-------HDGHA---RGQADPCLADL-R------ITDPR-DDKTRIEETKG---GLLKDS
YRWILDHADFQMWQNDPQ-C--------
>KKO96442.1
-----------------------------------------------------------M
----------DLTATYSREITGNHF-GNNTTFHQGDVHY---------------------
-------HSPNDTTRENEDMKCLTHL-R------ITDPR-DDKNRIEDTKG---GLLKDS
YRWILEHSDFRQWRDDER-S--------
>OPB43886.1
-----------------------------------------------------------M
-------A--DMIS-N-THVGSVDL-KDNARAHIGNVVH---------------------
--------------IHQAEDRCLSDL-R------ITDPR-LDKARIEDTKG---GLFKDS
YRWILEHSDFRQWRDDEQ-S--------
>PNP48902.1
----------------------------------------------------------MA
-------E--TVSS-N-IHVGYVSL-KDNARAHIGNVVH---------------------
--------------IHQAEDRCLPDL-R------NTDPR-DDKARIEAIKG---GLLEDS
YRWILQHSDFQQWLNDKH-S--------
>XP_013944057.1
----------------------------------------------------------MA
-------E--TVSS-N-IHVDYVSL-KDNARAHIGNVVH---------------------
--------------VHQAEDRCLPDL-R------NTDPR-DDKARIEAIKG---GLLEDS
YRWILQHGDFQQWLNDKH-S--------
>XP_013954020.1
-----------------------------------------------------------M
----------DLTAPSSRNITGNHF-GDYTTINQVDFHY---------------------
-------HSPN-KPRE-EDTKCLTHL-R------TTDPR-DDKARIETTKG---GLFKDS
YRWILEHSDFRQWRDDER-N--------
>XP_013954032.1
-----------------------------------------------------------M
----------DLAATYSREITGNHF-GNNTTIHQGDVHY---------------------
-------HSSTDKTRENEDLKCLTDL-R------TTDPR-DDKTRIEATKG---GLFKDS
YRWILDHSDFQKWRDEER-S--------
>XP_013954066.1
-----------------------------------------------------------M
----------DLAATHSRKITGNHF-GDDTTINQVDFHY---------------------
-------HSPNDKTRE-DDTKCLADL-R------ITDPR-DDKTRIEATKG---GLFEDS
YRWILEHSDFRQWRDDER-S--------
>XP_018665185.1
----------------------------------------------------------MA
-------E--TVSS-N-IHVGYVSL-KDNARAHIGNVVH---------------------
--------------IHQAEDRCLPDL-R------NTDPR-DDKARIEAIKG---GLLEDS
YRWILQHSDFQQWLNDKH-S--------
>XP_024760082.1
-----------------------------------------------------------M
----------DLAVPYSRDITSNCF-GDNARIHQGDNHY---------------------
-------HSTNEKSQ-EDDMKCLKDL-R------ITDPR-DDKTRIEATKG---GLFKDS
YRWILEHSDFRRWRDDEC-S--------
>XP_024763309.1
-----------------------------------------------------------M
----------DVTATYLREITGNRF-GDNTAIHQGDVHY---------------------
-------HSPNDTTRENEDIKCLTDL-R------ITDPR-DDKARIEATKG---GLFKGS
YRWILQHSDFRQWRDDEC-S--------
>KLU84065.1
--------------------MGLDASAS------------------------SDASPSRD
A------AIHANASGNILQGSGMQI-----NAPIAAINQYFQ------------------
-------------DVESKEALFVRDL-Y------ITDPW-RDKKRIEDAKG---GLLEES
YSWILERPAFRDWRDRSD-A--------
>KND86281.1
--------------------------------MTG---LGTMPAP---------------
-----RDSSRDVGALSDFHGHGIQH-SGSGSLKARDIYI---------------------
------------GTA---SDQLLADL-R------GTDPR-YDKKRIEETKG---GLLKDS
YRWILDHRDFQQWRHDQE-S--------
>KND91038.1
------------------------------------------------------------
-----------M---S-NAVHSVTA-DGNARIHVGNVYGT--------------------
--------------AGTAPRLCLADL-R------ITDPH-DDKTRIEDAKG---GLLKNS
YDWIVTHDDFLRWRNDKH-S--------
>KND91690.1
------------------------------------------------------------
-----------MSVVTTFHGTGIQN-SGYGDFNARDIHI---------------------
------------GAG---PDHLLADL-R------VTDPR-DDKVRIQATKG---GLLKDS
YRWILDHDDFLQWRNDPH-G--------
>KPM45221.1
-----------------------------------------------------------M
D------HDHSSAITHSLVGSGIQH-SGSGDFNARD-IFID-------------------
---------------STKGRELLADL-Y------VTDPR-LDKARIESTKG---SLLEGS
YRWALDNYEFLQWRNGPQ-S--------
>KOS39496.1
------------------------------------------------------------
----------MRSQQWDNNGGNVQF-QG-----TATNPIFHMH-----------------
----------VEHQDKQSRDRCLDYF-A------VTDPR-DIKMIIHQTRG---AALKES
YGWILRHPQFQHWRDSND-S--------
>OQE41123.1
------------------------------------------------------MTAYRP
G------RSEAAGTQNANVGNGPQY-NNNAGGVQKFQETINNF-----------------
----------TSHEDRQSRDRCLDYF-A------VTDPR-DVKTNIHQTRG---QALKQS
YEWILHHPQFQSWRDSSD-S--------
>XP_025577862.1
------------------------------------------------------------
-----------MSQQWDNHGVNVQF-QG-----T--------------------------
---------------ATNPDRCLDYF-A------VTDPR-NVKMRIHQTRG---AALKES
YDWILHHPQFQHWRNNND-S--------
>KOS44075.1
---------------------------------------MAS------------------
----------------T-----ISLGCSNSGFQIGLNHGSVVNNFHPSI-----------
-----------EELKKKDQRACLENLFVTEPEEDLNMWK-RRKG----------PRTSGT
FSWFLESVEVISWFRQAK-AATDIKQ--
>KPA35260.1
----------------------MVRLDDWAGQLSEIQEAEAAVQ--------RDMEQYNT
E------DIKIQLRKLTDA-------AGALKMNLQNI----------------------H
SAIQDQTRQQKEIHHCDKYMKSMQDL-F------VTDPS-KDKETIENMKG---GLLDDS
YRWILGHADYLQFLNDQQ-S--------
>KPM43948.1
-------------METVQNAPSTPSSYDWRAKVESIKKKASSLR--------DDRKQSEP
E------ELELQLYTIVNT-------LENLCLDVKGLKSAVRDQDLNRL------MKTVE
SAVHNQTQVMRDHYKVKANFKCLRDL-Y------IGSPE-DSKEDIERENG---GLLKDS
YSWILDHDDFRRFNNSPA-S--------
>KXH45617.1
------------------------------------------------------------
-----------------------------MHVLLGET----------------------K
EAISHQTKQQERRHEDGKSEECLREL-F------QTNPK-DDRERIIRRKDNTPTLFKSS
YEWILNVEEFRRWRTDPE-S--------
>KXH38341.1
------------------------------------------------------------
-----------------------------MHVLLGET----------------------K
EAISHQTKQQERRHEDGKSEECLREL-F------QTNPK-DDRERIIRRKDNAPTLFKSS
YEWILNVEEFRRWRTDPE-S--------
>KXX73738.1
----------------------MVSKRRASNELENPSK----------------------
--------AIKLGEQNSDTYTNMDAGRQVVNSDRGSQYVADEM------------HF---
-----H---THQGDQGDGYIECLKDL-R------GTDPR-VDKRVIENAKG---NPLREA
CQCILGSSGFDAWRDDPR-SG-------
>KXX79286.1
----------------------------------------------------------MD
-------GHTP-STLESIRVDNVRT-DGSSHLQIGNNYY---------------------
----------------SSEESCLRHL-R------LTDPR-YDKKRIEQTKG---GLRRDS
YCWILDNAYFQRWRDDPQ-S--------
>KYG41272.1
---------------------------------------MEP------------------
----------------RVQNDK----RHNE---NITIGGSARVNFGDTY----------H
--------HYGNVDGRLSLNNVLRSLPTAKAAPFNSYQR-QHEP----------TCLSGT
RADLLQ--DIYDWADSER-SP-------
>KXL48428.1
---------------------------------------MEP------------------
----------------RVQNDK----RHNE---NITIGGSARVNFGDTY----------H
--------HYGNVDGRLSLNNVLRSLPTAKAAPFNSYQR-QHEP----------TCLSGT
RADLLQ--DIYDWADSER-SP-------
>KZL75752.1
--------------------------MSWPGKVS---GLYDNPSERRVAP-QNNNSSGPS
H------ILQEPGAWSEFEGTGIQH-SGPGNFSARD-IYIGS------------------
------------SSNSERDRELLKDL-R------VSDPR-DDKERIERTKG---GLLQES
FRWILDHDDFCQWHDDEQ-S--------
>KZL72125.1
MTTLTQSLSVLQ--DSNAYAMEHRDKRPWPEQVS---DFYDNPLKRRAAT-QNGDSSGES
G------------GSSEFEGTGIQH-SGPGNFSARD-IYIGS------------------
------------TSNSERDRELLRDL-R------VSDPR-DDKERIERTKG---GLLQES
FRWILDHDDFRQWHDDGQ-S--------
>OAL48295.1
-----------------MADGPLPQRLAIHN----TT-ATAG------------------
----------------G-QSFA--------GFNLGTIN-YANNN----------------
--------------NNDLNDVLLKSLPTAAEAQFSAYQR-QHVP----------KCHPDT
RIDLLE--DIYKWAADDE-SPV------
>OBT39539.1
-------------------------------------------M-----AE---------
---------E-SSHQINHFNGGLWS-NGGP-VLLGNNINSSTI------------N----
------------IGATDSATQCLGRL-C------LTDPR-CDKKRIEAGKN---PLLEGS
CSWVLDDPSFLEWWQVDG-PS-------
>KFY93175.1
-------------------------------------------M-----DE---------
---------G-SSLQTNHFNGGLWS-NGGT-VLLGNNINSSTI------------N----
------------IGTSDSATQCLRHL-C------LTDPR-HDKVRIEAGKD---PLLEGS
CSWVLDDPSFLEWWQVDG-PS-------
>OCK88161.1
---------------------------------------MSG------------------
----------------STQLISGVSATNSAQVVAGIVH--GPVYFGDSE-----------
-------------------NSPLNRLPYAIDASFNAYNR-EDES----------LCLPNT
RIDLLR--EIYNWGDGHD-EK-------
>OCK88686.1
----------------------------------------------------------MP
-------A--ARRRAKLQLDFSFSY-GPQHRYAVGRPRL---------------------
-------------TTVKKSSTCLADL-R------STDPS-DDKTRIERTKG---GLLKDA
YRWILNHADFQRWRNDKE-S--------
>OCK91963.1
-------------------------------------------M-----SQ---------
---------Q-RNDYHS-------I-QGGT-VLAGVVLNTDGG------------PV---
-----I--IG--DSSHSRDDQCLRDLGR------NTDPR-DDKARIESSKD---DLLRDS
WAWILNDEDFLSWRDCDE-T--------
>OCK95822.1
-----------------MASGSLPHHLAIHN----TS-ATEG------------------
----------------G-QSFA--------GINLGTIN-YANSE----------------
--------------DRSDLNDVLKTLPMAADAPFSAYRR-QHEP----------TCLPDT
RIDLLR--EIYNWASGDS-LP-------
>OCK99178.1
-------------------------------------------M-----DT---------
---------Y-RNSQNNMFSGGFHS-NGGH-LLAGNIFDIGGG------------DV---
-----H--FASPAADGDADNQCLSAW-R------LTDPR-EDKDRILSSKD---PLLEGS
CTWILHDRAFTQWWNDDK-SC-------
>OHW95967.1
-----------------------------------------------------------M
A----AGSTVGPGVLSQFAG--TGI-HNPGFFNVGRDVNIG-------------------
-----------VQDHSERDTKFLAAL-R------STDPR-KDKARIERTKG---GLLRDS
YRWILDHDDFRRWRDDDD-QS-------
>KZL83346.1
--------------------------------------------------LHRHQCPEMM
A----AGSTVGPGVLSQFAG--TGI-HNPGFFNVGRDVNIG-------------------
-----------VQDHSERDTKFLAAL-R------STDPR-KDKARIERTKG---GLLRDS
YRWILDHDDFRRWRDDDD-QS-------
>OHW97867.1
----------------------------------------------------MTTREDAT
-------SQWNPDPRSEFHGQGISH-SGSGNFNVGRDVNII-------------------
-----------VHDRSEHDTRFLTDL-R------TTDPR-DDKTRIEHTKG---GLLRDS
YYWILDNDDFRRWRDDDN-QS-------
>OJD10872.1
----------------------------------MLSSNVPRPEKRLRKDTGSQK-----
G------HV----------YEKITA-SGNTKVHLGDVLHN--------------------
------------GYYIDPDSQCLKDL-W------QTNPE-HDKERIQLSKG---GLLKDS
YIWILENPDFQKWCDNQQ-S--------
>OJJ40176.1
------------------------------------MDRINRPLKRSRHKAGLS------
-----------EDNSVAGHNSS--FGADNSGLQLVQNNGNITA------------NF---
-----QSQSDYL--EASENRNCLRAL-H------ATNPH-YDKTRIETVKG---GLLEDA
YIWALENEEFKRWRYEQE-S--------
>OLN95573.1
--------------------MENRTKRRRLNGQASDLAVGERLPEQRTTSEQWSPHEPVG
HATGQP----ISGPSTEFHGQGVQN-S--GTFHVAGNLNVG-------------------
-----------AYDRSDQDSRFLADL-R------STDPH-DDKARIERTKG---GLLRDS
YSWILDHADFRRWRDDDE-S--------
>OOQ86570.1
---------------------------------------MG-------------------
----------------STASFRGTN----YGSQIGISYGSVTNNFH--------------
-----------------LPWDLDDKLSPVPGAAFDSYVD-QHED----------QCLPGT
RTDLLS--QIGEWASSPQ-GRC------
>CEJ62554.1
---------------------------------------MG-------------------
----------------STASFRGSN----YGSQIGANYGSVTNEFH--------------
-----------------LPWDLDDKLSPVSGAAFDSYVD-QHED----------QCLPGT
RTDLLY--QISEWASSPQ-GRC------
>OQD93370.1
------------------------------------------------------------
-----------------MA-SAAYFNGPNNGAQVGYNSGNITN------------NI---
-YLPQG------QSETSADQNCLRDL-Q------TTNPR-DDKTRIEKTKG---GLLKDS
YGWVLQNNDFQKWRLDEE-V--------
>CRL24535.1
------------------------------------------------------------
----------------MMA-SAAYFNGPNSGAQVGYNSGHITN------------NI---
-YLPQGWLRMKGQSETSADQSCLRDL-Q------TTNPH-DDKTRIEKTKG---GLLKYS
YRWVLQNNDFQKWREDEE-V--------
>KOS44516.1
------------------------------------------------------------
-----------------MA-SAAYFNGPNSGAQIGHNSGQITN------------NI---
-YLPQG------QSETSADQNCLRDL-Q------TTNPR-DDKTRIEKAKG---GLLKDS
YLWVLQNNDFQKWRLDEE-V--------
>OQD60825.1
------------------------------------------------------------
----------------MMA-SAAYFSGPNSGAQIGYNSGQITN------------NI---
-YLPPG------QSETSADQNCLRDL-Q------TTNPR-DDKTRIEKAKG---GLLKDS
YCWVLQNNDFQKWRVDEE-VC-------
>OQD94166.1
------------------------------------------------------------
--------------MAGILESS--FTGYNSGLQIAHNSGLLNA------------NF---
-----YSG-------------------T------GDESS-YDKSRIESFKE---GLLKDA
YSWVLDHDDFNEWLYKDH-F--------
>OQE26467.1
---------------------------------------MS-------------------
----------------LASSFGPSN----SGIQIGVNNGSINF-----------------
--------------------NLDQELPTAEGAAFDSYDH-QHEE----------RCLPGT
RIEVLS--QIQEWAASQDHGKC------
>OQE27401.1
------------------------------------------------------------
-----------------MT-TEISFGSSNSGFQIGVNHGNVTN------------HF---
-YP------------EDVDRDCLRDL-M------TSDPR-EDKGRIEQIKG---GLLEDV
SQWILDNEVFNNWRNEAD-N--------
>OQE31408.1
------------------------------------------------------------
--------------MASASTFS--GGEHNQGNQIWQNSGTINI------------GS---
-----HSQNDERVR----DEKCRREL-Q------TPNPR-LEKKRIEGKKG---GLLKDS
YEWVLEHKDFRTWRDEKH-S--------
>ORY18351.1
-------------------------------------MRSST------------------
----------------SRPPVNFTNDGGRVAIQAGRYIVHGNSVV---------------
----------------QHAPDPLAQLHRAEDAPFNSYTK-RHEP----------TCLANT
RVDLLD--EIYGWAEGPD-ERC------
>ORY55255.1
--------------------MDSRSKRLGSDEL--APAYIGRPKKRQATPTLVSP-----
H------SHHEPASQVYHSGTGNQN-VGPGNIIIEGN-----------------------
------------QILEIPHSQCLADL-R------STDPR-HDKSRIQNAKG---YLLKES
YCWILDHADFQKWRHDPN-H--------
>ORY63313.1
--------------------MKRPHKRQKFDAWHDEEEQQADG-----------DTDYRQ
------------HRQ-----IENRFDGQGIQNSNGNIQVCRDV---------NITNIN--
RTDRTIGDHEILASRRDNRKALMDRLSFDQMDSRRSTIK---------------MAYPTT
CEWLLRHPEYVGWLDAEK-LVQHH----
>ORY63362.1
--------------------MDGIFKKRPSDEQAADLAAKTRSEKRQATATSDSLVDRR-
----------EPDLRAGHYGIGIQN-VGGGSISIGGDAIFG-------------------
-----------D-----SHTQCLKDL-R------STDPR-DDKKRIQDAKG---GLLKDS
YRWILEHSDFIRWRDDPQ-S--------
>ORY58727.1
--------------------MDGRSKRRRSNEGSTDLMFRDRSEKRQATATLDSA-----
I------GLHGPAVQAEFHGEGLQA-VHNSNISIGGD-----------------------
------------VNYGVSRSQCLPDL-R------STYPP-HDKKRIVQAKG---GLLEGS
YRWILQHADFVRWRNDPQ-S--------
>ORY71005.1
--------------------MGSACKRHRSDEQEHDLAVSDRPGKRQASERA--------
-------------MQAEHHGTGIQL-VGSGNITIRGDANFG-------------------
-----------A-----RHNQCLADL-R------STDPR-HDKTRIQDAKG---GLLEDS
YRWILEHAYFIQWRDDPL-S--------
>OTA89295.1
--------------------MAHRDKRSKPNDYYERHNAYASA-----------VPNYHA
------------ESSQGGSRGLTELSGQGVLIRDGEFYNGGNFETSKNNHSYNTTTINQT
FNTRSPNNSESTITKQEKRDELLKSLDFAHIDARRTNIK---------------SAHRNT
CKWFLKTPQYQEWLDTTE-SDKHG----
>OWW32591.1
---------------------------------------MA-------------------
----------------STVTFRNTN----TGLQIGFNSGTVHS-IN--------------
-----------------NFTDPLDKLPITSGAAFDSYTTNQDDS----------QCLPGT
RADLLE--QIEKWVRSPD-ESC------
>PYI26279.1
---------------------------------------MA-------------------
----------------SNVIFGNTN----SGLQIGINSGTVHW-VN--------------
-----------------SYTDPLDKLPIAYGAAFDSYTTNENDN----------QCLPGT
RAKLLE--EIKEWVLSPD-GKC------
>RDH14953.1
---------------------------------------MA-------------------
----------------STVTFRNTN----TGLQIGFNSGTVHS-IN--------------
-----------------NFTDPLDKLPITSGAAFDSYTTNQDDS----------QCLPGT
RADLLE--QIEKWVRSPD-ESC------
>SPB42951.1
---------------------------------------MA-------------------
----------------STVTFRNTN----TGLQIGFNSGTVHS-IN--------------
-----------------NFTDPLDKLPITSGAAFDSYTTNQDDS----------QCLPGT
RADLLE--QIEKWVRSPD-ESC------
>OCK73467.1
---------------------------------------MAS------------------
----------------A-ISFG----NANSGLQVGQSY--APITAEFHY----------A
-----------NGANSSNLNDVLKILPMAADAPFNTYQR-QHDP----------TCLPDT
RVELLR--DIYNWADGRD-ER------C
>PCG88151.1
------------------------------------------------------------
-----------------MA-PAMSFSGRNSGFQVGDNHGSITA------------QF---
-YV---------LEDTSADQACLRDL-Q------TTNPR-YDKDRIETAKG---GLLNGA
YNWILNHADFKRWRYERQ-S--------
>GAM42304.1
------------------------------------------------------------
-----------------MA-PATSFRGPNYGFQVGSNHGQIIA------------QF---
-NV---------SENVSADQACLRDL-Q------TTNPR-HDKDRIETTKG---GLLNNA
YNWILNHADFKRWRYEQQ-S--------
>KOS36644.1
------------------------------------------------------------
---------------MTMA-STVSFSGSNYGLQVGDNRGQITT------------QF---
-YV---------SENVSMDQACLRDL-Q------TTNPR-HDKDRIETAKG---GLLKDA
YNWILDHADFKRWRDQQQ-N--------
>PGH33420.1
-------------------------------------MGTPR------------------
----------------DPKQTTFKNTHGRVAIQVGQQINYGDVNVNQ-------------
---------------RDDDMQLLEQLPYSAEATFNSFSK-QHDP----------FCLPNT
RRDVLK--QITAWINGPD-KRC------
>KKZ68201.1
-------------------------------------MGTPR------------------
----------------DPKQTTFKNTHGRVAIQVGQQINYGDVNVNHR------------
---------------RDGDMQLLEQLPYSAEAAFNSFSK-QHDP----------FCLPNT
RRDVLK--QITAWINGPD-KRC------
>KLJ12813.1
-------------------------------------MGTPR------------------
----------------DPKQIAFKNTHGKVAIQVGQQINYGDVRVNQ-------------
---------------RDDDTQLLEQLPHSAEAAFNSFSK-QHDP----------FCLPNT
RRGVLN--QVTAWINGPD-KRC------
>PHH52931.1
------------------------------------------------------MEQYNS
Q------ESQLKMDKLNNT-------AAALQASLGNI----------------------Y
AEIQSQAKHQTKTQEDGKDQQCLRDL-F------VTDPH-KDKKNIEDKKG---GLLKDS
CKWILEHKDFQNFKNDAK-S--------
>PHH52965.1
----------------------MFLIDDWPGQLDDIKATENTVL--------HDMEQYNT
Q------EIQTQIRDLNNT-------ASHLQVSLENI----------------------H
VAIQSQAEQQEKRYHDDKDNECLRDL-Y------TTDPR-TDKEKIQDKKG---GLLRDS
YKWILEHKDFQKFKNEAA-S--------
>PIG84614.1
------------------------------------------------------------
-----------------MT-TNISHIGINGGFQAGVINGNIGR------------VT---
-I----------GQTASLDLECLRAL-R------TTDPH-HDKERIKESKG---GLLEDC
YRWILDNQAFRQWQHSQS-N--------
>PKK46035.1
------------------------------------------------------------
-------------MFIEMNIEGNSF-GDNATIHQGNVYH---------------------
-------YSS-----EGASDRCLADL-R------STDPR-DDKIRIEQTKG---GLLREL
YNWILENDKFKSWYDDDD-TQG------
>KKP00035.1
------------------------------------------------------------
-----------------MNIEGNSF-GDNATIHQGNVYH---------------------
-------YSS-----EGASDRCLADL-R------STDPR-DDKSRIEQTKG---GLLREL
YSWILQNDKFKSWYDDDD-TQG------
>OPB46050.1
------------------------------------------------------------
-----------------MNIEGNSF-GDNATIHQGNIYH---------------------
-------YSS-----EGASDRCLADL-R------STDPR-DDKVRIEQTKG---GLLREL
YNWIFENDKFKLWYNDDD-TQG------
>PNP45323.1
------------------------------------------------------------
-----------------MDITGNSF-GNNATVHQGNVYN---------------------
-------HSS-----DGTSDRCLADL-R------PTDPR-DDKIRLEKTKG---GLLRDS
YSWILENDQFKVWLDDDD-PQG------
>PNP51308.1
------------------------------------------------------------
-----------------MNIEGNSF-GDNATIHQGNVYH---------------------
-------YSS-----QGASDRCLADL-R------STDPR-DDKIRIEQTKG---GLLREL
YNWVLENDKFKLWYDDDD-TKG------
>XP_018664922.1
------------------------------------------------------------
-----------------MDITGNSF-GNNATVHQGNVYH---------------------
-------HSS-----EGTSDRCLADL-R------PTDPR-DDKIRLEQTKG---GLLRES
YSWILENDKFKLWHDGDD-AQG------
>XP_024768511.1
------------------------------------------------------------
-----------------MNIEGNSF-GDNATIHQGNVYH---------------------
-------YSS-----EGASDRCLADL-R------STDPR-DDKIRIEQTKG---GLLREL
YNWILENDKFKSWYDDDD-TQG------
>PSN61266.1
-------------------------------------MSSLP------------------
----------------AHQPGHFTNDNNRIAIQAGQFNAYGNITV-Q-------------
----------------HHDQDPLDRLPYAAEAAFNSYAK-QHES----------LCLQGT
RSDLLK--EVYTWAEGKD-PRC------
>PVH91746.1
------------------------------------------------------------
--------------------MAVNI-YNTGPVGQPGRFG---------------------
-------------DLTSKEEECLRDL-F------ITDPC-HDKIRIEEIKG---GLQEDC
YRWVLEHDGFLQWRDGEH-S--------
>PYI26896.1
------------------------------------------------------------
----------------MNSTAS--FTGDNAGFQLGQNTGQITN------------HY---
-----HIQ--------------SDDS-K------AFDPR-FDKQRIEEEKG---GLFYGS
YCWVLSHVDFLQWRSAGG-G--------
>PYI33509.1
------------------------------------------------------------
---------------MMNTSTALFNNSTNAGLQLGQNNGNVEF------------HN---
-H--------HGPSQASRNEACLRDL-R------ITNPR-DDKARIQDFKG---GLLMDS
YRWVLSNDEFRKWRDDGE-PDRGVND--
>PYI14033.1
------------------------------------------------------------
----------------MNTSTALFNNSTNAGLQLGQNNGNVEF------------HN---
-H--------HEPSQAARNEACLRDL-R------ITNPR-DDKARIQDFKG---GLLMDS
YRWILSNNEFRKWRNDGG-PDRDAND--
>XP_020054824.1
------------------------------------------------------------
----------------MNTSAALFNNSTNAGLQLGQNNGNVEF------------HN---
-H--------HEPSQASRNEACLRDL-R------ITNPR-DDKARIQDFKG---GLLMDS
YRWVLSNDEFRKWRNHGE-PDRNVND--
>XP_025439059.1
------------------------------------------------------------
----------------MNTSTALFNNSTNAGLQLGQNNGSVEF------------HN---
------------------HHACLRDL-R------ISNPR-DDKTRIEELKG---GILKDS
YSWVLQNNEFLRWRDNGG-PDRDAND--
>XP_025502315.1
------------------------------------------------------------
----------------MTNSTAWFDHSVNSGLQLGQNNGHVEF------------HS---
-H--------HGASEASRNEACLRDL-R------ISNPR-DDKTRIEELKG---GILKDS
YSWVLRNNEFLRWRDNGG-PDRDAND--
>XP_025525135.1
------------------------------------------------------------
----------------MNTSTALFNNSTNAGLQIGQNNSNVEF------------HN---
-H--------H----ASRNEACLRDL-R------ITNPR-DDKARIQDFKG---GLLMDS
YRWVLSNHEFRKWRNDGG-PDRDAND--
>PYH97534.1
------------------------------------------------------------
----------------MSFNASFNE-SNNRGIQVGQYVKNVEN------------VE---
NVERLERHSHNGSSEESQVQACLRDL-R------ITNPR-DDKTRIERFKG---GLLYNS
YCWVLENDIFKQWRDNNG-DGG------
>PZD22953.1
---------------------------------------MSG------------------
----------------STQLISGVYASDHSQIVAGTVH--GPVYFGRNE-----------
-----------------DLNDTLNTLPTARDAPFNAYQR-QHDP----------TCLPDT
RVDLLR--EIHDWADGDD-SP-------
>OCK91732.1
---------------------------------------MSG------------------
----------------GTQLISGVSANSYSQLIAGTVH--GSVYFGDNG-----------
-----------------SLNDLLKTLPTAADAPFNAYQR-QHEP----------TYLPDT
RVNLLQ--EIYNWANRED-TPC------
>OCK97858.1
-----------------MSSQPSPRQEHTPL----SPEPISG------------------
----------------ITQHISDVSINNDSQAAVGIFY--GPVNIGSSQ-----------
-----------------NLNRVLNSLPTAKDAPFSTRKR-EHEQ----------TCLPGT
RTDLLR--DIYNWVDGES-PQ-------
>OQV11244.1
---------------------------------------MAY------------------
----------------STQDISGVSINNHSRAAVGTFH--GPVYLGNNE-----------
-----------------NLNNVLNSLPIAADAPFNAYKR-QHEP----------TCLPET
RIDLLR--KIYDWADREN-SP-------
>PVH69237.1
--------------------MPLARQ---DD----PPRSPQL------------------
----------------NSQSISGLSATVNSTLLAGQFL--GDVHIGES------------
----------------KNLNDVLGSLPIAKDAPFNAYNR-QDEP----------ACLPNT
RVDLLQ--EIYDWADGNA-GHNERF---
>PVH97942.1
-----------------MTSGSLPHSLHSHG----TS-ATNG------------------
----------------G-QSFA--------GLNLGTIN-YVKSD----------------
--------------NGASLNEVLKSLPTAKDAPFNAYGR-QHDP----------TCLPDT
GVDLLR--EIHDWADGEH-SP-------
>XP_016253695.1
-------------------------------------MADST------------------
----------------QTQDISGVSINNHSRAAVGTFH--GPVYLGNNE-----------
-----------------NLNNVLNSLPIAADAPFNAYRR-QHEP----------TCLPET
RIDLLR--KIYDWADREN-SP-------
>XP_018067104.1
--------------------MPLARQ---DD----PPWSPQL------------------
----------------NNQSISGLSATVNSTLLAGHFL--GDVHIGES------------
----------------KSLDDVLGSLPIAKDAPFNAYIR-QDEP----------ACLHNT
RVDLLQ--EIYDWADGKA-GHNERC---
>XP_018133533.1
---------------------------------------MAG------------------
----------------ITQDISSVFIDHHSRGAVGTFH--APVYFGNKE-----------
-----------------NFYDVLNTLPNAVNARFNAYQR-QHDP----------TCLPNT
RVDLLQ--DIYSWADGQD-ERY------
>PZD22955.1
-----------------MASSALPHSLHVNG----TS-ANNG------------------
----------------G-QTFA--------GINVGTIN-YANSN----------------
--------------NPSSLDDALNSLPTARDAPFNAYQR-QHDP----------TCLPDT
RVGLLR--EIHDWADGED-SP-------
>XP_014081264.1
-----------------MASGALPHSLYIHG----TSSTTNG------------------
----------------S-QSFA--------SLNLGTIN-HAPINNNNNN----------N
NNNNNNNDDDDNISCNLALNEILHALPIAKDAPFNAYQR-QRDP----------TCLPNT
RTDLLR--EIDNLVDSEE-SPG------
>RDW58781.1
------------------------------------------------------------
---------------MSNSTEIIQA-YDGSAVQVGHHIEDIH------------------
------------HHHEADFDRCLADL-R------VTDPR-DDRTRIHRTKG---GLLKDS
YRWILEHEDFRRWRDDEQ-S--------
>RFN46148.1
--------------------MEYRPKRQRPDMQASD--AEERREKRLLTPEHRSPHNRSG
APSEALCRSNEPGVRLAFYGQGIQN-S--GSFQVGGNLNIG-------------------
-----------VQDNFDKDAEFFAAL-R------STDPS-DDRTRIQREKG---GLLEDS
YSWILDHADFRRWRDDEQ-S--------
>RFU31129.1
---------------------------------------MSL------------------
----------------P-EQPSRQTPTQSNQYHHIQIREGATAQLGNI------------
--------------FHNSPEDLLNLLPFATNAAFNSYSR-QHEP----------VCLPDT
RVDLLQ--DIYNWADGKD-AQDVQG---
>SCO75794.1
------------------------------------------------------------
----------------MNSLGHATV-DGNARLQVGNNYT---Y-----------------
------------NYNERSHNQCIADL-R------LTDPR-DDKIRIEQTKG---GLLEDS
YKWILNNADFQQWRNDEQ-S--------
>EXA28436.1
------------------------------------------------------------
----------------MNSLGHATV-DGNGRLQVGNNYT---Y-----------------
------------NYNGPYHNQCIADL-R------LTDPR-DDKIRIEQTKG---GLLKDS
YRWILAHEDFRRWREDPE-S--------
>XP_025553833.1
------------------------------------------------------------
-------------MTANTANTT--IQGTNHGMQIGQNLGNIEA------------HF---
-----QSA----------EDHCIRDL-L------TTDPQ-DDRKRIIQEKG---GLLQDS
FRWVLECEEFQQWQTNAD-S--------
>XP_001228779.1
--------------------------MA------------------------GPYGNPAT
G------SLESYATGNSVTGSGLQI-----NAPIGELRQYIN------------------
-------------ATESKEAQWLRQL-F------VTDPR-HDKQHLEEAKG---GIVLAA
CDWIVRPPTFQTWRDDTD-A--------
>XP_002339873.1
-----------------------------------------------------------M
----------APDN-TITFAGNNNQ-GFQLGVNQGTIGD---------------------
-------IVYNF---KEANDKCLNDL-R------LTDPR-DDKERIKRTKG---GLLEGS
YKWILDHSDFQKWRNDDQ-S--------
>XP_002488371.1
-------------------------------------MAPAE------------------
-------------------YQNTFSNSLNYGLQVGHNTGNIETHH---------------
---------------HYAADNPLTRLIYSKNARFNSNYR-QHAQ----------ICHENT
RTDLLR--DIYNWVDGED-ER-------
>PCG88354.1
-------------------------------------MAPAE------------------
-------------------YQTTFSNSRNYGLQVGHNAGNIETHH---------------
---------------HYAADDPLTRLVYAKNARFNSNYR-QHAQ----------ICHENT
RTDLLR--EIYNWVDGED-ER-------
>XP_002843092.1
-------------------------------------------MSGLEKDTEIMA-----
G------HS----------YKNIQI-TGDARAQIGDIIHYHDR------------VL---
-----NR-GLEQGNPLDTDCQCLNDL-W------PDNPD-YEKEGIQKSKG---GLLKDS
CIWVLKNPEFLRWRGDQQ-S--------
>XP_003043833.1
------------------------------------------------------------
-----------M---S-NTVHALTA-SGNANIHIGNRHY---------------------
--------------YNHGDDHCLSDL-R------TTDPR-DDKKRIEGARG---GLVKDS
YRWILSHDNFRNWRDDQH-R--------
>XP_003044939.1
----------------------MAS-------FQRKRL----------------------
--------NSSSNGCTANKIKSLRA-DGSSRVQVGNTYTEV-------------------
-----H---N-YE-GRHADDECLRDL-R------TTDPR-IDKTRIEKGKG---GLMQGS
YRWVLEDSKFQQWAQETE-GC-------
>XP_003047889.1
------------------------------------------------------------
-----------MEHSNSNHVGSMSA-AGSARIQIGNTSTIN-------------------
-----N---TTNNFSQTDNKKCLKAL-C------STDPR-HDKIRIEQTNG---GLLKDS
YRWVLQSPEYQRWCDPKE-NH-------
>XP_003052860.1
------------------------------------------------------------
--------------MANNSVKELSA-SGRSQVHVGDNYI---------------------
--------------SSSEDGKCMIDL-R------GTDPR-RDKDRIEELKG---GLLAKL
CDWIFADACFTQWRNPES-N--------
>XP_003169309.1
------------------------------------------------------------
---------MSVEALPAARIESFTA-KDQSKVHIGDAYT---------------------
----------------VERDRCLEHL-R------ITDPR-HDKRRIERTAG---GLLKDA
YQWVLSCDEYHQWSDDPE-T--------
>XP_003172362.1
----------------------MDLKRRPSEDLA---------------NSAKSL-----
R------IEDEKGDQYNNADSGSQY-NN---TSAGRQYVADQI------------NI---
--------TENRIERKGENLEFLKDL-R------LTDPR-DDKSRIMDTKG---GLLAKS
YEWIVDFGDFKKWRSDHS-S--------
>DAA77537.1
-----------------MSTLDIDLKRRPSDDLA---------------NSAKSL-----
R------LEDKKDNQYNNDGDGSQY-NN---TSTGRQYVADQI------------NI---
--------TENRID-KGENLEFLKDL-R------LTDPR-DDKSRILDTKG---GLLTKS
YEWIVDFGDFKKWRSDQG-S--------
>EGD95927.1
-----------------MSTFDMDLKRRPSDDLA---------------NSAKSL-----
R------LEDKQDNKYNNEGDGSQY-NN---TSAGRQYVADQI------------NI---
--------TENRID-KGENLEFLKDL-R------LTDPR-DDKSRILDTKG---GLLAKS
YEWIVDFGDFKKWRSDQG-S--------
>EGE01227.1
-----------------MSTFDMDLKRRPSDDLA---------------NSAKSL-----
R------LEDKQDNKYNNEGDGSQY-NN---TSAGRQYVADQI------------NI---
--------TENRID-KGENLEFLKDL-R------LTDPR-DDKSRILDTKG---GLLAKS
YEWIVDFGDFKKWRSDQG-S--------
>EZF32162.1
-----------------MSTFDMDLKRRPSDDLA---------------NSAKSL-----
R------LEDKQDNKYNNEGDGSQY-NN---TSAGRQYVADQI------------NI---
--------TENRID-KGENLEFLKDL-R------LTDPR-DDKSRILDTKG---GLLAKS
YEWIVDFGDFKKWRSDQG-S--------
>EZF39404.1
----------------------MDLKRRPSDELA---------------SSAKAL-----
R------LEDKKDNQYNNDGDGSQY-NN---TSTGRQYVADQI------------NI---
--------TENRID-KGENLEFLKDL-R------LTDPR-DDKSRILDTKG---GLLAKS
YEWIVDFGDFKKWRSDQG-S--------
>EZF71241.1
-----------------MSSLDMDLKRRPSDELA---------------SSAKAL-----
R------LEDKKDNQYNNDGDGSQY-NN---TSTGRQYVADQI------------NI---
--------TENRID-KGENLEFLKDL-R------LTDPR-DDKSRILDTKG---GLLAKS
YEWIVDFGDFKKWRSDQG-S--------
>EZG03672.1
-----------------MSSLDMDLKRRPSDELA---------------SSAKAL-----
R------LEDKKDNQYNNDGDGSQY-NN---TSTSRQYVADQI------------NI---
--------TENRID-KGENLEFLKDL-R------LTDPR-DDKSRILDTKG---GLLAKS
YEWIVDFGDFKKWRSDQG-S--------
>OAL70008.1
-----------------MSSLDMDLKRRPSDELA---------------SSAKAL-----
R------LEDKKDNQYNNDGDGSQY-NN---TSTGRQYVADQI------------NI---
--------TENRID-KGENLEFLKDL-R------LTDPR-DDKSRILDTKG---GLLAKS
YEWIVDFGDFKKWRSDQG-S--------
>XP_003015249.1
-----------------MSTLDIDLKRRPSDDLA---------------NSAKSL-----
R------LEDKKDNQYNNDGDGSQY-NN---TSTGRQYVADQI------------NI---
--------TENRID-KGENLEFLKDL-R------LTDPR-DDKSRILDTKG---GLLTKS
YEWIVDFGDFKKWRSDQG-S--------
>XP_003018569.1
-----------------MSTLDIDLKRRPSDDLA---------------NSAKSL-----
R------LEDKKDNQYNNDGDGSQY-NN---TSTGRQYVADQI------------NI---
--------TENRID-KGENLEFLKDL-R------LTDPR-DDKSRILDTKG---GLLTKS
YEWIVDFGDFKKWRSDQG-S--------
>XP_003237130.1
-----------------MSSLDMDLKRRPSDELA---------------SSAKAL-----
R------LEDKKDNQYNNDGDGSQY-NN---TSTGRQYVADQI------------NI---
--------TENRID-KGENLEFLKDL-R------LTDPR-DDKSRILDTKG---GLLAKS
YEWIVDFGDFKKWRSDQG-S--------
>XP_006967480.1
------------------------------------------------------------
---------------------------------MRDLL----Q------------EL---
-----V--KRLAQELGPQERRCLQDL-H------ITDPR-LDRDRIISTKG---GLLQAS
YQWILEDSTVRHWRQERQ-K--------
>ETS00306.1
------------------------------------------------------------
---------------------------------MRDLL----Q------------EL---
-----V--KRLAQELGPQERRCLQDL-H------ITDPR-LDRDRIISTKG---GLLQAS
YQWILEDSTVRHWRQERQ-K--------
>XP_007693306.1
----------------------------MLF----HGDAMTS------------------
----------------T--TSNIQFGDAVSSVQANNINGDVHIG----------------
-----------------RHENTLDRLPRAEDAPFNSFAK-QHEP----------ACLADT
RVDLLQ--EIHSWADGQD-ERC------
>KFX85879.1
---------------------------------------MSD------------------
----------------H-DQPG----GSSNQYRNIRINEGAKAQLGDI------------
--------------YHVGREDPLSLLPSATHAPFNSKVH-QHEP----------PCLRGT
RVDLLQ--DIYDWDDGKD-GQDE---RC
>KFY02933.1
---------------------------------------MSA------------------
----------------P-EQAG----GPSKLFQHITVKEGARAHIGD-------------
---------------YIGREDPLSLLPFATPAPFNSKVN-QHEP----------PCLPGT
RVDLLQ--DIYDWADRQD-GQDEQF---
>KFY17840.1
---------------------------------------MVS------------------
----------------A-ISFG----GVNSGFQAGNV--NGSVHAEVH------------
--------------HHAAPEDSLRLLPFATQAPFNSYNR-QHEP----------ACLLGT
RVDLLQ--DIYDWVDGKD-EQDE---RC
>KFY18250.1
---------------------------------------MEP------------------
----------------S-IAFG----DANSGLQAGTI--NGSVHTEFH------------
--------------H-HAPLDPLSLLPSATHASFNSYNR-QHEP----------ACLPGT
RVDLLQ--EIYDWADGKD-EQNE---RC
>KFZ16002.1
---------------------------------------MEP------------------
----------------P-IAFG----DANSGFQAGIV--NGSVHTECH------------
--------------HHAAPEDPLRHLPFAVHAPFNSYHR-QHEP----------ACLPDT
RVDLLQ--EIYDWADGKD-GQND---RC
>KFZ24428.1
---------------------------------------MSD------------------
----------------P-EQPS----GSGNQYRNIRINEGAKAQLGNI------------
--------------YHISREDPLSLLPFATQAPFNSYDR-QHEP----------ACLPDT
RVDLLQ--EIYEWADRQD-GQDE-----
>KNG46890.1
---------------------------------------MVS------------------
----------------T--TSNTTFGNNQNGFQAHTIHGSVHV-----------------
-----------------GLENTLVRLPYAEDAPFNSYAK-QHEP----------ACLADT
RVDLLR--EIHSWADGQD-ERC------
>OAK94516.1
--------------------------------------MTNH------------------
----------------Q--PVNISNNRGRVGQQAGKIYVSGDNIIHT-------------
----------------TSAQDTLSQLPHAADAPFNSYAK-QHEP----------ACLRDT
RVDLLR--EIHSWADGED-ERC------
>OBT38473.1
---------------------------------------MPY------------------
----------------P-DQPG----GSGNQYRNIRINEGAKAQLGDI------------
--------------YHISRDDPLDLLPSATHAPFNSKVH-QHEP----------PCLPGT
RVDLLQ--DIYDWADRQD-GQDE---QC
>OBT39270.1
---------------------------------------MSS------------------
----------------A-ITFG----DVNSGFQAGIV--NGSVHAE--------------
----------------FHQRDPLSLLPFATQAPFNSYDH-QHES----------ACLPGT
RVDLLQ--EIYDWADGKD-GHDE---RC
>OBT39271.1
---------------------------------------MEP------------------
----------------P-ISFD----GANSGFQAGIV--NGSVHTEFH------------
--------------H-HAAPDPLSLLPFATHAPFNSYNH-QHEP----------TCLPDT
RVDLLQ--EIYDWADGKD-GQDG---R-
>OBT40532.1
---------------------------------------MSD------------------
----------------P-EQLG----GSGNQYRNIRINEGAKAQLGNI------------
--------------YHISREDPLSLLPLATQAPFNSYER-QHAP----------ACLPGT
RVDLLQ--EIYDWADGKD-EQDEQDERC
>OBT42047.1
---------------------------------------MSD------------------
----------------P-EQPG----GSGNQYRNIRINEGAKAQLGDI------------
--------------YHIGREDPLSVLPFAAHALFNSYDR-QHEP----------ACLPGT
RVDLLQ--EIYEWADGQD-RQNE---RC
>OBT54069.1
---------------------------------------MSD------------------
----------------P-EQPR----GSNKQYRDISINDGARAHLGDI------------
--------------YHITREDPLSLLPFATDAPFNSYVR-QHEP----------ACLPNT
RVDLLK--DIYGWADGKD-GQDE---RC
>OBT67626.1
---------------------------------------MAS------------------
----------------A-IDFG----DVNSGFQAGIV--NGSVHADFH------------
--------------HHAAPEDPLRRLPFATNAPFNSCDR-QYEL----------ACLPGT
RVDLLQ--KIYNWADGED-E------RC
>OBT68002.1
------------------------------------------------------------
-----------------------------MTLRV-SC--KRSKLAGAN------------
--------------DGPTLEDPLRLLPFAPHAPFNSYDH-QHEP----------ACLPGT
RVDLLQ--EIYEWADGKD-GQDE---RC
>OBT69729.1
------------------------------------------------------------
-----------------------------MPLPV-SC--KGSKLAGAN------------
--------------DGPTLEDPLSLLPFTTNAPFNSYNH-QHEP----------TCLPDT
RVDLLQ--EIYDWADGKD-RQDG---R-
>OBT75575.1
---------------------------------------MSG------------------
----------------REPQSGGLPPRPGHTFQGNHAGENAQVQYGDR------------
--------------YNISRENPLSLLPFATQAPFNSYNR-QHEP----------ACLPDT
RVDILQ--EIYDWADGKD-KEDEQDKRC
>OBT82394.1
---------------------------------------MSD------------------
----------------P-DQFG----GSGNQYGNIHINGDARAQLGDT------------
--------------YHIGREDPLSLLPFATHAPFNSYVQ-QHEP----------ACLPGT
RVDLLQ--EIYNWADGKD-GQDQ---RC
>OBU00199.2
---------------------------------------MSY------------------
----------------P-KQPG----RSSKQLGNIYTNENAIVHVGDI------------
--------------HHIGREDPLDLLPFATNAPFNSYDG-QHEP----------TCLPDT
RVDLLQ--QIYDWADRQD-ER------C
>XP_007696121.1
---------------------------------------MTS------------------
----------------T--TSNIQFGDAVSSVQANNINGDVHIG----------------
-----------------RHENTLDRLPCAEDAPFNSYAR-QHEH----------GCLSDT
RVDLLQ--EIHSWADGQD-ERC------
>XP_007700432.1
---------------------------------------MVS------------------
----------------T--TSNIAFGNAYKSVQANNINGSIHIG----------------
------------------LENTLDRLPRAEDAPFNSYAK-QHEP----------ICLADT
RVDLLQ--EIYSWADGQD-ERC------
>XP_007705505.1
----------------------------MLS----YRDAMAS------------------
----------------T--TSNTAFGNAYKSVQANNINGSVHIGTSR-------------
----------------DRLENTLDRLPCAEDALFNSYAK-QHEP----------ACLPDT
RVDLLQ--EIYSWADGQD-ERC------
>XP_007705850.1
----------------------------MLF----YRDAMAS------------------
----------------T--TSNTAFGNAYKSVQANNINGSVHIG----------------
------------------LENTLDRLPRAEDAPFNSYAK-QHEP----------ICLPNT
RVDLLQ--EIYSWADGQD-ERC------
>XP_007718129.1
--------------------------------------MAAS------------------
----------------T--TSNIAFGNAYKSVQANNINGSIHI-----------------
-----------------GLENIFDRLPRAEDAPFNSYAK-QHEP----------TCLPDT
RVDLLQ--EIYSWADGQD-ERC------
>XP_014077505.1
---------------------------------------MTS------------------
----------------T--TSNINFGDAVSSVQANNINGDVHIG----------------
-----------------RHENTLDHLPRAEDAPFNSYAR-QHEH----------GCLPDT
RVDLLQ--EIHSWADGQD-ERC------
>XP_014550460.1
-------------------------------------DAMVS------------------
----------------T--TSNIAFGNAYKSVQANNINGSVHIG----------------
------------------LENTLDRLPRAEDAPFNSYAK-QHEP----------TCLPDT
RVDLLQ--EIYSWADGQD-ERC------
>XP_014561696.1
---------------------------------------MTS------------------
----------------T--TSNIAFGNAYSSVQANNINGSVHI-----------------
-----------------EHENILDRLPRAEDAPFNSYAR-QHEH----------GCLPDT
RVDLLQ--EIYSWADGQD-ERC------
>XP_018127297.1
---------------------------------------MSD------------------
----------------P-EQPR----GSNKQYRDININDGARAHLGDI------------
--------------YHITREDPLSLLPFATDAPFNSYVR-QHEP----------ACLPNT
RVDLLK--DIYGWADGKD-GQGE---RC
>XP_018133931.1
---------------------------------------MSY------------------
----------------P-KQPG----RSSKQLGNIYTNENAIVHVGDI------------
--------------HHIGREDPLDLLPFATNAPFNSYDG-QHEP----------TCLPDT
RVDLLQ--QIYDWADRQD-ER------C
>XP_007693458.1
-------------------------------------------M-----Y----------
-----------TPADQTTKYTGNQA-DGNSTNHYGHNI----------------------
--------TNNYYQGGPNADECLRDL-R------VTDPR-EDRARIEGDKD---RLLRDC
YAWILDDDSFQRWRTHDE-A--------
>XP_007698984.1
-------------------------------------------M-----P----------
-----------SPHGHTTTYDSNRI-DGSAIAILGNVHGD--I------------HF---
-----P--ERPRGAGGPSPHQCLRDL-H------VTDPR-EERARIEGDKD---KLLRDC
YAWILDDASFRRWRTQDE-S--------
>RDW66409.1
-------------------------------------------M-----SD---------
---------FERLGGLSKQYENIQI-NDNSKAHLGDT-----------------------
--------YHAHYHALPDREQCLRDL-V------VTDPR-EDKARIEQNKD---RLLKQC
YGWILEDTSFQRWRAKGN-T--------
>XP_007703133.1
-------------------------------------------M-----Q----------
-----------PTASPAAAYTNNRA-DGGN-IIYGNVTGD--V------------HF---
-----P--SGDSGAARSTHHECLRDL-R------VTDPR-EDRTRIEDGKD---KLLRDC
YIWILEDRNFQQWRSQGG-P--------
>XP_007837829.1
--------------------MASRKTTTDRNDTN------TLPSTILSPDATLESPSQSI
A------QH-----GSQFA-GNCKV-SGNGNVHQGNNINNNNN------------TI---
-------------NHHHTTDQCLADL-R------ITDPR-HDKQRIQEVKG---GLIQDS
YIWVLENSDFCQWLGNEN-S--------
>XP_009225998.1
--------------------MSV-----------------------------KDGEEPTA
S------DTTAIATSNVLTGSGVQI-----NAPIGTISQYFG------------------
-------------GAENKEALCLRDL-Y------ITNPW-LDKQRIEDAKG---GLLQDS
YRWILEQDAFRQWRDGAD-A--------
>XP_009229409.1
-----------------------------------------------------------M
A------TPEMRQA-MNGQRQNIIQ-HQGTG---DHNKYETHH-----------------
----------HTHVEYAQSNHCPKYL-A------EVDPH-EVKTRIEETKG---GLLKDA
SSWILHHADFQQWRDRDS----------
>XP_011127371.1
--------------------MESFKRQRRDSDEL----ADIRPEKRPVFDH---------
----------QYVSQSSFRGQGLQQ-SGSGTITVGGNLNIG-------------------
-----------NEFDRTQNAHCLADL-R------VTDPC-DDKTRIESMKG---GLLADS
YSWICEHADFKRWRDDED-S--------
>XP_013955358.1
----------------------------------------------MSVD-QRNDNSGAC
R--------TETLGRAEFHGQGIQH-TGPGSFNVRG-DVYIE------------------
------------SHGNDGDDELLRAL-R------TTDPR-GDKTRIVRQKG---GLLVDS
YRWILDHDDFQQWRDGEE-T--------
>XP_013957254.1
----------------------------------------------------------MV
-------S--KV---S-NAVGDLRI-EGHGRAHVGNIIYNYPA------------VV---
--------E---KAENDIEDRCLADL-R------VTDPR-DDKKRIELTKG---GLLKGS
YRWILENDDFKRWYDDEN-S--------
>XP_016596460.1
-------------------------------------MSLEN------------------
--------------SSPSTNIRTVEANHQSIVHIGNNNNYNYINLF--------------
-----------------VPGIVLSTLPNASEVAFDSHHN-QYEA----------NCLQDT
RAELLR--DIKAWVEGPD-ESC------
>KGO39071.1
-------------------------------------MSLEN------------------
--------------SSPSTNIRTVEANHQSIVHIGNNNNYNYINLF--------------
-----------------VPGIVLSTLPNASEVAFDSHHN-QYEA----------NCLQDT
RAELLR--DIKAWVEGPD-ESC------
>XP_016602120.1
---------------------------------------MD-------------------
----------------NAVSFGSLN----SGVQTGINHGTINASLN--------------
-----------------LSTDPLDKLYIAHGAEFNSYGD-QHED----------DCLPGT
RIELLE--TIQQWVRSPH-GKC------
>XP_016641592.1
------------------------------------------------------------
----------------MNSVDALTA-SGQARVQVGNITN---------------------
------------NYSESATNQCLRDL-R------LTDPR-DDKKRIEQTKG---GLFRDS
YHWILDNADFRRWRHDPR-S--------
>XP_018036993.1
-------------------------------------MSGSR------------------
----------------KPRPVSFTNEGGRIGAQIGQNNVNGDFIV---------------
----------------QYDKDPLKQLPYAVEAPFNSYTK-RHEP----------TCLPDT
RVDLLH--RIHSWVDGQD-ER-------
>XP_018040915.1
---------------------------------------MSS------------------
----------------T--TSNLAFGNAYSSVQANNFTGSVHW-----------------
-----------------GHEDTFARLPYAEDAPFNSYAK-RHDL----------PCLANT
RIDLLE--EIRSWADGPN-QRC------
>XP_018150701.1
--------------------MEDNLKRPRPQHFSD---LDDRPRKRQATPDAVPRNDGWA
-----FRRTIEPGARSELHGTGIRH-SGSGSFSARDIYF---------------------
------------GPTSDSDREFLKDL-Y------VTDPR-DDKARIERTKG---GLLRDS
YRWILDHDDFRRWRDDGQ-S--------
>OHW95965.1
-------------MVQRAYAMEDNLKRSRPQHFTD---LDDRPGKRQATPDAVPRNDSGG
A----FHRAIEPSSRSELHGTGIQH-AGSGSFSARDIYF---------------------
------------GPTSDSDREFLKDL-H------VTDPR-DDKARIERTKG---GLLRDS
YRWILDHDDFRRWRDDEQ-S--------
>XP_018158395.1
-------------------------------------------M-----ESGTTG-----
Y------RTVPDLVENNNSGTGTQN-NN---SGAGRQYNAHTI------------TI---
--------VS------EKDSSFLADL-R------VTDPR-DDKSRIERTKG---GLLRDV
YRWILDHDDYQRWRAGSD-N--------
>CCF38037.1
-------------------------------------------M-----ESGTTG-----
Y------RTVPDLVENNNSGTGTQN-NN---SGAGRQYNAHTI------------TI---
--------VS------EKDSSFLADL-R------VTDPR-DDKSRIERTKG---GLLRDV
YRWILDHDDYQRWRAGSD-N--------
>XP_018242713.1
---------------------------------------------------------MSG
APSEAICRSNGPGVRLAFYGQGIQN-S--GNFQVGGNLNIG-------------------
-----------VQDNSDKDAEFLAAL-R------STDPS-DDRTRIQRQKG---GLLEDS
YSWILDHADFRRWRDDEQ-S--------
>XP_018242484.1
---------------------------------------------------------MSG
APSEAICRSNGPGVRLAFYGQGIQN-S--GNFQVGGNLNIG-------------------
-----------VQDNSDKDAEFLAAL-R------STDPS-DDRTRIQRQKG---GLLEDS
YSWILDHADFRRWRDDEQ-S--------
>XP_018386161.1
-------------------------------------MNARA------------------
----------------TGQTIGFNNEGGRIAIQAAEYHVHGDNIV-N-------------
----------------QAQEGDLEKLPYAAEAPFNAYNR-QHDP----------ECLPST
RTALLD--DIYAWTDGLD-ERC------
>OWY43226.1
-------------------------------------MDARA------------------
----------------TAQTIGFNNEGGRIAIQAAEYHVYGNNIV-N-------------
----------------QAQEGGLKNLLYAAEAPFNAYTR-QHDP----------ECLPST
RTALLE--DIYAWTDGHD-ERC------
>XP_018666293.1
-----------------------------------------------------------M
----------GQSNSKTRDVSNNQF-GNNVTITQGDVHN---------------------
-------HA------SDQENQCLKDL-R------STDPR-DDKLRIQNTKG---GLLIDS
YRWILENKNFKDWRDNAQ-N--------
>KKP01520.1
-----------------------------------------------------------M
----------DSIEQSSRNVANNSF-GDNVTIYQGDIQN---------------------
-------PV------ADQTDQCLKDL-R------LTDPR-DDKTRIQQTKG---GLLKES
SDWIFENETFKQWHNDEQ-N--------
>XP_024759168.1
-----------------------------------------------------------M
----------SHDVSNSRSVFNNDF-GNNVTLHLGDVHR---------------------
--------V------SDQANQCLKDL-R------STDPR-DDKTRIQNTKG---GLLKDS
YRWIIENKNFKDWRNNAQ-N--------
>XP_024772817.1
-----------------------------------------------------------M
----------DSMDSSFRNITSNSF-GDNITINQNNIQN---------------------
-------PA------ADQTDQCLKDL-R------LTDPR-DDKTRIQQTKG---GLLKES
SSWIFENETFKQWRDDEQ-N--------
>XP_018687846.1
---------------------------------------MAG------------------
----------------STQDISRVSVNDHSRAAVGTFH--GPVYLGNNE----------S
E----------------YLNNVLNSLPIAADAPFNAYKR-QHDP----------TCLPDT
RSNLLR--KIYDWADGKN-SP-------
>XP_007738045.1
---------------------------------------MAG------------------
----------------SNQDISGVSITDHSRAAVGTFH--GPVYLGNDK----------S
ECILSFARYEKKLICHLDLNNILNSLPIAADAPCNAYNR-QHDP----------VCLPNT
RKELRR--EIYDWADGKT-SR-------
>XP_018747477.1
-------------------------------------------MK-------------RA
A------SSSSRGARSKFRGQGVSH-SGSGDFTVGRDLIIGG------------------
------------NSHYSQDDRVLAEL-R------STDPS-VDKDRIERTKG---DLRSES
YGWIFHNAEFQQWRDDDQ-N--------
>XP_024404627.1
-----------------------------------------------------------M
D------DSHNLS--------GNII-GDNAAIFQGNFNYNA-------------------
-------------DYSSLETSFLEKI-S------RTDPF-YDKKRILDLKG---PLLYES
FSWILKHDDFSKWTNSKE-SG-------
>XP_024774474.1
-----------------------------------------------------------M
E------NHRNFS--------GNTL-GNNATVNQGNFAQITVN------------T----
-------------NTSNADKSFLQEI-S------KTDPF-YDKKRILTLKG---PLLWES
FSWILRHQQFNEWRHTKQ-SG-------
>PNP54495.1
-----------------------------------------------------------M
E------NSRNIS--------ENTV-GNNAIVNQGDDNHITIN------------A----
-------------DTSNADKSFLQQI-S------KTDPI-YDKKRILMLKG---PLLKES
FSWILEHEDFNKWRHTKE-SG-------
>XP_024405576.1
------------------------------------------------------MILFKM
A------ELRQFS--------ENTV-GDNASIFQGNIANMTNN------------FEA--
-------------NHAAADESFLQKF-S------KTNPI-DNKNRILESKG---GLLDDS
YRWILEHEQFRKWRDTEN-SG-------
>XP_024756408.1
-----------------------------------------------------------M
E------QQ-----QRREN-NNNLF-GDSITLNQGDVHSY--W------------HN---
-------------TQEEEKARCLSGL-R------ITDPC-HDKIPIESTKG---GLLEDS
YTWIFEHDDFQQWRDNED-C--------
>XP_024758183.1
-----------------------------------------------------------M
A------SSQTLS--------GNKF-GNSNNVHQGDNIYNDCQ------------IVQ--
-------------AENDSDNVYLRDL-S------QTDPR-LDKMRILETKG---PLLRES
YSWILGHRDFQQWLDAQN-G--------
>XP_024760128.1
-----------------------------------------------------------M
----------NATASHPRDIANNHF-GNNVRIHQGDVYH---------------------
-------YS------PDQIDRCLADL-R------PTDPR-LDKTRIQQTKG---GLLKSS
YYWIFKNENFKQWRDNKQ-H--------
>XP_024761124.1
-----------------------------------------------------------M
T------SMREVS--------ANTF-GNDAKVILGNITNNITN-----------------
-------------DPSAADNIFLQEI-S------KTNPV-DDKKRILESKG---PLIYES
YCWILGHNDFKQWRDKKN-NG-------
>XP_013943995.1
------------------------------------------------------------
M------ATREVL--------GNTF-GNDATLFLGDITHNITN------------VNA--
-------------DPFDADNAFLQEI-S------KTNPV-DDKKRILESKG---PLIHDS
YRWILEHNDFKKWRDKQN-NG-------
>XP_013955055.1
------------------------------------------------------------
----------------------------------MMSSPAILT------------TSE--
-------------GDRNADNIFLQEI-S------KTNPI-DDKERILASKG---PFIYES
FCWILEHPDFKTWRDTRN-SG-------
>XP_024405752.1
-----------------------------------------------------------M
T------STREVT--------GNTF-GNDATVLLGDLINNVIN------------VST--
-------------DPSAADTAFLQDI-S------KTNPV-DDKKRILESKG---PLIYDS
YRWILAHKEFRKWRDKQK-N--------
>XP_024774029.1
-----------------------------------------------------------M
A------DVREIS--------ENTI-GNNVTLVQGDFNTIN--------------T----
-------------GPSDSNDSFLNKI-S------KTDPS-YDKKRILELKG---PLLHDS
FKWILDHEGFKKWRHTEE-S--------
>KKP03037.1
-----------------------------------------------------------M
A------NIRKIS--------GNTI-GSNVIIVQGDLNTADPK------------KELSA
FGIHHLDNIDRDKLLVAKNKDFLNHF-A------QTDPI-YDRKRILELNG---PFLHES
FNWILDHEGFKKWRSTRE-SG-------
>XP_025429748.1
------------------------------------------------------------
---------------MNNSTTS--YAGYNAGFQLGQNVGQINN------------NY---
-----YNQLDDS---------------K------AINPE-LDKQRIEKEKG---GLLRDS
YRWVLDHDDFKNWRYTAG-N--------
>PYI22787.1
------------------------------------------------------------
---------------MNNSTTS--YAGYNAGFQLGQNVGQINN------------NY---
-----YNQLDDSKVSEISSAIGSAGN-C------ATDPE-LDKKRIQEEKG---GLLRDS
YRWVLDHDDFKHWRYTAG-N--------
>RAK72848.1
------------------------------------------------------------
---------------MNNSTAS--FTADNIGLQVGQNPGQINS------------QF---
-----YYNYYNQ----------SDDS-K------TINPE-LDKRRIEEEKG---GLLRDS
YRWVLDHDDFIRWRYTAG-N--------
>XP_025522575.1
------------------------------------------------------------
----------------MNSEAS--FTGYNTGFQVGQNPGQINS------------QF---
-----YYNYYNQ----------PDDS-K------AIDPE-LDKQRIEKEKG---GLLRDS
YCWVLKHDNFKRWRDAAV-A--------
>XP_025546994.1
------------------------------------------------------------
----------------MNSTAY--FTGHNAGIQVGQNPGQINS------------QF---
-----NYNYYNQ----------QDDS-K------SINPE-LDKQRIEKEKG---GLLRDS
YRWVLDHDDFKSWRYTAG-N--------
>XP_025576537.1
-----------------------------------------------------M------
-----------LTDTMNNSTTS--YAGYNAGFQLGQNVGQIHN------------NY---
-----YNQLDDS---------------K------ATDPE-LDKKRIQEEKG---GLLRDS
YRWVLDHDDFKDWRYTAG-N--------
>CEJ62687.1
------------------------------------------------------------
--------------MLTMTSIY--FDKNNSGFQVGISNGPVYL------------HP---
----------------AEDRQYRDTL-Q------ATDPC-LDKARIEEDKG---GLLRDS
YIWVLDDVDFQRWRDVRC-G--------
