# Supplementary material for: Exploring a diverse world of effector domains and amyloid signaling motifs in fungal NLR proteins
Source: PLoS Comput Biol. 2022 Dec 21;18(12):e1010787. doi: 10.1371/journal.pcbi.1010787 (PMC9815663; doi:10.1371/journal.pcbi.1010787)
Supplement: S2 Data — The alignments were calculated using ClustalOmega for 127 MMseqs2 clusters with at least 20 member sequences. (GZ) [file pcbi.1010787.s009.tar.gz › PPJ60852_aligned.fa]

>PPJ60852.1
MSG-VEAITIVQLIGACIDITKAVNDIGRAAKDATGLPPKLKELFERLPAINDLLNSARE
RAEK--DEISAESRKSIKPILEHYS--------------------DNYG-ERLWKGT---
-KTVFLGRDSRLQKHMSDIMENLKILELKGI-------------FSINNKLDDLTETVQI
LAEED--T-T-ARNAHSGSGNLNV---HEGPGNQYNIGG------------GSNNTFNQN
FGTHIHEGHS---------------------------------KIPLPEQCL--------
----RSLAFPDMEA-----RSDINEKAEHTCEWIFEHEDYQTWMGRG-------------
---
>PKR95609.1
MSG-AEAITLVQLISACIGLTQTVIDIGRATQDAKGLPPKLQELFERLPAINDILHSAHE
RAEK--GEVSEESRKTIKPVLEQCRKSLAELQALFWKACPED--GDNFG-KRLWKGT---
-KTVFLGRDSKLQKHMSSIMENLNILEVKGI-------------LNIDGKLDDLVETVQV
LAEED--V-A-VRNAHSGSGNLNV---HEGPGNQYNVGG------------GSNNTFTNN
FGTHVYQGRL---------------------------------EPDFAEQCL--------
----QSLAFPNMEV-----RGDINEKAEHTCEWIFELKDYRTWTKQG-------------
---
>XP_023460750.1
MSG-VEAITIVQLIGACIDITKAVNDIGRAAKDAKGLPPKLKELFERLPAIIDLLNSARE
RAEK--DEISEESKESIKPVLAHCKESLDALRILFWKACPED--GDNYG-KRLWKGT---
-KTVFLGRDSRLQKHMSDIMENLNLLELKGI-------------FSIDNKLDDLTETVQI
LAEED--T-T-VRNAHSGSGNLNV---HEGPGNQYNIGG------------GSNNTFNQN
FGTHIHEGHS---------------------------------KIPLPEQCL--------
----RSLAFPDMEA-----RSDINEKAEHTCEWIFEHEDYQTWMGRG-------------
---
>CVK90917.1
MSG----IEVVGLVSGILTILETIGKLSDALKNAKDLPPAFREVADKLPIVRDILQAVEK
HLST---STDQGTDEAIKAVLKHCKEKAEKLEKLFKAVEPSE--DSSSF-RRYALAV---
-R--SLGKGHRVEVLSQGMMEDVKLLVQNHAAQAATEAQV----AKLSEAIRVMSSMETS
LPE----EEA-ISQTHYGSGDN---------------VAGNKYAGNHNENSGSGTAYF--
APVTQHVLSRPRR------------------------------KPSLSKLLL--------
----RSLVF----KEMNARPTEIKTEAAGTCHWIFQHKIYQTWESCDR------------
---
>CVK91942.1
MSG----IEVVGLISGILTILETIGKLSDALKNAKDLPPAFREVADKLPIVRDILQAVEK
YLST---SANQGTNEAIKAVLKHCREKAEKLEKLFKAVEPSE--DSSSF-RRYALVV---
-R--SLGKGHRVEVLSQGMMEDVKLLVQNHAAQAATEAQV----AKLSEAIRAMSSMETS
LPE----EEA-ISQTHYGSGDN---------------VAGNKYAGNHNENSGSGTAYF--
APVTQHVHSRPPR------------------------------ELSLSELLL--------
----RSLFF----KEMSARPTEIKTEAAGTCHWIFQHKIYQTWESRDR------------
---
>CZR43688.1
MSG----IEVVGLVSGILTILETIGKLSDALKNAKDLPPAFHEVADKLPIVREILQAVEK
HLSI---SADQVTNEAIKAVLKHCREKAEKLEKLFKAVEPSE--DSSSF-RRYALAV---
-R--SLGKGHRVEVLSQGMMEDVKLLVQNHAAQAATEVQV----AKLSEAIRVMSSMESS
LTE----EEA-ISQTHYGSGDN---------------VAGNKYAGNHNENSGSGTAYF--
APVTQHVLSRPRR------------------------------KPSLSKLLL--------
----RSLLF----KEMNTRPTEIKTEAAGTCHWIFQHKIYQTWESRDR------------
---
>EXK77349.1
MSG----FEVVGLISAIIGIVETIGKVSKALKDAKDLPQAFREVADRLPLVQDTLQTVEN
HISN---DADEATCQAIAAVLEKCHKKALQLEELFNAVSSSD--NTSRM-KRYALAV---
-K--NLGKESRVELLAKGMMEDAHLLALNHAAQAATEAQV----AQLSEAIQELSNIEPS
LPE----EDG-ISQTHYGSGDN---------------IAGNKYGGNHYENSGSGTAYF--
GAVTQHVYPEAKT------------------------------ELSLSQLCL--------
----RSLAF----EGMDSRPTEIKTAAAGTCEWLLQHKKYKTWKSCDR------------
---
>KLP05331.1
MSG----IEVVGLVSGILTILETIGKLSDALKNAKDLPPAFREVADKLPIVRDILQAVEK
HLST---SADQGADEAIKAVLKHCREKAEKLEKLFKAVEPSE--DSSSF-KRYALMV---
-R--SLGKGNRVEVLSKGMMEDVKLLVQNHAAQAATEAQV----AKLSEAIRVMSSMEFS
LPE----EEA-ISQTHYGSGDN---------------VAGNKYAGNHNENSGSGTAYF--
APVTQHVHSRPPR------------------------------KLSLSEHLV--------
----RSLSF----KEMNTRPIEIKIEAAGTCRWIFQHKVYKTWESCDR------------
---
>SCN63819.1
MSG----IEVVGLVSGILTILETIGKLSDALKNAKDLPPAFREVADKLPIVRDILQAVEK
HLST---SADQGADEAIKAVLKHCREKAEKLEKLFKAVEPSE--DSSSF-KRYALMV---
-R--SLGKGNRVEVLSKGMMEDVKLLVQNHAAQAATEAQV----AKLSEAIRVMSSMEFS
LPE----EEA-ISQTHYGSGDN---------------VAGNKYAGNHNENSGSGTAYF--
APVTQHVHSRPPR------------------------------KLSLSEHLV--------
----RSLSF----KEMNTRPIEIKIEAAGTCRWIFQHKVYKTWESCDR------------
---
>SCO31149.1
MSG----IEVVGLVSGILTILETIGKLSDALKNAKDLPPAFREVADKLPIVRDILQAVEK
HLST---SADQGADEAIKAVLKHCREKAEKLEKLFKAVEPSE--DSSSF-KRYALMV---
-R--SLGKGNRVEVLSKGMMEDVKLLVQNHAAQAATEAQV----AKLSEAIRVMSSMEIS
LPE----EEA-ISQTHYGSGDN---------------VAGNKYAGNHNENSGSGTAYF--
APVTQHVHSRPPR------------------------------KLSLSEHLI--------
----RSLSF----KEMNTRPIEIKIEAAGTCRWIFQHKVYKTWESCDR------------
---
>SCO46642.1
MSG----IEVVGLVSGILTILETIGKLSDALKNAKDLPPAFREVADKLPIVRDILQAVEK
HLST---SADQGTDEALKAVLKHCREKAEKLEKLFKAVDPSE--DTSSF-RRYALVV---
-R--SLGKGHRVEVLSKGMMEDVKLLVQNHAAQAATEAQV----AKLSEAIRVLSSMETS
LPE----EEA-ISQTHYGSGDN---------------IAGNKYAGNHNENSGSGTAYF--
APVTQHVHSRPPR------------------------------ELSLSELLL--------
----RSLFF----KEMNARPTEIKTEAAGTCHWIFQHKIYQTWESCDR------------
---
>SCV28603.1
MSG----IEVVGLVSGILTILETIGKLSDALKNAKDLPPAFREVADKLPIVRDILQAVEK
HLST---SPDQGTDEALKAVLKHCREKAEKLEKLFKAVDPSE--DTSSF-RRYALVV---
-R--SLGKGHRVEVLSKGMMEDVKLLVQNHAAQAATEAQV----AKLSEAIRVLSSMETS
LPE----EEA-ISQTHYGSGDN---------------VAGNKYAGNHNENSGSGTAYF--
APVTQHVHSRPPR------------------------------ELSLSELLL--------
----RSLFF----KEMNARPTEIKTEAAGTCHWIFQHKIYQTWESCDR------------
---
>SCV41915.1
MSG----IEVVGLVSGILTILETIGKLSDALKNAKDLPPAFREVADKLPIVRDILQAVEK
HLST---SADQGADEAIKAVLKHCREKAEKLEKLFKAVEPSE--DSSSF-KRYALMV---
-R--SLGKGNRVEVLSKGMMEDVKLLVQNHAAQAATEAQV----AKLSEAIRVMSSMEIS
LPE----EEA-ISQTHYGSGDN---------------VAGNKYAGNHNENSGSGTAYF--
APVTQHVHSRPPR------------------------------KLSLSEHLV--------
----RSLSF----KEMNTRPIEIKIEAAGTCRWIFQHKVYKTWESCDR------------
---
>XP_023430173.1
MSG----IEVVGLVSGILTILETIGKLSDALKNAKDLPPAFREVADKLPIVRDILQAVEK
HLST---SADQGADEAIKAVLKHCREKAEKLEKLFKAVEPSE--DSSSF-KRYALMV---
-R--SLGKGNRVEVLSKGMMEDVKLLVQNHAAQAATEAQV----AKLSEAIRVMSSMEFS
LPE----EEA-ISQTHYGSGDN---------------VAGNKYAGNHNENSGSGTAYF--
APVTQHVHSRPPR------------------------------KLSLSEHLI--------
----RSLSF----KEMNTRPIEIKIEAAGTCRWIFQHKVYKTWESCDR------------
---
>KFY17804.1
MSGVGEAGLVLGIISAIISIIDATKQVYEAVEDEAGLPTNFKKSATKLPLISKLLEDAER
YVNN---AANESIKAAFTPTLEDCKVQATHLQELFEKVMPEE--GDSRW-DRYSKAA---
-R--TIGKGGRVESLIGGILEDLRLLATRFP-EVTTSRGK----DQLAKAIEEVTKMDPS
LPDGF--EQM-PAYAHYGSGAQNI---NTGGGTQHNN------SGTGHQNSGSGQQYI--
GTNHIVNNHASSKN---------------VT------------VDDIDRSCL--------
----RTLRCPDTLLVKNRLKVNKDKLLHKSIDWILQDPQYISWKDGDDVC----------
---
>CCD53465.1
MSGIGEASLVLGIISSIISIIETTKQVYDAIEDESGLPKNFKKSATKLPLISQLLEDAER
YINT---ATDESIKVAFTPTLENCKVQAMQLQELFEKVMPSG--SDSRW-DRYVKAA---
-R--TIGKKGRVESLVGGILDDLQLLATRFP-QVMTSRGK----EKLENAIEEVAKMEPS
LPDGF--EQM-PAYAHYGSGAQNN---NTGEGTQNNN------NGTGNQNNGPGQQFI--
GTNHIIKN---------------------VT------------ADDINRSCL--------
----HDLRCPDTLAVKNRLKESKDKLVHQSIDWILQDAQYNNWKDGNDVC----------
---
>EMR80534.1
MSGIGEESLVLSLISSIISIIETTKQVYDAIEDESGLPKNFKKSATKLPLISQLFEDTER
YINK---ATDESIKATFTTTLKNCKVQAMQLQELFEKVMPNG--SESRW-DRYVKAA---
-R--IIGKKGCVESLVGGILDDLQLLATRFP-QVITSRGK----EKLENTIEEVAKMEPS
LPDGF--EQM-PAYAHYGSGAQNN---NTGDGIQNNN------NGAGNQNNGPGQQFI--
GTNHINPQ---------------------YI------------S----CKCR--------
----GDV-----------------------------------------------------
---
>KFX88056.1
MSG-AGGGLVFDAISAIISIIDTTRNVYEAVEDDAGLPTNFKKSAMKLPLILKLLEHAEE
YVNN---ETDESIKDAFTPTLEDCKVQAIQLQGLFETVIPGE--ADSRW-DRYMKAA---
-R--TIGKRGRVESLVGGILDDLQLLATRFP-GVTTPRGD----NQLAMAIEEVTRMEPS
LPDGF--EQT-PTYAYYGSGAQNI---HLGRGNQYSNGPGNQLNGPGNQLNGPGNQYI--
GTNYIVNNHK---M---------------AT------------PDDIDQSCL--------
----RSLRCPDTLAVKNRLKENKDKLLPKSIDWILQNPKYISWKDGEDVC----------
---
>KFY01963.1
MSG-AGGGLVFDAISAIISIIDTTKNVYEAVEDDAGLPTNFKKSAMKLPLILKLLEHAEE
YVNN---ETDESIKDAFTPTLEDCKVQAIQLQRLFETVIPGE--ADSRL-DRYMKAA---
-R--TIGKRGRVESLVGGILDDLQLLATRFP-GVTTPRED----NQLAIAIEEVTRMEPS
LPDGF--EQT-PTYAYYGSGAQNI---HLGRGNQYSNGPGNQLNGPGNQLNGPGNQYI--
GTNYIVNNHK---M---------------AT------------PDDIDRSCL--------
----RSLRCPDTLAVKNRLKENKDKLLPKSIDWILQNPKYISWKDGEDVC----------
---
>KFY02662.1
MSG-AEAGLVLGIISAIISIIDATKKVYEAVEDEAGLPTNFKKSATKLPLILKLLEYAEE
YVNN---ETDESIKAAFTPTLEDCKVQAIHLQELFEKVMPGE--GDSRW-DRYMKAA---
-R--TIGKGGRVESLVGGILDDLQLLATRFP-EITTLEGK----DQLATAIEEVTKMEPS
LPDGF--EQT-PAYAHYVGGAQNV---QLGGGNQYNN------NSTGNQLNGPGNQYI--
GTNHIVNNHK---I---------------TT------------ADDIDRSCL--------
----RSLRCPDTLAVKNRLKENKDKLLPKSIDWILQDPKYIGWKDGDDVC----------
---
>KFY03079.1
MSGVGEASLVLGIISAIISIIDATKQVYEAVEDEAGLPTNFKKSATKLPLISKLLEDAER
YINN---AADGSIQAAFTPTLEDCKVQATHLQELFERVMPEE--SDSRW-DRYVKAA---
-R--TIGKGGRVESLIKGILDDLQLLATKFP-EVATPRGK----DQLAKAIEEVSGMEPS
LPDGF--EQN-PAYAHYGSGAQNI---NTGSGTQHNN------SGTGHQNSGSGQQYI--
GTNHIVNNPVFSKN---------------VT------------VDDIDRSCL--------
----RSLRCPDALLVKNRLKENKDKLLHKSIDWILQDLQYISWKDGDNV-----------
---
>KFY36599.1
MSG-AGGGLVFDAISAIISIIDTTRNVYEAVEDDAGLPTNFKKSAMKLPLILKLLEHAEE
YVNN---ETDESIKDAFTPTLEDCKVQAIQLQGLFETVIPGE--ADSRW-DRYMKAA---
-R--TIGKRGRVESLVGGILDDLQLLSTRFP-GVTTPRED----NQLAMAIEEVTRMEPS
LPDGF--EQT-PTYAYYGSGAQNI---HLGRGNQYSNGPG-------NQLNGPGNQYI--
GTNYIVNNHK---M---------------AT------------PDDIDRSCL--------
----RSLRCPDTLAVKNRLKENKDKLLPKSIDWILQNPKYISWKDGEDVC----------
---
>KFY47124.1
MSGVGEAGLVLGIISAIISIIDATKQVYEAVEDEAGLPTNFKKSATKLPLISKLLEDAER
YVNN---AANESIKAAFTPTLEDCKVQATHLQELFEKVMPEE--GDSRW-DRYSKAA---
-R--TIGKGGRVESLIGGILEDLRLLATRFP-EVTTSRGK----DQLAKAIEEVTKMDPS
LPDGF--EQM-PAYAHYGSGAQNI---NTGGGTQHNN------SGTGHQNSGSGQQYI--
GTNHIVNNQASSRN---------------VT------------VDDIDRSCL--------
----RTLRCPDTLLVKNWLKVNKDKLLHKSIDWILQDPQYISWKDGDDVC----------
---
>KFY65326.1
MAS-AEAGLVLGSISAIISIIDATKKVYEAVEDDAGLPTNFKKSAMKLLLILKLLEHAEE
YVNN---ETDESIKTAFTPTLEDCKAQAIQLQELFEKVMPEE--GDSRW-DRYIKAA---
-R--TIGEGGRVESLVGGILGDLQLLATRFP-EVTTSRGK----DQLATAIEEVTNMELS
LPDGF--EKT-PAYAHYGSGAQNV---YVGGGNQYIN-------GPGNQLNGPGNQYN--
GTNYIVNNHK---I---------------TT------------PDDIDRSCL--------
----RILRCPDTLAVKNRLKEDKDKLLPKSIDWILQDPKYISWKDGEDVC----------
---
>KFY79621.1
MSG-AEAGLVLGTISAIISIIDATKKVYEAVEDEVGLPTNFKKSATKLPLILKLLEHAEE
YVNN---ETDESIKAAFTPTLEDCKVQAIQLQELFEKVMPGE--GDSRW-DRYMKAA---
-R--TIGEGGRVESLVGRILDDLQLLATRFP-EVTTSRGK----DQLATAIEEVTKMEPS
LPDGF--EQT-PAYAHYGSGAQNV---HLGGGNQYIN-------GPGNQLNGPGNQYN--
GTNHIVNNHK---I---------------TT------------PDDIDRSCL--------
----RSLRCPDTLAVKNRLKENKDKLLPKSIDWILQDPRYISWKDGEDVC----------
---
>KFY83571.1
MSGVGEAGLVLGIISAIISIIDTTKQVYDAVKDEAGLPTNFKKSATKLPLISKLLEDAER
YVNN---AANESIKAAFTPTLEDCKVQATHLQELFQKVMPEE--GDSRW-DRYGKAA---
-R--TIGKGGRVESLVGGILDDLQLLATKFP-EVTTPRGK----DELAKAIEEVIGMESS
LSGYP--VHC-----IDATT----------------------------------------
-----------------------------------------------KQSLI--------
----DLLYFTK----IGERLTNLKAAQGETWRWFLAKPEYTSWHDVAQQPVHG-------
---
>KFY93613.1
MSGVGEAGLVLGIISAIISIIDAAKQVYEAVEDEAGLPTNFKRAATKLPLISKLLEDSER
YINN---AADESIKAAFRPTLQDCKLQATHLQDLFEKVMLEE--DDSRW-DRYVKAA---
-R--AIGKGGRVESLVGGILDNLQLLATRYP-EATTQRGK----EQLTKAIEEVTEMKPS
LPDGF--EEA-PAFVHYGSGAQNV---NTGSGHQYNN------NSTGNQNNGPGHQYI--
GTNYIVNTSVSSKN---------------VT------------VDDIDRSCL--------
----RSLQCPDTLLVKNRLKENKDKLLPKSINWILQDTQYISWKDGDDVC----------
---
>KFY96263.1
MSGLEAAGLALGMISAIISIIDATHQVYEAVKDESGLPTNFKKSATKLPLISKLLEDAER
YVKA----ADEATKTAFASTLEDCKAQATQLQELFKKVMPEE--GESRW-DRYVKAA---
-R--TIGKGGRVENLVGGILDDLQLLATRFP-EVTTSRTK----EQLAKAVEEVSKMEPS
LPDGF--EQM-SAYAHYGSGAQNN---NTGSGIQHNN------SGTGHQNSGLGQQYI--
GTNHIVYKLA---S---------------RT------------IDDIDRSIL--------
----RSLRCPDTLLVKNQLKESKDKLLYRSIKWIFKNPQFNRWKDGDDVC----------
---
>KFZ16306.1
MSG-AEAGLVLGTISAIISIIDATKKVYEAVEDEVGLPTNFKKSATKLPLILKLLEHAEE
YVNN---ETDESIKAAFTPTLEDCKVQAIQLQELFEKVMPGE--GDSRW-DRYMKAA---
-R--TIGEGGRVESLVGGILDDLQLLATRFP-EVTTSRGK----DQLATAIEEVTKMEPS
LPDGF--EQT-PAYAHYGSGAQNV---HLGGGNQYIN-------GPGNQLNGPGNQYN--
GTNHIVNNHK---I---------------TT------------PDDIDRSCL--------
----RSLRCPDTLAVKNRLKENKDKLLPKSIDWILQDPRYISWKDGEDVC----------
---
>KFZ18716.1
MSGVGEAGLVLGIISAIISIIDTTKQVYDAVEDEAGLPTNFKKSATKLPLISKLLEDAER
YVNN---AANESIKAAFTPTLEDCKVQAAHLQELFQRVMPEE--GDSRW-DRYGKAA---
-R--TIGKGGRVESLVGGILDGLQLLATRFP-EVTTPRGK----DQLAKAIEEMTGMEPS
LPDGF--EQT-PAYAHYGSGAQNV---HLGGGNQYIN-------GPGNQLNGPGNQYN--
GTNHIVNNHK---N---------------PT------------ADDIDQSCL--------
----RSLRCPDTLLVKNRLKENKDKLLHKSIDWILKDPLYISWKDGDDVC----------
---
>KFZ19764.1
MSGVGEAGLVLGIISAIISIIDTTKHVYDAVEDEAGLPTNFKKSATKLPLISKLLEYAEE
YVNN---EADESIKAAFTPTLEDCKVQATHLQELFQKVMPDE--GDSRW-DRYVKAA---
-R--TIGKGGRVESLVGGILDDLQLLATRFP-KVMKPRGK----EELAKAIEEMSGMEPS
LSDGF--EQT-PAYAHYGSGAQNV---HLGGGDQYIN-------GPGNQLIGPGNQYN--
GTNHIVNNHK---N---------------PT------------ADDIDQSCL--------
----RSLRCPDTLAVKNRLKENKDKFLPKSIDWILQDPQYISWKDGDDVC----------
---
>KFZ23814.1
MSGVGEASLVLGIISAIISIIDATYQVYEAVEDEAGLPTNFKKSATKLPLILKLLDDAER
YANS---AADESTKAAFTPTLENCKVQAVHLQELFRKVMPEE--GDSRW-DRYVKAA---
-R--TIGKGGRVESLVGGILDALQLLATRFP-EVTTPREK----EQLAKAIEE-------
--------------AHYGTGAQNN---NTSGGTQNNN------NSTGNQNNGPGQQYI--
GTNHIVPTKSQLLK-STTNAIKDQSVTVHNN------------ATDMMSQCL--------
----QDLQVTNPDADMLRIQDTKDTLLKDCYAWILEDHDLRHWQNDGGC-----------
---
>KFZ24532.1
MSG-AEAGLVLGTISAIISIIDATKKVYEAVEDEAGLPTNFKKSATKLPLILKFLEHAEE
YVNN---ETDESIKAAFTPTLEDCKVQAIQLQELFEKVMPGE--GDSRW-DRYMKAA---
-R--TIGEGGRVESLVGGILDDLQLLATRFP-EVTTSRGK----DQLATAIEEVTKMEPS
LSDGF--EQT-PAYAHYGSGAQNV---HLGGGNQYIN-------GPGNQLNGPGNQYN--
GTNHIVNNHK---I---------------TT------------PDDIDRSCL--------
----RSLRCPDTLAVKNRLKENKDKLLPKSIDWILQDPKYISWKDGEDVC----------
---
>OBT39855.1
MSGVGEAGLVLGIISAIISIIDATKKVYEAVEDEAGLPTNFKRSAAKLPLILKLLEHAEE
YVDS---EADESIKAAFTPTLEDCKVQATQLQELFEKVMPEE--ADSRW-DRYLKAA---
-R--TIGKGGRVESLVGGMLDDLQLLATRFP-KVMKPRGK----EELAKAIEEVTKMEPS
LPDGF--EQT-PAYAHYGSGAQNV---HLGGGNQYIN-------GAGNQLNGPGNQYN--
GTNHIVNNHK---I---------------TT------------ADDIDRSCL--------
----RSLRCPDTLAVKNRLKANKDKLLPKSIDWILQDPKYISWRDGEDVC----------
---
>OBT40370.1
MSGVGEAGLVLGIISAIISIIDAAKQVYEAVEDEASLPTNFKRAATKLPLISKLLEDAER
YIDN---AADESTKAAFTPTLVDCKVQATHLQGLFGKVMPEE--GDSRW-DRYVKAA---
-G--AIGKGGRVETLVRGILDNLQLLATRFP-EVTTQRGK----EQLTKAIEEVTEMKPS
LPDGF--EEA-PAFAHYGSGAQNV---NTGSGHQYNN------NSTGNQNNGPGHQYI--
GTNHIVNTSVSSKN---------------VT------------VDDIDRSCL--------
----RTLRCPDTLLVKNRLKENKDKLLPKSIEWILQDPKYISWKDGEDVC----------
---
>OBT48461.1
MSSVGEAGLVLGIISAIISIIDATKKVYEAVEDEAGLPTNFKKSTTKLPLISKLLEYAEE
YVNN---EADESIKAAFTPTLEDCKVQAIHLQELFEKVMPEE--GDSRW-DRYVKAA---
-R--TIGKGGRVESLVGGILDDLQLLATRFP-KVMKPRGK----EELAKAIDEMARMEPS
LPDGF--EQT-PAY-----TAQNV---QLGGGNQYNN------NSTGNQLNGPGNQYI--
GTNHIVNNHK---N---------------TT------------VDDIDRSCL--------
----RSLRCPDTLAVKNRLKENKDKLLPKSIDWILQDPKYIGWKDGDDVC----------
---
>OBT49848.1
MSS-AEAGLVLGTISAIISIIDATKNVYEAVEDEVGLPTNFKKSATKLPLILKLLEHAEE
YVNN---ETDESIKAAFTPTLEDCKVQAIQLQELFEKVMPGE--GDSRW-DRYMKAA---
-R--TIGEGGRVESLVGRILDDLQLLATRFP-EVTTSRGK----DQLATAIEEVTKMEPS
LPDGF--EQT-PAYAHYGSGAQNV---HLGGGNQYIN-------GPGNQLNGPGNQYN--
GTNHIVNNHK---I---------------TT------------PDDIDRSCL--------
----RSLRCPDTLAVKNRLKENKDKLLPKSIDWILQDPRYISWKDGEDVC----------
---
>OBT95231.2
MSG-AEAGLVLGTISAIISIIDATKKVYEAVEDEVGLPTNFKKSATKLPLILKLLEHAEE
YVNN---ETDESIKAAFTPTLEDCKVQAIQLQELFEKVMPGE--GDSRW-DRYMKAA---
-R--TIGEGGRVESLVGRILDDLQLLATRFP-EVTTSRGK----DQLATAIEEVTKMEPS
LPDGF--EQT-PAYAHYGSGAQNV---HLGGGNQYIN-------GPGNQLNGPGNQYN--
GTNHIVNNHK---I---------------TT------------PDDIDRSCL--------
----RSLRCPDTLAVKNRLKENKDKLLPKSIDWILQDPRYISWKDGEDVC----------
---
>PGG95558.1
MSG----AEVIGLVASVLTIINATQQIYEAVEDAKGLPTTFKKSASKLPLISKLLEDAEK
YVES---MADKSHAAAFRPTLENCQLQATHLQTIFEKVMPEK--DDSRL-ERYMEAA---
-R--TIGKGGRIEVLVRGILDDLQLMAMDFP-EAMTPRSK----EQLAKAIEDVSKMEPS
LPDGF--EGA-PAFAHYGSGAQNN---NTSSGTQYNN------NSAGNQNNGPGTQYI--
GTNHIVVQKQKEDF----------------N------------FRRPVGVCL--------
----GQA-----------------------------------------------------
---
>XP_018078972.1
MSGIGEASLVLGIISSIISIIDATKQIYEAVEDEAGLPTNFKKSATKLPLIAKLLEDAER
YINN---LGAESIKAAFIPSLEDCKVQAKLLQELFEKVMPKE--GDSRR-DRYMKAA---
-R--TIGKGGRVESLVKGILDDLQLLATTFP-EVTTPRGK----DQLAKAIEEVIGMEPS
LPDGF--EEA-RAFAHFGGGAQNN---NTGGGSQYNN------NSTGNQNNGPGQQYI--
GTNHIVNNQN-------------------VT------------IDEIDRSCL--------
----RTLRCPDTLAVKNRLKESKDKLLHESIDWILQDPQYLSWRDRDDVC----------
---
>XP_018128964.1
MSG-AEAGLVLGTISAIISIIDATKKVYEAVEDEVGLPTNFKKSATKLPLILKLLEHAEE
YVNN---ETDESIKAAFTPTLEDCKVQAIQLQELFEKVMPGE--GDSRW-DRYMKAA---
-R--TIGEGGRVESLVGRILDDLQLLATRFP-EVTTSRGK----DQLATAIEEVTKMEPS
LPDGF--EQT-PAYAHYGSGAQNV---HLGGGNQYIN-------GPGNQLNGPGNQYN--
GTNHIVNNHK---I---------------TT------------PDDIDRSCL--------
----RSLRCPDTLAVKNRLKENKDKLLPKSIDWILQDPRYISWKDGEDVC----------
---
>XP_018140500.1
MSGVGEASLVLGIISSIITLIDATKQVWEAVEDESGLPLNFKKSATKLPLILKLLEDAER
YIDN---TIDESIHAAFTPTLEDCKVQATLLQQLFAKVMPEE--SDSRW-DRYVKAA---
-R--TIGKGGRVESLIRAILDDLQLLATQFP-ESTTSRGK----DQLAKAIDEVTKMEPS
LPEGF--EEG-PAFAHYGSGAQNV---NTGNGSQFNN------NSTGNQNNGPGQQYI--
GTNHIARPS--------------------LT------------VDEIDRLCL--------
----HFLRCPDTLRIKSKLKENKDKLLHKSIDWILHNSQYINWKERDDI-----------
---
>CEJ81186.1
MSG----LEVLGAISAVISIIDATIQISSAIQDEAGLPANFKTVAVRLPVVSRLLDDAEE
YIRR---NETLDLAPAFTPVIQNCSTKATQLQQLFQKVIPAD--GDSRA-SRYIKAA---
-R--TIGKGGRVETLMKDILDDLSLLTMQFP-DTTSHRGK----ESLTRAIDEVKKLEPS
LPEGF--EDA-VRFANYGSGPQNI---NTGSGSLYNN------NGAVIQNTGSGQLYN--
GTNYVASKISTLSFGDQNHGIQAETVTVHGG------------YHEYRQSAPATPLTPQE
LNAKRLKVCRNHLRSVESTRLFNKQKSFESANWLLQQDAFQEWQRLGVKGPQAVLLTIKG
HNF
>KLU91642.1
--M----AEVIGAIASVIGILTATIHAYDKVQGVRDLPEAFLEVGDKLPLVITTLEKIKV
DAGR----LPSDAQDDINKVIGSCAEKARKLQLILAKLRLDG--PKPFDLKSYVRVIKSW
GR--MWGKNGRVEDLVKKIMDDVTLLAQSHAVSAVDQDLI----ANLKGAIENLDEVTPS
APDEMLEVPGGSGVSHGGIGDQFN---FGDNTRSNFN-------------TGPGTFQL--
GGTYYNGPD-------------------------------------PEEACKE-------
---ALGSLITDPEADKRRIEGLKGGLQTEVFQWILETSEFKQWHSDPER-----------
---
>OQD86142.1
MSG----LEVIGSISAIITFLQATKHLYERGKRAGEFLETLHIAGRRLPVLLHTLQTYKV
NFERLKDTLPADLCHALQETLDDCTDKSQALSEIFAKVTSGPADTESRR-QRYLSFV---
-R--KRGKGNKVESLMAGITQDIQLLVNNEAMKPSNSSQNTNANTDLEAILTEIKELRMS
EEP----DDG-FSQTFHASGTQNN---HVNGGNGQLN-------------AGSGQQIN--
TLARVGTQTFNF----G-----------------TSTAKDDFSFRKPLGTCLDQA-----
------------------------------------------------------------
---
>CRL23546.1
MSG----LEVIGSISAIITFLQATNHLYERGKRAGEFLETLHIAGRRLPVLLHTLQLYKV
NFERLKDTLPADLCHALQETLDDCTDKSQALSEIFAKVTSGPADTESRR-QRYLSFV---
-R--KRGKGNKIETLMAGITQDIQLLVNNEAMKPSNSSQNTNANTDLEAILTEIKELRMS
EEP----DEG-FPQTFHASGTQNN---HVNGGNGQLN-------------AGSGQQIN--
TLARVGTQTFNF----G-----------------ISTAKDDFSFRKPLGTCLDQA-----
------------------------------------------------------------
---
>KJK61032.1
MSG----VELLGVLSAVITVLDATTTLYQRARKDIRLSETFEVAARRLPVLLHILQTFKS
TLEPLKDSLSSDVCEALEETLNNCEEKARRLSEIFTKVLSGPTDSVSWR-QRYSKIV---
-H--RLGQRNKVDLLMIAITQDVQLLVNCESIGSVTPSQN----TELETILNEMKDHCDT
TLL----EDG-FSLSFHSSGAQNN---NVNSGNGQLN-------------TGSGQQIN--
THARVKTQTFNF----AVCCMQQSPMVSHYEYYPNIIHNDDFSFRRPLGICLDQA-----
------------------------------------------------------------
---
>OOO06743.1
MSG----VELLGVLSAVITVLDATTTLYQRARKDIRLSETFEVAARRLPVLLHILQTFKS
TLEPLKDSLSSDVCEALEETLNSCEEKARRLSEIFTKVLSGPTDSVSWR-QRYSKIV---
-H--RLGQRNKVDLLMIAITQDVQLLVNCESIGSVTPSQN----TELETILNEMKDHCDT
ILL----EDG-FSLSFHSSGAQNN---NVNSGNGQLN-------------TGNGQQIN--
THARVETQTFNF----VI-----QSPTSYFASWTNTIQNDDFSFRKPLGICLDQA-----
------------------------------------------------------------
---
>RAQ51314.1
MSG----VELLGVLSAVITVLDATTTLYQRARKDIRLSETFEVAARRLPVLLHILQTFKS
TLEPLKDSLSSDVCEALEETLNSCEEKARRLSEIFTKVLSGPTDSVSWR-QRYSKIV---
-H--RLGQRNKVDLLMIAITQDVQLLVNCESIGSVTPSQN----TELETILNEMKDHCDT
TLL----EDG-FSLSFHSSGAQNN---NVNSGNGQLN-------------TGNGQQIN--
THAPVETQTF---------------------NFANTIQNDDFSFRKPLGICLDQA-----
------------------------------------------------------------
---
>RAQ59958.1
MSG----VELLGVLSAVITVLDATTTLYQRARKDIRLSETFEVAARRLPVLLHILQTFKS
TLEPLKDSLSSDVCEALEETLNSCEEKARRLSEIFTKVLSGPTDSVSWR-QRYSKIV---
-H--RLGQRNKVDLLMIAITQDVQLLVNCESIGSVTPSQN----TELETILNEMKDHCDT
TLL----EDG-FSLSFHSSGAQNN---NVNSGNGQLN-------------TGNGQQIN--
THARVETQTF---------------------NFANTIQNDDFSFRKPLGICLDQA-----
------------------------------------------------------------
---
>XP_002377544.1
MSG----VELLGVLSAVITVLDATTTLYQRARKDIRLSETFEVAARRLPVLLHILQTFKS
TLEPLKDSLSSDVCEALEETLNSCEEKARRLSEIFTKVLSGPTDSVSWR-QRYSKIV---
-H--RLGQRNKVDLLMIAITQDVQLLVNCESIGSVTPSQN----TELETILNEMKDHCDT
TLL----EDG-FSLSFHSSGAQNN---NVNSGNGQLN-------------TGNGQQIN--
THARVETQTFNF----------------------------GKDFRKPLGICLDQA-----
------------------------------------------------------------
---
>PPJ55353.1
MSGLEGGAAVFSLVVGAIEIIHRAIEIYEAVNDKSGVPKALKKVSEKLPSVEEILKSADA
QRKA--GA--------------------------------LK--DVDKM-ERLWKGA---
-KTVLSGKGKTAEALLKELSEYLTLLAQRKIVNNTTLLE---------DIKALVEELCPQ
STTTQ---------MHNINGDN-I---GTLHGDKNVN------SGSGYQFTGAGGTYN--
FGGGHSEETQWLV------------------------------EHEDFRSCL--------
--------CEDPTK----------------------------------------------
---
>XP_009224586.1
MSG---AEAVIGTIASVVAVCTSARDGYKSIQDMRDLPVIFRQVEPKISIIIGTLETIQE
EART----ATIVRLEEINKVAASCQPKVDKLSLISEKLKVDD--SNSLI-DKYVSIV---
-R--RWGKKGRVEDLLKDLIQAMVRLAAHCSVATAREQQL----SLLKQALTDLEETGQS
IPDSMLEARG-TSISIAGTGTQQN---QIGNNNTLNS-------------TGGGHVFG--
SPPRILT---------------------------------------TDEAC---------
------------------------------------------------------------
---
>XP_009227733.1
MSG----AEIIGVIAGAIGILTAARDAYDSIQDIRGLPETFRQIPPKVDLAVATLDQIHR
SGCS----GSGAELNTVATLANQCSKNADRLGLVLRKLNLDE--STPFP-ERYVSII---
-Q--GWGKKGRVEDLLKNIMEDVMLLANHQMVAATSQGQI----RKLEQAVEDLDKVDPS
VPDHMLEGR--TDVYVGGTGAQNN---QIHHTTNTYS-------------GS--------
----TTEET-------------------------------------LDSRCRA-------
---ALRSRSTDPRHDKARIEKNKDGVLDSAFQWVLHNPEFQRWRSELDM-----------
---
>XP_014084738.1
MSG-VEAITAIQLIDACIGIANTIIDIGRAVHDAQGLPPKLRDLLEKLPAIQELLESAQE
SCEE--GSITEDASKSAQPILKQCEVALAELRDIFRKACPKD--GENRT-KRIWRGT---
-KTVFFGRDSQAQRLLVTIQDNLRLLEQKEI-------------YVIGDKLDALEQVTES
LANED--G----KYTHTGAGNIIA---NEGGSSTNYIVG------------GSNNRQINN
PGVYNEGPST---------------------------------A--DDSATL--------
------------------------------------------------------------
---
>XP_018173414.1
MSG----IEVVGLISAVISIVGAVENIYSGFRDAWNLPRAFREVAEKLPLVRKTLRIVEQ
QIQS---TSDEEACVAMKTVVENCKVKAEHLKEIFTTVAPPE--PPTRL-ERYSVAV---
-R--RWGKRNRVEDLTKEMMEDVRLLAMNRAVQTATENQV----AELLRAIKELSTIEPS
LPD----EDS-VSQHHSGSGHN---------------IRGNNYQGNHNVFSGSGTANF--
GDIIHQHTTTAES-----------------M------------NELKKKACL--------
----QALFLTDPYEDLKSLKRKKGGRATGTCEWILDTDQLTAWLGHAAESTSPPTD----
---
>PWI63974.1
MSG----IEVVGLISAVISIVGAVENIYSGFRDARNLPRAFCEVAEKLPLVRETLRIAEQ
QIKS---TSDEEACEAIKTIVENCKLKAERLKEIFTTVAPPE--PPTRL-ERYSVAV---
-R--RWGKRNRVEDLTREMMEDVRLLAVNRAVQAATEDQA----AELLRAIKELSTIEPS
LPD----QDC-VSQYHSGSGHN---------------IRGNNYQGNHNVFSGSGTANF--
GDIIHQHTTTAYA-----------------V------------DELKKKECL--------
----QALFLTDPYEDMKSLKRKKGGRAKGTCEWILGTDQLTAWLDDVAESKTPPTD----
---
>PMD48260.1
MSGIGEAEAILGLISAVISIIDAAEQVYDAAQDAKGLPEAFREVAQRLPLVRDTLLTVKR
EADA--GHWDANRSAAVKKTLEGSQTKSTKLEKIFKDVIPGD--TASRF-DRYVAAA---
-R--TLGKGSRVETLMKGILDDMSLVAGNQV-------------AGLSEAIVAISGLKPS
LTSEQLPEQD-LAYSHSGSGHIY-----HVQGNQFNN-------------QGSGKQYN--
FGTVNTLNLV--------------------F------------SASDKSSCL--------
----QSLRFPEMNY---RNIELFNDISPATCDWILRNTLYQQWKSANS------------
---
>PNH43010.1
MSG----IEVVGLISAVIAIVGTIENIYNGLRDAKNLPRAFREVAEKLPLVRNTLQIAER
HISA---NTDEEACQAIKKVLEKCKVKAEHLEEIFNAVAPE---HPSRL-ERYRVVV---
-R--RLGKGNLVEVLTKEMMEDVRLLAVNRAIQAATESQI----AELLKAIEELSSLEPS
LLD----EDS-ISQHHYGSGDN---------------VWGDKIGGNKNIANGSGPAYF--
GAVTQQYVPDLDAL----------------A------------DKSKVKECI--------
----RDLFLTDPYTDMQALKRKKGGRAKGTCDWILETHELTVWLGDAVELTSPPTD----
---
>XP_022482590.1
MSG----LEVIGGISAVISIIDASVKIYDSARKDIKLSKTFDTVGRRLPIILDTLNTCKS
NLELSKDTMSEDACKALEKTLDVCGEKARNLREIFERTMPGE--KDTWE-KRYFKVV---
-R--RLGKGSKVEDLMVAITEDVQLIVNEHAVNSATPEQK----IMLEDIVNEMKSLPSS
LPE----EKS-SAMTFDSGGGEMTAYVHRGSGTQYIL-------------SGSGKQYN--
A---------------------------ETQYIAISQQKQDFSFRGSVGFCIGQ------
------------------------------------------------------------
---
>XP_023457677.1
MSG-VEVITTVQLIDACVGITRTIIEIGQAARDAKGLPDRLKELFERLPAIESLLKLARE
NHD----KVPSGDRESVEPTLRQCKTSLEELKALFWKACPED--REHYS-KRIWRGT---
-KTVFSGRESQLLRLLDTILGNLKLLEQMKV-------------YEIDDRLDSLLETVQL
LAQDE--SPR-AHNTHHGSGNQNI---HQGSGHMYFQGG------------GVGGTFHQH
FAAPLT---------------------------------------KTEDLCL--------
----QSLAFPDMET-----RGDIDPAADQTCEWILQHAKYLDWNRQG-------------
---
>PPJ56177.1
MSG-AEVITAVQLIDACVGITRTIIEIGEAARDAKGLPDRLKELFERLPAIEDLLKLARE
NQD----KVPSGDRESVEPVLKQCKSALEELRRLFWKACPED--GEHYS-KRIWRGA---
-KVVFFGRKSQLLILLDTILGNLKLLEQKKV-------------YEIGGRLDSLSETIQT
LAEDD--SPM-ANNTHNGSGNQNI---LQGSGNMYNQGG------------GDHSTFHRH
FAAPLT---------------------------------------NTSDLCL--------
----QSLAFPDMET-----RGDIDPKTDQICEWISQHAKYLEWNRNG-------------
---
