# Supplementary material for: Exploring a diverse world of effector domains and amyloid signaling motifs in fungal NLR proteins
Source: PLoS Comput Biol. 2022 Dec 21;18(12):e1010787. doi: 10.1371/journal.pcbi.1010787 (PMC9815663; doi:10.1371/journal.pcbi.1010787)
Supplement: S2 Data — The alignments were calculated using ClustalOmega for 127 MMseqs2 clusters with at least 20 member sequences. (GZ) [file pcbi.1010787.s009.tar.gz › PPQ76078_aligned.fa]

>PPQ76078.1
------------------------------------------------------------
----------------------------MEAM-------------RYLEILNT--ISTEQ
LRRLSDNWKRFLSSFSGV--IVEAK--YIAQINSLSIVTAAAVAFAVK------------
----AI-VAQSERDDKVERLVRIMADLYSYFNDADQIKLVMTY---------RRTLAHLL
NQTSECAHFIGNYGKI---TSFAQRAMVH-MVS-------DADEMINRFEQAFGELKVEL
IMGSSLQTAVVSFRI------------------LQKVSKIESLLYIGF--LPYLKRAMW-
DTSRCCLPGTREDVIKDIVEWTSNLDGRHES-----------------------------
------------------------
>KIM79211.1
------------------------------------------------------------
-------------------------------M---KLVSSSVEPIQEAVDTSA--AVLND
IKSVSDTWGLLLQKIKLF--SELVD--SISEVHPYAKMAWSILSAAHKARPLYVIKVIDL
KFSQTI-LAQVDRDNHIVHLVEVMDDVYSFVKEAEPIKRIESH---------GRIIALMA
QQTTECAYFIRDYAMN---KSFWERALKNSLMS-------DIDGKIKQYEDKFNELKMSF
HDRAILQTGITVS-------RI-----------FCDVESLTVDFDLSD--MPYANGARF-
DPDRGCLPGTRGKIIEEISQWINNSDSDAVP-----------------------------
------------------------
>KDQ54636.1
------------------------------------------------------------
------------------------------------MVQHVSDTISTATSAVN--AVTSA
AKPFADVWQPVLTSVEAF--VKSVD--AILELHPYAKAAWSLLSCVYK------------
----MA-VDQIERDAKINSLAGVMYDIYEIAKDADPLKDYTTI---------GDTLKRML
LQTVECAYFIRAYAET---KGFVERTIKN-KVF-------PVDEVIVKFEKTFEGLKSDL
LNKATIQASITVFRIWDTVKELGKRGGCHSDLELIQNLYIEGEIVLGD--LPYAS-ASF-
KIELECLPGT--------------------------------------------------
------------------------
>KIJ42937.1
------------------------------------------------------------
------------------------------------------------------------
---MINTWKPVWSKFDALILIKFSE--KIAGIHPYAKIAASVLLSAYN------------
----IW-KAQNTRDQDMFELLNTIYELCNFMHDAAPMEIVPAQ---------KSTLQKIM
EQIIDCSQFISSYCNN---RSFALNAVKH-LFT-------GVYDAIIKYNDSFENLKLAF
TQRHIN---------------------------------SDVDVNLND--MPYAEGARY-
KSGKGCILGTRVMILDTIIHWAFQEDLKS-------------------------------
------------------------
>KIJ44766.1
------------------------------------------------------------
------------------------------------------------MDIVS--RRERE
VVETINTWEPLWSKLEPI--VRLIE--NIAEMHPYAKIASSVLLSAYH------------
----VW-KKQKDRDLNMAKLLQTIDATCDFVHEAGPIEINPSQ---------KAILQKMM
EQVIDCSQFISGYCKN---HSFVLKAVKN-IFS-------SVDEAVQKYMASFRSLKVAF
SQRATVSTQIVVINI------------------AASLADLHVDVNLNN--MLYANGARY-
KSGKQCIPGTRARVLDDIIGWAFSEEPDS-------------------------------
------------------------
>KIJ26367.1
------------------------------------------------------------
---------------------------MTEGEDL-EKHLTTAESVISIVDTVS--KGGRK
TAEMINIWKPVWSKFDAL--IKLSE--KIAEIHPYAKIAAIVLLSAYN------------
----IW-KAQKARDQDMFELLNTIYELCNFVHDAAPMGIVPAQ---------HSMLQKIM
EQIIDCSQFISSYCND---HSFALRAVKH-IFT-------GVDDAIIKYNASFESLKLAF
TQRATLSTQVAVINL------------------AASLADLHLDVNLND--MPYAEGARY-
KSGKGCILGTRVTILDTIIHWAFQEDPKS-------------------------------
------------------------
>KIJ49058.1
------------------------------------------------------------
-----------------MNAQVDDAQRHIADLGL-NNSSPVVEAVSSTG-----------
----------DISQFNAL--VKLAE--DISEIHPYAKIASSVLLSAYH------------
----VW-KDQKDRDSNMFKLLQTIYDFGNLI----------------------------I
EQIIDCSQFISHYCRD---KSFALKAVKH-IFS-------NIDDAVKKYTASFDKLKLAF
TDAATVSTQLNVINL------------------TASLAALHIDVNLND--MPFAEGARY-
KSGKGCIQGTRVEVLDAITQWAFEENLDS-------------------------------
------------------------
>KIJ49051.1
------------------------------------------------------------
-----------------MNTQVEDAQRRVAASGL-GDSPI-VETVSSSIDIIS--KGGSS
TLATINTWEPVWTKFNSL--VELAE--KISEIHPYAKIASSVLLSAYH------------
----VW-KAQKDRDSNMFMLLQTIHDFCDFMHEAAPTEIIPSQ---------RKILQRIM
EQIIDCSQFISGYCKD---HSFALRAVKH-IFS-------NVDDAVKKYTASFDKLKLAF
TDAAAISTQLNVINL------------------TASLAALRIDVNLND--MPYAEGARY-
KSGKGCIKGTRVKVLDDINCWAFGEDPDS-------------------------------
------------------------
>KIJ33893.1
------------------------------------------------------------
-----------------MNTQVDDAQRRVAASGL-GDSPI-VETVSSSIDIIS--KGGSS
TLATINTWEPVWTKFNSL--VELAE--KISEIHPYAKIASSVLLSAYH------------
----VW-KAQNDRDSNMFMLLQTIHNFCDFVHKAAPTEIVPSQ---------QKTLQKIM
EQIIDCSQFVSGYCKD---HSFALKAVKH-IFP-------SVDDAVKKYAALFAKLQVAF
TDAAILSTQLDVMKLTVDVINI-----------TASLADLHNVVNLNN--MCYAVGASY-
KSGEGCIPGTRVEVLDDITHWVLNEDPGS-------------------------------
------------------------
>KIJ52870.1
------------------------------------------------------------
-----------------MNTQVEDAQRRVAALGL-GDSPI-METVSSSVEIIS--KGGSS
TLATINTWEPVWTKFNSL--VELAE--KFSEIHPYARIASSVLLSAYH------------
----VW-KAQNDRDSNMFMLLQTIHDFCDFVHEAAPTEIVPSQ---------RKILQKIM
EQIIDCSQFISGYCKD---HSFALKAVKH-IFS-------SVDDAVKKYAASFAKLQVAF
TDTAILSTQLDVMKLTVDVINI-----------TASLAALHVDVNLND--MPYAEGARY-
KSGKGCIQGTRVKVLDAITQWAFKDDIDS-------------------------------
------------------------
>KIJ65625.1
------------------------------------------------------------
---------------------------------------------------------TVE
AQTFETTWGVLLDRIQLF--TKIVD--GIAEIHPYVSLAWSILSAANK------------
----VI-INQQSRDDRIVRLAGTMNDAFAFVHDAEPLKAVKAH---------LKVIILLV
QQATECGYFIAEYTKA---NSFLTRTMKY-TFS-------NIDARITEYESKLIELKNAF
LQGLAVPTAVTVF-------RI-----------MNQVQDITAAIDLND--MPYASGARY-
TREKGCLPGTRETFISEICDIINNPADDAP------------------------------
------------------------
>KIJ58358.1
------------------------------------------------------------
------------------------------------------------------------
----------------FF--ANLLGSLNVPQIHPYVSLAWSVLSAANK------------
----VI-INQQGCDDRIVGLAGAMNDAFAFVHDAEPLKAVKAH---------LKVVTLLV
QQATECGYFIAEYAKE---NSFLARTMRY-AFS-------GIDARITEYEKKLLELKNAF
LQGVAVHSAVTVF-------RI-----------MNQVQDITTAIDLND--MPYASGARY-
TREKGCLPGTRETFISEICDIINNPADDAP------------------------------
------------------------
>KIJ58688.1
------------------------------------------------------------
------------------------------------------------------------
------------------------------------------------------------
-----------------------MNDAFAFVHDAEPLKAVKAH---------LKVITLLV
QQATECRYFIAEYAKQ---NSFLTRTMKY-TFS-------DIDARITEYENKLLELKNAF
LQGVAVHTAVTVF-------RI-----------MNWVQDISMAIDLND--MPYASGAWY-
TREKGCLPGTRKTFISEICDIINNPADDAP------------------------------
------------------------
>KIJ58793.1
--------------------------------------------------MERLVG----
-------AAGVDG--ARAEDVQARAKAAVQAL---VSTPHTVGLATGAVATIG--NVATE
AQTLGTTWGVLLDRIQLF--MKIVD--GIAEIHPYVSLAWSVLSAANK------------
----VI-INQQGRDDRIVRLAGTMNDAFDFVHDAEPLKAVKAH---------LKAITLLV
QQATECGYFIAEYAKA---NSFLTRTMKY-TVS-------DVDARITEYENKILELKNAF
LQGVAVHTAVTVF-------RI-----------MNQVQDINTAIDLND--MPYAAGARY-
AEERGCLAGTRETFINEICDIINNPAGDAP------------------------------
------------------------
>KIJ58802.1
------------------------------------------------------------
------------------------------------------------------------
------------------------------QIHPYVSLAWSVLSAANK------------
----VI-INQHGRDDRIVRLAGIMNDAFAFVLEAEPLKAIKAH---------LKVITLLV
QQATECGYFIAEYAKA---NSFLTRTMKY-TFS-------DIDARITEYENKLLELKNAF
LQGVAVHTSVTVF-------RI-----------MNQVQDITTAIDLND--MPYAAGARY-
AEERGCFAGTRKTFISEICDIINNPADDAP------------------------------
------------------------
>KIJ59752.1
--------------------------------------------------MERLVG----
-------AAGVED--ARAEDAQTSANVAVQAL---VSTPEAVGLATGAVDTIG--NVAVE
AQTFETTWDVLLDRIQLL--TKIVD--GIAEIHPYVSLAWSVLSAANK------------
----VL-INQKARDDRIVRLAGTMNDAFTFVHDVEPLKAVKAH---------LKVITLLV
QQATECGYFIAEYAKA---NSFLTRIMKY-TVS-------DVDARITEYENKLLELKNAF
LQGVAVDTSVTVF-------RI-----------MNQVQDITTAIDLND--MPYAAGARY-
AEERGCLAGTRETFINEICDIINNPAADAP------------------------------
------------------------
>KIK60577.1
------------------------------------------------------------
-----------------MAALVQRAKISSVRL---QHMDKSKLGS----SIQF--AEGNI
SPTRLEAWEPLLEKLSIF--AQLTA--TIAEVHPYAQAAYSVISLAYQ------------
----AI-QNQVQRDINIISLVETMDDIYAFVKEAEPLRRIESH---------KEVMNRIS
QQTVDCGYFISAYCA----DPFLFRAMKH-ALL-------PTDAAIVTYGQKFSELKAAL
LARSAIHTEIAVL-------RT-----------LEIIERLETKIDLSD--LPYAKGARF-
QSSECCLAGTRKNVLNSIISWIDRTHSGEGG-----------------------------
------------------------
>KIM72294.1
------------------------------------------------------------
-------------------------------M---DNAPSALGCGKDIVGNLD--TVINE
MTSQVGPWQPLLEKLQLF--KDVMD--KVTEVHPYAKMAWSILSAIPQ------------
----AL-LTQLHLDKSVRGLFATMVDIYSFVLDTDPLKSAGAKDQTEAQKKIVGILMAMA
AQTTECAYFICVYAEK---RSFWLRAMKH-LIS-------DANSQIQTYQNKFTQLHEAY
CARAMLDVEISVL-------HI-----------LDDVDDLVSEVQLDD--MPYAEGVKY-
DPYKQCLGGTHQRIIEEITEWANSVDDPHC------------------------------
------------------------
>KIM74793.1
------------------------------------------------------------
-----------------------------------------MSVVEDSMDAVD----TGI
TMGDSDGFALVCGYVEKL--MEIGD--VVSQIHPWANLAWSILSVIPK------------
----TL-IAQVSRDSKVQCLWETAADMLAFLKDAKPVLDDILA----------SIVSDMM
KQIYHCAIFVREYGGE----GFFKRTTQE-ILK-------SSDNIIAQYTTAFQQLKDRF
EARSCLATLKVLRDVSQGVVQLS--------NILDDLRDMEKIKTLESLRGPDLEGIRC-
NQYAVCLPATRKALLGGIMKWVTEPDGM--------------------------------
------------------------
>KIM89362.1
------------------------------------------------------------
-----------------MDEAVSQGLASYEKM---KHLSSPLDRAKGVVDDSV--SVLNN
AGSVTVIWGPFLQKVERL--MGIVD--DISEIHPYAKIAWTVLSAAYK------------
----IV-IAQKKLDEVIDHLVEVMNDIYSFVQEAHALRDIESH---------KWIVALIT
QQTTDCAYFIRDYTIN---KSFWSRTVKN-FTS-------DADNRIKRYEAKFLELKLAF
QGRALIHTEITVL-------CI-----------LDNVENIAEEIDLND--MLYAEGARF-
DPEKVCLPHTRDDVINKINRWINSANGDDVA-----------------------------
------------------------
>KIM89850.1
------------------------------------------------------------
-------------------------------M---RNSSSPVDHIVGAVDGIT--SVTDN
VIPIANTWDLLLKKIDLF--TKIVD--GIAEVHPYAKMAWTILSAAQK------------
----------VARDESINHLIETMADVYSFVQEAESLKKIESH---------KQILLHMA
QQTVECGYFIRDYARN---KNFGTRVLKN-LIS-------DVDDKIKQYETKFGELKSAF
QGHAAIHTEITVL-------RV-----------LNEVESIAANINLDD--IAYAEGARY-
DPERQCLPGTREEVLREITDWVNSADGQVS------------------------------
------------------------
>KIM90604.1
---------------------------------------------------MSITE----
-------ASDAAG--LNIGEAIAQGKDVLPRM---KLMPSMFQRIRGATDVSG--TVTNN
IKPLSAVWGPLLQNIKIF--IELVD--EIAEVHPYAKMAWNILSASYK------------
----II-VAQTDRDDCITRLVEVMDDIYLFVQEAEPVKKIKSH---------GRIVALMA
QQTTECAYFIRDYATN---KNFWKRALNDSFMS-------TVDSKIKQYEDKFKELKLAF
QDHTILQTRITVS-------RI-----------MGDLESLALDFDLSG--VHYAEGARF-
YPEKGCLPGTRKEIIDEITQWINSPNGDAIS-----------------------------
------------------------
>KZP17439.1
------------------------------------------------------------
------------------MDRLEGVSETLTA--------PGPTAVTDAMSAAGEAVTSLS
QSDLVGSFKMLVEKLGIL--VKIGD--EIAKIHPWVNLAWNVLSVGLK------------
----LV-KAQQDRDYKITALIEILKSTYSIIAGSDILKDERLQ----------DVVNRIL
KQTIDCGYFIQGYAGG---RTFAGKAFTE-TFS-------NTDGMVSQYEATFKQLREEY
TGRIATQTAVVTSKT------------------AATVDAIRFAQIM-----RPA-VMDE-
DKRGVCLTDTRLDAIKAITTWFSSDSKGQDVG----------------------------
------------------------
>KZP17448.1
------------------------------------------------------------
-----------------------------------MTTPSTVGKLERVDSVTG--QAVAA
AESFGGIWESVLEKLTIF--TEITD--VLSGFHPYAQTACSVLSAVPK------------
----AL-IAQKNRDDSVYCLMKAIDDMYSFVEYAQPLEEIKSH---------RKMLEGMS
RLTMESSYLIRDYTID---KNFWKRFAKL-TLS-------DVDAKIQQFNVQFEQAKTDF
ARHM----DVTIYRCLKD-----------------VESHITQHIVLDG--MLYAAGAGY-
DPDKSCIPGTRLAILTDLHDWINKPDVAADGSDTP-------------------------
------------------------
>KZP17839.1
------------------------------------------------------------
--------------------------------------------------MAG--KAVET
AKSFGDVCGPLIKTLTIF--IEITE--TLGEVHPYAQSACTILSVIPK------------
----II-IAQKERDDAVYHLMETINDVHLFIKDAKPLESIESH---------RKVFVALG
SLTVECAYLIRDYSMV---KNFWERIAKL-TWS-------DVEGKIKQYEDKFKDLQAQF
QRSAVVNIDITAMRCLRE------------------VENMNMNTTIAE--LPYAAEAGF-
DPDKSCIRGTRKAALNEIHQWINEKDSGDTA-----------------------------
------------------------
>KZP10837.1
------------------------------------------------------------
------------------------------------------------------------
--------------------MSLKL--LNNKVHPYAKTACTILSVIPK------------
----II-IAQKERDDAVYRLMDTINDVHLFIKDAKALESIESH---------RKVFVALG
SLTVECAYLIRDYSMV---KNFWERIANL-AWS-------GVEAKINDYEDKFKALQAEF
QRSAVVNIDITTMRCLQ-------------------ELPSDTSLIFND--LPYADGGAF-
DPDKSCIRGTRKAALDEIHEWINKEDGDDTP-----------------------------
------------------------
>KZP10853.1
------------------------------------------------------------
--------------------------------------------------MAG--KAVET
ARSFGDVCGPLIETLTVF--IEITE--KLGEVHPYAKTACTILSVIPK------------
----II-IAQKERDDAVYRLMDTINDVHLFIKDAKALESIESH---------RKVFVALG
SLTVECAYLIRDYSMV---KNFWERIANL-AWS-------GVEAKIKDYEDKFKALQAGF
QRCAVVNIDITTILKMRT------------------ELPSDTSLIFND--LPYADGGAF-
DPDKSCIRGTRKAALDEIHEWINKEDGDDTP-----------------------------
------------------------
>KZP17818.1
------------------------------------------------------------
--------------------------------------------------MAA--QAADT
AKSFGEVWGSLIKTLTIV--TEITD--KLAEVHPYAQTACMILSAVPK------------
----II-IAQKNCDDAVYNLMETIDDIHSFVKDAKPLESIESH---------RKVFVALG
SLTVECAYLIRDYSMD---KNFWVRIANL-TWY-------GVESKIKQYEDKFKDLKAQF
QGSALVNIDITAMLIMRT------------------ELPSDTSLIFND--LPYAADAGF-
DPDKSCIRGTRKAALNEIHQWINEKDGDDTA-----------------------------
------------------------
>KZP18910.1
MSGKSKVHVATVVSAVLSLTQLSLTQPFTPSNGQNHPITHISPLIPATSSGMLTASNEDP
QKSNTSSNPERLTLETVMGSAVNGALDNAARM---RRAPNSLLKSSDVT---V--DSNDD
GDSSISIWDILLPKVKLF--ADLMD--KISEVHPYAKMAWQILSAAYN------------
----VF-SAQQDRDDKMDSLLKTIVHVYNIVHGYDILQSISTL---------APIFVKLM
KQTTECAHFI-TYAMK---RSFAARAVSN-ILS-------TTDLNIAKYQERFHRLLTAL
ERHAVLGTEVVVLKTEVLVLRI-----------LNEIEFFATEVALGD--MPYADGARY-
NDKGGCTPGTHEALLQAIRDWVNEDVTS--------------------------------
------------------------
>KZP21209.1
------------------------------------------------------------
------------------------------------------------MSAAADAVTGLA
QLDLVGSFEMLLDMMGVL--VKIGD--EIAKIHPWVNLAWNVLSVGLK------------
----LV-KAQQDRDSKIASLIQTMQSTYSIVGGSETLQDQWLQ----------DKYAR--
--------------DL---RTFTGKAIME-TVS-------NTDNIISTCEDTFEQLREEF
GGRITTQTALITVDL------------------ATKVNEIRFDQLLEK--LKPA-TMDL-
SERKTCLPNTRLEPIK--------------------------------------------
------------------------
>KZP23000.1
------------------------------------------------------------
------------------------------------------------------------
----------MVDKIRPF--VDTAD--KLAEIHPYAKIAWSILSLIPK------------
----SI-IAQRERDESLCNLMETIKDVHIFLAEVEPLEIIDSQ---------RKMAEDMG
RLTVESAHLIRHYTVN---ENFWKRVATL-AHS-------TASAKIQKIQDQLQELKAAF
QLRAVAHIEIKVFQIEITTLQI-----------LERTKGIDIDNTLRG--MPYGKGGRY-
NSDKACPPGTRTAVLDELHRLINLPDDDSTP-----------------------------
------------------------
>KZP29227.1
------------------------------------------------------------
-----------------MEEALSQAQQGIGNV---KSLPRPIGDIGSVVDALP--VVTAA
VKSFADTWSSLLDKLEIF--TQITD--QLAEIHPYVKTACFILSGVPK------------
----II-IAQRSRDASLCSLMETIEDIHSFVLEAEPLKIVDSH---------QKTLEDMS
RLTVECAYLIRDYTVN---RNFWKRIATL-TLA-------GVEAKMQQYDTTFKELKAAF
QGRAIARIEIAVFRSL------------------AQVEDTAKNIVLHD--MPYAKGAGY-
DSDKVCLPDTRTFALNEIDQWINLPDGDDAP-----------------------------
------------------------
>KZP31758.1
------------------------------------------------------------
---------------MQREEALHQARQDLDSV---RHIPSMTRNIESAVDAST--ATADA
LRSFADTWSSLLGKIEVF--TRVTD--RLAEIHPYAKTACFILSAIPK------------
----VSIVAQKTRDESLCSLMETIEDIHSFLLGAEPLRFIESH---------RKCFEDMG
RLTVESAYLIQDYTVD---KSFLKRMTTQ-FLS-------GLEAKIHQYEDQFKALKKGF
QGRSIVHVEITVFRCL------------------AQVEDTAKATSLQD--MPYAKGAGY-
DLDKGCLTGTRKAVLTELHQWINRPDGENTP-----------------------------
------------------------
>KZS94293.1
------------------------------------------------------------
-------------MSRQAPDALEPAASNLVALPSVSDPSPAIEHAFDMMDCVL--DGADP
MQPIGECLVTVMESVDLI--VEIIE--KISKLHPYAKVAFSILTAAYR------------
----VL-NAQRDRDDKVNVLIMAMKDTYESIWTAKRTWQNSKA--------LESVWDKVS
QVTMDCCNFILKYRKT---KTFTLRVLRN-AAS-------KTDETIKKFEGQFQDIKTAF
QALTAESIRAAVMKIKSVQLES-----------LDEVQDLHIQINLND--MIYPRGANF-
DPKKACLPGTREHALHVLQKFASGLALDDQIEATP-------------------------
------------------------
>KZS94298.1
----------------------MKVWKWVEGNGSELR---------LSFC----------
-----------ISLSTLAPDAVDRAASEDLVLPTVLDPSPAIEDSLDRIDHLA--DGASV
IQPIEASLGAVIEAVDPT--MRIVE--DICKIHPYAKLAFSVVTAAYK------------
----AV-KAQRDRDNEMNGLITIMRETYKTIWDARRRWERRDN--------LDLVWDKVS
VVTVDCCHFICKYRET---KNFVSRTFKN-VSS-------RTDETIKDYKAKFQELREAF
QGATTEDIHDAVMNINVIQLKL-----------LEEVRDLHIDMNLND--MIYPTGANF-
DPQKVCLRGTRDHALHVLRKFAGGFSVEEAVTDRDP------------------------
------------------------
>KZT54193.1
------------------------------------------------------------
------------------------------------------MPASDALQPIKDALTGII
VKGIESSWEPLLDRLEAF--TKMMD--AITEVHPYAKMAWSVLSAAYK------------
----------RDRDTKIQKLVQKMQDVYEFLCDAQDLQNEKSR---------EGVLSRLA
MQTVECGHFISTYARN---PSFLRRVLQQ-SAS-------SMTAKIGEYSGSFDDLLEEF
CTGSQLRIEIATVRM------------------LANIKDLSDDMDIRD--IPYADGAGY-
EIGKRCLAGTRDLLLDEITEWASVDALDTP------------------------------
------------------------
>PSR83714.1
----------------------------------------MGPPPPAHIE--GVSAGGEP
SQDGVDDRPAILEPPDLAGKVLDETSTAVASH---LQAPRPLEVATGMMDKAD--TTAKA
AHTIESTLKPVLEKLEVF--CNVMD--KVAEVHPYAKMAWTILKGVYT------------
----VV-QNQLHRDQSILGLFAQMKSLYEIVYDLQKQLDDIAN---PGIKSPKELLQRIS
IQTLDCCFFVRSYGS----LPFAKRMTKG-IFS-------NVDKRITEYCAAFGSLKQEF
YDKLHVNTHLVVS-------RV-----------LQAVEGAGEKATLSD--MPYKQGASLG
DKSKQCLPGTRTGILDRMSMWANTDTSEDGKPVCANTGASEDGGSVRANTDASEDGGSVW
ANTDASEDGRSVWANADTGEDGPK
>XP_009550653.1
----------------MVVKVRIPREPFEP------PISDTSSAIPSSHCIPETPK----
-------EMGIVTIHEDVTTALATAKAVSLQM---RPL---SDVPNTIVEGAS--SASEA
ASTLVDIWTPVFQKIDIF--CRLMD--TVTEVHPYAKTAWIMVSAVQK------------
----II-KTQMDRDEKIKNLLKAMDSFYDIVDDLKSGEKIE------KIESSKDVLQRIA
QQTTECCFFIRDYAKP---HSFWKRTGHN-LFS-------NVDDKIDGYCTVLRELKEEF
YGRVTVQTKIVVT-------QI-----------LDEVQASAMQFGLDD--IPYAAGAGF-
QMSKGCQSGTRTSILDEIAE----------------------------------------
------------------------
>XP_009550708.1
----------------MVVKVRIPREPFEP------PISDTSSAIPSSHCIPETPK----
-------EMGIVTIHEDVTTALATAKAVSLQM---RPL---SDVPNTIVEGAS--SASEA
ASTLVDIWTPVFQKIDIF--CRLMD--TVTEVHPYAKTAWIMVSAVQK------------
----II-KTQMDRDVKIKNLLKAMDSFYDIVDDLQSGEKIEHG----KIESSKDVLQRIA
QQTTECCYFIRDYAKP---QSFWKRTGHN-LFS-------NVDDKIDGYCTVLRELKEEF
YGRVTVQTKIVVT-------QI-----------LDEVQASAMQFGLDD--IPYAAGAGF-
QMSKGCQSGTRTSILDEIAE----------------------------------------
------------------------
>KZT50053.1
------------------------------------------------------------
------------------------------------------------------------
---------------MWF--MDAMD--VVMEVHSAAKTAWSVLSQVYK------------
----LA-EQPLHLDSKFQDLLQKMNDTYERVCDSQELRKVRDQ--PGAFRGREQALRGLC
EQTAECGRFILKYAQD---EPRFSQRLESNMVW-------DVDKQLVQYIQRLDVLQEAF
RAGIQLHMEMVTDET------------------LEQIKNHVIDMDIRK--IPLVGGAEF-
EPEKQCLGTSREALLDDIAIWASDDAEDSE------------------------------
------------------------
>XP_007379797.1
------------------------------------------------------------
-----------------------------------MQSDTLVERGAAAVDERK--DLAQG
LASSPKQWESLFRRLKQF--TELVD--KIAE--------------T--------------
-----I-IGQVKLDQSIRDLLDTLENVYDFMDQAQPLDSVKSA---------AKLLTALA
QQTTECGWFIHDYAKN---KDFLPRMASN-ALKKLVHPTQAAPAMVKEYQAKFAELKSQL
LEGSTIRTAIAIANVDLVVHRV-----------LNTVEEIAVDVKMQRLEDACARGSRF-
NRDKRC------------------------------------------------------
------------------------
>XP_007379808.1
------------------------------------------------------------
-----------------------------------MQSDTLVERGAAAVDERK--DLAQG
LASSPKQWEPLFRRLKQF--TELVD--KIAEIHPYANMAWNVLSIT--------------
-----I-IGQVKLDQSIRDLLDTLENVYDFMDQAQPLDTVKSA---------AKLLTALA
QQTTECGWFIHDYAKN---KNFLPRTASN-AWKKLVHPAQAAPAMVKEYRAKFAELKSQL
LDGSTIRTAIAVGNVDLVVHRV-----------LDAVEEIAADVKMQRLEEACARGSRF-
NSNKRCLPETRRTILQIIAD----------------------------------------
------------------------
>PSR80332.1
--------------TLLVVTRH----------------LDSCPAAQLEFHIKVTTS----
-----------ASLASDAGAAIGSTANPVQKLPGSRSPPI-------PTDVAS--AAGNT
AQTVKDVLLPVLKKIKPF--CEAME--LLTE-----------------------------
----II-NNQLKMNDKIRDLFEKMDSFYAIVGQNLMSRLEDSK-----LSPPIVLLKRLF
VVTMECCSFIQSYASKLDASGFVLGALKNSVSS-------TDGSRIQKYCETFGSLQLEF
CKALGIKTHELVEKI-------------------------AEYTSLDD--LPHVRGASL-
NAEGGCLEGTRKGILGIVSKWISPEFKSSDRQ----------------------------
------------------------
>XP_007269824.1
----------------------MAVRPIIVIDGA--------------------------
-------KVIYLSYPNLMRYPEEPNKKKLSVLIHCVVSGPFIEWIHLLVEESQ--ARMKT
MKEFMESLGKVCEVLNYI--VTTSE--LACDVHPAVGAAVAVVKALYE------------
----RC-NEVKECHKVASSLMVEVASFLPFVDVPRNRLKSNVT---------SETVHKIL
VLFEKISMMIMEYSDDTALGIFLRNRIHE----------------VNAYKEELRRLKETF
DWCVKTEVWKATLRTE----------------------KLVELIALNN--LRPVKAAFY-
DLEKTCFEGTRKDTLKVIEDWSTSDA----------------------------------
------------------------
