# Supplementary material for: Exploring a diverse world of effector domains and amyloid signaling motifs in fungal NLR proteins
Source: PLoS Comput Biol. 2022 Dec 21;18(12):e1010787. doi: 10.1371/journal.pcbi.1010787 (PMC9815663; doi:10.1371/journal.pcbi.1010787)
Supplement: S2 Data — The alignments were calculated using ClustalOmega for 127 MMseqs2 clusters with at least 20 member sequences. (GZ) [file pcbi.1010787.s009.tar.gz › PQE30996_aligned.fa]

>PQE30996.1
------------------------------------------------------------
--------------------MSNSHTNNEIDEDLRIER-CHEVFERILDQLGNIDTLSKE
--TSPTFFVVYAHESP----IGNA-KVKLAKKLIEWLKRVSLKIFSDQSPDQLWL--DRE
DGT-AVDDILANQFCLLPHFHETA--KNDISSVDKVILCSSEVLQRYYADKRMKEYIESI
KELYFSSRNDL--RTPVAVEEFKEKIRGIVKSNSGE-------------------HWFHH
ILTELAFLEIRYDQE--KKKHGIISVQLNGDDP-RYLPYFEVGSELRVILKEDEANYT-S
TLRLSSLQIRHKGFFKLLERLLTS-----HDKDSVAQLRKCYSSCVEKLNSTED--F---
--ETLVTNKLRSAVKRMN----E----NTMRAHRAAPQLSREE-----------------
--------------SAARSKT-INAFL--TKLHEYAWPGGDSYISSKYRVSSPEDGTCKW
FTN-------HNKFKAWESSDSPNSTS------------------------------
>EXM13853.1
------------------------------------------------------------
----------------------------------MVNTAVETLFNDILKQLAATDVFSKS
--DTASIFIVYAHDNE---QLGTA-NASCVIHLIQWLQEIRTRTISDRAPLPLLF--YRT
DDSGSVRNILSSQFCLLPQEN-ISD-DGTIHRVDKVVVCGSKLLKKYYDDPFTSPFLEAI
KTAYLKAQNE-----PSKSETPEDAIRGVIEAQCQS-------------------NGFHH
VLTELGLLMLRSPHK--EHHKSVIPVTLDGSLM-EWLPFWDSCDVVL---KLKS------
----TATSHQHQLFFKLLAQIYSQ------EHRLINQYKDCYDLSCRELQSQPTLS----
--RSRTQQIIDMAILKTQ----R----AISDIESAAFRGQRN----LNQTRSHHE-TVRG
VYDKLDFLTS-TAETKLDEKT-FKRIV--EWLSTCSYQLH-----HESVSKKVMEGSGEW
ITN-------HPNYQDWMSSTSS----------------------------------
>OBS23301.1
------------------------------------------------------------
-----------------------MDRDISFTQTARVGQAVDRLFNGILKQLAATDAFSKS
--DTASIFIVYAHDNE---QLGTA-NASCVIHLIQWLQEIRTRTISDRAPLPLLF--YRT
DDSGSVRNILSSQFCLLPQEN-ISD-DGTIHRVDKVVVCGSELLKKYYDHPFTSPFLEAI
KVAWLNAKRD-----PNSSETPQDAIRRLVETHCLS-------------------DGFHH
VLTELGLLMLRAPHN--EHHKSVIPVTLDGSLM-EWLPFWDSCDVVL---KLKS------
----MATGHQHQLFFKLLAQIYPQ------EHRLINQYKDCYELTCRELQSQSTIS----
--ESRTHQIIDMAILKTQ----R----AVSEIESAAFRGQRH----LNQTRSHHE-TVRG
VYDKLDFLTN-EAETNLDEIT-FRRII--EWLSTCSYRLH-----HESVFKKVMQGSGEW
ITK-------HFNYQNWMSSTTS----------------------------------
>XP_018760349.1
------------------------------------------------------------
-----------------------MDRSIPATQSAEVDKAIETLFNNILNQLAATDVFSKS
--DAASIFVVYAHDNE---QLGTA-NASCVIHLIEWLKEIRSRSVSDRAPLPLLF--SRT
DDSGSVRNILSSQFCLLPPDN-VSD-DGTIHRVHKVVVCGSDVLKKYYDDTFTAPFLEAI
KLSYLKAKNE-----PGIRETPEDAIRRVVEAECQS-------------------NGFHH
VLTELGLLMLRRSHK--EHRTGVIPVTLDGSLM-EWLPFWDSCDVVL---KLKS------
----TATSHQHQLFFKLLAQIYPQ------EHRLINQYKDCYDLTCRELQSKPTLS----
--SRWTQQVIDMAILKAQ----R----AISDIESASFRGQRN----LVQTRSHHD-TVRG
VYDKLDFLTS-TTKAELDEGT-FKCIV--EWLSTCSYELH-----HKSVSEKLMVGSGEW
IKN-------HPNYQHWLSTTSS----------------------------------
>GAW14635.1
------------------------------------------------------------
-----------------------------------MPL-TDDQFVQLLEGFADLDIFNDP
--KTPVTFVVYAHDNEN--AVGKA-EDGVVRLLIKWLKAIRARAISDKSPLLLAT--QYT
GSN-PAGDILDNQFRLLPSD--------GSDRVGKVILCGSEVLQQYLKDSSASGYIESI
RNQYQA---------RVGLREFQDNVRKLVQKHWKD-------------------PWFHH
ILTELAFLQIRKDAY--PGNHGIIPIVLTGDDVRQYLPYVEAFNIFL---KH--------
-----QNRDARKILFKLLKLIYVSA----LDHYDIDEIEDCYESLQSKTD----------
-----IPRDIGVEIHNTI----Q----KMIKNRSAAGRAQRSN-----------------
--------------YEDLEAQ-FNQCL--IDLRSTDPQDDK--SRIESTKGGLLKDSSSW
VFE-------NKDFEKWRDDRNS----------------------------------
>OTA56891.1
------------------------------------------------------------
--------------------MSTSQRLLAVRYQLIVELARKKLFSAILETFADTDVFSHS
--TSPSIFIVYAHDND---KEGVA-NAWCVRRLIEWLGAIRSRTLSDKSPLPLWS--TRE
GGSAAIQNILDNQFCLLPAHDNSDD-IGTIKSVDKVIVCGSELLKRYYENTLTVSYVDAI
GTSYTKGQT-----------------GGVVESNCCH-------------------DAFHH
VLTELAFLKLRRAQSL-DNQHGIIPVTLDRELM-TYLPFLENCDLVL---KLKS------
----FEEFDLHRLFFRLLQQIYKE------EHSLVRRFENCYNEATERLKKEATMAQG--
ISQERLDAIVYSEIHKAV----E----ELKRFHGATLRNVIRESRP--------------
------------------QMT-QVSVL--RDLATMPYRDR---K---DRNQERIQGTCEW
FTS-------HQLFLEWKDSKDS----------------------------------
>PGH27907.1
------------------------------------------------------------
-------------------MSRSVGPPTPPPEVAVDEKCLEELFNRILRIVRSREIFHKS
----PTFFVVYAHDND---SGLAA-NSGVVLDFIRWFKEAGCRISSDATPP---------
----ATREVTEGQFCLLPYGAYP------RRSVELVLLCGSDLLGDYMKKDKFNEFEDEM
VVQYTQGRAE-----NKSEEDIHKIVCDLQQKFCEL-----------------MGDDFHH
VQTEIALLKARVKFG---EKNSIIPFLLNGNLK-NFPSFITDGQDSL---RTVLG-----
-PELGKDGSKYVCFLEVLEKLTHRPSHARRPADLIRDMRDIYGKAVDELKKPGSNPK---
ALVENYRDKANTASNKWT---------DNQRSSSNGV-----------------------
-----------------DAGD-VREAL-------EKYTEP---LSVQTVLGQKLPICKHH
IKLEVVESS----ISGTQSSRSSCVG-------------------------------
>POS69000.1
------------------------------------------------------------
-----------------------MSQNIGEEDRLTAEDARAKLFDEILEQLAMCDLFSNT
ALGEPTIFPVYAHDSV----VGIA-HASCVHDLIRWLQKIKAGILSDKSALPPLT--SDH
EDTSAQRNIIANQIRLLPPGGHARP-DTAVTCIDKVMVCGSDVLEKYCCTSYAKTYIEDV
VKLCDSHDT-------QSMETLKSRIEDFVHGEARK-------------------DGFHH
VLTEIAFLGVRKSRR--PGRHGMVPVALNGADHLRYLEIFGDSDITF---KLKA------
----DSAADKHALFFKLLEQLFVQ------HNALAYDFKNCYNEVVKDLKLVVDSKAEVD
VSRRHLENSLNSNMTKMY----RKHWSTFSTSMK---NGRFNEYAGNLGKH---------
---------VLEILDQKKAQD-RHDIL--QWVSPIGAPPMPGKYQEAGARAKRLDGTCDW
VVD-------DEKFKKWHECETS----------------------------------
>PSN64173.1
------------------------------------------------------------
------------------MDTTWSNLDVEKDNTYLLNDAINEHFNRILGVLADTSVFGRP
--DSPSVFIVYAHDND---DVGSA-TAWYVKCLIKWLLAIRCSLLSDKSPL--RC--KRE
GGIAAARNILSNQLCLLPRSGGASLPGNEVTGVEKVVLCGSKVLQQYYGHGLTAKYLDEI
ITFYEVNAK------SRDANHIQDGIRDIVERNYDR-------------------DEFHH
VMTELAFLDLRRRYRR-AEDDGIVPFTLDGSGM-KYLPFLEGCDLYL---SLQS------
----EALDHQHKLFFKLLRQLYASP----QAHSVIDNFQECYENACLSFTKEHTIT----
--REIFSSTSYREINKAQ----V----AVLRSLGAEIRDEDWR-KEWQSK----------
--------------TSSEFSR-RDKIL--HWLPNYHHILD---I-HKHNLQQREDHTGAW
MLK-------DERYVKWKDSKPVGSTGVIQPAR------------------------
>RDW66117.1
----------------MPNRRRQKRKAEFLPEASVGAKRTRGS-----------------
-H-HE-------SSGSPSNASALLNNDVRRKNDEPVGMRLDLVFKRVIECLADLDSFKKS
---STSIFLVYAHENDKLTPKLKA-EAEKAQKIIEWLLCLRAKALTDRSPLFRDSKSVRD
TGNLGAHDILSNQFCLLPNSGKATS-IHEVSCVDKVILCSSEVLQVYHKDNKMKEYIRDI
KAFYAS-KKDLRVGTKEDQEDFRTGLRGIVRSYIGT-------------QPPDVDTSFHH
VITEMAFLEIRAEQDKDESCQSIIPVILNGDRP-PLVD--EL--HIRVHPSDISQD----
-CVIHETQILHKMFFRLLKRIFEN------LDGCVGVFEKCYDECVKTAPTK--------
-SEKDFEHLVSTNITNAF----G----EVIRDHLATCRTIPDQ--------PSPED----
----------------------KKCLI--DLRVTDPRDDK---KRIEDTKGGLLRDSYCW
VLE-------NTDFCRWRDNDQD----------------------------------
>RDW73399.1
----------------MPKRGRNKPQKNAT-----------SK-----------------
-R-QR-------RSQEPNDKGLLLNGSGRLQNNRAVGDLLELGFNSVIETLADLDVFQDS
---STHIFLVYAHENEK-LPQLEA-KAEQAQMIIKWLLQLRSKTISDRSPLFRDSISVRD
NGKSGAHNILENQYCLLPRTSLSIK-ANEVSSIDKVILCSSEVLQSYYEDTEMQKYVTDI
KAFYGR-QKFSRTNTILNREEFKTGLHEIVTKYTE-------------------STSFHH
VITEIALLEIRHEHE---VYKSIVPVILNGTGP-SWLPVDEL--DIWLGVSNKSNA----
-WAIHETHILHKMFFRLLGRLFED------LKPCIDEFEKCYDKCVDKISAGY-NF--SL
PFKHDFRKKVKIEVSNAL----T----RVIDGKLAICRQTLKLI-----DRSSHED----
----------------------KEYLK--TLFVTDPRNDK---IRIEKTKGDLLEDLYRW
ILE-------NAKFKQWRENDDEN---------------------------------
>RDW87385.1
----------------MPKRRRNKSQKNTA-----------SK-----------------
-R-QR-------RSRESEDKTASLNNGSLLKNDKALGDLLELAFNFVIETLADLDVFQDS
---STSIFLVYAHENEK-LPQLEA-KAKQVQMIIKWLLQLRSKTISDRSPLFRDSISVRD
TGKSGAHNILENQYCLLPRSSTSIK-ANEVSSIDKVILCSSEVLQLYYEDTEMQKYITDM
KAFYGG-QKPSRTNTFLNREELETGLHEIVKKYMK-------------------STSFHH
VITEIALLKIRQEED---SCKSIVPLILNGDHP-SWLPVDEV--DIWLGLSDISED----
-WVIHETQILHKMFFKLLRRIFED------LDGCICLFEDCYDKYVTRLSPKC-NS--SL
PSEQGFRNEVKTGMSNVL----T----RLIDGNLAICRQTRKTS-----DRSNHED----
----------------------KEYMK--ALFVTDPRGDK---IRIQETKGGLLEDSYRW
ILE-------NAEFKQWRENDDDEN--------------------------------
>RDW80690.1
------------------------------------------------------------
---------------------------MAPSTENALEQAINAIFNGILDTFHDTDSFGRE
--DSPTIFIVYAHHNTKV--VGKAAGDHISTELIDILKRVGSRTYSDRYPSERVY--WAS
RDSDAFHNIIGNQSIILPNSRSEER-RNKVHSSDKVILCWSEMLEEYYKDEGMKKYIEAI
KTFYDTNGRHLRC---NDNDKLKDELKQIAATYSKD------------------NPAFHH
VLTEMAFLEIRYEEM---RDHGIVPVQINGDSDLPKPEFLGNNTDLWQNPPDVDKSLDPN
ENVIYKKKRLHLWVFKLFKKLFVNF----NQQIRIDEFEACYKACIAKLEKQLEPSSDIT
SLPTLKELEDWPDLKKHVVAKITEAFEEISRAHQRAQRTAPTV-----GNRDRAE-----
-----------------KNQE-IHRLPVAEASFNDDKINRDKRVCLENTRVRLLQEIENW
SVQDGGE--------------------------------------------------
>RDW69569.1
------------------------------------------------------------
---------------------------MAPSTEKALEQAINAIFNGILDTFHDTDSFGRE
--DSPTIFIVYAHHNSNV--AGKAAGDHISTELIDILKRVGSRTFSDRYPSERVY--WSS
RDSDAFHNIIGNQSIILPKSRSEER-RNKVHSSDKVILCWSEMLEEYYKDEGMKKYIEAI
KIFYNTNGRHLRR---NDNDKLKDELKKITATYSKD------------------NPVFHH
VLTEMAFLEIRYEEM---RHHGIVPVQINGDGDLPKPEFLGNNTDLWQNPPDVDKSLDPN
ENVIHKKKRLHLWVFKLLKKLFVDF----NQQIRIDEFEACYKACIAKLEEQQEPSSDIT
SLPTLKELEDWPDLKKNVVAKITEAFEKISRAHQRAQRTAPTM-----GNKDRAE-----
-----------------QNQE-IRRLPVAEASFNDDKINRDKRVCLENTRVRLLQEIEDW
SVDDRGE--------------------------------------------------
>RDW91130.1
----------------MSGKRNASPGQ---------DGHSSPK---RLRSGSSHGSSFLD
EERNIEGSQ---EGGGSSSRASADSRDRSMPSKTDARVVLDKTFELILDTFADSDDVLKS
---LTTIFVVYAHENERLAPEKKA-DAESARKIIKWLRSLRSRVKSDRSPLVRDSGDGRD
TDTSGVHNILSNQLCLLPNIGNFRK-GDDVRPVDKVILCRSEVLQVYLEDAKMKDYLQKI
KEFYDF-KKRLRTGTKEERSEFREGLEQILMEYRQSASVATAPTDTTLSASSDPDTGFHH
VVTEMAFLKLREQENP--ECKTIVPVILNGKSE-----SNEL--RVWLAPSDKLK-----
---LHKSQPLHRVFFRLLKRIFVE------LSDTIMAFETCYTNCVEIFSDDQAEF--GH
LTDQGFFNKVESEINKAL----K----EVNRDLLANIRMLSYKK-----DMLQIEATVD-
---------------QNAIRDAKVALK--DY---YSTPGR---LSIERISGEQLPMEQCY
INLAIVEKPEDREKKQSKSPSSLFARLKVDEVRSDIHVALPELFDPRKSPSGTNITP
>RDW58024.1
----------------MPAKRKTPPGQ---------DGHSSLRRSKSLRARSSHCSSFVD
DKKNTEGSQ---EGGESSSRVDSRDRSMPSKTDERVG--------------KYSDDVLKS
---LTTIFVVYAHENERLAPEKKA-DAESAQKIIEWLISLRSRVNSDRSPLVRGSGDDRE
INTSGVHNILSNQLCLLPNIGDFHK-GDEVRPVDKVILCRSKVLQAYLENVKMKDYLQKI
KEFYDS-KKELRSGTKEERSEFGDGLKQILIEYWQSSSVATPPTDTTLSASSGPDTGFHH
VVTEMALLKLREQENP--ECETIVPVNLNGESD-----LNEL--RVWVAPSDKSKP----
-WVFHKSQPLHQVFFKLLKRIFVG------LSETIRAFETCYNKCVKIFSDDHVRF--GD
LTDQGFFNKVERKINKAL----K----KIKRDHLADIRMLSYKK-----DILQIVATMD-
---------------QNAISDAKVALK--DY---YSTPGR---LSIERISGEQLPMEQCY
INLAIVEKPEDMKKEQSKSPSSLFARLKVDEVRSDIQVALPELFDPRKCSDGTDITP
>RDW85982.1
MAFSRIKKTFSKLIKKLKNQRKQDEAQTEPDGSSRSDGPSFPISGDSE---DSGGGHLIE
RG-PV-------SERTEGGIASLPENDRLLKNDEPTGELLNLAFELFLSALAESDAIKNS
---PTSVFLVYAHDNKNLSPKREA-DAEKAQKIIEWLKSLRSKIRSDRSPLIRDSLSIRG
TDESGAHNILSNQLCLLPNSGNV------SSSVDKVILCSSELLQSYQEDSIMRKYIEDI
KDFYKS-KNDHENYAGKAYNDLEIGLRRIAARYIGLPSVRPAGT---APPPAHTDNGFHH
VVTEMAFIQIRAECDS-KLRDSIIPVILNGPTD-Q---FDKL--QIYIPLAASSEE----
-WVFHEAQILHEAFFKILKRVFVD------LTSAIDEFKHHYLKCIDALRKEA-SS--SS
ISKQNFTTTVQTEIGNAL----D----KVIRDKLATYRSILGGY-----DLHRFAASLRP
LLDRC----------EIDLNDAHNALK--EY---YDKPNR---LTIERISGEPLPMDHCY
INLAIVERNNNEIFVQQSSAFSRLDRFETDEVSKGARVSLPELFSPRKDPGGRTISP
>RFN54379.1
------------------------------------------------------------
----------------------MVSTNSVAQEASHLEEALDTLFSRILKQLAETDVFSKA
--EAPSLFVVYAHENK---AYGTA-NASCVIELIKCLQDIRSRTVSDRAPLPLLF--SRT
GGSESVRNILSNQFCLLPEKETSSE-DGTIHRVDKVIVCGSEVLRQYYRDPFTGSYLEAI
KKAFEDAQTR-----QSTLKTTERAIRDVVEANCKN-------------------PRFHH
VITELRLLELRSTHH--RERNSIIPLALDEDLM-EWLPFRDNCDLVT---KLKS------
----TAKFHRHQLFFKLLGQIYSE------EHRLINHYKDCYDRTSDQLQNTT-------
--KDMVCQVVDSQISKTQ----R----SLAEIENAALRGRRRDMDKVESTRAHHE-TIQS
VQQDLKSISA-DTKARSDDKM-FTDVA--VN-----------------------------
---------------------------------------------------------
>AGO65992.1
------------------------------------------------------------
----------------------MVSNNHIAQSASDLEDALDTLFNRILKQLAETDVFSKA
--EAPSLFVVYAHENK---AYGTA-NASCVIELIKWLQDIRSRTVSDRAPLPLLY--SRT
GGSESVRNILSNQFCLLPEKDASSE-DGTVHRVDKVIVCGSEVLRRYYRDPFTTPYLDAV
KKAYEDARTQ-----SSPMMVTEQTIRDVVEAHCKN-------------------PHFHH
VITELAFLELRSTHH--KEPNSIIPLALDEDLM-EWLPFRDNCDLVT---KLKS------
----TAKLHRHQLFFKLLNQIYSE------EHLLINHFKDCYDTAADQLQNVS-------
--PDMVCHVVDSQISKTQ----R----NLADIENAALRGRRRDMDKIESTKAHHE-TIRD
VQQDLKSITA-DVEARSHDKR-FTEIA--NWLSASPY-----------------------
---------------------------------------------------------
>RBR18750.1
------------------------------------------------------------
---------------------MMVSTNTAAQSASDLEDALDTLFGRILKQLAETDVFSKA
--EAPSLFVVYAHDNK---AYGTA-NASCVIELIKWLHDIRSRTVSDRAPLPLLY--SRT
GGSESVRNILSNQFCLLPEKDASSE-DGTVNRVDKVIVCGAEVLRRYYRDPFTTPYLEAV
KKAYEDAQTK-----STPMMATEKAIRNVVEAHCKN-------------------PRFHH
VITELAFLELRSTHH--KERNSIIPLALDEDLM-GWLPFRDNCDLVT---KLKS------
----TAKLHRHQLFFKLLNQIYSE------EHCLINHYKDCYDRTADQLRSIS-------
--RDMVCHEVDREISKTQ----R----ILADVENAALRGRRRDMDKMESTRAHHE-TIRD
VKQGLKSITA-DIEARSHDKA-FTDVA--NWISASPYWLH-----HQSVSDKVMPGSCSW
ISN-------HPDYTDWHDSKTSL---------------------------------
>XP_003720118.1
------------------------------------------------------------
--------------MADLLSRTWNAVLAWSS--WAAPLDRVSGSGKISAESASLDSFSGW
--SDPTIFIVYAHDNE---NLGDA-KAAVVGRMIRWLQCSRCRVISDRSPLDPLP--DAL
PDNATVRNILDSQFRLLPSSSDR-------ESVAIVILCGSDVLEQYMRHPFTSSYLEKV
QEAYKSAH------------DPRDKIRDVVEAHAGQ-------------------AGFHH
VLTEVAFLDIRKQAQ--KKDDGIISLALSGDLPSTYLEFYDRCNVVL---KLKEE-----
----KCISNEHNLFFKLLYHVYPKE----GAHSVIKEYEDCYNSIRDHFRQQAPNT----
--MNTAKEIILPSLLSAA----E----RII--ENRTAKGRLAGFVNIDA-----------
--------------ERKLEED-RVRIL--GMLPPLPYLDR---K---NRNVIRAEDTCVW
ATT-------HPKLQQWQTASSS----------------------------------
>ELQ44308.1
------------------------------PWRLGMS-----------------------
---NRAPTQ-VRGNKSEINGGTWNAVLAWSS--WAAPLDRVSGSGKISAESASLDSFSGW
--SDPTIFIVYAHDNE---NLGDA-KAAVVGRMIRWLQCSRCRVISDRSPLDPLP--DAL
PDNATVRNILDSQFRLLPSSSDR-------ESVAIVILCGSDVLEQYMRHPFTSSYLEKV
QEAYKSAH------------DPRDKIRDVVEAHAGQ-------------------AGFHH
VLTEVAFLDIRKQAQ--KKDDGIISLALSGDLPSTYLEFYDRCNVVL---KLKEE-----
----KCISNEHNLFFKLLYHVYPKE----GAHSVIKEYEDCYNSIRDHFRQQAPNT----
--MNAAKEIILPSLLSAA----E----RII--ENRTAKGRLAGFVNIDA-----------
--------------ERKLEED-RVRIL--GMLPPLPYLDR---K---NRNVIRAEDTCVW
ATT-------HPKLQQWQTASSS----------------------------------
>ELQ68563.1
-----------------------------------MS-----------------------
---NRAPTQ-VRGNKSEINGGTWNAVLAWSS--WAAPLDRVSGSGKISAESASLDSFSGW
--SDPTIFIVYAHDNE---NLGDA-KAAVVGRMIRWLQCSRCRVISDRSPLDPLP--DAL
PDNATVRNILDSQFRLLPSSSDR-------ESVAIVILCGSDVLEQYMRHPFTSSYLEKV
QEAYKSAH------------DPRDKIRDVVEAHAGQ-------------------AGFHH
VLTEVAFLDIRKQAQ--KKDDGIISLALSGDLPSTYLEFYDRCNVVL---KLKEE-----
----KCISNEHNLFFKLLYHVYPKE----GAHSVIKEYEDCYNSIRDHFRQQAPNT----
--MNAAKEIILPSLLSAA----E----RII--ENRTAKGRLAGFVNIDA-----------
--------------ERKLEED-RVRIL--GMLPPLPYLDR---K---NRNVIRAEDTCVW
ATT-------HPKLQQWQTASSS----------------------------------
>XP_007840340.1
------------------------------------------------------------
--------------------MSVADTQPTSGDNLSVEAALDSLFDKILESLKQIDIFSSS
--NQPIVFPVYAHDNP---VAGTS-HAWCVIQIIKWLEAAGCRVISDRTPLLPRHGLGDE
NENAAIRNILSSQLRLLPRNDDREN-TYEPTYANKVIVFSSEVLRQYCVNAAAEQYVQSV
AKAYRDSQG-------QPRDHLKSNIRAMVEENARN-----------------GSAWFHH
VLTEIAFMRIRKDHD--CLDHGIIPVALDGDLP-DYLPFVNPTDLVL---KQEINS----
----LYSSDLHQLFFKIILQIYPK------QHLPIEKFKECYMALKARLIGGD-------
--ESVIRNLSDAEVVKFI----RQVYESILQQDRIATRQRLRDADSHRGI----------
-------------EQNAKLSR-KRAFL--SKLATVPYRDR---K---DRNPKRDEGTCEW
FKH-------HTKFQEWQQSKKA----------------------------------
>XP_013940806.1
------------------------------------------------------------
------------------MNPPSSLPEAVKEELYSIDDALGELFDRLLDILADTDQFGRQ
--ASASIFIVYAHDSD---IAGNA-GAQCVRSLIKWLLVIRSRLLSDKSPL--RW--PRE
GGIAVAQNILSNQFCLLPRGGITSDTEEEITSVDKVILCGSNVLKKYYEHAFTDSYVDNI
VACYEEAQNR-----NMQSKDIQDKIRTIVESHCNS-------------------DGFHH
VLTELAFLKIRRSASP-GDKGNIIPVTLGGDGM-KYLSFIDKCDLFL---KLDSS-----
----QGLASQHKLFFKLLRQLYTSS----HAHKVVDAFHECYTNANERLRGEKTIT----
--QKTFRKIAYAEIFKAQ----N----VVLKVFKTAVRDEEWILREWQQR----------
--------------TKSALSQ-RDEII--DWLPKFHDVTD---T-HRDNLQQRQGQTGTW
ILE-------HEKYQKWKESEPASSSGSAEQLEA-----------------------
>OBT67656.1
------------------------------------------------------------
-----------MTSL-DDMGPPGSDREPAKEDLYQIDDALSELFDIVLDVLTDTDKFGRP
--TSPSIFIVYAHDND---GKGSA-GAQCVRYLIRWLLAIRSRTLSDKSPL--RS--SRE
GETAAARNILSNQFCLLPRDTRIGDAEDGITSVDKVILCGSEVLRHYCEHPFTSSYIDAI
VACYDEAERR-----NMQPEDAQSGIRRIVEEKCHS-------------------DGFHH
VLTELAFLKLRRSARL-GDNDGVIPIALSGDGM-KYLPFLDNCDLFL---KLDPS-----
----QCLAHQHKLFFNLLRQLYADS----HTHTVIDAFQECYKVASERLREKGAIT----
--RAIFREIAYKEIYNAQ----D----TVLQFLKGAIRDEEWR-REWRSR----------
--------------TKSALSH-RNEIL--DWLPKFHDITD---T-HRDNLQQRQGRTGAW
ILI-------DKKYEKWKGWNPAGSAESASAQQLKACR-------------------
>XP_024547074.1
------------------------------------------------------------
--------------------MALQGLSKGVSEQYMLQR-HDRTFKRILEEISDLDILSQK
--HSPTVFPVYAHAAE----------HEFVAEIFEWLKVGTSKVFGDRSPFQYWY--GRE
NGT-AGSDILSNQFCLLPRFVEVED-SHDIKSVDRVIMFCSEVIQYYLEDERMKGYIEDI
KEVYFKFEKECRLKTLGGLEEFKEEIRKIAKEYRTK-------------------DGYHR
VLTELAFLEIRSIHM--GRNHGIIPVLLSGDNI-DYLPFFETDDRIWVSISLKSND----
-QPTNSMSLKHEAFLKLLCQVYTE------DWEHINALKQCYKICTKFESNTPPEKF---
--ENMLEREILRVTKKIN----H----KMRGDFRIGAQLHQPY-----------------
--------------NATATAQ-RNRCL--AALRTTDPQADK--ERIQETKGGLLGNVSNW
IFD-------NNDFQQWRYNQDN----------------------------------
>CCD53236.1
------------------------------------------------------------
--------------------MALPGLSKGVSEQYMLQR-HHRIFERILEEISDLDILSQK
--HSPTVFPVYAHAAE----------HEFVAEIFEWLKVCTSKVFGDRSPFQYWY--DRE
KGT-AGSDILSNQFCLLPRFVEVED-SHDIKSVDRVIIFCSEVIQDYLDDKRMKAYIEDI
KDVYFKFEKECRLKTSSGLEEFKDEIRKIAKEYRTK-------------------DGYHR
VLTELAFLEIRSIHM--GRNHGIIPVLLSGDNI-DYLPFFETDDRIWVSISLKSND----
-QLTKSMSLKHEAFLKLLCQVYTE------DWEHINALKQCYKNCIKFESDIPPEKF---
--ENMLEREIGGVTKKIN----H----KMRGNFRIGAQLHQPY-----------------
--------------NATATVQ-QNRCL--AALRTTDPQVDK--ERIEETKGGLLGNVSNW
IFD-------NNDFQQWRYNQDNC---------------------------------
>XP_013269936.1
-------------MSQLPRDAKS-PQPNILAWSLDTV-----------------------
---QEEERNHPNVTIPDMLSDADPEYNLPQASTETFGKILEELFEEILNTLRNFDHFGRL
--HSPSIFLVYAHDKP---NAGNA-HVSCVHHLIKWLQKVGAQILSDRSPLLEVS--NRQ
NGGEAVRDILANQICLLPPVHGSAGDKEVISSVDKVLLCGSDVLREYCKGGLDSGYIDAV
ERLCTEEYNR-----GIYPENLQGRIRQVMNEFQKR-------------------GEVHH
VHTELAFLRVRYQRAN-TNGHGIIPVALNGDLM-DYVQLFENSNLVL---KLKST-----
----TKLLDLHKLFFKVLRQLFTD------HLQDIDEFENCYDAAYDRFSSSTNDR----
---AEPGIMIKTAIRNAV----ERC------KNRVIANRREWDRREESKTRNRTGQCVSA
IAFSLMLILLPGNDSLLEDAI-RQSLS--SLRATDPELDM---TRIEHSKDALLKNCYEW
ILN-------DSVLQEWRDGDTS----------------------------------
