# Supplementary material for: Exploring a diverse world of effector domains and amyloid signaling motifs in fungal NLR proteins
Source: PLoS Comput Biol. 2022 Dec 21;18(12):e1010787. doi: 10.1371/journal.pcbi.1010787 (PMC9815663; doi:10.1371/journal.pcbi.1010787)
Supplement: S2 Data — The alignments were calculated using ClustalOmega for 127 MMseqs2 clusters with at least 20 member sequences. (GZ) [file pcbi.1010787.s009.tar.gz › PSN62572_aligned.fa]

>PSN62572.1
--MAEGLAVVATISSILQLVDFTLKVADRANHLKSGASDIPKSLNHLKTELPVLRHTLQQ
IQDAIQEARFSGACTAALKPVVEGCNQSMEEMQSILGKNLPEKGDGKVRMLLKSASSVRN
DSKIEGIVQTLRGHVGILTFYFATSSSMNQPLD---------------------------
---EKLVEIRRWLSAPDSSVNFRKALELRQANTGQWLLESNVYKQWREKG----
>OTA37119.1
--MADPLTVVGAAASVVQLIDFTAKVLTRLNEYRVKAGELPSAFAHIASQLPLLRQILEK
THECIQLQNISQDDVEAIKPCLQGCQQLMQKLDALLLTILPGAQERTGGRMAKGLRSLWK
DSDVRKIDAEIDFFVARLNFYCSWSSSKLDPRN---------------------------
--QDLLVTIQQRLAPPDPFMNLRKALKLRSTATGKWYLQGAQFEAYKAQSSYFG
>OQN96222.1
--MADPITIVGAVASIVQLIDFSTRFLVRLHEYQSKSGQLPDAFAHIASQLSLLLHILQR
SRDGMNNQSISPEDAGAIGPCVQGCQDQMEELDGILSKVLPDVQEGRMKTMKKGFRSLWK
ESDVRKIDKQIESYVNRLTFYCAWSSSKLDPRN---------------------------
--HDMRARLKQWLAPPDPFSNLNKALKSRSANTGKWYLQGKQYEAWKTTGY---
>OQO10695.1
--MADPLSVISAIASVIQLIDFSTKLLSRLNEYRSKGNELPASFTHIDRQLPLLREILEQ
SKLGIESQSISDREVKAITPCLKGCGEQIGKLNNILDKIVPELQENVVKRMAKGLRSVWK
ESEVRDIDDRIGEYVKILSFYCAWSSSKLDSRN---------------------------
--DKTRAKAQAWLAAPDPYFNLRRALKLRTPNTGDWYLQGAEFQTWKAGVR---
>OQO18690.1
--MADPITIVGAVASIVQLIDFGTRVLVRLNEYRSKNEELPDAFVHISRQLPLLQQVLKN
TKVGIDDHVISLEDVQAIKSCLVGCHDQMKKLDGILKNILPDAQEGTMKSITKGFRSLWK
ESDVRKIDKEIESYANILTFYCAWSSSKLDPRN---------------------------
--NDMRARLKQWLAPPDPFSNLNKALKSRSVDTGKWYLQGKQYEAWKTTGH---
>KFZ15388.1
--MADPLTVVGIVANIVQLVDFSTKVLARLDDFQSNLGEIPKAFRHIKAELLVLQETLKQ
TKDKIDHGAIEDSTKAALLPAVQGCKIQIEALDSLLAETLPVAGDSRFKKTTKALWSITQ
DSKVESITKTLRGYIATLTFYHAAASSTLQPMK---------------------------
--DTKLVEIRRWLSAPDPSINYQKAIKLRQCDTGLWLLESEVYSKWKRNASS--
>CZR53945.1
--MAEALAAVGLAASIVQLVGVGGRILGRLNEFHSKLDSIPESFRHIKSQLPLLLDTLQG
MQGAIGTGLIRNDTEEVLLPVVNGCREQITLLGEVIDKILPTSNDSWAKKSKKAISSLLQ
DSNVEKISSTLGNYLQVLTFYHAAARSTLDPLR---------------------------
--DEKLVKIRQWLSAPDPSTNYQKGLRLRQADTGLWFLESEQYAKWKANPS---
>ELR05747.1
--MADPLTVVGIVANLVGLVEFSTKVLARLNDFQSTLGEIPKAFRHIKAELPVLQETLKQ
TIDKIDHGAIKDSTKAALLPAVQGCKMQIEALDDLLAETLPVASDSRLKKTTKALWSIKQ
DSKVESIMKTLRGYIGTLTFYHAAASSTLQPMK---------------------------
--DTKLVEIRRWLSSPDPLINYRKAIELRQPDTGLWLLEGEVYSKWKRNAS---
>ELR05748.1
--MADPLTVVGIVANLVGLVEFSTKVLARLNDFQSTLGEIPKAFRHIKAELPVLQETLKQ
TIDKIDHGAIKDSTKAALLPAVQGCKMQIEALDDLLAETLPVASDSRLKKTTKALWSIKQ
DSKVESIMKTLRGYIGTLTFYHAAASSTLQPMK---------------------------
--DTKLVEIRRWLSSPDPLINYRKAIELRQPDTGLWLLEGEVYSKWKRNAS---
>ELR10083.1
--MADPLTIVGIIANIVQLVDFSTKVLARLNDFQSSLGEIPKAFRHIKAELPVLQETLKQ
TRGKIDDGAVEDSTRAALLPAVQGCKIQIEALDALLAETLPVAGDSRFKKSTKALWSITQ
DSKAEGITKTLRGYIATLTFYHAAASSTLQPMK---------------------------
--DTKLVEIRRWLSPPDPSINYRKAIKLRQSDTGLWLLESEVYSKWKRNAS---
>KFY03640.1
--MADPLTVVGNIANIIQLVDFTTKVLARLDDFQSNLGEIPKAFRHIKAELPVLQETLKQ
TQTKIDDDAVEDSTKAALLPAVQGCKVQVEALDALLAETLPVAGDSRLKKARKALWSITQ
DSKVESITKTLRGYIATLTFYHAAASSTLQPMK---------------------------
--DTKLVEIRRWLSPPDPLINYQRAIKLRQPNTGLWLLESEVYSKWKSNGS---
>KFY17204.1
--MADPLTAIGIVANILQLVEFSTKVLERLNDFQSSLGEVPKVFRHIKVELPVLQETLKQ
TVDKINHGAIEDSTKAALLPAVQGCTNQIGELDSLLAKALPVAGDSRFTKTTKALWSIKQ
DSKVESITKTLHGYIATLTFYHAAMSSTLQPIK---------------------------
--DEKLVKIRQWLSAPDPSTNYQKAIKLRESDTGLWLLEGDVYSKWKMNSP---
>KFY18095.1
--MADPLTVVGIIANIIQLVDFSTKVLARLDDFQSNLGEIPKAFRHIKVELPVLQETLRQ
TADKINKGAIKDSTKAALLPAVEGCKIQIEALDDLLAETLPVAGDSRFKKTTKALWSITQ
DSKVESITKTLRSYIATLTFYHAAASSTLQPLK---------------------------
--DEKLVKIRQWLSAPDPSTNYQKSIKLRQPDTGIWLLEGEVYSKWKRDTP---
>KFY28116.1
--MADPLTVIGIIANIIQLVDFSATVLGRLNEFRSDLGEIPKSFRPISDVLPVVLEALNE
TKDKIENGAIKDSTKAALLPAVQGCSDQIQALDNLLVKILPVKGESLRKKSTKAIWSLKY
ETEVEGITKTLHRYITTFTFYHVASSSTLQPMN---------------------------
--DTTLVGIRRWLSAPDPSTNYQKAVKLHQPNTGLWLLESEIYSKWKSNGP---
>KFY31441.1
--MADPLTIVGIIANIVQLVDFSTKVLARLNDFQSSLGEIPKAFRHIKAELPVLQETLKT
TKDKIDHGSIEDYTKAALLPAVQGCKIQIEALDSLLAETLPLAGDSRIKKGRKALWSIKQ
DSKVESIIKVLRGYIGTLTFYHVAMSSTLQPMK---------------------------
--DTRLVEIRRWLSAPDSSINYRKAIKLRQPDTGLWFLESEVYSKWKNDGS---
>KFY31801.1
--MGDPLTAVGIVANIVQLVDFSAKVLARLDDFQSNLGEIPKAFRHIKAELPVLKDALKQ
TKDKIDHGTIEDSAKTALLPAVQGCRIQIEALDGLLAETLPVAGDSRLKKTTKALWSITQ
DGKVEIIRKTLHRYIATLTFYHAAASSTLQPMK---------------------------
--DSKLVEIRRWLSAPDPSINYRKALNLRQSDTGLWLLESEIYSKWKSNAS---
>KFY32241.1
--MADPLTIVGIVANIVQLVDFSTKVLARLHDFQSSLGEIPKAFRHIKDELPVLQDALKQ
TKDKIEHGVIEDSTKAALLPAVQGCKVQIEALDVLLAETLPVAGDSRLKKTTKALWSITQ
DSKVESITKTFRGYIATLTFYHAAASSTLQPMK---------------------------
--DTKLVEIRRWLSPPDPSMNYRKAIKLRQSNTGLWLLEGEVYSKWKRNAS---
>KFY62150.1
--MAEALAIVGVVASVAQLVDFSTTVLYRLKEYQSSLGEVPKSFRQISKELPLLLHTIQQ
IQDAIDAGFVGIETEKALLPVVEGCQEQLELLESILVKTLPKADDSSLEKGKKAISSLGQ
DGKVERILKNLRGFISSLTFYYSAASSTLQPVN---------------------------
--DEKLIKIRQWLSPPDPSVNHQKWCKQRQEDTGLWFLNSEEYGKWKTDTA---
>KFY74035.1
--MAEALAIIGVVSSIVQLLDFGTTVLHRLKEYQVSLGEVPKSFRQISKELPLLLHTLEQ
IQKAIDAGSVGTETKKALLPVIKGSQEQLELLQSILDKTLPKADDSSLEKGKKAISSLRQ
DGKVDRILKNLRGFISSLTFYYSAASSTLQPLN---------------------------
--EAKLIKIRQWLSPPDPSVIYHKSCKQREEDTGLWFLNGEEYTKWKTDAA---
>KFY79145.1
--MADPLTVVGIIANIIQLIDFSTKILERLDDFQSNLGEIPKAFRHVKAELPVLQDALKQ
TKDKIDHGAVEDSTKAALLPAVQGCRIQIEALDGLLAETLPVAGDSLFKKTTKALWSITQ
DSKVESITKTLRGYIATLTFYHAAASSTLQPMK---------------------------
--DTKLVEIRRWLSAPDPSINYQKAIKLRQPNTGLWLLEGEVYSKWKRNAP---
>KFY91992.1
--MADPLTVVGIVANIVQLVEFSTKVLARLNDFQSSLGETPKAIRHITAELPVLQETLKT
TRDKIDHGSIEDSTKAALLPAIQGCKIQIEALDNLLAKTLPVAGDSRFKKTTKALWSIKQ
DSKVESIMKTLRGYIGTLTFYHAAMSSTLQPMK---------------------------
--DTKLVEIRRWLSATDPSINYRKAIKLRQSDTGLWLLEGEVYSKWKLDSS---
>KFY94925.1
--MAEALAIVGVVASVAQLVDFSTTVLYRLKEYQSSLGEVPKSFRQISKELPLLLHTIQQ
IQDAIDAGFVGIETEKALLPVVEGCQEQLELLESILVKTLPKADDSSLEKGKKAISSLGQ
DGKVERILKNLR------------------------------------------------
--DEKLIKIRQWLSPPDPSVNHQKWCKQRQEDTGLWFLNSEEYGKWKTDTA---
>KFY95523.1
--MAEALAIIGIVANIAQLLDFGTTVLYRLKEYQSSLGEVPKSFRQISKELPLLLYTIQQ
IQDAIDAGSVGIETKKALLPVIEGCQEQLELLQSILVKTLPKSDDSSLEKGKKAISSLGQ
DGKVDRILKNLRNFISSLTFYYSAASSTLQPLN---------------------------
--DAKLIEIRQWLSPPDPSVNHQKWCKERQEDTGLWFLNSEEYIKWKTDAA---
>KFY98731.1
--MADPLTVVGIVANIVQLVDFSTKVLARLNDFQSNLGETPKAFRHIKAELPVLQETLKQ
AIDKIDHGAIEDSTKAALLPAVQGCKIQIEALDGLLAETLPVASDSRFKKTTKALWSITQ
DGKVESITKTLRGYIATLTFYHAAASSTLQPTK---------------------------
--DAKLVKIRRWLSAPDPSTNHRKAIKLRQPNTGLWLLESEVYSKWKSNRS---
>KFZ01827.1
--MAEALAIVGVVSSIVQLLDFGTTVLHRLKEYQFSLGEVPKSFRQISKELPLLLHTLEQ
IQKAIDAGSVGTKTKKALLPVIKGSQEQLELLQSILDKTLPKADDSSLERGKKAISSLGQ
DGKVDRILKNLRGFISSLTFYYSAASSTLQPLN---------------------------
--EAKLIKIRQWLSPPDPSVNYQKSCKQREEDTGLWFLNGEEYTKWKTDAA---
>KFZ04332.1
SLMAEALAIIGIVANIAQLLDFGTTVLYRLKEYQSSLGEVPKSFRQISKELPLLLYTIQQ
IQDAIDAGSVGIETKKALLPVIGGCQEQLELLQSILVKTLPKADDSSLEKGKKAISSLGQ
DGKVERILKNLRNFISSLTFYYSAASSTLQPLN---------------------------
--DAKLIKIRQWLSPPDPSFNHHKWCKQRQEDTGLWFLNSEEFIKWKTDAA---
>KFZ13860.1
--MADPLTVVGIIANIVQLIDFSTKVLARLDDFQSSLGEIPKVFRHIKAELPVLQDALKQ
TKDKIDHGVIEDSTKAALLPAVQGCKVQIEALEGLLAETLPVAGDSRFKKTTKALWSITQ
DSKVESITKTLRGYIGTLTFYHAAASSTLQPMK---------------------------
--DTKLVEIRRWLSPPDPSINYWKAIKLRQSDTGLWLLESEVYSKWKRNTS---
>KFZ18548.1
--MADPLAVVSIIANIIQLVDFSTKVLARLDDFQSNLGEIPKAFRHIKAELPVLQDALKQ
TKDKIDHGAIEDSTKAALLPAVQGCRVQIEALDGLLAETLPVAGDSRSKKITKALWSITQ
DSKVESITKTLRGYIATLTFYHAAASSTLQPLK---------------------------
--DAKLVKIRRWLSAPDPSTNYRKAMKLRQPDTGLWLLENEVYSKWKRNTS---
>KFZ24288.1
--MADPLTVVGIVANIVQLVDFSTKVLARLNDFQSSLGEIPKAFRHIKAELPVLQETLRE
TKNKIDHGAVKDSTKAALLPAIQGCKLQIEALDGLLAEILPVAGDSRIKKTTKALWSITQ
DSKVESIMKTLRGYIGTLTFYHAAVSSTLQPMK---------------------------
--DTKLIEIRRWLSAPDPSINYRKAIKLRQCDTGLWLLEGEVYSKWKRNSS---
>OBT38491.1
--MADPLTIVGIVANIVQLVDFSTKVLARLNDFQSSLGEIPKAFRHIKAELPVLQETLKT
TKDKIDHGAIEDLTKAALLPAVQGCKIQVAALDGLLAETLPVAGDSRFKKTTKALWSITQ
DSKVESIMKTLHGYITTLTFYHAAASSTLQPLK---------------------------
--DAKLVEI-----------------------------QSRVYSKWKRNAS---
>OBT38761.1
--MADPLTVVGIVANIIGLVDFSTKVLARLDDFQSTLGEIPKAFRHIKAELPVLQETLGQ
TIDKIDHGAIEDSTKAALLPAVQGCRIQIEALDGLLAETLPVTGDSRSKKITKALWSITQ
DGKVESITKTLRGYIATLTFYHAAASSTLQPLK---------------------------
--DVKLVKIRRWLSAPDPSTNYRIATKLRQPDTGLWLLESEVYSKWKRNAA---
>OBT41001.1
--MAEALAVVGVVASIVQLLHFSTTVLCRLKEYQSSLGEVPKSFRQIDKELPLLLHTIQQ
IQDALAAGSVGIETKTALLPVVKGCQEQLELLQGILDKTLPKVGDSSLEKGKKAISSLGQ
DGKVERILKNLRGFISSLTFYYSAASSTLQPLN---------------------------
--DAKLIEIRQWLSPPDPSVNYQKSCKQREEDTGLWFLNGEEYTKWKTDAA---
>OBT42597.1
--MADPLTIVGIVANIIQLVDFSTKVLARLHDFQSSLGEIPKAFRHIKDELPVLQDALKQ
TKDKIEHGVIEDSTKAALLPAVQGCKVQIEALDRLLAETLPVAGDSRLKKTTKALWSITQ
DSKVESITKTFRGYIATLTFYHAAASSTLQPMK---------------------------
--DTKLVEIRRWLSPPDPSMNYRKSIKLRQSDTGLWLLEGEVYSKWKRNAS---
>OBT50693.1
--MADPLTVVGIVASIVQLVDFSTKVLVRLNDFQSDLREIPKVFRNIKDVLPVLREALKQ
TKDKIDHGAIEDSTKAALLPAVQGCKVQIEALDSLLAETLPVVGDSVFKKTTKALWSITQ
DSKVESITKTLGGYIATLTFYHAATSSTLQPMK---------------------------
--DTKLVEIRRWLSTPDPSINYQKAIKLRQPNTGLWLLESEVYSKWKGNGS---
>OBT58918.1
--MAEALAVVGVVASIVQLLDFGTTVLYRLKEYQSSLGEVPKSFRQIDKELPLLLHTLQQ
LEKAIDAGSVGIETERALLPVIKGSQEQLELLKNILDKTLPKADDSSLEKGKKAISSLGQ
DGKVERILKNLRGFISSLTFYYSAASSTLQPLN---------------------------
--DAKLMEIRQWLSPPDPSVNYQKSCKQREEDTGLWLLNGEEYTKWKTDAA---
>OBT61015.1
--MAEALAIVGVVASIVQLLDFGTAVLYRLKEYQSSLGEVPKSFRQISKELPLLLHTIQQ
IQDAIDAGSVGIETKKALLPVIKGCLEQLELLQSILVKTLPKAGDSSLEKGKKAISSLGQ
DGKVERILKNLRGFISSLTFYYSAASSTLQPLN---------------------------
--DAKLIKIRQWLSPPDPSVNHQKWCKQRQEDTGLWFLKNEEYIKWKTDAA---
>OBT76750.1
--MAEALAVVGVVSSIVQLLDFGTTVLSRLKEYQSNLGEVPKSFRQIDKELPLLLHTIQQ
IQDALAAGSVGIETKTALLPVVKGCQEQLELLQSIFDKTLPKADDSSLEKGKKAISSLGQ
DGKVERILKNLRGFTSSLTFYYSAASSTLQPLN---------------------------
--DAKLIEIRRWLSPPDPSVNYQKSCKQREEDTGLWLLHGEEYTKWKTDAA---
>OBT82122.1
--MADPLTIVGIVANIVQLVDFSTKVLGRLNDFQSSLGEIPKAFRHIQAELPVLQETLKT
TKDKIDHGAIEDSTKAALLPAVQGCKIQVEALDGLLAETLPVAGDSRFKKTRKALWSITQ
DSKVESIIKTLRGYITTLTFYHAAAASTLQPLK---------------------------
--DTKLVKIRRWLSAPDPSTNYQKAIKLREPDTGLWLLASKIYSKWKSNGP---
>OBT82577.1
--MAEALAVVGVVSSIVQLLDFGTTVLSRLKEYQSNLGEVPKSFRQIDKELPLLLHIIQQ
IQDALAAGSVGIETKTALLPVVKGCQEQLELRQSIFDKTLPKADDSSLEKSKKAISSLGQ
DGKVERILKNFRGFTSSLTFYYSAASSTLPPLN---------------------------
--DAKLIEIRRWLSPPDPSVNYQKSCNNEKRTLGYGFFT---------------
>OBT84786.1
--MADPLTAVGIVANIVQLVDFSAKVLARLDDFQSNLGEIPKAFRHIKAELPVLQDALKQ
TKDKIDHGTIEDSTKTALLPAVQGCKVQIEALDGLLAETLPVAGDSRFKKTTKALWSITH
DGKVESITKTLRGYIATLTFYHAAASSTLQPMK---------------------------
--DTKLVEIRRWLSAPDPSINYQKAIKLRQPNTGLWLLEGEVYSKWKRNAS---
>PMD31110.1
--MAEAIAVIGLVASIVQLVDFSSMVLHRLEEFQAGLGEIPRSFQHIKAELPVLRDTLQQ
TREAIEAGSVRNKTEKALIPAIGGCAEQIGLLDNLLAKVLPVRTDSRLIKGKKAILSLQK
EAEIEKITKTLRSYVGTLTFYYASISSRLQPLT---------------------------
--DAKLTQIRQWLSPPNPSHNYQKALRQRQVGTGSWFLESNEYAAWKRDPA---
>XP_018133570.1
--MAEALAIIGVVSSIVQLLDFGTTVLHRLKEYQVSLGEVPKSFRQISKELPLLLHTLEQ
IQKAIDAGSVGTETKKALLPVIKGSQEQLELLQSILDKTLPKADDSSLEKGKKAISSLRQ
DGKVDRILKNLRGFISSLTFYYSAASSTLQPLN---------------------------
--EAKLIKIRQWLSPPDPSVIYHKSCKQREEDTGLWFLNGEEYTKWKTDAA---
>XP_024320929.1
--MADPLTIVGIIANIVQLVDFSTKVLARLNDFQSSLGEIPKAFRHIKAELPVLQETLKQ
TRGKIDDGAVEDSTRAALLPAVQGCKIQIEALDALLAETLPVAGDSRFKKSTKALWSITQ
DSKAEGITKTLRGYIATLTFYHAAASSTLQPMK---------------------------
--DTKLVEIRRWLSPPDPSINYRKAIKLRQSDTGLWLLESEVYSKWKRNAS---
>XP_024321221.1
--MADPLTVVGIVANLVGLVEFSTKVLARLNDFQSTLGEIPKAFRHIKAELPVLQETLKQ
TIDKIDHGAIKDSTKAALLPAVQGCKMQIEALDDLLAETLPVASDSRLKKTTKALWSIKQ
DSKVESIMKTLRGYIGTLTFYHAAASSTLQPMK---------------------------
--DTKLVEIRRWLSSPDPLINYRKAIELRQPDTGLWLLEGEVYSKWKRNAS---
>OAL55243.1
--MAEGLAVAAIVSSIVQLVDFTAKVLSRLNEFQSNTKEIPKSLEYLTTELPVIVRTLEG
INEAIDDGRFSAKSATALLPAVQGCEKCIAEINSVLSEILPKPSDGRARKAVKSVVSVLN
DGKIDSITRTLRGYVTTLTFYLVASSSSEATLT---------------------------
--AEKFVRIREWLAAPDPSTNYHKAISLRLESTGSWFLESDVYTKWKETP----
>PVH92411.1
--MAEVLAAVGVVASIVQLVDFSTRVVSRLDEFYSVAKEVPKSFRHVKTELPLLRTTLEQ
LKAAIDTTPVADSSKKALLPVIAGCTEQVKQLDIILEKTLPETNDSWTKKAKKAVVSLHN
DAKVESITKALRNYIGILTFYYAAASSTLQPLTGRSLFN-NLYPF-----------HPNC
FIDVKLGKIRQWLSAPDPSTNYQKALKLRQADTGIWLLESDTYTRWKTAATSP-
>KUL90773.1
--MAEALAVVGVVASIVQLVDFSTRVVSRLDEFYSVAKEVPKSFRHVKTVLPLLATTLEQ
LKSAIDTTSVADGSKKALLPVITGCNEQVAQLDAILENTLPEPSDSLRRKGKKAIVSLHL
DAKVESITRALRSYIEILTFYYAAASSTLQPLTGEVLLG-ELYQF-----------HPNC
LIDAKLCKIRQWLSAPDPSTNYQKALKLRQADTGLWFLESKEYIEWKTATTS--
>ORY14383.1
--MAEALAVVGVVASIVQLVDFSTRVVSRLDEFYSVAKEVPKSFRDIKTELPLLATTLEQ
LKGAIDSTSIADGSKKALVPVITGCNEQVAQLDAILEKTLPETKDSWRTKGKKAIVSLHH
DAKVESITRTLRNYIGILTFYYAAASSTLKPLT---------------------------
--DEKLCKIRQWISAPDPSTNYQKALKLRQADTGLWFLESDAYNKWKTAATS--
>PQE08119.1
---MSTFAVVQIVSSIVQLVEFTSKVVSRLHEFQSDTSEIPKSLGPLKAELPLLEHSLSQ
IRLAIERSILPKDCVPTLEPVISGVAESLREINSILAKTLPKQGDGHAKKAFKSIGSVWN
DGNIGRITSTLRGYMGTLSFYFTASSSTLQPRT---------------------------
--NTKLVQIRHWLSAPDPSINYQKALGLRHHNTGLWLCESDMFKAWKVDA----
>PQE33805.1
--MAEAFGVVGIVSSIVQLASFTSKVVVRLNEFHSSINEVPKSIRYITVELGLLETTLQQ
IKEVIDSGLIEVEKSTILTPTILSCNEQIAEIDSILSRLLPKQTDGRTKKTLKSLDSVFQ
DGKIQNITKSIQRYIRTLTFYFAASSSSLQPLT---------------------------
--DTKLVKIRQWLSAPDPSINYQKALKVRQADTGSWFIQSDIYKIWKTEAC---
>PVH91840.1
--MAEALAVVGVVTSIVQLVDFSTRVVSRLDEFYSVAKEVPKSFRHVKTELPLLTTTLEQ
LKAAIDTTPVADSSKKALLPVIAGCTEQVEQLDIILKKTIPETNDSWGRKGKKAVASLHH
DAKVESITKALRNYVGILTFYYAAASSTLQPLT---------------------------
--DAKLCKIRQWLSAPDPSTNYQKALKLRQADTGIWFLESDTYTRWKTAAASP-
>XP_013326677.1
--MAEALAAIGAVASIVQLVDFGNRVLRRLNEYRSKAGDLPDSFHQIATDLPLLIHTLEI
TKDAIDGGRIDEKTEKALSPVIDACQKQVEELNQLLERILPT-GDSWRNKTAAALKSVQK
ESNVEKIQSAIRGRLQTLTHYHATASSTALAQK---------------------------
--DEILSKIQKWLSPPDPYVNHNKAFKQCLPDTGRWFIEGSQYTEWKTKQA---
>XP_013327648.1
--MAEVLAVMGIIANIVQIVDFGERVISRLNDFHRTVNNCPRAFRQTMTEVPLLVDTLKQ
TEKGIAAGTVQEDTARALFPVVEGCREQLETLDSLLKKALPKKGDSMGTRNLKALSSLIQ
EPKVEKLNRSIHRYIQTLTFYHAAAASTAYPSVDSAQTRTSISPFRLSIPPPSANMLTTD
DAGEKLAKLRRWLSAPDPSPTQYKLVNERLANTGLWFLKSQKYIRWKTDIM---
