# Supplementary material for: Exploring a diverse world of effector domains and amyloid signaling motifs in fungal NLR proteins
Source: PLoS Comput Biol. 2022 Dec 21;18(12):e1010787. doi: 10.1371/journal.pcbi.1010787 (PMC9815663; doi:10.1371/journal.pcbi.1010787)
Supplement: S2 Data — The alignments were calculated using ClustalOmega for 127 MMseqs2 clusters with at least 20 member sequences. (GZ) [file pcbi.1010787.s009.tar.gz › PVF92871_aligned.fa]

>PVF92871.1
------------------------------------------------------------
----------MDVSNSSDDGTALYLQQVAIENTA-----------GIKYNLKLQIGSDPI
E-IQR----K----PKTAIWTSHRH--------------IN---INQDSRITIIIKEDKL
WGRQAA------TAIFEGNEIFKVFWEKKGFIS---------------------------
EPITLGQQAMTIVLSF--SPSPTY-------------EAIRAAVDKVLTAMKDYRPLMKS
P------AQHRIGTTVKYGTALSEINPQAKTAFAIVTATFQ------LLKEQQKYDSMVS
GLAEQIERILPFSKQAFEEIP-----------YEDTELLQGALGKLNNLIMDTAEFICNY
VPQHPARRAMKSIISREDQERIKGLQEDFNKLKEDFDRAVNVEA----------------
--------LR-AARMSEESRHLDRLKPVE-ASYDPKHGCMPETRKGVLDQITGWALRPLP
DGKPPYTS----
>KIM29667.1
------------------------------------------------------------
----------MSGTNTKGDDRVLYLEGVCVEGDA-----------TTQFRLELQIEGKDI
R-MVY----D----EQSSVWEPVHH--------------LE---LTSALKITVITKVESS
VDGSSFSP-LDARVDIRGPEVMEAFWDSRTLSI---------------------------
-APTFNNRPATVNFNI--RPSPTL-------------KATYEHIMKVYEAMAKCRQLTKG
V------AEQRINPLVRYGISLAEINPTAKIAFGLIKVTFD------ALKEQTKYDEIVP
DLAIDTGRTLSFSDCVLEDAL-----------YDEVEILEPVIKDLCNLAVEVAAFTCEY
IKKRSTNIVLDSPALSEDKESIRNLRTRLKKLDEDLDAAVSGAT----------------
--------LE-AVSNIENDLLLKRLGPVENANYQGNRGCMDGTRTQVINDIFIRATEKIG
NDVAPQCPNVD-
>KIM24838.1
------------------------------------------------------------
----------MSTQNSNENSRAIYLHQIGIQIAT-----------KTNFRVKVQVGNKDV
E-IKH----E----DQTDIWTPVNS--------------LE---FPEDSKITVVIKSGHT
VGGISIGK-REAQAEVSNQEAIQAFWSSTDLIS---------------------------
RTVVFDQQPATVTFTF--RPSQTA-------------EATRGAVDKLQKEMENYRSLMSS
T------TEHHIDTALKYGVALAELDPMAKIAFGIAKVAFD------VLKEQRKYDEMVS
DLAIGVDRILPFANRTLEDVL-----------YDDADVLEDVIRRLHETVVDTATFLCVY
AKRSPARRTLKSVINPEDHVKIKGLNDNFTKLKEDFDRAVDVEA----------------
--------LK-IARKNEIDRLLELLRPVREANYQDDRGCMEGTRTTLLDGIIAWAKGDII
QVTPADSSGAN-
>KIM24837.1
------------------------------------------------------------
----------MNTQTSNRYNRALYLHKISIQITT-----------KIKFRLKVHVGNKDV
E-MRR----E----QRTDLWTPVNS--------------LE---LIEESNITVAITSGHT
VCGISIGK-LDAQATVSYQEAMQAFWSSTNIIS---------------------------
RSVVFDQQPATVTFTF--RPSQTW-------------EATRAAIDRLKKEMESYRNLMTS
T------TERRIDTALNYGVALAELNPMAKVAFGITKATFD------VLKEQRKYDEMVS
DLAIGVDRILPFARRTLKDVL-----------YDETNVLEELVRRLHESILDTAAFICGY
ARRSQAMRTLNSAINSKDYAKIKSLNDEFNKLKEDFDRAVDVEA----------------
--------LN-IAKKNQIDRLLEQLRPVREANYQDDRGCMEGTRTAVLDEITAWAQRGII
PDTPADKASVD-
>KIM25617.1
------------------------------------------------------------
----------MSGPNLKENDRTLYLEEIHVESNT-----------NTQFRVKLQIDSNDT
R-TTH----D----EQTLIWKPLYS--------------LE---LTPALKITVIIKAGRS
VAGISFGK-QEARVDISGQGAIDAFWESRPLVL---------------------------
-ATTFENKPVTISLQL--HPSPTARLSFRL-------EATYEHMTKVQDAMKQYKPLMES
S------TEQRVDIFITYGATLSEVNPRAKMAFHVVRVTFD------MLQEQSKHDALVL
TLATSTGKILAYADRILEDAI-----------CDEVELLEPVIKKLCSIIVETAAFICEY
VKKSATNNALRSSTVSE-DIKIKDLQGHLIKLEEDLDHAVSGAT----------------
--------LK-AASDFEKDLLLKHLDPVDTANYHEERGCMEGTRVGVINDISTWATKPLN
EDRTPRNSNAGG
>KIM21959.1
------------------------------------------------------------
----------MSGPNSKENDRALYLEEISVESNT-----------TTQFRVKLQIDGNDI
R-TTH----D----EQTLIWKPFHS--------------LK---LTLALKIVVIITAGRS
VAGISFGK-LEGCVDISGQEAIDAFWGPKSLVV---------------------------
-ATTFDNRPITVSFKL--RPSPTL-------------GVTYEHMLKVQDAMKRYKLLMES
S------KEQGLDTFIAYGVALSDVNPAAKMAFSVVKVTFD------MLQEQSKYDELVL
DLAESLGKILPYADHILEDAL-----------YDELEPLDLAFKKLCITIVETTAFIGEY
VKKSATNRILESLAVLEDKRAIKGLQEQFVRLEEDLNYAVLGVA----------------
--------LK-AASGIENDILLERLKPVDTANYHEDRGCMDGTRVAVINDIVTWATKSLS
EDRTSQSSNVGG
>KIM23480.1
------------------------------------------------------------
----------MSGQSEKEDDRSLYLEEIHVESDT-----------KTQLRVKLQINGNDI
R-VKQ----E----EQTPIWRPFHS--------------LE---LTHFLKITVILKVGRS
VAGISFGK-QEARVDVSGQEAMETFWGLRTLAIGRSIA----NNPVLLL-IIW-------
AATMFDDQPATVTLKL--RPSPTL-------------QATSEHILKLQESIKNFKPLMES
L------TEQELDVVTKHGIVLAELNPIAKVTFGLVKTTFD------VLKEQNRYDALVS
ELAMRTGRILPFADRLLEDAV-----------CEETELVALAIGKLCDLIVETAGFACKH
IEDSCNKRLLGSPESLEEMNTIKGLQGRLEILQEDLDRAISGEA----------------
--------LN-VTSTVENDLILKRLKPVDEANYQDDRGCMEGTRVQLIDGVITWATTTSK
EDGSMQYSNSDG
>KIM28357.1
------------------------------------------------------------
------------------------------------------------------------
M-MRH----D----DHTATWKPLHS--------------LK---IQSIAKITVTVKAGRS
VAGISFRK-LETRVDVSGQEAIEAFWESRALVI---------------------------
-ATTFDSQPAIVTFKI--RPSPTL-------------QTTYEYVIKIQEDVKKYTMLAES
L------IEKEPDTSLNYGVSLTEVNPMTKNASSLANVTLN------LLKEQKSYDEVVS
NLATSMEEFLLFADRPLEDAF-----------YDDAELLEPIVERFYKLIVEPATFICGY
VRNRLTDKSFESSTLLEEEKIIRDLAGQFKRLEKDLDLTVPEAT----------------
--------LR-AITNIEKEFIRERLHPFDKASYQDDRGCMDGTRTRVINDSSSWVDQSRD
YDTPSQSSTDNG
>KIM29666.1
------------------------------------------------------------
------------------------MPGVCVESDT-----------TTQFQVELQIEGNGI
R-MEY----N----ERASIWKTVHH--------------LE---LTSALKIAISIKAEPS
VDGSSFSP-LDARVDVRGLELIEAFWDSRTLFI---------------------------
-ATTFNNQPVTINFKP--RPSPAL-------------KTTYEHIIKVQEAMTRCGQLMND
V------AEQRINPLVRYGISLAEVNPTAKMGFGLMKAVFD------VLNDQSKYDEIVS
DLVIDTGRILPFSNRILEDAL-----------CDEVEILDPVIKDLCNLAVETATFLCEY
VRKRSTNAPLEYPTVLEDKEPIRNLRTQFKKLDEDLDAAVSGAT----------------
--------VR-AVDNIENDLLMKRLCPIDNANYQRDRGCVDGTRTQVINDIVKWSTEQID
KDVATQYLNVD-
>PVF92501.1
------------------------------------------------------------
----------MASQGTSNGKGYLYLDRIDIRSSL-----------KSSYRVELELDGDEV
E-LNK----D----KEAPTWTPSRR--------------LE---VPASSKLTVLIKKGHS
VAGISLGK-EKTTVEIDSKDAFEQFWASKEAEMSISE-----------------------
-AATFHQLPVTVTLKF--VPSPTS-------------GSVRAALQKLQEKMKEYSPLMGG
S------TQKNIDGALKIGAIFANANPFASAAFSVASVLFE------LLKEQQQYDEMVS
DLTDEIGRVLPLADKVLDDAV-----------REDTEQLAKVIRGMYSLTMDAAEFLCTY
VQQSAYLRAAKSIVYSKNQEKIGGFKGEFSKLIQDFNQAVNVEA----------------
--------LR-GIRLVEEKLLLDRLEPAK-TGYSLDRCCMEGTREALLNSIVEWAVNPRT
EEQKSNAT----
>PVF92449.1
------------------------------------------------------------
----------MTSQGSTIGKGYLYLDRISVVSSL-----------KPSYRVELELDGNQV
E-LTR----D----KEGSTWRLSPR--------------LH---VLASSNLTVWIKKGHS
YGSISFGK-EKTTIEINVKGAFEQFWISKEAEMTISGE----S-------LSR-------
QAATFRQQPVTVTVKL--VPSPAS-------------GSVRAALQKLQEKIKEYSHLIGS
S------TQQNINSALKAGAVFANANPFASAAFSVASVLFEASVPIKLLKKQQQYDEIVS
DLTDEIGRVLPLADKVLDDVV-----------REDTEQLSKVIKRMHSLTVNTAEFLCVY
VQQSSYVRAAKSFISSKDQEKIGGFKNEFSKLIQDFNQAVNVEA----------------
--------LR-GIRLVEEKLLLDRLEPVK-TGYSLDRCCMEGTREVLLDNIIEWAVKSRT
GRQESTAT----
>PVF92507.1
----------MSLATQTHFCTHSFRV-N---HQTALDFS------------LG-------
-------SSKMTSQENGVRKGYLYLDRINVQSSL-----------KSSYRVELQLDGDEV
E-LTR----D----KEGSTWTLSRH--------------LE---VPAPAKLIVVLKKGHG
YGSISFGK-EKTTININSKDAFEQFWISKEAEIAISE-----------------------
-TTTFYQLPVTVTLKF--VSSPES-------------GSVRAALHKLQEKMKEYSHLIGS
S------TQHNIDGAL-----KSGANPFASATFSVAS----------LLKKQQQYDEMVS
DLSDEIGRVLPLADKVLDDVV-----------REDTKQLSKIIRRMYSLTVDTAEFLCVY
VQQSTYVRAAKSFVSSKDQEKISEFKSEFTKSIQDFNQAVNVEA----------------
--------LR-SIKLVEEKLLLDRLEPVK-TGYSLDRCCMEGTREVLLDNIIEWAVNPRT
GHQESTGT----
>PVG02869.1
------------------------------------------------------------
------------------------------------------------------MNSQN-
----------------------KDN--------------NG---GFLYLYLTVVIKAGYK
IAGITFGK-ARAEVSLSGEEIFEEFWKKTGSSMTLSS-----------------------
------------------LHSAQS-------------ETMRNALRKVQTETKNYREIMSN
K------TQDRIRMVLKYGVALSEVNPFAKAAFSIAKVTFK------LLEEQQKYDEMMS
SLGDRLGRVLPFAEQVLDDCI-----------HDDASTLRRLVNEMYILTLEVADFACGY
VQQSILRRTLKAVSTYEDVVKINDLRERLGKLVEDFGRAMDVEI----------------
--------LK-TVRRNEEQDLLNRLEPVK-TTYSLDRCCMLGTRETLLTSIYEWALKSND
NGPNSNNE----
>PVF92446.1
------------------------------------------------------------
-------------MDIGDSKGFLYLHQIAIDTPI-----------KSAYRIKLRVDGSDV
D-LTD----N----RPASTWNLPNS--------------VE---VTESSKVTVTLKTGHK
VAGFSLGR-EECVVEISTQEAIKEFLDTMESEISISK-----------------------
-QAIFLQQPITVLCSL--CPPPNS-------------DLVRSELQKLQEKMKDYRHLMED
S------TEKRLDMIIKCSVALSEMNPYAKAAFGLVNVTFN------LLKEQKKNDQMVS
DLASQLKRILPFAEKALEDSI-----------EESTDLLRKTIEKLYILIMDTAQFVCDY
VKKNRFKRAINSIVSTGAQEEISGFKDAFGRIVEDLDRAVDVET----------------
--------LK-IARSIEEKLLIERLEPVK-TSHDLNRCCMDGTRQALLNNIVEWALRPSA
VTSASQGAGPE-
>PVF92453.1
MSTGPSSSTAGVLPEGGTFLLGSPKMQA---WDHAGDYSVGPASIVENRTVVC-------
-------YIRTLIMDIDDSKGFLYLHQISINATI-----------KSAYRIKLRVDGSDV
D-LTE----N----RPTSTWNLPNS--------------VE---VTESSKVTVTLKTGHK
VAGFSLGR-EECVVEINPQEAIKQFLDTMESETSISK-----------------------
-QATFLRQPVTIVLSL--RPPPNS-------------DTVRSELQKLQEEMNNYRHLMED
S------TEKRLDMIIKCSVALSEMNPYAKAAFGLVNVTFN------LLKEQKKHNQMVS
DLASQLKRVLPFAEKAIEDSI-----------EESTDLLRKTIEKLYILTMGTAQFVCEY
VKKSRFKRAINSIVSTEAQEKISGFKDAFGRIVEDLDRAVDVET----------------
--------LK-IARSIEEKLLIERLEPVK-TSHDLNRCCMDGTREALLNNIVEWALRPSA
VTSVSQGAGPE-
>PVF92503.1
------------------------------------------------------------
----------MSSQIETDSKGSLYLYDVGVDMSI-----------NSGYRVKLRVDGSDI
P-MTE----N----KQSSIWTLSNA--------------LE---VTESSTALITLKTGHR
IAGISFGR-EEISVEVDLQQAFDLFFDTLHPEVSISK-----------------------
-GIVFIEQPATVSLTL--RSPPSL-------------ESVRSALQVLENELKEYRHLMTD
S------TERRLNIVIECGVALSEMDPYAKVAFGLASAIFN------LLKEQKKHDQMVS
DLTTRVKHILPFAEKAIEEAM-----------EESTDLLRKAVEKLYVLTLDLAQFTCEY
VKQNRFKRVAKSIISLESQQRISEFTEEFGKLVEDFGRAVDIET----------------
--------LK-IARSIEEKLLIKRLEPVK-TGHNLDSCCMEGTREVILNNIVEWALRPID
TDAEAQDHGSG-
>PVF92504.1
------------------------------------------------------------
-------------MDLDDSKGFLYLHQIAINTPI-----------KSAYRIKLRVDGSDV
D-LTE----N----RPNLTWSLPNS--------------LE---VTESSKVTVTLKTGHK
VAGFSLGR-EECVVEISTQEAIKQFLDTMESEISISK-----------------------
-QATFLQQPVTLFLSL--CPPPNS-------------DLVRSELRKLQEKMKDYRHLMED
S------TEKRLDMIIKCSVALSEMNPYAKAAFGLVNVTFN------LLKEQKKHDQMVS
DLASQLKRVLPFAEKAIEDSI-----------EDSTDLLRKTIEKLYILTMDTAQFMCDY
VKMNRFKRAINSIVSTEAQDKIRGFKDDFSKLVEDLDRAVDVET----------------
--------LK-IARSIEEKLLMERLEPVK-TSHDLDRCCMDGTREVLLNNIIQWALRPTT
GTSASQGAGPE-
>PVF92876.1
------------------------------------------------------------
----------MNGSNSNDDKCVLYLHQIHVNTAT-----------ATKYHVKLLVDNAVI
E-TRR----K----SKAATWTPARI--------------LK---VTSTARLNLIMTEDTQ
--GPIHKR-SNSQVGFSGEEVHEAFWSSEESVS---------------------------
RTSLLNNQSITIVLNI--RPTSTS-------------KATRAAIHKVQRAMNEHRPPMQS
T-------GQRSEKEAKDGSILSKITPFSMAAFSILAAVLE------LLREQQKYDAKVV
SLSNSLEYIIPFADRVLEGVS-----------HSELERLETSVKRLYNLSMEAAELLCDH
IQRNAGK-TSKSSIFCQTQERIKALEDEFSGIKEELETALNFEA----------------
-------------SRTAECVHLNRLKPAK-AGYDPESCCMPGTREAVLNQILDWALRPLE
PTTPPHIN----
>EJT99458.1
-----------------------MAAAA---RNQRGQQQLVPVFTYAGATITG-------
-------LVRRPIPKS-----------------------------QGKYFIRLAVDGGNI
G-QSREIKTR----KGTVSWTILKV--------------TL---YKSHSKRPV-------
-------------EEVGMAEMPPGQWLETKNPIPLVCSSTSNATPVIQINLVCNSDEKDG
AEPGTDDSSVGLVVNEVIAASGT----MHV-------LSTRGDLEDIASRVKDREDPLES
IENAWGPLLDKMNWFVDVTNVVCEVHPFAKIACSAIKAAYK------AVKAQRDRDEKIM
TLVDTMEETYDFIKEARQSDKDARELDKIRHSPGNDHSREKALIRLASQTSECADFIKTY
CKDKGFLSRLAKQLKSSPDKVIKRYQDAFISLRQDFRDGSKLRMELATFRMALK------
-TDE---IVA-EVEAMGATLNIDDIHYVEEAGYDPDKCCLPGTQTALLETITEWANSESS
KTAG--------
>KLO09471.1
-----------------------------------------------MSTANQGPPGLGA
PGHANKQA----HITTKKQPDEIQLIGATLDFNPLPTR---PPWPQHKISVSFPS-GNMT
--LQKGFEVT-SKITSPFTWNVEGY--------------TP---ILVDNEMRVVVKETI-
------------------------------K---------------------------GS
LEHVFDLATIGSTVKY--TRS--LKLTFGQSKE--AQDALAINLTHASGALAS----KKS
ILERMGYARKFLGLVSSFSDAIGDLHPAARIAMGVFDLLYK------KLEEQEETNSSIL
ELLNSLLKLLPFVDNADDAVM-----------KL--RVTREVVEEMFVHIQKVSDFALKL
ADGNEIQSIMS-----SVAEKASKFTVQLTALKEKYDRCIAHETLTA-------------
------------VQEVDIKSSLKLLNPVG-ISYGSGDGCLEGTREDILTKITEWASLGDS
------------
>KLO05237.1
-----------------------------------------------MSQAIEEHSGSDT
QGLDTSKS----QSQARLDQRELQLIGATLEFNALPRR--------HKISVNFQS-ESVI
--LKNGFEVL-HRTSSPFDWKAEGY--------------AA---VIVEDDLRIFIKENHF
KSKNAKYMLT-----LPKDDLSDMLRNMAVQ---------------------------GH
SDHVFDFATMGSPMKY--IKS--LTLTFGPSKE--IQDALNGMLTYAGGALAD----TKS
ILEKMGPTRKLLSLISSFSDVIGDLHPAAKAAMFVFEAVCK------KLEEQESANDAAK
ELVAGMLDILSFVDSVDESMM-----------KL--RITADIVKEMFKLIEEVAGLALKV
AISGSWKGLLL-----SEAGRIPEMQLQFADLKDKYDRCVSHEIWNA-------------
------------LERQGIENQLDKLKPVA-NSYSAKDCCLDGTRVDVLTQIREWASLGDS
------------
>KLO13563.1
-----------------------------------------------MSQSNTRDA----
-------A----YQVADKEKEFLQLKSVIAEFSEP---------FKHDMTVSVASIEGSD
--TNVEFVIK-GASSNPHTWVPDIP--------------TF---ISMDVDHRITVQKGGF
RRKIGLKARAVAEGHLNGQQLKELFTG---N---------------------------HA
RDETTDIVVLGSSNEF--PKLASLRLRFQNPVPVKQHDVVKTQLEAAGE-LIM----NTK
SFNKLDKAAKFLHALLGLKDIIGDLHPAIQVTFGVLGSLED------KLKEQIETRASIS
DFLDSMMSMLPFTDLMREKVS-----------KLNVEISSQTLQKMLDVLKEASELALKY
CTTPLLQLFMP---GSEFGDKSKELKQTFIAFKEDYDRCIGSEIWTT-------------
------------VLSIDYKLTLEKLNPAEGAKYDPDNVCLTGTRVDLLERIRAWVASDQD
------------
>PVF99166.1
-----------------------------------------------MSSSNVTN-----
-------PPD-PQGNHTDLVASLQISAINVSLAR---------PFSGHPIIKLIVDPNTK
--VDREFSAK----EDALIWDLKPP--------------FN---LRRGETSTIGVYEKRW
ARSTKTIK----EVSISFEEALEKISNSP-IN--------------------------DT
EVELSRDPQIRIQ--------------LSVG-----DESLWKALREGIEALNM----QNS
VLSRLGKTRKLLETVLTVGIKATKVHPASKDILTSVQDIYK------HLEGEELRHLSIL
ELAENMTSTLTYVMDVEQFAE-----------L---DQLNKTIEEIRPLVEETTNLILEV
SLRRKKDKFLRPLISSSDQIRIDEIHSRFDKFKEKFDRGVSVDSAKS-------------
-LHA---L----LARIEEENLLEELKPKDIELGSPHFECKDGTREDILAVVDEWTKDLKA
P-----------
>OCH85338.1
------------------------------------------------------------
--------M-----SNSRFPLLICAIAIDVNPKSK--------GLHPKSTVKLTTGDTSE
--HKFFYRKK----FGALRWDLKSP--------------RE---ILPGTPFEIEWRTAGS
---SKPFI----VITLHYDDLIERMEIGTSNV------------------------AEHK
YECDYEHARVTVI--------------FRSMT----PDIRPDGMKKICDVASR----RKS
ILDRLGKSKVILETVNDYGGALGSLNPALGSVIGCVQGVYG------ILKKQDEENGDVL
DLVSDMSDIIGYIFDVNQFAT-----------I---AQLKTVIEEMKGPMQEASQLVMER
DQRSHFKDA-VSFLTSNDRHKIDNLKARFRRFKERFDRGVSVQSAEN-------------
-MDIIRTQVEKFASAQEEYIYLQELNPGYTKSDPP--RCLAGTREDILSTIREWTNDPNS
P-----------
>OCH83881.1
----------MVLSLARPHCLHVLCLPP-------------PSTIYQMTSVTQLAVEQAP
AR----ASE-----PGQHASVKITIKAIYVHPKPK--------KIRCKSTIKLTTGDNTE
--HKSFYMKK----SGALRWDLKSP--------------RG---ILSGTPLEIYWTSTKS
---SKPLI----AITVHYEDLIETMESSISNVSGESAGI---ARP----GSLRHTSADHM
YEHDHENAKVTVS--------------FTSKS----PDIRQEDVKNIQDIASR----RKS
ILDRLGRSKVILEIVNDYGGALGSLNPAVGSVISCIQGVYG------ILEKQDEENSDVL
DLVSDMSDTVGYIFDVNQFAT-----------T---EQLKTVIKEMKKSMQEASELVIDR
DQRSHLKDA-MSILASGDRTKIDDLKVRFTRFKERFDRGVNVQTAEN-------------
-VEILKLQFEKFVSVQEEYTYLAKLDPQYTKSEPP--RCLQGTRKDILLNIREWTNDFDA
P-----------
>OCH87023.1
-----------------------------------------------MAAIAPHV----A
PA----STQ-----GPAQAGVGIALKAIEVKLKSKFRARARSLFYNQTCTISCIIGEHTQ
--TKSLEAID----GRIYRWDLDTS--------------CD---VPSETPLKICWKAGGS
---SELSI----EMVLGYEDIIKQVNDGMSNA------------------------SEHK
YESRHRRAKVTVI--------------FTLNKV--EPIPQPTHAKNIVKMAGK----REH
VLGRLGKSKDVLRTVIDLGVAFGALNPVVSVVFGCLDAVYK------KLEVHDAENDDVL
DLATDMSDVVDCTFDVEQFAT-----------I---EQLKSVIHEMKGLMEEIRALVAER
DSRSTLKEL-SSALLSGDREKIDDLKAELSRFKQKFDRGVRVQTVITVE-------TTAV
TVDTIKEQLTKLALAEKDDAYLEDLNPHYSRTDPP--RCLPDTRKAILSEIAQWSNAFDA
P-----------
>OCH92393.1
------------MSIWRIQ----------------------AALPHRMAAITPHV----A
QA----STQ-----GPAQASVGIAVKAIEVKLKSKLRARVKSLFYNQTCTISCIIGEHTQ
--TKSLEAID----GRIYRWDLDTS--------------CD---VPSETLLKICWKAGGS
---SELSI----EIVLGYEDIIKQVNDGTSNA------------------------SEHK
YESRHQRAKVTVI--------------FTLNKV--ESISRPTHAKNIVKIAGK----REH
VLGRLGKSKDVLRTVIDLGVAFGALNPVVSAVFGCLDAVYK------KLEVHDAENDDVL
DLATDMSDVVDCTFDVEQFAT-----------I---EQLKSVIHEMKGLMEEIRALVVER
DSRSTLKEL-SSALLSGDREKIDDLKAELSRFKQKFDRGVRVQTAITVETTAITAETTAV
TVDTIKEQLTKLALAKEDDIYLQDLNPHYSRTDPP--RCLPDTRKVILSEIAQWSNAFDA
P-----------
>OCH89265.1
-----------------------------------------------MASETPSA----A
QT----STH--DPGSDEQASVTISLKAIQVNLKPRARNCLMKIS-PHDSTISCTIDSNTE
--ERTFSAVK----QTVFTWQLESP--------------RE---IPSGKLLKICWKATGK
-----PRI----EVTLRYEEIVKRVEKGHGGV------------------------REHA
VPCTHKRGEVKVT--------------LTSTWH---RDMQKEDMRDANEIASQ----RKS
VLDSLGRSKDIVKAVIDVGKAFGGFNPAVQAVFGCLDAVYT------RLENQDKENGDVL
DLITNMSDVVAYTFDVDQFAT-----------H---EQLKIAIDDMKKLMQETVDVIMNR
EQGSN-ASF-WAILTSKDQPKVDELKSKFVRFKQKFDRGLSVQSAIS-------------
-IDYVRKRVKNILSTQEYDRYLEKLDPKYAKMDPP--RCLQDTRKDILSEITSWTNDFGT
S-----------
>OCH91973.1
-------------------------------------------MVHKTTAIMPPP----A
QA----SAR-----GPPQANVGIAVKAIAVELNSRVRNRIKSVLSHKECTISFIIGTDTE
--TKSLDGKY----GRTFRWDLDVS--------------RD---IPFGTPLTIYWKIEES
---SGPSL----EIALDYEDIINEVNNEASGA------------------------LEHK
YVYKHQYAKVTVT--------------FALNK----PILQPEDMGNILEIAGR----RKS
ILDRLGKSKNILRSVIDLGVALGELNSVASAVFSCLDVVYK------KLEEQDEENGDVL
DLVADMSDVIGFTFDVEQFTT-----------I---AQLKSVIVEMRGLMQEVGDLVVKR
DNRSNSKEL-SSALLSGDRDKIDNLKGRLSRFKQKFDRGIDIQTIIT-------------
-VETIKAQLKKLASATEDARYLEELNPRYNRADPP--RCLQGTRETILSEIAEWSNDFDA
S-----------
>OCH91560.1
-----------------------------------------------MAAAISSA----A
QI----SVP-----GPQQTNIRIAVKAIQVKLNSKVRSGIKSVISHRKSTISCTVGNDTE
--EKSFDTNN----WRDFQWNLDTV--------------RE---IPSGTPLKIGWKVENS
---SDQPI----EIVLSYEEIAMCASKGASDT--------------------------TL
HKHKHKRAEITVT--------------LQSNEV----PGLERSLDNASEIAGQ----RKS
LIKRLGLSVEVLKRISAVGGAFGGFHPAVQAVFSCIDVVLK------ALEEQDVQNSDVL
SLISEMSDMAICLSDLDQFAT-----------L---TQLRSVIEEMGTLMRNAVDLVIKR
DSSNSQNKI-VSVFSSNDRGKIEDLKSKLARLKQKFDRGVSIQNAIA-------------
-TETVKARLDKLASALDDNRYLEKLNPGYHKTDPP--RCLDGTRKEILSTITSWTDNFTA
S-----------
>OCH91532.1
--------------------------------------------MRKMTAVIPSA----A
QV----SVP-----GPQHTNSAIAVKGIQVKLNSKFRSSVKSVISHRKSTISCTVGNDME
--EKSFDTNN----RRDFQWNLDTV--------------RE---IPSGTPLKIGWKVENS
---SDQPI----EIVLPYEDIQMCVSKGVSDT--------------------------TS
YKHKHERAEIMVT--------------LQSNEV----PDPERALHNASEIAGQ----RKS
LIKRLGLSVEVLKRISAVGGAFGGFHPAVQAVFSCIKVVLK------ALEEQDVQNIAVL
SLISEMSDMAICLSDLDQFAT-----------L---THLRSVTEEMGTLMRNAVDLVIKP
DSSNSQNKI-VSVFSSNDRGKIEDLNSKLARLKQKFDRGISVHNAIT-------------
-AETVKARIDKLASAQDDDRYLEKLNPGYDKTDPP--RCLDGTRKEILSTITSWTDDFTA
S-----------
>OCH92380.1
-----------------------------------------------MAAITPPT----A
QV----ATQ-----GVQQANIAIAVKAIEVKLKLQVLRGAKAFILRRKSTISCTIGGDAQ
--AESFDTKN----YGTFRWTLATS--------------RE---VPSAALLKICWREEGS
---SKSPI----EITLHYDDIMKQVNKVIDGP------------------------LKHE
YVCEHDRATVTVT--------------FTLKK----AALHPEDMINAVRIAER----RRG
ILDGLGKSNDVLRTVLDIGRALGELNPVAKAVFSCLDIIYK------KVEAHDNDNDDVL
SLAVDVSDMIQSICDVEQFAT-----------I---AQFEMVIAEMEILMQDVRDLVVER
DSQ----EL-SSVLLSGDRGKIGDLKARLSRFKRKFDRRINVQTIVT-------------
-VENIKTGLEKLVSAQEDNRYLDKLDPGYNKTDPP--RCLYGTREAILSEITDWTNNFKA
S-----------
>PVF92103.1
-----------------------------------------------MLSSTQPTCKHS-
---NIRSVGRGYPCLRLKDCIHMTYLAITAILKG---------SNNRRHYIKLAVCEKTK
A-CSKEYGVD----DFRLRWDIQPSLYAFVPDQKPYIEYFSISVLRRGESLTVKICGRRL
PCGPTNPV---TQFSLEFSDMMRSIETLSEDP--------------------------IE
IHNENDIANIGVE--------------ICQN------KGSHRALEVGIGILQE--HEKLI
TLNHLEMSGNALRRLLAVPVAFAGLVPHATPILEKVEKIHR------SLENKKSCNQSIL
KLAKDMAQALEYITDVGQFAR-----------L---TQLEAALRDAERLIEDTTNFIVEY
SSRSSIANSMRFNLTSAEWSQIEELTTRFSQFKQRFDRGLATQSLVN-------------
-LET---LLK-ALDTSQDDSLLSKLKPKHVEVPPLHRGCLRGTREDIFEAFDKWALDFEA
P-----------
>PVF93672.1
-----------------------------------------------MDQSKTISVAI--
-------SED-QKKNVGRKITSLQISVITVTLHR---------PMKRRPCIKLIVHGETK
--MKRDIGPD----EAELRWKIEPN--------------FT---LHENETLTLRLCERPR
MQPNISIA----EVSLSYTDALERLERYF-ER--------------------------SM
DIELKQDAYVTIV--------------VTLI-----NSKQSDIIQEGMERVDR----EGG
ILHRLGKARNFLEVILGFGVALSELHPVSKAILRSINVAYK------RLEDRGQCNETIL
QLAEAMACILGYVEDIEQFAR-----------I---SQLRGAIEDMQPLLEDTANFILRY
TSRSGIATTKEAILSSTDRDTVNGLKLRFEQFKQQFDRGISVQSALA-------------
-VEK---LLE---MSNHDDAILEELKPQGIDRSSPHQECMNGTREHILKQIDIWARDIDA
P-----------
>PVG01360.1
----------MALTLW------------------------LPSTTDEMASGDFRDLDG--
-------PVE-PESTRLSTATSFQLKGITVHLNR---------PLRGRSCIKIVIQNETR
--VKRDFDAN----ISKLRWDFQPP--------------FT---IHKGEALTIQLWERAR
LWTKAPVT----QASVSFLEATKKLEDSP-EG--------------------------CK
DIILNDDPKITID--------------LSPT-----GDLPDATLQNGLDVLRE----KKT
VLGRLGKARSFLEILLELGNATSELHPISRALLGNINVVYK------RLEDQDLRNKVAI
QLAENMAYALSYVQDVEQFAR-----------L---AQLKRAIEDIRPLIEDMTNLITTY
SASDGIKAALDPVLSSSEKDQIDRLTTRFDLFKQQFDRGVSIQSLAT-------------
-LDQ---LLA-SILSAQDDAVLAELKPRDLEPSTQKAGCMDGTRQAILADIEKWTTDLDA
P-----------
>RDB27538.1
-----------------------------------------------MTSEVGKEK----
-----------ALVDIRPVPSAVQISAILVDSDPS--------EPAKHLCLRLIVNGQRH
--ATLPFDPKADASSTPFQWKLEPY--------------FS---LQLGSTLVIQLRRRHH
WPKSSTLL---EEAAISFEDAQK-FGSV---G--------------------------EK
AFRLRDNPRIMAE--------------LASG-----PGALHTTLNASIEKARE----KKS
VLDHLGKSKRFLETLLGFGVGLSELDPIAKAVLACVQVVYD------NLEEHDQCDKLIL
DLAESMARTLGYIEDVEQFAR-----------I---YQLKRSIEEIRPLMEDTANFILTF
TTRSASAGFTR---SWRDRDKVDELAKRYKNFKDQFDRGIAVQSGAN-------------
-LAV---LLE-AMTSAKDDDMLLHLKPKGLETGAHMGECLRGTREDIMASVEQWINDLKA
K-----------
>KDQ51816.1
-----------------------------------------------MA-----------
------------SNTVITTPTSVQISGITILMDP---------VVKRKVTMKLLIDGNIF
--IEQPFGRK----LPRLRRDLSPA--------------LT---LLGGSRLIIQVCKHRT
IRGPKVLA----EAAFVNQNLQQSWL--------------------------------GT
AHQLRDNPNITID--------------IVAPS----VSAVETALSNAVQVTGQ----RKS
VLDHLGRAKTFLETILNIGTAVSELHPVAKAVLASIQVIYK------KLQDQEQCDKLIL
DLANDMAQTLGYIEDVKQFAR-----------L---VQLKQALDKVDSLMKETTNFVLEY
TSHSAEGQLLSSAFSASAADKAIKLTKCFNQFKQQFNTGLAVQANIS-------------
-LEK---MLQ-DLESTQNDEILKILLPKDLDRSIMTEECMANTRQDVFVQIENWANDLSG
P-----------
>PVF92107.1
-----------------------------------------------MSLTNKIDT----
-----------ESTSDVPEVTSILITGVGVTLDQ---------PVKGRPCIKLVVDDETE
--ARCDFESK----DIILRWSIKPG--------------FA---LHSNEVLAIQVRDRPQ
IGKTKQIA----EANISFADALSRLNTTS-GG--------------------------CK
DVRLHINPRITID--------------LESI-----DGCHGEILHDATNVLAQ----HKT
ILGRLGKSKGFLETLLGLGTATAEMHHVSKAVLGAVNVVYQ------RLEDQDLYNSLIL
ELAGDMAQTLGYIEDIEQFAR-----------L---VQLEMALRDVRPLIEDTTNFILKY
TSRAR---TWRSVLSTADRDRIEDLKIRFERFKGQFDRGVLIQSAST-------------
-LQE---LLV-KLTSNDDDAILAELKPKDIDLSSPHAECMSGTRQDILEEIDKWALDMQA
P-----------
>PVF92699.1
-----------------------------------------------MDSTNDVV-----
------------DGPDVHPGTGIQVSRISVTLKC---------SSGHNQTIKLIANKETI
--GKQEFNHK----EVELRWELHPP--------------YT---FRKESNLTVQVYERAW
FFRKQS-I----EASASFEAARQSILSN------------------------------VY
SYKIKDDPIITLI--------------FEPR-----KISDRSLLDIGSELIQK----QTS
VLDRLGKARKFFETLLLFGTAVSELHPIAKAVLASVNVVHK------LLKDQEQCSKDIL
DLAENMTYAIGYVEDVEQFAR-----------I---TQLKDAIDDLRHLIDDTLNFMRRY
SSGNEIVKTMHSAVASSYMEVINKLKSRFDTFKRQFDRGIAVQAVVA-------------
-LDS---LLE-SMRMNSDNSILSGLKPKDLE-NSPAEECMQGTRQDILDLVDQWTLNLDA
P-----------
>KXN87181.1
-----------------MSTASTGNGQDDVVETTGIRTDMLAKSVVSMSSSTQKGSVIGM
KRVDENEDGA-GIANQVAPGKAIQISGFTVILDK---------PVNHALYFKFGVDKTDY
PKVSCNQTLKSYVVGEPLTWSLTPY--------------LN---LQENSTLTLTLLKKRR
LKKDTALV----QIVIPYTKLRTHLESVAQDH--------------------------FR
SYEVHTKPKISID--------------IAAG-----PYALQTGLNGAVEKSKE----HKS
VLDHLGRAKFFMGMLVGFAVGVSELDPIAKAVLGCVSAVYD-------------CDQLVL
DLAESMAKTLRYIEDVQQFAR-----------L---PQLKKTIEEIYPLMEDTQNFILMF
TNRSGMANFLK---AHSVSEKVGDLNKRYGVFQQQFDRGIAIDAALK-------------
-TDM---LVD-LLNASKDDALLTQLRPRGTDLNPLTKECMEGTRETILSDVDDWISDFNK
S-----------
>PPQ99530.1
-----------MITDWRVTHPHDNHDIPDTVEKKYRRHHSTDSRPQTLLTSPTLYA----
-----------KSLPPSPGRPTIFISGIDVTFRQ---------YIKGAVYIKLLLNGQDF
T-------------SLPYKYDLQAS--------------LPISSLSSDCRLTIQIRKRRR
WPKRSLLH----ESHIDHCDIQLDTKTFDAAQ--------------------------QY
VVIHTEDPHIAIS--------------IVSS-----ENTFEMMLQSGVDRASG----IIS
VLDHLGRSKKFLETVLQLGRAVSELDPVAKAIIGCVNVVYK------LLREQDDYDKMVV
QLAESMARTLGYIEDVEQFAR-----------I---SQLKKCIDDVWPLIEETTNFIIQL
VNMSKAGQMFK---SRTVQEKTDKLVRRYEIFQEQFDRGTAVQSMTT-------------
-IEE---ILQ-AISSKKDDPVLQELRPRHFTSGLLAEECMDGTREDVLTNIREWVDDLES
T-----------
