# Supplementary material for: Exploring a diverse world of effector domains and amyloid signaling motifs in fungal NLR proteins
Source: PLoS Comput Biol. 2022 Dec 21;18(12):e1010787. doi: 10.1371/journal.pcbi.1010787 (PMC9815663; doi:10.1371/journal.pcbi.1010787)
Supplement: S2 Data — The alignments were calculated using ClustalOmega for 127 MMseqs2 clusters with at least 20 member sequences. (GZ) [file pcbi.1010787.s009.tar.gz › PVG01715_aligned.fa]

>PVG01715.1
------------------------------------------------------------
-----------------------------------------------M-PPKPSNFSHSR
GSTYEQVRDN-LIIGAKIVESIS-EATELLAPLKATCKLIVIILETTR------------
---------AVNDNTKGWIELNETLTGHLVALEPYLDRLQSQGSPS----RVYDQELIGL
LKIYAE--------------------NLQTVH--KAIKGV------AKARQS-GFKGLLS
GLSKARLESEEITRYNQDLARYFQQFMA---------------SLQTYIAMHIQ---TIA
QTVE-----AI--------------------------------------DQN-----VTA
IAPLVTANALHNL-GRASA-SG-NVHQVCL----QGTRVAIIQAIRDWAQNKGEGGDK--
-----
>PVG01713.1
----------------------------------------------------------MP
PKRT----------------------HSQANR-------------GSS-PTPSTSKRKDN
STTYEQVTDN-LIAGTQIVESMS-GATDLLSPLKGACKLIRTILETAR------------
---------PYIDQVQGS-------------------------GNL----TDANQDLILP
LKTYAE--------------------NLQYIQ--ESIVKA------IEVRRS-GPKKFLR
KISDVQIEAKVIKKHNQELGRQFQHFST---------------SIDAYLATHIQ---EIS
ETMH-----NIDRHMNTVDRNVNA-------------------I-----DQN-----VKA
IAPSVTASALHNL-GRASA-SG-NVHQLCL----QGTRVAIIQAIRDWAENKGEGGEK--
-----
>CCA68929.1
---------------------------------------------MQAFKRM--RR----
-LT---------------------------YS-------------NAS-N--SNVSPQGG
DISYERTRDG-FIGGLKVVKAAS-ETTSLLGPLKAVCEMSLLFLETLR------------
---------SINENTKGLKQLRDGLLEHVAILDTEYTKVTEDAQKGP--MPNALKDFQHA
LKDYVD--------------------GLKEIL--VKIDEL------SRNREK-GL-RGLQ
KFADARIEPGTIADYKQQIEQCTRTFED---------------KT---------------
----KQCQMQLGIDGW--------------------------------------------
-------KMTRLGPEKPRP-MG-TQHKPCL----PGTREPILQEIRRWHLDPNPDE----
-----
>CCA73665.1
---------------------------------------------MQRLKAKGKQK----
-AT---------------------------TP-------------NTS-R--PGTPANDT
DLAYQRTRDG-FIESLKIVKAAT-EATSFLGPLKAVCEISIQFLEATR------------
---------AVNENTKGFTVLRESVSVHIRILDEGYTQFEGAR-RDQ--MPDALKDFDDA
FKDYVT--------------------TLKSIL--SRMDEL------RQDRAH-GVKGLLR
KIADAKVETGIITDYKQEIMQATRVFED---------------IT---------------
----KLCQIQLEAEVW--------------------------------------------
-------KMARLGPEKPRP-MG-TQHKTCL----QGTRVPILTEIREWRLNPNVEK----
-----
>CCA74394.1
---------------------------------------MSSASSSQAIGAVSN------
-------------------------------P-------------SKS-QITKGSNSEYQ
KLKYQRVRNG-LIEGFKVVKHIS-EATTLLAPLKATCELCILSLETVK------------
---------AINENTATLEELEMKLSRHIQILQDLESKFREGDGTGL--QPASWDGFKLA
YRNQIA--------------------ALEAVL--QEVEAI------STRRET--PAGRAL
MPVDSKIEASALSGLKEKIADHYTTFEY---------------TL---------------
----RQCQAELQAEAW--------------------------------------------
-------KMTQLGPDIPRP-LG-IQHNRCL----DGTRVNVLENVRIWHADLDTPT----
-----
>PVF96199.1
-----------------------------------------MSGRGKKKFKIIKPN----
-PNK----------------------LNLDSA-------------KTR-DSTNKSRPEPD
RTKYQETTDG-FILGFNIVREIS-EATSLLAPLKATCLLIGRGLETTR------------
---------KMNNNKRAWKDFTKKLESQLRTIEKYQEEIRGSQNQFE-------LEPLEP
LSAYSS--------------------AVKEVL--TQALKA------D----K-QSRNIFK
KIIRSSLDEEDVKDWTEEVQDAYKAFQE---------------AMQISILKQSL---RQG
EMMD-----EVKSDLRLLVQ----------------------------------------
RRQ-GKEYKNDEQWFHEFV-YG-LRLDLCQ----EGTRAAVLDQIRDWANNENATQ----
-----
>CCA76815.1
---------------------------------------------MHRRKAKGNQN----
-PI---------------------------PS-------------NSS-R--ANTPSQGP
DIAYQRTRDT-LIEAIKLVKAGT-EATSFLGPLKAVCETSLQILETTR------------
---------TVNENTKGLKILRDSLETHISILDERYRQAVEDDNMEQ--IPDALKDFNNA
SRDYIA--------------------TLRGIL--AQMDEL------KHSRDQ-GVKGFFR
KIADARIDTGNIADYKQEILQATRVFGD---------------RT---------------
----NSCQIQLQAEVW--------------------------------------------
-------KVTQLGPEKPRP-MG-TQHKTCL----PGTRVQILEEIRQWRLDPNADK----
-----
>CCA76483.1
-------MAGIPMHPRLDAGAKRQHSALGKHTRSTWYPPASSIPTMHRRKAKGNQI----
-PT---------------------------PS-------------DSL-R--GNTSAHDP
DIAYQRTRDT-LIEVVKLVRAGT-DATSFLGPLKAVCEISLLFLETTR------------
---------TVNENTKGLKILRDSLEAHISILDEGYLQAVEDERMDQ--MPEALKDFNDA
VRDYIA--------------------TLKGIL--ARMNEL------KHSRDQ-GMNGFFR
KITDSKMNTGNIAEYKQEILQATRVFED---------------MT---------------
----KLYQIQLQAEVW--------------------------------------------
-------KVARLGPEKPRP-MG-TQHKTCL----PGTRVSILQEVRHWRLDPNADK----
-----
>PVF92582.1
-----------------------------------------MSSLLKRAKHKIQLG----
-SS---------------------------RS-------------DPS-LLIGTSDDFDS
DSKYQTTRDN-LIGATKVVKAVA-EVASFLGPLKSTCELVILFLEKTK------------
---------AINESTEGLKALNSMLKSHIGTLEDSWHSLQEKQ-TDL--YRLENKTLSR-
--------------------------GLKNTL--TKVDQA------LKEREK-GAKGLFK
KIESARIEPGALAAYRDEIIQHLKTFDE---------------AT---------------
----VVCQVNIQA-----------------------------------------------
--------EARLGPEKPRP-MG-TQHDTCL----KGTRELILQEIREWRRAKEVDK----
-----
>CCA73460.1
-----------------------------------------M-SSLRTFTTLKKKE----
-K-----------------------------------------------SKKSVPYAHDP
DLAYDRTRNN-LIEGLKITKAVS-EATSFLGPMKAVCELGILFLETTK------------
---------VVDENTSSLRELHQRLSAHIDILDDDLGTLPFGT---R--GPAAIAEFQHA
QQRYVA--------------------GLKIIR--DRLNDM------LLQRVSGGVRSILG
KIADARIDPRIIASIKEEITQYSQIFAE---------------AT---------------
----SRPMIDLQEEVW--------------------------------------------
-------KLASLGPEQARP-MG-TQHKLCL----PGTRMSILKEIRNWASGFDTEK----
-----
>CCA73458.1
---------------------------------------MSF-RKLTTLKKKDKSK----
-K-----------------------------------------------STSSVPYAHDP
DLAYDRTRNN-LIEGLKVAKAVG-EASSLLAPMKAVCELGILFLETTK------------
---------AVDENTSSLKQLQQRVSSHIEILQDGLKSLPSGT---R--GPAAITEFRHA
QQEYIA--------------------GLNAIR--DRLNDM------LLRRGSGSVRSILG
KIGDARIDPGIIASIKEDIFHQSRIFAE---------------AT---------------
----KRPMIDLQEEVW--------------------------------------------
-------KMASLGPEQARP-MG-TQHKLCL----PGTRLSVLGEIRDWATSDDSEK----
-----
>PVF91598.1
-----------------------------------------MSSTRKQAKRRREPS----
-PS---------------------------IS-------------DSS-QPAVTPEESSS
KARYEKTRDT-LIQATKVVKAIA-GAASFLGPLKSTCELGILFLERTK------------
---------AINESTEGLKALILMLNSHIAILEDSWHSLQEKQ-TEP--LSTGQRDFIVA
LEEYIK--------------------GLKNTL--EKVEQA------LKERET-GTKGLLK
RISSSRIEPGVLVAYRDEIAQHSKTFDE---------------AT---------------
----RVCQMSIQSEAL--------------------------------------------
-------KLAQLGSEKPRP-MG-TQHETCL----KGTREPILQEIREWRSSKEIDK----
-----
>PVF91672.1
------------------------------------------------------------
-------------------------------M-------------SGS-SASLGIPESNP
DSQYRITRDN-LLQATKVVKAVT-EATSFLGPLKATCEMVILFLETTK------------
---------AVNENTEGFKALAEMLKSHIDTLEGSWAALQEKQ-TEA--LPVGQQDFIQA
LTDYIK--------------------GHKGTL--KKVNQV------LNEREK-GAKGLFK
KISTSRIEPGVLATYREEIMKHSRAFNE---------------AT---------------
----VVCQMNVQAEAL--------------------------------------------
-------KVARLGPEKPRP-MG-TQHETCL----KGTREPILQEIREWRYDKEVDK----
-----
>PVF91745.1
-----------------------------------------MSSLLKRLKHKKRPA----
-SP---------------------------LS-------------DRS-PVVGTAEESNS
DSKYQTTRDN-LIGATKVVKAVA-EAASFLGPLRSTCEIVILFLEKTK------------
---------AINESIDGFKALSGMLKSHIDILEDSWRTLQGKE-TEP--LLTGQQDFLQA
LNDYIK--------------------SLKSTL--GKVDQV------LKEREN-SSKSLFK
KIGSTQVEPGALVAYQDEITQYSKVFDE---------------AM---------------
----AICQMNLQAEAL--------------------------------------------
-------KAARLGPEKPRP-MG-TQHETCL----KGTREPILQEIREWRSSKEVEK----
-----
>PVF91747.1
-----------------------------------------MSSLLKRLKHKKRPS----
-SS---------------------------FL-------------DLS-PVVGTSEESNS
DSKYQTTRDN-LIEASKVVKAVA-EVASFLGPLKSTCELAILFLEKTK------------
---------AINENTEGLKALNSMLKSHIDTLRDSWHSLQEKQ-TEP--LLIGQQDFIQA
LNDYIN--------------------GLESTL--GKVVQA------LKERES-GTKGLLK
KSGSGRTEPGVLAGYRDEIIQYSKTFNE---------------AT---------------
----AICQMNIQAEVL--------------------------------------------
-------KAARLGPEKPRP-MG-TQHETCL----KGTREPILQEIREWRSAKDVDK----
-----
>PVF91788.1
-----------------------------------------MSSTRKQPKRRREQS----
-PP---------------------------IS-------------DSS-QPAATSEESSS
KAKYQKTCDS-LIQATKVVKSIA-GGASFLGPLKSTCELGILFLERTK------------
---------AINESTEGFKALIRMLKSHIAMLEDSWHSLQEKQ-IAP--LSMGQQDFIQV
LDEYIK--------------------GLSNTL--EKVDQA------LKERET-GTKGLLK
RISSSRIEPGVLAGYRDEIAQHSKIFYE---------------AT---------------
----MVCQMNIEAEAL--------------------------------------------
-------KIARLGSEKPRP-MG-TQHEACL----KGTREPILKEIREWRRARSVEK----
-----
>PVF91789.1
-----------------------------------------MSSLLKRAKHKKHPE----
-SS---------------------------LS-------------GPS-SPVGTPEEFNS
DSKYQTTRDN-LIGATKVVKAVA-EVASFLGPLKSTCELAILFLEKAR------------
---------AIKENTEGLKALASMLKSHIDTLEGSWHSLQEKQ-TEP--LSTGQQDFVQA
LNDYIN--------------------GLKNTL--TKVDQA------LNEREK-GAKGLFK
KIGSTRIEPGVLAVYRDEIMQYSKTFNE---------------AT---------------
----LVCQMNIQAEAL--------------------------------------------
-------KAARLGPEKPRP-MG-TRHETCL----KGTREPILQEIREWRSAKEVNK----
-----
>PVF94732.1
-----------------------------------------MSSSRKQAKRRREPS----
-PS---------------------------LS-------------DPS-QPAVISEESSS
KTKYQKTRDS-LIQATKVVKAVA-GAASFLGPLKSTCELGILFLERTK------------
---------AINESTEGLKALIRMLKSHIDILEESWNSLQGKQ-TGP--LPTGQQDFIHA
LDEYIK--------------------GLKNTR--ERVSQE------LEERET-GTKGLLK
RISSSRIEPGVLVAYRDEIAQHSKTFNE---------------AT---------------
----MVCEMNIQAEAL--------------------------------------------
-------KVAQLGSEKPRP-MG-TQHEACL----KGTREPIMQEIREWRRGQVVDK----
-----
>PVF96778.1
-----------------------------------------MSSTRKQAKRRREPS----
-PS---------------------------IS-------------DSS-QPAVTSEESSS
KAKYEKTRDS-LIQATKVIKAVA-GAASFLGPVKSTCELGLLFLERTK------------
---------AINESTEGLKALSHMLKSHIAILEDSWRSLQKKW-TEP--LPTGQHDFIQT
LEEYTK--------------------GLKSTL--KRVEQT------RKERET-GTKGLLK
RISSSRIEPGVLVAYRDEIAQHSKTFEE---------------AT---------------
----MVCQMNIQAEAL--------------------------------------------
-------KVAQLGSEKPRP-MG-TQHEVCL----KGTREPILQEIREWKRGQAVEK----
-----
>PVF96780.1
-----------------------------------------MSSRRQQAKRKRGSS----
-PS---------------------------IS-------------DSS-QPAVNPEESSS
KAKYEKTRDS-LIQATKVVKAVA-GAASFLGPVKSACELGILFMERTK------------
---------AINESTEGLKALIRMLKSHIAILEESWDSLQEKQ-TVP--LPTGQRDFVEA
LEEYIK--------------------GLRNTL--EKVEQA------LKERET-GTKGLLK
RISSSRIEPGVLVAYRDEIAQHSKTFDE---------------AT---------------
----KVCQMNIQSEAL--------------------------------------------
-------KVAQLGSEKPRP-MG-TQHEPCL----KGTREPILQEIRDWKNAPNVER----
-----
>PVF96824.1
-----------------------------------------MSSTCKQPKRRRETS----
-PP---------------------------IS-------------DSS-QPAATSEESSS
KAKYQTACDN-LIKATKVVKAIA-GGASFLGPLKSTCELGILFLERTK------------
---------AINESTEGLKALIRMLKSHIAILEDSWQSLQEKQ-TEP--LPTGQQDFIQA
LDEYIK--------------------GLKDTL--ERVSQA------LKERET-GTKGLLK
RLSSSRIEPGVLARYRDEIAQHSKTFDE---------------VT---------------
----VVCQINIEAEVL--------------------------------------------
-------KISRLGSEKPRP-MG-TQHEACL----KGTREPILQEIREWRRARAVDK----
-----
>PVF96828.1
-----------------------------------------MSSTRKQAKRRREPS----
-PS---------------------------IS-------------DSS-QPAATSEESSS
KAKYQKTCDS-LIQATKVVKAIA-GGASFLGPLKSTCELGILFLERAK------------
---------AINESTEGFKALIRMLKSHIAILEDSWHSLQEKQ-TAP--LSTGQQDFIQA
LDEYIK--------------------GLRNIL--EKVDQA------LKERET-GPKGLLK
RISSSRIEPGVLAGYRDEIVQHSKSFNE---------------AT---------------
----MVCQMNIQAEAL--------------------------------------------
-------KVAQLGPEKPRP-IG-TQHETCL----EGTREPILQEIRKWRSSKEVGK----
-----
>PVF96843.1
-----------------------------------------MSSLFKRLKGHRKSA----
-SL---------------------------PT-------------RSS-VLIDTSHNSDS
NSKHQETRDN-LIKTAKVVKAL-----------------AILFLETTK------------
---------TINENTEGLMSLQNRLEVHIETLESSWTLLQEKQ-SGP--VPVSQQDFIYA
LNEYIM--------------------KLKSTL--HEIEQL------IREREK-GPKGFLK
KISASHIEPGKIAEYRESIIQYSRIFDA---------------E----------------
--------------AF--------------------------------------------
-------KIARMGPERPRP-LG-TQHDTCL----VGTREPILREIRQWKANPQADK----
-----
>CCA72103.1
------------------------------------------------------------
------------------------------------------------------------
---------------------------------------------MNQ------------
---------VTEDNQEQWKDFMRHLEDYISTIENLIEWFERDSPE----AMSVTDAFSQP
LVHYVK--------------------HLEELR--CVIMNQ------Q--H-KRSRNGPAT
RSRKANFDQSGIRRLWRDIEGEYQRFTE---------------AAYTG--YKVH---KFE
RSVK-----SP-------------------------------------------KPMSEI
SQTSVNASSICQLPVVSSF-IP-SIHRTCL----EGTRQDILRRIQHWGSNDSSDK----
-----
>CCA73230.1
-----------------------------------------MKGLFR----RKGS--QGA
SHLHDSSPSTRSSLLEPS---TVGGEPSTDVDGESP--------SLIT-SNIDTEILPNS
VDTYHAITEW-LEHGSTPVPDIS-EATPDLVPLKSASSSLICAIEILM------------
---------DVHNDDVAWNEMCNDIHSHAKQIQSNFERLDKKGV-----TNPGDIRLIRA
MDEYLG--------------------VLNTIG--KAAQIG------MREARD-RSGVSAS
RFGTTKIDNEHIKHLIQAERESYQIYQV---------------AVDQLLLNRVT---QVD
VLVE-----ELREDVQAT-N--------------------------------------AL
-----GTNDGIPDFTLRLS-YG-TDLEICE----PGACVEILTRIRDWAGDTNRSQ----
-----
>CCA73419.1
-----------------------------------------MKQFIKKVKKKVQS--ASS
SGTRESSPNPAESSVGASGHP------------------------TNT-PQDKIQELTNS
SETYEQISEW-LEQGLSPLRDVS-KATSIISPLKGTCLVAIRGVQLAR------------
---------NVRNYDKAWGDFLRTAQGHADLISLRLDRLEAKSA-----KAAKDERLVKA
AQDYAE--------------------AIREIL--VTAQKA------MSAARE-GTGGTAG
HFAQTNMDLAIISELRVKEGRSFNIYQR---------------TLSDITFSTAL---EIE
ATIN-----EIQEEVGQLDQ--------------------------------------IN
FALGEGAEADALRSSMQHA-YG-TNLDSCE----PGTRVDVLTKIRQWARDHNDRQ----
-----
>CCA67379.1
--------------------------------------MDAVKHLFRRKRKPKVP--SNV
SITHNEAQSSTSSLEETSVHPVAVEEVSAA---------------RLE-TLTGEGDTKVV
LNTLERIRDW-LDQGMNITSDVS-EAGPIPGSLGLACSSILTGLEIAK------------
----------AQISDLTWRDMIEDITSHARRMEEDITRYSKDYP-----KMAGDEDLVAA
MEEYNK--------------------SIKAIL--IETNQV------LSQY---AEGSFGP
DMKRICVEKENIERLRRYERISYQSFQV---------------KAKHAIEV-VE---AVD
SEVA-----QARTEMLRAPT--------------------------------------KA
WA---HVTDGFSSAALLSA-YG-TDVETCE----PGTRVDVLARIRRWAEDTSSPN----
-----
>CCA71732.1
-----------------------------------------MENITTRQENRGAE--KDV
HDIRDSLNGGRNTTQKPS---TAIGEPSTGVD---V--------GYTS-HNINENKLLNP
IETPETITDW-LEHRFTPVRDVRSEGKPVLAPLESAYALSISALQALR------------
---------DVHNKDASWSDIISNLDTHTTQMHNDSERLAQNRS-----RSFGDHELLQA
IQEYMQ--------------------IVKTIM--TEAESC------IRTARE-RTGLHIA
RFGSTQIDKEQIPHLLRMEDTAYQRYRV---------------AIDNALSSQIA---TFD
AFFD-----QLRGEVQDT-V--------------------------------------TQ
HL---RDEYRGPGFAMSLA-YG-TELELCE----PGTRVDILARISEWSDDVDCSQ----
-----
>CCA73413.1
-----------------------------------------MKHLIKKIRRNAKS--VGS
SRTREPSPTTTEPALETQAGGMSDQEPPTSTVPPES--------DQEA-PIRGIEELPNS
PMTYEQVSEW-LEQGSSVVRDPS-ETTPTLPSLNDTFSVVIRGIKLAR------------
---------AVYSNDEEWGQLLNDAHVHAHDIQSRIDKLASQQG-----P-TQDGILDKA
MESYIG--------------------VIREIV--AVTKDA------MT-QAG-GRQSSAR
YFAKITVSPLQIHLLRSKEEAAFRMYMG---------------ALSRPMVTKID---ELA
DIAG-----RMRQDIVQIDP--------------------------------------IT
IALGKGEEHEALGYALQYA-YG-TDLERCE----PGTRMEVLSRIGQWGKDIKSE-----
-----
>CCA75212.1
---------------------------MVRDPSPDDSCNFNMRRLVSKIKMKKKS--SRI
ESSRDSSPNRLEAGSSTSSPFLSLQEPPTGNEPVIDESTTTYVKPAET-LVSTDADLPNS
SKTYEEICEW-LQQGPSAANNIS-QVTSSSASLKATCIIVIQGVQLAK------------
---------DVQDDDKEWDDLLQDAQMHADQIQQDIAKLETKPS---------NARILKA
VKNYSE--------------------TIGIML--DEAKDA------MTVAKG-RIDGDAR
LFPRTKIGKDTIKWLRGREKDAFAQYQS---------------TLGESLAVMVD---DIS
SLIE-----NLREEVKPVTI--------------------------------------A-
-----MGTEVEGALAFQYA-YG-TDLDQCE----PGTRVDLLARIRQWGDNPNSE-----
-----
>CCA75730.1
---------------------------------------MRIFGKKEKR-----------
KYSHFVKD------------------GIISPR-------------TSN-LSGDDTSAGDS
AQDWLVRIEG-AITSLKIIKDAS-EGSDLLSPLKAICSGLLTLLERAK------------
---------TIKRNQLAWTDVGMRAKHHLDTFERQLAQFDEGES-----E-EVESPLFVP
IRLYCG--------------------ELYDIL--TAVSDEERVGSITSKNEKVKIRALFK
KTMTAELDVESINAFAIRLDDAMNEVTL---------------ALSLFTAFKSQ---EVN
NTLS-----HIDVKL---------------------------------------------
--------ESLLQRDTVSP-HG-VQHRRCL----PGTRVAVIDEVHTWRQSKETGY----
-----
>CCA75849.1
------------------------------------------------------------
------------------------------------------------------------
-------------MTLDLFQNVF-EVSDILVPLKGAVRATKLILDARQ------------
---------ADDNNTKAWGDLRQRLDDYMAATKKEVDLFEKYSPE---E-RRRDESFIQP
LFEHAG--------------------YLKHMR--DTLAKM------MEKPSSS-RMNVFQ
ASRISKKDAKLVRQLDLEIEERHRVFT---------------DL---LAAYRLQ---VVA
----------------------------------------------------------R-
STEADEKSLLLQLPSVTFV-PS-SIHTACI----QGTRQIVLETISQWADDDEP------
-----
>CCA77409.1
------------------------------------------------------------
------------------------------------------------------------
------------------------------------------------------------
----------------------------MSTIEEQIALFETYPPE---D-MAVNEAFKRP
LAHYVK--------------------CLEDMH--DKVVNL------EEKRRLD-KHAFSK
AIIKVKIDVEEILKLNRDIEDRHSQFM---------------GALGLFTALGIQ---SVE
RNTK-----VIKADVEATKA--------------NMKTVL--------------------
--TDVESAAILQLPTVAFA-AS-SVHRACL----TGTRDAVLQTIWRWADDATSEKP---
-----
>CCA77522.1
------------------------------------------------------------
------------------------------------------------------------
---------------------------------------------AT-------------
-----------ENNQEEWTELTGRMKGYMSTIEEQIALFETYPPE---D-MAVNEAFKRP
LAQYVK--------------------CLEDMH--DKVVNL------EEKRRLD-KHAFSK
AIIKVKIDAEEILKINRDIEDRHGQFM---------------GALGLFTALRIQ---SVE
RNTT-----VIKADVEATKA--------------NMKTVL--------------T-----
DVFQVESAAILQLPTVAFV-AS-SVHRACL----TGTRDAVLQTIWHWADDATSEKP---
-----
>CCA67540.1
------------------------------------------------------------
------------------------------------------------------------
------------------------------------------------------------
----------------------------MSVLEEQIALFEAYPPE---D-RAVDEAFSRP
LINYIE--------------------SLEDIH--DTVVNI------TEKRSR----NLFK
AFTKVKIDMGEIRKFNRDVEDRYRQFMG---------------TKDNV-----E---VM-
---------------------------------------KADVEMTKANLKVTKVNVET-
NLSDVDTAAILQLPIVAFI-AS-SVHNACL----KGTREAVLDMIWHWADDDTSDK----
-----
>CCA69466.1
------------------------------------------------------------
------------------------------------------------------------
------------------------------------------------------------
----------------------------MFAIDNQIDSFEKYPAE---E-RVVDEAFKQP
LIHYVE--------------------LLEDFQ--ETVAHH------RHKRSRN-AFASLS
GIGKVKLDAGLIRKFNRDIEDRHRQLLA------------Q-DQLSLFTAYRIQ---VIE
RKVE-----ST-----------------------------------------------K-
ANTGVDTTAILQLPMAAFV-AS-SVHAPCL----QGTRQAVLDKISHWAEDDMSDK----
-----
>CCA69814.1
------------------------------------------------------------
----------------------------M---------------LTRG-SSSFAQHSTR-
--KRGRAYSI-AAVGLEFGSNVA-EASDILAPLKAACRATKTILDVIQ------------
---------AIDDNKEKWTELVQRLEEHKAHIKDQIDQFEKYPPA---A-RVLDKSLSQS
LNHYKE--------------------ILEDFK--NKIEHH------RHKRNR--KSGIFS
GITRSKLDADAILQFYRDIEDRHKRFMV---------------WAPLFILSTSQ---AIG
GI------------------------------------------------------DCV-
HRTPFDASTILQLPMVAFV-AS-SVHTKCL----EGTRQAVLRMIHDWAEDMG-------
-----
>CCA70372.1
------------------------------------------------------------
------------------------------------------------------------
---------M-ANVVLDAAGNIA-EISDVLAPLKAASKTAKQILEIVQ------------
---------AIESNQQERDDLIKLLKEYISAIDEQIVVFEAYPPE---R-RVADKAFSQP
LIHYVE--------------------FLEDLH--DTVVNL------QEKRKRS-KLGFFT
AFAKG--------------------------------------SLGVFTALRVQ---AIE
RDAK------------------------------------------------------A-
ILANVDKSAILQLPLASFV-PS-SVHNTCL----EGTRKAVLQTIYEWANDDNPEK----
-----
>CCA72373.1
------------------------------------------------------------
------------------------------------------------------------
--------------------------------------------MARQ------------
---------ALESTREEWNDLTRRLRDYMGALEESIILLETYPLR---E-WTVDQAI---
----------------------ERDRFLEDMH--DTVVKL------KEKRRGR-ALGLFK
AFIKLKTDAGDIRRLNRDIEDRHSQFM-------------TQEALGLFTAFRAQ---AVE
QTAS-----VIKRDMEATNANVEVT-------KAGVEITKINVETILTDGKVELNLVRL-
LIFQVDTAAILQLPTVGFV-PS-SVHRTCL----KGTREAVLRTIWDWANDDMSNE----
-----
>CCA73757.1
------------------------------------------------------------
------------------------------------------------------------
---------------------------------------------MRQ------------
---------TIESNQEEWTDLTWRLEGYMSALEERITLFETYSLE---D-RAVDDAFSQP
LVQYVE--------------------FLETIH--DTAVEI------KEKRKRS-KLGFLK
SLSKIKIDAGEIRKLNRGLEDGHRKLME---------------ALSLFTALRIQ---AVE
RNTK------------------------------------------------------A-
ILTEVDASAILQLPTVSFV-AS-SVHTTCL----KGTREAVLEAIWHWADDDTSEK----
-----
>CCA74792.1
------------------------------------------------------------
----------------------------M---------------NPDG-SSPFKGGPSRK
RR---QAYSV-AAITLEAAANVA-ESSDILAPLKAACRTTKLILDNMQ------------
---------AVDNNQEGWADLTQRMEGYMLAIENQIESFAKYPPE---D-REVNEAFSRP
LTDYVD--------------------FLEESH--RNITNQ------RHKRKRS-GLNELT
EVSKVMLDADTIRKFNRDIEDQHRKFI---------------DALSLFTAYRIQ---AVE
RDNK------------------------------------------------------A-
ILANVDNSAILQLPMVAFV-AS-SVHTTCL----QGTRQAVLKTISHWAGDDTSHT----
-----
>CCA74987.1
-----------------------------------------MSARKLTKPKKPYTN----
----------------------------A---------------NPSA-SSSFVRSSPRP
EYEESDPVDLHAILSEAIDKVLD-EGVGILFFLKSACRETKRILEDIS------------
---------TMDGNKEEWNELVRRVRENMSVIEKQVAFFESYPPE---D-TVIDTESSGP
LFYYVQ--------------------CLENVH--ETIVGL------KEQPART-KSGFLK
AFRKPRVD---IRKLYREIEGRYRQLM---------------EALDFFAIVVRA---KAD
------------------------------------------------------------
-EHKANAFLILQLPRVSFV-AA-SIHTTCL----QGTRTDVLGMMWNWAHNDTPGR----
-----
>CCA75138.1
------------------------------------------------------------
------------------------------------------------------------
------------------------------------------------------------
----------------------------MGALENQITLFEIHPIE---N-RAVNEAVSRP
LIQYVE--------------------FLEDMH--DRIIEL------KETRSRG-KLGLFK
AFSKVKVDMEEIRMLNQDIEDRHRQLME---------------ALGLFTALHTQ---VIE
QN------------------------------------------------------TKT-
LLTDVDTGAILQLPTVAVL-AS-SVHTTCM----EGTRTAVLQTISCWAEDDTSDK----
-----
>CCA75488.1
------------------------------------------------------------
------------------------------------------------------------
------MYDT-LNLGLDVAANAA-EAISVLAPLKAACRTTKSILEVLQ------------
---------S--------------------------------------------------
--ERYR--------------------FLRDML--ATVVDL------QTKRSENKVVGFFK
ALSNFKADTGEILKLNRDIEDQHRRFMVRALSVFSASSLQTQELLGILTALRVQ---AIE
RD--------------------------------------------------AKTNVET-
ILADVDTTAILQLPSVAFV-AS-SVHNACL----QGTREAVLETIWQWANNDASEK----
-----
>CCA75681.1
-----------------------------------------MSAT---KPKKRHMT----
----------------------------T---------------NPPT-SSSSGQVSSS-
--KKDQAYDT-FSFILDVIANIA-EGSDMLAPLKAACRATKSVLDVVR------------
---------AIESNKEEWNDLMGRLTGYISTFEEQTASFETYNQT---D-RAISQTLCRH
LNDYLD-----------------------------TVINA------RDKRSHS-RLSFLK
GFSKIKIDADDIRKFNRNIEDRHRHLMVWASSVSFTSSLRMQSALSLFIAHIVE---R--
------------------------------------------------------------
---NANAAVILQLPMVALV-AS-SIHIPCM----QGTRRAVLDKIRRWAEDEMSER----
-----
>CCA76052.1
------------------------------------------------------------
------------------------------------------------------------
------------------------------------------------------------
----------------------------MLSIENQIGLFETYPPK---Q-RAVDDAFSRP
LIHYVE--------------------SLEDLY--QTVGHY------QR-------RSFTT
AAQNTKFDAGMIRKFARDIEDLHRRFM---------------DALALFTGYRAQ---VIE
QNTE-----VIMANLEATKSIAENT-------RAN-------MQATRMSAEATKSIVKT-
TLIDADCSAILQLPMVTFV-AE-SVHNTCL----QGTREAVLQTIRHWVEDDISRK----
-----
>CCA76207.1
-----------------------------------------MSAKRRDKSKKSHET----
----------------------------V---------------NPPE-SSSVAQSSSS-
--RKNQVYDT-VNFGLDALGNIS-EGSDVLAPLKAACRTTKSVLDIMQ------------
---------AIESNQEEWTNLTQRLKEYMSGLEKQTTLFEAYAAN---D-RAFDEALRQP
LMHYFEYVIIPRFLQ-----QADRYRALKDIH--DTVVEV------REKRSRS-KLGFLK
SMSKVKIDAGEIRELNRDIEDGHRQFMVRVSSVFFAISLYTQEALGIFTALRTQ---AIE
RRIE--------------------------------------------------------
--TATILQSILQLPTVAFA-AS-SVHTTCL----KGTREAVLQMIWRWASEVPSEKP---
-----
>CCA68766.1
---------------------------------------MTLVQKLEGLFHRRKKSKTTP
AESGSNTPDDGSSTLVGATPVDATKKPNK----------------PQN-ETEKDSPAVSG
SDAW---IGR-GILFLKLTKDVS-EASEILAPLKAACGATVTLLESIQ------------
---------AVGENKDAWRELVISIKRHLSTLNQQLDRIGDPHL-----SQGMETAFTVP
VVEYQE--------------------TLQTIL--AKVFEEANITEADLTENKGNIKRLAT
RIGTTRIEAIIINRFSARLKESNDLLVT---------------SLQLYIAKETG---EMK
ETLG-----QVYSLL---------------------------------------------
--------VTSSVVTENFR-HG-NQHARCL----EGTRDGIIQELDQWARMVDQDR----
-----
>CCA69787.1
---------------------------MADANPHLGLFHVHSVVSKSTISIKA--S----
----------------------------M---------------NPQD-SSSSTRSSSR-
--KRARVYTA-AGITLDVTANAA-EASDILAPLKAVCKTTKSILDVIQ------------
---------GIDDNQEAWVDLTRRLDEYMVAIEDQLESFERYPPQ---D-RMVDDAFSRP
LVRYVE--------------------LLEDIQ--CTVVNY------RHKRRRG-GLGALA
AMSKVKLDTEEIRNLNRDIEDKHRQFMN---------------ALGLFTALRVQ---ATE
RNVQ-----AIERNVQAIEGSV----------------------------QAIEQSAKV-
IVTDIETAAILQLPVAAFV-AS-SVHTRCL----QGTRQAVLDKIWRWAEDDMSDK----
-----
>CCA69788.1
------------------------------------------------------------
----------------------------M---------------DPQG-SSSSARNSSN-
--KRTQAYTT-AGILLDGIANVA-EASDILAPLKAACKTTKSILDVMQ------------
---------AINDNQEEWVDLTRRLREYMSSIESQMKSFEEYPPA---E-RVVDKAFSQP
LIEYVE--------------------SLEEIH--DKIVNL------KENRSRS-KLGFLK
KFSNVKMDAGEILKISRGIDDRHKQFMN---------------ALSLFTALRVQ---AME
RSAK--------------------------------------------------------
--AEAQAAAILQLPMVTFV-AA-SVHTPCL----QGTRHAVLDKIRRWAEDDMSDK----
-----
>CCA70259.1
--------------------------------------------------MDQHTI----
----------------------------A---------------NTSG-SLPLTRRQTN-
--KKNKLYNT-ANVGLEVAANIA-EGSDILAPLKAACRTTKSILEVSQ------------
---------AIDNNQEDWSDLIQRLKGYISALEERIALFESYPIE---D-RAINEAFSQP
LLRYAKYVNRPSVLQ-----RANQCRFLETMH--DTVLDL------KTKSNRS-----KL
AFGNIKIDAAEILKINRDIEDQHRQFM---------------EALGLFVALRVQ---VID
RNTK-----STKEDVKATKS--------------NIETI---------------------
-LSDVDASAILQLPAVAFV-PS-SVHRTCL----KGTREAVLETIRRWADDDSSEK----
-----
>CCA70337.1
-----------------------------------------MSTQK---TSKQPQS----
----------------------------M---------------NSSG-SSSSTNGSSS-
--KRNQMRDT-VIVGLDIVANIA-EGSDILAPLKAACRTTKLILEVTQ------------
---------AVENNREEWKSLSRRLEGYTSALEERTALIETYDPR---E-RAIVQGFRQP
LIRYLQ--------------------FLKSTY--DTVIEI-------EKRSRS-KIGFFK
AFSKVKTDAGEIIRLNRDVEDQHRQFME---------------ALTLFIGLRVR---VIE
ENTK------------------------------------------------------N-
IQANVDATAILQLPTVPFV-AS-SVHSTCL----KGTREAVLQTIWHWADDDASEK----
-----
>CCA70376.1
-----------------------------------------MS-ASKSAKSKS--R----
----------------------------T---------------DQDL-SGSSARGETSK
KD---RLIDT-ANLGLEAAATIS-ESSDILAPLKAACRTTKLILEVIQ------------
---------TVQHNQDDWNDVIQRLEEYMTAIENQIDSFENYPPE---E-RVVDEAFSEP
LIHYVR--------------------LLEDFH--SMVSNM------GFKRKRT-GLGALA
SISRVKVDAETIRKFHRDIEDRHRQFM---------------GALGLFTASRLQ---VVE
RHTK------------------------------------------------------A-
ILKNVDKSALQDLPLASFV-AS-SVHTTCL----QGTRQAVLQTISHWAESVTDK-----
-----
>CCA70377.1
------------------------------------------------------------
-----------------------------------------------M-ASSSAPSSSS-
--KRNQVRDA-AKVGLEIVANIS-EGSDVLAPLKAACRTTKSILDVVQ------------
---------SIESNQEGWNDLKRRIRKYISVLEDQVTVFEKYPPA---D-RAIDEAFSQP
LVHYIEF--------------------LETTH--DALIDR--------------ARGSLK
RISKVKIDAEEIINLNRDVEDRHSQFMG---------------ALNIFNALCVQ---VI-
-RR---------------------------------------------------------
---KVDAAIILQLPEVKFS-AS-SVHSTCL----KETREAVLQTIWHWANDNISEK----
-----
>CCA76542.1
------------------------------------------------------------
-----------------------------------------------M-ASSSAPSSSS-
--KRNQVRDA-AKVGLEIVANIS-EGSDILSPLKAACRTTKSILDVVQ------------
---------SIESNQEGWNDLKRRIRKYISVLEDQVTVFEKYPPA---D-RAIDEAFSQP
LVHYIEYVNTLSLLH-----SIEECRFLETTH--DALIDL------LEKHRRG-TLNSFR
AFSKVKIDVDEIIKLNRDIDDRHTQFMP---------------SGGKVRTDLVY---DVC
SAF---------------------------------------------------------
---KVDAAIILQLPEVKFS-AS-SVHSTCL----KGTREDVLQIIWRWANDDTLEK----
-----
>CCA70408.1
-----------------------------------------MPAQKPSKSKKPDQT----
----------------------------M---------------SLPA-S------SSS-
--KKDQIYNT-VNVGLDVVANIA-EASDTLAPLKAACRTTKSILELIQ------------
---------AIDSNQEDWIDLIGRVKGYMSILEQQITLFQACPPE---DLRTVSEAFSRP
LIGYVE--------------------ALEDMH--DTVANL------TEKRNHR-KFRLFK
AFSKVKIDSGEILRLNVAVEDKHRQFMA---------------ALGVFTAFRIQ---AVE
RNTK-----GIKARLEAAKANVEDA-------N---------AEATK-------AVIET-
TRTDHDTSAILQLPMVAFV-AS-SIHSTCL----QGTREAVLQIIRGWAEDTASQK----
-----
>CCA70722.1
-------------------------------------------MSRSIKPKEVQGN----
----------------------------I---------------DSSR-SSSLAKPSTS-
--KKNQVAHT-TAAVLGVVADAS-EASDILAPLKAACRATKSILELMQ------------
---------AIESNQEEWVNLKGRLKEFMSAIEGQITLFETYPQR---E-RLVEEAFSRP
LIHYVE--------------------FLEKTH--DAVAER------IAKRSRS-KFGFLK
SFTKVKIDAGEIIRLNGSINDRHMQFME---------------ALALFTASHVQ---IVK
ENVQ-----VTKDTVEDTQVKVEI---------------------TKVNVEATKAHVEK-
IVTGVDASAILQLPMVAFV-AS-SVHRTCL----QGTREAVLQTIRVWAHDDKSPE----
-----
>CCA70723.1
-------------------------------------------MSRSVKPEKHHKA----
----------------------------D---------------NAPG-PSSSASPSTS-
--KKDQVYDT-LIVGLDVAANVA-EGSDILAPLKAACRATKSILEVMQ------------
---------AIENNQAEWTDLTRRLKEFMSALEGQIALFETYSLG---E-RVVDEAFRRP
ILHYVE--------------------FLEETH--DVVVNL------TTKRKRN-KFGVFK
SMTKAKVDAEEIHKLNRNIEDRHKQFME---------------ALAIFTAFHVQ---VVK
ENIN-----VTKNKVESTQINV----------------------------EATKAWVEK-
IVTGVDTSAILQLPMVAFN-AS-SVHSTCL----QGTREVVLRTICSWAEDEISQK----
-----
>CCA70732.1
---------------------------------------------MAEHRGNA--A----
----------------------------V---------------YQPY-SLSSAGSFPRD
ES---RVQRM-ATSSLNL-AKES-EGMDILSPLKEALKATTSILEGIQ------------
---------AIDDNQEEWNDLAQCLVQYMTAIENQVAYLEKYPEG---E-RAVDETLSRP
LTRYVE--------------------LLEDFH--GKITNH------RRRRS----RLAFT
AMTKVKLDAGVVRKFNHDVEHQHNQFM---------------------------------
------------------------------------------------------------
----IDINSILQLPMVAFV-AS-SVHRTCL----PGTRQAILQVISNWAAEDISRT----
-----
>CCA71123.1
------------------------------------------------------------
----------------------------M---------------NPQD-SSSSANLPSRK
RG---QVYNT-ASTGLDFVANVA-EASDILSPLKAACKATKSILDVLQ------------
---------TVEDNQEDWDDLTRRLEEYMFAIDNQIDSFEKYPAD---E-RVVDEAFRQP
LIHYVE--------------------SPQA---------------------AT-GMNFVN
PIRGLTVGAGPIKPLYCISYSSDRAEGR------------IHQGXXXX-XXXXP---MV-
--------------------------------------------------SKSCVWSHG-
SIFPVDTAAIFQLPMAAFV-AS-SVHAPCL----QGTRQAVLDKIRYWAVDDML------
-----
>CCA71244.1
------------------------------------------------------------
----------------------------M---------------DQPS-SSSSVRRSSRK
RG---RLYDG-AGQGLDVVANIS-EASDILSPLKAACRTTKSILDMIQ------------
---------AVDDNQEELNDITQRLEEYLAGIEDQIDSVEKYPPE---E-RAVDDAFSQP
LIHYVK--------------------LLEDFH--NMVANH------KHKRSH--GLGIFT
AVSKVKIDAGVIRKFNRDIEDRHRQFM---------------EQLGIFTALRVQ---VVD
RSIK-----TIKDGMQATKA----------------------------DMEATRANVET-
LLTDVEANAILQLPLVPFV-AS-SVHSTCL----QGTREAVLRTIYRWAEDDMSRE----
-----
>CCA71401.1
-----------------------------------------MSSGTSNQPSNA--T----
-------------------------------------------------QNSPGTSSAP-
--RRGQVNDT-AIVALEFVANIA-EASDKLSAVKAICRATKTVLEAVQ------------
---------AVDNNDQEWVDLMQRLKVYESAFKEKSDVLQQCPSD---V---VDDEFRRL
LDHYAK--------------------VLQKLH--TTVNNL------REERKG--RLKFWK
RIAQVKKDAGDIGKLNRDIEDGHRQLME---------------AVNLFIAHRVQ---AIE
QKVK------------------------------------------------------T-
LLTDSDANALFQLPMVASV-AS-SVHSTCL----EGTRTAVLQMIRRWADDNT-------
-----
>CCA71411.1
-----------------------------------------MPVQKTDIPKASHAP----
----------------------------T---------------GPSE-PSSLTQGSAS-
--RRNQVYDM-LSVGLGVAANVA-EGSDVLAPLKAASLTTKSILEVMQ------------
---------SVESNQEDWTNLKRRLKDYMSVVEEQITLFETYPPA---D-RVVDTAISQP
LIRYVE--------------------YLEVMH--DRVVNL------QEKRKRS-KLGFLK
AISKVKIDSGEIRQFNQDIEDQHRQFMG---------------ALNLFTALRVQ---AME
RN----------------------------------------------------------
-------MAILQLPAVAFI-AS-SVHTTCL----QGTRKAVLEAISEWAEDDKSDK----
-----
>CCA71423.1
-----------------------------------------MWSRKSKKPKKERVN----
----------------------------A---------------KPPR-P--SPQRASS-
--NKTQLYDT-ANITLDAVANLA-EASDVLAPLKAACRVTKSILDVKQ------------
---------AIDSNQEELTDLTGRLEGYISALEKQVDVFERYPPE---D-RAVDDAFRRP
FTEYVE------------------CRFLENRL--ALALQY------IEKRSQV-TRRSAA
AIRKVKIDAGVIQKFNRDIEDRHRQFMD---------------ALSTFTALRVQ---AIE
RNTK-----TILSDV---------------------------------------------
---QADASAILQLPIVAFA-AS-SVHTTCL----EGTREAVLETVWRWADDDTSEK----
-----
>CCA71458.1
------------------------------------------MSKWFKGKGKTSRS----
----------------------------KNTS------------TAPV--SQSNATTAST
SSGWEKTRDT-AIPILEFVSNIA-EASDILSSLKAACKATKQILEMTR------------
---------TMQNNKEDWERLTKRLQGHLESMNDLIAKLEADPER---N-RKTNESLQQL
LRDYAK--------------------KLDEIQ--KALTDE------ERARSR-----LWS
RARKMDMDAGNIREFHQDIDDCHQKLMT---------------ALAISSAVDIQ---TIK
GDT------------------------------------------------------KT-
LMKDVDAIAMTLLPVSLSISSS-TVHNGCN----PKTRVAVLNSIRIWGEGEFNE-----
-----
>CCA71643.1
-----------------------------------------MSARKAVRTGEHYDN----
----------------------------V---------------NLSE-SSYFTRGSSS-
--KRTQVYDT-VRIGLDVVANVA-EGSDILSPLKAACRTTKSILEVIQ------------
---------ALEDNQEGWTDLTRRLRGYMAGIEERIILFETYPLE---A-RAVDEAFSRP
FIRYIE--------------------FLKNMF--DTIVDL------KEKRSR--KLGVFK
SFRRVRIDAREIIKLNQDIEDKHRQFME---------------ALGFFTALRIQ---AIE
RDNR-----VINTNLEVT-----------------------------------RANVEA-
IVADADTFALLQLPSVAFV-AS-SVHRTCL----KGTREAVLETIQHWAKDQNSEK----
-----
>CCA72180.1
-----------------------------------------MSSRGSAQPNSS--T----
----------------------------T---------------NQPA-SSSSAVPSSRK
RA---RVYSV-ASTGFDILGNIS-EASDILSPLKAACRTSKSIIDVIQ------------
---------TADDNQDEWNELIQRLDGYMSAVQNQIDAFEKYPPE---E-RAVDDALSQS
LVEYVK--------------------LLGEFH--DKVDQH------KHKRSRT-GFGPLT
TISKIKLDPGDIRKFHRDLEDQHRQLM---------------EKLGFFAALRLQ---VIE
RNTK------------------------------------------------------V-
ILTEVDASAILQLPMVAFV-AS-SVHNPCL----QGTRQAVLETIWRWAEDDMSEK----
-----
>CCA72352.1
-----------------------------------------MSKSWFERKGKNPRS----
----------------------------KDTS------------NQPS--PQSNASNPST
SSRSDRVRDT-AIPILDLVANIS-EASDALASLKAACRATKQILEIAR------------
---------AVQNNKKDWKRLAGRLQGHLESMEGQITIFEEHPEK---N-HQVDDSLRQP
LLVYLD-----------------------EIQ--RAIEA--------QTRSR-----LLS
RAMKVDMDAGDIRDFHQDIDDCHQRLTA---------------ALAVSSSLHIQ---AVK
GDTE-----VLRADTQ-----------------------------------VIKEDTKT-
LLKDADLVIISQLPIVLST-SS-MIHNSCN----PGTREAVLDSIRRWGEGEFAE-----
-----
>CCA73057.1
-----------------------------------------MSSREH--TTFTNKT----
----------------------------L---------------NPQV-SSSSTGRPSH-
--KRTQAYNV-ASLGLDLVANVA-EASDILAPLKAACRATKTILDVML------------
---------SINDNHEDWINLAQRLKEYTSSLEEQVALFEADPLK---D-TVVNNPVRRP
LILYAE--------------------TLDKLY--ILVANL------KEKPSRS-KFGFLR
AISKVKIDAGEIRRLNQEIEDRHRQFMN---------------ALGLFTALHVQ---TIE
QNTK-----T------------------------------------------TKANVET-
LLTDVDANAILQLPMVAFA-AS-SVHTPCL----QGTRQAVLEAIWRWAADDMSDK----
-----
>CCA73374.1
-----------------------------------------MSTQRSDRTNKWYRS----
----------------------------V---------------NSSR-YSSIAEVSSS-
--KKHQVYDT-VNVGLDVVANVT-EGSDILAPLKAACKTAKSVLEIMR------------
---------TIESNQEEWTDLTRRLEEYIIALEEQIALIEKYPPE---D-RAIHEAIKRP
LTHYIE--------------------LLKGMQ--QTVDNL------QEKRSRR-KFGLFK
SMSKVRTDAEEIRRFNRDIEDRHRQLIS---------------ALTLFIALRIQ---AME
ET----------------------------------------------------------
-----SKASMEKIKAEDFA-AS-SVHSPCM----EGTRETVLEMIRHWALDERSDK----
-----
>CCA73512.1
-----------------------------------------MSARKSDKPKKLLTT----
----------------------------V---------------NSSG-YPYPGRSSSS-
--KRDPVYDT-ANTVLDVVANIA-EGSDILAPLKAACRTTKAILETIQ------------
---------GIENNQEEWTDLVRRLKEYMSALEKQIAIFESYPQE---D-RAVDKAFRQP
LIHYVK--------------------YLEGIH--DMAIEL------NQKRN-R-KLGFLK
AFSKVKVDAEQIRKLNRDMEDQHSQFM---------------EALALFTGMHVQ---AIK
R-----------------------------------------------------------
---TVNASTILQLPTITFV-AS-SVHNTCL----DGTRKDVLQMIWDWADRDSSEK----
-----
>CCA73885.1
-----------------------------------------MSTHKSSKSKKRHRN----
----------------------------V---------------NSSA-SSSSIQAQTR-
--QRAQVYDM-ANIVLDVTANIA-EGSDILAPLKAVCRATKSILEVMR------------
---------AIESNKEEWIDLTRRLKEYMSTFEEQIASFETYSQA---E-RVIGEALNRP
LNHYIE--------------------LLRDIH--STVVDL------REKRSRS-KLSLLK
GFSRVKVDSEEIRKLNRDVEDRHRQLMS---------------ALGLFTASRVQ---AIE
RS----------------------------------------------------------
-------VAILQLPTVAFV-AS-SVHRLCL----EGTREAVLQTIWNWANDSASDK----
-----
>CCA73887.1
-----------------------------------------MSASKSAKPNKQHGN----
----------------------------A---------------NPAR-PSS---SASN-
--RRDQVYDT-FNVALDVTANIA-EGSDILAPLKAVCRATKSILEVMQ------------
---------AIESNKEEWADLTRRLTEYISTFEEQITLLESYPQS---G-RPISKAFTRH
LERYVE--------------------LLKDIH--STVVNL------REKRSRS-KLSLLT
GFSKFKIDVEEIRKFNRDIEDRHRQLMS---------------ALSIFIAAHVQ---ALE
RNAD--------------------------------------------------------
------ASTILQLPTVAFI-AS-SVHRTCL----NGTREAVLQMIGRWANDTTSEK----
-----
>CCA73972.2
------------------------------------------------------------
----------------------------M---------------NHQD-ASQSAGTSSR-
--KRARLHYT-AATSLDVIANIA-DATDILSPLKAACRTTRSILEVIQ------------
---------ADDDNKEEYIGLIERLEGYMSAVEDQIDLFEQYPPE---D-RAVDEAFSRP
LIRYVR--------------------L--------------------------------G
ALTAIKLDAEVIRKFHRDIEDKHRQFMG---------------QITSFTAFRVQ---AIE
RNIT-----ATREEVQ--------------------------------------------
--TIEQNAAILQLPMVAFV-AS-SVHNTCL----QGTRQAVLQTIADWAE----------
-----
>CCA74042.1
---------------------------------------MNVARKLKSKLERAFHGSSSR
SSSISESTPSISPSAPDSTPPSVAPRSEEGIL-------------DQQ-ATGFGPSAAEE
KARW---IDR-AILFLSITQSVA-EGSDLLGPLKTACGATITLLESIN------------
---------ASAANQDAWRQLVGSIKRHQRAFIQQLGRLEIDLT-----APGGNPELVKA
ISDYQG--------------------VLAKVL--GDVFEQSSITEEDIRGAKNSLRSLAA
RIATAELESGAITSLYEELNEAKSHLMI---------------ALQLYVSSETT---ETK
EILG-----NVQNLL---------------------------------------------
--------VNSAVVTVNLR-HG-NQHDRCL----EGTRVAILSQLEQWGRDYDSQQ----
-----
>CCA74228.1
-----------------------------------------MSSRKATPRIKF--A----
----------------------------I---------------YPPD-TSPSAKSSLRK
RGQTDNTINT-AGTVLNLAADLS-EASDILSPLKAACKATKTILDAIQ------------
---------AVKDNQEEWSDLTERLEEYMLGIERQIDSFEKYPAE---D-RVVDEAFRQP
LIHYVE--------------------LLEDIY--STVTNS------REKRTRS-TLSFFK
AFTKVKMDAEILRKFNRDIEDGNRQLL---------------EQLGLFTAYRIQ---VIE
KNTQ-----ATKADLEVTKANVELT-------KVN-------MESTKADVQVTKVKVET-
ILSDVDANAILQLPMVTFA-AS-SVHNTCL----QGTRQAVLQEIDSWAKHAESQW----
-----
>CCA74240.1
-----------------------------------------MSAETALNSKKQRGV----
----------------------------M---------------NPSA-STSFAPASSS-
--KRNQVYDI-VNISLDVAANIA-EGSDVLSPLKAACRTTKSILEVIQ------------
---------ATENNQEEWNKLGLRLKEYMSALEDQVALFETYHGD---G--AVDKAFSQP
LIHYVE--------------------FLEIMY--DTVVDL------KKKRS---KTGIFT
AFRKVKIDAGEILKLSRDIKDRHRQFM---------------EALGLCTGIHVQ---AIK
RDIK-----VTKGDMEVTKA--------------NVETI---------------------
-LTEVDTAAILQLPIVAFV-PS-SVHRTCL----EGTRKAVLQTIWQWADDKTSEK----
-----
>CCA74248.1
------------------------------------------------------------
------------------------------------------------------MSAPN-
-SVSLKVYDG-IGVGLDVVANIA-EASDILAPLKAACRTARTILGVVQ------------
---------AMENNKEEWTNLTLRLKDYMISLEKRVACLDKCPPE---D-RAADEKLIQP
LTHYVE--------------------FLETMH--DRVVDL------RAKHSGS-KVGFFK
RIRDVKADAEEIRKLNRDIEDKHSQFM---------------EALEHLTALSVQ---VIM
RDTK-----VTKSNVEINKTNMEVT-------KATVETTK--------------ANVET-
ILTDVDASAILQLPTVAFV-AS-SIHNTCM----KGTREAVLETIQRWAEDDTSDK----
-----
>CCA74344.1
-----------------------------------------MSKLWPKGKGKTPRS----
----------------------------KDTN------------NSAA--SQSDTSRAST
STGWEKARDT-AIPILELVANIS-EGSDVLASLKAACKATKQILEMAR------------
---------AIQNNKEDWRRLAQRLQGHLESMEDQITIFEGYPEE---K-RKVDDSLRQP
LLAYVR--------------------KLDGIQ--KAVEA--------RTRSR-----LLS
RATKVDMDAGDIRDFHQDIDDCHQRLTT---------------ALAVSSALYLQ---AVK
GDTE-----ALRGDTK-----------------------------------DIKEGGKT-
LLRDVDVIAMAQLPVILST-SS-TVHTRCN----PGTRVAVLDSIRRWGEGEFTE-----
-----
>CCA71456.1
-----------------------------------------MSKSWFKRKGKNPHP----
----------------------------KYSG------------GTTI--SQSNTSTAST
GGGWEKTRDI-AIPFLEFVANIS-EASDVLAPLKAACSATKKVLET--------------
----------IRNNKEDWSHLSQRLQGHLESMEDQITVFEGYPEE---S-RKADDSLRQP
LLAYVR--------------------KLEEMQ--NAVEG--------RTRSR-----LLS
RATKVDIDAGDIQKFHKDIDDCHQRLTA---------------ALAVTSALHIQ---VIK
GDTE-----ALKEDAQ-----------------------------------TIKKGTKA-
LLNDVDVVAIFQLPVILST-SS-TVHDCCK----PGTRVAVLDNIRHWGEGEFSE-----
-----
>CCA71457.1
-----------------------------------------MSKLWPKGQGKTTRS----
----------------------------KDTS------------NPSV--SQSNTSPAST
STGWEKARDT-AIPILELVANIS-EGSDVLASLKAACKATKQILEMAR------------
---------AIQNNKEDWKRLAERLQSHLESMENQITIFEGYSEE---S-RKVDDSLRQP
LLAYVR--------------------KLDGIQ--KAVEA--------RTRSR-----LLS
RGLKVDMDAGDIRDFHQDINDCHQRLTA---------------ALAVSSAFHIQ---VVK
GDTE-----ALRGDAQ-----------------------------------VIKEDAKT-
LLRDADLVIISQLPMVIA--SS-AVHNVCN----PGTRQVVLDSIRVWGEGAFAE-----
-----
>CCA74972.1
-----------------------------------------MSKLWPKGKGKTTRS----
----------------------------KDTS------------NPSV--SQSNTSPAST
STGWEKARDT-AIPILELVANIS-EGSDVLASLKAACKATKQILEMAR------------
---------AIQNNKDNWGRLAERLQGHLESMENQITIFEGYPEE---S-RKVDDSLRQP
LLAYVR--------------------KLDGIQ--KAVEA--------RTRSR-----LLF
RATKVDMDAGDIRDFHQDIDDCHQRLMT---------------ALAVSSSFHIQ---IVK
GDTK-----F------------------------------------------IKEDART-
LLKDADLVIISQLPTVLST-SV-IVHNRCN----PGTRVAVLSSIRRWGEGEFAE-----
-----
>CCA74347.1
-----------------------------------------------MPPQTS--T----
----------------------------K---------------PNQG-LSTAAERSSR-
--KRDQVQNA-ASIALDVVANVA-EASDILAPLKAACKTTKSIIDVKQ------------
---------TIDDNQGDWNDL--------------------YPPE---D-RAVDEAFSQP
LVRYVE--------------------LLEDIH--CAIVND------AHKRRRT-SRSAFT
AIGNVRIDAGMILKFNQEIEDRHRQFTA---------------ALDLFIGHRVQ---VIE
RNTK-----ATKS-----------------------------------------------
---DVDASFIFQLPMVAFV-PS-SVHTTCL----QGTRQAVLQTIRNWAEDDTSDK----
-----
>CCA74370.1
------------MSSARSVAWRV-----ADIDYILEPSTSAMSSTNSTQPIDS--T----
----------------------------I---------------DPPG-SSSFANRSSRK
RG---QAFDV-ASTGLNLLASIS-EATDVLSPLKAICKSTGLILEVIQ------------
---------AVDDNQEGWDELRRRLEEYMVAVKNQIDVFESYPPE---A-IAVDDAFKQP
LIRYIK--------------------RLEEFH--KAVTRY------EHKRRPS-GFGAFA
AASKIKMDVDMIKKFNRDIEDCHRQLS---------------EQLNLFVAHRIE---GVD
RNIK-----AIKANGEVTT--------------AN-------MEMIKANFEVTKAKVEK-
ILSEVDASAILQLPMVAFA-AA-SVHRTCL----QGTRQAVLQTIWNWTEHSISQK----
-----
>CCA74920.1
-----------------------------------------MSR---NPAKAE--I----
----------------------------K---------------FLQY-SSNTRTRLSRK
RG---QEYDA-AS-IGNITGNAS-EPSDIVSTANAAQIAMESIIETLR------------
---------TIRDNQVQCTAITRRLEGYKSAIRNYMGSLGNSHLE---E-PGITEPFRGP
LARYIK--------------------FLDDFH--RMLVNL------QHKRPR---YALIL
RIRKVKVDTEELRKFSQDIEPLHKQFM---------------DTLDLCIASLTR---TLE
HSHA-----PTKN-------------------------------------------ASV-
NDPQEDAAAILQLPTIGFV-AS-SVHNTCL----KGTREAVLQTIWKWAEDDAE------
-----
>CCA75040.1
-----------------------------------------MSARQWDKPKKRIRV----
----------------------------A---------------HQYR-SRRFTQNPSI-
--NWDQEYNPLFDTGDGVPESEI-VALDVIFALNTSYQTIGSILEIVQ------------
---------TAKNNEDEWKTLIQCLKESMSSLGERIALFEMHPPE---N-RTADDTFSEP
FIDYIE--------------------LLEDMH--DIVVDL------KDKPSHS-DLGHFK
VFGEPKFDAEEVHRLNMSLEYRHRKFM---------------EALGLFTLLRVK---GIE
KSTN-----STNPDVETTETSVKAT-------K---------------------RNTER-
IITDADSTTILLLPTVESV-AS-SVHRSCL----PGTRQAVLQTLWQWADDDT-------
-----
>CCA75075.1
---------------------------------------MDVARGLKSRLKQKFRAREAQ
DGSESSLEPPATTTLPDATAPNVALQSDKEII-------------NKQ-SDGSRSPVVEE
NSKW---IDR-GILFLNVAQGIS-ESSDLLAPLKAACGATITLLESIN------------
---------SSTANQDAWSHLVTSIKRHQRALIQQLGRLEMDKA-----TLGNASQLMQL
IEDYQRRVD-----SSRGDVSDALFRVLAQIL--GEVFKESSVTEEDIHGTKLGLRRLMT
RIGTVELEAGAIASLYEQLKEANSHLMT---------------ALQLYVASETT---ETK
EMLG-----NVQSLL---------------------------------------------
--------MNSTVVTVNLR-HG-NQHDRCL----EGTRVAILSQLEQWGRDLDSQH----
-----
>CCA75144.1
-----------------------------------------MSS--NRRPTTG--I----
----------------------------G---------------GVNE-SPTADAYSSRK
RG---SVYGL-SGVPLDVLASPS-EASDMLSPLRAANRLIESILEAIQ------------
---------EINDNEPEWTELAHHLEGYWSDIENRIESFKDYSSE---Q-RAIDDAFRRP
FTVYVE--------------------FLKDLH--VKIANL------RHKRRA--PVDLFT
KRRRMKIDPELVFEFGRNIDDQHGKFM---------------EAISLYTPHCFH---PLK
ECLN-----NTK------------------------------------------SKAMN-
NLTQGEASAILQLPMAAFS-VS-SVHRTCL----QGTREAVLQTIWRWARDDSAEK----
-----
>CCA75380.1
-----------------------------------------MSTRKSNKPKQAPKS----
----------------------------G---------------NSSP-SSSVPQSPSN-
--KKQRLIDT-VNLGLEVVATIS-EGSDVLAPLKAASKTTKLILETIQ------------
---------AIENNQEEWTDLRKRLRGYLSTLEKQITLFESYPRE---D-RAVDKAFSQP
LIDHVE--------------------FMEEMH--DKIVHL------KEKHNGS-KLGFFK
ALSKVKVDAGEIHKLNRDIEDQHRQFM---------------EALGVFTALRVQ---ALE
N-----------------------------------------------------------
---KINASTILQLPAVAFV-AS-SVHSTCL----EGTRKDVLQMICDWAENDSSEK----
-----
>CCA75485.1
-----------------------------------------MSDPISSKPKKQRKN----
----------------------------I---------------DSLA--SSSSAQGSS-
--KRVQMYNA-VTIGLTVGASIA-EASDILAPLKAACLTTKTILEAIY------------
------------SNQEGWTDLMRRLKEYMSALEEQIILFETYPQD---T-RAVDEAFRQP
LIHYVE--------------------FLETVH--DMVIDL------KEKRSRK-NFGLFK
AFTKVKINAGEILKMNRDIEDRHRQLMQ---------------ALGIFTALRVQ---VVD
KTTK-----AAEVKLDVTNAHVEAT-------RATVDTTKATVDV-------TNANVEV-
-----------------IL-TD-EFGRTCNPSAPNGRIRRIFSPQYMFRRNLPGSSQDNL
AIGRR
>CCA75727.1
-----------------------------------------MSEKRPDKAKKSRKT----
----------------------------A---------------SRPEPPSVDQASSST-
--KRAQVQDT-AIFSLGLLANIS-EGSDILSPLKAACLATKSILEAAQ------------
---------AIDNNQEEWNDLKRRLVEQSSTLEEQLTLFTASPLE---D-GTIDSAISRA
LVNYGEYVDHSTERL-----WADRVRSLKDMH--DMVDNL------QKKRSGS-KLGFLK
AFINGKVDVGEILKLNRDIEHSHRLFMVRALLVLFKRSPQMQDALSVYTSLRLR---TIE
ETTK-----AT------------------------------------------SANVET-
IL--TDGKLELGLPTSTFI-PS-SVHRTCL----NGTREAVLQTIWEWAKDDASEN----
-----
>CCA75830.1
-----------------------------------------MSSRKSDKSKKSHNI----
----------------------------V---------------NISG-SSSSAHRSTS-
--KKEQGYGT-INTGLDIVANIA-EASDILAPLKAACRTTKSILEVVQ------------
---------AIESNQEEWTDLTRRLKEYMSALEERTALFETYPLG---D-RAVDEVFSRP
LIHYVE--------------------FLEDMH--DMVVDL------RAKRSRN-KLGFLN
AFSKVKIDAGEIRKLNREIEDRHRLFME---------------ALGVFTALRVQ---VVE
RNTE-----ATRA------------------------------------------NVEA-
ILTEVDAAAILQLPTVAFV-AS-SVHRTCL----KGTREAVLQMIREWAHDDTSDK----
-----
>CCA70407.1
-----------------------------------------MSAQSSSQSKKPHKT----
----------------------------M---------------GSSG-S------SSS-
--KKAQRYNT-VNFGLDVVANVA-EGSDILAPLKAACRTTKSIVEVMQ------------
---------GIENNREDWIDLIRRVKDYMSVLEEQIALFETYPPK---D-RTVNEAFSRP
FIGYVE--------------------ALEDIH--DTVVNL------TEKRNHR-KFSFFK
AFSKVKIDSGEIRRLNVAVEDRHRQFMA---------------ALDVFTAFRIQ---IVE
RNTK-----DIEAHLEATKANVEDT-------K---------AEATRANVEVIKANIET-
TRTDHEASAILQLPMVQFV-AS-SIHSTCL----QGTREAVLQIIRGWAEDAASQK----
-----
>CCA75243.2
-----------------------------------------MSTQR---TTKNSII----
----------------------------S---------------NSSG-SSTFEQRTTS-
--KKDQVYDA-INLGLDVVANTA-EGSDILAPLKAACRTTKSILEVVQ------------
---------AIENNREEWSDLTRRLKEYMSTLEEQIALFETYSPA---D-RGVNEAFSRP
LIHYVE--------------------FLETMH--DTVVGL------KEKRRRS-RLGLLK
AFSRVKIDTEEIRKLNREIDDKHKQFMA---------------ALNLFTALRVQ---AIE
WN----------------------------------------------------------
-------IAILQLPAVAFV-AA-SVHTTCL----QGTRRAVLQTISDWAEDKVSDK----
-----
>CCA76115.1
-----------------------------------------MSGQTTVKTKTEHRT----
----------------------------L---------------NLSL-SPSLTQRPSS-
--TVDQVYDT-VAVGLDLVASIA-DGSDILAPLAAACRIMKSILEVVQ------------
---------AIENNQGEWTDLAGRLKGYMSALEERITLFETYPPP---E-RVVDKAFSQP
LSHYVD--------------------FLETMH--DAVVEL------KAKRGRS-RFGFME
AFSKVKIDAAEIKKLNRDIEDRHRQFME---------------ALSLFTALHIQ---AIE
RNTN-----FTKGDVEITKNNVEI---------------------TKANVEVTKAAVET-
VLTDVDASVILQLPMVAFD-AS-SVHSTCQ----KGTRKAVLQTIQQWASDDTSGN----
-----
>CCA75993.1
-----------------------------------------MSARKSDKARKPHTG----
----------------------------I---------------SLSG-SSSFARGSPS-
--RREKLYDT-TNIGLDVVANIA-EGSDILAPLKAACRTTKSILEVIQ------------
---------ATENNREEWNNLTERLKGYMSALEEQLSVFETYPPE---H-RAVDKAFISP
LIGYIE--------------------FLEDMH--DVVVNM------KQKRSHS-KLGFLK
AFTKVKLDAGEILKFSQGIDDRHKQFMG---------------ALSLFTALHVQ---DIE
RDAK------------------------------------------------------A-
ILKKLDESAILQLPLASFV-AS-SVHTTCL----EGTRQAVLQTISHWAEDDVSDK----
-----
>CCA76159.1
-----------------------------------------MS-KSWF------EGKGRN
PRSK-----------------------DTSK---------------QS-GSQSNASNPST
SSRSDKVRDT-AIPILELVANIS-EGSDALASLKAACRATKQILEITR------------
---------AVRNNKEDWKRLSERLQGHLESMESQVIRFGEYPEEN----RKVDDTLLQP
LLVYVR--------------------QVIFDNFIATLMIV------IKDLQY-GPHGSL-
-------------------ALLLTRSQD---------------ALAVSSLLHIQ---AVK
GDTE-----ALIAGTQGI-------------------------------KED-----AKT
LLKDADLVIISQLPIVLST-SL-MVHNRCN----PGTRETVLDSIRRWGHGEFSE-----
-----
>CCA76170.1
---------------------------------------MRAFSKLVGKSKKSQAN----
----------------------------KEDL------------PRYS-ASSLQEDPSL-
--KGDKLMDT-ANIFLEFTANIA-EASDVLGPLKAACKATQTVIGIIQ------------
---------GVKNNREDWSEIIQRLQDYLSAIEEQITLLKGENT----S-GPLDEAFSRP
LTRYVK--------------------HLEDLH--KRIVDR------TEQQRSK-SLGRFA
EISTIKIDAGDIQKFNRDIEAQHRQFMD---------------ALNVYTANRVQ---VIQ
HDTE-----TIKHDTKT-----------------------------------IKRDMET-
MLTEADYNTILQMPMVASA-AS-SVHNACL----KGTRQAVLQEIWRWAGEETSET----
-----
>CCA76243.1
-----------------------------------------MSASSSSKPSKQRKN----
----------------------------V---------------DSLA--SSSSAQGSS-
--KKAQMYNT-VNVGLTVGASIA-EVSDILAPLKAACLTTKTILEVAQ------------
----------ANSNQEEWTDLVQRLKRYMSALEERTTLFETYPQE---E-RVVDEAFRRP
LIHYVE--------------------FLETMH--DMVVDL------KEKRSRK-KLGLFK
AFSKVKADAGEILKMNQDIEDQHRQFME---------------ALGVFTALRVQ---VVD
KTTK-----ATEVKLDVTKSCVEAT-------KTTADATKTTVDATKATVDATKTDVET-
LLTDVDANAILQLPTVAFV-AS-SVHNPCL----QGTREAVLNTIWQWADDDTSDK----
-----
>CCA76287.1
-----------------------------------------MATLEPGKAKKSSES----
----------------------------A---------------NPSP-SSSIAESSSS-
--KKQQVYNT-VNAGLDVMANVA-EGSDILAPLKAACKTTQSILGG--------------
----------IETNKEGWTDLRGRLEQFNNEMEKQITLIEAHPVA---D-RAIRKTVQQP
LTDYLE--------------------FLKGIQ--LRIADL------QGTK-RK-KLGLFK
AFSKVKIDAGEIRKFNLDIEDRHRQLMN---------------ALAVLTTLRIQ---ALE
ETSK--------------------------------------------------ANMEK-
AKADADAAVILQLPTVDFV-AS-SVHRACL----KGTREAVLQMIWDWANNEQSDK----
-----
>CCA76444.1
-----------------------------------------MSEKRPDKGKKSRKA----
----------------------------A---------------SRPEPPSVG-QGSSI-
--KRAQVQDT-AIISLGLLANIS-EGSDILSPLRAACLATKSILEAAQ------------
---------AIDNNQEEWNDLTRRLIEQKSTLDEQITLFTASPLE---D-GTIDSAISWA
LANYGK--------------------SLKNIY--DMVDNL------RKKRSGS-RLSFLK
ALVNVKIDAREILRLNQNIEHSHRQFMD---------------ALSVYNSLHLQ---AIQ
KTTK-----TT------------------------------------------ITNVEA-
ILKDVDNAAILQLPTSTFI-AS-SVHRTCM----NGTREAVLQTIWQWAKDYASKK----
-----
>CCA76447.1
-----------------------------------------MSTQKPAKAKKSHKS----
----------------------------A---------------NTSQ-SSSVAEGSSS-
--KKQQVYDT-VNVGLDVIANVS-EGSDILAPLKAACKTTKSILDVMQ------------
---------AIDSNQEDWKDLTQRLGEYKTALEEQTALIGKYPIA---D-KDVYEALNQP
LARYME--------------------LLKGMQ--TMVVNL------QEKRKQS-KLGVFK
AFSKVKVDAGEIRRFNRDIEDRHRQLMS---------------ALTLFIALLNS---QAD
------------------------------------------------------------
------STAILQLPTVDFV-AS-SVHSRCL----EGTREAVLKMIWDWANGDASDK----
-----
>CCA76463.1
---------------------------------------MSTRETPKSKKQNV--T----
----------------------------V---------------NPSA-SSSASQRSTRR
KD---QVYDP-VNIGLDVVANIA-EGSDILAPLKAACRTTKSILELIQ------------
---------GVDHNQEDWTDLARRLEEYLSGIENQIDAFEKYPPE---E-RDVDEAFSQP
LIHYVK--------------------LLEGIH--EVVARC------RHKRSRT-GLGAFT
AISKVKIDVEEIRKFNRNIEDHHRQLI---------------EQLTLFSAYRVQ---TIE
RKIT-----DAK------------------------------------------AKVEM-
ILSDVDASAILQLPMVSFV-AS-SVHHTCL----QGTRQAVLETIWQWANDDMSQK----
-----
>CCA76475.1
-----------------------------------------MSTQKSTKRKKQRGT----
----------------------------V---------------NSSG--SPPVPRPTN-
--KNRQVYDM-VNVGLDIAANIA-EGSEILAPLKAACRTTKSILEAT-------------
-----------ENNQEEWTELTARVNGYMSTIEEQIALFETYPPE---D-MAINEAFKRP
LVHYVK--------------------CLEDMH--DKVVNL------KEKRRLD-KHAFSK
AIIKVKIDAEEILKLNRDIEDRHSQFM---------------GALGLFAALRIQ---SVE
RNTK-----VIKADVEATKA--------------NVEIVL--------------------
--TDVDSAAILQLPTAAFV-AS-SVHRTCL----TGTRDAVLQTIYRWADDATSDK----
-----
>CCA77923.1
-------------MCLAHSRWLE--VASTDAVQILELSTSTMSTQKSAKDKKWHRF----
----------------------------M---------------NLFG--SSSSHPPTS-
--KKRQVYNT-VNVGLDIVANIA-EGSDVLAPLKAACRTTKSILEAT-------------
-----------EDNQEEWAELTGRVKGYMSTVEEQIALFEAYPPE---D-VAVNEAFSQP
LAHYVK--------------------CLEDMH--DKVINL------KEKRSLN-KHAFSK
AIIKVKIDAEEILKLNRDIEDRHGQFMVRASSVLITSSLKTQGALGLFTALRVQ---SVE
QNTK-----FIKAGVEATKA--------------NVETVL--------------ANVET-
VLTDADSAAILQLPTVAFV-AS-SVHRACL----TGTREAVLQSIWHWASDVTSDK----
-----
>CCA76476.1
-------------------------------------------MSWFKGKEKAPRS----
----------------------------KDAS------------NPSV--SQSDTSPAST
STGWEKARDT-AIPILELVANIA-EGSDALASLKAACKATKQILEMTR------------
---------AIQNNKKDWRRLAERFQGHLESMEHQITIFEGYPEE---K-RQADNSLRDP
LLAYVRQVLCFSPMDS----TYTTNRKLDEIQ--KAVEA--------RTRSR-----LLS
RATKVDMDAGDIQDFHQDIDDCHQRLTA---------------ALAVSTSLHVQ---AVK
GDTE-----ALKGDTQ-----------------------------------LIKEDAKT-
LLKDVDMIAIAQLPIVLST-SS-MVHNPCN----PGTRVAVLDTIRRWGEGEFSE-----
-----
>CCA76677.1
------------------------------------------------------------
----------------------------M---------------NPPG-SSSSTAPPSRK
RG---QVYNA-ASVGLDFLGNIA-EGSDILSPLKAACRATNSVLNVIQ------------
---------AIDDNQEEWDEITRRLDQYMSSMENQIDSFEKYPPE---D-RKVDEAFSRP
LVHYVE--------------------TLEDFC--RLVENH------RHKRSRS-GFGTLT
EIRKVKIDAGAIRKFNRDIEDLHRLLM---------------EALGSFTAFRVQ---VIE
RNTG-----TTK------------------------------------------AKLNT-
ILTDLDASAILQLPMVAFV-AS-SVHNTCL----QGTRQAVLQTIWNWAEDDMSDK----
-----
>CCA73897.1
------------------------------------------------------------
----------------------------M---------------NLPG-SSSSAATPSRK
RG---QVYNA-ASVGLDFLGNIS-EGSDILSPLKAASRAIKSILDVIQ------------
---------AIDDNREEWDEITRRLDRYMTSMENQIDSFEKYPPE---D-RKVDEAFSRP
LIHYVE--------------------VLEEFD--RVVTSH------MHKRSRC-RVGVLT
EIRKVKVDAGLIRHFNRDIEDLHRQFM---------------EALSSFTAFRIQ---AIE
RKVG------------------------------------------------------R-
ILTDDDASAILQLPMVAFV-AS-SVHSTCL----QGTRQAVLQTIWNWAEDDMSDK----
-----
>CCA76730.1
STKSLHDCQGHLVKPAAQLRWLG-----SRLASAKLILDPSTSLSQVNCPRNA--T----
----------------------------M---------------NPPG-SSSSTAPSSRK
RG---QVYNA-ASVGLDFLGNIS-EGSDILSPLKAACRATNSVLNVIQ------------
---------AINDNQEEWDEITRRLDQYMSSMENQIDSFEKYPPE---D-RKVDEAFSRP
LVHYVE--------------------LVEN---------H------RHKRSRS-GFGTLT
EIRKVKIDAGVIRNFNRDIEDLHRQFM---------------EALSSFTAFRIQ---AIE
RKME--------------------------------------------------------
----------RILTDVAFV-AS-SVHNTCL----QGTREAVLQTIWRWAEDDMSDK----
-----
>CCA77276.1
-----------------------------------------MRFKLFKRNKKSHAK----
----------------------------QDDL------------PGSS-SSSVREGPSR-
--RGAKVADT-TNVFLDFMANIA-EASDILSPLKAACRATKTVLDTVQ------------
---------GIKSNQEAWLDLIQRIKDYLSALEQQITLFERNPPEDI-D-GPFDKAFSQP
LIRYVQ--------------------LLEDLH--DKIVDS------REKQSGK-VVGGLA
AIGTIKIDAGDIQKYSQELEDRHRQFMD---------------ALNVYTALGVR---DIK
------------------------------------------------------RKVDT-
ILTEADSAAILQLPMVVSV-AS-SVHNTCL----KGTREAVLETISQWADDDSSRKP---
-----
>CCA76532.1
-----------------------------------------MRFKLFKSNKKSHAK----
----------------------------KDDL------------PRSS-SSSTQEGPSR-
--RGDKVADA-ANVFVDFMANIA-EASDILSPLKAACRATKTILDTVQ------------
---------GIKSNQEAWLDLIQRIKDYLSALEEQITLFERNPPEDI-D-GPFDEAFSQP
LIRYVK--------------------LLEDLH--DKIVDS------RGKHSSK-VIGGLS
AIGAIKIDAGDIQKYNKKLEDRHGQFMVRASPAIYMILRYIKDALNMYTAHGVR---AIQ
NH------------TKD-----------------------------------IKRKVDI-
ILTEADYATIQQLPMVASA-AS-SVHNTCL----KGTRQAVLETIWRWAANKESPK----
-----
>CCA76661.1
-----------------------------------------MRFNLFKSNKKSHAQ----
----------------------------QDDL------------PRSS-SSSNQEGPSR-
--RGAKVADA-ANVFLDSMANIA-EASDVLSPLKAACRATKTVLDTVQ------------
---------SVKSNQEAWLDLIHRIKDYLSALEQQITLFERNRPEDI-D-GPFDEAFSQP
LIRYVQ--------------------LLEDLH--DKIVDS------RGKQSGK-VVGGLA
AIGTIKIDAVDIQKYNQEIEDRHRQFLVRASSAIYLILRYIKDALNVYTAHGVR---GIQ
HH------------TKD-----------------------------------IKRKVDT-
ILTEVDSVAILQLPMVVSV-AS-SVHNTCL----KGTREAVLETISQWADDDSSRK----
-----
>CCA77776.1
----------------------M--ESGIGADHILEPTTFTMSTQKSTKHKKQHLP----
----------------------------V---------------DSSG--SSSAQRPTG-
--KKRQVYDT-LNVGLDVVANIA-EGSDVLAPLKAACRTTKSILEVAT------------
-----------EINKEEWIDLAGRLKEYMSALEKQITLLEAYPEE---D-IAVNEAFRQP
LIHYVE--------------------FLENMH--DTIVDL------KEKRNRS-KLSIFK
AFSKMKIDAEEILKLNRDIEDRHRQFM---------------EALSLFTALRIQ---NVE
RNTK-----AT-------KA--------------NVETI---------------------
-LTDIDAHAILQLPVVAFV-AS-SVHSPCL----KGTREAVLQTIYRWADDDTSDKP---
-----
>CCA77814.1
-----------------------------------------MSSQKSTKPKKQLRI----
----------------------------T---------------NPSG-SSSFKGESSS-
--KRDQVYNT-VNVGLDVVANIA-EGSDILGPLKAACRATKSVLDVVQ------------
---------AIESNKEEWTDLTRRLKSYMSTLEERIDLFEGYPLK---D-RAVDEAFSQP
LIHYVEYVYSSCLVQ-----YAEQCRFLESMH--DTVVEI------QEKRSRN-RLGFLK
SFSKVKIDAGEIRKLNRDIEDGHRQFME---------------ALSHFTALRIQ---AVE
QNTK------------------------------------------------------V-
ILTAVDASAILQLPTVAFV-AS-SLHSTCL----KGTREAVLQTIWRWADDDTSDK----
-----
>CCA77942.1
-----------------------------------------MSFQRPKM---S--T----
----------------------------S---------------ATPG-ASASPENSSR-
--KRKQAYNV-ASLGTDLVANVA-EASDILAPLKAACRATKSIIDVIQ------------
---------AIDDNQEEWSDLVQRLEEYMSAIQDQIDLFEDYPAE---D-RAVDKAFSQP
LIRYVE--------------------FLESLY--TTAVNH------RGEQSRG-SRGAFT
AISKTRLDAGMIHKLNLDIEDRHRQFME---------------ALTVFTALRIQ---AIE
RNTK-----ATKSKVGT-------------------------------------------
ILTDVDANAILQLPMAAFV-AS-SVHGTCM----QGTRESVLQTIMYWAEDDSREK----
-----
>CCA68914.1
-----------------------------------------MSTLKSKRAKKPRPT----
----------------------------G---------------KAPG-SSSSAQSSSS-
--KKAQVYDT-VNVGLDFVANLS-EASDVLAPLKAACRATKSILDVKQ------------
---------AIDSNKEDLNDLIARLEGYMSSIEKQVDLFERYSPE---E-RIVEEAFSQP
FIRYVK--------------------FLEDLS--AKVLNY------VEKRSQT-TRGRAT
QVRKVKIDAETIRRFSREVDDRHRQFME---------------ALNIFTTLRIQ---SIE
RSTK-----DTK------------------------------------------VNVEK-
SLTDNDATAILQLPMVAFV-PS-SIHNTCM----QGTREAVLQMIWHWASDDISDK----
-----
>CCA75328.1
-----------------------------------------MSSLKSKKAKKLDQS----
----------------------------V---------------NLQG-LSSSGQRSSS-
--TRSQVYDV-TNIGLDIVANIS-EASDILAPLKAACRTTKSILEVRQ------------
---------AVDDNREEWSTLVTRLQGYMSKIEGQIALFETYPHE---D-RVVDEAFSRP
LVCYVE--------------------ILENIL--SAVTSH------TEKRSHP-FSTWFR
DERKVKVDMETIRKLNRDIEDGHRHFME---------------ALILFTAYRTQ---AIE
ANTK-----VIK------------------------------------------SRLQT-
ILTDSDASAILQLPMAAFV-AS-SVHTQCM----EGTREGVLEMIHQWASDVQVT-----
-----
>CCA76579.1
-----------------------------------------MSSQKSKTAKEPDQI----
----------------------------V---------------NLSA-SEPSSQRSSS-
--RRSQVYDM-TNIGLDVVANIS-EASDILAPLKAACRTTKSILEVRQ------------
---------AVDDNREEWTNLMRRLQDYMSNIEGQIVLFEAYPPE---N-RAVDEAFARP
LVHYVE--------------------LLEDIL--STVSVQ------TEKRGRV-FSSLFR
DIRKVKVDVEVIFKLNRDIEDGHRQFME---------------SLSLFTAYRAQ---AIE
TNTK-----IIN------------------------------------------SNIET-
IQTDFDASTILQLPMVTFV-AS-SVHTPCM----EGTRKEVFETIRRWADDDKRVK----
-----
>CCA77963.1
-----------------------------------------MSTQRPTTSKNT--T----
----------------------------L---------------DPQG-VPSSEQGSSR-
--KRKQAYNT-ASLGLDVTANLA-EASDILAPLKAACRVTKSILNVIQ------------
---------AIDDNQEGWSDLVRRLEEYMSAIEHQVDSFENYPAE---D-RVVDKAFSQP
LIHYVE--------------------FLESFY--STVADF------RHKRTRG-AHGVLT
TISKTKLDAEVIRQFNIDIEDRHRQFME---------------ALTLFTALRIQ---VIE
WNTK-----ATKSKVDS-------------------------------------------
VLTDVDANAILQLPMAAFV-AS-SVHSTCL----QGTRQAVLQTIWRWAEDDSLEK----
-----
>CCA78096.1
------------------------------------------------------MN----
----------------------------T---------------LGSL--PFAQHPKSK-
--TRQVIYET-AAVGLDVVANIS-EGTDILAPLKAACRATRSILEAAQ------------
---------AVENSQEGWINLTQRFKEYIYALEEQITLFEAYPPE---D-RVVNEAFNRS
LIRYVE--------------------FLETMH--DKVVDL------NAKRRQS-KLGFLR
AFPRSRIDAEEIVKLNRDIEDRHRQFMVRALLVQSTSSPGAQEALGLFTSLRIQ---GIE
RNIK-----VTKADMEVTKS--------------NVETI---------------------
-LTDVDASAILQLPVVAFV-AS-SVHSTCL----KGTREAVLETIWRWAGDDASEK----
-----
>CCA76263.1
------------------------------------------------------------
------------------------------------------------------------
------------------------------------------------------------
----------------------------MSALEKQITLLEAYPEE---D-IAVDEAFTQP
LIHYVK--------------------FLENTH--DTIVDL------KEKPNRS-KLSFFK
AFSKMKIDAEEILKLNRDIEDRHRQFM---------------DALGLFTALRMQ---NVE
RNTK-----VT-------KG--------------NVETI---------------------
-LTDVDANAILQLPQVAFV-AS-SVHRTCL----TGTREAVLQTIYRWANDDASDK----
-----
>CCA76398.1
-----------------------------------------MSVQRSSNNRKQRRF----
----------------------------V---------------NPFG-PSSSRN--LK-
-GKKRQAHDA-VNVGLHVVDTTS-EGMDVLGPLMTACRTTKSILEVAQ------------
---------ATENNQQEWKVLTCSLKEHITALQEQIALFQACPPQ---D-RVVDQTLSRP
LVTYVE--------------------FLENMH--SKIVEL------QNKRSLS-KLSFFK
AFTKVEINVLELSKHIQDIVDQHRQFMVRVSSAFFTRSQQLQETLSSFTALRTQ---ITE
TDTE-----VT------------------------------------------KANAET-
ILTGADLTAIFQLPMVTFV-AS-SVHRTCL----KGTRVAVLEMIDRWAHDTSEK-----
-----
>CCA76431.1
------------------------------MSISWISSTFLMSAQKTLEPKELHRI----
----------------------------T---------------NTSG-SSSFAQCQTS-
-EKRQVIYGA-VDVGVTVLGSIA-DASDILSPLKAACQMTKVILDAIQ------------
---------AVENSRGEWIDLTWRLKQYMSAIEDQVILFEAYPAK---D-RAVNDAFSRP
LIKYVKCVR-----------YIKSCRFLETMH--DRIVDL------ITKRSRS-KPGFLK
ALIRAKIDTEEILKLNRDIRDQHRQFM-------------TQEALATLGVLIMQ---NVE
RNVK-----VNNTNVGDIKA--------------IVETI---------------------
-QTDVDSNAILQLPKAALV-SS-SVHKTCL----AGTREAVLQTVWRWAADDASEE----
-----
>CCA76935.1
------------------------------------------------------------
------------------------------------------------------------
------------------------------------------------------------
----------------------------MSTVEEQIALFEAYPLE---D-MAVNEAFKRP
LVHYVK--------------------CLEDMH--DKVINL------KEKRSLN-KHAFSK
AIIKVKIDAEEILKLNRDIEDRHSQFM---------------GALGLFTALRVQ---SVE
QNTK-----FIKADVEATKA--------------NVE---------------------T-
VLTDVDTTAILQLPTVAFV-AS-SVHRACL----IGTREAV-------------------
-----
>CCA77078.1
------------------------------------------------------------
------------------------------------------------------------
------------------------------------------------------------
---------GIKNNQEDWSEIIQRLQNYLSAIEEQITLLKRENT----S-RPLDEAFCRP
LARYVK--------------------HLEDLH--KRIVDL------TERQRSK-SLEGFA
EISTIKIDAGDIQRFNRDIEAQHRQFMM---------------A----------------
------------------------------------------------------------
--------------MVASA-AS-SVHNACL----KGTRQAVLEEIGHWAREETSEA----
-----
>CCA77309.1
------------------------------------------------------------
------------------------------------------------------------
------------------------------------------------------------
----------------------------MSALEEQIILFETYPQD---A-RTVDEAFRRP
LIHYVE--------------------FLETVH--DMVIDL------KEKRSRK-KLDLFK
AFTKVKVDAGEILKMNRDIEDRHRQLME---------------ALGIFTALRVQ---VVD
KTTK-----ATEVKLDVTNAHVEAT-------RAI-------VDATKATVDATNANVEM-
ILTDVDAHAILQLPTVAFV-AS-SVHNPCL----QGTREAVLNTIWQWADDDTSDK----
-----
>PVF91240.1
-----------------------------------------MNNSKKT-IRTQSPN--AA
SPSS----------------------SGI-----------------QE-HTTPDTSATSK
SKKLDTVIDH-AMVIARLARDSA-KMSPVLGPLKGSMDILISVLEAAR------------
---------AAKHNKGDWIALVQRIQNQINNITERVQELEG------------SEDLKKL
VERYRI--------------------ELDGIL--LKMQGM----------IA--NQRKWR
GIFITRENSDELHNIDRELKGCFDSFMM---------------ALNMQTHENVK---DLR
QGHI-----KGIER-----------------------------------VEGEQKRQIAQ
TTTIDEISLIRSLPTASLA-NG-DIHQYCM----EGTRASILEQVKSWSLDDTAP-----
-----
>PVF92191.1
-----------------------------------------MSS--------GGRP--GP
SQPY----------------------QATDERR-------------PG-TPASMTPKERK
KQQFENAVNS-AILAATVAKNAG-DSTSLLGPLKGLMGSLIAMLENVK------------
---------GANKYEEEWENLSNNLASKIKMLREYLENKSA------------SVELQEL
VSSYKE--------------------SLEGVV--RDMGPL----------AK-KHKIWSA
--VSNPKDGSQIKDAIRKMDDALQEFTT---------------RLQMQLNEEVS---QLH
SGQQ-----TIREDLAEHRTDHARSHARILEIQDEQRRAEALME----DIHTEQKETRSQ
MTEAEQVNLLKGLATAHLA-NG-DNHGTCM----KGTRSFILEEAHSWMEDMAAP-----
-----
>PVF92192.1
-----------------------------------------MSF--------GGHP--GP
SQHH----------------------HAKDERP-------------PG-TPASMTPKERK
RRQFENAINS-AILAATVARSAG-DSTPLLGPLKGLMGSLIGVLENVK------------
---------GARKFEEDWEELSSALESRIKMLQEYIDNKPA------------SVELQEL
VSNYKQYVPALCFSSSVQYGGFNPYRILERVV--REVDPL----------AK-RHKIWSA
--VSSSNDSAQIRDITRRMDGALKDFTT---------------QLQMRMEEDIS---HIY
SGQQ-----AIEGELMAHRTDHARTHARILEIQEDQRRMEHVME----DMHTEQRETRSK
LTEAEEVLLLKGLTTAHLA-NG-DNHEVCM----KGTRSFILDEARLWADDENGP-----
-----
>PVF92196.1
-----------------------------------------MSK--------PSEE--RP
SQIS----------------------LSYGNSN----------FTPAE---SSASARAIH
SGDDTNGIGM-AINAAKVARNIS-RPFPLLVPLTESMSAVITLLNTIK------------
---------DDGKCKDDWEMLSNRIRARISMLEEQIRSNAS------------NVKLHEL
SSNYIN--------------------DLHIIV--SDLEPL----------TK-KHQI---
ARPSVQSERALIKDAATRVDEEFNAFMT---------------RLQVHIQVELS---SLR
EEHQ-----NILTDHGPTSEA---------------------VE----NLIIGQEEVKTQ
LSQAEESVLLGGLKTAPLA-NG-DLHESCL----EGTRQYIFDEIYYWIRDKSAP-----
-----
>PVF94547.1
-----------------------------------------MDES------AHPNN--NM
SPIL----------------------DAGMDSP-------------LK-ETSSEPGIHPK
VRALEAAVDH-AIVVAKMVKDNS-EINPVLRPLKAPLGRLVSVLEAIR------------
---------TSRQNKESWTALVERIQNHIKVISEQVAALDS------------NDDLQRS
LDKYKQ--------------------GLEEAI--TGIDVS----------IT--DQSKLK
GIFRSRQIAERIQTLDRELKDHFDRFMA---------------ILSIQIHDNLK---SLR
LEN---------------------------------------------------AERVQQ
RNVADEIHLIKELPSAHLA-NG-GIHQLCM----EGTRLAVLEEARRWGNDNESP-----
-----
>PVF97668.1
-----------------------------------------MNMDTSE-LSTKGQT--LM
SPDQ----------------------HGL-----------------QT-PT--TLPTTTK
ANRLATAVES-GILIAKAAKDAA-DMSPLLGPLKTSMETLVALLEKVQ------------
---------ATKRNKENWTALVDRVQNQIKYITEQLQTLEG------------NEDLNEL
VDTYRV--------------------GLDRIL--HKMDSA----------VE-SHQRKFG
AIFLSSQAAEELRAADRGIKDCFDKFLT---------------GLSMQTHENVK---GLQ
KKVT-----RIHEDVQ----------------------------DNQRDVETKHQDQIDQ
LTTMDEINLIKGMATSSLA-NG-DLHQPCM----DGTRVNILKKIRKWFTEPNSR-----
-----
>PVF98473.1
------------------------------------------------------------
------------------------------------------------------MSLHGR
KRKRQDVIDE-AILAATVAKNAS-DMIAVLAPLKATMGMLIAFLESIK------------
---------DVQTNQDRWESLIANISAKLDMIRSVLKDKPD------------NTAVHDL
VFEYSG--------------------ELNRIL--SGLQLI----------IG-TG----I
--DALQTSNN--------------------------------------------------
---------DIIQILASHSHDHAQNHAQILKQ---QQSMSDRLE----DIQSKQKETISQ
MTEAEKINLIKGVNTASLA-NG-GIHRSCM----KGTRLTVLEEARKWMVEDDVP-----
-----
>PVF98472.1
------------------------------------------------------------
--------------------------------------------------------MEGR
KRKRQEVIDG-VILTANLTKDAS-RAIAVLAPLEASMGMLITLLESIK------------
---------DVRTNEENWGSLVTNISARIDLIRNTLKDKPY------------NTTVHDL
VFNYSV--------------------ELDNIL--VDLNSV----------SK-NYRTWAP
--VRAKNDAEKIKDAEKRMDEAFKRFES---------------GLQLIIGTGIE---ALQ
TGHD-----GIVQTLVSHSNDHAQSHSRILQLHKQHQSMSNQLE----NIQAKQKETGSQ
ITESEEINLIKGVNTASLA-NG-GIHRICM----KGTRLAILEEARKWMVDNDVP-----
-----
>PVG00371.1
------------------------------------------------------------
----------------------------------------------------MSVRGKDK
KRHLDEVING-ALFAAKVTKDAN-ESFAILSPLKPAMGALINLLENMK------------
---------KVRRNKEDWSSLAEILQKRMQSIQEAVDGKPA------------SPALHDL
VSKYCD--------------------VLEGVA--RELNPL----------TE-RQIGLFR
TTLAADTERESIRSAINQMEEAFKLFTA---------------GLQVLIQRSVE---TIQ
DQQM-----AIRKVI-------------------------EDQAHTQARVDQEKRDAKDR
LAEIEDVNLIKGVMASALA-NG-DIHQKCM----KGTRQSVLDEVEKWASNTTDT-----
-----
>CCA77552.1
------------------------------------------------------------
------------------------------------------------------------
--------------------------------MKAVCELGILFLETTKVRSGFALKSPPL
ARADCSMPKAVDENTSSLNEVHQRLSAHIGILDESIGTLPSET---R--GPAAIAEFQHA
QQQYVA--------------------GLKVIR--DRLKDM------LAQRGSVSLRSILG
KIADARIDPKIIASIKEEIAQLSKIFSV---------------GNSQTAAPADS---TFS
QEATSRSMIVLQEEAW--------------------------------------------
-------KMASLGPEQARP-MG-TQHQLCL----PGTRTSVLQEIRNWATGEDSEKP---
-----
>KIM19511.1
-----------MGNCLSKNQIEG------GEEI-NSTAPKPTTGVAQRVRSQ--------
----------------------------------------------AT-QETKSQAANER
NPTYQVTLDG-SIYFFDTLRQVS-EATELLAPLKAVCGVIVKALETTR------------
---------AMHANKDEWGNLMDKIQKMQDTIEGQINRLQKDGKLSY-SPLTTDPAAVAP
LRDFTK--------------------SLGEIF--EASSDA------MGQTSK--GSNTLK
RVLTVRIDAENILQYKEAVNSCFNDYMV---------------AINLFTAHYTK---EQ-
------------------------------------------------------------
----GDIAAIRALKIAANP-GG-NQHQICT----QDTRTELLHDIHTWADDTTSI-----
-----
>KIM25958.1
-----------MGNDLSKPRIKN------KVKI-TSTAVIPVGTVSQHARPL--STPATP
VGIV----------------------TQNVQS-------------PVT-QDAKSQAVNER
NPSYQVTLDS-SIYFFDTVRQIS-EATELLAPLKAVCGVIVKALETTR------------
---------AVHANKDEWGNLVDEIQTMQDTISGQITRLQKDDKRSH-SPLVTDPAVVEP
LRRFTM--------------------SLGEIF--EASSDA------LKGSNK--GSNTVK
RTLMVRIDAENIQQYKEAVHNSFDKFMV---------------AINLFTAHHTK---EQG
SSIF-----YL-------------------------------------------------
--KPWDIAAIRALKIVGNP-GG-NQHQTCT----GDTRTELLHDIRTWADDQTST-----
-----
>KIM27017.1
------------------------------------------------------------
-----------------------------------------------------------P
GTAGSTSSGL-GAPNIDLALSIT-AATDLRDPLKSTSVALKKVLETAK------------
---------RLNSSNEDWHKPFRRLLFHFDTIESQSRMLEEDFQVDE-TIPSPDPTVLGP
LETYAS--------------------QLNGIY--QLLGDP------N----T-TK-----
--KRGVSTSEIIAQAIRDIDDVFEKYTD---------------ALRNYAAQSIV---QIK
QEPA-----LPDSEPLR-------------------------------------------
-------DDRHKAPKAPNV-YG-IQHVPCV----QGTREKTLDAIRSWAEDKSSARP---
-----
>KIM20789.1
------------------------------------------------------------
-----------------------------------------------------------T
ASSGLGAPNI-TTDLLDLAPSIT-ASIDLRDPLKLTSAALMKVLDTAE------------
---------GINTSNEDWHKPFRRLLFHFDTIESQSRMLEEDFQVDE-TIPSPDPTVLGP
LETYAS--------------------QLNNIY--QLLGDP------K----T-TK-----
--KRGGSTGEIIAQAIRDIDDVFEKYTD---------------ALRNYAAQSIV---QIK
QEPA-----LPDSEPLR-------------------------------------------
-------DDRHKTLKAPNV-YG-IQHVPCV----QGTREKTIKAIRSWAEEKSSERP---
-----
>KIM22678.1
---------------------------------------MPEFSWLVKPFTGKKDK----
-SR-----------------------RG--------------------------KSGPNS
GGRMTPTPNP-PTDLLDIASSIS-NATDLRDPIKATTEALKKVLETAK------------
---------SMDPLGEEWKVPLRRLLFYHDTLESQNKHLEDDFKVDQ-TPPPPEPTVIHS
LET-----------------------ELNKVY--RMLCES------K----T-AESSAIN
NDTDGTPGDEPITKTIAGMDKTFEEYTD---------------ALHEFAAQSIV---QFK
PDQS-----QSDQEPAS-------------------------------------------
-------SAHQLRKVLPNV-YG-VQHVPCL----TGTRQKTLAAISTWANEKTNARP---
-----
>KIM19989.1
---------------------------------------MPEFGFLKRIPFKKKKP----
------------------------------------------------------------
--GNERTSNA-SADLVDIPSSIS-QSTDLRDPLNATSEALKKVLETAG------------
---------TMDPLGEEWIIPLRRLLFHHDTLESQNEKLEEDVQIDQ-TPPPPEPNVIYL
LEAYAK--------------------ELNKIY--RLLCGV------K----T-SS-----
--LSLGSSNKTIAKTIRDMDTIFEQYTD---------------ALHNFAAESIV---RIK
PPQP-----HSAHGSLV-------------------------------------------
-------NAPHILRKVPTV-YG-VQHVPCL----VGTREKTLAAITEWADEKADAQP---
-----
>KIM23459.1
---------------------------------------MPEFGFLKRN-----------
---------------------------------------------------------PFK
LRRSKEDPKA-PAELLDIASSIT-EATDLRDPIKATAEALRKMLETAK------------
---------STSLLTEEWRTPLRRLLLHHDTFESQDKHFEDDFKIDQ-TPPPPEPTVIHP
LETYAG--------------------ELNKAY--RILCEC------M----T-ANTFAVN
YDYESAPNAETIVRTIARMELRFTDYTG---------------ALNAFAAQSIV---QFK
PDQS-----QSNLGRAT-------------------------------------------
-------DAQPMSRNVPTV-YG-AQHVPCL----SGTREKTLAAIGTWADEKTDPKP---
-----
>KIM21408.1
---------------------------------------MPGFKIVKNPFKKRKPN----
-LK-----------------------VD--------------------------PVDPEI
TDIPPIDKPK-APADLLDIPSIS-KATDLRDPIKETTEALKKMMESAK------------
---------SMNSLGEEWKAPFRRFQFHHDTFESQNKHLDDDVKIDQ-TPPPPEPTVIHP
LETYAR--------------------QLNKAY--RLLCES------K----T-AEPSVVN
NDLERAPSDETITKTIAHMDKIFEKYTE---------------ALHEFAAQSIV---QFK
PDQS-----QFNQEPAS-------------------------------------------
-------DAYQLRKVLPNV-YG-VQHVPCL----TGTREKTLAAINKWANERTDARP---
-----
>KIM27741.1
-----------------------------------------MLTKLQKQ----KSP----
-PGG----------------------PSP-SP-------------PPA-SPDNRTAAARS
ERQYEILRDG-SIVFFATVKDVS-EATEVLAPLKATCGLLVRALEMTK------------
---------SINDNKKNLLEFQRTLGIHLNFFVTYKPKDG----RTH-------DLVERA
TQPYKT--------------------ELEAIC--EEVSKE------ADKMKP-GFTAIMK
RIGRSRIDVDQQKTWNDRLNTAHKTLTT---------------AFQITISSQLG---DIS
QDVK-----AIGKDIKSISA----------------------------------------
SR----PANFARESLNRLF-YG-RDLDGCD----PGTRTEVLDRIRQWATGNGASK----
-----
>KIM27960.1
-------MYGSY-NYVCKLGISR------QHPITEF--HRPMPDFLKKGLHKVSKF----
-TS---------------------------ST-------------LSQ-RAKPTLGSSKR
TPDTIEKIDW-ALEITNVIKDIS-ESNHLLAPLKSACALIIRGLEATR------------
---------VSQRNKVEWAIITKLLGSQIDAIEKMIDMLGKEDQKCG-------SAWQMA
STKYME--------------------AIKAVL--LEGLKE------PNPSQE-DTLSFAE
NFGSPGAKNEELLLLKATLDHAFAEFLV---------------ATNMLLTESVI---QVV
SSVT-----GLQEQLVKTVEELAE----------------EEMA-----DEGDHLNPSDE
HCSQFMSEYDRDDSVLRVL-YG-LDIPLCQ----PQTRFALLQDIRQWAQDSNSKE----
-----
>PVF91363.1
------------------------------------------------------------
------------------------------------------------------------
------------------------------------------------------------
-------------------------------MQANIDG---CS-------PPHSTALLQM
ANRYEI--------------------KLNNIL--TKVRAA-------------SSRNLLD
RHLSRRTDKEEIAQLMSDIDSYWKEFML---------------EISTKTHEAVN---R--
-------------------------------------------------TEGAVNRTEAG
VNHLLYNSYIKDLEVIKDS-GW-DVHRACL----PGTRIHVLDTINAWANDRTSD-----
-----
>PVF92434.1
------------------------------------------------------------
------------------------------------------------------------
------------------------------------------------------------
--------------KEAWAQFGTRLSDQIDAIQTNLAG---CP-------PPHSTALLLM
ANRYQV--------------------KLNNIL--NKVRAA-------------SSRNLLD
RHLNRRTDKEEITQLMSDMDSCWNEFML---------------EMSIKTHETVN---R--
-------------------------------------------------MEGTVNRTEEG
LNHL---LYIEKLKVLEDS-GW-DVHRTCL----PGTRIHVLKAINAWVNDTSSD-----
-----
>PVF93520.1
------------------------------------------------------------
------------------------------------------------------------
------------------------------------------------------------
-----------------------------------------------------------M
ANSYEI--------------------KLNNIL--TKVWAA-------------SSRNLLD
RHLSRRTDKEEIAQLMSDMDSCWKRFMQ---------------EMSIKTHEAVN---R--
-------------------------------------------------TEGTVNQIKGG
I-DLLYDSHIKDLKVLDDS-GW-DTHQACL----PGTRIHVLSAINAWVNDPTSN-----
-----
>PVF91469.1
------------------------------------------------------------
------------------------------------------------------------
------MRDG-AIAALDFASTLS-GATDLLKPVKAVSDAIKKVLEIPK------------
---------EIADVDANWLILEKRLKFHLATLDSQQALLEEDESIDG-STPEPSPEIKTI
LEDYRR--------------------ELEDIC--LSLSEE------A----P-SGRSAAK
RAVDIHRIRELITEGCQKLDDIFNRYTT---------------SLHILVASTVS---RVM
DGIQ-----RLDEKIEREA-----------------------------------------
------DKTHENRLKGHNV-YG-NQHVLCL----QGTRIKTLEAIRRWVDNQESPQW---
-----
>PVF93395.1
-----------------------------------------MFSKKKKKKQASNTGSTVS
LPPT----------------------SDQEAA-------------PST-SNVTRVKEHQR
AVAWEETTDW-LILLSKITKDVS-ETSELLAPLKAVAGLCTQLLEVTK------------
---------EMHQNKTSWEALHNELADQLVDIQGYVSQLERAGPQNR-N-REALVLALKD
LEIYAK--------------------SLNDIR--NEAIDG------LKRSES-GLQKTLR
RFGTTKVEKERIAELTQKNAAAFRRYQN---------------STPRLLMIQID---ALS
QKVE-----ALVETQQQQF-------------------------------QF-----SMA
IPDTTQDGYGPADEFSRLA-YG-RDLDLCE----EGTRTMVISEIRNWAKEQNER-----
-----
>PVF93849.1
--------------------MED------RQPD--N--SRRSSGTFKRLFSKSEKR----
ASLR--------------TPPDSRGSP-------------------IP-ATIPEGNEPQS
PVNWTDSFYP-VTTALEPGNSFSNIGTPISAPLKATCDAIQALVKTIL------------
---------EMRQSNEEFQDLIDKLSEHLTFLEEQTNISSSHD-------YVMESQLHVK
LRKYVL--------------------ELQEIG--HKLEEL------RGGD-KGGIKKTIK
KIATSRSTQDSLKANMQKVDDSFRRLTI---------------AITALIQAQTE---E--
-----------------------------------------------------------M
VARQAFHSAISKLPD--TF-PI-RRHDRCL----KGTRTAVLDEIRSWAVDPKSKP----
-----
>PVF94543.1
------------------------------------------------------------
------------------------------------------------------------
---------------LDFTSKIS-EATDLLKPLKAVSEALKKTLEIAR------------
---------DVNNVNEDWDILIKRLNFHLATIEYQQSQLEEDEKIAKGSTPPPNSEIKKL
LGDYAN--------------------QLNAVY--QLLSEN------A----P-TGSSVVG
KVVDLEHNSGIIAQKSQQLDDIFKSYTT---------------SIQTLIANTVV---QLK
EDVH-----QVHVDVLRAGR----------------------------------------
----YHQLAHLDRLRSSDV-YG-KQHGLCH----RGTRIKTLNAIRQWANDQSHSRW---
-----
>PVF95652.1
------------------------------------------------------------
-------------------------------------------------------MSTEQ
RNSQLLALDE-APVLANMAKDT-LAVALVPSPIKDAMKVLVTVLETMR------------
---------EVKSNKEAWYQLGTTLSNQIHTVQMNLNQ---FS-------PPHSTALVLM
ANRYEI--------------------SSCLLE--KTIRPP-------------LI----P
SYRQGRDSAAHV----------RHGFLL---------------ERAHEMS--I-------
------------------------------------------------MAHEAGNRTEGG
INDLLYNNYIQDLETIKDS-RW-DIHRTCL----PGTRTQVLNAINIWVNDPTSN-----
-----
>PVF90854.1
------------------------------------------------------------
-------------------------------------------------------MSATH
TNNPFRQLDS-ALAVANTAKEI-LAVASVPSPIKDAAAVLITVLETIR------------
---------EVRSNKEAWVRLGTTLSDQIKDIQANVDR---CS-------SSHSTELLEM
ANTYEI--------------------KLNNIL--TKVRAA-------------SSRNLLD
RHLSRRTDREEITQLMSDMDLCWKGFMQ---------------EMSMKTHEAVN---R--
-------------------------------------------------TERAVNRTEEG
VNHLLYNSYIKDLEVLKDP-GW-DTHQACL----PGTRIHVLSAINDWVNNPTSN-----
-----
>PVF91364.1
------------------------------------------------------------
-------------------------------------------------------MSATP
SNNPFRQLDS-ALVVANLAKDT-LAVAPVPSPIKDAAAVLITVLETIR------------
---------EVKSNKEAWARFGTTLSDQINAIQANVDG---CS-------PPHSTALLQM
ANRYEI--------------------KLNNIL--TKVRAA-------------SSRNLLD
RHLSRRTDKEEIAQLMSDMDLYWKEFLL---------------EISTKTHEAVN---R--
-------------------------------------------------TEGAVNRTEES
VNHLLYDSYIKDLEVIKDS-GW-DVHRACL----PGTRIQVLDAINAWANNHTSD-----
-----
>PVF91751.1
------------------------------------------------------------
-------------------------------------------------------MSRVP
KNNSFQALDS-ALAVAKLAKDI-LAAAPVPSPIKEASAVLITVLQTIR------------
---------DVKSNKEAWVRLGTMLSNQINAIRENLDG---SS-------PPHSTALLLM
ANKYEI--------------------KLNNIL--TKVHAV-------------SSRALLD
RHLNRYTDKEEIAWLMSDIDLCWTEFMQ---------------EVSIKTHEAVN---KIE
VVVN-----RTEGT-------MN-------------------------RTEGAVNRTEEG
VNHLLYTNYIKDLDVLKDS-GW-DVHQACL----PGTRIQVLNDIEAWANDPSSS-----
-----
>PVF92292.1
------------------------------------------------------------
-------------------------------------------------------MSRTP
KNNQFQALDP-ALAVAKLAKDL-LAAAPVPSPIKEASTVLVTVLQTIR------------
---------DVKSNKEAWVQLGTTLSNQINAIQANLDG---SS-------PPHSTTLLLM
ANQYEI--------------------KLNNIL--TKVRAA-------------SSRTLLD
RHLNRSTDKEEIARLTSDIDLCWKEFMQ---------------ELSIKTHEAVN---RTE
AAVI-----RTEGV-------VI-------------------------QTKGAVNRTEEG
VNQLLYTTYIKDLEVLKDS-GW-DIHQACL----PGTRIQVLNDIEAWANNPHSD-----
-----
>PVF92295.1
------------------------------------------------------------
-------------------------------------------------------MSRTP
KNDRFQALDP-ALAVAKLAKDL-LAVAPVPSPIKEASTVLITVLQTIR------------
---------EVKSNKEAWIQLGIALSSQIDAIGKSLNE---CT-------PPHSTALVIM
ANRYEV--------------------KLNNVL--TKVQMA-------------RSRGPVD
RYLKHGTDREDIAHLASDVDSCWKEFMQ---------------EMSIKTHEAVN---RTE
AAVN-----RTEGVVNRTEGTVN-------------------------RTEGAMNRTEEG
VNHLLYTTYIKDLEVLKDS-GW-DVHQACL----PGTRIQVLNDIEAWANNPHSN-----
-----
>PVF92579.1
------------------------------------------------------------
-------------------------------------------------------MSATQ
TNNPFRQLDS-ALAVANLAKDT-LAVAPVPSPIKDAAAVLITVVETIR------------
---------EVKSNKEAWAQFGTGLSDQIGAIQTNLAG---CP-------PPHSTALLLM
ANRYQI--------------------KLNKIL--TKVRAA-------------SSRNLLD
RHLSRRTDKEEIVQLMSDMDSCWKDFIL---------------EMSTKTHEAMN---R--
-------------------------------------------------TEG--------
THTVVYTNYIEKLEVLKDS-GW-DVHRACL----PGTRIHVLNAINAWMNDPSSD-----
-----
>PVF92596.1
------------------------------------------------------------
-------------------------------------------------------MSATP
SNNPFRQLDS-ALALATLAKDT-LAVAPVPSPIKEAAAVLITVLETIR------------
---------EVKSNKEAWAQFGTRLSDQIDAIQTNLAG---CP-------PPHSTALLLM
ANRYQI--------------------KLNNIL--TKVRAA-------------SSRNMFD
RHLNRRTDKEEIAQLTSDMESCWKEFML---------------EMSTKTHEAVN---R--
-------------------------------------------------TEGTVNRMEEG
LNHLLNTNYIEKLEVLKES-GW-DVHRACL----PGTRIHVLNAINDWMNDPSSD-----
-----
>PVF93271.1
------------------------------------------------------------
-------------------------------------------------------MSRTP
KNDPFQALDS-ALAVTKLSKDI-LAVAPVPSPIKEAPTVLITVLQTIR------------
---------DVKSNKEAWVQLGIALSNQINAIQENLDG---SS-------PPHSTALLLM
ANQYEI--------------------KLNNIL--TKVRAA-------------SSRNLLD
RQLNRYTDKEEIVRLTSDIDLCWKEFMQ---------------TMSLKTHEAVT---RTE
ATVN-----RTEGVVNRTEGTMN-------------------------RTEGAVNRTEEN
VKDLLYNKYIEKLDIVKDS-GW-DVHRACL----PGTRVQVLNAINTWVDDPSSD-----
-----
>PVF93379.1
------------------------------------------------------------
-------------------------------------------------------MSATP
SNNPFRQLDS-ALAVANLAKDT-LAAAPVPSPIKDAAAVLITVLETIR------------
---------EVKSNKEAWAQFGTTLSNQIDDIQANVGG---CS-------PPHSTMLLQM
ANRYEI--------------------KLNNIL--TKVRAA-------------SSRNLLD
RHLNRRTDKEEIAQLKSDMDACWKDFML---------------ELSIKTHEAMN---R--
-------------------------------------------------TEAVVNRTDEG
VNHLLYNSYIKSLEVIKDS-GW-DVHRACL----PGTRTNVLDAINAWVNDPTSD-----
-----
>PVF94088.1
------------------------------------------------------------
-------------------------------------------------------MSTTQ
SNNPFRQLDS-ALAVVNLAKDT-LAVAPVPPPIKEAAAVLITVLETIR------------
---------EVKSNKEAWAQFGTRLSDQINDIQTNLTG---CP-------PPHSTALLLM
ANRYQI--------------------KLNNIL--TKVHTA-------------SSRNLFD
RHLNRRTDKEEITQLMSDMDSCWKEFML---------------EMSIKTHEAVN---R--
-------------------------------------------------IEGAVNRTEEG
LNH---LLYIEKLEVLKES-GW-DIHRACL----PGTRIRVLNAINDWMNDPSSD-----
-----
>PVF94090.1
------------------------------------------------------------
-------------------------------------------------------MSTTP
SNNPFRPLDS-ALVVANLAKDT-LAVAPVPSPIKDAAAVLITVLETIR------------
---------EVKSNKEAWARFGTTLSDQINTMQANIDG---CS-------PPHSTALLQM
ANRYEI--------------------KLNNIL--TKVRAA-------------SSRNLLD
RHVSRRTDKEEIAQLMSDMELYWKEFML---------------EMSTKTHEAVN---R--
-------------------------------------------------TEGAVNRTEES
VNHLLYNSYIKDLEVIRDS-GW-DVHRACL----PGTRIQVLDAINNWANDHTSD-----
-----
>PVF94103.1
------------------------------------------------------------
-------------------------------------------------------MSAIP
SNNPFRQLDS-ALVVANLAKDT-LAAAPVPSPIKDAAAVLITVLETIR------------
---------EVKSNKEAWVRFGTTLSDQINAMQANIDG---CS-------PPHSKALLQM
ANRYEI--------------------KLNNIL--TKVRAA-------------SSRSLLD
RHLSRRTDKEEIAQLMSDMESYWKEFML---------------EISTKTHEVVN---R--
-------------------------------------------------TEGAVNRTEEG
VNHLLYGSYIKDLEVIKDS-GW-DVHRACL----PGTRTQVLDTINAWANDCTSD-----
-----
>PVF94799.1
------------------------------------------------------------
-------------------------------------------------------MSTTH
TNNPFRELDL-ALAGANITKDA-LAVAGVPPPIKEAAAVLITVLETIR------------
---------EVRSNKEAWVRLGTTLSDQIKDIQANVDR---CS-------SSHSTELLEM
ANTYEI--------------------KLNNIL--TKVRAA-------------SSRNLLD
RHLSRRADKEEIVQLMSDMDLCWKGFMQ---------------EMSMKTHEAVN---R--
-------------------------------------------------TERAVKRTEEG
VNHLLYDSYIKNLKVLGDS-GW-DTHRACL----PGTRIHVLSAINAWVNDPTSN-----
-----
>PVF95649.1
------------------------------------------------------------
-------------------------------------------------------MSSTQ
SSNPFHQLDS-ALAVANLAKDT-LAVAPVPSSIKDAATVLITVLETIR------------
---------EVKSNKEAWAQFGTRLSDQIGAIQTNLAG---CP-------PPHSTALILM
ANRYQI--------------------KLNNIL--TKIRAA-------------SSRNLLD
RHLNRRTDKEEIAQLMSDMDSCWKDFIS---------------EISTKTHEAVN---R--
-------------------------------------------------MEGTVNRTEEG
LNHL---LYIEKLKVLEDS-GW-DVHRTCL----PGTRIHVLNPINAWMNNPSSN-----
-----
>PVF95978.1
------------------------------------------------------------
-------------------------------------------------------MSSTQ
SNNPFRQLDS-ALAVANLANDT-LAVASVPSPIKDAAAILITVLETIR------------
---------EVKSNKEAWAQFGTRLSDQINDIQTNLAG---CP-------PPHSTALLLM
ANRYQV--------------------KLNNIL--TKVRAA-------------SSRNLFD
RHLNRRTDKEEITQLMSDMDSCWKDFIL---------------EMSTKTHEAVN---R--
-------------------------------------------------IEKAVNRTEEG
LNHLLYTNYIEKLEVLKDS-GW-DVHRACL----PGTRIRVLNAINAWMNQPSSD-----
-----
>PVF97209.1
-----------------------------------------MSGKKKKAAAE-DP-----
-DAK----------------------IGSETN-------------PNQ-PSTSTPSKPRQ
NAAYEETRDM-LIFAADAMVAVS-EATDLLAPLKSTGLLLKKMLETTR------------
---------AANKNKEAWKSLGRRLSSQLNTLETYQKRVEGKPCNSD-------LSPIGA
LRGYTM----------------------QEVA--QEIQSS------E----E-RAKSTWR
RITRMTVDAEGIREWTRSVDEAYQDFMV---------------AMSLLHYEQAS---EQK
NMLI-----SIDNRLEDITE----------------------------------------
PRGSKFSSLDTEATILRQA-YG-IDLDLCH----KGTRTAILEVIRSWASRNEDTR----
-----
>PVG03761.1
------------------------------------------------------------
-------------------------------------------------------MSSSS
QHRSIQLLEA-ALKGLRLVQRT-TENVTLLDPLKIPANTATTILERIR------------
---------DAKSSEDDWANLDTALSKQIKTLQGILER---CP-------GPHSTALLKM
IMSYET--------------------KLQNVL--SSVRRA-------------S---LDE
RSPDSRGGIDDIERLTKEMTKYSEDFML---------------EMHARTHEKVH---RIE
ESVN-----FI-------------------------------------------------
--KEYADDKVTRLKIVEGI-IG-EHHSTCL----PNTRVKILDTIRKWADDPSSS-----
-----
>PVG04814.1
------------------------------------------------------------
------------------------------------------------------MIQEGK
KKRLDDAVNN-AITIAKIAKDAG-ETIPLLAPLKASMGSVITLLEIVK------------
---------DVRKCEEDWETLSNCLATRIGLLQDRITNKPV------------NVELQGM
IAEYKE--------------------TLETVV--CNSEPL----------AR-KHKTWFQ
FVVSVKSDEDKIKDSIREMDEAFNTFTT---------------KLQIQMQEGVS---RIQ
VEQE-----LIHEEVVAHRADHAKSYARILEMQDIQNNMNQTVN----VLHTEQGETRSK
LTETEETILLNALSAASYA-NG-DEHEVCL----KGTRVPILEQARSWLMNENGL-----
-----
>PVG04817.1
-----------------------------------------MSH--------GSRG--GP
SQPR----------------------QAMDT-T-------------GR-TRTSMTPREKK
RKQLDNAVNN-AITTAKIVKDAG-KTIPLLAPLKASMGIVINLLEIVR------------
---------DARKCEQDWETLSNHFTNRIGLLRDHLANKPT------------NVELQEL
IIEYKE--------------------ALEQVV--RRTEPL----------AR-KHKIWFQ
FVASSKNDEDKIKDSIREMDEAFNTFTT---------------KLHLTLQQGFS---YIQ
SGQE-----SIHEEVVAHRADHAKSHARILEVQEMQKNVNQTMN----YIHTEQRETRSQ
LTEAEETILLSTLSVASLA-NG-DKHEICL----KGTRIPILEEARSWFKSEIGP-----
-----
>PVF92282.1
------------------------------------------------------------
----------------------------------------------------MSTRTEGK
KRHIDRVTDG-AILVVKGARDAS-ESFPVLTPLKNSMGVVITLLENIK------------
---------KARKNKEDWASLAQAIDGRLKSVQDAVTRRPS------------SAAVEGL
VSEYSK--------------------VLERVA--QGLVPL----------AE-SQSNWLR
AALDAERDNCRIKNAIREMDEGFKE------------------GIEVLRDQSTKVHKAIE
DQRA-----VQIQALQEQHDAKEAWDIRLVETRAQ---IKIEHKETREKLEVQHNETRAH
ISDVDELNIIRGIATASIA-NG-DIHRKCM----EGTRRGILEQVEQWRLAPDGR-----
-----
>PVG00373.1
-----------------------------------------MSHP------TRLPL--GS
TSSI----------------------GS----K-------------ES-LADSTADKGSK
KRRLNHATNS-AIAVAKITKDAS-EAVPILSPLKASMGILITLLETVK------------
---------DVRKCEEDWIALSNYLADRIGILHEQITDKHP------------DPELREL
VLDYKE--------------------ALEGIV--KGIQPL----------AR-KHKTWYQ
TLISAKDDADQINGAIRDMEEASNKFLT---------------RLQLETRMGVA---QIQ
INQN-----AIHEKLKTHWNEHKQRDIGIQEN---IHQLDNRIE----SVQYNQEEAKAR
LTEAEEILLLKGLTTAYLA-NG-DIHELCM----EGTRLFVLDKIRSWVIDEDSP-----
-----
>PVG02919.1
-----------------------------------------MSQ--------KQDN--TP
LSTH----------------------RSEDINR------------RVG-SPDSQTTKERK
KRRFDDVING-AIAAAQVTRDAG-DSVPLLTPLKASMSGLVNFLETVK------------
---------DVKRFKEEWQALSKLLGDRIMMLQEQTKDTPA------------TDELREM
VLTYQR--------------------SLQDII--QEIQPF----------AI-KHKNWLQ
AAIATKDDMERIKRATQRLDDASQEFSI---------------QLQMHVSKGIS---DIQ
---S-----TVRQESETRRVEHSQSLAHILDLREGQQILDSKVTNLGENLNSDQREVKTK
LTEAEETLLLKSLETAHMA-NG-DLHDSCM----IGTREKILEEARAWMASKDPETP---
-----
>PVF91593.1
-----------------------------------------MS--------QNSQP--SM
SQSY----------------------PSLSTSP----------VDTSR-TPRSI-SGKEN
QKWFEAVMNS-TIATAKITKDVS-GVIAPLGPLKASLGTIITLLETVK------------
---------DAKKCQEEWQFLSTTLAHRIGMLQEYITGEHP------------HTRLHEI
IVYSKE--------------------ALEGVV--REIESL----------AK-KHKTWFR
ATISAKGDGDRIKDATRKMDEAFNKFMS---------------DLQIGTYKGII---DIQ
DEQD-----KTRREFV----------NRITELQDN---QSQQMG----DIQMEQQEAKKI
LSEAEETLLLKSLTTAHLA-NG-DNHDSYM----RGTRCRILDEARSWATNGSSP-----
-----
>PVG02915.1
-----------------------------------------MNQ--------GQQS--GS
SQPS----------------------RNARH---------------TE-TPSSMTPKGRK
RQRFDDAINA-AIVVAKLARDAG-DTSPLLGPLKASMGMLITLLENVK------------
---------DVRKCEEDWETLSNHLADRISMLYEYIKDKSM------------TVDLLEI
VSNYKE--------------------ILERVV--REIEPL----------AR-KHKAWYE
TTVYAKGDGDRIKDATRDMDEAFNKFTT---------------QFQMQTLLGVA---EIQ
NIQS-----TVHHELVSHRNDHAQSHARILEVQDGQRGLDQKMD----DIRTEQEGVKTK
LTETDEALLLKGLGNADMA-NG-EIHETCM----RGTREPILNQIRQWMRNEHPDTS---
-----
>XP_009552739.1
-----------------------------------------MPKFWKYLKKTSEKP--AP
ASIS----------------------ISP-----------------ST-SISTPTSIDNP
TGILTNGWTI-FVQSLRLFEKTL-ESVP-APGLKAVVGAVIFVCDNIN------------
---------LADQNQDDFEEIARSISQLQKLFVEFHETKGLPE--------AAIPHVRSL
LVDFEN------------------------LK--TSLEAL-------------QKRNRFQ
KVTDSSNDAQKIIAIFRKLKFSLNYITI---------------QLTVDIAHSVE------
------------------------------------------------------------
--VIRRTVLLTNIRRSRDA-AWNADLSGCL----EGTRVDTLAKIRLWIFSEGAP-----
-----
