# Supplementary material for: Exploring a diverse world of effector domains and amyloid signaling motifs in fungal NLR proteins
Source: PLoS Comput Biol. 2022 Dec 21;18(12):e1010787. doi: 10.1371/journal.pcbi.1010787 (PMC9815663; doi:10.1371/journal.pcbi.1010787)
Supplement: S2 Data — The alignments were calculated using ClustalOmega for 127 MMseqs2 clusters with at least 20 member sequences. (GZ) [file pcbi.1010787.s009.tar.gz › PVH69802_aligned.fa]

>PVH69802.1
------------------------QESRAIVDWL---SP-L--N--------FFAVQNDT
-----L--RRRQDGTGEWLFE-TPEFKAWLAGTD--------
>CCX16767.1
--------------------------MRQIMSWI---SP-L--V--------PHKRHQDI
-----R--QNRLEGTGKWFLL-KPEFQKWSDSESDD-GISSS
>CCX10850.1
-------------------------MNYRGDLTI---SP-L--E--------PHKRHHEI
-----K--LKRLEGTGGWFLQ-KPEFQHWRDRLRTSDGQGNS
>CCX34027.1
--------------------------MESLLQWI---SP-L--E--------PQTRHQDV
-----R--SKRLPNTGNWFLD-SETFRKWRDNSEEV------
>CEJ90686.1
----------------MVKDLQESAHSTRIIEWL---KS-P--D--------PSTNLNAA
-----R--ELHQAGTGEWLLN-NDVYKSWQATQG--------
>CEJ81552.1
MDGVQQTTL---DTKCTVQRLVSDAHSDKIARWL---SA-P--V--------PSANQNKA
-----R--ELHQPGTGQWFLD-SEHYQSWKKVRG--------
>CEL07678.1
-----------------------MQEYNTILNWF---TK-S--D--------HGVQLREN
-----L--RHRAPKTGSWFLE-SPAFKKWLAGTRE-------
>CEO59613.1
------------------------------MHWL---CP-P--D--------PSTNANHA
-----R--TLRHEGTGAWLLE-NPVFQSWHSGSR--------
>KND85546.1
-------------------------MPRISSAGF---AP-P--N--------PSINVNHA
-----R--KLRHQGTGAWLLE-HPVFQQWQSGSR--------
>CAP67939.1
--------------------------------WL---RA-P--D--------VWRNLRNA
-----L--AKWEPGTGTWFLE-CPVFKDWQQRAE--------
>EXA31380.1
------------------MSMVSDHHFAKIKQWL---SP-S--D--------YSTNANLA
-----R--ERRHPGTGTWLLN-SPAFQEWKLGTR--------
>EGU88526.1
----ESTGN---ETKHAVMSMASDHHFAKIERWL---SP-P--D--------YSTNANLA
-----R--ERRHPGTGTWLLN-SPVFQEWKLGSR--------
>EWZ77990.1
--------------------MASDHRFAKVEGWL---SP-P--D--------YSTNANLA
-----R--ERRHPGTGTWLLN-SPAFREWTVGTRW-------
>EXL67264.1
--------------------MASDHHFAKIERWL---SP-P--D--------YSTNANLA
-----R--ERRHPGTGTWLLN-SPVFQEWKLGSR--------
>XP_018252061.1
--------------------MASDHRFAKVEGWL---SP-P--D--------YSTNANLA
-----R--ERRHPGTGTWLLN-SPAFREWTVGTRW-------
>XP_018252171.1
--------------------MASDHRFAKVEGWL---SP-P--D--------YSTNANLA
-----R--ERRHPGTGTWLLN-SPAFREWTVGTRW-------
>XP_018253432.1
--------------------MASDHRFAKVEGWL---SP-P--D--------YSTNANLA
-----R--ERRHPGTGTWLLN-SPAFREWTVGTRW-------
>KND87255.1
-----------------------------MDCWL---CP-P--D--------SSTNANRA
-----R--GLRHEGTGAWLLE-TSVFQSWKAGSR--------
>XP_007827731.1
----------------------MDKHSDDIIQWL---AP-P--D--------VSSNFNRA
-----L--QARHPGSGQRLLA-SNAYTRWENGDN--------
>CUS09866.1
-----------------------------ILSWI---SP-L--E--------SWKRHRDV
-----V--GTRVKGIGEWVLK-TGQFQAWRRGGSDETGG---
>CUS14617.1
-----------------------ENKLQKIQKWL---NV-V--D--------PTSNYSTA
-----L--ALREPGTGNWLLQ-GGEYMDWKAGRGG-------
>CUS06945.1
--------------------------LQKIQKWL---NV-V--D--------PTLNYSSA
-----L--KLREPGTGNWLLQ-GREYMDWKEG----------
>CUS08888.1
-------------------------KLQEIQRWL---NV-V--D--------PASNYSSA
-----L--RVRAKGTGNWLLK-GPDYSNWKEGSGG-------
>CUS10689.1
----------------------------EVLVWL---NA-V--D--------PEANYLSA
-----L--DVRAPGTGNWLLR-GREYVDWKEGRE--------
>CUS10694.1
-----------------------ETEFREVQKWL---NV-V--D--------PAANFSSA
-----L--AVREPGTGNWLLE-GRDYMDWKEGNG--------
>CUS10703.1
-------------------SKTAESQFREIQRWL---NV-V--D--------PATNFSSA
-----L--AVREPGTGNWLLE-GRDYMDWKEGSGG-------
>CUS12036.1
------------------------------MKWL---NV-V--D--------PASNFSYA
-----L--ALREPGTGNWLLK-GPEYIDWKGGRGG-------
>CUS12880.1
---------------------------QKIQKWL---NV-V--D--------PTTNYSTA
-----L--ALREPGTGNWLLQ-GREYIDWKERRGG-------
>CUS12882.1
-----------------------------IQKWL---NV-V--D--------PTSNYSTA
-----L--ALREPGTGSWLLQ-GREYMNWKGGRGG-------
>CUS12884.1
-------------------------KLQELQRWF---NV-V--D--------PSSNYSSA
-----L--KLREDGTGNWLLR-GREYIDWKASRSG-------
>CUS12930.1
----------------------SEREFREVLKWL---NV-V--D--------PASNYSSA
-----L--AVREPGTGNWLLE-GDEYNDWKGDQGG-------
>CUS12931.1
---------------MSGISDIPDREFWEILKWL---NV-V--D--------PASNYSSA
-----L--AVREPGTGSWLLE-GDEYKDWKGDRGG-------
>CUS14574.1
-----------------------------VQKWL---NV-V--D--------PTSDYSSA
-----R--ELREPGTGSWLLE-GREYMNWKEGQRG-------
>CUS14582.1
--------------------KTPEKKFQKVQKWL---NV-V--D--------PTSDYSSM
-----R--ELREPDTGTWLLE-GPEYINWKEGRKG-------
>CUS14585.1
-----------------------------VLNWL---NV-V--D--------PGANYSSA
-----L--AVREKGTGNWLLN-GQEYMDWKAGKG--------
>CUS14619.1
-------------------------------KWL---NV-V--D--------PSSNYSTA
-----L--ALREPGTGNWLLR-GREYMDWKAGRGG-------
>CUS15252.1
---------------------TPESELREVWEWL---NV-V--D--------PASNYSCA
-----L--ALREPGTGGWLLR-GPEYIDWKEGRGG-------
>PWW73241.1
-----------------------EKEFLEVLNWL---SV-V--D--------PDPNFSSA
-----L--EVREPGTGAWLLE-GCEYMDWKEGRGG-------
>PWW75078.1
--------------------KTIEKEFRDVLKWL---NV-V--D--------PGANYSSA
-----L--AVGELGMGIWLLE-GPDYMKWEEDKGE-------
>CUS12929.1
----------------------------KVLKWL---NV-V--D--------PTSSYSSA
-----L--AVREPGTGNWLLA-GGEYKDWKGDRG--------
>KIJ42504.1
-----------------------ESCIKDILKWL---NC-V--E--------VNSNFDRA
-----R--EKCHPGTGQWFLQ-SSAFEQFRGGVGE-------
>KIJ30870.1
-----------------------ESYHKDILKWL---DV-I--D--------VNSNFDKA
-----R--ERHHPGTGQWFLQ-SEVFESFKGDVG--------
>KIJ42474.1
-----------------------ESYNKDILNWL---RV-DGVE--------VNSNFDRA
-----R--EKCHPGTGQWFLQ-GSAFERFRGGVGE-------
>KIJ42477.1
-------------------IRLLEWYNKDILKWL---RV-YGAE--------VNSNFDRA
-----R--EKCHPGTGQWFLQ-SSAFERFRGGVGECFG----
>KIJ43577.1
-----------------------ESDNLKILQWL---NA-V--E--------VNSIFDKV
-----R--EKCHPRTGQWFLQ-SKTFERFKGGVD--------
>KIJ43594.1
---------------------------KEIVKWL---DV-V--E--------VNSNFDKA
-----R--EKCHPGTGQWFLQ-SGAFERFKDGVGE-------
>EGN91697.1
----------------------SAKERLEFADWL---SP-L--N--------FRQTQNEV
-----R--GTWREGTGGWVLE-DEKFKQ--------------
>EGN97177.1
-------------------------------NWL---SP-L--N--------FRQTQSEV
-----R--GIWREGTGGWVLE-NETFKQ--------------
>EGN97633.1
--------------------------------WL---SP-L--N--------FRQTQSDI
-----Y--GLRREGTSEWALN-DPKFKDWQCGEV--------
>EGN97635.1
--------------------------------WL---SP-L--N--------FRQTQNNV
-----Y--GSRRESTGKWVLE-DEKFKKWRSEKEE-------
>EGN99623.1
-------------MLYANAPNYSDGERQRLADWL---CP-L--N--------FPQRQSEV
-----N--EMRREGTGEWILN-DDTFRRWHKGDL--------
>ELA25911.1
----------------------MRQQHDRIVSFI---SP-D--D--------FGSKIDDV
-----L--MRRASETGHWFLS-HDTFKDWVHGEG--------
>ELR06475.1
------------------------AKLVKIRRWL---SA-P--D--------PSTNYRKA
-----I--KVRQPATGLWLLE-SEVYSKWKSNGS--------
>XP_024324145.1
---------------------MKDAKLVKIRRWL---SA-P--D--------PSTNYRKA
-----I--KVRQPATGLWLLE-SEVYSKWKSNGS--------
>OCH90532.1
----------------------MISIGSEMRRWL---SP-P--D--------PSTNHNAA
-----S--KSHREGTAKWFIE-GEAFKEWKTTG---------
>OCK76482.1
----------------------LDAKLAKIRQWL---SA-P--E--------PSMNYQKA
-----L--KQRQADTGLWFLE-SKQYTKWKTGTI--------
>PWO06258.1
----------------MNRSRSQEEKLGKICSWL---SA-P--D--------PSTNYYKA
-----H--KQRQVETGLWLLE-SAKFAEWKERAAS-------
>PWO27224.1
----------------MNRSRSQEEKLGKICSWL---SA-P--D--------PSTNYYKA
-----H--KQRQVETGLWLLE-SAKFAEWKERAAS-------
>PZC87924.1
-----------------GRSQDQEEKLSKIRNWL---SA-S--D--------PSTNYHKA
-----H--KQRQAETGVWLLE-GEQFTTWKESAAS-------
>PZC93837.1
----------------MNRSRSQEEKLGKICSWL---SA-P--D--------PSTNYYKA
-----H--KQRQVETGLWLLE-SAKFAEWKERAAS-------
>PWW74651.1
--------------------------QNRIRDWL---SP-V--D--------PQSNHLAA
-----R--KLCQYGTGRWFTE-GKEFQDWLKADK--------
>PWW74655.1
-------------------------MQNRIRDWL---SL-A--D--------PQSNHLAA
-----R--KLYQYGTGRWFTE-GKEFQDWLKADK--------
>EMD89384.1
-----------------------------VLNWL---TP-T--D--------YGPRQSDV
-----L--KRREPGTGQWILD-SAEYQDWLKTED--------
>KID94957.1
-----------------------------MLDWL---TP-F--D--------YAPQQADY
-----L--QRRQPGTGRPFLE-SFKYNQ--------------
>OCK96990.1
--------------------KLDRNEDLEILNWL---TP-I--D--------YGPQQSDF
-----I--QRRQEGTGTWLLH-TTEFNT--------------
>EPS41921.1
-----------------MKFKLDKKDDLEVLDWI---TK-V--D--------YGPQQSDF
-----V--RKRQPGTGTWLLS-SSEYQTWLNTRK--------
>EXL99217.1
---------------MHTRAQLNKKEDAEILDWL---TP-V--D--------YGRQQSDY
-----F--GNRQQGTGQWFLE-SAEYQEWLDADG--------
>OCL01946.1
------------------------------MQWL---SP-I--D--------FAAQQYDI
-----I--SRKEEGTGQWFLD-SAQFHAWQQGPD--------
>KIM96802.1
------------------------------LDWL---TP-V--E--------YTPQQNDF
-----I--ARRQEGTGTWLLD-STEYQSWREKKK--------
>KIN05222.1
-------------------------QRQIILDWV---TP-I--D--------YAAQQHDF
-----I--GRRQEGTGQWLLD-SAEFHTWLDAER--------
>PMD42296.1
------------------------------LDWL---TP-I--N--------YAPQQHDF
-----I--SRRQGGTGQWLLD-SVEFQA--------------
>PWO16323.1
-----------------------------MVGWV---SP-T--D--------YPAQQSDI
-----I--GRRQKGTGQWFLD-APEFAKWLGEPKG-------
>PZD01391.1
-----------------------------MVGWV---SP-T--D--------YPAQQSDI
-----I--GRRQKGTGQWFLD-APEFAKWLGEPKG-------
>XP_024738331.1
-------------------------ERQSILTWL---TP-T--D--------YTAQQHDF
-----V--SRRQAGTGQWLLD-SAEFQAWLETDK--------
>PKK52655.1
------------------------KEDAEILNWL---TH-I--D--------YGPQQSDN
-----L--QRRQPGTGQWLLD-STEYSI--------------
>XP_013956166.1
----------------------------EILDWL---TL-I--D--------YAPHQSDF
-----I--NRRQTGTGQWLLE-SHEFQT--------------
>PNP50730.1
---------------------MDQEEEKRILDWL---TP-I--D--------YGLIHSDY
-----V--KRLQTGTGEWFLE-RKQFQD--------------
>XP_024726696.1
------------------------------IDWL---TP-F--D--------YGSQQSDY
-----I--GRRQPGTGQWLLG-SAEYQT--------------
>XP_024754917.1
-----------------------------VLKWL---TP-T--D--------YVSQQHDY
-----F--GSRQPGTGEWLLN-SKEYQN--------------
>EXM16919.1
-----------------------------MISWL---ST-S--P--------FSIHHETI
-----S--EPRTPNFGQWLLQ-HEVYRNWCEYSSSS------
>EWZ29588.1
-----------------------------MISWL---ST-S--P--------FSIHHETI
-----S--ESRTPNFGQWLLQ-HEVYRNWCESSSS-------
>EWZ81554.1
-----------------------------MISWL---ST-S--P--------FSIHHETI
-----S--ESRTPNFGQWLLQ-HEVYRNWCESSSS-------
>EXA33905.1
-----------------------------MISWL---ST-S--P--------FSIHHETI
-----S--EPRTPNFGQWLLQ-HEVYRNWCEYSSS-------
>EXK30750.1
-----------------------------MISWL---ST-S--P--------FSIHHETI
-----S--ESRTPNFGQWLLQ-HEVYRNWCESSSS-------
>EXK81697.1
-----------------------------MISWL---ST-S--P--------FSIHHETI
-----S--EPRTPNFGQWLLQ-HEVYRNWCEYSSS-------
>EXL41659.1
-----------------------------MISWL---ST-S--P--------FSIHHETI
-----S--ESRTPNFGQWLLQ-HEVYRNWCESSSS-------
>EXL68906.1
-----------------------------MISWL---ST-S--P--------FSIHHETI
-----S--EPRTPNFGQWLLQ-HEVYRNWCEYSSS-------
>GAT48758.1
-----------------------MSTDHQIMDFV---SP-L--N--------FYPRQQQV
-----Y--ETRQKNTGTWLLE-DLKFLEWKTGSS--------
>KDR66337.1
---------------------------EKVRKWL---SP-P--D--------SSKTRNEA
-----D--EKRQVDTCSWFLE-GERFRDWQARPG--------
>KIJ94633.1
-----------------MLIIRSIRPADKIREWL---RR-P--E--------SSRNQNEA
-----R--EKRQKDTCSWFLE-GERFLEWQKKP---------
>KIJ32711.1
------------------------ELKTKILQWL---SA-P--N--------YSAHYREA
-----L--GKREDNTGFWFLG-SERFKYWRESTSSY------
>KIJ47972.1
-----------------MVIVPTEKEREDIAAWL---SP-L--N--------FGKFLADN
-----L--NKRTEGTASWIFE-DSKLKNWMNGDL--------
>KIJ55867.1
--------------------MTIVKELEELAAWL---SP-L--D--------FEKLLADY
-----I--DSRTEDTVTWVLE-TSEMKAWMNGDLG-------
>KIK56185.1
----------------------------MLKDWL---KP-V--E--------QGPKHDKV
-----CSARNGSAATGDWIIE-NPTFMLWREGKKSD------
>KIL62335.1
--------------------------------WL---DP-P--D--------PSINHNSV
-----F--HKHHPNTGNWLRD-HPVCENWKTMSN--------
>KIL59584.1
--------------------------------WL---DP-P--D--------SSINHNSA
-----L--PKRHRDTGNWLLD-LSLYENWKTMTN--------
>KIL58696.1
-------------------------------MWL---DP-P--D--------SSINHNSA
-----L--RKRRSDTGSWLLR-DSMYKDWKTMTN--------
>KIM27885.1
------------------------EERQKILDWV---SP-I--N--------FFARQDEI
-----F--SKRQADTGTWLLE-NDDFKKWKSGEE--------
>KIM82512.1
-------------------------ERRTISNWL---SP-L--N--------FKITQSDV
-----L--NKRTEGTGEWLLN-SSEFRT--------------
>KIM87085.1
--------------------------CQTLGDWL---CS-L--N--------FNLRQADI
-----L--SQRTEGTGQWFLK-SDEFQSWKLSAGSE------
>KXL45987.1
-----------------------------ISNWL---TN-H--D--------PWMDHESA
-----R--ERHEPHTGDWLLR-HSQYLAWKSGGS--------
>KZP07449.1
----------------------------EVYRWL---SA-P--D--------SSSNYHTA
-----R--EEHHSGTGAWFIE-GESFVKWKETPD--------
>KZP13290.1
---------------------------REIKIWM---DA-P--D--------TSPNFNAA
-----R--KKHQPDTGSWFLD-GSSFTRWMEHPDI-------
>KZP09413.1
-------------------------MEEKIEKWM---YA-P--D--------TSPNFNAA
-----R--KKHTPGTGSWFLD-GSAFKRWKENPDIL------
>KZP09449.1
---------------------------------M---DA-P--D--------TSPNFNAA
-----R--KKHQADTGSWFLD-GFEFTRWKEDPDF-------
>KZP10814.1
----------------------------KIEKWM---DA-P--D--------TSPNFNAA
-----R--KKHQPDTGYWFLH-GSAFTRWMKHPDM-------
>KZP10819.1
---------------------------------M---DA-P--D--------TSPNFNAA
-----R--KKHQPDTGSWFLD-GSAFTRWMEHPDI-------
>KZP12248.1
---------------------------------M---DA-P--D--------NSPNFNAA
-----R--KKHQPGTGSWFLD-GPAFTRWKEDPGI-------
>KZP12258.1
-------------------------MEEKIEKWM---DA-P--D--------TSPNFNAA
-----R--KNIHQTPGSWFLD-GSAFKRWKENTDIL------
>KZP13299.1
--------------------------------WM---DV-P--D--------TSPNFNAA
-----R--KKHTPDTGNWLLD-GSAFKRWKENPDL-------
>KZP20238.1
---------------------------REIKIWM---DA-P--D--------TSPNFNAA
-----R--KKHQPDTGSWFLD-GSAFTRWMEHPDI-------
>KZP27082.1
---------------------MTPDQANRIYEWL---GA-P--D--------SSGNFQAA
-----R--EKHHENTGTWFIK-GEQYAEWKDTPD--------
>KZP12272.1
---------------------MTPDQEHRLYQWL---GA-P--D--------SSGNYQAA
-----R--EKHHGNTGTWFIE-GEQYVKWKETPD--------
>KZV58988.1
-----------------------------FRSWL---RP-------------PNEQPLNY
-----D--SKRQADSCKWFFD--EAFEEWKTQKDG-------
>OCK74234.1
-----------------LIGSRNSRQCQEILEWL---SP-L--D--------FRSQQIYL
-----S--RRRMEGTGSWLSD-SSQFQKWLNGSPG-------
>KIN08970.1
----------------RELNPSTDKECLDIMAWL---SP-L--D--------FWKKQNDV
-----F--VKRQEGTGEWILD-SKEFNDWLFGSG--------
>OCK75533.1
--------------VKLVQKSLDSQRYREITDWL---SS-T--D--------FPAQQSDF
-----I--GRRQEGTGVWFVS-SPEFTTWLQGSK--------
>XP_001804016.1
-MQNAQTRLS-KIGVDAMQQDQDRQRHHLIMDWL---SS-A--D--------FSAQQSDF
-----I--ARRQEETGFWFLE-SPEFTD--------------
>OCK92954.1
--------------------MKVTEQRNKVIGWL---RG-A--D--------PSTNYNAA
-----R--KKHESGTSDWLLH-SEQFQSWEVGDG--------
>PMD29828.1
--------------------QKILEERKTIGAWL---RS-V--D--------PSTNHNAA
-----R--KAHEPGTGDWLLN-LEKFKSWRDGDGG-------
>OCL04595.1
-------MAGVQGGVDELLHRQHAHEDNTILDWL---TP-I--D--------YAPQQSGF
-----I--ARRQEGTGKWFLD-SKQFKE--------------
>OCL09887.1
-----------------------------ILDWLNRLSP-I--K--------YAHYQAIS
-----I--RERRRGTGKWLLN-SPEFQS--------------
>ODM15087.1
----------------------MTENSQHILDWI---TP-L--D--------FDLHQNDI
-----P--VQRQEGTGLWLLE-SEEFMQ--------------
>OIW26857.1
----------------------TDEEFQKVVAWL---SS-L--N--------FASRHADF
-----L--SRQQAGTGEWLLS-DPKFQNWNNGNE--------
>OJJ70224.1
------------------------QETKEILDWI---ST-I--D--------FVDHQNDI
-----I--NLREDGTGDWLLR-SDGFTQWMNDGTQG------
>OTB16284.1
--------------LDLVSANDQQRKHDKVVSFI---AP-H--D--------FSLEYDSL
-----L--YEKIHGTGQWFLE-STKFKNWVRGEG--------
>OWW37291.1
---------------------MEDKACHEILEWL---TT-V--N--------YATQQEDF
-----L--KRRQDGTGKWLLG-TDKFQQ--------------
>EHA24880.1
---------------------MEDKACHEILEWL---TT-V--N--------YATQQEDF
-----L--KRRQDGTGKWLLG-TDKFQQ--------------
>PHH90729.1
---------------------MQNDQLRKVLNEI---SP-V--Q--------FGVQHQSR
-----R--EARTPETCEWLLQ-HEVFREWEESSSSS------
>PMD25602.1
----------------------------EIVNWI---SQ-I--K--------FEVKQDEV
-----F--SARQEGTGEWFLK-NPDFQAWLDGKDAR------
>PMD37695.1
-----------------------MKEQSKMMRWL---SS-T--N--------FWGKQADL
-----L--ERAQVGTGGWIFE-DKRFKSWLAGSP--------
>PQE13449.1
------------------------MSLQKVTDWL---TP-T--D--------YSSKHRQN
-----S--ALRHPGTGKWLID-SADFDKMKTGMN--------
>KIJ69635.1
------------------------KEMDRLLEWL---GG-L--D--------CTSEHEDI
-----C--SLRQPGTCQWLPA-TEMFNSWRSGAI--------
>PQE24763.1
------------------------MEEKQAINWI---ST-V--E--------FWEKQSSV
-----E--GARVPGTSEWIIQ-HPFFDDWLNGRR--------
>PUU80621.1
MDTDNQFGLNDHGSSSVPNEHTITDEGKDIFSWL---ST-L--E--------PQKQHSHV
-----S--HSRLKGVGGWFLE-TAEFRSWRDDDSEFVG----
>PVH70510.1
-----------------------------ILQWL---EV-A--D--------PRTNHQQA
-----Y--ATHKPGTGDWFVT-GQTYRDWLAKPK--------
>PMD38693.1
-----------------------------ILQWL---SV-A--D--------PRSNHERA
-----C--KSHKAGTGDWFTK-GPKYRDWLAKPN--------
>PWW80923.1
----------------------------QVLEWL---SP-L--A--------SRERHRAV
-----R--DARVDGVGDWLLC-NQSFSAWRTSEDGAAK----
>XP_003043745.1
-----------------LNQSQDRQERLAILNWL---SS-F--D--------HTAQQNDI
-----S--ARKQAGTGLWLLQ-STEFASWMSTNG--------
>XP_007733714.1
-----------------------------MLSWLVRLTP-V--D--------YAPQQSDL
-----L--SRRQEGTAQWLLD-STPFQDWVDQNI--------
>PIG82806.1
---------------------MEEGERCKILTWL---SP-V--D--------YGPQQSDH
-----F--SRRQEGTGQWLLD-SSPFQQWLGQSK--------
>XP_013428392.1
------------------KDIKTLEQTKMIIERL---RA-P--D--------SSVNHNRA
-----H--EKHGAGTGEWLYF-DPQFLRWRLSSN--------
>XP_013953913.1
------------------KAAQEQKDRVELLKWL---CN-I--D--------HTELYNSA
-----R--NKYKDGTGEWLIDGSETFKAWEASTALK------
>XP_013961676.1
------------------------KDRQELLNWR---SN-A--D--------PTAFYNTC
-----R--GMHEDGTGEWLLQESSEFRAWEGSSSS-------
>XP_016603766.1
-------MAGIKQTLEQLNHRQESNEQSCILDWL---SA-V--D--------YTLQQSDL
-----L--GRRQAGTGQWLLA-SEEYEH--------------
>KGO74947.1
-------MTATKQTLEHLNQRQESDEESCILDWL---SA-V--D--------YTSQQRDL
-----L--DRRQEGTGQRLLA-SEECTHWLCTPRA-------
>KUM58625.1
-------MAATKQTLEHLNQRQENSEQSCILNWL---SA-V--D--------YTLQQSDL
-----L--ARRQEGTGKWLLA-SDQYKNWLRTPRA-------
>KXG49201.1
-------MTATKQTLEHLNQRQESNENSCILEWL---SA-V--D--------YTLQQRDL
-----L--DRRQEGTGQWLLA-SEEYKHWLDTRGA-------
>XP_018078098.1
---------------------------EKILRWL---AN-L--D--------PFTNQRNA
-----S--KQHEPGTGNWLLQ-RDDFLTWRSTPGT-------
>XP_024726030.1
-----------------------EAQRLKILDWI---SD-D--A--------ARRKHTKL
-----I--SGHHPNTGQWIFA-TPEFQSWTGSET--------
>KKK13576.1
------------------------HLFDRVKEWL---SV-R--GTFQDILEANHRRHDSN
-----R--ANHIPGTSEWIFQ-TTEFQEWTAETSKF------
>PVH73760.1
-----------------------------ILRWF---EP-V--N--------PALKHQEF
-----R--KDYQEGTGYWIFD-TPEYLSWTNTKNSA------
>XP_024735591.1
-----------------MWTHLEDNKKAKILMWT---ST-V--P--------FKDNHELA
-----Y--REHVSGTGDWIFR-NSSYISWYRGSSG-------
>XP_024778274.1
-----------------------------IVDWL---TT-A--N--------YGQQHDKH
-----S--ETHKKGTSLWILE-TDEFQN--------------
>XP_025546011.1
--MSFGFGVGIPGQQTPLVEYCENEETRTILTWL---SP-I--S--------HAPQHSDY
-----R--DRREPGTGKWALA-TPEFRSWLMSPK--------
>KIJ42691.1
-----------------------DHEREVLANRL---SS-L--D--------FGKVLADN
-----L--DAHTEGTGAGLIA-CPEMEGWMNGKLG-------
>XP_001829836.2
-------------------------MVTEIRDWL---GAKV--N--------FRAIHNDV
-----K--RKRTKGTGDWFIN-SPKYQEWKAEKGN-------
>XP_025434683.1
--------------------------NRAILDWI---SK-A--P--------PGADHAQT
REKGKL--NREYAGAGQWLFS-SAEFVHWSTTTDISL-----
>XP_025443785.1
-----------------------RAENTEILDWV---ST-T--M--------PGDDHTRI
LEHGKL--NSDYANSGEWLFS-RLEFQSWSRADDDSQPV---
