# Supplementary material for: Exploring a diverse world of effector domains and amyloid signaling motifs in fungal NLR proteins
Source: PLoS Comput Biol. 2022 Dec 21;18(12):e1010787. doi: 10.1371/journal.pcbi.1010787 (PMC9815663; doi:10.1371/journal.pcbi.1010787)
Supplement: S2 Data — The alignments were calculated using ClustalOmega for 127 MMseqs2 clusters with at least 20 member sequences. (GZ) [file pcbi.1010787.s009.tar.gz › PVH91226_aligned.fa]

>PVH91226.1
--MAEALAVVGIAASIIQLVDFGSRVLKRLEEYQSE-LGDIPEAFRHIKTELPVLLDALR
QT-KAAIDAGSLQDESKKTLLPAIEGCTVQIKALNDVIAKALPASGDSWARRRRKALGSL
RYDAKVEKITAVV-----------------------------------------------
>OCK72835.1
--MAEAFAVIGVVASIVQLVDFGSKVLLRLNEFQSS-VGEIPKTFQHIKAELPVLLDTLE
QT-KTVLQTGSVRDETKKALLPAIDGCRTQIELLNIVIGKVLPLPSDSWREKSRKAVSSL
RQDGKVRKIRTDLQGYIQTLTYYHAAAS--------------------------------
>OCK73508.1
--MAEALAVVGIVANIIQLVDFGTRVLNRLNQYQST-VTEIPEAFRHIKSELPVLLDALR
QT-KVAIDAGSLQDESKRALLPAVEGCSVQIKALDKVIEKALPASSDSWARRGRKALRSL
QYDSKVEKITAVIRGYVQTLTYHAAASSKS---S--AGLPPPTPSSTVP-----------
>OCK92428.1
--MAEALAVVGVVASIVQLVDFGSRVLLRLNEFQSS-VGEIPKTFQHIKAELPVLLDTLE
QT-KTAIQTGSVRDETKEALLPAIDGCRTQIGLLNIVIGKVLPLSGDSWREKSRKAVSSL
RQDGKVRKIRTDLQGYIQTLTYYHAATSSTLQPPIQNPSPRPTPSSTVPFRRDRDFVDRD
>OCK98763.1
--MAEALAVVGIVASIIQLVDFGSQVLKRLKEYQSK-LGDVPEAFRHINAELPVLLDALR
QT-KAAIDAGSMQDETKKALLPAVKGCGVQIKLLDDVIMKALPVSGDSWTRRGRKALGSL
RYDAKVEKI---------------------------------------------------
>OCL02771.1
--MAEALAVIGIVANIIQLVDFGSRVLKRLEDYQSK-LGEVPEAFRHIKAELPALLDALQ
QT-KAAIDAGSLQDKTEKALLPAVEGCGVQIGLLNDVIIKALPESGDSWTRRGKKAARSL
WYDAKVEKI---------------------------------------------------
>PVH90556.1
--MAEALAVVGIVANIVQLVDFGTRVLKRLNQYQSS-LAEIPEAFRHIKTELPVLLDALR
QT-KAAIDAGSLHDESIKALLPAVEGCSVQIKVLDDMIEKELPALSNSWSRRGRKALRSL
RCDAKVEKIIAVIRGYVQTLTYHAAASLKD---LAGYTLPPPTPSSTVP-----------
>PVH99304.1
--MAEGLAVVGIVASIVQLIDFGSRVLSRLEDYQSN-VAGIPEAYSHIKAELPALLDALR
HT-QSAIDTGSIPKESKKAVLPCIEGCKVQIQLLDGVVAKALPTSNDSWTRRSGKALRSL
RYDAKVEKILSVIRGYIQTLTYHAAASYKP---AATSLPSYPF-----------------
>KFZ12799.1
--MAEALAIIGLVSNAIQLTEVCIKVCNRAREYASN-STELPKAFRGLQSCLPLIKNSLE
EI-RTRVKLKQINDATCKALVPVIEGCEAHMRDLQSIFEKVLPNNNDSKLGSAIKVMLSL
GFDRDVKTLEKEISRDIGMLTLHYAT----------------------------------
>OAL52204.1
--MAEALAIVGAVASIVQLVDFGAKVLLRLNEFQAN-AGEVPKVYQHINNILPVLLETLT
QT-KISIEAGLIPEGTKNALLPAISGCRTQVEALDTVIGKVLPLASDSWREKSKKAFASL
RQ----------------------------------------------------------
>ORY14269.1
---MSGVEALGIASSVIQVVDFGVKVLTRLNEYRNA-AGGLPERFEKFRILLPGYITATE
QM-QNLLDQKEFPDKYRKTLQPIIDRNAEHIEKLDGLIAKVLPMPGTRRLRRVWNAGKSL
TY----------------------------------------------------------
>POS70415.1
--MAEAFAAIGLASSIIAFVDFAQKFVSKLNKFSND-LQDGGDALGTIPTHLPVIINGLN
KI-RARTESGKVDDGTKAALMPIVQACHEQVKLLSDLLDRSLPGSDGSKWGRSKRAFMSL
T-----------------------------------------------------------
>RDW63460.1
--MAEVITAIGIISNIFQLVDLGNRVLTRITDSQCR------SRFQCIEMQIPLLLDILN
RL-RNSIDKDIVSKAGYQVLKQTILSCQDQIEALSRLLHIILPSPGDSMFQRTIKAIKSF
REEGKVAVIQKALEEHKTTLILYCVQLGNERSL-----LPIEY-----------------
>XP_018659217.1
---MDPITAVSLAGTIIQFIELGAKVATRVADFSSA-VDGVPRAFKHIRTELPLILDGLR
KI-QRNIDNGFTDKEAQEALMPVVRGCLAETQQLDRVIEKALPSSSDSSWERKLKAV---
------------------------------------------------------------
>EHK97856.1
--MAEVILGLSVASSVAQLIQFSQKIVSQLRELRA---GDVPAAFLDIRMRLPLILNIIS
RI-----HDAQLSPGDKETFTIVVERSLKQVHQLTVILDKLTIAKGDSALRKGLKVAFGL
VEESRIQNIASSLKDNVQLLTCINIAPAEKEKPLP-------------------------
>XP_008080009.1
--MAEVILGLSVASSVAQLIQFSQKIVSQLRELRA---GDVPAAFLDIRMRLPLILNIIS
RI-----HDAQLSPGDKETFTIVVERSLKQVHQLTVILDKLTIAKGDSALRKGLKVAFGL
VEESRIQNIASSLKDNVQLLTCINIAPAEKEKPLPAERR---------------------
>KFY07412.1
MSGVEALALIGIIASTLQLVSFSSQVLRRIKDYKDD-TTSLPKEFWTLQDQLPLISHALH
IT-WKQTQSDELEEEACKALVPVINACHQEVVKLKAILEKVAPSAGDAGWKRNWKALTSV
FHDKDVAAVAAGLTQ---------------------------------------------
>KFY39202.1
MSGVEALALIGIIASTLQLASFSSQVLRRIKDYKDD-TTTLPKEFWTLQDQLPLISHALH
IT-YKQTQSDELAEEACKALIPVIKGCHQEVLKLKTILEKVAPSVGETGWKRNWKALTSV
FHDKDVTAVAAGLAQ---------------------------------------------
>KFY41196.1
MSGVEALALIGIIASTLQLVSFSSQVLRRIKDYKDD-TTSLPKEFWTLQDQLPLISHALH
IT-WKQTQSDELEEEACKTLVPVINASHQEVVKLKAILEKVAPSAGDAGWKRNWKALTSV
FHDKDVAAVAAGLAQ---------------------------------------------
>KFY94279.1
MSGAEALALIGIISSTLQLVSFSSQVLRRIKDYKDD-TTSLPREFWTLQDQLPLISHALH
IT-WKQTQSDELEEEACGALVPVINACHQEVLKLKAILEKVAPSAGDAGWKRNWKALTSV
FHDKDVAAVAAGLAQ---------------------------------------------
>KFZ22935.1
MSGAEALALIGIISSTLQLVSFSSQVLRRIKDYKDD-TTSLPREFWTLQDQLPLISHALH
IT-WKQTQSDELEEEACGALVPVINACHQEVLKLKAILEKVAPSAGDAGWKRNWKALTSV
FHDKDVAAVAAGLAQ---------------------------------------------
>OBT43064.1
MSGAEALALIGIISSTLQLVSFSSQVLRRIKDYKDD-TTSLPREFWTLQDQLPLISHALH
IT-WKQTQSDELEEEACKALVPVINACNQEVLKLKAILEKVAPSAGDAGWKRNWKALTSV
FHDKDVEAVAAGLAQ---------------------------------------------
>OBT53431.1
MSGAEALALIGIISSTLQLVSFSSQVLRRIKDYKDD-TTSLPREFWTLQDQLPLISHALH
IT-WKQTQSDELEEEACKALVPVINACHQEVLKLKAILEKVAPSAGDAGWKRNWKALTSV
FHDKDVEAVAAGLAQ---------------------------------------------
>OBT62442.1
MSGAEALALIGIISSTLQLVSFSTQVLRRIKDYKDD-TTSLPREFWTLQDQLPLISHALH
IT-WKQTQSDELEEEACKALVPVINACHQEVLKLKAVLEKVAPSAGDAGWKRNWKALTSV
FHDKDVAAVAAGLAQ---------------------------------------------
>OBT76068.1
MSGAEALALIGIISSTLQLVSFSSQVLRRIKDYKDD-TTSLPREFWTLQDQLPLISHALH
IT-WKQTQSDELEEEACKALVPVINACHQEVLKLKAILEKVAPSAGDAGWKRNWKALTSV
FHDKDVAAVAAGLAQ---------------------------------------------
>OBT85964.1
MSGAEALALIGIISSTLQLVSFSSQVLRRIKDYKDD-TTSLPREFWTLQDQLPLISHALH
IT-WKQTQSDELEEEACKALVPVINACNQEVLRLKAILEKVAPSAGDAGWKRNWKALTSV
FHDKDVAAVAAGLAQ---------------------------------------------
>XP_018132309.1
MSGAEALALIGIISSTLQLVSFSSQVLRRIKDYKDD-TTSLPREFWALQDQLPLISHALH
IT-WKQTQSDELEEEACKALVPVINACHQEVLKLKAILEKVAPSAGDAGWKRNWKALTSV
FHDKDVEAVAAGLAQ---------------------------------------------
>RAL66767.1
---MDPLTAIGLASAVIQFIDFGIKIAARLDDLNRTDSAQVPKSLQAISTQLPLLLSSLG
RM-KTDSQINKLDFDSKCILRGVVAGCMTQVEKIEDIIERVSAAPGDSFKVKIRKVFVSL
KCDEQVWKIERNLQTYVSVLVLHHVVDASASAPVLAAD-----HFFDI------------
>CZR64859.1
---MDPLSAIGLASAIVQFVQFGLTVAGRLQEFSSSSPSDVPQSLRSISTQLPLLFNALS
RI-KSSTSIETLDFDTKCILKGMVSGCYEQVKSIEKMVIEITPKEGETLKQRIKKVFTSL
KYDERVWEVERNLQTYVQVLILHHVIDEKDVPEKFGEE-----AFFDV------------
>ESZ93264.1
---MDPLTAIGLASAVIQFIDFGLKIAARLNDLNRSNSSQIPKSLQAISTQLPLLVSSLG
RM-KTHSQINHLDFDSKCILRGVVAGCTAQIEKIEDIIDKISAVPGDAFKVKIRKVFVGL
RCDEKVWEIERNLQTYISVLVLHHVVDATAAMPLIVED-----SFSDVREKRVVPFV---
>XP_018070776.1
---MDPLSAIGLASSIVQFVQFGLTVAARLQEFSQT--EAIPQSLRSISTQLPLLLNALT
RI-QSSSSLSSLDFDTKCILKGMIAGCMEQVQTVEKMVNEITPRDGESLKQRVKKVFTSL
KYDERVWGVERNLQTYVQVLILHHVIEEEVAGERVGVE-----SFFDV------------
>KGQ03710.1
---MDPLSAISLASSIVQFVQFGFQIADRLQDLTAKHPGQVPRALQGISMHLPLLANSLS
KIIKSDSRVGAFDLDTRCILKGIVSGCLTQVQEVEAMLQEIACTPGDSLKTKLKKVLTSV
KYQEKLARIERNLDTYISVLILHHVVDAADAPKDLLDE-----TYYDV------------
>OAA39635.1
---MDPLSAISLASSIVQFVQFGLQIADRLQDLTAKHPGQVPRALQGISMHLPLLTNSLS
KI-KSDSRVGALDFDTRCILKGIVSGCLGQVQEVEAMLQEIACTPGDSLKTKLKKVMTSV
KYQEKLSRIERNLNTYISVLILHHVVDSADAPKDLLDE-----TYYDV------------
>OAA74751.1
---MDPLSAIGLASAIVQFVQFGFQIADRLEDLTSKHPGQVPKALQGISMHLPLLANSLS
KI-KSDSRLGAFDFDTKCILKGIVSGCLAQVQEVEAMLEEIACTPGDSLRAKLKKVMTSM
KYEEKLSRIERTLNTYISVLILHHVVDSADAPKDLLEE-----IYFDV------------
>OAR01322.1
---MDPLSAIGLASAIVQFVQFGFQIADRLQDLTSKHPGQIPKALQGISMHLPLLANSLS
KI-KSDSRIGAFDFDTKCILKGIVSGCLAQVQEVEAMLEEIACTPGDTLRAKLKKVMTSM
KYEEKLSRIERNLNTYISVLILHHVVDSADAPKDLLEE-----TYFDV------------
>PMB70135.1
---MDPLSAISLASSIVQFVQFGFQIADRLQDLTAKHPGQVPRALQGISMHLPLLANSLS
KIIKSDSRVGAFDFDTRCILKGIVSGCLTQVQEVEAMLQEIACTPDDSLKTKLKKVMTSV
KYQEKLSRIERNLDTYISVLILHHVVDAADAPKDLLDE-----TYYDV------------
>XP_018709189.1
---MDPLSAIGLASAIVQFVQFGFQIADRLQDLTAKHPGQIPKALQSISMHLPLLANSLS
KI-KSDARVAGFDLDTKCILKGIVAGCLTQVQEVEAMLEEIACAPGDSLKTKLKKVVTSV
RHQERLARIERTLNTYISVLILHHVVDSADAPKDLQDE-----TCFDV------------
>PQE06837.1
---MDPLTAISLASAIVQFVEFGFKVAKRLDEFNNLKSSEVPKSLQAIAIQLPLLVNSLG
KI-KTESQIKDLDFDTKCILRGVVAGCMTEIRQIEEIINKISAVPGASHTVKLKMVFMSF
RLDEKMWAIERNLHTYVSVLILHHVVDSSVSVPLVVED-----SFFDIREKRVTPFVE--
>PQE05505.1
---MDPLTAISLASAILQFVEFGFKVAKRLDEFNSLKSSEVPKSLQAIAIQLPLLVNSLG
KI-KTESQIKDLDFDTKCILRGVVAGCMTEIRQVEEIINKISAVPGASHTVKLKMVFMSF
RLDEKMWAIERNLHTYVSVLILHHVVDSSVSVPLVVED-----SFFDI------------
>PQE25044.1
---MDPLTAISLASAILQFVEFGFKVAKRLDEFNNLQSSEVPKSLQAIAIQLPLLVNSLG
KI-KTESQIKDLDFDTKCILRGVVVGCMTEIGQIEEIINKISAVPGASHTAKLKMVFVSF
RYDEKMWAIERNLHTYVSVLILHHVVDSSVSVPLVVED-----SFFDI------------
>RFU35064.1
---MSGLEVIASIASIVALVEFSQKVLVRAAQLRAV-GKDIGDAFQCINDLLPPITHAVE
RT-KKRIDNKEIDEETCKALLPIHRGVERTLEELSKVLRKYTPEDGASKVEVLWKTGKGV
FQEKKVKGIL--------------------------------------------------
