# Supplementary material for: Exploring a diverse world of effector domains and amyloid signaling motifs in fungal NLR proteins
Source: PLoS Comput Biol. 2022 Dec 21;18(12):e1010787. doi: 10.1371/journal.pcbi.1010787 (PMC9815663; doi:10.1371/journal.pcbi.1010787)
Supplement: S2 Data — The alignments were calculated using ClustalOmega for 127 MMseqs2 clusters with at least 20 member sequences. (GZ) [file pcbi.1010787.s009.tar.gz › PVI00627_aligned.fa]

>PVI00627.1
-------------------------------------------------------MSIQN
VSQRVDSTDLGVLWTKAVDDYMQKTGNNVAP---MRSQSLNDVMEATSKEMKAFGGRRHD
GGKVDKVRSAFQRHLAGMQKCMNGLEMVGAAAGAFPPAMPVGIVFSACGRLLSAFAAASA
QYDKVEEFFTHAGRFFERLSLLEGKA-SGEPLALAIVRVFSIQLSICGIAQRLAT--SGR
V----------------------KLFFNMLWNM---EDPELSAAYAAMQASIEELGATIG
YASYSAIRD--------------THEDVSKVNEKLDELDAHIQGFRSTLTQDVQALYASN
IALDIKIT-------KGFVSMEAKQDQ----SYELQLYLAQTQDQIMKAIAQ--------
-SATPP--EGIQTKGDVG-------DASIKAAAHVRSFFEDRQEQYPAFSTVYDNNLEQH
EYLEKTMVSYTNEWLFADPTFSKWRNAVS-------------------------
>KFH48460.1
-----------------------------------------------MAAETTIEKPPLL
DSIKDDDRDVSDLWRDALKKYQGIVGFSL----EPKFESVDAMVSFGVNEMNNFHKFRHN
EKKVDKLRTLFAANVDFIEAGT--QQLLSAATPAFPPAAAIGT---AVTFMLSACRQVSA
DYDVVVVFFEDMNAFLQRIVILETRMPRHKAYQNCLMDVFTSFLTMCGFAHKYIE--LGR
FTDQIS-----------------EKWVQNLVFG---EDSELGGARKDMDTRLARLQSATE
FAILGNTEEIQRMS---------------------LELKRNQESHAELLQQQSKALGS--
--------------------IQDDT--------EHIRND---MSKLLAALKEQKSQAGRD
Q-----------------KKVMTTEHGKPPSAKRIRNTMP----------SVEGE-IHEY
HILKETLVPDTCTWIFSERQWTDWLSSYESHDDGREEPESEPQPQPGREAHGSH
>ELA26067.1
------------------------------------------------------------
--MAGDNRDVADLWKDALKTYKGIVGFDL----ERKFENIDAMITRGTKEMQNFHKFRHD
DKKVDKLRGLFWENLDYIEKGT--QQLVAAAAGR----GNWHR---RYLHAEQACRKVSA
DYDFVMVFFEDMNSFLQRIIILETRLPNYNTHQNCSMDTFMSFLTMCGFARKYIE--LGH
LRKIEC-------------------------LQ---SNNRLRWARKKMDLRIRRLREATE
FVILGNIEGIQKVT---------------------SELLENHHFQMAMLEEQMQVMSV--
--------------------VWDTT--------ESFLDD---MAKLLRAFDDQKREQSKP
RG-----------SGEQKGKSSAAEHGKHLLAKRIRNTLT----------KVEDA-DHEY
HVLQETIVPDTCVWAFREPEWERWLNQQDLPNT---------------------
>ELA28513.1
---------------------------------------------MTMSSAEKKPLSDVE
KQLSTDDRDVKDLWQEALKGYQGIVGFSL----ERKFDNVQSMLDFGTEQMNKFHKFRHD
KGKIDRLRTLLASNLNYVEKGA--NQIIEAASPAFPPAAAIGT---ALTYILQACRSVSA
DYDIVIVFFEDMNSFLQRISILESRLPQKRAYQNCLMEVFTSLLNMCGFAHKYIE--LGR
F----------------------KKWITNLFQG---EDSELGGARALMNKRLGHLQQATE
FAILGNSEETLKMT---------------------TQLDENQRSHTQMLERFENTMDS--
--------------------INENT--------ENIKND---VAKLLKLFGGQTEESQAN
SD------MLGSASSVKGVQDAKESGDKTLSARAIRYFIP----------ELGRNIEEES
EALRETLLPDFCNWVFSEPSWNDWLAMKEGER----------------------
>CVK90882.1
-------------------------------------------------MVAKKARVELE
KQLKNDDRDVADLWKEALKSYESIVGFGL----QRKFDNVQSMLDYGTDQMNNFHKFRHD
KGKVDRLRTLFSSNLDLVEQGA--NQIIAAAAPAFPPAAAIGT---ALTYMLQACRSVSA
DYDIVIVFFEDMNSFLGRITILEKRLPQDRAYQNCLMEVFTSLLTMCGFAHKYIE--LGR
F----------------------KKWISNLFKG---DDGELGGARANMNKNLDHLQQATE
FAILGNTEETLAMA---------------------SQLDENQKSHAEMLERVGHTIDT--
--------------------IHENT--------ENIRGD---IAKILKLFGGQKKE----
-K-----------------AMEKPQANKPTSSNSIRNAMP----------IVFND-DHEY
HALKETLLPDSCSWLFSEPEWEEWLKLPDGTRP---------------------
>CVK91963.1
-------------------------------------------------MVAKKARVELE
KQLKNDDRDVADLWKEALKSYESIVGFGL----QRKFDNVQSMLDYGTDQMNNFHKFRHD
KGKVDRLRTLFSSNLDLVEQGA--NQIIAAAAPAFPPAAAIGT---ALTYMLQACRSVSA
DYDIVIVFFEDMNSFLGRITILEKRLPQDKAYQNCLMEVFTSLLTMCGFAHKYIE--LGR
F----------------------KKWISNLFKG---DDGELGGARANMNKNLDHLQQATE
FAILGNTEETLAMA---------------------SQLDENQKSHAEMLERVGHTIDT--
--------------------IHENT--------ENIRGD---IAKILKLFGGQKKE----
-K-----------------TMEKPQANKPSSSNSIRNAMP----------IVFND-DHEY
HALKETLLPDSCSWLFSEPEWEEWLKLPDGTR----------------------
>CZR43674.1
-------------------------------------------------MVAKKARVELE
KQLKNDDRDVADLWKEALKSYESIVGFGL----QRKFDNVQSMLDYGTDQMNNFHKFRHD
KGKVDRLRTLFSSNLDLVEQGA--NQIIAAAAPAFPPAAAIGT---ALTYMLQACRSVSA
DYDIVIVFFEDMNSFLGRITILEKRLPQDKAYQNCLMEVFTSLLTMCGFAHKYIE--LGR
F----------------------KKWISNLFKG---DDGELGGARANMNKNLDHLQQATE
FAILGNTEETLAMA---------------------SQLDENQKSHAEMLERVGHTIDT--
--------------------IHENT--------ENIRGD---IAKILKLFGGQKKE----
-K-----------------TMEKPQANKPTSSNSIRNAMP----------IVFND-DHEY
HALKETLLPDSCSWLFSEPEWEEWLKLPDGTR----------------------
>EGU73775.1
-------------------------------------------------MIAKKAQAELE
EKLKNDDRDVADLWKEALKSYESIVGFGL----QRKFDNVNSMLDFGTDQMNNFHKFRHD
KGKVDRLRSLFSSNLDLVEKGA--NQIIAAAAPAFPPAAAIGT---ALTYMLQACRSVSA
DYDIIIVFFEDMNSFLTRITILETRLPKYKAYQNCLMEVFNSLLTMCGFAHKYIE--LGR
F----------------------KKWISNLFKG---DDGELGGARANMNKNLEHLQQATE
FAILSNTEESLKMA---------------------SQLDENQRSHAEMLERVGHTIDT--
--------------------IQENT--------ENIKGD---IAKILKLFGGQKKE----
-R-----------------STEKPQAKKPASANSIRNAMP----------VVFND-GHEY
QTLKETLLPDSCGWVFSEPEWEEWLKIPDGER----------------------
>EMT63020.1
-------------------------------------------------MIAKKAQAELE
EKLKNDDRDVADLWKEALKSYESIVGFGL----QRKFDNVNSMLDFGTDQMNNFHKFRHD
KGKVDRLRSLFSSNLDLVEKGA--NQIIAAAAPAFPPAAAIGT---ALTYMLQACRSVSA
DYDIIIVFFEDMNSFLTRITILETRLPKYKAYQNCLMEVFNSLLTMCGFAHKYIE--LGR
F----------------------KKWISNLFKG---DDGELGGARANMNKNLEHLQQATE
FAILSNTEESLKMA---------------------SQLDENQRSHAEMLERVGHTIDT--
--------------------IQENT--------ENIKGD---IAKILKLFGGQKKE----
-R-----------------STEKPQAKKPASANSIRNAMP----------VVFND-GHEY
QTLKETLLPDSCGWVFSEPEWEEWLKIPDGER----------------------
>ENH67760.1
-------------------------------------------------MIAKKAQAELE
EKLKNDDRDVADLWKEALKSYESIVGFGL----QRKFDNVNSMLDFGTDQMNNFHKFRHD
KGKVDRLRSLFSSNLDLVEKGA--NQIIAAAAPAFPPAAAIGT---ALTYMLQACRSVSA
DYDIIIVFFEDMNSFLTRITILETRLPKYKAYQNCLMEVFNSLLTMCGFAHKYIE--LGR
F----------------------KKWISNLFKG---DDGELGGARANMNKNLEHLQQATE
FAILSNTEESLKMA---------------------SQLDENQRSHAEMLERVGHTIDT--
--------------------IQENT--------ENIKGD---IAKILKLFGGQKKE----
-R-----------------STEKPQAKKPASANSIRNAMP----------VVFND-GHEY
QTLKETLLPDSCGWVFSEPEWEEWLKIPDGER----------------------
>EQB45411.1
---------------------------------------------MTMPSAGKQLSSDVE
KQLSTDDRDVKDLWQEALKGYQGIVGFSL----ERKFDNAQSMLDFGTEQMNRFHKFRHD
KGKVDRLRTLLASNLDYVEKGA--NQIIEAASPAFPPAAAIGT---ALTYILQACRSVSA
DYDIVIVFFEDMNSFLQRISILEARLPQKRAYQNCLMEVFTSLLNMCGFAQKYIE--LGR
F----------------------KKWITNLFQG---EDSELGGARALMNKRLGHLQQATE
FAILGNSEETLKMT---------------------TQLDENQRSHTQMLERFENTMDS--
--------------------INENT--------ENIKND---VAKLLKLFGGQTEESQAN
SD------LLGSASSAKGVMDAEESGGETLSARAVRYFIP----------VLGRNIEEES
EALRETLLPDFCNWVFSEPSWIDWLAMKDGER----------------------
>ETR97139.1
------------------------------------------------MATNGGDKKVIP
EDLENDNRDVADLWKQALKEYKGIVGFDL----QPKFNNVQAMIDFGTNEMNSFHKFRHN
TKKVDKLRSLFAANIDYIEKGA--QHLISAAVPAFPPAAAIGT---AITYLLSACRQVSA
DYDVVVVFFDDMNSFLQRVVILETRLPPHKAYQNCLMDVFTSFLTLTGYAHKYIE--LGR
FK----------------------KWITNLLEG---EDSDLGGARKKMDKSLARLQNATE
FAILGNSEELKKMS---------------------AELQINQTAHTQMLEEQKEVMFN--
--------------------ISQDT--------GSIRSD---VAKLLKAFTEQNAKHDH-
-----------------KGKPSNQDAGKPASANQVRNRMP----------DIEGE-GHEY
KVLKETLIPDTCTWVFSQPEWEAWIKQDGESTALK-------------------
>EWY89954.1
-------------------------------------------------MIAKKAQAELE
EKLKNDDRDVADLWKEALKSYESIVGFGL----QRKFDNVNSMLDFGTDQMNNFHKFRHD
KGKVDRLRSLFSSNLDLVEKGA--NQIIAAAAPAFPPAAAIGT---ALTYMLQACRSVSA
DYDIIIVFFEDMNSFLTRITILETRLPKYKAYQNCLMEVFNSLLTMCGFAHKYIE--LGR
F----------------------KKWISNLFKG---DDGELGGARANMNKNLEHLQQATE
FAILSNTEESLKMA---------------------SQLDENQRSHAEMLERVGHTIDT--
--------------------IQENT--------ENIKGD---IAKILKLFGGQKKE----
-R-----------------STEKPQAKKPASANSIRNAMP----------VVFND-GHEY
QTLKETLLPDSCGWVFSEPEWEEWLKIPDGER----------------------
>EWZ36547.1
-------------------------------------------------MIAKKAQAELE
EKLKNDDRDVADLWKEALKSYESIVGFGL----QRKFDNVNSMLDFGTDQMNNFHKFRHD
KGKVDRLRSLFSSNLDLVEKGA--NQIIAAAAPAFPPAAAIGT---ALTYMLQACRSVSA
DYDIIIVFFEDMNSFLTRITILETRLPKYKAYQNCLMEVFNSLLTMCGFAHKYIE--LGR
F----------------------KKWISNLFKG---DDGELGGARANMNKNLEHLQQATE
FAILSNTEESLKMA---------------------SQLDENQRSHAEMLERVGHTIDT--
--------------------IQENT--------ENIKGD---IAKILKLFGGQKKE----
-R-----------------STEKPQAKKPASANSIRNAMP----------VVFND-GHEY
QTLKETLLPDSCGWVFSEPEWEEWLKIPDGER----------------------
>EWZ90790.1
-------------------------------------------------MIAKKAQAELE
EKLKNDDRDVADLWKEALKSYESIVGFGL----QRKFDNVNSMLDFGTDQMNNFHKFRHD
KGKVDRLRSLFSSNLDLVEKGA--NQIIAAAAPAFPPAAAIGT---ALTYMLQACRSVSA
DYDIIIVFFEDMNSFLTRMTILETRLPKYKAYQNCLMEVFNSLLTMCGFAHKYIE--LGR
F----------------------KKWISNLFKG---DDGELGGARANMNKNLEHLQQATE
FAILSNTEESLKMA---------------------SQLDENQRSHAEMLERVGHTIDT--
--------------------IQENT--------ENIKGD---IAKILKLFGGQKKE----
-R-----------------STEKPQAKKPASANSIRNAMP----------VVFND-GHEY
QTLKETLLPDSCGWVFSEPEWEEWLKIPDGER----------------------
>EXA44116.1
-------------------------------------------------MIAKKAQAELE
EKLKNDDRDVADLWKEALKSYESIVGFGL----QRKFDNVNSMLDFGTDQMNNFHKFRHD
KGKVDRLRSLFSSNLDLVEKGA--NQIIAAAAPAFPPAAAIGT---ALTYMLQACRSVSA
DYDIIIVFFEDMNSFLTRITILETRLPKYKAYQNCLMEVFNSLLTMCGFAHKYIE--LGR
F----------------------KKWISNLFKG---DDGELGGARANMNKNLEHLQQATE
FAILSNTEESLKMA---------------------SQLDENQRSHAEMLERVGHTIDT--
--------------------IQENT--------ENIKGD---IAKILKLFGGQKKE----
-R-----------------STEKPQAKKPASANSIRNAMP----------VVFND-GHEY
QTLKETLLPDSCGWVFSEPEWEEWLKIPDGER----------------------
>EXF77365.1
--------------------------------------------MAAVSDSEKAFYREWE
NNMKNDNRDISDLWQEALKNYKGIVGFDL----QRSFRNVEDMIKSATQEMERFQDYRHN
EGKVDRLRRAFASSLGYVETAA--QILVPAAEGAFPPAAAIGT---ALTLIIKGCRSVTV
DYDILIVFFEDMNGFLKRIAILETRLPKHRAYQNCLMEVFVSMLTMCGQGRKCID--LRR
F----------------------KRWISNLVNG---DGGELTEARDELKKKLGHLQMATQ
FAILANTEARNDLI---------------------KQLDDNQRSHTELLESFRNTVDS--
--------------------IYNET--------RRNGVV---LAMVLRKLSEKPEDEKQ-
--------------------LEISQAKNHASSRGLLNGLM----------AVGNN-NYKY
QSLKLTHIMGSCSWLALEAEWEQWHEIDNGKR----------------------
>EXK24002.1
-------------------------------------------------MAGQKPLAELE
KQLKNDNRDVADLWKEALKSYKSIVGFDL----QRKFDNVQGMLDFGTDQMNNFHKFRHD
KGKVDRLRTLFASNLDLVEQSA--NQIIAAAAPAFPPAAAIGT---AMAFMLQACRAVSA
DYDMVIVFFDDMNSFLTRITILETRLPKYKAYQNCLMDVFTSFLTMCGIAHKYIE--LGR
F----------------------KKWISSLLKGLIADGDDLGGARAGMDKKLQHLQQATE
FAILGNTEETLAMT---------------------AQLEENQQSHKEMLQKVGQAIDT--
--------------------IQENT--------ENIKDD---VAKLLKLFGGHQKE----
-K-----------------KLEKPQANKPPSANALRNVLP----------TVGND-DHEY
NILKETLLPDSCGWVFQEPEWEQWLSMEDGSR----------------------
>EXK81371.1
-------------------------------------------------MIAKKAQAELE
EKLKNDDRDVADLWKEALKSYESIVGFGL----QRKFDNANSMLDFGTDQMNNFHKFRHD
KGKVDRLRSLFSSNLDLVEKGA--NQIIAAAAPAFPPAAAIGT---ALTYMLQACRSVSA
DYDIIIVFFEDMNSFLTRITILETRLPKYKAYQNCLMEVFNSLLTMCGFAHKYIE--LGR
F----------------------KKWISNLFKG---DDGELGGARANMNKNLEHLQQATE
FAILSNTEESLKMA---------------------SQLDENQRSHAEMLERVGHTIDT--
--------------------IQENT--------ENIKGD---IAKILKLFGGQKKE----
-R-----------------STEKPQAKKPASANSIRNAMP----------VVFND-GHEY
QTLKETLLPDSCGWVFSEPEWEEWLKIPDGER----------------------
>EXL56011.1
-------------------------------------------------MIAKKAQAELE
EKLKNDDRDVADLWKEALKSYESIVGFGL----QRKFDNVNSMLDFGTDQMNNFHKFRHD
KGKVDRLRSLFSSNLDLVEKGA--NQIIAAAAPAFPPAAAIGT---ALTYMLQACRSVSA
DYDIIIVFFEDMNSFLTRITILETRLPKYKAYQNCLMEVFNSLLTMCGFAHKYIE--LGR
F----------------------KKWISNLFKG---DDGELGGARANMNKNLEHLQQATE
FAILSNTEESLKMA---------------------SQLDENQRSHAEMLERVGHTIDT--
--------------------IQENT--------ENIKGD---IAKILKLFGGQKKE----
-R-----------------STEKPQAKKPASANSIRNAMP----------VVFND-GHEY
QTLKETLLPDSCGWVFSEPEWEEWLKIPDGER----------------------
>EXL69954.1
-------------------------------------------------MIAKKAQAELE
EKLKNDDRDVADLWKEALKSYESIVGFGL----QRKFDNVNSMLDFGTDQMNNFHKFRHD
KGKVDRLRSLFSSNLDLVEKGA--NQIIAAAAPAFPPAAAIGT---ALTYMLQACRSVSA
DYDIIIVFFEDMNSFLTRITILETRLPKYKAYQNCLMEVFNSLLTMCGFAHKYIE--LGR
F----------------------KKWISNLFKG---DDGELGGARANMNKNLEHLQQATE
FAILSNTEESLKMA---------------------SQLDENQRSHAEMLERVGHTIDT--
--------------------IQENT--------ENIKGD---IAKILKLFGGQKKE----
-R-----------------STEKPQAKKPASANSIRNAMP----------VVFND-GHEY
QTLKETLLPDSCGWVFSEPEWEEWLKIPDGER----------------------
>EXL98765.1
-------------------------------------------------MIAKKAQAELE
EKLKNDDRDVADLWKEALKSYESIVGFGL----QRKFDNVNSMLDFGTDQMNNFHKFRHD
KGKVDRLRSLFSSNLDLVEKGA--NQIIAAAAPAFPPAAAIGT---ALTYMLQACRSVSA
DYDIIIVFFEDMNSFLTRITILETRLPKYKAYQNCLMEVFNSLLTMCGFAHKYIE--LGR
F----------------------KKWISNLFKG---DDGELGGARANMNKNLEHLQQATE
FAILSNTEESLKMA---------------------SQLDENQRSHAEMLERVGHTIDT--
--------------------IQENT--------ENIKGD---IAKILKLFGGQKKE----
-R-----------------STEKPQAKKPASANSIRNAMP----------VVFND-GHEY
QTLKETLLPDSCGWVFSEPEWEEWLKIPDGER----------------------
>EXM24841.1
-------------------------------------------------MIAKKAQAELE
EKLKNDDRDVADLWKEALKSYESIVGFGL----QRKFDNVNSMLDFGTDQMNNFHKFRHD
KGKVDRLRSLFSSNLDLVEKGA--NQIIAAAAPAFPPAAAIGT---ALTYMLQACRSVSA
DYDIIIVFFEDMNSFLTRITILETRLPKYKAYQNCLMEVFNSLLTMCGFAHKYIE--LGR
F----------------------KKWISNLFKG---DDGELGGARANMNKNLEHLQQATE
FAILSNTEESLKMA---------------------SQLDENQRSHAEMLERVGHTIDT--
--------------------IQENT--------ENIKGD---IAKILKLFGGQKKE----
-R-----------------STEKPQAKKPASANSIRNAMP----------VVFND-GHEY
QTLKETLLPDSCGWVFSEPEWEEWLKIPDGER----------------------
>KIL85166.1
-------------------------------------------------MVDKQPNRQLE
TQLESDDRDVADLWKEALKSYQSIVGFDL----DRKFDNAQSMLDFGTDQMNNFHKFRHD
KSKVDRLRTLFSANLDLIEKGS--NQIIAAAAPAFPPAAAIGT---ALTYMLQACRSVSA
DYDIIIVFFEDMNSFLTRITILETRLPQHKAYQNCLMEVFTSFLTLCGFAHKYIE--LGR
F----------------------KKWISNLFKG---DDGELGGARAGLDKRLEHLQQATE
FAILGNTEETLAMA---------------------SQLDENQKSHTEMLERVGHTIDT--
--------------------IRENT--------ESIRGD---IAKLLTLFDTQKKD----
-R-----------------STEKPQANKPPSANSVRNSMP----------EVFDD-KHEY
QTLKETLLPDSCGWVFAEPEWEKWLKMPDGTRP---------------------
>KKO99920.1
------------------------------------------------MASNGEEKKIVP
EDLESDNRDVADLWKQALKQYKGIVGFDL----QPKFNNVQAMIDFGTNEMNSFHKFRHN
SKKVDKLRSLFAANIDYIEKGA--QQLISAAVPAFPPAAAIGT---AITYLLSACKQVSA
DYDVVVVFFDDMNSFLERVVILETRLPSHKAYQNCLMDVFTSFLTLTGYAHKYIE--LGR
FK----------------------KWITNLIGG---EDSDLGGARKKMDKDLTRLQNATE
FAILGNSEELKKMN---------------------TELQNNQEAHTRMLEEQKEIMFS--
--------------------ISQDT--------GSIRSD---VAKLLKAFTEQNAKHDH-
-----------------KGKPSTQDAGKPASANRVRNRMP----------DVEGD-GHEY
TILKETLIPDTCTWVFSQQEWEDWVKQDEDVSVLK-------------------
>KLO89182.1
-------------------------------------------------MVAKKARVELE
KQLKNDDRDVADLWKEALKSYESIVGFGL----QRKFDNVQSMLDYGTDQMNNFHKFRHD
KGKVDRLRTLFSSNLDLVEQGA--NQIIAAAAPAFPPAAAIGT---ALTYMLQACRSVSA
DYDIVIVFFEDMNSFLGRITILEKRLPQDKAYQNCLMEVFTSLLTMCGFAHKYIE--LGR
F----------------------KKWISNLFKG---DDGELGGARANMNKNLDHLQQATE
FAILGNTEETLAMA---------------------SQLDENQKSHTEMLERVGHTIDT--
--------------------IHENT--------ENIRGD---IAKILKLFGGQKKE----
-K-----------------TMEKPQANKPTSSNSIRNAMP----------IVFND-DHEY
HALKETLLPDSCSWLFSEPEWEEWLKLPDGTR----------------------
>KLP02536.1
-------------------------------------------------MVAKKARTELE
KQLKNDDRDVADLWKEALKSYESIVGFGL----QRKFDNVQSMLDYGTDQMNNFHKFRHD
KGKVDRLRTLFSSNLDLVEQGA--NQIIAAAAPAFPPAAAIGT---ALTYMLQACRSVSA
DYDIVIVFFEDMNSFLGRITILEKRLPQDKAYQNCLMEVFTSLLTMCGFAHKYIE--LGR
F----------------------KKWISNLFKG---DDGELGGARANMNKNLDHLQQATE
FAILGNTEETLAMA---------------------SQLDENQKSHAEMLERVGHTIDT--
--------------------IHENT--------ENIRGD---IAKILKLFGGQKKE----
-K-----------------AMEKPQANKPTSSNSIRNAMP----------IVFND-DHEY
HALKETLLPDSCSWLFSEPEWEEWLKLPDGTRP---------------------
>KLP05343.1
-------------------------------------------------MVAKKARTELE
KQLKNDDRDVADLWKEALKSYESIVGFGL----QRKFDNVQSMLDYGTDQMNNFHKFRHD
KGKVDRLRTLFSSNLDLVEQGA--NQIIAAAAPAFPPAAAIGT---ALTYMLQACRSVSA
DYDIVIVFFEDMNSFLGRITILEKRLPQDKAYQNCLMEVFTSLLTMCGFAHKYIE--LGR
F----------------------KKWISNLFKG---DDGELGGARANMNKNLDHLQQATE
FAILGNTEETLAMA---------------------SQLDENQKSHAEMLERVGHTIDT--
--------------------IHENT--------ENIRGD---IAKILKLFGGQKKE----
-K-----------------AMEKPQANKPTSSNSIRNAMP----------IVFND-DHEY
HALKETLLPDSCSWLFSEPEWEEWLKLPDGTRP---------------------
>KZL68857.1
------------------------------MFLRSFLHGSTSYIPIQSSMAVDLAQKKTP
GAWENDGRDVADLWKEALKAYKGIVGFDL----ERKFDNVEAMIAQGTKEMENFHKFRHN
EKKVDKLRSLFAANLDFIEQGA--QQLISAAAPAFPPAAAIGT---AVTVMLGACRKLSA
DYDVVVVFFQDMNSFLQRITILERRLPKHKGYQNSLMEVFTSFLVMCGFAHKYIE--LGR
F----------------------KKWITNLLQG---EDSDLGGARNDMDLKIRNLQEATE
FAILGNTEELKNMG---------------------RELVDNQKLHTAMLEEQMQVMSS--
--------------------IRDTT--------ETIRSD---VAKLLKVIEDQKREHKKD
RN--------------NDQQGKTFEQSKPPSAKRIRNLLL----------EVEGE-DHEY
RILKETMVKDTCTWVFLQPQWEEWLRKNNDNR----------------------
>OBS23261.1
-------------------------------------------------MVVKKVPHELG
DLLNNDDRDVTDLWKDAIKSYQSIVGFDL----QPKFDNVQSMIDFGTDQMNNFHKFRHD
KGKVDRLRTLFAANLDLVENGT--NQIIAAASPAFPPAAAIGT---ALTYMLQACRSVSA
DYDIVIVFFEDMNSFLSRITILETRLPKDKAYQNCLMDVFTSLLTMCGFAHKYIE--LGR
F----------------------KKWISNLFKG---DDGELSGARAKMDKNMKHLQQATE
FAILGNTEETRAMT---------------------SQLDENQKNHAEMLQRVGHTIDT--
--------------------IHENT--------ENIRGD---IAKLLKLFGGQKQKEKSQ
EK-----------------SQEKPQTNKPPSGNKVRHFML----------VVYND-DHEY
RSLEETLLPDSCGWIFSEPEWEDWLKLPDTKR----------------------
>OPB45883.1
------------------------------------------------MASNGEEKKIVP
EDLESDNRDVADLWKQALKQYKGIVGFDL----QPKFNNVQAMVDFGTNEMNSFHKFRHN
SKKVDKLRSLFAANIDYIEKGA--QQLISAAVPAFPPAAAIGT---AITYLLSACKQVSA
DYDVVVVFFDDMNSFLERVVILETRLPSHKAYQNCLMDVFTSFLTLTGYAHKYIE--LGR
FK----------------------KWITNLIGG---EDSDLGGARKKMDKDLTRLQNATE
FAILGNSEELKKMN---------------------TELQNNQEAHTRMLEEQKEMMFS--
--------------------ISQDT--------GSIRSD---VAKLLKAFTEQNAKHDH-
-----------------KGKPSTQDAGKPASANRVRNRMP----------DVEGD-GHEY
AILKETLIPDTCTWVFSQQEWEDWVKQDEDVSVLK-------------------
>OTA00214.1
------------------------------------------------MATNGGDKKVIP
EHLENDNRDVADLWKQALKEYKGIVGFDL----QPKFNNVQAMIDFGTNEMNSFHKFRHN
TKKVDKLRSLFAANIDYIEKGA--QHLISAAVPAFPPAAAIGT---AITYLLSACRQVSA
DYDVVVVFFDDMNSFLQRVVILETRLPPHKAYQNCLMDVFTSFLTLTGYAHKYIE--LGR
FK----------------------KWITNLLEG---EDSDLGGARKKMDKSLARLQNATE
FAILGNSEELKKMS---------------------AELQINQTAHTQMLEEQKEVMFN--
--------------------ISQDT--------GSIRSD---VAKLLKAFTEQNAKHDH-
-----------------KGKPSNQDAGKPASANQVRNRMP----------DIEGE-GHEY
KVLKETLIPDTCTWVFSQPEWEAWIKQDGESTALK-------------------
>PCD34768.1
-------------------------------------------------MIAKKAQAELE
EKLKNDDRDVADLWKEALKSYESIVGFGL----QRKFDNVNSMLDFGTDQMNNFHKFRHD
KGKVDRLRSLFSSNLDLVEKGA--NQIIAAAAPAFPPAAAIGT---ALTYMLQACRSVSA
DYDIIIVFFEDMNSFLTRITILETRLPKYKAYQNCLMEVFNSLLTMCGFAHKYIE--LGR
F----------------------KKWISNLFKG---DDGELGGARANMNKNLEHLQQATE
FAILSNTEESLKMA---------------------SQLDENQRSHAEMLERVGHTIDT--
--------------------IQENT--------ENIKGD---IAKILKLFGGQKKE----
-R-----------------STEKPQAKKPASANSIRNAMP----------VVFND-GHEY
QTLKETLLPDSCGWVFSEPEWEEWLKIPDGER----------------------
>PNP46550.1
------------------------------------------------MAANEGEKKLTA
EDIEKDNRDVADLWKDALKQYKGIVGFDL----QPKFNNVQAMIDFGTGEMNSFHKFRHN
SKKVDKLRSLFAANIDYIEKGA--QQLISAATPAFPPAAAIGT---AITYLLSACKQVSA
DYDVVVVFFEDMNSFLERVTILETRLPSHKAFQNCLMDVFTSFLTLTGYAHKYIE--LGR
FK----------------------KWITNLIGG---EDGDLSGARKKMDKDLTRLQNATE
FAILGNSEELKKMN---------------------GELQVNQVEHTRMLEEQKEVIFS--
--------------------ISQDT--------ENIRTD---VAKLLKAFTEQNAKHDH-
-----------------KGKPSSQEASKPASASRVRNVMP----------DVEGE-GHEY
KILKETLIPDTCTWVFSQPEWEAWIKPDEKDATVPK------------------
>PNP56855.1
-----------------------------------------------MASSGEEKKKMVP
EDLESDNRDVADLWKQALKQYKGIVGFDL----QPKFNNVQAMIDFGTDEMNSFHKFRHN
SKKVDKLRSLFAANIDYIEKGA--QQLISAAVPAFPPAAAIGT---AITYLLSACKQVSA
DYDVVVVFFDDMNSFLERVVILETRLPSHKAYQNCLMDVFTSFLTLTGYAHKYIE--LGR
FK----------------------KWITNIIGG---EDGDLGGARKKMDKDLTRLQNATE
FAILGNSEELKKMN---------------------TELQNNQEAHTRMLEEQKEIMFS--
--------------------ISQDT--------GSIRSD---VAKLLKAFTEQNAKHDH-
-----------------KGKPSTQDAGKPASANRVRNRMP----------DVEGD-GHEY
TILKETLIPDTCTWVFSQQEWEDWVKQDEDASVLK-------------------
>PNP80381.1
-------------------------------------------------MVAKKASVELE
KQLKNDDRDVADLWKEALKSYESIVGFGL----QRKFDNVQSMLDYGTDQMNNFHKFRHD
KGKVDRLRTLFSSNLDLVEQGA--NQIIAAAAPAFPPAAAIGT---ALTYMLQACRSVSA
DYDIVIVFFEDMNSFLGRITILEKRLPQVKAYQNCLMEVFTSLLTMCGFAHKYIE--LGR
F----------------------KKWISNLFKG---DDGELGGARANMNKNLDHLQQATE
FAILGNTEETLAMA---------------------SQLDENQKSHAEMLERVGHTIDT--
--------------------IHENT--------ESIRGD---IAKILKLFGGQKKE----
-K-----------------TLEKPQANKPTSSNSIRNAMP----------IVFND-DHEY
HALKETLLPDSCNWIFSEPEWEEWLKLPEGSRP---------------------
>PTB72172.1
------------------------------------------------MGANGGEKIVVP
EDLENDNRDVADLWKQALKQYKGIVGFDL----QPKFNNVQAMIDFGTNEMDAFHKFRHN
SKKVDKLRSLFAANMDYIKKGT--QQLISAAVPAFPPAAAIGT---AITYLLSACRQVSA
DYDVVVVFFDDMNSFLQRVIILETRLPPHKAYQKCLMDVFTSFLTLTGYAHKYIE--LGR
FK----------------------KWITNLIEG---EDSDLGGARKKMDKDLARLQNATE
FAILGNSEELKKMS---------------------AELQINQTAHTQMLEEQKEVMFN--
--------------------ISQDT--------GSIRSD---VAKLLKAFTEQNAKHDH-
-----------------KGKPSNQDAGKPASANQVRNRMP----------DIEGE-GHEY
QVLKETLIPDTCTWIFSQPEWEAWIKQDEDTTALK-------------------
>RBA21213.1
-------------------------------------------------MVAKKARVELE
KQLKNDDRDVADLWKEALKSYESIVGFGL----QRKFDNVQSMLDYGTDQMNNFHKFRHD
KGKVDRLRTLFSSNLDLVEQGA--NQIIAAAAPAFPPAAAIGT---ALTYMLQACRSVSA
DYDIVIVFFEDMNSFLGRITILEKRLPQDRAYQNCLMEVFTSLLTMCGFAHKYIE--LGR
F----------------------KKWISNLFKG---DDGELGGARANMNKNLDHLQQATE
FAILGNTEETLAMA---------------------SQLDENQKSHAEMLERVGHTIDT--
--------------------IHENT--------ENIRGD---IAKILKLFGGQKKE----
-K-----------------TMEKPQANKPTSSNSIRNAMP----------IVFND-DHEY
HALKETLLPDSCSWLFSEPEWEEWLKLPDGTR----------------------
>RBQ76444.1
-------------------------------------------------MVAEKERVELE
KQLKNDDRDVADLWKEALKSYESIVGFGL----QRKFDNVQSMLDYGTDQMNNFHKFRHD
KGKVDRLRTLFSSNLDLVEQGA--NQIIAAAAPAFPPAAAIGT---ALTYMLQACRSVSA
DYDIVIVFFEDMNSFLGRITILEKRLPQVKAYQNCLMEVFTSLLTMCGFAHKYIE--LGR
F----------------------KKWISNLFKG---DDGELGGARASMNKNLDHLQQATE
FAILGNTEETLAMA---------------------SQLDENQKSHAEMLERVGHTIDT--
--------------------IHENT--------ENIRGD---IAKILKLFGGQKKE----
-K-----------------TMEKPQANKPTSSNSIRNAMP----------IVFND-DHEY
HALKETLLPDSCNWIFSEPEWEEWLKLPEGSRP---------------------
>RBR05593.1
-------------------------------------------------MVAEKERVELE
KQLKNDDRDVADLWKEALKSYESIVGFGL----QRKFDNVQSMLDYGTDQMNNFHKFRHD
KGKVDRLRTLFSSNLDLVEQGA--NQIIAAAAPAFPPAAAIGT---ALTYMLQACRSVSA
DYDIVIVFFEDMNSFLGRITILEKRLPQVKAYQNCLMEVFTSLLTMCGFAHKYIE--LGR
F----------------------KKWISNLFKG---DDGELGGARASMNKNLDHLQQATE
FAILGNTEETLAMA---------------------SQLDENQKSHAEMLERVGHTIDT--
--------------------IHENT--------ENIRGD---IAKILKLFGGQKKE----
-K-----------------TMEKPQANKPTSSNSIRNAMP----------IVFND-DHEY
HALKETLLPDSCNWIFSEPEWEEWLKLPEGSRP---------------------
>RBR06164.1
-------------------------------------------------MPSDEKQVQLP
ADLQEENRDVADLWKDALKAYKGIVGFDL----EKKFDNVQAMIDQGTKEMNNFHSFRHN
DKKVDKLRSLFANNLDYIQKGA--NQLIAAATPAFPPAAAIGT---AITFMLGACRDQRA
DYDLVVVFFEDMNSFLQRVVILETRLPGHKAYQNCLMDVFTSFLTMCGYAHKYIE--LGR
F----------------------KKWISNLLSG---GDSDLSGARKTMDLKLTRLQNATE
FAILGNTEDLKKMN---------------------SELQQNSDLHTAMLEDQKEVMSS--
--------------------IQENT--------ETIRND---MAKLLKAFTDQKKETTK-
-------------------KPKTFNNNKSVSANRIRNLFV----------EIEGE-DHEY
YVLKDTIIPDTCNWLFDEPQWEEWQPSKDPS-----------------------
>RBR20123.1
-------------------------------------------------MVAKRVPAELG
EQLKNDDRDVADLWKEAINSYQSIVGFNL----QRKFDNVQSMIDFGTDQMNNFHKFRHD
KGKVDRLRTLFSANLDLVEQGA--NQIIAAASPAFPPAAAIGT---ALTYMLQACRSVSA
DYDIVIVFFEDMNSFLARITILETRLPKHKAYQNCLMDVFTSLLTMCGFAHKYIE--LGR
F----------------------KKWISNLFNG---DDGELSGARAKMDNNLKHLQQATE
FAILGNTEETLAMA---------------------SQLDENQRNHAEMLQRVGHAIDT--
--------------------IQENT--------ENIKGD---IAKLLKLFGGQKQQEKSQ
---------------------EKDQAKKPASGNKVRNFMP----------VVFND-DQEY
KSLEETILPDSCSWIFAEPEWEEWLKLPVVER----------------------
>RFN53953.1
-------------------------------------------------MSSDEKQVQLP
ADLQDENRDVADLWKDALKAYKGIVGFDL----EKKFDNVQAMIDQGTKEMNNFHSFRHN
DKKVDKLRSLFANNLYYIQKGA--NQLIAAATPAFPPAAAIGT---AITFMLGACRDQRA
DYDLVVVFFEDMNSFLQRVVILETRLPGHKAYQNCLMDVFTSFLTMCGYAHKYIE--LGR
F----------------------KKWISNLLSG---GDSDLSGARKTMDLKLTRLQNATE
FAILGNTEDLKKMN---------------------SELQQNSDLHTAMLQDQKEVMSS--
--------------------IHETT--------ETIKND---MAKLIKAFENQKKESKK-
-------------------VKVATSNSKAALASRVRNLFV----------EIEGE-DHEY
YVLKDTIIPDTCNWVFDEPEWEQWYTSEGSS-----------------------
>RFU74716.1
------------------------------------------------MAANEGEKKIAQ
EDIENDNRDVADLWKQALKQYKGIVGFDL----QPKFNNVQAMIDFGTGEMNSFHKFRHN
SKKVDKLRSLFAANIDYIEKGA--QQLISAAVPAFPPAAAIGT---AITYLLS----VSA
DYDVVVVFFDDMNSFLERVVILETRLPSHKAYQNCLMDVFTSFLTLTGYAHKYIE--LGR
FSFL------------------TEKWISNLIGG---EDGDLGGARKKMDKDLTRLQNATE
FAILGNSEELKKMN---------------------AELQINQTAHTRMLEEQKEIMFS--
--------------------ISQDT--------ENIRSD---VAKLLKAFTEQNAKHDH-
-----------------KGKPSTQDAGKPASANRVRNAMP----------DVEGE-GHEY
KVLKETLIPDTCTWVFSQPEWEAWMKQDAGTTTLK-------------------
>SCN87235.1
-------------------------------------------------MVAKKARTELE
KQLKNDDRDVADLWKEALKSYESIVGFGL----QRKFDNVQSMLDYGTDQMNNFHKFRHD
KGKVDRLRTLFSSNLDLVEQGA--NQIIAAAAPAFPPAAAIGT---ALTYMLQACRSVSA
DYDIVIVFFEDMNSFLGRITILEKRLPQDKAYQNCLMEVFTSLLTMCGFAHKYIE--LGR
F----------------------KKWISNLFKG---DDGELGGARANMNKNLDHLQQATE
FAILGNTEETLAMA---------------------SQLDENQKSHAEMLERVGHTIDT--
--------------------IHENT--------ENIRGD---IAKILKLFGGQKKE----
-K-----------------AMEKPQANKPTSSNSIRNAMP----------IVFND-DHEY
HALKETLLPDSCSWLFSEPEWEEWLKLPDGTRP---------------------
>SCO31163.1
-------------------------------------------------MVAKKARTELE
KQLKNDDRDVADLWKEALKSYESIVGFGL----QRKFDNVQSMLDYGTDQMNNFHKFRHD
KGKVDRLRTLFSSNLDLVEQGA--NQIIAAAAPAFPPAAAIGT---ALTYMLQACRSVSA
DYDIVIVFFEDMNSFLGRITILEKRLPQDKAYQNCLMEVFTSLLTMCGFAHKYIE--LGR
F----------------------KKWISNLFKG---DDGELGGARANMNKNLDHLQQATE
FAILGNTEETLAMA---------------------SQLDENQKSHAEMLERVGHTIDT--
--------------------IHENT--------ENIRGD---IAKILKLFGGQKKE----
-K-----------------AMEKPQANKPTSSNSIRNAMP----------IVFND-DHEY
HALKETLLPDSCSWLFSEPEWEEWLKLPDGTRP---------------------
>SCO46628.1
-------------------------------------------------MVAKKARTELE
KQLKNDDRDVADLWKEALKSYESIVGFGL----QRKFDNVQSMLDYGTDQMNNFHKFRHD
KGKVDRLRTLFSSNLDLVEQGA--NQIIAAAAPAFPPAAAIGT---ALTYMLQACRSVSA
DYDIVIVFFEDMNSFLGRITILEKRLPQDKAYQNCLMEVFTSLLTMCGFAHKYIE--LGR
F----------------------KKWISNLFKG---DDGELGGARANMNKNLDHLQQATE
FAILGNTEETLAMA---------------------SQLDENQKSHAEMLERVGHTIDT--
--------------------IHENT--------ENIRGD---IAKILKLFGGQKKE----
-K-----------------AMEKPQANKPTSSNSIRNAMP----------IVFND-DHEY
HALKETLLPDSCSWLFSEPEWEEWLKLPDGTRP---------------------
>SCO78259.1
-------------------------------------------------MIAKKAQAELE
EKLKNDDRDVADLWKEALKSYESIVGFGL----QRKFDNVNSMLDFGTDQMNNFHKFRHD
KGKVDRLRSLFSSNLDLVEKGA--NQIIAAAAPAFPPAAAIGT---ALTYMLQACRSVSA
DYDIIIVFFEDMNSFLTRITILETRLPKYKAYQNCLMEVFNSLLTMCGFAHKYIE--LGR
F----------------------KKWISNLFKG---DDGELGGARANMNKNLEHLQQATE
FAILSNTEESLKMA---------------------SQLDENQRSHAEMLERVGHTIDT--
--------------------IQENT--------ENIKGD---IAKILKLFGGQKKE----
-R-----------------STEKPQAKKPASANSIRNAMP----------VVFND-GHEY
QTLKETLLPDSCGWVFSEPEWEEWLKIPDGER----------------------
>SCV28617.1
-------------------------------------------------MVAKKARVELE
KQLKNDDRDVADLWKEALKSYESIVGFGL----QRKFDNVQSMLEYGTDQMNNFHKFRHD
KGKVDRLRTLFSSNLDLVEQGA--NQIIAAAAPAFPPAAAIGT---ALTYMLQACRSVSA
DYDIVIVFFEDMNSFLGRITILEKRLPQDKAYQNCLMEVFTSLLTMCGFAHKYIE--LGR
F----------------------KKWISNLFKG---DDGELGGARANMNKNLDHLQQATE
FAILGNTEETLAMA---------------------SQLDENQKSHTEMLERVGHTIDT--
--------------------IHENT--------ENIRGD---IAKILKLFGGQKKE----
-K-----------------TMEKPQANKPTSSNSIRNAMP----------IVFND-DHEY
HALKETLLPDSCSWLFSEPEWEEWLKLPDGTR----------------------
>SCV41996.1
-------------------------------------------------MVAKKARTELE
KQLKNDDRDVADLWKEALKSYESIVGFGL----QRKFDNVQSMLDYGTDQMNNFHKFRHD
KGKVDRLRTLFSSNLDLVEQGA--NQIIAAAAPAFPPAAAIGT---ALTYMLQACRSVSA
DYDIVIVFFEDMNSFLGRITILEKRLPQDKAYQNCLMEVFTSLLTMCGFAHKYIE--LGR
F----------------------KKWISNLFKG---DDGELGGARANMNKNLDHLQQATE
FAILGNTEETLAMA---------------------SQLDENQKSHAEMLERVGHTIDT--
--------------------IHENT--------ENIRGD---IAKILKLFGGQKKE----
-K-----------------AMEKPQANKPTSSNSIRNAMP----------IVFND-DHEY
HALKETLLPDSCSWLFSEPEWEEWLKLPDGTRP---------------------
>XP_003043679.1
-----------------------------------------------MSAEPDLRKKELE
EQLKNDNRDVADLWKEALKSYKGVVGFDL----QRKFDNVQGMLDFGTDQMNNFHKFRHD
KGKVDRLRTLFASNLDLVEQGA--NQIISAASPAFPPAAAIGT---ALTYLLQACRSVSA
DYDIVIVFFDDMNSFLTRITILETRLPKYKAYQNCLMEVFTSILTMCGFAHKYIE--LGR
F----------------------KKWISNLFKG---DDGELGGARSNMNKRLEHLQQATE
FAILGNTEETLKMT---------------------AQLEENQRSHSEMLEEVGHAINT--
--------------------IHENT--------ASIKDD---VAKLLKLFGGQKKE----
-K-----------------QPEKPQANKPPSANGIRNAMP----------VVGQD-DHEY
QVLKETLLTDSCSWVFSEPEWEEWLNMKDGTR----------------------
>XP_003047067.1
---------------------------------------------------MAPEKPNLP
DDLKDDNRDVADLWKDALKAYKGIVGFDL----EKKFDSVDAMIKQGTHEMNNFHKFRHN
EKKVDKLRTLFATNVDYIEKGA--QQLIAAAVPAFPPAAAIGT---AITYMLGACRQVSA
DYDVVVVFFEDMNSFLQRIVILETRLPQYKAYQNCLMDVFTSFLKMCGYAHKYIE--LGR
F----------------------KKWISNLLNG---EDGELGGARKSMDKKLARLQNATE
FAILGNTEELQRMS---------------------QELKTNQDSHTAMLQQQMEVMGS--
--------------------IRDTT--------ENIRND---MAKLLKAFNEQKKEKGGE
-----------------RGRTAAVDQSKPPSAKRIRNVLP----------EVEGD-DHEY
HILKDTIVKDTCNWVFNEAQWEEWMAKESRS-----------------------
>XP_006969623.1
------------------------------------------------MATNGGDKKVIP
EDLENDNRDVADLWKQALKEYKGIVGFDL----QPKFNNVQAMIDFGTNEMNSFHKFRHN
TKKVDKLRSLFAANIDYIEKGA--QHLISAAVPAFPPAAAIGT---AITYLLSACRQVSA
DYDVVVVFFDDMNSFLQRVVILETRLPPHKAYQNCLMDVFTSFLTLTGYAHKYIE--LGR
FK----------------------KWITNLLEG---EDSDLGGARKKMDKSLARLQNATE
FAILGNSEELKKMS---------------------AELQINQTAHTQMLEEQKEVMFN--
--------------------ISQDT--------GSIRSD---VAKLLKAFTEQNAKHDH-
-----------------KGKPSNQDAGKPASANQVRNRMP----------DIEGE-GHEY
KVLKETLIPDTCTWVFSQPEWEAWIKQDGESTALK-------------------
>XP_013949014.1
-------------------------------------------------MATNEEKKLAA
EDIEKDNRDVADLWKDALKQYKGIVGFDL----QPKFNNVQAMIDFGTGEMNAFHKFRHN
SKKVDKLRTLFSANIDYIEKGA--QQLISAATPAFPPAAAIGT---AITYLLSACKQVSA
DYDVVVVFFEDMNSFLERVTILETRLPPNRAYQNCLMDVFTAFLTLTGYAHKYIE--LGR
FK----------------------KWITNLIGG---EDGDLGGARKKMDKDLTRLQNATE
FAILGNSEELKKMN---------------------GELQVNQVEHTRMLEEQKEIMFS--
--------------------ISQDT--------ENIRTD---VAKLLKAFTEQNAKHDH-
-----------------KGKPSSQEASKPASASRVRNVMP----------DVEGD-GHEY
KILKETLVPDTCTWVFSQPEWEAWIKPDEKDTTVSK------------------
>XP_013950494.1
------------------------------------------------------EKKIVP
EDLESDNRDVADLWKQALQQYRGIVGFDL----QPKFNNVQAMIDFGTNEMNAFHKFRHN
SKKVDKLRSLFAANIDYIEKGA--QQLISAAVPAFPPAAAIGT---AITYLLSACKQVSA
DYDVVVVFFDDMNSFLERVVILETRLPSHKAYQNCLMDVFTSFLTLTGYAHKYIE--LGR
FK----------------------KWITNLIGG---EDSDLGGARKKMDKDLTRLQNATE
FAILGNSEELKKMN---------------------AELQNNQVAHTRMLEEQKEIMFS--
--------------------ISQDT--------GSIRSD---VAKLLKAFTEQNAKHDH-
-----------------KGKPSTQDAGKPASANRVRNRMP----------DVEGD-GHEY
TILKETLIPDTCTWVFSQQEWEDWIKQDEDVTVLK-------------------
>XP_018239687.1
-------------------------------------------------MIAKKAQAELE
EKLKNDDRDVADLWKEALKSYESIVGFGL----QRKFDNVNSMLDFGTDQMNNFHKFRHD
KGKVDRLRSLFSSNLDLVEKGA--NQIIAAAAPAFPPAAAIGT---ALTYMLQACRSVSA
DYDIIIVFFEDMNSFLTRITILETRLPKYKAYQNCLMEVFNSLLTMCGFAHKYIE--LGR
F----------------------KKWISNLFKG---DDGELGGARANMNKNLEHLQQATE
FAILSNTEESLKMA---------------------SQLDENQRSHAEMLERVGHTIDT--
--------------------IQENT--------ENIKGD---IAKILKLFGGQKKE----
-R-----------------STEKPQAKKPASANSIRNAMP----------VVFND-GHEY
QTLKETLLPDSCGWVFSEPEWEEWLKIPDGER----------------------
>XP_018657288.1
------------------------------------------------MAANEGEKRLTA
EDIEKDNRDVADLWKDALKQYKGIVGFDL----QPKFNNVQAMIDFGTGEMNSFHKFRHN
SKKVDKLRSLFAANIDYIEKGA--QQLISAATPAFPPAAAIGT---AITYLLSACKQVSA
DYDVVVVFFEDMNSFLERVTILETRLPSHKAFQNCLMDVFTSFLTLTGYAHKYIE--LGR
FK----------------------KWITNLIGG---EDGDLSGARKKMDKDLTRLQNATE
FAILGNSEELKKMN---------------------GELQVNQVEHTRMLEEQKEVIFS--
--------------------ISQDT--------ENIRTD---VAKLLKAFTEQNAKHDH-
-----------------KGKPSSQEASKPASASRVRNVMP----------DVEGE-GHEY
KILKETLIPDTCTWVFSQPEWEAWIKPDEKDATVPK------------------
>XP_018747334.1
-------------------------------------------------MVAEKERVELE
KQLKNDDRDVADLWKEALKSYESIVGFGL----QRKFDNVQSMLDYGTDQMNNFHKFRHD
KGKVDRLRTLFSSNLDLVEQGA--NQIIAAAAPAFPPAAAIGT---ALTYMLQACRSVSA
DYDIVIVFFEDMNSFLGRITILEKRLPQVKAYQNCLMEVFTSLLTMCGFAHKYIE--LGR
F----------------------KKWISNLFKG---DDGELGGARASMNKNLDHLQQATE
FAILGNTEETLAMA---------------------SQLDENQKSHAEMLERVGHTIDT--
--------------------IHENT--------ENIRGD---IAKILKLFGGQKKE----
-K-----------------TMEKPQANKPTSSNSIRNAMP----------IVFND-DHEY
HALKETLLPDSCNWILSEPEWEEWLKLPEGSRP---------------------
>XP_023430185.1
-------------------------------------------------MVAKKARTELE
KQLKNDDRDVADLWKEALKSYESIVGFGL----QRKFDNVQSMLDYGTDQMNNFHKFRHD
KGKVDRLRTLFSSNLDLVEQGA--NQIIAAAAPAFPPAAAIGT---ALTYMLQACRSVSA
DYDIVIVFFEDMNSFLGRITILEKRLPQDKAYQNCLMEVFTSLLTMCGFAHKYIE--LGR
F----------------------KKWISNLFKG---DDGELGGARANMNKNLDHLQQATE
FAILGNTEETLAMA---------------------SQLDENQKSHAEMLERVGHTIDT--
--------------------IHENT--------ENIRGD---IAKILKLFGGQKKE----
-K-----------------TMEKPQANKPTSSNSIRNAMP----------IVLND-DHEY
HALKETLLPDSCSWLFSEPEWEEWLKLPDGTR----------------------
>XP_024746938.1
------------------------------------------------MAANGGEKKAVP
EDLENDDRDVADLWKQALKQYRGIVGFDL----QPKFNSVQDMIDFGTNEMNSFHKFRHN
SKKVDKLRSLFAANIDYIEKGA--QQLISAAVPAFPPAAAIGT---AITYLLSACRQVSA
DYDVVVVFFDDMNSFLQRIVILKARLPSHKAYQNCLMDVFTSFLTLTGYAHKYIE--LGR
FK----------------------KWITNLIEG---EDSDLGGARKTMDKNLARLQNATE
FAIHGNSEELKKMS---------------------AELQINQITHRQMLEEQKVIMFN--
--------------------ISQDT--------GSIRSD---VAKLLKAFTEQNAKHDH-
-----------------KGKPSNQDAGKPASANQVRNRMP----------DIEGE-GHEY
KVLKETLIPDTCTWVFSEPGWEAWIKQDGDTTVLK-------------------
>XP_024759970.1
------------------------------------------------MATKEEEKKLAA
EDIEKDNRDVADLWKEALKQYKGIVGFDL----QPKFNNVEAMIDFGTGEMNAFHKFRHN
SKKVDKLRSLFAANIDYIEKGA--QQLISAATPAFPPAAAIGT---AITYLLSACKQVSA
DYDVVVVFFEDMNSFLERVTILETRLPSHKAYQNCLMDVFTSFLTLTGYAHKYIE--LGR
FK----------------------KWITNLIGG---EDGDLSGARKKMDKDLTRLQNATE
FAILGNSEELKKMN---------------------GELQVNQVEHTRMLEEQKEIMFS--
--------------------ISQDT--------ENIRSD---VAKLLKAFTEQNAKHDH-
-----------------KGKPSSQEASKPASASRVRNAMP----------DVEGE-GHEY
KILKETLVPDTCAWVFSQPEWEAWIKQDEKDATLSK------------------
>XP_024768665.1
-----------------------------------------------MASNGEEKKKIVP
EDLESDNRDVADLWKQALKQYKGIVGFDL----QPKFNNVQAMIDFGTNEMNSFHKFRHN
SKKVDKLRSLFAANIDYIEKGA--QQLISAAVPAFPPAAAIGT---AITYLLSACKQVSA
DYDVVVVFFDDMNSFLERVVILETRLPSHKAYQNCLMDVFTSFLTLTGYAHKYIE--LGR
FK----------------------KWITNLIEG---EDSDLGGARKKMDKDLTRLQNATE
FAILGNSEELKKMN---------------------TELQNNQEAHTRMLEEQKEIMFS--
--------------------ISQDT--------GSIRSD---VAKLLKAFTEQNAKHDH-
-----------------KGKPSTQDAGKPASANRVRNRMP----------NVEGD-GHEY
TILKETLIPDTCTWVFSQQEWEDWVKQDEDVSVLK-------------------
>XP_025583987.1
-------------------------------MACCLCLRGLGWLASRISMVAKGVTEELG
EQLNNDDRDVADLWKDAIKSYQSIVGFDL----QRKFDNVQSMLDFGTDQMNNFHKFRHD
KSKVDRLRTLFSANLDLVEKGA--NQIIAAASPAFPPAAAIGT---ALTYMLQACRSVSA
DYDIVIVFFEDMNSFLSRITILETRLPQHKAYQNCLMDVFTSLLTMCGFAHKYIE--LGR
F----------------------KKWISNLFKG---DDGELSGARAKMDKNIKHLQQATE
FAILGNTEETRAMT---------------------SQLDANQRNHAEMLQRVGHTIDT--
--------------------IHENT--------ENIRGD---IAKLLKLFGGQKQQEKSQ
---------------------EKPQTNKPPSGNKVRNFML----------IVYND-DQEY
KSLKETLLPDSCSWIFAQPEWEDWLKLPEAKR----------------------
>EXF81817.1
----------------------------------------------MTVSAAQKEVSEVS
EAVKNDNRDVSDLWKEALKAYKGIVGFDL----ERKFDNVQAMIDQGTHEMENFHKFRHN
DKKVDKLRSLFAANLDYIEKGA--QQLVSAAVPAFPPAAAIGT---AVTIMLSACRQVSA
DYDIVMVFFEDMNSFLQRITILETRLPKHKGYQNCLMDVFTSFLVMCGFAHKFIE--LGR
FS---------------------EEVDQYLLHG---EDSELGGARKGMDLKIRRLQQATE
FAILGNTEEIQKMS---------------------TELLTNQETHTAMLEKQMQIMNS--
--------------------IRDTT--------EMIQSD---MAKLLKAFNEQKREEKKD
RG--------------SDHRAKVAEQNKPPSAKRIRNILV----------EVEGE-GHEY
HVLKETLVKDTCTWVFLQPAWDEWLKQGQADHLTLA------------------
>KXH32020.1
-------------------------------------------------MAASADQKEVS
EAVKNDNRDVSDLWKEALKAYKGIVGFDL----ERKFDSVQAMIDQGTHEMENFHKFRHN
DKKVDKLRSLFAANLDYIEKGA--QQLVSAAVPAFPPAAAIGT---AVTIMLSACRQVSA
DYDIVMVFFEDMNSFLQRITILETRLPKHKGYQNCLMDVFTSFLVMCGFAHKFIE--LGR
FSESRNKMKIISITHSRFLMFMVEKWVSNLLHG---EDTELGSARKGMDLKIRHLQQATE
FAILGNTEEIQKMS---------------------TELLTNQETHTAMLEKQMQVMNS--
--------------------IRDTT--------EMIQSD---MAKLLKAFNDQKREEKKD
RG--------------NDQRAKAVEQNKPPSAKRIRNILV----------EVEGE-GHEY
LVLKETLVKDTCTWVFLQPAWDEWLKQGQADHFTLA------------------
>KPM34453.1
-------------------------------------------------MATANIPPGLG
KELESDSRDVADLWKDALKQYKGIVGFDL----EQKFGNVEAMIAKGTDEMNNFHKFRHN
DKKVDKLRSLFAANLDYLEKGA--QQLISAAVPAFPPAAAIGT---AITYMLSA-----T
DYDVVVVFFEDMNSFLQRIVILETRLPKYKAGQNCLMDVFTSFLTMCGFAHKYIE--LGR
F----------------------KKWITNLLQG---EDSELGGARKAMDVRLSRLQNATE
FAILGNTEELRRMT---------------------VELQNNQRSHIAMLEEQMEVMGT--
--------------------IRDTT--------KTIRSD---MAKLLKAFDDEKKDRSKD
Q----------------RAKVSAADQSKPPSAKRIRNVLP----------EVEGE-DHEY
HILRETIVSDTCTWIFAEPQWDEWFSQDPETQ----------------------
>ORY05487.1
-----------------------------------------------------MSSKREN
LAPPSEESDLASLWARAVTDYEKKTGSKLSH---MKVASLSQVMDGAQNSLERFQDKRHD
GGKVDRVRNAFGNHLDGMQKFMAGVEAIGAAAGAFPPAMPVGIVFMAAGRLLSAFAGAKA
DFDKVEAFFDTSTRFFERLSIIENKGCNQAPLKTAIVRVFSAHLSILALVEAKIAEKHLR
M----------------------KQWMNAVMNM---EDQELAAAYGTMQQTVDELAETVG
YTSLAEIKNAQGLVL--------------TVSAQADTIDENIRKFRNSLEGDVRALYESN
LDIKAEISLMRATAETGFATVNEHLTEHQMRLETVIL---QSHAELMKNLHTEKSKPDSQ
DKDKKKQPLKSGGKGDAG-------DKKSKALRSMKTSFDDKSAVFPAWRSAQSENIAQH
KEIQADFIPHTGDWITGEEQFEQWMDGKN-------------------------
>OWY47602.1
--------------------------------------------------------MATK
VSQQSAQTDLGRLWAEAIRDYNARTKEDLSA---LGARSVAEVMRQTDTDMKKFKGFRDD
GSKMSSFRSAMGDHLGDFQKCIDGFAAVGAAVGAFPPAMPVGLVFTAASRLISAFAGVRA
EYDRVEEFFAYSARFFERLSILEGRA-QSGPLAIAIVRIFSMQLSVCGRVRRLVK--EKK
I----------------------THWLNALWNE---VDEELVSAYAAMQASIQELDEAVG
FESYSSIKTVQDDVL--------------VNSAKLDELDKKLQSYRESVGKDIQRVYAST
LNLQVVVS-------EGFSAIQYQLSENHVEQNALLRQILKNTAKLSRAPEN--------
-EEKKK--QEVKSKGDVG-------DRKFQALRELKKFFNGNSNVFPSWVEAHQENLTQN
EDMRDNKVGKTAEWLTKHPNFETWIDGGH-------------------------
>PCD34047.1
--------------------------------------------------------MKAD
HAEEEDGQAIAQLWQEALQGYKGVGGKDL----RKGFTSTRAMIEQATKDMENFHKFRHN
EKKVDRLRTILIENFGYIEAGT--QQLATAASSAFPPAAAIGA---ALTYFMGACRLVSA
DYDTVTVFFEDMKSFLQRIIILETRLPKSRHYRVCVLDVFASFLIMCGLAQKFVE--LGR
F----------------------RKWVSNLVNG---EDSELASARKDMDLKLERLQNATE
NAILGNTEEQIKMA---------------------QELEKNAKHHSDVLHQQLEIMKS--
--------------------VQDTT--------ERMSED---LAKLIKTIEEQRNKVENG
TN-----------------IKSLESENKPLTAMRIRNMLP----------AVHDE-ELEY
RMLKRTMVDDTCTWVFSESNWREWLKKTSDEHS---------------------
>CEG05133.1
---------------------------------------------------MSISTMKAD
LAEQDDGQAIAKLWQEALLGYKGVGGKDL----TKGFTNTKAMIDQATKDMEKFHKFRHN
EKKVDRLRSILIENFGYIEAGT--QQLANAASAAFPLAASIGA---ALTYFMGACRLVSA
DYDTVTVFFEDMKSFLQRILILENRLPKSRHYQVCVLEVFASFLIMCGLAQKFVE--LGR
F----------------------RKWIANLLNG---EDSELATARKDMDVKLSRLQNATE
NAILGNTEEQLKMS---------------------KELHENTKHHTDILHQQLAMMKS--
--------------------IQDTT--------ERMSED---LAKLIKTIEGQKNKSDNG
VS-----------------NKSFAEEDKPLTAMRLRNMLP----------IVHDE-GLEY
RILKDTMLGDTCTWVFLEPNWREWLKKTSDGHS---------------------
>PKS02732.1
MQKCGHELQLGLRATMPTSDSLTPSLARWYASKCRFLPTSQPPANMSATGQDAESARKIK
AELEKDTRDVADLWSDALRAYKGIVGTDL----QPRFANVNEMISFGAKEMNGFHSFRHN
QKKVDKLRSLFMANIGYIESGA--QQLVAAATPAFPPAAAIGT---ALTYMLSACKQVSA
DYDVVNAFFEDMNAFLQRITILESRLPAYPAYRNCLMDVFTSILKMCGFATKYIE--LGR
L----------------------KKWVMNMIKG---EDSDLGGARKAMDTSLNRLQSATE
YAILGNTEENNRMT---------------------VELQQNQDLQTEMIENQTKMLES--
--------------------VLEHQ--------EEVKSDLKNIQKLLTMFDQQNRESGVP
KA------------------SKAASKTKPATSNRVRTYFE----------DTVDP-AFLY
HGIKERLLPDTCQWLFDEEPWESFISPENAPRERL-------------------
>EKG11466.1
-------------------------------------------------MAVKIDVKCMK
EELDKDKRDVSDLWNDALKNYKGIVGVSL----QPKFAGVDEMIKFGTEQMNAFHRFRHN
EKKVDKLRSLFISNMDYIQKGA--QQLIAAATPAFPPAAAIGT---ALTYMLSACKQVSA
DYDVVTAFFEDMNAFLQRITILESRLPSYPAYRNCLMDVFTAVLDMCGFATKYIE--LGR
F----------------------KKWVLNMVRG---EDGDLASARKKMDTRLSRLQSATE
YAILGNTEKLQVMS---------------------AELKQNDEMQTQMLEEQTKLLEA--
--------------------VLETQ--------DSVRNDLKDIRKLLSVFEERRREEPGK
--------------------QKNNKSGKPPTSDRVRGFFY----------DTIDP-AHEY
RNIKDTFIPDMSTWIFEEEAWNDWLAQENEKSAS--------------------
>KIW69810.1
-------------------------------------------------MIAENDVQTIR
KELASDNRDVADLWNDALRKYKGIVGEDL----QPRFTSVDAMVQFGTHEMENFHQFRHN
QKKVDKLRGLFMANLDYIQKGA--QQLIAAATPAFPPAAAIGT---ALTYMLSACKQVSA
DYDVVTAFFEDMNAFLQRITILESRLPKYPAYRNCLMDVFTSVLEMCGFATKYIE--LGR
F----------------------KKWILNMVRG---EDGDLGGARKKMDTSLSRLQSATE
YAILGNTEELQRMN---------------------SDLQQNQDMQTKMIEDQTRMLEV--
--------------------VMQSQ--------DSVRSDLRNIQKLLVMFEERRREDTPK
QR---------------AATKASGQNKQPPTSNQVRSFFE----------ETLNP-AHEY
HNIKESFIADTCTWIFEEPLWQSWFARDQDKDAP--------------------
>PPJ58132.1
---------------------------------------------MSTTTQGAESVKKIK
GELEKDNRHAER-----DQHLSPEFANYL----QPKFANVNEIIAFGTKEMNSFHKFRHN
QKKVDKLRSLFMANIGYIESGA--QQLVAAATPAFPPAAAIGT---ALTYMLSACKQVSA
DYDVVNAFFEDMNAFLQRITILESRLPAYPAYRNCLMDVFTSILK------IYIE--LGR
L----------------------KKWVINMIKG---EDSDLGGARKAMDTSLNRLQAARE
YAILGNTEENNRMT---------------------VELQQNQDLQTEMIENQTKMLES--
--------------------VLEHQ--------EDVKNDLKNIQKLLTMFDQRNRDVGLP
RA------------------SK--AATKPATSNRVRTFFE----------DTVDP-AILY
QAIQERLLPDTCQWIFEEKAWTSFIAPSTDPQEGM-------------------
>RDW59139.1
---------------------------------------------------MADDVKQMK
VELERDQRDVSDLWNDALKKYRGIVQVDLDKLPVPRFTSTEEMIAYGSDQMEDFHRYRHN
QKKVDKLRGLFRDSMWYIQKGA--EQLAAAATPAFPPAAAIST---AFSYMLNACKQVSA
DYDVVMNFFEDMNSFLQRITILESRLPSYPAYRNCLMDVFTSLLEMCAFATRYIR--EGR
F----------------------KKWITNLIKG---EDSDLGGARKKMDTSIDRLQSATE
YAILGNTEEIQKMN---------------------TELRENQEAQTKMIETLLEKQDQ--
--------------------MLT------------ADAYFASYSKLLKLIEVQKDGDASR
F-------------------KAKPAKGKVASANRVKNIFA----------V-TNP-MVEH
RNIKYSFLNGTCTWLTGEANWNSWNAQKSG------------------------
>RDW63670.1
---------------------------------------------------MTDDVKHMK
VELERDQRDVSDLWNDALKKYRGIVQVDLDKLPVPRFTSTEEMISYGSEQMEGFHRYRHN
QQKVDKLRGLFRDSMWYIQKGA--EQLAAAATPAFPPAAAIST---AFSYMLNACKQVSA
DYDVVMNFFEDMNSFLQRITILESRLPSYPAYRNCLMDVFTSLLEMCAFATRYIR--EGR
F----------------------KKWITNLIKG---EDSDLGGARKKMDTSIDRLQSATE
YAILGNTVEIQKMN---------------------AELRENQEAQTKMIETLLEKQDQ--
--------------------MLT------------ADAYFASYSKLLKLIEVQKDGDASR
S-------------------KAKPAKGKVASANRVKNIFA----------VTTNP-MVEH
RNIKYSFLNGTCTWLTGEANWNSWNTQKSG------------------------
>XP_007754175.1
-------------------------------------------------MVAEPDLLAIK
KELANDSRDVADLWNDALRKYKGIVGEDL----LPKFASVDAMVQFGTIEMENFHQFRHN
QKKVDKLRSLFMANLAYIQKGA--EQLIAAATPAFPPAAAIGT---ALTYMLSACKQVSA
DYDVVTAFFEDINTFLQRITILESRLPRYPAYRNCLMDVFTSVLEMCGFATKYIE--LGR
F----------------------KKWILNMVRG---EDGELGGARKKMDTSLSRLQSATE
YAILGNTEELRRMN---------------------SDLQQNQDMQTKMMEDQTRMLED--
--------------------VMRSQ--------DSVLCDLQNIQKLLVKFEERRREDTPK
QR---------------VATKASGQNKQPPTSNQVRSFFE----------DSLNP-AHEY
HNIKESFIADTCTWIFEEPLWQSWLTREQGKDSP--------------------
>XP_008723980.1
-------------------------------------------------MVAEKDVQTIK
KELANDSRDVADLWNDALRKYKGIVGEGL----QPKFTSVDAMVEFGTHEMENFHQFRHN
QKKVDKLRSLFMANLGYIQQGA--QQLIAAATPAFPPAAAIGT---ALTYMLSACKQVSA
DYDVVTAFFEDMNAFLQRITILESRLPRYPAYRNCLMDVFTSVLEMCGFATKYIE--LGR
F----------------------KKWILNMVRG---EDGDLGGARKKMDTSLSRLQSATE
YAILGNTEELQRMN---------------------SDLQQNQDMQTRMMEDQMRMLED--
--------------------VMRSQ--------DSVRSDLQNIQKLLVMFEERRREDTPK
QR---------------VATKASGQNKQPPTSNQVRSFFE----------ETLNP-AHEY
HNINESFIADTCTWIFEEPLWQSWLAQEQGKESPR-------------------
>XP_018041540.1
-------------------------------------------------MTEKTDVKRIK
EELDKDTRDVSDLWNDALRNYKGIVGEGL----VPTYTSVDEMIKAGTEQMNAFHKFRHD
SQKVDKLRTLFASNLDYIEKGA--QQIIAAATPAFPPAAAIGT---ALTYMLSACRQVSA
DYDVVTAFFEDMNAFLQRITILESRLPSYPAYRNCLMDVFTSVLEMCGFATKYIQ--LKR
F----------------------KKWILNMIRG---EDSELAGARKKMDTRISRLQSATE
YAILGNTEKLQTMS---------------------AELKENEEMQTRMLEEQSKMLTT--
--------------------VIESQ--------ENVRNDLKDIRKLLSVFQEQRKEESHG
G-------------------KQKSAMGKPPTSSRVRSFFW----------DLIDP-EHEH
RNLKETLIPEMSTWIFGEEEWTYWLAQDKKKETS--------------------
>XP_023460443.1
------------------------------------------------------------
--------------------------------------------------MNSFHKFRHN
QKKVDKLRSLFMANIGYIETGA--QQLVAAATPAFPPAAAIGT---ALTYMLSACKQVSA
DYDAVNAFFEDMNAFLQRITILESRLPAYPAYRNCLMDVFTSILKMCGFATKYIE--LGR
L----------------------KKWVINMIKG---EDSDLGGARKAMDTSLNRLQAATE
YAILGNTEENNRMT---------------------VELQQNQDLQTEMIENQTKMLQS--
--------------------VLEHQ--------EDVKNDLKNIQKLLTMFDQRNRDVGLP
RA------------------SK--AATKPATSNRVRTFFE----------DTVDP-AVLY
QGIKERLLPDTCQWLFEEKAWTSFIAPSTTPREGM-------------------
>XP_007717396.1
--------------------------------------------------------METQ
TAKQSTSTDLGRLWTQAISDYNARTGEDLSS---MGAQSLDGAMKSLDDGMEKFKGFRHN
GSKTSKFRSVIGNSLGDMQKCIDGIAVIGSAAGAFPPAMPVGLVFTAASRLISAFAGVKA
DYDRVESFFEYSGRFFERLSLLEERA-ESGPLAIAVVRVFSMQLSVCGRVRYLIK--KKR
F----------------------SQWLNALWNM---EDQELLAAFAAMQASIDELNQTVG
YETYNSIRTVQDEVKTGNDKLDAVQEDTSANAAKLDELDEKLRSFRSSLGQDVQQLYMSS
LKLEVVVS-------EGFVAVQTKQNE----SHTLLLQLQKSVEKLGKTPEH--------
-DEKKK--QSGKSKGDSG-------DRKFQALREIKKFLTENYTIFPSWTDAHKENLAQD
EDMRDSQVKHTAKWLNEHPDFKTWAEGGN-------------------------
>OAK96881.1
--------------------------------------------------------MATN
LAQQSTSTDLGRLWTQAIKDYNARTGKDLSA---MGAQSMAEVMKSTDAGMKRFKGFRDD
GSKMSRFRSSIGNHLGDIQKCIDGMAMVGAAAGAFPPAMPVGLVFTAASRLISAFAGVKA
DYDRVESFFGYSARFFERLSILESRA-DSGPLGVAVVRVFSMQLSVCARVEFLIK--EKR
F----------------------SQWLNALWNM---EDQELVGAYAAMQASIDELDQAVG
FESYSHIRAVQDDVRTSNNKLSAVQEEVSASNAKLDDLDAKIKAFRTDFGQDVQQLYASS
LKLEVVIT-------EGFVAVQTKQDE----SHALLVQILKNQDKASKSSGL--------
-EEKKKKTQNSNQKGDVG-------DRKFQALRQIKKFFNEADTIFPSWADAHTMNLAQD
EDMRDSQIKHTAEWLGNHPDFKAWMDGQK-------------------------
>XP_007693578.1
--------------------------------------------------------METQ
TAKQSTSTDLGRLWTQAISDYNARTGEDLSS---MGAQSLDGAMKSLDDGMERFKGFRHD
GSKTSKFRSAIGNSLGDMQKCIDGIAVIGAAAGAFPPAMPVGLVFTAASRLISAFAGVKA
DYDRVESFFEYSGRFFERLSLLEQRA-ESGPLAIAIVRVFSMQLSVCGRVRYLIK--KKR
F----------------------SQWLNALWNM---EDQELLATFAAMQASIDELNQTVG
YETYSSIRTVQDEVKTGNDKLDAVQEDTSANAAKLDELDEKLRSFRSSLGQDIQQLYMSS
LKLEVVVS-------KGFVAVQTKQNE----SHALLLQLQKSVEKLGKTPEH--------
-DEKKK--QSGKSKGDSG-------DRRFQALREIKKFLTENYTTFPSWTDAHRENLAQD
EDMRDSQVKHTAKWLNEHPNFKTWAEGGN-------------------------
>XP_007698961.1
--------------------------------------------------------METQ
TAKQSTSTDLGRLWTQAISDYNARTGEDLSS---MGAQSLDGAMKSLDDGMERFKGFRHD
GSKTSKFRSVIGNSLGDMQKCIDGIAAIGSAA---------------ASRLISAFAGVKA
DYDRVESFFEYSGRFFERLSLLEQRA-ESGPLAIAVVRVFSMQLSVCGRVRYLVK--KKR
F----------------------SQWLNALWNM---EDQELLAAFAAMQASIDELNQTVG
YETYSSIRTVQDEVKTGNDKLNAVQEDTSANAAKLDELDEKLRSFRSSLGQDVQQLYMSS
LKLEVVVS-------EGFVAVQTKQNE----SHALLLQLQKSVEKLGKTPEH--------
-DEKKK--QSGKSKGDSG-------DRKFQALREIKKFLTENYTTFPSWTDAHRENLAQD
EDMRDSQVKHTAKWLNEHPNFKTWAEGGS-------------------------
>XP_008026393.1
-----------------------------------------------------------M
TGPKSTSTDLGRLWTQAINDYNARTDEDLSS---MGALDLAGAMKILDVSMEKFKGFRND
GSKMAKFRSAMGDSLGDMQKCIDGVAIVGSAAGAFPPAMPVGLVFTAASRLISAFAGLKA
HYDRVESFFAFSSRFFQRLSLLEQRA-DSGPLAIAIVRVFSMQLSVCARVRYIIK--KKR
F----------------------SQFLNALWNM---EDQELLAAYAAMQVSIEELNESVG
FESYSSIRSLQEDVRAGNDNLRSMREESSANTAKLDELDHKLQSFRANLGQDVQQLYLSS
LKLDVVVT-------EGFVAVQNRQNE----SHALLLQLQKSVDKLGKSSEH--------
-EDKKK--QATKSKGDGG-------DRKFQALREIKKFLTENNMDFPSWADAHRENSVQE
EDMRGSQVQQTARWLCEHPNFRSWSEGAC-------------------------
>XP_014084140.1
--------------------------------------------------------METQ
TAKHSTSTDLGRLWTQAISDYNARTGEDLSS---MGAQSLDGAMKSLDDGMERFKGFRHD
GSKTSRFRSVIGHSLGDMQKCIDGIAVIGAAA---------------ASRLISAFAGVKA
DYDRVESFFEYSGRFFERLSLLEERA-ESGPLAIAIVRVFSMQLSVCGRVRYLIK--KKR
F----------------------SQWLNALWNM---EDQELLAAFAAMQASIDELNQTVG
YETYSSIRTVQDEVKTGNDKLDAVQEDTSANAAKLDELDEKLRSFRSSLGQDVQQLYMSS
LKLEVVVS-------EGFVAVQTKQNE----SHALLLQLQKSVEKLGKTPEH--------
-DEKKK--QSGKSKGDSG-------DRKFQALREIKKFLTENYTTFPSWTDAHRENLAQD
EDMRDSQVKHTAKWLNEHPNFKTWAEGGN-------------------------
>XP_014551147.1
--------------------------------------------------------METQ
TAKQSTSTDLGRLWTQAISDYNARTGEDLSS---MGAQSLDGAMKSLDDGMEKFKGFRHD
GSKTSKFRSVIGNSLGDMQKCIDGIAVIGSAAGAFPPAMPVGLVFTAASRLISAFAGVKA
DYDRVESFFEYSGRFFERLSLLEERA-ESGPLAIAVVRVFSMQLSVCGRVRYLIK--KKR
F----------------------SQWLNALWNM---EDQELLAAFAAMQASIDELNQTVG
YETYNSIRTVQDEVKTGNDKLDAVQEDTSANAAKLDELDEKLRSFRSSLGQDVQQLYMSS
LKLEVVVS-------EGFVAVQTKQNE----SHALLLQLQKSVEKLGKTPEH--------
-DEKKK--QSGKSKGDSG-------DRKFQALREIKKFLIENYTTFPSWTDAHKENLAQD
EDMRDSQVKHTAKWLNEHPDFKTWAEGGN-------------------------
>XP_018388819.1
------------------------------------------------------------
-MANQDATDLGILWTRAVDKYTQKTGQKLAH---LRGQSISDVMQTTAVEKKRFESYRHD
NGKLDKVRAAFGRHLDGMQKCLDGVQTIGEAASAFPPAMPVGIIFAACGHMFQAFAGVQK
DYDQAEAFFDHSRRFFDNLTLLEGKT-DPRPLAKAIVRTFASQLVICGIVQDMKN--NGR
F----------------------KQWLNALWNL---ESPELAAAYAEMQASIEELGATVG
YATYSAIRDAYEEL-------KATHEDVGEISEKIDELDANISRVRESMGEQLQTLYASN
LGLDKKIT-------EGFDGVQAKQDE----AYAVQLRIAQMQENLLNAFEK--------
-ASMPA--S-SDTKSHSGDLPRDSANEKAQALDTVKTFFIGNSILFPRIEKVLDANRIER
ERIKRQRVGDSVAWLAEHPNFTRWLDGQVTCLK---------------------
>OWY52936.1
------------------------------------------------------------
-MANQDATDLGILWTRAVDKYTQKTGQKLAH---LRGQSISDVMQTTAVEKKRFESYRHD
NGKLDKVRAAFGRHLDGMQKCLDGVQTIGEAASAFPPAMPVGIIFAACGHMFQAFAGVQK
DYDQAEAFFDHSRRFFDNLTLLEGKT-DPRPLAKAIVRTFASQLVICGIVQDMKN--NGR
F----------------------KQWLNALWNL---ESPELAAAYAEMQASIEELGATVG
YATYSAIRDAYEEL-------KATHEDVGEISEKIDELDANISRVRESMGEQLQTLYASN
LGLDKKIT-------EGFDGVQAKQDE----AYAIQLRIAQMQENLLNAFEK--------
-ASMPA--S-SDTKSHSGDIPSDSANEKAQALDTVKTFFIGNSILFPRIEKVLDANRIER
ERIKRERVGDSVAWLAEHPNFTRWLDGQVTCLE---------------------
