# Supplementary material for: Exploring a diverse world of effector domains and amyloid signaling motifs in fungal NLR proteins
Source: PLoS Comput Biol. 2022 Dec 21;18(12):e1010787. doi: 10.1371/journal.pcbi.1010787 (PMC9815663; doi:10.1371/journal.pcbi.1010787)
Supplement: S2 Data — The alignments were calculated using ClustalOmega for 127 MMseqs2 clusters with at least 20 member sequences. (GZ) [file pcbi.1010787.s009.tar.gz › PWW74656_aligned.fa]

>PWW74656.1
------------------------------------------------------------
---MDPLSIT---ASIITIV-TLTGQLI---SLGYSYGAGVSG-CPKELRDLSAELISFS
TVLDAVRGVLDPT-KNP----------------------------------TAGTHPT-L
IGNS----L-QTNLDECAT--QLKRFLLFLQKYQDPAD----------------------
-------------G--KVKKVVKRMMWPLKEQ-E----TKDWIARI----EGYKSTFSLA
LSTDGL---HLSRFIS----VNVLELKKDQEEERRV------------------------
------------------------------------------------------------
-----------------------------VIVGDKFQKTLNWLS--PA-D-----R---W
--R--NYDAACM-LRH-PGTGGWLTER-DGFKEWLQKDN---------------------
--------
>CUS07295.1
------------------------------------------------------------
---MDPLSIT---ASVITVV-TLTGQLI---SLGYSYGVGVSG-CPQELRDLTTELISFS
TILGAVRSVLDPT-QNP----------------------------------TAGPHPT-L
IGNS----L-QNNLDECAT--QLGKLLLFLQKYQDPAD----------------------
-------------G--KVKKVVKRMMWPLKEQ-E----TKEWIARI----EGYKSTFSLA
LSTDGL---HLSRVIS----VNVLELKKDQEEERRL------------------------
----------------------AVLKRK--------------------------------
-------GCY--PGEFS---PLCFLIVRVVTAGDKFLKTLNWLS--PA-D-----R---W
--R--NYDAACM-LRN-PGTGGWVTER-DGFKEWLKKDN---------------------
--------
>PUU72467.1
------------------------------------------------------------
---MDPLSIT---ASVITVV-TLTGQLI---SLGYSYGAGVSG-CPKELRDLSAELISFS
TILDAVKGVLDPT-KNP----------------------------------ATGAHPT-L
IGNS----L-QNDLDECAT--QLKRLLLFLQKYQDPAG----------------------
-------------G--KVKKVVKRMMWPLKEQ-E----TKDWIRRI----EGYKSTFSLA
LSTDGL---HLSRVIS----VNVLELKRDQEEERRL------------------------
----------------------AIL-----------------------------------
-----------------------------KRKGDKFLKTLSWLS--PA-D-----H---R
--R--NYDTACM-LRH-PGTGGWLTER-DGFKEWLRKDN---------------------
--------
>APC57603.1
------------------------------------------------------------
--MADPLSIA---SGIAGLL-SLAGAAF---HVVHQYIRTAKD-AKDFVKALSKELQSLS
SVLQGVKILAEAY-EQDETE---------------P------------------------
SVGL----R-LEHISACSR--VLDDILKGTSSIRDTVKNQ--------------------
---------------KSRTSKVENLKWPFRKS-K----TDELINEL----SRHKATLSLA
LDAASL---SALVDCL----G---------------------------------------
------------------------------------------------------------
------------------------------------------------------------
-------KSSWK-LRH-PGTGIWLTES-LRFRTWLLEEG---------------------
--------
>XP_007830821.1
------------------------------------------------------------
--MADPLSIA---SGIAGLL-SLAGAAF---HVVHQYIRTAKD-AKDFVKALSKELQSLS
SVLQGVKILAEAY-EQDETE---------------P------------------------
SVGL----R-LEHISACSR--VLDDILKGTSSIRDTVKNQ--------------------
---------------KSRTSKVENLKWPFRKS-K----TDELINEL----SRHKATLSLA
LDAASL---SALVDCL----GK--------------------------------------
------------------------------------------------------------
---------------------------------VKRECVLNFFMP--I-D-----P---S
--P--NLQSSWK-LRH-PGTGIWLTES-LRFRTWLLEEG---------------------
--------
>XP_009656514.1
------------------------------------------------------------
---MDPLSIA---GTTAGLL-TLTAQII---TRGYACMMRLKS-NDDDVRTAVNDVSSFS
GILMAIESQCKER-GDDIASPMSH--------------------------------LIIK
NQPL----W-RKKVDECEA--VLVEMLEILDSL-T-------------------------
---------------K-----ANKAQLLIKGN-SLWEKLQKSTTQT----ETSKSFFILC
LQLQNN---EDIRSS----QKISGK-----------------------------------
---------------------------------------------IMSSLDRL-----R-
---------DE----QD-RAR---QEAKLKERKEQQHGMMEWLGF--P-G-----E----
--A--MQDDLIN-TGH-PGSSQWLFER-EEFIDWLTADGQS-------------------
--------
>CRK15427.1
------------------------------------------------------------
---MDPLSIA---ASTAGLL-TLTAQII---TRGYACMMRLKS-NDDDVRAAVNDVSSFS
GILMAIESQSKER-GDDIASPMSH--------------------------------LIIK
NQPL----W-RKKVDECEA--VLVEMLEILDTL-T-------------------------
---------------K-----ANKAQLLIKGN-SLWEKLEKSTAQI----ETSKSFFILC
LQLQNN---EDIRSS----QKISGK-----------------------------------
---------------------------------------------IMSSLDRL-----R-
---------DE----QD-CAR---QEAKLKERKEQQHGMMEWLGF--P-G-----E----
--A--MQDDLIN-TGH-PDSSQWLFER-EEFIDWLTADGQ--------------------
--------
>PNH30924.1
------------------------------------------------------------
---MDPLSIA---GTTAGLL-TLTAQII---TRGYACMMRLKS-NDDDVRTAVNDVSSFS
GILMAIESQCKER-GDDIASPMSH--------------------------------LIIK
NQPL----W-RKKVDECEA--VLVEMLEILDSL-T-------------------------
---------------K-----ANKAQLLIKGN-SLWEKLQKSTTQT----ETSKSFFILC
LQLQNN---EDIRSS----QKISGK-----------------------------------
---------------------------------------------IMSSLDRL-----R-
---------DE----QD-RAR---QEAKLKERKEQQHGMMEWLGF--P-G-----E----
--A--MQDDLIN-TGH-PGSSQWLFER-EEFIDWLTADGQ--------------------
--------
>PNH52418.1
------------------------------------------------------------
---MDPLSIA---GTTAGLL-TLTAQII---TRGYACMMRLKS-NDDDVRTAVNDVSSFS
GILMAIESQCKER-GDDIASPMSH--------------------------------LIIK
NQPL----W-RKKVDECEA--VLVEMLEILDSL-T-------------------------
---------------K-----ANKAQLLIKGN-SLWEKLQKSTTQT----ETSKSFFILC
LQLQNN---EDIRSS----QKISGK-----------------------------------
---------------------------------------------IMSSLDRL-----R-
---------DE----QD-RAR---QEAKLKERKEQQHGMMEWLGF--P-G-----E----
--A--MQDDLIN-TGH-PGSSQWLFER-EEFIDWLTADGQ--------------------
--------
>PNH71672.1
------------------------------------------------------------
---MDPLSIA---GTTAGLL-TLTAQII---TRGYACMMRLKS-NDDDVRTAVNDVSSFS
GILMAIESQCKER-GDDIASPMSH--------------------------------LIIK
NQPL----W-RKKVDECEA--VLVEMLEILDSL-T-------------------------
---------------K-----ANKAQLLIKGN-SLWEKLQKSTTQT----ETSKSFFILC
LQLQNN---EDIRSS----QKISGK-----------------------------------
---------------------------------------------IMSSLDRL-----R-
---------DE----QD-RAR---QEAKLKERKEQQHGMMEWLGF--P-G-----E----
--A--MQDDLIN-TGH-PGSSQWLFER-EEFIDWLTADGQ--------------------
--------
>CCX30164.1
------------------------------------------------------------
MSGLEIIGIA---ANVIAVV-DLANKAG---NAVYSYIKSAKD-CPETASKLHKELAAVQ
VSLQRLVPIAKKL-DIATKAG-QPA-------------------------------QNLS
ATSD----L-SASISECLS--TISDISTQLQGHFT-------------------------
--------------NRLRARFRRRLKWPIKEP-K----VREFIQDL----SRYQQTFQLT
LQLDIA---EVTLRTE----QAVHTSTNMLLET---------------------------
------------------VSDGHQVALRTE---TAVHGVSDVILAVRNEQ----------
--------------------TKKNEIRDLIDLRQDINKLVAWLLP--L-SY----N----
--H--KHDESWE-KHE-EGTGDWLFEN-PAYQRWEAETRAP-------------------
--------
>CCX32614.1
MPPP---------------ISSRIQFSFRVR-CAAFILSSTLSTLSSILWKPLQYNLALH
TTRMEGLGIA---ANFIAVI-NQTVILS---EAIYKYVQSIRR-RRKIAQAFGEEVMLFL
GALQKLEDVVKRV-EKERIRT-DNL---------------------------------PL
NEDS----F-MNATAACKR--TLLEILNKLPEKRTV-----N------------------
--------------LPLLGKVKVALKWPFDEK-E----MDATLKKL----QGHQQSFVIQ
LGARTL---DEALDTK----MMVKRVGSKIDK----------------------------
----------------------------LD---EKTDDVKVVVTELRDDN----------
--------------------TKRREEDVIATKKRRLDKLIRWLAP--T-QY----S----
--I--KQEESLE-KHQ-AGTGKWLFDH-AKYRKWRESST---------------------
--------
>CCX34632.1
------------------------------------------------------------
--MSDPLSVS---TSIAGFI-GLATQVT---SVLKNYIDRAKS-AHEDAKRL-NELLALC
LVLDQMRDLLCGE-EAQLKRSSFG------------------------------------
DTSL----L-ISVLGSTNY--HVDKLYKKLSKFSTP-----N------------------
--------------SNKLGDICDRLTWPLGSD-D----YEKSVADL----HHLAQVFHAA
WLSDTH---SNVMTKL----QENHNELQTT------------------------------
------------------ITTLQ------KMAISPPKEVLDQLTQVLGLLATI-----GN
VSESITEIKNISL---------GLQRLERKCEEGELYTLMKWMTP--T-E-----P---Q
--V--RHKEMAQ-SRL-KNTGDWFTEM-VDFQNWK-------------------------
--------
>CEL07027.1
------------------------------------------------------------
--MAEALGVA---VNIAAVL-QLATEIA---QLSYNYARDVKN-APKTQKQYLQEVSALM
EVLFRVEQAIHDA-ETTGLH--------------------------------------TE
RPPS----LSDDTLMDCYK--ALSGLEFDLQK----------------------------
--------------------RRSRFLQPFHEK-E----WRAHIDML----HKFRSLFADF
LASCIL---VT-------------------------------------------------
------------------------------------------------------------
-------------------GNATYKKVSLLNQEQDRSILLTWLPP--S-N----------
-----AAVRQRP-APC-PGTGTAFLKQ-DAVQEWLSRSSD--------------------
--------
>PCH07131.1
------------------------------------------------------------
--MAEVLGLI---SSIAALI-ELSAKIA---GLSYNYAREVKN-APKTQKQYLQEVSALI
EVLYRVEQAVAES-ESTGLL--------------------------------------SA
RPAS----LNENALMDCYK--ELSRLYFELER----------------------------
--------------------RKSRFLRPFQDR-E----LKPHIDML----QKFRALFTDY
LSSCIL---IT-------------------------------------------------
------------------------------------------------------------
-------------------TTATYKKVSLVHHEQDRNLLLTWVPT--P-N----------
-----IPLRQKP-SPC-PGTGGWFVDS-VAVQTWLSRST---------------------
--------
>XP_660401.1
------------------------------------------------------------
--MAEALGLV---VNIAAVI-QVAAEVA---QLSYKYARDVKN-APRTQKEYLQEVSALM
EVLFRVEQAVQDV-EITGLL--------------------------------------PD
RPSS----LSADTVMDCYR--ALSGLYFDLQK----------------------------
--------------------RRSRFLQPLHER-E----WRAHIDML----TRYRSLFVDF
LSSCIL---TT-------------------------------------------------
------------------------------------------------------------
-------------------GTATYNKVSLIKEDQDRSLLLTWLPA--P-N----------
-----ASARRRP-SPC-PGTGSWFLGK-GSVRQWLEGSK---------------------
--------
>CRL21327.1
------------------------------------------------------------
--MAELVGLV---ASIAGLV-QIAGQIT---KLSYSYVSDIKS-APKTQKLYLQEVSALT
DVLFRVEKVIQEA-ESTDLEL-------------------------------------PS
WPSS----LNEEALQECRR--HLLVLHVDLDK----------------------------
--------------------RLRRLVWPFQEK-E----VKKYIDLL----YRYRSLFADF
LSTNIM---SV-------------------------------------------------
------------------------------------------------------------
-------------------ATATYKRVAGIDQEQMRQYLYSLFPA--S-D----------
-----NLLRSRP-NAC-PGTGKWFLNS-HDVENWRTGDP---------------------
--------
>KGO48002.1
------------------------------------------------------------
--MAEKVGLV---ASIADLI-QIVGQIT---KLSYSYVSDIKS-APKTQNLYLQEVSALT
DVLFRVKKATQEA-ESTGLEL-------------------------------------PL
WPSS----LNEEALQEFRS--HMLVLHLDLDK----------------------------
--------------------RLRRLVP---------------------------------
------------------------------------------------------------
------------------------------------------------------------
------------------VATATYKRVTDIDQEHIRQHLYSLFPT--S-D----------
-----NLLRSRP-NAY-PGTGRWFLSS-QNVESWRTGAP---------------------
--------
>KGO55732.1
------------------------------------------------------------
--MAEKVGLV---ASIADLI-QIVGQIT---KLSYSYVSDIKS-APKTQNLYLQEVSALT
DVLFRVKKATQEA-ESTGLEL-------------------------------------PL
WPSS----LNEEALQEFRS--HMLVLHLDLDK----------------------------
--------------------RLRRLVP---------------------------------
------------------------------------------------------------
------------------------------------------------------------
------------------VATATYKRVTDIDQEHIRQHLYSLFPT--S-D----------
-----NLLRSRP-NAY-PGTGRWFLSS-QNVESWRTGAP---------------------
--------
>KOS36888.1
------------------------------------------------------------
--MAELVGLV---ASIAGLV-QIAGQIT---KLSYSYVSDIKS-APRTQKMYLQEVSALT
DVLFRVEKTIQEA-ESTDLEL-------------------------------------PS
WPSS----LNEESLQECRR--HLLALHLDLDK----------------------------
--------------------RLRRLVWPFQEK-E----VKKYIDLL----HRYRSLFADF
LSTNIM---SV-------------------------------------------------
------------------------------------------------------------
-------------------ATATYKRVAGIDQEQMRQYLYSLFPA--S-D----------
-----NLLRSRP-NAC-PGTGKWFLNS-QDVENWRTGDP---------------------
--------
>KUM65317.1
------------------------------------------------------------
--MAELVGLV---ASIAGLV-QIAGQIT---KLSYSYVSDIKS-APKTQKLYLQEVSALT
DVLFRVEKVIQEA-ESTDLEQ-------------------------------------PS
WPSS----LNADALQECRR--HLSALHLDLDK----------------------------
--------------------RLRRLVWPFQEK-E----VKKYIELL----HRYRSLFSDF
LSTNIM---SV-------------------------------------------------
------------------------------------------------------------
-------------------ATATYKRVAGIDQEQMRQYLYSLFPA--S-D----------
-----NLLRSRP-NAC-PGTGKWFLNS-QDVENWRTGDP---------------------
--------
>KXG53200.1
------------------------------------------------------------
--MAELVGLL---ASIGGLI-QLAGQIT---KLSYSYVSDIKS-APKTQKLYLQEVSALT
DVLFRVEKAIRET-ETTGLEL-------------------------------------PS
CPSS----LNEEALQECRR--QLSVLHLDLDK----------------------------
--------------------RLRRLVWPFQEK-E----VKKYIALL----HRYRSLFADF
LSTNMM---SV-------------------------------------------------
------------------------------------------------------------
-------------------STATYKKVATIDQEQIRQYLYSLFPV--S-D----------
-----NLLRSRP-KAC-PGTGKWFLDS-QNVESWRTGAP---------------------
--------
>KZN86102.1
------------------------------------------------------------
--MAEVVGLV---ASIAGLV-QIAGQIT---KLSYSYVSDIKS-APKTQKLYLQEVSALT
DVLFRVEKAIQEA-ESTGLEL-------------------------------------PL
CPSS----LNEDILQECRR--HLSVLHLDLDK----------------------------
--------------------RLRRLGWPFQEK-D----VKKYIDLL----HRYRSIFADF
LSTSIM---SV-------------------------------------------------
------------------------------------------------------------
-------------------ASATFKKVAAIDQEQIRQHLHSLFPA--S-D----------
-----NLLRSRP-SAC-PGTGKWFLSS-QNVENWRTGAP---------------------
--------
>OOO15141.1
------------------------------------------------------------
--MAEIIGLV---ASIGSLV-QIAGQIT---KLSYSYVSDIKS-APKTQKHYLQEVSALT
EVLFRLEEAIQEA-ASTGLDL-------------------------------------PS
RPPS----LNDDALQECHR--HLTALHLDLDK----------------------------
--------------------RIRRFAWPFQEK-E----IKKHIGLL----HMYRTLFTDF
LSTNIM---TV-------------------------------------------------
------------------------------------------------------------
-------------------ANATYKKVATIGNEQVIQHLFSLFPW--P-D----------
-----AFERSRP-VAC-AGTGEWFLKS-QTVETWCTGPP---------------------
--------
>OQD61002.1
------------------------------------------------------------
--MAELVGLV---ASIAGLV-QIAGQIT---KLSYSYVSDIKS-APKTQKLYLQEVSALT
DVLFRVEKVIQEA-ESTDLEL-------------------------------------PS
WPSS----LNADALQECRR--HLSALHLDLDK----------------------------
--------------------RLRRLVWPFQEK-E----LKKYIDLL----HRYRSLFADF
LSTNIM---FEDPSPL---KATTWKLNLI-------------------------------
------------------------------------------------------------
-------------CNRS-VATATYKRVAGIDQEQMRQYLYSLFPA--S-D----------
-----NLLRSRP-NAC-PGTGKWFLNS-QDVESWRTGDP---------------------
--------
>OQD98950.1
------------------------------------------------------------
--MAELVGLV---ASIGGLV-QIAGQIT---KLSYSYVSDIKS-APKTQKLYLQEVSALT
DVLFRVEKAIRET-ETSSLQL-------------------------------------PS
WPSS----LNGEALQECRR--HLSVLHLDLDK----------------------------
--------------------RLRRLVWPFQEK-E----LKKYIDLL----HRYRELFVDF
LSINMM---SV-------------------------------------------------
------------------------------------------------------------
-------------------ATATYKTVTTIDQEQIRQSLYSLFPA--S-D----------
-----NLLRAKP-NAC-PGTGQWYLNS-QNVETWCTGDP---------------------
--------
>OQE01839.1
------------------------------------------------------------
--MAELVGLI---ASIAGLV-QIAGQIT---KLSYSYVSDIKS-APKTQKLYLQEVSALT
DVLFRVEKVIQEA-ESTDLEL-------------------------------------PS
WPSS----LNEEALQDCRR--HLLALHLDLDK----------------------------
--------------------RLRRLVWPFQEK-E----VKKYIDLL----HRYRSLFADF
LSTNIM---SV-------------------------------------------------
------------------------------------------------------------
-------------------ATATYKKVAGIDQEQMRQYLYSLFPA--S-D----------
-----NFLRFRP-NAC-PGTGKWFLNS-QDVENWRTGDP---------------------
--------
>OQE13396.1
------------------------------------------------------------
--MAEVVGLV---ASIAGLV-QIAGQIT---KLSYSYVSDIKS-APKTQKLYLQEVSALT
DVLFRVEKAIQEA-ESTGLEL-------------------------------------PL
CPSS----LNEEALQECRR--HLSVLHLDLDK----------------------------
--------------------RLRRLVWPFQEK-E----VKKYIDLL----HRYRSLFADF
LSTNIM---SV-------------------------------------------------
------------------------------------------------------------
-------------------ASATFKRVAAIDQEQIRQHLYSLFPA--S-D----------
-----NLLRSRP-NAC-PGTGKWFLNS-QNVENWRTGAP---------------------
--------
>OQE43227.1
------------------------------------------------------------
--MAEVVGLL---ASIGGLV-QIAGQIT---KLSYSYVSDIKS-APKTQKLYLQEVSALT
DVLFRAEKAIREA-ETTGLEL-------------------------------------PS
WPSS----LNNEALQDCRR--QLSV-----------------------------------
------------------------------------------------------------
------------------------------------------------------------
------------------------------------------------------------
-------------------ASATYSKVATIDQEQIRQYLYSLFPA--S-D----------
-----HLLRTRP-SAC-PGTGKWFLDS-QNVESWRTEDP---------------------
--------
>RAQ48845.1
------------------------------------------------------------
--MAEIIGLV---ASIGSLV-QIAGQIT---KLSYSYVSDIKS-APKTQKHYLQEVSALT
EVLFRLEEAIQEA-ASTGLDL-------------------------------------PS
RPPS----LNDDALQECHR--HLTALHLDLDK----------------------------
--------------------RIRRFAWPFQEK-E----IKKHIGLL----HMYRTLFTDF
LSTNIM---TV-------------------------------------------------
------------------------------------------------------------
-------------------ANATYKKVATIGNEQVIQHLFSLFPW--P-D----------
-----AFERSRP-VAC-AGTGEWFLKS-QTVETWCTGPP---------------------
--------
>RAQ57072.1
------------------------------------------------------------
--MAEIIGLV---ASIGSLV-QIAGQIT---KLSYSYVSDIKS-APKTQKHYLQEVSALT
EVLFRLEEAIQEA-ASTGLDL-------------------------------------PS
RPPS----LNDDALQECHR--HLTALHLDLDK----------------------------
--------------------RIRRFAWPFQEK-E----IKKHIGLL----HMYRTLFTDF
LSTNIM---TV-------------------------------------------------
------------------------------------------------------------
-------------------ANATYKKVATIGNEQVIQHLFSLFPW--P-D----------
-----AFERSRP-VAC-AGTGEWFLKS-QTVETWCTGPP---------------------
--------
>XP_002564226.1
------------------------------------------------------------
--MAEVVGLV---ASIAGLV-QIAGQIT---KLSYSYVSDIKS-APKTQKLYLQEVSALT
DVLFRVEKAIQEA-ESTGLEL-------------------------------------PL
CPSS----LNEDILQECRR--HLSVLHLDLDK----------------------------
--------------------RLRRLGWPFQEK-D----VKKYIDLL----HRYRSIFADF
LSTSIM---FEDPSHI---CNHLK------------------------------------
------------------------------------------------------------
-------------------SRTNLQQTKCLSWDW--EMVFEFPKR--G-E----------
-----LAYRSPI-TAL-VLRSPWRRQI-ATFVRTARNLPRMALQCLTQA-----------
--------
>XP_016600857.1
------------------------------------------------------------
--MAEKVGLV---ASIADLI-QIVGQIT---KLSYSYVSDIKS-APKTQNLYLQEVSALT
DVLFRVKKATQEA-ESTGLEL-------------------------------------PL
WPSS----LNEEALQEFRS--HMLVLHLDLDK----------------------------
--------------------RLRRLVP---------------------------------
------------------------------------------------------------
------------------------------------------------------------
------------------VATATYKRVTDIDQEHIRQHLYSLFPT--S-D----------
-----NLLRSRP-NAY-PGTGRWFLSS-QNVESWRTGAP---------------------
--------
>CRL26844.1
------------------------------------------------------------
---MDPISITGLVIEVSHVL-----------SSLIRYAKTVQT-AKSEVRKLTEELFALK
GILEHLAAQIKDP-PKWEE--------------------------------SE---TSPF
DRDV----M-ARVLHTTNE--FLQSLLMDLETAE--------------------------
---------------TKFKRLKQALKWPFTQT-E----VSEHLIRL----ERVKSWLILV
LIADHK---SVDREMQ----HEIRDLANTL------------------------------
------------------------------------------------------------
--------------------KEDLRIRAQERNQFANRELLRWIAP--V-N-----P---E
--S--SHLRASK-RNR-NGTGRWFVDG--HLKTFLDQDEN--------------------
--------
>CDM26584.1
------------------------------------------------------------
---MDPISITGLVIEVSHVL-----------SSLIRYGKAVQT-AKSEVRKLSEELFALK
GILEHLAAHSTDI-AKWEE--------------------------------SE---TSLF
DRDV----M-ARVLHTTNE--FLQSLLVDLETSE--------------------------
---------------TKFKRLKQALKWPFTQT-Q----VIDHLARL----ERVKSWLILV
LMADHN---SVDREMQ----HEIRDLTNTL------------------------------
------------------------------------------------------------
--------------------KEDLHIRAQERNQFLNRELLQWIAP--V-N-----P---E
--S--SHLRASK-RHR-NGTGRWFVDG--YLKMFLNQEEN--------------------
--------
>EKV11225.1
------------------------------------------------------------
---MDPISITGLVIEVSHVL-----------SSLIRYAKTVQT-AKSEVRKLSEELFALK
GILEHLTAQMNDT-PIWEK--------------------------------SE---TSPF
DRDV----M-ARVLHTTNE--FLQSLLKDLEAAE--------------------------
---------------TKFKRLKQNLKWPFTQT-Q----VSEHLVRL----ERVKSWLILV
LIADHK---SVDREMQ----HEIRDLTNTL------------------------------
------------------------------------------------------------
--------------------KEDLQIRAQERNQYANRELLQWIAP--V-N-----P---E
--S--SHLRASK-RHK-IGTGRWFVDG--HLKTFLNQDEN--------------------
--------
>KGO38191.1
------------------------------------------------------------
---MDPISITGLVIEVSHVL-----------SSLIRYAKAVQT-AKSEVRKLSEELFALK
GILEHLTAQMDDA-PKWEE--------------------------------SE---TSPF
DRDV----M-ARVLHTTNE--FLQSLLMDLETAE--------------------------
---------------TKFKRLKQTLKWPFTQT-Q----VSEHLIRL----ERVKSWLILV
LIADHK---SVDREMQ----HEIRDLTNTL------------------------------
------------------------------------------------------------
--------------------KEDLRIRAQERNQFANRELVQWIAP--V-S-----P---E
--S--SHLRASK-RHR-NGTGRWFVDG--HLKAFLNQDEN--------------------
--------
>KGO76430.1
------------------------------------------------------------
---MDPISITGLVIEVSHVL-----------SSLIRYAKAVQT-AKSEVRKLSEELFALK
GILDHLAAQINDT-PKWEE--------------------------------SE---TSPF
DRDV----M-TRVLHTTNE--FLQSLLKDLETAE--------------------------
---------------TKFKRLKQTLKWPFTQT-Q----VSEHLIRL----ERVKSWLILV
LIADHK---SVDREMQ----HEIRDLTNTL------------------------------
------------------------------------------------------------
--------------------KEDLRIRAQERNQFANRELLQWIAP--V-S-----P---E
--S--SHLRASK-RHR-NGTGRWFVDG--HLKKFLDQDEN--------------------
--------
>KOS39851.1
------------------------------------------------------------
---MDPISITSLVIEVSHVL-----------SSLIQYAKTVQT-AKSEVRKLSGELFALK
GILEHLAAQINDP-PKWEK--------------------------------SE---TSSF
DRDV----M-ARVLHTTNE--FLQSLLMDLRTAE--------------------------
---------------TKFKRLKQALKWPFTQK-E----VNEHLIRL----ERVKSWLILV
LIADHK---SVDREMQ----NEICDLANTL------------------------------
------------------------------------------------------------
--------------------KEDLRIRAQERNQFANRELLRWIAP--V-N-----P---E
--S--SHLRASK-RNR-NGTGRWFVDG--HLQTFLNQDEN--------------------
--------
>KUM65678.1
------------------------------------------------------------
---MDPISITGLVIEVSHVL-----------SSLIKYAKTVQT-AKSEVRKLSEELFALK
GILEHLAAQINDP-PKWEE--------------------------------SE---TSPF
DRDV----M-ARILHTTNE--FLQSLLMDLKTAE--------------------------
---------------TKFKRLKQALKWPFTQT-E----VNEHLIRL----ERVKSWLILV
LIADHK---SVDREMQ----HEIRDLANTL------------------------------
------------------------------------------------------------
--------------------KEDLRIRAQERNQFANRELLRWIAP--V-N-----P---E
--S--SHLRASK-RNR-NGTGRWFVDG--HLKTFLDQDEN--------------------
--------
>KXG53679.1
------------------------------------------------------------
---MDPISITGLVIEVSHVL-----------SSLIRYAKTVQT-AKSEVRKLTEELFALK
GILEHLAAQIDDI-PKWQE--------------------------------SE---TSSF
DHDV----M-VRVLRTTNE--FLQSLLMDLEVAE--------------------------
---------------TKFKRLKQTLKWPFTQT-E----VSEHLIRL----ERVKSWLILV
LIADHN---SVDREMQ----QEIRDLTSTL------------------------------
------------------------------------------------------------
--------------------KEDLQIRFQERNKLANRELLKWIAP--V-S-----P---E
--S--SHLRASK-RHR-DGTGRWFVDG--HLKTFLDQDEK--------------------
--------
>KZN83976.1
------------------------------------------------------------
---MDPISITSLVIEVSRVL-----------SSLIRYAKTVQT-AKSEVRKLSEELFALK
GILEHLSAQVDNS-PKCEE--------------------------------LE---TSPF
DRDV----L-ARVLHTTNE--FLQSLLLDLQTAE--------------------------
---------------TKFKRLKQTLKWPFTQT-Q----VSEHLIRL----ERVKSWLILV
LMADHN---SVDRDMQ----HEIRDLTNTL------------------------------
------------------------------------------------------------
--------------------KEDLQIRVQERKQLANRELLRWIAP--V-N-----P---E
--S--SHLRASK-RHR-NGTGRWFVDG--HLKTFLNKDEN--------------------
--------
>OQD64504.1
------------------------------------------------------------
---MDPISITGLVIEVSHVL-----------SSLIKYAKTVQT-AKSEVRKLSEELFALK
GILEHLAAQINDP-PKWEE--------------------------------SE---TSPF
DRDV----M-ARVLHTTNE--FLHSLLMDLETAE--------------------------
---------------TKFKRLKQALKWPFTQT-E----VSEHLIRL----ERVKSWLILV
LIADHK---SVDREMQ----HEIRDLANTL------------------------------
------------------------------------------------------------
--------------------KEDLRIRAQERNQFANRELLRWIAP--V-N-----P---E
--G--SHLRASK-RNR-NGTGRWFVDG--HLKTFLDQDEN--------------------
--------
>OQE02628.1
------------------------------------------------------------
---MDPISITGLVIEVSHVL-----------SSLIRYAKTVQT-AKSEVRKLSEELFALK
GILEHLAAQINDP-PKWEE--------------------------------SE---TSQF
DRDV----M-ARVLHTTNE--FLQSLLMDLETAE--------------------------
---------------TKFKRLKQALKWPFTQT-E----VSEHLIRL----ERVKSWLILV
LIADHK---SVDREMQ----HEIRDLANTL------------------------------
------------------------------------------------------------
--------------------KEYLRIRAQERNQFANRELLRWIAP--V-N-----P---E
--S--SHLRASK-RNR-NGTGRWFVDG--HLKTFLDQDEN--------------------
--------
>OQE11427.1
------------------------------------------------------------
---MDPISITGLVIEVSRVL-----------SSLIRYAKTVQA-AKSEIRKLSEELFALK
GILEHLAAQIDDV-PKWQE--------------------------------SE---TCPF
DRDV----M-ARVLRTTDE--FLQSLLMDLKTAE--------------------------
---------------SKFERLKQTLKWPFTQT-E----VSEHLIRL----ERVKSWLILV
LIADHK---SVDREMQ----HEIRDLTNTL------------------------------
------------------------------------------------------------
--------------------KEDLQIRFQERNKLANRELLKWIAP--V-N-----P---E
--S--SHLRASK-KQR-NGTGRWFVDG--HLKTFLSQDEN--------------------
--------
>OQE17413.1
------------------------------------------------------------
---MDPISITSLVIEVSRVL-----------SSLIRYAKTVQT-AKSEVRKLSEELFALK
GILEHLSVQVDDN-PKCEE--------------------------------LE---TSSF
DRDV----L-ARVLHTTNE--FLQSLLLDLQTAE--------------------------
---------------TKFKRLKQTLKWPFTQT-Q----VSEHLIRL----ERVKSWLILV
LMADHN---LVDREMQ----HEIRDLTNTL------------------------------
------------------------------------------------------------
--------------------KEDLQIRLQERNQFANRELLRWIAP--V-S-----P---E
--S--SHLRASK-RHR-NGTGRWFIDG--HLKTFLDQDEN--------------------
--------
>OQE39061.1
------------------------------------------------------------
---MDPISIVGLVIETSHAL-----------SSLIRYAKAVQT-AKSEVRKLTEELFALK
GILEHLAAQIDDI-PKWQG--------------------------------SE---ISQF
DQDV----M-ARVLHTTNE--FLQSLLMDLEVSE--------------------------
---------------TKFKRLKQTLKWPFTQT-E----VSEHLIRL----ERVKSWLILV
LIADHK---SVEREMQ----HEIRDLTNTL------------------------------
------------------------------------------------------------
--------------------KEDLQIRVQERNKLANRELLQWIAP--V-N-----P---E
--S--SHLRASK-RHR-NGTGRWFVDG--HLKTFLDQDER--------------------
--------
>XP_002561102.1
------------------------------------------------------------
---MDPISITSLVIEVSRVL-----------SSLIRYAKTVQT-AKSEVRKLSEELFALK
GILEHLSAQVDNS-PKCEE--------------------------------LE---TSPF
DRDV----L-ARVLHTTNE--FLQSLLLDLQTAE--------------------------
---------------TKFKRLKQTLKWPFTQT-Q----VSEHLIRL----ERVKSWLILV
LMADHN---SVDRDMQ----HEIRDLTNTL------------------------------
------------------------------------------------------------
--------------------KEDLQIRVQERKQLANRELLRWIAP--V-N-----P---E
--S--SHLRASK-RHR-NGTGRCCE-----------------------------------
--------
>XP_014537332.1
------------------------------------------------------------
---MDPISITGLVIEVSHVL-----------SSLIRYAKTVQT-AKSEVRKLSEELFALK
GILEHLTAQMNDT-PIWEK--------------------------------SE---TSPF
DRDV----M-ARVLHTTNE--FLQSLLMDLEAAE--------------------------
---------------TKFKRLKQNLKWPFTQT-Q----VSEHLVRL----ERVKSWLILV
LIADHK---SVDREMQ----HEIRDLTNTL------------------------------
------------------------------------------------------------
--------------------KEDLQIRAQERNQYANRELLQWIAP--V-N-----P---E
--S--SHLRASK-RHK-IGTGRWFVDG--HLKTFLNQDEN--------------------
--------
>XP_016594562.1
------------------------------------------------------------
---MDPISITGLVIEVSHVL-----------SSLIRYAKAVQT-AKSEVRKLSEELFALK
GILEHLTAQMDDA-PKWEE--------------------------------SE---TSPF
DRDV----M-ARVLHTTNE--FLQSLLMDLETAE--------------------------
---------------TKFKRLKQTLKWPFTQT-Q----VSEHLIRL----ERVKSWLILV
LIADHK---SVDREMQ----HEIRDLTNTL------------------------------
------------------------------------------------------------
--------------------KEDLRIRAQERNQFANRELVQWIAP--V-S-----P---E
--S--SHLRASK-RHR-NGTGRWFVDG--HLKAFLNQDEN--------------------
--------
>CEJ57052.1
------------------------------------------------------------
---MDPISITGLIIEVSHVL-----------SRVIDYAKAVQG-AKSDMRKLSEELFALK
GILEHISTGIGDN-TPTSEKETES--------------------------EQS---SGEF
DRDV----M-SRVLFTANE--FLQTLLQELEEPA--------------------------
---------------TKFKKLKQKLEWPFTQD-Q----INAHLVRL----ERVKSWLILV
ITADTA---AAEKDLH----QEITSLTRNL------------------------------
------------------------------------------------------------
--------------------KEDLRIREQERVQRDNEALFKWIAP--V-S-----P---A
--D--SHLRASN-GRR-IGTGRWFTKS--HLKAWLRNPLGGK------------------
--------
>EPS26791.1
------------------------------------------------------------
---MDPISIFGLVIEVGHVL-----------ASVINYAQTVKD-AKSDIRKLSEELFALK
GILEHLSTGIGDN-SSDPEKQTEL--------------------------ESS---SMMI
DKDV----M-ARVLYTTND--FLRTLLSELEEPA--------------------------
---------------TKFKKLKQKLEWPFTQD-Q----FNAHLARL----ERVKSWLILV
ITADAA---VVERDLH----REVTDLAKNL------------------------------
------------------------------------------------------------
--------------------KDDLRLRKQERRERDNSALLKWIAP--I-S-----P---A
--D--SHIRASS-SRP-QKIGQWFTKS--YLRIWMRDTSDER------------------
--------
>OKO97250.1
------------------------------------------------------------
---MDPISITGLIIEVSNVL-----------SCVIKYTKAVQG-SKDDMRKLSEELFALK
GILEHLSTGIGDN-TPTSEKETES---------------------------ES---SGPF
DRDV----M-ARVLFTTNE--FLQTLLQELEEPA--------------------------
---------------TKFKKLKQKLEWPFTQD-Q----VNAHLVRL----ERVKSWLILV
ITADTA---AAEKDLH----QEITSLSKNL------------------------------
------------------------------------------------------------
--------------------KEDLRIREQERVQKDNEALFKWIAP--V-S-----P---A
--D--SHLRASN-GRR-IGTGRWFTKS--YLKAWLRDPLDDK------------------
--------
>OOQ85019.1
------------------------------------------------------------
---MDPISITGLIIEVSHVL-----------SRVIDYAKAVQG-AKSDMRKLSEELFALK
GILEHISTGIGDN-TPTSEKEIES--------------------------EQS---SGEF
DRDV----M-SRVLFTANE--FLQTLLQELEEPA--------------------------
---------------TKFKKLKQKLEWPFTQD-Q----VNAHLVRL----ERVKSWLILV
ITADTA---AAEKDLH----QEINSLTRNL------------------------------
------------------------------------------------------------
--------------------KEYLRIREQERVQRDNEALFKWIAP--V-S-----P---A
--D--SHLRASN-GRR-IGTGRWFTKS--HLKAWLRNPLGGK------------------
--------
>CUS06966.1
------------------------------------------------------------
--MAEAFSVA---ASGLALI-HLSAKVF---ELCYDYYDTVKG-SQQDFKKLGDEIKSIH
QQLEEIRSLAAGD-DE-NDPQY----------------------------------PGLL
EWT-----K-NESLKDYKT--ALEELEEKLDVPE--------------------------
-----------------WRKSTRKYVCPFRKP-K----MEHYLGLV----EEQRSKLHLL
LTAATT---RTVTKVL----R-------KL------------------------------
------------------------------------------------------------
-------------------------------DDKEFREVLKWLNV--V-D-----P---A
--S--NYSSAIA-LRE-PGTGNWLIKG-SEYRDWKEGRGG--------------------
--------
>CUS10696.1
------------------------------------------------------------
--MAEPFSIA---ASGLAVI-HLGVKVY---QLCYEYCEVVKE-SQQDFKKLGDEIKSID
KQLNEIQSLAVQG-DR-KNPRY----------------------------------PELL
EWT-----K-NDSLKGYQA--ALEELKDKLDVPG--------------------------
-----------------WRKASRKLLWPVHKP-K----MERYLGLV----AEQRSKLQVL
LETATM---KTVAMMS----Q-------KQDEG---------------------------
------------------------------------------------------------
--------------------EFREVQREFREVQREFREVQRWLNV--V-D-----P---A
--T--NFSSALA-VRE-PGTGNWLLEA-PDYKNWKGGSG---------------------
--------
>CUS10698.1
------------------------------------------------------------
--MAEPFSVA---ASGLALI-HLGVKVY---QLCDDYCDVVKE-SQQDFKKLGDEIRSID
KQLKEIRSLATQG-DE-NNPRY----------------------------------PELL
EWT-----K-NESLKGYQT--TLEELKDKLDVPG--------------------------
-----------------WRKSSRKLLWPVHKP-K----MERYLGLV----AEQRSKLQLL
LNTATT---KTVTKMS----R-------K-------------------------------
------------------------------------------------------------
------------------------------QDESEFREVQRWLNV--V-D-----P---A
--T--NFSSALA-VRE-PGTGNWLLEG-RDYKYWREGSG---------------------
--------
>CUS10752.1
------------------------------------------------------------
--MAEAFSVA---ATGLALI-HLSAKVF---KLCYDYCDTVKG-SQQDFKKLGDEIKSIH
QQLEEIRSLAAGD-DE-SDPQY----------------------------------PALL
QWT-----K-NESLNDYRI--ALEELEERLDVPE--------------------------
-----------------WRKSTRKYVWPFRKP-K----MEHYLGLV----EEQRSKLHLL
LTTTTT---KTVTKVL----R-------KL------------------------------
------------------------------------------------------------
-------------------------------DDKEFREVLKWLNV--V-D-----P---A
--S--NYSSALA-LRE-PGTGNWLIKG-PEYQDWKEGRGG--------------------
--------
>CUS11595.1
------------------------------------------------------------
--MAEPISLA---ASVLALI-HLGAKVY---QLCDDYCNVVKE-SEQDFKKLGDEIRAFD
QQLKEIQSLAEQG-DD-SNPQY----------------------------------PELL
EWT-----R-GKSLKDYTA--GLEELEAKLNVPG--------------------------
-----------------WRKSSRKLLWPFRKP-K----MERYLGLV----EEQRSKLHLL
LTTATT---KTVTKVL----R-------KL------------------------------
------------------------------------------------------------
-------------------------------DEKELREVQRWLNV--V-D-----P---G
--S--NYSAALA-VRE-LGTGGWLIGG-QEYMDWKEGRGG--------------------
--------
>CUS12375.1
------------------------------------------------------------
--MAEPISLI---ASVLTLI-HLGAKVY---KLCDDYCEVVKG-SEQDFKKLGDEIRGID
QQLKEIERLAEQG-DV-NNPQY----------------------------------PELL
EWT-----R-GKCLKEYTA--ALEELEAKLNVPG--------------------------
-----------------WRKSSRKLVWPFRKP-K----MDRYLGLV----EEQRSKLHLL
LTTATT---KTVTKVL----R-------KL------------------------------
------------------------------------------------------------
-------------------------------DEKELRKVQKWLNV--V-D-----P---A
--A--NYSSTLA-VRE-PGTGGWLLGG-PEYMDWKEGRGG--------------------
--------
>CUS13277.1
------------------------------------------------------------
--MAEPISLA---ASVMTLI-HLGAKVY---QLCDDYCEAVKE-SEQDFKKLGGDIRGID
QHLKEIQSLAEQG-DE-NNPQY----------------------------------PELL
EWT-----R-GKSLKDYTA--ALKELEAKLNVPG--------------------------
-----------------WRKSVRKLVWPFRKP-K----MEHYLGLV----KEERTELQLL
LTTATT---KTVTKVL----R-------KL------------------------------
------------------------------------------------------------
-------------------------------DEKEFREVQQWLNV--V-D-----P---A
--S--NYSSALD-VRE-PGTGGWLLGG-QDYMDWKKDRGG--------------------
--------
>CUS15233.1
------------------------------------------------------------
--MADAFSVA---ASGLALI-QLSAKVC---ELCYYYYDAVKG-SQQDFKKLGDEIKSIH
QQLEEIRILAAGD-DE-SNPQY----------------------------------PSLL
EWT-----K-NESLKDYKA--ALEELKERLDVPG--------------------------
-----------------WRKSSRKLLWPFRKP-K----MECYLSLV----EEQRLKLQLL
LTTATT---KTVTKVL----R-------KL------------------------------
------------------------------------------------------------
-------------------------------DERELQKVRKWLNV--V-D-----P---G
--A--NFSSALA-LRE-PGTGSWLLRG-HEYIDWKEGRG---------------------
--------
>CUS15244.1
------------------------------------------------------------
-----------------------GVEVY---QLCDDYRDVVKE-GQQDFKRLGDGIRGID
QQLKEIQSLAAQG-DENNNPQY----------------------------------PRLL
EWT-----K-NESLESYTR--TLEELKEGLDVLE--------------------------
-----------------GRKSSGKLVGPFHEP-K----VERYLGLI----EEQRLKLQLL
LRPAKT---ETVAKVS----R-------KI------------------------------
------------------------------------------------------------
-------------------------------DEEEWGGMLRWLKV--V-D-----P---S
--A--DFSSALA-VRE-PGTGSWFLKG-HEYIDWKEGRGS--------------------
--------
>GAD91601.1
------------------------------------------------------------
--MVDPLSVTSLIIDIGTLI-----------SNIISYAKAVRD-ARSDTQRLIEELFAVK
GILEHLSAQVEPQ-DLRAS--PLN--------------------------PEP---LALF
NPEL----L-ESTLSTTHE--FIQSLLSDLEEPV--------------------------
---------------SRLKRLKAKLEWPLTKE-R----VNTHLVRL----ERVKSWLILV
LTSDNS---ALQRDVY----RQITGLAESL------------------------------
------------------------------------------------------------
--------------------EKDLKVRDDERAHAARRELFNWLAP--V-N-----P---T
--G--VHLRASK-ARE-SETGRWFLDG--SFRSWINDSSVYR------------------
--------
>OJJ56523.1
------------------------------------------------------------
--MADPLSITSLILNIGSII-----------PCLITYARGVRD-AGSDIRRLTEELFALK
GILEHLNAQFEAP-PS------SL--------------------------KPS---TQ-V
ASDS----L-TTIIQNANE--SLQLLLSDIKEPA--------------------------
---------------NKSMRVKQKLGWPFTQE-Q----LNTHLNRI----ERVKSCMILF
ITNQNN---ALQRDLH----GEITSLRKYL------------------------------
------------------------------------------------------------
--------------------EEDLKVRND-EKNIQHEELLRWLAP--V-S-----P---R
--A--IHLQASQ-ARA-SHTGKWFVDN--VFKEWLRNDDTPQA-----------------
--------
>OQE21490.1
------------------------------------------------------------
--MADPISITSLIIEVGRII-----------ASLMNYAKAVRD-SRPDARKLSEELFALK
GILEHISAQSEPL-SK------SE----------------------------E---LGLS
DPEF----L-ANALVRTNE--TLQSLLFDLEEPV--------------------------
---------------SKYKRLKQKLEWPFTRE-K----FNSHLIRL----ERVKSCLILV
FTSDSN---ALNRDLH----DKLTDLATSL------------------------------
------------------------------------------------------------
--------------------EENLKVRNDERISTAHRDLCRWLAP--S-S-----P---T
--G--VHLRASN-ARL-DQ-----------------------------------------
--------
>PYI27857.1
------------------------------------------------------------
--MADPLSITSLIIDVGDLI-----------HRLLTYAKKVRD-ASSDIRRLTEELFGLK
GILEHLSSQFESS-SS------PK--------------------------TGK---LASV
ATKS----L-NSTLEKANE--SVQLLLLDLEEPT--------------------------
---------------SRLKRLKQKLEWPFTQE-Q----FATHLTRL----ERVKSWLIIV
LSSDSL---AIQRDLH----GKITSLATSL------------------------------
------------------------------------------------------------
--------------------EAELKIRDDEKARAAHNDLLRWLAP--V-S-----P---V
--S--IHQQVSR-DRV-DHTGKWFVNH--TFEDWIMSDVVDRNILCLLGKCMSVKSLCTP
TKADG---
>CDM30144.1
------------------------------------------------------------
--MADPISITSLIIDISSII-----------PRLIAYAKGVRD-ASSDIRRLSEELFALK
GILEHLHSEVEPP-RP------TK--------------------------LGP---LSLI
TPEP----L-MSILQKTNE--SLQVLLSDIKEPA--------------------------
---------------NKFKRVKQKLEWPFTQE-Q----LNTHLTRL----ERVKSWLILV
ITSDSN---SLQRDLH----SEITSLAKSL------------------------------
------------------------------------------------------------
--------------------EQDLKVRNDEMIRTAHEELSRWLAP--V-S-----P---S
--S--IHLQASN-LRA-NHTGKWFIDG--ILNDWLWNDGTHRSIFVLL------------
--------
>PYI17905.1
------------------------------------------------------------
--MADPLSITSLIIDVGDLI-----------HRLLTYAKKVRD-ASSDIRRLTEELFGLK
GILEHLSSQFESS-SP------PE--------------------------TRK---LASV
ATDS----L-NSTLEKANE--SVQLLLLDLEEPT--------------------------
---------------SRLKRLKQKLEWPFTQE-Q----FATHLTRL----ERVKSWLIIV
LSSDSL---AIQRDLH----GKITSLATSL------------------------------
------------------------------------------------------------
--------------------EAELKIRDEEKVQAAHNDLLRWLAP--V-S-----P---V
--S--IHQQISR-DRV-D------------------------------------------
--------
>RAK73166.1
------------------------------------------------------------
--MADPISITSLIIDVGDLI-----------HRLLTYAKKGRD-ASSDIRRLTEELFGLK
GILEHLNSQFESS-SP------PE--------------------------TEK---LASA
APEP----L-KSTLDKASE--SVQFLLQDLEEPA--------------------------
---------------SRLRRLKQKLEWPFTQE-Q----FTTHLTRL----ERVKSWLILL
LTSDNL---AFQRDLH----GKITRLARSL------------------------------
------------------------------------------------------------
--------------------EVDLKIRDDEKTRAAHNELLRWLAP--V-S-----P---F
--S--IHQQVSR-DRV-DHTGKWFV-H--TFKDWIMSDVVDR------------------
--------
>XP_025428421.1
------------------------------------------------------------
--MADPISITSIIIDISDLI-----------SRLLAYAKGVRQ-AAADIRRLSEELFALN
GVLEHLKSQYEGP-PT------LM--------------------------RSR---ASAD
IPES----L-RNTLRETNE--SVQMLLDDLKQPT--------------------------
---------------TRLKRVKQQLAWPFTRT-E----YDAHLARL----ERVKSWLILI
ITSDSH---SVQRDLQ----ADIADLARTL------------------------------
------------------------------------------------------------
--------------------KTDLHLRRDEKSSAAHKDLLQWLVP--V-S-----P---V
--D--LHHQASK-ART-DDTGRWFLDH--AFKDWLQSDVLNH------------------
--------
>XP_025437539.1
------------------------------------------------------------
--MADAISITSLIIDVGDLI-----------HRLLTYAKKVRD-ASSDIRRLTEELFGLK
GILEHLSSQFESS-SP------PE--------------------------TEK---LASA
APEP----L-KSTLDKASE--SVQFLLQDLEEPA--------------------------
---------------SRLRRLKQKLEWPFTQE-Q----FTTHLTRL----ERVKSWLILL
PTSDNL---AFQRDLH----GKITRLARSL------------------------------
------------------------------------------------------------
--------------------EVDLKIRDDEKTRAAHNELLRWLVP--V-S-----P---F
--S--IHQQVSR-DRV-DHTGKWFV-H--TFNDWIMSDVVDR------------------
--------
>XP_025505142.1
------------------------------------------------------------
--MADPISITSLIIDVGDLI-----------HRLLTYAKKVRD-ASSDIRRLTEELFGLK
GILEHLSSQFEFS-SP------PE--------------------------TEK---LASA
APEA----L-KSTLEKANE--SVQLLLQDLEEPA--------------------------
---------------SRLRRLKQKLEWPFTQE-Q----FTSHLTRL----ERVKSWLILL
LTSDSL---AIQRDLH----GKITRLARSL------------------------------
------------------------------------------------------------
--------------------EVDLKIRDDEKTRAAHNELLRWLAA--V-S-----P---F
--S--IHQQVSR-DRV-DHTGKWFI-H--TFKDWIMSDVVDRN-----------------
--------
>XP_025525048.1
------------------------------------------------------MRLLSV
VEMADPLSITSLIIDVGDLI-----------HRLLTYAKKVRD-ASSDIRRLTEELFGLK
GILEHLSSQFESS-SP------PE--------------------------TRK---LASV
ATDS----L-NSTLEKANE--SVQLLLLDLEEPT--------------------------
---------------SRLNRLKQKLEWPFTQE-Q----FATHLTRL----ERVKSWLIIV
LSSDSL---AIQRDLH----GKITSLATSL------------------------------
------------------------------------------------------------
--------------------EAELKIRDEEKVQAAHNDLLRWLAP--V-S-----P---V
--S--IHQQISR-DRV-DCTGKWFVNH--TFEDWIMSDVVDR------------------
--------
>RBR18897.1
------------------------------------------------------------
--MSDPLSIA---ASIGGLA-ALAGKVC---KTLIDYGKAVKD-ARMDVGILTTELRVLS
GMLTNLSLLAASL--EASSS---------------N------------------------
NSFF----G-EFQLDQLKA--MVENLDEKLAKAETKFQA---------------------
---------------SKATSIIQKLKWPFSKD-D----MMKLVEEV----RAQKATINLA
LSADTL---DTLIQGL----KV--------------------------------------
------------------QEV---------------------------------------
-------IKLEVESTRE-AIKVLQEMHSKVQLDEERQKVYDYFLK--I-N-----P---Q
--S--QFETAQR-LRK-SNTGSWFGNH-SVVSQWIRQRNSR-------------------
--------
>XP_007783655.1
------------------------------------------------------------
---MDPITVL-------GLI-ATIGDIV---TIIYDYGSAVKG-AGNDIASLSKELFALR
GVLEHIKAQEKAV-MKSSDG------------------------------DSTGASAQLF
GSKE----F-KSMLRYTND--ILQELLCTLEIPK--------------------------
---------------GKLKKAIHKLSWPFTK-ED----VDTQVASL----ERVKTWFILA
MMTDSL---SVTQKIF----TEVSQIAKAIK-----------------------------
------------------------------------------------------------
---------------------EEHKDRHQSKNDAAKQEVLRWLAP--V-N-----P---E
--A--LHHKACK-ARQ-PGTGQWFLQG-P-LVTWQNAPAGRN------------------
--------
>XP_013310965.1
------------------------------------------------------------
--MIEPIGLV---GTLIAIV-QISGKLV---SLCYDYHNGVKG-APREISQCLGEVTDVR
NIVETLLKIAGAD-TN-------------------------------------PDLPTLQ
SMNE----P-ASPLRECLT--ELLNLKALLKPDKKSTD----------------------
-------------K--NSKLNSTNLLWPLRRA-E----VKKRLDAI----ARIKGTLQLA
VSADNA---QNIVDIL----NNARSLPRIE------------------------------
------------------------------------------------------------
----------------E-ALGILKTQIETNAKDNEREQILRWLA--AD-E-----Q---A
--F--KYRDHLE-KRV-EGTGEWLLQH-ESYLKWKNEFGE--------------------
--------
>CVK94659.1
------------------------------------------------------------
--MADPLSIG---ASVLAFI-GLADRII---RTCKYYIEAIED-APKDIQMILGEATSLR
AIIDSIGESS-------ATSL------------------------------------VPN
LNER------NGPIKSCHS--CLASLEALLPDTIGQYKT---------------------
--------------GKRRKLTLVDLAWPLKQS-K----VRKLLAEI----SHHKATLLLA
MSGDMS---RDLKEIK--------------------------------------------
------------------------------------------------------------
---------------------TGIERLQGTISDSEARETIRWLER--T-N-----P---S
--S--LHNIAFS-KHE-PLTTAWVNNS-SQWKAWVSSASET-------------------
--------
>CVL00772.1
------------------------------------------------------------
--MADPLSIG---ASVLAFI-GLADRII---RTCKYCIEAVED-APKDIQMVLGEATSLR
AIIDSIGESS-------ATSL------------------------------------VPN
LHEQ------NGPIKSCHS--CLASLEALLPDTIGQYKT---------------------
--------------GKRRKLTLVDLAWPLKQS-K----VRKLLAEI----SHHKATLLLA
MSGDMS---RDLKEIK--------------------------------------------
------------------------------------------------------------
---------------------TGIERLQGTISGSEARETIRWLER--T-N-----P---S
--S--LHNIAFS-KHE-PLTTAWVNNS-SQWKAWVSLASET-------------------
--------
>CZR40910.1
------------------------------------------------------------
--MADPLSIG---ASVLAFI-GLADRII---HTCKYCIEAVED-APKDIQMVLGEATSLR
AIIDSIGESS-------ATSL------------------------------------VPN
LHEQ------NGPIKSCHS--CLASIEALLPDTMGQYKT---------------------
--------------GKRRKLTLVDLAWPLKQS-K----VRKLLAEI----SHHKATLLLA
MSGDMS---RDLKEIK--------------------------------------------
------------------------------------------------------------
---------------------TGIERLQGTISESEARETIRWLER--T-N-----P---S
--S--LHNIAFS-KHE-PLTTAWVNNS-SQWKAWVSLASET-------------------
--------
>EMT69961.1
------------------------------------------------------------
--MTDPLSIG---ASVLASI-GLADRII---RTCKHYIEAVED-APRDIQTILGEATSLR
AIIDSIGESS-------ATSL------------------------------------MPN
LHEQ------NGPIKSCHS--CLASLEALLPPTMGQSQT---------------------
--------------GKRRKITLADLAWTLKQS-K----VRKLLAEI----SHHKATLLLA
MSGDMS---RDLKEIR--------------------------------------------
------------------------------------------------------------
---------------------MGIERPQG-------------------------------
------TISAFN-KHE-PLTTEWVTNS-SQWKAWLSLTSET-------------------
--------
>ENH70495.1
------------------------------------------------------------
--MADPLSIG---ASVLAFI-GLADRII---RTCKHYIEAVED-APRDIQMILGEATSLR
AIIDSIGESS-------VMSL------------------------------------VPN
LHEQ------NGPIKFCHS--CLSSIEALLPPTMGQSRI---------------------
--------------GKRRKITLADLAWPLKQS-K----VRKLLAEI----SHHKATLLLA
MSGDMS---RDLKEIR--------------------------------------------
------------------------------------------------------------
---------------------MGIERLQGTI-----------------------------
--------SAFN-KHE-PLTTTWVTNS-SQWKAWLSLTSET-------------------
--------
>EWY87247.1
------------------------------------------------------------
--------------------------------------------------MILGEATSLR
AIIDSIGESS-------ATSL------------------------------------VPN
LHEK------NGPIKSCHS--CLASLEALLPPTMDQYQT---------------------
--------------DKRHKITLADLAWPLKQS-K----VRKLLAEI----SHHKATLLLA
MSGDMS---RELKEIR--------------------------------------------
------------------------------------------------------------
---------------------MGIERLQGTISESETREIIRWLER--T-N-----P---S
--S--LHNIAFN-KHE-PLTTAWVTNS-SQWKAWLSLTSET-------------------
--------
>EWZ34440.1
------------------------------------------------------------
--MADPLSIG---ASVLAFI-GLADRII---RTCKHYIEAVED-APKDIQMILGEATSLR
AIIDSIGESS-------TTSL------------------------------------VPN
LHEQ------NGPIKSCHS--CLASLEALLPQTMGQSQT---------------------
--------------GKRRKITLADLAWPLKQS-K----VRKLLAEI----SHHKATLLLA
MSGDMS---RDLKEIR--------------------------------------------
------------------------------------------------------------
---------------------MGIERLQGTISESETREIIRWLER--T-N-----P---S
--S--LHNIAFN-KHE-PLTTAWVTNS-SQWKAWLSLTSET-------------------
--------
>EWZ95466.1
------------------------------------------------------------
--MADPLSIG---ASVLAFI-GLADRII---RTCKHYIEAVED-APKDIQMILGEATSLR
AIIDSIGESS-------TTSL------------------------------------VPN
LHEQ------NGPIKSCHS--CLASLEALLPQTMGQSQT---------------------
--------------GKRRKITLADLAWPLKQS-K----VRKLLAEI----SHHKATLLLA
MSGDMS---RDLKEIR--------------------------------------------
------------------------------------------------------------
---------------------MGIERLQGTISESETREIIRWLER--T-N-----P---S
--S--LHNIAFN-KHE-PLTTAWVTNS-SQWKAWLSLTSET-------------------
--------
>EXA38391.1
------------------------------------------------------------
--MADPLSIG---ASVLAFI-GLADRII---RTCKHYIEAVED-APRDIQMILGEATSLR
AIIDSIGESS-------VMSL------------------------------------VPN
LHEQ------NGPIKSCHS--CLSSIEALLPPTMGQSQI---------------------
--------------GKRRKITLADLAWPLKQS-K----VRKLLAEI----SHHKATLLLA
MSGDMS---RDLKEIK--------------------------------------------
------------------------------------------------------------
---------------------MGIERLQGTISESETREIIRWLER--T-N-----P---S
--S--LHNIAFN-KHE-PLTTTWVTNS-SQWKAWLSLTSET-------------------
--------
>EXK95454.1
------------------------------------------------------------
--------------------------------------------------MILGEATSLR
AIIDSIGESS-------ATSL------------------------------------VPN
LHEK------NGPIKSCYS--CLASLEALLPPTMGQSQT---------------------
--------------GKRHKITLADLAWPLKQS-K----VRKLLAEI----SHHKATLLLA
MSGDMS---RDLKEIR--------------------------------------------
------------------------------------------------------------
---------------------MGIERLQGTISESETREIIRWLER--T-N-----P---S
--S--LHNIAFN-KHE-PLTTAWVTNS-SQWKAWLSLTSET-------------------
--------
>EXL48156.1
------------------------------------------------------------
--MADPLSIG---ASVLAFI-GLADRII---RTCKHYIEAVED-APKDIQMILGEATSLR
AIIDSIGESS-------TTSL------------------------------------VPN
LHEQ------NGPIKSCHS--CLASLEALLPQTMGQSQT---------------------
--------------GKRRKITLADLAWPLKQS-K----VRKLLAEI----SHHKATLLLA
MSGDMS---RDLKEIR--------------------------------------------
------------------------------------------------------------
---------------------MGIERLQGTISESETREIIRWLER--T-N-----P---S
--S--LHNIAFN-KHE-PLTTAWVTNS-SQWKAWLSLTSET-------------------
--------
>EXM04734.1
------------------------------------------------------------
--MTDPLSIG---ASVLASI-GLADRII---RTCKHYIEAVED-APRDIQTILGEATSLR
AIIDSIGESS-------ATSL------------------------------------MPN
LHEQ------NGPIKSCHS--CLASLEALLPPTMGQSQT---------------------
--------------GKRRKITLADLAWTLKQS-K----VRKLLAEI----SHHKATLLLA
MSGDMS---RDLKEIR--------------------------------------------
------------------------------------------------------------
---------------------MGIERPQGTISESETREIIRWFER--T-N-----P---S
--S--LHNIAFN-KHE-PLTTEWVTNS-SQWKAWLSLTSET-------------------
--------
>EXM31520.1
------------------------------------------------------------
--------------------------------------------------MILGEATSLR
AIIDSIGESS-------ATSL------------------------------------VPN
LHEK------NGPIKSCYS--CLASLEALLPPTMGQSQT---------------------
--------------GKRHKITLADLAWPLKQS-K----VRKLLAEI----SHHKATLLLA
MSGDMS---RDLKEIR--------------------------------------------
------------------------------------------------------------
---------------------MGIERLQGTISESETREIIRWLER--T-N-----P---S
--S--LHNIAFN-KHE-PLTTAWVTNS-SQWKAWLSLTSET-------------------
--------
>KLO88115.1
------------------------------------------------------------
--MADPLSIG---ASVLAFI-GLADRII---RTCRYCIEAVED-APKDIQMVLGEATSLR
AIIDSIGESS-------ATSL------------------------------------VPN
LHEQ------NGPIKSCHS--CLASLEALLPDTIGQYKT---------------------
--------------GKRRKITLVDLAWPLKQS-K----VRKLLAEI----SHHKATLLLA
MSGDMS---RDLKEIK--------------------------------------------
------------------------------------------------------------
---------------------TGIERLQGTISESEARETIRWLER--I-N-----P---S
--S--LHNIAFS-KHE-PLTTAWVKNS-SQWKAWVSSASET-------------------
--------
>KLP10523.1
------------------------------------------------------------
--MADPLSIG---ASVLAFI-GLADRII---RTCRYCIEAVED-APKDIQMVLGEATSLR
AIIDSIGESS-------ATSL------------------------------------VPN
LHEQ------NGPIKSCHS--CLASLEALLPDTIGQYKT---------------------
--------------GKRRKLTLVDLAWPLKQS-K----VRKLLAEI----SHHKATLLLA
MSGDMS---RDLKEIK--------------------------------------------
------------------------------------------------------------
---------------------TGIERLQGTISESEARETIRWLER--I-N-----P---S
--S--LHNIAFS-KHE-PLTTAWVKNS-SQWKAWVSSASET-------------------
--------
>KLP14637.1
------------------------------------------------------------
--MADPLSIG---ASVLAFI-GLADRII---RTCKYCIEAVED-APKDIQMVLGEATSLR
AIIDSIGESC-------ATSL------------------------------------VPN
LHEQ------NGPIKSCHS--CLASLEALLPDTMGQYKT---------------------
--------------GKRRKLTLVDLAWPLKQS-K----VRKLLAEI----SHHKATLLLA
MSGDMS---RDLKEIK--------------------------------------------
------------------------------------------------------------
---------------------TGIERLQGTISESEARETIRWLER--I-N-----P---S
--S--LHNIAFS-KHE-PLTTAWVKNS-SQWKAWVSSASET-------------------
--------
>PCD30621.1
------------------------------------------------------------
--MADPLSIG---ASVLAFI-GLVDRII---RTCKHYIEAVED-APKDIQMILGEATSLR
AIIDSIGESS-------ATSL------------------------------------VPN
LHEK------NGPIKSCHS--CLASLEALLPPTMDQYQT---------------------
--------------DKRHKITLADLAWPLKQS-K----VRKLLTEI----SHHKATLLLA
MSGDMS---RELKQIR--------------------------------------------
------------------------------------------------------------
---------------------MGIERLQGTMSESEIREIIRWLER--T-N-----P---S
--S--LHNIAFN-KHE-PLTTAWVTNS-SQWKAWLSLTSET-------------------
--------
>RBA16073.1
------------------------------------------------------------
--MADPLSIG---ASVLAFI-GLADRII---RTCKYCIEAVED-APKDIQMVLGEATSLR
AIIDSIGESS-------ATSL------------------------------------VPN
LHEQ------NGPIKSCHS--CLASIEALLPDTMGQCKT---------------------
--------------GKRRKLTLVDLAWPLKQS-K----VRKLLAEI----SHHKATLLLA
MSGDMS---RDLKEIK--------------------------------------------
------------------------------------------------------------
---------------------TGIERLQGTISESEARETIRWLER--T-N-----P---S
--S--LHNIAFS-KHE-PLTTAWVNNS-FQWKAWVSLASET-------------------
--------
>RBR14589.1
------------------------------------------------------------
--MADPLSIG---ASVLGFI-GLADRII---RTCKHYIETIED-APKDIQMILGEATSLR
AIIDSIGESS-------ATSL------------------------------------VPN
LHEQ------NGPIKSCHS--CLASLEALLPPTMGQSQA---------------------
--------------CKRHKLTLVDLAWPLKQS-K----VRKLLAEI----SHHKATLLLA
MSGDMS---RDLKEIR--------------------------------------------
------------------------------------------------------------
---------------------AGIEKLQGTISESETREIIRWLER--T-N-----P---S
--S--LHNLAFS-KHE-PLTTAWVTNS-SQWKDWVSLESET-------------------
--------
>SCO45767.1
------------------------------------------------------------
--MADPLSIG---ASVLAFI-GLADRII---RTCRYCIEAVED-APKDIQMVLGEATSLR
AIIDSIGESS-------ATSL------------------------------------VPN
LHEQ------NGPIKSCHS--CLASLEALLPDTIGQYKT---------------------
--------------GKRRKLTLVDLAWPLKQS-K----VRKLLAEI----SHHKATLLLA
MSGDMS---RDLKEIK--------------------------------------------
------------------------------------------------------------
---------------------TGIERLQGTISESEARETIRWLER--I-N-----P---S
--S--LHNIAFS-KHE-PLTTAWVKNS-SQWKAWVSSASET-------------------
--------
>SCO52714.1
------------------------------------------------------------
--MADPLSIG---ASVLAFI-GLADRII---RTCRYCIEAVED-APKDIQMVLGEATSLR
AIIDSIGESS-------ATSL------------------------------------VPN
LHEQ------NGPIKSCHS--CLASLEALLPDTIGQYKT---------------------
--------------GKRRKLTLVDLAWPLKQS-K----VRKLLAEI----SHHKATLLLA
MSGDMS---RDLKEIK--------------------------------------------
------------------------------------------------------------
---------------------TGIERLQGTISESEARETIRWLER--I-N-----P---S
--S--LHNIAFS-KHE-PLTTAWVKKS-SQWKAWVSSASET-------------------
--------
>SCV53701.1
------------------------------------------------------------
--MADPLSIG---ASVLAFI-GLADRII---RTCKYCIEAVED-APKDIQMVLGEATSLR
AIIDSIGESS-------ATSL------------------------------------VPN
LHEQ------NGPIKSCHS--CLASLEALLPDTIGQYKT---------------------
--------------GKRRKLTLVDLAWPLKQS-K----VRKLLAEI----SHHKATLLLA
MSGDMS---RDLKEIK--------------------------------------------
------------------------------------------------------------
---------------------TGIERLQGTISESEARETIRWLER--I-N-----P---S
--S--LHNIAFS-KHE-PLTTAWVKNS-SQWKAWVSSASET-------------------
--------
>XP_018246204.1
------------------------------------------------------------
--------------------------------------------------MILGEATSLR
AIIDSIGESS-------ATSL------------------------------------VPN
LHEK------NGPIKSCHS--CLASLEALLPPTMDQYQT---------------------
--------------DKRHKIALADLAWPLKQS-K----VRKLLAEI----SHHKATLLLA
MSGDMS---RELKEIR--------------------------------------------
------------------------------------------------------------
---------------------MGIERLQGTMSESEIREIIRWLER--T-N-----P---S
--S--LHNIAFN-KHE-PLTTAWVTNS-SQWKAWLSLTSET-------------------
--------
>XP_018752371.1
------------------------------------------------------------
--MADPLSIG---ASVLAFI-GLADRII---RTCKHYIEAIED-APKDIQMILGEATSLR
AIIDSIGESS-------ATSL------------------------------------VPN
LHKQ------NGPIKSCHS--CLASLEALLPPTMGQSQA---------------------
--------------GKRHKLTLVDLAWPLKQS-K----VRKLLAEI----SHHKATLLLA
MSGDMS---RDLKEIR--------------------------------------------
------------------------------------------------------------
---------------------AGIEKLQGTISESETREIIRWLER--T-N-----P---S
--S--LHNLAFS-KHE-PLTTAWVTNS-SQWKDWVSLESET-------------------
--------
>XP_023433158.1
------------------------------------------------------------
--MADPLSIG---ASVLAFI-GLADRII---RTCRYCIEAVED-APKDIQMVLGEATSLR
AIIDSIGESS-------ATSL------------------------------------VPN
LHEQ------NGPIKSCHS--CLASLEALLPDTIGQYKT---------------------
--------------GKRRKLTLVDLAWPLKQS-K----VRKLLAEI----SHHKATLLLA
MSGDMS---RDLKEIK--------------------------------------------
------------------------------------------------------------
---------------------TGIERLQGTISESEARETIRWLER--I-N-----P---S
--S--LHNIAFS-KHE-PLTTAWVKNS-SQWKAWVSSASET-------------------
--------
>KEY73582.1
------------------------------------------------------------
--MSDPLSIA---TSVVAFV-ELASRII---RASQYCIDAIKD-APSDIQMILGEVSSIK
AIVENFEEPHPGP-EDGDNRL------------------------------------VSR
LFAK------GGPIEACQR--CLGGLEGLLPMVASTNLT---------------------
--------------TKRRGFSLVELSWPLKQS-K----ARRLLAEI----SHHKATLLLA
ISGDMT---LFRRDAK--ICSWLAMTSKT---S---------------------------
----------------------------------------------------------RR
LSGNFRMSCQVRHP----SHVPSSDEAQSTPQDSERHEVFKWLER--Q-N-----P---S
--A--LHNTAFH-KHE-PHTSAWLLRA-PEWQKWLVNSPTD-------------------
--------
>KFA56500.1
------------------------------------------------------------
--MSDPLSIA---ASVVAFV-ELASRII---RASQYCIDAIKD-APSDIQMILGEVSSIK
AIVENFEEPHPGP-EDGDNRL------------------------------------VSR
LFAK------GGPIEACQR--CLGGLEGLLPMVASTNLT---------------------
--------------TKRRGFSLVELSWPLKQS-K----ARRLLAEI----SHHKATLLLA
ISGDMT---NDLKDIQ--------------------------------------------
------------------------------------------------------------
---------------------TTLRKLQDVMSDSERHEVFKWLER--Q-N-----P---S
--A--LHNTAFH-KHE-PHTSAWLLRS-PEWQKWLVNSPTD-------------------
--------
>KFA81229.1
------------------------------------------------------------
--MSDPLSIA---ASVVAFV-ELASRII---RASQYCIDAIKD-APSDIQMILGEVSSIK
AIVENFEEPHPGP-EDGDNRL------------------------------------VSR
LFAK------GGPIEACQR--CLGGLEGLLPMVASTNLT---------------------
--------------TKRRGFSLVELSWPLKQS-K----ARRLLAEI----SHHKATLLLA
ISGDMT---LFRRDAK--ICSWLAMTSKT---S---------------------------
----------------------------------------------------------RR
LSGNFRMSCQVRHP----SHVPSSDEAQSTPQDSERHEVFKWLER--Q-N-----P---S
--A--LHNTAFH-KHE-PHTSAWLLRS-PEWQKWLVNSPTD-------------------
--------
>EMR64575.1
------------------------------------------------------------
--MADPVSLG---ASIVAFI-EVTDRII---RTCKYWIETIQD-APKDMQMIMGEVISLR
AILDSLNAADLHP-I--SMEL------------------------------------VPD
LFSK------AGPVGEIRS--CLLALEGLLPRPAFELGA---------------------
--------------SKSHRKVLAELAWPLKES-K----ARKLLAEI----SHHKSTLLLA
ITGDIV---HGIKDIK--------------------------------------------
------------------------------------------------------------
---------------------HGVQNLDYAITENQRRDIVYWLQS--T-D-----P---S
--P--LHNEAFK-KHE-KHTSAWIFKS-HEWNRWMQGAESE-------------------
--------
>OCK87607.1
------------------------------------------------------------
------MEVA---AAGIALF-QLLDRVI---QISKHIIDTVKD-APNDIQLIHSEILSLR
FILEQLRDSRTLE-I--------------------------------------------P
VLTG----I-NGSLQRCKI--AVEKLEVLLGWDAILLS----------------------
----------SGKKRKTSEITFATLAWALKES-K----ARKLLAEI----SQQKGTILLA
LSGSMV---QDIRAIK----DDIGKIREE-------------------------------
------------------------------------------------------------
--------------------------MKDNLTNQTRDAILDWLQL--T-N-----P---S
--A--KHNASFQ-NHE-PETSQWIHKT-PEWQAWLGDNPLV-------------------
--------
>OIW32698.1
------------------------------------------------------------
--MADPVSIA---ASIVAFV-EIADRVI---RACKHCIDAVKD-APRDMQIILGEVTSLR
AIIDSLSVAELHV-N--TLKL------------------------------------VPG
LLDR------TGPVEACHR--CLVSLEALLPPTPSQHSH---------------------
--------------SGRRRITFAELAWPLKES-K----ARKLLAEI----SLHKSTLLLA
ITGDMI---HDIKDIR--------------------------------------------
------------------------------------------------------------
---------------------SGVHRLEYALTEAEQQEVCRWLEC--T-N-----P---S
--P--LHNLAVK-NHE-RETGTWLLRL-PEWTEWLQADATR-------------------
--------
>OIW34172.1
------------------------------------------------------------
-MAAEAIALG---ASITAFI-QLADGVI---KLTKNLVDSTAD-MPATLRMAQAETSSLK
DILGELEKLRATA-D---T------------------------------------EGSTA
LVEA----T-KKPLENCHS--SMEQLEVELAKLSISPSRVQ-------------------
---------TAPGKRQ---RIKQVVKWGAGGENR----VKKLVANL----ITEKATLSLA
LVADIS---EDVKVVK----SVTAKV----------------------------------
------------------------------------------------------------
---------------------------DRHLTEKQTLDVVRWLEH--T-N-----P---S
--D--IHNRSVD-LYE-KQTGEWMLRS-KEWKSFVGGGH---------------------
--------
>PMD19053.1
------------------------------------------------------------
--MADTLSIG---ASVVAFI-QLADSVI---RLCHGYIQAVKD-APKDMQIIIGEVTSLK
AILESFRAVDLHV-N--PIKL------------------------------------VPS
LFET------LGPVEACRR--CLLTLQSLLPKDNPEVSQ---------------------
--------------GKLRKVTIADIAWPLKQS-R----ARKLLAEI----SGHKSTFLLA
ITGDMI---HDIKDIK--------------------------------------------
------------------------------------------------------------
---------------------AGMQRIEFTITGMPRQEVIRSLES--L-N-----P---S
--S--LHCAAFK-KHE-EHTSNWLVQS-PEWINWLDREKPE-------------------
--------
>PMD20101.1
------------------------------------------------------------
------LSFT---ASVIAII-GLAAEVI---KRCKDYVSALED-APTDLCSILIEVGSVK
CVLETLEMRSNLS-P-------------------------------------------SF
LSVG----A-DGPVEGCHR--ELKALRNLIPATLPS-K----------------------
-----------RKRSQLNTATCAKLAWPFKED-K----ARKILENL----GRHKLTIILI
LTTWYV---FTWSQML----EQLILS----------------------------------
------------------------------------------------------------
---------------------------FQLQIDQESNAVFKWLVT--T-D-----R---S
--S--NHNRACE-LHE-DHTGQWLIRS-APYKDWLAASN---------------------
--------
>PMD22613.1
------------------------------------------------------------
---MDPLSAA---ASVIAVV-QIADRII---DMCKTYITGVKD-APADLRAILIEVGSVK
CVLEVIELLDTS----------------------------------------------FE
ILEK----L-RGPLEGCKE--ALDSLETLFPTQSAGTVK---------------------
------------GKKKRLALSLTTLAWPFKRD-K----ALKLLEEI----GRHKSTIALG
LTTETA---QDLKHIR----KNVET-----------------------------------
------------------------------------------------------------
--------------------------IHAAMTEAEKSQILRWLV--IT-D-----P---S
--P--NHNNACQ-LHE-VHTGQWLTNS-PEYAEWKYGRSES-------------------
--------
>PMD45439.1
------------------------------------------------------------
----EPLSAA---SSVIAVV-QIADRII---DLCKAYITGVID-APADLRSILIEVGSVK
CVLEVIELLESPG-EEPA-------------------------------------SHVVE
ILEK----L-QKPLAGCKE--AMKKLEGLFPPQSESPV----------------------
-----------KGKRKRLALSLTTLAWPFKRD-K----AFKLLEEI----GRHKSTISLG
VTVEAA---QDLKEVR----KNVEK-----------------------------------
------------------------------------------------------------
----------------------------IREATTKMDRILSALVT--T-D-----P---S
--S--NYNSACQ-LHE-DHTGQWLINS-PEYADWKTGSS---------------------
--------
>PVH67497.1
------------------------------------------------------------
------MDVA---ASVIAVI-DISAKIF---ELCQTYFSEVKE-ARKDIQRLRDGVTSLQ
DVMTDVRDLAEDS-NL-------------------------------------SGRSVFS
RLNQ----H-DGPVQQCER--DLRRLLVQLEPGEGEG-----------------------
-------------K--MRRFGLRAFKWPFSSK-D----VDKRLQII----NEHKATFTLA
LTSDNL---ALTRSIK----DDIARLGDGL------------------------------
------------------------------------------------------------
--------------------ADVQIEQRTLAMGEKQQKIRHWLS--SP-D-----P---S
--S--NHNAACK-SRQ-PTTGEWFLKS-SEFEEWKMTSR---------------------
--------
>CZR69096.1
------------------------------------------------------------
---MDGLSGA---ASIIAVI-DISAKIF---ELCQKYVSAVKE-ARKDIQRLRDGVTSLQ
DVMTDVRDLAEDS-SL-------------------------------------SRRSVFS
RLNQ----H-NGPVQQCER--DLRRLVAQLEVGDGEN-----------------------
-------------K--MRQFGLRALKWPFSSK-D----IDQRLQVI----NDHKATFTLA
LTSDHF---ALTRTIK----DDIARLGDGL------------------------------
------------------------------------------------------------
--------------------ADMQTEQRTLAMGEKQQKIRHWLS--SP-D-----P---S
--S--NHNVACK-ARQ-ATTGEWFLKS-DEFEEWKMTSR---------------------
--------
>PVH94511.1
------------------------------------------------------------
--MAEAIAVA---ASVIAIV-QITDKII---GYCRHYIGATKD-APSDLREILLEVSTLR
AILQNLQFLSEDS-S--NS------------------------------------NP--S
PYWS----G-GESIEGCHR--ALMELEKLFPSESSDDNSQE-------------------
---------KHRSKKRRVEASLTTLAWPLKQT-K----ARKLLDEI----NRYKTTISLA
LTTNSA---QDIKEVK----AKATEV----------------------------------
------------------------------------------------------------
---------------------------HEMLTVTQRREVLSWLVS--T-N-----P---N
--S--LHERACS-QIE-SGTCEWMALS-SQWKSWVERKD---------------------
--------
>XP_007838319.1
------------------------------------------------------------
--MAEALGLA---SSIITVI-ELSAKAV---KQCKHIIDTARD-APKDLRNILVEVSSLK
AALENLDYLTKID-HDFAEEVSN-------------------------------------
-QKG----I-GNAVNKCEE--TIGDLVKQLGDLTIRDSRQTQ------------------
--------------PGKRAKIKAAIAWTWNET-T----ARKLINDV----LQHKTTITLG
LLTQTS---RE-IHEV----KLAV------------------------------------
-------------------QDVQ-------------------------------------
---------------------GTVSND-------QRRKICDWIQT--T-N-----P---T
--S--IHNSALK-NHE-TETSQWVLRL-PQWESWLRGENSH-------------------
--------
>XP_018066755.1
------------------------------------------------------------
--MAEAIALG---ASIIAIV-QIADRVF---GLCKFYVETVHD-CPADIRAILIETSMMK
AVLENVGFLVSCN-N--KQ------------------------------------STMLD
NLSG----T-GGPIQGCQD--AITKLEELFPSMYAQAP--G-------------------
---------KGKRRRQKVKASLAYLMWPMKAE-K----AKKLVEDL----GRLKMTISLA
LTAEST---HDIKHIK----NQTTNI----------------------------------
------------------------------------------------------------
---------------------------QAILSDSQRHQIYQWLQS--T-D-----P---T
--S--LHYRACK-QYE-VGTGNWMLRS-AEWKNWLEGKT---------------------
--------
>CZR56744.1
------------------------------------------------------------
--MAEVIAVG---ASIIAII-QICDKVI---GLCKFYLETVHD-APADIRAILIETSTMK
TILESVQFLSSCN-N--GT------------------------------------SRMLK
DLSG----A-DGPIQGCQS--TIAKMEGLFPTIYAQGP--R-------------------
---------GGRSKRQKVKATLAYLAWPLKGD-R----PKKLVEEL----NRLKATISLA
LTTESA---LDIKGIK----NQTTKI----------------------------------
------------------------------------------------------------
---------------------------HDILSDNQRRQVCEWIQA--T-D-----P---T
--S--LHHRACK-QYE-AGTGNWMLRS-SEWTDWLQGKS---------------------
--------
>XP_024736584.1
------------------------------------------------------------
---MDPLSAA---ASVIAVV-QIADRII---DLCRAYITGVKD-APAELRAILIEVGSVK
CVLEVIELLDTSG-EAE------------------------------------IAFQGVE
ILEK----L-QGPLEGCKE--ALNSLEGLFPPQSENAAT---------------------
------------RKRKRLAISLTTLAWPFKRE-K----AFKLLEEI----GRHKSTIALG
LTTEAA---QDIKHIR----KNVEK-----------------------------------
------------------------------------------------------------
--------------------------IGEAMTEAEMTKVLKWLV--TT-D-----P---S
--P--NHNNACE-LHE-DHTGQWLTNS-PEYVDWKSGRS---------------------
--------
>CVK97774.1
------------------------------------------------------------
--MVDPISIIGLVGQISDLI-----------QRAYNYGKAVHD-AQSDMRKLYTELLGLK
GVLEQLEKLDMAS-AEPHVAD-------------------------------------LI
RSKE----F-RKTLSSTSE--LVGRLVVNLSKKQT-------------------------
-----------------SSRRMNAFLWPWVKD-D----VKADIQDL----ERVKTWFIVM
MMAENS---TQMEVLM----IESH------------------------------------
------------------------------------------------------------
---EIFNIVRE---------GRERGKLKD--EEEKREKNREWIQP--F-S-----P---K
--Q--LHAKAIK-KRM-EDTGSWFLDG-D-FKTWMNGGAGTP------------------
--------
>CVL05347.1
------------------------------------------------------------
--MVDPISIIGLVGQISDLI-----------QRAYNYGKAVHD-AQSDMRKLYTELLALK
GVLEQLEKLDIAS-AEPHIAD-------------------------------------LK
RSKE----F-RNTLSSTSE--LVGRLADNLNKKQT-------------------------
-----------------SSRRMNAFLWPWVKD-D----VKADIQDL----ERVKTWFIVM
MMAENS---TQMEVLV----LESH------------------------------------
------------------------------------------------------------
---EILNIARE---------GQARGKLKD--TEEKRQKIREWIQP--F-S-----P---K
--Q--LHAKAIK-KRM-EDTGSWFLDG-D-FKTWINGGAGRP------------------
--------
>CZR41663.1
------------------------------------------------------------
--MVDPISIIGLVGQISDLI-----------QRAYNYGKAVHD-AQSDMRKLYTELLALK
GVLEQLEKLDIAS-AEPHIAD-------------------------------------LK
RWKE----F-RKTLSSTSD--LVSRLADNLNKKQT-------------------------
-----------------SSRRMNAFLWPWVKD-D----VKADIQDL----ERVKTWFIVM
MMAENS---MQMEVLM----IESH------------------------------------
------------------------------------------------------------
---EILNVVRE---------GRERGRLND--EEEKRKKIREWIQP--F-S-----P---Q
--R--LHAKAIK-KRM-EDTGSWFLDG-D-FKIWMNGDAGTP------------------
--------
>EGU86129.1
------------------------------------------------------------
--MVDPISIIGLVGQISDLI-----------QRAYNYGKAVHD-AQSDMRKLYTELLGLK
GVLEQLEKLDIAS-AEPHIAD-------------------------------------LI
RSKE----F-RKTLSSTSE--LVGRLVENLNKKQT-------------------------
-----------------SSRRVNAFLWPWVKD-D----VKADIQDL----ERVKTWFIVM
MMAENS---TQMEVLL----IESH------------------------------------
------------------------------------------------------------
---EILNIARE---------GQEKGKLKD--EEEKREKIREWLQP--F-S-----P---K
--Q--LHAKAIK-KRM-ESTGSWFLDG-D-FKV---------------------------
--------
>EMT73434.1
------------------------------------------------------------
--MVDPISIIGLVGQISDLI-----------QRAYNYGKAVHD-AQSDMRKLYTELLGLK
GVLEQLEKLDIAS-AEPHIAG-------------------------------------LI
RSKE----F-RKTLSSTSE--LVARLVENLNKKQT-------------------------
-----------------SSRRVNAFLWPWVKD-D----VKADIQDL----ERVKTWFIVM
MMAENS---TQMEVLL----IESH------------------------------------
------------------------------------------------------------
---EILNIARE---------GQEKGKLKD--EVPNSYT----------------------
-----RKQSKRG-WNL-LGRGSWTATS-KLGGTVVQAPQESSGF----------------
--------
>ENH64044.1
------------------------------------------------------------
--MVDPISIIGLVGQISDLI-----------QRAYNYGKAVHD-AQSDMRKLYTELLGLK
GVLEQLEKLDIAS-AEPHIAD-------------------------------------LI
RSKE----F-RKTLSSTSE--LVGRLVENLNKKQT-------------------------
-----------------SSRRVNAFLWPWVKD-D----VKADIQDL----ERAKTWFIVM
MMAENS---TQMEVLL----IESH------------------------------------
------------------------------------------------------------
---EILNIARE---------GQEKGKLKH--EVPNSYT----------------------
-----LKQSKRG-WNL-LGHGSWTATS-KLGGTVVQAPQESSGF----------------
--------
>EWY85990.1
------------------------------------------------------------
--MVDPISIIGLVGQISDLI-----------QRAYNYGKAVHD-AQSDMRKLYTELLGLK
GVLEQLEKLDIAS-AEPHIAD-------------------------------------LI
RSKE----F-RKTLSSTSE--LVGRLVENLNKKQT-------------------------
-----------------SSRRVNAFLWPWVKD-D----VKADIQDL----ERVKTWFIVM
MMAENS---TQMEVLL----IESH------------------------------------
------------------------------------------------------------
---EILNIARE---------GQEKGKLKD--EEEKREKIREWIQP--F-S-----P---K
--Q--LHAKAIK-KRM-ESTGSWFLDG-D-FKAWKDGGAGSP------------------
--------
>EWZ31608.1
------------------------------------------------------------
--MVDPISIIGLVGQISDLI-----------QRAYNYGKAVHD-AHSDMRKLYTELLGLK
GVLEQLEKLDIAS-AEPHIAD-------------------------------------LI
RSKE----F-RKTLSSTSE--LVGRLVENLNKKQT-------------------------
-----------------SSRRVNAFLWPWVKD-D----VKADIRDL----ERVKTWFIVM
MMAENS---TQMEVLL----IESH------------------------------------
------------------------------------------------------------
---EILNIARE---------GQEKGKLKD--EEEKREKIREWIQP--F-S-----P---K
--Q--LHAKAIK-KRM-ESTGSWFLDG-D-FKVWMNGGEGSP------------------
--------
>EWZ94194.1
------------------------------------------------------------
--MVDPISIIGLVGQISDLI-----------QRAYNYGKAVHD-AHSDMRKLYTELLGLK
GVLEQLEKLDIAS-AEPHIAD-------------------------------------LI
RSKE----F-RKTLSSTSE--LVGRLVENLNKKQT-------------------------
-----------------SSRRVNAFLWPWVKD-D----VKADIQDL----ERVKTWFIVM
MMAENS---TQMEVLL----IESH------------------------------------
------------------------------------------------------------
---EILNIARE---------GQEKGKLKD--EEEKREKIREWIQP--F-S-----P---K
--Q--LHAKVIK-KRM-ESTGSWFLDG-D-FKAWRDGGAGSP------------------
--------
>EXA39684.1
------------------------------------------------------------
--MVDPISIIGLVGQISDLI-----------QRAYNYGKAVHD-AQSDMRKLYTELLALK
GVLEQLEKLDIAS-AEPHIAD-------------------------------------LK
RSKE----F-RKTLSSTSE--LVGRLVDNLNKKQT-------------------------
-----------------SSRRVNAFLWPWVKD-D----VKADIQDL----ERVKTWFIVM
MITENS---TQMEVLL----IESH------------------------------------
------------------------------------------------------------
---EILNIARE---------GQEKGKLKD--EEEKREKIREWIQP--F-S-----P---K
--Q--LHAKAIK-KRM-ESTGSWFLDG-D-FKAWRDGGAGSP------------------
--------
>EXK38376.1
------------------------------------------------------------
--MVDPISIIGLVGQISDLI-----------QRAYNYGKAVHD-AQSDMRKLYTELLGLK
GVLEQLEKLDIAS-AEPHIAD-------------------------------------LI
RSKE----F-RKTLSSTSE--LVGRLVENLNKKQT-------------------------
-----------------SSRRVNAFLWPWVKD-D----VKADIQDL----ERVKTWFIVM
MMAENS---TQMEVLL----IESH------------------------------------
------------------------------------------------------------
---EILNIARE---------GQEKGKLKD--EEEKREKIREWIQP--F-S-----P---R
--Q--LHAKAIK-KRM-ESTGSWFLDG-D-FKAWRDGGAGSP------------------
--------
>EXK75970.1
------------------------------------------------------------
--MVDPVSIVGLVGQVADLL-----------SRAYSYGKLVHD-AKNDMRKLYTELLGLK
GVLEQLQELDLAS-TEPNIAN-------------------------------------LI
RSAQ----F-CDALSTTSQ--LVARLIDNLNKKQT-------------------------
-----------------SSRRMNAFLWPWVKD-D----VKADIQDL----ERMKAWFIMM
MMAENA---TQMEVLV----RDSN------------------------------------
------------------------------------------------------------
---ETLTIVRE---------EQTRRKLREDGMYERREWIKEWIQP--F-S-----P---K
--L--LYAKAAE-KRM-ESTGSWFLDG-E-FRVWKEGGESIP------------------
--------
>EXL42885.1
------------------------------------------------------------
--MVDPISIIGLVGQISDLI-----------QRAYNYGKAVHD-AHSDMRKLYTELLGLK
GVLEQLEKLDIAS-AEPHIAD-------------------------------------LI
RSKE----F-RKTLSSTSE--LVGRLVENLNKKQT-------------------------
-----------------SSRRVNAFLWPWVKD-D----VKADIQDL----ERVKTWFIVM
MMAENS---TQMEVLL----IESH------------------------------------
------------------------------------------------------------
---EILNIARE---------GQEKGKLKD--EEEKREKIREWIQP--F-S-----P---K
--Q--LHAKVIK-KRM-ESTGSWFLDG-D-FKAWRDGGAGSP------------------
--------
>EXL66149.1
------------------------------------------------------------
--MVDPISIIGLVGQISDLI-----------QRAYNYGKAVHD-AQSDMRKLYTELLGLK
GVLEQLEKLDIAS-AEPHIAD-------------------------------------LI
RSKE----F-RKTLSSTSE--LVGRLVENLNKKQT-------------------------
-----------------SSRRVNAFLWPWVKD-D----VKADIQDL----ERVKTWFIVM
MMAENS---TQMEVLL----IESH------------------------------------
------------------------------------------------------------
---EILNIARE---------GQEKGKLKD--EEEKREKIREWLQP--F-S-----P---K
--Q--LHAKAIK-KRM-ESTGSWFLDG-D-FKVWMNGGEGSP------------------
--------
>EXM00545.1
------------------------------------------------------------
--MVDPISIIGLVGQISDLI-----------QRAYNYGKAVHD-AQSDMRKLYTELLGLK
GVLEQLEKLDIAS-AEPHIAG-------------------------------------LI
RSKE----F-RKTLSSTSE--LVARLVENLNKKQT-------------------------
-----------------SSRRVNAFLWPWVKD-D----VKADIQDL----ERVKTWFIVM
MMAENS---TQMEVLL----IESH------------------------------------
------------------------------------------------------------
---EILNIARE---------GQEKGKLKD--EEEKREKIREWIQP--F-S-----P---K
--Q--LHAKAIK-KRM-ESTGSWFLDG-D-FKAWRDGGAGSP------------------
--------
>EXM26045.1
------------------------------------------------------------
--MVDPISIIGLVGQISDLI-----------QRAYNYGKAVHD-AQSDMRKLYTELLGLK
GVLEQLEKLDIAS-AEPHIAD-------------------------------------LI
RSKE----F-RKTLSSTSE--LVGRLVENLNKKQT-------------------------
-----------------SSRRVNAFLWPWVKD-D----VKADIQDL----ERAKTWFIVM
MMAENS---TQMEVLL----IESH------------------------------------
------------------------------------------------------------
---EILNIARE---------GQEKGKLKD--EEEKREKIREWIQP--F-S-----P---K
--Q--LHAKAIK-KRM-EPTGSWFLDG-D-FKAWRDGGAGSP------------------
--------
>KLP04262.1
------------------------------------------------------------
--MVEPISIIGLVGQISDLI-----------QRAYNYGKAVHD-AQSDMRKLYTELLALK
GVFEQLEKLDITS-AEPHIAN-------------------------------------LK
HSKE----F-RKTLSSTSE--LIGRLMKNLNKKQT-------------------------
-----------------YSRRVNAFLWPWVKD-D----VKADIQDL----ERIKTWFILL
IMSENS---TQMDVLM----IESR------------------------------------
------------------------------------------------------------
---EILDIARE---------SQARGKLKD--EEEKREKIREWIQP--F-S-----P---K
--Q--LHAKAIK-KRM-KGTGTWFLDG-D-FKVWREGGAGSP------------------
--------
>KPA37951.1
------------------------------------------------------------
--MADPISIIGLVGQISDLI-----------QRAYNYGKAVHD-AQSDMRKLYTELLGLK
GVLEQLETLDIAS-AEPHIAD-------------------------------------LI
RSKE----F-RKTLFSTSE--VVGRLVENLNKKQT-------------------------
-----------------SSRRVNAFLWPWVKD-D----VKADIQDL----ERVKTWFIVM
MMAENS---TQMEILM----SESH------------------------------------
------------------------------------------------------------
---EILNVVRE---------GQARGKLKD--EEEKRRKISEWIQP--F-N-----P---K
--Q--LHAKAAK-KRM-SDTGSWFLNG-D-FKLWMNGGGDCP------------------
--------
>PCD31350.1
------------------------------------------------------------
--MVDPISIIGLVGQISDLI-----------QRAYNYGKAVHD-AHSDMRKLYTELLGLK
GVLEQLEKLDIAS-AEPHIAD-------------------------------------LI
RSKE----F-RKTLSSTSE--LVGRLVENLNKKQT-------------------------
-----------------SSRRVNAFLWPWVKD-D----VKADIQDL----ERVKTWFIVM
MMAENS---TQMEVLL----IESH------------------------------------
------------------------------------------------------------
---EILNIARE---------GQEKGKLKD--EEEKREKIREWIQP--F-S-----P---K
--Q--LHAKVIK-KRM-ESTGSWFLDG-D-FKAWRDGGAGSP------------------
--------
>RBA13199.1
------------------------------------------------------------
--MVDPISIIGLVGQISDLI-----------QRAYNYGKAVHD-AQSDMRKLYTELLGLK
GALEQLEKLDIAS-AEPHVAD-------------------------------------LI
RSKE----F-RKTLSSTSE--LVGRLVENLSKKQT-------------------------
-----------------SSRRMNAFLWPWVKD-D----VKADIQDL----ERVKTWFIVM
LMAENS---TQMKVLV----LESH------------------------------------
------------------------------------------------------------
---EILNIARE---------GQARGKLKD--KEEKREKTREWIQP--F-S-----P---K
--Q--LHDKAIK-KRM-EDTGLWFLDG-D-FKTWMHGGAGTP------------------
--------
>SCO20608.1
------------------------------------------------------------
--MVEPISIIGLVGQISDLI-----------QRAYNYGKAVHD-AQSDMRKLYTELLALK
GVFEQLEKLDITS-AEPHIAN-------------------------------------LK
HSKE----F-RKTLSSTSE--LIGRLMKNLNKKQT-------------------------
-----------------YSRRVNAFLWPWVKD-D----VKADIQDL----ERIKTWFILL
IMSENS---TQMDVLM----IESR------------------------------------
------------------------------------------------------------
---EILDIARE---------SQARGKLKD--EEEKREKIREWIQP--F-S-----P---K
--Q--LHAKAIK-KRM-KGTGTWFLDG-D-FKVWREGGAGSP------------------
--------
>SCO22682.1
------------------------------------------------------------
--MVEPISIIGLVGQISDLI-----------QRAYNYGKAVHD-AQSDMRKLYTELLALK
GVFEQLEKLDITS-AEPHIAN-------------------------------------LK
HSKE----F-RKTLSSTSE--LIGRLMKNLNKKQT-------------------------
-----------------YSRRVNAFLWPWVKD-D----VKADIQDL----ERIKTWFILL
IMSENS---TQMDVLM----IESR------------------------------------
------------------------------------------------------------
---EILDIARE---------SQARGKLKD--EEEKREKIREWIQP--F-S-----P---K
--Q--LHAKAIK-KRM-KGTGTWFLDG-D-FKVWREGGAGSP------------------
--------
>SCO50670.1
------------------------------------------------------------
--MVEPISIIGLVGQISDLI-----------QRAYNYGKAVHD-AQSDMRKLYTELLALK
GTSEL-------------------------------------------------------
----------------------IGRLMKNLNKKQT-------------------------
-----------------YSRRVNAFLWPWVKD-D----VKADIQDL----ERIKTWFILL
IMSENS---TQMDVLM----IESR------------------------------------
------------------------------------------------------------
---EILDIARE---------SQARGKLKD--EEEKREKIREWIQP--F-S-----P---K
--Q--LHAKAIK-KRM-KGTGTWFLDG-D-FKVWREGGAGSP------------------
--------
>SCO88756.1
------------------------------------------------------------
--MVDPISIIGLVGQISDLI-----------QRAYNYGKAVHD-AQSDMRKLYTELLALK
GVLEQLEKLDIAS-AEPHIAD-------------------------------------LK
RSKE----F-RKTLSSTSE--LVGRLVDNLNKKQT-------------------------
-----------------SSRRVNAFLWPWVKD-D----VKADIQDL----ERVKTWFIVM
MMTENS---TQMEVLM----IESH------------------------------------
------------------------------------------------------------
---EILNIARE---------GQERGKLKD--EEEKRQKIREWIQP--F-S-----P---K
--Q--LHAKAIK-KRM-ESTGSWFLDG-D-FKAWRDGGAGSP------------------
--------
>SCV57220.1
------------------------------------------------------------
--MVEPISIIGLVGQISDLI-----------QRAYNYGKAVHD-AQSDMRKLYTELLALK
GVFEQLEKLDITS-AEPHIAN-------------------------------------LK
HSKE----F-RKTLSSTSE--LIGRLMKNLNKKQT-------------------------
-----------------YSRRVNAFLWPWVKD-D----VKADIQDL----ERIKTWFILL
IMSENS---TQMDVLM----IESR------------------------------------
------------------------------------------------------------
---EILDIARE---------SQARGKLKD--EEEKREKIREWIQP--F-S-----P---K
--Q--LHAKAIK-KRM-KGTGTWFLDG-D-FKVWREGGAGSP------------------
--------
>XP_018251503.1
------------------------------------------------------------
--MVDPISIIGLVGQISDLI-----------QRAYNYGKAVHD-AQSDMRKLYTELLGLK
GVLEQLEKLDIAS-AEPHIAD-------------------------------------LI
RSKE----F-RKTLSSTSE--LVGRLVENLNKKQT-------------------------
-----------------SSRRVNAFLWPWVKD-D----VKADIQDL----ERVKTWFIVM
MMAENS---TQMEVLL----IESH------------------------------------
------------------------------------------------------------
---EILNIARE---------GQEKGKLKD--EEEKREKIREWIQS--F-S-----P---R
--Q--LHAKAIK-KRM-ESTGSWFLDG-D-FKAWRDGGAGSP------------------
--------
>XP_018759429.1
------------------------------------------------------------
--MADPISIIGLVGQISDLI-----------QRAYNYGKAVHE-AQCDMRKLYTELLGLK
GVLEQLEKLDMAS-AEPHIAD-------------------------------------LK
RSNE----F-RKTLSSASE--LVVRLVENLNKKQT-------------------------
-----------------SSRRVNAFLWPWVKD-D----VIADIQDL----ERVKTWFIVV
MMAESS---TQMEVLM----IESH------------------------------------
------------------------------------------------------------
---EILNIARE---------GQARGKLKD--Q-ERREAIRQWIQP--F-C-----P---K
--Q--LHAKAIK-KRM-DDTGSWFLDG-D-FKAWLDGGAGSP------------------
--------
>XP_023433805.1
------------------------------------------------------------
--MVEPISIIGLVGQISDLI-----------QRAYNYGKAVHD-AQSDMRKLYTELLALK
GVFEQLEKLDITS-AEPHIAN-------------------------------------LK
HSKE----F-RKTLSSTSE--LIGRLMKNLNKKQT-------------------------
-----------------YSRRVNAFLWPWVKD-D----VKADIQDL----ERIKTWFILL
IMSENS---TQMDVLM----IESR------------------------------------
------------------------------------------------------------
---EILDIARE---------SQARGKLKD--EEEKREKIREWIQP--F-S-----P---K
--Q--LHAKAIK-KRM-KGTGTWFLDG-D-FKVWREGGAGSP------------------
--------
>CZR62549.1
------------------------------------------------------------
---MEAIGVA---SSIAGLV-SLADLIV---LKISRFYSLAKG-AQNEIKELLLEVQSLY
GVLNSLWLLARCL-EQNHDA---------------SD-------------------NDP-
SSAP----R-MEHFQTCRK--NLDFLTKSLSKFDLDQTK---------------------
----------------ILAATRVKLQWPFKAH-E----IRDLVEKI----ARNKSDLSDA
LTADGL---LDVPMKE----SNPKSARRTAL---------MKALSS--------------
------------------QQT---------------------------------------
-------LSETVQDVQL-KLQRMAEEQAENEQDEERRKIFDWCST--V-N-----P---Y
--G--KHRNAKS-LRH-PNTVLWFFDT-REFKKWTEEPG---------------------
--------
>EWC43477.1
------------------------------------------------------------
----MALELA---TGIAGLI-ALADVIV---VKGSRFYALSKN-AIPEIQGLLKEVASLA
GALLSLEKTVGML-NTIRTD-QGE------------------------------------
DESI----S-LVYIEDCQK--CILELEAVLQKCGPK-----D------------------
--------------VTKWEKAKASLKWPLSVS-E----TREQAQKV----QRLRSTISAS
LEADSL---QSLCTLL----SGQQ-------SV---------------------------
------------------QESLKRVEKG--------------------------------
------------Q-------ERAARLKERKKLDRHQKEILDWFST--Y-K-----T----
--W--KHAEMKR-ERY-PGTSVWFRDC-QEYKDWLAIPK---------------------
--------
>EPS45763.1
------------------------------------------------------------
----MALELA---TGIAGLI-SLADVVV---VKGSKFYSLAKK-AIPEIQGLLKEVINLG
GALYSLEKSIILF-NSICEE-QGY------------------------------------
QRLD----S-LVYIEDCKK--CILELQIILDKCSPE-----D------------------
--------------FSRWQMVKSSLRWPISAS-E----TRELAAKV----QRLKSTIAVG
LEADSL---EALCKIL----SGQK-------SV---------------------------
------------------QESLHRIERE--------------------------------
------------Q-------IRVARLDKLKQEDAIKETSLKWFST--Y-K-----S----
--R--KHADLKR-VRH-PGTSVWFRDC-QEYQSWLQFPN---------------------
--------
>PVH83293.1
------------------------------------------------------------
---MEVLGVA---SSIAGLI-SLADVIA---FKVSKYYTLVKG-SQSEIRALLIEVQSLY
GVLNSLKLLATCL-EDGQQP---------------LA-----------------------
-NIP----Q-LDHFQTCRQ--NLDYLKKSLSKLDLDSAT---------------------
----------------KLTALKIKLLWPFKAT-E----TKELVERI----ARNKRDLADA
LTADGL---TALVNAL----ST--------------------------------------
------------------------------------------------------------
------------------------QADLTEAVKDRKKTVFEWCSI--V-T-----P---Y
--E--KHRNAKS-LRH-PNTVLWFFES-P-------------------------------
--------
>CZR62743.1
------------------------------------------------------------
-MIMDPLSGV---ASVVAVV-QLAQLIC---GVLKEYFHKVRE-ARADIDRMFTTIKSLE
RILAQAEKIAKRP-HTNDV---------------------------------------EI
FLVD----L-SGPIGQLKG--ELDRIRRRLEAPSL-K-----------------------
---------------GRLGGLVQSLRWPFRNK-E----VEKSVQII----EQHKSTLSAN
LGFQIL---DFQINHF----DIVTSIQQDI------------------------------
------------------------------------------------------------
---------------------------KHAQDDRDRKLLVRWLADSVP-D-----P---S
--R--EHNAARN-KYE-EGTGSWLIDS-VELRSWSSTSN---------------------
--------
>CZR63106.1
------------------------------------------------------------
---MDGLSAA---ASIIAVV-QLTGIVL-------SYLKAVHD-AGKDCESYFQEAPGLC
GLLTNLQIHILGG-R-NAEPWFDA---------------------------------VRT
---L----E-HGPLDQYKV--ALKQFATKVSAGEG-------------------------
----------------RRERLAQRLTWAFVK--D---DIKFFWRRR----SGSRALSRLR
YRWIIY---EFNPNRR----RPTPN-----------------------------------
--------------------------RLMKALTT--------------DLAVV-----KN
DARKQTDLALAIQQDTS-QISALRAEASSGKATQKKIEMLNWLSK--H-E-----Y---S
--E--QQHDYIR-RYK-DGTGVWILDH-PNFKAWQAGMRD--------------------
--------
>CZR67458.1
--------MYL-------GMKLYLQT-------SIRTF---CLWVRPVA--------RSA
PRRYSFGPEA---GLPIGLL-SLTITIL---DSSLAYYSSAKD-ASKSMSHLLKEVISLK
SVLSSIQDNVVTN-LNVASAFRTAPSSS-------V------------VSHVALELLEYN
FGKS----T-PGILDECNQ--FLKSILERLQKGLRA-----N------------------
----------------RGASILKRLTWPFTEK-E----VLKEAIRN--------------
------------------------------------------------------------
------------------------------------------------------------
-------------------------DQREWHAERSKSKILEWLSP--L-D-----F---Q
--N--KHLDVAA-KRQ-PGTADWVLDS-KAFLQWMEEDLPCG------------------
--------
>CZR69571.1
------------------------------------------------------------
---MSGVGEA---AAVLELV-KLCGTVV---NSCYKYAQSARN-APVEIQRAICEIDSLK
GILERLHSLTLDA-SS-----------------------------------------ALG
SQMG----P-NGPFQACMV--ALEELAKRLMVLN--------------------------
----------------DASAVRRRLLWPVESG-K----VQEILAGL----EKHKSSLMLA
ILASGG---ENEETNL----RVIAETK---------------------------------
------------------------------------------------------------
------------------------MSVEELKAMEKRKDVLRWLKD--V-D-----P---T
--S--NHRVARKKHEQ-PETGSWLLQC-EELKAWQDHGAE--------------------
--------
>EGU86693.1
------------------------------------------------------------
---MDGLSAA---ASIIAVV-QLTAEVT-------KYIIGVAG-ASKDRQRLLDEILACE
ALLMRLRDYSKGTDGPEIEDWDAD-------------QAKTH--------SAQTWSAKVK
ALES----D-NAPLYRLYK--ILDAIKTKLQPGHG-------------------------
---------------SGIQKVKAALKWPFDEK-E----VAKLVDAF----QRERSLLHFA
MTHEST---QLVKHIK----ATSDDNSRQLADL---------------------------
-------------------------VRLIKNKST---EDEHRVARLDRILTDI-------
--------Q-----LSNLNMAEGIGHLQNSQMSAHQKEVLDWISP--V-D-----Y---A
--P--QQSDIFS-RRE-PGTGEWLLES-DEYNS---------------------------
--------
>CVK99187.1
------------------------------------------------------------
---MDGLSAA---ASIIAVV-QLTAEVT-------KYIIGVAG-ASKDRQRLLDEILACE
ALLMRLRDYSKGTDGPEIEDWDAD-------------QTKAN--------SAQTWSVKVK
ALES----D-NAPLYHLYK--ILDAIKTKLQPGHG-------------------------
---------------SGIQKAKAALKWPFDEK-E----VVKLVDAF----QRERSLLHFA
MTHEST---QLVKHIK----ATSDDNSRRLADL---------------------------
-------------------------VRFIKSKAT---EDEQRVARLDRILTDI-------
--------Q-----LSNLNIAEGIGHLQHGQMSVHQKEVLDWISP--V-D-----Y---A
--P--QQSDIFS-RRE-PGTGEWLLES-DEYNS---------------------------
--------
>EMT60990.1
------------------------------------------------------------
---MDGLSAA---ASIIAVV-QLTAEVT-------KYIIGVAG-ASKDRQRLLDEILACE
ALLMRLRDYSKGTDGPEIEDWDAD-------------QAKTH--------SAQTWSVKVK
ALES----D-NAPLYRLYK--ILDAIKTKLQPGHG-------------------------
---------------SGIQKVKAALKWPFDEK-E----VAKLVDAF----QRERSLLHFA
MTHERT---QLVKHIK----ATSDDNSRQLADL---------------------------
-------------------------VRLIKNKST---EDEHRVARLDRILTDI-------
--------Q-----LSNLNIAEGIGHLQNSQMSAHQKEVLDWISP--V-D-----Y---A
--P--QQSDIFS-RRE-PGTGEWLLES-DEYNS---------------------------
--------
>ENH66652.1
------------------------------------------------------------
---MDGLSAA---ASIIAVV-QLTAEVT-------KYIIGVAG-ASKDRQRLLDEILACE
ALLMRLRDYSKGTDGPEIEDWDAD-------------QAKTH--------SAQTWSVKVK
ALES----D-NAPLYRLCK--ILDAIKTKLQPGHG-------------------------
---------------SGIQKAKAALKWPFDEK-E----VAKLVDAF----QRERSLLHFA
MTHEST---QLVKHIK----ATSDDNSRQLADL---------------------------
-------------------------VRLIKNKST---EDEHRVARLDRILTDI-------
--------Q-----LSNLNIAEGIGHLQNSQMSAHQKEVLDWISP--V-D-----Y---A
--P--QQSDIFS-RRE-PGTGEWLLES-DEYNS---------------------------
--------
>EWY97240.1
------------------------------------------------------------
---MDGLSAA---ASIIAVV-QLTAEVT-------KYIIGVAG-ASKDRQRLLDEILACE
ALLMRLRDYSKGTDGPEIEDWDAD-------------QAKTH--------SAQTWSVKVK
ALES----D-NAPLYRLYK--ILDAIKTKLQPGHG-------------------------
---------------SGIQKVKAALKWPFDEK-E----VAKLVDAF----QRERSLLHFA
MTHEST---QLVKHIK----ATSDDNSRQLADL---------------------------
-------------------------VRLIKNKST---EDEHRVARLDRILTDI-------
--------Q-----LSNLNIAEGIGHLQNSQMSAHQKEVLDWISP--V-D-----Y---A
--P--QQSDIFS-RRE-PGTGEWLLES-DEYNS---------------------------
--------
>EWZ40919.1
------------------------------------------------------------
---MDGLSAA---ASIIAVV-QLTAEVT-------KYIIGVAG-ASKDRQRLLDEILACE
ALLMRLRDYSKGTDGPEIEDWDAD-------------QAKTH--------SAQTWSVKVK
ALES----D-NAPLYRLYK--ILDAIKTKLQPGHG-------------------------
---------------SGIQKVKAALKWPFDEK-E----VAKLVDAF----QRERSLLHFA
MTHEST---QLVKHIK----ATSDDNSRQLADL---------------------------
-------------------------VRLIKNKST---EDEHRVARLDRILTDI-------
--------Q-----LSNLNIAEGIGHLQNSQMSAHQKEVLDWISP--V-D-----Y---A
--P--QQSDIFS-RRE-PGTGEWLLES-DEYNS---------------------------
--------
>EXA01994.1
------------------------------------------------------------
---MDGLSAA---ASIIAVV-QLTAEVT-------KYIIGVAG-ASKDRQRLLDEILACE
ALLMRLRDYSKGTDGPEIEDWDAD-------------QAKTH--------SAQTWSVKVK
ALES----D-NAPLYRLYK--ILDAIKTKLQPGHG-------------------------
---------------SGIQKVKAALKWPFDEK-E----VAKLVDAF----QRERSLLHFA
MTHEST---QLVKHIK----ATSDDNSRQLADL---------------------------
-------------------------VRLIKNKST---EDEHRVARLDRILTDI-------
--------Q-----LSNLNIAEGIGHLQNSQMSAHQKEVLDWISP--V-D-----Y---A
--P--QQSDIFS-RRE-PGTGEWLLES-DEYNS---------------------------
--------
>EXA48816.1
------------------------------------------------------------
---MDGLSAA---ASIIAVV-QLTTEVT-------KYIIGVAG-ASKDRQRLLDEILACE
ALLMRLRDYSKGTDGPEIEVWDAD-------------QAKTH--------SAQTWSVKVK
ALES----D-NAPLYRLYK--ILDAIKTKLQPGHG-------------------------
---------------SGIQKVKAALKWPFDEK-E----VAKLADAF----QRERSLLHFA
MTHEST---QLVKHIK----ATSDDNSRQLADL---------------------------
-------------------------VRLIKNKST---EDEHRVARLDRILTDI-------
--------Q-----LSNLNMAEGIGHLQNSQMSAHQKEVLDWISP--V-D-----Y---A
--P--QQSDIFS-RRE-PGTGEWLLES-DEYNS---------------------------
--------
>EXK27777.1
------------------------------------------------------------
---MDGLSSA---ASIIAVV-QLTAEVT-------KYIIGVAG-ASKDRQRLLDEILACE
ALLMRLRDYSKGTDGPEIEDWDAD-------------QAKTH--------SAQTWSVKVK
ALES----D-NAPLYRLYK--ILDAIKTKLQPGHG-------------------------
---------------SGIQKIKAALKWPFDEK-E----VAKLVDAF----QRERSLLHFA
MTHEST---QLVKHIK----ATSDDNSRQLADL---------------------------
-------------------------VRLIKNKST---EDEHRVARLDRILTDI-------
--------Q-----LSNLNIAEGIGHLQNSQMSAHQKEVLDWISP--V-D-----Y---A
--P--QQSDIFS-RRE-PGTGEWLLES-DEYNS---------------------------
--------
>EXK81095.1
------------------------------------------------------------
---MDGLSAA---ASIIAVV-QLTAEVT-------KYIIGVAG-ASKDRQRLLDEILACE
ALLMRLRDYSKGTDGPEIEDWDAD-------------QAKTH--------SAQTWSVKVK
ALES----D-NAPLYRLYK--ILDAIKTKLQPGHG-------------------------
---------------SGIQKVKAALKWPFDEK-E----VAKLVDAF----QRERSLLHFA
MTHEST---QLVKHIK----ATSDDNSRQLADL---------------------------
-------------------------VRLIKNKST---EDEHRVARLDRILTDI-------
--------Q-----LSNLNMAEGIGHLQNSQMSAHQKEVLDWISP--V-D-----Y---A
--P--QQSDIFS-RRE-PGTGEWLLES-DEYNS---------------------------
--------
>EXM18057.1
------------------------------------------------------------
---MDGLSAA---ASIIAVV-QLTAEVT-------KYIIGVAG-ASKDRQRLLDEILACE
ALLMRLRDYSKGTDGPEIEDWDAD-------------QAKTH--------SAQTWSVKVK
ALES----D-NAPLYRLYK--ILDAIKTKLQPGHG-------------------------
---------------SGIQKVKAALKWPFDEK-E----VAKLVDAF----QRERSLLHFA
MTHEST---QLVKHIK----ATSDENSRQLADL---------------------------
-------------------------VRLIKNKST---EDEHRVARLDRILTDI-------
--------Q-----LSNLNIAEGIGHLQNSQMSAHQKEVLDWISP--V-D-----Y---A
--P--QQSDIFS-RRE-PGTGEWLLES-DEYNS---------------------------
--------
>PCD44525.1
------------------------------------------------------------
---MDGLSAA---ASIIAVV-QLTAEVT-------KYIIGVAG-ASKDRQRLLDEILACE
ALLMRLRDYSKGTDGPEIEDWDAD-------------QAKTH--------SAQTWSVKVK
ALES----D-NAPLYRLYK--ILDAIKTKLQPGHG-------------------------
---------------SGIQKVKAALKWPFDEK-E----VAKLVDAF----QRERSLLHFA
MTHEST---QLVKHIK----ATSDDNSRQLADL---------------------------
-------------------------VRLIKNKST---EDEHRVARLDRILTDI-------
--------Q-----LSNLNIAEGIGHLQNSQMSAHQKEVLDWISP--V-D-----Y---A
--P--QQSDIFS-RRE-PGTGEWLLES-DEYNS---------------------------
--------
>PNP61341.1
------------------------------------------------------------
---MDGLSAA---ASIIAVV-QLTAEVT-------KYIIGVAG-ASKDRQRLLDEILACE
ALLMRLRDYSKGTDGPEIEDWDAD-------------QTKTD--------SAQTWSVKVK
ALES----D-NAPLYRLYK--ILDTVKTKLQPAHG-------------------------
---------------SGIQKVKAALKWPFDEK-E----VAKLVDAF----QRERSLLHFA
MTHEST---QLVKHIK----ATSDDNSRQLTDL---------------------------
-------------------------VRLIKNKSA---EDEHRVARLDRILTGI-------
--------Q-----LSNLNIAEGIGHLQNIQMSAHQKEVLDWISP--V-D-----Y---A
--P--QQSDIFS-RRE-PGTGGWLLES-DEYKA---------------------------
--------
>RBQ74546.1
------------------------------------------------------------
---MDGLSTA---TSVIAVV-QLTAEVT-------KYIIGVAG-ASKDRQRLLDEILACE
ALLMRLRDYSKGTDGPEIEDWDAD-------------QTNTD--------SAQTWSVKVR
ALES----D-NAPLYRLYK--ILDAVKTKLQPDHG-------------------------
---------------SGIQKIKAALKWPFDEK-E----VAKLVDAF----QRERSLLHFA
MTHEST---QLVKHIK----ATSDDNSRQLTDL---------------------------
-------------------------VRLIKNKSA---DDELRVARLDRILTGI-------
--------Q-----LSNLNIAEGIGHLQNSQMSAHQKEVLDWMSP--V-D-----Y---A
--P--QQSDNFS-RRE-PGTGEWLLES-DEYNT---------------------------
--------
>RBQ88641.1
------------------------------------------------------------
---MDGLSTA---TSVIAVV-QLTAEVT-------KYIIGVAG-ASKDRQRLLDEILACE
ALLMRLRDYSKGTDGPEIEDWDAD-------------QTNTD--------SAQTWSVKVR
ALES----D-NAPLYRLYK--ILDAVKTKLQPDHG-------------------------
---------------SGIQKIKAALKWPFDEK-E----VAKLVDAF----QRERSLLHFA
MTHEST---QLVKHIK----ATSDDNSRQLTDL---------------------------
-------------------------VRLIKNKSA---DDELRVARLDRILTGI-------
--------Q-----LSNLNIAEGIGHLQNSQMSAHQKEVLDWMSP--V-D-----Y---A
--P--QQSDNFS-RRE-PGTGEWLLES-DEYNT---------------------------
--------
>RBR12000.1
------------------------------------------------------------
---MDGLSTA---TSVIAVV-QLTAEVT-------KYIIGVAG-ASKDRQRLLDEILACE
ALLVRLRDYSKGTDGPEIEDWDAD-------------QTNTD--------SVQTWSVKVR
ALES----D-NAPLYRLYK--ILDAVKTKLQPDHG-------------------------
---------------SGIQKIKAALKWPFDEK-E----VAKLVDAF----QRERSLLHFA
MTHEST---QLVKHIK----ATSDDNSRQLTDL---------------------------
-------------------------VRLIKNKSA---DDELRVARLDRILTGI-------
--------Q-----LSNLNIAEGIGHLQNSQMSAHQKEVLDWMSP--V-D-----Y---A
--P--QQSDNFS-RRE-PGTGEWLLES-DEYNT---------------------------
--------
>SCO84465.1
------------------------------------------------------------
---MDGLSAA---ASIIAVV-QLTAEVT-------KYIIGVAG-ASKDRQRLLDEILACE
ALLMRLRDYSKGTDGPEIEDWDAD-------------QAKTH--------SAQTWSVKVK
ALES----D-NAPLYRLYK--ILDAIKTKLQPGHG-------------------------
---------------SGIQKVKAALKWPFDEK-E----VAKLVDAF----QRERSLLHFA
MTHEST---QLVKHIK----ATSDDNSRQLADL---------------------------
-------------------------VRLIKNKST---EDEHRVARLDRILTDI-------
--------Q-----LSNLNIAEGIGHLQNSQMSAHQKEVLDWISP--V-D-----Y---A
--P--QQSDIFS-RRE-PGTGEWLLES-DEYNS---------------------------
--------
>XP_018245825.1
------------------------------------------------------------
---MDGLSSA---ASIIAVV-QLTAEVT-------KYIIGVAG-ASKDRQRLLDEILACE
ALLMRLRDYSKGTDGPEIEDWDAD-------------QAKTH--------SAQTWSVKVK
ALES----D-NAPLYRLYK--ILDAIKTKLQPGHG-------------------------
---------------SGIQKIKAALKWPFDEK-E----VAKLVDAF----QRERSLLHFA
MTHEST---QLVKHIK----ATSDDNSRQLADL---------------------------
-------------------------VRLIKNKST---EDEHRVARLDRILTDI-------
--------Q-----LSNLNIAEGIGHLQNSQMSAHQKEVLDWISP--V-D-----Y---A
--P--QQSDIFS-RRE-PGTGEWLLES-DEYNS---------------------------
--------
>XP_018751021.1
------------------------------------------------------------
---MDGLSTA---TSVIAVV-QLTAEVT-------KYIIGVAG-ASKDRQRLLDEILACE
ALLMRLRDYSKGTDGPEIEDWDAD-------------QTNTD--------SAQTWSVKVR
ALES----D-NAPLYRLYK--ILDAVKTKLQPDHG-------------------------
---------------SGIQKIKAALKWPFDEK-E----VAKLVDAF----QRERSLLHFA
MTHEST---QLVKHIK----ATSDDNSRQLTDL---------------------------
-------------------------VRLIKNKSA---DDELRVARLDRILTGI-------
--------Q-----LSNLNIAEGIGHLQNSQMSAHQKEVLDWMSP--V-D-----Y---A
--P--QQSDNFS-RRE-PGTGEWLLES-DEYNT---------------------------
--------
>ELA28193.1
------------------------------------------------------------
-------MDP---GTALAVV-GLSLQVL---GGMKEYYKSWKD-CDDDVTQFREAIQRLT
TMLDHLKSVLLKP-HLDPSLVS--------------------------------------
TIND----V-CDNLKGSAE--K---METLLKKVRDHGPPSTV------------------
--------------LQKLRQMGRRACYPFRAG-T----ISHFMGFV----ADMTDDLSLA
MQVLTL---NTIAEGQ----GRHTSLQ---------------------------------
-------------------D----------------------------------------
------------------AVAVMDSKQDEGWKRFQRKEFWDWLDP--P-DH----V----
--S--SHDHAAT-LRE-RGTGGWFVNG-DVFVQWISQPRSR-------------------
--------
>PMD37367.1
------------------------------------------------------------
-------MDP---GTALAVV-GLVLDAV---KDIHSYYVIWKG-RDRDVEEIRQKLVWLI
NLFETINTILEQD-DLNPLLAE--------------------------------------
MI--------CDSIWKCLE--IKTKLEAKLAKIKREGDLNTL------------------
--------------LKKMDDQRKRALYPFKKG-T----IGDLLDLI----DSCKEEMKMI
IPLFNL---DASGRMQ----WGMKELDVKITSV---------------------------
------------------SG----------------------------------------
------------------IVEETKVLIMDGVKEKERQKIMDWLNP--I-NQ----A----
--E--IHAATSR-KHE-SGTGEWFLEG-EVFKNWRRDAGT--------------------
--------
>PMD21601.1
------------------------------------------------------------
------MIDP---GTALAIV-GLGIDAV---KQLHSYYVVWKG-RDRDVEEIRQQLIWLM
NLFQAIETTLDND-DLNTALVQ--------------------------------------
MI--------CESVESCQE--IITKLKAKLLKVKGEGEPDTL------------------
--------------LKKMDDQRRRALYPFKKG-T----IGGLLDLI----DMCKDQMKTV
IPLLSL---DASGKIQ----KGLKELDVKVTSV---------------------------
------------------SR----------------------------------------
------------------IVYETQSLIVDGVKEKDRENIMDWLNP--I-NQ----A----
--E--IHAAALR-KHE-PGTGVWFLEG-EIFGNWKRDPGT--------------------
--------
>EMR71102.1
------------------------------------------------------------
------------------MI-GDIASII---NWCKEYFKNVRD-AARAMNDMIALLGSWK
PQLELLEDLIRPD-DQS-AQAL-R---------------------------------MKL
ANEG----F-LEHSKSCLR--ELKELMIPESAA---------------------------
------------SSPSKRRQLYDRLTWPIMKQ-D---KAKEILREL----ESSMNPINLI
LNTNNA---WNMKQLR----EEV-------------------------------------
------------------------------------------------------------
--------------------K----QVGTQMSEQDKREVLRWLQP--D-KI---DS---H
--D--IHLEKKG-MLE-DETCDWMVQS-EIWKTWMEGGTTSENGYR--------------
--------
>EPS39024.1
------------------------------------------------------------
---MDGVSLA---SGIAGLL-SLSVTII---GVSYKYISSAHR-ASKKESEYLFELTNLR
LLLLRLQEIVDNS-EAK------------------------------------------S
FKYL----S-TLPIAECTH--DLQQICSKLKKRSSS------------------------
---------------RLFTIKFNKLSWPFVEQ-E----TNQLVETL----HRYRDVFHTA
LTAEGF---VHTTTIL----REITV-----------------------------------
------------------------------------------------------------
----------------------FKT-------DMQFETILNWLCS--S-N-----F---E
--E--KQRDVFR-QHH-PRSGRWFLDS-APFTRWMSAKC---------------------
--------
>EPS39617.1
------------------------------------------------------------
---MAELGVI---ASVVQLT-QVTQLVL---TSCYRFLRKVKN-AVEDVNQTIHEVGQLM
ALLADLAIVVKNK-ND-------------------------------------SEISHLK
PLTG----A-HGPLTLALE--ALEKLDAKLSASIGA------------------------
----------------GQLTFREKLKWPFESK-K----VAEILNTI----KKQRGLIELT
LAGDTN---AMIREIK----L---------------------------------------
------------------------------------------------------------
-------------------------SLEETKMQEERERVLNWLRT--G-D-----P---T
--A--RHLQSRN-RYQ-SGSNLWVLES-VPFKSWRDSGG---------------------
--------
>XP_016613391.1
------------------------------------------------------------
--MTDPLSIA---ASIIAVI-QATDKVL---TCCYSYVGRVKS-AAEDIDRAVQETSLLK
GLLLNLHELAQDE-SN---------------------------------------NQRLA
SLVA----L-AGALSICTE--ALEEIETKLQPRP--------------------------
----------------TKLTTKQRLLWPFESK-K----LEEILERM----RKQKPTLLLA
LATKNM---DVTRKIR----NDVEDIQ---------------------------------
------------------------------------------------------------
------------------------NSIESAQLHDKREKILNWLRP--N-D-----P---K
--D--KHMISRL-EHE-EGTNQWVLDN-PKFRKWIQEPR---------------------
--------
>ESZ94302.1
------------------------------------------------------------
--MAEVLGIA---SGIAGLV-SLCDTIV---RLGYKYIRDVKD-AEKSVQSLVDEVNNLA
GVLHSLNNVVQEL-EVADST---------------T------------------------
YGSS----K-IQHINSCQK--TLEKINRQLESAIP-------------------------
----------------EVKTFSQRLKLPLKKG-T----IAELLKEI----QSYKSTMTMA
MQARQM---RVISARS----YT--------------------------------------
------------------------------------------------------------
----------------------------------DLQGKLDLLGT--I-D-----V---W
--K--WQNSNVR-IRQ-PGTGVWFTES-KEFQSWASADN---------------------
--------
>CUS07292.1
------------------------------------------------------------
---MEALALS---SNILAVL-SLAGKLL---AAGYQYGSSSAQ-FPSELQHLVQEVTALS
GVLHAVKMLADDPAASTRTA---------------SG-------------------SSKD
LIRT----M-GEPVEQCRK--FMEGMLRDLQGYDAA------------------------
----------------SRRRGVWRFCWPLKK--T----TKEWCERL----ERHKSMFEVA
LSVDEV---SLAREIR----ND--------------------------------------
------------------------------------------------------------
-----------VGDIKA-LQLLNAQDENQVLYSATKKRIRDWLSP--A-D-----P---H
--S--NHLAARN-LCQ-YGTGSWFTEG-KEFENWLKADK---------------------
--------
>CUS07291.1
------------------------------------------------------------
---MEALALS---SNIIAVL-SLAGKLL---AAGYRYGSGSAQ-FPPEIRHLVQEVTALS
GVLHAVKILVGDP-AINTG-------------------IPSGGS--------------GD
LIRT----M-GETVEQCRK--LIEGMLRDLQKYDVA------------------------
----------------NKRRGAWRHCWPLKEK------TREWCERL----ERHKSLFEVA
LSVDEV---SSAREIR----NDIEDIKAIQS-----------------------------
------------------------------------------------------------
---------------------LKKQDEKQAVYDSMLNGIRYWLSP--A-D-----P---Q
--S--NHLAARK-LCQ-YGTGRWFTER-KEFQDWLKAGK---------------------
--------
>PUU72471.1
------------------------------------------------------------
---MEGLSLS---TNIIAVL-TLAGQLL---AAGYQYGSSSAH-FPSELRHLVQEVTALS
GVLHAVKMLVDDP-AVNTR-------------------TTNGSS--------------RD
LMAS----M-GEPVEQCRK--LMEEILRDLRKYDAA------------------------
----------------SRKRGAWRLCWPLKEK-A----TKKWCERL----ERHKSLFELA
LSVDEV---SLAWEIQ----NDVEDIKEIQL-----------------------------
------------------------------------------------------------
---------------------LNKQDEKKAVSSAKQKRIRDWLSP--A-D-----P---Q
--S--NHLAARK-LCR-YGTGRWFTEG-KEFQDWLKAGK---------------------
--------
>EQB51733.1
------------------------------------------------------------
--MAEVVGLV---TGIASLV-TMAMRIT---ELSYSYVADIRS-AHSTQKQYLREISALT
EVLLRSEEASQNL-EKETLG--------------------------------------FS
RPTD----LFKSIVSECAQ--RLDKLFSELRK----------------------------
--------------------PSPSMIWPIQET-V----LKKHVEDL----RRFRSIFADF
LSAQSL---AV-------------------------------------------------
------------------------------------------------------------
-------------------VTATHQNITRLANHQDQADLLQWLGN--P-K----------
-----DTSRSVP-NPL-PGTGACLVDS-AL------------------------------
--------
>ELA32824.1
------------------------------------------------------------
--MAEVVGLV---SGIASLV-TMAMQIT---KLSYSYIADIRS-AHSTQKQYLREVSALT
EVLLRSEEVSQNL-EKENIG--------------------------------------LS
RPSD----LSKSVVAECAQ--KLDKLCVELRK----------------------------
--------------------PSPSIFWPIQEK-N----LKKHIEDL----HRFRSIFADF
LSAQAL---TV-------------------------------------------------
------------------------------------------------------------
-------------------ATATHQEVTRLVNHQDQTDLLEWLGN--P-K----------
-----ESSRLIP-NPL-SNTGARFLSS-EAYKQWTAGSKP--------------------
--------
>RDW57076.1
------------------------------------------------------------
--MAEILGIA---SGVAGLI-SLAMEIT---RLSYGYISDIRS-AHSTQKEYLREMSALT
EVLLRIEEAMEGL-EDQAV-------------------------------------AMTP
STNL----S-KGAIRDCTK--ELDGLRAELKKP---------------------------
---------------------SPSIFWPLKEL-G----LKKTIQSL----HQFRSIFSSF
LAAQTL---VTVSATH----REVNR-----------------------------------
------------------------------------------------------------
----------------------LGY-------HQDQTELLAWIGN--P-K-----D---T
-------SGPVL-SPF-PGTGEWFVES-DTYRNWVVGNGS--------------------
--------
>RDW56944.1
------------------------------------------------------------
--MAEILGIA---SGVAGLI-SLAMEIT---RLSYGYISDIRS-AHSTQKEYLREMSALT
EVLLRIEEAIEGL-EDQAV-------------------------------------AMTP
STNL----S-KGAIRDCTK--ELDSLRSELEKP---------------------------
---------------------SPSIFWPLKEL-A----LKKTIQSL----HQYRSIFSSF
LAAQTL---VTVSATH----REVNR-----------------------------------
------------------------------------------------------------
----------------------LGY-------HQDQTELLAWIGN--P-K-----D---T
-------SGPVL-SPF-PGTGEWFVES-DTYRNWVVGNGS--------------------
--------
>XP_017996218.1
------------------------------------------------------------
-----MAEFA---SAIVGLV-AAAEVVT---RYVGRYVRHVKH-AEHEVLELLVRANALY
GALKSLQLLIDDF-AS-RGLD---------------------------------------
-SAI----S-TKEIVACMD--TLEKVRTKVNQFDQTGSNPKAV-----------------
--------------RESSLIRHSKWTWPFARS-H----TLDLAREV----EAHSKVVNLA
LSVDSV---TTALEHF----KETEGMRQDVRNV---------------------------
------------------A-----------------------------------------
---------------------SMISR---IEANDKTRRAFVALEP--V-N-----T---H
--G--IHKTNVL-LRY-PGTGDWFTSG-KEFRQWLSDTRSR-------------------
--------
>XP_008721224.1
------------------------------------------------------------
-----MAEFA---SAIVGLV-AAAEVVT---RYVCRYVRHVKH-AEHEVLDLLTRTNALY
GALKSLQLLEDDM-SP-GKAM---------------------------------------
-ANI----D-ARQITAVMT--TLEKVRVKVAGFQNVEEEPEEEPSPLRRQN-TFDRLNNQ
LRNGKINTSNRESQTTDKPSIRKRWKWPFLRG-Q----TQDLAREV----EAHTTTISFA
LSIDGF---NVMMQTL----NETRSMRTAVDQI---------------------------
------------------Q-----------------------------------------
---------------------EHMANVARVQLDEKADRALSAVGP--F-N-----T---R
--N--LHQANLR-LRH-PGTGLWFTDG-DEFQQWLTNPQAR-------------------
--------
>EXK27471.1
------------------------------------------------------------
--MAEAVAALEVAGAIGDVV-----------RRLYKYISAVKS-AKEEILKLKMELSALK
VPLEYFNIQSQSD-LG--------------------------------------------
--LLPNGQV-QGMLRLTRD--TLLSMQKKLDLA-P-------------------------
---------------SGFGHAIAILAWPFHSS-D----VAKYLLTL----ERSKTWFTMV
IMCHSK---ETLSSLY----AEIQRLSSAI------------------------------
------------------------------------------------------------
--------------------QDDIASRKTDIMLKEVDEVVKWLAP--V-N-----S---A
--E--ELTRAHK-DRV-NGTCQWIWDS--NLTAWQDSSGPSTQ-----------------
--------
>EXA31813.1
------------------------------------------------------------
--MAEAVAALEVAGAIGDVV-----------RRLYKYISAVKS-AKDEILKLTTELSALK
VALEYFDNQSQSD-LR--------------------------------------------
--LLRYEQV-QDMLRLIRD--TLLSMQKKLGLA-P-------------------------
---------------SGFDHAITILAWPFHSS-D----VAKYLSTL----ERSKTWFTMV
ILYDSK---ESLTSLY----AEVQRLSSAI------------------------------
------------------------------------------------------------
--------------------QDDITSRKTDTMLKEVEEVVKWLAP--V-N-----S---A
--E--ELTRARK-DRA-SGTCQWIWDR--NLITWRDSSGPSKQ-----------------
--------
>EXM12882.1
------------------------------------------------------------
--MAEAVAALEVAGAIGDVV-----------RRLYKYISAVKS-AKDEILKLTTELSALK
VALEYFDIQSQSD-LG--------------------------------------------
--LLRDEQV-RDMLRLIRD--TLLSMQKKLGLA-P-------------------------
---------------SGFDHAITILAWPFHSS-D----VAKYLSTL----ERSKTWFTMV
IMYDSK---ESLTSLY----AEVQRLSSAI------------------------------
------------------------------------------------------------
--------------------EDDITSRKTDTMLKEVEEVVKWLAP--V-N-----S---A
--E--ELTRARK-DRA-SGTCQWIWDR--NLTAWRDSSGPSTK-----------------
--------
>KJZ69014.1
---------------------------------------------------MQQALHRRM
PPMTEIVVAVEVAAVIGDVV-----------QGLYGYISAVKS-AKGEILNLTRELSLLK
NVLNCLDVQCRSD-PD--------------------------------------------
--LKLNKEI-QVGLRHTQD--TVLAIQKKLGHS-P-------------------------
---------------SKVGSIAATLSWPFRSG-D----VDNYLLTL----ERWKTWFSMV
IMLDSK---EAITSMD----AKMQRLSLAI------------------------------
------------------------------------------------------------
--------------------DEVNDSQKTDSMRKEADKVVKWLAP--F-E-----A----
--------------RV-AGPCQWIWDT--DLAAWEDSRASSTQ-----------------
--------
>GAM40121.1
------------------------------------------------------------
--MADPLSIA---ASIAGLC-GLAIQIS---QLSYHYFSAVQS-ASDNQALFIQELSVLT
SVFLRLRQATQID-GLDDI-------------------------------------IDPR
QPVI----S-KMVIEDCKK--RLEK-----------------------------------
------------------------------EK-E----IKETMEVL----HRFHAVFASV
LATDHF---NVSVASL----KELRT-----------------------------------
------------------------------------------------------------
----------------------MTS-------AKERNELRNWLSP--S-F-----T---P
--A--PLSTFIE-KLC-EGTGSHLLNC-KEYLAWRDGAEG--------------------
--------
>PCG89401.1
------------------------------------------------------------
--MADPLSIA---ASIAGLC-GLTIQIS---QLSYHYFSALKS-TSDNQALFIQELSALT
SVFLRLRQATQID-GLDDI-------------------------------------IGPR
QPVI----S-KTVIEDCKK--RLEKVKVVLERKA--------------------------
-------------------------RRSM-EK-E----MKETVEML----HRFHAVFASA
LATDHF---NVSVAGL----KELRT-----------------------------------
------------------------------------------------------------
----------------------MTS-------AKERNELGNWLSP--S-F-----T---P
--A--PLSTFIE-KLC-EGTGSHLLNC-KEYLAWRDGAEG--------------------
--------
>XP_016228291.1
------------------------------------------------------------
--MTDPLSIA---AGVAGLC-GLTIQIS---QLSYHYFSALKS-ASDNQALFIQELSALT
SVFLRLRQATQID-GLGDI-------------------------------------IDRR
QPMI----S-KTVMEDCKT--RLEKVKLVLERKASE------------------------
---------------HGIRKKLGALVWPFQEK-E----MKETVEML----HRFNAVFASA
LATDHF---NVSVAGL----KELRT-----------------------------------
------------------------------------------------------------
----------------------MTS-------AKERIELRNWLSP--S-F-----T---P
--A--PLSTFIE-KLC-EGTGSHFLNC-KEYLVWRDGAEG--------------------
--------
>GAM42136.1
------------------------------------------------------------
-------------------------------------------------MILVREVGGLK
IVLETLKRTLDRG-KLLHNATPRLQGNGLSNSSSTLVNTNNDNNGNADDLDDPYLLPTLR
KICE----M-GKMFDECKE--KLRKLANDIEPWKAM-EH---------------------
--------------RTTKEALIRMLKWPLKES-S----MRRVLDDI----SNYITFFSLA
LSLDET---NATLDIL----Q---------------------------------------
----------------------------IT---KDTNRV---------------------
-------------------VKTIQSVQESEAKNKLAEDIVRWLAA--P-DP----S----
--T--DYAHALQ-QRT-KNTGSWLLQR-EQYTHWRATPG---------------------
--------
>XP_002152793.1
------------------------------------------------------------
---MDPLSIS---ASIIAVI-QITTVVS---THCMQYVKSAKN-VEGELLILVREIGGLK
IVLDTLKHVLDRG-KELHDRNLQLQGSG-SSSASTSANTNNGVDGDAYDLNDPYLLPTLR
KLCE----M-GKVFDECEE--KLKKLANDIAPPRA-F-----------------------
------------EHRTKKEALIRALRWPMKES-S----MRRTLEDI----SHYITFFSLA
LSLDET---IT------------KDTHRT---V---------------------------
------------------------------------------------------------
--------------------KNIQSVQESETKKHLAENIVRWLAA--P-D-----S---S
--T--DYAHALQ-QRT-KNTGSWLLQR-EQYTDWKSSPG---------------------
--------
>KDB20812.1
------------------------------------------------------------
---MDPLSIT---ASVAGLI-TLAGVII---SRGFQISDRFTN-TEKELNSLLNEVSSFS
GLLVGVKSHFEQH-QASTPISIF------------SPNVRRLRAG-------------DQ
LSTTPARHL-RTALNDCKS--ILEDVKS--------------------------------
----------------------------------------------------AREEESR-
--------------------SITSSMKNQ-------------------------------
------------------------------------------LETI--------------
---------------GA-AQKRLEEKHEAEIQGKMKDETLDWLGN--A-T-----V----
--A--AHSDSLE-SRH-PESGEWFLSS-SEFID---------------------------
--------
>XP_003174977.1
------------------------------------------------------------
---MDPLSIT---ASIAGLI-TLAGVII---SKGFQLSDRFAN-SEKELDSLLSEVSIFS
GLLVGVQSHFQHD-QASSNAPSS------------SRVVPEGQSG-------------VQ
MPTALVKHI-QTALKDCNA--ILEDVKKLVEKLV--------------------------
--------------------I--------------------------------------C
ISA-------HEEESN----LVISLMKDQ-------------------------------
------------------------------------------LEVI--------------
---------------GS-AQKRLEEKHEAEIQSKMKDEIFEWLGD--A-T-----V----
--A--AHSDALE-SRH-PESGTWFLSS-PEFTGWI-------------------------
--------
>EZF71807.1
------------------------------------------------------------
---MDPLSIT---ASVAGLI-TLAGVII---SKGFQISDRFIN-TDKELKSLLNEVSSFS
GLLVGVQAHFEQP-QASAPFSIY------------SLNLPRPSGR-------------GQ
SPTTPTEHL-YTALNDCKS--ILEDVKKLVEKIS--------------------------
--------------------ITPSFQLVLRRE-VFLKEAVKHAAKL----ERYKSFFILA
FQINSC---AREEESR----SITSLMKNQ-------------------------------
------------------------------------------LETI--------------
---------------GA-AQRRLEEKHEAEIQGKVKDEIFDWLGN--A-T-----V----
--A--AHSDSLE-SRH-PESGTWFLSS-FEFIDW--------------------------
--------
>EGD94597.1
------------------------------------------------------------
---MDPLSIT---ASVAGLI-TLAGVII---SRGFQISDRFTN-TEKELNSLLNEVSSFS
GLLVGVKSHFEQH-QASTPISIF------------SPNVRRLRAG-------------DQ
LSTTPARHL-RTALNDCNS--ILEDVKRLVEKIS--------------------------
--------------------RTPTFQIALRSE-VFLKEAVRLAAKL----ERYKSFFILA
FQLNSR---AREEESR----SITSSMKNQ-------------------------------
------------------------------------------LETI--------------
---------------GA-AQKRLEEKHEAEIQGKMKDEILDWLGN--A-T-----V----
--A--AHSDSLE-SRH-PESGEWFLSS-SEFID---------------------------
--------
>EZF31678.1
------------------------------------------------------------
---MDPLSIT---ASVAGLI-TLAGVII---SRGFQISDRFTN-TEKELNSLLNEVSSFS
GLLVGVKSHFEQH-QASTPISIF------------SPNVRRLRAG-------------DQ
LSTTPARHL-RTALNDCKS--ILEDVKRLVEKIS--------------------------
--------------------RTPTFQMALRSE-VFLKEAVKLATKL----ERYKSFFILA
FQINSR---AREEESR----SITSSMKNQ-------------------------------
------------------------------------------LETI--------------
---------------GA-AQKRLEEKHEAEIQGKMKDETLDWLGN--A-T-----V----
--A--AHSDSLE-SRH-PESGEWFLSS-SEFID---------------------------
--------
>EZG04216.1
------------------------------------------------------------
---MDPLSIT---ASVAGLI-TLAGVII---SKGFQISDRFIN-TDKELKSLLNEVSSFS
GLLVGVQAHFEQP-QASAPFSIY------------SLNLPRPSGR-------------GQ
SPTTPTEHL-YTALNDCKS--ILEDVKKLVEKIS--------------------------
--------------------ITPSFQLVLRRE-VFLKEAVKHAAKL----ERYKSFFILA
FQINSC---AREEESR----SITSLMKNQ-------------------------------
------------------------------------------LETI--------------
---------------GA-AQRRLEEKHEAEIQGKVKDEIFDWLGN--A-T-----V----
--A--AHSDSLE-SRH-PESGTWFLSS-FEFIDW--------------------------
--------
>GBF60440.1
------------------------------------------------------------
---MDPLSIT---ASVAGLI-TLAGVII---SRGFQISDRFTN-TEKELNSLLNEVSSFS
GLLVGVKSHFEQH-QASTPISIF------------SPNVRRLRAG-------------DQ
LSTTPARHL-RTALNDCKS--ILEDVKRLVEKIS--------------------------
--------------------RTPTFQMALRSE-VFLKEAVKLATKL----ERYKSFFILA
FQINSR---AREEESR----SITSSMKNQ-------------------------------
------------------------------------------LETI--------------
---------------GA-AQKRLEEKHEAEIQGEMKDEILDWLGN--A-T-----V----
--A--AHSDSLE-SRH-PESGEWFLSS-SEFID---------------------------
--------
>OAL72571.1
------------------------------------------------------------
---MDPLSIT---ASVAGLI-TLAGVII---SKGFQISDRFIN-TDKELKSLLNEVSSFS
GLLVGVQAHFEQP-QASAPFSIY------------SLNLPRPSGR-------------GQ
SPTTPTEHL-YTALNDCKS--ILQDVKKLVEKIS--------------------------
--------------------ITPSFQLVLRRE-VFLKEAVKHAAKL----ERYKSFFILA
FQINSC---AREEESR----SITSLMKNQ-------------------------------
------------------------------------------LETI--------------
---------------GA-AQRRLEEKHEAEIQGKVKDEIFDWLGN--A-T-----V----
--A--AHSDSLE-SRH-PESGTWFLSS-FEFIDW--------------------------
--------
>XP_003236701.1
------------------------------------------------------------
---MDPLSIT---ASVAGLI-TLAGVII---SKGFQISDRFIN-TDKELKSLLNEVSSFS
GLLVGVQAHFEQP-QASAPFSIY------------SLNLPRPSGR-------------GQ
SPTTPTEHL-YTALNDCKS--ILEDVKKLVEKIS--------------------------
--------------------ITPSFQLVLRRE-VFLKEAVKHAAKL----ERYKSFFILA
FQINSC---AREEESR----SITSLMKNQ-------------------------------
------------------------------------------LETI--------------
---------------GA-AQRRLEEKHEAEIQGKVKDEIFDWLGN--A-T-----V----
--A--AHSDSLE-SRH-PESGTWFLSS-FEFIDW--------------------------
--------
>KEQ79354.1
------------------------------------------------------------
--MADPIAIVGLLVTVGQIL-----------SALHEYGKSVSQ-ARNDIADLSTKLLVLQ
GVLKQVEKRDLTK-SS-----IV-------------------------------------
-SAHAEGDP-RRVLESAAQ--SLNLLVRKLDVP-T-------------------------
---------------SGFKRLVQYTKWPLDKK-D----VAEQMTRF----ERLKSLLILS
FLTEAS---DD---IL----AAVHSLESSL------------------------------
------------------------------------------------------------
--------------------QQDLNRIDSIVAHRMDSDFVNWLAP--L-S-----P---E
--P--RHLRFCA-ERE-PETRKWFLDG--PYRSWLASSEQN-------------------
--------
>KEY74994.1
--------MER---------HKLLESQ-----ALAYPIS---RRSDLPSPASPQTDEDDV
DPMAEPLELV---SGIAGII-TLSVTVI---DVCVQYYSGVAH-AHENITNLTREIINLK
SVLSSIHDNVVLR-PQVIKA---------------FDKTPSAI------LEQFTSASPDF
VPAS----G-HALLSECKA--TLERIHAKLIHGTSG------------------------
---------------GSTARKLRALAWPFSEK-D----VQKDVDRL----HRCANIFQAM
MVTDNL---VLGAKMH----SELQA-----------------------------------
------------------------------------------------------------
----------------------ARKEQQQWHLGETESDILGWLSP--L-D-----F---E
--S--KHSAVAS-LRH-PGTDEWFIGS-ADFVRWSTRDPAVSG-----------------
--------
>KFA51875.1
--------MER---------HKLLESQ-----ALAYPIS---RRSDLPSPASPQTDEDDV
DPMAEPLELV---SGIAGII-TLSVTVI---DVCVQYYSGVAH-AHENITNLTREIINLK
SVLSSIHDNVVLR-PQVIKA---------------FDKTPSAI------LEQFTSASPDF
VPAS----G-HALLSECKA--TLERIHAKLIHGTSG------------------------
---------------GSTARKLRALAWPFSEK-D----VQKDVDRL----HRCANIFQAM
MVTDNL---VLGAKMH----SELQA-----------------------------------
------------------------------------------------------------
----------------------ARKEQQQWHLGETESDILGWLSP--L-D-----F---E
--S--KHSAVAS-LRH-PGTDEWFIGS-ADFVRWSTRDPAVSG-----------------
--------
>KFA79327.1
--------MER---------HKLLESQ-----ALAYPIS---RRSDLPSPASPQTDEDDV
DPMAEPLELV---SGIAGII-TLSVTVI---DVCVQYYSGVAH-AHENITNLTREIINLK
SVLSSIHDNVVLR-PQVIKA---------------FDKTPSAI------LEQFTSASPDF
VPAS----G-HALLSECKA--TLERIHAKLIHGTSG------------------------
---------------GSTARKLRALAWPFSEK-D----VQKDVDRL----HRCANIFQAM
MVTDNL---VLGAKMH----SELQA-----------------------------------
------------------------------------------------------------
----------------------ARKEQQQWHLGETESDILGWLSP--L-D-----F---E
--S--KHSAVAS-LRH-PGTDEWFIGS-ADFVRWSTRDPAVSG-----------------
--------
>KFY80025.1
-----------------------------------------------------------M
AEAIAGLAVA---TSIITVI-DTTCKVV---AIGWRCYREIKT-APKELVDVMSELMSLQ
GILNTLHSHLSTS-HDHNSK----------------------------------GFLALE
VLNQ----P-GGVLTACEI--VLQDVLRVIEGLQ--------------------------
-----------------KKKISSVIAAATGGQ-K----LLETKSRI----ERLKSLLMLA
LSSDHI---TLSHAIEEHLHLAFGELKHGQGKI---------------------------
----------------------HCELLNID-----------------NHITKL-----SR
VSDEIASSQKEKHKCSPLHFVMINLIALLTLPADQYYEIRRWLST--V-D-----F---E
--A--NHSNACK-LQQ-PGTGLWLIKG-KDFSEWARKDH---------------------
--------
>KFX93548.1
-----------------------------------------------------------M
AEAIAGLAVA---TSIFQVI-DTTCKVV---ATVWKCYESIKT-PPKELAQVMSEVLSFQ
GVLKTLHSHLSIS-HINGSK----------------------------------DLLALE
MLNQ----L-DGVLPACEV--VLQDILHIIEGLE--------------------------
-----------------KKKLSSIIAAATGSQ-K----LLGTIGRI----ERLKSLLMLA
LSSDHI---KLSRAIEENIHLAFGELQHGQEKI---------------------------
----------------------HSEILDID-----------------NHITKL-----SI
TSDKIASSQKEKQ------------------EADRYHKTLHWLST--V-D-----F---E
--V--NHVNACR-LQQ-PGTGLWLIEG-KDFSEWARKDN---------------------
--------
>KFX95180.1
-----------------------------------------------------------M
AEVVAGLALA---SSIITVI-DTTSKVV---AMGWKCRRGLEN-PPKELEKVLSELMFLH
GILNAFNSRLSAS-HNHSSE----------------------------------DLLALE
VLSQ----P-DGVLSACAV--VLQDVLKIIEGLK--------------------------
-----------------KKKLGSIIAAATGSQ-K----LLETIGRI----ERLKGLLMLA
LSSDHI---NLSRAIEENIHHAFGELQHGQEKL---------------------------
----------------------HSEILNID-----------------NHLTKL-----SF
ASDNMASKQKEK----------------------QEVKTLCWLSA--V-D-----F---E
--A--NHVNACR-LQQ-PGTGLWLIEG-KDFSEWARKDT---------------------
--------
>KFY25596.1
-----------------------------------------------------------M
AEAIAGLAVA---SSVITVI-DTTCKVV---AIGWKCYKGLKT-PPKELVEVLSELMSLK
GILDTVHSHLSTL-NDHSSK----------------------------------DFLALE
VLDQ----T-DGVLSACAA--VLQDVLRIIEDLQ--------------------------
-----------------KKKLSSVIAAATSGQ-K----FLETKNRI----ERLKGILILA
LSCDHI---TLSHAIEEYLHLAFGELQQGQEKI---------------------------
----------------------HCELLNID-----------------NHIAKL-----SL
ASEEMASSHKEKH------------------EADRYNKTLRWLSI--V-D-----V---E
--A--NHLNACK-LQQ-PGTGFWLIEG-EKFSEWAEEENS--------------------
--------
>KFY36698.1
-----------------------------------------------------------M
AEAIAGLAVA---SSIIQVI-DATCKVV---ATGWKCYRGIKN-PPKELVEVMSELMSLQ
GILNTLHGHLSVS-HNHDPK----------------------------------DLLALE
VLNQ----P-DGVLSACTV--VLQDVLHIIEGLE--------------------------
-----------------KKKLGSIIAAATGGQ-K----LLEAKSRI----ERLRGLLMLA
LSSDHI---KLSRAIEENIQLAFGELQHGQEKV---------------------------
----------------------HSEILNID-----------------NHITKL-----SL
ASDKIASSQKEKQ------------------EADRYYETLHWLST--V-D-----F---E
--A--NHVNACR-LQQ-PGTGLWLIEG-SDFSEWARRDN---------------------
--------
>KFY84562.1
-----------------------------------------------------------M
AEAIAGLAVA---SSIITVI-DTTYKVV---EIGYKCYKGIKN-PPKELQEVMSEVMSLQ
GVLNTIHRRLSNP-HDDDSRD----------------------------------LLALE
ELNR----P-DGVLSTCAV--VLQDVLRIIEGLQ--------------------------
-----------------KKKLGSVIAAATSGQ-K----FLETKSRI----ERLKGLLMLA
LSSDHI---TLSHAIE----EYLHLAFG---EL---------------------------
------------------QQGQE-------------------------------------
---------------------KIHCELLSIDNHIAKLSLASDNMA--S-S-----Q---K
--E--KH--EAD-RYY-NTLRLWLIEG-KDFSEWAEKNN---------------------
--------
>KFZ00823.1
-----------------------------------------------------------M
AEAIAGLAVA---TSIITVV-ETTSKVV---AIGWRCYREIKP-APKELVDVMSELMSLQ
GILNTLQSHLSTP-HDHNSK----------------------------------DFLALE
VLNQ----P-DGVLAACTV--VLQDVLRIIGGLQ--------------------------
-----------------KKKISSVIAAATGGQ-K----LLETKSRI----ERLKSLLMLA
LSSDHI---ILSHAIEEHLHLAFGELKHGQEKI---------------------------
----------------------HCELLNID-----------------NHITKL-----SR
VWDEIASSQKEKH------------------KADQYYETLRWLST--V-D-----F---E
--A--NHSNACK-LQQ-PGTGLWLIEG-EDFLEWAKKDH---------------------
--------
>KFZ16169.1
-----------------------------------------------------------M
AEAIAGLAVA---SSIITVI-DTTYKVV---EMGYKCYRGIKN-PPKELEEVMSEVMSLQ
GVLNTIHRRLSTS-HDVDSR----------------------------------DLLALE
ELNR----P-DGVLSTCAV--VLQDVLRIIEGHR--------------------------
-----------------KKKLGSVIAAVTSGQ-K----FLESKSRI----ERLKGLLMLA
LSSDHI---TLSHAIEEYLRLAFGELQQGQEKI---------------------------
----------------------HCELLSID-----------------NHITKL-----SL
ASDKMASSQQEKH------------------EADRYYNTLRWLST--V-D-----F---E
--A--NHSNACK-LQQ-PGTGLWLIEG-KDFSEWAEKDN---------------------
--------
>OBT47188.1
-----------------------------------------------------------M
AEAIAGLAVA---TSIITVI-DTTCKVV---AMGWRCYHEIKT-APKELVEVMSELMSLQ
GILNTLNSHLSTS-HGHNSK----------------------------------DFLALE
VLNQ----P-GGVLAACEI--VLQDVLQIIEGLR--------------------------
-----------------KMKLSSVIAAATGGQ-K----LLETKSRI----ERLKGLLMLA
LSSDHI---TLSHAIEEHLHRAFGELKHGQEKI---------------------------
----------------------HCELLNID-----------------NRITKL-----SL
ASDEIASSRKEKHEDSP--------------LTDQYYETLRWLST--V-D-----F---E
--A--NHSNACR-LQQ-PGTGLWLIEG-EDFSEWAKKDH---------------------
--------
>OBT57875.1
-----------------------------------------------------------M
AEAIAGLAVA---TSIITVV-ETTSKVV---AIGWRCYREIKT-APKELVDVMSELMSLQ
GILNTLQSHLSTP-HDHNSK----------------------------------DFLALE
VLNQ----P-DGVLAACTV--VLQDVLRIIGGLQ--------------------------
-----------------KKKISSVIAAATGGQ-K----LLETKSRI----ERLKSLLMLA
LSSDHI---TLSHAIEEHLHLAFGELKHGQEKI---------------------------
----------------------HCELLNID-----------------NHITKL-----SR
VSDEIASSQKEKH------------------KSDQYYEIRRWLST--V-D-----F---E
--A--NHSNACK-LQQ-PGTGLWLIEG-KDFSEWARKDH---------------------
--------
>OBT63806.1
-----------------------------------------------------------M
AEAITGLALA---SSIISVI-DITRKVV---TTGWQCYRGTRN-APKELVDVMSEVMSLH
GILDTLHGHLSTF-YNNDPK----------------------------------DFLVLE
VLNK----P-DGVLAACAV--VLQGVLDILEGLQ--------------------------
-----------------KKRLGSIITAATSSQ-K----FTAVKGRI----ERLKVLLLLA
LSSDHL---TLSHAIDEYLQHAFGELRDKQDKI---------------------------
----------------------HYELLNID-----------------NHITKL-----SR
VSDEVTISQKEKH------------------EADRYYKTLCWLSA--V-D-----F---E
--A--THFNACK-LQQ-QGTGLWFIEG-RDFSGWAEKDN---------------------
--------
>OBT73411.1
-----------------------------------------------------------M
AEAIAGLAVA---TSIITVI-DTTCKVV---AIGWRCYREIKT-APKELVEVMSELMSLQ
GILNTPHSHLSTS-HDHNSK----------------------------------DFLALE
VLNQ----P-DGVLAACAV--VLQDVFRIIEGLE--------------------------
-----------------KKKFSSVIAAATSGQ-K----FLEAKRRI----ERLKSLLMLA
LFSDYI---TLSHAIKEHLHLAFGELKHGQEKI---------------------------
----------------------HCELLNID-----------------NRITKL-----SL
ASDEITSSRKVKH------------------EADQYYETLHWLST--V-A-----F---E
--A--NHSNACK-LQQ-PGTGIWLIEG-KDFSEWAKKDH---------------------
--------
>XP_018133125.1
-----------------------------------------------------------M
AEAIAGLAVA---TSIITVI-DTTCKVV---AIGWRCYREIKT-APKELVDVMSELMSLQ
GILNTLHSHLSTS-HDHNLK----------------------------------GFLALE
VLNQ----P-GGVLTACEI--VLQDVLRVIEGLQ--------------------------
-----------------KKKISSVIAAATGGQ-K----LLETKSRI----ERLKSLLMLA
LSSDHI---TLSHAIEEHLHLAFGELKHGQGKI---------------------------
----------------------HCELLNID-----------------NHITKL-----SR
VSDEIASSQKEKH------------------KSDQYYEIRRWLST--V-D-----F---E
--A--NHSNACK-LQQ-PGTGLWLIKG-KDFSEWARKDH---------------------
--------
>KFY91042.1
------------------------------------------------------------
---MAAIGLA---ASII---------------------ASVKN-ATKDIAKVLDHLKEVE
DSLTKLRDLVNQA-EM-LE-------------------------------KPLKSWPTLV
ALSS----P-NGALQQCNL--AMMALYANLTPVEG-------------------------
----------------RRMEIIELICWPVKKN-K----VEQCLKDI----VTQKNVFIES
LNVEHI---GQSLKTG----HVVSQMA---------------------------------
------------------------------------------------------------
----------------------------KVQSDESRRKIIKWLFV--T-D-----P---D
--T--NQKAARK-LHE-DETSEWFTEG-RDYLRWKEEPN---------------------
--------
>KIJ23511.1
------------------------------------------------------------
---MDIFGTI---SSAIDLS-----------DMVITYVQTVKG-GKEDRARLTGELIALK
TLLPILQGRLQQF-NVASSSEFKG---------------------------------AAE
YTDT----L-LIPLSDCTA--ALQEMTVQLLKAE--------------------------
----------------------SKLMWPFTKK-D----IDGKLQTV----ERCKSYITLV
IQNGTF---AAIEKIQ----EDLKSTGNDLDMV---------------------------
------------------GTKMQFLLKLNIDGAA--------------------------
------E--------TQ-QMKQQIGQVEMSVKDAQLEDLADWVSP--L-S-----F---E
--K--SQDKLFE-TRT-QNTGTWIFKT-SQMEQWFQGRFG--------------------
--------
>KIJ36492.1
------------------------------------------------------------
---MDPLSAT---ANIVAVL-QLVSGVS---SLTYNFVTAGRQ-AQAASSHTRTELFRLE
TVLLQLKSLFHED-KT------------------------KDVP--------------HT
LLRD----I-ATWLEECRS--LLEDLTICLRRSDTR------------------------
-----------------IGRISDRLLWPLKEK-Q----VHKLMELT----GRTKTWVLLG
LTVQQS---QSVISMR----NEQ-------------------------------------
------------------------------------------------------------
---------------------------LKEYDSHLRTTIFRWLAP--L-D-----V---E
--T--DYNFARS-LSH-ISSGQWFLSS-KLFLRFRDETRT--------------------
--------
>KIJ46871.1
----------------------------------MYGS---S--IYPTSLLPSCYFRLPI
VWSWILFLSH---RASLDSL-DLKAKSE---RISSKIISAKED-ERNAIEELQQDIQYFT
RIIPELDALIREA-AALPG-------------------------------------NLGQ
ECSR----L-EVCLRECNT--VLQQFVDEFQQP-I-------------------------
---------------SKRIQLLRRFTWPLKNE-Q---RRKNLLNLI----ERQKASIKLE
PFLKNP---RAQQDASTTIQSTVINTQ---------------------------------
-------------------STIMAIQPTVLDTQT-------TVCAIQDTLLDT-----V-
---------L-----------NTHDAALATQSELSKQKIMEWLDV--KID-----V---N
--S--NFDRARL-KCH-PGTGQWFLKS-AEFTRFRQSDGGL-------------------
--------
>KIJ54825.1
------------------------------------------------------------
---MDPLSIT---SGIVGFL-GFLGQVG---TGLSKIISAKED-ERKAIEELQQDIQYFT
RIMSELDALIREA-AALPG-------------------------------------NFGQ
DYSR----L-EVCLRECNT--VLQQFVDEFQPP-V-------------------------
---------------SKRIRLLRRFTWPLKNE-Q---RRKNLLDLI----ERHKTSIQLE
LSFKNG---RAQQDTAATIQSTVIDTQSNVVAT---------------------------
------------------QSTVMAIQPTVVDTQS-------TVCAIRDTLLDT-----Q-
---------TNVVNIRD-TVINTHDAALSTQSELSKQKMMEWLNV--NLD-----V---N
--S--NFDRARL-KCH-PGTGQWFLKS-ADFVRFRQSDGGL-------------------
--------
>KIJ55911.1
------------------------------------------------------------
---MVPLSIT---SAIVGFL-GFLGQVG---TILSKIISAKED-ERKAIEELQQDIQYFT
RMISELDAVIREA-AALTG-------------------------------------NFGQ
DYSR----L-EVCLKECNT--MLQQFVDEFQPP-V-------------------------
---------------SKRIQLLRRFTWPLKNE-Q---RRKNILDLI----ERHKASIKLE
LFLKNS---RAQQNAVATIQSTVINTQ---------------------------------
-------------------STIMAIQSTIADTQP-------TVGAIRDTLLDN-----Q-
---------TNIVDIRN-TVLATHDAALATQSEFLKQKIMEWLNV--RID-----V---N
--S--NFDRARL-KCH-PGTGLWFLRS-GDFTRFRQSDGGL-------------------
--------
>KIJ47380.1
------------------------------------------------------------
--MVDPLSIT---ASIAGLI-QFTTPII---TYVRGVAI-SSD-KRTALEEIKRECSVLD
RTLKELKVLVDEY-NASASGDL----------------------------------NNSV
DFSF----L-MQCLEEYKG--PLQSFVKKLKTPSV-------------------------
---------------SSRVGLSNRMKWPLQKQ-Q----MEMFLTSV----ERCKRSITTI
LSVKQY---QVLTA----------------------------------------------
------------------------------------------------------------
--------------------------LKIEKEENLRRQVIHWLSP--L-D---------M
--N--TLEEIQV-RHH-EDTDGWFLQG-DIFKEFQDQSA---------------------
--------
>KIJ47396.1
--------MWS-------L-----------------VD---SAYASSHVNAIRKTAVFEP
PHFMDILGTI---VSVIDLS-----------DRLLKYVGDVKG-GRAQRDTLRDKLIILD
LLLPMLQTRLKSA-SQDVGSSISA------------------------------------
GTLA----F-QRLLEKCRD--TLEEIRLILEKAER-------------------------
--------------------KERELLWPFVKA-D----ILEKTQQI----EQLVSWVKIA
VEFGIS---AMMERIQ----DDLASVKASVGTI---------------------------
------------------TSQLRDITGENQ------------------------------
-------------------------------------LIGNTLKA--I-N-----S---S
--I--NEDTLKS-LRE-TKSKLLFLDE-KK------------------------------
--------
>KIJ50470.1
------------------------------------------------------------
---MDVFGTV---GTAVDLA-----------GRIITYIKAVKG-GREERENLQAQLAILR
ELLPMLHNRLQSA-SA-DKQFSPG------------------------------------
DLAT----L-RNSYNSCHT--TLEEISQKLEHAQRS------------------------
--------------------PKGKLLWPFSKG-D----VVEKIRQL----ERFVSWAKIA
VDVNVG---KMIEQMQ----KDVG------------------------------------
------------------------FEDSVQTASA--------------------------
------S--------VQ-TVSADMMHIKFSFDAQKLEELASWLSD--L-E-----Y---A
--K--ALADNLD-VHT-VGTSNWIFNS-PELDNWRNGNQV--------------------
--------
>KIJ50443.1
------------------------------------------------------------
---MDIFSSV---GTAVDLT-----------GHIITYIKAVKG-GREEHENLQAQPVILC
ELLPMLDNRLQSA-SA-DKQFSPG------------------------------------
DLAT----F-MNSYNSCRT--TLEEISQKLEHAQRS------------------------
--------------------PKGKLFWPFSQG-D----VVEKIRQL----ERFVSWAKIA
VDVNVG---KMIEQMQ----KDVGSLRSQV------------------------------
----------------------MGIEDSVQTA----------------------------
--------------------SADIMHIKSSLDAHKLGELASWLSD--L-E-----Y---A
--K--ALVDNLD-VHI-VGTSNWIFNT-PDLDNWRDGNQVYVPKYS--------------
--------
>KIJ50450.1
------------------------------------------------------------
---MDIFGSV---GTAVDLA-----------GRIITYIKAVKG-GREERENLQTQLAILR
ELLPMLDNRLQSA-SA-DKQFSPG------------------------------------
DLET----L-RNSYNSCRT--TLEEISQKLEHAQRS------------------------
--------------------PKGKLIWPFSKG-D----VIEKIRQL----EQFVSWAKIA
VDVNVG---KMIEQMQ----KDVGSLRSQV------------------------------
----------------------MGIEDSVQTA----------------------------
--------------------STDIVHIKSSLDAQKLEELASWLSD--L-E-----Y---A
--K--ALADNLD-VHT-KETSNWIFNT-PELDNWRNGNQG--------------------
--------
>KIJ50459.1
------------------------------------------------------------
---MDVFGTV---GTAVDLA-----------GRIITYIKAVKG-GREERENLQAQLAILR
ELLPMLHNRLQSA-SA-DKQFSPG------------------------------------
DLAT----L-RNSYNSCHT--TLEEISQKLEHAQRS------------------------
--------------------PKGKLLWPFSKG-D----VVEKIRQL----ERFVSWAKIA
VDVNVG---KMIEQMQ----KDVG------------------------------------
------------------------FEDSVQTASA--------------------------
------S--------VQ-TVSADMMHIKFSFDAQKLEELASWLSN--L-E-----Y---A
--K--TLAENID-VHT-VGTSNWIFNT-PELDNWRNGNQG--------------------
--------
>KIJ50480.1
------------------------------------------------------------
---MDVFGTV---GTAVDLA-----------GRIITYIKAVKG-GREERENLQAQLVILR
ELLPMLDNRLQSA-SA-DKQFSPG------------------------------------
DLAT----L-MNSYNSCHT--TLEEISLKLEHAQRS------------------------
--------------------PKGKLLWPFSKG-D----VVEKIREL----ERFVSWAKIV
VDVNVG---KTMEQLQ----KDVGSLRSQV------------------------------
----------------------MGIEDSVQTTSA--------------------------
------S--------VQ-TASADIVHIKSSLNVQKLEELASWLSD--L-E-----Y---A
--K--ALADNLD-VHT-KETSNWIFNT-PELDSWRNGNQG--------------------
--------
>KIJ38588.1
------------------------------------------------------------
---MDIFGTI---ASAIDLA-----------VMIKGYIDNVKG-GKEHRDRLRDGLTVLA
SLLPLLESRLQPA-LKGTTAVSPK------------------------------------
KIEE----L-QKIFGIYRD--ILGEIEKKLTKAEK-------------------------
--------------------KGRKLLWPFDKG-D----IIDKIEKL----EKLASWVHIA
INVGIS---EMIEHIH----EDVHSVKGTMDNV---------------------------
------------------MSKLSDIISSYQELHS--------------------------
------G--------TK-KANQDISYIKSSLDAHEQQDLVAWLSS--L-D-----F---S
--K--VLEDNLN-AHT-EGTGTAILAT-PKMDGWIKGES---------------------
--------
>KIJ42740.1
------------------------------------------------------------
---MDIFGTI---ASVIDLA-----------TMIKGYIDDVKG-GKEHRNRLRDGLTVLQ
SLLPLLESRLQPA-LEGTAAVSPK------------------------------------
KIEE----L-QTIFVIYRD--ILGEIEKKLTKTEK-------------------------
--------------------KGRKLLWPFDKG-D----IIEKIEKL----EKLASWVHIA
INIGIG---EMIEQIH----KDVYSVKGTMDTF---------------------------
------------------TSQLADIISSQQELHG--------------------------
------G--------MN-KANQDIAYVKSSLDYHEREALANSLSS--L-D-----F---G
--K--VLADNLD-AHT-EGTGAGLIAS-PEMEGWMKGKLS--------------------
--------
>KIJ42750.1
------------------------------------------------------------
---MDIFGTI---ASAIGLA-----------TTIKGYIDSVKG-GKEHRNRLRDGLTALQ
FLLPLLESRLQPA-LQGINSVSPK------------------------------------
KIEE----L-QKIFTIYQE--ILDEIEKKLTKAEK-------------------------
--------------------KERKLLWPFDKD-D----IINKLEKL----EKLASWVHIA
IDVGIG---EMIEQIH----KDVYSVKGTMDTF---------------------------
------------------TSQLADIFSSQQELHS--------------------------
------S--------IK-KANQDISYVKSTLDYHEREALANSLSS--L-D-----F---G
--K--VLAENLD-AHT-KGTGAGLIAS-PQMEGWMKGKPS--------------------
--------
>KIJ51670.1
------------------------------------------------------------
---MQTVSNA---ANIVGLA-SGCLDLLGVIKTSVGYIEEVPE-GKEDRDRLKEQVAVLS
AFLPMFMRRLNKT-SGNSGGLSAS------------------------------------
ETKD----L-ERVFPRCLN--ILADIKNELAKAER-------------------------
--------------------NMGLALWPFTKE-S----IAEKIEYL----GRMLHWLEIA
VEYGIS---EMVENIQ----KDLHALEKNFGTI---------------------------
------------------DTQLTGIASGQQDIGDNLKTVQ--------------------
-----RT--------VD-TVHKHVSRIESSITDQECTELATWLFR--V-D-----F---G
--K--QWVDYLD-DYS-EGTAR--------------------------------------
--------
>KIJ25576.1
------------------------------------------------------------
---MENVGNA---ANIVGLT-SGCLDLLGVIKTSVRYIEEVPE-GKEDRDRLKEQVVVLG
TLLPMFMRRLNKT-SGNSGGLSAS------------------------------------
EVKE----L-ERVFPRCLN--ILADIKNELAKAER-------------------------
--------------------NMGLALWPFTKE-S----IAEKLEYL----GRMLQWLEIA
VDCGIS---EMVENIQ----KDLHAFEKNFSTI---------------------------
------------------DTRITDLASGQQDM-------Q--------------------
-----RT--------IG-TVHKHISRIESSITDQERTELATWLFH--I-D-----F---G
--K--QWVDYLD-NYS-EGTARWVLET-SEMK----------------------------
--------
>KIJ43799.1
------------------------------------------------------------
---MEKVSNA---ANIVGLA-SGCLDLLGVIKTSVGYIEEIPE-GKEDRDRLKEQVVVFS
AFLPMFMRRLNKT-SGDSGGLSAS------------------------------------
ETKG----L-ERVFPRCLN--ILADIKNELAKAER-------------------------
--------------------NMGPALWPFTKE-S----IAEKLEYL----GRMLQWLEIA
VDCGIS---EMVETIQ----KDLHAIKKNFSII---------------------------
------------------DTRITNLASGQQDM-------Q--------------------
-----RT--------VG-TVHKHVSRIESSITDQERTELATWLFH--V-D-----F---G
--K--QWVDYLD-NYS-EGTARWVLET-SEMKS---------------------------
--------
>KIK41179.1
---------------------------------------------------------MAT
WNVVGEIANV---GGVTSIV-QLSLQLI---FAVNSYASSVAG-AEAARMSLRNELLSLN
QTLHHIYLHLQQS-NAALSTR-------------------------------------AN
DLSP----L-DSALKECNK--VLQDLRERIP---E-------------------------
--------------N-KRTWLGSRLAWPFRQA-D----IMKAVNLL----ERCKSTLSLT
ISGGVL---SRVTELT----ATTKEI---QVNV---------------------------
------------------KDEAENIKEEIR---KRTSEVKRKIEDVREDVTAAKMEITNT
FDNSIAQIT---VTQET-IAKRREQEMLEMLADQERKDLLLWLGG--F-DC----T----
--V--KHEEVSA-QRQ-ESTCTWVFGT-KAFRQWNTPPIGQRG-----------------
--------
>KIK41327.1
------------------------------------------------------------
---MDPITSG---LTVIQVV-QTIATAS---ALLLGYVTSVQD-ADSSHQSLLHELRSIG
GVLTTFMGIKDNA-----SLPPALH-------------------------------DAFS
RLMA----N-NGPLAKLQA--EMENLLPTDQ-----------------------------
--------------GSRKMGMRDKLKWPFKEK-K----AAVIVDKL----KGYCGEITNI
LAIDTW---MTLREVK----DGVQGL---KED----------------------------
------------------------------------------------------------
-----------------------SVAQKVRKKTEERRKFLQWMNP--V-SC----D----
--D--KHATSHG-QRN-PGTGRWIFHA-NEYKTWNTSDC---------------------
--------
>KIK33985.1
------------------------------------------------------------
---MDPITSG---VTILQLV-QTIAQAS---ALLYGYVASVRD-ADSSCQTLLDELSTIL
GVLTTVMEIEKDR-----SLPDNLR-------------------------------HVLS
KLMA----E-HGPVMKLQG--ELKNLLPNEQ-----------------------------
--------------ESKAMGKMSKLMWPFKEK-K----AAAIAERL----KGFYRDITTV
LAIDSR---NTLKDVD----RGVKEV---RRGV---------------------------
------------------QE----L-----------------------------------
-----------------------KEIQEARIIDEERRKLLGWMNP--V-SC----I----
--A--KHDISCR-QRN-PETARWIFHT-DQYMAWDKSE----------------------
--------
>OJA07585.1
------------------------------------------------------------
--MSRGFGPM---GAFPAFK------SW---RLQGAYRRSDDS-SSFSHLSLLDEFRSIN
GVLATFMGIEDDP-----SLPAVLR-------------------------------GAIS
TLMA----Q-DGPVAKLQA--DLRNLLPAADD--L-------------------------
--------------KSRKMSKMAKSVWPFKEK-K----AAAIVARL----KRYYGDIAAI
VALNSW---NMLKDVR----QTVQEV---K------------------------------
------------------------------------------------------------
------------------------EDFGVQKEAEEREKLLQWMKP--V-FC----S----
--E--KHDTCSR-QRN-KETGRWIVET-DQYRVWDTSDF---------------------
--------
>OAX37863.1
------------------------------------------------------------
---MDPITSG---LTILQVV-QTIAQVS---AILYEYAASIQN-ADPSCQSLLDEFRSIN
GVLATFMGIEDDP-----SLPPALR-------------------------------SAIS
TLMA----Q-DGPVAKLQA--DLRNLLPGADD--L-------------------------
--------------KGRKMSKMAKSVWPFKEK-K----AAAIVERL----KRYYGDITAI
VALNSW---NMLKDVR----QTVQEV---K------------------------------
------------------------------------------------------------
------------------------EDFGAQKEAEEREKLLQWMKP--V-FC----S----
--E--KHDMCSR-QRN-KETGRWIVET-DQYRVWDTSDF---------------------
--------
>XP_016642278.1
------------------------------------------------------------
------MESV---ASIIAVL-QLSEAVL---SSCYRYAGKVKD-AAADIDRVIHQIGYLS
TILRDLKDLTQLN-GTIQA-------------------------------STHTPSNALK
NLTG----D-HGPLAVCAR--CLDELKLKLPS----------------------------
----------------GPVSLRQKLQWPFESK-K----INDVMDRI----TAQVPILELA
LLGDNY---SLTVATK----V---------------------------------------
------------------------------------------------------------
-------------------------YLEDTKRREEREKGLDWLRC--V-D-----P---T
--V--KHLASRR-LHQ-PGSNHWVLKE-EDFTQWRDNMG---------------------
--------
>KIM99130.1
------------------------------------------------------------
---MDPISVT---GTIIAVL-QITSSLI---SICYDYRTGVKG-ATREAVQITEELTSLR
NILESLLQVVEKS-QSS-------------------------------EGKDGSRLATFE
LLAK----D-GGLLMNCKT--ELERLKSKLEP-----E----------------------
-------------T--GWRKMRNSLIWPLKEG-E----VRKALDGL----ERLKGTMVLA
LSTDQA---DG-----------VQ------------------------------------
------------------------------------------------------------
---------------------DLTGMVLRLADDQQHQKIYEWLA--AP-D-----S---F
--A--NHIANRK-KCQ-PNSGTWLLTS-KSYESWLNEQK---------------------
--------
>CZR56742.1
------------------------------------------------------------
---MDPLSLT---GTLIAVL-QITTSVI---SVCYDYRAGVAS-ASRDVIQITDSLNALK
DSLDALLRLVETS-RSG---------------------------------EDRARLVNVE
LLAR----E-GGALESCLQ--ELERLKEKLEP-----E----------------------
-------------T--GWRKVKKSLTWPLKEG-E----MKKALAGL----ERYKSTMQLA
ISADQA---TLSLAIK----DDLE------------------------------------
------------------------------------------------------------
---------------------DLTAMLQKHTFDQTRQGIFKWLA--AP-D-----P---F
--V--NHVLNRK-KRQ-GSTGTWLLTS-KQYDSWLHGKK---------------------
--------
>PVH76555.1
------------------------------------------------------------
---MDPISIT---GTLIAVL-QVTTTVI---SICYDYRQGVSS-ASREVLQISSSLNSLK
DVLEALLALIEKS-KSDG---------------------------------PASKLATIE
LLAK----D-GGTLESCQQ--ELLKLKKKLEP-----E----------------------
-------------V--GWRKIRKSLVWPLKEA-E----VKKALEGL----ERSKSMMLLA
LSADQT---SLSLAIQ----DQVG------------------------------------
------------------------------------------------------------
---------------------GLTEMFEKHSTDQTRQDIKAWLA--AP-D-----P---F
--T--NHVANRK-KRQ-AHTGTWLLRS-KQYEHWLTSSK---------------------
--------
>XP_018071677.1
------------------------------------------------------------
---MDPLSLT---GTLIAVL-QITTSVI---SVCYDYRAGVAS-ASREVVQITESLNALK
DVLESLLRLVETS-ESG---------------------------------EDRARLSNIE
VLAK----D-RGTLESCLN--ELIRLEGKLQP-----E----------------------
-------------K--GWRKLRRGLVWPLKEG-E----MKRALAGL----ERYKSTMLLA
ISADQA---TLSLAIQ----EDLG------------------------------------
------------------------------------------------------------
---------------------DLTDMFQKHALDQTRQDIFKWLA--AP-D-----P---F
--A--NHALNRK-KRQ-SSTGTWLLTS-RQYDSWLYNRK---------------------
--------
>OMP88736.1
------------------------------------------------------------
------MEVA---ASVIAVI-QISSNVA---TLCWHYR-KLKS-APQEAAKIIQQLKSLD
VILNSMVELLEDE-NAAVD-----------------------------------PRFRTI
EFLQ----K-SGQLDAFQA--LLKDLEGKLKPP---------------------------
-------------------RGLEKLLFPLKSR-D----VEATLQEI----EKFKTVISLA
LGVHQA---ACLNAMS----VNVRDIKET---Q---------------------------
------------------------------------------------------------
--------------------ENAVEAQRHAQEARHMESILKWLAP--P-D-----S---D
--T--NHFRKRE-EHH-KDTGIWFVEG-VAIDHWKRGTP---------------------
--------
>OQE41309.1
------------------------------------------------------------
--MTDPLSVA---ASITALL-GLTTSL-------VKYINGTVN-ASEDKKKLSAEMRDTT
VILATLQELVQPH-AQED------------------------------------------
-LLP----A-TESLKALAR--IMAGFEKTLVPLKA-R-----------------------
------------LNSDGRSKLQGVLAWPFHEK-E----VRETLAAV----ERHKMSLSLT
LQDIQL---RTSRAIT----ERIKSLQIG-------------------------------
------------------------------------------------------------
-----------------------IGQLVIAKTELQFDEALQLLSA--P-D-----P---S
--I--NHRTAYE-LYE-PTTCSWLVNS-ERFHR---------------------------
--------
>OQE80203.1
------------------------------------------------------------
-MMTDPLSVA---ASITALL-GLTTSL-------VKYINGTVN-ASEDKKKLSAEIRDTT
VVLATLQELVQPH-AQED------------------------------------------
-LLP----A-AGSLKALAR--IMAGLEKTLVPLKA-R-----------------------
------------LNSDGRLKLQGVLAWPFHEK-E----VRETLAAV----ERHKMSLSLT
LQDIQL---RTSRAIT----ERIKSLQIG-------------------------------
------------------------------------------------------------
-----------------------IGQLAIAKTELQFDEALQLLSA--P-D-----P---S
--I--NHRTAYE-LYE-PTTCSWLVNS-ERFNRWLNSP----------------------
--------
>RDW71481.1
------------------------------------------------------------
---MDPLSVT---GTLIAVI-QITTSIV---SICYDYRQGAKS-ASKDIVLITAELDNLK
GVLEALLRLLEQT-QYQ----------------------------------DSSQLSTLA
ILAR----D-DGPLLVCQT--ELELLRKRLEP-----E----------------------
-------------V--GWRKVKSSLVWPLKEK-D----VARTLTTF----ERLKSTMLLA
LSADQA---ILMLNTE----TQIG------------------------------------
------------------------------------------------------------
---------------------YLSQHVYQQNSDLNRQKIISWLA--AP-D-----P---S
--I--NHNAARK-KHQ-PSTGAWLLTS-KAYEHWLQGYR---------------------
--------
>RDW83018.1
------------------------------------------------------------
---MDPFSVT---GTLIAVI-QITTSIV---SICYDYRQGAKS-ASKDIVLITAELDNLK
SVLETLLRLLEQT-QSQ----------------------------------DSSQLSTLA
ILSR----D-DGPLLVCQT--ELELLRERLEP-----E----------------------
-------------V--GWRKIRSSLVWPLKEK-D----VTKTLATF----ERLKSTMLLA
LSADQA---ILMLNTE----NQIG------------------------------------
------------------------------------------------------------
---------------------YLSQHVHQQNSDLNRQRIISWLA--AP-D-----P---S
--I--NHNAARK-KHQ-PSTGAWLLTS-KAYEHWLQGYR---------------------
--------
>RFU25926.1
------------------------------------------------------------
---MDPLSIT---GTLIAIL-QVTGAVI---SICYDYRQGSKN-ASREIIKISDELNSLK
DVLDALLRVVENA-QSG----------------------------------DPTKLLTFE
LLAK----P-DGPLITCKI--ELEQLKAKLEP-----E----------------------
-------------K--GWRAVRQSLVWPLKEG-D----MRKTLSSL----ERLKSTIQLA
LSTDQT---ALSLALR----HDVK------------------------------------
------------------------------------------------------------
---------------------DLTDIFHIHNADQERQRIYQWLK--AP-D-----V---F
--A--KHSMSWK-KRQ-PETGNWLLTN-KRYEHWLYSSS---------------------
--------
>XP_001591208.1
------------------------------------------------------------
---MDPLSIS---ASLIAVL-QITGSLI---SFCYDYRQGAKH-ASKEIVQIQDELNSLK
GLLDSLLKLAEKS-E-A---------------------------------DG-KQLSTFE
LLLK----D-DGPLSMCKL--ELENLREKLEKGGVG-K----------------------
-------------N--GWIGLKNVLVWPLKEG-E----VRKTLSVL----ERLKSTLLLG
LSADQT---NLALNLT--------------------------------------------
------------------------------------------------------------
------------------------NRIENQFADQTRRHIYEWLA--AP-D-----P---F
--L--THAATLK-KHQ-PNTGAWFLTS-KQYEEWSFGGG---------------------
--------
>APA13529.1
------------------------------------------------------------
---MDPLSIS---ASLIAVL-QITGSLI---SFCYDYRQGAKH-ASKEIVQIQDELNSLK
GLLDSLLKLAEKS-E-A---------------------------------DG-KQLSTFE
LLLK----D-DGPLSMCKL--ELENLREKLEKGGVG-K----------------------
-------------N--GWIGLKNVLVWPLKEG-E----VRKTLSVL----ERLKSTLLLG
LSADQT---NLALNLT--------------------------------------------
------------------------------------------------------------
------------------------NRIENQFADQTRRHIYEWLA--AP-D-----P---F
--L--THAATLK-KHQ-PNTGAWFLTS-KQYEEWSFGGG---------------------
--------
>XP_008084180.1
------------------------------------------------------------
--MAEPLSTA---ASIIAVI-QITSRVA---TLCYDYRAGLQS-HSRDIKQVTEEITSLR
DVLESILKLVDDE-RET------------------------------------SGLSTLK
ILTK----P-DGPLSSCKV--QMLLLEKDLSP-----G----------------------
-------------T--GLRAVARTLRWPYARG-E----VDKKVQEL----GRLKSSLTLA
MATDQT---TIALSMQ----KDTKHIKLQT------------------------------
------------------------------------------------------------
--------------------DVLAKTLESRYNQEEYRRFKIMLN--AP-D-----P---T
--V--NYQTARD-RRD-TGSGEWLVRD-QRYTKWKHASE---------------------
--------
>XP_024729614.1
------------------------------------------------------------
---MDPLSIA---GTLIAVL-QITTSVI---SILYDYRTGVAS-ASREVIQITEALNSLK
DVLESILRLIETT-KA-------------------------------------GELSTVE
LLAK----D-GGTLQSCQA--ELERLRAKLEP-----E----------------------
-------------K--GWRKLRNSLIWPLKEG-E----MRRALEGL----ERWKSTMQLA
LSADQA---TLSLSIK----DDVE------------------------------------
------------------------------------------------------------
---------------------DLTQMFQRHNTDLKRQAIYKWLS--AP-D-----P---Y
--S--NHVTNRK-KRQ-FQTGVWLLRS-KQYEHWLQSEN---------------------
--------
>PMD21717.1
------------------------------------------------------------
---MDPLSLT---GTLIAVV-QITTSVI---SICYDYRSAVNS-SSREVLQITESLNSLK
DVLESILRLIETT-KD-------------------------------------GELSAVE
LLAK----D-GGTLQSCLT--ELERLRAKLEP-----E----------------------
-------------T--GWRKLRNSLIWPLKEG-E----MSRALESL----ERWKSTMQLA
LSADQA---ALSLSIK----DGVD------------------------------------
------------------------------------------------------------
---------------------DLTQMFQRHSADQKRQEIYRWLA--AP-D-----P---F
--T--NHVTNRK-KRQ-AQTGTWLLRS-KQYENWLQSEK---------------------
--------
>PMD37321.1
------------------------------------------------------------
---MDPLSIT---GTLIAVL-QITASVI---SILYDYRSGVAS-ASREVIQITEALNSLK
EVLESILHLIETT-KA-------------------------------------GELSTVE
LLGK----D-GGTLQSCQA--ELERLRVKLEP-----E----------------------
-------------K--GWRKLRNSLIWPLKEG-E----MRRALEGL----ERWKSTMQLA
LSADQA---SLSLSIK----GDVE------------------------------------
------------------------------------------------------------
---------------------DLTQMFQRHGNDLKREAIYKWLA--AP-D-----P---Y
--T--NHVTNRK-KRQ-TQTGVWLLRS-KQYGHWSQSEA---------------------
--------
>CCD47337.1
------------------------------------------------------------
---MDPLSLS---ASLIAVL-QITGSLI---SFCYDYRQGVKH-ASKEIVQISDELNSLR
DILDSLLKIAERA-E-S---------------------------------NGFSQLSTFE
LLLK----D-DGPLFVCKT--ELEKLRGKLEKGGVGGS----------------------
-------------E--GWRAVRERLVWPLKEG-E----VRKTLVVL----DRLK------
------------------------------------------------------------
------------------------------------------------------------
--------------------------------NQTTRDIYRWLA--AP-D-----P---F
--P--THSATLK-KHQ-PNTGTWFITS-KQYVDWYLGNDA--------------------
--------
>XP_024553297.1
------------------------------------------------------------
---MDPLSLS---ASLIAVL-QITGSLI---SFCYDYRQGVKH-ASKEIVQISDELNSLR
DILDSLLKIAERA-E-S---------------------------------NGFSQLSTFE
LLLK----D-DGPLFVCKT--ELEKLRGKLEKGGVGGS----------------------
-------------E--GWRAVRERLVWPLKEG-E----VRKTLVVL----DRLKSTLALG
LSADQT---NLVLNLT--------------------------------------------
------------------------------------------------------------
------------------------NRIENQFADQTTRDIYRWLA--AP-D-----P---F
--P--THSATLK-KHQ-PNTGTWFITS-KQYVDWYLGND---------------------
--------
>OCL07885.1
------------------------------------------------------------
---MDPLSIT---ASLIAVL-QISGAVV---STCYEYRAKVKG-ASQDAARIVDEVNSIR
DVLEKIFKLAENA-EA-----------------------------------NSLPLSNFE
TLNK----P-DGPLLQCEA--ELILLQAKLKP-----A----------------------
-------------H--GWKGIRNALVWPLKEG-D----VDRCLDRI----SRLKQTLQLA
LTVDQT---TASSGVD----LEA-------------------------------------
------------------------------------------------------------
------------------------RANSLHGKVNQRQQICSWLA--AP-N-----P---S
--S--NQNDAQS-RRA-PNTGKWCIES-PQFIKWKTTPG---------------------
--------
>PQE33681.1
------------------------------------------------------------
---MDPLSIS---ASLIAVI-QITGAVI---SICYDYRQGVKH-ATKEIVQISDELNGLK
DVLDSLLKLVEKS-AAS---------------------------------NGISQLSTFE
MLLR----E-DGPLPTCRA--ELEKLKKILEP-----E----------------------
-------------R--GLRGLKKTLVWPLKEG-D----VKKTLGTL----ERLKSTLQLG
LSADQT---LAGHLPN----TTS-------------------------------------
------------------------------------------------------------
----------------------QIIAEANLCIDQTRQEISKWLG--AP-D-----P---Y
--I--NHVANFK-KHK-PTTGKWFLTS-RNFENWYRSPG---------------------
--------
>XP_007296334.1
------------------------------------------------------------
---MDPISIT---GTLIAVL-QLTATVI---SVSYDYRQGVSS-ASREVLQISSSLNSLK
DVLEALLSLIENS-PKPSKSGDG-D----------------------GDGDGSSRLATVE
MLCQ----E-GGTLENCSK--ELERLRSKLQP-----K----------------------
-------------A--GWKRVRRSLVWPLREK-E----VGRVLGEL----ERAKSLMALA
LSADQA---TLSMAIE----DQVG------------------------------------
------------------------------------------------------------
---------------------GLTEMVQKQGEDQVRLDINQWLA--AP-D-----P---Y
--V--DHVANRK-KRQ-PQTGTWILRS-KQYEEWLSSPK---------------------
--------
>XP_007777162.1
------------------------------------------------------------
---MEPVSAT---ASVIAVI-GLSEKII---AGCRTYVSALKD-APNDLCNILIEVGSVK
CTLETLEMRQKLS-P------------------------------------------VLQ
RIDV----A-NSPLEGCRR--ELEALAQLLPVDADPSRK---------------------
------------RKRGKFIPSYAELAWPLKQG-K----ARKILEDL----GRHKATLVLI
LTTDAG---QDIESIK----DNVEK-----------------------------------
------------------------------------------------------------
--------------------------IMGTLTDQQRDLVLKWLV--KT-D-----P---S
--S--NHNRACQ-LHE-THTGQWLVRS-TEYDAWRGGTI---------------------
--------
>XP_024739058.1
------------------------------------------------------------
---MDPLSIS---VSIIAIL-EASHAVL---SICYDYRAGVKG-LYLGTN----PLETLG
SLTPTASVT-SEE-HNANK-------------------------------TTASRLPTLY
LLCKPNGDR-RALLDLCLE--ELKTIERKLTPPGWAG-----------------------
------------PAGSKRLAIVRALGWPFQEN-D----FTERLETI----GRYRDTLNFA
ITADET---AFVLKID----EVVQAIREE-------------------------------
------------------------------------------------------------
----------------------------TLGVHNEVGRAIKSINSIKI-D-----P---S
--S--NHVDALR-KRQ-ATTGSWFIGG-GKFAYWKTTPN---------------------
--------
>KIN06999.1
------------------------------------------------------------
---MDPLSVT---ASTIAIA-SRVLNIL---GDIGAY----GQ-RPKRFDSIRIEVLAVL
EILRTISKHQFEQ-PGGESW----------------------------------------
--EP----Y-THLFLSCSD--VLQRILSEVERI-V-------------------------
---------------GKRNSVLRGFALIVTSE-----RLDNLLGQL----DRIQSGITSN
DID----------FL----KNRVT------------------------------------
--------------------------------------------------DLE-----A-
---------LN----VE-QVHRYAELVEESRNDILRSRVLDWIST--Y-D-----V---S
--A--SQSRADG-YRL-PGTCKWLLQT-PEFSQWDTGTGR--------------------
--------
>KIV80417.1
------------------------------------------------------------
--MAEPLSII---ASLIAVA-QISGEVV---SLCYSYRKSLKN-ASKQIMKLADEVKSLR
DVLEQLINIVDQQ-AL-----------------------------------ETPQLVTIS
RLAV----K-DGPLAQAVR--ELEALQGRLKP-----A----------------------
-------------T--FGKAFVKLLKWPLEEQ-E----VTMILTQI----NRWKTTFMLA
VTVDHL---KAFFPIN----MDL-------------------------------------
------------------------------------------------------------
---------------------------PIFAIENARKVVFEWLD--SP-S-----P---F
--E--SLEVARS-KHC-PQTCTWVLSH-ETYKQWHASSS---------------------
--------
>KIW66126.1
------------------------------------------------------------
--MTDPFSIV---TGVAGLI-TLAGEVI---SQCYRYGCAVSS-APDEAKRLVSEVTGLS
GILVGVQVVVKQS-SLPEY-----------------------------------------
---Q----L-EHPLKNCLA--VMQTLSLKLQKYSPDSS----------------------
--------------NSSGKRKMNRLLWPLRRS-D----TEELITAI----ERHKNSLSLS
LSSLSV---EALMSQS----TTIEN-----------------------------------
---------------------------------------------I--------------
---------------SG-CLADLSMNVKSSHAAQQRRDILDWLSE--H-H-----Y---E
--A--QYHRGYQ-LHC-SDTCHWLLQD-PRFLDWSKARS---------------------
--------
>KIV80335.1
------------------------------------------------------------
---MDPFSLV---TGVAGLL-SLAGQVI---SHCYCYGCAVSD-APKEAKRLVSEVTSLS
GLLVGLQGLVQQD-DFPGQ-----------------------------------------
---D----V-KLILGECNI--LLSSLLSRLQSHSPENS----------------------
--------------KSTTERALRRLLWPLRKS-D----TEELTSSI----GRQKASLSLA
LDTYSA---GALLKQQ----SVLED-----------------------------------
---------------------------------------------V--------------
---------------SN-TLSDLSLDFKANQAIQQRQQILDWLSD--H-Q-----Y---E
--A--QYRRGLQ-IHC-SKTCGWLLKH-PEFIKWSSCRS---------------------
--------
>OAL26726.1
------------------------------------------------------------
--MTDPFSLI---TGVAGLL-SLAGTVI---SQCYCYGCAVAE-APDEARRLVSEVTSLN
GILLGVQGLATQM-DLPVY-----------------------------------------
---Q----L-ESSLKNCKV--VLDTVSTKLHKFSPNSS----------------------
--------------KSPGKRAISRLLWPLRKN-E----TEELVSAV----ERHKNSLSLS
LSSLSV---EALMSQS----ATLET-----------------------------------
---------------------------------------------V--------------
---------------SE-TLTEI----KYKNAEQERRDILHWLCE--H-N-----Y---E
--A--QFQRAHQ-LHC-KNTCNWLLHD-PAFLDWSNARS---------------------
--------
>OCT47211.1
------------------------------------------------------------
--MTDPFSIV---TGVAGII-TLAGEVI---SRCYRYGCAVSG-APDEAKRLVSEVTGLS
GILVGVQVLVKQS-SLPGY-----------------------------------------
---Q----L-EHPLRNCLA--VLQTLSSKLQKYSLDSS----------------------
--------------QSSGKRAVSRLLWPLRRS-D----TEELITAI----ERHKNSLSLS
LSSLSV---EALMSQS----TTIED-----------------------------------
---------------------------------------------I--------------
---------------SD-SLADLSMNVKSSHAAQQRRDILDWLSE--H-Q-----Y---E
--A--QYQRSYQ-LHC-SNTCRWLLAD-PAFLDWSKARS---------------------
--------
>OQV01834.1
------------------------------------------------------------
--MTDPFSIV---TGVAGLL-SLTGAVI---SQCYCYGCAVAE-APDEARRLVSEVTSLN
GILLGVQGLAAQM-NLPGY-----------------------------------------
---Q----L-ESPLKNCKL--VLESVSTKLRKFSPGLS----------------------
--------------KSPGKRAINRLLWPLRKN-E----TDELITAV----ERHKNSLSLS
LNSLSV---EALMSQS----ATLET-----------------------------------
---------------------------------------------V--------------
---------------SD-TLTEI----TYNNAEQERREILHWLCE--H-H-----Y---E
--A--QFQRAYQ-LYC-NGTCNWLLDD-PTFLDWSKARS---------------------
--------
>XP_007724051.1
------------------------------------------------------------
--MTDPFSAA---TGVAGLI-SLAGFVL---GRCYRYGCGVAD-APSEAKRLVSEVTGLS
GILVGVQGLIKQS-DQAGK-----------------------------------------
---A----L-ETVCADCKA--SLETLALRLQKHSPGAS----------------------
--------------KSTRKQTVNRLLWPLRRS-E----TEELINAL----ERHKASLSLA
LDSLSA---EALTNQR----TTLDT-----------------------------------
---------------------------------------------V--------------
---------------SD-AVAALSSDLRSSQAADERRNILDWLSD--Y-E-----H---E
--A--QYRRGFQ-LYC-SQTCNWLLNH-PEFHKWCQMRS---------------------
--------
>XP_007752076.1
------------------------------------------------------------
--MTDPFSIV---TGVAGLL-SLAGTVI---SQCYCYGCAVAE-APDEARRLVSEVTSLN
GILLGVQGLAAQM-DIPEY-----------------------------------------
---Q----L-ESALKDCKL--VLESVSTKLHMFSPASS----------------------
--------------KSPGKRAINRLLWPLRKN-E----TQEFITAV----ERHKNSISLS
LNSLSV---EALMNQS----ATLET-----------------------------------
---------------------------------------------V--------------
---------------SE-TLTEI----KYNNAEQERRDIFHWLCE--H-H-----Y---E
--A--QFERAYQ-LYC-SNTCNWLLND-PAFLDWSKARS---------------------
--------
>XP_007760032.1
------------------------------------------------------------
--MSDPFSIV---TGVAGLI-ALAGEVI---SKCYRYGCAVSG-APDEAKRLVTEVTGLS
GILVGVQVLVNQS-SLPEY-----------------------------------------
---Q----L-EHPLRNCLA--VLQTLSLKLQKYSLDSS----------------------
--------------HSSGKRAINRLLWPLRRS-D----TEELITAI----ERHKNSLSLS
LSSLSV---EALMSQS----TTIQD-----------------------------------
---------------------------------------------I--------------
---------------SD-GLADLSVTVVSSHAAQQRRDILDWLSE--H-Q-----Y---E
--A--QYHRSYQ-LHC-SDTCRWLLAE-PAFLDWSKARS---------------------
--------
>XP_008724793.1
------------------------------------------------------------
--MTDPFSIV---TGVAGII-TLAGEVI---SRCYRYGCAVSG-APDEAKRLVSEVTGLS
GILVGVQVLVKQS-SLPEY-----------------------------------------
---Q----L-EHPLRDCLA--VLQTLSSKLQKYSLDSS----------------------
--------------QSSGKRAISRLLWPLRRS-D----TEELITTI----ERHKNSLSLS
LSSLSV---EALMSQS----TTIED-----------------------------------
---------------------------------------------I--------------
---------------SD-SLADLSMNVKSSHAAQQRRDILDWLSE--H-Q-----Y---E
--A--QYQRSYQ-LHC-SNTCRWLLAD-PAFLDWSKARS---------------------
--------
>XP_013254921.1
------------------------------------------------------------
--MTDPLSIA---TGVAGLI-QLAGLVI---GQCYRYGCGVSS-APDEARRLVSEVTNIS
GVLVGVQGVLKHA-DPSAY-----------------------------------------
---Q----F-DSLLRDLRS--LLQTLSSKLQKESPESG----------------------
--------------KSAGRRTLKRLLWPLRKG-E----TEDIVSAL----ERHKNSLALS
LSSVSV---DLLIDQT----TALEN-----------------------------------
---------------------------------------------L--------------
---------------AD-SFSDLSVDIKSNQALQERRQILDWLSE--H-Q-----Y---D
--A--QYRRGCQ-LHC-SDTCAWLLYE-HEFQAWMTKRS---------------------
--------
>XP_013284547.1
------------------------------------------------------------
--MADPFSIG---TGVAGLI-GLAASII---SQCYCYGCAVAN-APDEARRLVSEVTSLN
GILLGVRGVAAQV-DLPEY-----------------------------------------
---Q----L-ESALKNCQV--VLEKVSTKLQKFSLDSS----------------------
--------------KSSGKRAINRLLWPLRKN-E----TEDLITAV----ERHKNSLSLS
LNSLSV---EALMSQS----ANIEA-----------------------------------
---------------------------------------------V--------------
---------------SE-TLAEI----KSSKEDQERRDVLHWLCE--H-Q-----Y---E
--A--QFQRAYQ-LHC-KNTCKWLLHD-PAFLDWSKSRS---------------------
--------
>XP_013314155.1
------------------------------------------------------------
--MTDPLSIA---TGVAGLL-SLAGNVI---NQCYHYGCGVAD-APEEAKKLAFEVTSLS
GLLVGIQNLAKHH-EFPTR-----------------------------------------
---N----I-QPVLQECRA--SLQSLSTKLQKHAPQPT----------------------
--------------KSSKEQVLRRLLWPLRKT-D----SEHLIVAL----ERNKRSLSLA
LDTFSA---EALMHQS----TTLEY-----------------------------------
---------------------------------------------V--------------
---------------SD-TLSDLSIEVRTNHANDQRQRILDWLSE--Y-P-----Y---E
--A--QYRRGYQ-LHC-FKTCRWLLEH-PEFIKWSQRRS---------------------
--------
>XP_016226456.1
------------------------------------------------------------
--MTDPLSIA---SGIAGLV-SLAGFAI---GQCYRYGCGVSN-APEESKRLVSEVTGLS
GVLVGVQGIVKSN-PSLGP-----------------------------------------
---D----L-EHVLDDCRS--ILQRLTIQLQKHDPLKS----------------------
--------------KSSTSRIVNRMLWPLRKG-E----TEDLIVAL----QRQKSSLSLT
LDTLST---NLLLDQT----SVLDD-----------------------------------
---------------------------------------------L--------------
---------------AD-SIADLSTQVKSHHDIQQRTAVLDWLSE--Y-Q-----H---E
--A--QFQRACQ-LHC-DNTCSWLLHH-PGFVAWLQTRS---------------------
--------
>XP_016244244.1
------------------------------------------------------------
--MTDPFSIV---TGVAGLL-SLTGAVI---SQCYCYGCAVAE-APDEARRLVSEVTSLN
GILLGVQGLAAQM-NLPGY-----------------------------------------
---Q----L-ESPLKNCKL--VLESVSTKLRKFSPGLS----------------------
--------------KSPGKRAINRLLWPLRKN-E----TDELITAV----ERHKNSLSLS
LNSLSV---EALMSQS----ATLET-----------------------------------
---------------------------------------------V--------------
---------------SD-TLTEI----TYNNAEQERREILHWLCE--H-H-----Y---E
--A--QFQRAYQ-LYC-NGTCNWLLDD-PTFLDWSKARS---------------------
--------
>XP_016620368.1
------------------------------------------------------------
--MTDPFSIV---TGVAGLL-SLAGAVI---SQCYCYGCAVAE-APDEARRLVSEVTSLN
GILLGVQGLAAQM-EMPEY-----------------------------------------
---Q----L-ESALKNCKL--VLESVSTKLHRFSPGSS----------------------
--------------KSPGKRAINRLLWPLRKN-E----TQELITAI----ERHKNSLSLS
LNSLSV---EALMSQS----ATLET-----------------------------------
---------------------------------------------V--------------
---------------SE-TLTEI----KYSNAEQERRDIFHWLCE--H-H-----Y---E
--A--QFQRAYQ-LYC-SNTCNWLLND-PTFLDWSKARS---------------------
--------
>XP_016633797.1
------------------------------------------------------------
--MTDPFSLI---TGVAGLL-SLAGTVI---SQCYCYGCAVAE-APDEARRLVSEVTSLN
GILLGVQGLATQM-DLPVY-----------------------------------------
---Q----L-ESSLKNCKV--VLDTVSTKLHKFSPNSS----------------------
--------------KSPGKRAISRLLWPLRKN-E----TEELVSAV----ERHKNSLSLS
LSSLSVANREALMSQS----ATLET-----------------------------------
---------------------------------------------V--------------
---------------SE-TLTEI----KYKNAEQERRDILHWLCE--H-N-----Y---E
--A--QFQRAHQ-LHC-KNTCNWLLHD-PAFLDWSNARS---------------------
--------
>XP_018689859.1
------------------------------------------------------------
--MTDPFSLV---TGVAGLL-SLAGTVI---SQCYCYGCAVAE-APDEARRLVSEVTSLN
GILLGVQGLAAQT-DLPEY-----------------------------------------
---Q----L-ASALRNCKL--VLENVSTKLHKFSPISS----------------------
--------------KSPGKRAISRLLWPLRKN-E----TEELITAV----ERHKTSLSLS
LSSLSA---EALMSQS----ATLET-----------------------------------
---------------------------------------------V--------------
---------------SE-TLTEI----KHNNAEHERRDVLHWLCE--H-H-----H---E
--A--QFQRAYQ-LYC-KDTCNWLLND-PAVLDWSKARS---------------------
--------
>XP_022500051.1
------------------------------------------------------------
--MADPFSIG---TGVAGLI-GLAASII---SQCYCYGCAVAN-APDEARRLVSEVTSLN
GILLGVRGVAAQM-DLPEY-----------------------------------------
---Q----L-ESTLKNCQV--VLEKVSTKLQKFSLDSS----------------------
--------------KSPGKRAVNRLLWPLRKN-E----TEDLITAV----ERHKNSLSLS
LNSLSV---EALMSQS----ANIEA-----------------------------------
---------------------------------------------V--------------
---------------SE-TLAEI----KSSKEDQERRDVLHWLCE--H-Q-----Y---E
--A--QFQRAYQ-LHC-KNTCNWLLHD-PAFLDWSKSRS---------------------
--------
>XP_022512099.1
------------------------------------------------------------
--MADPFSIG---TGVAGLI-GLAASII---SQCYCYGCAVAN-APDEARRLVSEVTSLN
GILLGVRGVAAQV-DLPEY-----------------------------------------
---Q----L-ESALKNCQV--VLEKVSTKLQKFSLDSS----------------------
--------------KSSGKRAINRLLWPLRKN-E----TEDLIAAV----ERHKNSLSLS
LNSLSV---EALMSQS----ANIEA-----------------------------------
---------------------------------------------V--------------
---------------SE-TLAEL----KSSKEDQERRDVLHWLCE--H-Q-----Y---E
--A--QFQRAYQ-LHC-KNTCKWLLND-PAFLDWSKSRS---------------------
--------
>KIY69978.1
------------------------------------------------------------
---MDPLSIA---SGVAGLI-SLASSVG---STLWEIQRDFRG-AKKSCARLAAEVDAIS
DTLGMLQTHISRV-DARAST-----------------------------------L----
--------L-HQPVQRCTK--ELEKIQTELTSGQ--------------------------
-----------------KMTFRRKLSWAMSDERR----ISEFIDGL----EHYKTIFTLA
LQVDNT---GRLEDMK----TEIAKLRSIHESG---------------------------
------------------------------------------------------------
--------------------EQ---RSADKEDEDNLVALLKWLKP--L-D-----M---V
--A--AMNKVAQ-RRQ-PGTCQWVYES-AEFRSWRESSG---------------------
--------
>KJX97359.1
------------------------------------------------------------
--MAEAVA---LTLDIAKLI-----------KSLIEYGQEVRG-AKDDIAGLCRELQSLR
GALEDLGAQRPGN-VA--------------------------------------------
-----DNGM-RDCLANART--LVDDLRHRMQPR-N-------------------------
---------------SRVQRGIQSLKWPFTKE-A----MGETLDRL----ARINVSIIMI
MMGGQQ---NLVPDIL----AMKEELRAI-------------------------------
------------------------------------------------------------
-----------------------AGTINDGFDSVSRKKIIDYVAP--A-S-----P---H
--V--LHGETCS-IWEGTDSGMWFVRN--HLQPWIQFRTPEE------------------
--------
>PKS03989.1
------------------------------------------------------------
--MADPAA---LALQVGVLI-----------KNLIEYGHEMKG-AQDQITSLWRELASLR
GILEDIKAQRPNE-LI--------------------------------------------
-----DNGI-SDCLANARS--VTDHLLHRIQPS-S-------------------------
---------------SRLQRAKQIWLWPLRQK-E----LEQILARL----GRINMSIIMI
LMGGQQ---SISLDMQ----ALKDELRGV-------------------------------
------------------------------------------------------------
-----------------------ADMISTEFHSQNQKRIISALAP--V-S-----P---E
--L--AHDDACS-VWAGTDSGTWFVD---MLQPWLHCHCPEK------------------
--------
>PPJ51362.1
------------------------------------------------------------
--MADPAA---LALQVGVLI-----------KNLIEYGHEVKG-AQEQITSLCRELSALR
GVLEDVKAQRSDK-VA--------------------------------------------
-----DNGI-SDCLANARL--MIDDLLHRMQPS-G-------------------------
---------------SRLQRGKQSWLWPFKQK-E----IEQILARL----GRINTFIIMI
MMGAQQ---SVTLDMQ----VLRDELRSL-------------------------------
------------------------------------------------------------
-----------------------ASMVSSELYSQNQKRIMDFLAP--V-S-----P---D
--L--AHDEACS-VWEGTHSGTWFVD---ILQPWLDTSGSKR------------------
--------
>SMQ49390.1
------------------------------------------------------------
--MAEAVA---LTLDIAKLI-----------KSLIEYGQEVRG-AKDEIAGLCRELQSLR
GVLEDLGAQRPGN-VA--------------------------------------------
-----DNGM-RDCLANART--LVDDLHLRMQPR-N-------------------------
---------------SRVQRGLQSLKWPFTKE-A----IGETLDRL----ARINVSIIMI
TMGGQQ---NLVPDIL----AMKEELRAI-------------------------------
------------------------------------------------------------
-----------------------AGTINDGFDSASRRKIMDYVAP--A-S-----P---H
--V--LHGETCS-IWEGTDSGMWFVRN--HLQPWIQFRTPEE------------------
--------
>SMR49211.1
------------------------------------------------------------
--MAEAVA---LTLDIAKLI-----------KSLIEYGQEVRG-AKDDIAGLCRELQSLR
GVLEDLGAQRPGN-VA--------------------------------------------
-----DNGM-RDCLANART--LVDDLQHRMQPR-N-------------------------
---------------SRVQRGLQSLKWPFTKE-A----IGETLDRL----ARINVSIIMI
MMGGQQ---NLVPDIL----AMKEELRAI-------------------------------
------------------------------------------------------------
-----------------------AGTITDGFDSASRKKIMDFVAP--A-S-----P---H
--V--LHGETCS-IWEGTDSGMWFVRN--HLQPWIQFRTPEE------------------
--------
>SMR50387.1
------------------------------------------------------------
--MAEAVA---LTLDIAKLI-----------KSLIEYGQEVRG-AKDDIAGLCRELQSLR
GVLEDLGAQRPGN-VA--------------------------------------------
-----DNGM-RDCLANART--LVDDLQHRMQSR-N-------------------------
---------------SRVQRGLQSLKWPFTKE-A----IGETLDRL----ARINVSIIMI
MMGGQQ---NLVPDIL----AMKEELRAI-------------------------------
------------------------------------------------------------
-----------------------AGTINDGFDSTSRKKIMDYVAP--A-S-----P---H
--V--LHGETCS-IWEGTDSGMWFVRN--HLQPWIQFRTPEE------------------
--------
>SMY23076.1
------------------------------------------------------------
--MAEAVA---LTLDIAKLI-----------KSLIEYGQEVRG-AKDDIAGLCRELQSLR
GVLEDLGAQRPGN-VA--------------------------------------------
-----DNGM-RDCLANART--LVDDLQHRMQSR-N-------------------------
---------------SRVQRGLQSLKWPFTKE-A----IGETLDRL----ARINVSIIMI
MMGGQQ---NLVPDIL----AMKEELRAI-------------------------------
------------------------------------------------------------
-----------------------AGTINDGFDSTSRKKIMDYVAP--A-S-----P---H
--V--LHGETCS-IWEGTDSGMWFVRN--HLQPWIQFRTPEE------------------
--------
>XP_003854102.1
------------------------------------------------------------
--MAEAVA---LTLDIAKLI-----------KSLIEYGQEVRG-AKDDIAGLCRELQSLR
GVLEDLGAQRPGN-VA--------------------------------------------
-----DNGM-RDCLANART--LVDDLQHRMQSR-N-------------------------
---------------SRVQRGLQSLKWPFTKE-A----IGETLDRL----ARINVSIIMI
MMGGQQ---NLVPDIL----AMKEELRAI-------------------------------
------------------------------------------------------------
-----------------------AGTINDGFDSTSRKKIMDYVAP--A-S-----P---H
--V--LHGETCS-IWEGTDSGMWFVRN--HLQPWIQFRTPEE------------------
--------
>XP_023454915.1
------------------------------------------------------------
--MADPAA---LSLQVGVLI-----------TNLIEYGHEVKG-AQDQITSLCRELSALR
GVLEDIKAQRSKK-HA--------------------------------------------
-----DNGI-SDCLATARL--IIDDLLHRMQPA-G-------------------------
---------------SRFQRGKQSWLWPFKQK-E----IEQVLARL----GRINTSIIMI
MMGAQQ---SVALDMQ----VLKDELRSV-------------------------------
------------------------------------------------------------
-----------------------SGMISAELYSQKQKEIISFLAP--V-S-----P---K
--V--PHDEACS-IWEGTHSGTWFVD---ILQPWLDTPYPQK------------------
--------
>KPA39579.1
------------------------------------------------------------
----------------------------------------MRN-APGTLIQIIDEVRDLR
NIIETIEPILRSG-NYSDDDCMGRNE------------------------------PSKQ
MSHS----V-EPVILNCLS--ELQTLESQIRPERIE---GLL------------------
--------------ESKGKAFLQALTWQLKGN-D----AKQSIANL----QRCKASLNLA
ISSHNS---LVIRNIE----RLSLSIEYKAKQS---------------------------
------------------GRRID-------------------------------------
---------------------ALARDFEISHLHEQRRAISNWLSP--L-K-----P---S
--Q--NHRQLKS-SHQ-VGTTEWFRES-EKFRGWLEGR----------------------
--------
>EXA54714.1
------------------------------------------------------------
---MDPLSIT---TAVLACL-QTSFSIL---SCCYSLRAEMRT-IPHTMIEIMEEVRSLR
NLMEILEPVLHGK-EALDDKDSPQQA------------------------------ASQG
LSNT----I-MPVIEKCLS--ELRALQERIHPERVK---AIL------------------
--------------ESKRKALLQTVTWRLKGS-E----AHDAIFNL----QKCKASLNLV
ISSHNS---VAICNIE----RLSLSIDTSVKES---------------------------
------------------SQQLD-------------------------------------
---------------------ELTKGFDLYKLAEQEEAVINWLSP--T-T-----A---G
--Q--NHLQVKS-THH-PGTSEWFHQS-KEFQEWFSGNN---------------------
--------
>EWY80746.1
------------------------------------------------------------
---MDPLSIT---TAVLACL-QTSFSIL---SCCYSLRAEMRT-IPHTMIEIMEEVRSLR
NLMEILEPVLHEK-EALDDKNSPQQA------------------------------SSRG
LSNT----I-MPVIEKCLS--ELRALQERIHPERVK---AIL------------------
--------------ESKRKALLQTLTWRLKGS-E----AQDAIFNL----QQCKASLNLV
ISSHNS---VAIGNIE----RLSLSIDTSVKES---------------------------
------------------SQQLD-------------------------------------
---------------------ELTKGFDSYKLAEQEEAVINWLSP--A-A-----A---G
--Q--NHLQVKS-THH-PGTSEWFHQS-KEFQEWFSGSN---------------------
--------
>EXK83840.1
------------------------------------------------------------
---MDPLSIT---TAVLACL-QTSFSIL---SCCYSLRAEMRT-IPHTMIEIMEEVRSLR
NLMEILEPVLHGK-EALDDKDSPQQA------------------------------ASQG
LSNT----I-MPVIEKCLS--ELRALQERIHPERVK---AIL------------------
--------------ESKRKALLQTVTWRLKGS-E----AHDAIFNL----QKCRASLNLV
ISSHNS---VAICNIE----RLSLSIDTSVKES---------------------------
------------------SQQLD-------------------------------------
---------------------ELTKGFDLYKLAEQEEAVINWLSP--T-T-----A---G
--Q--NHLQVKS-THH-PGTSEWFHQS-KEFQEWFSGNN---------------------
--------
>EXL45952.1
------------------------------------------------------------
---MDPLSIT---TAVLACL-QTSFSIL---SCCYSLRAEMRT-IPHTMVEIIEEVRSLR
NLMEILEPVLHGK-EALGDKDSPQQA------------------------------ASQG
LSNT----I-MPVIEKCLS--ELRALQERIHPERVK---AIL------------------
--------------ESKRKALLQTLTWRLKGS-E----AQDAIFNL----QQCKASLNLV
ISSHNS---VAIGNIE----RLSLSIDTSVKES---------------------------
------------------SQQLD-------------------------------------
---------------------ELTKGFDSYKLAEQEEAVINWLSP--A-A-----A---G
--Q--NHLQVKS-THH-PGTSEWFHQS-KEFQEWFSGSN---------------------
--------
>PCD44662.1
------------------------------------------------------------
------------------------------------------------MIEIMEEVRSLR
NLMEILEPVLHGK-EALDDKDSPQQA------------------------------SSRG
LSNT----I-MPVIEKCLS--ELRALQERIHPERVK---AIL------------------
--------------ESKRKALLQTLTWRLKGS-E----AQDAIFNL----QQCKASLNLV
ISSHNS---VAIGNIE----RLSLSIDTSVKES---------------------------
------------------SQQLD-------------------------------------
---------------------ELTKGFDSYKLAEQEEAVINWLSP--A-A-----A---G
--Q--NHLQVKS-THH-PGTSEWFHQS-KEFQEWFSGSN---------------------
--------
>OBS18944.1
------------------------------------------------------------
----------------------------------------MQN-APGTLIQIIEEVRDLR
NLIETIEPTLRIK-NDSGDKGIGHHQ------------------------------TSEQ
VSNN----I-SPVIVNCLA--ELQTLESRIRPERID---ALL------------------
--------------ESKGKALLQALTWRLKGN-D----AKQSIANL----QRCKASLNLA
INSHNS---LVVRNIE----QLSLSIEHNVKQS---------------------------
------------------GRRID-------------------------------------
---------------------ALSRDFETSRFDEKQREIFNWLSP--L-K-----P---G
--Q--NHRQLKS-AHQ-SGTAEWFQES-KQFHEWFCGRN---------------------
--------
>ORY03156.1
------------------------------------------------------------
---MDPLSIT---ANIITVL-QVANSII---AVCYEVRAALRK-APWSLTRMIDEIKDLR
NVLENLERISEGL-DVS-------------------------------AGRDKKRSRIFD
ILCE----PDVGPLARCYQ--ELTRLEKKISSTVGSMKS---------------------
------------ES--RRRAFMAVMGWQLKEA-D----ANECLARI----DRCKSTMLLA
ITADEA---ALLLSIK----DMTTSLNENIEAISG-------------------------
------------------------------------------------------------
------------------DVSKLLIQLQSKDLDAESRAITEWLA--PT-D-----S---W
--A--NHEAAVT-SHC-SGTGRWLVDS-QLFRDWCQNGQ---------------------
--------
>XP_016641959.1
------------------------------------------------------------
---MDPLSIT---AGILASL-QAASAIL---CFCYDVRAAMRK-IPWTLIQVIEEVRDLR
NVIEAVQSALDKE-DSSGEKTNSL------------------------------------
-EEI----V-EPAIAMCLA--ELRALEVRIRPEHVS---ALL------------------
--------------ESTSKLLLRSTIWRLKAN-D----A---------------------
------------------------------------------------------------
------------------------------------------------------------
--------------------------------NAQQKAVVDWLSP--L-K-----P---R
--Q--AHFSAWE-KSQ-AGTSEWFLNN-RDFSEWLGGKD---------------------
--------
>XP_022480308.1
------------------------------------------------------------
---MDPLSIS---MGVLASL-QVASSIL---AFCYDVRSGMQK-IPWKLIQIIEEVRDVR
NLVEAVQSVFDHG-DSADSPGPEYGN------------------------------ASLE
LSEK----I-KPALATCLS--ELQALEAHIKPEHVA---ELL------------------
--------------ESKRKALFNSISWKLKLN-D----TKKSIANL----QRCKEGLQLA
ITSHNA---VTLRNVE----RLTISLDYKMNDS---------------------------
------------------REQLE-------------------------------------
---------------------RIDSNLSTAILDEQQKAIVDWLSP--L-R-----P---G
--Q--AHKRALK-SHQ-NGTSEWLLAG-QEFQAWMKGEQ---------------------
--------
>KPM36024.1
------------------------------------------------------------
--MAEVVGIV---SGVAGLV-AFAAEIT---KLSYSLISDVKN-ASQNQKLYLQEVSALT
DVLFRADSAASEA-ESLGLS--------------------------------------SL
RPTS----LSGTLITDCNE--QLSRICDDLAV----------------------------
--------------------GIKRSKWLFQEK-E----LKKRIDSL----RGFHTVFLDY
LSTHTL---SV-------------------------------------------------
------------------------------------------------------------
-------------------ATETYRKVNEHGQRDQRDKLLKWLKP--A-E----------
-----ESSKPTP-IPT-PGTGQWFLDC-EQYQNWRHGEQ---------------------
--------
>KUI58314.1
------------------------------------------------------------
-MVLDPAL-L---SLMGTLA-GKCASII---KAVSDYVRDVRH-APDIISRIHGQVNIWE
LQLGSLRLPAERD-ELN-GNAM-A---------------------------------VL-
QSND----V-LGEAQECLT--RLEQLLEKAPRPRE-------------------------
--------------------------------------------QL----GIQRGQIQLA
LETSNT---VTLTETA----IDT-------------------------------------
------------------------------------------------------------
--------------------RAIHEEIKQLCSVQEQQEILSWIEP--N-FPKNSDP---E
--T--LQNEKSS-LQE-KNTCDWMVKS-AWWHDWLEGGPSSPDGCW--------------
--------
>KUI73766.1
------------------------------------------------------------
-MVLDPVL-L---SLMEALA-GKCASII---KAVSDYVRDVRH-APDIISRIHGQVNIWE
LQLGSLRLLAERD-ELN-GNAM-A---------------------------------VL-
QSND----V-LGEAQECLT--RLEQLLEKAPRPRE-------------------------
------------QLGVPLQDFWKRARWPATSQ-D---RANELLQRL----EIQRGQIQLA
LETSNT---VTLTETA----IDT-------------------------------------
------------------------------------------------------------
--------------------RAIHEEIKQLCSVQEQQEILSWIEP--S-FPKNSDP---E
--T--LQNEKSS-LQE-KNTCDWMVKS-AWWQDWLEGGPSSPNGCW--------------
--------
>KUL83371.1
------------------------------------------------------------
---MDPLSIT---ASIAGVL-SLAGSVI---STGYAIVSKLKN-RGDCFNALVNEIATFS
GILVGIQAQAVTA-DTRGSS------------------------------------LHQT
DGPT----I-QDALQSCNK--ILKEAEKLFNSL-K-------------------------
---------------K-----ANTIKFLMKKD-VMKEQIDQIISRV----EHYKSFFVLY
LQLQSG---AQSDEI----GKGVLD-----------------------------------
---------------------------------------------IKEQLRTL-----Q-
---------SG----QS-KLERYVDAKNRRDLANKRTQIFRWLGP--T-T-----D----
--G--EHDEICR-RRN-PESAQWILER-EELQAWLSLDKS--------------------
--------
>KXX77180.1
------------------------------------------------------------
----------------------------------------MAK-TPRDLVRFAEELKLLR
SVLETLESILVEG-KNAESVAA----------------------------------EKMR
ALTP----L-HEPLALYLG--DFKALEAKLEMPS----WQTH------------------
--------------SRRRRSAASAVGWPLKED-E----AKKELEKM----KSFREHLSDA
MQVDTL---QAVLENQ----RLLMELI---------------------------------
------------------------------------------------------------
------------------------RSWSIKATSDNRREVYRWLAA--P-DP----S----
--S--NYHAALK-KRN-AATGTWFVWS-QPYINWVQTPN---------------------
--------
>OAL04356.1
------------------------------------------------------------
--MAEPLSVA---SGVAGII-TLSSAVV---AAGYKYFSLVRS-APEDLRNLIREISLLH
TLVSQFVAHSMDT-EHISHGALD-------------------------------------
-ALV----D-QEVFQDCFA--TLKAVQTHLDNSQPV-----H------------------
--------------GDRSRNALRVLAWPLKKE-D----IAKGRERI----GRLCALLTTA
STLDNT---LSLERLE----KLQLKSL---------------------------------
------------------------------------------------------------
---------------------EHAKAVLKISHSIEERKMLDWLSM--L-D-----P---R
--P--KHVATKN-LQQ-PGTSDWLLQR-KSVTDWIDQGG---------------------
--------
>OAX83311.1
------------------------------------------------------------
---------------------------M---EAIGFYSSALKNAVELELPRVKKEIEALQ
AVLENLERLAQKG-DRSES-------------------------------GTKSALPTLN
AICV----Q--HNLAPFVR--DLEDLISRLNFDPQD------------------------
--------------DSKRKKLVQQLRWPLRKK-E----TEQLILNI----RRHTDSLVQA
LQTDQA---SITLDLK----NMILRQQNLD------------------------------
------------------------------------------------------------
---------------------------TVLHNEDLHRNIDQWLSA--V-D-----P---S
--S--NYYQAKR-KRH-PNTALWLTQS-DHFSKWKACTP---------------------
--------
>OJD11271.1
------------------------------------------------------------
---MEAVSFA---AAILALT-KVVTGTV---RAIDFYSSALKNALELELPRVKQEIEDLQ
AVLKNLELLAQKG-DCSET-------------------------------GTASALPTLK
AIRV----G--EKLALYEK--ELRNLSSRLNLGSRD------------------------
--------------DSKTKKLVQQLRWPLQKK-E----TEQLILAI----RGYTQSLVQA
LQTDQV---FIALDMN----NNMMGQQRSD------------------------------
------------------------------------------------------------
---------------------------TVRRNDTLHQNIARWLSA--I-D-----P---L
--S--NHRQAKS-KWH-PNTALWFTQS-KHFEWWMAGAP---------------------
--------
>EGE78109.2
------------------------------------------------------------
---MEFVGFA---AALITLL-KATTTAI---SAVRSY-----NASEVEASRIDQEIGDLQ
AVLERLALLEQEA-DKDEA-------------------------------ATGSVLPMLK
APWY----N--GVFDLCQK--ELESLNSRLSL--QD------------------------
--------------ASKTRRVVQQLRWPLKKK-E----ADQIILNI----RKHTESLLQA
VQVDQT---SMLLKMN----NTMQSANKS-------------------------------
------------------------------------------------------------
---------------------------K---LENLQRRINRRLAA--V-D-----P---S
--L--NYRRARR-KRH-PNTASWFIES-DYFDEWKSRAP---------------------
--------
>EQL29939.1
------------------------------------------------------------
---MEFVGFA---AALITLL-KATTTAI---SAVRSY-----NASEVEASRIDQEIGDLQ
AVLERLALLEQEA-DKDEA-------------------------------ATGSVLPMLK
APWY----N--GVFDLCQK--ELESLNSRLSL--QD------------------------
--------------ASKTRRVVQQLRWPLKKK-E----ADQIILNI----RKHTESLLQA
VQVDQT---SMLLKMN----NTMQSANKS-------------------------------
------------------------------------------------------------
---------------------------K---LENLQRRINRRLAA--V-D-----P---S
--L--NYRRARR-KRH-PNTASWFIES-DYFDEWKSRAP---------------------
--------
>EQL29940.1
------------------------------------------------------------
---MEFVGFA---AALITLL-KATTTAI---SAVRSY-----NASEVEASRIDQEIGDLQ
AVLERLALLEQEA-DKDEA-------------------------------ATGSVLPMLK
APWY----N--GVFDLCQK--ELESLNSRLSL--QD------------------------
--------------ASKTRRVVQQLRWPLKKK-E----ADQIILNI----RKHTESLLQA
VQVDQT---SMLLKMN----NTMQSANKS-------------------------------
------------------------------------------------------------
---------------------------K---LENLQRRINRRLAA--V-D-----P---S
--L--NYRRARR-KRH-PNTASWFIES-DYFDEWKSRAP---------------------
--------
>KMW66658.1
------------------------------------------------------------
---MEFVGFA---AALITLL-KATTTAI---SAVRSY-----NASEVEASRIDQEIGDLQ
AVLERLALLEQEA-DKDEA-------------------------------ATGSVLPMLK
APWY----N--GVFDLCQK--ELESLNSRLSL--QD------------------------
--------------ASKTRRVVQQLRWPLKKK-E----ADQIILNI----RKHTESLLQA
VQVDQT---SMLLKMN----NTMQSANKS-------------------------------
------------------------------------------------------------
---------------------------K---LENLQRRINRRLAA--V-D-----P---S
--L--NYRRARR-KRH-PNTASWFIES-DYFDEWKSRAP---------------------
--------
>OAT13655.1
------------------------------------------------------------
---MEFVGFA---AALITLL-KATTTAI---SAVRSY-----NASEVEASRIDQEIGDLQ
AVLERLALLEQEA-DKDEA-------------------------------ATGSVLPMLK
APWY----N--GVFDLCQK--ELESLNSRLSL--QD------------------------
--------------ASKTRRVVQQLRWPLKKK-E----ADQIILNI----RKHTESLLQA
VQVDQT---SMLLKMN----NTMQSANKS-------------------------------
------------------------------------------------------------
---------------------------K---LENLQRRINRRLAA--V-D-----P---S
--L--NYRRARR-KRH-PNTASWFIES-DYFDEWKSRAP---------------------
--------
>OAT13657.1
------------------------------------------------------------
---MEFVGFA---AALITLL-KATTTAI---SAVRSY-----NASEVEASRIDQEIGDLQ
AVLERLALLEQEA-DKDEA-------------------------------ATGSVLPMLK
APWY----N--GVFDLCQK--ELESLNSRLSL--QD------------------------
--------------ASKTRRVVQQLRWPLKKK-E----ADQIILNI----RKHTESLLQA
VQVDQT---SMLLKMN----NTMQSANKS-------------------------------
------------------------------------------------------------
---------------------------K---LENLQRRINRRLAA--V-D-----P---S
--L--NYRRARR-KRH-PNTASWFIES-DYFDEWKSRAP---------------------
--------
>KKZ68227.1
------------------------------------------------------------
---MEVVGFA---AAIVTLT-KVTTMAI---SAISFYSSALKNGSEFEIPKVIREIEGLQ
AVLKSLELLAQKA-ECKEY-------------------------------GTENALPTLK
AMCV----PHKGTLTLCLK--ELENLNSRLSLGSQD------------------------
--------------RSKRRKLVQQLRWPLKKK-E----TEQLILNI----RRYTECLVQA
MQADQA---SITLDMK----NRMQGQNF--------------------------------
------------------------------------------------------------
--------------------------GLALQSESLHRKIDQWLSA--A-N-----P---L
--S--NYLNAKR-KRH-PNTALWFIKS-DQFVEWKSHTP---------------------
--------
>KLJ08471.1
------------------------------------------------------------
---MEAVGFA---AALITLL-KATTTAI---SAVRSY-----SASELEVSRIEQEILDLQ
AILKRLELLEQEA-DKNEA-------------------------------ATGSALPMLK
APWY----N--GVFDLCQK--ELEGLSARLSL--QD------------------------
--------------GSRTRRVVQQLRWPLKKK-E----TEQVILNI----RKHTESLLQA
VQVDQT---SMLLKMN----NTVQSENKF-------------------------------
------------------------------------------------------------
---------------------------K---LDKLQRRINRRLAA--V-D-----P---S
--L--NYRRAKH-KRH-PNTASWFIES-DYFNEWKSRAP---------------------
--------
>PGG99833.1
------------------------------------------------------------
---MEPVGFA---AAIITLT-KTTTTAI---RVLRSY-----NDSEEEVSTIERELESLQ
AVLQRLAWLEQEA-NNDEA-------------------------------ATGIALPTLM
DPWY----I--GVFKRCQK--EVEGLSSRLSL--QD------------------------
--------------SSRTRRAIKQLRWPFKKK-E----TEEIVQSI----RNLTESILQT
VQLDQT---SMILKMN----NAMRSENKV-------------------------------
------------------------------------------------------------
---------------------------ALSAQKTIKRSIYQSFAA--V-D-----P---S
--L--NYRRAKH-KRH-PKTASWFIES-DYFNEWKSRTP---------------------
--------
>PGH36418.1
------------------------------------------------------------
-MVMEFVSFA---AAILALT-KVTTTAL---KAISFYSSTL-NASELEIPKIKLEIESLQ
IVLQCLASLAQKA-DGGEE-------------------------------GAESALPTLK
AMCA----PHEGLLALCLK--ALENLNSRLDFDSQD------------------------
--------------DSKAKKIVQKLRWPLKKK-E----TGQLILDI----RGYTERLVQA
VQGDQA---STILDIK----AMMQSQQSFE------------------------------
-------------------------------------SLSRNVLEMKDM-----------
--------------------IQSQQNFELASRKETLQNIDQWLSA--A-D-----P---L
--S--NFVKAKR-KRH-HRTSLWFIQS-DHFVEWRSHTP---------------------
--------
>OBW65701.1
------------------------------------------------------------
---MAELGIA---SGVAGLL-SLVLDVI---QVTGKYIQAVST-SNRSVLDVLDTLTSLQ
AIFIRFKKHVDNT-YLSNVISTG-------------------------------------
PPII----S-SSTMIACED--RLKRLKTLLESYLND-----E------------------
--------------G--RLKKRHALAWPLRTD-Q----TKDLLVSL----ERHRDNFHAA
LSADTL---DLSLATH----A---------------------------------------
------------------------------------------------------------
-------------------------KLSELESDEHLRRVVDWLCP--Q-G-----I---T
--V--SP---QL-ESD-VDTTHGFCKK-PNLLNWMASPG---------------------
--------
>KEQ85312.1
------------------------------------------------------------
---MAELGIA---SGVAGLL-SLVLDVI---QVTGKYIQAVST-SNRSVLDVLDTLTSLQ
AIFIRFKKHVDNT-YLSSVISTG-------------------------------------
PPII----S-SSTMIACED--RLKRLKTLLESYLND-----E------------------
--------------G--RLKKRHALAWPLRTD-Q----TKDLLVSL----ERHRDNFHAA
LSADAL---DLSLATH----A---------------------------------------
------------------------------------------------------------
-------------------------KLSELESDEHLRSVVDWLCP--Q-G-----I---T
--V--SP---QL-ESE-VDTTHGFCKK-PSLLNWMASPG---------------------
--------
>OBW65711.1
------------------------------------------------------------
---MDPASVIGVIGVVLQIT-----------KTIYAYGDAVLE-YKNEVARLRSELFGMH
AALTQIEQDLSLV-GNDG-RHTL------------------------------------A
SPNLKSLQL-RQMLDETHT--ILEQLANTLQED-I-------------------------
---------------SRSRRLARRIIWPLKRP-Q----IQDLATHL----ERLKSFFILA
TIRDTL---EATRDIQ----LSIQALRQSI------------------------------
------------------------------------------------------------
--------------------QDIQQSKE---EQTLYMDAIRWLNP--G-D-----P---Q
--S--IHTAASS-ARL-DGTNSWFITG--PFDNWVSGTS---------------------
--------
>KEQ85321.1
------------------------------------------------------------
---MDPASVIGVIGVVLQIT-----------KTIYAYGDAVLE-YKNEVARLRSELFGMH
AALTQIEQDLSLV-GKDG-RHTL------------------------------------A
SPNLESPQF-RQMLDETHT--ILEQLANTLQEY-I-------------------------
---------------SRSRRLARRIIWPLKRP-Q----IQDLATHL----ERLKSFFILA
TIRDTL---ETTRDIQ----LSIQALRQSI------------------------------
------------------------------------------------------------
--------------------QDIQQSKE---EQTLYMDAIRWLNP--G-D-----P---Q
--S--IHTAASS-ARL-DGTNSWFITG--PFDSWVPGTS---------------------
--------
>KGQ10037.1
------------------------------------------------------------
---MDPASVIRVIDVVTEVT-----------QAIYVYGDGIKE-CRTEVAQLRCELFGMQ
AALTQMEQDLKFI-QENRSTYIV------------------------------------A
SSNLQSPQC-QDMLHETRL--VLGKLADTLRTG-P-------------------------
---------------SRTRKLTTKLTWPLKRP-Q----VQALATHL----ERLKTFFILT
VTRDSL---QSTQDMQ----SSVDAIFQSV------------------------------
------------------------------------------------------------
--------------------QELQQTQE---EEAVYLDAMKWLAP--S-D-----P---S
--I--AHATASS-CRL-AGTNSWFLDK--TFKDWASGTA---------------------
--------
>OAA40111.1
------------------------------------------------------------
---MDLASVIRVIDVVTEVT-----------QAIYVYGNGIKE-CRREVAQLRCELFGMQ
AALTQMEQDLKFM-QENRSTYIV------------------------------------A
SSNLQSPQC-QDMLNETRL--VLGKLAETLRTG-P-------------------------
---------------SRTRQLTTKLTWPLKRS-Q----VQALATHL----ERLKTFFILA
VTRDSL---QSTQDMQ----CSVDAIFQSV------------------------------
------------------------------------------------------------
--------------------QELQQTQE---KEAVYLDAMKWLAP--S-D-----P---S
--I--AHATASS-CRL-AGTNSWFLNK--TFRDWASGTA---------------------
--------
>OAA75184.1
------------------------------------------------------------
---MDPASVIGVIGVVAQIT-----------QAIFVYGDAVSG-CKAEVAQLRCELFGMH
AALTQMEQDLELI-TKDSSTHIV------------------------------------A
SPNLYSPEC-QEMLNETRL--VLEKLADTLKVG-A-------------------------
---------------SRSENITKKLVWPLKRP-H----VQVLATHL----ERLKTFFILA
VTRDGL---QATQDIQ----CSVNALSKSV------------------------------
------------------------------------------------------------
--------------------QEIQKTQE---EDSVYLEAMKWFAP--C-N-----P---N
--I--THATASS-CRL-VGTNAWFLDE--TFQDWASSTE---------------------
--------
>OAR02133.1
------------------------------------------------------------
---MDPASVIGVIGVVAQIT-----------QAIYVYGDAVSG-CKAEVAQLRCELFGMQ
AALTQMEQDLKLI-ANDSSPYTV------------------------------------T
SPSLYSPEC-QEMLNETRM--VLEKLADTLKVG-T-------------------------
---------------SRSENLTKKLTWPLKRP-H----VQALATHL----ERLKTFFILA
VTRDGL---QATQDIQ----SSVNALSKSV------------------------------
------------------------------------------------------------
--------------------REIQQMQE---EESVYLEAIQWFAP--C-D-----P---N
--I--THATASS-CRL-VGTNAWFLDD--KFQNWASSTD---------------------
--------
>PMB68475.1
------------------------------------------------------------
---MDPASVIRVIDIVTEVT-----------QAIYVYGDGVKE-CRTEVAQLRCELFGMQ
AALTQMEQDLKFM-QENRSTYIV------------------------------------A
SSNLQSPQC-QDMLHETRL--VLGKLADTLRTG-P-------------------------
---------------SRTRQLTTKLTWPLKRP-Q----VQALATHL----ERLKTFFILT
VTRDSL---QSTQDMQ----SSVDAIFQSV------------------------------
------------------------------------------------------------
--------------------QELQQTQE---EEAVYLDAMKWLAP--S-D-----P---S
--I--AHATASS-CRL-AGTNSWFLDK--TFKDWASGTA---------------------
--------
>PQK15140.1
------------------------------------------------------------
---MDPASVIRVIDVVTEVT-----------QAIYVYGDGIKE-CRTEVAQLRCELFGMQ
AALTQMEQDLKFM-QENRSTYIV------------------------------------A
SSNLQSPQC-QDMLHETRL--VLGKLADTLRTG-P-------------------------
---------------SRTRQLTTKLTWPLKRP-Q----VQALATHL----ERLKTFFILT
VTRDSL---QSTQDMQ----SSVDAIFQSV------------------------------
------------------------------------------------------------
--------------------QELQQTQE---EEAVYLDAMKWLAP--S-D-----P---S
--I--AHATASS-CRL-AGTNSWFLDK--TFKDWASGTA---------------------
--------
>XP_008595727.1
------------------------------------------------------------
---MDPASVIRVIDVVTEVT-----------QAIYVYGDGIKE-CRTEVAQLRCELFGMQ
AALTQMEQDLKFM-QENRSTYIV------------------------------------A
SSNLQSPQC-QDMLHETRL--VLGKLADTLRTG-P-------------------------
---------------SRTRQLTTKLTWPLKRP-Q----VQALATHL----ERLKTFFILT
VTRDSL---QSTQDMQ----SSVDAIFQSV------------------------------
------------------------------------------------------------
--------------------QELQQTQE---EEAVYLDAMKWLAP--S-D-----P---S
--I--AHATASS-CRL-AGTNSWFLDK--TFKDWASGTA---------------------
--------
>OCK73342.1
------------------------------------------------------------
---MDPLSVT---ASLVSII-QAAIVTT---KALVAYAKDTKN-ASRDKKLLTEEASLLS
KLLERLQQRALE--N-QDESWLGQ---------------------------------HAD
------------VVWQLDA--AFRDLAKALKIDLK--MGNIP------------------
----------EES---RFQALVSSARWHFSK--S---EVYSLLQRI----ERLRQYASSL
MSDAQL---SILSRV---------------------------------------------
------------------------------------------------------------
-----------------------DQQQKEALDRKRLDEILNWLSP--L-D-----M---N
--C--THQSISD-RVQ-PGSGKWFLNS-EPYVNWSSSEGEIDP-----------------
--------
>SLM39207.1
------------------------------------------------------------
---MDPLSVV---ASVLGLT-DIALRTT---SALIDFVQDTKN-ASTERRLLAEEAYSLS
GLLERLRDRAQNT-S-LDEKWLQN---------------------------------RTD
------------ILRQFQR--TYDDLAKSLKVDVS--TGQII------------------
----------PES---RFRAIRIATKWSFTK--S---EIYTLLERI----NRLQQYINTL
LLEDQH---MLLEQM---------------------------------------------
------------------------------------------------------------
-----------------------NKKQEEGSNKKQKVALLAWLCP--L-Q-----M---N
--Q--VHQAISD-RTE--------------------------------------------
--------
>XP_007781532.1
------------------------------------------------------------
---MEPLSTV---SSILSLL-DISLRTT---SALAKYAQATRH-AASERGLLAKEALLLS
SLLERLKDRTESA-N-PNQKWLDD---------------------------------RAD
------------ILNQFQS--AYADLGKALKLSAS--SPKLV------------------
----------QES---RFKAAITTAKWSFSK--A---EVFALLERL----TRLQQYANTL
LLEHQD---TVLGRI---------------------------------------------
------------------------------------------------------------
-----------------------DKRQQQVVDEKYKQSILSWLSP--L-Q-----M---N
--R--TLRTISE-RAA-EGSGKWFLTS-EAYERWGAGTE---------------------
--------
>OCK88490.1
------------------------------------------------------------
---MDPLSVA---VSIVGLT-TFCADV-------GNYLGGVKH-APGSAERLGNQVSSLR
HVLEQLDAFLRGE-SVKDK--KFA------------------------------------
KTSA----L-VQSTEVCKS--QLLQVLGKLEKV---------------------------
-----------------NKNILHRVIFPLDEK-E----INRSIEVL----RGCAQTFQFS
LTIDGC---ALMSETA----ENVAASLRIQLET---------------------------
------------------SKKIVEMTCRMVTMTDLAREANRACESLSDILLTI-----ST
FSTTAIQVDELSM---------GVRRLEVASQSEKERTVLKWLAL--P-SL----S---T
--E--KHYDVKA-QRT-PRTGDWLFTG-PAFQKWVTVQDER-------------------
--------
>OCL08336.1
------------------------------------------------------------
---MAPISTI---GLASGIV-ELI-NAT---TKVISYLHGVKD-APKERGNLTLEAANLL
TLLSRLRFMVEEA-ESLDDVWYTN---------------------------------LRS
LVEK----P-NSAFNILKD--SLDDLAQRLDPS---------------------------
-------------------LNLMGLRWQFIK--Y---EAADVLQNI----QRLQNLVEVA
LSGDSG---NLSDAIA----E---------------------------------------
------------------------------------------------------------
----HTKMVQEIQETLS-QVEQARQERRENEPDSDLIATKEFLSP--L-D-----F---L
--Q--KQRAISK-LRQ-AGSCQWFLEA-EEFQAWVNSSRGR-------------------
--------
>RDI84998.1
------------------------------------------------------------
---MEPYNAA---SSASSVF-TLTGKVI-------KSLGDIKH-ADKEREKIHDHLCLLE
PVIKRLQFRLDEA-ATPQSDSS--------------------------------------
---K----P-LNPWDRNLD--SLQKLKDKLMKAMQYLMKETE------------------
----------PEK---GVEKVKDRVTHPWKK--E---KFEVLMKEI----NGYCNTIDLI
LSQDGV---DLLHHSN----FVLTGIDNGIQEV---------------------------
------------------KSTTNAARLDSEDTNA--------------RVKNI-----ET
MSTVAAPVLLEIQDRLV-RVELQGAKTQQSEKAAEEERIMAWLSP--L-HL---DY---I
--L--KQQRLAE-ECH-LPSCQWFLDS-EEFVRWSQGHRPWQ------------------
--------
>OIW24612.1
------------------------------------------------------------
--MADPLSTA---VAIGGLI-SLADLVLARGFKCLKYLRQVKN-AEKEVSKLLDETSSVS
GLFSWVLKEIEEA-QVKSTD---------------G------------------------
VELE----I-RQYVNRCHE--TLEKFQAWLMRFSKESSIH--------------------
---------VAEDEGGAAPPKKSKWMWPFSTK-E----VTDMTAEL----QRHKADVVIA
LSTDNW---INAKASL----GL--------------------------------------
------------------QRE---------------------------------------
-------IVDSLTDIRT-LVTRNLSVVEAQGSAKETKMLLDWLTT--Y-D-----P---T
--E--SHQNAQE-DHQ-EGTGEWILEQ-PEYKEWIASSSA--------------------
--------
>OIW31940.1
------------------------------------------------------------
--MADPLSIAGLAISVVQVS-----------SAIYEYVSSVKN-AKDDIRRLSQEMFALK
GTLDHMIAFQESS-RD--------------------------------------------
--ATDASQM-EAVIMMTSE--TLMSIKKRIARR-S-------------------------
---------------TGIGKSVQMLTWPFHKG-D----IDKYVATL----ERAKTWFMMT
LMQDST---DQTSAVY----AEVQRLSDMV------------------------------
------------------------------------------------------------
--------------------HEDIISRQLDRMTLEAEDTIRGLSP--V-N-----P---A
--D--DHLRVRR-DLV-PGTGRWFMDK--AFEAWAEVPSDNR------------------
--------
>XP_022468640.1
----------------------------KLEKPGSYDHYPSTPNLNSNYLYGSLPETYCG
DPMAEALTVIEVALCITEVV-----------ERLCKYVSAVKN-AKDDIRKLTQELLALK
GAMDHFHIQNEQS-LD--------------------------------------------
--NPLQEQA-RSMLKMTQE--TLDAIRKRLGTPKT-------------------------
---------------SSLGRAIQGLAWPFRQD-D----IETYFATV----ERAKTWFIMV
LMRDSL---DTTTCVF----TEMQKLAALV------------------------------
------------------------------------------------------------
--------------------HEDIVARRTDRMLEETADLLKWLSP--V-D-----S---E
--D--KLVSSRH-DRA-PGTGKWIFDV--YFLDWKRGSPTEC------------------
--------
>EQB44577.1
------------------------------------------------------------
--MAEALTVIEVAAFITEVV-----------DRLCTYVSAVRS-AKDDIRKLTQELFALK
GAMYQVNLQTRSD-SF--------------------------------------------
--EPWQTQV-QSVLALTNE--TLDAMQKKLGTPST-------------------------
---------------SKVGQAIQSLTWPFKSD-D----VEHYLATI----ERSKTWFIMI
LMRDSV---DTTATVL----TEMQRLTSMV------------------------------
------------------------------------------------------------
--------------------RQDILDKKTHQELEETADLLKWLSP--V-N-----S---K
--D--KLRDSAA-DRV-PGSGQWIHAG--RFSAWEEGGPTNW------------------
--------
>EXF86487.1
------------------------------------------------------------
--MAEALTVIEVALCITEVV-----------ERLCKYVSAVKS-AKDDIRKLTQELLALK
GAMDHFHVQNEHS-MD--------------------------------------------
--NPLREQA-RAMLKMTQE--TLDAIRKKLGTPKT-------------------------
---------------SSLARAAQSLAWPFRQG-D----IETYFATV----ERAKTWFIMV
LMRDSL---DTTASVL----SEMQKLTALV------------------------------
------------------------------------------------------------
--------------------HEDIVARKTDRMLEETADLLKWLSP--V-D-----S---E
--D--KLVSSRH-DRA-PGTGKWIVDK--TFLEWQGRTPTDR------------------
--------
>KDN62751.1
------------------------------------------------------------
--MAEALTIIEVALCITEVV-----------ERLCDYVSTVKS-AKDDIRKLTQELLALK
GAIDYFHIQNKKN-VD--------------------------------------------
--SSLHEQV-HSMLTMTKE--TLDAVQRKLGIPKA-------------------------
---------------SSVGHAMQSLTWPFRAD-D----VEKYLRTL----ERAKTWFIMV
LMRDSL---DATSSVL----VEMQTLTALI------------------------------
------------------------------------------------------------
--------------------HEDIITRKTDRMLQETASLLKWLSP--V-D-----S---E
--D--KLASSRQ-DRA-PGTGNWIYDR--SYLAWQKGGPTQQ------------------
--------
>KXH33600.1
------------------------------------------------------------
--MAEALTVIEVALCITEVV-----------ERLCKYISAVKS-AKDDIRKLTQELLALK
GAMDHFHVQNERS-MD--------------------------------------------
--NPLQEQA-RAMLKMTQE--TLDAIRKKLGTPKT-------------------------
---------------SSLGRAAQSLAWPFRQG-D----IETYFATI----ERAKTWFIMV
LMRDSL---DTTASVL----SEMQKLTALV------------------------------
------------------------------------------------------------
--------------------HEDIVARKTDRMLEETADLLKWLSP--V-D-----S---E
--D--KLVNSRQ-DRA-PGTGRWIVDK--TFLEWQRSTSTDR------------------
--------
>KXH59789.1
------------------------------------------------------------
--MAEALTIIEVALCITEVV-----------ERMCKYVSAVRS-AKDDIRKLTQELLALK
GAMDHFHVQNERS-PD--------------------------------------------
--DPLHEQA-RAMLKMTQE--TLDAIRKKLGTPKT-------------------------
---------------SSLGRAVQGLAWPFRQG-D----IETYFATI----ERAKTWFIMK
LTAL-------------------------V------------------------------
------------------------------------------------------------
--------------------HEDIVARKTDRMLEETADLLKWLSP--V-D-----S---E
--N--KLFSSRQ-DRA-PGTVRWILDI--SFLEWQRTSETKR------------------
--------
>KZL63713.1
------------------------------------------------------------
--MAEVLSIVEVALCIAEVV-----------ERLCAFVSTVRG-AKDDMRKLTQELLALK
GALDYFGIQHKKT-LD--------------------------------------------
--SSLHEQV-HSMLSMTQE--TLDAIQLKLGTPKA-------------------------
---------------SSVGRAVQSLTWPFRVG-D----VDKYLGAV----ERAKTWFIMV
LMRDSL---DVTLSVF----VEMQKLTALV------------------------------
------------------------------------------------------------
--------------------HEEIIARRTDRMLDETAGLLKWLSP--V-N-----S---E
--D--KLVSSRQ-DRA-PGTGNWIRDA--SYLAWQRGGPTQRPIYWITGRCSTSRLTTAS
GFGQDSAV
>KZL84164.1
--------------------------------------------------MSKSWGCWCC
QPMAEALSIIEVALCITEVV-----------ERLCTFVSTVRG-AKDDLRKLTQELLALK
GAMDYFDIQHKKN-VD--------------------------------------------
--SSLYEQV-HSMLNMTQE--TLDAIQLKLGTPKA-------------------------
---------------SSVGRAVQSLTWPFRAG-D----VDKYLRTV----ERAKTWFIMI
LMRDSL---DVTLSVF----VEMQKLTALI------------------------------
------------------------------------------------------------
--------------------HEEIIARKTDRMLDETADLLKWLSP--V-N-----S---E
--D--KLVSSRQ-DRA-PGTGNWIRDG--SYLAWQKGGPTQW------------------
--------
>XP_008096102.1
------------------------------------------------------------
--MAEVLTILEVALCITEVV-----------ERLCVYVSTAKS-AKDDIRKLTQELLALK
GAMDYFDAQNKKD-VD--------------------------------------------
--SSLQEQA-HSMLTMAKE--TIDAVQQKLGTPKA-------------------------
---------------SSVGRAVQSLAWPFRAG-G----LDKYLVTL----ERAKTWFIMV
LMRDSL---DATSSVL----VEMQKLTALI------------------------------
------------------------------------------------------------
--------------------HEEIITRNTDRMLQETADLLKWLSP--V-D-----S---E
--D--KLASSRE-DRA-PGTGNWIRDR--SYLAWQKDGPTQQ------------------
--------
>KPM43638.1
------------------------------------------------------------
-MAEAVFGAIEIAVVITEVV-----------KLLYTYTNEIKD-ARDDVRKLTQELFALK
GALEHFDLHRKAD-ID--------------------------------------------
--KPMQLQV-NSMLEMTQE--TLNSIQSRLGKPRT-------------------------
---------------TTFGKAAESLSWPFRNR-E----IQKHLDTI----ERAKAWFVMV
ILRDSS---ETTLAVY----DQVKALVQIL------------------------------
------------------------------------------------------------
--------------------HQDMIEKQTTKMMQETNDLLTWLAP--V-D-----I---E
--E--MLSKATQ-NKV-AGTGQWVLDK--AFLEWLELPEVKQ------------------
--------
>OMP86961.1
------------------------------------------------------------
------MDVA---ASIIAVI-QISGAVL---NLCYEYR-RLRK-APQEAKKLIHQLKSLD
TLLEGVVSLLEDD-ETPDE-----------------------------------KRFRAI
DYLQ----K-SGELESFKA--SLAELERKLQLP---------------------------
-------------------RKLDMLLFPLRAR-D----VESALQEM----DRFKETLGIA
MGVHQI---RRLNVID----ENVRSIQA--------------------------------
------------------------------------------------------------
-------------------------SQRDTQQDKCMSEITKWLNS--P-D-----P---G
--V--NHDKKRN-EHM-DNTGEWFIAG-RSIQQWKQLAS---------------------
--------
>OQD60364.1
------------------------------------------------------------
---MDPLSIT---GSVIALL-HVSR-------KVIDLISTIAS-ASAEIRCLTVEISTTR
ALLSSISDIAGV----DETW-----------------------------------NNSLR
ELMT----T-DGPMQMLDT--LLSKLEHRLGREVG-------------------------
-------------IKGELGQLRKRLIWPWRA-DD----TREMVRIA----REARGLLAGA
LAVDHL---TISKEIR----QETKRIHE--------------------------------
------------------------------------------------------------
----------------------DSQKTLFRQDVSEQRMVFEWLST--V-D-----A---A
--E--CHHTARA-KHQ-RGTGDWLLDS-EDFDLWLTGMRE--------------------
--------
>KXG53391.1
----------------------------------------------MSSAQRTAQPLSEA
ALTMDPLSIT---TGVFALL-HASR-------KVIDLISTIAN-ASAEIRCLVVEITTTR
ALLSSIVDIAGV----DETW-----------------------------------NKSLR
ELMT----N-DGPMRMLDS--LLSKLEHRLGQEVR-------------------------
-------------TKGEPGQLRKKLTWPWRA-DD----TREMIKVA----REARGLLAGA
LAVDHL---AISKEIR----QDTKQIHE--------------------------------
------------------------------------------------------------
----------------------VSQKALLRQDVSDQRMALEWLST--V-D-----A---A
--E--CHHSARA-KHE-QGTGEWLLES-EDFGLWLTGTRE--------------------
--------
>OQO16740.1
------------------------------------------------------------
---MDPLSLC---ANIITVL-QAANDLI---HICYDYRAVLKD-RPWSLTRVYDEVLELR
ALLEQLEHLASDL-----------------------------------------------
------------------------------------------------------------
-------------------SASESLGWRLKDS-E----AKTCLTRL----EKCKTTLTLA
LTADQM---ALLVDLR----DTAQKADVKVSSVAT-------------------------
------------------------------------------------------------
------------------K----IDRLQDDVEGSQRRKILKWLS--RS-D-----Q---M
--E--EHKQIVA-SHA-AGTSSWFVES-DRFLNIMREPQPG-------------------
--------
>OQO18012.1
------------------------------------------------------------
--MADPVSITGLVLQVGVLL-----------KQLVEYGTAVKG-AQGEIGRLRTELYAVK
GVLRDLETAQEDA-GK--------------------------------------------
--RPLKREL-SETFTTAAT--VLGELARKLD-----------------------------
---------------GTKQSRIKSLVWPFDKP-E----CNEILGKL----ERVKTWLMLY
SMGEQQ---AGIGLLK----DNLQDLTITV------------------------------
------------------------------------------------------------
--------------------QEDIADRGARLQLDEQQAISRILAS--P-P-----S---E
--A--VHTKACS-AWQGVSPGAWFLDG--HLRSWLSDAHPPSNMLLLSGLSGS-------
--------
>OQO04313.1
------------------------------------------------------------
--MADPVSVTGLVLQVGVLL-----------KQLVEYYHVAKG-AHSEIQSIRTDLYALK
GVLDDIGIAQDDA-GK--------------------------------------------
--RPLKRDL-AETLTTAAA--ILSELAQKLD-----------------------------
---------------NKSHRKLKSLVWPFEKP-E----CNEMLGRL----ERLKSWLVLY
SMGEHQ---AGLGSIQ----VSLQDLTNIV------------------------------
------------------------------------------------------------
--------------------QHDISERKSRLQLEQQQALLHLLAS--P-S-----S---D
--A--VHVKACS-AWQGNTPGAWFLDG--HLQSWLSEEHPAN------------------
--------
>OQO06201.1
------------------------------------------------------------
--MADPVSVTGLALQVGSLL-----------KQLVDYWKAVKG-AHKEIQSFQSELFALK
GVLRDIETAQDTA-GQ--------------------------------------------
--RPSRRDL-TETLIAAST--ILGELAKKLD-----------------------------
---------------MRKHRVTKALTWPFEKS-E----CTELLVRL----ERIKTWLMLY
SMGEQQ---TGISLVQ----DALQELTDTV------------------------------
------------------------------------------------------------
--------------------KDDIAERKSKLQSDEQRALVDLLDS--P-S-----S---D
--A--VHAKACA-TWQGTTPGAWFLDG--YLQ----------------------------
--------
>OQO23637.1
------------------------------------------------------------
--MADPVSVTGLALQVSSLL-----------KQLVEYWKAVKG-AHKEIQSFQSELFALK
GVLRDIETAQDTA-GQ--------------------------------------------
--RPSRRDL-TETLIAAST--ILGELAKKLD-----------------------------
---------------VRKHRVTKALTWPFEKS-E----CTELLVRL----ERIKTWLMLY
SMGEQQ---TGISLVQ----DALQELTDTV------------------------------
------------------------------------------------------------
--------------------KDDIAERKSKLQLDEQRALVDLLDS--P-S-----S---D
--A--VHAKACA-TWQGTTPGAWFLDG--YLQ----------------------------
--------
>OTA61458.1
------------------------------------------------------------
--MADPLSMS---ASIAGLI-SIADLVF---KAVYKKTMEKIE-K---------------
------------------------------------------------------------
----------------------------RVKKA-NGMSNR--------------------
---------------SKVANIIQQLKWPFTTT-E----TKELLTEL----SRHKKTLNVA
LAADSM---RKLQLCL----TK--------------------------------------
------------------IDG---------------------------------------
-------ISEEVSRAHD-VVRK-IEINTQIEVDRGKQRVLDYFMI--N-N-----P---Q
--G--DLRKSIN-DRH-PMTGLWLTES-SAFND---------------------------
--------
>OXN17847.1
------------------------------------------------------------
---MDPFSIS---VGVASLT-GLVARAL---SAAKGYISGAKN-ANDSVHTLIIELETLQ
SSLSNVEGFLKGN-DAK-------------------------------------------
------------------------------------------------------------
------------------GLAFQMDGWSLVSR-T----SDDVVKVLEAQVEGLKALQAIQ
AQAEQL---QQAIE----------------------------------------------
------------------------------------------------------------
---------------------NRKGLSEKDHDAVQRKAILDWIST--P-A-----Q---K
--L--KHQTVRS-ARV-SNTGGWLLER-QEYLQWRDNGSDH-------------------
--------
>PCG97349.1
------------------------------------------------------------
---MDPLSVT---ASVIAVI-QIASVIS---THCGLQ-----------------------
IVLRTLEELTERG-THVIQ-----------------------NGEDGDAEETSYLLPTLH
KLCQ----L-EYVFEECLR--KLEQLERDITPSSQ-------------------------
------------VNLTKKESFFRALHWPLKEA-Y----MKNIMDDI----NHYIALFSLA
LTLDET---DNILEIR----EKTFETHSM---V---------------------------
------------------------------------------------------------
--------------------KLLQSQKEEETRREQGERIVKWLAA--P-D-----S---S
--V--DYTHALR-LKT-KNTGTWLIQD-DKYKNWKRNSG---------------------
--------
>CRG88616.1
------------------------------------------------------------
---MDPLSIT---ASLIAVI-QITTVVS---SHCMQYVRSAKN-TKSLILSLVQELGGLQ
IVLTTLRDLTDRD-YCEPG-----------------------DS-DAESIDKTYLLPTLR
KLVE----L-EHVFKECLE--KLEVLKRDIAPSTE-------------------------
------------RHLSKKETFFRALNWPIKEA-Y----TKNIMRDI----SEYISLFSLA
LTLDET---TNVLEIR----EKTFETNSM---V---------------------------
------------------------------------------------------------
--------------------KSLHAQRDEELKRQHCSEIVQWLSA--P-D-----A---S
--V--DYMHALK-RKT-PNTGTWLIEE-ERYKEWKLHPG---------------------
--------
>KFX44630.1
------------------------------------------------------------
---MDPLSVT---ASVIAVI-QIASVVS---THLLRT-----------------------
-----LEDLTQRG-THVLQ-----------------------NGEDEDAEEESYLLPTLH
KLCQ----L-EYVFEECLR--KLEQLERDIVPSSQ-------------------------
------------VSLTKKESFFRALHWPLKEA-Y----MRNIMDDI----NHYIALFSLA
LTLDET---DNMLEIR----EKTFETHSM---V---------------------------
------------------------------------------------------------
--------------------KLLQSQKEEESRREQGERIVKWLAA--P-D-----S---S
--V--DHTHALR-LKT-KNTGTWLIQD-KKYKDWKDNSG---------------------
--------
>RAO72488.1
------------------------------------------------------------
---MDPLSVT---ASVIAVI-QITSVIS---THCMNYVKSARN-TKSLILRLVQELGGLQ
IVLRTLEELTQRG-THVLQ-----------------------NGEDSDAEEKSYLLPTLH
KLCQ----L-EYVFEECLR--KLEQLERDIMPTSQ-------------------------
------------ANLTKKESFLRALHWPLKEA-Y----MRNIMDDI----NHYISLFSLA
LTLDET---DNILEIR----EKTFETHSM---V---------------------------
------------------------------------------------------------
--------------------KYLHSQKDEEIRREHGEKIVKWLSA--P-N-----A---S
--F--DHTHALR-MKT-ENTGSWLIDN-YRYQEWKRTAG---------------------
--------
>XP_002486518.1
------------------------------------------------------------
---MDPLSVT---ASVIAVI-QITSVVS---TQCMQYVKSAKN-TKSRILRLVQELGGLQ
IVLGTLEDLAKRS-SHALQ-----------------------DQ-GNDPDEESYLLPTIH
RLCQ----L-EHVFEECLR--KLKQLERDITPTSQ-------------------------
------------ANLTKKESFFRALQWPLKEA-Y----MRNIMDDI----NHYISLFSLA
LTLDTT---DNILAIH----EKTFETHYM---V---------------------------
------------------------------------------------------------
--------------------KYLQSQKEEETRREHGEKIIKWLSA--P-D-----T---S
--V--DHTHALQ-MKT-QNTGSWLTGD-HQYQEWKQIAG---------------------
--------
>XP_013328953.1
------------------------------------------------------------
---MDPLSVC---ASIIAVL-QITSSVS---STCMQYVRSAKN-AKIELLRLIQELGGLQ
IVLTTLKELTERE-RNLMEDEKGLL----------------------STGEDQYLLPTLG
RLCK----L-EYVFEECLR--KLKQLERDITPPSNDLS----------------------
------------MS--KKEGIIRALRWPLKEA-Y----MRSILDDI----NKYITLFSLA
LTLDET---NAMLDIR----DTTLETYSTV------------------------------
------------------------------------------------------------
--------------------QSLKAIQDDEKKRRDADDIVQWLC--AP-D-----A---S
--V--DYADALQ-RRV-KNTGSWLICG-KQYSQWKCFSR---------------------
--------
>PGH14952.1
------------------------------------------------------------
--MSDPLSTV---ASIIAII-DLAANIS---SACRKYADSVHD-APKLIKRIQETASSLQ
TLFEELRELGDLR-LAK-SKCL-------------------------------------E
KVLA----P-DGDVKACQT--VIIRLEKLVDNYLREVNPHVV------------------
----------GKRRQVCAKVARLKICWMKKA--K------VHMEEI----ERYRKTIDEA
LKMEIV---SET------------------------------------------------
------------------------------------------------------------
--------------------------------AVTSDIVVKWLIP--R-D-----Y---A
--E--YQRECSS-RGI-EGTCRWVLES-KEYRTWLRSDQ---------------------
--------
>PGH23688.1
--------MAS-------APTHLENI-------GIFGD---CLRLSRDSYPAFALFEPQL
SKMAEALGLA---GNAVGLV-SLVLQVS---QISYQDAAELKG-VDGLSS----------
----------------------TS------------------------------------
GTNG----L-VAALEQCSR--ELEQLKKKLEKKAAA-----S------------------
--------------T--IRGKLYVLTWPFSEA-E----VKEKVEML----HRYSGIFSAA
LTADTL---TVTVASY----Q---------------------------------------
------------------------------------------------------------
-------------------------EVLAMREDNDIKDLLAWYQP--K-S-----D---L
--Q--SAASHFE-QYC-PGTSSYFITH-DMYLS---------------------------
--------
>PGH32755.1
------------------------------------------------------------
------MS-D---AVIVNINDLKNNTVF---RLVFKYSRSAVN-SKEDVKNLANEIQALA
GVLQSLCLLANGL-EAEGHIFDPT--------------------------------IRVH
HLGM----L-SSTLSRVQQ--RVEKVHVKF-------EKG--------------------
---------------SKTQQRLQHLKWPFSAG-E----TKELWEDI----AKHKSTIALA
LSADSL---RMLQICL----AKQDEIDQTLSSI---------------------------
------------------ANTVK-------------------------------------
----------------------MIEIQTQIAMSDAKKAVLDFVMK--V-I-----P---Q
--S--SLETGVK-LRH-PLTGLWISGS-PRFTTWLETPGS--------------------
--------
>KKZ63087.1
------------------------------------------------------------
--MSDPLSIA---AGVARLI-SLADAVF---RLVFKYSRSAVN-SKEDVKNLADEIQALA
GVLQSLRLLANGL-EAEGHI---------------F------------------------
DPTI----R-VHHIGMLSS--TLSRVQQRVEKAHVKFEKG--------------------
---------------SKTQQRLQHLKWPFSAG-E----TKELWEDI----SRHKSTIALA
LSADSL---RMLQICL----AK--------------------------------------
------------------QDE---------------------------------------
-------IDQTLSSIAD-TVKM-IEIQTQIAMSDAKKAVLDFFMK--V-S-----P---Q
--S--SLETGVK-LRH-PLTGLWLSRS-PRFTTWLETPGS--------------------
--------
>PMD16833.1
------------------------------------------------------------
--MSDHLSVA---ASIAGLI-TIADIVY---LESDD------------------------
------------------YK---------------F------------------------
NPAT----Q-IHYVNACQK--SLLRIQEQLDAADPTSTS---------------------
----------------GATKLKKKLKWPFEKH-K----TEELLADI----EKHKATMTLA
MSADQM---SVLLDLL----RR--------------------------------------
------------------GEV---------------------------------------
-------IQKKADRIHS-SVLEMQGVQHRLVGDKTKQKMLQYLGK--L-D-----I---E
--N--WQRPNLA-LRQ-PGTGIWFTDG-EEFNAWTSTGN---------------------
--------
>PMD29438.1
------------------------------------------------------------
--MSDTLSVA---ASIAGLI-TIADIVV---RKGYHYLHDLKD-VEKDAKKLIDEVNVLS
GILHSLKNVAEYL-ESDDYE---------------F------------------------
DPAT----Q-IHYVNTCQK--SLQRIQEQLDGADPISTS---------------------
----------------NAKKLKRKLKWPFEKR-K----TEELLADI----EKHKAIMTLA
MSADQM---SVLLDLL----RR--------------------------------------
------------------GEI---------------------------------------
-------LQKKVDSIHS-SVLEMQSLQHRLIGDETREKMLQYLSK--L-D-----I---E
--D--WQRSNLA-LRQ-PGTGIWFTDG-EEFKAWVSTEN---------------------
--------
>PMD32285.1
------------------------------------------------------------
---MDPTSGA---ASLDTLF-QLADRVI---GLCKLYIRAAKD-APSDLRVILIEITSLK
VLLDNFQFLAKWD-AKHGN------------------------------------QSIFD
SLLQ----D-EGPIKGCMD--SISELEKLFPPPVKSLP----------------------
------------KSKQKIQELLATLSWPFKQE-K----AKKILQEI----SLFKSTISLT
LTVDHH---NDIKKIR----HATREM----------------------------------
------------------------------------------------------------
---------------------------QTILDADQRDKVYSWLRH--T-D-----P---S
--P--LHNRARS-QYE-VGTGDWILRS-QKWDNFISAKH---------------------
--------
>PMD14904.1
------------------------------------------------------------
---MDPINST---ASLDALF-QLAEGVI---GLCRFYIRAAKD-APSDLRVILMEITALK
VLLDNLQFLTEMD-SKHGN------------------------------------QSIFD
TLLQ----D-EGPIKGCAS--SISELEKLFPPLVKPLS----------------------
------------GSKQKLKELLTTLSWPFKQE-K----AKRILQEI----SLFKATISLA
LTIDHY---QDIKKIR----QETKEI----------------------------------
------------------------------------------------------------
---------------------------HAILDEDQRGKVYTWLRQ--T-D-----A---S
--P--IHNRACS-QYE-SRTGDWILCF-PEWENFINAKH---------------------
--------
>PMD33851.1
------------------------------------------------------------
--MVDPFSLA---TGLAGLI-SLAIGLT---KTTCEVIGSVKD-SGQTIATLQNELNALQ
AVVNQLCIFLETA-NGIGS---------------------------------------FT
ETAA----L-VETHLFCKT--RLESVIHKLQHFKDG------------------------
---------------GKFTRGFRALSWPLSEK-E----TKEIAQDL----HRCMQTISLS
LTVEGC---NLLSKTS----KDVFSVIQDQA----------KALED--------------
------------------TQKITGIVDELLSNTVVQ----------------------FK
DAANLLAKLNNTSDILN-GISQDLSTVLNFHRVDQNDVILEWLST--V-D-----V---S
--R--GFQAALQ-KRQ-DGTGKWLLNK-SEFKDWKVASGG--------------------
--------
>PNP85346.1
------------------------------------------------------------
--MAEAIGLA---ASIAGLV-QLTGSVF---KQLTKFCKEAKD-APSKAQDLATQTRDLA
GIFENLRLLASAL-EERDANP---------------------------------------
-AL-----K-PQHLESCQK--TLNEINSKLDKALSDFDG---------------------
--------------GKSARRFVRRLKWPFSLQ-E----TKDLVAEL----ANHRANLQLA
LAADSM---DALMKSL----AKQDEIHSMI------------------------------
------------------------------------------------------------
--------------------ERMISFETRVELNKRRKEVMNFFLR--V-K-----P---Q
--D--YLDVSRE-LRH-EATGSWLTSDDSTFERWKNGSNSKLW-----------------
--------
>CZR48872.1
------------------------------------------------------------
--MAEAIGLA---ASIAGLV-QLTGSVF---KQLTKFCREAKD-APSKAQDLATQARDLA
GIFENLRLLASAL-EERDSNP---------------------------------------
-AL-----R-PQHLESCRK--TLNQINSKLDKALSDFDG---------------------
--------------GKSARRFVRKLKWPFSLQ-E----TKDLVAEL----SNHRANLHLA
LSADSM---EALMKSL----AKQDEVHSMI------------------------------
------------------------------------------------------------
--------------------ERRISFETRVELNKRRKEIMNFFLR--V-K-----P---Q
--D--YLDVSRG-LRH-EATGSWLTSDNSTFERWKNGSN---------------------
--------
>EGU87380.1
------------------------------------------------------------
--MAEAVGLA---ASIAGLV-QLTGSVF---KQVTKFCKEAKD-APSKAQELATQTRDLA
GIFENLRLLASAL-EDRDSNS---------------------------------------
-AL-----K-PQHLESCEK--TLKEINSKLHKALSDFDG---------------------
--------------GKSARRFVRRLKWPFSLQ-E----TKDLVADL----ANHRANLHLA
LSADSM---DALMKSL----AKQDEIHNMI------------------------------
------------------------------------------------------------
--------------------ERRISFETRVELNKRRKEVMNFFLR--V-N-----P---Q
--D--YLDVSRE-LRH-EATGSWLTSDDSTFEKWKNGSN---------------------
--------
>EMT71940.1
------------------------------------------------------------
--MAEAVGLA---ASIAGLV-QLTGSVF---KQVTKFCKEAKD-APSKAQELATQTRDLA
GIFENLRLLASAL-EDRDSNS---------------------------------------
-AL-----K-PQHLESCEK--TLKEINSKLHKALSDFDG---------------------
--------------GKSARRFVRRLKWPFSLQ-E----TKDLVADL----ANHRANLHLA
LSADSM---DALMKSL----AKQDEIHNMI------------------------------
------------------------------------------------------------
--------------------ERRISFETRVELNKRRKEVMNFFLR--V-N-----P---Q
--D--YLDVSRE-LRH-EATGSWLTSDDSTFERWKNGSN---------------------
--------
>ENH74848.1
------------------------------------------------------------
--MAEAVGLA---ASIAGLV-QLTGSVF---KQVTKFCKEAKD-APSKAQELATQTRDLA
GIFENLRLLASAL-EDRDSNS---------------------------------------
-AL-----K-PQHLESCEK--TLKEINSKLHKALSDFDG---------------------
--------------GKSARRFVRRLKWPFSLQ-E----TKDLVADL----ANHRANLHLA
LSADSM---DALMKSL----AKQDEIHNMI------------------------------
------------------------------------------------------------
--------------------ERRISFETRVELNKRRKEVMNFFLR--V-N-----P---Q
--D--YLDVSRE-LRH-EATGSWLTSDDSTFEKWKNGSN---------------------
--------
>EWY82743.1
------------------------------------------------------------
--MAEAVGLA---ASIAGLV-QLTGSVF---KQVTKFCKEAKD-APSKAQELATQTRDLA
GIFENLRLLASAL-EDRDSNS---------------------------------------
-AL-----K-PQYLESCEK--TLKEINSKLHKALSDFDG---------------------
--------------GKSARRFVRRLKWPFSLQ-E----TKDLVADL----ANHRANLHLA
LSADSM---DVLMKSL----AKQDEIHNMI------------------------------
------------------------------------------------------------
--------------------ERRISFETRVELNKRRKEVMNFFLR--V-N-----P---Q
--D--YLDVSRE-LRH-EATGSWLTSDDSTFEKWKNGSN---------------------
--------
>EWZ27940.1
------------------------------------------------------------
--MAEAIGLA---ASIAGLV-QLTGSVF---KLVTKFCKEAKD-APSKAQELATQARELA
GIFENLRLLASSL-EARNSDC---------------------------------------
-TL-----K-TQHLHSCQQ--TLDEINNKLDKAQTDFDS---------------------
--------------GKPAKRFSRRLRWPFSLS-E----TKDLVADL----ANHRDILHLA
LSADSM---DALLKSL----AKQDDLHNMI------------------------------
------------------------------------------------------------
--------------------ERKLSFDTRVQLDKRRKEIMNFFLR--V-N-----P---Q
--D--YLEVSQE-LRH-KATGSWLTSGHPTFSNWKDGTN---------------------
--------
>EWZ30621.1
------------------------------------------------------------
--MAEAVGLA---ASIAGLV-QLTGSVF---KQVTKFCKEAKD-APSKAQELASQTRDLA
GIFENLRLLASAL-EDRDSNS---------------------------------------
-AL-----K-PQHLESCEK--TLKEINSKLHKALSDFDG---------------------
--------------GKSARRFVRRLKWPFSLQ-E----TKDLVADL----ANHRANLHLA
LSADSM---DALMKSL----AKQDEIHNMI------------------------------
------------------------------------------------------------
--------------------ERRISFETRVELNKRRKEVMNFFLR--V-N-----P---Q
--D--YLDVSRE-LRH-EATGSWLTSDDSTFEKWKNGSN---------------------
--------
>EWZ85170.1
------------------------------------------------------------
--MAEAVGLA---ASIAGLV-QLTGSVF---KQVTKFCKEAKD-APSKAQELATQTRDLA
GIFENLRLLASAL-EDRGSNS---------------------------------------
-VL-----K-PQHLESCEK--TLQEIKDKLHKALSDFDG---------------------
--------------GKSARRFVRRLKWPFSLQ-E----TKDLVADL----ANHRANLHLA
LSADSM---DALMKSL----AKQDEIHNMI------------------------------
------------------------------------------------------------
--------------------ERRISFETRVELNKRRKEVMNFFLR--V-N-----P---Q
--D--YLDVSRE-LRH-EATGSWLTSDDSTFEKWKNGSN---------------------
--------
>EXA36292.1
------------------------------------------------------------
--MAEAVGLA---ASIAGLV-QLTGSVF---KQVTKFCKEAKD-APSKAQELATQTRDLA
GIFENLRLLASAL-EDRDSNS---------------------------------------
-AL-----K-PQHLESCEK--TLKEINSKLHKALSDFDG---------------------
--------------GKSARRFVRRLKWPFSLQ-E----TKDLVADL----ANHRANLHLA
LSADSM---DALMKSL----AKQDEIHNMI------------------------------
------------------------------------------------------------
--------------------ERRISFETRVELNKRRKEVMNFFLR--V-N-----P---Q
--D--YLDVSRE-LRH-EATGSWLTSDDSTFERWKNGSN---------------------
--------
>EXK35992.1
------------------------------------------------------------
--MAEAVGLA---ASIAGLV-QLTGSVF---KQVTKFCKEAKD-APSKAQELATQTRDLA
GISENLRLLASAL-EDRGSNS---------------------------------------
-VL-----K-PQHLESCEK--TLQEIKDKLHKALSDFDG---------------------
--------------GKSARRFVRRLKWPFSLQ-E----TKDLVADL----ANHRANLHLA
LSADSM---DALMKSL----AKQDEIHNMI------------------------------
------------------------------------------------------------
--------------------ERRISFETRVELNKRRKEVMNFFLR--V-N-----P---Q
--D--YLDVSRE-LRH-EATGSWLTSDDSTFKRWKNGSN---------------------
--------
>EXK87645.1
------------------------------------------------------------
--MAEAVGLA---ASIAGLV-QLTGSVF---KQVTKFCKEAKD-APSKAQELATQTRDLA
GIFENLRLLASAL-EDRDSNS---------------------------------------
-AL-----K-PQHLESCEK--TLKEINSKLHKALSDFDG---------------------
--------------GKSARRFVRRLKWPFSLQ-E----TKDLVADL----ANHRANLHLA
LSADSM---DALMKSL----AKQDEIHNMI------------------------------
------------------------------------------------------------
--------------------ERRISFETRVELNKRRKEVMNFFLR--V-N-----P---Q
--D--YLDVSRE-LRH-EATGSWLTSDDSTFERWKNGSN---------------------
--------
>EXL74304.1
------------------------------------------------------------
--MAEAVGLA---ASIAGLV-QLTGSVF---KQVTKFCKEAKD-APSKAQELATQTRDLA
GIFENLRLLASAL-EDRDSNS---------------------------------------
-AL-----K-PQHLESCEK--TLKEINSKLHKALSDFDG---------------------
--------------GKSARRFVRRLKWPFSLQ-E----TKDLVADL----ANHRANLHLA
LSADSM---DALMKSL----AKQDEIHNMI------------------------------
------------------------------------------------------------
--------------------ERRISFETRVELNKRRKEVMNFFLR--V-N-----P---Q
--D--YLDVSRE-LRH-EATGSWLTSDDSTFEKWKNGSN---------------------
--------
>EXM17857.1
------------------------------------------------------------
--MAEAVGLA---ASIAGLV-QLTGSVF---KQVTKFCKEAKD-APSKAQELATQTRDLA
GIFENLRLLASAL-EDRDSNS---------------------------------------
-AL-----K-PQHLESCEK--TLKEINSKLHKALSDFDG---------------------
--------------GKSARRFVRRLKWPFSLQ-E----TKDLVADL----ANHRANLHLA
LSADSM---DALMKSL----AKQDEIHNMI------------------------------
------------------------------------------------------------
--------------------ERRISFETRVELNKRRKEVMSFFLR--V-N-----P---Q
--D--YLDVSRE-LRH-EATGSWLTSDDSTFEKWKNGSN---------------------
--------
>KIL85176.1
------------------------------------------------------------
--MAEAIGVA---GSIVGLI-QFTGTIF---KLVFNFCKEVKD-APRKAQELVSLIRDLA
GMLESLRLLGTAL-EANNPKS---------------------------------------
-FL-----R-PQHLQSFKE--ILLRISNPINEAKSDFDS---------------------
--------------GKGVKKLRRRLQWPFTLP-E----TNSLFSDL----QEHRANIQLA
LSADSM---DTLLHIL----DRQETIQKTL------------------------------
------------------------------------------------------------
--------------------ERKVSFDIRVQLDKKRKDIMNDFLV--V-N-----P---Q
--T--YLDISSE-LRH-EATGLWLTERTLAFESWKSDRNSR-------------------
--------
>KLO79061.1
------------------------------------------------------------
--MAEAIGLA---ASIAGLV-QLTGSVF---KQLIRFCKEAKD-APSKAQDLATQTRDLA
GIFENLRLLASAL-EERDSGP---------------------------------------
-AL-----K-PQHLESCQN--TLNQIDSKLDKALSDFEG---------------------
--------------GKSARRFVRRLKWPFSLQ-E----TKDFVAEL----ANHRANLHLA
LSADSM---DALIKSL----AKQDEIHSMI------------------------------
------------------------------------------------------------
--------------------ERRISFETRVELNKRRKEVMNFFLR--V-Q-----P---Q
--D--YLDVSRE-LRH-EATGSWLTSDNSTFERWKNGSN---------------------
--------
>KLP10314.1
------------------------------------------------------------
--MAEAIGLA---ASIAGLV-QLTGSVF---KQLIRFCKEAKD-APSKAQDLATQTRDLA
GIFENLRLLASAL-EERDSGP---------------------------------------
-AL-----K-PQHLESCQN--TLNQIDSKLDKALSDFEG---------------------
--------------GKSARRFVRRLKWPFSLQ-E----TKDFVAEL----ANHRANLHLA
LSADSM---DALIKSL----AKQDEIHSMI------------------------------
------------------------------------------------------------
--------------------ERRISFETRVELNKRRKEVMNFFLR--V-Q-----P---Q
--D--YLDVSRE-LRH-EATGSWLTSDNSTFERWKNGSN---------------------
--------
>KLP12067.1
------------------------------------------------------------
--MAEAIGLA---ASIAGLV-QLTGSVF---KQLIRFCKEAKD-APSKAQDLATQTRDLA
GIFENLRLLASAL-EERDSGP---------------------------------------
-AL-----K-PQHLESCQN--TLNQIDSKLDKALSDFEG---------------------
--------------GKSARRFVRRLKWPFSLQ-E----TKDFVAEL----ANHRANLHLA
LSADSM---DALIKSL----AKQDEIHSMI------------------------------
------------------------------------------------------------
--------------------ERRISFETRVELNKRRKEVMNFFLR--V-Q-----P---Q
--D--YLDVSRE-LRH-EATGSWLTSDNSTFERWKNGSN---------------------
--------
>KPM44161.1
------------------------------------------------------------
--MAEAIGLA---ASIAGLV-QLTGAVF---KLVTKFCKEARD-APAKVQDLATQTRDLA
GVLENLRLLASSL-EITDSNP---------------------------------------
-SL-----K-LQHLDSCAE--TLGAISSKLVKAQEDFDS---------------------
--------------GKAAKRLSRRLKWPFSLS-D----TKDLVANL----ASQREILQLA
LSTDSM---DALLKSL----AKQDELHSMM------------------------------
------------------------------------------------------------
--------------------ERKLSFDTRVELNKRRKEIINFFLR--V-K-----P---Q
--D--YLNISSD-LRH-KATGSWLTNSDATFAKWKDGSN---------------------
--------
>RBA14261.1
------------------------------------------------------------
--MAEAIGLA---ASIAGLV-QLTGSVF---KQLIRFCKEAKD-APSKAQDLATQTRDLA
GIFENLRLLASAL-EERDSGP---------------------------------------
-AL-----K-PQHLESCQN--TLNQIDSKLDKALSDFEG---------------------
--------------GKSARRFVRRLKWPFSLQ-E----TKDFVAEL----ANHRANLHLA
LSADSM---DALIKSL----AKQDEIHSMI------------------------------
------------------------------------------------------------
--------------------ERRISFETRVELNKRRKEVMNFFLR--V-Q-----P---Q
--D--YLDVSHE-LRH-EATGSWLTSDNSTFERWKNGSN---------------------
--------
>RBQ81873.1
------------------------------------------------------------
--MAEAIGLA---ASIAGLV-QLTGSVF---KLLTKFCKEAKD-APSKAQDLATQTRDLA
GIFENLRLLASAL-EERESNP---------------------------------------
-AL-----K-PQHLESCQK--TLNEISNKLDNALSDFDS---------------------
--------------GKSARRFVRRLKWPFSLQ-E----TKDLVAEL----ANHRANLQLA
LAADSM---DALIKSL----AKQDEIHSII------------------------------
------------------------------------------------------------
--------------------ERRISFETRVELNKRRKEVMNFFLR--I-K-----P---Q
--D--YLDVSRE-LRH-EATGSWLTSDDSTFERWKNGSN---------------------
--------
>RBQ93950.1
------------------------------------------------------------
--MAEAIGLA---ASIAGLV-QLTGSVF---KLLTKFCKEAKD-APSKAQDLATQTRDLA
GIFENLRLLASAL-EERESNP---------------------------------------
-AL-----K-PQHLESCQK--ILNEISSKLDNALSDFDG---------------------
--------------GKSARRFVRRLKWPFSVQ-E----TKDLVAEL----ANHRANLQLA
LAADSM---DALIKSL----ARQDEIHSMI------------------------------
------------------------------------------------------------
--------------------ERRISFETRVELNKRRKEVMNFFLR--I-K-----P---Q
--D--YLDVSRE-LRH-EATGSWLTNDDSTFERWKNGSN---------------------
--------
>RBR15708.1
------------------------------------------------------------
--MAEAIGLA---ASIAGLV-QLTGSVF---KLLTKFCKEAKD-APSKAQELATQTRDLA
GIFENLRLLASAL-EERESNP---------------------------------------
-AL-----K-PQHLESCQK--TLNEISNKLDNALSDFDS---------------------
--------------GKSARRFVRRLKWPFSLQ-E----TKDLVAEL----ANHRANLQLA
LAADSM---DALIKSL----AKQDEIHSII------------------------------
------------------------------------------------------------
--------------------ERRISFETRVELNKRRKEVMNFFLR--I-K-----P---Q
--D--YLDVSRE-LRH-EATGSWLTSDDSTFERWKNGSN---------------------
--------
>SCO24937.1
------------------------------------------------------------
--MAEAIGLA---ASIAGLV-QLTGSVF---KQLIRFCKEAKD-APSKAQDLATQTRDLA
GIFENLRLLASAL-EERDSGP---------------------------------------
-AL-----K-PQHLESCQN--TLNQIDSKLDKALSDFEG---------------------
--------------GKSARRFVRRLKWPFSLQ-E----TKDFVAEL----ANHRANLHLA
LSADSM---DALIKSL----AKQDEIHSMI------------------------------
------------------------------------------------------------
--------------------ERRISFETRVELNKRRKEVMNFFLR--V-Q-----P---Q
--D--YLDVSRE-LRH-EATGSWLTSDNSTFERWKNGSN---------------------
--------
>SCO25287.1
------------------------------------------------------------
--MAEAIGLA---ASIAGLV-QLTGSVF---KQLIRFCKEAKD-APSKAQDLATQTRDLA
GIFENLRLLASAL-EERDSGP---------------------------------------
-AL-----K-PQHLESCQN--TLNQIDSKLDKALSDFEG---------------------
--------------GKSARRFVRRLKWPFSLQ-E----TKDFVAEL----ANHRANLHLA
LSADSM---DALIKSL----AKQDEIHSMI------------------------------
------------------------------------------------------------
--------------------ERRISFETRVELNKRRKEVMNFFLR--V-Q-----P---Q
--D--YLDVSRE-LRH-EATGSWLTSDNSTFERWKNGSN---------------------
--------
>SCO52820.1
------------------------------------------------------------
--MAEAIGLA---ASIAGLV-QLTGSVF---KQLIRFCKEAKD-APSKAQDLATQTRDLA
GIFENLRLLASAL-EERDSGP---------------------------------------
-AL-----K-PQHLESCQN--TLNQIDSKLDKALSDFEG---------------------
--------------GKSARRFVRRLKWPFSLQ-E----TKDFVAEL----ANHRANLHLA
LSADSM---DALIKSL----AKQDEIHSMI------------------------------
------------------------------------------------------------
--------------------ERRISFETRVELNKRRKEVMNFFLR--V-Q-----P---Q
--D--YLDVSRE-LRH-EATGSWLTSDNSTFERWKNGSN---------------------
--------
>SCO91992.1
------------------------------------------------------------
--MAEAVGLA---ASIAGLV-QLTGSVF---KQVTKFCKEAKD-APSKAQELATQTRDLA
GIFENLRLLASVL-EDRDSNS---------------------------------------
-AL-----K-PQHLESCEK--TLKEINSKLHKALSDFDG---------------------
--------------GKSARRFVRRLKWPFSLQ-E----TKDLVADL----ANHRANLHLA
LSADSM---DALMKSL----ARQDEIHNMI------------------------------
------------------------------------------------------------
--------------------ERRISFETRVELNKRRKEVMNFFLR--V-N-----P---Q
--D--YLDVSRE-LRH-EATGSWLTSDDSTFEKWKNGSN---------------------
--------
>SCV60027.1
------------------------------------------------------------
--MAEAIGLA---ASIAGLV-QLTGSVF---KQLIRFCKEAKD-APSKAQDLATQTRDLA
GIFENLRLLASAL-EERDSGP---------------------------------------
-AL-----K-PQHLESCQN--TLNQIDSKLDKALSDFEG---------------------
--------------GKSARRFVRRLKWPFSLQ-E----TKDFVAEL----ANHRANLHLA
LSADSM---DALIKSL----AKQDEIHSMI------------------------------
------------------------------------------------------------
--------------------ERRISFETRVELNKRRKEVMNFFLR--V-Q-----P---Q
--D--YLDVSRE-LRH-EATGSWLTSDNSTFERWKNGSN---------------------
--------
>XP_018254100.1
------------------------------------------------------------
--MAEAVGLA---ASIAGLV-QLTGSVF---KQVTKFCKEAKD-APSKAQELATQTRDLA
GISENLRLLASAL-EDRGSNS---------------------------------------
-VL-----K-PQHLESCEK--TLQEIKDKLHKALSDFDG---------------------
--------------GKSARRFVRRLKWPFSLQ-E----TKDLVADL----ANHRANLHLA
LSADSM---DALMKSL----AKQDEIHNMI------------------------------
------------------------------------------------------------
--------------------ERRISFETRVELNKRRKEVMNFFLR--V-N-----P---Q
--D--YLDVSRE-LRH-EATGSWLTSDDSTFKRWKNGSN---------------------
--------
>XP_018761553.1
------------------------------------------------------------
--MAEAIGLA---ASIAGLV-QLTGSVF---KLLTKFCKEAKD-APSKAQDLATQTRDLA
GIFENLRLLASAL-EERDFNP---------------------------------------
-AL-----K-PQHLESCQK--TLNKISNKLDNALSDFDG---------------------
--------------GKSARRFVRRLKWPFSLQ-E----TKDFVAEL----ANHRANLQLA
LAADSM---DALIKSL----AKQDEIHSII------------------------------
------------------------------------------------------------
--------------------ERRISFETRVELNKRRKEVMNFFMR--I-K-----P---Q
--D--YLDVSRE-LRH-EATGSWLTSDDSTFERWKNGSN---------------------
--------
>XP_023434837.1
------------------------------------------------------------
--MAEAIGLA---ASIAGLV-QLTGSVF---KQLIRFCKEAKD-APSKAQDLATQTRDLA
GIFENLRLLASAL-EERDSGP---------------------------------------
-AL-----K-PQHLESCQN--TLNQIDSKLDKALSDFEG---------------------
--------------GKSARRFVRRLKWPFSLQ-E----TKDFVAEL----ANHRANLHLA
LSADSM---DALIKSL----AKQDEIHSMI------------------------------
------------------------------------------------------------
--------------------ERRISFETRVELNKRRKEVMNFFLR--V-Q-----P---Q
--D--YLDVSRE-LRH-EATGSWLTSDNSTFERWKNGSN---------------------
--------
>POS69955.1
------------------------------------------------------------
-MFDLPCS------IRDTLV-QLSASLY---SVTSKFYREAKD-AKSKISALATQIMNLS
GVLQSLSLLASSPLFDEARV---------------S------------------------
RPVF----R-GTYIESCHS--TLYKIRRKLEKAECDVEAG--------------------
---------------SHRTLISRSLKWPFTAQ-E----VNDLIAEL----SQHRDILQLA
LSADTM---SQLLQCL----AN--------------------------------------
------------------TKS---------------------------------------
-------TAEIVEHLNE-TLDRKASIDTRAEVTATRGDCAVFME---V-N-----P---Q
--D--YLQDCLS-RRQ-PNTGRWLVERDETFRDWLNSPGSQ-------------------
--------
>POS73044.1
------------------------------------------------------------
--MAD----P---STILGIV-GSLTKTT---IYCCQIIRKVQR-APDEIKRLNAEASNWR
PQLESFAELQQAD-GPS-SARL-R---------------------------------KQ-
---L----E-DGGLKEVVD--LVTELNDTLEPF---------------------------
----------------QTLSTYQKFKWSIRTG-D---KVKSILSQL----KHAMERLLGI
LQFITL---PTISSKL----V---------------------------------------
------------------------------------------------------------
---------------------DIQKTQMETTNETERRNILLWLKP--K-GI---DC---H
--E--FHRQKRD-LRE-EGTCDWLAKS-FRWLDWCQGGSPLNS-----------------
--------
>PQE29767.1
------------------------------------------------------------
--MSDPLSIT---ASIVALL-QLTK-------SVVEYVKDVKG-GQMTGDNIWSTIS---
-LLEMLKFRFEDA-TVDGVK-----------------------------------LSS-E
IKMD----V-KAPLRELQR--VLEKLVGKLAPAS--------------------------
---------------K-AQRAMQNLAWPFTK-GE----VKDLLSSI----ERQKSHLTLA
MENNHM---RLSQSIK----DDVNELRL--------------------------------
------------------------------------------------------------
----------------------DHKRHEEHLRDKEAKEAIEWISA--V-D-----F---G
--G--KQSNVES-ARV-PGTSEWILQH-PFFDEWLNGSR---------------------
--------
>XP_001802781.1
------------------------------------------------------------
---MDPLSIT---ASIVALL-QLSN-------KVISYLNDVED-ASKDRAKCAIEATNLH
SLLTSLRFRLEEG-DASSPW-----------------------------------YAAIR
GLAT----K-KGPLDQFKE--TLEVLQARITSGK--------------------------
---------------GRFGQAIDVLTWKFKK-EE----VDLILQCM----ERLKTLIGIA
LQMDHF---KLSQAIS----NDMTFVRGLMPSM---------------------------
------------------------------------------------------------
--------------------QADLESIQQGLDRAQLDALKAWISP--I-D-----F---L
--A--QQSDILR-HRH-QNTGQWFLSA-PEFTDWLDGATSN-------------------
--------
>PQK14742.1
------------------------------------------------------------
-----MAEYA---ANIAALI-QISDGII---RVCRHFIQATKD-APRDLIIISGEVTSLK
AILLCLSDTHLSP-K---T------------------------------------AGAVP
SLFA----L-DGPVSACYK--SISELERLLPRLSSAE-----------------------
-------------LAGKGAFSLKHISWVLKDS-Q----VRKLLADI----NLHKSTLLLA
LTGDLM---CDVKDIK----AGIGRV----------------------------------
------------------------------------------------------------
---------------------------EQTLSESDRYETLRWLEA--K-C-----YSQ-A
--E--IHNSMCT-SHE-EHTNHWLSRW-DEWQAWLRAEQAPSP-----------------
--------
>PMB68896.1
------------------------------------------------------------
-----MAEYA---ANIAALI-QISDGII---RVCRHFIQATKD-APRDLIIISGEVTSLK
AILLCLSDTHLNP-K---T------------------------------------AGAVP
SLFA----L-DGPVSACYK--SISELECLLPRLSSAE-----------------------
-------------LAGKGAFSLKHISWVLKDS-Q----VRKLLADI----NLHKSTLLLA
LTGDLM---CDVKDIK----AGIGRV----------------------------------
------------------------------------------------------------
---------------------------EQTLSESDRYETLRWLEA--K-C-----YSQ-A
--E--IHNSMCT-SHE-EHTNHWLSRW-DEWQAWLRAEQAPSP-----------------
--------
>PSN62652.1
------------------------------------------------------------
---MDPLSIT---ASIITLL-QLTHNIS---ILCLDLHSTTKT-AKQDILGATEEVKTLR
SVLESLAVLTSNS-SA---------------------------------------FANLE
KLAG----E-DGALTRCKT--ELEGLSDELAA----------------------------
-------------L--KKDGIASKIQWVLKEK-G----ILGRLDNI----SKLK------
------------------------------------------------------------
------------------------------------------------------------
--------------------------------AQLRLYIIEWLG--DS-S-----P---A
--S--NLNNAQK-TRS-GTSGDWFLNR-TDFTSWMDFTKVS-------------------
--------
>PSN71685.1
------------------------------------------------------------
--MAEPLSIA---GSIAGLL-SLGNEVF---RLVYRYTTAVKN-AEKEIGDLKRELEALN
GVLYNVGIVAREL--EQDPL---------------R------------------------
TPAI----R-LDHVNSCIS--LLHRLKENLGELKIT------------------------
---------A----PSKIEKSFRKLTWPFKSS-E----TQSIVSEI----RICRDTVAIA
LSADSF---CTLLESL----SL--------------------------------------
------------------QKN---------------------------------------
-------IKNELEDVHG-LLQKRNEIQDRIHLDERRTNILKTYFF--V-D-----A---K
--L--SFSINTK-LRY-PTTGSWLSGD-PVFQNWLNGNA---------------------
--------
>PVH68313.1
------------------------------------------------------------
------LSAV---ASLIAVI-QLTQVVS---RILKEYFSTARE-ARKDIDSLFSSITSLE
LILVEVSQIAKNQ-HSEDL---------------------------------------AA
SLEH----P-GGPLQLLKA--ELEVLRVTLKAPRAPK-----------------------
---------------GSLKILVQSLKWPLKKG-E----VEKSLGVI----ERHKSTLNAN
LGFGIL---DLQLKDL----DILTSIQADI------------------------------
------------------------------------------------------------
---------------------------KNAQNDREHQAIIRWLSNSVA-D-----P---S
--Q--EHNAAIE-KHV-KGTGAWLILS-HEVKTWATTGNS--------------------
--------
>PVH85782.1
------------------------------------------------------------
---MEPLGGV---ASVIAVI-GITRTIA---FLLKDYHQGVSD-APLEIQRLYQSISSLR
LTLSRIDMEDIKR-RHWST------------------------------------IHFQN
LLKK----R-KGPLQLLNK--ELEDLRAKLESNRYPRKT---------------------
---------------SRKRERIVYLMWPFHKT-D----VEKSMNVI----ERYKSTLELE
FSIENL---NTSLDVF----DIVEDIKSDA------------------------------
------------------------------------------------------------
---------------------------QDFRESQTRQKVIDWLTKGVP-D-----P---S
--S--EHVSARS-FYE-PTTGSWLTTG-TTMNHWIKAKN---------------------
--------
>PVH99314.1
------------------------------------------------------------
--MSDPLSAA---GSIAGLV-GLAIQLS---QLSFQYISSVSG-SSKAWSAYIQELSTLT
SVLLRLQQASDHV-TTAQHL---------------LPQT----------------SISST
SPAV----P-STVIKECYT--ELDTLKGVLAEKMSK------------------------
---------------HGLRKKLEMLTWPFSEP-E----TRKHVLML----HRFSSLLQSS
LIADTL---TVSVESY----LHLRD-----------------------------------
------------------------------------------------------------
----------------------EKD-------VKEFKEILNWFKP--N-N-----E---S
--NSPSPEIILE-SMC-PGTRSDLLTS-KTYMEWRDSAGAIAE-----------------
--------
>XP_016640113.1
--------------------------------------------------MLGQTFESTD
SNLGSSVSTA---ASVAGLV-SLAIQLS---QLSFQYVSSVKG-SSKVWSGYIQELSTLT
SVLLKLQQAYEAA-GSRDLLGIVS------------------------------------
GPGL----S-AQTINECHD--ELSSLKSALSERLQK-----R------------------
--------------G--LRGMLEKLSWPFSEP-D----TQAKVLML----HRFGSLFGSS
LVADNL---TVSIENY----R---------------------------------------
------------------------------------------------------------
-------------------------HLRDIKDVKDFEDFLAWFEP--K-Y-----E---T
LPI--SYENMLE-AMC-PGTRSTFLGS-ETYIKWRDSPTLESQ-----------------
--------
>PYI00546.1
------------------------------------------------------------
--MADGINLA---VNISGIL-QVVGNIA---QLSYRHAGDDHR-APITHKRYWQEASSLM
EVLLLVEQAIQDI-EAAGILLP--------------------------------------
-------------RPHCLNGDVMTELH---------------------------------
---------------LELQKRNSTLTWPFQEK-E----VSANIDML----QRYRSLFAGF
LCSCMS---WNNKGGR----DDCLIANPRARSK---------------------------
------------------IFAL------------------------IDSLLKH-------
---------------------APAPETVAMSRNRTLVPILPGLSQ--M-D-----G----
--Q--VLGSFVG-LRT--------------------------------------------
--------
>PZC89671.1
------------------------------------------------------------
-------------VPNSHLS-WSWQGPN---RYIYHYVKDVKS-AEKEVLTLKNEIAELN
GVLHNMHLIAEDL-ESNHTQD---------------------------------------
-YSI----R-PGHVNACLA--TLYRLEADINEFGLGNKKT--------------------
---------------LTLRKKMQKLTWPSKVV-N----LKQVTNEI----REHRNNLNFV
LSADSM---TALLKRL----ATQDVLLQEIHDV---------------------------
------------------EAKLR-------------------------------------
---------------------EKADIETRMAIDEERQRTLDSFPF--V-N-----P---Q
--G--IFQANSK-LRH-SNTGFWLIEN-DTF-----------------------------
--------
>RBQ66634.1
------------------------------------------------------------
---MDPLSLA---ASIAGLV-SLAGAVI---SAGYKLNSKLNE-DTSDTKTLITETANFS
GILLGVKAHLESF-KGLDVD----------------------------------------
-LDA----V-HNTVEDSKL--TIKLIDELLAKL---------------------------
---------------SKSNRIEMLIKAGGREE-Q----AVKLLRRI----EQYKMFFVLC
FQLEHR---PSSQSET--LQIQMEGIVAQL------------------------------
-----------------------------K--------------SLDES-----------
--------QK--------GVEKAVGKLVDAGQIQLQEKIIKWLGT--P-T-----E----
--D--EHDDLCK-QRD-ASSAEWILKK-QEFNSWLSSPGS--------------------
--------
>CVK92123.1
------------------------------------------------------------
---MDPLSLA---ASIAGLV-SLAGAVI---SAGYKLNSKLNE-DTSDTKTLVTETANFS
GILLGVKVHLESF-QCLDVD----------------------------------------
-LKA----V-HNTIEDSKL--TIKLIDELLAKL---------------------------
---------------SKSNRIEMLIKAGGREE-Q----AVKLLRRI----EQYKMFFVLC
FQLEQS---S--QSET--LQIQMEGIVAQL------------------------------
-----------------------------K--------------SLDET-----------
--------QK--------GVEKAVGKLVDAGQIQQQEKIIKWLGT--P-T-----E----
--D--EHDDLCK-QRD-ASSAEWILQR-QEFNSWLSSPGS--------------------
--------
>CVL08022.1
------------------------------------------------------------
---MDPLSLA---ASIAGLV-SLAGAVI---SSGYKLNSKLNE-DTSDTKTLVVETANFS
GILLGVKAHLEAF-QSLDVD----------------------------------------
-LKA----V-HSTIEDSKL--TIKLIDELIAKV---------------------------
---------------SKSNRVEMLIKAGGREE-Q----AVKLLRRI----EQYKMFFVLC
FQLEQS---S--HSET--LQIQMEGIVAQL------------------------------
-----------------------------Q--------------SLGET-----------
--------QK--------GVEKAVGRLVDAGQIQQQEKIIKWLGT--P-T-----E----
--D--EHDDLCK-QRD-ASSAEWILKR-REYNSWLSSPGS--------------------
--------
>CZR42815.1
------------------------------------------------------------
---MDPLSLA---ASIAGLV-SLAGAVI---SAGYKLNSKLNE-DTSDTKTLLSETANFS
GILLGVKAHLESF-QCLDVD----------------------------------------
-LKA----V-HNTIEDSKL--TIKLIDELLAKL---------------------------
---------------SKSNRIEMLIKAGGREE-Q----AVKLLRRI----EQYKMFFVLC
FQLEQS---S--QSET--LQIQMEGIVAQL------------------------------
-----------------------------Q--------------SLDET-----------
--------QK--------GVEKAVGQLVDAGQIQQQEKIIKWLGT--P-T-----E----
--D--EHDDLCK-QRD-ASSAEWILKR-QEYNSWLSSPGS--------------------
--------
>EWY87724.1
------------------------------------------------------------
---MDPLSLA---ASIAGLV-SLAGAVI---SAGYKLNSKLNE-DTSDTKTLVNETANFS
GILLGVKAHLESF-HTLDVD----------------------------------------
-LEA----V-HNTIEDSKL--TIKLIDELLAKL---------------------------
---------------SKSNRIEMLIKAGGREE-Q----AVKLLRRI----EQYKMFFVLC
FQLEQS---S--QSET--LQIQMEGIVTQL------------------------------
-----------------------------K--------------SLGET-----------
--------QK--------GVEKAVGKLVDAGQIQQQEKIIKWLGT--P-T-----E----
--D--EHDDLCK-QRD-TSSAEWILKK-EEFNNWLSCPGS--------------------
--------
>EWZ40798.1
------------------------------------------------------------
---MDPLSLA---ASIAGLV-SLAGAVI---SAGYKLNSKLNE-DTSDTKTLVNETANFS
GILLGVKAHLESF-HTLDVD----------------------------------------
-LEA----V-HNTIEDSKL--TIKLIDELLAKL---------------------------
---------------SKSNRIEMLIKAGGREE-Q----AVKLLRRI----EQYKMFFVLC
FQLEQS---S--QSET--LQIQMEGIVTQL------------------------------
-----------------------------K--------------SLGET-----------
--------QK--------GVEKAVGKLVDAGQIQQQEKIIKWLGT--P-T-----E----
--D--EHDDLCK-QRD-TSSAEWILKR-EEFNNWLSCPGS--------------------
--------
>EWZ81830.1
------------------------------------------------------------
---MDPLSLA---ASIAGLV-SLAGAVI---SAGYKLNSKLNE-DTSDTKTLVNETANFS
GILLGVKAHLESF-HTLDVD----------------------------------------
-LEA----V-HNTIEDSKL--TIKLIDELLAKL---------------------------
---------------SKSNRIEMLIKAGGREE-Q----AVKLLRRI----EQYKMFFVLC
FQLEQS---S--QSET--LQIQMEGIVTQL------------------------------
-----------------------------K--------------SLGET-----------
--------QK--------GVEKAVGKLVDAGQIQQQEKIIKWLGT--P-T-----E----
--D--EHDDLCK-QRH-TSSAEWILKR-EEFNNWLSCPGS--------------------
--------
>EXA41572.1
------------------------------------------------------------
---MDPLSLA---ASIAGLV-SLAGAVI---SAGYKLNSKLNE-DTSDTKTLVNETANFS
GILLGVKAHLESF-HSLDVD----------------------------------------
-LEA----V-HNTIEDSKL--TIKLIDELLAKL---------------------------
---------------SKSNRIEMLIKAGGREE-Q----AVKLLRRI----EQYKMFFVLC
FQLEQS---S--QSET--LQIQMEGIVTQL------------------------------
-----------------------------K--------------SLGET-----------
--------QK--------GVEKAVGKLVDAGQIQQQEKIIKWLGT--P-T-----E----
--D--EHDDLCK-QRD-TSSAEWILKR-EEFNKWLSCPGS--------------------
--------
>EXK33504.1
------------------------------------------------------------
---MDPLSLA---ASIAGLV-SLAGAVI---SAGYKLNSKLNE-DTSDTKTLVNETANFS
GILLGVKAHLESF-HTLDVD----------------------------------------
-LEA----V-HNTIEDSKL--TIKLIDELLAKL---------------------------
---------------SKSNRIEMLIKAGGREE-Q----AVKLLRRI----EQYKMFFVLC
FQLEQS---S--QSET--LQIQMEGIVTQL------------------------------
-----------------------------K--------------SLGET-----------
--------QK--------GVEKAVGKLVDVGQIQQQEKIIKWLGT--P-T-----E----
--D--EHDDLCK-QRD-TSSAEWILKR-EEFNNWLSCPGS--------------------
--------
>EXK86120.1
------------------------------------------------------------
---MDPLSLA---ASIAGLV-SLAGAVI---SAGYKLNSKLNE-DTSDTKTLVNETANFS
GILLGVKAHLESF-HSLDVD----------------------------------------
-LEA----V-HNTIEDSKL--TIKLIDELLAKL---------------------------
---------------SKSNRIEMLIKAGGREE-Q----AVKLLRRI----EQYKMFFVLC
FQLEQS---S--QSET--LQIQMEGIVTQL------------------------------
-----------------------------K--------------SLGET-----------
--------QK--------GVEKAVGKLVDAGQIQQQEKIIKWLGT--P-T-----E----
--D--EHDDLCK-QRD-TSSAEWILKR-EEFNKWLSCPGS--------------------
--------
>EXL44283.1
------------------------------------------------------------
---MDPLSLA---ASIAGLV-SLAGAVI---SAGYKLNSKLNE-DTSDTKTLVNETANFS
GILLGVKAHLESF-HTLDVD----------------------------------------
-LEA----V-HNTIEDSKL--TIKLIDELLAKL---------------------------
---------------SKSNRIEMLIKAGGREE-Q----AVKLLRRI----EQYKMFFVLC
FQLEQS---S--QSET--LQIQMEGIVTQL------------------------------
-----------------------------K--------------SLGET-----------
--------QK--------GVEKAVGKLVDVGQIQQQEKIIKWLGT--P-T-----E----
--D--EHDDLCK-QRD-TSSAEWILKR-EEFNNWLSCPGS--------------------
--------
>EXL67393.1
------------------------------------------------------------
---MDPLSLA---ASIAGLV-SLAGAVI---SAGYKLNSKLNE-DTSDTKTLVNETANFS
GILLGVKAHLESF-HSLDVD----------------------------------------
-LEA----V-HNTIEDSKL--TIKLIDELLAKL---------------------------
---------------SKSNRIEMLIKAGGREE-Q----AVKLLRRI----EQYKMFFVLC
FQLEQS---S--QSET--LQIQMEGIVTQL------------------------------
-----------------------------K--------------SLGET-----------
--------QK--------GVEKAVGKLVDAGQIQQQEKIIKWLGT--P-T-----E----
--D--EHDDLCK-QRD-TSSAEWILKR-EEFNKWLSCPGS--------------------
--------
>EXM08580.1
------------------------------------------------------------
---MDPLSLA---ASIAGLV-SLAGAVI---SAGYKLNSKLNE-DTSDTKTLVNETANFS
GILLGVKAHLESF-HSLDVD----------------------------------------
-LEA----V-HNTIEDSKL--TIKLIDELLAKL---------------------------
---------------SKSNRIEMLIKAGGREE-Q----AVKLLRRI----EQYKMFFVLC
FQLEQS---S--QSET--LQIQMEGIVTQL------------------------------
-----------------------------K--------------SLDET-----------
--------QK--------GVEKAVGKLVDAGQIQQQEKIIKWLGT--P-T-----E----
--D--EHDDLCK-QRD-TSSAEWILKR-EEFNKWLSCPGS--------------------
--------
>EXM19171.1
------------------------------------------------------------
---MDPLSLA---ASIAGLV-SLAGAVI---SAGYKLNSKLNE-DTSDTKTLVNETANFS
GILLGVKAHLESF-HSLDVD----------------------------------------
-LEA----V-HSTIEDSKL--TIKLIDELLAKL---------------------------
---------------SKSNRIEMLIKAGGREE-Q----AVKLLRRI----EQYKMFFVLC
FQLEQS---S--QSET--LQIQMEGIVTQL------------------------------
-----------------------------K--------------SLGET-----------
--------QK--------GVEKAVGKLVDAGQIQQQEKIIKWLGT--P-T-----E----
--D--EHDDLCK-QRD-TSSAEWILKR-EEFNNWLSCPGS--------------------
--------
>KLO94746.1
------------------------------------------------------------
---MDPLSLA---ASIAGLV-SLAGAVI---SAGYKLNSKLNE-DTSDTKTLVVETANFS
GILLGVKAHLEAF-QSLDVD----------------------------------------
-LKA----V-HSTIEDSKL--TIKLIDELIAKL---------------------------
---------------SKSNRIEMLIKAGGREE-Q----AVKLLRRI----EQYKMFFVLC
FQLEQS---S--QSET--LQIQMEGIVAQL------------------------------
-----------------------------Q--------------SLDET-----------
--------QK--------GVEKAVGQLVDAGQIQQQEKIIKWLGT--P-T-----E----
--D--EHDDLCK-QRD-ASSAEWIFKR-QEYNSWLSSPGS--------------------
--------
>KLP07632.1
------------------------------------------------------------
---MDPLSLA---ASIAGLV-SLAGAVI---SAGYKLNSKLNE-DTSDTKTLVVETANFS
GILLGVKAHLEAF-QSLDVD----------------------------------------
-LKA----V-HSTIEDSKL--TIKLIDELIAKL---------------------------
---------------SKSNRIEMLIKAGGREE-Q----AVKLLRRI----EQYKMFFVLC
FQLEQS---S--QSET--LQIQMEGIVAQL------------------------------
-----------------------------Q--------------SLDET-----------
--------QK--------GVEKAVGQLVDAGQIQQQEKIIKWLGT--P-T-----E----
--D--EHDDLCK-QRD-ASSAEWIFKR-QEYNSWLSSPGS--------------------
--------
>KLP19434.1
------------------------------------------------------------
---MDPLSLA---ASIAGLV-SLAGAVI---SAGYKLNSKLNE-DTSDTKTLVVETANFS
GILLGVKAHLEAF-QSLDVD----------------------------------------
-LKA----V-HSTIEDSKL--TIKLIDELIAKL---------------------------
---------------SKSNRIEMLIKAGGREE-Q----AVKLLRRI----EQYKMFFVLC
FQLEQS---S--QSET--LQIQMEGIVAQL------------------------------
-----------------------------Q--------------SLDET-----------
--------QK--------GVEKAVGQLVDAGQIQQQEKIINWLGT--P-T-----E----
--D--EHDDLCK-QRD-ASSAEWVFKR-QEYNSWLSSPGS--------------------
--------
>PCD32511.1
------------------------------------------------------------
---MDPLSLA---ASIAGLV-SLAGAVI---SAGYKLNSKLNE-DTSDTKTLVNETANFS
GILLGVKAHLESF-HTLDVD----------------------------------------
-LEA----V-HNTIEDSKL--TIKLIDELLAKL---------------------------
---------------SKSNRIEMLIKAGGREE-Q----AVKLLRRI----EQYKMFFVLC
FQLEQS---S--QSET--LQIQMEGIVTQL------------------------------
-----------------------------K--------------SLGET-----------
--------QK--------GVEKAVGKLVDVGQIQQQEKIIKWLGT--P-T-----E----
--D--EHDDLCK-QRD-TSSAEWILKR-EEFNNWLSCPGS--------------------
--------
>PNP79792.1
------------------------------------------------------------
---MDPLSLA---ASIAGLV-SLAGAVI---SAGYKLNSKLNE-DTSDTKTLVTETANFS
GILLGVKAHLESF-KSLDVD----------------------------------------
-LEA----V-RNTIEDSKV--TIKLIDELLAKL---------------------------
---------------SKSNRIEMLIKAGGREE-Q----AVKLLRRI----EQYKMFFVLC
FQLEQS---S--QSET--LQVQMEGIVAQL------------------------------
-----------------------------R--------------FLDET-----------
--------QK--------GVEKAVGKLVDAGQIQQQEKIIKWLGT--P-T-----E----
--D--EHDDLCK-QRD-ASSAEWMLKR-QEFNSWLSCPGS--------------------
--------
>RBA15513.1
------------------------------------------------------------
---MDPLSLA---ASIAGLV-SLAGAVI---SAGYKLNSKLNE-DTSDTKTLLSETANFS
GILLGVKAHLESF-QCLDVD----------------------------------------
-LKA----V-HNTIEDSKL--TIKLIDELLAKL---------------------------
---------------SKSNRIEMLIKAGGREE-Q----AVKLLRRI----EQYKMFFVLC
FQLEQS---S--QSET--LQIQMEGIVAQL------------------------------
-----------------------------Q--------------SLDET-----------
--------QK--------GVEKAVGQLVDAGQIQQQEKIIKWLGT--P-T-----E----
--D--EHDDLCK-QRD-ASSAEWILKR-QEYNSWLSSPGS--------------------
--------
>RBQ93876.1
------------------------------------------------------------
---MDPLSLA---ASIAGLV-SLAGAVI---SAGYKLNSKLNE-DTSDTKTLITETANFS
GILLGVKAHLESF-KGLDVD----------------------------------------
-LEA----V-HNTIEDSKL--TIKLIDELLAKL---------------------------
---------------SKSNRIAMLIKAGGREE-Q----AVKLLRRI----EQYKMFFVLC
FQLEHR---PSSQSET--LQIQMEGIVAQL------------------------------
-----------------------------K--------------SLDES-----------
--------QK--------GVEKAVGKLVDAGQIQLQEKIIKWLGT--P-T-----E----
--D--EHDDLCK-QRD-ASSAEWILKK-QEFNSWLSSPGS--------------------
--------
>RBR10880.1
------------------------------------------------------------
---MDPLSLA---ASIAGLV-SLAGAVI---SAGYKLNSKLNE-DTSDTKTLITETANFS
GILLGVKAHLESF-KGLDVD----------------------------------------
-LEA----V-HNTIEDSKL--TIKLIDELLAKL---------------------------
---------------SKSNRIEMLIKAGGREE-Q----AVKLLRRI----EQYKMFFVLC
FQLEHR---PSSQSET--LQIQMEGIVAQL------------------------------
-----------------------------K--------------SLDES-----------
--------QK--------GVEKAVGKLVDAGQIQLQEKIIKWLGT--P-T-----E----
--D--EHDDLCK-QRD-ASSAEWILKK-QEFNSWLSSPGS--------------------
--------
>SCN67783.1
------------------------------------------------------------
---MDPLSLA---ASIAGLV-SLAGAVI---SAGYKLNSKLNE-DTSDTKTLVVETANFS
GILLGVKAHLEAF-QSLDVD----------------------------------------
-LKA----V-HSTIEDSKL--TIKLIDELIAKL---------------------------
---------------SKSNRIEMLIKAGGREE-Q----AVKLLRRI----EQYKMFFVLC
FQLEQS---S--QSET--LQIQMEGIVAQL------------------------------
-----------------------------Q--------------SLDET-----------
--------QK--------GVEKAVGQLVDAGQIQQQEKIIKWLGT--P-T-----E----
--D--EHDDLCK-QRD-ASSAEWIFKR-QEYNSWLSSPGS--------------------
--------
>SCO48006.1
------------------------------------------------------------
---MDPLSLA---ASIAGLV-SLAGAVI---SAGYKLNSKLNE-DTSDTKTLVVETANFS
GILLGVKAHLEAF-QSLDVD----------------------------------------
-LKA----V-HSTIEDSKL--TIKLIDELIAKL---------------------------
---------------SKSNRIEMLIKAGGREE-Q----AVKLLRRI----EQYKMFFVLS
QS------------ET--LQIQMEGIVAQL------------------------------
-----------------------------Q--------------SLDET-----------
--------QK--------GVEKAVGQLVDAGQIQQQEKIIKWLGT--P-T-----E----
--D--EHDDLCK-QRD-VSSAEWIFKR-QEYNSWLSSPGS--------------------
--------
>SCO86241.1
------------------------------------------------------------
---MDPLSLA---ASIAGLV-SLAGAVI---SAGYKLNSKLNE-DTSDTKTLVNETANFS
GILLGVKAHLESF-HSLDVD----------------------------------------
-LEA----V-HNTIEDSKL--TIKLIDELLAKL---------------------------
---------------SKSNRIEMLIKAGGREE-Q----AVKLLRRI----EQYKMFFVLC
FQLEQS---S--QSET--LQIQMEGIVTQL------------------------------
-----------------------------K--------------SLGET-----------
--------QK--------GVEKALGKLVDAGQIQQQEKIIKWLGT--P-T-----E----
--D--EHDDLCK-QRD-TSSAEWILKR-EEFNKWLSCPGS--------------------
--------
>SCV36389.1
------------------------------------------------------------
---MDPLSLA---ASIAGLV-SLAGAVI---SAGYKLNSKLNE-DTSDTKTLVVETANFS
GILLGVKAHLEAF-QSLDVD----------------------------------------
-LKA----V-HSTIEDSKL--TIKLIDELIAKL---------------------------
---------------SKSNRIEMLIKAGGREE-Q----AVKLLRRI----EQYKMFFVLC
FQLEQS---S--QSET--LQIQMEGIVAQL------------------------------
-----------------------------Q--------------SLDET-----------
--------QK--------GVEKAVGQLVDAGQIQQQEKIIKWLGT--P-T-----E----
--D--EHDDLCK-QRD-ASSAEWIFKR-QEYNSWLSSPGS--------------------
--------
>SCV60987.1
------------------------------------------------------------
---MDPLSLA---ASIAGLV-SLAGAVI---SAGYKLNSKLNE-DTSDTKTLVVETANFS
GILLGVKAHLEAF-QSLDVD----------------------------------------
-LKA----V-HSTIEDSKL--TIKLIDELIAKL---------------------------
---------------SKSNRIEMLIKAGGREE-Q----AVKLLRRI----EQYKMFFVLC
FQLEQS---S--QSET--LQIQMEGIVAQL------------------------------
-----------------------------Q--------------SLDET-----------
--------QK--------GVEKAVGQLVDAGQIQQQEKIIKWLGT--P-T-----E----
--D--EHDDLCK-QRD-ASSAEWIFKR-QEYNSWLSSPGS--------------------
--------
>XP_018236396.1
------------------------------------------------------------
---MDPLSLA---ASIAGLV-SLAGAVI---SAGYKLNSKLNE-DTSDTKTLVNETANFS
GILLGVKAHLESF-HSLDVD----------------------------------------
-LEA----V-HKTIEDSKL--TIKLIDELLAKL---------------------------
---------------SKSNRIEMLIKAGGREE-Q----AVKLLRRI----EQYKMFFVLC
FQLEQS---S--QSET--LQIQMEGIVTQL------------------------------
-----------------------------K--------------SLGET-----------
--------QK--------GVEKAVGKLVDAGQIQQQEKIIKWLGT--P-T-----E----
--D--EHNDLCK-QRD-TSSAEWILKR-EEFNNWLSCPGS--------------------
--------
>XP_018744492.1
------------------------------------------------------------
---MDPLSLA---ASIAGLV-SLAGAVI---SAGYKLNSKLNE-DTSDTKTLITETANFS
GILLGVKAHLESF-KGLDVD----------------------------------------
-LDA----V-HNTIEDSKL--TIKLIDELLAKL---------------------------
---------------SKSNRIEMFIKAGGREE-Q----AVKLLRRI----EQYKIFFVLC
FQLEHS---S--QSET--LQIQMEGIVAQL------------------------------
-----------------------------S--------------SLDKI-----------
--------QR--------GVEKAVGKLVDAGQIQQQEKIIKWLGT--L-T-----E----
--D--EHDDLCK-QRD-ASSAEWILKR-QEFNSWLSSPGS--------------------
--------
>XP_023432720.1
------------------------------------------------------------
---MDPLSLA---ASIAGLV-SLAGAVI---SAGYKLNSKLNE-DTSDTKTLVVETANFS
GILLGVKAHLEAF-QSLDVD----------------------------------------
-LKA----V-HSTIEDSKL--TIKLIDELIAKL---------------------------
---------------SKSNRIEMLIKAGGREE-Q----AVKLLRRI----EQYKMFFVLC
FQLEQS---S--QSET--LQIQMEGIVAQL------------------------------
-----------------------------Q--------------SLDET-----------
--------QK--------GVEKAVGQLVDAGQIQQQEKIINWLGT--P-T-----E----
--D--EHDDLCK-QRD-ASSAEWVFKR-QEYNSWLSSPGS--------------------
--------
>RBQ97257.1
------------------------------------------------------------
--MADPLSIG---ASVLAFI-GLADRII---RTCKHYIEAIED-APKDIQMILGEATSLR
AIIDSIGESS-------ATSL------------------------------------VPN
LHEQ------NGPIKSCHS--CLASLEALLPPTMGQIQT---------------------
------------------------------------------------------------
------------------------------------------------------------
------------------------------------------------------------
-----------------------------GKRQSETREIIRWLER--T-N-----P---S
--S--LHNLAFS-KHE-PLTTAWVTNS-SQWKDWVSLESET-------------------
--------
>RDA83893.1
------------------------------------------------------------
--MADPLSMT---ASLIAVA-QISGTIV---SLCYYYAHGFQG-ANKEITKILRESQSLR
SVVEQLIQLLDRH-DAE---------------------------------S-DVHFRALR
-DAL----A-NSGLSEFQS--SLKDLEDRLQLP---------------------------
------------VS--KWQRLGAKLLWPLRER-D----VKQALESI----HRIKSVFEFG
LLTDAT---GCVVEIR----RDMKDLLGKF------------------------------
------------------------------------------------------------
--------------------GR----IHLMPEKQRLQVLLDWLQ--AP-D-----P---S
--V--LHYEYFK-KRI-AETGRWLLET-EDFQQWINGES---------------------
--------
>RCI10929.1
------------------------------------------------------------
--MADPLSMA---ASLIAVA-QISGSIV---SLCYYYIHGFQG-ANKEITKLLGESQSLR
SVVEQLIQLVDKH-DAE---------------------------------S-DVHLRALR
-ETL----A-HSGLSEFQS--SLKDLEGRLQFP---------------------------
------------VS--KWQRLGAKLLWPLRER-D----VIQALESI----HRMKSVFEFG
LLTDAT---GCVVEMR----RDIKDLISRF------------------------------
------------------------------------------------------------
--------------------ER----IHLMPNKQRLQVLLDWLQ--AP-D-----P---S
--V--LHHKLFK-KRV-AETGRWLLET-EDFQQWIKGES---------------------
--------
>KFY73478.1
------------------------------------------------------------
--MADPLSVA---ASLIAIA-QVSGSII---SLCYDYRRGFQG-AQKEVLQIFRETQSLR
NVIEQLIHLVDDN-NDA---------------------------------GSEVNLPSLK
NMSV----N-DGPISEFQS--DLRKLEDRLRKP---------------------------
------------VT--KWKRLGEQLLWPLRER-D----VKEALGSI----HRMKGIIEFG
LVADST---AAIVEIQ----RNTRELKDRI------------------------------
------------------------------------------------------------
--------------------LDYRRSNFHISEQEHLQVMLEWLG--SP-D-----P---S
--V--RHNDVCK-KRA-KDSGLWLLDG-SEYGVWHKAPTA--------------------
--------
>KFZ17274.1
------------------------------------------------------------
--MADPLSVA---ASLIAIA-QVSGSII---SLCYDYRRGFQG-AQKEVLQIFRETQSLR
NVIEQLIHLVDDN-NDA---------------------------------GSEVNLPSLK
NMSA----N-DGPISEFQS--DLQKLEDRLRKP---------------------------
------------VT--KWQRLGEQLLWPLRER-D----VKEALGSI----HRMKGIIEFG
LVADST---AAIVEIQ----RNTRELKDRI------------------------------
------------------------------------------------------------
--------------------LDYRRSNFHISEQEDLQVMLEWLR--SP-D-----P---S
--V--PHNDVCK-KRA-KDSGLWLLDG-SEYGVWHKGPTA--------------------
--------
>XP_018126116.1
------------------------------------------------------------
--MADPLSVA---ASLIAIA-QVSGSII---SLCYDYRRGFQG-AQKEVLQIFRETQSLR
NVIEQLIHLVDDN-NDA---------------------------------GSEVNLPSLK
NMSV----N-DGPISEFQS--DLRKLEDRLRKP---------------------------
------------VT--KWKRLGEQLLWPLRER-D----VKEALGSI----HRMKGIIEFG
LVADST---AAIVEIQ----RNTRELKDRI------------------------------
------------------------------------------------------------
--------------------LDYRRSNFHISEQEHLQVMLEWLG--SP-D-----P---S
--V--RHNDVCK-KRA-KDSGLWLLDG-SEYGVWHKAPTA--------------------
--------
>RDL32416.1
------------------------------------------------------------
---MDGLSAA---SSVIAVV-QIAQSIG---SALKDYYEGVRD-ARDDIKKLYNAVTSLQ
AILFSLHHILNRE-SGQ-P------------------------------------FLDET
LLIN----P-SGPLRQAK------------------------------------------
-------------------LELHKLQLKPKKK-D----IEKVAGTI----ERYKSSLTLE
LQVEHL---HLAAEHF----DISEDIRIEI------------------------------
------------------------------------------------------------
---------------------------RAARFDKTRHRVISWLSRGVP-D-----P---S
--K--EHNLARA-RHE-KTTGSWLIES-PSFETWLKTEN---------------------
--------
>KFY37882.1
------------------------------------------------------------
---MDGLSGA---ASVIQVI-QLSAQVL---GALKTYYEVVRD-CREDLARLYDTIRGIE
VILKYINGLASDV-KLEIL---------------------------------------QW
CFNE----A-TGPVRRLHQ--ELRNLEKKLASWKLDQTT---------------------
-------------TKKKLRRATKYLKWPLLKC-D----IGNSTRVI----REQCSILTLE
LGLGSL---SIQS-------------------------QTIGILDELRNDIEGGLVSNRD
SLAVVEAIKTDVSAGRITQSEIVGIITKIDTTTA--------------------------
---EKLALQN---QSVT-ILEDIKKDIAAAQCSAEFNDVLNWLDKWTP-S-----P---S
--L--QHNPLRE-QCV-ATTGTWLLDG-DEFKSWIEADN---------------------
--------
>KFX99937.1
------------------------------------------------------------
---MDGLSGG---ASVIQVI-QLSAEVL---GALKTYYEVVRD-CREDLARLYDTISGIE
VILKKINDLASDV-KLEIL---------------------------------------QW
CFNE----A-TGPVRRLHQ--ELKNLEKKLASWKLDQTT---------------------
-------------TKKKLRRATKYLKWPLLKC-D----IGNSTRVI----REQCSILTLE
LGLGSL---SIQSQTI----GILDDVRSSIPSALALQSQSIKTLNDLRNDIARGLVSNYD
SLAVAEAIKADVVAGRITQSEIVGIITKIDTTTA--------------------------
---EKLSIQN---QSVT-ILEDIKKDIAAAQCSAEFNDILNWLDKWTP-S-----P---S
--L--QHNPLRE-QCV-ATTGTWLLDG-EEFKSWIEADN---------------------
--------
>KFY02415.1
------------------------------------------------------------
---MDGLSGA---ASVIQVI-QLSAQVL---GALKTYYEVVRD-CREDLARLYDAICGLK
VILPKLKDLASDV-NLESI---------------------------------------RW
CFNE----D-AGPVRRLHQ--ELNSLEKKLASWKLDQFI---------------------
-------------TEKKLRRATKYLKWPLLKS-D----IANSTRVI----RDQCSIVTLE
LGLGSL---SIQS-------------------------QTLGTLDDLRNDIEGGLVSNHD
SLAVVEAIKTDVAAGRITQSEIVGIITKIDTTTA--------------------------
---EKLALQK---QSVT-ILEDIKKDIAAAQSSTKFSNILGWLDKWAP-S-----P---S
--L--QHNPLRE-QCV-ATTGAWLLDG-DEFKSWTEADN---------------------
--------
>KFY14389.1
------------------------------------------------------------
---MDGLSSA---ASVIQVI-QLSAQVL---GALKTYYEVVRD-CREDLARLYETIDSLK
EILQKLKNLACDA-RLGSL---------------------------------------QW
CLNE----T-SGPVQRLYQ--ELKNLERKLNQ-----IT---------------------
-------------SGKKLSRATRLLKWPLSKT-D----IGNTTRVI----REQCSIVTLE
LGLGSL---SIQSQTI----GILNDVRSGIPPARALESQSIDALNRL--NNDEELVSNHD
SLAIVEAIKADVAAGLITQSEIVGIITKIDTATA--------------------------
---EGRAIRN---QSVT-ILADIRKDIAAAQRSAECSAILEWLDKWAP-S-----P---S
--L--QHNPLRE-QCV-ATTGTWLLEG-DEFKSWIEADN---------------------
--------
>KFZ13452.1
------------------------------------------------------------
---MDGLSSA---ASVIQVI-QLSAQVL---GALKTYYEIVHN-CREDLARLYETIGSFK
EILQKIKDLASDV-KLESL---------------------------------------QW
CLNE----T-NGPVQRLYQ--ELKNLERKLHQ-----IT---------------------
-------------SGNKLSRATIFIKWPLSKT-D----IENTARVI----RQQCSIATLE
FGLGSL---SIQSQTI----GILNDVRSSIPSALALQSQSINALNSLKNDVAEGLVSNHD
SLTVVEAIKADVAAGLITQSEIVGIITKIDTATA--------------------------
---EERAIQN---KSVA-ILADIRKDITAAQSSAEYSSILNWLDKWTS-S-----P---S
--L--QHNPLRE-QCV-ATTGTWLLEG-DEFKSWIETDN---------------------
--------
>PMD12124.1
------------------------------------------------------------
---MDGLSVA---ASVISLL-QIAQSVG---LLLKDAYRNVRH-ARSQIENIYDSVISLE
TIVKGLDGLVESR-GME--------------------------------------MMNVA
LLED----P-QGPLKRALC--ELKIIKKRLEVQALGDSL---------------------
---------FGKVKLSVKESVKRSFHWPFEKE-E----TLMIVEKL----ENFKSSLLMD
ATINTL---AIQFQQN----DLVRDIKNDL------------------------------
------------------------------------------------------------
---------------------------MLAQTEIWRQRVIGWLSRDVP-D-----P---S
--F--EHNIALK-KHE-GATGSWLVHG-DDLKLWLTAPN---------------------
--------
>RDL34761.1
------------------------------------------------------------
---MDPLSTT---AGVFAVI-QLTVSVG---SALKAYYEGARD-ARNDIQKLYESINGLN
SLLKRIQDVNRGD-HL--------------------------------------------
-SDD----T-SGVLSQAQS--EIALLEKKLKIPTLTDNKSRTPCHPSRPK----------
---------HAPENKRTLWEKTQSLTWPFSKK-E----VGKILETL----DRCKSSLGLE
IGIEQL---STINAQF----DIIADIRSEI------------------------------
------------------------------------------------------------
---------------------------VSAGDDELRKQIISWLEPGV--H-----P---S
--E--EHNLARE-RHE-ETTGSWLIDS-NECKSWLVDDN---------------------
--------
>XP_001555324.1
------------------------------------------------------------
---MDGLGAA---ASVIAVV-QMAQAVS---GALVEYYEGVKS-ARDDIQRLYNSIKNLE
SVVRSVDDLLRTF-SIN-I---------------------------------------QA
SLEN----K-TGTLSLCKA--ELDGIKKELDAFSKQ------------------------
---------------QNHIGKLKSLVWPFKKK-D----VDKHVDFI----DKHKHDLMLA
FGVENL---HISLRHH----GILEDIRSEI------------------------------
------------------------------------------------------------
---------------------------GAAKSDKERRQIIKWLAESLP-N-----P---S
--T--EHDIARK-KCQ-KGTGSWLIDG-DSLKTWSKTSN---------------------
--------
>CCD54455.1
------------------------------------------------------------
---MDGLGAA---ASVIAVV-QMAQAVG---GALVEYYEGVKS-ARDDIQRLYNSIKNLE
SVLRSVDDLPRTF-SIN-I---------------------------------------QA
SLEN----K-TGTLSLCKA--ELDGIKKELDAFSKQ------------------------
---------------QNHIGKLKSLIWPFKKK-D----VDKLVDFI----DKHKHDLMLA
FGVENL---HISLRHH----GILEDIRSEIGAA---------------------------
------------------------------------------------------------
-----------------------RSEIGAAQSDKERSQIIKWLAKSLP-D-----P---S
--T--EHDIARK-KFQ-KGTGSWLKDG-DSLKIWSKTSN---------------------
--------
>EMR88279.1
------------------------------------------------------------
---MDGLGAA---ASVIAVV-QMAQAVS---GALVEYYEGVKS-ARDDIQRLYNSIKNLE
SVLRSVDDLLRTF-SIN-I---------------------------------------QA
SLEN----K-TGTLSLCKA--ELDGIKKELDAFSKQ------------------------
---------------QNHIGKLKSLVWPFKKK-D----VDKHVDFI----DKHKHDLMLA
FGVENL---HISLRYH----GILEDIRSEI------------------------------
------------------------------------------------------------
---------------------------GAAKSDKERRQIIKWLAESLP-N-----P---S
--T--EHDIARK-KCQ-KGTGSWLKDG-DSLKIWSKTGN---------------------
--------
>RFU80784.1
------------------------------------------------------------
---MDPFSLA---SGIAGLV-GVIATAV---STVYQYGSSVIG-ASKAQRDFLHELRALQ
IPLAKLEDIVSNA-DASSPN-----------------------------------YPHIS
TE----------------------------------------------------------
------------------LGSRNLVSLTFSE-VT----A---------------------
------------------------------------------------------------
------------------------------------------------------------
----------------------IKSNQQAAQTDLKFQQVLEWLSE--F-A-----GDY-R
--T--KHNDVLL-KRV-SNTGKWLLDS-PEFGEFTQGKDEF-------------------
--------
>SLM40588.1
------------------------------------------------------------
--MAEGLALA---ASITAIL-QITNSVI---SVCHGYGAAAKD-APWELSKVNAEMKSLR
NVLQTLQPLAEQA-EFA-------------------------------SPTAGTRLPTLA
LLCG----P-RGLLNCCLD--EVRRLDERLKNPSWSDSF---------------------
------------GP--KKKAFIQALRWPLNKP-E----TMKALDDV----SRYRNILNLA
ITTDQT---TLTLEIQ----KLSISTNGIVLGTHRD------------------------
----------------------VCSIKD--------------------------------
-------LASDIHADVQ-STKSITLGIQLGMGRMEREKIHQWLSAGAP-D-----P---S
--T--NQNRASR-SRQ-AKTGLWFLKS-ETFTYWKASSA---------------------
--------
>SLM33828.1
------------------------------------------------------------
---MEGLALA---ASIVAIL-QITNSVI---SVCYSYSAAAKD-APWELSKVNAEMKSLR
DVLQTLQPLAAQA-EFA-------------------------------SPSAGTRLPTLA
LLCV----P-GGLLNCCLD--EVRRLDERLKPPSWSDSF---------------------
------------GP--KRKAFIQAFRWPLNKA-E----TTKTLDDI----SRYRSILNLA
ITADQT---TLTLEIQ----KLSISTNDTVLGTQKD------------------------
----------------------VGLIKD--------------------------------
-------IASDMHADLR-STKSITLGMQLGMERMEREKIQQWLSAGAL-D-----P---S
--T--NHNRASR-SRQ-ENTGLWFLES-ETFTYWKASSA---------------------
--------
>SLM37407.1
------------------------------------------------------------
--MVEGLALA---ASIAAIL-QITNSII---SICHGDGAAAID-APWELAKVNAEMKSLR
SVLQTLQPLAEQA-EFA-------------------------------SPSAGTRLPTLA
LLCG----P-RGLLNCCLD--EVRRLDEQLKNPSWSDSF---------------------
------------GL--EKKAFIQALRWPLNKV-E----TTKALDDV----SRYRNILNLA
ITADQT---TLTLEIQ----KLSISTNDIVVGTQRD------------------------
----------------------DCLIKD--------------------------------
-------LASDMHADVQ-STKSI---------TLEREKIDWWLSAGGP-D-----P---S
--T--NQIRASR-SRQ-ADTGLWFLQS-ETFTYWKASGA---------------------
--------
>SLM37986.1
------------------------------------------------------------
--MAEGLALA---ASIVAIL-QITNSVI---SICHDYGAAAKD-APWA--KVNAEMKSLR
NVLQTLQPLAEEA-EFG-------------------------------SPSAGTRLPTLA
LLCG----P-QGLLNCCLE--EVGRLDERLKNPSWSDSF---------------------
------------GP--KKKALIQALRWPLNKA-E----TMKTVDDV----SRYRNILNLA
ITADQT---TLTLEIH----KLSISTNDIVLCTQRD------------------------
----------------------VCLIKD--------------------------------
-------VTSDTHADVQ-STKSITLGIQLG---MEREKIHRWLSAGAP-D-----P---S
--T--NQNRASR-SRQ-GNTGSWFLES-ETFTYWKASSA---------------------
--------
>SLM38552.1
------------------------------------------------------------
--MAEGLALA---ASIAAIL-QITNSVI---SVCHGYGAAAKD-APWELSKVNAEMKSLR
NVLQTLQPLAEQA-EFA-------------------------------SPSAGTRLPTFA
LLCG----P-RGLLNCCLD--EVRRLDERLKNPSWSDSF---------------------
------------GP--KKKAFIQALRWPLNKA-K----TMKALDDV----SRYRNILNLA
ITADQT---TLTLEIQ----KLSISTNDIVVGTQRD------------------------
----------------------VCLIKD--------------------------------
-------LASDMQADVQ-STKSITLGIQLG---MEREKIHRWLSAGAP-D-----P---S
--T--NQIRASR-SRQ-ANTGLWFLKS-ETFTYWKASSA---------------------
--------
>SLM39321.1
------------------------------------------------------------
--MAEGLALA---ASIVAIL-QITNSVI---SVCHGYGAAAKD-APWELSKVNAEMKSLR
NVLQTLQPLAEQA-EFA-------------------------------SPSAGTRLPTLA
LLCG----P-RGLLNCCLD--EVRRLDERLENPSWSDSF---------------------
------------GP--KKKAFIQALRWPLNKA-E----TMKVLDDV----SRYRNILNLA
ITADQT---TLTLEIQ----KLSILTNDIVLGTQRD------------------------
----------------------VCLIKD--------------------------------
-------LASDMHADVQ-STKSITLGIQLG---TEREKIHRWLSAGAL-D-----P---S
--I--NQNRASR-SRQ-ANTGLWFVKS-ETFTYWKASSA---------------------
--------
>SLM40735.1
------------------------------------------------------------
---MAELALV---SSITAVI-QISRDVI---TQAYKYGQAVKN-AKEDMQRVQAEVQDLE
DILGKLKDLARRA-EA-SG-------------------------------RSLTLWPTLV
SLQD----P-TSSLHKCQK--ELEKLQPGLAPVGF-------------------------
----------------W-EKSKARALWPHKKN-G----IYQILDTI----RQQKVHLAEA
LNIDQT---GQVFETA----QVVEDTAKLQIAH---------------------------
------------------------------------------------------------
--------------------KDVSQSTEAKVKGLKDDLIIRWLLS--T-D-----A---S
--I--NHAAAVN-KRM-KSTGQWFLES-TEYHSWKHDSS---------------------
--------
>XP_001262680.1
------------------------------------------------------------
--MSDPLSIT---ASVITVL-ELAATAT-------NYLRGIKN-GDTDRVNLRDELRSTT
CLLEMLRDRIEDA-EDAATT------------------------------SGPGRPLYIK
ALYG----P-DSPLVQFQR--ILEDIIKQLSPQSK-------------------------
----------------LRQ-RSLPMTWPFTKK-D----TAEKLSCL----ERLKSHFILV
MQNDLA---QLTQASY----ELAQASHERIV-----------------------------
------------------------------------------------------------
------------------DMGQKVDETHLKDHEDETQRIILWFST--L-S-----F---R
--E--QHIAILE-SVQ-PGTGRWFTKH-EALRAWLDGKI---------------------
--------
>OXN14753.1
------------------------------------------------------------
--MSDPLSIT---ASIIAVL-QLTATAT-------EYLRGIKH-GDADRVKLRDELRSTT
CLLEMLRDRIEDA-EDAVTP------------------------------SETGRPMSIK
SLAG----P-DSPLVHFQR--ILEDIIAQLSPQNR-------------------------
----------------LAKRQLAQSSYRVTQ-----------------------------
------------------------SSHDRIV-----------------------------
------------------------------------------------------------
------------------DLGNKVYETRLKHQEDETQKIILWLSS--L-S-----F---R
--E--QHVAILE-SVQ-PGTGGWFTKH-ETFRAWLEGKI---------------------
--------
>OXN27256.1
------------------------------------------------------------
--MSDPLSIT---ASVITVL-ELAATAT-------NYLRGIRN-GDTDRVNLRDELRSTT
CLVEMLRDRIEDA-EDAATTSGPS------------------------------RPLYIK
ALSG----P-DKPLVQFQR--ILEDIIKQLSPQS--------------------------
----------------KLRQRSLPMTWPFTKK-D----IAEKLSCL----ERLKSHFILV
LQNDLA---QLTQASY----ELAQASHERIVDM---------------------------
------------------GQ----------------------------------------
----------------------KVAETHLKDHEDEIQRIILWFST--L-S-----F---R
--E--QHIAILE-SVQ-PGTACS--GA-QAYLALAKRDS---------------------
--------
>RAQ52233.1
------------------------------------------------------------
--MADPLGIA---ASVIALI-KLAGSAT-------DYLRGIKH-GADDRVKLRDELRGTT
YLLEMLRDRIEDA-EDAMTA------------------------------LGTHKPLSIQ
SFVG----P-DNPLILFRR--LLEDIIAQLSPQSK-------------------------
----------------LQH-RSLSLTWPFTKK-D----VAEKLACL----ERLKSHFTLV
MQSDLL---QLTQLSH----RMVQSSHEKIV-----------------------------
------------------------------------------------------------
------------------GIEQKVDETHLRQQEEQKQKIFSWLGA--Q-Q-----F---R
--E--QHVAILE-SVQ-SGTGVWFINH-EVIKA---------------------------
--------
>GAQ42481.1
------------------------------------------------------------
--MSDPLSIT---ASVIAVL-ELAATTT-------RYLREIKH-GAADRLQLRDELRSTT
YLLEMLRDRIDDA-EDAAVT------------------------------LGMGKSILTE
SLVG----L-DGLLVLVQS--VLQDIISRLCPQSK-------------------------
----------------FGQ-RSLSLTWPFTKK-D----ITEKLACL----ERLKGSLSLV
LQNDLI---KM-----------VQSSHRELT-----------------------------
------------------------------------------------------------
------------------EIGQKVSQTKLKDEEDLNERILLWLSP--F-P-----F---H
--K--QHDAILE-TVQ-AGTGGWFMKH-EKVCN---------------------------
--------
>GAA85957.1
------------------------------------------------------------
--MSDPLSIT---ASVIAVL-ELAATTT-------RYLREIKH-GAADRLQLRDELRSTT
YLLEMLRDRIDDA-EDAAVT------------------------------LGMGKSILTE
SLVG----L-DGLLVLVQS--VLQDIISRLCPQSK-------------------------
----------------FGQ-RSLSLTWPFTKK-E----ITEKLACL----ERLKSSLSLV
LQNDLM---KM-----------VQSSHRELT-----------------------------
------------------------------------------------------------
------------------EIGQKVSQTQLKDEEDLNERILLWLSP--F-P-----F---R
--K--QHDAILE-TVQ-AGTGGWFMKH-EKVCNWLEGNI---------------------
--------
>OJZ91104.1
------------------------------------------------------------
--MSDPLSIT---ASVIAVL-ELAATTT-------RYLREIKH-GAADRLQLRDELRSTT
YLLEMLRDRIDDA-EDAAVT------------------------------LGMGKSILTE
SLVG----L-DGLLVLVQS--VLQDIISRLCPQSK-------------------------
----------------FGQ-RSLSLTWPFTKM-D----ITEKLACL----ERLKSSLSLV
LQNDLI---KM-----------VQSSHRELT-----------------------------
------------------------------------------------------------
------------------EIGQKVSQTQLKDEEDLNERILLWLSP--F-P-----F---R
--K--QHDAILE-SVQ-AGTGGWFMKH-EKVCNWLEGNIS--------------------
--------
>XP_025483040.1
------------------------------------------------------------
--MSDPLSIT---ASVIAVL-ELAATTT-------RYLREIKH-GAADRLQLRDEIRSTT
YLLEMLSDRIDDA-EDAAVT------------------------------LGMGKSILTE
------------------------------------------------------------
------------------------------SL-D----ITEKLACL----ERLKGSLSLI
LQNDLI---KM-----------VQSSHRELT-----------------------------
------------------------------------------------------------
------------------EIGQKVSQTQLKDEEELNERILLWLSP--F-P-----F---R
--K--QHDAILE-TVQ-AGTGGWFMKH-EKVCNWLEGNIS--------------------
--------
>KDN72202.1
------------------------------------------------------------
--MGDPLSIA---TGLTALI-RVVAKAT-------EYLKDVKD-GGKERTKLRDELRSVT
CLLEMLHDRVEEQ-GESGN-------------------------------EDGLKPAAMA
LLAG----P-DGPLERMKA--TMEDIVSKIAPQAG-------------------------
----------------FRR-LAQPFKWPFEKN-D----ILELFRTI----ERLKSHFTLV
IQNDIL---NIS-----------KLTSEKVH-----------------------------
------------------------------------------------------------
------------------HIGKQLDDMGLEGRVQETEKILCWISS--T-S-----F---W
--A--KQSDILQ-SVQ-QGTGQWFLET-HGFRDWLLGNI---------------------
--------
>KKP02812.1
------------------------------------------------------------
--MSGPLNVS---TSVVAVL-QLAATAT-------QYLKDIKH-GSADRSRLRDELRSTV
CLLEMLQDRLEDS-NDMPDS------------------------------ENMLTPQSIS
LLGG----A-DGPLHLFRQ--VLEEIIAELAPQDK-------------------------
----------------LRQ-LTKPFTWPFDKK-K----VAELLTRL----ERSKSHFSLV
LQNNIV---DLV-----------RLANLKLD-----------------------------
------------------------------------------------------------
------------------KIGDKVESSEAKSRDSDSQKIIHWISP--L-S-----F---R
--S--RHVNVLD-SVQ-PGTGIWLLEH-ATFREWVKSKTG--------------------
--------
>KIL93328.1
------------------------------------------------------------
--MSDPLSIA---ASVIALL-QLTATAT-------QYLKDVKH-GSADRLRLRDELRSTA
CLLEMLKDRVEDA-DDASET------------------------------EEALKPGSIR
ALAE----P-DGPLSLFGQ--ILQEIITKLEPQAN-------------------------
----------------LRR-LAKPFTWPFEKK-D----ISEMLNSL----ERLKSHFSLI
MQNDLR---SE-------------------------------------------------
------------------------------------------------------------
----------------------------AKSRDEEAIKIISWISP--I-S-----F---H
--A--KHIDILE-RVE-PGTGTWLIEH-DTFQRWLREDID--------------------
--------
>OJJ29871.1
------------------------------------------------------------
--MSDPLSVT---ASIIAVL-QLANTAT-------QYIKDIKH-GSSDRMRLRDELRGTV
CLLEMLQDRIEDS-DSTHDTG------------------------------EGLKATSIT
ALAG----S-DGPVNTFKR--VLEEIVAKLAPQDR-------------------------
----------------LRQ-LSRHFSWPFDKK-E----IVDMLGSL----ERLKSHFNLV
MQNDLV---ELG-----------KLSNLKID-----------------------------
------------------------------------------------------------
------------------NLGQKMENLDARSQGRETQKIIDWVSP--I-S-----F---R
--A--RQIDTLE-SVQ-PGTGMWFLQH-QTFRSWMNGDIE--------------------
--------
>OPB44326.1
------------------------------------------------------------
--MSGPLNVS---TSVVAVL-QLAATAT-------QYLKDIKH-GSIDRSRLRDELRSTV
CLLEMLQDRLEDS-NDVPDS------------------------------ENMLMPQSIS
LLGG----A-DGPLRLFRQ--VLEEIIAELAPQDK-------------------------
----------------LRQ-LAKPFTWPFDKK-K----VAELLTRL----ERSKSHFSLV
LQNNIV---DLV-----------RLANLKLD-----------------------------
------------------------------------------------------------
------------------KIGDKVESSEAKSRDSDSQQIIHWISP--L-S-----F---R
--S--RHVNVLE-SVQ-PGTGIWLLEH-ATFRDWVKSKTG--------------------
--------
>RFN44138.1
------------------------------------------------------------
--MSDPLGIT---ASVIAVL-QLAVTAT-------QYLKDVKH-GSADRLRLRDELRSTV
CLVEMLKDRVEDI-DDDSET------------------------------EEILKPASMK
ALVE----S-DGPLSLFER--VLQDIVTKLEPQAG-------------------------
----------------LRR-LAQPLTWPFDKK-D----IAEMLASL----ERLKSHFNLI
MQNDLH---ELA-----------KLSHLKLD-----------------------------
------------------------------------------------------------
------------------DLKDKADGFEDRARNEETLKIVSWISP--L-S-----F----
--------------------RTWLLEH-GTFQSWTRGDIDK-------------------
--------
>RFU72749.1
------------------------------------------------------------
--MSDPLSVS---TSILAVL-QLAATVT-------RYLKDIKN-GSTDRTRLRDELRSTV
CLLEMLQDRLEDA-DDIFDG------------------------------GGALMPQSIN
TLSG----P-DGPLHLFGQ--VLEEVIAELAPQDK-------------------------
----------------LRR-LAKPFTWPFDKK-K----VAELLASL----ERLKSHFNLV
LQNNVA---DLA-----------KLANLKLD-----------------------------
------------------------------------------------------------
------------------KLNDKVDNSEARARDADTQKIIHWISP--L-S-----F---R
--A--RHVSILE-SVQ-PGTGTWLLEH-ATFRNWVNSTSG--------------------
--------
>XP_013938565.1
------------------------------------------------------------
--MGGPPGVS---ASVVAVL-QLATAAT-------QYLKDVRG-GTAERTRLRDELRSTV
CLLEMLQDRLEDS-ERGVDD------------------------------SSTLRPQAVD
SLSG----S-DGPLQVFRQ--VLDEVIAELAPQDK-------------------------
----------------LRQ-RAQPFTWPFDKK-K----VAELLACL----ERLKSHFNLA
LQNDIA---QLA-----------RSANLKLD-----------------------------
------------------------------------------------------------
------------------RLADNVESSEARSRDADAQKIINWLSP--L-S-----F---R
--A--RHVSVLE-SVQ-PGTGAWLLKH-EVFRSWVNGNTG--------------------
--------
>XP_013959481.1
------------------------------------------------------------
--MSGPLHIS---TSVVAVL-QLAATAT-------QYLKDVKH-GSADRSRLRDELRSTT
CLLEMLQDRLEDL-DDMPDS------------------------------ENLLMPQSIS
LLGG----A-DGPLHLFRK--VLEEIVAELAPQDK-------------------------
----------------LRR-LMKPFTWPFDKK-K----VAELLTCL----ERSKSHFSLV
LQNNIV---DLA-----------RLANLKLD-----------------------------
------------------------------------------------------------
------------------KIGDKVESSEAKSRNADTQKIIQWISP--L-S-----F---R
--S--RHVSVLE-SVQ-PGTGIWLLEH-ATFRDWLKRKT---------------------
--------
>XP_018655790.1
------------------------------------------------------------
--MGGPPGVS---ASVVAVL-QLATTAT-------QYLKDVRS-GTAERTRLRDELRSTV
CLLEMLQDRLEDE-DGSVDD------------------------------SSTLRPQAVD
LLSG----A-DGPLQLFQQ--ALEEIIRELAPQDK-------------------------
----------------LRR-RAQPFTWPFDKK-K----VAELLACL----ERLKSHFNLV
LQNNIA---QLA-----------RSANLKLD-----------------------------
------------------------------------------------------------
------------------RLADNVESSEARSRDADTQKIINWLSP--V-S-----F---R
--A--RHVSVLE-SVQ-PGTGAWLLEH-EVFRD---------------------------
--------
>XP_025587099.1
------------------------------------------------------------
--MSDPLSIT---ASVIALL-QLAATAT-------QYLKDVKH-GSADRLRLRDELRSTT
CLLEMLRDRIEDD-DETSET------------------------------DQPLKPASVR
VLAE----P-DGPLSLFEQ--VLQDMVTKLEPQAR-------------------------
----------------LRR-LAKPFTWPFDKK-D----IAELLTCL----ERLKSHFNLV
MQNDLH---ELA-----------KLSNLKLD-----------------------------
------------------------------------------------------------
------------------DLNNKADEVEARARDEEALKIISWIST--I-S-----F---R
--A--KHEDILD-STQ-PGTGTWLLEH-STFQSWKRGDIDK-------------------
--------
>PQE10633.1
------------------------------------------------------------
--MSDPLGIA---ASVIAVL-QLAASAT-------QYLKDVKH-GSVDRMRLRDELRSTT
CLLDMLRDRLEDE-DDSIESG-----------------------------GDTRKPMSIK
SLAG----L-DGPLNVFMR--ILQDIITKLAPQDR-------------------------
----------------LRQ-LSRPLIWPFEKK-E----IAEMLISL----ERLKSHCSLI
MQNDLL---ELA-----------KLSNLKIN-----------------------------
------------------------------------------------------------
------------------DIGQKFENSEARSRHEEEQSIILWVSN--T-S-----F---R
--A--RHISVLE-SVQ-PGTGAWLLED-ETFCNWVVGNID--------------------
--------
>XP_001227907.1
------------------------------------------------------------
--MADPLSTI---ANVLAVL-KLTAVAT-------QYIKEVKQ-ASSDRLRLRDELRSAT
CLLEMLRDRLEDS-EDAEGSD-----------------------------AETLKPLSIA
SLEG----G-DGPLELFKR--VLEEIINKLAPQNR-------------------------
----------------LSR-AAQSLTWPFNKK-E----VTELISTL----ERLKSHFTLV
MQNDLV---ELT-----------KLSHLKLD-----------------------------
------------------------------------------------------------
------------------SIQTQVENTRSRSRDEESQRIILWVST--L-P-----Y---R
--P--RHVDVLE-TAQ-PGTGTWFLNH-PTFKRWVNGTSAA-------------------
--------
>KFH47079.1
------------------------------------------------------------
--MADPSGIT---VNILTVL-QLAAIAT-------LYIKEVKG-GSSDKTRLRDELRSTV
LLLEMLKDRLEDD-DDDDQDD-----------------------------QDGAKHLPTG
PLTH----S-EGPVFQFQK--LLENVIAKLDPTTG-------------------------
----------------VRR-IARVLTWPFDKK-D----VAEILAAT----ERVKSHFMLV
MQKDVV---ELS-----------KLSLLKIE-----------------------------
------------------------------------------------------------
------------------DVDTKLETAESKARQEETQKIIRWISS--L-S-----F---R
--S--KHASVLE-SVQ-PGTGTWFLEH-DSFLDWTRGTI---------------------
--------
>XP_003664982.1
------------------------------------------------------------
--MADPLGTL---ANVLAVL-KLAAAAT-------QYIKEVKN-GSSERLRLRDELRSTT
CLLEMLKDRLEDG-ESAEDGD-----------------------------EASLKPPSIS
SLAA----E-DGPLALFKR--VLEDIIDKLAPKDR-------------------------
----------------LRR-LAQPFTWPFDKR-D----VAELLATL----ERLKSHFNLI
MQNDLV---ELA-----------KLSHLKLD-----------------------------
------------------------------------------------------------
------------------NIQRQIETATSRSLDNEAEKIILWISP--L-S-----Y---R
--A--RHLDVLN-TAR-PGTGTWFLHH-PVFNKWVNGEL---------------------
--------
>XP_008082784.1
------------------------------------------------------------
---MDIFSFA---ASIITVL-ELASTAT-------RFIVTANE-SEKERKILLSEIASIA
GYCYVLKDLSERD-EPDNCWS-----------------------------------RNLR
ALLV----K-DGLIAQFRA--NLEEVLLILNEK---------------------------
-----------------HSKLIEKAKWPHQKN-K----LGEICSRI----ERQKSQILLA
LQSDHV---NLSLDTK----KDLSRVNDLVINI---------------------------
------------------DRKIV-------------------------------------
---------------------QMDQKQQTQLQEKEKRDLETWLTS--L-N-----F---C
--A--KQNDIFA-RRQ-EGTGEWLLQD-QNFQSWLTGFK---------------------
--------
>XP_002149474.1
------------------------------------------------------------
--MAEAIGLL---TGLIGGC-DVILRAS---TAIVAYISDIKD-APKDIKNLRDEIENLE
AIVSAVRGFFQSP-KASRQEFVA-------------------------------------
-SSP----I-TSIVQQCES--FVTELKEKFEVDA--------------------------
--------------------SKPKALWVLGSK-E---RYRSALQDA----NRYTGIFQLG
LSLSGW---GLLSKSS----EEAMDEMKGIRKD---------------------------
------------------LQKVIRIIEPIDEMKADVKEWKDHVKLIEGAMEFC-----KR
TTGDTDAVLTVEQ---V-LMRKNEEY-LAKIRTREKEGLLNFISE--D-N-----F---L
--N--KHLDVVK-VRH-KNTGLWILEK-PSFRNWFQTPSDHKSLEGS-------------
--------
>KFX45430.1
------------------------------------------------------------
--MAEAIGLL---TGLIGGC-DVILRAS---TAIVAYISDIKD-APKDIKNLRDEIENLE
AIVSAVRGFFQSP-KASRQEFVA-------------------------------------
-SSP----I-TSIVQQCES--FVTELKEKFEVDA--------------------------
--------------------SKPKALWVLGSK-E---RYRSALQDA----NRYTGIFQLG
LSLSGW---GLLSKSS----EEAMDEMKGIRKD---------------------------
------------------LQKVIRIIEPIDEMKADVKEWKDHVKLIEGAMEFC-----KR
TTGDTDAVLTVEQ---V-LMRKNEEY-LAKIRTREKEGLLNFISE--D-N-----F---L
--N--KHLDVVK-VRH-KNTGLWILEK-PSFRNWFQTPSDHKSLEGS-------------
--------
>RAO69718.1
------------------------------------------------------------
--MAEAIGLL---TGILGGC-DVILRAS---TAIVGYISDIND-APKDIKNLRDEIENLE
AIVSAVRGFYQSP-KASRLKSVV-------------------------------------
-SSP----I-TSVVEQCET--YVTELKKKFEVDA--------------------------
--------------------AKPKAIWVLGSK-D---RYRVALQDI----NRYTSIFQLG
LSLSGW---GLLSKSS----EEAMSEMKAIRKD---------------------------
------------------LQQVIEVIEPIKEMKTNVEEWKDHVKLIEGAMDFC-----KR
AAVDTRAVLTVEE---D-LRKQSDERRGKIDREREKKELLDFISE--A-N-----F---F
--N--KHNDIVK-IRH-ENTGSWILDD-DSFRNWFQTSRNKTSSDKSMKP----------
--------
>XP_003029138.1
------------------------------------------------------------
-------MDV---GTGIAIV-DLTAKIL---LALKKYASFVKD-ANTERARLASELAEIE
CVLAKIKSHLEES-EGKPGFEV-VE-------------------------------ANLR
TLLG----D-GGSVALYVA--MLRELLSKLD---K-------------------------
--------------GSKKMRLRAKLMWPLREG-K----MKDLLQKI----GHYRIHFIMV
YELIGS---ERLAQVA----ATVASI---SEEQ---------------------------
----------------------TRVRE---------------------------------
-------------ELKG-KEKRRALEEEQRKHEKMQEDIIKWLRP--V-NN----G----
--L--KHAIVAE-SRQ-EGTCGWLFDH-PVYRRWIEQDCG--------------------
--------
>XP_003028647.1
------------------------------------------------------------
-------MDP---GTILAVI-DMAGKVT---VALCKYASSAKG-ADKARLALWRELSSIS
GTLMNVKYYFESL-ADGFAPETQKR-------------------------------MNAL
RLWE----E-GGPIKECMK--LLDNFLRELD---V-------------------------
--------------DMKKQGLKRKLLWPFKEE-T----IEEFLKQL----ERHKAHLMLA
FSINTS---EQLTDIA----QISFMI---AEEQ---------------------------
----------------------ARVRL---------------------------------
-------------EKEI-ADTQRASQEESRRRDSLRDEIIRWLQP--V-DN----G----
--S--KHAISLQ-KRQ-EGTCKWIFTH-DTYRQWSTRES---------------------
--------
>XP_003052726.1
------------------------------------------------------------
--MADPLSLA---ASIAGLL-SLADITF---KYVYKFAKAAKD-AKDDVQTLSDQINDLA
RVLRVLEALAESL-EANGEG---------------F------------------------
DPAV----R-NHYLGHCQK--TLEKVQKRKT-----------------------------
-------------------------------V-K----R---------------------
------------------------------------------------------------
------------------------------------------------------------
-----------------------IEINTLVEVDRKKRRILDFFMA--I-N-----P---Q
--P--NLQTSVK-LRH-ALTGLWLTES-PAFEHWLHTPG---------------------
--------
>CEF79515.1
------------------------------------------------------------
--MSDPLSLA---ASIAGLI-SLADVTF---KYTYKFVGAAKD-AKTDVSALADEINNLG
SVLRVLEALASDM-EAEGDQ---------------F------------------------
DPTL----R-NHYLNHCFK--ALSRIEMKTKKA---------------------------
-------------------------IERFVRS-K--------------------------
------------------------------------------------------------
------------------------------------------------------------
----------------------------VDYLNAQKQQVLNYFMK--A-D-----P---Q
--D--NLATSIK-LRH-SMTGLWLTES-TDFVRWIETPG---------------------
--------
>KZL69813.1
------------------------------------------------------------
------------------------------------------------------------
------------------------------------------------------------
-----------------------------LKKALSDFDNG--------------------
---------------GKRRMIARSLKWPFSAE-D----TKALIAQM----DGHRNTISLA
LSADTL---NKMLKSL----EN--------------------------------------
------------------QDK---------------------------------------
-------IMDGMSSLKH-NVERLTKIQTRIVLNDYQQRILHFFLR--V-N-----P---Q
--S--NFQTSVR-LRQ-PLTGLWLTESDSTFQKWISLPH---------------------
--------
>ENH70748.1
------------------------------------------------------------
--MADPLSLA---ASIAGLI-SLADLVF---KTTYKFVRAAKD-AKDEIQSLIDEINNLA
SVLRRLEALTSDL-EDEGQS---------------F------------------------
DPTL----R-NHYLNHCFK--TFNKIELRVKKA---------------------------
-------------------------SESFKKS-K----K---------------------
------------------------------------------------------------
------------------------------------------------------------
-----------------------IEINTMIAINDRKKRILDHFMK--A-N-----P---Q
--L--ALQTSIR-LRH-SMTGLWLTES-PTFIRWLETPG---------------------
--------
>XP_007304312.1
MQGTCHDQMRDLRTCKAARLTRVILGIFTTLISGVFALS----------PQPQSSSSPPP
LPVMDNVGNA---ANIAALV-SLPQ-LI---TPIIKYCLDVAG-AERDSIRLKESLEAWT
PLINTTKLWVERC-EDMP---------------------------------EP---VSSG
TVQT----M-QNALSQCEA--WLQPVYETIQK----------------------------
-----------------TKTLRGRLQWPFSTA-D----VNKLVDKL----EKQKLILVLA
LNLDLS---ERQAFGN----VLQRVS---LQAL---------------------------
------------------HDKVHGA-LEEF---NLTHRNTVAIRELLEN-----------
------------------NLAIFAANQAKEAIDQNIGAIINWLYP--L-DF----A----
--T--KLQTTLA-QRH-TDTCRWFLED-ARFTHWRNSPS---------------------
--------
>XP_007739019.1
------------------------------------------------------------
---MDPLSVT---ASIIAIL-DLTG-------TLMKYVNEVRH-APKQRAQLAREASNLY
ALLTTLRFRVEEA-PTNDPW-----------------------------------FNQIK
LLVV----E-NGALDQLRT--ILMRLVPRIDTS---------------------------
-------------------NKLKDLLWKFNK-AE----VEEALVKS----DLSE------
--------------------------------M---------------------------
------------------------------------------------------------
--------------------AQTMNPLCLESEREWPSKLSTWLDI--P-G-----P---S
--S--NYATSCK-RRQ-QGTGSWLLQD-NRFIAWMESPGS--------------------
--------
>XP_007800501.1
------------------------------------------------------------
---------M---IDAIAIS-TLAASIV---SKCYRYGCSVAD-APDEAKRLASEVTNLS
GLLIGLQSVADQH-ESYLE-----------------------------------------
-SLN----V-YKILLECSA--DLKAVDSQLEGLVP----VAG------------------
--------------QTKTRRIVKRLRWPLQRG-D----TLLMLEHI----ERQKGSFEFC
IGIAHY---QKELQDL----SRAF------------------------------------
-------------------QAL--------------------------------------
-----------------------DARIASKEELAVEQSVLDWVCD--Y-N-----Y---Q
--A--QHHRAYR-LHC-DNTSSWILEH-PLFLHWRESRD---------------------
--------
>KXG49442.1
------------------------------------------------------------
---MDPLSVT---TGIIGLL-AISN-------KVTQYISNLKD-ASEQRQRVLNELLLMT
GCLTILKANAEKM-ELLPQA-----------------------------------F---L
SLCG----E-DGILYQLKD--CLQTLWDRLQPGV--------------------------
---------------G-FRRFTRRVRWPFRK-DE----VDDLLRTM----ERYKTILVLV
LQSDNA---SLSTAIQ----ENVTTLRD--------------------------------
------------------------------------------------------------
-------------------------EQERRRQSQLTLEILNWLSP--L-K-----S---I
--G--THSDIFS-RYH-DGTLSWIQKD-ERYKAWLDGSSN--------------------
--------
>XP_007805496.1
------------------------------------------------------------
--MGEVLAAS---ATIAGLL-NLTITTL---QLSHGYFPGVKN-FTKTIEQYFSELERLK
DVLEDYKALAESG-DTA-----------------------------------------DF
VSFF----I-PSQSEACWK--ELEHVRTKLEKQCHG------------------------
---------------SLFSKALSRLRWPFSEE-E----VSRTVEAL----HRHQSSLHRR
LSARNL---KVSSRIL----SEVRH-----------------------------------
------------------------------------------------------------
----------------------LREKQQ----KSSTKVSYDWLSD--A-N-----P---E
--T--NHLSARS-KHS-QGTSQWFLDS-SAFKSWWNCSC---------------------
--------
>XP_007831887.1
------------------------------------------------------------
--MADGLGIA---ASVIAVI-ELAAKVT---LTCYQLKEKFKD-FRKDIKAIIEEVETVS
IIVEELNELTAEV-STESS-----------------------------------SPNGKA
AVKS----T-QFALDGCKT--ILQELNEKLGPLS--------------------------
-----------------KPRFRDKLKWPLDSS-I----VHAKLDDL----QKHKATLQLA
LSLYQT---NAFRAQA----T---------------------------------------
------------------------------------------------------------
-------------------------ADKDRLIEEKRTKVLHWYGT--S-D-----P---K
--Q--NQRVSSE-ARD-PNTGAWVFAH-EKFTQWKESLNG--------------------
--------
>XP_008084187.1
------------------------------------------------------------
---MDPFSGT---ASAIAIL-QLSGTII---ASCYNYFSRLKS-ATKDAKKIINELNSLR
TVIESLLDILDEE-DD-----------------------------------AGLSKSILE
KLAQ----E-NGSLNRCQT--DLEELSRKLEP-----Q----------------------
-------------Q--GWRHVKAVAMWPLKES-D----TQKVLSNI----QDTKSTIQLA
LALDHR---KGLSSLL----SSVQ------------------------------------
------------------------------------------------------------
---------------------SLQQTITSTAKNTLREEILKWLG--NT-D-----S---I
--S--SHLGAQK-KRQ-SETGLWLLQS-SQFNQWYRNPQ---------------------
--------
>XP_008711710.1
------------------------------------------------------------
---MDPISII---GSIVGVV-DLTGKVV---SFVKGP----------DTQRLAGQLISLS
KLLEQLQASISKA-EEQSEPRTPW----------------------------------LE
DVGL----V-KDDLVQLQN--RLEEVARRLSHNGTP------------------------
-----------------IERLKSALNRRVHER-G----LRDAFEDI----ERILPRINAA
LGLTSI---KYHVEMQ----KAVASIDHSVT-----------------------------
------------------------------------------------------------
---------------------LLTSSWDDDLENRTREEIGQWLKA--P-D-----P---R
--V--NFANAKR-LHL-PGTGQWLLNS-REFADWKEHPG---------------------
--------
>XP_008713273.1
------------------------------------------------------------
--MGELLAVS---SGIAGLL-SLAIDVG---ELSSRYINSAKH-ARTDGRMYLAELQDLD
IIFHQLEQHINTW-PSISGNPPVE------------------------------------
FTAF----K-KLGFQDCST--RLAGIKKSLEPFQ--------------------------
---------------GR-SSLGRRLAWPFKEP-D----TRKVIEDL----QRYRGMLNDA
LSREAT---SKLLSGT----KRA---A---DAS---------------------------
------------------EESLQELREV-----------KRQQLTATDAMRRH-----AA
DSGEMRNGINELQTRTA-LLQQASEALGEEQTYASKRAFLDWLSV--L-D-----A---S
--I--MHNSSRK-SHV-AGTGQWFLGS-ARFITWQSSAS---------------------
--------
>XP_011120329.1
------------------------------------------------------------
---MSGLELA---ASLAGLV-SLGMELC---KGITQYCMSYQG-AQKDIELLHEDTNALI
QTFESLQNAMQDS-TLK-----------------------------------------LQ
LEES----V-AHIFSACRE--RVANLSKELEKYIEP-TKAQS------------------
--------------KRGSISIKARIFYPFQEK-G----VQKLRDDI----SRINEILQQA
TGSVLI---RQNNKIN----D---------------------------------------
------------------------------------------------------------
-------------------------TIDRIHDSGELDKIKDWLLP--P-DF----S----
--T--SQMIASD-KRS-ENTGSWFLES-EEFVRWQDSPC---------------------
--------
>EPS38868.1
------------------------------------------------------------
---MSGLELA---ASIAGFI-SLGIECC---KGITDYCNSYQG-AQRDVELLQEDTSNLM
HTLQSLEGAMDDV-SLK-----------------------------------------ME
IEQS----I-AGIFETAKV--RVLELSEELKKFIEP-DKSKS------------------
--------------KRKAMSMKVRILYPFQEK-S----LQKMRGDI----SKINEILQQA
TSSVLL---RQQNKIN----D---------------------------------------
------------------------------------------------------------
-------------------------TIDRVHESVELDKIKDWLKP--P-DF----S----
--P--SHSTASD-KKS-ENTGAWFFNN-PEFREWKNSSC---------------------
--------
>XP_013266944.1
------------------------------------------------------------
--MAELIGVA---SGIAGLV-NLTLTVS---QVSYEYMQKVRN-APRSTSRYLQEVLALS
AALLRVQETLSLP-GV-ESTFSSD------------------------------------
KDLL----P-KSLIAECRK--ELETTN---------------------------------
-----------------FTSKVHAFAWPFEEK-E----TKEIVEKL----ARWSNIFNSI
VTTCSL---RISNATL----T---------------------------------------
------------------------------------------------------------
-------------------------AAQADRDESRRTIVLDWIYS--N-P-----S---A
--I--NNNDVFR-NYC-EDTCSWILDD-RKFRRWHDEGG---------------------
--------
>XP_013268126.1
------------------------------------------------------------
--MTDPLSIA---ASIAGLA-GLVLNTV---STTYEYGSSVIK-ASRSQNSFLKELQGLG
HTLQQLHRTVAAT-DESFFA-----------------------------------G----
------------------------------------------------------------
--------------------PTKLTSLTLSE-VT----T---------------------
------------------------------------------------------------
------------------------------------------------------------
----------------------IRQKQEKIQKDNRNRQVIDWLSA--I-A-----GDENR
--N--KHDETLR-RRV-ANTGNGFLES-PEFTEATGEDP---------------------
--------
>XP_013274920.1
------------------------------------------------------------
--MAEVLGVV---TSIATLV-QLTGTLS---QLCYGYIKSAAG-ASKAAERIVTEVSALD
GVLRALELLSQNT-QA-------------------------------------PQLPALE
LLAG----Q-NGLFERCGK--VLKELERRLNSAP--------------------------
-------------G--RRQKIGKAIAWPLEEK-E----INSLLTTV----ERHKAIFLLA
LTGDHT---SILLEIK----KEFE------------------------------------
------------------------------------------------------------
---------------------QFHQSFQSIQADEKREKILQWLS--PN-G-----L---Y
--G--SHDAARE-KHE-ENTGDWFLQS-RQFKKWKCGPG---------------------
--------
>RDL42520.1
------------------------------------------------------------
---MAEIGLA---ASIIAVI-QITTVVA---TNVVKYGQSVKK-AKQDVAKIQAELGDVE
QILQKLKDLVNQA-TTGAE-------------------------------KPVDSWPSLN
SLSS----P-DGALEQCKL--ALSALSAKLTPVEG-------------------------
----------------F-AKYRHRALWPSKKK-D----VERCLEDI----RTHKSKLFEL
LNAEHM---GQSLETG----RMVSDIS---------------------------------
------------------------------------------------------------
----------------------------KSLSDDKRNGIIRWLSQ--A-D-----P---G
--N--NQIAARK-KHQ-DQTGKWFTEG-EEYLQWKQDPD---------------------
--------
>XP_014173636.1
------------------------------------------------------------
-------MDP---GTALAVI-GMATSII---GTCVRIVEDIKE-APSDIQLIRSEVSSLK
TIVQEFQTPQLA----------S-------------------------------------
-IPG----L-IDHLPACHD--RLTRLRGLLPSQT--------------------------
----------------TTRPKWERLNWSRKSS-Q----ARKLLLEL----SQQKTTMLLS
LANHSA---QE-LTTI----LATV------------------------------------
-------------------QRL--------------------------------------
---------------------------KDKQTDTERQKIFNWLEK--T-N-----P---S
--A--KHNQSFE-LHE-KHTSEWILRL-PKWEDWLDQTAST-------------------
--------
>RDW85978.1
------------------------------------------------------------
--MAEVVPLA---AGIMAAL-DFAATVM---TQSQAFIETAKD-APRDLRTILFEVSSLQ
SALETLKFLSSID-CEFAKAVSN-------------------------------------
-QQS----V-KTAVKGCQQ--TLTSLVDQLGSLSISDSAPTG------------------
--------------PSKRQKIQAAVSWTWEEG-T----AKKLLADV----VQYKTTIMLG
LLTQTV---HE-AHET----RLAG------------------------------------
-------------------ENVE-------------------------------------
---------------------PILAEEKKHGSQAWKLLKGGWPEQ--A-N-----P---N
--V--FHNLARK-HHE-SDTCEWFLHI-PQWESWLRNRESG-------------------
--------
>RDW74835.1
------------------------------------------------------------
--MAEVVPLA---AGILAAL-DFAATVV---SQSQAFMETAKV-APRDLRTILFEVSSLQ
SALETLRFLSSID-CEFAEAVSN-------------------------------------
-QQS----V-KMAVNGCQQ--TLTNLVGQLGSLSISDSAPTG------------------
--------------PSKRQKIQPVVSWTWEEG-T----AEKLLTDV----VQYKTTIMLG
LLTQTV---HE-AHET----RVAG------------------------------------
-------------------ENIQ-------------------------------------
---------------------PILAEEKKHGSKAWELFKRGWPEQ--A-N-----P---N
--V--FHNLARK-HHE-SNTCEWFLHI-PQWESWLRNGESD-------------------
--------
>XP_016253000.1
------------------------------------------------------------
------MADP---FSIVGVI-STADVVF---TRLFKYIKGVKR-AEKEILDLAAEVKRLY
WTLQSVRTAAEDL-KDLNGHA---------------------------------------
-PLV----D-PKHISDCVT--TLDELRQLLSKYQPEAEAEAD------------------
---------------LSIRTVKARWMWPIDKS-K----ALDLKRKV----HDHNISFTTS
LSANGL---SMMVAML----SNAESSASTLEKV---------------------------
------------------S-----------------------------------------
---------------------KLLEASAQIELNKTTRELLSVVGP--T-R-----P---V
--A--YQKTNAQ-LHH-PGTSIWFIES-DEFRWWLETQN---------------------
--------
>OQU95360.1
------------------------------------------------------------
------MADP---FSIVGVI-STADVVF---TRLFKYIKGVKR-AEKEILDLAAEVKRLY
WTLQSVRTAAEDL-KDLNGHA---------------------------------------
-PLV----D-PKHISDCVT--TLDELRQLLSKYQPEAEAEAD------------------
---------------LSIRTVKARWMWPIDKS-K----ALDLKRKV----HDHNISFTTS
LSANGL---SMMVAML----SNAESSASTLEKV---------------------------
------------------S-----------------------------------------
---------------------KLLEASAQIELHKTTRELLSVVGP--T-R-----P---V
--A--YQKTNAQ-LHH-PGTGIWFIES-DEFRWWLETQN---------------------
--------
>XP_016641114.1
------------------------------------------------------------
---MDPLSVL---ASVTGLV-MF----V---SSTYKYGSGVKG-ACKAQDDLRNELTALF
TVLTGMTATIAND-DASSP-------------------------------------EHPR
IFTQ----L-QLSLEACQR--DIQELQEKLEKMSSA------------------------
---------------GKIKTAVNRLKWPLAED-D----TTKIVQKL----SRYRGLFHNA
LAVDAS---TVLSSTH----SKVVT-----------------------------------
------------------------------------------------------------
----------------------MEENQENTRRELERQKTLQWLAS--F-A-----D---E
--PEKKLDLLLR-RTI-PSTGEWLLES-PEFVEFTNGSEGA-------------------
--------
>XP_016645396.1
------------------------------------------------------------
------MDGA---SAITGII-GFSIDIG---LKLSHYILGVKH-APESAFALEKEVRSLS
HVLEQMRALLEKE-GPRHT-TVFE------------------------------------
ASSV----L-FMTLRGCRD--ELESLLQQLGGMRED------------------------
---------------SFCCGLFHRLKWPLDED-D----TTKEVNRL----HQYVNTFQMS
LSVSEL---ALLSNGF----SETMKKLDGIQAS---------------------------
------------------G-----------------SKISVNVEAVKGLLTSL-----SM
LPDELRRLRE---------------GVDKIKMSRELEEFVLWLPS--L-E-----Y---E
--S--KYMDIKV-HRL-DGSGRWLLES-TEFQDWQSKRGS--------------------
--------
>XP_017996140.1
------------------------------------------------------------
--MGDPVSVA---SGIAGLA-TLAIQVA---GAVYGYVSAVKE-RTKNVSELRDELLLLG
GVLTELNDFINSG-PAKTHEFDG-------------------------------------
-DSV----L-QNALRACRQ--RIERIGDKLRTPD--------------------------
---------------GKFKRAVERLIWPFKEE-E----VLSLMDSL----RRYRSTFAFA
ADIQGY---KILLKNT----TDTEKTVIGIQKL---------------------------
------------------EEQMAELTGV----EA-NEKRQAQLKAVLDLLPLL-----KS
TSNDMREVTNAAR------------LQEMREQERRKSDILDWLCP--I-E-----D---L
--R--KNKDLQN-HRT-PGTGQWLLET-PEFQS---------------------------
--------
>XP_018146132.2
------------------------------------------------------------
---MDPV-------SILTII-DLSAKVL---LACYRVQSQIKA-AKGDIGQLIDELESVS
VVLAELYRVVDRN-STRSL-------------------------------A---NLGNAL
LADV----E-GGPLAAVQR--VLDDLQAKLQPML--------------------------
-----------------KPGLKSKILWPFESK-T----IQSKIQVL----QNSKATLQLA
ISSYQT---AILGNQT----EKLS------------------------------------
------------------------------------------------------------
-------------------------NLENNRNNTERANILKWLKV--C-D-----P---E
--A--NHRLSCK-QHE-PRTSEWLFEN-ATFQSWADMSH---------------------
--------
>XP_018184566.1
------------------------------------------------------------
---MDGLSVA---ASIISVL-QLTYSVA---KICHQYKFKIYA-KSGLIVSVTAELKHIA
FLLESIRDLESKH-SGN---------------------------------------LSAV
TEVV----K-HGVLDRCRL--VLTKLQNRLQKDVS-------------------------
------------AT--GLGKLKSALLWPLKEK-E----LHETLTVL----ERHKTSLSLA
LDADT-------------------------------------------------------
------------------------------------------------------------
-----------------------------------VYEVLRWLS--TN-D-----T---S
--L--SHVEACG-KRA-THTGRWLCEN-EDYIKWKSFLSSVTHE----------------
--------
>XP_018758437.1
------------------------------------------------------------
--MAEALGIA---SGAAGLL-SLAIEVT---KLSYTYIASVRG-APKSLTSYIAELTTLT
SVMLQLEDLIRTK-RFN-----------------------------------------GQ
NSQT----L-SKALHDCQL--EVESLRAKLQKKLSY------------------------
---------------GRIKAKVAALAWPLSES-E----LLDKVNML----HRYNGIFSSA
LQADNL---TMAIATN----KELQD-----------------------------------
------------------------------------------------------------
----------------------IRQ-------TTEAKEIIAWYKL--D-I-----A---I
--E--ASTSHLD-DYC-PSTWQTFLSG-SFYQSWRSGST---------------------
--------
>RBR00793.1
------------------------------------------------------------
--MAEALGIA---SGAAGLL-SLAIEVT---KLSYTYIASVRG-APKSLTSYIAELTTLT
SVMLQLEDLIRTK-RFN-----------------------------------------GQ
NSQT----L-SNALHDCQL--EVESLRAKLQKKLSY------------------------
---------------GRIKAKVAALAWPLSES-E----LLDKVNML----HRYNGIFSSA
LQADNL---TMAIATN----KELQD-----------------------------------
------------------------------------------------------------
----------------------IRQ-------TTEAKEIIAWYKL--D-I-----A---I
--E--ASTSHLD-DYC-PSTGQTFLSG-SFYQSWRSGST---------------------
--------
>CEG05293.1
------------------------------------------------------------
--MAEALGIA---SGVAGLL-SLAIEVT---KLSYTYIASVRG-APKSLTAYIRELATLT
SVLLQLENLIQAR-RLN-----------------------------------------SQ
NSQV----L-SKALNDCKQ--EVEHLRAKLERKLSH------------------------
---------------GRFMANVAALVWPLSQS-E----LLDKVNML----HRYNGIISSA
LQADSL---TVAIATN----KELKD-----------------------------------
------------------------------------------------------------
----------------------FRH-------STETKEIIAWYKS--D-V-----A---N
--E--VSTSHLE-DYC-PSTREKFLSS-HIYRSWRSGSTPVVW-----------------
--------
>EGU87848.1
------------------------------------------------------------
--MAEVLGIV---SGAAGLL-SLAIEVT---KLSYTYIASVRG-APKSLTSYIGELATLT
SVLLQLDDLIQAR-RVN-----------------------------------------SQ
NSQI----L-SKALNDCQQ--EVEHLKAKLERKVSY------------------------
---------------GRIKAKVAALAWPLSES-E----LQDKVNML----HRYNGIFSSA
LQADSL---TVAIATN----KELQD-----------------------------------
------------------------------------------------------------
----------------------FRH-------STEAKEIIAWYKS--D-V-----A---I
--E--VSTSHLE-DYC-PSTWQTFLSG-SFYQSWRSGST---------------------
--------
>EMT62737.1
------------------------------------------------------------
--MAEALGIA---SGAAGLL-SLAIEVT---KLSYTYIASVRG-APKSLTSYIGELATLT
SVLLQLDDLIQAR-RVN-----------------------------------------SQ
NSQI----L-SKALNDCKQ--EVEHLKAKLERKVSY------------------------
---------------GRIKAKVAALAWPLSES-E----LQDKVNML----HRYNGIFSSA
LQADSL---TVAIATN----KELQD-----------------------------------
------------------------------------------------------------
----------------------FRH-------STEAKEIIAWYKS--D-V-----A---I
--E--VSTSHLE-DYC-PSTWQTFLSG-SFYQSWRSGST---------------------
--------
>ENH75880.1
------------------------------------------------------------
--MAEVLGIV---SGAAGLL-SLAIEVT---KLSYTYIASVRG-APKSLTLYIGELATLT
SVLLQLDDLIQAR-KVN-----------------------------------------SQ
NSQI----L-SKALNDCKQ--EVEHLKAKLERKVSY------------------------
---------------GRIKAKVAALAWPLSES-E----LQDKVNML----HRYNGIFSSA
LQADSL---TVAIATN----KELQD-----------------------------------
------------------------------------------------------------
----------------------FRH-------STEAKEIIAWYKS--D-V-----A---I
--E--VSTSHLE-DYC-PSTWQTFLSG-SFYQSWRSGST---------------------
--------
>EWY84491.1
------------------------------------------------------------
--MAEVLGIV---SGAAGLL-SLAIEVT---KLSYTYIASVRG-APKSLTSYIGELATLT
SVLLQLDDLIQAR-RVN-----------------------------------------SQ
NSQI----L-SKALNDCQQ--EVEHLKAKLERKVSY------------------------
---------------GRIKAKVAALAWPLSES-E----LQDKVNML----HRYNGIFSSA
LQADSL---TVAIATN----KELQD-----------------------------------
------------------------------------------------------------
----------------------FRH-------STEAKEIIAWYKS--D-V-----A---I
--E--VSTSHLE-DYC-PSTWQTFLSG-SFYQSWRSGST---------------------
--------
>EWZ97073.1
------------------------------------------------------------
--MAEALGIA---SGAAGLL-SLAIEVT---KLSYTYIASVRG-APKSLTAYIGELATLT
SVLLQLENLIQAR-KVN-----------------------------------------SQ
NNQI----L-SKALNDCQQ--EVEHLRAKLERKVSY------------------------
---------------GRIKAKVAALAWPLSES-E----LQDKVNML----HRYNGIFSSA
LQADSL---TVAIATN----KELQD-----------------------------------
------------------------------------------------------------
----------------------FRH-------STETKEIIAWYRS--D-A-----A---F
--E--VSTSHLE-DYC-PSTWQAFLSG-SVYRSWRSGST---------------------
--------
>EXA37059.1
------------------------------------------------------------
--MAEVLGIV---SGTAGLL-SLAIEVT---KLSYTYIASVRG-APKSLTSYIGELATLT
SVLLQLDDLIQAR-RVN-----------------------------------------SQ
NSQI----L-SKALNDCQQ--EVEHLKAKLERKVSY------------------------
---------------GRIKAKVAALAWPLSES-E----LQDKVNML----HRYNGIFSSA
LQADSL---TVAIATN----KELQD-----------------------------------
------------------------------------------------------------
----------------------FRH-------STEAKEIIAWYKS--D-V-----A---I
--E--VSASHLE-DYC-PSTWQTFLSG-SFYQSWRSGST---------------------
--------
>EXK82516.1
------------------------------------------------------------
--MAEVLGIV---SGAAGLL-SLAIEVT---KLSYTYIASVRG-APKSLTSYIGELATLT
SVLLQLDDLIQAR-RVN-----------------------------------------SQ
NSQI----L-SKALNDCQQ--EVEHLKAKLERKVSY------------------------
---------------GRIKAKVAALAWPLSES-E----LQDKVNML----HRYNGIFSSA
LQADSL---TVAIATN----KELQD-----------------------------------
------------------------------------------------------------
----------------------FRH-------STEAKEIIAWYKS--D-V-----A---I
--E--VSTSHLE-DYC-PSTWQTFLSG-SFYQSWRSGST---------------------
--------
>EXL54483.1
------------------------------------------------------------
--MAEVLGIV---SGAAGLL-SLAIEVT---KLSYTYIASVRG-APKSLTSYIGELATLT
SVLLQLDDLIQAR-RVN-----------------------------------------SQ
NSQI----L-SKALNDCKQ--EVERLKAKLERKVSY------------------------
---------------GRIKAKVAALAWPLSES-E----LQDKVNML----HRYNGIFSSA
LQADSL---TVAIATN----KELQD-----------------------------------
------------------------------------------------------------
----------------------FRH-------STEAKEIIAWYKS--D-V-----A---I
--E--VSTSHLE-DYC-PSTWQTFLSG-SFYQSWRSGST---------------------
--------
>EXM19813.1
------------------------------------------------------------
--MAEVLGIV---SGAAGLL-SLTIEVT---KLSYTYIASVRG-APKSLTSYIGELATLT
SVLLQLDDLIQAR-RVN-----------------------------------------SQ
NSQI----L-SKALNDCQQ--EVEHLKAKLERKVSY------------------------
---------------GRIKAKVAALAWPLSES-E----LQDKVNML----HRYNGIFSSA
LQADSL---TVAIATN----KELQD-----------------------------------
------------------------------------------------------------
----------------------FRH-------STEAKEIIAWYKS--D-V-----A---I
--E--VSASHLE-DYC-PSTWQTFLSG-SFYQSWRSGST---------------------
--------
>PCD28714.1
------------------------------------------------------------
--MAEVLGIV---SGAAGLL-SLAIEVT---KLSYTYIASVRG-APKSLTSYIGELATLT
SVLLQLDDLIQAR-KVN-----------------------------------------SQ
NNQT----L-IKALNDCKQ--EVEHLKAKLERKVSY------------------------
---------------GRIKAKVAALAWPLSES-E----LQDKVNML----HRYNGIFLSA
LQADSL---TVAIATN----KELQD-----------------------------------
------------------------------------------------------------
----------------------FRH-------STEAKEIIAWYKS--D-I-----A---I
--E--VSTSHLE-DYC-PSTWQTFLSG-SFYQSWRSSST---------------------
--------
>RFN50779.1
------------------------------------------------------------
--MAEALGIA---SGAAGLL-SLAIEVT---KLSYSYIASVRG-APKSLTAYIGELATLT
SVLLRLENLIEAG-RLN-----------------------------------------SQ
NSQI----L-SKALNDCKQ--EVEHLKAKLERKVSY------------------------
---------------GRFRAKMAALVWPLSES-E----LLEKVNML----HRYNGIFSSA
LQADSL---TVAIATN----KELQD-----------------------------------
------------------------------------------------------------
----------------------FRH-------STETKEIIAWYKS--D-V-----A---I
--Q--VSTSHLE-DYC-PSTWETFLSS-HVYRSWRSGST---------------------
--------
>SCO89130.1
------------------------------------------------------------
--MAEVLGIV---SGAAGLL-SLAIEVT---KLSYTYIASVRG-APKSLTSYIGELATLT
SVLLQLDDLIQAR-RVN-----------------------------------------SQ
NSQI----L-SKALNDCQQ--EVEHLKAKLERKVSY------------------------
---------------GRIKAKVAALAWPLSDA-E----LQDKVNML----HRYNGIFSSA
LQADSL---TVAIATN----TELQD-----------------------------------
------------------------------------------------------------
----------------------FRH-------STEAKEIIAWYKS--D-V-----A---I
--E--VSASHLE-DYC-PSTWQTFLSG-SFYQSWRSGST---------------------
--------
>XP_018242610.1
------------------------------------------------------------
--MAEALGIA---SGAAGLL-SLAIEVT---KLSYTYIASVRG-APKSLTSYIGELATLT
SVLLQIDDLVQSK-KIN-----------------------------------------SQ
NSQI----L-EKALNDCKQ--EVEQLRAKLERKVSY------------------------
---------------GGIKAKLAALAWPLSES-E----LQDKVNML----HRYNGIFSST
LQADSL---TIAIATN----KELQN-----------------------------------
------------------------------------------------------------
----------------------FRH-------STETKEIIAWYQS--D-A-----A---S
--E--LSTSHLE-DYC-PSTWEKFLSG-HIYRSWRTGST---------------------
--------
>XP_018252891.1
------------------------------------------------------------
--MAEVLGIV---SGAAGLL-SLAIEVT---KLSYTYIASVRG-APKSLTSYIGELATLT
SVLLQLDDLIQAR-KVN-----------------------------------------SQ
NNQT----L-IKALNDCKQ--EVEHLKAKLERKVSY------------------------
---------------GRIKAKVAALAWPLSES-E----LQDKVNML----HRYNGIFSSA
LQADSL---TVAIATN----KELQD-----------------------------------
------------------------------------------------------------
----------------------FRH-------STEAKEIIAWYKS--D-V-----A---I
--E--VSTSHLE-DYC-PSTWQIFLSG-SCYQSWRSGST---------------------
--------
>CVK98027.1
------------------------------------------------------------
--MAEALGIA---SGAAGLL-SLAIEVT---KLSYTYIASVRS-APKSLTSYIAELTTLT
SVLLQLEDLIQAK-RFN-----------------------------------------GQ
NDQT----L-SKALHDCHR--EVEHLKTKLEKKLSY------------------------
---------------GKFKAKMAALAWPLSES-E----LLDKVNML----HRYNGIFSSA
LQADNL---TVAVATN----KELRD-----------------------------------
------------------------------------------------------------
----------------------IRQ-------STEAKEIIAWYKS--D-V-----A---I
--E--ASTSHLD-DYC-PSTWQTFLSG-SFYQSWRSGST---------------------
--------
>XP_018762436.1
------------------------------------------------------------
---MDPLSIT---AGVIAII-QTANQAL---SLCLTLRTALKD-SPSGLTRTIDEVRNLR
NIFEALQLGLDGK-TDTLA----------------------GAD-------------VGV
VYEKVRGSI-SGILPHSQA--ILDELEQRLSSPLPAASA---------------------
-------------PVSAISRVSAAARWYLIEP-E----VKSCLDRL----EKCKTRLILA
LSVHQS---TLLLEIR----ATTITWHSRLEAS---------------------------
------------------------------------------------------------
---------------NS-RIEDKLNAMSASKPEAEDRDIFKWLSS--I-T-----F---R
--P--SHLDAVR-QHQ-VGTSNWVSAC-DEFKKWYRGDT---------------------
--------
>XP_023451775.1
------------------------------------------------------------
--MADPLSIA---SGIAELI-TLADIII---ERTYRYIKNSKN-ATKDAQRLLLEIQSFS
GVLHSLRVLELQV---GEHA---------------L------------------------
QTKI----D-PFQRHQCHE--LLEEIRDKLSEAPLF------------------------
---------A----KTKTQKIERTLKWHWTAD-Q----AKDLFSQI----DRHRASFNLV
TSMESL---ETVLKLR----VE--------------------------------------
------------------QGN---------------------------------------
--------------AMK-ELIDVKAILLRIKLDQETNEMLDFFGT--F-D-----S---Q
--A--NHATSVS-LRS-PGTGLWLTSS-EEFQKWQEERN---------------------
--------
>XP_024334184.1
------------------------------------------------------------
---MDPFNTA---AAAIDLV-QLTAEIG---KRIFEYAQSVAN-ADKAYITLQEKLKGIE
NSLKLGSDALRSV-SNGDLCG-PTQ-------------------------------QLLS
SLMS----P-GGALYDCNV--MLTRLETELDISYK-------------------------
--------------TPTPQTTRARLKWPLKEN-K----LKDHHILL----SITMDYCKPI
FHGSVD---DKGGML------RWYTI---LPGV---------------------------
------------------S-----------------------------------------
------------------WSWFITNSTQPHLMALGKSKLLDWLSP--L-QS----L---E
--G--KLDTAIQ-KRD-SNTVKWFFVH-KSYTDWTRREG---------------------
--------
>XP_024723432.1
------------------------------------------------------------
---MDPLSIS---ASVAGLL-ALTQQLI-------QGIRDIKG-ADKERSSIRDEVFYLS
GLFFNLDGYVKSN-ELQKGV--------------------------------------TS
LLDG----E-RGPLAQLKK--DLEYLHSKICPVA--------------------------
----------------GLKKLGKSVSWPFQKN-D----IEALLRRT----ERQKSLILLA
MGNDQA---RLAQEIK----DDVSYLKDGIDEI---------------------------
------------------KSGIT-------------------------------------
---------------------QNRLDQDALRKEKASLEIMDWLSP--L-K-----F---Q
--L--EHEDN----YE-SSSCARLTGS-EEFKRWERGDL---------------------
--------
>XP_024730876.1
------------------------------------------------------------
--MADPITAIGLAASVVQLI-DTTL-------QVIQYANNVKG-ASADQARFGMEASSLL
ALLVSLRYNLEQS-TAEDAW-----------------------------------FVGIR
SIGI----K-DGPLDQLKE--ALESVARKLQPQS--------------------------
---------------G-LKKLGSKLIWPIEK-QE----LVSVLQRI----ERTKTLISLA
YNRDNL---ALSLAIK----SGIDDVSGRIDQV---------------------------
------------------------------------------------------------
--------------------SEGVKTVEIHLSKQKKEEILSWLSP--L-T-----Y---E
--S--KHNDLFH-RYQ-DGTCKWLLEA-DEFQEWQATTGE--------------------
--------
>XP_024732439.1
------------------------------------------------------------
---MDPLSIS---ASIAGLI-SITDMIA---GRSYKYIKDARG-ASKEVKKLLEEITDLF
GILNSLRLVASRY-QDEDF-----------------------------------------
DSTM----Q-SQHIHTCHT--LLEKIKDRLDKADPSQVDE--------------------
---------TKSPFRQKASTVGRTLIWPFSST-E----TKELIAEV----ANQKATLSLA
LAADGM---NTLVESL----SL--------------------------------------
------------------QKA---------------------------------------
-------QGEDIAEIRE-NL------------RNERKKILDTIGS--F-D-----P---S
--G--HQNTAIK-LRQ--------------------------------------------
--------
>CZR65899.1
------------------------------------------------------------
---MDPLSIS---ASIAGLI-SITDMIA---GRSYKYIKDARG-ASKEVKKLLEEITDLF
GILNSLRLVASRY-QEEDF-----------------------------------------
NSTM----Q-SQHIHTCHI--LLEKIKDRLDKADPSQVDE--------------------
---------TKSPFRQKASTLGRTLTWPFSSA-E----TKGLIAEV----ANQKATLSLA
LAADSM---NTLIESL----SQ--------------------------------------
------------------QKA---------------------------------------
-------QGEDIAEIRE-NLRAQRAEQALSLLSNERKKILDTIGS--F-D-----P---S
--G--HQNTAIK-LRQ-PGTGVFFTKG-PQFKHWLETPNAK-------------------
--------
>PMD27144.1
------------------------------------------------------------
---MDPLSLS---ASIAGLI-SITDMIA---GRSYKYIKEARG-ASKEVKKLLEEITDLF
GILNSLRLVAARY-QDEAF-----------------------------------------
DSTM----Q-SQHIHTCHK--LLEKIKDRLDKADPNQVDE--------------------
---------TKSPLRQKASTLGRTLVWPFSSA-E----TKGLIAEV----ANQKSTLSLA
LAADGM---NTLIENL----SH--------------------------------------
------------------QKA---------------------------------------
-------QGEDIAEIRE-NIRAQRAEQTLTLLSNERKRMLDTIGP--F-D-----P---S
--S--HQNVAIK-LRQ-PGTGVWFTEG-HQFKHWLATSNAK-------------------
--------
>PMD43933.1
------------------------------------------------------------
---MDPLSLS---ASIAGLI-SITDMIA---GRSYKYIKEARG-ASKEIQKLLEEITDLF
GILNSLRLVASRY-QDEDF-----------------------------------------
DSTM----Q-SQHIYTCHM--LLEKIKVRLDKADPSQVDE--------------------
---------SKSPFRQKASSLGRTLIWPFSSA-E----TKGLIAEV----AKQRTTLSLA
LAADGM---NALIESL----SQ--------------------------------------
------------------QKA---------------------------------------
-------QGEDIAEIRD-NIRAQRAEQAMSLLSDERRKILDAIGS--F-D-----P---S
--G--HQNIAIK-LRQ-PGTGVWFTEG-PQFKHWLETPNAK-------------------
--------
>XP_024732992.1
------------------------------------------------------------
------------------------------------------------------------
------------------------------------------------------------
--------------------------MGDPFGISVNIGGL--------------------
---------------VQLADLVVNKIWPFLKE------MKNQRSEI----SKLSSE----
----SI--------------ASQINLKADVKAV---------------------------
------------------KEELF-------------------------------------
---------------------RRKELEARIELDEKRKKVLDFFGR--V-G-----P---K
--E--NHAMSLK-LRH-EGTGLWLLKE-SRFNGWLQNCDS--------------------
--------
>XP_024739781.1
------------------------------------------------------------
---MDGLSAV---ASVVAVI-QISAQVF---DLCRTYYLNVKD-ARRDIERLRNEVNSLQ
DILVNVADLANAP-QP-------------------------------------RFLQTLS
LISQ----K-DGLLEQCLL--ELTALLSKLDPGEGAS-----------------------
-------------K--V-KLALRSLKWPLHSK-E----IDQVLLDI----GRYKSFFVLA
LSTDQN---SLSLAIS----RDVSDIKN--------------------------------
------------------------------------------------------------
-------------------------HLETQKLDENREAIIKWLS--TT-D-----P---S
--V--NFHASCR-KCQ-PETGQWLITR-PDFKYWREFPN---------------------
--------
>PMD36118.1
------------------------------------------------------------
---MDGLSAA---ASVIAVI-QISAQVF---DLCRTYYLNVKD-ARKDIQRLRNEVNSLQ
DILVNVVDLANAP-QS-------------------------------------SSLRTLS
IINQ----K-DGPLEQCRV--ELTALLTKLDPGEAAS-----------------------
-------------K--F-ALALRSLKWPLQSK-E----VDQVLLAI----GRYKSSFVLA
LSTDQA---SLSLAIS----SDVSEIKD--------------------------------
------------------------------------------------------------
-------------------------HLQTQKLNDEREAIIRWLS--TT-D-----P---S
--V--NFHASCN-KCQ-PETGQWLIDR-AEFKDWILCPN---------------------
--------
>XP_024740697.1
------------------------------------------------------------
---------M---DPISAVL-QLSGAVI---SSCSNYLTAVKG-APAYLRIIVSEVAALQ
SVVGLLDLPFATS-GN-AN------------------------------------GNLQE
ILNS----P-DSPLKACQK--ALQELCDLLNVTAAAPAATSSSSNPTSTLTGSPPATSGS
QKKLRINKVLSIRLLTKVKEQRAELVWPLKQN-R----AKALLAEI----SQYKSTISLA
LAVDSR---TSVGNVL----SQVDKLGHH-------------------------------
------------------------------------------------------------
--------------------------NQGNTNRAQIEQVLSWLDA--P-N-----V---A
--N--NHFRAIT-VRC-PGTCLWVFSH-SHYQQWILEGG---------------------
--------
>XP_025584043.1
------------------------------------------------------------
------MEVA---ASVAGLI-SLADLTF---RVVYKYVRGVKE-AENDIKNLKREIEGLC
SVLRTLHALTDFL-VTEEEK---------------D------------------------
KAAL----S-VGILDQCKE--TLQEIHTKVQRALTSFERK--------------------
---------------KFLKTTLQKLKWPFSNI-E----TKELLNTL----SRYKLTISMA
TSADSL---SKLHILL----NK--------------------------------------
------------------QVE---------------------------------------
-------HNIKIEEAVK-NIDDSTRLIANIELDKEKRRILDSFMGPTL-N-----P---R
--H--NLDQSIE-LRH-PTTGTWLMSS-IELQSWFTEPG---------------------
--------
>OBS23314.1
--------MK-----------TVGQIL-----ARIYRDT-NLREISTVYCYSKFYDSKQF
FRNPFDMEVA---ASIAGLI-SLADVTF---RVVYKYVRGVKE-AESDIRNLKREIEGLS
SVLRTLHALADVL-VTEGES---------------N------------------------
KTAL----S-VGVLDQCKE--TLEEIRVKVQGAFASFEEN--------------------
---------------RFLRATLQKLKWPFSDK-E----TKELLSKL----SRHKLTISMA
TSADSL---SKLHILL----NQ--------------------------------------
------------------QAE---------------------------------------
-------HNGKIEEAVK-NIDEKTKLIANIQLDKEKRRILNVFMDPTL-N-----P---R
--H--NLDQSIK-LRQ-PTTGTWLMSS-VELQSWFNDPG---------------------
--------
>PTD02200.1
------------------------------------------------------------
---MDPLSLS---ASIAGLI-SVADLTF---RLLYKYVRGVKE-AQNDIKSLKREIEGLC
SVLRILQALAEVL-VTEEDK---------------G------------------------
HAAL----S-VDILDQCKE--TLGEISNKVQGAFATFEQK--------------------
---------------RLLKATLQKLKWPFGDV-E----TKGLLDTL----SRYKLTISIA
TSADSL---SKLHILL----NN--------------------------------------
------------------QVQ---------------------------------------
-------HNIKIEETVK-NIDKNTKLIANIELDKEKRRILDFFMKPTL-N-----P---R
--H--NLDQSIE-LRH-PTTGSWFMSS-PELQSWFTDYG---------------------
--------
>XP_009260994.1
------------------------------------------------------------
------MEVA---ASVAGLI-SLADLTF---RVVYKYVRAAKE-AEKDVKNLKREIEGLC
SVLRTLQALTDIL-VTEEEK---------------D------------------------
NSAL----S-IDILEQCKG--TLEDIRTKVLDAFASFEQK--------------------
---------Q----SQILKSTLQRLKWPFSAT-E----TNEMLNTL----SRYKLTLSMA
TSADSL---SKLNILL----NN--------------------------------------
------------------QVE---------------------------------------
-------HNIKIEEAVK-NIDGSTKLIANIVLDKEKRRILHFFMSTTL-N-----P---R
--Q--NLDQSIE-LRE-PTTGTWLMAS-MELQSWLTNSG---------------------
--------
>CEF76497.1
------------------------------------------------------------
------MDMA---ASVAGLI-SLADLTF---RVVYKYVRCAID-AEKDVKNLKREIEGLC
SVLRTLQALTDIL-ITEEEK---------------D------------------------
KSAL----S-IDILDQCRE--TLEEISNKLRGAFLSFEQK--------------------
---------N-----NIIKATFQRLKWPFSAT-E----TKEILNVL----SRYKLTLSMA
TSADSL---SKLRILL----NN--------------------------------------
------------------QVE---------------------------------------
-------HNIKIEEAVR-NIDGSTKLIANIVLDKERRRILHFFMDTTL-N-----P---R
--Q--NLDQSIK-LRE-PTTGTWLMAS-IELQSWLSTSG---------------------
--------
>EYB25248.1
------------------------------------------------------------
------MEVA---ASVAGLI-SLADLTF---RVVYKYVRAAKE-AEKDVKNLKREIEGLC
SVLRTLQALTDIL-VTEEEK---------------D------------------------
NSAL----S-TDILQQCKG--TLEKIRTKVLDAFASFEQK--------------------
---------Q----NQILKSTLQRLKWPFSAA-E----TNEILNTL----SRYKLTLSMA
TSADSL---SKLHIIL----NN--------------------------------------
------------------QVE---------------------------------------
-------HNIKIEEAVK-NIDASTKLIANIVLDKEKRRILHFFMSTTL-N-----P---R
--Q--NLDQSIE-LRE-PTTGTWLMAS-IELQSWLTNSG---------------------
--------
>XP_011320592.1
------------------------------------------------------------
------MDMA---ASVAGLI-SLADLTF---RVVYKYVRCAID-AEKDVKNLKREIEGLC
SVLRTLQALTDIL-ITEEEK---------------D------------------------
KSAL----S-IDILDQCRE--TLEEISNKLRGAFLSFEQK--------------------
---------N-----NIIKATFQRLKWPFSAT-E----TKEILNVL----SRYKLTLSMA
TSADSL---SKLRILL----NN--------------------------------------
------------------QVE---------------------------------------
-------HNIKIEEAVR-NIDGSTKLIANIVLDKERRRILHFFMDTTL-N-----P---R
--Q--NLDQSIK-LRE-PTTGTWLMAS-IELQSWLSTSG---------------------
--------
