# Supplementary material for: Exploring a diverse world of effector domains and amyloid signaling motifs in fungal NLR proteins
Source: PLoS Comput Biol. 2022 Dec 21;18(12):e1010787. doi: 10.1371/journal.pcbi.1010787 (PMC9815663; doi:10.1371/journal.pcbi.1010787)
Supplement: S2 Data — The alignments were calculated using ClustalOmega for 127 MMseqs2 clusters with at least 20 member sequences. (GZ) [file pcbi.1010787.s009.tar.gz › PWW75243_aligned.fa]

>PWW75243.1
---MDNQ-----QSNPYAAGPSGPQRYAPGIS--------------VVHNTGSNNNFNSH
NATYNS---Y---------------HNNGGTNSSPKYEDIVRCLYK--SDYVSHRHRVAA
PAEGTCIWVTKHVKYEEWLEKKGL-
>AFB35584.1
---MSNQ-----RFITRFEDVHSRQRPVAG------------VRGDYSGNIGSHNIAGSG
NFTASG---RTTNYGHITNHGITTNNYFTDTNSGSSGAEILRTLYT--SRYQSHLARVRE
PAAGTCTWVTKHPRYKEWLRRKTT-
>AFB35585.1
---MSNQ-----RFITRFEDVHSRQRPVAG------------VRGDYSGNIGSHNIAGSG
NFTASG---RTTNYGHITNHGITTNNYFTDTNSGSSGAEILRTLYT--SRYQSHLARVRE
PAAGTCTWVTKHPRYKEWLRRKTT-
>AFB35586.1
---MSNQ-----RFITRFEDVHSRQRPVAG------------VRGDYSGNIGSHNIAGSG
NFTASG---RTTNYGHITNHGITTNNYFTDTNSGSSGAEILRTLYT--SRYQSHLARVRE
PAAGTCTWVTKHPRYKEWLRRKTT-
>AFB35587.1
---MSNQ-----RFITRFEDVHSRQRPVAG------------VRGDYSGNIGSHNIAGSG
NFTASG---RTTNYGHITNHGITTNNYFTDTNSGSSGAEILRTLYT--SRYQSHLARVRE
PAAGTCTWVTKHPRYKEWLRRKTT-
>AFB35588.1
---MSNQ-----RFITRFEDVHSRQRPVAG------------VRGDYSGNIGSHNIAGSG
NFTASG---RTTNYGHITNHGITTNNYFTDTNSGSSGAEILRTLYT--SRYQSHLARVRE
PAAGTCTWVTKHPRYKEWLRRKTT-
>AFB35594.1
---MSNQ-----QSGIPFEATSSLQGYTSGST---AV-PHNTVNFSIIANSGNTNSFNT-
---TNI-------------------NYYGETDSSQSHAEILQCLYT--SKYEEHRDRVRE
PVEGTCTWVTEHSRYKDWLGKKSS-
>AFB35595.1
---MSNQ-----QSGIPFEATSSLQGYTSGST---AV-PHNTVNFSIIANSGNTNSFNT-
---TNI-------------------NYYGETDSSQSHAEILQCLYT--SKYEEHRDRVRE
PVEGTCTWVTEHSRYKDWLGKKSS-
>AFB35596.1
---MSNQ-----QSGIPFEATSSLQGYTSGST---AV-PHNTVNFSIIANSGNTNSFNT-
---TNI-------------------NYYGETDSSQSHAEILQCLYT--SKYEEHRDRVRE
PVEGTCTWVTEHSRYKDWLGKKSS-
>AFB35597.1
---MSNQ-----QSGIPFEATSSLQGYTSGST---AV-PHNTVNFSIIANSGNTNSFNT-
---TNI-------------------NYYGETDSSQSHAEILQCLYT--SKYEEHRDRVRE
PVEGTCTWVTEHSRYKDWLGKKSS-
>AFB35598.1
---MSNQ-----QSGIPFEATSSLQGYTSGST---AV-PHNTVNFSIIANSGNTNSFNT-
---TNI-------------------NYYGETDSSQSHAEILQCLYT--SKYEEHRDRVRE
PVEGTCTWVTEHSRYKDWLGKKSS-
>PWW73086.1
MAHMDNE-----QSSTLHEGPPSPQQGYRS-----SIATGGNFQGNFSGNHGSYNNFGSN
I---TQ---N---------------YHYGAPNPSQTQAEILQCLYT--SKYEEHRERVHE
PVEGTCTWVTHHPKYRDWLESKTS-
>PWW74371.1
---MSSG-----RSGTPVEGYPSHPRYAPGMRLVAAADASSSIRGDYSGNTGYHNIIGSG
NTVNTY-------------------HGGTPTNSPADCAQILQCLYT--SRYEEHRNRLQE
PVEGTCIWVTKHPKYEDWLKSNTP-
>PWW80015.1
-MPLGCL-----PYMLVVALIIINVRGYRS-----SIGPGRNVEGNYSGNAGSYNNYGDG
NIT--H---N---------------HHYGAPDPSQNQADILRCLYT--SKYEEHRDRVRK
HVEGTCTWVTRHPKYMDWLGNKTS-
>PUU83435.1
---MGNQ-----QSRAPLRGTSAQE----------LTVAQSDIRGNYNGNNGSHNNFHSG
NTTTNH---YH---------G---------GMNTSDYSEISQCLYT--SEYKSHRNRIRE
PVEGTCTWVIEHPKYKDWLDERSS-
>PWW72234.1
---MSSR-----RTNTPFGDPPSHPDH---------SAPAGGIRGDYTGNTGDNNNFNSG
NTNNNY---YG---------D----------THLSMEDRILRCLYT--SGYESHRMRVRG
PVEGTCAWVTEHPRYKEWLEKKTS-
>PWW73858.1
---MDNQ-----LLSTPSEGLSSPQ-----------------G-----------------
---------NTTNSGNIT---NNHYRYREDTYSSQNYAEILRCRYT--SAYGSHRNRTRE
PARGTCTWVTEHPKYTDWLRGDTS-
>PWW74072.1
---MGNW-----LSKIPSGDDSSSRSG---------PPNTTNSVNIGSGNINSGNINSGN
I-------------------TYNTFCIYGDTNSPENYTKIMQCLYS--SGYEEHRGRVRT
PVEGTCTWVTEHPKYREWFENKTS-
>PWW74076.1
---------------------------------------MYSCSSIGSGNISSGNINSGN
I-------------------TYNIYCHHGDTDSPENYAKIMQCLYS--SGYEEHRGRVQT
PVEGTCAWVTEHPKYREWFENKTSG
>PWW75032.1
---MQPL-----VLLLA-------------------------------SSFG--QMALLT
IGSGSY-------------------GSSTAANGYIHGAEILQCLYT--SVYESHRGRVRE
PAGGTCTWVTEHPKYKDWLEKKTS-
>PWW75216.1
---MSSG-----QSNSPFEDFSSPQRYGPGIS----SEATRSIQGNFSGNIGDNNIYGTG
HI----------------------------------------------SGYEEQRKRVRE
PVEGTCTWVTEHPKFRDWLGKNAS-
>PWW75226.1
---MSSE-----QSNTPFHLSS-PQSY--GFS----SAPRQSIRGDYSGNVGDNNIYGSG
NIIH------Y---------H----------GDTNLYDQILQCLYR--GGYEEQRKRVRE
AVEGTCT---EHPRYKDWLETKTS-
>PWW75945.1
-----------------------MGGL---------LSVQLFIPGDCSGNSGSNNTTDSN
NTTTGSNNNTTTGSNNTTTTNNNNYYNHGGGKTPEDYEKVLQQLYPPGSGYESHRNRVPD
PAKGTCTWVTDHPKYKEWLENKTS-
>PWW75946.1
-----------------------MGGL---------LSVQLFIPGDCSGNSGSNNTTGSN
N---------------TTTTNNNNYYNHGGGKTPKDYEKVLQQLYPPGSGYESHRNRVPD
PAKGTCTWVTDHPKYKEWLKNKTA-
>PWW75948.1
-----------------------MGIM---------LSVPRFIQGNYSGNTGSNNIFGSN
N--------------------INNYYDQAGRDTPESYTKILQQLYLPGSGYKSHRNRVPQ
PVKGTCTWVIDHPKYREWLDNETS-
>PWW75969.1
---MGNQ-----LSSTPSEGLPSSQLSVPC------------G-----------------
---------GTTGFANIE---PNRCDNHRDTGSSQNGDEILEYLST--SKYHEHRNRIPT
PVEGKCTWVTKHSSYTHWLEEKTS-
>PWW77828.1
---MENQ-----QSNAHLEDLSLPQRANSHSN---N----------------TTNSYNN-
---NTY-------------------CNTLGRSSTQNFAEIMQCLYT--SRYVEHRGRVRE
PVEGTCTWVTEHPKYKRWLEERPS-
>PWW79138.1
---MDDR-----QAGKHSERLPLPQLS---------TTANSYIRGDRSGNKDSNNINSFN
---------------------TNNYYSHGGTSSSPNYAKNLQCLYI--SDYGSHRSRVRE
PVEGTCTWVTEHQKYKEWLGKETSG
>PWW71642.1
---MDNQ-----RSKNPSEGRSSPAVHGA------SSPTPRGIRGHYSGNIGDYSTYGNV
STTNNY-------------------YNNGPTNTSGKLPEILQCLYT--SRYESHRNRVRE
PVGGTCAWVTEHEKYKDWLGQKTS-
>PWW74874.1
---MDDQ-----QSSTRSEGLPSTQRGNSG-----S------------------HIFGSG
NTT-HA---Y---------------YDPGAHSTSQRQADILQFLYT--SRYEEHRDRVRK
PVEGTCTWVTKHPRYQEWLVDRRS-
>PWW74982.1
---MSNQ-----DLSLPSEGTCPPQHC-----------ASPSIQGDYSGNTGHGNRFNSD
DF-I----------------------NYHIVSSAGNRDEILQCLYT--SAYEAHRRRVRE
PVEGTCAWVTEHPKYKEWLGKKMS-
>PWW75383.1
---MDNQ-----QSGTLYEGLPSAQRGNVW-----SIGANSNVRGNYSGNLGSRNTYGSF
NIKHTQ---N---------------YYYGAPNLSQREADILQCLYT--SKYGEHRDRVRK
PAEGTCTWVTRHPKYCDWLENETSC
>PWW76064.1
---MGNW-----LSGTPSEYGSSPQRGGP------SLTANSNNQGNYSGNTNSNNSNYNN
TINI----------------------NHSDTSPSRKHTEILQCLYT--SSYESHRDRVPE
PVEGTCTWVTEHQKYLDWSAKKTS-
>PWW71784.1
---MGNL-----LSNTPGEDHSSQQGVSSSGS---ARVAHSYIEGSYSGNINSNNTT---
NIHH----------------------NYGSTSSPESCAEILQQLYT--SAYESHRRRVRE
PVEGTCIWVTEHPKYRDWLRIKRS-
>PWW79136.1
---MGGL-----LSRTPSEGHSSPQCSGGS-----CSTANSNIQGNYSGNTGSNNSNCNI
NI------------------------NYGDTSPSRKHVEILQCLYT--SRYESHRERVPE
PVEGTCTWVTEHPKYRDWSEKKTP-
>PWW77153.1
---MSAG-----QSNTPFGEPSSSQ----------SAPLSTNIHGDHSGNTGSNNTTNSG
NTTNYN---Y---------------CNHVPMNSPENYTEIVQCLYT--SRYEEHRNRIRK
PVEGTCNWVTKHPRYKDWLDNNTS-
>PWW77350.1
---MLAECRLSLLALLIINVDRYGS----------RAAINTNIRGDHCGNTGSHNITDSG
NTTTTT---TT---------TTHIHYNQPLMSSLVNYTKISQCLYT--SQYERHRNRIRE
PVEGTCTWVTKHSRYEDWLGNNTS-
>PWW78753.1
---MSNQ-----QPNTPFETNHSPQRY----------SLGTYIHGDGSGNSGSNNINSGN
TTFNF---------------------NRENANSFGSSADVLQCLYT--SEYGSHRGRVRE
PAEGTCTWVLEHPKYQEWSEKNVS-
