# Supplementary material for: Exploring a diverse world of effector domains and amyloid signaling motifs in fungal NLR proteins
Source: PLoS Comput Biol. 2022 Dec 21;18(12):e1010787. doi: 10.1371/journal.pcbi.1010787 (PMC9815663; doi:10.1371/journal.pcbi.1010787)
Supplement: S2 Data — The alignments were calculated using ClustalOmega for 127 MMseqs2 clusters with at least 20 member sequences. (GZ) [file pcbi.1010787.s009.tar.gz › PYI07524_aligned.fa]

>PYI07524.1
------------------------------------------------------------
---------MTDPSPEQHDGFRHKLRQIL----------HLRSRSRDPSHKPRNHQTDLE
IA-SRHS-------RSASIARSSSTSISHTTT---LTANSLALIQASDGPKET-CDTGNQ
TGHS--TLH-------------TNTLERNLTV--------GDDIRRAVVSSDLWSAAYRE
AVENLQEKLDINALEGKTIAQLFKDLEKTENEVTHESAFLRGLKCLQTLKVPLERFKMAL
DVASPLADIKPTTKIVVGVIKSVTAIAISLASVDVDFAKKIADMLEQIQYIDDCDTLGQK
AERK-DIHK---------------------ALVSVYQK--ILEFYNAAVEFLSR--KGAR
LIAKMV--LENDRLPKIVEGFLRCSDTPRKLVEKAIFEITDDIRCMLYDHE---------
-----------IDRWLGSEQMRRQSQYHADLQEL------------RADQACDSLLKSP-
--------------------------------------
>CZS94644.1
------------------------------------------------------------
----------MTAPVTQKESLRHRLRGRLH---------RLRQKSRGLLEISKIDSSSKV
LE--GPK-----------HE-----TNSQHVP---STAHSLHSIQIRNIPEKP-SNTGND
AIQA--ENDQS----TLHAAVHSKEVERNCFARP--STPRLDIDT-VSNSSDMWSTAYRE
AVNSLGEDLDMAIFKGENVAQLFRQLEEIEKD-GQESVFLRGVKYLHSLQVPLERFKLAL
DLATPLTSIEPTTATVFAVVRSVTAIAISIATADIEFAKQIGEMLGQISYIDDCDTLGQK
TNKL-DIHK---------------------ALVQVYQK--LLEFYNAAFDILTR--KGAK
MVMTMI--LETNRLPEIVQDFLRHADYLRKLVEKATLEIVEDIRAMLYDHE---------
-----------IARWLGSGKMSQQSKYHTDLQNL------------RADEACEFLLLDVK
FISWYTASDS----------------------------
>CZS91130.1
------------------------------------------------------------
----------MTAPVTQKESLRHRLRGRLH---------RLRQKSRGLLEISKIDSSSKV
LE--GPK-----------HE-----TNSQHVP---STAHSLHSIQIRNIPEKP-SNTGND
AIQA--ENDQS----TLHAAVHSKEVERNCFART--STPRLDIDT-VSNSSDMWSTAYRE
AVNSLGEDLDMAIFKGENVAQLFRQLEEIEKD-GQESVFLRGVKYLHSLQVPLERFKLAL
DLATPLTSIEPTTATVFAVVRSVTAIAISIATADIEFAKQIGEMLGQISYIDDCDTLGQK
TNKL-DIHK---------------------ALVQVYQK--LLELYNAAFDILTR--KGAK
MVMTMI--LETNRLPEIVQDFLRHADYLRKLVEKATLEIVEDIRAMLYDHE---------
-----------IARWLGSGKMSQQSKYHTDLQNL------------RADEACEFLLLDVK
FISWYTASDS----------------------------
>ERS96506.1
------------------------------------------------------------
----------MSSSTRNNSGLRHRIREHL----------RIRSRSRNRSKNEDYESTSAL
G-----A-----------IAASSSDASSQNAT---LTIVSLSLESTADPAQDR-STTGDT
TSEK--QLDRN----TLHAVLYTSGAKQDPLVSG--EPLGADTDVSGGDGADLWSAAYRE
AVNSLGEDVNVAILKGDNVSQLFRQLEEMDKESSKDSAFVR-------------------
DLAAPLASIEPTAGTVVGVVRSVTAIAISMSTADAQFAMQIGDMLEQISYIDDCDTLGQK
TNKT-DIYK---------------------ALVSVYRK--LLEFYSAAFEILTK--KGAK
LVMKMV--LEHGRLPKVVNDFLKQADNLRRLVQKATWEIVEDIRAMLYDQE---------
-----------ISRWLDSGKISRQSQQHASLRDV------------CADQACELLLKDTK
FIRWYAASGSEQ--------------------------
>XP_016589925.1
------------------------------------------------------------
----------MSSSTRNNSGLRHRIREHL----------RIRSRSRNRSKNEDYESTSAL
G-----A-----------IA-ASSDASSQNAT---LTIVSLSLESTADPAQDR-STTGDT
TSEK--QLDRN----TLHAVLYTSGAKQDPLVSG--EPLGADTDVSGGDGADLWSAAYRE
AVNSLGEDVNVAILKGDNVSQLFRQLEEMDKESSKDSAFVRGVRYLRSLQVPLENFKLAL
DLAAPLASIEPTAGTVVGVVRSVTAIAISMSTADAQFAMQIGDMLEQISYIDDCDTLGQK
TNKT-DIYKVGYEGGVHFHVMVCSLSDVLQALVSVYRK--LLEFYSAAFEILTK--KGAK
LVMKMV--LEHGRLPKVVNDFLKQADNLRRLVQKATWEIVEDIRAMLYDQE---------
-----------ISRWLDSGKISRQSQQHASLRDV------------CADQACELLLKDTK
FIRWYAASGSEQ--------------------------
>KFY59291.1
------------------------------------------------------------
----------MPSSATQNKNRRSKYRDMLC----Q----PFRHKPRVPSNSAYFDSNPEI
KA--APG-----------ALQADLALSSKHAT---FST----SSQTRDVSKEL-PTTEND
ASQI--Q-----------TNVHGSGIEQNLSIDH--LTLGVDADL-AIVSSNLWSAAYNE
AVDSLGEGMNVAILKGENVAELFSQLEKVDKETTQESAFLRGVGYLHSLQVPLERFKLAL
DLAAPLANIEPTAAMAFGVVRSVTAIAISFSTADLEFAKQIGDMLEQISYIDDCDTLGQK
GNKR-DIHR---------------------ALVLVYQK--LLEFYNVAFEILTR--KGAK
LVMRII--LENDRLPNIVKDFLKHADNLRRIVQKATWEIVEDI-----------------
------------------------------------------------------------
--------------------------------------
>KFZ04192.1
------------------------------------------------------------
----------MSSSATQNENNDPKFHEPVD---------WIRRRLRFPPKNANLDSNPKV
QA--APS-----------TVLANSYSSSKHAI---LSA----FSRTHNASKEP-STTRDD
AAQI--QADVH----PIF---------EQNSVNH--SILGVDIDL-VIVSSDLWSAAYRE
AVGSLGKGINVAILKGENVAQLFSQLEEVDKEATQESAFLRGVRYLHSLQVPLERFKLAL
DLAAPLTNIEPTAATAIG-------IAISFSTADLEFAKQIGEMLEQISYIDDCDTLGQK
GNKI-DIHK---------------------ALVLVYQK--LLEFYNVAFEILTR--KGAK
LVMKII--LENDRLPNIVKDFLKHADNLRKIVQKATWEIVEDIKSMLYDHE---------
-----------ISRWLGSNKLDQQNQYHSGLQDL------------QGDGACKFLLTDAK
FTNWYYATDS----------------------------
>KFY93587.1
------------------------------------------------------------
----------MSSSKTQNENIRPKFRERLN---------QFRHKFRVPSKNVNIDSNPKI
QA--APS-----------TLPANLDSSSKPAT---FSA----FSRTHDVPEVS-TATRDD
ASQI--QTDQS----TFVTVIHPSGLEENSPLNH--STLSVDIDL-VIVSSDLWSAAYRE
AVDSFGKGINAAIFKGENVAQLFKQLEEVDKEATQESAFLRGVRYLQFLQVPLERFKLAL
DLATPLTNIEPTA-TVFGVVRSVTAIAISFSTADLEFAKQIGEMLEQISYIDDCDTLGQK
GSKK-DIHQ---------------------ALVLVYQK--LLEFYNVAFEILTR--KGAK
LVLKII--LENDRLPDIIKDFLKHADNLRKLVQKATWEIVEDIKSMLYDYE---------
-----------ISSWLGSGKMSQQSQYHSYLQDL------------QVGEACEFLLTDAN
FTSWYCATDS----------------------------
>KFY66541.1
MRHFSAPKIVGHEERTQLYFGLPAGYSSRQLANHGHWRGPARLGSCSPLHTRRLLAI---
----LQFLSTMSSSKTQNENIRPKFRERLN---------QFRQRFRVPLKNVNIDSNPKI
QA--APS-----------TLPANLDSSSKPAT---FFA----FSRTHDVPEVS-TATRDD
ASQI--QTDQS----TFVTVIHPSGLEENSPVNQ--STLSVDIDL-VIVSSDLWSAAYRE
AVDSFGKGINAAIFKGENVAQLFRQLEEVDKEATQESAFLRGVRYLHFLQVPLERFKLAL
DLATPLTNIEPSA-TVFGVVRSVTAIAISFSTADLEFAKQIGEMLEQISYIDDCDTLGQK
GSKK-DIHQ---------------------ALVLVYQK--LLEFYNVAFEILTR--KGAK
LVLKII--LENDRLPDIIKDFLKHADNLRKLVQKATWEIVEDIKSMLYDYE---------
-----------ISSWLGSGKMSQQSQYHSYLQDL------------QVGEACEFLLTDAN
FTSWYCATDS----------------------------
>OQE07575.1
----------------------------------------------MSLDSRRLLIPTLG
RGESSKSITTMTEPKTKGKGFRHGLHRKLD---------RFRSTFRKSPKVDLPQHIQA-
----NPR-----------LATKPAISIYKHEA---STTSSLPLIQESEASKEP-TISRNG
EAQS--PTHQS----TVN----WNSIEQKPTN---PLTSDND-TGSSIVSADLWSAAYRE
AVESFGKEMDLSALKGKNVMQLFKELEDTGEEKAHDSAFLRGLNYLRAHKISLEGFKLAL
DLSSPLTNLEPATSVAFGVVRSVTAIAISFTTADLDFAKQIVEMLRQIAYIDDCDTLGQK
VERK-DIHK---------------------ALVLVYQK--MLEFYNAALEILAK--NGAR
MIIKMV--LENDRLPAIVQDFLECSHNLTRIISKATCDIQSDIERMLYDRE---------
-----------LSRWLGGDRMSRQNYYHRYLSEH------------RADKACEFLLKHPN
FINWYRASDS----------------------------
>RAO65428.1
------------------------------------------------------------
------------------------MKPAL-----------NRSLARKPSQVFKPVQSTIS
TI-DP--------------------APPDQAT----------KVTVPDVGTKV-K-----
KTES--QPSQS----TSL----PKKIESSVAATKP-TKVKLDDIDGGIVGSDLWSAAYRE
AVESMQDEMDITILKGSSVAQLFEKLEEIDKDVNQKSAFVRGMEVLKKAKKPLENFKLAL
DLASPLAELEPVATTVVGVLKGVTAIAISVASADVKFEDQIVEMLQHISYIDDCDTLGQK
ADDK-DIHK---------------------ALVVVYKK--ILEFYKVAFDILTR--KGVK
LIMKMV--MENDRLPSIVQDFLKCADILHKLIEKSVLRITQDIQAMLYHSE---------
-----------ITQWLGTDKIRGQSTYHSELQSL------------RADRAFL-------
--------------------------------------
>RBQ74971.1
------------------------------------------------------------
---------MSAANQPREEGSRFRLRQRLN---------GLIQRRGHN---SPTGRVAVV
ESPGEPTTQALPTENTAGVTLRSETVIPLDQPSRSLETATVIIDRLPSDDASP-PAAVSG
TAAN--GR--------LTTSPPTSTHEAA---PAPETDTDTDTDVAAVAPADHWSKAYRE
AVESMGEEVDVTILKGESIAQLFKELETVDKDATDESTFLRGVRYLNSIQAPLDRIKMVL
DISAPLTALEPTTSAVFGVMRGVTALAISVATADFEFAKKIVEMLRQISYISDCDIIGQR
EDRV-DIHK---------------------ALVSVYRK--LIEFYAAAYQFLSK--RRAK
LVLAVV--SDTGTLPTLVQDISKEVENLRKVVEKATLDIAQDIKTMMCDEK---------
-----------VSQWLGRDKQSQQSRHHGDFNHL------------RDDAACNFVLEQPE
FKTWYRAPDY----------------------------
>CVK99283.1
------------------------------------------------------------
----------MSSTSLPQEGFRFKLRQRLN---------LFRHRSDNRSLEASTGTGAIA
ASPHTPSTNAPSTRHTSSA-VQGETATAIDQTEENTDLAVIPVIGSVLQDGPP-STTVSG
TAVA--SS--------SA-----LTTEVV---TTP-----EPGIEVAVTPSDLWSKAYEE
AVQNMGQDVDVAILKGESIAQLFKDLEGVDKDATNDSVFLRGVRYLSSIQVPLERFKLAL
DLTTPLTALEPTTSTVFGVIRGVTAVAISISTADLEFAKKIGEMLEQISYIDDCDTLGQR
EGRT-DIHR---------------------ALVSVYQK--LLEFYVYAYEFLSK--RRTK
LVLAVI--SDTGKLPDIVKDFLKQAEHLRKIVEKATFDIVQDIKTMLYDEK---------
-----------IFQWLGRDKLSQQSRRHVELQSL------------RADSACEFILEQPE
FKSWYRAFDY----------------------------
>KPA38773.1
------------------------------------------------------------
----------MSSTSLPQEGFRFKLRRRLN---------LFRQRSDNSSP----DTSSIA
TSPNSPSTHAPSTRHTSSA-ASSETATALDQAGKSTNLTAIPVGGSAPQNGSP-SATASG
TAVA--ST--------SA-----STIEVV---PTP-----EPGIEVAVAPSDLWSKAYRE
AVQNMGQDVDVAILKGENIAQLFKELEGVDKDATDESVFLRGVRYLHSIQVPLERFKLAL
DLTAPLTALEPTTSTVFGVIRGVTAVAISISTADLDFAKKIGEMLEQISYIDDCDTLGQR
ENRA-DIHR---------------------ALVSVYQK--LLEFYVSAYEFLSK--RRTR
LVLAVI--SDTGTLPDIVKDFLKQAEHLRSIVEKATLDIVQDIKAMLYDEK---------
-----------ISQWLGHDKLSQQSLHHTSLQSL------------RANLACEFLLEKPE
FKNWYRASDSQQ--------------------------
>RBR22171.1
------------------------------------------------------------
---------MSAANQPREEGSRFRLRQRLN---------GLIQRRGHN---SPTGRVAVV
ESPGEPTTQALPTENTAGVTLRSETVIPLDQPSRSLETATVIIDRLPSDDASP-PAAVSG
TAAN--GR--------LTTSPPTSTHEAA---PAPETDTDTDTDVAAVAPADHWSKAYRE
AVESMGEEVDVTILKGESIAQLFKELETVDKDATDESTFLRGVRYLNSIQAPLDRIKMVL
DISAPLTALEPTTSAVFGVMRGVTALAISVATADFEFAKKIVEMLRQISYISDCDIIGQR
EDRV-DIHK---------------------ALVSVYRK--LIEFYAAAYQFLSK--RRAK
LVLAVV--SDTGTLPTLVQDISKEVENLRKVVEKATLDIAQDIKTMMCDEK---------
-----------VSQWLGRDKQSQQSRHHGDFNHL------------RDDAACNFVLEQPE
FKTWYRAPDY----------------------------
>XP_018753389.1
------------------------------------------------------------
---------MSAANQPREEGSRFRLRQRLN---------GLIQRRGHN---SPTGRVAVV
ESPGEPTTQALPTENTAGVTLRSETVIPLDQPSRSLETATVIIDRLPSDDASP-PAAVSG
TAAN--GR--------LTTSPPTSTHEAA---PAPETDTDTDTDVAAVAPADHWSKAYRE
AVESMGEEVDVTILKGESIAQLFKELETVDKDATDESTFLRGVRYLNSIQAPLDRIKMVL
DISAPLTALEPTTSAVFGVMRGVTALAISVATADFEFAKKIVEMLRQISYISDCDIIGQR
EDRV-DIHK---------------------ALVSVYRK--LIEFYAAAYQFLSK--RRAK
LVLAVV--SDTGTLPTLVQDISKEVENLRKVVEKATLDIAQDIKTMMCDEK---------
-----------VSQWLGRDKQSQQSRHHGDFNHL------------RDDAACNFVLEQPE
FKTWYRAPDY----------------------------
>SMR64095.1
------------------------------------------------------------
---------------------------------MQACHAGVWEAGGNGDASPLLKYQ---
-R--------------------------STAGLENTSLLTSFFRRKSSD-----ATAGAD
HTEARSTILDAVSSSAPAPVVHRSSPGD--------PPATLVDDSPALVSDDIWSAAFRQ
AVASFQQETGTAIPEGQSLAHLFGALEGLDSNATHEDAIKQGVHKLRAIQGPLENFKMVL
DLASPLTSLEPITMTVFGVVRSVTMIGIGIANADVDFAKQIKDMLRRLQCINDCDTLGQK
TNRS-HIHE---------------------TLVLVYRE--ILTFYTVVLDILTT--KGIK
LWVKLAQELQNRHVPEIVQEISCLTENLHDAIQLAISGLVVNINDRLTSME---------
-----------IDRLFDTEELRLQESYRKELQDSRRVGGSGTNRTSRGDQACQFMLTDAT
FLDWLSNFSGTA--------------------------
>KJX94830.1
---------------------------------------------MSLCRLRKICDEAAG
V--------VSNHASLPRRGLESRRQRRTHTLHSNAYHSRLEEHSLERNATMLTPDDARA
RS--------------------------QRRRPRSLRRLTSFFRRKSPD-----ATAGAD
QTEARSTIPDAVSSSAPAPVVHRSSPGD--------PPATLVDGSPAFMSDDIWSAAFRQ
AVASFQQETGTAIPEGQSLAHLFGALEGLDSNATHEDAIKQGADKLRAIQGPLENFKMVL
DLASPLTSLEPITMTVFGVVRSVTMIGIGIANADVDFAKQIKDMLRRLQCINDCDTLGQK
TNRS-HIHE---------------------TLVLVYRE--ILTFYTVVLDILTT--KGIK
LWVKLAKELQNQRVPEIVQEISYLTENLHDAIQLAISGLVVNINDRLTSME---------
-----------IDRLFDTEDLRLQESYRKELQDSRRVGGSGTNRTSRGDQACQFMLTDAT
FLDWLSNFSETA--------------------------
>XP_002149067.1
------------------------------------------------------------
----------MASPTREKTSFQHRLRQRIS---------RLRDRSRGYLNDDRKDLLRDS
QD--ETS-----------LANASTSASQQHTT---STSSILCLTQANDPGIGSSTNITND
KAQV--PSNDS----GQG---------R-----ATESLPSNDNTGRVSAPSDLWSVAYRE
AVESFGKELDVAILEAGSVMELFTNLEEIEKGITQKDTFVRRLGYLQSVQGPIETFKLAL
DLASPAANINLTASTVVGIVKNVTEIIISLAEVKTEFAAKIKDMHERISYIDDCDTLGQK
TNGQ-NIHT---------------------ALVSVYKK--LLEFYQVAFKTLTK--KGVK
LITSMV--RANSSLPTIAVDFVRSSEALQGHVSNATAKILDEMRTVLYDAK---------
-----------IILWLDNNKLLAQDIYYENLKDL------------RADGACEFLLENTN
FQNWYHTPGS----------------------------
>KFX42045.1
------------------------------------------------------------
----------MASPTREKTSFQHRLRQRIS---------RLRDRSRGYLNDDRKDLLRDS
QD--ETS-----------LANASTSASQQHTT---STSSILCLTQANDPGIGSSTNITND
KAQV--PSNDS----GQG---------R-----ATESLPSNDNTGRVSAPSDLWSVAYRE
AVESFGKELDVAILEAGSVMELFTNLEEIEKGITQKDTFVRRLGYLQSVQGPIETFKLAL
DLASPAANINLTASTVVGIVKNVTEIIISLAEVKTEFAAKIKDMHERISYIDDCDTLGQK
TNGQ-NIHT---------------------ALVSVYKK--LLEFYQVAFKTLTK--KGVK
LITSMV--RANSSLPTIAVDFVRSSEALQGHVSNATAKILDEMRTVLYDAK---------
--------MVAVILWLDNNKLLAQDIYYENLKDL------------RADGACEFLLENTN
FQNWYHTPGS----------------------------
>XP_007731338.1
------------------------------------------------------------
--------MGPSSKQRASGGFRHGLPVLLN---------RLRRSPNRHVDESSSQVLPQR
PC--EDS-----------DI-----------------ANNAGSLPPGQIGDVS-TATTDD
EGHT--QTPQS----AIH----ESHPEQD---PLHQLSRDDDNG-TMNASSDLWSAAYRE
AIDSLGNDIDVAILRASNAARLFKELEEMDRDVTQESAFHRGVAYLRSIQVPLERFKLAL
DIASPLSRLDPTATTVVGLVSSVTAIAISFASADLQFAKQIGEMLEQISYIDECDTLGQR
TART-DIHK---------------------TLVSVYRE--ILEFYKAAHEILTT--RGVK
LAMKMI--LATDRLPNIVQDFLKHAEHLRKLVEKATWEVVEDIKAMLYDSE---------
-----------ISRWLGSDKISGQTQYHSSLQEL------------RNDDACSFLLEDPA
FIDWYRAADS----------------------------
>CRG85930.1
------------------------------------------------------------
----------MPSSTPEHEGFRHKLRQRFH---------RFRRQSEGRLKDTNISPPSIS
QY--EES-----------------------------TSDSLPVRQASDVSRES-TKPSNN
GIGG--K--------TKQDAAHSNGFEHKSTFNG--LMPLADTDC-GVASSNLWNAAYRE
AVESLGESIDIAILKGDNVAQLFHQLEEIDKDATQESTFLRGVKYLRSIQVPLEKFKLAL
DLASPLANIEPTATTVFGVVRSVTVIAISLASADLDFANQIGAMLEQISYIDDCDTLGQK
SDKE-DIHK---------------------ALVLVYQK--ILEFYQVAFEILTK--KGAK
LMMTMI--LENNRLPNIVNEFLKLSENLRILVQKATWEIVEDIKAMLYDRE---------
-----------IARWLGSDKMSRQNQYHAFLQDL------------RADSACQFLLTNAN
FINWYKAPGS----------------------------
>KFH40613.1
------------------------------------------------------------
------------------------MLQRM----------AMFDHNQDPEQTRTFRPDPAV
AA--P-------------------ASTAKPAP----------ANSTDVIHRKT-ANNEDD
RIQL--CPEQS----ALY----INHRRQNSRAYR--S---NLDSN-GIVPSDLWSAAYCE
AIDRLGEDIDLAILQGKNVAQLFRALEGTEKEATQETAFLRGVSYLRSIQVPLERFKLAL
DLASPLTSLEPTTSTVTGVVRNVSAIAISLATADLNFARQIGKMLEQISYIDDCDTLGQK
AHRT-DIHE---------------------ALVSVYEK--LLEFYKAAFEIVTG--KGAA
LLMKMI--LETDRLAEIVEDFLSHADTLRKLIQKATWEIVEDIRAMLYDRE---------
-----------IAKWLASGNMSQQTQYHASLQDL------------RSDQACEFLLADAK
FADWYRATSS----------------------------
>KFY32033.1
------------------------------------------------------------
------------------------------------------------------------
-----ML-----------NQATSLDSSSTPAT---FSA----FSRTNDAPEVP-TATRDD
ASQI--QTDQS----TFVTVNHSSGLEENSPVNH--STLSVDIDL-VIVSSDLWSAAYRE
AVDSFGKGINIAIFKGENVAQLFRQLEEVDKEATQESAFLRGVSYLRSLQVPLERFKLAL
DLATPLTNIEPTAATVFGVVRSVTAIAISFSTADLEFAKQIGEMLEQISYIDDCDTLGQK
GSKK-DIHQ---------------------ALVLVYQK--LLEFYNVAFEILTR--KGAK
LVLKII--LENDRLPDIIKDFLKHADNLRKLVQKATWEIVEDIKSMLYDYE---------
-----------ISSWLGSGKMSQQSQYHSYLQDL------------QVGEACEFLLTDAN
FTNWYCATDS----------------------------
>KND92704.1
--------VFAHNG---------SSCLSRKATDF-----SPAYTSTRPLKSREPCDP---
----NS----TMSSAARNKSLQHRLRERLN---------RLRGKSRDPPRDAETHSTASS
LA--EPS-----------TFAANLDSSSKHAT---SSVSSISLNQTRDASEEP-TTTRND
ATQS--RVDKG----AVLPVAYASGLEKDSSIDD--STLGLGIEV-AIVSSDLWSAAYRE
AVDSLGKDINAAILKGDNVAELFKQLEKIDKEATQESAFLRGVRYLHSLQVPLERFKLAL
DLATPLTNIEPTSATVFGVVKSVTAIAISFSTADLEFAKRIGEMLEQLSYIDDCDTLGQK
TNKI-DIHK---------------------ALVLVYQK--LLEFFNAAFEILSR--KGAK
LVMKMV--LENDRLPKIVEDFLKHADDLRKLVQKATWEIVEDIKAMLYDHE---------
-----------IARWLGIGKMSRQSQHHAYLQQI------------RVDKACEFLLVNAK
FINWHQATDS----------------------------
>ORX98186.1
------------------------------------------------------------
-------MASASSTSAQSTSFRRGLSVRLN---------RFRRKFRPRGHDDSTQSPQSS
VN--SVN-----------VV-----------------CSTSTPLS---LPAE--------
---------NS-----AA----NVPVERGRSTNRSTASDINTNT-SLVVYSDLWSAAYRE
AVESLGNDIDLAILAGSNAAQLFQDLENLDKDASQDSAFVRGVAYLRSIQVPLERFRLAL
DLAAPLSNMEPVAATVIGVVRGVTAIAISFASADLEFAKQIGEMLEQISYIDDCDTLGQR
SSRN-DIHK---------------------ALVPVYQK--ILEFYQVAHEILTR--RGAK
LAMKMV--LETDRLPNIVQDFLRHADALRKLVEKATWEIVEDIKTMLYDRE---------
-----------IARWLNSGNMTVQTRYHSRLQDL------------RSDEACEFLLVHPN
FIDWFRASDS----------------------------
>XP_007697538.1
------------------------------------------------------------
---------MASSTSSRSRSFRHGLSEKLH---------RFRRKLHHPDNGQTPSLQNLD
IS--QNS-----------HL------------------------QANGVLMNS-TVAGSD
SVQA--RTSQI----CLH----SDHLAQSL----NPSNLEHDTR-CTIPSSDLWSEAYRE
AVESLGKNIDMAILASSSAAQLFAELEGIDKEKTQQSAFLRGVAYLRSIQVPLERFKLAL
DLASPLSNLDPTASTVIGVARSVTAIAITLATADLEFAKQIGEMLEQISYIDDCDTLGQR
VNKT-DIHE---------------------ALVHVYQK--LLEFYRVAYDILMQ--RGRK
LAIKMV--LETDRLPNIIQDFLVRAEVLRKLIEKSTWEIVEDIKSMLYDRE---------
-----------IARWLDSSRLNQQVRYHNHLKEL------------RSDEACRFLLEHPN
FIEWCEASES----------------------------
>XP_013270811.1
------------------------------------------------------------
--------------------------MRLN---------SFRHRFQRHSDNTSTQRPR--
----AD--------------------------------SHIVSKQTCDVSTEF-AATTDG
EGHT--QTNHS----AIR----KSHPEQA---SAHHSTRGNDIG-TINVSSDLWSAAYRE
AIDSFGDDIDVAILMASSTAQLLKELEEIEKDATQESVFLRGVAYLHSIQVPLERFKLAL
DLASPLSKFDPTATTVVGVVRSVTAIAISFATADLQFAKQIGEMLEQISYIDDCDTLGQR
TNRI-DIHK---------------------ALVSVYRK--ILEFYKVAHEILTR--RGAK
LVMKMV--LETDRLPNIVQDFLRHADSLRKLVEKATWEIVEDIRAMLYDSE---------
-----------ISRWLGSDKLSLQSQYHSLLQEL------------RNDDACGFLLKHPA
FIGWYQASDS----------------------------
>XP_013312946.1
------------------------------------------------------------
------MSSKLLDASNDQRGRSSSFVEKLT--------SKWHFKSREPSRHRLQPEQDST
SKSPEQNVTAFVQNKHASIVVSSTF------------------TDTTSAGVER-------
------TVITSAVTELNLPVVSKTPKVDENAR---PDGSVAKRNLDQIGFTDMSSAAYHE
AVLDLGEEVEGVILKGENIETLLRNLERASDEAVGDSIFWRGV---RRLQTPLKNFKLAL
DLASPLASIQPAASTAVGIVSCVTAIAIGICAAEDSFKSGIISVLERIPIIDDCDTLGQK
VDTENGIHR---------------------ALVPVYKD--LLNFYVAAHHILTS--DAFR
LALI--CEKLMDRLPKIVEDFVTHAGLLRDTIQTATSLLVADIQKLLQDNK---------
-----------IQKLLGVDKDEQRSKFHAD------------------------------
--------------------------------------
>XP_016626445.1
------------------------------------------------------------
-MPSKLFSQLQLPVPTQERGRRNSWREKL----------RWPSRSRESSRSRPPREQSPD
SESSERHVAVSGH-N---------------------------------------------
--------------EDAPILVASSPPISSSASLTETPITIIKDDKATAGSTDLWSSAYLE
ALYSFGDEVKSVILKGERIETLLTSLQQTNKELAGDSLFWRGL---RRLQGPLKTFKLAL
DMASPIASAQLTASTAVGVVSCVTTIAIAVCGAEDSLNTQIISMLEHVAIIDDCDTLGQK
LDVENGIHK---------------------ALVPVYKD--LLSFYIAALDILTS--KAFV
VALV--CDQLSQRLPTIVSDFVKHAALLRDRIGNATLELVTDIKKLLQDNK---------
-----------IQKLLGVNKDKQRSEFHSDLRAL------------RASDACKWILADPK
FVEWYNAPTSAQ--------------------------
>XP_007746904.1
------------------------------------------------------------
-MPSKLFFQPQLTVPSQEKGRRGSWREKL----------RWSSRSRESSRNRPEREQHLD
LESSESHVAASGH-N---------------------------------------------
--------------ENAPTLVASNPPISSRIPRAEIRNTIIQDDKATARSTDLWSAAYLE
ALYSFGNEVKSVILKGEKIEALLTSVQQTNKELAGDSLFWRGL---QRLQAPLKNFKLAL
DLASPLASVQPTASTAIGVVSCVTAIAITICGAEDSLNTQIISMLEHVAIIDDCDTLGQK
LDAENGIHK---------------------ALVPVYKD--LLNFYIAALDILTS--KAFV
LALV--CDQLSQRLPTIVSDFVKHAALLRDRVGNATLELVTDIKKLLQDNK---------
-----------IQKLLGVNKDKQRSEFHSELRAI------------RASDACKWILADPK
FIEWYNAPTSGQ--------------------------
>XP_018692686.1
------------------------------------------------------------
-MSSGLSSQLHLSVANQCRSRSISLLDKW----------RGRSKSREPSPKQPQCNPRVN
SEPDRGRNTAASVRN---------------------------------------------
----------AYAPSVPPPTLSKTPPVDHTA--QAGSTVVAKNNAAGVGSTDMWSAAYRE
ALSGFGDEVASVISKGDKIESLLTNLQETNEELAGDSLFRRGL---RRLQAPLKNFKLAL
DMASPLASIEPTASTAVGVVTCVTAIAIGICGAEDSLNAQIISMLEHVAIIDDCDTLGQK
LDADNGIHK---------------------ALVPVYKD--LLSFYIAALEILTS--KAFI
LALV--CGQLNQRLPTIISEFLQHAALLRDRIGNATLELVTDIKKLLQDNK---------
-----------IQKLLGVDKYKQRSEVHTQLRRL------------RAVDACKWIEEEPK
FIKWYNATTS----------------------------
>XP_018704521.1
------------------------------------------------------------
--------------MTDKIHKRQRLRVALE--------GLFRRHVPQPQQADAAKPLQVI
DR------------------QVSSNSITTVGA----------------SLEEVANVVTED
DAPA--SPVLS----PAAKHPVA-------AAHCDEEEHLEATAAPDNSRSDIWSKAFHE
ALENMGDEMDGAILAGKNAERMFTELQQLGKQTEKTSAAVKGIKILHSIKPSLENLKFVL
EVASPLGAIHPAASTALGVVKSVTAIAVHLAAAEADFAKQIAEMLDQMQYINACDTLGQK
MDQK-GIHR---------------------ALVLVYQK--LLEFYQAAYNIVTK--KGFA
LVLRTM--IASERLPQIVNEFLKQTEFLQKVIGAATAQILKDVEDMVYEQQ---------
-----------ISICLKRENLSDQVRYHRDLREL------------TAYDACEYLETDPR
VVRWYTDDNC----------------------------
>XP_020117623.1
------------------------------------------------------------
----------MPSSTAENGGFRHKWRQRLG---------RFRHSTCLPQTAQEDPIPETN
-----------------------SASIPLYAT-----------PTANPLPQGE-ASAGNG
DAQS--RADES--------DPGRNSLEQNLVSDP--LTLSNDNGS-YMVPSDIWSAAYQE
AVDTLGEEIDIAILKGKNVEQLFKKLEEIDKDKTQESAFLRGVKGCP-------------
----------------EKLTESSAQIAISFATADANFANQIAEMLEQISYIDECDTLGQK
ADRK-DIHK---------------------ALVLVYMK--LLEFYKVAFEILTR--KGAK
LIMKMI--LENDRLPKIVQGFLQYSETLRKLIDKATFEIVEDIKGMLYDDH---------
-----------IARWLGSDKMSRQSHYHDTLQDL------------MANRACEFLLAHAN
FIHWYHASDAQQ--------------------------
>EXV04769.1
------------------------------------------------------------
-----------MSSSTENANARCRFRDRRI----FKCLSQFRRRFKARLSSKLPEEDQDT
SV-----------------EPISVSS-----------------ISIHGKLGRQ-PAVDDG
HDQI--SPVDS----HSISISHHTTIDEPSQA-----------VVDDAAPSDLWSAAYRE
AVESLGEDIDVAILKGKGIEQLFHQLEELNTELTEQSAFLAGVEYLQRIKVPLEKFKLAL
DLATPLTDMQPVSAAVFGVVKGVTAIAISFAAADVEFAKKIGEMLEQMSYIDECDTLGQK
SENK-NIHK---------------------VVSVLDRLGAHLTIGRPWYPYIKRFWSFIK
LLLKII--LENDKLPAIISEFITRASNLRNLIHTTTLEVVQEIQVMLYDQQSKSPFLSAS
LPMSANILILSVAAWLGRESELVQSEHHDSLQAI------------RADEACEFLLKHAH
FLNWYCGNDATGS-------------------------
>KID83248.1
------------------------------------------------------------
----------------------------------------MTEIYLTHHSHRLPEKDQDT
SV-----------------EPISVSF-----------------ISIHGKLGRQ-PAVDDG
HVQI--SPVDS----HSISTSHHTTIDEPPPA-----------VVDDAPASDLWSAAYRE
AVESLGEDIDVAILKGKGIEQLFHQLEELNTELTEQSAFLAGVEYLQRIKVPLEKFKLAL
DLATPLTDMQPVSAAVFGVVKGVTAIAISFAAADVEFAKKIGEMLEQMSYIDECDTLGQK
SENK-NIHK---------------------ALVSVYQK--ILEFYQAAYDILTR--RKVK
LVLKII--LENDKLPAIISEFITRASNLRNLIHTTTLEVVQEIQAMLYDQQ---------
-----------IAAWLGRESELVQSEHHDSLQAI------------RADEACEFLLKHAH
FLNWYCGTDATGS-------------------------
>KID94934.1
------------------------------------------------------------
----------MPEPISAQVQSPFKLQ--------VSSGHQMTEIYWTHHSHRLPEKDQGT
SV-----------------GPISVSS-----------------ISIHGKLGRQ-PAVDDG
HVQI--SPVDS----HSISTSHHTTIDEPSQA-----------VVDNAAASDLWSAAYRE
AVESLGEDIDVAILKGKGIEQLFHQLQELNTELTEQSAFLAGVEYLQRIKVPLEKFKLAL
DLATPLTDMQPVSAAVFGVVKGVTAIAISFAAADVEFAKKIGEMLEQMSYIDECDTLGQK
SENK-NIHK---------------------ALVSVYQK--ILEFYQAAYDILTR--RKVK
LVLKII--LENDKLPAIISEFITRASNLRNLIHTTTLEVVQEIQAMLYDQQ---------
-----------IAGWLGRESELVQSEHHDSLQAI------------RADEACEFLLKHAH
FLNWYCGTDATGSQKLIMVGDMGSGKSVSMAFLVDELV
>KID95700.1
------------------------------------------------------------
-----------MSSSTENADSRRRLRDHRL----FNSLRQFRRRFRDDSSSNLTIENKDT
PI-----------------GPISLSS-----------------IPIHDKLSRE-PAVDDG
CVPI--SLVES----HVITTGHPTNTEENPPV-----------AVDDAVASDLWSEAYRE
AVESLGEDIDVAILKAKCIEQLFHQLEEINTEVTQRSAFLTGVEYLQRIKVPLERFKLAL
DLATPLTDIQPVSAAVFGVVKGVTAIAISFAAADVEFAKKIGEMLEQMSYIDECDTLGQK
SENK-NIHK---------------------ALVSVYQK--ILEFYKAAYDILTT--RRAK
LVLKII--LENNTLPAIVQDFITRATNLRNLVHTATLEVVQDIQDMLYDQR---------
-----------IAAWLSCEDGLVQSEHHESLQAG------------RANEACEFLLKHAH
FINWYCDTDATGFQK-----------------------
>XP_007821455.2
------------------------------------------------------------
-----------MSSSTENANARCRFRDRRI----FKCLSQFRRRFKARLSSKLPEEDQDT
SV-----------------EPISVSS-----------------ISIHGKLGRQ-PAVDDG
HDQI--SPVDS----HSISISHHTTIDEPSQA-----------VVDDAAPSDLWSAAYRE
AVESLGEDIDVAILKGKGIEQLFHQLEELNTELTEQSAFLAGVEYLQRIKVPLEKFKLAL
DLATPLTDMQPVSAAVFGVVKGVTAIAISFAAADVEFAKKIGEMLEQMSYIDECDTLGQK
SENK-NIHK---------------------ALVSVYQK--ILEFYQAAYDILTR--RKVK
LVLKII--LENDKLPAIISEFITRASNLRNLIHTTTLEVVQEIQVMLYDQQ---------
-----------IAAWLGRESELVQSEHHDSLQAI------------RADEACEFLLKHAH
FLNWYCGNDATGS-------------------------
>XP_014547923.1
------------------------------------------------------------
-----------MSSSTKNANAPCRFRHHRI----FKCLSQFRRRFKARLRPKLPKEDQDT
SV-----------------EPISLSS-----------------ISIHGKLGRQ-PAVDDG
HDQI--SPVDS----HSISTSHHTTIDEPSQA-----------VVDDAPASDLWSAAYRE
AVESLGEDIDVAILKGKGIEQLFHQLEELNTELTEQSAFLAGVEYLQRIKVPLEKFKLAL
DLATPLTDMQPVSAAVFGVVKGVTAIAISFAAADVEFAKKIGEMLEQMSYIDECDTLGQK
SENK-NIHK---------------------ALVSVYQK--ILEFYQAAYDILTR--RKVK
LVLKII--LENDKLPAIISEFITRASNLRNLIHTTTLEVVQEIQVMLYDQQ---------
-----------IAAWLGRESELVQSEHHDSLQAI------------RADEACEFLLKHAH
FLNWYCGTDATGS-------------------------
>XP_025568982.1
------------------------------------------------------------
----------MAHPSTDKDQFRRKLRQRLD---------RLRNKSRSPFRNATDKIYPRS
LQ-DAPG-----------DL-GVSTSLPQLALLETSNADQSLLISTSNTSETL-KHTRED
GLGH--IRPR---------SPQGDITEQNLTKNQ--SNPDDKLD-SVIGSSDLWSAAYSE
AVANLRDEIDIVILEGRSVTQLFTELEQLEREVAHESAFDRGVKWLRSLQVPLERFKLLL
DLATPLANIEPTATTVVGLIKSVTAIAISFATADLDFARQIADMLEKLSYIDDCDTLGQK
ADRK-DIHK---------------------ALVMVYQK--LLEFYKVAYEMLSR--KGTK
LIIKMV--LETDRLPNIVQEFLKYSDTLRNLIQKATWEIVEDIKAMLYDHE---------
-----------ISKWLGSGQMSHQSQYHAYLQDL------------RADAACEQLLENPN
FINWYAASDT----------------------------
>RDH35865.1
------------------------------------------------------------
----------MAHPSTDKDQFRRKLRQRLD---------RLRNKSRSPFRNPTDKIYPRS
LQ-DAQG-----------DL-GVSTSLPQLALLETSNADQSLLISTSNTSETL-KHTRED
GPGH--IRPR---------SPQGDITEQNLTKNQ--SNPDDKLD-SVIGSSDLWSAAYSE
AVANLRDEIDIVILEGRSVTQLFTELEQLEREVAHESAFDRGVKWLRSLQVPLERFKLLL
DLATPLANIEPTATTVVGLIKSVTAIAISFATADLDFARQIADMLEKLSYIDDCDTLGQK
ADRK-DIHK---------------------ALVMVYQK--LLEFYKVAYEMLSR--KGTK
LIIKMV--LETDRLPNIVQEFLKYSDTLRNLIQKATWEIVEDIKAMLYDHE---------
-----------ISKWLGSGQMSHQSQYHAYLQDL------------RADAACEQLLENPN
FINWYAASDT----------------------------
>XP_023627763.1
------------------------------------------------------------
----------MSHSPPPHKSPGHRLLDHLH---------RLRPNSLSRLRSSRERSSVKS
TETKFPE-----------AQVQNDIAIKQNVAT--RPARSHSLRSSDEDVSLSSTAVESE
LAVT--LSPQI----HIP-----TSAAEQ---MSPDTSVTSQDLRDQGKHHDVWSAAFRD
AVRSLSGEINVALLENKTLEQIFTQLDALEKDAKDNSMFLRGVKYLTSIQVPLKNIKMAL
DLASPLASFDPTANTVFGIITGVTAIAISFASADLDFAKQVGEMLNYMSYIDECDTLGQR
ANNKDNIHK---------------------ALVSVYRV--LLEFYQASFDILKL--KGVK
IVMKTV--LVNNHLPDLVADFLKHTEVLHKIVQNATADIINDIKLMLYDQQ---------
-----------IARWLGGDKVERQSEHHGSLASL------------RADDGCDFLLKDPK
FVQWYRSPGISR--------------------------
