# Supplementary material for: Exploring a diverse world of effector domains and amyloid signaling motifs in fungal NLR proteins
Source: PLoS Comput Biol. 2022 Dec 21;18(12):e1010787. doi: 10.1371/journal.pcbi.1010787 (PMC9815663; doi:10.1371/journal.pcbi.1010787)
Supplement: S2 Data — The alignments were calculated using ClustalOmega for 127 MMseqs2 clusters with at least 20 member sequences. (GZ) [file pcbi.1010787.s009.tar.gz › PYI35418_aligned.fa]

>PYI35418.1
---------------------------LPI--AEGAAYDAHENEQL-GCLPGTRAEILDT
IQEWAKSA---PREC
>OCK94366.1
---------------------DSPLKRLPF--AAEAPFNSYTRQHEPTCLPNTRVDVLQE
IFNWADGQ---DKRC
>CEJ83110.1
----------------------MVLDRLPI--AEGASFDSHAEEHNQTCLENTRIELLRQ
IQAWVEDP---CAE-
>EXA28958.1
--------------------------MLPV--AEGASFDSHAEEHNPTCLPDTREELLRE
IDSWIVGP---KSK-
>XP_025594674.1
----------------------MTLNQLPI--AHGASFDSKAEEHNPTCLPNTRQELLDD
IDHWIDDS---NSK-
>KIM93217.1
--------------------------RLPS--AADAPFNSYNKQHAPLCLPGTRVELLQE
IYNWADGR---DNRC
>KIN00703.1
-----------------------------------APFNSFDRRHEPTCIQDTRVDLMQE
IYNWADGQ---DKQC
>KFY79747.1
--------------------------MLPT--AADAPFNAYRQQNDPTCLSNTRVDLLQE
IYDWADGR---DKPC
>KIM93149.1
------------------------------------------MQHEPACLRGTRVELLQK
INNWVDGQ---NRQC
>OCK72916.1
-------MNQELRSLANDSESENPINRLPY--AVDAPFNAYHKQHEPICLPDTRVDLLQE
IYTWANGH---DE--
>OCK72980.1
MSVGAAKWPDWKRTLTRNLGLDNPLSHLPY--AKGAPFNSYSTQHNPTCLPDTRVDLLKE
IYNWADGQ---DERC
>PGH05022.1
---------------------MQLLQQLPY--VPEAAFNSFSKQHESFCLPNTRRDVLRE
ITAWINGP---DERC
>PSN58928.1
-----------------HRHAQDLLGQLPH--AADAPFNSYARQHEPTCLADTRVDLLNE
IHGWTEGQ---DKRC
>EMD84659.1
---------MWDAKQTRQLGLENTLDRLPR--AKDAPFNSFAKQHEPACLADTRVDLLQE
IYSWADGQ---DERC
>PVH68198.1
---------IKLALVSSSVSEKDLLRQLPY--VDEAPFNAYSRQDEPLCLSSTRADLLQE
IYDWADGNDGQDERC
>PVH70769.1
---------------------DQLLESLPI--APQAAFNLLDNQHGPTCLTNTRVELLQD
LMKWVDGS---DDKC
>SCV57407.1
----------------------MVLDRLPI--AVGAPFDSRAEEHNPTCLVNTRVDLLRQ
IHQWANDP---FAK-
>SLM33418.1
-----------MCLLAVDTVTKSLLSHLPY--AVDAPFNTYSRQHDPTCLPDTRVDLLRE
IYTWADGKDR-----
>PVH91106.1
-----------------------PLCSCPWLPGKDAPFNAYGRQHDPTCLPDTRIDLLRE
IHDWADGEHSP----
>SLM34688.1
-----------MCLLAVDTVTKSLLSHLPY--AVDAPFNTYSRQHDPTCLPDTRVDLLRE
IYTWADGKDG-----
>XP_013954593.1
---------LEVDEKIDSIDQSILSFNFPV--VEGAAFNSYAEQHNPTCLPDTRVELLQR
VSDWAHDP---HAK-
>XP_002488349.1
------------MLGILKLSITTPLMILRLVYSKNARFNSNYRQHAQICHKNTRTDLLRD
IYNWVDGKDE---R-
>XP_024738639.1
----------MSNYEQPGERREDPLKLLPF--ATNALFNSYDRQHEPICLPNTRVDLLQE
IYNWSDGH---DVRC
>PVH67593.1
------------------------LRSLPI--AKDALFNAYDRQDEPACLPNTRVDLLQE
IYDWADGKDGHNERC
>OCL03660.1
------------------------LSKLPA--VPQAAFNSFDKRHDPICLPGTRVDLIRN
IITWVDGL---DERC
>PVH68398.1
-----------------------VFQRLPY--ALDAAFNSYAKQDSSTCLPNTRVGLLEE
IYNWVDSE---NERC
>XP_002486795.1
----------------MLLTSADPLDKLPI--AEGAEFDSYADQHEDFCLPGTRTELLSQ
IFEWAESS---DGKC
>XP_020055343.1
---------------MKQLLEQFNLVKLRV--AEGAIYNSYLNEHEDFCLPGTRTELLSE
IHKWADSA---ESRC
>KGO75648.1
---------------------MDLDDKLPI--VYGAAFDSYEDQHEDECLPGTRTDILLG
IREWAFSP---EGRC
>EHA19835.1
---------------------------LPS--VQEATFDSYENQHKDECLPGTRTDTLNE
IREWAWSR---HGKV
>OKO97819.1
---------------------MDPYGKLPI--VHGAAFDSLEDQHDDECLLGTITEILND
IREWAASP---LGKC
>XP_002486804.1
------------MKLGILLTSADPLDKLLI--ADGAEFDSYADQHEYFCLPGTRVELLSQ
ISEWAESS---NGKC
>XP_024675719.1
------------------MAQGLNLKELPV--AEGAEFGTYMDQHEEGCLPGTREELLRE
IDEWAVLP---QSRC
>PYH91855.1
------------------MAQGIDLNELPI--AEGAGFEEYASQHEEDCLPGTRTELLHD
IKNWAISP---KGKC
>OKP09738.1
------------MTAIECLDQKIDLGKLPV--VQEAAIDSFANQHEDECLRGTRTRLLKE
IGKWAKLL---HGKC
>XP_025524687.1
-----------------------GWQNLRV--VQDALFDSHGNQHE-ECLPGTRTNLLNE
VETWVESI---DGKC
>OQE57856.1
----------------------MDLSRLQI--AKQAAFDSYGNQHS-ECLPGTRIDLLRE
IEEWAKSP---HGKC
