# Supplementary material for: Exploring a diverse world of effector domains and amyloid signaling motifs in fungal NLR proteins
Source: PLoS Comput Biol. 2022 Dec 21;18(12):e1010787. doi: 10.1371/journal.pcbi.1010787 (PMC9815663; doi:10.1371/journal.pcbi.1010787)
Supplement: S2 Data — The alignments were calculated using ClustalOmega for 127 MMseqs2 clusters with at least 20 member sequences. (GZ) [file pcbi.1010787.s009.tar.gz › RAK81296_aligned.fa]

>RAK81296.1
------------------------------------------------------------
------------------------------------------------------------
------------------------------------------------------------
---------------------MPVSIAEST-------FVPV-------------------
----------------------------------TSRQAQIRNGANPTTISKFIIPL---
-LQWSRDQLPLSASA---L-LLETSSSSVIQWIREERLRLLPAETTSYDKVLEWAQVLVQ
RLDAVEKVVGSFVADIYL------------------------------------------
-----AT-RLAYGYFAVVLE--------LAAENATPLKHIFVVVLDISTPFQSILRATDL
GVS----EE-IVEQLALALVDLVALISSLFAQLYKAILG--L----------GD------
GSFVLNDIHNQYASQIDTFQNRCERVRVAISRHRLQGAAQGLVK----------------
-----GDDFDAIRFWLAPGD-PVLARLDENVTSRSLNRVEMTFLWMSRHVWRWRMDQSTH
IH-----------
>XP_007833348.1
------------------------------------------------------------
------------------------------------------------------------
------------------------------------------------MAPSALVA----
----------------PAAPALS-SFMSSE----RRAYLRQ-------------------
-------H---------------SGLQDSQKFS----GKAATGTTDTSAIMNMVSSL---
-QRRSGDELGSRTSAR--L-QDH-TYDSIREWIGAQRMSQLPPEGSSYDKVLTWTQLFVE
RLNSFDQAIQGFAKDSQL------------------------------------------
-----AS-QLAYGYCSILLD--------LGQENAPALMISFGFFYSISMSLVNLLERTEL
FSV--S-QD-IREQLVLAMSDLVNLVASVATHFHKAIHSASS----------TA----T-
-TSVSVNMYSSFSGQIKAFRDRCEKIGQSMWRHQLIVNNMDAE-----------------
---G-ISDVQMVKSWATPED-RILNNVALSLSLLAHDREELTCLWVGPYLTRFLKSHDT-
-------------
>CAK38423.1
------------------------------------------------------------
------------------------------------------------------------
------------------------------------------------MAPSILSP----
----------------VPSSFASPL--S---P----KMPRR-------------------
-------ISGFAESDTMSNN--GMSRSITSRRV----SSRRLD-PQETEFSRKLSIL---
-QRQTGDELGLT--------ISGDSYEMVLSWIQDERMTLVPPDGSDYDKVLGWAQLFVT
RLRSFEEAIEGFTNVSGL------------------------------------------
-----AF-QMAYGYCLLLLK--------LGDENASALMTSFGFFYSNSTALGNLLERTAL
FSV--S-SD-IRRQLVQALEDLVHLVASVAMHFHKAVLR-------------LG----D-
-ESEYINIYEAFPEQIHRFRRACEEISESMWQHQLLKERGDETKGKLPYLSLKPSHKLTS
SEPP-VADVRAVRSWLTPED-RVLSNVAETVSHLAHDREENTCRWVKQALFDFVTSENKV
MS-----------
>EHA21395.1
------------------------------------------------------------
------------------------------------------------------------
------------------------------------------------------------
-------------------------------------MPRR-------------------
-------ISGFAESDTMSNN--GMSRSITSRRV----SSRRLD-PQETEFSRKLSIL---
-QRQTGDELGLT--------ISGDSYEMVLSWIQDERMTLVPPDGSDYDKVLGWAQLFVT
RLRSFEEAIEGFTNVSGL------------------------------------------
-----AF-QMAYGYCLLLLK--------LGDENASALMTSFGFFYSNSTALGNLLERTAL
FSV--S-SD-IRRQLVQALEDLVHLVASVAMHFHKAVLR-------------LG----D-
-ESEYINIYEAFPEQIHRFRRACEEISESMWQHQLLKERGDETKGKLPYLSLKPSHKLTS
SEPP-VADVRAVRSWLTPED-RVLSNVAETVSHLAHDREENTCRWVKQALFDFVTSENKV
MS-----------
>GAA90853.1
------------------------------------------------------------
------------------------------------------------------------
------------------------------------------------MAPSILSP----
----------------VPSSFASPL--S---P----KMPRR-------------------
-------ISGFAESDTMSNN--GMSRSITSRRV----SSRRLD-PQETEFSRKLSIL---
-QRQTGDELGLT--------ISGDSYEMVLSWIQDERMTLVPPDGSDYDKVLGWAQLFVT
RLRSFEEAIEGFTNVSGL------------------------------------------
-----AF-QMAYGYCLLLLK--------LGDENASALMTSFGFFYSNSTALGNLLERTGL
FSV--S-SD-IRRQLVQALEDLVHLVASVAMHFHKAVLR-------------LG----D-
-ESEYINIYEAFPEQIHKFRRACEEISESMWKHQLVKERGDETKGKLSSLFLISKHKLTL
SEPP-VVDVRAVRSWLNPED-RVLSNVAETVSHLAHDREENTCRWVKQALFDFVTSEN--
-------------
>GAQ47144.1
------------------------------------------------------------
------------------------------------------------------------
------------------------------------------------MAPSILSP----
----------------VPSSFASPL--S---P----KMPRR-------------------
-------ISGFAESDTMSNN--GMSRSITSRRV----SSRRLD-PQETEFSRKLSIL---
-QRQTGDELGLT--------ISGDSYEMVLSWIQDERMTLVPPDGSDYDKVLGWAQLFVT
RLRSFEEAIEGFTNVSGL------------------------------------------
-----AF-QMAYGYCLLLLK--------LGDENASALMTSFGFFYSNSTALGNLLERTGL
FSV--S-SD-IRRQLVQALEDLVHLVASVAMHFHKAVLR-------------LG----D-
-EWEYINIYEAFPEQIHKFRRACEEISESMWKHQLVKERGDETKGKLSSLFLVLKHKLTL
SEPP-VADVRAVRSWLSPED-RVLSNVAETVSHLAHDREENTCRWVKQALFDFVTSEN--
-------------
>OJI89213.1
------------------------------------------------------------
------------------------------------------------------------
------------------------------------------------MAPSILSP----
----------------VPSSFASPL--S---P----KMPRR-------------------
-------ISGFAESDTMSNN--GMSRSITSRRV----SSRRLD-PQETEFSRKLSIL---
-QRQTGDELGLT--------ISGDSYEMVLSWIQDERMTLVPPDGSDYDKVLGWAQLFVT
RLRSFEEAIEGFTNVSGL------------------------------------------
-----AF-QMAYGYCLLLLK--------LGDENASALMTSFGFFYSNSTALGNLLERTGL
FSV--S-SD-IRRQLVQALEDLVHLVASVAMHFHKAVLR-------------LG----D-
-EWEYINIYEAFPEQIHKFRRACEEISESMWKHQLVKERGDET-----------------
---K-VADVRAVRSWLNPED-RVLSNVAETVSHLAHDREENTCRWVKQALFDFVTSEN--
-------------
>OJJ65980.1
------------------------------------------------------------
------------------------------------------------------------
------------------------------------------------MAPSILSP----
----------------VPSSFASPL--S---P----KMPRR-------------------
-------ISGFAESDTMSNN--GMSRSITSRRV----SSRRLD-PQETEFSRKLSIL---
-QRQTGDELGLT--------ISGDSYDMVLSWIQDERMTLVPPDGSDYDKVLGWAQLFVM
RLRSFEVSIEGFTNVSGL------------------------------------------
-----AF-QMAYGYCLLLLK--------LGDDNAHALMTSFGFFYSNSTALGNLLERTGL
FSV--S-SD-IRRQLVQALEDLVHLVASVAMHFHKAVLR-------------LG----D-
-ESEYINIYETFPEQIYRFRRACEEIGESMWQHQLLKERGDET-----------------
---K-IADVRAVRSWLTPED-RVLSNVAETVSQLAHDREENTCRWVKQALFDFVTSDN--
-------------
>OJZ82980.1
------------------------------------------------------------
------------------------------------------------------------
------------------------------------------------MAPSILSP----
----------------VPSSFASPL--S---P----KMPRR-------------------
-------ISGFAESDTMSNN--GMSRSITSRRV----SSRRLD-PQETEFSRKLSIL---
-QRQTGDELGLT--------ISGDSYEMVLSWIQDERMTLVPPDGSDYDKVLGWAQLFVT
RLRSFEEAIEGFTNVSGL------------------------------------------
-----AF-QMAYGYCLLLLK--------LGDENASALMTSFGFFYSNSTALGNLLERTGL
FSV--S-SD-IRRQLVQALEDLVHLVASVAMHFHKAVLR-------------LG----D-
-ESEYINIYEAFPEQIHKFRRACEEISESMWKHQLVKERGDET-----------------
---K-VVDVRAVRSWLNPED-RVLSNVAETVSHLAHDREENTCRWVKQALFDFVTSEN--
-------------
>OOF92893.1
------------------------------------------------------------
------------------------------------------------------------
------------------------------------------------MAPSILSP----
----------------VPSSFPSPL--S---P----KVPRR-------------------
-------ISGFAESDTLSNN--GMSRSITSRRV----SSRRLD-PQETEFSRRLSSL---
-QRQTGDELGMA--------ISGDSYEMVLSWIHDERLSLMPPEGSSYDKVLGWAQLFVD
RLRTFELAIEDFTNVSGL------------------------------------------
-----AF-QMAYGYCLSLLK--------LGDENASALMTSFGFFYSTSTALGNLLERTEL
FSV--T-GD-IRRQLVQALEDLVNLIAHVSTRFQKAVLR-------------EG----D-
-DYEYINIYETFPNEIHRFHRGCEEIGESMWQQQLLKEIGDEG-----------------
---K-VAEVKAVKSWLAPED-RVLSNVAETVSHLAHDREEMTCRWVKPSLFDFLTSQH--
-------------
>OWW34878.1
------------------------------------------------------------
------------------------------------------------------------
------------------------------------------------MAPSILSP----
----------------VPSSFASPL--S---P----KMPRR-------------------
-------ISGFAESDTMSNN--GMSRSITSRRV----SSRRLD-PQETEFSRKLSIL---
-QRQTGDELGLT--------ISGDSYEMVLSWIQDERMTLVPPDGSDYDKVLGWAQLFVT
RLRSFEEAIEGFTNVSGL------------------------------------------
-----AF-QMAYGYCLLLLK--------LGDENASALMTSFGFFYSNSTALGNLLERTAL
FSV--S-SD-IRRQLVQALEDLVHLVASVAMHFHKAVLR-------------LG----D-
-ESEYINIYEAFPEQIHRFRRACEEISESMWQHQLLKERGDETKGKLPYLSLKPSHKLTS
SEPP-VADVRAVRSWLTPED-RVLSNVAETVSHLAHDREENTCRWVKQALFDFVTSENKV
MS-----------
>PYH95457.1
------------------------------------------------------------
------------------------------------------------------------
------------------------------------------------MAPSILSP----
----------------VPSNFASPF--S---P----KVPRR-------------------
-------TSGFAESDTGSNY--GMSRSITSRRV----SSRRLD-PQETEFSRKLSSL---
-QRLGGDDLGVI--------LSGDSLDMVLSWIHDERMSLMPPEGSSYDKVLGWAQLFIS
RLQKFEEAIQGFTNVSER------------------------------------------
-----AF-QMAYGYCLLLLK--------LGDENASALMTSFGFFYSTSTTLGNLLERTEL
FSV--A-SE-IRRQLVQALEDLVDLVANVSTYFNKAVLR-------------LG------
DEWEYINIYETFPTEIHRFRKGCEEISESMWQQQLLKEIGDET-----------------
---K-VIDVKAVKAWLTPED-RVLSNVAETVSHLAHDREEMTCRWVKPYLFDFLTSQN--
-------------
>PYI07408.1
------------------------------------------------------------
------------------------------------------------------------
------------------------------------------------MAPSILSP----
----------------VPSSFPSPL--S---P----KMPRR-------------------
-------ISGFADSDTLSNN--GMSRSITSRRV----SSRRLD-PQETEVSRRLSSL---
-QQRTGNELGMPMA------FTGDSYEMVLSWIHDERMSLVPPEGSSYDKVLGWAQLFVE
RLRAFELAIEDFTNVSGL------------------------------------------
-----AF-QLAYGYCLSLLK--------LGDENASALMTSFGFFYSNSTALGNLLERTEL
FSV--T-GD-IRRQLVQALEDLVHLVASVSICFQKTVHE-------------LG----EE
SEYEYINIYETFPEEINRFRRGCEEIGEFMWQQQLLKELGDEG-----------------
---K-VADVKAVKSWLTPED-RVLSNVAETVSHLAHDREEMTCRWVKPSLFDFLTSQQH-
-------------
>RDH29130.1
------------------------------------------------------------
------------------------------------------------------------
------------------------------------------------MAPSILSP----
----------------VPSSFASPL--S---P----KMPRR-------------------
-------ISGFAESDTMSNN--GMSRSITSRRV----SSRRLD-PQETEFSRKLSIL---
-QRQTGDELGLT--------ISGDSYEMVLSWIQDERMTLVPPDGSDYDKVLGWAQLFVT
RLRSFEEAIEGFTNVSGL------------------------------------------
-----AF-QMAYGYCLLLLK--------LGDENASALMTSFGFFYSNSTALGNLLERTAL
FSV--S-SD-IRRQLVQALEDLVHLVASVAMHFHKAVLR-------------LG----D-
-ESEYINIYEAFPEQIHRFRRACEEISESMWQHQLLKERGDETKGKLPSLSLKPSHKLTF
SEPP-VADVRAVRSWLTPED-RVLSNVAETVSHLAHDREENTCRWVKQALFDFVTSENKV
MS-----------
>RDK36630.1
------------------------------------------------------------
------------------------------------------------------------
------------------------------------------------MAPSILSP----
----------------VPSSFASPL--S---P----KMPRR-------------------
-------ISGFAESDTMSNN--GMSRSITSRRV----SSRRLD-PQETEFSRKLSIL---
-QRQTGDELGLT--------ISGDSYEMVLSWIQDERMTLVPPDGSDYDKVLGWAQLFVT
RLRSFEEAIEGFTNVSGL------------------------------------------
-----AF-QMAYGYCLLLLK--------LGDENASALMTSFGFFYSNSTALGNLLERTAL
FSV--S-SD-IRRQLVQALEDLVHLVASVAMHFHKAVLR-------------LG----D-
-ESEYINIYEAFPEQIHRFRRACEEISESMWQHQLLKERGDET-----------------
---K-VADVRAVRSWLTPED-RVLSNVAETVSHLAHDREENTCRWVKQALFDFVTSENKV
MS-----------
>SPB49989.1
------------------------------------------------------------
------------------------------------------------------------
------------------------------------------------MAPSILSP----
----------------VPSSFASPL--S---P----KMPRR-------------------
-------ISGFAESDTMSNN--GMSRSITSRRV----SSRRLD-PQETEFSRKLSIL---
-QRQTGDELGLT--------ISGDSYEMVLSWIQDERMTLVPPDGSDYDKVLGWAQLFVT
RLRSFEEAIEGFTNVSGL------------------------------------------
-----AF-QMAYGYCLLLLK--------LGDENASALMTSFGFFYSNSTALGNLLERTAL
FSV--S-SD-IRRQLVQALEDLVHLVASVAMHFHKAVLR-------------LG----D-
-ESEYINIYEAFPEQIHRFRRACEEISESMWQHQLLKERGDET-----------------
---K-VADVRAVRSWLTPED-RVLSNVAETVSHLAHDREENTCRWVKQALFDFVTSENKV
MS-----------
>XP_001390542.2
------------------------------------------------------------
------------------------------------------------------------
------------------------------------------------MAPSILSP----
----------------VPSSFASPL--S---P----KMPRR-------------------
-------ISGFAESDTMSNN--GMSRSITSRRV----SSRRLD-PQETEFSRKLSIL---
-QRQTGDELGLT--------ISGDSYEMVLSWIQDERMTLVPPDGSDYDKVLGWAQLFVT
RLRSFEEAIEGFTNVSGL------------------------------------------
-----AF-QMAYGYCLLLLK--------LGDENASALMTSFGFFYSNSTALGNLLERTAL
FSV--S-SD-IRRQLVQALEDLVHLVASVAMHFHKAVLR-------------LG----D-
-ESEYINIYEAFPEQIHRFRRACEEISESMWQHQLLKERGDET-----------------
---K-VADVRAVRSWLTPED-RVLSNVAETVSHLAHDREENTCRWVKQALFDFVTSENKV
MS-----------
>XP_025386533.1
------------------------------------------------------------
------------------------------------------------------------
------------------------------------------------MAPSILSP----
----------------VPSSFASPL--S---P----KMPRR-------------------
-------ISGFAESDTMSNN--GMSRSITSRRV----SSRRLD-PQESEFSRKLSIL---
-QRQTGDELGLT--------ISGDSYEMVLSWIQDERMTLVPPDGSDYDKVLGWAQLFVT
RLRSFEEAIEGFTNVSGL------------------------------------------
-----AF-QMAYGYCLLLLK--------LGDENASALMTSFGFFYSNSTALGNLLERTGL
FSV--S-SD-IRRQLVQALEDLVHLVASVAMHFRKAVLR-------------LG----D-
-EWEYINIYEAFPEQIHKFRRACEEISESMWKHQLVKERGDET-----------------
---K-VADVRAVRSWLNPED-RVLSNVAETVSHLAHDREENTCRWVKQALFDFVTSEN--
-------------
>XP_025397126.1
------------------------------------------------------------
------------------------------------------------------------
------------------------------------------------MAPSVLSP----
----------------VPSTFASPF--S---P----KVPRR-------------------
-------TSGFAESDAGSNY--GMSRSITSRRV----SSRRID-PQDIEFSRKLSLL---
-QRQGGDELGMV--------MSGNTLDMVLSWIHDERSIIVPPEGSSYDKVLGWAQLFIS
RLQRFEEAIHGFTNVSEF------------------------------------------
-----AF-QMAYGYCLVLLK--------LGDVNASALMTSFGFFYSTSTTLGNLLERTEL
FSV--T-NE-IQRQLVQALEDLVNLVANVSSLFHQTVSR-------------LG----ED
EEWEYINIYEKFPTEIHRFRKCCEEISESMWQQQLKEI-GDET-----------------
---K-LGDVKAVRSWLTPED-RVLSNVAETVSHLAHDREEMTCRWVKPYLFDFLTSQK--
-------------
>XP_025448649.1
------------------------------------------------------------
------------------------------------------------------------
------------------------------------------------MAPSILSP----
----------------VPSSFASPL--S---P----KMPRR-------------------
-------ISGFAESDTMSNN--GMSRSITSRRV----SSRRLD-PQETEFSRKLSIL---
-QRQTGDELGLT--------ISGDSYEMVLSWIQDERMTLVPPDGSDYDKVLGWAQLFVT
RLRSFEEAIEGFTNVSGL------------------------------------------
-----AF-QMAYGYCLLLLK--------LGDENASALMTSFGFFYSNSTALGNLLERTAL
FSV--S-SD-IRRQLVQALEDLVHLVASVAMHFHKAVLR-------------LG----D-
-ESEYINIYEAFPEQIHRFRRACEEISESMWQHQLLKERGDETKGKLPYLSLKPSHKLTS
SEPP-VADVRAVRSWLTPED-RVLSNVAETVSHLAHDREENTCRWVKQALFDFVTSENKV
MS-----------
>XP_025461474.1
------------------------------------------------------------
------------------------------------------------------------
------------------------------------------------MAPSILSP----
----------------VPSSFPSPL--S---P----KVPRR-------------------
-------ISGFAESDTLSNN--GMSRSITSRRV----SSRRLD-PQETEFSRRLSSL---
-QRQTGDELGMA--------ISGDSYEMVLSWIHDERLSLMPPEGSSYDKVLGWAQLFVE
RLRTFELAIEDFTNVSGL------------------------------------------
-----AF-QMAYGYCLSLLK--------LGDENASALMTSFGFFYSTSTSLGNLLERTEL
FSV--T-GD-IRRQLVQALEDLVNLVAHVSTRFQKAVLR-------------LG----E-
-DYEYINIYETFPNEIHRFHRGCEEIGESMWQQQLLKELGDEG-----------------
---K-VAEVKAVKSWLTPED-RVLSNVAETVSHLAHDREEMTCRWVKPSLFDFLTSQH--
-------------
>XP_025475685.1
------------------------------------------------------------
------------------------------------------------------------
------------------------------------------------MAPSILSP----
----------------VPSSFASPL--S---P----KMPRR-------------------
-------ISGFAESDTMSNN--GMSRSITSRRV----SSRRLD-PQETEFSRKLSIL---
-QRETGDELGLT--------LSGDLYERVLSWIQEERMTLVPPDGSNYDKVLGWAQLFVT
RLRSFEEAIEGFTNVSGL------------------------------------------
-----AF-QMAYGYCLRLLK--------LGDENAPALMTSFGFFYSNSTALGNLLERTGL
FSV--S-SD-IRRQLVQALEDLVHLIASVAMRFHTAVSR-------------LG----D-
-EWEYINIYEAFPEQIHKFRRACEEISESMWKHQLVKERGDET-----------------
---K-VADVRAVRSWLSPED-RVLSNVAETVSHLAHDREENTCRWVKQALFDFLTSED--
-------------
>XP_025519669.1
------------------------------------------------------------
------------------------------------------------------------
------------------------------------------------MAPSILSP----
----------------VPSSFASPL--S---P----KMPRR-------------------
-------ISGFAESDTMSNN--GMSRSITSRRV----SSRRLD-PQETEFSRKLSIL---
-QRQTGDELGLT--------ISGDSYEMILSWIQDERMTLVPPDGSDYDKVLGWAQLFVT
RLRSFEEAIEGFTNVSGL------------------------------------------
-----AF-QMAYGYCLLLLK--------LGDENASALMTSFGFFYSNSTALGNLLERTGL
FSV--S-SD-IRRQLVQALEDLVHLVASVAMHFHKAVLR-------------LG----D-
-EWEYINIYEAFPEQIHKFRRACEEISESMWKHQLVKERGDET-----------------
---K-VADVRAVRSWLNPED-RVLSNVAETVSHLAHDREENTCRWVKQALFDFVTSED--
-------------
>XP_025537923.1
------------------------------------------------------------
------------------------------------------------------------
------------------------------------------------MAPSILSP----
----------------VPSSFASPL--S---P----KMPRR-------------------
-------ISGFAESDTMSNN--GMSRSITSRRV----SSRRLD-PQETEFSRKLSIL---
-QRETGDELGLT--------LSGDLYERVLSWIQEERMSLMPPDGSNYDKVLGWAQLFVT
RLRSFEDAIEGFTNVSGL------------------------------------------
-----AF-QMAYGYCFRLLK--------LGDENAPALMTSFGFFYSNSTALGNLLERTGL
FSV--S-SD-IRRQLVQALEDLVHLIASVAMRFHTAVSR-------------LG----D-
-EWEYINIYEAFPEQIHKFRRACEEISESMWKHQLVKERGDET-----------------
---K-VADVRAVRSWLSPED-RVLSNVAETVSHLAHDREENTCRWVKQALFDFLTSED--
-------------
>XP_025562218.1
------------------------------------------------------------
------------------------------------------------------------
------------------------------------------------MAPSILSP----
----------------VPSSFASPL--S---P----KMPRR-------------------
-------ISGFAESDTMSNN--GMSRSITSRRV----SSRRLD-PQETEFSRKLSIL---
-QRQTGDELGLT--------ISGDSYEMVLSWIQDERMTLVPPDGSDYDKVLGWAQLFVT
RLRSFEEAIEGFTNVSGL------------------------------------------
-----AF-QMAYGYCLLLLK--------LGDENASALMTSFGFFYSNSTALGNLLERTGL
FSL--V----------QALEDLVHLVASVAMHFHKAVLR-------------LG----D-
-EWEYINIYEAFPEQIHKFRRACEEISESMWKHQLVKERGDETKGKLSSLFLISKHKLTL
SEPP-VADVRAVRSWLNPED-RVLSNVAETVSHLAHDREENTCRWVKQALFDFVTSEN--
-------------
>XP_025575782.1
------------------------------------------------------------
------------------------------------------------------------
------------------------------------------------MAPSILSP----
----------------VPGSFPSPL--S---P----KIPRR-------------------
-------ISGFAESDTLSNN--GMSRSITSRRV----SSRRMD-PQETEISRRLSSL---
-HRQNGGELGMA--------LTGDSYEMVLSWIHDERMSLMPPEGSSYDKVLGWAQLFVE
RLRTFELAIEDFTNVSGL------------------------------------------
-----AF-QMAYGYCLSLLK--------LGDENASALMTSFGFFYSNSSALGNLLERTEL
FSV--T-GD-IRRQLVQALEDLVHLVARVSTRFQKAVLE-------------LG----EE
SEYEYINIYETFPEEIHRFRRGCEEIGESMWQQQLLKEVGDEG-----------------
---K-VADVKAVKSWLTPED-RVLSNVAETVSHLAHDREEMTCRWVKPSLFDFLASQH--
-------------
>KFX47968.1
------------------------------------------------------------
-------------------------MFC-FKCFKCCIRGSESDPPLPPKLVTSPRKPVVK
DPLKHRIDQNTVKPPKDTAQPRIDPQNIT---------SPQSLPHPANMAPSLQVE----
----------------SPLNPLSPG----AGG----QWRRI-------------------
-------SGGLHDFDSVS-N--GAARSVISRRI----SRKTAGIGELSNISNVVYSL---
-KRRSGDELGVTTSSK--L-MNA-NHATLLDWIRHQRMSKIPPEGSSYDKVLAWAQLFVE
RLHSFDLAIEHFAGDSYL------------------------------------------
-----AA-QLAYGYCAILLE--------LGEENSSALRISFGFFYSISMVLVNLLERTEL
FTV--S-QE-TKEQLVLALTDLVTLVASVSTYFHKALRG-------------LT----K-
-PSISVNIYGTFSAQIESFRGRCEKISEAMWKHQLLKDDLDGE-----------------
---R-VSEVKSIRQWLAPED-RVLANVAENTTHLAHDREELTCLWLSPYLTRFLKSQQLS
-------------
>CBF78824.1
------------------------------------------------------------
------------------------------------------------------------
------------------------------------------------MAPSILSP----
----------------ITSTMD--GIFRQKRI----SNSRR-------------------
-------VSGLQDGESVTSG--VARSVH-SPRV----TSRRFNSMGTTNISSVVTSL---
-QRRSGEELGTNTSSR--L-LTA-THASILEWIRSERMSLLPPEGSDYDKVLAWAQLFID
RLHSFDMAIEQFAGDSYL------------------------------------------
-----AA-QLSYGYCAMLLE--------LGRENAAALMLSFGFFYSISMTLVNLLERTEL
FGV--S-QD-IQEQLILALADLVTLVASVSTHFHKAIL----------------------
------------------------------------------------------------
------SEVKAIRAWLAPED-RVVESIADHNSHLAHDREELTCLWLGPYLTRFLKTQQ--
-------------
>CEJ60718.1
------------------------------------------------------------
------------------------------------------------------------
------------------------------------------------MAPGILSP----
----------------VPGNLNSSF--YSTMH----GNSRQVSA----------------
-------LSAAFDNDNISQN--GR--STR-RESGF--V-RKANGFGNSNITSVVQSL---
-HRRSGDELGNGTSSQ--L-LNT-SYHSIIEWIRSERMSHLPPEGSSYDKVLSWAQLFVD
RLHSFDIGIQDFAGDSYL------------------------------------------
-----AA-QLSYGYCSMLLE--------LGKDNAPALMISFGFFYSTSSALVNLLERTEL
FSV--S-QE-IKEQLILALADLVTLVASVSTHFHKAIRG-------------LT----T-
-ASVSVNIYDTFPGQIQSFRERCGKISEAMWRHQLAKENIDTE-----------------
---R-VAVVKSVRSWLAPED-RVLSRLAENTSHLAHEREEMTCLWLGPYLTRFLKSKNH-
-------------
>CEL08718.1
------------------------------------------------------------
------------------------------------------------------------
------------------------------------------------MAPSILSP----
----------------IAPTLD--GIFRTKRM----SSSRR-------------------
-------VSGINDAESVASG--VARSVHSHPRV----TSRKFNSGGTTNISSVVTSI---
-QRRSGEELGSNTSSR--L-LAA-THSTIIEWIRSERMSLLPPEGSDYDKVLAWAQLFVD
RLHHFDVEIEQFAGDSYL------------------------------------------
-----AA-QLSYGFCAMLLE--------LGRENAAALMISFGFFYSISIPLANLLERTEL
FTV--T-QE-VQEQLILALSDLVTLVASVSTHFHKAIHG-------------LT----T-
-ASVSVNIYRTFPGQIQTFQQRCEKIAESMWRHQLLRENLDGD-----------------
---K-VSEVRSIRSWLAPED-RVVTNIVENTSHLAHDREELTCLWMGPYLTRFLKTQQ--
-------------
>CRG89140.1
------------------------------------------------------------
------------------------------------------------------------
------------------------------------------------MSPGLQVG----
----------------PPSHPLSPTPGTLGLG----HWKRV-------------------
-------SGGVMDFDSFS-N--GAPRSVTSRRA----SRKTVAANESSSISNVVYSL---
-KRRSGDELGATASSK--L-LNA-THTTLLDWIRHQRMSKLPPEGSNYDKVLAWAQLFVE
RLHSFDLAIEHFAGDSYL------------------------------------------
-----AA-QLAYGYCAILLE--------LGEENASALKISFGFFYSTSMVLVNLLERTEL
FHV--S-QE-IKEQLILALADLVTMVASVATHFHKALRS-------------IS----K-
-ASISINIHGTFSGPIESFRGRCEKIAEAMWRHQLLRDDLDGD-----------------
---R-VSEVKTIKHWLAPED-LVLANVAETTSHLAQDREELTCLWVGPYLTRFLKSTQH-
-------------
>CRL29418.1
------------------------------------------------------------
------------------------------------------------------------
------------------------------------------------MAPGILAP----
----------------VPGNLTSPF--YSNRP----GSSRQVSA----------------
-------MSSMLDNDSH--SNGGFSRSGTSRRESI--MPRKFHSTGSSKLSGVVQGL---
-QRQSGAELGANVSST--L-CNT-DHAAILDWIATERMSHLPPEGSSYDKVLAWAQLFVE
RLHSFDLAIRDFEGGSWL------------------------------------------
-----AA-QLSYGYCAMLLE--------LGKENAPALMASFGFFYSTSSTLVDLLERTEL
FAV--S-QT-IKNQLVEALADLVSLVAGVSTHFHQSIYA-------------LS----E-
-GSISINIYETFTGQIESFRERCAKISESMWRHQLVQESKDPE-----------------
---N-VSVVKSVRTWLSPED-RILSHLAENTSHLAHEREEMTCLWMNPYLTHFLKSDNH-
-------------
>EDP53839.1
------------------------------------------------------------
------------------------------------------------------------
------------------------------------------------------------
------------------MAATVSSPLPPGLL----ASNRR-------------------
-------ISGLMDSDVLSNN--GVARSVTSRRV----SSRKFKSVETTEVSSLVHSL---
-KRRSGDELGAGASAK--L-LNH-THDSVLDWIRSQRMSLVPPEGSSYDKVLSWAQLFVE
RLHSFDEAIEEFAGDSYL------------------------------------------
-----AA-RLAYGYCALLLE--------LGQENASALMISFSFFYSTSMKLGNLLERTEL
FSV--S-QE-IREQLVLALADLVTLVASVSMHFHKAILG-------------LT----T-
-ASISIDLYKTFPGQIQTFRDRCEKISEAMWRHQLLRENLDLE-----------------
---K-VSDPKAIKLWLSPED-RVLGNVAEQSSHLAHDREEMTCLWMAPYLARFLKSPL--
-------------
>ELQ38271.1
------------------------------------------------------------
------------------------------------------------------------
------------------------------------------------MAPGLVSP----
----------------QLP--SAAPYSVSKSSSSSHTAHHH-------------------
-------QNGEYSSETVES----RQRHLGLRKM----GSRHSSMANASSISSIVYSI---
-KRRSSEELGSNISAQ--L-LSA-THESVLDWISAQRMSDLPPEGSSYDKVLAWAQLFVD
RLHSFDHAVQEFAGDSYL------------------------------------------
-----AA-QLAYGYCSLLLE--------LGKENAAALMTSFGFFYSMSVPLVNLLECTEL
FNV--S-HE-TSEQLVMALSDLVTVVASVATYFHKAIRG-------------LT----S-
-TSVSVNIYSTFAPQIKTFLERCEKTAESMWKHELQREGADVG-----------------
---K-IAKLKAVSQWIAPED-HVMSSVLNSTSHLAHDREELTCLYIGTHLTRFLKSSQK-
-------------
>ELQ60732.1
------------------------------------------------------------
------------------------------------------------------------
------------------------------------------------MAPGLVSP----
----------------QLP--SAAPYSVSKSSSSSHTAHHH-------------------
-------QNGEYSSETVES----RQRHLGLRKM----GSRHSSMANASSISSIVYSI---
-KRRSSEELGSNISAQ--L-LSA-THESVLDWISAQRMSDLPPEGSSYDKVLAWAQLFVD
RLHSFDHAVQEFAGDSYL------------------------------------------
-----AA-QLAYGYCSLLLE--------LGKENAAALMTSFGFFYSMSVPLVNLLECTEL
FNV--S-HE-TSEQLVMALSDLVTVVASVATYFHKAIRG-------------LT----S-
-TSVSVNIYSTFAPQIKTFLERCEKTAESMWKHELQREGADVG-----------------
---K-IAKLKAVSQWIAPED-HVMSSVLNSTSHLAHDREELTCLYIGTHLTRFLKSSQK-
-------------
>GAM35239.1
------------------------------------------------------------
------------------------------------------------------------
------------------------------------------------MATSFQAH----
----------------VHHNFESPSSDL-L------FNAGG-------------------
-------GPGLTRTGINP---------IGSQ-----HGSRKSSYEGNSPLANLVQSL---
-GRRGSSEM---NSAE--I-IGA-DYEAILDWIRSERMRKLPPEGSSYDKVLVWARLFVE
RLHTFDSAIQHFEGDSHM------------------------------------------
-----AA-ELAYIHCASLLE--------LGDENSRALLDVFGFFYRCSTGLENLLHRAEL
FLV--S-RS-IKDQLILALADLVTLVVGVATHCHRSLSS-------------LA----S-
-GSVSIDIYSTFTASIESFRARCEHVSEMMWRHQLLGVGLDEDK----------------
-----VTQVKTVKNWLEPED-PILSNIAEFTAHFAQEREESTCLWMAPYLARFLQSGR--
-------------
>GAM36800.1
------------------------------------------------------------
------------------------------------------------------------
------------------------------------------------MAPSLQVE----
----------------SPLNPLSPG----AGG----HWRRI-------------------
-------SGGLHDFDSVS-N--GAARSVVSRRI----SRKTAGAGESSNISNVVYSL---
-KRRSGDELGVTTSSK--L-LNA-NHATLLDWIRHQRMSKIPPEGSSYDKVLAWAQLFVE
RLHSFDLAIEHFAGDSYL------------------------------------------
-----AA-QLAYGYCAILLE--------LGEENASALRVSFGFFYSISMVLVNLLERTEL
FAV--S-QE-IKEQLVLALTDLVTLVASVSTYFHKALRG-------------LT----K-
-PSISVNIYGTFSGQIESFRGRCEKISEAMWKHQLLKDDLDGE-----------------
---R-VSEIKSIRQWLAPED-RVLANVAENTSHLAHDREELTCLWLSPYLTRFLKSQQL-
-------------
>GAO86582.1
------------------------------------------------------------
------------------------------------------------------------
------------------------------------------------MGTSFQAH----
----------------IHHPFELPSSDI-L------LNARS-------------------
-------VPGLTANGTHS---------IHFQ-----NTPSNSSAGARSALAHLVQSL---
-GRRGSAEL---AASK--I-IGA-DYEAILEWIRSERMRKLPPEGSSYDRVLVWARLFVE
RLHSFDSAIQHFEGDSHM------------------------------------------
-----AA-ELAYIHCASLLE--------LGDENASALLDVFGFFYRCSTSLENLLHRTEL
FMV--S-QD-IKDQLILALADLVTLVVGVATHCHHSLGS-------------VS----S-
-GSVSIDIYSAFSASIESFRARCGHVSEMMWRHQLQGAGLHEDK----------------
-----VTKVKAIKKWLEPED-PVLNNTTEFTAHFAQEREESTCLWMAPYLTRFLKSDQ--
-------------
>GAO90612.1
------------------------------------------------------------
------------------------------------------------------------
------------------------------------------------------------
------------------MAATVSSPLPPGLL----ASNRR-------------------
-------VSGLMDSDVLSNN--GVARSVTSRRV----SSRKFKTVETSEVSSLVHSL---
-KRRSGDELGAGASSK--L-LNH-THDSVLDWIRSQRMSLLPPEGSSYDKVLSWAQLFVE
RLHSFDEAIEEFAGDSYL------------------------------------------
-----AA-RLAYGYCALLLE--------LGQENASALMISFGFFYSTSMKLGNLLERTEL
FSV--S-QE-IREQLVLALADLVTLVASVSMHFHKAILG-------------LT----T-
-ASISIDLYKAFPGQIQTFRDRCDKISESMWRHQLLRENLDLE-----------------
---K-VSDPKAIKLWLSPED-RVLGNLAEQSSHLAHDREEMTCLWMAPYLARFLKSPL--
-------------
>GAQ05744.1
------------------------------------------------------------
------------------------------------------------------------
------------------------------------------------------------
------------------------------------------------------------
---------------MHS---------TLSQ-----NGQRKNSAGTSSAIANLVQSL---
-GRRGSGEM---TSSK--I-IGA-DYEAILEWIRSERMRKLPPEGSSYDRVLVWARLFVE
RLHSFDSAIQHFEGDSHM------------------------------------------
-----AA-ELAYIHCASLLE--------LGDENASALLDVFGFFYRCSTGLENLLPRTEL
FMV--S-QS-IKDQLILALADLVTLVVGVASHCHHSLGS-------------LA----S-
-GSVSIDIYSTFAASIESFRSRCEHISEMMWRHQLLGAGLHEDK----------------
-----VARVKTIKNWLEPED-PVLCNMTEFRANFAQEREESTCLWMASYLTRFLKSDQ--
-------------
>GAQ07355.1
------------------------------------------------------------
------------------------------------------------------------
------------------------------------------------------------
------------------MAATVSSPLPPGLL----ASNRR-------------------
-------VSGLMDSDVLSNN--GVARSVTSRRV----SSRKFKSVETTEVSSLVHSL---
-KRRSGDELGAGASSK--L-LNH-THDSVLDWIRSQRMSLLPPEGSSYDKVLSWAQLFVE
RLHSFDEAIEEFAGDSYL------------------------------------------
-----AA-RLAYGYCALLLE--------LGQENASALMVSFGFFYSTSMKLGNLLERTEL
FSV--S-QE-IREQLVLALADLVTLVASVSMHFHKAILG-------------LT----T-
-ASISIDLYKTFPGQIQTFRDRCEKISEAMWRHQLLRENLDLE-----------------
---K-VSDPKAIRLWLSPED-RVLGNVAEQSSHLAHDREEMTCLWMAPYLARFLKSPLKA
-------------
>KEY74985.1
------------------------------------------------------------
------------------------------------------------------------
------------------------------------------------MAPSMVTP----
------------------LSPYQFPTSPVN-------H----------------------
-------SSRVFGSHEDEHS--SNSATYRHSRR----SSRRFSSVDTSNISDVVYSL---
-KRRSSDELGTATSAK--L-LNV-TYDGILEWIRSQRLSHVPPEGSSYDKVLAWAQLFVD
RLHSFDLAIEEFAGDSYL------------------------------------------
-----AT-QLTYGYCAILLD--------LGKENASALMISFGFFYNMSLSLANLLERIEL
FTV--S-QD-IREQLVLALSDLVTLVASVATRFHNATRG-------------LA----V-
-ASISVDIHSTFPNEIKSFVERCNKTAEAMWRHQLVKEGIDVS-----------------
---Q-ASAIKSIKTWLSPED-HVHGNLVSTVSHLAHDREELTCLWMGPHLTRFLKTSKN-
-------------
>KEY79109.1
------------------------------------------------------------
------------------------------------------------------------
------------------------------------------------------------
------------------MAATVSSPLPPGLL----ASNRR-------------------
-------ISGLMDSDVLSNN--GVARSVTSRRV----SSRKFKSVETTEVSSLVHSL---
-KRRSGDELGAGASAK--L-LNH-THDSVLDWIRSQRMSLVPPEGSSYDKVLSWAQLFVE
RLHSFDEAIEEFAGDSYL------------------------------------------
-----AA-RLAYGYCALLLE--------LGQENASALMISFSFFYSTSMKLGNLLERTEL
FSV--S-QE-IREQLVLALADLVTLVASVSMHFHKAILG-------------LT----T-
-ASISIDLYKTFPGQIQTFRDRCEKISEAMWRHQLLRENLDLE-----------------
---K-VSDPKAIKLWLSPED-RVLGNVAEQSSHLAHDREEMTCLWMAPYLARFLKSPL--
-------------
>KFA51835.1
------------------------------------------------------------
------------------------------------------------------------
------------------------------------------------MAPSMVTP----
------------------LSPYQFPTSPVN-------H----------------------
-------SSRVFGSHEDEHS--SNSATYRHSRR----SSRRFSSVDTSNISDVVYSL---
-KRRSSDELGTATSAK--L-LNV-TYDGILEWIRSQRLSHVPPEGSSYDKVLAWAQLFVD
RLHSFDLAIEEFAGDSYL------------------------------------------
-----AT-QLTYGYCAILLD--------LGKENASALMISFGFFYNMSLSLANLLERIEL
FTV--S-QD-IREQLVLALSDLVTLVASVATRFHNATRG-------------LA----V-
-ASISVDIHSTFPNEIKSFVERCNKTAEAMWRHQLVKEGIDVS-----------------
---Q-ASAIKSIKTWLSPED-HVHGNLVSTVSHLAHDREELTCLWMGPHLTRFLKTSKN-
-------------
>KFA69302.1
------------------------------------------------------------
------------------------------------------------------------
------------------------------------------------MAPSMITP----
------------------LSPYQFPTSPVN-------H----------------------
-------SSRGFGSHDDEHS--SNSATYRHSRR----SSRRFSSVDTSNISDVVYSL---
-KRRSSDELGTTTSAK--L-LNV-TYDGILEWIRSQRLSHVPPEGSSYDKVLAWAQLFVD
RLHSFDLAIEEFAGDSYL------------------------------------------
-----AT-QLTYGYCAILLD--------LGKENASALMISFGFFYNMSLSLANLLERIEL
FTV--S-QD-IREQLVLALSDLVTLVASVATRFHNATRG-------------LA----V-
-ASISVDIHSTFPNEIKSFVERCNKTAEAMWRHQLVKEGVDVS-----------------
---Q-ASAIKSIKTWLSPED-HVHGNLVSTVSHLAHDREELTCLWMGPHLTRFLKAPKN-
-------------
>KFA79350.1
------------------------------------------------------------
------------------------------------------------------------
------------------------------------------------MAPSMVTP----
------------------LSPYQFPTSPVN-------H----------------------
-------SSRVFGSHEDEHS--SNSATYRHSRR----SSRRFSSIDTSNISDVVYSL---
-KRRSSDELGTATSAK--L-LNV-TYDGILEWIRSQRLSHVPPEGSSYDKVLAWAQLFVD
RLHSFDLAIEEFAGDSYL------------------------------------------
-----AT-QLTYGYCAILLD--------LGKENASALMISFGFFYNMSLSLANLLERIEL
FTV--S-QD-IREQLVLALSDLVTLVASVATRFHNATRG-------------LA----V-
-ASISVDIHSTFPNEIKSFVERCNKTAEAMWRHQLVKEGIDVS-----------------
---Q-ASAIKSIKTWLSPED-HVHGNLVSTVSHLAHDREELTCLWMGPHLTRFLKTSKN-
-------------
>KFX47965.1
------------------------------------------------------------
------------------------------------------------------------
------------------------------------------------MAPSLQVE----
----------------SPLNPLSPG----AGG----QWRRI-------------------
-------SGGLHDFDSVS-N--GAARSVISRRI----SRKTAGIGELSNISNVVYSL---
-KRRSGDELGVTTSSK--L-MNA-NHATLLDWIRHQRMSKIPPEGSSYDKVLAWAQLFVE
RLHSFDLAIEHFAGDSYL------------------------------------------
-----AA-H-------------------------------------ISMVLVNLLERTEL
FTV--S-QE-TKEQLVLALTDLVTLVASVSTYFHKALRG-------------LT----K-
-PSISVNIYGTFSAQIESFRGRCEKISEAMWKHQLLKDDLDGE-----------------
---R-VSEVKSIRQWLAPED-RVLANVAENTTHLAHDREELTCLWLSPYLTRFLKSQQLS
-------------
>KKK18723.1
------------------------------------------------------------
-------------------------------------NQTTDPPPRPPGLSSTQLIQPSA
LPEH-----------TSYSTVNISQKTSA---------TSPIHPSNSIMAPSIMSP----
----------------VSTPMD--LHFQSKRV----YSSRQ-------------------
-------VSGVHDADSVSTI--G----MGSSRV----VSRKFQTVGTTNITSVVSSL---
-QRRSGEELGTGTSSR--L-LAA-THATILDWIRTQRMSFLPPEGSDYDKVLAWAQLFVE
RLHTFDLAIEQFAGDSYL------------------------------------------
-----AA-QLAYGYCAMLLE--------LGKENASALMVSFGFFYTISMSLGNLLERTEL
FGI--T-RE-VQEQLTLALSDLVTLVASVSTYFHKAIRG-------------MT----T-
-ASVSINLYRTFPGQINTFQQRCEKIAESMWRHQLLRENIDGD-----------------
---R-VSEIRVIRSWLSPED-AVLSRVADTSSHLAHDREELTCLWMAPYLTRFLKSDK--
-------------
>KKK27370.1
------------------------------------------------------------
------------------------------------------------------------
-----------------------------------------------------MSP----
----------------VSTPMD--LHFQSKRV----YSSRQ-------------------
-------VSGVHDADSVSTI--G----MGSSRV----VSRKFQTVGTTNITSVVSSL---
-QRRSGEELGPGTSSR--L-LAA-THATILDWIRTQRMSFLPPEGSDYDKVLAWAQLFVE
RLHTFDLAIEQFAGDSYL------------------------------------------
-----AA-QLAYGYCAMLLE--------LGKENASALMVSFGFFYTISMSLGNLLERTEL
FGI--T-RE-VQEQLTLALSDLVTLVASVSTYFHKAIRG-------------MT----T-
-ASVSINLYRTFPGQINTFQQRCEKIAESMWRHQLLRENIDGD-----------------
---R-VSEIRVIRSWLSPED-AVLSRVADTSSHLAHDREELTCLWMAPYLTRFLKSDK--
-------------
>KMK62356.1
------------------------------------------------------------
------------------------------------------------------------
------------------------------------------------------------
------------------MAATVSSPLPPGLL----ASNRR-------------------
-------ISGLMDSDVLSNN--GVARSVTSRRV----SSRKFKSVETTEVSSLVHSL---
-KRRSGDELGAGASAK--L-LNH-THDSVLDWIRSQRMSLVPPEGSSYDKVLSWAQLFVE
RLHSFDEAIEEFAGDSYL------------------------------------------
-----AA-RLAYGYCALLLE--------LGQENASALMISFSFFYSTSMKLGNLLERTEL
FSV--S-QE-IREQLVLALADLVTLVASVSMHFHKAILG-------------LT----T-
-ASISIDLYKTFPGQIQTFRDRCEKISEAMWRHQLLRENLDLE-----------------
---K-VSDPKAIKLWLSPED-RVLGNVAEQSSHLAHDREEMTCLWMAPYLARFLKSPL--
-------------
>KOS48189.1
------------------------------------------------------------
------------------------------------------------------------
------------------------------------------------MAPGILSP----
----------------VPGNLTSFF--YGNLP----GRSRQVST----------------
-------MSNTVDNDT--HSNGGLSRSGTARGEPS--MSRKFHSAGSSKLSGVVQGL---
-QRQSGAELGANVSSM--L-CNT-DHTTILEWIATERMSHLPPEGSSYDKVLAWAQLFVE
RLHSFDLAIRDFEGNSWL------------------------------------------
-----AA-QLSYGYCAMLLQ--------LGKENAPALMASFGFFYGTSSSLVDLLERTEL
FAV--S-QT-IKNQLVEALADLVSLVAAVSTHFHQSIYA-------------LS----E-
-GSISINIYETFTSQIESFRERCAKISDSMWRHQLAQENKDPE-----------------
---N-VAVVKSVRSWLSPED-RVLSRLAENTSHLAHEREEMTCLWMNSYLTHFLKSNN--
-------------
>KUL85908.1
------------------------------------------------------------
------------------------------------------------------------
------------------------------------------------MAPSLQVE----
----------------SPLNPLSPG----AGG----HWRRI-------------------
-------SGGLHDFDSVS-N--GAARSVVSRRI----SRKTAGAGESSNISNVVYSL---
-KRRSGDELGVTTSSK--L-LNS-NHSTLLDWIRHQRMSKIPPEGSSYDKVLAWAQLFVE
RLHSFDLAIEHFAGDSYL------------------------------------------
-----AA-QLAYGYCAILLE--------LGEENSSALRISFGFFYSISMVLVNLLERTEL
FAV--S-QE-IKEQLVLALTDLVTLVASVSTYFHKALRG-------------LT----K-
-PSISVNIYGTFSGQIESFRGRCEKISEAMWKHQLLKDDLDAE-----------------
---R-VSEIKSIRQWLAPED-RVLANVAENTSHLAHDREELTCLWLGPYLTRFLKSQQL-
-------------
>KUL92002.1
------------------------------------------------------------
------------------------------------------------------------
------------------------------------------------MATSFQAH----
----------------VHHNFEGPSADL-L------FNAGG-------------------
-------GSGLTGTGIDP---------IGSQ-----HGLRKSSYEGNSPLANLVQSL---
-GRRGSSEM---NSAE--I-IGA-DYEAILDWIRSERMRKLPPEGSSYDKVLVWARLFVE
RLHTFDSAIQHFEGDSHM------------------------------------------
-----AA-ELAYIHCASLLE--------LGDENSRALLDVFGFFYRCSTGLENLLHRAEL
FLV--S-RS-IKDQLILALADLVTLVVGVATHCRRSLSS-------------LA----S-
-GSVSIDIYSTFTASIESFRARCEHVSEMMWRHQLLGVGLDEDK----------------
-----VTQVKTVKNWLEPED-PILSNIAEFTAHFAQEREESTCLWMAPYLARFLQSGQ--
-------------
>KUM66433.1
------------------------------------------------------------
------------------------------------------------------------
------------------------------------------------MAPGILSP----
----------------VPGNLTSPF--YSNLP----GSSRQVSA----------------
-------MSSMLDNDSHSNGNGGLSRSGTSRRESF--MPRKFHSASSSKLSGVVQAL---
-QRQSGAELGANVSST--L-CNT-DHATILEWIATERMSHLPPEGSSYDKVLAWAQLFVE
RLHSFDLAIRDFEGGSWL------------------------------------------
-----AA-QLSYGYCAMLLE--------LGKENAPALMASFGFFYSTSSTLVDLLERTEL
FAL--S-QT-IKSQLVEALADLVSLVAGVSTHFHQSIYA-------------LS----E-
-GSISINIYETFTGQIESFRERCAKISDSMWRHQLAQEGKDPE-----------------
---D-VVVVKSVRSWLSPED-RVLNHLAENTSHLAHEREEMTCLWMNPYLTHFIKSDN--
-------------
>KZN84253.1
------------------------------------------------------------
------------------------------------------------------------
------------------------------------------------MATSFQAH----
----------------AHHAFENHPIPL--------YDGKW-------------------
-------TPDAFEDK--ENA--VFH-PAVHR-----RPSGEPKGEGSSILADLVNSL---
-AHPIGDEV---VRWK--V-TAT-DYETLVEWIGAERMRKLPPVGSSYDKALIWARLFVE
RLNSFDSAIQQFAGDSHM------------------------------------------
-----AT-QLAYVHCARLLE--------LGEENSSALLDLFMFFYRFSTDLEHLLDRAEL
FSV--S-QG-VKDQLILALADLVTVVVGVATYFHKSAGR-------------LT----P-
-GSTSVEVYSTFAGPIESLRSRCELAAELLWKHQLLVEGLSDKK----------------
-----VDGIRVIKDWLQPED-PALANVIGVTAQFAQEREESTCLWLEPHLGRFLRSQQQ-
-------------
>KZZ95578.1
------------------------------------------------------------
------------------------------------------------------------
------------------------------------------------MSSFVHRP----
----------------SLNGFHGLN----GLN----GLN---GK----------------
-------TPSVMDSRLNGHANGSIGR----RLGRF--QPSVAPIATNTNLTTVVQAL---
-ERQAGEELGSTTTAK--V-MNV-TFEGLLEWIRNQRMTKLPPEGGSYDKVLTWAQMFVE
RVHAFDLAIEGFAPDSYM------------------------------------------
-----AA-QLAYGYCSILLE--------LGDDRVSALVASVGFFYSISQHLNLLVERAEL
FTI--S-QD-IRDQLILALGDLVTLVAGVATHFHKALRG-------------LS----S-
-APVSINIETAFDSQIEVFNSRCDKITDAMWRHSLIKDDLDQN-----------------
---R-VSEIQAIHHWTEPED-RILSHLVDSPSFLAEDREELTCLWLSPYLTRFLKSSMK-
-------------
>OJI99419.1
------------------------------------------------------------
------------------------------------------------------------
------------------------------------------------MAPSIMSP----
----------------VAPSAD--GIFRFKRT----SSSRQ-------------------
-------VSTAHDGDSIVSG--AARSVQ-SPRV----TSRKFSSMGTTNISSVVASL---
-QRRSNDEFGSSASSR--L-LTA-THHTIVEWIRSERMSLLPPEGSEYDKVLAWAQLFVD
RLHSFDEELERFAGDSYL------------------------------------------
-----AA-QLSYGYCSMLLE--------LGRENAGALMASFGFFYSISMSLVNLLERTEL
FSV--T-QE-IQEQLVFALSDLVTLVASVATYFHKAISG-------------MT----S-
-TSLSVNIYRTFPGQIQTFKQRCEKIAESMWRHQLLREHLDAD-----------------
---K-VSDVRAIRAWLAPED-HAVSSIADHSSHLAHDREELTCLWMAPYLTRFLKTPQKH
-------------
>OJJ65267.1
------------------------------------------------------------
------------------------------------------------------------
------------------------------------------------MAPSIMSP----
----------------VAPSTD--GIFRQKRT----SSSRQ-------------------
-------VSGAHDGDSVISG--AARTL--QSRV----TSRKFSSMGTTNISSVVASL---
-QRRSGDELGSSASSR--L-LTA-TYHTIWEWIRSERMSLLPPEGSDYDKVLAWAQLFVD
RLHSFDEEIERFAGDSYL------------------------------------------
-----AA-QMSYGYCSMLLE--------LGRENAGALMASFGFFYSISMSLVNLLERTEL
FSV--T-QE-IQEQLVLALSDLVTLVASVATYFHKAISG-------------MT----S-
-TSVSVNIYRTFPGQIQTFKQRCEKIAESMWRHQLLREHLDAD-----------------
---K-VSDVRAIRAWLAPED-HVVSSIADHSSHLAHDREELTCLWMAPYLTRFLKTQQKH
-------------
>OKP11652.1
------------------------------------------------------------
------------------------------------------------------------
------------------------------------------------MAPGILSP----
----------------VPGNLNSSF--YSTMH----GNSRQVSA----------------
-------LSAAFDNDSMSQN--GR--STR-RESGF--V-RKANGVGNSNITSVVQSL---
-QRRSGDELGNGASSQ--L-LNT-SYHSIIEWIRSERMSHLPPEGSSYDKVLSWAQLFVD
RLHSFDNGIQDFAGDSYL------------------------------------------
-----AA-QLSYGYCAMLLE--------LGKENAPALMISFGFFYSTSSALVNLLERTEL
FSV--S-QE-IKEQLILALADLVTLVASVSTHYHKAIRG-------------LT----T-
-ASVSVNIYDTFPGQIQSFRERCGRISEAMWRHQLAKENIDTE-----------------
---R-VAIVKSVRSWLAPED-RVLSRLAENTSHLAHEREEMTCLWMGPYLTRFLKSQNH-
-------------
>OOQ83126.1
------------------------------------------------------------
------------------------------------------------------------
------------------------------------------------MAPGILSP----
----------------VPGNLNSSF--YSTMH----GNSRQVSA----------------
-------LSAAFDNDNISQN--GR--STR-RESGF--V-RKANGLGNSNITSVVQSL---
-HRRSGDELGNGTSSQ--L-LNT-SYHSIIEWIRSERMSHLPPEGSSYDKVLSWAQLFVD
RLHSFDIGIQDFAGDSYL------------------------------------------
-----AA-QLSYGYCSMLLE--------LGKDNAPALMISFGFFYSTSSALVNLLERTEL
FSV--S-QE-IKEQLILALADLVTLVASVSTHFHKAIRG-------------LT----T-
-ASVSVNIYDTFPGQIQSFRERCGKISEAMWRHQLAKENIDTE-----------------
---R-VAVVKSVRSWLAPED-RVLSRLAENTSHLAHEREEMTCLWLGPYLTRFLKSKNH-
-------------
>OQD70137.1
------------------------------------------------------------
------------------------------------------------------------
------------------------------------------------MAPALVSP----
----------------LPGNHNSHF--YSSLP----GNSRQVSG----------------
-------ISAVFDNDSISNH--GR--SSR-RESGF--MTRKFNGAGNSNITSVVQSL---
-HRRSGDELGIDS-YT--L-LNT-SYHSITEWIRNQRMSHLPAEGSSYDKVLAWAQLFIE
RLNKFDENIQGFAGDSYL------------------------------------------
-----AA-QLSYGYCYILLQ--------LGKENARALMISFGFFYSTSSALVNLLHRTEL
FAV--T-QE-IKEQLILALSDLVTLVASVSTHFHQAIRG-------------LT----T-
-ASVSVDIYDTFPGQIQTFKERCSKIAETMWRHQLAKENIDTE-----------------
---R-VAVVKSVRSWLSPED-RVLNRLAENSSHLAHEREELTCLWVGPYLTAFLKSNNH-
-------------
>OQD71695.1
------------------------------------------------------------
------------------------------------------------------------
------------------------------------------------MAPGILSP----
----------------VPGNLTSPF--YSNLP----GSSRQVSA----------------
-------MSSMLDNDSH--SNGGLSRSGTSRRESF--MPRKFHSAGSSKLSGVVQAL---
-QRQSGAELGANVSST--L-CNT-DHATILEWIATERMSHLPPEGSSYDKVLAWAQLFVE
RLHSFDLAIRDFEGGSWL------------------------------------------
-----AA-QLSYGYCAMLLE--------LGKENAPALMASFGFFYSTSSTLVDLLERTEL
FAV--S-QT-IKNQLVEALADLVSLVAGVSTHFHQSIYA-------------LS----E-
-GYISINIYETFTGQIESFRERCAKISDSMWRHQLVQESKDPE-----------------
---N-VAVVKSIRSWLSPED-RVLSHLAGNTSHHAHEREEMTCLWMNPYLTHFLKSDN--
-------------
>OQD78891.1
------------------------------------------------------------
------------------------------------------------------------
------------------------------------------------------------
------------------------------MP----GNSRQVSA----------------
-------MSGMFDSDSVSNT--GLS-RGTSRRESM--MPRTFYTAGSSKLSNMIQSL---
-QHQSSREMDLGDSSV--L-FNT-DFISIRDWIAAERMSHLPAEGSSYDKVLAWAQLFAE
RLNSFDAAIRQFEGGSLL------------------------------------------
-----AA-RLAFGYCAMLLQ--------LGKENAPALMASFGFFYSTSSTLVNLLERIEL
FTV--S-GE-IKEQLVDALADLVNLVASVSTTFHKSIDE-------------IV----E-
-QSISINIYEKFSPELESFRDRCASISDAMWRHQLVQEHRDPK-----------------
---D-VNLVKTIRTWLSPED-RVLSHLAENTSHLAHEREEMTCLWMNPYLTHFLKGDK--
-------------
>OQD92636.1
------------------------------------------------------------
------------------------------------------------------------
------------------------------------------------MAPGILAP----
----------------VPGNLTSPF--YSNRP----GSSRQVSA----------------
-------MSSMLDNDSH--SNGGLSRSGTSRRESF--MPRKFHSAGSSKLSGVVQGL---
-QRQSGAELGANVSST--L-CNT-DHAAILDWIATERMSHLPPEGSSYDKVLAWAQLFVE
RLHSFDLAIRDFEGGSWL------------------------------------------
-----AA-QLSYGYCAMLLE--------LGKENAPALMASFGFFYSTSSTLVDLLERTEL
FAV--S-QT-IKNQLVEALADLVSLVAGVSTHFHQSIYA-------------LS----E-
-GSISINIYETFTGQIESFRERCAKISDSMWRHQLVQESKDPE-----------------
---N-VAVVKSVRSWLSPED-RILSHLAENTSHLAHEREEMTCLWMNPYLTHFLKSDN--
-------------
>OQE23195.1
------------------------------------------------------------
------------------------------------------------------------
------------------------------------------------MAPGIISP----
----------------VPGTPISPL--YNGFG------SRQVSS----------------
-------ASAMFESDSLSQN--GM--SRSTRRESG--IPRKLNGAGNSNITNVVTSL---
-YRRSGDEIGQHAAAR--L-MNC-THLSVIEWIRHQRMSHLPPEGSSYDKVLGWAQLFVE
RLHSFEMNIQPLASDSYL------------------------------------------
-----AA-QLSYGYCDMLLQ--------LGKENAAALMISFGFFYSTSSALVNLLERTEL
FDV--S-QE-IKEQLILALSDLVTLVASVSMHFQQAIND-------------KT----T-
-NSVSVDIYGTFPGQIGSFRERCDKIAESMWRHQLNKDGIDSE-----------------
---K-VSVVKAVKSWLAPED-RVLSHLAENTSHLAHEREEMTCLWMAPYLTHFLKSDKS-
-------------
>OQE24850.1
------------------------------------------------------------
------------------------------------------------------------
------------------------------------------------MAPGIITP----
----------------VPGNVTSPF--YSKLP----GNSRQVSG----------------
-------MSSKFDNDNYSNS--G-------MSRSL--MPRKFHSAVSAKLSSVVQGL---
-RHQSGAELGLNASSK--L-FNT-NHATILEWIATERMSHLPPEGSSYDKVLAWAQLFVE
RLHSFDEAIGDFEGNSWL------------------------------------------
-----AA-QLSYGYCAMLLE--------LGKENAPALMASFGFFYSTSSALVNLLERTEL
FTV--S-QT-IKDQLVEALADLVSLVASVSTHFHQSIYA-------------LS----E-
-GSISINIYETFTDQIESFRERCAKISDSMWRHQLAQENKDPE-----------------
---N-VAVVKSVQTWLSPED-RVLTHLAENTSHLAHEREEMTCLWMNSYLNHFLKSDN--
-------------
>OQE26134.1
------------------------------------------------------------
------------------------------------------------------------
-------------------------------------------------MTSFQAH----
----------------AHHAFDNHAISL--------YDGKW-------------------
-------KPDAFEDK--ENA--AFH-SAVHR-----HQSGEPKGEGSSILADLVNSL---
-AHPIGDEV---VRLK--I-TAT-DYESLVEWIGAERMRKLPPVGSNYDKALIWARLFVE
RLNSFDSAIQQFAGDSHM------------------------------------------
-----AT-QLAYVHCASLLG--------LGEENSSALLDLFIFFYRFSTDLEHLLDRAEL
FIV--S-QG-VKDQLILALADLVTVVVGVATYFHKSAGR-------------LT----P-
-GSTSIEIYSTFAGPIESLRSRCESAAELLWKHQLLGEGLSDKK----------------
-----VDEMRVIKDWLRPED-PALANVIGVTAQFAQEREESTCLWLEPDLGRFLRSQQQS
IS-----------
>OQE92465.1
------------------------------------------------------------
------------------------------------------------------------
------------------------------------------------MAPGTIAP----
----------------VPGNVTSPF--YSKLP----GNSRQVSG----------------
-------MSSMFDNDNHSIS--G-------MSRSF--TPRKFHSAGSSKLSSVVQGL---
-RHQSGAELGVNASST--L-FNT-DHATILEWIATERMSHLPPEGSSYDKVLAWAQLFVE
RLHSFDVAIGDFEGNSWL------------------------------------------
-----AA-QLSYGYCAMLLE--------LGKENAPALMASFGFFYSTSSALVNLLERTEL
FTV--S-QT-IKDQLVEALADLVSLVSSVSTHFHQSIYA-------------LS----E-
-GSISINIYETFAGQIESFRERCAKISDSMWRHQLAQENKDPE-----------------
---N-VAVVKSVQSWLSPED-RVLARLAENTSHLAHEREEMTCLWMNPYLTHFLKSGN--
-------------
>OXN03623.1
------------------------------------------------------------
------------------------------------------------------------
------------------------------------------------------------
------------------MAATVSSPLPPGLL----ASNRR-------------------
-------ISGLMDSDVLSNN--GVARSVTSRRV----SSRKFKSVETTEVSSLVHSL---
-KRRSGDELGAGASAK--L-LNH-THDSVLDWIRSQRMSLVPPEGSSYDKVLSWAQLFVE
RLHSFDEAIEEFAGDSYL------------------------------------------
-----AA-RLAYGYCALLLE--------LGQENASALMISFSFFYSTSMKLGNLLERTEL
FSV--S-QE-IREQLVLALADLVTLVASVSMHFHKAILG-------------LT----T-
-ASISIDLYKTFPGQIQTFRDRCEKISEAMWRHQLLRENLDLE-----------------
---K-VSDPKAIKLWLSPED-RVLGNVAEQSSHLAHDREEMTCLWMAPYLARFLKSPL--
-------------
>OXN12743.1
------------------------------------------------------------
------------------------------------------------------------
------------------------------------------------------------
------------------MAATVSSPLPPGLL----ANNRR-------------------
-------VSGLMDSDVLSNN--GVARSVTSRRV----SSRKFKSVETSEVSSLVHSL---
-KRRSGDELGAGASSK--L-MNH-THDSVMDWIRSQRMSLLPPEGSSYDKVLSWAQLFVE
RLHSFDEAIEEFAGDSYL------------------------------------------
-----AA-RLAYGYCALLLE--------LGQENASALMISFGFFYSTSMKLGNLLERTEL
FSV--S-QE-IREQLVLALADLVTLVASVSMHFHKAILG-------------LT----T-
-ASISIDLYKAFPGQIQTFRDRCEKISEAMWRHQLLRENLDVD-----------------
---K-VSDPKEIKLWLSPED-RVLGNVAEQSSHLAHDREEMTCLWMAPYLARFLKSPL--
-------------
>OXN12917.1
------------------------------------------------------------
------------------------------------------------------------
------------------------------------------------MATSFQAH----
----------------IHRPFEGPSSEL-L------LNARC-------------------
-------VPGLTGNGTHS---------TVSQ-----HHSRKSSAGGNSALANLVQSL---
-GRRGSGEM---TSSS--I-IAA-DYEGILEWIRSERMRKLPPEGSSYDKVLVWARLFIE
RLHSFDSAIQHFEGDSHM------------------------------------------
-----AA-ELAYIHCASLLE--------LGDENASALLDVFGFFYRCSTGLENLLHRTEL
FMV--S-QS-IKDQLILALADLVTLVVGVATHCRQSLGS-------------LA----S-
-GSVSIDIYSTFTASIESFRARCEHVSEMMWRHQLLGAGLHEDK----------------
-----VTKVKTIKNWLQPED-PILSNINEFTAHFAQEREESTCLWMAPYLTRFLKSDQ--
-------------
>OXN26779.1
------------------------------------------------------------
------------------------------------------------------------
------------------------------------------------------------
------------------MAATVSSPLPPGLL----ASNRR-------------------
-------ISGLMDSDVLSNN--GVARSVTSRRV----SSRKFKSVETTEVSSLVHSL---
-KRRSGDELGAGASAK--L-LNH-THDSVLDWIRSQRMSLVPPEGSSYDKVLSWAQLFVE
RLHSFDEAIEEFAGDSYL------------------------------------------
-----AA-RLAYGYCALLLE--------LGQENASALMISFSFFYSTSMKLGNLLERTEL
FSV--S-QE-IREQLVLALADLVTLVASVSMHFHKAILG-------------LT----T-
-ASISIDLYKTFPGQIQTFRDRCEKISEAMWRHQLLRENLDLE-----------------
---K-VSDPKAIKLWLSPED-RVLGNVAEQSSHLAHDREEMTCLWMAPYLARFLKSPL--
-------------
>PCH00202.1
------------------------------------------------------------
------------------------------------------------------------
------------------------------------------------MATSFQAH----
----------------VHHNFESPSSDL-L------FNAGG-------------------
-------GPGLTRTGINP---------IGSQ-----HGSRKSSYEGNSPLANLVQSL---
-GRRGSSEM---NSAE--I-IGA-DYEAILDWIRSERMRKLPPEGSSYDKVLVWARLFVE
RLHTFDSAIQHFEGDSHM------------------------------------------
-----AA-ELAYIHCASLLE--------LGDENSRALLDVFGFFYRCSTGLENLLHRAEL
FLV--S-RS-IKDQLILALADLVTLVVGVATHCHRSLSS-------------LA----S-
-GSVSIDIYSTFTASIESFRARCEHVSEMMWRHQLLGVGLDEDK----------------
-----VTQVKTVKNWLEPED-PILSNIAEFTAHFAQEREESTCLWMAPYLARFLQSGR--
-------------
>PCH01159.1
------------------------------------------------------------
------------------------------------------------------------
------------------------------------------------MAPSLQVE----
----------------SPLNPLSPG----AGG----HWRRI-------------------
-------SGGLHDFDSVS-N--GAARSVVSRRI----SRKTAGAGESSNISNVVYSL---
-KRRSGDELGVTTSSK--L-LNA-NHATLLDWIRHQRMSKIPPEGSSYDKVLAWAQLFVE
RLHSFDLAIEHFAGDSYL------------------------------------------
-----AA-QLAYGYCAILLE--------LGEENASALRVSFGFFYSISMVLVNLLERTEL
FAV--S-QE-IKEQLVLALTDLVTLVASVSTYFHKALRG-------------LT----K-
-PSISVNIYGTFSGQIESFRGRCEKISEAMWKHQLLKDDLDGE-----------------
---R-VSEIKSIRQWLAPED-RVLANVAENTSHLAHDREELTCLWLSPYLTRFLKSQQL-
-------------
>PKS05415.1
------------------------------------------------------------
------------------------------------------------------------
------------------------------------------------MGPSILTV----
----------------QPTAPGAFPQAHGTSQSHPSQHTRR-------------------
-------VSLPFSDDPFSSN--LSSR-QSTRRS----FSRRMSIGDTSNISNVVYSL---
-KRRSSVELGSDTSAK--L-LST-THDSILEWIRTQRMSQLPPEGSSYDKVLAWAQLFIE
RLHSFDLAIEEFAGDSYL------------------------------------------
-----AA-QLAYGYCALLLE--------LGRENAPALMISFGLFYSMSGSLVNLLERTEM
FNV--S-QD-IKEQLVLCLSDLVTLVASVSTHFHKAIGG-------------LM----S-
-SSVSINIYNIFPAQIKAFVDRCEKTAESMWRHQLLKEGVDAN-----------------
---K-VSNVKAIKTWVAPED-YVLKNVVNSTSHLAHDREELTCLWIAPYLTRFLKSQKKA
-------------
>PYI21115.1
------------------------------------------------------------
------------------------------------------------------------
------------------------------------------------MAPAVLSP----
----------------ASTTPNVAFPLSPSVF----SKSRR-------------------
-------TSGFLDSDSISNH--GMSRSVTSRRV----SSRKFQSFETSNITNVVHSL---
-KRRSGDEIGATASSK--L-LNA-THASLIDWIRTQRMSLLPPEGSSYDKVLAWAQLFVD
RLHSFDLAIEEFAGDSYL------------------------------------------
-----AA-QLAYGYCALLLE--------LGKGNESALMISFGFFYSTSMALVNLLERIEL
FNV--T-QE-IREQLVLALADLVTLVASVATYFHQAIRG-------------MT----G-
-NSATVNIYAKFPGQIQAFRQRCEKIAESMWKHQLQEKGLDGA-----------------
---R-VSDVKTIRSWLAPED-TVLANVAETTSHLAHDREEMTCVWVGPHLTRFLRNRQQK
-------------
>PYI27792.1
------------------------------------------------------------
------------------------------------------------------------
------------------------------------------------MAPAVLSP----
----------------APTTPNVAFPLSPSIF----SKSRR-------------------
-------TSGFLDSDSISNH--GMSRSVTSRRV----SSRKFQSFETSNITNVVHSL---
-KRRSGDEIGATASSK--L-LNA-THASLIDWIRTQRMSLLPPEGSSYDKVLAWAQLFVD
RLHSFDLAIEEFAGDSYL------------------------------------------
-----AA-QLAYGYCALLLE--------LGKGNESALMISFGFFYSTSMALVNLLERIEL
FNV--T-QE-IREQLVLALADLVTLVASVATYFHQAIRG-------------MT----G-
-NSATVNIYAKFPGQIQAFRQRCEKIAESMWRHQLQEKGLDGA-----------------
---R-VSDVKTIRSWLAPED-TVLANVAETTSHLAHDREEMTCVWVGPHLTRFLRNRQQK
-------------
>RAK74948.1
------------------------------------------------------------
------------------------------------------------------------
------------------------------------------------MAPAVLSP----
----------------APTTPNVAFPLSPSIF----SKSRR-------------------
-------TSGFLDSDSISNH--GMSRSVTSRRV----SSRKFQSFETSNITNVVHSL---
-KRRSGDEIGATASSK--L-LNA-THASLIDWIRTQRMSLLPPEGSSYDKVLAWAQLFVD
RLHSFDLAIEEFAGDSYL------------------------------------------
-----AA-QLAYGYCALLLE--------LGKGNENALMTSFGFFYSTSTALVNLLERIEL
FNV--T-QE-IREQLVLALADLVTLVASVATYFHQAIRQ-------------MT----G-
-NSATVNIYMKFPGQIQAFRQRCEKIAESMWRHQLQEKGLDGA-----------------
---R-VSDVKTIRSWLAPED-TVLANVAETTSHLAHDREEMTCVWVGPHLTRFLRNRKK-
-------------
>RAO69012.1
------------------------------------------------------------
------------------------------------------------------------
------------------------------------------------MAPSLQTE----
----------------STLNPLSPG----AGG----HWRRI-------------------
-------SGGLHDFDSVS-N--GAARSVVSRRI----SRKAAGAGESSNISNVVYSL---
-KRRSGDELGVTTSSK--L-LNA-NHATLLDWIRHQRMSKIPPEGSSYDKVLAWAQLFVE
RLHSFDLAIEHFAGDSYL------------------------------------------
-----AA-QLAYGYCAILLE--------LGEENSSALRISFGFFYSISMVLVNLLERTEL
FAV--S-QE-IKEQLVLALTDLVTLVASVSTYFHKALRG-------------LT----K-
-PSISVNIYGTFSGQIESFRGRCEKISEAMWKHQLLKDDLDGE-----------------
---R-VSEIKSIRQWLAPED-RVLANVAENTSHLAHDREELTCLWLSPYLTRFLKSQQL-
-------------
>RDW79099.1
------------------------------------------------------------
------------------------------------------------------------
------------------------------------------------MAPSILSP----
----------------IIPSMD--GIFRNKRI----SSSRR-------------------
-------ISGLHDGESVTSG--VARSVQ-SPRV----TSRKFNSMGTTNISSVVTSL---
-QRRSGEELGTNASSR--L-LTA-NHASILEWIRSERMSLLPPEGSDYDKVLAWAQLFID
RLHSFDMAIEQFAGDSYL------------------------------------------
-----AA-QLSYGYCALLLE--------LGRENAAALMISFGFFYSISMTLVNLLERTEL
FGV--S-QE-IQEQLILALSDLVTLVASVSTHFHKAIRG-------------MT----T-
-ASVSVNIYRTFPGQIETFQQRL-------------------------------------
------SEVKAIRAWLAPED-HVVGSIADHSSQLAQDREELTCLWAGPYLTRFLKTQQKH
-------------
>XP_001215198.1
------------------------------------------------------------
------------------------------------------------------------
------------------------------------------------MAPSVLSP----
----------------TPAN------VPRLFS----PGPRR-------------------
-------ISSFADSDTLSNA--GMSHSFSLGRL----SSKRM-TSRTTNITSVVESL---
-KRRNGDELGSSASSQ--F-INGVSYASLLDWIRGQRMSLLPPEGSPYDKVLAWAQLFIE
RIHSFDLAIEPFAGDSFL------------------------------------------
-----AA-ELAYGYCNMLLE--------LGRENAQALIVSFGFFYSTSMTLANLLERAEL
FVV--T-QE-IRDQLVLALGDLVTLVASVSSHFHKAVRE-------------MN----R-
-KRIHIDIYRTFPSQIQTFRQRCEKIAIAMWRHQLLRDNVDGD-----------------
---R-VSEVQSIRSWLTADD-YVLNNIAESVSHLAHEREELTCLWMSSYLGRFLKSNL--
-------------
>XP_001265739.1
------------------------------------------------------------
------------------------------------------------------------
------------------------------------------------------------
------------------MAATVSSPLPPGLL----ASNRR-------------------
-------VSGLLDSDVLSNN--GVARSVTSRRV----SSRKFKSVETTEVSSLVHSL---
-KRRSGDELGAGASSK--L-LNH-THDSVLDWIRSQRMSLLPPEGSSYDKVLSWAQLFVE
RLHSFDEAIEEFAGDSYL------------------------------------------
-----AA-RLAYGYCALLLE--------LGQENASALMISFGFFYSTSMKLGNLLERTEL
FSV--S-QE-IREQLVLALADLVTLVASVSMHFHKAILG-------------LT----T-
-ASISIDLYKTFPGQIQTFRDRCEKISEAMWRHQLLRENLDLE-----------------
---K-VSDPKAIKLWLSPED-RVLGNVAEQSSHLAHDREEMTCLWMAPYLARFLKSPL--
-------------
>XP_001266473.1
------------------------------------------------------------
------------------------------------------------------------
------------------------------------------------MATSFQAH----
----------------VHHPFEAPSSDL-L------LNARR-------------------
-------VPGITGDGMQS---------TVFQ-----HDAQQSSGEGISTLANLVQSL---
-GRRSGGKV---TSSN--I-ISA-DYEAIQKWIRSERMRKLPPEGSSYDKVLVWARLFIE
RLHRFDSAIQHFEGDSHM------------------------------------------
-----AA-ELAYIHCASLLE--------LGDENSSALLDVFGFFYRCSTSLENLLHRTEL
FTV--S-QN-IKDQLILALADLVTLVVGVASHCHLSLGS-------------LA----T-
-GSVSIDIYSTFNASIGSFRARCEDVSEMMWRHQLLGAGLHEDK----------------
-----VTQVKTIKNWLEPED-TVLSSITEFTAHFAQEREESTCLWMAPYLTGFLKSDQ--
-------------
>XP_001273035.1
------------------------------------------------------------
------------------------------------------------------------
------------------------------------------------------------
------------------MAASVTSPLPSGLL----AYRRR-------------------
-------TSGLLESDSVSNN--GIARSVTSRRV----SSKRFKTVETSEVSNLVYSL---
-KRRSGNELGSNASSK--L-LNH-THDSVLDWIRIQRMSLLPPEGSSYDKVLSWAQLSVE
RLHSFNLAIEEFAGDSYL------------------------------------------
-----AA-QLAYGYCALLLE--------LGQENASALMISFGFFYSTSMKLGNLLERTEL
FGI--S-QE-IREQLVLALADLVTLVASVSMHFHKAIRK-------------LT----T-
-ASISIDLYKTFPGQIQTFRDRCERITESMWRYQLLKENLDAD-----------------
---K-VSDSKTIKLWLAPED-HVLASVAEQNSHLAHDRDELTCLWMAPYLARFLKSPLK-
-------------
>XP_001276715.1
------------------------------------------------------------
------------------------------------------------------------
------------------------------------------------MATSFQGH----
----------------VHRSFEVPSSDL-L------LNARR-------------------
-------VPGLSEHTGNVTS--S----LMST-----HHVSRKSRKGSTNLPTLMQSF---
-SRRGSSEI---SPSQ--I-IGA-DYETILEWIRTERMRKVPPEGSSYDRVLVWARLFVE
RLHSFDIAIENFEGESHM------------------------------------------
-----AA-QQAYIHCASLLE--------LGSENAGALLGVFGFLYRISTGLDNLLDRTEL
FNV--S-QT-IKDQLVLALTDLVSLVVSVATQFHQSIDS-------------LT----L-
-GSVSIDIYSTSSTLIESFRSRCEQVGELIWRHQLSEAGLEDQK----------------
-----SISVKAIKRWLSPED-PVLTNITDFVANLAQEREESTCLWMTPHLIQFLKGKQ--
-------------
>XP_002147183.1
------------------------------------------------------------
------------------------------------------------------------
------------------------------------------------MAPSLQVE----
----------------SPLNPLSPG----AGG----QWRRI-------------------
-------SGGLHDFDSVS-N--GAARSVISRRI----SRKTAGIGELSNISNVVYSL---
-KRRSGDELGVTTSSK--L-MNA-NHATLLDWIRHQRMSKIPPEGSSYDKVLAWAQLFVE
RLHSFDLAIEHFAGDSYL------------------------------------------
-----AA-QLAYGYCAILLE--------LGEENSSALRISFGFFYSISMVLVNLLERTEL
FTV--S-QE-TKEQLVLALTDLVTLVASVSTYFHKALRG-------------LT----K-
-PSISVNIYGTFSAQIESFRGRCEKISEAMWKHQLLKDDLDGE-----------------
---R-VSEVKSIRQWLAPED-RVLANVAENTSHLAHDREELTCLWLSPYLTRFLKSQQLS
-------------
>XP_002481333.1
------------------------------------------------------------
------------------------------------------------------------
------------------------------------------------MAPSLQVE----
----------------SPSHPLSPG----LGG----HWRRI-------------------
-------SGGILDFDSVS-N--GAARSVVSRRV----SRKTAAGGESSTISNVVYSL---
-KRRSGDELGGTTSSK--L-MNA-NHATLLDWIRHQRMSKIPPEGSSYDKVLAWAQLFVE
RLHSFDLAIEHFAGDSYL------------------------------------------
-----AA-QLAYGYCAILLE--------LGEENSSALRISFGFFYSISMVLVNLLERTEL
FAV--S-QE-IKEQLVLALTDLVTLVASVSTYFHKALRG-------------LT----K-
-PIISVNIYGTFSGQIESFRSRCDKISEAMWKHQLLKDDLDGE-----------------
---R-VSEVKSIRQWLAPED-RVLANVAENTSHLAHDREELTCLWLSPYLTRFLKSEQL-
-------------
>XP_002559842.1
------------------------------------------------------------
------------------------------------------------------------
------------------------------------------------MATSFQAH----
----------------AHHAFENHPIPL--------YDGKW-------------------
-------TPDAFEDK--ENA--VFH-PAVHR-----RPSGEPKGEGSSILADLVNSL---
-AHPIGDEV---VRWK--V-TAT-DYETLVEWIGAERMRKLPPVGSSYDKALIWARLFVE
RLNSFDSAIQQFAGDSHM------------------------------------------
-----AT-QLAYVHCARLLE--------LGEENSSALLDLFMFFYRFSTDLEHLLDRAEL
FSV--S-QG-VKDQLILALADLVTVVVGVATYFHKSAGR-------------LT----P-
-GSTSVEVYSTFAGPIESLRSRCELAAELLWKHQLLVEGLSDKKEQSLTMDDYT------
-----VDGIRVIKDWLQPED-PALANVIGVTAQFAQEREESTCLWLEPHLGRFLRSQQQ-
-------------
>XP_002568702.1
------------------------------------------------------------
------------------------------------------------------------
------------------------------------------------MAPGIIAP----
----------------VPGNITSPF--YSKLP----GNSRQVSG----------------
-------MSSKFDNDNHSNS--G-------MSRSM--MPRKFHSAVSAKLSSVVQGL---
-RHQSGAELGVNASST--L-FNT-NHATILEWIATERMSHLPPEGSSYDKVLAWAQLFVE
RLHSFDEAIGNFEGNSWL------------------------------------------
-----AA-QLSYGYCAMLLE--------LGKENAPALMASFGFFYSTSSALVNLLERTEL
FTV--S-QT-IKDQLVEALADLVSLVASVSTHFHQSIYA-------------LS----E-
-GSISINIYETFTDQIESFRERCTKISDTMWRHQLAQENKDPE-----------------
---N-VAVVKSVQTWLSPED-RVLTHLAENTSHLAHEREEMTCLWMNSYLNHFLKSDN--
-------------
>XP_003720270.1
------------------------------------------------------------
------------------------------------------------------------
------------------------------------------------MAPGLVSP----
----------------QLP--SAAPYSVSKSSSSSHTAHHH-------------------
-------QNGEYSSETVES----RQRHLGLRKM----GSRHSSMANASSISSIVYSI---
-KRRSSEELGSNISAQ--L-LSA-THESVLDWISAQRMSDLPPEGSSYDKVLAWAQLFVD
RLHSFDHAVQEFAGDSYL------------------------------------------
-----AA-QLAYGYCSLLLE--------LGKENAAALMTSFGFFYSMSVPLVNLLECTEL
FNV--S-HE-TSEQLVMALSDLVTVVASVATYFHKAIRG-------------LT----S-
-TSVSVNIYSTFAPQIKTFLERCEKTAESMWKHELQREGADVG-----------------
---K-IAKLKAVSQWIAPED-HVMSSVLNSTSHLAHDREELTCLYIGTHLTRFLKSSQK-
-------------
>XP_016638909.1
------------------------------------------------------------
------------------------------------------------------------
------------------------------------------------MAPPILGI----
----------------PPSAPLS-RLPPGPEPGPSQPHARR-------------------
-------VSIPYSEDNILTN--VLSRQSAHRRS----FSRRLSIPDTSNISSLVYSL---
-KRRSSTELGSDTSAR--L-LNT-TYDSLLEWIGAQRMSQLPPEGSSYDKVLAWAQLFVE
RLNSFDMAIEEFAGDSYL------------------------------------------
-----AA-QLAYGYCALLLQ--------LGKENAPALTICFGLFYNMSGSLVNLLERTEM
FSV--S-PE-IREQLVLALSDLVTLVAGVSTHFHKAISG-------------LM----T-
-SPVSINIYSLFPVQIKAFMDRCERTGEAIWRSQLLKEGMDAS-----------------
---KIVSDVKSVKNWVAPEE-HLLKNLVNSTSHLAHDREELTCLWMAPYITRFLKSPQ--
-------------
>XP_020051493.1
------------------------------------------------------------
------------------------------------------------------------
------------------------------------------------MAPAVLSP----
----------------APITPNVASPLSPSIF----SKSRR-------------------
-------TSGFLDSDSISNH--GMSRSVTSRRV----SSRKFQSFETSNITNVVHSL---
-KRRSGDEIGATASSK--L-LNA-THASLIDWIRTQRMSLLPPEGSNYDKVLAWAQLFVD
RLHSFDLAIEEFAGDSYL------------------------------------------
-----AA-QLAYGYCALLLE--------LGKGNENALMTSFGFFYSTSTALVNLLERIEL
FNV--T-QE-IREQLVLALADLVTLVASVATYFHQAIRQ-------------MT----G-
-NSATVNIYMKFPGQIQAFRQRCEKIAESMWRHQLQEKGLDGA-----------------
---K-VSDVKTIRSWLAPED-TVLANVAETTSHLAHDREEMTCVWVGPHLTRFLRNRKK-
-------------
>XP_020121499.1
------------------------------------------------------------
------------------------------------------------------------
------------------------------------------------MAPALHAD----
----------------TPLSPG--L----AGG----HWRRV-------------------
-------SGGLLDVDSIS-N--GAARSVASRRV----SRKLGAAGESSNISNVVYSL---
-KRRSGDELGVTTSSR--L-MNA-NHATLLDWIRHQRMSKIPPEGSSYDKVLAWAQLFVE
RLHSFDLAIEHFAGDSYL------------------------------------------
-----AA-QLAYGYCAILLE--------LGEENSSALKVSFGFFYSTSLILVNLLERTEL
FSV--S-QE-IKEQLVLALTDLVTLVASVSTHFHKALRG-------------LS----K-
-ASISVNIYGTFSGQIESFRSRCEKISQAMWKHQLLKDGLDGE-----------------
---R-VSEVKSIKLWLAPED-RVLSNVAENVSHLAQDREELTCLWLSPYLTRFLKSQQL-
-------------
>XP_020123448.1
------------------------------------------------------------
------------------------------------------------------------
------------------------------------------------MATSFQAH----
----------------VHHSFEVPSSDL-L------LNPRG-------------------
-------VPSLTGTGRHS---------IGSQ-----HGPRKSSGEGNSTLANLVQSL---
-GRRGSSEL---NSAK--I-IGA-DYEAILDWIRAERMRKLPPEGSSYDKVLVWARLFVE
RLHTFDSAIQYFEGDSRM------------------------------------------
-----AA-ELAYIHCASLLE--------LGDENSSALLDVFGFFYRCSTGLENLLHRTEL
FIV--S-QS-IKDQLILALADLVTLVVGVATHCHRSLGS-------------LA----S-
-GSVSIDIYSPFTASIKSFRARCEHVSEMMWRHQLLGAGFHEDK----------------
-----VTQVKTVKNWLEPED-PVLSNITEFTAHFAQEREESTCLWMAPYLTRFLKSEQ--
-------------
>XP_022483502.1
------------------------------------------------------------
------------------------------------------------------------
------------------------------------------------MAPGIISP----
----------------VPGNVSSSF--YTTLP----GNSRQVSA----------------
-------MSGMFDSDSISNT--GLS-RGASRRESM--MPRTFYTAGSSKLSSVIQGL---
-QHQSGRDLDPGVSSL--L-FNT-DYLSIRDWIAAERMSHLPAEGSSYDKVLAWAQLFAE
RLNSFDAAIRQFEGGSLL------------------------------------------
-----AA-RLAFGYCAMLLQ--------LGKENAPALMASFGFFYSTSSTLVNLLERTEL
FTV--S-GE-IKEQLVDALADLVTLVASVSTTFHKSIDE-------------IA----E-
-QSISINIYEKFSTELETFRDRCASISDAMWRHQLVQEHRDPE-----------------
---D-VKVVKAIRTWLSPED-RVLSHLAENTSHLAHEREEMTCLWMNPYLTHFLKGDK--
-------------
>XP_022581061.1
------------------------------------------------------------
------------------------------------------------------------
------------------------------------------------MAPSLLVE----
----------------NGAHLASPL-SPGGFP----QWRRI-------------------
-------SGGILDIDSVS-N--GPARSIASRRV----SRKTLAGGESSAISTMVYSL---
-KRQSGDELGVTTSSK--L-LNN-TDTSLLNWIRHQRMSKLPPEGSSYDKVLAWAQLFVE
RLRSFDLAIEHFVGDSYL------------------------------------------
-----AA-QLAYGYCAILLE--------LGEENASALKISFGFFYSTSMVLVNLLERTEL
FTV--S-QD-IREQLVLALSDLVTLVARVSTYFHKALRG-------------LS----R-
-ESISINIYGTFAGQIENFRGRCDKIAEAMWKHQLLKDGLDGN-----------------
---R-VSEVKTIQNWLVPED-RLLANVAETISHLAQDREELTCLWLGPYLTRFLNSKQL-
-------------
>XP_024679341.1
------------------------------------------------------------
------------------------------------------------------------
-----------MQPLKGT---SSTMDDIT---------TGLWYNRSPTIATSFQAH----
----------------VHHPFEFPSSDI-F------LNARR-------------------
-------VPGLPANGMHS---------TPSQ-----NGQRKSSAGTSSALANLVQSL---
-GRRGSGEM---ISSK--N-IGA-DYEAILEWIRSERMRKLPPEGSSYDRVLVWARLFVE
RLHSFDSAIQHFEGESHM------------------------------------------
-----AA-ELAYIHCASLLE--------LGDENASGLLDVFGFFYRCSTGLENLLHRTEL
FMV--S-QS-IKDQLILALADLVTLIVGVATHCHHSLGS-------------LA----S-
-GSVSIDIYSTFAASIESFRSRCEHVSEMMWRHQLPGAALHEDK----------------
-----VTRVKTIKNWLEPED-PVLCNMTEFTANFAQEREESTCLWTAPYLTRFLKSDQ--
-------------
>XP_024686672.1
------------------------------------------------------------
------------------------------------------------------------
------------------------------------------------------------
------------------MAATVSSPLPPGLL----ASNRR-------------------
-------VSGLMDSDVLSNN--GVARSVTSRRV----SSRKFKFVETTEVSSLVHSL---
-KRRSGDELGTAD-------------------------ELAPPEGSSYDKVLSWAQLFVE
RLHSFDEAIAEFAGDSYL------------------------------------------
-----AA-QLAYGYCALLLE--------LGQENASALMVSFGFFYSTSMKLGNLLERTEL
FSV--S-QE-IREQLVLALADLVTLVASVSMHFHKAILG-------------LT----T-
-ASISIDLYKTFPGQIQTFRDRCEKISEAMWRHQLLRENLDLE-----------------
---K-VSDPKAIKLWLSPED-RVLGNVAEQSSHLAHDREEMTCLWMAPYLARFLKSPLKA
-------------
>XP_024708576.1
------------------------------------------------------------
------------------------------------------------------------
------------------------------------------------MAPSIMSP----
----------------ITA--TTPAPLSPTLL----SGSRR-------------------
-------VSGFLDSDSISNN--GMSRSFTSRRV----SSRKF-NNETSNISNVVYSL---
-KRRSGDELGTSASSK--L-LNA-THASLLDWIRAQRMSNLPPEGSSYDKVLAWAQLFVE
RLHSFDLAIEEFAGDSYL------------------------------------------
-----AA-QLAYGYCAILLE--------LGKENAPALTTSFGFFYSTSLMLVNLLERTEL
FSV--S-QE-IREQLVLALADLVTLVASVSTHFHRAIRG-------------LT----T-
-ASVSIDIHNTFPGQIQTFRERCVKIAESMWRHKLVKENLDGD-----------------
---R-VFEVKAIKSWLAPED-PVLSNVAETTSHLAHERAELTCLWMAPYLTRFLKGQN--
-------------
>XP_025430757.1
------------------------------------------------------------
------------------------------------------------------------
------------------------------------------------MAPAVLSP----
----------------APLT-NVASPLSPSIF----SKSRR-------------------
-------TSGFLDSDSISNH--GMSRSVTSRRV----SSRKLQSFEASNISNVVYSL---
-KRRSGDELGATASSK--L-LNA-THASLIDWIRTQRMSLLPPEGSSYDKVLAWAQLFVD
RLHSFDLAIEEFAGDSYL------------------------------------------
-----AA-QLAYGYCALLLE--------LGKGNESALMISFGFFYSTSMALVNLLERIEL
FTV--T-QE-IREQLVLALADLVTLVASVATYFHQAIRG-------------MT----G-
-NSATVNIYAKFPGQIQAFQGRCEKIAESMWRHQLLRENLDGA-----------------
---R-VSDVKTIRSWLAPED-SVLANVAETTSHLAHDREEMTCVWVGPHLTRFLRNKQQK
-------------
>XP_025439119.1
------------------------------------------------------------
------------------------------------------------------------
------------------------------------------------MAPAVLSP----
----------------APTTPNVAFPLSPSIF----SKSRR-------------------
-------TSGFLDSDSISNH--GMSRSVTSRRV----SSRKFQSFETSNITNVVHSL---
-KRRSGDEIGATASSK--L-LNA-THASLIDWIRTQRMSLLPPEGSSYDKVLAWAQLFVD
RLHSFDLAIEEFAGDSYL------------------------------------------
-----AA-QLAYGYCALLLE--------LGKGNENALMTSFGFFYSTSTALVNLLERIEL
FNV--T-QE-IREQLVLALADLVTLVANVATYFHQAIRQ-------------MT----G-
-NSATVNIYMKFPGQIQAFRQRCEKIAESMWRHQLQEKGLDGA-----------------
---R-VSDVKTIRSWLAPED-TVLANVAETTSHLAHDREEMTCVWVGPHLTRFLRNRKK-
-------------
>XP_025494899.1
------------------------------------------------------------
------------------------------------------------------------
------------------------------------------------MAPAVLSP----
----------------APTTPNVAFPLSPSIF----SKSRR-------------------
-------TSGFLDSDSISNH--GMSRSVTSRRV----SSRKFQSFETSNITNVVHSL---
-KRRSGDEIGATASSK--L-LNA-THASLIDWIRTQRMSLLPPEGSSYDKVLAWAQLFVD
RLHSFDLAIEEFAGDSYL------------------------------------------
-----AA-QLAYGYCALLLE--------LGKGNESALMISFGFFYSTSMALVNLLERIEL
FNV--T-QE-IREQLVLALADLVTLVASVATYFHQAIRG-------------MT----G-
-NSATVNIYAKFPGQIQAFRQRCEKIAESMWRHQLQEKGLDGA-----------------
---R-VSDVKTIRSWLAPED-TVLANVAETTSHLAHDREEMTCVWVGPHLTRFLRNRQQK
-------------
>XP_025504889.1
------------------------------------------------------------
------------------------------------------------------------
------------------------------------------------MAPAVLSP----
----------------APTTPNVAFPLSPSVF----SKSRR-------------------
-------TSGFLDSDSISNH--GMSRSVTSRRV----SSRKFQSFETSNITNVVHSL---
-KRRSGDEIGATASSK--L-LNA-THASLIDWIRTQRMSLLPPEGSSYDKVLAWAQLFVD
RLHSFDLAIEEFAGDSYL------------------------------------------
-----AA-QLAYGYCALLLE--------LGKGNENALMTSFGFFYSTSTALVNLLERIEL
FNV--T-QE-IREQLVLALADLVTLVASVATYFHQAIRQ-------------MT----G-
-NSATVNIYMKFPGQIQAFRQRCEKIAESMWRHQLQEKGLDGA-----------------
---R-VSEVKTIRSWLAPED-TVLANVAETTSHLAHDREEMTCVWVGPHLTRFLRNRKK-
-------------
>XP_025523728.1
------------------------------------------------------------
------------------------------------------------------------
------------------------------------------------MAPAVLSP----
----------------APTTPNVAFPLSPSVF----SKSRR-------------------
-------TSGFLDSDSISNH--GMSRSVTSRRV----SSRKFQSFETSNITNVVHSL---
-KRRSGDEIGATASSK--L-LNA-THASLIDWIRTQRMSLLPPEGSSYDKVLAWAQLFVD
RLHSFDLAIEEFAGDSYL------------------------------------------
-----AA-QLAYGYCALLLE--------LGKGNESALMISFGFFYSTSMALVNLLERIEL
FNV--T-QE-IREQLVLALADLVTLVASVATYFHQAIRG-------------MT----G-
-NSATVNIYAKFPGQIQAFRQRCEKIAESMWKHQLQEKGLDGA-----------------
---R-VSDVKTIRSWLAPED-TVLANVAETTSHLAHDREEMTCVWVGPHLTRFLRNRQQK
-------------
>XP_025547950.1
------------------------------------------------------------
------------------------------------------------------------
------------------------------------------------MAPSILSP----
----------------APTT-NVTSPLSPSIL----SKSRR-------------------
-------TSGFLDSDSISNH--GMSRSVTSRRV----SSRKFQSFETSNISNVVYSL---
-KRRSGDELGATASSK--L-LNA-THASLIDWIRTQRMSLLPPEGSSYDKVLAWAQLFVE
RLHSFDLAIEEFAGDSYL------------------------------------------
-----AA-QLAYGYCALLLE--------LGKDNDSALMISFGFFYSTSMVLVNLLERIEL
FTV--T-QE-IREQLVLALADLVTLVASVATYFHQAIRG-------------MT----G-
-NSATVNIYAKFPGQIQAFRSRCEKISESMWRHQLLKENLDGA-----------------
---R-VSEVKTIRAWLAPED-SVLANVAETTSHLAHDREEMTCVWVGPHLTRFLRNHQQ-
-------------
>XP_680491.1
------------------------------------------------------------
------------------------------------------------------------
------------------------------------------------MAPSILSP----
----------------ITSTMD--GIFRQKRI----SNSRR-------------------
-------VSGLQDGESVTSG--VARSVH-SPRV----TSRRFNSMGTTNISSVVTSL---
-QRRSGEELGTNTSSR--L-LTA-THASILEWIRSERMSLLPPEGSDYDKVLAWAQLFID
RLHSFDMAIEQFAGDSYL------------------------------------------
-----AA-QLSYGYCAMLLE--------LGRENAAALMLSFGFFYSISMTLVNLLERTEL
FGV--S-QD-IQEQLILALADLVTLVASVSTHFHKAIL----------------------
------------------------------------------------------------
------SEVKAIRAWLAPED-RVVESIADHNSHLAHDREELTCLWLGPYLTRFLKTQQ--
-------------
>XP_749311.1
------------------------------------------------------------
------------------------------------------------------------
------------------------------------------------------------
------------------MAATVSSPLPPGLL----ASNRR-------------------
-------ISGLMDSDVLSNN--GVARSVTSRRV----SSRKFKSVETTEVSSLVHSL---
-KRRSGDELGAGASAK--L-LNH-THDSALDWIRSQRMSLVPPEGSSYDKVLSWAQLFVE
RLHSFDEAIEEFAGDSYL------------------------------------------
-----AA-RLAYGYCALLLE--------LGQENASALMISFSFFYSTSMKLGNLLERTEL
FSV--S-QE-IREQLVLALADLVTLVASVSMHFHKAILG-------------LT----T-
-ASISIDLYKTFPGQIQTFRDRCEKISEAMWRHQLLRENLDLE-----------------
---K-VSDPKAIKLWLSPED-RVLGNVAEQSSHLAHDREEMTCLWMAPYLARFLKSPL--
-------------
>OJJ54925.1
------------------------------------------------------------
------------------------------------------------------------
------------------------------------------------MATSFQAH----
----------------VHSSFESPTTSL--------THTRW-------------------
-------VPGIPDVNGASTI--------SSS-----FRSRTTSSETSTALNDLSRTL---
-QYRKSHIM---DPSA--V-NSA-SHERILDWIRSERMRKLPPEGSNYDKVLVRARLFVE
RLNSFELGIQPFAGDSQT------------------------------------------
-----AT-QLAYIYCATLLG--------LGEENSEALIDLFNFFYRCSTDLHHLMGRAEL
FPV--S-RS-IRDQVTLAVGDLVTLVVEIASHFQKSLTD-------------MK------
------------------------------------------------------------
-------SGSTLREWLQPED-TVLEHITKYTSQFAQDREESTCLWVAPHLTRFMKGGQ--
-------------
>OJJ07270.1
------------------------------------------------------------
------------------------------------------------------------
------------------------------------------------MATSFQAH----
----------------VHNSFESPATSF--------THTRW-------------------
-------VPGIPDETGASTI--------S-S-----FRSRVSSSETSTSLNDLSRTL---
-EYRKSHMM---DPSS--I-NSA-SHERILDWIRSERMRKLPPEGSSYDKVLVRARLFVE
RLYSFELGIQPFAGDSQT------------------------------------------
-----AT-QLAYIYCATLLR--------LGEENSEALMDLFSFFYRCSTDLHHLMGRAEL
FPV--S-RK-IRDQVTLAVGDLVTLVVEITSHFQKSLTD-------------IT----S-
-GSVAIDIHNTFSELIESFQARCEDVSELMWQHQISQEGLGHQV----------------
------TDVKTLREWLQPED-TVLEHITKYTAQFAQDREESTCLWVAPHLTRFMKGDQ--
-------------
>OQE66616.1
------------------------------------------------------------
------------------------------------------------------------
------------------------------------------------------------
------------------------------------------------------------
---------MFVTQPIAVS----TVAAGMPR------RTRDQQDDSPTPLAKAVISL---
-LRCSQEELPPAAFAL--L-G-EASHISLLEWFSRQHNEVPPPEGSVWDNVLRWAQLFVE
RLHVIELSIEHFHSNANL------------------------------------------
-----AT-RLAYGYVAMLLE--------LGRENAAALMVPFSFFYETSSELVKVSRPAEL
INN----QE-VKDQLSFALSDLLYLVAEVSTYFHKAASD-------------LT----T-
-SSVSINSRDTFTAQIESFKSRCVEVTLAVARHVLVKEGVDPE-----------------
---R-AHIVNGIRSWLAPVD-PVIAALVQQTSHYINEREEMTCRWVTPYLEQWEGDQYTQ
I------------
>PTU17202.1
------------------------------------------------------------
------------------------------------------------------------
------------------------------------------------MAPSIMSP----
----------------VSTPMD--LHFQSKRV----YSSRQ-------------------
-------VSGVHDADSVSTI--G----MGSSRV----VSRKFQTVGTTNITSVVSSL---
-QRRSGEELGTGTSSR--L-LAA-THATILDWIRTQRMSFLPPEGSDYDKVLAWAQLFVE
RLHTFDLAIEQFAGDSYL------------------------------------------
-----AA-QLAYGYCAMLLE--------LGKENASALMVSFGFFYTISMSLGNLLERTEL
FGI--T-RE-VQEQLTLALSDLVTLVASVSTYFHKAIR----------------------
------------------------------------------------------------
-----VSEIRVIRSWLSPED-AVLSRVADTSSHLAHDREELTCLWMAPYLTRFLKSDK--
-------------
>XP_003665719.1
------------------------------------------------------------
------------------------------------------------------------
------------------------------------------------------------
------------------------------------------------------------
----------------------------------------------------MVLTL---
-KQFSGNVLGSSVSSQ--L-LNA-TYDSIRNWIKNQRMTHLPPEGSDYDKVLAWAQLFIE
RLHSFDTAIRELDRQSTM------------------------------------------
-----AA-QVAYGYCFILLE--------LGKENSQALMRAFRFFYTISMPMVNLLERTEL
FNV--S-KE-IQEQLILALSDLVGLVGSVATHFRNTIEDAISKPDASSKLDTSS----T-
-PISSFNLYSTFSEQIRTFRVRCERIGEIMWRYQLVMAKLDAE-----------------
---A-VSDAELVKRWLAPED-RVLTSVADRRSLLAHDREELTCLWIAPHLTRFLKGEN--
-------------
>XP_025501735.1
------------------------------------------------------------
------------------------------------------------------------
------------------------------------------------MATSFQPN----
----------------VHYTFGSPLSTTAL------FGTRR-------------------
-------ASDILEQEGYTT---TYQ-TSTSR-----RGSRALSGGGSSTLADVVSSL---
-TRRGSDAM---ISSS--I-TDA-DYATLLEWIRAERMRKLPAEGSSYDKALVWAALFVE
RLHSFDTALEQFAGDSHM------------------------------------------
-----AA-QLAYVHCASLLE--------LAENNAPALMDLFGFFYRSSMGLGNLLDRTEL
FSV--S-QE-IKDQLILALADLVTLVVGVARHFHRSLN---------------S----S-
-ESVSIDIYSTFPGPIDSFKARCEHVSESMWRHQLIREGLNGDKGERDCFQNP-------
PI-RNITEIRALKDWLQPED-PVLVNVAETTAHFAQEREESTCLWMTPYLTRFLKSSR--
-------------
>CDM28768.1
------------------------------------------------------------
------------------------------------------------------------
------------------------------------------------MHTDMASV----
----------------PH--GI-SLSSTSL------LGLRP-------------------
-------TSNMAEQHATVAR--EKS-FSHHY-----QQTT-----KNTTLADVVNSL---
-ARRGSDDL---SASR--V-SDT-DYASLLEWIRCERMRKLPPEGSGYDNALVWAALFIE
RVHSFDLAIEQFAGDSHL------------------------------------------
-----AA-QLSYGYCASLLE--------LGEENAPALMDLFGFFYRCSSGLGNLLDRAEL
FVV--S-SD-IKDQLILALADLVTLVVCVATHFHRSLL---------------A----S-
-EWVSIDIYSTFPGPIDSFRGRCEHISDLMWRHQLIREGLEGDKA---------------
------VGINTLKDWLQPED-PVVAHITEATAPSGQEREEATCTWVKPYLMRFLKGEK--
-------------
>CRL24287.1
------------------------------------------------------------
------------------------------------------------------------
----------------------------------------------------MASA----
----------------PH--GV-SHISTSP------LGLRP-------------------
-------TLDLPEQHATMAK--EKS-FSHQY-----QQTTRKLSGEDTTLADVVNSL---
-ARRGSDDL---TGSR--V-SDT-DYASLLEWIRCERMSKLPPEGSRYDKALVWAALFIE
RVHSFDIGIEQFAGDSHL------------------------------------------
-----AA-QLSYGYCASLLE--------LGEENAPALMDLFGFFYRCSAGLGNLLDREEL
FVV--S-PD-IKDQLILALADLVTLVVCVARHFHRSLL---------------A----S-
-ELVSIDIYSTFPGPIDSFRGRCEHVSELMWHHQLTRDGLDVDR----------------
-----AVGISVLRDWLQPED-PVVAHVTEATAPSAQEREEATCMWVKPYLTRFLKGEQ--
-------------
>EHA25651.1
------------------------------------------------------------
------------------------------------------------------------
------------------------------------------------MATSFQPN----
----------------VHYTFGSPLSASSI------FGTRQ-------------------
-------ASNILDQESYSNS--TFQ-SGSSR-----HVSRRVSSSGNTALADVVNTL---
-TRRSSDAM---MASK--I-NDA-DYETLLNWIRAERMGKLPPEGSSYDKALVWAVLFVG
RLHSFDSAIGHFAGDSHM------------------------------------------
-----AA-QLAYVYCANLLE--------LGEQNASALQDLFGFFYRCSTGLGNLLDRTEL
FDV--S-KD-IKDQLILALADLVTLVAGVAGHFNRALQ---------------N----S-
------------------------------------------------------------
--------KTTIRSWLEPED-PALTNITENTAHFAQEREESTCLWVAQYLTRFLKSNN--
-------------
>GAA89050.1
------------------------------------------------------------
------------------------------------------------------------
------------------------------------------------MATSFQPN----
----------------VHYTFGSPLSAGSI------FGRRQ-------------------
-------ASNILEQESYSNS--SFQ-SGSSR-----HVSRRVSSSGNTALADVVNTL---
-TRRSSDAM---IASK--I-NDA-DYETLLNWIRAERMGKLPPEGSSYDKALVWAVLFVG
RLHSFDSAIGHFAGDSHT------------------------------------------
-----AA-QLAYVYCANLLE--------LGEQNASALQDLFGFFYRCSTGLGNLLDRTEL
FDV--S-KD-IKDQLILALADLVTLVAGVASHFNRALQ---------------N----S-
-QTVEIDIYHQFSESLSSFHSRCETVSDLMWRHQLVREGMNGDK----------------
-----VTEIKTIRSWLEPED-PALTNITENTAQFAQEREESTC-----------------
-------------
>GAQ46979.1
------------------------------------------------------------
------------------------------------------------------------
------------------------------------------------MATSFQPN----
----------------VHYTFGSPLSASSI------FGRRQ-------------------
-------ASNILEQESYSNS--SFQ-SGSSR-----HVSRRVSSSGNTALADVVNTL---
-TRRSSDAM---IASK--I-NDA-DYETLLNWIRAERMGKLPPEGSSYDKALVWAVLFVG
RLHSFDSAIGHFAGDSHT------------------------------------------
-----AA-QLAYVYCANLLE--------LGGQNASALQDLFGFFYRCSTGLGNLLDRTEL
FDV--S-KD-IKDQLILALADLVTLVAGVASHFNRALQ---------------N----S-
-QTVEIDIYHQFSESLSSFHSRCETVSDLMWRHQLVREGLNGDK----------------
-----VTEIKTIRSWLEPED-PALTNITENTAHFAQEREESTC-----------------
-------------
>KJK67589.1
------------------------------------------------------------
------------------------------------------------------------
------------------------------------------------MATSFQAH----
----------------VSHPFGSSLYTNST------LGADN-------------------
-------A-------SVSNS--VFR-WS-TA-----SQSSIKSNGEKSMLADVVDSL---
-ARRSSDAM---ISTK--I-LET-DYATVLEWIRAERMEKLPAEGSSYDKMLVWAALFVE
RLHSFDKAIAEFAGDSHL------------------------------------------
-----AA-QLAYVHCASLLK--------LGEENSCALMSLFGFFYRCSTGLGSVLDRAEL
FQV--S-GD-IKDQLSLALADLVTLVVGIATHFRKTIP---------------A----A-
-GYLHVDIYSEFSDQIHNFRSRCERISELMWTYQLQREGYDSSK----------------
-----VTNTRTIKRWLEPED-LVLAKVVEATAQLAQEREESTCVWMMPYLARFLKGKR--
-------------
>KOC18795.1
------------------------------------------------------------
------------------------------------------------------------
------------------------------------------------MATSFQAH----
----------------VSHPFGSSLYTNST------LGADN-------------------
-------A-------SVSNS--VFR-WS-TA-----SQSSIKSDGEKSMLADVVDSL---
-ARRSSDAM---ISTK--I-LET-DYATVLEWIGAERMEKLPAEGSSYDKTLVWAALFVE
RLHSFDKAIEEFAGDSHL------------------------------------------
-----AA-QLAYVHCASLLK--------LGEENSCALMNLFGFFYRCSTGLGSLLDRAEL
FQV--S-GD-IKDQLSLALADLVTLVVGIATHFRKTIP---------------A----A-
-GYLHVDIYSEFSDQIHNFRSRCERISELMWTYQLQREGYDSAK----------------
-----VTNTRTIKRWLEPED-LVLAKVVEATAQLAQEREESTCVWMMPYLNRFLKGKR--
-------------
>KUM57085.1
------------------------------------------------------------
------------------------------------------------------------
-------------------------------------------------------M----
----------------AS--AL-SLASTSL------LGLRP-------------------
-------TLDVPEQDATMTK--EKS-FSQKH-----QKVTRKSTGEDTTLADLVHSL---
-ARRGSDDL---AASR--V-SDT-DYASLLEWIRSERMRKLPPEGSGYDKALVWAALFIE
RVHSFDLGIEQFAGDSHL------------------------------------------
-----AA-QLSYGHCMSLLE--------LGEENARALMDLFGFFYCCSDGLGNLLDRAEL
FVV--S-SD-IKDQLILALADLVTLVVCVARHFHRSLL---------------A----S-
-ELVSIDIYSTFPGPIDSFRGRCEHVSELMWRHQLTREGFDGDKA---------------
------VGINILKRWLQPED-PVVADASEATVPSAQEREEATCMWVKPYLTRFLKGDEQV
LSVTGKPGSDGRI
>KXG51274.1
------------------------------------------------------------
------------------------------------------------------------
----------------------------------------------------MTSS----
----------------SH--GV-PLASTSL------LGLRP-------------------
-------TLDVPEQDATMTK--DRS-FSRKY-----QKVTRETTGEDTTLADVVHSL---
-ARRGSDDL---TASR--V-RDT-DYASLLEWIRCERMRKLPPEGSGYDKALVWAALFIE
RVHSFDLGIEQFAGDSHL------------------------------------------
-----AA-QLSYGYCMSLLE--------LGEENAHALMDLFGFFYCCSDGLGNLLDRAEL
FVA--S-SD-IKDQLILALADLVTLVVSVARHFHRSLL---------------A----S-
-EQVSIDIYSTFPGPIDSFRGRCEHISELMWRHQLMREGFDGDKA---------------
------IGIDVLKRWLQPED-PVVADAGEAPVPSAQEREEATCMWVKPYLTRFLKGDE--
-------------
>KZN93568.1
------------------------------------------------------------
------------------------------------------------------------
----------------------------------------------------MASA----
----------------PH--GV-PHVPTSL------LGLRP-------------------
-------TSDLPEQHATMTK--EKS-FRHQY-----QQTTRELSGEDTTLADVVNSL---
-ARRGSDDL---AGSR--V-SDT-DYASLLEWIRCERMRKLPPEGSRYDKALVWAALFIE
RVHSFDIGIEQFAGDSHL------------------------------------------
-----AA-QLSYGYCASLLE--------LGEENAPALMDLFGFFYRCSAGLGNLLDRAEL
FVV--S-SD-IKDQLILALADLVTLVVCVARHFHRSLL---------------A----S-
-ELVSIDIYSTFPGPIDSFRSRCEHVSELMWRHQLTREGLDSDK----------------
-----AVGINALRDWLQPED-PVVAHVTEAAAPSAQEREEATCMWVKPYLMRFLKGEQ--
-------------
>OJI88387.1
------------------------------------------------------------
------------------------------------------------------------
------------------------------------------------MATSFQPN----
----------------VHYTFGSPLSASSI------FGRRQ-------------------
-------ASNILEQESYSNS--SFQ-SGSSR-----HVSRRVSSSGNTALADVVNTL---
-TRRSSDAM---IASK--I-NDA-DYETLLNWIRAERMGKLPPEGSSYDKALVWAVLFVG
RLHSFDSAIGHFAGDSHT------------------------------------------
-----AA-QLAYVYCANLLE--------LGEQNASALQDLFGFFYRCSTGLGNLLDRTEL
FDV--S-KD-IKDQLILALADLVTLVAGVASHFNRALQ---------------N----S-
-QTVEIDIYHQFSESLSSFHSRCETVSDLMWRHQLVREGLNGDK----------------
-----VTEIKTIRSWLEPED-PALTNITENTAHFAQEREESTC-----------------
-------------
>OJJ66239.1
------------------------------------------------------------
------------------------------------------------------------
------------------------------------------------MATSFQPN----
----------------VHYTFGSPLSPTSL------FGPRR-------------------
-------ASEILEQESYSNS--VFQ-SGTSK-----HASRR-VSGGNSALAEVVNSL---
-TRRSSDAM---MASK--I-NDA-DYETLLNWIRAERMGKLPPEGSSYDKALVWAVLFVG
RLHSFDSAIGHFAGDSHM------------------------------------------
-----AA-QLAYVYCANLLE--------LGEQNASALQDLFGFFYRCSMGLGNLLDRTEL
FDV--S-QD-IKDQLILALADLVTLVAGVAGHFNRSLQ---------------N----S-
-ETVEIDIYRNFSDSLSSFHNRCEVVSDLMWRHQLVREGLNGDK----------------
-----VTEIRTIKSWLEPED-PALANITETTAHFAQEREESTCLWVTQYLTRFLKSNN--
-------------
>OJZ80544.1
------------------------------------------------------------
------------------------------------------------------------
------------------------------------------------MATSFQPN----
----------------VHYTFGSPLSAGSI------FGRRQ-------------------
-------ASNILEQESYSNS--SFQ-SGSSR-----HVSRRVSSSGNTALADVVNTL---
-TRRSSDAM---IASK--I-NDA-DYETLLNWIRAERMGKLPPEGSSYDKALVWAVLFVG
RLHSFDSAIGHFAGDSHT------------------------------------------
-----AA-QLAYVYCANLLE--------LGEQNASALQDLFGFFYRCSTGLGNLLDRTEL
FDV--S-KD-IKDQLILALADLVTLVAGVASHFNRALQ---------------N----S-
-QTVEIDIYHQFSESLSSFHSRCETVSDLMWRHQLVREGMNGDK----------------
-----VTEIKTIRSWLEPED-PALTNITENTAQFAQEREESTC-----------------
-------------
>OOF90701.1
------------------------------------------------------------
------------------------------------------------------------
------------------------------------------------MATSFQPN----
----------------VHYTFGSPLSPTSL------FGPRR-------------------
-------ASDILEQENYTNS--VFQ-AGTSR-----RGSRKV-SGGDTTLADVVNSL---
-ARRSSDAM---IASK--I-TDA-DYTSLLEWIRSDRMHKLPPEGSSYDKALVWAALFVE
RLHSFDSALEQFAGDSHM------------------------------------------
-----AA-QLAYVHCASLLE--------HGEQNAPALQDLFGFFYRCSIGLGNLLDRVEL
FTV--S-QD-IKDQLILALADLVTLVVGVASHFHRSLL---------------T----S-
-ESVSIDICSTFPGPIDSFRGRCEHVSELMWRHQLMREGLNGDK----------------
-----VTEIKTIRDWLEPED-PVLAHITETTAHFAQEREESTCLWATQYLTRFLKGNQ--
-------------
>OOO07353.1
------------------------------------------------------------
------------------------------------------------------------
------------------------------------------------MATSFQAH----
----------------VSHPFGSSLYTNST------LGADN-------------------
-------A-------SVSNS--VFR-WS-TA-----SQSSIKSDGEKSMLADVVDSL---
-ARRSSDAM---ISTK--I-LET-DYATVLEWIGAERMEKLPAEGSSYDKTLVWAALFVE
RLHSFDKAIEEFAGDSHL------------------------------------------
-----AA-QLAYVHCASLLK--------LGEENSCALMSLFGFFYRCSTGLGSLLDRAEL
FQV--S-GD-IKDQLSLALADLVTLVVGIATHFRKTIP---------------A----A-
-GYLHVDIYSEFSDQIHNFRSRCERISELMWTYQLQREGYDSAK----------------
-----VTNTRTIKRWLEPED-LVLAKVVEATAQLAQEREESTCVWMMPYLNRFLKGKR--
-------------
>OQD60485.1
------------------------------------------------------------
------------------------------------------------------------
-------------------------------------------------------M----
----------------AP--AL-SLASTSL------LGLRP-------------------
-------TLDVPEQDATTTK--EKS-FSQKH-----QKVTRKPTGEDTTLADVVHSL---
-ARRGSDDL---AASR--V-CDT-DYASLLEWIRSERMRKLPPEGSGYDKALVWAALFIE
RVHSFDLGIEQFAGDSHL------------------------------------------
-----AA-QLSYGHCMSLLE--------LGEENARALMDLFGFFYCCSDGLGNLLDRTEL
FVV--S-SD-IKDQLILALADLVTLVVCVARHFHRSLL---------------A----S-
-ELVSIDIYSTFPGPIDSFRGRCEHVSELMWRHQLTREGFDGDKA---------------
------VGINILKRWLQPED-PVVADASEATVPSAREREEATCMWVKPYLTRFLKGDE--
-------------
>OQD86005.1
------------------------------------------------------------
------------------------------------------------------------
----------------------------------------------------MASA----
----------------PH--GV-SHISTSP------LGLRP-------------------
-------TLDLPEQHATMAK--EKS-FSHQY-----QQTTRKLSGEDTTLADVVNSL---
-ARRGSDDL---TGSR--V-SDT-DYASLLEWIRCERMSKLPPEGSRYDKALVWAALFIE
RVHSFDIGIEQFAGDSHL------------------------------------------
-----AA-QLSYGYCASLLE--------LGEENAPALMDLFGFFYRCSAGLGNLLDREEL
FVV--S-PD-IKDQLILALADLVTLVVCVARHFHRSLL---------------A----S-
-ELVSIDIYSTFPGPIDSFRGRCEHVSELMWHHQLTRDGLDVDR----------------
-----AVGISVLRDWLQPED-PVVAHVTEATAPSAQEREEATCMWVKPYLTRFLKGEQ--
-------------
>OQD89493.1
------------------------------------------------------------
------------------------------------------------------------
----------------------------------------------------MASL----
----------------PH--GVPPLASTSL------LGLQR-------------------
-------TTEPLEQHATVTR--EMR-LS-PH-----QQTSMRSSGEGTTLVEVVNSL---
-ARRDSDDL---TASR--V-SDT-DYASLLEWIRCERMKKLPPEGSSYDKALVWAALFVE
RVHSFDSGIEQFAGDSHL------------------------------------------
-----AA-QLSYGYCASLLE--------LGESNAPALMDLFGFFYRCSAGLGNLLDRAEL
FVV--S-SD-IKDQLVLALADLVTLVVCVARHFHRLLL---------------S----S-
-ESVSVDIHSTFPGPIESFRSHCEHASELMWRHQLMREGLNGDQA---------------
------VGINTLKDWLQPED-PTLAQITE-MASSAQEREEGTCMWMKPYLTRFLKGEQ--
-------------
>OQE23314.1
------------------------------------------------------------
------------------------------------------------------------
----------------------------------------------------MASA----
----------------PH--GV-PHVPTSL------LGLRP-------------------
-------TSDLPEQHATMTK--EKS-FRHHY-----QQTTRKLSGEDTTLADVVNSL---
-ARRGSDDL---TGSR--V-SDT-DYASLLEWIRCERMRKLPPEGSRYDKALVWAALFIE
RVHSFDIGIEQFAGDSHL------------------------------------------
-----AA-QLSYGYCASLLE--------LGEENASALMDLFGFFYRCSAGLGNLLDRAEL
FVV--S-SD-IKDQLILALADLVTLVVCVARHFHQSLL---------------A----S-
-ELVSIDIYSTFPGPIDSFRGRCEHVSELMWRHQLTPEALDGDK----------------
-----AVGINSLRDWLQPED-PVVAHVTEATAPSAQEREEATCMWVKPYLTRFLKGEQ--
-------------
>OQE37927.1
------------------------------------------------------------
------------------------------------------------------------
----------------------------------------------------MASA----
----------------PR--GL-SLASSAT------FGLRP-------------------
-------TMDLPEHATGTK---ELS-F-SHH-----QQTTRKSSGENTTLADVVNSL---
-ARRGSDDL---PAS---R-SDT-DYASLLEWIRCERMRKLPPEGSSYDKALVWASLFIE
RVHSFDQGIEQFAGDSHL------------------------------------------
-----AA-QLSYGYCASLLE--------LGEENASALMDLFGFFYRCSAGLGNLLDRAEL
FAA--S-SD-IKDQLILALADLVTLVVSVATHFHRSLL---------------A----S-
-ESVSVDIYSSFPGPIDSFRGRCEHISELMWNYQLRREGLDGDNA---------------
------VGINTLKDWLQPED-PVVAQITEATAPSVQEREEATCMWVKPYLMRFLKGEQ--
-------------
>OQE92007.1
------------------------------------------------------------
------------------------------------------------------------
----------------------------------------------------MASA----
----------------PH--GV-SLASTSL------LGLRP-------------------
-------TLDVPEQQATMTK--EKS-FSHQY-----QKTTRNPNGEDTTLADVVNSL---
-ARRGSDDL---TASR--V-SDV-DYASLLEWIRCERMRKLPPEGSGYDRALVWAALFIE
RVHSFDVGIEQFAGDSHL------------------------------------------
-----AA-QLSYGYCASLLE--------LGEENAPALMDLFGFFYRCSAGLGNLLDRAEL
FMV--S-SD-IKDQLILALADLVTLVVCVARHFHRSLL---------------A----S-
-ELVSIDIYSTFPGPIDSFRGRCEHVSELMWRHQLTREGLDSDKG---------------
------HRINTLKDWLQPED-PVVAHVTESAVPSAQEREEATCMWVKPYLTRFLKGDQ--
-------------
>OWW38655.1
------------------------------------------------------------
------------------------------------------------------------
------------------------------------------------MATSFQPN----
----------------VHYTFGSPLSASSI------FGTRQ-------------------
-------ASNILDQESYSNS--TFQ-SGSSR-----HVSRRVSSSGNTALADVVNTL---
-TRRSSDAM---MASK--I-NDA-DYETLLNWIRAERMGKLPPEGSSYDKALVWAVLFVG
RLHSFDSAIGHFAGDSHM------------------------------------------
-----AA-QLAYVYCANLLE--------LGEQNASALQDLFGFFYRCSTGLGNLLDRTEL
FDV--S-KD-IKDQLILALADLVTLVAGVAGHFNRALQ---------------N----S-
-KTVEIDIYHQFSDSLSSFHSRCETVSDLMWRHQLVREGLNGDK----------------
-----VTEIKTIRSWLEPED-PALTNITENTAHFAQEREESTCLWVAQYLTRFLKSNN--
-------------
>PIG86958.1
------------------------------------------------------------
------------------------------------------------------------
------------------------------------------------MATSFQAH----
----------------VSHPFGSSLYTNST------LGADN-------------------
-------A-------SVSNS--VFR-WS-TV-----SQSSIKSDGEKSMLADVVDSL---
-ARRSSDAM---ISTK--I-LET-DYATVLEWIRAERMEKLPAEGSSYDKMLVWAALFVE
RLHSFDKAIEEFAGDSHL------------------------------------------
-----AA-QLAYVHCASLLK--------LGEENSSALMSLFGFFYRCSTGLGSVLDRAEL
FQV--S-GD-IKDQLSLALADLVTLVVGIATHFRKTIP---------------A----A-
-GYLHVDIYSEFSDQIHNFRSRCERISELMWTYQLQREGYDSAK----------------
-----VTNTRTIKRWLEPED-PVLANVVEATAQLAQEREESTCVWMMPYLNRFLKGKR--
-------------
>PYH98619.1
------------------------------------------------------------
------------------------------------------------------------
------------------------------------------------MATSFQPN----
----------------VHYTFGSPLSPTSL------FGPRR-------------------
-------ASGILEQENYTNT--VFQ-AGSSR-----RGSRRVSGGGASTLAEVVNSL---
-SRRDDSDM---ISS-----IDA-DYASLLDWIRCERMRKLPPEGSGYDKALVWAALFVE
RLHTFDSAIEQFAGDSHM------------------------------------------
-----AA-QLAYVHCGSLLE--------LGEQNSAALQDLFGFFYRCSMGLGNLLDRTEL
FMV--S-QD-IKDQLILALADLVTLVVNVATHFHRSLL---------------T----S-
-ESVS-------------------------------------------------------
---------IDICSWLEPED-PVLANITETTAHFAQEREESTCLWISPYLTRFLKNDQ--
-------------
>PYI06981.1
------------------------------------------------------------
------------------------------------------------------------
------------------------------------------------MATSFQPN----
----------------VHYTFGSPLSPTSL------FGPRR-------------------
-------ASDILEQENYTNS--VFQ-AGSSR-----RGSRKA-SGGNSTLADVVNSL---
-ARRSSDAM---LTSR--I-TDA-DYASLLEWIRSERMRKLPPEGSSYDKALVWVTLFVE
RLHSFGSAIEQFAGDSHM------------------------------------------
-----AA-QLAYVHCASLLE--------LGEQNAPALQDLFGFFYRCSIGLGNLLDRAEL
FTV--S-QD-IKDQLILALADLVTLVVGVAGHFHRALL---------------T----S-
-E----------------------------------------------------------
-------SIKTIRDWLEPED-PVLANITETTAHFAQEREESTCLWATQYLTRFLKSNQQV
LSFV---------
>PYI20283.1
------------------------------------------------------------
------------------------------------------------------------
------------------------------------------------MATSFQPN----
----------------VHYTFGSPLSTTAL------FGNRR-------------------
-------ASDILEQEGYTT---TYQ-SSTSR-----RGSRALSGGGGSTLADVVSSL---
-TRRSSDAM---ISSS--I-TDA-DYATLLEWIRVERMRKLPPEGSSFDKALVWAALFVE
RLHSFDTALEQFAGDSHM------------------------------------------
-----AA-QLAYVHCASLLE--------LAEDNAPALMDLFGLFYRSSMGLGNLLDRTEL
FSV--S-QE-IKDQLILALADLVTLIVGVARHFHRSLH---------------S----S-
-DSVSIDIYRTFPGPIDSFKARCEHVSESMWRHQLIREGLNGDK----------------
-----VTEIRTLKDWLQPED-PVLVNVAETTAHFAQEREESTCLWMTPYLTRFLKSDR--
-------------
>RAK80059.1
------------------------------------------------------------
------------------------------------------------------------
------------------------------------------------MATSFQPN----
----------------VHYTFGSPLSTTAL------FGTRR-------------------
-------ASDILEQEGYTT---TYQ-TSTSR-----RGSRALSGGGSSTLADVVSSL---
-TRRSSDAM---ISSS--I-TDA-DYATLLEWIRAERMRKLPAEGSSYDKALVWAALFVE
RLHSFDTALEQFAGDSHM------------------------------------------
-----AA-QLAYVHCASLLE--------LAENNAPALMDLFGFFYRSSMGLGNLLDRTEL
FSV--S-QE-IKDQLILALADLVTLVVGVARHFHRSLN---------------S----S-
-DSVSIDIYSTFPGPIDSFKARCEHVSESMWRHQLIREGLNGDK----------------
-----VTEIRALKDWLQPED-PVLVNVAETTAHFAQEREESTCLWMTPYLTRFLKSNRK-
-------------
>RAQ45529.1
------------------------------------------------------------
------------------------------------------------------------
------------------------------------------------MATSFQAH----
----------------VSHPFGSSLYTNST------LGADN-------------------
-------A-------SVSNS--VFR-WS-TA-----SQSSIKSDGEKSMLADVVDSL---
-ARRSSDAM---ISTK--I-LET-DYATVLEWIGAERMEKLPAEGSSYDKTLVWAALFVE
RLHSFDKAIEEFAGDSHL------------------------------------------
-----AA-QLAYVHCASLLK--------LGEENSCALMNLFGFFYRCSTGLGSLLDRAEL
FQV--S-GD-IKDQLSLALADLVTLVVGIATHFRKTIP---------------A----A-
-GYLHVDIYSEFSDQIHNFRSRCERISELMWTYQLQREGYDSAK----------------
-----VTNTRTIKRWLEPED-LVLVKVVEATAQLAQEREESTCVWMMPYLNRFLKGKR--
-------------
>RAQ62206.1
------------------------------------------------------------
------------------------------------------------------------
------------------------------------------------MATSFQAH----
----------------VSHPFGSSLYTNST------LGADN-------------------
-------A-------SVSNS--VFR-WS-TA-----SQSSIKSDGEKSMLADVVDSL---
-ARRSSDAM---ISTK--I-LET-DYATVLEWIGAERMEKLPAEGSSYDKTLVWAALFVE
RLHSFDKAIEEFAGDSHL------------------------------------------
-----AA-QLAYVHCASLLK--------LGEENSCALMNLFGFFYRCSTGLGSLLDRAEL
FQV--S-GD-IKDQLSLALADLVTLVVGIATHFRKTIP---------------A----A-
-GYLHVDIYSEFSDQIHNFRSRCERISELMWTYQLQREGYDSAK----------------
-----VTNTRTIKRWLEPED-LVLAKVVEATAQLAQEREESTCVWMMPYLNRFLKGKR--
-------------
>RDH27987.1
------------------------------------------------------------
------------------------------------------------------------
------------------------------------------------MATSFQPN----
----------------VHYTFGSPLSASSI------FGTRQ-------------------
-------ASNILDQESYSNS--TFQ-SGSSR-----HVSRRVSSSGNTALADVVNTL---
-TRRSSDAM---MASK--I-NDA-DYETLLNWIRAERMGKLPPEGSSYDKALVWAVLFVG
RLHSFDSAIGHFAGDSHM------------------------------------------
-----AA-QLAYVYCANLLE--------LGEQNASALQDLFGFFYRCSTGLGNLLDRTEL
FDV--S-KD-IKDQLILALADLVTLVAGVAGHFNRALQ---------------N----S-
-ETVEIDIYHQFSDSLSSFHSRCETVSDLMWRHQLVREGLNGDK----------------
-----VTEIKTIRSWLEPED-PALTNITENTAHFAQEREESTC-----------------
-------------
>RDK42223.1
------------------------------------------------------------
------------------------------------------------------------
------------------------------------------------MATSSQPN----
----------------VHYTFGSPLSASSI------FGTRQ-------------------
-------ASNILDQESYSNS--TFQ-SGSSR-----HVSRRVSSSGNTALADVVNTL---
-TRRSSDAM---MASK--I-NDA-DYETLLNWIRAERMGKLPPEGSSYDKALVWAVLFVG
RLHSFDSAIGHFAGDSHM------------------------------------------
-----AA-QLAYVYCANLLE--------LGEQNASALQDLFGFFYRCSTGLGNLLDRTEL
FDV--S-KD-IKDQLILALADLVTLVAGVAGHFNRALQ---------------N----S-
------------------------------------------------------------
--------ETTIRSWLEPED-PALTNITENTAHFAQEREESTCLWVAQYLTRFLKSNN--
-------------
>XP_002384326.1
------------------------------------------------------------
------------------------------------------------------------
------------------------------------------------------------
------------------------------------------------------------
------------------------------------------------MLADVVDSL---
-ARRSSDAM---ISTK--I-LET-DYATVLEWIGAERMEKLPAEGSSYDKTLVWAALFVE
RLHSFDKAIEEFAGDSHL------------------------------------------
-----AA-QLAYVHCASLLK--------LGEENSCALMNLFGFFYRCSTGLGSLLDRAEL
FQV--S-GD-IKDQLSLALADLVTLVVGIATHFRKTIP---------------A----A-
-GYLHVDIYSEFSDQIHNFRSRCERISELMWTYQLQREGYDSAK----------------
-----VTNTRTIKRWLEPED-LVLAKVVEATAQLAQEREESTCVWMMPYLNRFLKGKR--
-------------
>XP_002561500.1
------------------------------------------------------------
------------------------------------------------------------
----------------------------------------------------MASA----
----------------PH--GV-PHVPTSL------LGLRP-------------------
-------TSDLPEQHATMTK--EKS-FRHQY-----QQTTRELSGEDTTLADVVNSL---
-ARRGSDDL---AGSR--V-SDT-DYASLLEWIRCERMRKLPPEGSRYDKALVWAALFIE
RVHSFDIGIEQFAGDSHL------------------------------------------
-----AA-QLSYGYCASLLE--------LGEENAPALMDLFGFFYRCSAGLGNLLDRAEL
FVV--S-SD-IKDQLILALADLVTLVVCVARHFHRSLL---------------A----S-
-ELVSIDIYSTFPGPIDSFRSRCEHVSELMWRHQLTREGLDSDKGRVIPQPSKGHLVHSD
NI-IIAVGINALRDWLQPED-PVVAHVTEAAAPSAQEREEATCMWVKPYLMRFLKGEQ--
-------------
>XP_015412315.1
------------------------------------------------------------
------------------------------------------------------------
------------------------------------------------MAASFEAH----
----------------VSQPFGSSLYSNTS------IRADN-------------------
-------G-------VVSNS--VFR-RS-TV-----SQSSIKSVGEKSMLADVVDTL---
-ARRSSDAM---ISTK--I-LET-DYATVLEWIRSERMEKLPAEGSSYDKMLVWAALFVE
RLHSFSKAIEGFAGDSHL------------------------------------------
-----AA-QLAYVHCASLLK--------LGEMNSSALMSLFGFFYRCSSGLGSVLDLGEL
FQV--S-SD-IKDQLSLALADLVTLIVGIATHFRKILL---------------R----K-
-DTCIL--------------ISTPSFLTKSITSALEREGYDSAK----------------
-----VIDTKTIKRWLEPED-PVLANVVEATAQLAQEREESTCVWMMPYLNRFLKGNR--
-------------
>XP_020054939.1
------------------------------------------------------------
------------------------------------------------------------
------------------------------------------------MATSFQPN----
----------------VHYTFGSPLSTTAL------FGTRR-------------------
-------ASDILEQEGYTT---TYH-TSTSR-----RGSRALSGGGSSTLADVVSSL---
-TRRSSDAM---ISSS--I-TDA-DYATLLEWIRAERMRKLPPEGSSYDKALVWAALFVE
RLHSFDTALEQFAGDSHM------------------------------------------
-----AA-QLAYVHCASLLE--------LAEDNAPALMDLFGFFYRSSMGLGNLLDRTEL
FSV--S-QE-IKDQLILALADLVTLVVGVARHFHRSLN---------------S----S-
-DSVSIDIYSTFPGPIDSFKARCEHVSESMWRHQLIREGLNGDKGERDCLQTTS------
HI-RNITEIRALKDWLQPED-PVLVNVAETTAHFAQEREESTCLWMTPYLTRFLKSNR--
-------------
>XP_022387067.1
------------------------------------------------------------
------------------------------------------------------------
------------------------------------------------MTTFTKPD----
----------------VSHPFGSSLYTNTS------LGTDN-------------------
-------G-------SVSNS--VFR-QS-TI-----SKSSIKSDGENSMLADVVDML---
-ARRSSDAM---ISTK--I-LET-DYATVLQWIRSERMEKLPAEGSSYDKMLIWAALFVE
RLHSFDKAIEEFAGDSHM------------------------------------------
-----AA-QLAYVHCASLLE--------LGEGNSCALMSLFGFFYRCSSGLGSVLDLAEF
FQV--S-SD-IKDQLSLALADLVTLIVGIATHFRKTLP---------------T----V-
-GYLHIDIYCEFSDQIHNFRSRCERISGLMWKYQLEREGYDSAK----------------
-----VTDTKTIKRWLEPED-PVLANVVEATAQLAQEREESTCVWMMSYLNRFLKGNR--
-------------
>XP_022488515.1
------------------------------------------------------------
------------------------------------------------------------
----------------------------------------------------MASV----
----------------PH--GLPPLASTSL------LGLQR-------------------
-------TSDRLEQHATITR--EKR-LS-QH-----QQATMKSSGEGTTLVEVVNSL---
-AHRGSDDL---TASR--V-TDT-DYASLLEWIRCERMKKLPPEGSSYDKALVWAALFVE
RVHSFDSGIEQFAGDSHL------------------------------------------
-----AA-QMSYGYCASLLE--------LGESNAQALMDLFGFFYRCSAGLGNLLDRAEL
FVV--S-SD-IKDQLILALADLVTLVVCVATHFHRLLL---------------S----S-
-ESVSVDIYSTFPSPINSFRGRCEHASELMWRHQLTREGFNGDKA---------------
------VGINTLKDWLQPED-PTLAHIEA-MAPSAHEREEGTCMWVKPFLTRFLKGEQ--
-------------
>XP_025387173.1
------------------------------------------------------------
------------------------------------------------------------
------------------------------------------------MATSFQPN----
----------------VHYTFGSPLSASSI------FGRRQ-------------------
-------ASNILEQESYSNS--SFQ-SGSSR-----HVSRRVSSSGNTALADVVNTL---
-TRRSSDAM---IASK--I-NDA-DYETLLNWIRAERMRKLPPEGSSYDKALVWAVLFVG
RLHSFDSAIGHFAGDSHT------------------------------------------
-----AA-QLAYVYCANLLE--------LGEQNASALQDLFGFFYRCSTGLGNLLDRTEL
FDV--S-KD-IKDQLILALADLVTLVAGVASHFNRALQ---------------N----S-
-QTVEIDICHQFSESLSSFHSRCETVSDLMWRHQLVREGLNGDK----------------
-----VTEIKTIRSWLEPED-PALTNITENTAHFAQEREESTC-----------------
-------------
>XP_025396696.1
------------------------------------------------------------
------------------------------------------------------------
------------------------------------------------MATSFQPN----
----------------VHYTFGSPLSPTSL------FGPRR-------------------
-------ASDILEQENYTNT--VFQ-AGSSR-----RGSRRISAGGASTLAEVVNSL---
-SRRNGDDT---ISS-----IDA-DYASLLEWIRYERMRKLPPEGSGYDKALVWAALFVE
RLHSFDSAIEQFAGDSHM------------------------------------------
-----AA-QLAYVHCGSLLE--------LGEQNAPALQDLFGFFYRCSMGLGNLLDRTEL
FTV--S-QE-IKDQLILSLADLVTLVVNVATHFHRSLL---------------T----S-
-ESVSIDICSTFPGPIESFRGRCEHVSELMWRHQLMREGLNGDK----------------
-----VTEIKTIKGWLEPED-PVLANISETTAHFAQEREESTCLWVTPYLTRFLKSDQ--
-------------
>XP_025439970.1
------------------------------------------------------------
------------------------------------------------------------
------------------------------------------------MATSFQPN----
----------------VHYTFGSPLSTTAL------FGTRR-------------------
-------ASDILEQEGYTT---TYQ-TSTSR-----RGSRVLSGGGSSTLADVVSSL---
-TRRSSDAM---ISSS--I-TDA-DYATLLEWIRAERMRKLPAEGSSYDKALVWAALFVE
RLHSFDTALEQFAGDSHM------------------------------------------
-----AA-QLAYVHCASLLE--------LAENNAPALMDLFGFFYRSSMGLGNLLDRTEL
FSV--S-QE-IKDQLILALADLVTLVVGVARHFHRSLN---------------S----S-
------------------------------------------------------------
------DSIRALKDWLQPED-PVLVNVAETTAHFAQEREESTCLWMTPYLTRFLKSNR--
-------------
>XP_025453603.1
------------------------------------------------------------
------------------------------------------------------------
------------------------------------------------MATSFQPN----
----------------VHYTFGSPLSASSI------FGTRQ-------------------
-------ASNILDQESYSNS--TFQ-SGSSR-----HVSRRVSSSGNTALADVVNTL---
-TRRSSDAM---MASK--I-NDA-DYETLLNWIRAERMGKLPPEGSSYDKALVWAVLFVG
RLHSFDSAIGHFAGDSHM------------------------------------------
-----AA-QLAYVYCANLLE--------LGEQNASALQDLFGFFYRCSTGLGNLLDRTEL
FDV--S-KD-IKDQLILALADLVTLVAGVAGHFNRALQ---------------N----S-
-ETVEIDIYHQFSDSLSSFHSRCETVSDLMWRHQLVREGLNGDK----------------
-----VTEIKTIRSWLEPED-PALTNITENTAHFAQEREESTCLWVAQYLTRFLKSNN--
-------------
>XP_025461686.1
------------------------------------------------------------
------------------------------------------------------------
------------------------------------------------MATSFQPN----
----------------VHYTFGTPLSPTSL------FGPRR-------------------
-------ASDILEQENYTNT--VFQ-AGTSR-----RGSRKL-SGGNTSLADVVNSL---
-ARRSSDAM---MTSK--I-TDA-DYASLLEWIRSDRMHKLPPEGSSYDKALVWAALFVE
RLHSFDSAIEQFAGDSHM------------------------------------------
-----AA-QLAYVHCASLLE--------HGEQNAPALQDLFGFFYRCSVGLGNLLDRVEL
FTV--S-QD-IKDQLVLALADLVTLVVGVASHFHRSLL---------------T----S-
-ESVSIDICSTFPGPIDSFRGRCEHVSELMWRHQLMREGLNGDK----------------
-----VTEIKTIRDWLEPED-PVLANITETTAHFAQEREESTCLWATQYLTRFLKGQQ--
-------------
>XP_025476977.1
------------------------------------------------------------
------------------------------------------------------------
------------------------------------------------MATSFQPN----
----------------VHYTFGSPLSASSI------FGRRQ-------------------
-------ASNILEQESYSNS--SFQ-SGSSR-----HVSRRVSSSGNTALADVVNTL---
-TRRSSDAM---IASK--I-NDA-DYETLLNWIRAERMGKLPPEGSSYDKALVWAVLFVG
RLHSFDSAIGHFAGDSHT------------------------------------------
-----AA-QLAYVYCANLLE--------LGEQNASALQDLFGFFYRCSTGLGSLLDRTEL
FDV--S-KD-IKDQLILALADLVTLVAGVASHFNRALQ---------------N----S-
------------------------------------------------------------
--------QTTIRSWLEPED-PALTNITENTAHFAQEREESTC-----------------
-------------
>XP_025487063.1
------------------------------------------------------------
------------------------------------------------------------
------------------------------------------------MATSFQPN----
----------------VHYTFGSPLSTTAL------FGNRR-------------------
-------ASDILEQEGYTT---TYQ-SSTSR-----RGSRALTGGGGSTLADVVSSL---
-TRRSSDAM---ISSS--I-TDA-DYATLLEWIRAERMRKLPPEGSSYDKALVWAALFVE
RLHSFDTALEQFAGDSHM------------------------------------------
-----AA-QLAYVHCASLLE--------LAEDNAPALMDLFGFFYRSSMGLGNLLDRTEL
FSV--S-QE-IKDQLILALADLVTLVVGVARHFHRSLN---------------S----S-
-DSVSIDIYSTFPGPIDSFKARCEHVSESMWRHQLIREGLNGDK----------------
-----VTEIRALKDWLQPED-PVLVNVAETTAHFAQEREESTCLWMTPYLTRFLKSNR--
-------------
>XP_025511714.1
------------------------------------------------------------
------------------------------------------------------------
------------------------------------------------MATSFQPN----
----------------VHYTFGSPLSAGSI------FGRRQ-------------------
-------ASNILEQESYSNS--SFQ-SGSSR-----HVSRRVSSSGNTALADVVNTL---
-TRRSSDAM---IASK--I-NDA-DYETLLNWIRAERMGKLPPEGSSYDKALVWAVLFVG
RLHSFDSAIGHFAGDSHT------------------------------------------
-----AA-QLAYVYCANLLE--------LGEQNASALQDLFGFFYRCSTGLGNLLDRTEL
FDV--S-KD-IKDQLILALADLVTLVAGVASHFNRALQ---------------N----S-
-QTVEIDIYHQFSESLSSFHSRCETVSDLMWRHQLVREGMNGDK----------------
-----VTEIKTIRSWLEPED-PALTNITENTAQFAQEREESTC-----------------
-------------
>XP_025522127.1
------------------------------------------------------------
------------------------------------------------------------
------------------------------------------------MATSFQPN----
----------------VHYTFGSPLSTTAL------FGNRR-------------------
-------ASDILEQEGYTT---TYQ-SSTSR-----RGSRALSGGGGSTLADVVSSL---
-TRRSSDAM---ISSS--I-TDA-DYATLLEWIRVERMRKLPPEGSSFDKALVWAALFVE
RLHSFDTALEQFAGDSHM------------------------------------------
-----AA-QLAYVHCASLLE--------LAEDNAPALMDLFGLFYRSSMGLGNLLDRTEL
FSV--S-QE-IRDQLILALADLVTLIVGVARHFHRSLH---------------S----S-
------------------------------------------------------------
------DSIRTLKDWLQPED-PVLVNVAETTAHFAQEREESTCLWMTPYLTRFLKSDR--
-------------
>XP_025540205.1
------------------------------------------------------------
------------------------------------------------------------
------------------------------------------------MATSFQPN----
----------------VHYTFGSPLSASSI------FGRRQ-------------------
-------ASNILEQESYSNS--SFQ-SGSSR-----HVSRRVSSSGNTALADVVNTL---
-TRRSSDAM---IASK--I-NDA-DYETLLNWIRAERMGKLPPEGSSYDKALVWAVLFVG
RLHSFDSAIGHFAGDSHT------------------------------------------
-----AA-QLAYVYCANLLE--------LGEQNASALQDLFGFFYRCSTGLGNLLDRTEL
FDV--S-KD-IKDQLILALADLVTLVAGVASHFNRALQ---------------N----S-
-QTVEIDIYHQFSESLSSFHSRCETVSDLMWRHQLVREGLNGDK----------------
-----VTEIKTIRSWLEPED-PALTNITENTAHFAQEREESTC-----------------
-------------
>XP_025553337.1
------------------------------------------------------------
------------------------------------------------------------
------------------------------------------------MATSFQPN----
----------------VHYTFGSPLSTASL------FGTRR-------------------
-------ASDILDQDSYST---GLH-TSTSR-----RGSKALSGGGSSTLADVVSSL---
-ARRSSDAM---ISST--I-SDA-DYATLLEWIRAERMRKLPPEGSSYDKALVWAALFVE
RLHSFDTALEHFAGDSHM------------------------------------------
-----AA-QLAYVHCASLLE--------LAEENAPALMDLFGFFYRSSMGLGNLLDRTEL
FSV--S-QD-IKDQLILALADLVTLVVGVARSFHRSLN----------------------
------------------------------------------------------------
-----ITEIRTIKDWLQPED-PVLGNVAETIAHFAQEREESTCLWMTPYLTRFLKSDR--
-------------
>XP_025561836.1
------------------------------------------------------------
------------------------------------------------------------
------------------------------------------------MATSFQPN----
----------------VHYTFGSPLSASSI------FGRRQ-------------------
-------ASNILEQESYSNS--SFQ-SGSSR-----HVSRRVSSSGNTALADVVNTL---
-TRRSSDAM---IASK--I-NDA-DYETLLNWIRAERMGKLPPEGSSYDKALVWAVLFVG
RLHSFDLAIGHFAGDSHT------------------------------------------
-----AA-QLAYVYCANLLE--------LGEQNASALQDLFGFFYRCSTGLGNLLDRTEL
FDV--S-KD-IKDQLILALADLVTLVAGVASHFNRALQ---------------N----S-
-QTVEIDVYHQFSESLSSFHSRCETVSDLMWRHQLVREGLNGDK----------------
-----VTEIKTIRSWLEPED-PALTNITENTAHFAQEREESTC-----------------
-------------
>XP_025573647.1
------------------------------------------------------------
------------------------------------------------------------
------------------------------------------------MATSFQPN----
----------------VHYTFGSPLSPTSL------FGPRR-------------------
-------ASDILEQENYTNS--VFQ-AGTSR-----RGSRKA-SGGTSTLADVVNSL---
-ARRSSDDM---ITSK--I-TDA-DYASLLEWIRSERMRKLPPEGSSYDKALVWAALFVE
RLHSFDSAIEQFAGDSHM------------------------------------------
-----AA-QLAYVHCASLLE--------LGEQNAPALQDLFGFFYRCSIGLGNLLDRAEL
FTV--S-QS-IKDQLILALADLVTLVVGVAGHFHRSLL---------------T----S-
-ESVSIDICSEFPVPIESFRGRCEHVSELMWRHQLTREGLNGDK----------------
-----VTEIKTIKDWLEPED-PVLANITETTAHFAQEREESTCLWATQYLTRFLKGNQ--
-------------
>EYE99060.1
------------------------------------------------------------
------------------------------------------------------------
-------------------------------------------------MATFQSH----
----------------VHHNFEPPTSDL-L------FGGRR-------------------
-------VSDILRDGDTSI-----------T-----RRNSRKSSTDNSALTELVYSL---
-ANRSSSDI---LPSR--L-IGA-DYETILEWVSSERMRKLPAEGSSYDKALVWARLFVE
RLHSFDLAVESFAGDNHM------------------------------------------
-----AA-QLAYVHCASLLG--------LGEENSSALLDLFGFFYRCSMGLGNLLDCVEL
FIV--S-QN-IRDQLILALADLVTLVVGVSTHFLDSLGQ-------------LT----S-
-GSVSIDIYSTFAAPIESFRARCDCVAELMWSHQLAQEGVDTKV----------------
------AKLETIRQWLEPED-PVLANFTENTAHFAQEREESTCLWLMPYLNRFLKGDQH-
-------------
>XP_022404308.1
------------------------------------------------------------
------------------------------------------------------------
------------------------------------------------MATSFQSH----
----------------IHHSFEPHTSDL-L------FGGRR-------------------
-------VSDILRDGDTSI-----------T-----RRNSRKSSTDNSALTEIVHSL---
-ANRSSSDI---LPSR--I-IGA-DYETILEWVSSERMRKLPAEGSSYDKVLVWARLFVE
RLHSFDLAVESFAGDNHM------------------------------------------
-----AA-QLAYVHCASLLG--------LGEENSSALLDLFGFFYRCSMGLGNLLDRAEL
FIV--S-QN-IRDQLTLALADLVTLVVGVSNHFLDSLGQ-------------LT----S-
-GSVSIDIYSTFAAPIESFRTRCEYVAELMWSHQLAQEGVDTKV----------------
------AKLETIRQWLEPED-PVLANITESTAHFAQEREESTCLWLMPYLNRFLKGEQH-
-------------
>XP_001216531.1
------------------------------------------------------------
------------------------------------------------------------
------------------------------------------------MATSFQPN----
----------------VHYTFGSPLSPTTV------MDSRR-------------------
-------VSGILESDNVSSR--VYN-SVASR-----RGSRK-LSAEPSNLADVVNSL---
-RRRNSNQMDSLISAK--L-INA-THSTLVDWIRAERMSKLPPEGSSYDRVLVWASLFVD
RLHSFDLAVEEFAGDSHL------------------------------------------
-----AA-QLVYGYCMLLLE--------LGEENSSALMVMFGFFCSCSQELVNLLDRAEL
FAV--S-QD-IKDQLVLALADLVTLVVCVATHFHKSLRG-------------IA----S-
-ESVSIDIYSSFPGPIESFRSRCEHVSGLMWKHQLLREGFNEATGNDPPYSTGFF---HA
NC-ALVSEIQTIKHWLEPED-PVLANATQNAAHLAQDREELTCLWMTPYLTRFLKSDK--
-------------
>XP_024674913.1
------------------------------------------------------------
------------------------------------------------------------
------------------------------------------------MATSFQPN----
----------------VHYTFGGPSSSTPF------FDSRR-------------------
-------GSGIVDNEDVSSR--VYN-SVTAR-----RGSRKSGGRETSSLADVVYSL---
-RRRNSSEMDSLISSK--L-MSS-NHASLIDWIRGERMSKLPPEGSSYDRVLSWAALFVE
QLHTFDLAVEGFAGDSHL------------------------------------------
-----AS-QLVYGYCALLLE--------LGEENASALVVMFSFFCACSVNLVNLLDRAEL
FTV--S-QE-IKDQLVLALADLVTLVVCVATYFHKALSG-------------MT----S-
-ESVSIDIFSSFPGPIESFRNRCELVAGLMWRHQLFREGLDETS----------------
-----VSEVRSIKHWLEPED-PVLANITRNSAQSAQDREESSCLWMTPYLNRFLKSDKS-
-------------
>XP_024695163.1
------------------------------------------------------------
------------------------------------------------------------
------------------------------------------------MATSFQPN----
----------------VHYTFGGPSSSTPF------FDSRR-------------------
-------GSGIVDNEDVSSR--VYN-SVAAR-----RGSRKSNGRETSSLADVVYSL---
-RRRNSSEMDSLISSK--L-MSS-NHASLIDWIRGERMSKLPPEGSSYDRVLSWAALFVE
QLHTFDLAVEGFAGDSHL------------------------------------------
-----AS-QLVYGYCALLLE--------LGEENASALVVMFSFFCTCSVNLVNLLDRAEL
FTV--S-QE-IKDQLVLALADLVTLVVCVATYFHKALSG-------------MT----S-
-ESVSIDIFNSFPGPIESFRNRF-------------------------------------
------SEVRSIKHWLEPED-PVLANITHNSAQSAQDREESSCLWMTPYLNRFLKSAKS-
-------------
>XP_024701120.1
------------------------------------------------------------
------------------------------------------------------------
------------------------------------------------MATSFQPN----
----------------VHYTFGSPLSPNSL------FGPRR-------------------
-------VSSILEHRNGSNG--AIQ-SPPSR-----RGSRKFSSGEASNLAEVVNFL---
-TRQTTDEMDAVLSTE--L-MNA-TYPVLLEWIRSERMSKLPPEGSSYDRVLVWASLFVE
RLHSFELAIEEFAGDSPM------------------------------------------
-----AA-QLAYGHCAVLLE--------LGEENASALMLLFGFFCSCSMGLVNLMDRVEL
FSV--S-QD-IKDQLVLALADLITLVVSVATHFHRSMRG-------------LT----S-
-ESLSIDIYGTFPGPIENFRSRCQHASELMWRHQLTREGLGDQV----------------
------SDVKFIKLWLEPED-PVLANMVETTTHLAQEREELTCLWLKPYLTRFMKGNQKT
LA-----------
>XP_025428887.1
------------------------------------------------------------
------------------------------------------------------------
------------------------------------------------MATSFQPN----
----------------VHYTFGSPLSSTAL------FGTRR-------------------
-------ASDILEQEGYST---VMQ-TSTSR-----RASRTLSGGGSSTLADVVSSL---
-TRRSSDAV---SSTQ--I-TDA-DYATLLEWIRAERMRKLPPEGSSYDKALVWAALFVE
RLHSFDTALQQFAGDSHM------------------------------------------
-----AA-QLAYVHCASLLETTHRYCFQLAEENAPALMDLFGFFYRSSMGLGNLLDRTEL
FSV--S-QD-IKDQLILALADLVTLVVGVARHFHRSLN---------------T----S-
-ESVSIDIYSTFPGPIDSFKARCEHVSELMWRHQLIREGMNGDK----------------
-----VTEIRTIKEWLQPED-PVLINVAETTAHFAQEREESTCLWMSPYLTRFLKSDQ--
-------------
>GAW23106.1
------------------------------------------------------------
---------------------------------------MLGLRGTS----------SR-
-------QSQPSTKATE-----KAAERNGVENGTSKGED-----RDT-----------IS
LSGSPAIQSHPP------ALLSPPSVGDSI-------QVA--------------------
----KR----FPASR-RS-N---------------LVRASSGQHTSIHFVKEQYVSV---
-RQRCQRELGASVGL---S-AFDTSHSGLVDWIKHERMARLPHKGGSWDRVLISASYFAG
QVNRLSEAIESFTPECEA------------------------------------------
-----AS-NLLYGQCLILLE--------LGHENAIALQTAFDLFYQLGLELSPLLRAENA
LRL--A-PS-IMEGVARAFSELLNIVSGIAVGYHTAVHG--S------------------
RQTTRLDIYATFGASIDSYRSRVQHCEHEIWNFELRTQGYGE------------------
-----AIQIETLQEWLAPQD-KVLAFLSSNHISLASRPEEYTCIWFQSHLNQFFKHDD--
-------------
>ORY54739.1
------------------------------------MLYYLCGLILD----LKCPLRNFS
PAAQLILIFLALQLSPKL--------TL-IRCFTPCVSSMLGLLRNP----------SVR
-------DSSPRGSDKQ--QQPMQASPQGTDEQHQFMQT-----DTRELIPTPEAEKDNP
LDAFPATPSHTGANHRIIRAFSPPASPVAN-------SIRVN------------------
----KRA-SQYGSRRLHSGI---------------VRASYGHKAATIEVVKEQYAFI---
-SQRCHRELGASVGA---H-AFDTSYAGLLEWIRAERLTRLPPKGGCWDRVLIAAQYFAE
QVHRLNLAINGFTLDCGS------------------------------------------
-----AS-NLVFGQCLLLLE--------LGHENAPALETAFKVFYQLGLELSPLLLIDEI
LNA--S-PA-IMENVARAFSELLSIVTGVAITFHTAVHK--S----------GC------
RQSTRLDIYATFGASIDNFRSRVARTSHEMWTFILLTRGIDD-D----------------
-----GYRVNVVQKWLAPQD-TTLAFLASNHISLASRPEEFTCTWFQPYLNGFFKGHDD-
-------------
>XP_016636824.1
------------------------------------------------------------
---------------------------------------MLGLLRQP----------FGQ
-------DSSATKAEKQ-----SNMSSSS---FRHVSSS-----STKGFEYSSTSSISN-
--GVN---GTNGVNGGTYSALAPPDIPDST-------VRSAK------------------
----PMP-SVFMQRPRAS-------------------TDRTSSFGGLEQVKEQLATS---
-RNHAYRVLGSNFSG---Y-AFDTSITGLLEWIRDERLIRLPHKGGSWDRVLIAAQHFAE
QVHRFNIAISTFESDINA------------------------------------------
-----AT-NLVFGQCLLLLE--------LGSDNAPALETVFNLFYQFGLELSPLLKRVDI
ITS--S-RL-ISDNLSKAFSELLSIVTGVAITFWQIVHG--N------------------
NSSTNLDIFSTFSTSIESFRSRVSQCSQEMWNFSLTASGLKE------------------
-----THILEALQAWLAPQD-TVLAFLASNNINIASRPEQFTCTWFQSHLTNFMRSGES-
-------------
>KIW69460.1
------------------------------------------------------------
---------------------------------------MLGLLRHP----------FGQ
-------ESSAVKAEK-----QSNMSSSS---FRQFSSS-----STKGFEYTSTSSV---
---------SNGVNGSSYSVIAPPDVPEVS-------VRSTK------------------
----PLS-TLFGQRPRAG-------------------TDRTTSFGGLEQVKQQLATS---
-RSHAYRVLGSNFSG---Y-AFDTSIAGLLDWIRDERLIRLPHKGGSWDRVLIAAQHFAE
QVHRFNTAISTFESEINA------------------------------------------
-----AT-NLVFGQCLLLLE--------LGSENAPALETVFNLFYQFGLELSPLLKRVDI
ITS--S-RQ-IADNLSKAFSELLSIVTGVAITFWQIVHG--T------------------
KSSTSLDIFSAFGSSIDVFRARVSQTSQDMWAFSLTSSGLRE------------------
-----THVLEALQAWLAPQD-TVLAFLASNNINIASRPEQFTCTWFQTYLTNFIRNGES-
-------------
>OCT47614.1
------------------------------------------------------------
---------------------------------------MLGLLRHS----------FGQ
-------DSSAVKPEK-----QITMSSSS---FRKFSSS-----SANGFEYTSSSSV---
---------SNGVNGASHSAIAPPDVPEVS-------VGSVK------------------
----PLS-ALFGQRPRSG-------------------TDGPTSFGGLEQVKEQLATS---
-RSHAYRVLGSNFSG---Y-AFDTSIAGLLDWIRDERLIRLPHKGGSWDRVLIAAQHFAE
QVHRFNTAISTFESEINA------------------------------------------
-----AT-NLVFGQCLLLLE--------LGSENAPALETVFNLFYQFGLELSPLLKRVDI
ITA--S-RP-IADNLSKAFSELLSIVTGVAITFWQIVHG--T------------------
KSSTSLDIFSTFGSSIDVFRARVSQTSQDMWSFSLTSSGLKE------------------
-----THVLEALQGWLAPQD-TVLAFLASNNINIASRPEQFTCTWFQTYLTNFIRNGES-
-------------
>OQU95004.1
------------------------------------------------------------
------------------------------------------------------------
------------------------MTSSS---FRHVSSS-----STKAFEYTSTSSISN-
--GVN---GTNCVNGGTYSALAPPDIPDIT-------VRSAK------------------
----PMP-SVFMQRPRAS-------------------TDRTSSFGGLEQVKEQLATS---
-RNHAYRVLGSNFSD---Y-AFDTSITGLLEWIRDERLIRLPHKGGSWDRVLIAAQHFAE
QVHRFNIAISTFESDINA------------------------------------------
-----AT-NLVFGQCLLLLE--------LGSDNAPALETVFNLFYQFGLELSPLLKRVDI
ITS--S-RL-ISDNLSKAFSELLSIVTGVAITFWQIVHG--N------------------
NSSTNLDIFSTFSTSIESFRSRVSQCSQDMWNYSLTASGLKE------------------
-----THILEALQAWLAPQD-TVLAFLASNNINIASRPEQFTCTWFQSHLTNFMRSGES-
-------------
>XP_007741740.1
------------------------------------------------------------
------------------------------------------------------------
------------------------------------------------------------
------------------------------------------------------------
-----MP-SVFMQRPRAS-------------------TDRTSSFGGLEQVKEQLATS---
-RNQAYRVLGSNFSG---Y-AFDTSITGLLEWIRDERLIRLPHKGGSWDRVLIAAQHFAE
QVHRFNIAISTFESDINA------------------------------------------
-----AT-NLVFGQCLLLLE--------LGSDNAPALETVFNLFYQFGLELSPLLKRVDI
ITS--S-RL-ISDNLSKAFSELLSIVTGVAITFWQIVHG--N------------------
NSSTNLDIFSTFSTSIESFRSRVAQCSQDMWNFSLTASGLKE------------------
-----THILEALQAWLAPQD-TVLAFLASNNINIASRPEQFTCTWFQSHLTNFVRNGES-
-------------
>XP_008723392.1
------------------------------------------------------------
------------------------------------------------------------
------------------------MSSSS---FRKFSSS-----SANGFEYTSSSSV---
---------SNGVNGGSHSAIAPPDVPEVS-------VGSVK------------------
----PLS-ALFGQRPRSG-------------------TDGPTSFGGLEQVKEQLATS---
-RSHAYRVLGSNFSG---Y-AFDTSIAGLLDWIRDERLIRLPHKGGSWDRVLIAAQHFAE
QVHRFNTAISTFESEINA------------------------------------------
-----AT-NLVFGQCLLLLE--------LGSENAPALETVFNLFYQFGLELSPLLKRVDI
ITA--S-RP-IADNLSKAFSELLSIVTGVAITFWQIVHG--T------------------
KSSTSLDIFSTFGSSIDVFRARVSQTSQDMWSFSLTSSGLKE------------------
-----THVLEALQGWLAPQD-TVLAFLASNNINIASRPEQFTCTWFQTYLTNFIRNGES-
-------------
>XP_013278684.1
------------------------------------------------------------
------------------------------------------------------------
---------------------MAPSATSS---FRHVSTS-----STKGFEYTSTSSISN-
--GING---TNGVNGGSYSALAPPDIPDST-------VQSAT------------------
----PMP-SVFTQRPRAG-------------------TDRTSSFGGLEQVKEQLATS---
-RNHAYRVLGSNFGG---Y-AFDTSITGLLEWIRDERLIRLPHRGGSWDRVLIAAQHFAE
QVHRFNVAISTFESDINA------------------------------------------
-----AT-NLVFGQCLLLLE--------LGSDNAPALETVFNLFYQFGLELSPLLKRVDI
ITT--S-RL-ISDNLSKAFSELLSIVTGVAITFWQIVHG--N------------------
NSSTNLDIFSTFSTSIESFRSRVSQCSQDMWNFSLTASGLKE------------------
-----THVLEALQAWLAPQD-TVLAFLASNNINIASRPEQFTCTWFQSHLTNFMRNGES-
-------------
>XP_016248644.1
------------------------------------------------------------
---------------------------------------MLGLLRQP----------FGQ
-------DSSAIKAEK-----QSNMTSSS---FRHVSSS-----STKAFEYTSTSSISN-
--GVN---GTNGVNGGTYSALAPPDIPDIT-------VRSAK------------------
----PMP-SVFMQRPRAS-------------------TDRTSSFGGLEQVKEQLATS---
-RNHAYRVLGSNFSD---Y-AFDTSITGLLEWIRDERLIRLPHKGGSWDRVLIAAQHFAE
QVHRFNIAISTFESDINA------------------------------------------
-----AT-NLVFGQCLLLLE--------LGSDNAPALETVFNLFYQFGLELSPLLKRVDI
ITS--S-RL-ISDNLSKAFSELLSIVTGVAITFWQIVHG--N------------------
NSSTNLDIFSTFSTSIESFRSRVSQCSQDMWNYSLTASGLKE------------------
-----THILEALQAWLAPQD-TVLAFLASNNINIASRPEQFTCTWFQSHLTNFMRSGES-
-------------
>XP_016248645.1
------------------------------------------------------------
------------------------------------------------------------
------------------------MTSSS---FRHVSSS-----STKAFEYTSTSSISN-
--GVN---GTNGVNGGTYSALAPPDIPDIT-------VRSAK------------------
----PMP-SVFMQRPRAS-------------------TDRTSSFGGLEQVKEQLATS---
-RNHAYRVLGSNFSD---Y-AFDTSITGLLEWIRDERLIRLPHKGGSWDRVLIAAQHFAE
QVHRFNIAISTFESDINA------------------------------------------
-----AT-NLVFGQCLLLLE--------LGSDNAPALETVFNLFYQFGLELSPLLKRVDI
ITS--S-RL-ISDNLSKAFSELLSIVTGVAITFWQIVHG--N------------------
NSSTNLDIFSTFSTSIESFRSRVSQCSQDMWNYSLTASGLKE------------------
-----THILEALQAWLAPQD-TVLAFLASNNINIASRPEQFTCTWFQSHLTNFMRSGES-
-------------
>XP_016614124.1
------------------------------------------------------------
---------------------------------------MLGLLRQP----------FGQ
-------DSSAVKAEKI--EKQSSMTSSS---FRRVSSS-----STNGFQYTSTSS----
--------ISNGVNGGTYSALAPPDIPDVT-------VRSAK------------------
----PMP-SVFMQRPRAS-------------------TDRTSSFGGLEQVKEQLATS---
-RNHAYRVLGSNFSG---Y-AFDTSITGLLEWIRDERLIRLPHKGGSWDRVLIAAQHFAE
QVHRFNIAISTFESDINA------------------------------------------
-----AT-NLVFGQCLLLLE--------LGSDNAPALETVFNLFYQFGLELSPLLKRVDI
ITS--S-RL-ISDNLSKAFSELLSIVTGVAITFWQIVHG--N------------------
NSSTNLDIFSTFSTSIESFRSRVTQCSQDMWNFSLTASGLKE------------------
-----AHILEALQAWLAPQD-TVLAFLASNNINIASRPEQFTCTWFQSHLTNFMRSGES-
-------------
>XP_018692097.1
------------------------------------------------------------
------------------------------------------------------------
------------------------MTSSS---FRHVSSS-----STRGFEYTSTSSISN-
--GANGTNGVNGVNGGTYSALAPPDIPDIA-------VRSAK------------------
----PMP-SVFMQRPRAS-------------------TDRTSSFGGLEQVKEQLATS---
-RNHAYRVLGSNFSG---Y-AFDTSITGLLEWIRDERLIRLPHKGGSWDRVLIAAQHFAE
QVHRFNIAISTFESDINA------------------------------------------
-----AT-NLVFGQCLLLLE--------LGSDNAPALETVFNLFYQFGLELSPLLKRVDI
ITS--S-RL-ISDNLSKAFSELLSIVTGVAITFWQIVHG--N------------------
NSSTNLDIFSTFSTSIESFRSRVSQCSQDMWNFSLTASGLKD------------------
-----SHILEALQAWLAPQD-TVLAFLASNNINIASRPEQFTCTWFQSHLTNFIRSGES-
-------------
>XP_022494742.1
------------------------------------------------------------
------------------------------------------------------------
---------------------MAPSATSS---FRHVSTS-----STKGFEYTSTSSISN-
--GVNG---TNGVNGGSYSALAPPDIPDST-------VQSAT------------------
----PMP-SVFTQRPRAG-------------------TDRTSSFGGLEQVKEQLATS---
-RNHAYRVLGSNFGG---Y-AFDTSITGLLEWIRDERLIRLPHRGGSWDRVLIAAQHFAE
QVHRFNVAISTFESDINA------------------------------------------
-----AT-NLVFGQCLLLLE--------LGSDNAPALETVFNLFYQFGLELSPLLKRVDI
ITT--S-RL-ISDNLSKAFSELLSIVTGVAITFWQIVHG--N------------------
NSSTNLDIFSTFSTSIESFRSRVSQCSQDMWNFSLTASGLKE------------------
-----THVLEALQAWLAPQD-TVLAFLASNNINIASRPEQFTCTWFQSHLTNFMRNGES-
-------------
>XP_022511580.1
------------------------------------------------------------
------------------------------------------------------------
---------------------MAPSATSS---FRHVSTS-----STKGFEYTSTSSISN-
--GVNG---TNGVNGGSYSALTPPDIPDST-------VQSAT------------------
----PMP-SVFTQRPRAG-------------------TDRTSSFGGLEQVKEQLATS---
-RNHAYRVLGSNFGG---Y-AFDTSITGLLEWIRDERLIRLPHRGGSWDRVLIAAQHFAE
QVHRFNVAISTFESDINA------------------------------------------
-----AT-NLVFGQCLLLLE--------LGSDNAPALETVFNLFYQFGLELSPLLKRVDI
ITT--S-RL-ISDNLSKAFSELLSIVTGVAITFWQIVHG--N------------------
NSSTNLDIFSTFSTSIESFRSRVSQCSQDMWNFSLTASGLRE------------------
-----THVLEALQAWLAPQD-TVLAFLASNNINIASRPEQFTCTWFQSHLTNFMRNGES-
-------------
>KJK65745.1
------------------------------------------------------------
------------------------------------------------------------
------------------------MSAEV----------VHPTA----------------
---------------------GYPSFR---------------------------------
-------QDIFHNAI-----------------SGTGENGSAGDAQKLDALHRATDQI---
-ASRVRPQLDA--PAKEVF-DSVQSTTDILDGIAEERLRFMPENGSQLDRAFKHAVVLVG
RLEQLARLMASFTSGTER------------------------------------------
-----AI-QLMGGSFLLLLQ------C--GSDHARLLASFFQVFHRFAVELSHFRNNLEI
LVS--D-TV-AQQELVAAYAELCGLICSASVHYFQKAEG-------------AS------
KAFDASDLQSRFSSQIQAFHSYRITVKERLWSRLIM-GDVSVDP----------------
-----SEKVQEIWEYLSIKD-REASRVLSARSP---QPAEYTCEWFTNRLSQIRSSDN--
-------------
>KOC18038.1
------------------------------------------------------------
------------------------------------------------------------
------------------------MSAEV----------VLPTA----------------
---------------------GYPSFR---------------------------------
-------QDIFHSAI-----------------SGTGEDGSAGDARKLDALHRASDQI---
-ASRVRPQLDA--PAKEVF-DSVRSTTDILDGIAEERLRFMPENGSQLDRAFKHAVVLVG
RLEQLARLMASFTSGTER------------------------------------------
-----AI-RLMGGSFLLLLQ------C--GSEQARLLASFFQVFHRFTVELSHFRNNLEI
LMS--D-TV-AQQELVAAYAELCGLICSASVHYFQKAEG-------------AS------
KAFDASDLQSRFISQIQAFHSHRIAVKERLWSRLIM-GDVSVDP----------------
-----SEKVQEIWEYLSIKD-REASRALSARSP---QPAEYTCEWFANRLSQIRSSES--
-------------
>OOO10900.1
------------------------------------------------------------
------------------------------------------------------------
------------------------MSAEV----------VLPTA----------------
---------------------GYPSFR---------------------------------
-------QDIFHSAI-----------------SGTGEDGSAGDARKLDALHRASDQI---
-ASRVRPQLDA--PAKEVF-DSVRSTTDILDGIAEERLRFMPENGSQLDRAFKHAVVLVG
RLEQLARLMASFTSGTER------------------------------------------
-----AI-RLMGGSFLLLLQ------VRIRIEQARLLASFFQVFHRFAVELSHFRNNLEI
LMS--D-TV-AQQELVAAYAELCGLICSASVHYFQKAEG-------------AS------
KAFDASDLQSRFISQIQAFHSHRIAVKERLWSRLIM-GDVSVDP----------------
-----SEKVQEIWEYLSIKD-REASRALSARSP---QPAEYTCEWFANRLSQIRSSES--
-------------
>PIG88422.1
------------------------------------------------------------
------------------------------------------------------------
------------------------MSAEV----------VHPTT----------------
---------------------GYPSFR---------------------------------
-------QDIFHNAI-----------------SGTGENGSAGDARKLDALHRASDQI---
-ASRVRPQLDA--PAKEVF-DSVRSTTDILDGIAEERLRFMPENGSQLDRAFKHAVVLVG
RLEQLARLMASFTSGTER------------------------------------------
-----AI-QLMGGSFLLLLQ------VRVRIVA--EVL-----RRMNSINLKSVWNNLEI
LVS--D-TV-AQQELVAAYAELCGLICSASVHYFQKAEG-------------AS------
KALDASDLQSRFSSQIQAFHSYRITVKERLWSRLIM-SDVSVDP----------------
-----SEKVQEIWEYLSIKD-REASRVLSARSP---QPAEYTCEWFTNRLSQIRSSDN--
-------------
>RAQ51670.1
------------------------------------------------------------
------------------------------------------------------------
------------------------MSAEV----------VLPTA----------------
---------------------GYPSFR---------------------------------
-------QDIFHSAI-----------------SGTGEDGSAGDARKLDALHRASDQI---
-ASRVRPQLDA--PAKEVF-DSVRSTTDILDGIAEERLRFMPENGSQLDRAFKHAVVLVG
RLEQLARLMASFTSGTER------------------------------------------
-----AI-RLMGGSFLLLLQ------C--GSEQARLLASFFQVFHRFAVELSHFRNNLEI
LMS--D-TV-AQQELVAAYAELCGLICSASVHYFQKAEG-------------AS------
KAFDASDLQSRFISQIQAFHSHRIAVKERLWSRLIM-GDVSVDP----------------
-----SEKVQEIWEYLSIKD-REASRALSARSP---QPAEYTCEWFANRLSQIRSSES--
-------------
>RAQ64557.1
------------------------------------------------------------
------------------------------------------------------------
------------------------MSAEV----------VLPTA----------------
---------------------GYPSFR---------------------------------
-------QDIFHSAI-----------------SGTGEDGSAGDARKLDALHRASDQI---
-ASRVRPQLDA--PAKEVF-DSVRSTTDILDGIAEERLRFMPENGSQLDRAFKHAVVLVG
RLEQLARLMASFTSGTER------------------------------------------
-----AI-RLMGGSFLLLLQ------C--GSEQARLLASFFQVFHRFAVELSHFRNNLEI
LMS--D-TV-AQQELVAAYAELCGLICSASVHYFQKAEG-------------AS------
KAFDASDLQSRFISQIQAFHSHRIAVKERLWSRLIM-GDVSVDP----------------
-----SEKVQEIWEYLSIKD-REASRALSARSP---QPAEYTCEWFANRLSQIRSSES--
-------------
>XP_002375393.1
------------------------------------------------------------
------------------------------------------------------------
------------------------MSAEV----------VLPTA----------------
---------------------GYPSFR---------------------------------
-------QDIFHSAI-----------------SGTGEDGSAGDARKLDALHRASDQI---
-ASRVRPQLDA--PAKEVF-DSVRSTTDILDGIAEERLRFMPENGSQLDRAFKHAVVLVG
RLEQLARLMASFTSGTER------------------------------------------
-----AI-RLMGGSFLLLLQ------C--GSEQARLLASFFQVFHRFAVELSHFRNNLEI
LMS--D-TV-AQQELVAAYAELCGLICSASVHYFQKAEG-------------AS------
KAFDASDLQSRFISQIQAFHSHRIAVKERLWSRLIM-GDVSVDP----------------
-----SEKVQEIWEYLSIKD-REASRALSARSP---QPAEYTCEWFANRLSQIRSSES--
-------------
>XP_015410040.1
------------------------------------------------------------
------------------------------------------------------------
------------------------MSAEV----------VPPTA----------------
---------------------GHPSFR---------------------------------
-------QDIFHNAI-----------------SGTEEDGSTGDARKLGALQRASDQI---
-ASRVRPQLDA--PAKEVF-DSVRSTVEVFDGIAEERLRFMPENGSQLDRASKQAVVLVG
RLEQLARLMSSFTSGTER------------------------------------------
-----AI-RLMGGSFLLLLQ------C--GSEQPKLLASLFQIFHRLAVELSHVRNNLEL
LMS--D-NV-AQQELVAAYAELCGLICSASVHYFQKAHG-------------SS------
KALDTSDLQFRFKPQIQAFHSHRIAVKERLWSRLIM-SDVSVDP----------------
-----SEKVQEIWEYLSVKD-RVASRVLSARSP---QPAEYTCEWFSNRLSQIRSSES--
-------------
>XP_022392458.1
------------------------------------------------------------
------------------------------------------------------------
------------------------MSAEV----------APPTA----------------
---------------------GYPSFR---------------------------------
-------QDVFHDVI-----------------SGTEENGSTDDARKLGTLHQASDQI---
-ASRVRPQLDA--SAKEVL-DSVRATTDIFDGIADERLRFMPENGSQLDRAFKQAVVLVG
RLEQLARLIASFTSGTER------------------------------------------
-----AI-RLMGGSLLLLLQ------C--GSEQASLLASFVQILHRLAVELSHFRNNREL
LMS--D-NV-AQQELVAAYAELSGLICSASVHYFRKAHG-------------AS------
KALDTSDLQSRFNPQIQAFHCHRIAVKERLWSRLIM-SDVSVDP----------------
-----SEKVQEIWEYLSVKD-RVASRILSARSP---QPAEYTCEWFSNRLSQIRSSES--
-------------
>OCL11089.1
------------------------------------------------------------
------------------------------------------------------------
------------------------------------------------------------
------------MANGANGFSSPPASPRAY-------FPSKL------------------
----GYN--GISAQNSTRGV-N-SH-SRVSSMNHTVRHNQFSGSYKISLVQETASAL---
-KRKSMSELGAGVSQ---N-ATNVSFINLIEAIRSERLATLPHKGSTWDKVLIRAQYFAE
QLHAFEVAIQGFALDSNT------------------------------------------
-----AS-QIGYGHARLLLE--------LGHENSTALDKAFGFFYKCSLTASSLLDQSEL
LGV--T-SD-TREQLCMMYTDLLTLVTDVAIRFYKTANA--G----------MM------
SSSVSFDMYEVFGDTIETFRSRQVKLTEAIWSYQIEDEGLNVNE----------------
-----ALDVKMLSRWLAPQD-HVLASLSRDHTTFADHQAEFTCLWFQKHLSRFIQSSN--
-------------
>CZT48858.1
------------------------------------------------------------
------------------------------------------------------------
------------------------MAPTT----------QRVQ-----------------
----------------NGV-ST-----R----------------------I------SNE
S--SSLS-----TTAT----------------VQATKNMANGEFHKITVLKDVVQQS---
-FTTYYSELGS--STDDFF-NSCTTVDQFFDYVASIRLCQIPHHSSRWDQVLNWAESFAA
QVHGYSVETEKFVVHNDR------------------------------------------
-----AA-SIIWACCRGLLE--------LGRENIDILEKIFGSFYECGLSLGLFNRHHEH
IHH--T-EE-LQIILGNCYVDLLRLVTGIDLYYSRKQKN-------------A-------
-VLCAQTFGQVFGNRIDSFSAYSDQFTAIVWKTRLESLSKPGDV----------------
-----S--FELVHDFLTSHD-RVTRLLTTTRMV-QKSGADFTCEWFDLHLAAFLRGDKEI
MI-----------
>CZT08832.1
------------------------------------------------------------
------------------------------------------------------------
------------------------MAPTT----------QRGQ-----------------
----------------NGV-ST-----R----------------------I------SNE
S--SSLS-----TTTT----------------VQATKNMANGEFHKITVLKDVVQQS---
-FTTYYSELGS--STDDFF-NSCTTVDQFFDYVASIRLCQIPHHSSRWDQVLNWAESFAA
QVHGYSVETEKFVVHNDR------------------------------------------
-----AA-SIIWACCRGLLE--------LGRENIDILEKIFGSFYECGLSLGLFNRHHDH
IHH--T-EE-LQIILGNCYVDLLRLVTGIDLYYSRKQNN-------------A-------
-VLCAQTFGQVFGNRIDSFSAYSDQFTAIVWKTRLESLSKPGDV----------------
-----S--FELVHDFLTSHD-RVTRLLTTTRMV-QKSGADFTCEWFDLHLAAFLRGDKEI
MI-----------
>CZT09386.1
------------------------------------------------------------
------------------------------------------------------------
------------------------MAPTT----------QRVQ-----------------
----------------NGV-ST-----R----------------------T------SNE
S--SSLS-----TTAT----------------VQATKNMANGEFHKITVLKDVVQQS---
-FTTYYSELGS--STDDFF-NSCTTVDQFFDYVASIRLCQIPHHSSRWDQVLNWAESFAA
QVHGYSVETEKFVVHNDR------------------------------------------
-----AA-SIIWACCRGLLE--------LGRENIDILEKIFGSFYECGLSLGLFNRHHEH
IHH--T-EE-LQIILGNCYVDLLRLVTGIDLYYSRKQNN-------------A-------
-VLCAQTFGQVFGNRIDSFSAYSDQFTAIVWKTRLESLSKPGDV----------------
-----S--FELVHDFLTSHD-RVTRLLTTTRMV-QKSGADFTCEWFDLHLAAFLRGHKEI
MI-----------
>EMD93335.1
------------------------------------------------------------
------------------------------------------------------------
------------------------------------------------MSLRLSSS--SG
-----K-LNGTNGA----SVLSPTESPGAL-------FRAKG------------------
----RLS--SFASSRGTSGN-F-G------SIKSPKKRLGSTGNYQNLFVQESAAAL---
-TDRSKKALGVAH-E---N-IRDVTYVSFLEWIRSERLTTLPHKGSRWDRVLIRALYFAE
QLHKFEQAIQPFAHNSAS------------------------------------------
-----AA-IVGYGHAQLLLE--------LSHHNSEALDKAFSIFYKFAMSFHSVLHRSEL
LAA--S-PE-IREQICLLYADLISLVVDVGIQFYYAAKG-------------MS------
SNSTSLDIFEQFGDTIESFRTRQNTVIELIWQSQIENEVFEEGE----------------
-----SIDVQHLSRWLASQD-RVIAAITRDHETYVDNQAEFTCLWFNKHLTRFFHSQN--
-------------
>KZM24319.1
------------------------------------------------------------
------------------------------------------------------------
------------------------------------------------MMSPKVSS--VN
-----G-F---GGHNGTSGVLSPPMSPKGA-------LRTNG------------------
----RLG--SFTSSRATSGN-F-G-------VKSFGKRGASGGGYKIGFVQESAVAL---
-RKKSMADLGAGVHQ---S-ISDVSYVDFLEWIRAERLTTLPHKGSRWDKVLIRALYFAE
QLHNFDQAIQSFALDSQA------------------------------------------
-----AA-AVGYGHARLLLE--------LGHENSSALDKAFSVLYKFSLSFSSVLRRSEL
LAA--T-AE-IREQLCLLYTDLISLVVDVSIRFYKTANG-------------MS------
AGSASLDIFELFGETIEGFRTRQDSVIELIWESQIENEDFEDGE----------------
-----ALDVKVLSRWLSPQD-RVLATLNRDHSFLVDQQVEMTCIWFQKYLTRFLQSEKS-
-------------
>OAK96279.1
------------------------------------------------------------
------------------------------------------------------------
------------------------------------------------MSSP-QVS--PG
-----Q-L---NGQSATNGVLSPPMSPKAL-------FRSKG------------------
----RLP--SFTSSRAPSGN-F-S-----TTMRTYTKRSSGGNSYKIGLVQESASAL---
-KKRSMAELGAGVYQ---S-VSNVSYVNFLEWIRSERLTTLPHKGSRWDRVLIRALYFGE
QLHNFEQAIQGFALDSSA------------------------------------------
-----AA-AIGYGHAQLLLE--------LSHNNSEALDKAFSVFYKFAMSFSSVLHRSEL
LAA--T-PE-IREQLCLLYTDLLSLVVDVAVRFYKTVHG-------------MT------
AGTVSLDIFELFGETIEAFRTRQNSVIELIWDSQIENEEFEEGE----------------
-----ALDVKVLSRWLAPQD-RVLASLNRDHSTFVGQQVELTCLWFQKYLSKFFQSQH--
-------------
>OAL52361.1
------------------------------------------------------------
------------------------------------------------------------
------------------------------------------------MMSPRLQS--AG
-----H-S---NGLNGTNGVFSPPQSPKAG-------FRSKG------------------
----RLP--SFTSSRAASGK-F-S------AIRSFNKRSNGANSYKIGFVQETASAL---
-KKKSMSELGAGVFQ---G-ISDVSYINFLEWIRSERLTTLPHKGSRWDKVLIRALYFAE
QLHNFEQAIQSFALDSGS------------------------------------------
-----AA-AIGYGHARLLLE--------LSHNNSEALDKAFSVFYKFAMSFSSVLHRSEL
FAA--T-AE-IREQLCLLYTDLISLVVDVAVKFYKTVNG-------------MT------
SAKASLDIFELFGETIETFRTRQNAVIELIWDSQIENEEFEDEE----------------
-----ALDVKVLSRWLAPQD-RVLGALNRDHSTFVDNQVDYTCLWFQKHLSKFIQSDKT-
-------------
>OCL00532.1
------------------------------------------------------------
------------------------------------------------------------
------------------------------------------------MTTDVARS--VT
T----L-TMKSHTANGTNSFSSPPASPRAF-------FPSKI------------------
----RHN--GISNQNGIQGA-N-GN-SRVSSMNHTIRHSQYSGNYKMSLVQETASTL---
-KRKSMSELGAGVSQ---S-ATNVSFINLIEAIRSERLATLPHKGSTWDKVLIRAQYFAE
QLHAFEIAIQGFALDSNA------------------------------------------
-----AS-QIGYGHARLLLE--------LGHENSAALDKAFGFFYKCSLTVSSLLDRSEL
LGV--T-SD-TREQLCMMYTDLLSLVTDVAIRFYKTVN---G----------MM------
SSSVSLDMYEVFGDTIETFRSRQVKLTEAIWSYQIEDEGLNVNE----------------
-----ALDVKILSRWLAPQD-HVLASLSRDHTTFVDHQAEFTCLWFQKHLSRFIQSNN--
-------------
>OWY43027.1
------------------------------------------------------------
------------------------------------------------------------
------------------------------------------------MQTTRPTS--S-
----------RQQTNGASAVLSPPASPQAL-------FRTKG------------------
----RLP--SFTSSRATSGN-F-S------TMMSYN-KRGNSNSHQTSLVQDSAASL---
-RKRSAAELGAGVYQ---S-IGNVSYVAFLEWIRSERLTTLPHKGSRWDKVLIRALYFAE
QLHKFELAVRPFAQDSSS------------------------------------------
-----AA-IIGYGHAQLLLE--------LSHHNSEALDKAFSVFYKFAMSFQSVLHRSEL
LNA--S-PE-ITEQICLLYTDLITLVVDVAIKFYKTVKG-------------MT------
PGSTTLDIFELFGETIETFRTRQSNVVELIWQSQIEKGHFEEEE----------------
-----AIDVQHLSRWLSSQD-RVIAAITRDHETYVDNQAEFTCLWFLKHMTRFFQSDN--
-------------
>PZD02895.1
------------------------------------------------------------
------------------------------------------------------------
------------------------------------------------MSLRLPSS--HG
-----Q-ANGQNGANGLNMTFSPPSSPQTL-------FRSKG------------------
----RLP--SFTSSRATSGN-F-S------SMRSPTKRMTGTNNYQNSIVQDSAASL---
-KKRSLAELGVGAYQ---N-ISDVSYVSFLEWIRSERLTTLPHKGSRWDKVLIRALYFAE
QLHNFEQAIQPFAQDSSY------------------------------------------
-----AA-SVGYGHAQLLLE--------LSHHNSAALDKAFSVFYKFAMSFHSVLHRSEL
LAA--S-SE-IREQICLLYTDLIALVVDVAVKFYKTVKG-------------MT------
PGSTSLDIFELFGETIETFRTRQNTVIELIWQSQIENEEFEDGE----------------
-----AIDVQHLSRWLASQD-RVIAAITRDHETYVDNQAEFTCLWFNKHMTKFFQSEN--
-------------
>XP_001796509.1
------------------------------------------------------------
------------------------------------------------------------
---------------MP------LVSRHVLDDGDQFSNLRQITAYRSDMASQRVSS--YG
-----G-I---NGQSGTNGVLSPPMSPKAA-------FRSKG------------------
----RLP--SFTSSRAPSHN-L-S------TMKTVSKRANGGNSYKIGLVQESAAAL---
-KKRSMAELGAGVYQ---S-VSNVSYVNFLEWIRSERLTTLPHKGSRWDKVLIRALYFAE
QLHNFEQAIQGFALESSA------------------------------------------
-----AA-AIGYGHAQLLLE--------LSHDNSEALDKAFSVFYKFAMSFSSVLHRSEL
LSA--T-SE-IREQLCMLYTDLLSLVVNVAVKFYKTVHG-------------MT------
AGSASLDIFELFGDTIESFRTRQNSVIELIWGSQIENEDFEEGE----------------
-----ALDVQVLSRWLAPQD-RVLASLNRDHSTFVDQQVEFTCLWFQKHLSKFFQSQN--
-------------
>XP_001932759.1
------------------------------------------------------------
------------------------------------------------------------
------------------------------------------------MSLRLPSS--HG
-----Q-ANGQNGANGLNMTFSPPSSPQTL-------FRSKG------------------
----RLP--SFTSSRATSGN-F-S------SMRSPTKRMTGTNNYQNSIVQDSAASL---
-KKRSLAELGVGAYQ---N-ISDVSYVSFLEWIRSERLTTLPHKGSRWDKVLIRALYFAE
QLHNFEQAIQPFAQDSSY------------------------------------------
-----AA-SVGYGHAQLLLE--------LSHHNSAALDKAFSVFYKFAMSFHSVLHRSEL
LAA--S-SE-IREQICLLYTDLIALVVDVAVKFYKTVKG-------------MT------
PGSTSLDIFELFGETIETFRTRQNTVIELIWQSQIENEEFEDGE----------------
-----AIDVQHLSRWLASQD-RVIAAITRDHETYVDNQAEFTCLWFNKHMTKFFQSEN--
-------------
>XP_007687607.1
------------------------------------------------------------
------------------------------------------------------------
------------------------------------------------MSLRLSAS--SG
-----K-LNGTNGA----SVLSPTESPGAL-------FRTKG------------------
----RLS--SFASSRATSGN-F-G------SIKSPKKRLGSTGNYQNLFVQESAAAL---
-TDRSKKALGIAH-E---N-IRDVTYVSFLEWIRSERLTTLPHKGSRWDRVLIRALYFAE
QLHKFEQAIQPFAHNSAS------------------------------------------
-----AA-IVGYGHAQLLLE--------LSHHNSEALDKAFSIFYKFAMSFHSVLHRSEL
LAA--S-PE-IREQICLLYADLISLVVDVGIQFYYAAKG-------------MS------
SNSTSLDIFEQFGDTIESFRTRQNTVIELIWQSQIENEVFEEGE----------------
-----SIDVQHLSRWLASQD-RVIAAITRDHETYVDNQAEFTCLWFNKHLTRFFHSQN--
-------------
>XP_007695738.1
------------------------------------------------------------
------------------------------------------------------------
------------------------------------------------MSLRLSAS--SG
-----K-LNGTNGA----SVLSPTESPGAL-------FRAKG------------------
----RLS--SFASSRGTSGN-F-G------SIKSPKKRLGSTGNYQNLFVQESAAAL---
-TDRSKKALGVAH-E---N-IRDVTYVSFLEWIRSERLTTLPHKGSRWDRVLIRALYFAE
QLHKFEQAIQPFAHNSAS------------------------------------------
-----AA-IVGYGHAQLLLE--------LSHHNSEALDKAFSIFYKFAMSFHSVLHRSEL
LAA--S-PE-IREQICLLYADLISLVVDVGIQFYYAAKG-------------MS------
SNSTSLDIFEQFGDTIESFRTRQNTVIELIWQSQIENEVFEEGE----------------
-----SIDVQHLSRWLASQD-RVIAAITRDHETYVDNQAEFTCLWFNKHLTRFFHSQN--
-------------
>XP_007708197.1
------------------------------------------------------------
------------------------------------------------------------
------------------------------------------------MSLRLSSS--SG
-----K-LNGTNGA----SVLSPTESPGAL-------FRTKG------------------
----RLS--SFASSRATSGN-F-G------SVKSPKKLLGSTGNYQNLFVQESAAAL---
-TDRSKKALGVAH-E---N-IRDVTYVSFLEWIRSERLTTLPHKGSRWDRVLIRALYFAE
QLHKFEQAIQPFAHNSAS------------------------------------------
-----AA-IVGYGHAQLLLE--------LSHHNSEALDKAFSIFYKFAMSFHSVLHRSEL
LAA--S-PE-IREQICLLYADLISLVVDVGIQFYYAAKG-------------MS------
SNSTSLDIFEQFGDTIESFRTRQNTVIELIWQSQIENEVFEEGE----------------
-----SIDVQHLSRWLASQD-RVIAAITRDHETYVDNQAEFTCLWFNKHLTRFFHSQN--
-------------
>XP_008020954.1
------------------------------------------------------------
------------------------------------------------------------
------------------------------------------------MPVRI-ST--SG
-----R-MNGTNGA----SILSPPDSPGAL-------YRSKG------------------
----RLP--SFASSRATSGN-Y-S------TIRSPKKLANGAGNYQNLFVQESAAAL---
-ADRSKKALGVAH-E---N-IRDVTYVSFLEWIRSERLTTLPHKGSRWDRVLIRALYFAE
QLHKFEQAIQPFAHNSSS------------------------------------------
-----AA-IVGYGHAQLLLE--------LSHHNSEALDKAFSIFYKFAMSFHSVLHRSEL
LAA--S-PE-IREQICLLYADLISLVVDVGIHFHYAAKG-------------MS------
SGSTSLDIFEQFGDTIESFRTRQNTVIELIWQSQIENEVFEEGE----------------
-----AIDVQHLSRWLASQD-RVIAAITRDHETYVDNQAEFTCLWFNKHLTKFFQSEN--
-------------
>XP_014081126.1
------------------------------------------------------------
------------------------------------------------------------
------------------------------------------------MSLRLSSS--SG
-----K-LNGTNGA----SVLSPTESPGAL-------FRAKG------------------
----RLS--SFASSRGTSGN-F-G------SIKSPKKRLGSTGNYQNLFVQESAAAL---
-TDRSKKALGVAH-E---N-IRDVTYVSFLEWIRSERLTTLPHKGSRWDRVLIRALYFAE
QLHKFEQAIQPFAHNSAS------------------------------------------
-----AA-IVGYGHAQLLLE--------LSHHNSEALDKAFSIFYKFAMSFHSVLHRSEL
LAA--S-PE-IREQICLLYADLISLVVDVGIQFYYAAKG-------------MS------
SNSTSLDIFEQFGDTIESFRTRQNTVIELIWQSQIENEVFEEGE----------------
-----SIDVQHLSRWLASQD-RVIAAITRDHETYVDNQAEFTCLWFNKHLTRFFHSQN--
-------------
>XP_014560989.1
------------------------------------------------------------
------------------------------------------------------------
------------------------------------------------MSLRLSSS--SG
-----K-LNGTNGA----SVLSPTESPGAL-------FRTKG------------------
----RLS--SFASSRATSGN-F-G------SVKSPKKLLGSTGNYQNLFVQESAAAL---
-TDRSKKALGVAH-E---N-IRDVTYVSFLEWIRSERLTTLPHKGSRWDRVLIRALYFAE
QLHKFEQAIQPFAHNSAS------------------------------------------
-----AA-IVGYGHAQLLLE--------LSHHNSEALDKAFSIFYKFAMSFHSVLHRSEL
LAA--S-PE-IREQICLLYADLISLVVDVGIQFYYAAKG-------------MS------
SNSTSLDIFEQFGDTIESFRTRQNTVIELIWQSQIENEVFEEGE----------------
-----SIDVQHLSRWLASQD-RVIAAITRDHETYVDNQAEFTCLWFNKHLTRFFHSQN--
-------------
>EME41438.1
------------------------------------------------------------
------------------------------------------------------------
------------------------------------------------MKSTLTGG--AN
G----A-NNG----NVANGYFSGPNSPSTT-------RYSVQ------------------
----GGS-------------------RKSVT--SRFSLGQSSSNEKTNVVRDTAIAL---
-KRKSASELGAGVSE---T-ADKVSFINLVEWIRAERLSSLPHKGSRWDTVLIRALYFAE
RLHGFETTLKGHAADSDA------------------------------------------
-----AA-QLGYGHARLLLE--------LGHENSAALDKAFGFLYRYSSAVTSLLSRSEV
LKL--S-QE-IYEEMCKMYSDLLTLVVDVSVRFYKAVHS-------------SS------
GASASLDLFEVFGDTIATFRHRRDSITELIWKQEIAGDNSDIDE----------------
-----AIEVSTLDRWLAPQD-RVLATLELDHTLIADNLAEHTCVWFSDDLAKFVKGTEH-
-------------
>XP_023631734.1
------------------------------------------------------------
------------------------------------------------------------
---------------------------------------MQRLSSSALMRNS--------
-----------FTNGQGNGFQNAPESTASY-------FGGST------------------
----HTR-------------------IRSSN--FSNLRGKGSSAEKTTVVRDTAMAL---
-KRKSASALGAGISD---T-ADSIGFVNLVEWIRTERLQTLPHKGSKWDTVLIRALYFAE
RLHGFETALTNHALDVEP------------------------------------------
-----AS-QLGYGHVRLLLE--------LGHENSDALDKAFGLLYRCSTAVTGLLARAEA
LSL--P-SD-INEQFCYLYTDLLTLVVDVAVRFYKTVHS-------------SA------
NQSASLDLYEAFADTIDSFKRRRETVTNSIWTNQIASSGSAELE----------------
-----AFDVEELARWLSPQD-RVLTTLALDYTLIADDMAEFTCIWFHDNLARFCKSEDK-
-------------
>EMR62023.1
------------------------------------------------------------
------------------------------------------------------------
------------------------------------------------------------
------------------------------------------------------------
-------------------------------------------MTTVTFVKEQYAFV---
-RQRCLRDLGASVGF---Y-AFDTSHASLLEWIRNERITTLPHKGGSWDRVLIAAQYFAS
QVNRLRDTIESFTPECGA------------------------------------------
-----AS-NLVFGQCLLLLE--------LGHENAAALETAFNLFYQFGLELSPLLKAGAN
LML--V-PS-IMESIGRAFSELLSIVAGVAIAFYSAVHG--G------------------
RQSTRLDIYVTFGASIESFRSRVERCAYEMWTSKLHVDVSDD------------------
-----EDVFGLLRKWLAPQD-SVLSFLASNRINLTSRPEEYTCTWFQSHLNQFFKHDE--
-------------
>ERT03366.1
------------------------------------------------------------
------------------------------------------------------------
------------------------MTAVP----------IGITKTLPQL-----------
------------AVKGSQASVVKDDSRVVV-------SEFPVDEDSTAFEDKALSR----
----M--DTAATTT----------T-EVA-SLTPVTRTTTNGSSHPESRVAEVVHYV---
-KGLFSK-LGD--YEV-NM-LRQADLETYLQYIADERLIHMPRKGSDWDRGLRTAQFFGL
QIWRFGEKVGKFAPESRA------------------------------------------
-----AA-GSALASCHLLLE--------IGHSQAAALLPAFMTLYELGLLVSQITQIPGI
FDS--T-KE-IKASISKLYSELVGLAGSISVHYRNHVCN-------------LGQ----Q
HQSVTLNLNDLFGGDIDSIWASKTALYDWIWLQSLGK----KQY----------------
-----ALSLSELRNRLNPES-EAFRHALYAELAEDLERAEDTCEWIKSDLVEYLQSKE--
-------------
>KFA49981.1
------------------------------------------------------------
------------------------------------------------------------
------------------------MAAAT----------QSFSESQ--------------
------------TSLTG--KTPPPSRPNDT-----------------QPAAAVERRSTSD
DS-HV--PEKVALTRTNG-------------HNGHTTAPASEDMSYFTRVNDVFRSV---
-TRRIVR-LDD--YDE-KY-VKETDLRAYLNFISDERLIHMPRRGSDWDRVLSNAQFFGF
QIWLFGKKIDSYVPGGKE------------------------------------------
-----SA-AAALASCQILLE--------VGHGQASALLPTFVALYELAMLLSTVGHLRDL
EQL--P-PK-IKEHAADIFCDLVDLTGHIAVHYRQKITT-------------LRA-----
GRSVSIDFDATFGKQISDIWNSKQVLHDEIWAHKLGR----RRF----------------
-----TISIKSLRDKLQPSVETSVRSTLYDEVSDSLERSEDTCHWIKHELVQFLQSND--
-------------
>KEY74817.1
------------------------------------------------------------
------------------------------------------------------------
------------------------MAAAT----------QSFSESQ--------------
------------TSLTG--KTPPPSRPNDT-----------------QPAAAVERRSTSD
DS-HV--PEKVALTRTNG-------------HNGHTTAPASEDMSYFTRVNDVFRSV---
-TRRIVR-LDD--YDE-KY-VKETDLRAYLNFISDERLIHMPRRGSDWDRVLSNAQFFGF
QIWLFGKKIDSYVPGGKE------------------------------------------
-----SA-AAALASCQILLE--------VGHGQASALLPTFVALYELAMLLSTVGHLRDL
EQL--P-PK-IKEHAADIFCDLVDLTGHIAVHYRQKITT-------------LRA-----
GRSVSIDFDATFGKQISDIWNSKQVLHDEIWAHKLGR----RRF----------------
-----TISIKSLRDKLQPSVETSVRSTLYDEVSDSLERSEDTCHWIKHELVQFLQSND--
-------------
>KFY57537.1
------------------------------------------------------------
------------------------------------------------------------
------------------------MPDLV----------PQG------------------
----------------NSV-R---------------------------------------
------VSRASEIKEV---------------REGEARSNHVAKPVRFSVIRDATKKA---
-VAAYRTELGS--SSEQFF-NSCPSVEAFFDAVAGIRLLQMPHDNSRWDKVLKWAEFFAA
QVQGYSDEVSKFADYADQ------------------------------------------
-----AA-SLIWASSLSLIQ--------LGPKYISVLEKAFRVFYSCGLTLSFFLRHYDL
FQS--S-EE-LQTILAESLRVLLKLVTGINIEYTQKQKD-------------T-------
-RLNERNFDERFGQTTDSIFSYADRFTNTIWATHLQSLAKPGDV----------------
-----S--VDSVRNFLVPHD-TVTRLLAVTRFI-RRERADYTCEWFSQYLTGFIQSEKA-
-------------
>APA15223.1
------------------------------------------------------------
------------------------------------------------------------
------------------------MPPS-----------AIH------------------
----------------NRP-LSPLKQRQ----------------------L------SNG
PHFTKLYGSQ-DYTPL---------------PSFDQRSMTGSDYFQTPLLQDTTQKV---
-IKLYRSELGQ--SSEKFL-HSCKSIEGFFDFVATIRLSQMPHHGSRWDKILKWAEFFTG
QVSTYSEEVSSFTAQSEQ------------------------------------------
-----AT-NIIYASCKILLE--------MGPKFVPILEKIFGVLYNCSLTLGFLVRHHEL
LHT--I-EE-LQTVLVTCYADLLKLVTGVTIHYTRRQHD-------------S-------
-NFSIRAFDEMFGQSTDEFFMHSDRFVDKIWSTRLERLAEPGDD----------------
-----S--VEAVRNFLTPHD-RVTRILATTRRT-HGSRADFTCEWFDRPLGEFLRGGKN-
-------------
>CCD47980.1
------------------------------------------------------------
------------------------------------------------------------
------------------------MAPS-----------AIH------------------
----------------NGA-LSPPKIRQ----------------------S------SNG
NHFSKLNGFS-DFVPS---------------PSFDQRSMNGSDSFPTPLLQDTAQKT---
-IKMYRSELGQ--SSDKFL-QSCRSVESFFDFVATTRLSQMPHPGSRWDKILKWAEFFTG
QVSTYSEEISAFTTQSEQ------------------------------------------
-----AT-SIIYASCKTLLE--------MGPKFVSGLEKIFGVLYNCSITLGFLVRHHKL
LHT--I-EE-LQTVLVACYADLLKLLTGVTIYYTRRQHD-------------L-------
-NFNIRTFDELFGKSIDDFFLHSDLFVDKIWSTRLERLAEPGDD----------------
-----S--VEAVRNFLTPHD-RVTRVLATNRRA-HGARADFTCEWFDRPLREFVRSGKN-
-------------
>CZR69374.1
------------------------------------------------------------
------------------------------------------------------------
------------------------MPPTA----------QTSQ-----------------
---------------VETV-YT-----K----------------------V------TNG
S--SKSANTTVETIEI----------------LGNGGANGHRDARKITILRDAVQRT---
-TATYRSELGG--SIDKFL-NSCTTVDKFFDYVAGIRLRQIPHHSSRWDKVLKWAEFFAA
QVYGYSQELAYFVADGDR------------------------------------------
-----AA-SIIWASCRSLLE--------LGRENVDVLEKVFGVFYSCGLTLGLFLRQHEL
LHQ--T-EE-LQLILANCYTDLLKLVTGVSLFYSRKQSN-------------T-------
-KFSVRAFDELFSRNISSFFLHSDRFTDAIWAARLGSLAKHGDV----------------
-----S--VDLVRDFLTPHD-RVTRLLTMRRNV-RKTRADFTCEWFDRHLADFMRGGKEI
MI-----------
>EMR90116.1
------------------------------------------------------------
------------------------------------------------------------
------------------------MAPS-----------AIH------------------
----------------NGA-LSPPKIRQ----------------------S------SNG
NHFSKLNGFS-DFMPS---------------PSFDQRSMNGSDSFPTPLLQDTAQKT---
-IKMYRSELGQ--SSDKFL-QSCKSVESFFDFVATIRLSQMPHPGSRWDKILKWAEFFTG
QVSTYSEEISAFTTQSEQ------------------------------------------
-----AT-SIIYASCKTLLE--------MGPKFVSGLEKIFGVLYNCSITLGFLVRHHKL
LHT--I-EE-LQTVLVACYADLLKLLTGVTIYYTRRQHD-------------L-------
-NFNIRTFDELFGKSIDDFFLHSDLFVDKIWSTRLERLAEPGDD----------------
-----S--VEAVRNFLTPHD-RVTRVLATNRRA-HGARADFTCEWFDRPLREFVRSGKN-
-------------
>KFX85826.1
---------------------------LHKTRLTDRPAATLTDARVAREGGPLNGFSSFH
DSRAVLQENALDIV-----------RG---ETHWNVGVAALIVSDVLGCFRK----SMNL
---------ASPSPN---------INEFR----------TQE------------------
----------------NGV-Q---------------------------------------
------TSRTSEIREI---------------RK-HETSSSQLNHVRFSVIRNATKDS---
-IAAYRTELGS--SAEQFF-NSCRSLEAFYDAVARIRLHQMPHDNSRWDKVLKWAEFFAL
QVQGYSDEISKFADYADA------------------------------------------
-----AA-SLIWAGTLSLIR--------LGPKYIPVLERSFRIFYNCGLTLSFFLRHSEL
FQS--S-EE-LQSILAQSLTVLLKLVTGINIEYTQKQKR-------------T-------
-HLNERSFDERFGRTTETIFSYADRFTNTLWETHLQSLAEPGDV----------------
-----S--VDSVRNFLVPPD-TVTRSLSVTPFI-RKERADYTCVWFSQYLNGFNKSDKS-
-------------
>KFX95907.1
---------------------------LHKTRLTDRPAATLTDAIVAREGGPLNGFSNEE
LIRD----SIPF------------------------VRIALVISDVLGCFGK----SMNL
---------ASSSPN---------INESK----------TQE------------------
----------------NGV-Q---------------------------------------
------TLRTSEVKEI---------------RK-HETSSSQVNHVRFSVIRNATKDS---
-IAAYRTELGS--SAEQFF-NSCRSLEAFYDAVARIRLHQMPHDNSRWDKVLKWAEFFAL
QVQGYSDEISKFADYADA------------------------------------------
-----AA-SLIWAGTLSLIR--------LGPKYIPVLERSFRIFYNCGLTLSFFLRHSEL
FQS--S-EE-LQSILAESLTVLLKLVTGINIEYTQKQKR-------------T-------
-HLNERSFDERFGRITETIFSYADRFTNTLWETHLQSLAEPGDV----------------
-----S--VDSVRNFLVPPD-TVTRSLSVTPFI-RKERADYTCVWFSQYLNGFNKSDKS-
-------------
>KFY06701.1
------------------------------------------------------------
------------------------------------------------------------
------------------------MSNSK----------SQG------------------
----------------TGV-R---------------------------------------
------VSTTIKTKEG---------------YEDEVRSSQVTSPVRFSVIQNATKKS---
-IAAYRTELGS--SAERFF-TSCQSVEAFFDAVARIRLHQMPHDSSRWDKVLKWAEFFAG
QVQGYSEE----------------------------------------------------
----------------------------LGPKYISVLEKAFRIFYSCGITLRFFLRHNEL
FQS--S-EE-LQATLAESLTVLLSLVTSINIEYTQKQKC-------------T-------
-RLNERRFDERFGRTTDSFFSYADRFTNTIWATHLQSLAKTSNI----------------
-----S--VDSVRDFLVPHD-TVTRSLAVTRFI-RKERADYTCEWFSQYLTGFTKSDKS-
-------------
>KFY22128.1
------------------------------------------------------------
------------------------------------------------------------
------------------------MPASL----------PQE------------------
----------------NGV-P---------------------------------------
------VSKTGGTKV----------------VRGDEASSRQINPVRYSAVRNAIKKS---
-IAAYHTELGS--SSEQFF-TSCRSVEAFFDAVAGIRLHQMPHDTSRWDKVLKWAEFFAA
QVQGFSEEISKFADYADQ------------------------------------------
-----AA-SLIWAGSLSLIQ-----ACALGPKYIAVLEKVFRVFYSCGLTLSFFLRHREL
FQS--S-EE-LQIILAESFTVLLQLVTSINIEYTQKQKS-------------T-------
-RLNERGFDERFGQTTNSIFSYADRFTNTIWATHLQSLAKSGDI----------------
-----S--VDSVRNFLVPHD-TVTRLLAVTRFI-RRERADYTCEWFSQYLAGFNQSDKS-
-------------
>KFY26902.1
------------------------------------------------------------
------------------------------------------------------------
------------------------MPESV----------PRN------------------
----------------NEV-L---------------------------------------
------VSRTIETREV---------------RRDESRTNHLTNSARFSMIRNATNKS---
-AAAYRSELGP--SADQFL-ASCRSVEAFFDAVAGIRLHQMPHDGSRWDKILKWAEFFAA
QVYAYSDELGKFTDYAGQ------------------------------------------
-----AA-SLIWAGSLSLIQ--------LGQKYISVLEKAFRVFYSCGLTLRFFLRHSEL
FQS--S-EE-IQGILGESLTVLLKLVTSISIEYTQKQKS-------------T-------
-RLNERDFDERFRKTSDSIYSYADRFTTTIWETHLQSLAKPDDT----------------
-----S--VDSVRNFLVPHD-TVTRLLAVTRFI-RRERADYTCEWFSQHLNSFSHGNKS-
-------------
>KFY35273.1
------------------------------------------------------------
------------------------------------------------------------
------------------------MSNSK----------SQG------------------
----------------NGV-R---------------------------------------
------VSTTIKTKEG---------------HEDEVRSSQVTSPVRFSVIQNATKKS---
-IAAYRTELGS--SAERFF-TSCQSVEAFFDAVARIRLHQMPHDSSRWDKVLKWAEFFAG
QVQGYSEE----------------------------------------------------
----------------------------LGPKYISVLEKAFRIFYSCGITLRFFLRHNEL
FQS--S-EE-LQATLAESLTVLLSLVTSINIEYTQKQKC-------------T-------
-RLNERSFDERFGRTTDSFFSYADRFTNTIWATHLQSLAKTSDI----------------
-----S--VDSVRDFLVPHD-TVTRSLAVTRFI-RKERADYTCEWFSQYLTDFTKSDKS-
-------------
>KFY36580.1
---------------------------LHKTRLTDRPAATLTDARVAREGGPLNGFSSLH
DNEELIRASIPF------------------------VRIVLVISDVLGCFGK----SMNL
---------ASSSPN---------INEFR----------TQE------------------
----------------NGV-Q---------------------------------------
------TSRTSEIREI---------------RK-HETSSSQLNHVRFSVIRNATKDS---
-IAAYRTELGS--SAEQFF-NSCRSVEAFYDAVARIRLHQMPHDNSRWDKVLKWAEFFAL
QVQGYSDEISKFADYADA------------------------------------------
-----AA-SLIWAGTLSLIR--------LGPKYIPVLEKSFRIFYNCGLTLSFFLRHSEL
FQS--S-EE-LQSILAESLTVLLKLVTGINIEYTQKQKR-------------T-------
-HLNERSFDERFGRTTETIFSYADRFTNTLWETHLQSLAEPGDV----------------
-----S--VDSVRNFLVPPD-TVTRSLSVTPFI-RKERADYTCVWFSQYLNGFNKSDKS-
-------------
>KFY99362.1
------------------------------------------------------------
------------------------------------------------------------
------------------------MPDLV----------PQG------------------
----------------NSV-R---------------------------------------
------VSRASEIKEV---------------REGEARSNHVAKPVRFSVIRDATKKA---
-VAAYRTELGS--SSEQFF-NSCPSVEAFFDAVAGIRLLQMPHDNSRWDKVLKWAEFFAA
QVQGYSDEVSKFADYADQ------------------------------------------
-----AA-SLIWASSLSLIQ--------ACT---------AQSLSTCGLTLSFFLRHYDL
FQS--S-EE-LQTILAESLRVLLKLVTGINIEYTQKQKD-------------T-------
-RLNERNFDERFGQTTDSIFSYADRFTNTIWATHLQSLAKPGDV----------------
-----S--VDSVRNFLVPHD-TVTRLLAVTRFI-RRERADYTCEWFSQYLTGFIQSEKA-
-------------
>RDL37292.1
------------------------------------------------------------
------------------------------------------------------------
------------------------MSASV----------AQE------------------
----------------NYL-G-----------------------------S------AS-
-----KTSKIEETGRI---------------NQKADSTGKVMSTHKFTTLQDATQQS---
-AAMFRTELGS--SSEQFL-SSCQSVETFFDVIAGIRLHQMPHHSSRWDKVLKWAEFFAT
QVQIYSEMVSQFADHANQ------------------------------------------
-----AA-RMIWASSLSLIK--------LGPKHISMLEKSFGVFYSCGLTLGFFLRHHEP
LRS--S-EK-LQLITAASFADLLKLVTGVTIDYTQKQLY-------------T-------
-RFSARGFDERFSQTIASFFSHGDRFTDTIWATRLQSLAKPGDI----------------
-----S--VDLVRDFLMPHD-TVTRRLAVTRFI-RRPRADYTCEWFSRHLTDFTQGDKA-
-------------
>XP_018073015.1
------------------------------------------------------------
------------------------------------------------------------
------------------------MPPSA----------QKSH-----------------
---------------TNGA-ST-----Q----------------------V------TKE
I--SKPATSTVETFEV----------------Q--RNGASNSDARKITILRDAVQRV---
-VANYRSKFHN--STDEFL-GSCTTIDKFFDYVAGIRLRQIPHHSSRWDKVLKWAEFFAA
QVYGYSDEVGHFLASSDR------------------------------------------
-----AA-SIIWASCRSLLE--------LGRENIDVLEKVFGVFYSCGLTLGVFLRQHEL
FHE--T-EE-FQLILGNCYAELLKLVTGINLFYSRKESS-------------G-------
-NFSVRIFSERFSRSINSFYSHSDSFTDAIWSTKIGTSSTSGDI----------------
-----S--VELIREFLIPHD-RVTRLLTTTRTT-RTTRADFTCEWFDRYLTDFMRSGKE-
-------------
>XP_024553854.1
------------------------------------------------------------
------------------------------------------------------------
------------------------MAPS-----------AIH------------------
----------------NGA-LSPPKIRQ----------------------S------SNG
NHFSKLNGFS-DFMPS---------------PSFDQRSMNGSDSFPTPLLQDTAQKT---
-IKMYRSELGQ--SSDKFL-QSCKSVESFFDFVATIRLSQMPHPGSRWDKILKWAEFFTG
QVSTYSEEISAFTTQSEQ------------------------------------------
-----AT-SIIYASCKTLLE--------MGPKFVSGLEKIFGVLYNCSITLGFLVRHHKL
LHT--I-EE-LQTVLVACYADLLKLLTGVTIYYTRRQHD-------------L-------
-NFNIRTFDELFGKSIDDFFLHSDLFVDKIWSTRLERLAEPGDD----------------
-----S--VEAVRNFLTPHD-RVTRVLATNRRA-HGARADFTCEWFDRPLREFVRSGKN-
-------------
>KKY13177.1
------------------------------------------------------------
------------------------------------------M-SILSNLKK----PRDS
-------GSAATSRSTSQQLQPTSAPRSS----------RQLPI----------------
----------------------PRPSKPEA-------DRMSVNSVPGTVVS-------ES
TTIANDESTGMMKKAKNSIR-R-AV-SPSPAPHS-----RVSETQFIQNVHEAQQLL---
-RAKLQAELKG--SKEESL-AAGITIESFLGYIGAERLRRMPAKGSRWDKILKWAEYFAT
SLSLFEEAVETFVASSQE------------------------------------------
-----AV-ELIFACLQILLQ--------LGPSQGEAMERAFSIFHEYGLAFAFYLRHYSL
LRT--I-PE-ARSELSLALGDMLALAIEITIFYRKSIRS-------------MS------
TTAVTVDFNITFGRLMETFVQHKDRIANMFWTYQLKNSSEIADI----------------
-----HVSIEEIRLWLLPQD-RNLQAMVSGRRATRNLRAEFTCEWFDRPLIDFTRSKDN-
-------------
>EKG20876.1
------------------------------------------------------------
------------------------------------------------------------
------------------------------------------------------------
---------------------------------------MSVNSIPATIVS-------ET
TTIANDDSVGMLKKAKNAVR-R-AV-SPSPAPRQ-----RVSESQFINNVHEAVQSL---
-RARLQAELKG--TKEEVL-AAGITIESFLGFIGAERLRRMPPKGSRWDKILKWAEYFAT
SLSLFEEAVETFVASSQE------------------------------------------
-----AV-ELIFACLQILLQ--------LGPGQGEAMERAFSIFHEYGLAFAFYLRHYSL
LRT--I-PE-ARQELSLALGDMLGLAIEITIFYRKSIRS-------------MS------
TTAVTVDFNITFGRLMESFIQHKDRIANMFWTYQLKNSPEIADI----------------
-----HVSIEEIRLWLLPQD-RTLQAMVTGRRATRNLRAEFTCEWFDRPLIDFTRSKDN-
-------------
>EOD44768.1
------------------------------------------------------------
------------------------------------------------------------
------------------------------------------------------------
---------------------------------------MSVNSIPATVVS-------ET
TTIAQDDSVGMLKKAKNAVR-R-AV-SPSPAPRQ-----RVSETQFINNVHEAQQSL---
-RARLQAELKG--SKEESL-AAGITIESFLGFIGAERLRRMPPKGSRWDKILKWAEYFAT
SLSLFEEAVETFVASSQE------------------------------------------
-----AV-ELIFAALQILLQ--------LGPGQGEAMERAFSIFHEYGLAFAFYLRHYSL
LRT--I-PE-ARQELSLALGDMLGLTIEITIFYRKSVRT-------------MS------
TTAVTVDFNITFGRLMESFIQHKDRIANMFWTYQLKNSAEIADI----------------
-----HVSIEEIRLWLLPQD-RTLQAMVTGRRATRNLRAEFTCEWFDRPLIDFTRSKDN-
-------------
>OMP86141.1
------------------------------------------------------------
------------------------------------------M-SILSNLKK----PRDS
-------GSAATSRSTSQQLQPTSAPRSS----------RQLPI----------------
----------------------PRPSKPEA-------DRMSVNSVPGTVVS-------ES
TTIANDESTGMMKKAKNSIR-R-AV-SPSPAPHS-----RVSETQFIQNVHEAQQLL---
-RAKLQAELKG--SKEESL-AAGITIESFLGYIGAERLRRMPAKGSRWDKILKWAEYFAT
SLSLFEEAVETFVASSQE------------------------------------------
-----AV-ELIFACLQILLQ--------LGPSQGEAMERAFSIFHEYGLAFAFYLRHYSL
LRT--I-PE-ARSELSLALGDMLALAIEITIFYRKSIRS-------------MS------
TTAVTVDFNITFGRLMETFVQHKDRIANMFWTYQLKNSSEIADI----------------
-----HVSIEEIRLWLLPQD-RNLQAMVSGRRATRNLRAEFTCEWFDRPLIDFTRSKDN-
-------------
>XP_020135135.1
MHPK------TKDNTKLPSFLQRGKKHRVRKGISEALG----VLGLGGESEEGGLAQSLS
STPSFAFHPAASQKPPPLSRTNSTWSGE-SSNA--------DM-SLLSNLKK----PRDS
-------GSAAPTRSTSQQVQPTSAPRSS----------RQLPI----------------
----------------------PRPSKPEA-------DRMSVNSIPATVVS-------ES
TTIANDESAGMLKKAKNSIR-R-AV-SPSPAPHT-----RVSETQFIQNVHEAQQLL---
-RAKLQAELKG--SKEESL-AAGITIESFLGYIGAERLRRMPAKGSRWDKILKWAEYFAT
SLSLFEEAVETFVASSQE------------------------------------------
-----AV-ELIFACLQILLQ--------LGPSQGEAMERAFSIFHEYGLAFAFYLKHYSL
LRT--I-PE-ARSELSLALGDMLALAIEITIFYRKSIRS-------------MS------
TTAVTVDFNITFGRLMETFVQHKDRIANMFWTYQLKNSSEIADI----------------
-----HVSIEEIRLWLLPQD-RNLQAMVSGRRATRNLRAEFTCEWFDRPLVDFTRSRDN-
-------------
>KKY13506.1
------------------------------------------------------------
------------------------------------------------------------
------------------------MAEY--------------Q-----------------
---------------TNGA-H---------------------------------------
--PLHIDSELA-NKRK----------------DSFDVSPSTMRRSSGTILRDSTMRA---
-SSRVKHELNS--PQRSLLENEIKNVDGFLDYVAHLRLRYMPHPGSKWDRVLQWAEFFAS
AVHHFQAAAASVMSCGDD------------------------------------------
-----AA-QLIWGSCRVLLE--------LGMARLDMIHTAFALFNDAALMFAHFSEHQDM
FGT--GGGG-LQQSLATAYADLVGLVVDVSLHYVNGG-----------------------
---SIADFDARFARRADALFASREYIIEVFWKTQLQMR-FGKDV----------------
-----TEEVEQIRRFLSPAD-TVVRALLSKQLKSRERHVEFTCEWFDAMLREFTAGDDN-
-------------
>OMP84413.1
------------------------------------------------------------
------------------------------------------------------------
------------------------------------------------------------
------------------------------------------------------------
------------------------------------------------------MRA---
-SSRVKHELSS--PQRSLLENEIKNVDGFLDYVAHLRLRYMPHPGSKWDRVLQWAEFFAS
AVHHFQAAAASVMSCGDD------------------------------------------
-----AA-QLIWGSCRVLLE--------MGMARLDMIHTAFALFNDAALMFAHFSEHQEI
FGT--GGGG-LQQSLATAYADLVGLVVDVSLHYVNGG-----------------------
---SIADFDARFGRRADALFASREYIIEVFWKTQLQLR-FGKDV----------------
-----TEEVEQIRRFLSPAD-TVVRGLLSKQLKSRERHVEFTCEWFDAMLREFTAGDDN-
-------------
>XP_020135512.1
------------------------------------------------------------
------------------------------------------------------------
------------------------MAEY--------------H-----------------
---------------TNGE-H---------------------------------------
--PLFIDSDLA-NKRK----------------DSFDVSPTTVRRSSVTILRDSTMRA---
-SGKVRNELST--PQRTLMENEIKNVDGFLDYVAHLRLRYMPHQGSKWDRVLQWAEFFGS
AVHHFQVAAQSVMNCGDD------------------------------------------
-----AA-QLIWGSCRVLLE--------MGMQRLDMIHTAFALFNDAALMLAQFSENKDM
FSS--SGNN-VQESLATAYGDLVSLVVDVSVHYVNGG-----------------------
---SIAEFDARFARRADALFSSREHIIASFWKTQLQMR-FGKDI----------------
-----TTEIEQIRYFLSPSD-TVVRAHFSKKLKSRERHVEYTCEWFDPMLREFTSGDDN-
-------------
>KKY22656.1
------------------------------------------------------------
------------------------------------------------------------
---------------------------------------------MDAVQTGNP------
------------NALMATPVKAPQTVSVAV-------TEVHL-----------------S
DS-DES------SR----------Q-KTE-ALTEKSQIRPITNSTKITRVVETATLI---
-RKRVIRELDD--VDD-AH-FEHIDLNAYLDHISEERLIHMPRKGSKWDRVLKAAEYFGL
QISSFGDFVSDFIPDSKF------------------------------------------
-----AV-HTALASCHLLLE--------LGHNQAAALEATFGALYEFGLLLAESLERHDL
FGA--S-DA-IKEDLGDVFSGLVSLVGDIAVYYRQRIST-------------MP------
GSSATIDFDGTFGKTISKIWVKKEHLSNHMWALTLRQ----KPY----------------
-----SLNIDTIRHCLSPAH-RSARAVIYDRLVSRNERTEGTCEWIQGHLLDFLRSND--
-------------
>KPM41066.1
------------------------------------------------------------
------------------------------------------------------------
------------------------------------------------------------
------------------------------------------------------------
-----------------------------------MVTRKVVPLEDFGRVRDVTRDV---
-TTVICH-LPT--YNE-SF-VSEMDLRSYLQYISDECLIHMPRRGSDWDRVLSTAQFFGL
QIWFFGTKINAFVPGCTG------------------------------------------
-----SS-AAALASCQVLLE--------IGHGQAKALVPTFTALYELAMLLSNISQIQDL
EYM--P-RH-IKESAAHIFCDLVQLVGHIASHYRQRISG-------------LEA-----
GESTKISFDAAFGTQIDRVWQAKNVLCDSIWDFKLGS----KGS----------------
-----PSSLKWLREKLQPSFGPSIRNTLYDEVLEQLDRSEDTCGWIKDTLVQFFDSSD--
-------------
>KXL48856.1
------------------------------------------------------------
------------------------------------------------------------
------------------------------------------------MSAESPKSAQIN
GGHVNG-MKSPTIGTSKNGYFSPQISPASQ-------KIT--------------------
-------SNGFSLVGKR--------------IISTASSTTARQHKKILLIEDTTAAL---
-KRKSMSDLGSGVFQ---S-IEDTDFIKLVEHIRQERLTTLPHKGSRWDTVLIRALHFAD
RLHGFDTAIQGFASGSTA------------------------------------------
-----AA-NLGFSHCLLLLQ--------LGHENGDALDKAFGLFWKNCLMFKSLLERSDL
LGV--T-SE-TREDICMIYADLLTLIVEVAIRFYKSVHG--M----------FD------
-QSIGLDMYAAFGDIIEAFRDRLNKVVNAIWDYQIEGEGLDTK-----------------
-----EVSIETLNRWLAPQD-RVLEMLGTDHTAFMDEQTPSTCVWFQDELLSFLKSDLEC
-------------
>OAA58461.1
------------------------------------------------------------
------------------------------------------------------------
------------------MATLEKSAPVH----------AQVLPTVSLA-----------
------------EPQGAVAKKAANGLHVSV-------NEVAVTPSLDAVDD---------
-------KQIVLAS----------E-RAS-TTKSVSRSSTTSSQHPESLVAEAVQFV---
-KGLFSK-LGD--YEV-NM-LHQANLESYLQYIADERLIHMPRKGSDWDRVLRTAQFFGL
QIWRFGDKVGKFAPESRQ------------------------------------------
-----AA-ASALASCQMLLE--------IGYQQSAALLPAFMTLYELGLLVSQITQIPGI
FES--T-KD-AKTDIGQLYSKLVGLAGGISAHYRKHVFN-------------LGR----R
HHAITLNLDELFGSEIDAIWATKAALYERIWCQNLGK----RKV----------------
-----SLELSDLRHRLNPES-EAFRHALYAELAEDLERAEDTCEWIKNDLVDFFQSKE--
-------------
>EPE09363.1
------------------------------------------------------------
------------------------------------------------------------
-------------------------MEAP----------AAIQKSLPLE-----------
------------IKKDTVVSKDKGTLHVSV-------SEFPDDELDEKQALVHTE-----
--------TTVSTT----------A-TKT-SSGTITRVSTNGSLHPESRIAEVVQYV---
-TGLFSK-LGD--YEV-NM-LHRADLESYLEYIADERLIHMPRKGSDWDRVLRTAQFFGL
QVWRFGEKVGKFAPESRQ------------------------------------------
-----AA-VAALASCQMLLE--------IGHAQAGALLPAFMTLYELGLLVSQITQIPGI
FDS--T-KD-VKVDISRLYSELVGLAGCISVHYRNHIFN-------------LGH----Q
HQAITLNLNDLFGSDIDTIWASKTALYDRIWKQSLGK----KHL----------------
-----VLSLGELRHRLNPQS-EAFRHALYAELAEDLERAEDTCEWVKSDLVDFLQSNE--
-------------
>XP_014171182.1
------------------------------------------------------------
------------------------------------------------------------
----------------------------------------MMAPASVVA-----------
------------QSNGVTAS-SKKMAKATT-------LSIKVTQAEDALQDSISS-----
---------------------------ET-ENVVSRTTVSTVVQTDSNAVSREEILV---
-GGPESC-WRG--YDA-PA-LEQTDLVSYLNTIADERLMHMPRKGSDWDRVLRTAQFFGL
QIWRFGEKVGKFAPLSRE------------------------------------------
-----AA-SGALASCRMLLD--------IGHQQAAALLPGFMVLYELGLLVSQITQIPGI
FES--D-RT-VKDDISRLYGELVHLTRNVAKYYRRNILG-------------LGR----Y
EQPTRLDLDAEFGEYIESIWTSKAALYERMWRQSMGK----QSY----------------
-----ALGPAELRARLNDDK-TQFRHALYAELSEDLERAEDTCEWVKADLADFLQSGD--
-------------
>OCL05054.1
------------------------------------------------------------
------------------------------------------------------------
------------------------------------------------------------
------------------------------------------------------------
----------------------------------MQTFNDGIRVPKVSVLRESMVRT---
-SSMIRTRLGN--SSSIVF-DSSPTVEDFLEALANERLRHMPHDGSNWDKVLRWAENIGG
HVLIFHEAVHDFMLNSED------------------------------------------
-----AT-RLIWGSCLSLLQ--------MGPNQVNILTKAFGVFHRMILAMSVFLRQRHL
LTA--T-TE-IRRELAHAYSDFMQLTCAVNAHYRTKSHG-------------ML------
-R-DIIEFEEHFGETITGFYHHLGRISTSMWTMEIESSRFGGHS----------------
-----ELDICVIRDFLAPQD-RVVRTMTSNQLSSSAHRAEFTCEWFSSHITNFTRNRN--
-------------
>OCK90806.1
------------------------------------------------------------
------------------------------------------------------------
-------------------------------------------MT---------------
---------------SNGT--------Y----------------------F------SNG
D--GSPD--------M---------------SPIMQTFNDSIRVPKVSVLRESMVRT---
-SSMIRTQLGS--SSSIVF-DSSPTVEDFLEALANERLRHMPHDGSNWDKVLRWAENIGG
HVLIFHEAVHDFMLNSED------------------------------------------
-----AT-RLIWGSCLSLLQ--------MGPSQISILTKAFGVFHRMILAMSVFLRQRHL
LTA--S-TE-IRRELAHTYSDFMQLTCAVNAHYRTKSHG-------------IL------
-S-YATEFEEHFGETITGFYHHLDRISTSMWTMEIESSRFRGHS----------------
-----ELDICAIRDFLGPQD-RVVRTMISNRLSSGVHRAEFTCEWFSSHVTNFTRNRN--
-------------
>OCL05532.1
------------------------------------------------------------
-------MSDPQQNSPGRA------ASI-RGIFKDGYRSIKRKTGSSTISSN----RDER
-----------MSFSTV------DHAESSERRGSDRSQTAAVRSSVASMKSEASGA----
------------SDSGANNPPGPPGSPPSP-------IQPQP------------------
----ASK--EIK-VRGLSGR-F-SV----RSLSQTVIQGQRGGRLRVSSAPGAGFAL---
-ENKSIVESGAGFSR---V-VIDLTCTDFIAMIRSERLATLPRKGGRWDRVLTRAKYFAE
QLHNVDTAIRKFAVDGRA------------------------------------------
-----VD-DLSYGHAWFLIS--------LGSENSEALDKAFALFCRCSQSIHLLLNQSEA
LTA--T-AS-VREQLRQMHADLLKLVADVAMRFYKATIR-------------LP------
SYPVCFDVFEAFGETIEAFPTRRTKVTKTIWTHHIQREDHGQNK----------------
-----DPEVETLRKWLGVQD-SALLVLNRDHSTFAHYEVEFTCLWFLSHLSNFVDSSDN-
-------------
>OIW26628.1
------------------------------------------------------------
------------------------------------------------------------
------------------------METIR----------AGLKESM--------------
------------SAMTV--PTKPAKAAEVV-------TTVVSLDSS-SDSEKTVSV---K
DE-GI--SST----------------------TTISRKQTSSSFFRIDRVTDIYQTI---
-RRNILQ-LDDYTYTE-QY-FDRLNIESYRRYIANERLIRMPRRGSNWDRALRAALMFGE
NLVDFGDTIQGFCSDTGR------------------------------------------
-----AS-VTGLASCKLLLE--------VGHSNSNALVPTFQALRELALLVNQVIQIEGL
SES--S-KE-VKHATADLYADLVRLVGDIAVFYKKKLES-------------VS------
HGSVTIKFDVEFGKQIKHIWEHKAKIVHHMWEVKLGK----D------------------
-----SDGVETIRQKLNGR--HSVRNSFYGQITDNTRRAEDTCEWLKSYLIEFLASEEKT
FT-----------
>OOF93637.1
------------------------------------------------------------
------------------------------------------------------------
------------------------------------------------------------
------------------------------------------------------------
------------------------------------------------------------
----------------------------------------MPPDGSRLDGALRRASRLAV
AVGSLRDSVYSFMDGAEE------------------------------------------
-----AT-QIVWGTNLLLLE--------MGIDHIDVLESLFGRYGRVTLGISLLLQQETF
FPV--S-RP-LQQQVAEIYAHLLQLVVHVTAEYRQGIRT-------------QH------
WQTMSSAVDAAFFRYTNRFITHWRRIFSLVLESGTAK----QHT----------------
-----TVDLAAVYQFLELQD-RPLQMLLESHNH-SLA--DGSFSWFEPHLTTFAMGRRRM
MMIRG--------
>OQD81141.1
------------------------------------------------------------
------------------------------------------------------------
------------------------MAAQV----------ES-AP----------------
---------------------VPVPAPT----------------------N------GNG
V--TDLMKAQFIPIKN---------------GHVTVTPIDQPESNRLGVLRELNYRM---
-TSRVFAKLDV--EARSIL-ESVKTADEVFDSIAVERLRYMPRDGSQLDRVFKWTAYLIA
QLDQLSKEIQPFALYSEE------------------------------------------
-----AV-QSMWGSCLVLLS------L--GPDQIDLLSYVFGAFHNLAQDVSRLTAQWRS
QES--V-TD-AQSEVIAAYSDLVELICNVSVHYYRKAHN-------------FS------
RAVDVSDFHARFSHHIHSFQSHRASLIEVLWTSSSATLELTTNP----------------
-----VVKVREIREFLSFHD-RAISAILAARQH---RAAEYTCEWFESQLTHQQTRRPGL
T------------
>XP_022486939.1
------------------------------------------------------------
------------------------------------------------------------
------------------------MAAQV----------ESVTP----------------
---------------------VPVPVPS----------------------N------GNG
V--AALKKAQFFPISN---------------GHTTVVSNGHSESNRLGVLRELNYRM---
-TSRVFGKLDV--EARSIL-ESVKGADDVFDSIAIERLRYMPRDGSQLDRVFKWTAYLIA
QLDQLSKEIQPFALYSEE------------------------------------------
-----AA-QSMWGSCLVLLS------L--GPDQIDLLSYVFGTFHNLAQDVSRLTAQWRS
QES--V-TD-AQSEVVAAYSDLVELICNVSVHYYRKAHN-------------FS------
RAVDVSDFHARFSHHIHSFQSHRASLIEVLWTSSSATLEFTTNP----------------
-----VVKVREIREFLSFHD-RAVSAILSARQP---RAAEYTCEWFESHLTQQQTRRPGL
T------------
>ORX97905.1
------------------------------------------------------------
------------------------------------------------------------
------------------------------------------------------------
-----------------------------M-------FRSKG------------------
----RLP--SFSSSRTASGS-P-M-------MKSMAKRMSATGSYKIGFVQESAISL---
-QKRSMGESGAGVYH---G-ISDVSYINFLEWIRSERLTTLPHKGSKWDKVLIRALYFAE
QLNRFD------------------------------------------------------
----------------LLLE--------LGHDNSDALDKASS--------------RSEL
LAA--T-SK-IREQLCLLYTDLLSFVVDVATKFYKTVNGTEG----------MT------
SVSVSFDIFEIFDDTIDTFQTRQE------------------------------------
-------------TWLAPRD-RVLASLNRGHSTFVDQQAEFTCIWFQKPPSRFIQTDSTF
ML-----------
>OTA19424.1
------------------------------------------------------------
------------------------------------------------------------
------------------------------------------------------------
-------------------------------------MANRR------------------
----SMPSAGFKPSRMSSA------------GFSGFGGSRSQGSQKLPIVEDTGVAL---
-KRKSMSELGAGVYQ---T-VE--------------------------------------
---DTSFVNLGFASGSNA------------------------------------------
-----AA-QLGYGHTKLLLE--------LGHQNSDALDKAFGFFYKCSLMVSSLLDRNEL
LTV--T-PRDPRAAL-----------HDVHRPSH--------------------------
----------------ARRRSGHSILQDSSWHDELTDHELGY------------------
-------------------T-GVLDLLGTDHTTFADQQAEFTCLWFQEELVNFVKGSNE-
-------------
>OTA36891.1
------------------------------------------------------------
------------------------------------------------------------
------------------------------------------------MAPIATG-----
---------MRSPQMNGNGDSTPPMSPSIA-------KANRR------------------
----SMPSAGFKASRMSSA------------GFSGFGGSRSQGSQKLPIVEDTGIAL---
-KRKSMSELGAGVYQ---T-VDDTSFVNLVSWIRQERLTSLPHKGSTWDTVLIRALYFAD
HLHGFENAVQGFASGSNA------------------------------------------
-----AA-QLGYGHTKLLLE--------LGHQNSDALDKAFGFFYKCSLMVSSLLDRSEL
LTV--T-PET-REQLCMMYTDLLTLVVEVAIRFYKTVHG--M----------MS------
SQTTSLDMYEVFGSTIETFRLRRSKTSDAIWNHQIESDGMDTED----------------
-----ALTIEVLNNWLRPQD-RVLDLLGTDHTTFADQQAEFTCLWFQEELVNFVKGSNE-
-------------
>OTA54828.1
------------------------------------------------------------
---------------------------------------MLGLRKLPQSLRN----RRSL
-------SSTHSSQQS--AEDTRTESNMP----------STMNG--------SQ------
------------S------------VSDSL-------KQ---------------------
-T-TVTSSSEVNVT----------N-GTT-VRTTSHSESRSSTRIQVTRTIETTRRV---
-RSKLVRELDD--VDD-AY-LKRIDLQSYLGYIADERIIHMPKRGSQWDQVLKEAEFFGL
QIDEFTSAVKDFITDSTT------------------------------------------
-----IR-DTALASCYLLLE--------LGCDQAQALEPTFNALYELGQLLANTLELRSL
FVL--S-EG-IAYALGEVIICLVRLLGDIAIFYHQRISR-------------LS------
RTSVTIDFDREFGGQLEEICAKREQLIYTIWGYKLGS----SHS----------------
-----ANDVAYLHRELGSAR-THVKSYLYGRIQDKKRRVEGTCGWLEVELVDFLEKGE--
-------------
>OTA87923.1
------------------------------------------------------------
---------------------------------------MLGLRKLPQSLRN----RRSL
-------SSTHSSQQS--AEDSKTESNMS----------SIMNG--------SQ------
------------S------------VSDSL-------KQ---------------------
-T-TVTSSSEVNVT----------N-GTT-VRTTSHSESRSSTRIQVTRTVETTRRV---
-RSKLVRELDD--VDD-AY-LKRIDLQSYLGYIADERIIHMPKRGSQWDQVLKEAEFFGL
QIDEFTSAVKDFITDSTT------------------------------------------
-----IR-DTALASCYLLLE--------LGCDQAQALEPTFNALYELGQLLANTLELRSL
FVL--S-EG-IAYALGEVIICLVHLLGDIAIFYHQRISR-------------LS------
RNSVTIDFDREFGGQLEEICAKREQLIYTIWGYKLGS----SHS----------------
-----ANDVAYLHRELGSAR-THVKSYLYGRIQDKKRRVEGTCGWLEVELVDFLEKGE--
-------------
>OTB09736.1
------------------------------------------------------------
---------------------------------------MLGLRKLPQSLRN----RRSA
-------SSSNLSLNS--AEDPKTDSNMP----------SLVNG--------TG------
------------T------------SSEST-------KQ---------------------
-V-IVTSSSEVNGS----------N-SMT-IRTTSH-SDTRSTRIQVTRSIETARRV---
-RSRLVHELED--VDD-VY-LKRINLQYYLEYIADERIIHMPKRGSQWDQVLKEAEFFGL
QIDEFTLAIEDFIVDSVT------------------------------------------
-----IR-DTALASCYLLLE--------LGCEQAQALEPTFNALYELGQLLANTLELRSL
FTL--S-DA-IAHALGEIVICLVNLLGDIAVFYHQRVSR-------------LS------
EKSTTIDFDREFGNKLEEICSKREQLIYAIWSHKLGS----VHA----------------
-----GNDVALLHRDLGSTQ-AHIKSYLYGRIQDRKRRAEGTCEWLEDDLLDFLEKGE--
-------------
>XP_022477618.1
------------------------------------------------------------
--------------------------------------MMLGFRRNPSSRRK----HSNS
-------SSILST--R--P-DSKSIDDVP----------TVADTKMSVYATSNQ------
------------ASLARNSIKEE-SSVVHI-------DEVNV-----------------S
DA-SR-------SS----------S-ISM-DALTMVASNEGHVSYRVVRVIDTARRI---
-QKKLVREVEE--VTH-NH-FQSIDLDTYLAYISDERLTHMPPKGSQWDRVLKSAEFFGL
QLDEYSRHIQSFIEGCSL------------------------------------------
-----VR-DTALATCYLLLE--------LGHDQAQALEPTFNALYELGLLLGHAIRLNGM
FTA--S-DA-IRSELSRIFDSMLKLVGDVAIYYRSRINS-------------IY------
SGSVTIDFDAQFGSQITRIWTQRENLFNHMWQYKLGS----KNR----------------
-----RLDITTLRRHLLPTR-ESAKSHVYGRVADRKLRVDGTCEWLSHDLHDFLSSDD--
-------------
>CCF32482.1
------------------------------------------------------------
------------------------------------------------------------
---------------------------------------------MSVYTSSNQ------
------------PSLAKHSIKEEEPSAVHV-------DDVAN-----------------S
DT-SR-------SS----------S-ISL-DALTMVASHEAHTSYKIVRVIDTARRI---
-QKKLVREVEE--VSH-QH-FQSIDLEAYLAYIADERLVHMPPKGSQWDRVLKSAEFFGL
QLDGYSRHIQSFIEGCTL------------------------------------------
-----VR-DTALATCYLLLE--------LGHDQAQALEPTFNALYELGLLLGQAIRLHGM
FTA--S-DA-IRYELSRIFDSVIRLVGDIAVYYRTRINS-------------IY------
SGSVTIDFDAEFGSQITKIWAQREHLFNHMWQHRLGN----KSR----------------
-----RLDITTLRRHLLPTR-ESAKSHVYGRVADRKLRVDGTCDWLSHDLHDFLSSDND-
-------------
>ELA37673.1
------------------------------------------------------------
------------------------------------------------------------
-----------------------------------------------MATTSSQ------
------------SSVNKHIIREESRRMNGA-------SSSDSASESGN--E-AVTRHTSF
QT-RTTSSSQVQTQ----------S-STR-TQSSSQLTSSSSFSWKMLSVSEVVKTI---
-KGKIVREIED--VSH-DH-FERMGLEGYLEYIGNERLIHMPAKGSQWDRVLKEAEFFAI
QLDGFAENLKKVIPDSYR------------------------------------------
-----AR-DTALASCYLLLE--------LGCDQAEALEPTFNALYELGLLLSHVIRLHDM
FSA--S-EA-IRSDLDRVFSSLVHLVGSIAIFYRQRINR-------------IF------
SGSVTIDFDAEFGAQVSEIWSLKEHLFNHMWAYKLRE----KQQ----------------
-----SLDIATLRQHLLPSK-ESVKSFVYGRVADRKLRVDGTCTWIQHDLHEFLGSQDD-
-------------
>ENH88811.1
------------------------------------------------------------
---------------------------------------MLGFRRNPLSRRK----REST
-------SSSLQSYSS--D-NNRSIDDVA----------TTADSRLSVMATSSQ------
------------NSLNKHSIKEESRVDYGS----------------------------GS
DS-ASMSSAE--VR----------T-TVT-SSQTTTTQSSSSSSWKAARVSEVSRTV---
-RTKIVRELED--VTT-TH-FETTDLEAYLGYIADERLVHMPAKGSQWDRVLKEAEFFGL
QVDDFASHLKPFVSDWAS------------------------------------------
-----IR-NTALASCYLLLE--------LGHDQAEALEPTFNAFYELGLLLFHTVRLHDM
FSA--S-DA-IRNDLTHVFASLVHLVGDVALYYRQRINR-------------IY------
SGSVSIDFDALFGSQISSIWSQKEHIFNHMWSYRLRN----SRS----------------
-----SLDIATLRHHLLPTQ-ESVKSFVYGRVADRKLRVDGTCEWIQHDLHDFLDSDHD-
-------------
>EQB56588.1
------------------------------------------------------------
------------------------------------------------------------
-----------------------------------------------MATTSSQ------
------------SSVNKHIIREETRRMNGA-------SSSDSASESGN--E-AVTRHTSF
QT-RTTSSSQVQTQ----------S-STR-TQSSSQLTSSSSFSWKILSVSEVVKTI---
-KGKIVREIED--VSH-DH-FERMGLEGYLEYIGNERLIHMPAKGSQWDRVLKEAEFFAI
QLDGFAENLKKVIPDSYR------------------------------------------
-----AR-DTALASCYLLLE--------LGCDQAEALEPTFNALYELGLLLSHVIRLHDM
FSA--S-EA-IRSDLDRVFSSLVHLVGSIAIFYRQRINR-------------IY------
SGSVTIDFDAEFGAQISEIWSLKEHLFNHMWAYKLRE----KQQ----------------
-----SLDIATLRQHLLPSK-ESVKSFVYGRVADRKLRVDGTCTWIQHDLHDFLGSQDD-
-------------
>EXF81592.1
------------------------------------------------------------
------------------------------------------------------------
---------------------------------------------MSVYATSNQ------
------------GSLTRNSIKQE-SSVVHI-------DEVNV-----------------S
DA-SR-------SS----------S-ISL-DALTMVASNDGHMSYRVVRVIDTARRI---
-QKKLVREVEE--VTH-NH-FQTINLNGYLEYISDERLTHMPPKGSQWDRVLKSAEFFGL
QLDEYSRHIQSFIEGCSL------------------------------------------
-----VR-DTALATCYLLLE--------LGHDQAQALEPTFNALYELGLLLGHAIRLNGM
FTA--S-DA-IRYELSRIFDSMLKLVGDVAIYYRSRINS-------------IS------
SGSVTIDFDAQFGSQVTRIWTQRENLFNHMWQYKLGS----KNR----------------
-----RLDITTLRRHLLPTR-ESAKSHVYGRVADRKLRVDGTCEWLSHDLHDFLSSDD--
-------------
>KDN64152.1
------------------------------------------------------------
------------------------------------------------------------
---------------------------------------------MSVHTANNN------
------------PSLARHSIKEE-SGASHV-------EDIAI-----------------S
DT-SR-------SS----------S-ISL-DALTMVASNEAQISYKIVRVIDTARYI---
-QKKLVREVEE--VSH-QH-FQSIDLEAYLAHIADERLVHMPPRGSQWDRVLKSAEFFGL
QLDGYSRHIQSFIEGCTL------------------------------------------
-----VR-DTALATCHLLLE--------LGHDQAQALEPTFNALYELGLLLGHAIRLKGM
FTA--S-DS-IRYELSRIFDSVIRLVGDIAIHYRTRINS-------------IY------
SGSVTIDFDAQFGLQIINIWAQREHLFNHMWQHKLGS----KSH----------------
-----RLDFATLRRHLLPTR-ESVKSHVYGRVADRKLRVDGTCEWLSPDLHDFLGSDKD-
-------------
>KXH26438.1
------------------------------------------------------------
------------------------------------------------------------
---------------------------------------------MSVYATSNQ------
------------GSLARNSTKQE-SSVVHI-------DEVNV-----------------S
DA-SR-------SS----------S-ISL-DALTMVASNDGHTSYRVVRVIDTARRI---
-QKKLVREFEE--VTH-NH-FQTIDLNAYLAYISDERLTHMPPKGSQWDRVLKSAEFFGL
QLDEYSRHVQSFIEGCSL------------------------------------------
-----VR-DTALATCYLLLE--------LGHDQAQALEPTFNALYELGLVLGHAIRLNGM
FTA--S-DA-IRYELSRIFDTMLKLVGDVTIYYRSRINS-------------IY------
SGSVTIDFDAQFGSQITRIWTQRENLFNHMWQYKLGS----KNR----------------
-----RLDITTLRRHLLPTR-ESAKSHMYGRVADRKLRVDGTCEWLSHDLHEFFSSDD--
-------------
>KXH50257.1
------------------------------------------------------------
------------------------------------------------------------
---------------------------------------------MSVYATSNQ------
------------GSLARNSTKQE-SSVVHI-------DEVNV-----------------S
DA-SR-------SS----------S-ISL-DALTMVASNDGHTSYRVVRVIDTARRI---
-QKKLVREFEE--VTH-NH-FQTIDLNAYLAYISDERLTHMPPKGSQWDRVLKSAEFFGL
QLDEYSRHVQSFIEGCSL------------------------------------------
-----VR-DTALATCYLLFE--------LGHDQAQALEPTFNALYELGLVLGHAIRLNGM
FTA--S-DA-IRYELSRIFDTMLKLVGDVTIYYRSRINS-------------IY------
SGSVTIDFDAQFGSQITRIWTQRENLFNHMWQYKLGS----KNR----------------
-----RLDITTLRRHLLPTR-ESAKSHMYGRVADRKLRVDGTCEWLSHDLHEFFNSDD--
-------------
>KXH65831.1
------------------------------------------------------------
------------------------------------------------------------
---------------------------------------------MSVYATSNQ------
------------GSMTRNSIKQE-SSVVHI-------DEFNV-----------------S
DA-SR-------SS----------S-ISL-DTLTMVASNDGHVSYRVVRVIDTARRI---
-QKKLVHEVEE--VTH-NH-FQTIDLDAYLAYISDERLTHMPPKGSQWDRVLKSAEFFGL
QLDEYSRHIQSFIEGCSL------------------------------------------
-----VR-DTALATCYLLLE--------LGHDQAQALEPTFNALNELGLLLSHAIRLNGM
FAA--S-DA-IRYELSRIFDSMLKLVGDVAIYYRSRINS-------------FY------
SGSVTIDFDAQFGSQITRIWTQRENLFNHMWQYKLGS----KNR----------------
-----RLDITTLRRHLLPTR-ESAKSHVYGRVADRKLRVDGTCEWLSHDLHDFLGSDD--
-------------
>KZL70784.1
------------------------------------------------------------
------------------------------------------------------------
---------------------------------------------MSVYTPSNQ------
------------PSWGKHSIKEE-LGAFHV-------EDVTN-----------------S
DT-SR-------SS----------S-ISL-DALTMVASNEAHMSYKIVRVIDTARRI---
-QKKLVREVEE--VSH-QH-FQSIDLEAYLAYIADERLVHMPPKGSQWDRVLKSAEFFGL
QLDGYSRHIQSFIEGCTL------------------------------------------
-----VR-DTALATCYLLLE--------LGHDQAQALEPTFNALYELGLLLGHAIRLNGM
FTA--S-DA-IRYELSRIFDSVICLIGDVAIYYRTRINS-------------IY------
SGAVTIDFDAEFGSQITKIWTQRENLFNHMWQHKLGN----KGR----------------
-----RLDIITLRRHLLPTR-ESVKSHVYGRVADRKLRVDGTCEWLSHDLHNFLSSEND-
-------------
>KZL85937.1
------------------------------------------------------------
------------------------------------------------------------
---------------------------------------------MSVYTSSNQ------
------------PSLGKHSIKEE-PGAFHV-------EDVAN-----------------S
DT-SR-------SS----------S-ISL-DALTMVASNEAHMSYKIVRVIDTARRI---
-QKKLVREIEE--VSH-QH-FQSIDLEAYLAYIADERLVHMPPKGSQWDRVLKSAEFFGL
QLDGYSHHIQSFIEGCTL------------------------------------------
-----VR-DTALATCYLLLE--------LGHDQAQALEPTFNALYELGLLLGHATRLNGM
FTA--S-DA-IRYELSRIFDSVIRLVGDIAVYYRTRINS-------------IC------
SGFVTIDFDAEFGSQITKIWIQRENLFNHMWQNKLGN----KGR----------------
-----RLDITTLRRHLLPTR-ESVKSYVYGRVADRKLRVDGTCEWLSHDLHNFLSSEND-
-------------
>OLN98018.1
------------------------------------------------------------
------------------------------------------------------------
---------------------------------------------MSIFTSRA-------
------------ASLVKNSI--KGEIVVSH-------EEVAS-----------------S
DS----------SS----------V-TSN-EALTMVNSNELSSGFKLIRVLDTAKWI---
-MKKFTRELED--VTV-RR-FETMDLNAYLAYIADERLVHMPARGSQWDRVLKKAEFFGL
QLDDFANHIKVFVDGCGS------------------------------------------
-----IR-DTALVGCHLLLE--------LGHEQADALEPTFNALYELALLLGQTARLSNM
FTV--N-DA-IKHDITRIFDSLIRLIGNVAFFYRQRINT-------------IY------
SGSVTIDFEAEFGSQITEIWKQREHLYDHIWAYKLRN----NSY----------------
-----PVDISTLRQQLLPTK-QSVKSTVYGRAADRKLRVEGTCDWIHHDLYDFLSSSD--
-------------
>XP_008098777.1
------------------------------------------------------------
------------------------------------------------------------
---------------------------------------------MSVYTPTNQ------
------------PSLARHSIKEEPSAS-QA-------EEMVT-----------------S
DT-SR-------SS----------S-ISL-DALTMVASNEAHMSNKIVRVIDTARRI---
-QKKLVREVEE--VSH-QH-FQSIDLEAYLAYIADERLVHMPPKGSQWDRVLKSAEFFGF
QLDGYSRHIQSFIEGCTL------------------------------------------
-----AR-DTVLATCYLLLE--------LGHDQAQALEPTFNALYELGLLLGHAVRLKGM
FTA--S-DA-IRYELSCIFDSMVRLVGDIAIHYRTRINS-------------IS------
SGSVTINFDAQFGSQVTKIWTQREHLFNHMWQYKLGS----KSR----------------
-----RLDITTLRRHLFPTR-ESVKSHVYGRVADRKLRVDGTCEWLSRDLHDFLSSDKD-
-------------
>XP_018150842.1
------------------------------------------------------------
------------------------------------------------------------
---------------------------------------------MSVYTSSNQ------
------------PSLAKHSIKEEEPSAVHV-------DDVAN-----------------S
DT-SR-------SS----------S-ISL-DALTMVASHEAHTSYKIVRVIDTARRI---
-QKKLVREVEE--VSH-QH-FQSIDLEAYLAYIADERLVHMPPKGSQWDRVLKSAEFFGL
QLDGYSRHIQSFIEGCTL------------------------------------------
-----VR-DTALATCYLLLE--------LGHDQAQALEPTFNALYELGLLLGQAIRLHGM
FTA--S-DA-IRYELSRIFDSVIRLVGDIAVYYRTRINS-------------IY------
SGSVTIDFDAEFGSQITKIWAQREHLFNHMWQHRLGN----KSR----------------
-----RLDITTLRRHLLPTR-ESAKSHVYGRVADRKLRVDGTCDWLSHDLHDFLSSDND-
-------------
>OXV05584.1
------------------------------------------------------------
------------------------------------------------------------
------------------------MSAEV----------VQNGH----------------
---------------------VGA--SA----------------------N------GLT
V--KKKSQVQ---VTV---------------TSVTDSKSSSTSYRKLTTLRETTHKV---
-STKFVTQLDS--SARVIL-ENTTTVDDVLDSIAAERLRYMPQDGSMLDRVFKWAVHFIG
QMNLLSQAVDPFVVYSDE------------------------------------------
-----AA-QLMWGSCLLLVQ------N--GPDHISLLANIFGTLHNVALEVSHLMRHSEL
LGS--I-PE-AQDEIAGAYADLVELTCAVSVYYYQKARG-------------FS------
KVVDASEFDLRFGHYIRSFHTHRISITELVWSSSDV-FEITSDP----------------
-----VATIREIRTFLSFQD-RAIPLILSARRP---CHAESTCDWFAGHLTSFKTRKNG-
-------------
>PKK55159.1
------------------------------------------------------------
------------------------------------------------------------
------------------------------------------------------------
------------------------------------------------------------
----------------------------------------------------MPQQL---
-RRPEPI---PKN--K-VD-ITDFTLTWYLQYISDERLIRMPDRDNAWDRVLNAAQYFGL
HIAQFGD-----------------------------------------------RNTVSI
NKAGDLV-SAALASSHALLE--------IGHTQAQALLPTFTALYEFSVLLTDITRIHNL
HTP--S-EA-IRYDATKTFNTLVALLGNIAAVYRQKISD-------------LKP-----
GSRAHINFDASFGAQIREIWQSKEALSDAIWKHKLQE----ADP----------------
-----TITAKQLRWKLQYPYNYSVINKIYEKVEDYHAPSSRTCYWLKEVLSEFFSGEEKL
-------------
>XP_024748239.1
------------------------------------------------------------
------------------------------------------------------------
------------------------------------------------------------
------------------------------------------------------------
------------------------------------------MVGKNAVISRR--EY---
-QRPVTA---KTGVKL-HA-ITDFTLEFYLRCISDERIIRMPERDSPWDRVLHAAQFFGL
HISQFGDKVDAFLHRETSN-----------------------------------------
--GLDMV-FAALASSHALLE--------IGHAQAQALLPTFTALYEFSILLTDITRIQSL
ETP--S-QV-IQYDVTKTFSNLVTLLNNIAAVYRQKISD-------------LKP-----
GSTARIDFDASFGAQIEEIWRSKEALSDAIWKQKLHE----AEP----------------
-----SMTVTQLRWKLQYPYNSSVTNRIYDKVGDDHATPSRTCYWLKDTLADFFSRSD--
-------------
>PMD12911.1
------------------------------------------------------------
------------------------------------------------------------
------------------------------------------------------------
------------------------------------------------------------
-------------------------------------------------MRRTVIST---
-KEKIISDFSH--V-DNEY-IDSMTVESILRFVRDERLTYMPQQGSRWDKVLQWAEFFSL
QISGYEKAVSPFVPDSKG------------------------------------------
-----AA-QLIWASCQVLLE--------LGPGNSQALEPAFEVFYKVALSLFFFLQHNEL
LSI--N-GH-IRLEVGHAFNDLLILVRDVTIHYYIQINT-------------IS------
STQVAIDFNALFGRHINAFYGRKDHIIDAMWAACKVD-----ED----------------
-----SVNINSVRKWLGVHD-SAVRTVLNDRAAARSRRVEYTCEWFQRRLLDFTRGDG--
-------------
>PMD31014.1
------------------------------------------------------------
------------------------------------------------------------
------------------------------------------------------------
------------------------------------------------------------
---------------MTATS-H---------------AHTFTNHQQVTVLRQTVVTT---
-RSRLISELSH--V-DAHY-IDSMTVESFLKYTERQRLIHMPRRGSRWDRVLTRAEFFAL
QISRYEKAVHSFVPDSKN------------------------------------------
-----AA-KMVWAAARVLIE--------LGPGNAQAIETAFEMFYKAGLSLSFFLQHPEL
LSA--N-SH-IRTEVGQVLNELLVLVRDVSLYYHVRISA-------------LS------
STEVSIDFSSVFSKNIFAFYKRKDHIIDALWECRLG------DD----------------
-----CTNVRVIRQWLDTHD-NITRTVIREQLAASSRRHEHTCEWMGRPLLDFSRGAED-
-------------
>PNP59163.1
------------------------------------------------------------
------------------------------------------------------------
------------------------------------------------------------
--------MEPARSQGLMLPHPSPSVPLAE-------VTRDV-DVEATVIRPVSPQRNHS
QN-EV------TTTTTTTS----AP-NVKTLTTISTRQSRRVVENGSVVIQRTPQHP---
-KQSEPI---TNG--K-VH-ITDFTLKWYLQYISDERLIRMPDRDNAWDRVLNAAQYFGL
HIAQFGDTVDAFTNGETLNSSFDDAEINGSINGFTEHNSTFFNGEGIDAFFNGKKNTVSI
NKARDLV-AAALASSHALLE--------IGHAQAQALLPTFTALYEFSVLLADITRVHNL
HMP--S-EA-IRYDATKTFNTLVALLGNIAAVYRQKISD-------------LKP-----
GSRAHINFDASFGAQIREIWLSKQALSDTIWKHKLQE----ADP----------------
-----TITVKQLQWKLQYPYNYSVVNRIYEKVDDYHAPPSKTCYWLKEVLSEFFSGEE--
-------------
>KKP06432.1
------------------------------------------------------------
------------------------------------------------------------
------------------------------------------------------------
--------MEPARSQGLMLPQPSPSVPLTE-------VTRDV-DVEATVVRPVSPQRSHS
QN-EV------TTRTTTTS----SP-NRQTLTTVTTRQSRRVVENGSVVIQRMPQQL---
-MRPGPN---ANNNVD-VD-ITDFTLTWYLQYISDERLIRMPDRDNAWDRVLNAAQYFGL
HIAQFGDRVDAFANGDTVNSSLDDADTNGSISGFTEHNNTFFNGEGIDAFFNGKKSTVSI
TKARDLV-SAALASSHALLE--------IGHAQAQALLPTFTALYEFSVLLTDITRIHNL
HTP--S-EA-IRYDATKTFNTLVVLLGNITAVYRQKISD-------------LKP-----
GSRAHINFDASFGAQIREIWQSKEALSDAIWKHKLQE----ADP----------------
-----TITAKQLRWKLQYPYNYSVVNKIYEKVDDYHAPSSRTCYWLKDVLSDFFSGEE--
-------------
>OPB45582.1
------------------------------------------------------------
----------------------------------------MKSLKSFA-RGK----KSNK
-------TAELISPEV--TGENSTPTSAA----------TSVQSENFFVRPEVPRR----
-----ATTMDPPRSQGLMIPQPPPSVPLTE-------VTRDV-DVEATVVRPVSPQRNHS
QN-EV------TTTTTTTS----AP-NRQTVTTVTTRQSRRVVENGSAVIQRIPQQL---
-RRSEPS---GTN--K-VD-ITDYTLTWYLQYISDERLIRMPDRDNAWDRVLNAAQYFGL
HIAQFGDRVDAFTNGGTFNSSFDDAETNGSINGFTEHNNTFFNGEGIDAFFNGKKNTVSI
NKAGDLV-SAALASSHALLE--------IGHAQAQALLPTFTALYEFSVLLTDITRIHNL
HTP--S-EA-IRYDATKTFNTLVALLGNIAAVYRQKISD-------------LKP-----
GSRAHINFDASFGAQIREIWQSKEALSDAIWKHKLQE----ADP----------------
-----TLTAKQLRWKLQYPYNYSVVNKIYEKAEDYHAPSSRTCYWLKEVLSEFFSGEE--
-------------
>XP_024771770.1
------------------------------------------------------------
------------------------------------------------------------
------------------------------------------------------------
--------MDPPRSQGLMLPQPPPSVPLTE-------VTRDV-DVEATVVRPVSPQRNHS
QN-DV------TTTTTTTS----AP-NVQTLTTVTTRQSRRVVENGSVVIQRMPQQL---
-RRPEPI---PKN--K-VD-ITDFTLTWYLQYISDERLIRMPDRDNAWDRVLNAAQYFGL
HIAQFGDRVDAFTNGGTLNSSFDDAETNGSINGFTEHSNTFFNGEGIDAFFNGKKNTVSI
NKAGDLV-SAALASSHALLE--------IGHTQAQALLPTFTALYEFSVLLTDITRIHNL
HTP--S-EA-IRYDATKTFNTLVALLGNIAAVYRQKISD-------------LKP-----
GSRAHINFDASFGAQIREIWQSKEALSDAIWKHKLQE----ADP----------------
-----TITAKQLRWKLQYPYNYSVINKIYEKVEDYHAPSSRTCYWLKEVLSEFFSGEEKL
-------------
>POS81229.1
MPPKGAK---EGSHHKFFSLRGKKKENRVKKGLSEALGASLGAIGLRPEDEEASSISSKS
SAQGTLQHQPS--------------RDS-LKSL--------DM-SLFNHLKR----SSKH
-------DKSGSSSRSNSVEPSREVPRIV----------TTTHAP---------------
-------------SIVNRDLLKPNMSRPQA-------QDRSVSTTSAFSAASEST---IA
PEEETRNRTSILDRAKSAIR-SRSA-SRNPSESPDSATRKQLAPRGNHIVTDAVNTF---
-RVKLQAEVKG--TDEQIL-GAGVSSENLFGFIANERLRRMPARGSRWDKILKWAEDFAK
RLSLFEVADENFIPSSKE------------------------------------------
-----AV-ELILASIQLLLL--------LGPQNGEALERAFGIYHEYGLTFDFYKRNISL
LVS--I-SE-ARRYLSLSLADMLGLSVEMTVLYRKSARS-------------MST-----
SSSVTINFNLTFGHRMESFISHKDRIAELMWTWQLENSAEISDI----------------
-----QVSIESIRQWLLPQD-RQLQAQLAGRRSVRTPRAEFTCEWLDRPLVEFARSRD--
-------------
>KKY39263.1
MPSKGSK---EGSHHKFFSLRGKKKENRVKKGLSEALGASLGAIGLRPEDEEASSVSSKS
SAHGTLQHQAS--------------RDS-LQSL--------DM-SLFNHLKR----SSKH
-------DKSGSSSRSNSVEPSREIPRIV----------TTTHAP---------------
-------------SIVNRDLLKPNMPRPQA-------QDRAVSTTSAFSAASEST---IA
PEDNSRNGTSILDRAKSAIR-SRSA-SRSPSESPDSASRKQLAPRGNHIVADAVATF---
-RVKLQAEVKG--TDEQIL-SAGVSSENLFGFIANERLRRMPARGSRWDKILKWAEDFAK
KLSLFEVADENFIPSSKE------------------------------------------
-----AV-ELILASIQLLLL--------LGPQNGEALERAFGIYHEYGLTFDFYKRNISL
LVS--I-SE-ARRYLSLSLADMLGLSVEMTILYRKSARS-------------MST-----
SNSITINFNLTFGHRMESFISHKDRIAELMWTWQLENSAEISDI----------------
-----QVSIESIRQWLLPQD-RQLQAQVAGRRSVRTPRAEFTCEWLDRPLVEFARSRD--
-------------
>PQE21552.1
------------------------------------------------------------
------------------------------------------------------------
------------------------MATVE----------AQN------------------
----------------GGG-LQVSKFRQ----------------------I------SNG
AHLHRQTSESFQSMQS---------------SMSDIRTINGSDHIQTTLLHDATQRA---
-LKQYRSELGQ--GSEKFL-QSCTTVERFFDIVATIRLLQIPHRGSRWDKVLKWAEFFAG
QVSAFAEEIATFTTPHEQ------------------------------------------
-----KAATIIWA----SFK--------MGPKYVSVLEKVFGVFYNCGTTLGRFLRHHEL
IHS--V-EE-LQATLTTTYVELLKLVTGITLYYSRRHLD-------------S-------
-FFSVRGFDELFGKSIDEFFFHSDRFVDKIWSLRLKQLAGPGDS----------------
-----L--VEAVRDFLTPHD-RVLRILAFNRRT-HTSRVDFTCEWFDRHLTEFSRSGKSV
FV-----------
>PQE09455.1
------------------------------------------------------------
-------------M-----------RD---VSIFHLTLS-QNIRITLNCTSK----PEVL
-------LSKSVSAD---------MATVE----------AQN------------------
----------------GGG-LQVSKFRQ----------------------I------SNG
AHLHRQTSESFQSMQS---------------SMSDIRTINGSDHIQTTLLHDATQRA---
-LKQYRSELGQ--GSEKFL-QSCTTVERFFDIVATIRLLQIPHRGSRWDKVLKWAEFFAG
QVSAFAEEIATFTTPHEQ------------------------------------------
-----KAATIIWA----SFK--------MGPKYVSVLEKVFGVFYNCGTTLGRFLRHHEL
IHS--V-EE-LQASLTTTYVELLKLVTGITLYYSRRHLD-------------S-------
-FFSVRGFDELFGKSIDEFFFHSDRFVDKIWSLRLKQLAGPGDS----------------
-----L--VEAVRDFLTPHD-RVLRILAFNRRT-HTSRVDFTCEWFDRHLTEFSRSGKSV
FV-----------
>PSN73544.1
------------------------------------------------------------
------------------------------------------------------------
------------------------MAPIS----------ISPVST---------------
---------------PTGS------VVM----------------------S------TNS
P--LSPS----------------------------FDALDSLRVPKLSVMRDSMAG----
-GAVGRPRFGR--STSVAF-EGHGSVHDFLRTLKNERFRYMPHDGSNWDRILKMADNIGG
VILLSHSVLNDFMLNSED------------------------------------------
-----AT-RLICDSCISLVQ--------LGTGHTKVLLKVYSVFHKMVFALNVLLRQSSL
IKS--S-PD-VRREMAHAYQEFAHLTRDVYQYCIVRSRG-------------HG------
-SIDFSDFEAYIAVGSSCFYGHLEAVSISMWMSSHHCS----------------------
-----KYKIQEIRDFLSPQD-NVVKTIMSNHLYSEFKRAEFTCEWFAPYLRNFVTRNGPN
AK-----------
>OAL53790.1
------------------------------------------------------------
------------------------------------------------------------
------------------------MAPIS----------LDFSPV---------------
---------------PNGI-SKGPEVSI----------------------A------ELG
P--LSPT----------------------------LEPLQSLQMPKFGANREISGL----
-TLTNRPSFGR--STSVAF-EGRGTVHDFLKTLKNERFKHMPHDGSSWDRILKWADNVGG
VVLLSVGVLSEFMLNSED------------------------------------------
-----AT-RLICDSCTSLIQ--------LGTAHTKTLLKVFSQFHKIAVALSVFLRQSQL
IKS--N-SD-VRRELAHAFQDFAHLTRDARLFCFAKTRG-------------IA------
-RVEFTEFDIFVAARTTAFYQHLESVSISMTAASKHCG----------------------
-----HFDVRKIRSFLTPQD-SIVKKIMSDQLYSDSRRAEYTCEWFAGPLRKFTRNGK--
-------------
>RDW91807.1
------------------------------------------------------------
---------------------------------------MVDT-QLISE-----------
----------AASTA---FENTGNLVKSQ----------AYPTNNG--------------
------------FRTPSFTSYHPTSHSR-----------------KS-SKAD--------
-TRFGSMSSAVEGRTTRAHS-Y-----------------DLSASQQWTVFQEICSHT---
-RDCLLREIED--V-DSYY-IDSLSLENFINYIELERLAHMPARGSRYDKILRWAEFFAL
QISGYEVSIRSSIPETKA------------------------------------------
-----AA-KLILASCRVLIE--------LGPENAQAIEPAFQQLYKIGLSLSFLLRHHEL
MSG--N-MH-IRTDIGQAFAAVLELVRDICLNYSMRIGA-------------IS------
SSEFTTDFSSIFGSHIRAFNQHKENIIEGMWELQVT-------N----------------
-----IADVKEIRRWLAVHD-STAQTILQEQSNGGIYRDEYTCDWFQSHLLGFVRGSKD-
-------------
>RDW79411.1
------------------------------------------------------------
---------------------------------------MVDL-RLISE-----------
----------AANAA---FESPGNLVKSQ----------AYPTDNG--------------
------------FRKPSYTSYHHTSNSR-----------------KG-SRAD--------
-TRFGSISSAVEGRTTRAHS-Y---------------DIGLSASQQWAVFQEICSRT---
-RDCLLREIED--V-DSFY-IDSLSLENFINYIELERLAHMPARGSRYDKVLRWAEFFAL
QISGYELSIRSSIPETKA------------------------------------------
-----AA-KLILASCRVLIE--------LGPENAQAIEIAFQQLYKIGLSLSFLLRHHEL
MSG--N-MH-IRTDMGQAFTAILELVRDISLNYSMRIGA-------------IS------
SSEVTIDFSSIFGSHIRAFNQHKENIIEGMWKTQIM-------N----------------
-----IADVKEIRRWLAVHD-STAQTILQEQSNGGIYRDEYTCDWFQSHLLGFVRGSKD-
-------------
>SCB65756.1
------------------------------------------------------------
---------------------------------------MLGLKKTFDIRRK----RKTS
-------ASSLPIQES--SPSRGTMESVR----------QNIKQSI--------------
------------AGIGK--DKHPKEVAVNV-------NEMEVSDGESESTTVASNQTSQD
DV-DN--KSSLTITANNA---------------NTSKLTVVTKLHDYERLTKITRTV---
-RKLIVR-FDD--YDD-EF-VNDMDIRSYLQYISDERLIHMPRRGSDWDRVLSTAQFFGL
QITTFASKIESFASGAHS------------------------------------------
-----SA-SAALASCQVLLE--------IGHNQAKALMPTFIAFYELAMLLSTVSRIHDL
EYM--S-TS-IKESAAHILCELVHLVGRIASHYKQKIDS-------------LRP-----
NESITISFDAAFGQLIDSIWKAKDDLCDRVWRYSLGH----KSF----------------
-----SISLKSVRQRLEPSSGSSVRNTLYDEVNEHLDRSEDTCHWIKGQLSSFLNGKDKS
LN-----------
>ENH66776.1
------------------------------------------------------------
------------------------------------------------------------
------------------------MESVR----------QGIKQSL--------------
------------VSIGK--DKNHNNVAVSV-------NEMEVSDGESESTTVASNQTTHE
DV-AS--STTL------------------------TKSTTITRLVDYERLTKITRTV---
-KKLI--------------------------------VKLDDYDEDDWDRVLSTAQFFGL
QITTFASKIDAFASGAHS------------------------------------------
-----SA-SAALASSQVLLE--------IGHNQAKALSPTFVALYELSMLLSTISRIRDL
ERM--P-NH-IKEAAAHILCELVHLVGCIASYYRQKISN-------------LRP-----
GDSITVSFDAAFGQHIDDIWKAKDDLCDRVWQWSLGV----KTF----------------
-----SISLKSVRQRLQPSAGPSVRNTLYDEVSEHLDRSEDTCNWIKDHLTGFLNGKDKA
LN-----------
>EWZ84293.1
------------------------------------------------------------
------------------------------------------------------------
------------------------MESVR----------QGIKQSL--------------
------------VSMGK--DKHHNNVAISV-------NEMEVSDGESESTTVASNQTTHE
DV-AS--STTI------------------------TKSTTITRLVDYEMLTKITRTV---
-KKLIVK-LDD--YDD-EF-VDEMDIRSYLQYISDERLIHMPRRGSDWDRVLSTAQFFGL
QITTFASKIDAFASGAHS------------------------------------------
-----SA-SAALASCQVLLE--------IGHNQAKALSPTFVALYELSMLLSTISRIRDL
ERM--P-NH-VKEAAAHILCELVHLVGCIASYYRQKISN-------------LRP-----
GDSITISFDAAFGQHIDDIWKAKDDLCGRVWQWSLGV----KTF----------------
-----SISLKSVRQRLQPSAGPSVRNTLYDEVSEHLDRSEGTCNWIKDHLTGFLNSKDKA
LN-----------
>EXA33769.1
------------------------------------------------------------
------------------------------------------------------------
------------------------MESVR----------QGIKQSL--------------
------------VSMGK--DKHHNNVSVSV-------NEMEVSDGESESTTVASNQTTHE
DV-AS--STTL------------------------TKSTTITRLVDYERLTKITRTV---
-KKLIVK-LDD--YDE-EF-VDEMDIRSYLQYISDERLIHMPRRGSDWDRVLSTAQFFGL
QITTFASKIDAFASGAHS------------------------------------------
-----SA-SAALASSQVLLE--------IGHNQAKALSPTFVALYELSMLLSTISRIRDL
ERM--P-NH-IKEAAAHILCELVHLVGCIASYYRQKISN-------------LRT-----
GDSITVSFDAAFGQHIDDIWKAKDDLCGRVWQWSLGV----KTF----------------
-----SISLKSVRQRLQPSAGPSVRNTLYDEVSEHLDRSEDTCNWIKDHLTGFLNGKDKA
LN-----------
>EXM13716.1
------------------------------------------------------------
------------------------------------------------------------
------------------------MESVR----------QGIKQSL--------------
------------VSMGK--DKHHNNVSVSV-------NEMEVSDGESESTTVASNQTTHE
DV-AS--STTL------------------------TKSTTITRLVDYERLTKITRTV---
-KKLIVK-LDD--YDE-EF-VDEMDIRSYLQYISDERLIHMPRRGSDWDRVLSTAQFFGL
QITTFASKIDAFASGAHS------------------------------------------
-----SA-SAALASSQVLLE--------IGHNQAKALSPTFVALYELSMLLSTISRIRDL
ERM--P-NH-IKEAAAHILCELVHLVGCIASYYRQKISN-------------LRP-----
GDSITVSFDAAFGQHIDDIWKAKDDLCGRVWQWSLGV----KTF----------------
-----SISLKSVRQRLQPSAGPSVRNTLYDEVSEHLDRSEDSCNWIKDHLTGFLNGKDKA
LN-----------
>EYB25552.1
------------------------------------------------------------
------------------------------------------------------------
------------------------MESVR----------QNIKQSI--------------
------------AGIGK--DKHPKEVAVNV-------NEMEVSDGESESTTVASNQTSQD
DV-DN--KSSLTITANNA---------------NTSKLTVVTKLHDYERLTKITRTV---
-RKLIVR-FDD--YDD-EF-VNDMDIRSYLQYISDERLIHMPRRGSDWDRVLSTAQFFGL
QITTFASKIESFASGAHS------------------------------------------
-----SA-SAALASCQVLLE--------IGHNQAKALMPTFIAFYELAMLLSTVSRIHDL
EYM--S-TS-IKESAAHILCELVHLVGRIASHYKQKIDS-------------LRP-----
NESITISFDAAFGQLIDSIWKAKDDLCDRVWRYSLGH----KSF----------------
-----SISLKSVRQRLEPSSGSSVRNTLYDEVNEHLDRSEDTCHWIKGQLSSFLNGKDKS
LN-----------
>KIL84092.1
------------------------------------------------------------
------------------------------------------------------------
------------------------MESIG----------QSNKQPL--------------
------------GSLGKDKNKPHNNAPVSV-------DEVEVSDGESESTTVASNPTSQD
DA-GV--KAILAATTSNTT----TP-TPA-APNGSTKITTITKLNGYEKLTQVTTSV---
-KRLIVR-LDG--YDE-DF-VNDTDIRSYLEHISDERLIHMPQRGSDWDRVLSTAQFFGL
QITAFASKIETFATGAHA------------------------------------------
-----SS-SAALASCQVLLE--------IGHNQAKALAPTFIALYELAMLLSTVSRIRDL
EHM--P-PS-VKEAAAHILCELVHLIGCIASHYKQKIGS-------------LRP-----
GSTVTISFDAAFGQHIDSIWEAKDDLCDRVWRYRLGN----KAF----------------
-----SISLKSVRQRLQPSSASSARNTLYDEVYEHVERSEDTCGWITGQLTSFLSSKEK-
-------------
>PCD34278.1
------------------------------------------------------------
------------------------------------------------------------
------------------------MESVR----------QNIKQSI--------------
------------AGIGK--DKHPKEVAVNV-------NEMEVSDGESESTTVASNQTSQD
DV-DN--KSSLTITANNA---------------NTSKLTVVTKLHDYERLTKITRTV---
-RKLIVR-FDD--YDD-EF-VNDMDIRSYLQYISDERLIHMPRRGSDWDRVLSTAQFFGL
QITTFASKIESFASGAHS------------------------------------------
-----SA-SAALASCQVLLE--------IGHNQAKALMPTFIAFYELAMLLSTVSRIHDL
EYM--S-TS-IKESAAHILCELVHLVGRIASHYKQKIDS-------------LRP-----
NESITISFDAAFGQLIDSIWKAKDDLCDRVWRYSLGH----KSF----------------
-----SISLKSVRQRLEPSSGSSVRNTLYDEVNEHLDRSEDTCHWIKGQLSSFLNGKDKS
LN-----------
>PCD42858.1
------------------------------------------------------------
------------------------------------------------------------
------------------------MESVR----------QGIKQSL--------------
------------VSMGK--DKHHNNVAVSV-------KEMEVSDGESESTTVASNQTTHE
DV-AS--STTI------------------------TKSTTITRLVDYEMLTKITRIV---
-KKLIVK-LDD--YDD-EF-VDEMDIRSYLQYISDERLIHMPRRGSDWDRVLSTAQFFGL
QMTTFASKIDAFASGAHS------------------------------------------
-----SA-AAALASCQVLLE--------IGHNQAKALSPTFVALYELSMLLSTISRIRDL
ERM--P-NH-VKEAAAHILCELVHLVGCIASYYRQKISN-------------LRP-----
GDSITISFDAAFGQHIDDIWKAKDDLCGRVWQWSLGV----KTF----------------
-----SISLKSVRQRLQPSAGPSVRNTLYDEVSEHLDRSEGTCNWIKDHLTGFLNSKDKA
LN-----------
>PTD08071.1
------------------------------------------------------------
------------------------------------------------------------
------------------------MESVR----------QNIKQSI--------------
------------AGIGK--DKHPKEVAVNV-------NEMEVSDGESESTTVASNQTSQD
DV-DN--KSTLTITANNA---------------ATSKLTVVTKLHDYERLTKVTRTV---
-RKLIVR-FDD--YDD-EF-VNEMDIRSYLQYISDERLIHMPRRGSDWDRVLSTAQFFGL
QITTFASKIESFASGAHS------------------------------------------
-----SA-SAALASCQVLLE--------IGHNQAKALMPTFIAFYELAMLLSTVSRIPDL
EYM--S-TS-IKESAAHILCELVHLVGRIASHYKQKIDS-------------LRP-----
NESITISFDAAFGQLIDSIWKAKDDLCDRVWRYSLGH----KSF----------------
-----SISLKSVRQRLELSSGSSVRNTLYDEVNEHLDRSEDTCHWIKGQLSSFLNSKDKS
LN-----------
>SCO80836.1
------------------------------------------------------------
------------------------------------------------------------
------------------------MESVR----------QGIKQSL--------------
------------VSMGK--DKNHNNVAVSV-------NEMEVSDGESESTTVASNQTTHE
DV-AS--STTL------------------------TKSTTITRLVDYERLTKITRTV---
-KKLIVK-LDD--YDE-EF-VDEMDIRSYLQYISDERLIHMPRRGSDWDRVLSTAQFFGL
QITTFASKIDAFASGAHS------------------------------------------
-----SA-SAALASSQVLLE--------IGHNQAKALSPTFVALYELSMLLSTISRIRDL
ERM--P-NH-IKEAAAHILCELVHLVGCIASYYRQKISN-------------LRP-----
GDSITISFDAAFGQHIDDIWKAKDDLCGRVWQWSLGV----KTF----------------
-----SISLKSVRQRLQPSAGPSVRNTLYDEVSEHLDSSEDTCNWIKDHLTGFLNGKDKA
LN-----------
>XP_003044665.1
------------------------------------------------------------
------------------------------------------------------------
------------------------MDALK----------QGIKDSL--------------
------------PSLGK--DKHQSDVSIAV-------TETQNSDNESDRTTVASDRASPE
VE-VI--KTMATPTKLTAK-----------SNGTITTRTSISKLEHFERLTEVTRTV---
-KKLIVR-LDD--YDE-SF-VSEMELRDYLQYISDERLIHMPRRGSDWDTVLSTAQFFGL
QVYTFGQKIEKFVHGGHA------------------------------------------
-----SA-SAALASCQVLLE--------IGHNQARALVPTFMALYELAMLLSGVSRIHEL
EYM--P-SH-IKEAAANIFCDLVYLVGSIASHYKQRISS-------------LKP-----
GSTISISLDAAFGKQIDEIWQAKETLCDRVWSYKLGN----KAF----------------
-----SISLKSVRRRLQPSAQSSVRNSLYDEVYEHLDRSEDTCNWIKERLVHFLGSND--
-------------
>XP_009253465.1
------------------------------------------------------------
------------------------------------------------------------
------------------------MESVR----------QNIKQSI--------------
------------AGIGK--DKHPKDVAVNV-------NEMEVSDGESESTTVASNQTSQD
DV-DN--KSSLTITANNA---------------NTSKLTVVTKLHDYERLTKVTRTV---
-RKLIVR-FDD--YDD-EF-VNEMDIRSYLQFISDERLIHMPRRGSDWDRVLSTAQFFGL
QITTFASKIESFASGAHS------------------------------------------
-----SA-SAALASCQVLLE--------IGHNQAKALMPTFIAFYELAMLLSTVSRIPDL
EYM--S-TS-IKESAAHILCELVHLVGRIASYYKQKIDS-------------LRP-----
NESITISFDAAFGQLIDSIWKAKDDLCDRVWRYSLGY----KSF----------------
-----SISLKSVRQRLEPSSGASVRNTLYDEVNEHLDRSEDTCHWIKGQLSSFLNSKDKS
LN-----------
>XP_011322613.1
------------------------------------------------------------
------------------------------------------------------------
------------------------MESVR----------QNIKQSI--------------
------------AGIGK--DKHPKEVAVNV-------NEMEVSDGESESTTVASNQTSQD
DV-DN--KSSLTITANNA---------------NTSKLTVVTKLHDYERLTKITRTV---
-RKLIVR-FDD--YDD-EF-VNDMDIRSYLQYISDERLIHMPRRGSDWDRVLSTAQFFGL
QITTFASKIESFASGAHS------------------------------------------
-----SA-SAALASCQVLLE--------IGHNQAKALMPTFIAFYELAMLLSTVSRIHDL
EYM--S-TS-IKESAAHILCELVHLVGRIASHYKQKIDS-------------LRP-----
NESITISFDAAFGQLIDSIWKAKDDLCDRVWRYSLGH----KSF----------------
-----SISLKSVRQRLEPSSGSSVRNTLYDEVNEHLDRSEDTCHWIKGQLSSFLNGKDKS
LN-----------
>XP_018239352.1
------------------------------------------------------------
------------------------------------------------------------
------------------------MESVR----------QGIKQSL--------------
------------VSMGK--DKHHNNVAVSV-------NEMEVSDGESESTTVASNQTTHE
DV-AS--STTL------------------------TKSTTITRLVDYERLTKITRTV---
-KKLIVK-LDD--YDE-EF-VDEMDIRSYLQYISDERLIHMPRRGSDWDRVLSTAQFFGL
QITTFASKIDVFASGAHS------------------------------------------
-----SA-SAALASCQVLLE--------IGHNQAKALSPTFVALYELSMLLSTISRIRDL
ERM--P-NH-VKEAAAHILCELVHLVGCIASYYRQKISN-------------LRP-----
DDSITISVDAAFGQHIEDIWKAKDDLCGRVWQWSLGV----KTF----------------
-----SISLKSVRQRLQPSAGPSVRNTLYDEVSEHLDRSEGTCNWIKDHLTGFLNSKDKA
LN-----------
>SMQ47748.1
------------------------------------------------------------
------------------------------------------------------------
------------------------------------------------MQHSQILATRPT
M----R-GMLNGHRQSSYFSEAPPSPSSTG-------FGGSS------------------
----KTT-------------------AA-------RRSLHFSSGEKTTIIRDTALAL---
-KRKSNAELGHGIAE---T-ADHVSFIELVEYIHQERLSTLPHKGSKWDTCLIRALYLAE
RLHAFEAALNNHAHDIEH------------------------------------------
-----AC-KLGYGHIRLLLD--------LGHENSEALEKAFAFCYRLSSQVSQLVARAEL
LKL--S-AS-TYEQLSYMYTDLLSLVTDIAVTFYKAVHS-------------SS------
-STVSVDIYEEFGDVIVTFRERREAVTNSIWRETTG------ED----------------
-----VVDVAVLSRWLSPQD-RVLTTLALDYSLLAEDL--VGCVWFHDDLAKFIKGSEKI
-------------
>KJY01659.1
------------------------------------------------------------
-----------MQTDPPRSLWKRFKRKC-CCCFKDSSHSTTPLSRPSLAS-T----PTRR
-------ESTPPPSPRP------KPPKLIVTQ----SNTQAFRHSTSNMQHPQILATRPT
M----R-GMLNGHRQSSYFSEAPPSPSSTG-------FGGSS------------------
----KTT-------------------VA-------RRSQHFSSGEKTSIVRDTALAL---
-KRKSNAELGHGIAE---T-ADHVSFIELVEYIHQERLSTLPHKGSKWDTCLIRALYLAE
RLHAFEAALNNHAHDVEH------------------------------------------
-----AC-KLGYGHIRLLLD--------LGHENSEALEKAFAFCYRLSSQVSQLVARAEL
LKL--S-AS-TYEQLSYMYTDLLSLVTDIAVTFYKAVHS-------------SS------
-STVSVDIYEEFGDVIVTFRERREAVTNSIWRETTG------ED----------------
-----VVDVAVLSRWLSPQD-RVLATLALDYSLLAEDL--VGCVWFHDDLAKFIKGSEKT
-------------
>SMR46281.1
------------------------------------------------------------
------------------------------------------------------------
------------------------------------------------MQHSQILATRPT
M----R-GMLNGHRQSSYFSEAPPSPSSTG-------FGGSS------------------
----KTT-------------------AA-------RRSLHFSSGEKTTIIRDTALAL---
-KRKSNAELGHGIAE---T-ADHVSFIELVEYIHQERLSTLPHKGSKWDTCLIRALYLAE
RLHAFEAALNNHAHDIEH------------------------------------------
-----AC-KLGYGHIRLLLD--------LGHENSEALEKAFAFCYRLSSQVSQLVARAEL
LKL--S-AS-TYEQLSYMYTDLLSLVTDIAVTFYKAVHS-------------SS------
-STVSVDIYEEFGDVIVTFRERREAVTNSIWRETTG------ED----------------
-----VVDVAVLSRWLSPQD-RVLTTLALDYSLLAEDL--VGCVWFHDDLAKFIKGSE--
-------------
>SMR47530.1
------------------------------------------------------------
------------------------------------------------------------
------------------------------------------------MQHSQILATRPT
M----R-GMLNGHRQSSYFSEAPPSPSSTG-------FGGSS------------------
----KTT-------------------AA-------RRSQHFSSGEKTTIIRDTALAL---
-KRKSNAELGHGIAE---T-ADHVSFIELVEYIHQERLSTLPHKGSKWDTCLIRALYLAE
RLHAFEAALNNHAHDIEH------------------------------------------
-----AC-KLGYGHIRLLLD--------LGHENSEALEKAFAFCYRLSSQVSQLVARAEL
LKL--S-AS-TYEQLSYMYTDLLSLVTDIAVTFYKAVHS-------------SS------
-STVSVDIYEEFGDVIVTFRERREAVTNSIWRETTG------ED----------------
-----VVDVAVLSRWLSPQD-RVLTTLALDSSLLAEDL--VGCVWFHDDLAKFIKGSEKI
-------------
>SMY21432.1
------------------------------------------------------------
------------------------------------------------------------
------------------------------------------------MQHSQILATRPT
M----R-GMLNGHRQSSYFSEAPPSPSSTG-------FGGSS------------------
----KTT-------------------AA-------RRSQHFSSGEKTTIIRDTALAL---
-KRKSNAELGHGIAE---T-ADHVSFIELVEYIHQERLSTLPHKGSKWDTCLIRALYLAE
RLHAFEAALNNHAHDIEH------------------------------------------
-----AC-KLGYGHIRLLLD--------LGHENSEALEKAFAFCYRLSSQVSQLVARAEL
LKL--S-AS-TYEQLSYMYTDLLSLVTDIAVTFYKAVHS-------------SS------
-STVSVDIYEEFGDVIVTFRERREAVTNSIWRETTG------ED----------------
-----VVDVAVLSRWLSPQD-RVLTTLALDYSLLAEDL--VGCVWFHDDLAKFIKGSEKI
-------------
>XP_003854998.1
------------------------------------------------------------
------------------------------------------------------------
------------------------------------------------------------
M----R-GMLNGHRQSSYFSEAPPSPSSTG-------FGGSS------------------
----KTT-------------------AA-------RRSQHFSSGEKTTIIRDTALAL---
-KRKSNAELGHGIAE---T-ADHVSFIELVEYIHQERLSTLPHKGSKWDTCLIRALYLAE
RLHAFEAALNNHAHDIEH------------------------------------------
-----AC-KLGYGHIRLLLD--------LGHENSEALEKAFAFCYRLSSQVSQLVARAEL
LKL--S-AS-TYEQLSYMYTDLLSLVTDIAVTFYKAVHS-------------SS------
-STVSVDIYEEFGDVIVTFRERREAVTNSIWRETTG------ED----------------
-----VVDVAVLSRWLSPQD-RVLTTLALDYSLLAEDL--VGCVWFHDDLAKFIKGSEKI
-------------
>XP_001210742.1
------------------------------------------------------------
------------------------------------------------------------
------------------------MQPEV----------VENGH----------------
---------------------E-----A----------------------N------GNG
I--VVQKRPTVASTPS---------------TVTRTRSSMSTMASSFSTIRSLAFQDNGD
RLFKYGSPLEV--SDSDVL-DTFDTVEEALDAIAAERLRHMPHDGSMLDRIFKWATHVVG
HINELSKAVEPFVPNAAD------------------------------------------
-----TA-RMCWSNCLLLLQ------I--GPDQSSALWKPFRVFQELVLELARFINQSAL
ITS--I-PG-IQGEIAGAYMDLVELISAAAMDYYRSSRG-------------SL------
-MINASEFDVRFSHHVKAFYARKTKLTELMWSTTCI------LQ----------------
-----STDVKSIKDFLSFQD-VAVPTTIASRRP---VYAEFTCDWFAGHLSQMRVRNNGL
S------------
>XP_001214103.1
------------------------------------------------------------
------------------------------------------------------------
------------------------------------------------------------
------------------------------------------------------------
----------------------------MSSSHMKENNAVDGGAGTSPILRETLDMV---
-SQECPTRLAM--PASELL-AKAPTADDFFDAIAAERLRRMPPDGSRLDGALRRASGLAF
AVASLRDSVYSFIDGADE------------------------------------------
-----AS-KMIWGATLVLLE--------MGMEHIEILDGIFGQYGR--------------
-----------------IFAHLLQLIMHITMEYRQAART-------------QS------
WQAMGETVNSAFFCYFNRFTTHWRRMSAVALQTAAPN----QKT----------------
-----TINYSAVYQFLELQD-RPLQMLVDGHNH-SLV--DDSFAWFDPHLTTFAVGPRNL
ML-----------
>XP_001590074.1
------------------------------------------------------------
------------------------------------------------------------
------------------------MPPS-----------AIH------------------
----------------NRP-LSPLKQRQ----------------------L------SNG
PHFTKLYGSQ-DYTPL---------------PSFDQRSMTGSDYFQTPLLQDTTQKV---
-IKLYRSELGQ--SSEKFL-HSCKSIEGFFDFVATIRLSQMPHHGSRWDKILKWAEFFTG
QVSTYSEEVSSFTAQSEQ------------------------------------------
-----AT-NIIYASYS--------------------------------------------
------------------------------------------------------------
-NFSIRAFDEMFGQSTDEFFMHSDRFVDKIWSTRLERLAEPGDD----------------
-----S--VEAVRNFLTPHD-RVTRILATTRRT-HGSRADFTCEWFDRPLGEFLRGGKN-
-------------
>XP_001910398.1
------------------------------------------------------------
------------------------------------------------------------
------------------------MDTIR----------AGLQESV--------------
------------SGLTV--KSKPLDAPMTV-------KVTPISDGEHSDSERTASL---A
DE-TF--SAT----------------------STVAQSQLSTVTVQLTRVLETSKEI---
-RRRIYK-FGD--YTE-TY-FKHVDIESYLEYISDERLIHMPRRGSDWDRVLKSAQFFGL
QLWGLGANVGDFCFGAHQ------------------------------------------
-----AS-ITALGSTQILLE--------IGHQQAQALVPTFEALYELAILITNVSQIQDI
FYA--S-QE-VKESLAHLYCDLVDLVGRISILYREKISS-------------LGQ---NT
HKSVVINFETEFGQHVSGIWRRRDSIIAKMWSLKLGN----RTH----------------
-----SLGVDAVRRRLQND--RSATGAFYDQVSENVKRAEDTCEWVKTPLVNFLRGKEKA
-------------
>XP_007779095.1
------------------------------------------------------------
------------------------------------------------------------
------------------------------------------------------------
------------------------------------------------------------
------------------------------------------------------------
----------------------------------------MSHPGSNWDKVLQWSELFGT
QVWLYHEALKGFVSYSEE------------------------------------------
-----AA-SLVLRNCVVLLE--------MGPDHIAILEKSFAVFYSIGQTLLSFLRNREL
FVF--R-EN-VQHTLVAASADLVQLVSSLTTYYSSLRAF---------------------
--TSSTEFDTLFGSTVDAFFGHRNTALNLMWSCQLEQSIGSADI----------------
-----TIDVQDIRQFLALND-RVIEILMSNRMGSRSGREESTCEWFRPFLMGFVRSRDKM
SL-----------
>XP_007786367.1
------------------------------------------------------------
-----------------MPLHHQRQRTY-CCNIFIVWYNLLDL-RASPLTRK----SSDR
-------LPNEPMTA---TASEGKLNHSM----------AD--NTT--------------
------------VVSGSYELYDPPMKTT-----------------PS-YMLKHGDGLSNS
TSQLRESQSGFRNTHHSGRL-T---------------NTMSSGDRQVTTLGETVLST---
-CSRFITEFDN--V-DESG-IHEMTIEHFLDYVERQRLTYMPHRGSRWDKVLKWTEYFAL
QISGYAKAIESFVLDSDI------------------------------------------
-----AA-KLIWTACRALLA--------LGPDNAQALEVTFGVFYQLGQSISLLLRHNNV
LYA--N-SH-GHAEVASLFNELLILVREVSIHYRMALIK-------------NS------
SAEVSLDFNRLFGHRMKDFSRRKSHIVEMMWGSGEE-------S----------------
-----ATKIRTFRKWLSSPD-RNLQKFFQSRDFAPSPQEEYTCEWFQSHLLAFSRSKED-
-------------
>XP_007840264.1
----------MHLKQPHLSWPKRGKKNRVSKGLSEALGGTLGALGLERRDDDTDSQISRT
SSRDPSPPPI--VLHPAEPKTTQKVEQV-KKPD--------DM-SILSALRK----SKSE
-------HHDQHHNP---PARPATLPVVG----------AVTL-----------------
--------------------PVPQVA---R-------KSRRLSDASSITDSSTL---NQE
PVTKEQPKSGFLSKTKDAIM-GRSR-SPSP-----------SGHKSSNGVSDAVRTF---
-RSQFDEELKG--TKEAAL-IAGISHESFLGFIADERLRLMPAKGSRWDKLLKWAEDFAT
KIAIFDHSYRDEIDGCSQ------------------------------------------
-----AA-ELIFACLQALLL--------LGPKQGEALERAFSVCHEYGLTFQFYSRNTKV
LDS--I-PE-AIRQLGLALTDMVGFAVEVAVFYRKSARA-------------MR------
TTSVTVDFNVTFGSRMASFSSRKDRIAELMWSWQLQKSAETSDV----------------
-----HVSIETLRQWLLPQD-HSLQQRALVR-APGAVRAEFTCEWFDRPLTDFSRSRD--
-------------
>KUI61922.1
MPPKEPKDGSHHHHHKFFSLRGKKKENRVKKGLSDALGASLGAIGLKAEDDENSSVSSKS
SAQHSLQHQAS--------------RDS-IKSI--------DM-SLLNHFKR----TKSD
-------K----SVTSHPVETPRDVPRIV----------TTTDAP---------------
-------------SIVNRDLLKPTMSRPKG-------QERTVSESGFSAASDATA---VP
DETRNRNRSSILDRAKAAVR-GR---SPSPASSPEVVTRKQVGPRGNHIVTDAVAEY---
-RPKLEAELKG--CKEADL-AAGVSSENLLGFIANERLRRMPARGSRWDKILKWAEDFAK
KLSLFEITDDRFIPSSKE------------------------------------------
-----AV-ELILASIQILLL--------LGPENGEALERAFGIFHEYGLTFDFYKRNISM
LVS--I-SE-VRRYLSLSLADMLALSVEMSVLYRKTTRT-------------VS------
SASVTVDFNLTFGHRMESIVGHKDRIAELMWTWQLENSSEISDI----------------
-----HVSIETIRQWLLPQD-RQLQALVAGRRSTRTPRAEFTCEWLDRPLVDFARSRD--
-------------
>KUI73490.1
MPPKEPKDGSNHHHHKFFSLRGKKKENRVKKGLSDALGASLGAIGLKAEDDENSSVSSKS
SAQHSLQHQAS--------------RDS-IKSI--------DM-SLLNHFKR----TKSD
-------K----SVTSHPVETPRDVPRIV----------TTTDPP---------------
-------------SIVNRDLLKPTMSRPKG-------QERTVSESGFSAASDATA---VP
DETRNRNRSSILDRAKAAVR-GR---SPSPASSPEVVTRKQVGPRGNHIVTDAVAEY---
-RPKLEAELKG--CKEADL-AAGVSSENLLGFIANERLRRMPARGSRWDKILKWAEDFAK
KLSLFEITDDRFIPSSKE------------------------------------------
-----AV-ELILASIQILLL--------LGPENGEALERAFGIFHEYGLTFDFYKRNISM
LVS--I-SE-VRRYLSLSLADMLALSVEMSVLYRKTTRT-------------VS------
STSVTVDFNLTFGHRMESIVGHKDRIAELMWTWQLENSSEISDI----------------
-----HVSIETIRQWLLPQD-RQLQALVAGRRSTRTPRAEFTCEWLDRPLVDFARSRD--
-------------
>PSR87263.1
------------------------------------------------------------
------------------------------------------M-SLFNHLKR----SKTD
-------KSSAASSRSPSVEPNHNIPRII----------TTTDAP---------------
-------------SIVSRDLVKPQMSRQIQ-------QDRSVSAASSAGSESTIAAEDAH
HNNTNTNRSSILDRAKAATM-SRTA-SP--SPTTLRDGSRPVAPRGNHIVTDAVTTF---
-RAKLQAELKG--SKEEQL-AAGVSSENLFGFIAGERLKRMPARGSRWDKILKQAEDFAK
KLSLFEVSDDSFIPSSKE------------------------------------------
-----AV-TLILASVQLLLL--------LGPQNGEALERAFSLFHDYGLVFDFYKRNIRL
LVS--I-SE-ARRYLSLSLADMLGLSVDLSVVYRKSTYS-------------MS------
ATSVTVDFNVTFGDRMMSFVSHKDRIAELMWTWQLENSSEISDV----------------
-----HVSIESIRQWLLPQD-RMLQALVTGRRTTRAPRAEFTCEWLERPLVDFARSKD--
-------------
>XP_007918701.1
------------------------------------------------------------
------------------------------------------------------------
------------------------------------------------------------
---------------------------------------MTV-----------STREIHE
DN-RV-VS--RNAN----------E-RNV-NMVDGPISIQVASSFEIVQTVEIARKT---
-KKRIIRDVPE--VTE-DD-FKLINLQYYLDFIGDERLIHMPARGSDWDRVLTAAEYFGV
QVHEFTIHVSRFIREHEF------------------------------------------
-----IC-DTALASCYFLLQ--------LGCEQAEALEPTFNALSALGALLARTIRLKDH
FLL--S-SS-IAHDVGHLLSNLVELVGDIAVHYRKQILR-------------ISGRAGRS
QESVVIDFDAEFGSRITDLWARREHLINHMWRYELGD---HKSR----------------
-----SLDIADLRERLSTTK-ESVKSLIYGRVAERKERVEGTCEWIQRDLFDFVTGKE--
-------------
>XP_007932004.1
------------------------------------------------------------
------------------------------------------------------------
-----------------------------------------MQQSQRLQG--APAV--KA
N----A-TATNGYTNGANGYFSPPDSPSLR-------FGGST------------------
----RGS-------------------RRMTSSS--WSVLKSSSSEKSTIVRDTAIHL---
-KRKSTSELGAGISD---T-ADNVGFINLVEWIRTERLHTLPHKGSRWDTVLIRALYFAE
RLHGFESALKGHAVDSEH------------------------------------------
-----AA-QIGYGHVKVLLE--------LGHENGAALDKAFGFMYRCSSAVSALLARSEV
LSF--S-SE-IYQQLCMMYSDLLTLVVDVAVRFYKAVHG-------------NS------
GEQASLDMYHVFGSTIQTFRERRDKLTKAIWKDQMESEEFG--G----------------
-----EAEVNVLERWLAPED-RILETLSLDHTLIADDLAEFTCVWFNDELSKFVKSSD--
-------------
>XP_013429684.1
------------------------------------------------------------
------------------------------------------------------------
------------------------------------------------------------
---------------MEYQSQTPALDSL-----------------M--VAKKRKDSAADE
PSPQSPASSGILNRRLDLSS-VAY-------------RSFSNNGSPARSQDSHAMHM---
-ETRILKEFDT--I-DASL-MGNMNIEKFSDYIARERLSSMPHRGSLWDRVLRWAEFYAL
QINNYAKKIGSFVPESQY------------------------------------------
-----AA-RQIYTLLYSIVE--------LGETNAGALNTTFSIFYKLGLSLSFLSSHETQ
LSL--S-TD-VREDVSRAFRDMHLLVFDVASHYHGSVRG-------------LG------
QKSVTLDLTYLFREHLNNFHNRKNRIMNHIWSHALGG-----DA----------------
-----SRDVHEVRKWLDQRA-FLLRSISAESLTHTSQYDEYTCEWFQQPLYQFTCASE--
-------------
>OBW68019.1
------------------------------------------------------------
------------------------------------------------------------
------------------------------------------------------------
---------------MEHQYQSPAIDSL-----------------L--VAKKRKDSAADE
PSPQTPTGSGFLNRRLDSSS-MAH-------------RSFSNHGSPTRNQDSHAMHM---
-ESRIVKEFDT--I-DATL-MSNMTIEIFSDYIARERLSSMPHRGSLWDRVLRWAEFYAL
QIDAYAKKIGSFVPESHY------------------------------------------
-----AA-RQIYTLLRSLLE--------LGEVNAGALNTTFGIFYKLGLSLSFLSSHEAQ
LSL--S-TD-IREDVSRAFRDIHLLVFDVASYYQGSVRG-------------LS------
RGSVTIDFTFLFREHLNNFNNRKNRIMNHIWSHALGG-----DA----------------
-----SRDVHEIRKWLDQRA-FLLRSISAESLTYASQYDEYTCEWFQRHLLEFTRSDQD-
-------------
>XP_013944293.1
------------------------------------------------------------
------------------------------------------MFKNFANKGK----KKNR
-------NADPM------TNDSASINSAA----------SGSTPSQTVITPTVLRR----
-----SATMEPNKSRGLVVSYTPPDPVVST-------TPGPS-DNTAIISQVSSSQNDNS
HN-EV------ITKAVNRV----I------TSTTTISKSTEVVESKPSKMQTMFTKT---
-RSRSK------VSPK-PE-VTHITLDYYLEYISNERLRRMPGRGSAWDRVLHAAQFFGL
HISDFGDKINTFINGELLDALSQEARVD----------D---ISGGQEVLSNGRNDHASI
NGALDLI-TSALTTAHSLLE--------IGYTQAETLLPTFSALYEISVLYTDIIRAYNL
QQP--S-HE-ILNALVQTFHSVIVFLNGMRTLYQQKISN-------------VNP-----
GSSESLNFGPNFKSKVEQVWRFKEALSNEIWKQKLEA----AGL----------------
-----PTNVNLLQSKLQLNKSHYVPNGVFEKIGHYANISTEVGYWLKNILSDDNSG----
-------------
>XP_018661446.1
------------------------------------------------------------
------------------------------------------MFKSFANKGK----KKNR
-------NTDPT------TNDSASINSAA----------SGSTPSQTVITPTVLRR----
-----SATMEPNKSRGLVVSYTPPDPLVST-------TPGPS-DNTAIISQVSSPQHSNN
HN-EV------IEKAVNRV----I------TSTTTISELTEVVENKPFKMQTMFTKN---
-KFRPK------FSPK-PQ-VTHITLEYYLEYISNERLRRMPGRGSAWDRVLHAAQFFGL
HISDFGDKINTFINGELLNALSQEARAD----------DLSGKGNGQEVLSNGQNDHASI
NGALDLI-TTALTNAHSLLE--------IGYTQAETLLPTFSALYEISVVYTDIIRVYDL
EQP--S-HE-ILNAAIQTFHSVIVFLNGMRTLYQQKISN-------------VKP-----
GTSERLEFGPDFGAKIEQIWRFKETLSNEIWKQKLKA----AGL----------------
-----SKDISLLRSKLQLNQSQYVPKGLFENIGHYANTSTEVGYWLKNILSDDNGG----
-------------
>XP_013954931.1
------------------------------------------------------------
------------------------------------------------------------
------------------------------------------------------------
------------------------------------------------------------
------------------------------------------------------------
--------------------VADFTLEWYLKYISDERLIRMPDRGDAWDRVLQAAQYSGL
HISEFGDRVDTFTNWDGKSSP---------------------------------------
--LHDLV-SAALASSHALLE--------IGHVQAQALLPTFTALYEFSVLLMDITRIHNL
HMP--S-QA-IQYEATKTFKNLVALLGNIAAVYQQKISD-------------LKP-----
GSRAYIDFDASFGVQIREIWRSKEALSDAIWKHKLQE----AYP----------------
-----SVTLKELRWKLQYPYNHSVTDRIYEKVGDYHAPHSKTCYWLKDVLSEFFSGEE--
-------------
>XP_016238670.1
------------------------------------------------------------
------------------------------------------------------------
------------------------------------------------MAATVSSY----
----------------LSNGFPKPGGNNNS------QGHRS-------------------
-------------TTYSVYTNGSHTAHQNTLRSFRRETTNASNATGSAKMSETVNIL---
-KRRCAEELGAAISKG--I-VS--SYPTLMETISKERLHRLPTEGSAWDKVLAWAQSFAE
KFYDFDQAIEQFTGGNYD------------------------------------------
-----GA-EIAFGYCILLLD--------LGDENAAALQASFGFFFKCSLDLIALLDRVEL
FNA--S-FD-INEQLVLAYADLVTLVSDVSLRFYQAIRS-------------PS----G-
-SDEAIDIYSAFSNTIESFQSRRDRIVESMWKYQLSQENVDLD-----------------
---S-LVDFKTLRSWLSIQD-TILKYKYGDHTMLVNDRQQLTCLWAQPYLTRFLNSGKG-
-------------
>XP_007733855.1
------------------------------------------------------------
------------------------------------------------------------
------------------------------------------------MATKVSSY----
----------------LANGNGTQTSRH--------------------------------
---------------------------ASYRLSTSRTKTTASGATGSAKMAEIVHIL---
-KRRCAEELGSAISNN--I-IS--SYQTLIEKISNERLRRLPTEGSAWDKVLAWAQSFAE
KFNEFDLAIEQFTGGNYD------------------------------------------
-----GA-EIAFGYCILLLE--------LGDDNAAALQTSFGFFFKCSRDLIALLDRVEL
FNA--S-FD-INEQLVLAYADLVTLVSDVALRFYQAIRH-------------SS----D-
-SGVSIDIYTAFAGTIESFQTRRDKIVESMWKYQLAEENVDVD-----------------
---S-LVDIKTLRAWLAIQD-NILKYKSGDHTALVNDRQQLTCLWVQPYLTRFLNGGQN-
-------------
>XP_013259455.1
------------------------------------------------------------
------------------------------------------------------------
------------------------------------------------MTAAVASH----
----------------TSNGFHSSCEVTYG------QHSSS-------------------
-------------IGRRTTMNGGYRSRQASWRAPTVTKADNANVSGSAKMAETVSLL---
-KRRCAEDLGAAISNN--I-VS--SHTRLIEKISQERLRSLPTEGSAWDKVLAWAQSFSE
KFNDFDDAIEQFTGGNYD------------------------------------------
-----GA-EIAFGYCILLLE--------LGDENAAALQTSFGFFFKCSLDLIAMLDRVEL
FNV--S-FD-INEQLVLAYADLVTLVSDIALRFYQAIRA-------------PS----K-
-SGVSIDIYAVFADTIESFQNRRDNIIESMWKYQLSQANVEVD-----------------
---S-ITSIKTLRSWLAIED-SVLKYKSVDHTTLVNDRQQLTCLWVQPYLTRFLNSGRDA
-------------
>XP_016267000.1
------------------------------------------------------------
------------------------------------------------------------
------------------------------------------------MAATVSSY----
----------------LSNGFPKPGGNNHH------QAHRS-------------------
-------------TSYGAYTNGSHAAHQTTMRSFRKETTNTSSGSGSAKMAETVNVL---
-KRRCADELGAAISKG--I-VS--SYPTLIEKISKERLHRLPTEGSAWDKVLAWAQSFAE
KFYDFDQAIEQFTGGNYD------------------------------------------
-----GA-EIAFGYCILLLD--------LGDENAAALQASFGFFFKCSLDLIALLDRVEL
FNA--S-FD-INEQLVLAYADLVTLVSDVSLKFYQAIRS-------------SA----E-
-SDEAIDIYSDFSNTIESFQSRRDKIVESMWKYQLSQENVDMD-----------------
---N-LVAFRSLRSWLSIQD-SILKYKWGDHTMLVNDRQQLTCLWAQPYLTRFLNSGKK-
-------------
>XP_018040518.1
------------------------------------------------------------
------------------------------------------------------------
------------------------------------------------------------
------------------------MST--------------A------------------
----RL---------FHCTE-L-QW-ADTCRSGVLKAVYHGSHGHKAGFVQETAGAL---
-KKKSITQLGAGVHQ---S-VAGTTFYHFLEWIRTERLTTLPHKGSRWDRVLIRALFFAE
QLHNLNIAIKGYALDSDA------------------------------------------
-----AA-SLGYDHARLLLE--------LGSENSAALDRAFAVFYKLSLSFSTIHQRVEL
LAPTAT-TD-VREQLSLMYTDLLSLVVDVAITFYKAVKG-------------MS------
TSSVSIDIFETFGDTIDSFHMRRKQIVESLWNSQIEGQGLEVGE----------------
-----RIDIAMITRWLAPQD-RVLATLSRDHTIVAETQAEFTCLWFQKPLTRFINGKEN-
-------------
>XP_022403552.1
------------------------------------------------------------
------------------------------------------------------------
------------------------------------------------------------
-------------------MSS--------------------------------------
---------------------------TD----ITGNITVAGSPSKVPILRERLQSI---
-SQEYKTRIGY--STHDIS-SKCTTVDTFFDTIAVERLRRMPRDGSRLDAVLRRASRFAF
AVSSLYDAVLGIVSAASE------------------------------------------
-----AA-SLIWGTALILLE--------MGIDQPGSLEGIFGQFGRVTMGISFLLQGEHY
FR---T-PG-VAHEVAEIYADLVELVSHVTMEYNDAPKA-------------QD------
GETMNENINEAFYLYFNRFNMHWRRITKAIMTSQYD-------T----------------
-----TLDIPAIYQFLDLQD-RPLQMILEGHSH-ALA--DGSFSWFDSDLASFAMSDHD-
-------------
>EYE93758.1
------------------------------------------------------------
------------------------------------------------------------
------------------------------------------------------------
-------------------MSS--------------------------------------
---------------------------TD----ITGNIAVAGSPGKVPILRERLQSI---
-SQEYKTRIGY--STHDIS-SKCTTVDTFFDTIAVERLRRMPRDGGRLDAVLRRASRFAF
AVSSLCDAVLGIVSAASE------------------------------------------
-----AA-SLIWGTVLILLE--------MGIDQPGSLEGIFGQFGRVTMGISLLLQGEHY
FS---T-PG-VAHEVAEIYADLVELVSHVTMEYNDASKI-------------QD------
GETMDEKINEAFYLYFNRFNLHWRRITRAIMTSQYD-------T----------------
-----TLDIPAIYQFLDLQD-RPLQMILEGHSH-ALA--DGSFSWFDSDLASFAMSEHD-
-------------
>ODM15395.1
------------------------------------------------------------
------------------------------------------------------------
------------------------------------------------------------
-------------------MSS--------------------------------------
---------------------------TD----ITGSIAVTGSPGKVPILRERLQSI---
-SQEYKSRIGY--STHDVS-SKCTTVDIFFDTIAVERLRRMPRDGGRLDAVLRRASRFAF
AVSSLYDAVIGIMSAASE------------------------------------------
-----AA-SLIWGTVLILLE--------MGIDQPGSLEGIFGQFGRVTLGISFLLQGEQY
FR---A-PN-VAHEVAEIYANLVELVSHVTMEYNDASKA-------------QD------
GETMNENINHAFFVYFNRFNMHWRRITKAIMTSQYD-------T----------------
-----TLDVPAIYQFLDLQD-RPLQMILEGHSH-SLA--DGSFSWFDSDLAAFSMSNYD-
-------------
>OJJ39929.1
------------------------------------------------------------
------------------------------------------------------------
------------------------------------------------------------
-------------------MSS--------------------------------------
---------------------------SQIPGNTAARDSGIESPGRTAVLREKLQLI---
-AQESKPRLGL--SATELS-QNCPTVDTFFDEVATERLRRMPRNGSRLDGVLRRASRLAF
AVGSLRDAVGGILVGIET------------------------------------------
-----AT-TLIWGSCLLLLQ--------SGIDNVELLDSVFGRYGRVTMGISVLLQHEPF
FME--S-TQ-IQSKIGMIYADLLELVCHVTMEYIEGLRG-------------KD------
NQTMKHNIDEAFFVYFNRFNANWRSISEMALASVSKG-TFQEES----------------
-----AIDIPAIYEFIGLQD-RALQMILEGSTH-TLA--DGSFEWFDTHLNNFVMGEHDL
MA-----------
>XP_023455964.1
------------------------------------------------------------
------------------------------------------------------------
-----------------------------------------MQRSVSGAAPSTPQK--AP
L----A-AGTNGTNGYFS--PPPPSSPSIR-------FGGSN------------------
----RGS-------------------TRIASSYSVFRSST-GGQQKSSIVKDTAYTL---
-KRKSASELGAGISA---T-ADNVSFIHLVEWIRSERLQTLPHKGSRWDTVLIRALYFAE
RLHGFETQLKAHASETEH------------------------------------------
-----AA-HLGYGHIKLLLE--------LGHSNSVALDSAFGFMYRCSSAVSALLARSEV
LKL--S-SE-VYQQLCLMYTDLLTLVVDVAVRFYRTVHG-------------SE------
GQSASLDMYEVFGETITTFRERRESITRAIWKNQIEVHG-S-ED----------------
-----SVDVDVLSRWLAPQD-RVLATLAQDHTLIANDLAEFTGIWFLDDLSNFVKSQDSS
-------------
>PKS01947.1
------------------------------------------------------------
------------------------------------------------------------
-----------------------------------------MQRSASGAAPSTPSK--TP
L----T-ADTNGVNGYFS--PPPPSSPSIR-------FGGSI------------------
----RGS-------------------TRIASSYSMYRSST-GGQQKSSTVKDTAYNL---
-KRKSASELGAGISA---T-ADNVSFIHLVEWIRSERLQTLPHKGSRWDTVLIRALYFAE
RLHGFETQLKSHASETEH------------------------------------------
-----AA-HLGYGHIKLLLE--------LGHSNSIALDSAFGFMYRCSSAVSALLARSEV
LRL--S-SE-VYQQLCLMYTDLLTLVVDVAVRFYRTVHG-------------SE------
GQSASLDMYEVFGETITTFRERREAIIRVIWKDQINANGGS-ED----------------
-----SVDVDVLSRWLAPQD-RVLATLAQDHTLIANDLAEFTGIWFMDDLSNFVKGQDSS
-------------
>PPJ58058.1
------------------------------------------------------------
------------------------------------------------------------
-----------------------------------------MQRTVSGAAPSTPQK--AP
L----A-AGTNGTNGYFS--PPPPSSPSIR-------FGGSN------------------
----RGS-------------------TRIASSYSVFRSST-GGQQKSSIVKDTAYTL---
-KRKSASELGAGISA---T-ADNVSFIHLVEWIRSERLQTLPHKGSRWDTVLIRALYFAE
RLHGFETQLKAHASETEH------------------------------------------
-----AA-HLGYGHIKLLLE--------LGHSNSIALDSAFGFMYRCSSAVSALLARSEV
LKL--S-SE-VYQQLCLMYTDLLTLVVDVAVRFYRTVHG-------------SE------
GQSASLDMYEVFGETITTFRERRESITRAIWKDQIEANG-S-ED----------------
-----SVDVDVLSRWLAPQD-RVLATLAQDHTLIANDLAEFTGIWFLDDLSNFVKSQDSS
-------------
>XP_016759332.1
------------------------------------------------------------
------------------------------------------------------------
-----------------------------------------MQRPTSMVAPSTPQK--NN
I----S-TNFNGTNGMTDSGYSSPISPSLH-------NGGSN------------------
----RGS-------------------TRMSASYSAFRSSFGGGQQKSSIVQDTAYTL---
-KRKSASELGAGISE---T-ADNVSFINLVEWIRSERLQTLPHKGSRWDTVLIRALYFAE
RLHGFEVGLKAHALETEH------------------------------------------
-----AA-QLGYGHIRLLLE--------LGHSNSLALDSAFGFIYRCSSAVSVLLARSEV
LKL--S-GD-VYQQLCFMYTDLLALVVDVAVRFYRTVHG-------------SA------
GQSASLDMYEVFGETITTFRQRREAITKAIWKEQIEADGTL-DD----------------
-----SVDVDHLSRWLAPQD-RVLATLAQDHTLIANDMAEFTGVWFLDDLSAFVKSNDST
-------------
>XP_025394896.1
------------------------------------------------------------
------------------------------------------------------------
------------------------------------------------------------
-------------------MSSTRAK----------------------------------
---------GNTA--------------VNGNGGTTTTTTTTTTANSLPILRETVNTV---
-SHECPSRLGA--SASEVQ-AKSPTLDVFFDAIAAERLRRMPPDGSRLDGALRRASRLAV
AVGSLRDSVYSFMDGAEE------------------------------------------
-----AT-QLVWGTTLLLLE--------MGIDHIEVIDSLFGRYGRITLGISLLLQQETF
FPT--S-RA-LQQQVAEIYAHLLQLVVHVASEYRQGTRT-------------QH------
WQTVSSAVDTAFFRYTNRFVTHWRRISAIVLESSTAK----MTA----------------
-----TVDLSAIYQFLELQD-RPLQMLLEGHNH-SLA--DGSFAWFDPHLTTFAMGRRS-
-------------
>CEL06063.1
------------------------------------------------------------
------------------------------------------------------------
------------------------------------------------------------
------------------------------------------------------------
-------------------------------MSAGGFMSDEGGATSLPILRGAVDTV---
-TEECPERLGT--SCEELQ-AKSPTVDTFFDAIAQERLRRMPADGSRLDSALRRASRLAF
AVASLRDSVASFMDGAEE------------------------------------------
-----AA-KIIWGTTLLLLE--------MGIDNIDIVDNLFSNYGRVTLGISLLLQQEND
FQT--S-RA-LQREVGEIFAHLLQLVVHVAAEYRTDSRS-------------HN------
WQSMTDVATLAFFCYFNRFTTHWRRISSIVLESTVV-----KKQ----------------
-----HADLESIYQFLELQD-RPLHMLLESQSH-SLA--DGSFSWFEPHLTTFTVGPRSL
ML-----------
>EDP49897.1
------------------------------------------------------------
------------------------------------------------------------
------------------------------------------------------------
------------------------------------------------------------
------------------------------------------------------------
----------M--SASAIQ-AKAPTIDTFFDAIAAERLRRMPPDGSRLDAALRRASSLAF
AVASLRDAVVSFMDGADE------------------------------------------
-----AT-KLVWGGLLLTLE--------MGIEQVDILDAIFSRYGRVTLQISLLLQQESV
FTE--S-TS-LQNEVAKTYASLLQLVLHVAMEYSDASRS-------------LD------
WLIMGEHVDAAFFQFHNSCNTNWRKLSELALSK---------RT----------------
-----TMDVASIYQFLDLQD-RPLQMILEGHNH-SL--ADGSFAWFDPHLTTFALSNREM
MV-----------
>EHA24923.1
------------------------------------------------------------
------------------------------------------------------------
------------------------------------------------------------
------------------------------------------------------------
----------------------------MASTRAKGSLAVNGGTASLPILRETVNTV---
-SQECPTRLGL--TANEIQ-AKSPTLDVFFDTIAAERLRRMPPDGSRLDGALRRASRLAV
AVGSLRDSVYSFMDGAEE------------------------------------------
-----AT-KLIWGTNLLFLE--------MGIDHIDILESLYGRYGRVTLGISLLLQQETF
FPV--S-RP-LQQQVAEIYAHLLELVVHITSEYRQATRT-------------QQ------
WQTMSTAVDAAFFRYTNRFITHWRQIFAHVLESGTAK----QHT----------------
-----TVDLPAIYQFLELQD-RPLQMLLEGHSH-SLA--DGSFTWFEPHLTTFAMGRRSM
MM-----------
>EIT77123.1
------------------------------------------------------------
------------------------------------------------------------
------------------------------------------------------------
------------------------------------------------------------
----------------------------MSSSYVTENTAANGDSSPQPLLREALENV---
-SKECPTRLGM--FPNEIL-TKSPTVDVFFDAIAAERLRRMPPDGSRLDGALHRASRLAF
AVGSLRDSVAGFMDGADE------------------------------------------
-----AA-MMIWGAILLQLE--------LGIEHVDVIDSLFGQYGRVTLGISLLLQQESY
FQA--Y-RA-LQHEVTEIYAHVLQLVLHVTMEYREAERS-------------QH------
WQSMSEAVNRSFFCYFNRFTTHWRRMSQVALATGAPK----QQT----------------
-----PLDLAAIYQFLELQD-RPLHMLLEGHNH-SLA--DGSFAWFDPHLTTFTINRRNM
-------------
>GAA92189.1
------------------------------------------------------------
------------------------------------------------------------
------------------------------------------------------------
------------------------------------------------------------
----------------------------MASTRAKGTLAVNGGTASLPILRETVNTV---
-SQECPTRLGL--TANEIQ-AKSPTLDVFFDTIAAERLRRMPPDGSRLDGALRRASRLAV
AVGSLRDSVYSFMDGAEE------------------------------------------
-----AT-KLIWGTNLLFLE--------MGIDHIDILESLYGRYGRVTLGISLLLQQETF
FPV--S-RP-LQQQVAEIYAHLLELVVHVTSEYRQATRT-------------QH------
WQTMTSAVDAAFFRYTNRFITHWRQIFAHVLESGTAK----QHT----------------
-----TVDLPAIYQFLELQD-RPLQMLLEGHSH-SLA--DGSFTWFEPHLTTFAMGRRSM
MM-----------
>GAQ11642.1
------------------------------------------------------------
------------------------------------------------------------
------------------------------------------------------------
------------------------------------------------------------
-----------------------------MVPIRARAHNARGSPGQLSMLREMVETV---
-SRECNPRLGM--SSSAIQ-AKAPTIDAFFDAIAVERLRHMPADGSRLDGALRRASSLAF
AVASLRDAVVSFMDGAEE------------------------------------------
-----AT-RLVWGGLLLLLE--------MGIEHVDVLDTIFSRYGRVTLQISLLLQQESF
FRE--S-AS-LQNEVAKTYASLLQLVLHITMEYYDASRS-------------LD------
WLMMGEHVDAAFFQFHNSFNTNWRKLSELALSK---------RT----------------
-----ATDVASIYQFLDLQD-RPLQMILEGHNH-SLADGSFAC-----------------
-------------
>KEY76249.1
------------------------------------------------------------
------------------------------------------------------------
------------------------------------------------------------
------------------------------------------------------------
------------------------------------------------------------
----------M--SASAIQ-AKAPTIDTFFDAIAAERLRRMPPDGSRLDGALRRASSLAF
AVASLRDAVVSFMDGADE------------------------------------------
-----AT-KLVWGGLLLTLE--------MGIEQVDILDAIFSRYGRVTLQISLLLQQESV
FTE--S-TS-LQNEVAKTYASLLQLVLHVAMEYSDASRS-------------LD------
WLIMGEHVDAAFFQFHNSCNTNWRKLSELALSK---------RT----------------
-----TMDVASIYQFLDLQD-RPLQMILEGHNH-SL--ADGSFAWFDPHLTTFALSNREM
MV-----------
>KKK17253.1
------------------------------------------------------------
------------------------------------------------------------
------------------------------------------------------------
------------------------------------------------------------
----------------------------MASTRKAEFSAVDGGATSLPILRGTVDTV---
-SQECPTRLGI--TSTELQ-AKSPTVDVFFDEIAAERLRRMPPDGSRLDSALRRASRLAF
AVATLRDSVASFMDGAEE------------------------------------------
-----AT-KMIWGTTLLLLE--------MGIENIDIVDNLFSRYGRVTLGISLLLQQESS
FQS--S-RA-LQQEVAEIYAHLLQLIVHVASEYRQVART-------------QN------
WQVMNEAVDNAFFCYFNRFTTHWRRISGLILQTGVP-----KDQ----------------
-----AADLAAIYQFLELQD-RPLQMMLDSHTH-SLA--DGSFAWFDPHLTTFTVGPRSM
ML-----------
>KKK22576.1
------------------------------------------------------------
------------------------------------------------------------
------------------------------------------------------------
------------------------------------------------------------
----------------------------MASTRKAEFSAVDGGATSLPILRGTVDTV---
-SQECPTRLGI--TSTELQ-AKSPTVDVFFDEIAAERLRRMPPDGSRLDSALRRASRLAF
AVATLRDSVASFMDGAEE------------------------------------------
-----AT-KMIWGTTLLLLE--------MGIENIDIVDNLFSRYGRVTLGISLLLQQESS
FQS--S-RA-LQQEVAEIYAHLLQLIVHVASEYRQVART-------------QN------
WQVMNEAVDNAFFCYFNRFTTHWRRISGLILQTGVP-----KDQ----------------
-----AADLAAIYQFLELQD-RPLQMMLDSHTH-SLA--DGSFAWFDPHLTTFTVGPRSM
ML-----------
>KMK57569.1
------------------------------------------------------------
------------------------------------------------------------
------------------------------------------------------------
------------------------------------------------------------
-----------------------------MVPVRVGADNAQGSSGQLPILREMVQTV---
-SRECEPRLGM--SASAIQ-AKAPTIDTFFDAIAAERLRRMPPDGSRLDAALRRASSLAF
AVASLRDAVVSFMDGADE------------------------------------------
-----AT-KLVWGGLLLTLE--------MGIEQVDILDAIFSRYGRVTLQISLLLQQESV
FTE--S-TS-LQNEVAKTYASLLQLVLHVAMEYSDASRS-------------LD------
WLIMGEHVDAAFFQFHNSCNTNWRKLSELALSK---------RT----------------
-----TMDVASIYQFLDLQD-RPLQMILEGHNH-SL--ADGSFAWFDPHLTTFALSNREM
MV-----------
>KOC13976.1
------------------------------------------------------------
------------------------------------------------------------
------------------------------------------------------------
------------------------------------------------------------
----------------------------MSSSYVTENTAANGDSSPQPLLREALENV---
-SKECPTRLGM--SPNEIL-TKSPTVDVFFDAIAAERLRRMPPDGSRLDGALHRASRLAF
AVGSLRDSVAGFMDGADE------------------------------------------
-----AA-MMIWGAILLQLE--------LGIEHVDVIDSLFGQYGRVTLGISLLLQQESY
FQT--Y-RA-LQHEVTEIYAHVLQLVLHVTMEYREAERS-------------QH------
WQSMSEAVNRSFFCYFNRFTTHWRRMSQVALATGAPK----QQT----------------
-----PLDLAAIYQFLELQD-RPLHMLLEGHNH-SLA--DGSFAWFDPHLTTFTINRRNM
-------------
>OJI79396.1
------------------------------------------------------------
------------------------------------------------------------
------------------------------------------------------------
------------------------------------------------------------
----------------------------MASTRAKGTLAVNGGTASLPILRETVNTV---
-SQECPTRLGL--TANEIQ-AKSPTLDVFFDTIAAERLRRMPPDGSRLDGALRRASRLAV
AVGSLRDSVYSFMDGAEE------------------------------------------
-----AT-KLIWGTNLLFLE--------MGIDHIDILESLYGRYGRVTLGISLLLQQETF
FPV--S-RP-LQQQVAEIYAHLLELVVHVTSEYRQATRT-------------QH------
WQTMTSAVDAAFFRYTNRFITHWRQIFAHVLESGTAK----QHT----------------
-----TVDLPAIYQFLELQD-RPLQMLLEGHSH-SLA--DGSFTWFEPHLTTFAMGRRSM
MM-----------
>OJI96439.1
------------------------------------------------------------
------------------------------------------------------------
------------------------------------------------------------
------------------------------------------------------------
-----------------------------MPGVEIDAIDGGGSATSLPILRSVVETV---
-ADECPKRLGI--SSQELQ-QKSPTVDVFFDAIAAERLRRMPADGSRIDSTLRRASRLAF
AVASLRDAVTSFIDGAEE------------------------------------------
-----AT-KMVWGTTLLLLE--------MGIDNVDMIDNIFSRYGRVTLGISFLLQQESE
FQS--S-RA-LQQEVAEIFAHLLQLTVHIAAEYRQAART-------------QS------
WQPMIEATNHTFFIYFNRFTTHWRRTRKWTWIVLNSK-S-AKSQ----------------
-----YADLESVYQFLELQD-RPLQMLLESQTH-SLA--EGSFSWFEPHLTTFTVGPRSL
ML-----------
>OJJ62333.1
------------------------------------------------------------
------------------------------------------------------------
------------------------------------------------------------
------------------------------------------------------------
-----------------------------MPGVEIDSVDGGGSATSLPILRSVVDAV---
-AGECPSRLGI--SSEELQ-QKSPTVDVFFDVIAAERLRRMPADGSRIDSTLRRASRLAF
AVASLRDAVTSFIDGAEE------------------------------------------
-----AT-KMVWGTTLLLLE--------MGIDNVDMIDNIFSRYGRVTLGISYLLQQETE
FQR--S-RA-LQQEVAEIYAHLLQLTVHIAAEYRQAART-------------QS------
WQPMIEATNHTFFCYFNRFTTHWRRTRKWTWVVLNSK-S-AKNQ----------------
-----YADLESVYQFLELQD-RPLQMLLESQTH-SLA--EGSFSWFEPHLTTFTVGPRSL
ML-----------
>OJJ66976.1
------------------------------------------------------------
------------------------------------------------------------
------------------------------------------------------------
------------------------------------------------------------
----------------------------MASTHAKGTLAVNGGTASLPILRETVNTV---
-SQECPTRLGL--TANEIQ-AKSPTLDVFFDTIAAERLRRMPPDGSRLDGALRRASRLAV
AVGSLRDSVYSFMDGAEE------------------------------------------
-----AT-KLIWGTNLLFLE--------MGIDHIDVLESLYGRYGRVTLGISLLLQQETF
FPV--S-RP-LQQQVAEIYAHLLELVVHVTSEYRQATRT-------------QH------
WQTMTTAVDAAFFRYTNRFITHWRQIFALVLESGTAK----QHT----------------
-----TVDLPAIYQFLELQD-RPLQMLLESHSH-SLA--DGSFTWFEPHLTTFAMGRRS-
-------------
>OJZ85601.1
------------------------------------------------------------
------------------------------------------------------------
------------------------------------------------------------
------------------------------------------------------------
----------------------------MASTRAKGTLAVNGGTASLPILRETVNTV---
-SQECPTRLGL--TANEIQ-AKSPTLDVFFDTIAAERLRRMPPDGSRLDGALRRASRLAV
AVGSLRDSVYSFMDGAEE------------------------------------------
-----AT-KLIWGTNLLFLE--------MGIDHIDILESLYGRYGRVTLGISLLLQQETF
FPV--S-RP-LQQQVAEIYAHLLELVVHVTSEYRQATRT-------------QH------
WQTMTSAVDAAFFRYTNRFITHWRQIFARVLESGTAK----QHT----------------
-----TVDLPAIYQFLELQD-RPLQMLLEGHSH-SLA--DGSFTWFEPHLTTFAMGRRSM
MM-----------
>OOO11968.1
------------------------------------------------------------
------------------------------------------------------------
------------------------------------------------------------
------------------------------------------------------------
----------------------------MSSSYVTENTAANGDSSPQPLLREALENV---
-SKECPTRLGM--SPNEIL-TKSPTVDVFFDAIAAERLRRMPPDGSRLDGALHRASRLAF
AVGSLRDSVAGFMDGADE------------------------------------------
-----AA-MMIWGAILLQLE--------LGIEHVDVIDSLFGQYGRVTLGISLLLQQESY
FQT--Y-RA-LQHEVTEIYAHVLQLVLHVTMEYREAERS-------------QH------
WQSMSEAVNRSFFCYFNRFTTHWRRMSQVALATGAPK----QQT----------------
-----PLDLAAIYQFLELQD-RPLHMLLEGHNH-SLA--DGSFAWFDPHLTTFTINRRNM
-------------
>OWW37334.1
------------------------------------------------------------
------------------------------------------------------------
------------------------------------------------------------
------------------------------------------------------------
----------------------------MASTRAKGSLAVNGGTASLPILRETVNTV---
-SQECPTRLGL--TANEIQ-AKSPTLDVFFDTIAAERLRRMPPDGSRLDGALRRASRLAV
AVGSLRDSVYSFMDGAEE------------------------------------------
-----AT-KLIWGTNLLFLE--------MGIDHIDILESLYGRYGRVTLGISLLLQQETF
FPV--S-RP-LQQQVAEIYAHLLELVVHITSEYRQATRT-------------QQ------
WQTMSTAVDAAFFRYTNRFITHWRQIFAHVLESGTAK----QHT----------------
-----TVDLPAIYQFLELQD-RPLQMLLEGHSH-SLA--DGSFTWFEPHLTTFAMGRRSM
MM-----------
>OXN04028.1
------------------------------------------------------------
------------------------------------------------------------
------------------------------------------------------------
------------------------------------------------------------
-----------------------------MVPVRVGADNAQGSSGQLPILREMVQTV---
-SRECEPRLGM--SASAIQ-AKAPTIDTFFDAIAAERLRRMPPDGSRLDAALRRASSLAF
AVASLRDAVVSFMDGADE------------------------------------------
-----AT-KLVWGGLLLTLE--------MGIEQVDILDAIFSRYGRVTLQISLLLQQESV
FTE--S-TS-LQNEVAKTYASLLQLVLHVAMEYSDASRS-------------LD------
WLIMGEHVDAAFFQFHNSCNTNWRKLSELALSK---------RT----------------
-----TMDVASIYQFLDLQD-RPLQMILEGHNH-SL--ADGSFAWFDPHLTTFALSNREM
MV-----------
>OXN19016.1
------------------------------------------------------------
------------------------------------------------------------
------------------------------------------------------------
------------------------------------------------------------
-----------------------------MAPNRARAHNARGSSGQLSVLREMVRTV---
-SRECEPRLGM--SASAIQ-AKAPTIDAFFDAIAAERLRRMPADGSRLDGALRRASRLAF
AVASLRDAVVSFMDGANE------------------------------------------
-----AT-QLVWGGLLLLLE--------MGIEHVDMLDSVFGRYGRVTLQISLLLQQESF
FRE--S-AS-LQNEVSKAYASLLQLVLHVTMEYSDASRT-------------LD------
WLIMGENVDAAFFQFYNSFNTHWRKLSELALSK---------RT----------------
-----ATDVAAVYQFLDLQD-RPLQMLLEGHNH-SLA--DGSFAWFDPQLTTFTLSSREM
MV-----------
>OXN24043.1
------------------------------------------------------------
------------------------------------------------------------
------------------------------------------------------------
------------------------------------------------------------
-----------------------------MVPVRVGADNAQGSSGQLPILREMVQTV---
-SRECEPRLGM--SASAIQ-AKAPTIDTFFDAIAAERLRRMPPDGSRLDAALRRASSLAF
AVASLRDAVVSFMDGADE------------------------------------------
-----AT-KLVWGGLLLTLE--------MGIEQVDILDAIVSRYGRVTLQISLLLQQESV
FTE--S-TS-LQNEVAKTYASLLQLVLHVAMEYSDASRS-------------LD------
WLIMGEHVDEAFFQFHNSCNTNWRKLSELALSK---------RT----------------
-----TMDVASIYQFLDLQD-RPLQMILEGHNH-SL--ADGSFAWFDPHLTTFALSNREM
MV-----------
>PIG81462.1
------------------------------------------------------------
------------------------------------------------------------
------------------------------------------------------------
------------------------------------------------------------
----------------------------MSSSSVTENIAANGDSSPQPLLRETLENV---
-SKECPTRLGM--SPNEIL-TKSPTVDVFFDAIAAERLRRMPPDGSRLDGALHRASRLAF
AVGSLRDSVAGFMDGADE------------------------------------------
-----AA-MMIWGAILLQLE--------LGIEHVDVIDSLFGQYGRVTLGISLLLQQESY
FQT--Y-RA-LQQEVAEIYAHVLQLVMHVTMEYREAERS-------------QH------
WQSMSEAVNRSFFCYFNRFTTHWRRMSQVALATGAPK----QQT----------------
-----PLDLAAIYQFLELQD-RPLHMLLEGHNH-SLA--DGSFAWFDPHLTTFTINRRN-
-------------
>PLN83280.1
------------------------------------------------------------
------------------------------------------------------------
------------------------------------------------------------
------------------------------------------------------------
--------------------------------MSTSYTDSGGGARSLPTLREMVDTV---
-SHECPARLGM--SAKELQ-AKSPTVDDFFDAIAAERLRRMPADGSRLDGALCRASRLAF
AVGSLRDSVVSFMSGADE------------------------------------------
-----AT-SMIWGATLLLLE--------GGIEHVDTLDSVFGQYGRVTLGISLLLQQESY
FQT--S-RA-LQQEVALIYAHLLQLVVHVAMETRQGART-------------QN------
WSVMGEAVNTNFFRYFNNFAAHWRKMSGLVLESDTA-----RAP----------------
-----PIELESIYQFLELQD-RPLQTLLEGNGH-SLV--DGSFAWFDPHLTTFALGRRNL
ML-----------
>PYH98450.1
------------------------------------------------------------
-------MAFSKRDEPPRQTPAYRVRTTVIAQIAQC----SGFRAHPASLTL----AES-
---------------------RKFIYRLV------------------------TT-----
-------NEKNPIALALYYASHHPLP----------------------------------
---------LIQY--------------SMSSTRATGNTAVNGGAASLPILRETVTTV---
-SQECPSRLGL--SATEVQ-AKAPTLDVFFDAIAAERLRRMPPDGSRLDGALRRASRLAV
AVGSLRDSVSSFMDGAEE------------------------------------------
-----AT-KLVWGTTLLLLE--------MGIDHIEVIESLFGRYGRITLGISLLLQQETF
FPT--S-RA-LQQQVAEIYAHLLQLVVHVASEYRQGSRT-------------QH------
WQAMSTAVDTAFFRYMNRFITHWRRIFALVLESSTAK----MQT----------------
-----TVDLPAIYQFLELQD-RPLQMMLEGHNH-SLA--DGSFSWFDPHLTTFAMGRRC-
-------------
>PYI02811.1
------------------------------------------------------------
------------------------------------------------------------
------------------------------------------------------------
------------------------------------------------------------
----------------------------MSSNHNMGTLAVNGGTASLPILRETVNTV---
-SQECPTRLGL--TAREIQ-MKSPTLDVFFDTIAAERLRRMPPDGSRLDGALRRASRLAV
AVGSLRDSVYSFMDGAEE------------------------------------------
-----AT-QMVWGTNLLLLE--------MGIDHIDVLESLFGRYGRVTLGISLLLQQETF
FPA--S-RP-LQQQVAEIYAHLLELVVHVTSEYRQAIRT-------------QH------
WQTMSSAVDGAFFRYTNRFITHWRRIFSLVLEFGTAK----QHT----------------
-----TVDLPAIYQFLELQD-RPLQMLLEGHNH-SLA--DGSFSWFDPHLTTFAMGRRSM
MM-----------
>PYI20835.1
------------------------------------------------------------
------------------------------------------------------------
------------------------------------------------------------
------------------------------------------------------------
----------------------------MASNNAMEPIAVNGGVTSLPILRETVNTV---
-SEECPARLGL--TAEEIE-NKAPSLDVFFDTIAAERLRRMPADGSRLDGVLRRASRLAV
AVGSLRDAVSSYMDGADE------------------------------------------
-----AT-ALVWGTTLLLLE--------MGIDQLDVIESLFGRYGRITMGISLLLQQETY
FPT--S-RP-LQQQVAEIYAHILQLVFHVAWEYRQGAKT-------------QH------
WQSMNTAIDMAFFRYFNRFATHWRRVSELVLQSGMAK----HQT----------------
-----SVNLSVIYQFLELQD-RPLQMLLEGQNH-SLA--DGSFSWFEPHLTTFAMSRRS-
-------------
>PYI36044.1
------------------------------------------------------------
------------------------------------------------------------
------------------------------------------------------------
------------------------------------------------------------
----------------------------MASNNAMEPIAVNGGVTSLPILRETVNTV---
-SEECPARLGL--TAEEIE-NKAPSLDVFFDTIAAERLRRMPADGSRLDGVLRRASRLAV
AVGSLRDAVSSYMDGADE------------------------------------------
-----AT-ALVWGTTLLLLE--------MGIDQLDVIESLFGRYGRITMGISLLLQQETY
FPT--S-RP-LQQQVAEIYAHILQLVIHVAWEYRQGAKT-------------QH------
WQSMNTAIDMAFFRYFNRFATHWRRVSELVLQSGMAK----HQT----------------
-----SVNLSVIYQFLELQD-RPLQMLLEGQNH-SLA--DGSFSWFEPHLTTFAMSRRS-
-------------
>RAK76502.1
------------------------------------------------------------
------------------------------------------------------------
------------------------------------------------------------
------------------------------------------------------------
----------------------------MASNNAMEPIAVNGGVTSLPILRETVNTV---
-SEECPTRLGL--TAEEIE-NKAPSLDVFFDTIAAERLRRMPADGSRLDGVLRRASRLAV
AVGSLRDAVSSYMDGADE------------------------------------------
-----AT-ALVWGTTLLLLE--------MGIDQLDVIEGLFGRYGRITMGISLLLQQETY
FPT--S-RP-LQQQVAEIYAHILQLVVHVAWEYRQGAKT-------------QH------
WQSMNTAIDLAFFRYFNRFATHWRRVSELVLQAGTAK----HQT----------------
-----SVNLSVIYQFLELQD-RPLQMLLEGQNH-SLA--DGSFSWFEPHLTTFAMSRRS-
-------------
>RAQ52806.1
------------------------------------------------------------
------------------------------------------------------------
------------------------------------------------------------
------------------------------------------------------------
----------------------------MSSSYVTENTAANGDSSPQPLLREALENV---
-SKECPTRLGM--SPNEIL-TKSPTVDVFFDAIAAERLRRMPPDGSRLDGALHRASRLAF
AVGSLRDSVAGFMDGADE------------------------------------------
-----AA-MMIWGAILLQLE--------LGIEHVDVIDSLFGQYGRVTLGISLLLQQESY
FQA--Y-RA-LQHEVTEIYAHVLQLVLHVTMEYRDAERS-------------QH------
WQSMSEAVNRSFFCYFNRFTTHWRRMSQVALATGAPK----QQT----------------
-----PLDLAAIYQFLELQD-RPLHMLLEGHNH-SLA--DGSFAWFDPHLTTFTINRRNM
-------------
>RDH31195.1
------------------------------------------------------------
------------------------------------------------------------
------------------------------------------------------------
------------------------------------------------------------
----------------------------MASTRAKGSLAINGGTASLPILRETVNTV---
-SQECPTRLGL--TANEIQ-AKSPTLDVFFDTIAAERLRRMPPDGSRLDGALRRASRLAV
AVGSLRDSVYSFMDGAEE------------------------------------------
-----AT-KLIWGTNLLFLE--------MGIDHIDILESLYGRYGRVTLGISLLLQQETF
FPV--S-RP-LQQQVAEIYAHLLELVVHITSEYRQATRT-------------QQ------
WQTMSTAVDAAFFRYTNRFITHWRQIFAHVLESGTAK----QHT----------------
-----TVDLPAIYQFLELQD-RPLQMLLEGHSH-SLA--DGSFTWFEPHLTTFAMGRRSM
MM-----------
>RDK37143.1
------------------------------------------------------------
------------------------------------------------------------
------------------------------------------------------------
------------------------------------------------------------
----------------------------MASTRAKGSLAVNGGTASLPILRETVNTV---
-SQECPTRLGL--TANEIQ-AKSPTLDVFFDTIAAERLRRMPPDGSRLDGALRRASRLAV
AVGSLRDSVYSFMDGAEE------------------------------------------
-----AT-KLIWGTNLLFLE--------MGIDHIDILESLYGRYGRVTLGISLLLQQETF
FPV--S-RP-LQQQVAEIYAHLLELVVHITSEYRQATRT-------------QQ------
WQTMSTAVDAAFFRYTNRFITHWRQIFAHVLESGTAK----QHT----------------
-----TVDLPAIYQFLELQD-RPLQMLLEGHSH-SLA--DGSFTWFEPHLTTFAMGRRSM
MM-----------
>RDW70685.1
------------------------------------------------------------
------------------------------------------------------------
------------------------------------------------------------
------------------------------------------------------------
-------------------------------MPATQASAVDSGPTSLPILRGAVDTV---
-AHECHARLGL--TSEELQ-AKSPTVDEFFDAIAGERLRRMPADGSRLDSTLRRASRLAF
AVASLRDSVTSFMDGAED------------------------------------------
-----AT-KMIWGTTLLLLE--------MGIDNIEMIDTIFSRFGRVTLGISYLLQQEND
FQM--S-RA-LQQEVAEIYAHLLQLVVHISVEYRQVMRT-------------QN------
WQSMHEVINHGFFCYFNRFTIHWRRIRKASWTAVKS-----KMQ----------------
-----HVDLETVYQFLEIQD-RPLQMLLESQAH-SLA--DGSFSWFESHLTTFTVGPRSL
ML-----------
>XP_001265502.1
------------------------------------------------------------
------------------------------------------------------------
------------------------------------------------------------
------------------------------------------------------------
-----------------------------MVPIRARAHNAQGSSGQLSILREMVQTV---
-SRECEPRLGM--PASAIQ-AKAPTVDAFFDAIAAERLRRMPADGSRLDGALRRASSLAF
AVASLRDAVVSFMDGADE------------------------------------------
-----AT-KLVWGGLLLFLE--------MGIEHVDILDTIFSRYGRVTLQISLLLQQESF
FRE--S-TS-LQNEVAKTYAGLLQLVLHVTMEYYDASRS-------------LD------
WLIMGEHVDAAFFQFHNSFNTNWRKLSELALSK---------RT----------------
-----TTDVASIYQFLDLQD-RPLQMILEGHNH-SL--ADGSFAWFDPHLTTFTLSNREM
MA-----------
>XP_001269989.1
------------------------------------------------------------
------------------------------------------------------------
------------------------------------------------------------
------------------------------------------------------------
----------------------------MASKRAKGLNNAQGSARGASVLRGMVQTV---
-SQECKPRLGF--SASDIE-AKAPTVDVFFDAIAAERLRRMPPDGSRLDGALRRASRLSF
AVASLRDAVVSFMDGAND------------------------------------------
-----AS-KLIWGSTLLLLE--------NGIEHVDVLDSVFGRYGSVTLQISLLLQQEGH
FRD--S-NE-LQTEVARIYASLLQLVLHVTMEHSAASRT-------------QD------
WVTMGENVDASFFRFHNSFNTNCRKMSELSLSK---------RT----------------
-----SIDIAAVYQFLDLQD-RPLQMILEGHNH-SLA--DGSFGWFDPHLTTFTLSNREA
M------------
>XP_001397257.2
------------------------------------------------------------
------------------------------------------------------------
------------------------------------------------------------
------------------------------------------------------------
----------------------------MASTRAKGSLAVNGGTASLPILRETVNTV---
-SQECPTRLGL--TANEIQ-AKSPTLDVFFDTIAAERLRRMPPDGSRLDGALRRASRLAV
AVGSLRDSVYSFMDGAEE------------------------------------------
-----AT-KLIWGTNLLFLE--------MGIDHIDILESLYGRYGRVTLGISLLLQQETF
FPV--S-RP-LQQQVAEIYAHLLELVAHITSEYRQATRT-------------QQ------
WQTMSTAVDAAFFRYTNRFITHWRQIFAHVLESGTAK----QHT----------------
-----TVDLPAIYQFLELQD-RPLQMLLEGHSH-SLA--DGSFTWFEPHLTTFAMGRRSM
MM-----------
>XP_002382577.1
------------------------------------------------------------
------------------------------------------------------------
------------------------------------------------------------
------------------------------------------------------------
----------------------------MSSSYVTENTAANGDSSPQPLLREALENV---
-SKECPTRLGM--SPNEIL-TKSPTVDVFFDAIAAERLRRMPPDGSRLDGALHRASRLAF
AVGSLRDSVAGFMDGADE------------------------------------------
-----AA-MMIWGAILLQLE--------LGIEHVDVIDSLFGQYGRVTLGISLLLQQESY
FQT--Y-RA-LQHEVTEIYAHVLQLVLHVTMEYREAERS-------------QH------
WQSMSEAVNRSFFCYFNRFTTHWRRMSQVALATGAPK----QQT----------------
-----PLDLAAIYQFLELQD-RPLHMLLEGHNH-SLA--DGSFAWFDPHLTTFTINRRNM
-------------
>XP_015404686.1
------------------------------------------------------------
------------------------------------------------------------
------------------------------------------------------------
------------------------------------------------------------
-----------LH--------------SMSSSSVTENTAANGDSNSQTLLRETLENV---
-SKDCPARLGM--SPNEIL-TKSPTVDVFFDTIAGERLRRMPPDGSRLDGALHRASRLAF
AVGSLRDSVAGFMDGADE------------------------------------------
-----AA-MMIWGAILLQLE--------LGVEHIDVIDSLFGQYGRVTLGISLLLQQESY
FQT--Y-RA-LQREVAEIYAHVLQLVMHVTMEYREAERS-------------QH------
WQSMSEAVNRSFFCYFNRFTTHWRRMSQVALATGAPK----QQT----------------
-----HLDLAAIYQFLELQD-RPLHMLLEGHNH-SLA--DGSFAWFDPHLTTFTINRRN-
-------------
>XP_022389573.1
------------------------------------------------------------
------------------------------------------------------------
------------------------------------------------------------
------------------------------------------------------------
----------------------------MSSSSVAENTAENGDSNSQPLLRETLEYV---
-SKECPARLGM--SPNEIL-TKSPTVDVFFDAIAAERLRRMPPDGSRLDGALHRASRLAF
AVGSLRDSVAGFMDGADE------------------------------------------
-----AA-MMIWGAILLQLE--------LGIEHIDILDSLFGQYGRVTLGISLLLQQESY
FQT--Y-RA-LQREVAEIYAHVLQLVMHVTMEYREAERS-------------QH------
WQSMSEAVNSSFFCYFNRFTTHWRRMSQVALATGAPK----QQT----------------
-----PLDLAAIYQFLELQD-RPLHMLLEGHNH-SLS--DGSFAWFDPHLTTFTINRRN-
-------------
>XP_023091738.1
------------------------------------------------------------
------------------------------------------------------------
------------------------------------------------------------
------------------------------------------------------------
----------------------------MSSSYVTENTAANGDSSPQPLLREALENV---
-SKECPTRLGM--SPNEIL-TKSPTVDVFFDAIAAERLRRMPPDGSRLDGALHRASRLAF
AVGSLRDSVAGFMDGADE------------------------------------------
-----AA-MMIWGAILLQLE--------LGIEHVDVIDSLFGQYGRVTLGISLLLQQESY
FQT--Y-RA-LQHEVTEIYAHVLQLVLHVTMEYREAERS-------------QH------
WQSMSEAVNRSFFCYFNRFTTHWRRMSQVALATGAPK----QQT----------------
-----PLDLAAIYQFLELQD-RPLHMLLEGHNH-SLA--DGSFAWFDPHLTTFTINRRNM
-------------
>XP_024669685.1
------------------------------------------------------------
------------------------------------------------------------
------------------------------------------------------------
------------------------------------------------------------
--------------------------------MSKSYTDSGGGSRSLPTLREMVDTV---
-SLECPARLGI--SAKELQ-AKSPTIDDFFDAIAAERLRRMPADGSRLDGALCRASRLAF
AVGSLRDSVVSFMSGADE------------------------------------------
-----AT-SMIWGATLLLLE--------GGIEHVDTLDSVFGQYGRVTLGISLLLQQESY
FQT--S-RA-LQQEVALIYAHLLQLVVHVAMETRQGART-------------QN------
WSVMGEAVNTNFFRYFNNFAAHWRKMSSLVLESDTT-----HTP----------------
-----AIELESIYQFLELQD-RPLQTLLEGNGH-SLV--DGSFAWFDPHLTTFALGRRNL
ML-----------
>XP_024678432.1
------------------------------------------------------------
------------------------------------------------------------
------------------------------------------------------------
------------------------------------------------------------
-----------------------------MVPIRARAHNARGSPGQLSVLREMVETV---
-SRECEPRLSM--SASAIQ-AKAPTIDAFFDAIAAERLSHMPADGSRLDGALRRASSLAF
AVASLRDAVVSFMDGADE------------------------------------------
-----AT-KLVWGGLLLLLE--------MGIEHVDILDTIFSRYGRVTLQISLLLQQESV
FRE--S-AS-LQNEVAKTYASLLQLVLHVTMEYYDASRS-------------LD------
WLMMGEHVDAAFFQFHNSFNTNWRKLSELALSK---------RT----------------
-----ATDVAAIYQFLDLQD-RPLQMILEGHNH-SLA--DGSFAWFDPHLTTFTLNNREM
MV-----------
>XP_024694569.1
------------------------------------------------------------
------------------------------------------------------------
------------------------------------------------------------
------------------------------------------------------------
--------------------------------MSTSYTDSGGGSRSLPTLREMVDTV---
-SLECPARLGI--SAKELQ-AKSPTIDDFFDAIAAERLRRMPADGSRLDGALCRASRLAF
AVGSLRDSVVSFMSGADE------------------------------------------
-----AT-SMIWGATLLLLE--------GGIEHVDTLDSVFGQYGRVTLGISLLLQQESY
FQS--S-RA-LQQEVALIYAHLLQLVVHVAMETRQGART-------------QN------
WSVMGEAVNTNFFRYFNNFAAHWRKMSSLVLESDAA-----HVP----------------
-----AIELESIYQFLELQD-RPLQTLLEGNGH-SLV--DGSFAWFDPHLTTFALGRRNL
ML-----------
>XP_024700622.1
------------------------------------------------------------
------------------------------------------------------------
------------------------------------------------------------
------------------------------------------------------------
----------------------------MSSSVKMERNAVNGGISSPPVLRETLDLV---
-SHKCPSHLDI--PANKVQ-AKSSTVDVFFDAIAAERLRRMPPDGSRLDGALCRASRLAF
AVASLRDSVTGFLDGGDE------------------------------------------
-----AA-TMIWGATLLLLE--------MGMDHIETLDSIFGQYGRITMGISLLLQQESS
FHS--S-RS-LQQEVAEIYAHLLQLIMHISMEYRQGVRS-------------QN------
WQAVGEAVNGSFFCYFNRFTVHWRRMSQVALSTGPE-----DQS----------------
-----VADFAAVYQFLELQD-RPLQMFLDGHNH-SLT--DGSFAWFDPHLTTFTLSRRN-
-------------
>XP_025383310.1
------------------------------------------------------------
------------------------------------------------------------
------------------------------------------------------------
------------------------------------------------------------
----------------------------MASTRAKGTLAVNGGTASLPILRETVNTV---
-SQECPTRLGL--TANEIQ-AKSPTLDVFFDTIAAERLRRMPPDGSRLDGALRRASRLAV
AVGSLRDSVYSFMDGAEE------------------------------------------
-----AT-KLIWGTNLLFLE--------MGIDHIDILESLYGRYGRVTLGISLLLQQETF
FPV--S-RP-LQQQVAEIYAHLLELVVHVTSEYRQATRT-------------QH------
WQTMTSAVDAAFFRYTNRFITHWRQIFAHVLESGTAK----QHT----------------
-----TVDLPAIYQFLELQD-RPLQMLLEGHSH-SLA--DGSFTWFEPHLTTFAMGRRSM
MM-----------
>XP_025447478.1
------------------------------------------------------------
------------------------------------------------------------
------------------------------------------------------------
------------------------------------------------------------
----------------------------MASNNAMEPIAVNGGVTSLPILRETVNTV---
-SEECPTRLGL--TAEEIE-NKAPSLDVFFDTIAAERLRRMPADGSRLDGVLRRASRLAV
AVGSLRDAVSSYMDGADE------------------------------------------
-----AT-ALVWGTTLLLLE--------MGIDQLDVIEGLFGRYGRITMGISLLLQQETY
FPT--S-RP-LQQQVAEIYAHILQLVVHVAWEYRQGAKT-------------QH------
WQSMNTAIDLAFFRYFNRFATHWRRVSELVLQAGTAK----HQT----------------
-----SVNLSVIYQFLELQD-RPLQMLLEGQNH-SLA--DGSFSWFEPHLTTFAMSRRS-
-------------
>XP_025468695.1
------------------------------------------------------------
------------------------------------------------------------
------------------------------------------------------------
------------------------------------------------------------
----------------------------MSSNHNMGAHAVNGGTASLPILRETVFTV---
-SQECPTRLGL--TAREIQ-LKSPTLDVFFDTIAAERLRRMPPDGSRLDGALRRASRLAV
AVGSLRDSVYSFMDGAEE------------------------------------------
-----AT-QMVWGTNLLLLE--------MGIDHIDVLESLFGRYGRVTLGISLLLQQETF
FPV--S-RP-LQQQVAEIYAHLLQLVVHVTSEYRQGIRT-------------QH------
WQAMSSAVDAAFFRYTNRFITHWRRIFSLVLESGTAK----QHT----------------
-----TVDLAAIYQFLELQD-RPLQMLLEGHNH-SLA--DGSFSWFEPHLTTFAMGRRRM
MMIRG--------
>XP_025476913.1
------------------------------------------------------------
------------------------------------------------------------
------------------------------------------------------------
------------------------------------------------------------
----------------------------MASTRAKGTLAINGGTASLPILRETVNTV---
-SQECPTRLGL--TANEIQ-AKSPTLDVFFDTIAAERLRRMPPDGSRLDGALRRASRLAV
AVGSLRDSVYSFMDGAEE------------------------------------------
-----AT-KLIWGTNLLFLE--------MGIDHIDILESLYGRYGRVTLGISLLLQQETF
FPV--S-RP-LQQQVAEIYAHLLELVVHVTSEYRQATRT-------------QH------
WQTMTSAVDAAFFRYTNRFITHWRQIFAHVLESGTAK----QHT----------------
-----TVDLPAIYQFLELQD-RPLQMLLEGHSH-SLA--DGSFTWFEPHLTTFAMGRRSM
MM-----------
>XP_025495713.1
------------------------------------------------------------
------------------------------------------------------------
------------------------------------------------------------
------------------------------------------------------------
----------------------------MASNNAMEPIAVNGGVTSLPILRETVNTV---
-SEECPTRLGL--TAEEIE-NKAPSLDVFFDTIAAERLRRMPADGSRLDGVLRRASRLAV
AVGSLRDAVSSYMDGADE------------------------------------------
-----AT-ALVWGTTLLLLE--------MGIDQLDVIESLFGRYGRITMGISLLLQQETY
FPT--S-RP-LQQQVAEIYAHILQLVVHVAWEYRQGAKT-------------QH------
WQSMNTAIDMAFFRYFNRFATHWRRVSELVLQSGMAK----QQT----------------
-----SVNLSVIYQFLELQD-RPLQMLLEGQNH-SLA--DGSFSWFEPHLTTFAMSRRSL
MM-----------
>XP_025498818.1
------------------------------------------------------------
------------------------------------------------------------
------------------------------------------------------------
------------------------------------------------------------
----------------------------MASNNAMEPIAVNGGVTSLPILRETVNTV---
-SEECPTRLGL--TAEEIE-NKAPSLDVFFDTIAAERLRRMPADGSRLDGVLRRASRLAV
AVGSLRDAVSSYMDGADE------------------------------------------
-----AT-ALVWGTTLLLLE--------MGIDQLDIIEGLFGRYGRITMGISLLLQQETY
FPT--S-RP-LQQQVAEIYAHILQLVVHVAWEYRQGAKT-------------QH------
WQSMNTAIDLAFFRYFNRFATHWRRVSELVLQAGTAK----HQT----------------
-----SVNLSVIYQFLELQD-RPLQMLLEGQNH-SLA--DGSFSWFEPHLTTFAMSRRS-
-------------
>XP_025511290.1
------------------------------------------------------------
------------------------------------------------------------
------------------------------------------------------------
------------------------------------------------------------
----------------------------MASTRAKGTLAVNGGTASLPILRETVNTV---
-SQECPTRLGL--TANEIQ-AKSPTLDVFFDTIAAERLRRMPPDGSRLDGALRRASRLAV
AVGSLRDSVYSFMDGAEE------------------------------------------
-----AT-KLIWGTNLLFLE--------MGIDHIDILESLYGRYGRVTLGISLLLQQETF
FPV--S-RP-LQQQVAEIYAHLLELVVHVTSEYRQATRT-------------QH------
WQTMTSAVDAAFFRYTNRFITHWRQIFAHVLESGTAK----QHT----------------
-----TVDLPAIYQFLELQD-RPLQMLLEGHSH-SLA--DGSFTWFEPHLTTFAMGRRSM
MM-----------
>XP_025524834.1
------------------------------------------------------------
------------------------------------------------------------
------------------------------------------------------------
------------------------------------------------------------
----------------------------MASNNAMEPIAVNGGVTSLPILRETVNTV---
-SEECPARLGL--TAEEIE-NKAPSLDVFFDTIAAERLRRMPADGSRLDGVLRRASRLAV
AVGSLRDAVSSYMDGADE------------------------------------------
-----AT-ALVWGTTLLLLE--------MGIDQLDVIESLFGRYGRITMGISLLLQQETY
FPT--S-RP-LQQQVAEIYAHILQLVVHVAWEYRQGAKT-------------QH------
WQTMNTAIDMAFFRYFNRFATHWRRVSELVLQSGMAK----HQT----------------
-----SVNLSVIYQFLELQD-RPLQMLLEGQNH-SLA--DGSFSWFEPHLTTFAMSRRS-
-------------
>XP_025536344.1
------------------------------------------------------------
------------------------------------------------------------
------------------------------------------------------------
------------------------------------------------------------
----------------------------MASTRAKGTLAINGGTASLPILRETVNTV---
-SQECPTRLGL--TANEIQ-AKSPTLDVFFDTIAAERLRRMPPDGSRLDGALRRASRLAV
AVGSLRDSVYSFMDGAEE------------------------------------------
-----AT-KLIWGTNLLFLE--------MGIDHIDILESLYGRYGRVTLGISLLLQQETF
FPV--S-RP-LQQQVAEIYAHLLELVVHVTSEYRQATRT-------------QH------
WQTMTSAVDAAFFRYTNRFITHWRQIFAHVLESGTAK----QHT----------------
-----TVDLPAIYQFLELQD-RPLQMLLEGHSH-SLA--DGSFTWFEPHLTTFAMGRRSM
MM-----------
>XP_025551144.1
------------------------------------------------------------
------------------------------------------------------------
------------------------------------------------------------
------------------------------------------------------------
----------------------------MASSHPMGTIPVNGGVTSLPILRETVNTV---
-SEECPTRLGL--TAEEIE-SKAPSLDDFFETIAAERLRRMPPDGSRLDGVLRRASRLAV
AVGSLRDSVSSYMDGADE------------------------------------------
-----AT-ALVWGTTLLLLE--------MGIDQIDIIESLFGRYGRITMGISLLLQQETY
FPT--S-RP-LQQQVAEIYAHILQLVVHVAWEYRQGAKT-------------QH------
RQSMNAAIDMAFFRYFNRFATHWRRVSELVLQTGIAK----HQT----------------
-----SVDLSVVYQFLELQD-RPLQVLLEGHSH-SLA--DGSFSWFEPHLTTFAMSRRS-
-------------
>XP_025560521.1
------------------------------------------------------------
------------------------------------------------------------
------------------------------------------------------------
------------------------------------------------------------
----------------------------MASTRAKGTLAVNGGTASLPILRETVNTV---
-SQECPTRLGL--TANEIQ-AKSPTLDVFFDTIAAERLRRMPPDGSRLDGALRRASRLAV
AVGSLRDSVYSFMDGAEE------------------------------------------
-----AT-KLIWGTNLLFLE--------MGIDHIDILESLYGRYGRVTLGISLLLQQETF
FPV--S-RP-LQQQVAEIYAHLLELVVHVTSEYRQATRT-------------QH------
WQTMTSAVDAAFFRYTNRFITHWRQIFAHVLESGTAK----QHT----------------
-----TVDLPAIYQFLELQD-RPLQMLLEGHSH-SLA--DGSFTWFEPHLTTFAMGRRRM
MMIRG--------
>XP_025579152.1
------------------------------------------------------------
------------------------------------------------------------
------------------------------------------------------------
------------------------------------------------------------
----------------------------MSSNHTMGTLAVNGGTASLPILRETVNTV---
-SQECPTRLGL--TAREIQ-LKAPSLDVFFDTIAAERLRRMPPDGSRLDGALRRASRLAV
AVGSLRDSVHSFMDGAEE------------------------------------------
-----AT-QMVWGTNLLLLE--------MGIDHIDVLESLFGRYGRVTIGISLLLQQETF
FPV--S-RP-LQQQVAEIYAHLLQLVVHVTSEYRQAIRT-------------QH------
WQTMSSAVDVAFFRYTNRFITHWRRIFSLVLESGTAK----QHT----------------
-----TVDLPAIYQFLELQD-RPLQMLLESHNH-SLA--DGSFSWFEPHLTTFAMGRRSM
MM-----------
>XP_657995.1
------------------------------------------------------------
------------------------------------------------------------
------------------------------------------------------------
------------------------MS----------------------------------
---------GFTA--------------ASSSMPAHTANAVDGGPSSLPILRGAVDTV---
-SQECHARLGL--TPDELQ-EKSPTVDVFFDAIAGERLRRMPADGSRLDSTLRRASRLAF
AVASLRDSVTSFMDGAEE------------------------------------------
-----AT-TMIWGATLLLLE--------MGIDNIDMIDAIFSRYGRVTLGISYLLQEENE
FQS--S-RA-LQREVAEIYAHLLQLVVHISSEYRQVMRT-------------QN------
WQSMNEVLNHGFFCYFSRFTIHWRRIRKASWGAVKS-----KMQ----------------
-----HVDLESVYQFLEIQD-RPLQMLLESQAH-SLA--DGSFSWFESHLTTFTVGPRSL
ML-----------
>XP_749899.1
------------------------------------------------------------
------------------------------------------------------------
------------------------------------------------------------
------------------------------------------------------------
------------------------------------------------------------
----------M--SASAIQ-AKAPTIDTFFDAIAAERLRRMPPDGSRLDAALRRASSLAF
AVASLRDAVVSFMDGADE------------------------------------------
-----AT-KLVWGGLLLTLE--------MGIEQVDILDAIFSRYGRVTLQISLLLQQESV
FTE--S-TS-LQNEVAKTYASLLQLVLHVAMEYSDASRS-------------LD------
WLIMGEHVDAAFFQFHNSCNTNWRKLSELALSK---------RT----------------
-----TMDVASIYQFLDLQD-RPLQMILEGHNH-SL--ADGSFAWFDPHLTTFALSNREM
MV-----------
