# Supplementary material for: Exploring a diverse world of effector domains and amyloid signaling motifs in fungal NLR proteins
Source: PLoS Comput Biol. 2022 Dec 21;18(12):e1010787. doi: 10.1371/journal.pcbi.1010787 (PMC9815663; doi:10.1371/journal.pcbi.1010787)
Supplement: S2 Data — The alignments were calculated using ClustalOmega for 127 MMseqs2 clusters with at least 20 member sequences. (GZ) [file pcbi.1010787.s009.tar.gz › RAL59829_aligned.fa]

>RAL59829.1
----------------------------------------MAGSVGGAQPEPPAEANHAI
VQKTAPVSAGKLWDEAIEKFRKDNNVDLRKFLD-KDWKFEKAGEGSEKAKEMFENARHLE
VD------KKYNLIKSIGGCVEWMGSASDFISDNASGTYGTPVK----------------
-------------------------LIFGGISYFIKAAIAVKNDFDLIEETFESIHDALE
EFSLLGITIR--ERNIFTDRLINVFISFFKFCWFSTRLLKDNSRK---------------
------------------------------------QQFRATLPFKTLNAIEA---ARKD
MNEK-------LDDMPQRLVQAIQNGKPKPSDFNQFVWKEKYNKLGKIKEIFKKH-GFNL
EGISSMENRMNTFKSQFVPDTFSWLGKNEEYQAWLKVKGEVIPLIH
>KGO72190.1
------------------------------------MAPFGDKNPDGGL--KSAFRKPTP
EETPKTKSVDEIWSEAMEEIAKDYSLSSKELEK-WDGKLGYGETGTEKAQALFANSRHPG
-D------KKDKATKAVGNCLEWVENGLGFVKNNISGTYAVPVQ----------------
-------------------------ILTGSISYMVKAAQNVSDDFDLIESTFETLDNALA
EIGDLRRFNFKSDSITFLERLTAIFIAMVKLCALSGKVFSTSRKE---------------
-----------RWFKTLVGGRDQKIQGACANVTKAIQAFHDMVPLQTLGQIQ-------M
MSTA-------MQDMPDRFVEQLQ-TKLKYSELQPLWGRSQK-LLDQIKDPFKRCNLFHP
EVEARMEAQMGLVDKQLVGGTFSWTEDNSTYKAWESGRKA------
>XP_016602730.1
------------------------------------MAPFGDKNPDGGL--KSAFRKPTP
EETPKTKSVDEIWSEAMEEIAKDYSLSSKELEK-WDGKLGYGETGTEKAQALFANSRHPG
-D------KKDKATKAVGNCLEWVENGLGFVKNNISGTYAVPVQ----------------
-------------------------ILTGSISYMVKAAQNVSDDFDLIESTFETLDNALA
EIGDLRRFNFKSDSITFLERLTAIFIAMVKLCALSGKVFSTSRKE---------------
-----------RWFKTLVGGRDQKIQGACANVTKAIQAFRDMVPLQTLGQIQ-------M
MSTA-------MQDMPDRFVEQLQ-TKLKYSELQPLWGRSQK-LLDQIKDPFKRCNLFHP
EVEARMEAQMGLVDKQLVGGTFSWTEDNSTYKAWESGRKA------
>XP_024701837.1
------------------------------------MSNSAIFKNPGGI--S--RRKKNP
EESPKSKSIDEIWAEAMDQIAKEYKLSSEKLEQ-FNGNLYDGETGSERARALFEESRHPD
-D------RKDKVMSSVAGCLDWVKTGLGFVNDNVSGTYAVPAK----------------
-------------------------IVTGSIAYMIQAAEDVSADFDLIESTFETLNNALQ
DIGELQRFKLEFASPTFLERLTDIFVAMVKFCSMSGTVFSSTRRK---------------
-----------RWFRALLKGQDQQIREACNEVKKAIGLFRDTLPFQTLVEMN-------T
ISTN-------MKDMPVRFVEQLQ-ASVKYSELQPLWNKSQK-SLDAIKDSLKAFNLFHP
EVEQWVEDQMKLVAKRVVNDTFSWTESESTYTEWESGRGA--PY--
>XP_016624430.1
------------------------------------MAKPTNPKVETKA-----STSKAG
QSGSPSKTPDILWKEAVQRFLDENHIKIETLEL--NGDFGDADDGVEKASKMFQRARHPK
-N------KTDKVVKAVGGCLDFIDGTVDFLKDSVPDGYGTPAK----------------
-------------------------IIAGTISYMIQAAKNMTEDFDLIEETFDSIHQAIK
DIGLLKDRHT--QQDHFTSRLMDIFLKLFEFCQYSTKMFKEYSRK---------------
----------RLYITALMKGRNKNIQNKCDEVNKAILLFRATVPLKILEVTI-------D
MNKK-------IDDLPSSLVIALQRMNLKASEMQQIFGPKKSITVERIMKTFKDS-GLDV
DAKRFMEKQMNLINTHIAPDTFLWLRDEPSYKS-------------
>KIW74015.1
------------------------------------MEQSPKLKAEAQG-----GPRKTD
ENAGPTTSPDALWKRAIDRYVAENNISIEQLEV--AGDFGDANTGVEKASKLFDKARHPG
-D------KSDKVITAIGGCLEWVEVAVGFLQEAVPDGYGTPAK----------------
-------------------------IVAGMICHMVTAAKGMSSDFDLIEETFESIDNALQ
DIGLLKERHT--KEDHFTNRLLDIFLALFDFCQFSTKIFKAYSRK---------------
----------WLYGRALIKGRNEKIQRKCDQINKAILLFRATVPVKTLEVAV-------G
MDKK-------IDELPINLISTLQSMKLKASDLQQMLGPKRPFSSDKIAENFKKM-KINV
DAKHVIEKQMEFIESHIVPRTFSWLGDEAYYKSWVKGQIS------
>XP_007740939.1
------------------------------------MAKPTNPKVETKV-----LTSKVG
QSGSPSKTPDILWKEAVQRFLDENHIRIETLEL--NGDFGDADDGVEKASKMFQRARHPK
-N------KTDKVIKAVGGCLDFIDGTVDFLKDSVPDGYGTPAK----------------
-------------------------IIAGTISYMIQAAKNMTEDFDLIEETFDSIHQAIK
DIGLLKDRHT--QQDHFTSRLMDIFLKLFEFCQYSTKMFKEYSRK---------------
----------RLYITALMKGRNKNIQNKCDEVNKAILLFRATVPLKILEVTI-------D
MNKK-------IDDLPSSLVIALQRMNLKASEMQQILGPKKSITVERIMKTFKDS-GLDV
DAKRFMEKQMNLINTHIAPDTFLWLRDEPSYKS-------------
>XP_016254623.1
------------------------------------MAKSTKAKAETNA-----LTFEDG
QGDKSTKTPGILWKEAIQRFLDENHIKIETLEL--NGEFGDADDGVEKASQMFQRARHPK
-N------KTDKVVKAVGGCLDFIDGTVDFLKDAVPDGYGTPAK----------------
-------------------------VIAGTISYMIQAARNMTDDFDLIEETFESIHEAIK
DIGLLKDRHT--QQDHFTNRLMDIFLKLFEFCQFSTKMFREYSRK---------------
----------RLYIAALMKGRNKNIQKKCNEVNTAILLFRATVPLKILEVTV-------D
MNKK-------IDDLPSSLVGALQRMNLKASEMQQIFGSKKSITVEKIMKSFKDT-GLDV
EAKHFMEKQMTLINSHIAPDTFLWLKDEPFYKS-------------
>PYI24475.1
------------------------------------MSDKKPNPKPAAAASAPTPPTGTV
ADTKEPKSLDDLWKEALDRIAAENNVSLEELQT-RGDQWSDAESGLQKASKLFEHSRRPG
-D------RKDKVMKSVAGCLDWVDSGVTFVKGHVSGTYAVPAQ----------------
-------------------------LVAGSILYMIQAAKDMSEDFDLIESTFETLNIALQ
DIGDLRHRQF--DKSNFLRRLTDILIAMVDFCSFSGRVFSEYSRK---------------
----------RLYIRALLKGRNKEIMAKCDHVQKVILLFRATLPIQILNVVE-------G
MGEK-------IENLPTSFIQALQDMKIKSSDLQPLWGKAS--ALEKIKETLKNSKDLDP
DTEVRVETQMKLVRKHLVPGTFSWSETDPAYKSWATGHKN--P---
>PYI02494.1
------------------------------------MPDQKTPQ---------PKGTARP
ADRKKPVTLDEVWEEALGRITEKNQVSPEELQN-TGGQFSDAEHGLKTAMKFFKHSRQPT
-D------RKNKVLTSVAGCLDWVHSGVTFVKEHVSGTYAVPVK----------------
-------------------------LVAGSILYMIQAAEDITEDFNLIESTFETLHIALQ
DIGDLKGRLL--DKSNFLHRLTDIFIAMVDFCTFSGRVFTESSRK---------------
----------RRYLRALMKGRNKEIKAKCDEVEKVIRVFRATLPFQALNVLA-------D
MGEK-------MGNLSTQFIQDLRDMKIKSSDLQPLWGKPN--SLDEIRKRLKESKDLDP
DTEVRVETQMLLIKKHLVPDTFSWAEKDSIYKLWATGHRN--PFIY
>PYI36113.1
------------------------------------MSDKKPNPKSAAAASAPTPPTGAV
ADTKEPKSLDDLWKEALDRIAAENNVNLEELQT-RGDQWSDAESGLQKASKLFEHSRRPG
-D------RKDKVMKSVAGCLDWVDSGVTFVKGHVSGTYAVPAQ----------------
-------------------------LVAGSILYMIQAAKDMSEDFDLIESTFETLNIALQ
DIGDLRHRQF--DKSNFLRRLTDILIAMVDFCSFSGRVFSEYSRK---------------
----------RLYIRALLKGRNKEIMAKCDHVQKVILLFRATLPIQILNVVE-------G
MGEK-------IENLPTSFIQALQDMKIKSSDLQPLWGKAS--ALEKIKETLKNSKDLDP
DTEVRVETQMKLVRKHLVPGTFSWSETDPAYKSWATGHKN--P---
>RAK81151.1
------------------------------------MSDKKPNPKPAAAASAPTPPTGTV
AESKEPKSLDDLWKEALDRIAAENNVNLEELQT-RGDQWSDAETGLQKASKLFEHSRRPG
-D------RKDKVMKSVAGCLDWVDSGVTFVKGHVSGTYAVPAQ----------------
-------------------------LVAGSILYMIQAAKDMSEDFDLIESTFETLNIALQ
DIGDLRHRQF--DKSNFLRRLTDILIAMVDFCSFSGRVFSEYSRK---------------
----------RMYIRALLKGRNKEIMAKCDHVQKVILLFRATLPIQILNVVE-------G
MGEK-------IENLPTSFIQALQDMKIKSSDLQPLWGKAS--ALEKIKETLKNSKDLDP
DTEVRVETQMKLVRKHLVPGTFSWSETDPAYKSWATGHKN--P---
>XP_020052372.1
------------------------------------MSDKKSNPKPAAAPSAPTPPTGTV
AESKEPKSLDDLWKEALDRIAAENNVNLEELQT-RGDQWSDAETGLQKASKLFEHSRRPG
-D------RKDKVMKSVAGCLDWVDSGVTFVKGHVSGTYAVPAQ----------------
-------------------------LVAGSILYMIQAAKDMSEDFDLIESTFETLNIALQ
DIGDLRHRQF--DKSNFLRRLTDILIAMVDFCSFSGRVFSEYSRK---------------
----------RLYIRALLKGRNKEIMAKCDHVQKVILLFRATLPIQILNVVE-------G
MGEK-------IENLPTSFIQALQDMKIKSSDLQPLWGKAS--ALEKIKETLKNSKDLDP
DTEVRVETQMKLVRKHLVPGTFSWSETDPAYKSWATGHKN--P---
>XP_025447773.1
------------------------------------MSDKKPNPKPAAAASAPTPPTGTV
AESKEPKSLDDLWKEALDRIAAENNVNLEELQT-RGDQWSDAETGLQKASKLFEHSRRPG
-D------RKDKVMKSVAGCLDWVDSGVTFVKGHVSGTYAVPAQ----------------
-------------------------LVAGSILYMIQAAKDMSEDFDLIESTFETLNIALQ
DIGDLRHRQF--DKSNFLRRLTDILIAMVDFCSFSGRVFSEYSRK---------------
----------RMYIRALLKGRNKEIMAKCDHVQKVILLFRATLPIQILNVVE-------G
MGEK-------IENLPTSFIQALQDMKIKSSDLQPLWGKAS--ALEKIKETLKNSKDLDP
DTEVRVETQMKLVRKHLVPGTFSWSETDPAYKSWATGHKN--P---
>XP_025490481.1
------------------------------------MSDKKPNPKPAAAASAPTPPTGTV
ADIKEPKSLDDLWKEALDRIAAENNVNLEELQT-RGDQWSDAESGLQKASKLFEHSRRPG
-D------RKDKVMKSVAGCLDWVDSGVTFVKGHVSGTYAVPAQ----------------
-------------------------LVAGSILYMIQAAKDMSEDFDLIESTFETLNIALQ
DIGDLRHRQF--DKSNFLRRLTDILIAMVDFCSFSGRVFSEYSRK---------------
----------RLYIRALLKGRNKEIMAKCDHVQKVILLFRATLPIQILNVVE-------G
MGEK-------IENLPTSFIQALQDMKIKSSDLQPLWGKAS--ALEKIKETLKNSKDLDP
DTEVRVETQMKLVRKHLVPGTFSWSETDPAYKSWATGYKN--P---
>XP_025502656.1
------------------------------------MSDKKSNPKPAAAASAPTPPTGTV
AESKEPKSLDDLWKEALDRIAAENNVNLEELQT-RGDQWSDAETGLQKASKLFEHSRRPG
-D------RKDKVMKSVAGCLDWVDSGVTFVKGHVSGTA---------------------
-------------------------------------AKDMSEDFDLIESTFETLNIALQ
DIGDLRHRQF--DKSNFLRRLTDILIAMVDFCSFSGRVFSEYSRK---------------
----------RMYIRALLKGRNKEIMAKCDHVQKVILLFRATLPIQILNVVE-------G
MGEK-------IENLPTSFIQALQDMKIKSSDLQPLWGKAS--ALEKIKETLKNSKDLDP
DTEVRVETQMKLVRKHLVPGTFSWSETDPAYKSWATGHKN--P---
>XP_025527548.1
------------------------------------MSDKKPNPKPAAAASAPTPPTGTV
ADTKEPKSLDDLWKEALDRIAAENNVSLEELQT-RGDQWSDAESGLQKASKLFEHSRRPG
-D------RKDKVMKSVAGCLDWVDSGVTFVKGHVSGTYAVPAQ----------------
-------------------------LVAGSILYMIQAAKDMSEDFDLIESTFETLNIALQ
DIGDLRHRQF--DKSNFLRRLTDILIAMVDFCSFSGRVFSEYSRK---------------
----------RLYIRALLKGRNKEIMAKCDHVQKVILLFRATLPIQILNVVE-------G
MGEK-------IENLPTSFIQALQDMKIKSSDLQPLWGKAS--ALEKIKETLKNSKDLDP
DTEVRVETQMKLVRKHLVPGTFSWSETDPAYKSWATGHKN--P---
>KIV85921.1
------------------------------------MAVAKEDKAEGK-------PVVRI
NDSPAKTTLSKLWASAIDNFIQDNNVNLEQLEK--AGDIAEASTGVAKAAEIFKRARHPK
-D------QADKIVVAVGGCLDWLDKAVGLIADAVPDGYGTPAK----------------
-------------------------IVAGTISYMIKAAKNMTADFDLIEQTFESIHNA--
------------------SSLMEIFLALFDFCGYTTKVFREYSRK---------------
----------RMFVRALMKGRNEKVNQKCSNVQKAVLLFRDTAQIKALDIAL-------D
SNERLGDLPKRFDELPYSLVAAIRTAKLKPSDFEFQ---KKSSSVKVITEDFKKR-NVNV
EARSNMEKQMTVIEERFVPGTFSWVNEDTSFTAWSKGSS-------
>KUL83985.1
------------------------------------MSDKHNVA-KQ-TPPIPLANSETS
PEQKDSKGLDELWKEAVDRIQKQYGVNIAAISESESDELQQPDQRLQKASELFEKSRHPE
-D------RKSKVIHAVSGCLDWTYSGVSFFKDHVSGTYAVPAQ----------------
-------------------------IVAGSVLYMIQAAKNVTEDFDLIEATFVELHNALL
DIGDLKKREF--RESNFLNRLLDIFIAMLDFCLFSGKIFTEYRRK---------------
----------RLYLSALLHGRNKKIMARCEKVKMTIMVFRATIPFQILDVVK-------A
MDSK-------IEDLPANLLDLLQHEKIKPSDLQALWGKTT--SLEKITKTLKDNKDLDP
DIIVPIQIHMDFLKAHLVPGTFSWIENEPAYKSWVSGHKT--P---
>GAM43965.1
------------------------------------MSDKHNVA-KQ-TPPIPLPNSETS
PEQKDSKGLDELWKEAVNRIQKEYGVNIAAISESESDELQQPDQRLQKASKLFEKSRHPE
-D------RKSKVIHAVSGCLDWTYSGVSFFKDHVSGTYAVPAQ----------------
-------------------------IVAGSVLYMIQAAKNVTEDFDLIEATFVELHNALL
DIGDLKKREF--------------------------------------------------
----------RLYLSALLHGRNKKIMARCEKVKMTIMVFRATIPFQILDVVK-------A
MDSK-------IEDLPANLLDLLQHEKIKPSDLQALWGKTT--SLEKITKTMKDNKDLDP
DIIVPIQIHMDFLKAHLVPGTFSWIENEPAYKSWVSGHKT--P---
>KFX49677.1
------------------------------------MSDKRNVA-KQ-TPPIPIQNSETS
PDQKDAKSLDDLWKEAVTRIQKENGVSLPAISESDSDALQQPDQRLQKASELFEKSRHPD
-E------RKTKVIKAVSGCLDWTYSGVTFFKDHVSGTYAAPAQ----------------
-------------------------IVAGSVLYMIQAAKNVTEDFDLIESTFVELHDALL
DIGDLKKREF--RESNFLNKLMDIFISMLDFCLFSGKMFVEYRRK---------------
----------RLYLNALLHGRNKKIMARCEKVKMTIMVFRATIPFQILDVVK-------A
MDSK-------IEDLPANLLDLLQHERIKPSDLQALWGRTT--SLEKITKTLKDNKDLDP
DVVVAIQIHMEFLKAHLVTGTFSWIENEPVYKSWVSGHKT--P---
>PCG97130.1
------------------------------------MSDKHNVA-KQ-TPPIPLPNSETS
PEQKDSKGLDELWKEAVNRIQKEYGVNIAAISESESDELQQPDQRLQKASELFEKSRHPE
-D------RKSKVIHAVSGCLDWTYSGVSFFKDHVSGTYAVPAQ----------------
-------------------------IVAGSVLYMIQAAKNVTEDFDLIEATFVELHNALL
DIGDLKKREF--RESNFLNRLLDIFIAMLDFCLFSGKIFTEYRRK---------------
----------RLYLSALLHGRNKKIMARCEKVKMTIMVFRATIPFQILDVVK-------A
MDSK-------IEDLPANLLDLLQHEKIKPSDLQALWGKTT--SLEKITKTMKDNKDLDP
DIIVPIQIHMDFLKAHLVPGTFSWIENEPAYKSWVSGHKT--P---
>RAO72931.1
------------------------------------MSDKRNVA-KQ-TAPIPLPNAETS
PEQKDSKSLDDLWKEAVNNIQKEYRVNISAIAESESDGLQQPDQRLQKASELFEKSRHPE
-D------RKTKVINAVSGCLDWTYSGVSFFKDHVSGTYAVPAQ----------------
-------------------------IVAGSXMYMIQAAKNVTEDFDLIEATFVELHNALL
DIGDLKKREF--RESNFLNRLLDIFIAMLDFCLFSGKIFTEYRRK---------------
----------RLYLNALLHGRNKKIMARCEKXKMTIMVFRATIPFQILDVVK-------A
MDSK-------IEDLPANLLDLLQHEKIKPSDLQALWGRTT--SLEKITKTLKDNKDLDP
DIIVPIQIHMEFLKAHLVPGTFSWIENEPAYKSWMSGHKT--P---
>XP_002152377.1
------------------------------------MSDKRNVA-KQ-TPPIPIQNSETS
PDQKDAKSLDDLWKEAVTRIQKENGVSLPAVSESDSDALQQPDQRLQKASELFEKSRHPD
-E------RKTKVIKAVSGCLDWTYSGVTFFKDHVSGTYAAPAQ----------------
-------------------------IVAGSVLYMIQAAKNVTEDFDLIESTFVELHDALL
DIGDLKKREF--RESNFLNKLMDIFISMLDFCLFSGKMFVEYRRK---------------
----------RLYLNALLHGRNKKIMARCEKVKMTIMVFRATIPFQILDVVK-------A
MDSK-------IEDLPANLLDLLQHERIKPSDLQALWGRTT--SLEKITKTLKDNKDLDP
DVIVAIQIHMEFLKAHLVTGTFSWIENEPVYKSWVSGHKT--P---
>XP_002485956.1
------------------------------------MSDKQNVA-KQTLLPAPVPDPESS
PEQKDTKALDDLWKEAVNKAQKENGINIAAISESELDNLQQPDRRLQKASELFAKSRHPE
-D------RKTKVIQAVSGCLDWTYSGVSFFKDHVSGTYAAPAQ----------------
-------------------------IVAGSVLYMIQAARNVSEDFDLIESTFVELHNALL
DIGDLKARKF--RESNFLNRLMDIFIAMLDFCLFSGKLFNEYRRR---------------
----------RLYMRALLHGRNKKIMARCEKVKTTILVFRATIPFQILDAVK-------G
LDTK-------IEDLPANVLDLLH-EKIKPSDLQALWGKST--SLDKITKTFKDNKDLDP
DIIVPIQMHMDFLKAHIVPGTFSWIEDEPVYKSWMSGHKT--P---
>OQE31474.1
MTKPNAAENTFQMQESCEKSTKLGGFFWKRGKVSSGMERPCSKGEDST-ERTETELSSDI
TTAEKPGDTNSMWLDVQ-KRLKEKGLTPEELRS-CYEKLEGEEGHAVRVGRLFAQARHGK
SD------KKQQMIDKVAKCLEFVDFVSSMIADNVPGTYGTPAK----------------
-------------------------ILSGSISFMIQGARNITDDLDLIEKTFDTIYNALQ
DIKELQGELK--LMADFQERLSAIFIALIDFFALVGKMFTEYKRK---------------
----------YLYVSALLNGRNQKIQAECANIEEKLVQFRTSVPIKIVKHMAEVLQSLKK
VDEGVEDMGRRFNEFPQLIRDHVTIEK---------WEEVY--ASDTIKMVMKLLLPASK
EVDQNIKAQMVKVKESLVRDTFSWTEQDKDYIKWYEGSGP------
>XP_016268885.1
------------------------------------MADDNKANS---------KVVSFE
NPEAKLSTLSTLWKVAIQKFSKENHVSISELEL--EGDFPSTGSGAEKANLMWQKARHPD
-D------RKDKIVTAVGGCLGWIDMAVEYLKDAVPDGYGTPAK----------------
-------------------------IVAGTISYMIKAANKMTSDFDLIETTFEGLNNALR
DIGLLKNHST--REDHFTYRLMEIFLAMFDFCSYTTTLFRKHTRR---------------
----------HMYLRALFKGNNEKIQQKCDHVKKAIQQFRDTVPVKSYATVL-------E
TNEK-------IDELPSNLIVLMI-CRMKSSDLQLLLGRQKP-TFKDILENFRKR-GVNV
DAKATMEKQMELIKTRSVANTFSWIREAPTYSS-------------
>GAT24253.1
------------------------------------MKDVKTLLN--------RKDGDDE
RLGYGEESMTQLWDKAFAKAKGDLKFDPAEEAQ--LADFHSASDPLAQTEALFRDWRHPQ
AH-----EFGNKLREPVQQCMSWAQKACTYVEGHASGTYAEPAKLLA-------------
-----------------GGISYLLKPNFDQIAHIKQAAQDVSADLNTVQATFQTITAAMQ
EIDTFDKYPV--VTPTAKQSLVGVFIALLQFCSYVGHDLRSQNRI---------------
----------TLFTKKLFKYQTDLTTGKCEKVEQAIKNFHKSIKIEGYNDTK-------E
IKDG-------VNWLIKNTNTKMQ-QTAFSFDMHSMSEKGN--VFDKLTKTLQSKLNLNL
TVMSQMATRMDSFMPQLIDGGLLWVEKHDYFRKWLYPHGTC-----
>GAQ43346.1
------------------------------------MKDVKSLLN--------RKDGDDE
RLGYGEESMTQLWDKAFAKAKGDLKFDPAEEAH--LADFHSASDPLAQTEALFRDWRHPQ
AD-----KFGNKLREPVQQCMSWAQKACTYVEGHASGTYAEPAKLLA-------------
-----------------GGISYLLK-----IAHTKQAAQDVSADLNTVQATFQTITAAMQ
EIDTFDKYPV--VTPTAKQSLVGVFIALLQFCSYVGHDLRSQKRI---------------
----------TLFAKKLFNYQTDLTSGKCEKVEQAIKNFHKSIKIEGYNDTK-------E
IKDG-------VNWLIKNTNTKMQ-QTAFSFDMHSMSEKGN--VFDKLTKTLQSKLNLNL
TVMSQMATRMDSFMPQLIDDGLLWVEKNDYFRKWLYPHGTC-----
>OJI83991.1
------------------------------------MKDVKSLLN--------RKDGDDE
RLGYGEESMTQLWDKAFAKAKGDLKFDPAEEAH--LADFHSASDPLAQTEALFRDWRHPQ
AD-----KFGNKLREPVQQCMSWAQKACTYVEGHASGTVCIWLFQRISLNYLTNLVCRTS
QAARWGHIVFAQGKPCAGISAPSHQPNFDQIAHTKQAAQDVSADLNTVQATFQTITAAMQ
EIDTFDKYPV--VTPTAKQSLVGVFIALLQFCSYVGHDLRSQKRISRSTQVTEKCASFVS
RVATKGFPTIALFAKKLFNYQTDLTSGKCEKVEQAIKNFHKSIKIEGYNDTK-------E
IKDG-------VNWLIKNTNTKMQ-QTAFSFDMHSMSEKGN--VFDKLTKTLQSKLNLNL
TVMSQMATRMDSFMPQLIDDGLLWVEKNDYFRKWLYPHGTC-----
>OJJ71800.1
------------------------------------MKDVKTLLN--------RKDGDDD
RMGYGEASMEQLWEKAFAKAKGDLKFDPAEEAQ--LADFHAASDPLAQTEALFRDWRHPQ
ER-----ELGNKLREPIQQCMTWAQKACTYVEGHASGTYAEPAK----------------
-------------------------VLAGGISYLLKAAQDVSADLNTVQATFQTITAAMQ
EIDTFDKYPV--VTPTAKQSLVGVFIALLQFCSYVGH-----------------------
--DLRSQSRFTLFRKKVLKQQTDLTTGKCEKVEQAIKNFHKSIKIEGYNDTK-------E
IKDG-------VNWLIKNTNTKMQ-QTAFSFDMHSLSEKGN--VFDKLTKTLQSKLHLNL
TVMSQMATRMNAIMPQLIDGGLVWVEKHDHFRRWLYPHGTC-----
>OWW33971.1
------------------------------------MKDVKTLLN--------RKDGDEE
RSGYGEESMEQLWEKAFAKAKGDLKFDPAEEAQ--LADFQAASDPLAQTQALFRDWRHPQ
DR-----EFGNKLREPVQQCMSWAQKACTYVEGHASGTYAEPAK----------------
-------------------------LLAGGISYLLKAAQDVSADLNTVQATFQTITAAMQ
EIDTFDKYPV--VTPTAKQSLVGVFITLLQFCSYVGH-----------------------
--DLRSQSRFTLFAKKVFKVQTDLTTGKCEKVEQAIKGFHKAIKIEGYNDTK-------E
IKDG-------VNWLIKNTNTKMQ-QTAFSFDMHSMSEKGN--VFDKLTKTLQSKLNLNL
TVMSQMATRMDSIMPQLIDGGLLWVEKHDLFKKWLYPHGTC-----
>RDH34349.1
------------------------------------MKDVKTLLN--------RKDGDEE
RSGYGEESMEQLWEKAFAKAKGDLKFDPAEEAQ--LADFQAASDPLAQTEALFRDWRHPQ
DR-----EFGNKLREPVQQCMSWAQKACTYVEGHASGTYAEPAK----------------
-------------------------LLAGGISYLLKAAQDVSADLNTVQATFQTITAAMQ
EIDTFDKYPV--VTPTAKQSLVGVFIALLQFCSYVGH-----------------------
--DLRSQSRFTLFAKKVFKVQTDLTTGKCEKVEQAIKGFHKAIKIEGYNDTK-------E
IKDG-------VNWLIKNTNTKMQ-QTAFSFDMHSMSEKGN--VFDKLTKTLQSKLNLNL
TVISQMATRMDSIMPQLIDGGLLWVEKHDLFKKWLYPHGTC-----
>RDK44450.1
------------------------------------MKDVKTLLN--------RKDGDEE
RSGYGEESMEQLWEKAFAKAKGDLKFDPAEEAQ--LADFQAASDPLAQTEALFRDWRHPQ
DR-----EFGNKLREPVQQCMSWAQKACTYVEGHASGTYAEPAK----------------
-------------------------LLAGGISYLLKAAQDVSADLNTVQATFQTITAAMQ
EIDTFDKYPV--VTPTAKQSLVGVFIALLQFCSYVGH-----------------------
--DLRSQSRFTLFAKKVFKVQTDLTTGKCEKVEQAIKGFHKAIKIEGYNDTK-------E
IKDG-------VNWLIKNTNTKMQ-QTAFSFDMHSMSEKGN--VFDKLTKTLQSKLNLNL
TVMSQMATRMDSIMPQLIDGGLLWVEKHDLFKKWLYPHGTC-----
>SPB49251.1
------------------------------------MKDVKTLLN--------RKDGDEE
RSGYGEESMEQLWEKAFAKAKGDLKFDPAEEAQ--LADFQAASDPLAQTQALFRDWRHPQ
DR-----EFGNKLREPVQQCMSWAQKACTYVEGHASGTYAEPAK----------------
-------------------------LLAGGISYLLKAAQDVSADLNTVQATFQTITAAMQ
EIDTFDKYPV--VTPTAKQSLVGVFITLLQFCSYVGH-----------------------
--DLRSQSRFTLFAKKVFKVQTDLTTGKCEKVEQAIKGFHKAIKIEGYNDTK-------E
IKDG-------VNWLIKNTNTKMQ-QTAFSFDMHSMSEKGN--VFDKLTKTLQSKLNLNL
TVMSQMATRMDSIMPQLIDGGLLWVEKHDLFKKWLYPHGTC-----
>XP_025386700.1
------------------------------------MKDVKSLLN--------RKDGDDE
RLGYGEESMTQLWDKAFAKAKGDLKFDPAEEAQ--LADFHSTSDPLAQTEALFRDWRHPQ
AH-----EFGNKLREPVQQCMSWAQKACTYVEGHASGTYAEPAKLLA-------------
-----------------GGISYLL-----------KAAQDVSADLNTVQTTFQTITAAMQ
EIDTFDKYPV--VTPTAKQSLVGVFIALLQFCSYVGHDLRSQKRI---------------
----------TLFAKKLFNYQTDLTTGKCEKVEQAIKNFHKSIKIEGYNDTK-------E
IKDG-------VNWLIKNTNTKMQ-QTAFSFDMHSMSEKGN--VFDKLTKTLQSKLNLNL
TVMSQMATRMDSFMPQLIDNGLLWVEKHEYFRKWLYPHGTC-----
>XP_025484716.1
------------------------------------MKDVKSLLN--------RKDGDDE
RLGYGEESMTQLWDKAFAKAKGDLKFDPAEEAH--LADFHSASDPLAQTEALFRDWRHPQ
AD-----KFGNKLREPVQQCMSWAQKACTYVEGHASGTYAEPAKLLA-------------
-----------------GGISYLLK-----ITHTKQAAQDVSADLNTVQATFQTITAAMQ
EIDTFDKYPV--VTPTAKQSLVGVFIALLQFCSYVGHDLRSQKRI---------------
----------TLFAKKLFNYQTDLTTGKCEKVEQAIKNFHKSIKIEGYNDTK-------E
IKDG-------VNWLIKNTNTKMQ-QTAFSFDMHSMSEKGN--VFDKLTKTLQSKLNLNL
TVMSQMATRMDSFMPQLIDDGLLWVEKNDYFRKWLYPHGTC-----
>XP_025541912.1
------------------------------------MKDVKSLLN--------RKDGDDE
RLGYGEESMTQLWDKAFAKAKGDLKFDPAEEAH--LADFHSASDPLAQTEALFRDWRHPQ
AD-----KFGNKLREPVQQCMSWAQKACTYVEGHASGTYAEPAKLLA-------------
-----------------GGISYLLK-----ITHTKQAAQDVSADLNTVQATFQTITAAMQ
EIDTFDKYPV--VTPTAKQSLVGVFIALLQFCSYVGHDLRSQKRI---------------
----------TLFAKKLFNYQTDLTTGKCEKVEQAIKNFHKSIKIEGYNDTK-------E
IKDG-------VNWLIKNTNTKMQ-QTAFSFDMHSMSEKGN--VFDKLTKTLQSKLNLNL
TVMSQMATRMDSFMPQLIDDGLLWVEKNDYFRKWLYPHGTC-----
>XP_025565937.1
------------------------------------MKDVKSLLN--------RKDGDDE
RLGYGEESMTQLWDKAFAKAKGDLKFDPAEEAH--LADFHSASDPLAQTEALFRDWRHPQ
AD-----KFGNKLREPVQQCMSWAQKACTYVEGHASGTYAEPAKLLA-------------
-----------------GGISYLLKPNFDRIAHTKQAAQDVSADLNTVQATFQTITAAMQ
EIDTFDKYPV--VTPTAKQSLVGVFIALLQFCSYVGHDLRSQKRISRSTQVTEKCASFVS
RVATKGSPTIALFAKKLFNYQTDLTSGKCEKVEQAIKNFHKSIKIEGYNDTK-------E
IKDG-------VNWLIKNTNTKMQ-QTAFSFDMHSMSEKGN--VFDKLTKTLQSKLNLNL
TVMSQMATRMDSFMPQLIDDGLLWVEKNDYFRKWLYPHGTC-----
>EHA22116.1
------------------------------------MKDVKTLLN--------RKDGDEE
RSGYGEESMEQLWEKAFAKAKGDLKFDPAEEAQ--LADFQAASDPLAQTQALFRDWRHPQ
DR-----EFGNKLREPVQQCMSWAQKACTYVEGHASGTVCIWLLEKISLQCLTKLVCRTS
QAARWGHIVFAQGIPSTTSFAPSHQPNFDQNSSSQGM-----------------------
-----------------------ICEANHVSV--------------GLFKSQQSAHSFSQ
ELQLMGSSTTALFAKKVFKVQTDLTTGKCEKVEQAIKGFHKAIKIEGYNDTK-------E
IKDG-------VNWLIKNTNTKMQ-QTAFSFDMHSMSEKGN--VFDKLTKTLQSKLNLNL
TVMSQMATRMDSIMPQLIDGGLLWVEKHDLFKKWLYPHGTC-----
>GAA85110.1
------------------------------------MKDVKTLLN--------RKDGDDE
RLGYGEESMTQLWDKAFAKAKGDLKFDPAEEAQ--LADFHSASDPLAQTEALFRDWRHPQ
AH-----EFGNKLREPVQQCMSWAQKACTYVEGHASGTYAEPAKLLA-------------
-----------------GGISYLLK-----IAHIKQAAQDVSADLNTVQATFQTITAAMQ
EIDTFDKYPV--VTPTAKQSLVGVFIALLQFCSYVGHDLRSQNRI---------------
----------TLFTKKLFKYQTDLTTGKCEKVEQAIKNFHKSIKIEGYNDTK-------E
IKDG-------VNWLIKNTNTKMQ-QTAFSFDMHSMSEKGN--VFDKLTKTLQSKLNLNL
TVMSQMATRMDSFMPQLIDGGLLWVEKHDYFRKWLYPHGTC-----
>OJZ86530.1
------------------------------------MKDVKTLLN--------RKDGDDE
RLGYGEESMTQLWDKAFAKAKGDLKFDPAEEAQ--LADFHSASDPLAQTEALFRDWRHPQ
AH-----EFGNKLREPVQQCMSWAQKACTYVEGHASGTYAEPAKLLA-------------
-----------------GGISYLL-----------KAAQDVSADLNTVQATFQTITAAMQ
EIDTFDKYPV--VTPTAKQSLVGVFIALLQFCSYVGHDLRSQNRI---------------
----------TLFTKKLFKYQTDLTTGKCEKVEQAIKNFHKSIKIEGYNDTK-------E
IKDG-------VNWLIKNTNTKMQ-QTAFSFDMHSMSEKGN--VFDKLTKTLQSKLNLNL
TVMSQMATRMDSFMPQLIDGGLLWVEKHDYFRKWLYPHGTC-----
>OOF96481.1
------------------------------------MKDVKALLN--------LRNGDDD
GLGFGDESIEELWEKAFAEVGGDLKFDPNEQQL--LADFHTASNPIAQTELIFREWRHPQ
AHTSEGQEWENKIRENVQQCLSWAQTTCTYAHDHASGTFAEPVK----------------
-------------------------LLAGGISYLLQAAQDVSADLNTVQSTFQTIASAMQ
EINVMEKHPV--VTPTAKESLVKVFIALLSFCSYVGTDLRKQTRL---------------
----------ALWRKKVLRQQVDVTSKQCERVEQAIKKFHDAIRTESFNDTK-------E
IKEG-------VHWLIKNTNTKMQ-QTVLLGNMYNMSEKGN--VLDKLAKTLQSRLHLNL
TVMSQMATRMEAIMLQLTEDGLRWFRESDPYQKWLYRHGIC-----
>PYH93236.1
---------------------------------------MKAPLN--------LKKGGDD
GFEFGEETMVELWEKAFDDAKGDIKFNPGDGES--LADFHTANFPLTQTEALFREWRHPE
ARTPEGQERTKKLREHVQQCLGWAQTTCTYAHDHASGTFAEPIK----------------
-------------------------LLAGGLSYLLQAAQDVSADLNTIQSTFQTISSAMQ
EINVMERHPV--VTPTAKESLVKVFVALLYFCSYVGSDLRKQTRL---------------
----------GLWRKKVLRQEVDLTQQKCDKVEEAINNFHDSIRIEAYNDIK-------E
IKEG-------VHWLIKNTNSKMQ-QTVLLGGMYSMSEKGN--VLDKLAKTLQSKLHLNL
TVLSQMATRMDEIMLQFVDNSFPWLRSDVLYQQWLYRHDTSP----
>PYI05224.1
------------------------------------MKDVKALLN--------LR-NGDD
DFGFGEETIEELWEKAFAEAGPDLKFDPNEQKS--LADFHTASNPISQTELIFREWRHPQ
AHTPEGQEWDHKIRENVQQCLSWAQTTCTYAHDHASGTFGEPVK----------------
-------------------------LLAGGISYLLQAAQDVSADLNAVQSTFQTIASAMQ
EIHVMEKHPV--VTPTAKESLVKVFIALLYFCSYVGADLRKQTRL---------------
----------ALWRKKVLRQQVDVTSKQCDRVEQVIKKFHDAIRTESFNDTK-------E
IKEG-------VHWLIKNTNTKMQ-QSVLLANMYNMSEKGN--VLDKLAKTLQSKLHLNL
TVMSQMATRMDTIMPQLIEQGLSWFRRNDLYQQWLYRHGTC-----
>XP_025394236.1
---------------------------------------MKAPLN--------MRKGEDD
GFEFGEETMVDLWEKAFAEAKGDLKFKPGDEES--LADFHTANFPLTQTEALFQEWRHPK
ADTPEVQEREHKIREYVQQCLGWAQTTCTYAHDHASGTFAEPVK----------------
-------------------------LLSGGIAYLLKAAQDVSTDLNTIQSTFQTIASAMQ
EIHIMEKHPV--VTPTAKESLVKVFIALLYFCSYVGSDLRNQTRL---------------
----------AMWRKKVLRQETDLAQKQCEKVEQAVTTFHDAIRFESYNDIK-------E
IKEG-------VHWLIKNTNTKMQ-QTVLLGGMYSMSEKGN--VLDKLAKTLQGKLHLNL
TVLSQMATRMDEIMPELVKDGFRWLASNDLYQQWLYRHDTSP----
>XP_025577786.1
------------------------------------MKDVKALLN--------LKNGGDD
GFGFGEETIEELWEKAFAEAGADLKFDPNEQRL--LADFHTAGNPIAQTELIFREWRHPQ
ARTPEGQDWEQKIRENVQQCLSWAQTTCTYAHDHASGTFAEPVK----------------
-------------------------LLAGGISYLLQAAQDVSADLNTVQSTFQTIASAMQ
EINVMEKHPV--VTPTAKESLVKVFIALLYFCSYVGTDLRKQTRL---------------
----------VLWRKKVLRQQVDVTSKQCDRVEQAIKKFHDAIRTESFNDTK-------E
IKEG-------IHWLIKNTNTKMQ-QTVLLGNMYNMSEKGN--VLDKLAKTLQGKLHLNL
TVMSQMATRMDTIMPQLIEGSLRWFRENDTYQNWLYRHGTC-----
>XP_025459469.1
------------------------------------MKDVKTLLN--------RKDGDEE
RSGYGEESMEQLWEKAFAKAKGDLKFDPAEEAQ--LADFQAASDPLAQTQALFRDWRHPQ
DR-----EFGNKLREPVQQCMSWAQKACTYVEGHASGTA---------------------
-------------------------------------AQDVSADLNTVQATFQTITAAMQ
EIDTFDKYPV--VTPTAKQSLGMICEANHVSVGLFKSQQS--------------AHSFSQ
ELQLMGSSTKALFAKKVFKVQTDLTTGKCEKVEQAIKGFHKAIKIEGYNDTK-------E
IKDG-------VNWLIKNTNTKMQ-QTAFSFDMHSMSEKGN--VFDKLTKTLQSKLNLNL
TVMSQMATRMDSTMPQLIDGGLLWVEKHDLFKKWLYPHGTC-----
>CAK46907.1
------------------------------------MKDVKTLLN--------RKDGDEE
RSGYGEESMEQLWEKAFAKAKGDLKFDPAEEAQ--LADFQAASDPLAQTQALFRDWRHPQ
DR-----EFGNKLREPVQQCMSWAQKACTYVEGHASGTA---------------------
-------------------------------------AQDVSADLNTVQATFQTITAAMQ
EIDTFDKYPV--VTPTAKQSLGMICEANHVSVGLFKSQQS--------------AHSFSQ
ELQLMGSSTKALFAKKVFKVQTDLTTGKCEKVEQAIKGFHKAIKIEGYNDTK-------E
IKDG-------VNWLIKNTNTKMQ-QTAFSFDMHSMSEKGN--VFDKLTKTLQSKLNLNL
TVMSQMATRMDSTMPQLIDGGLLWVEKHDLFKKWLYPHGTC-----
>XP_025463718.1
------------------------------------MKDVKALLN--------LRNGDDD
GFQFGDESIEELWEKAFAEAADDFKFDPNEQQL--LADFHTASNPIAQTELIFREWRHPQ
AHTSEGQEWENKIRENVQQCLSWAQTTCTYAHDHASGTA---------------------
-------------------------------------AQDVSADLNAVQSTFQTIASAMQ
EINVVEKHPV--VTPTAKESLVKVFIALLSFCSYVGTDLRKQTRLGTLLHLTFKT-----
--MTNHCSPTALWRKKVLRQQVDVTSKQCERVEQAIKKFHDAIRTESFNDTK-------E
IKEG-------VHWLIKNTNTKMQ-QTVLLGNMYNMSEKGN--VLDKLAKTLQNRLHLNL
TVMSQMATRMDTIMQQLTEDGLRWFRESDPYQKWLYRHGTC-----
>XP_025514259.1
------------------------------------MKDVKTLLN--------RKDGDDE
RLGYGEESMTQLWDKAFAKAKGDLKFDPAEEAQ--LADFHSASDPLAQTEALFRDWRHPQ
AH-----EFGNKLREPVQQCMSWAQKACTYVEGHASGTYAEPAKLLA-------------
-----------------GGISYLL-----------KAAQDVSADLNTVQATFQTITAAMQ
EIDTFDKYPV--VTPTAKQSLVGVFIALLQFCSYVGHDLRSQNRI---------------
----------TLFTKKLFKYQTDLTTGKCEKVEQAIKNFHKSIKIEGYNDTK-------E
IKDG-------VNWLIKNTNTKMQ-QTAFSFDMHSMSEKGN--VFDKLTKTLQSKLNLNL
TVMSQMATRMDSFIPQLIDGGLLWVEKHDYFRKWLYPHGTC-----
