# Supplementary material for: Exploring a diverse world of effector domains and amyloid signaling motifs in fungal NLR proteins
Source: PLoS Comput Biol. 2022 Dec 21;18(12):e1010787. doi: 10.1371/journal.pcbi.1010787 (PMC9815663; doi:10.1371/journal.pcbi.1010787)
Supplement: S2 Data — The alignments were calculated using ClustalOmega for 127 MMseqs2 clusters with at least 20 member sequences. (GZ) [file pcbi.1010787.s009.tar.gz › RDW63506_aligned.fa]

>RDW63506.1
------------------------------MRLLE-LKPDGGLSLTHDL-V-TDIPAYAI
LSHTWGDD--NQEVTFKDLTEGSGE----SKAGYQKIRFCGEQAAR--DGLRYFWVDTCC
IDKSDAVELQRAINSMFRWYQDAAKCYVYLSDVWMPSHDQVE------------------
---------------------SDSNLGFEATFRTSRWFRRGWTLQELLAP----------
-------------
>CZR56232.1
------------------------------MRLLE-CNNDGEFSLTKDF-G-DHVSRYAI
LSHTWGTD--TEEVTFRDLIDGTGK----SKAGYSKIRFCGQQAKC--DGLQYFWVDTCC
IDKSNSTELAEAINSMFRWYYNAAKCYVYLSDVSITKRKASN------------------
---------------------QFSEFTWESAFRASRWFTRGWT-----------------
-------------
>CZR52081.1
------------------------------MRLLQ-FNDDGDVSLTEFF-E-DGIPEYAI
LSHRWEA----GEVTFKDLTDGTSK----GKAGYGKIQFCGQQARR--DELEYFWVDTCC
IDKSSSAELSEAINSMFRWYQKAARCYVYLSDVVIRKRKATD------------------
---------------------TSAECTWESDFRASKWFTRGWTLQELLAP----------
-------------
>CZR52128.1
------------------------------MRLLQ-FNDDGDVSLTEFF-E-DDIPEYAI
LSHRWEA----GEVTFKDLIDDTSK----GKAGYGKIQFCGEQARR--DELEYFWVDTCC
IDKSSSAELSEAINSMFRWYQKAARCYVYLSDVPTEEREASD------------------
---------------------TSADCTWESDFRASKWFTRGWTLQELLAPRFVEFF----
-------------
>OIW26061.1
------------------------------MRLLE-YS-NGKVTLKGPQ-P-DNAPHYAI
LSHTWGPD--NEEVTYRDLVDGTGE----AKAGYEKIRFCAEQAKR--DGLRYFWVDTCC
IDKSNNTELSTAINSMFRWYQDAAHCYVYLADVSVPNSTTQSTN----------------
------------------SQDSPPRALWEPAFRSSRWFTRGWTLQELLAPA---------
-------------
>GAP93142.1
------------------------------MRLLT-RHDPGSFDLTDYP-AGSTIPPYAI
LSHRWGP----EEVTYEDLKHGTGP----RKLGYHKIRFCAEQAGR--DGLRHFWLDTCC
IDKSSSAELTESINSMFHWYGNATRCYAYLEDVSCTANPDTT------------------
---------------------QQGRAAWHASFQSSLWFTRGWT-----------------
-------------
>KIM96838.1
------------------------------MRLLK-WDDDGEFSLTMPLVG-DNIPPYAI
LSHTWGPD--TEEVTFTDLANRTGK----DKEGYGKIRFCAKQARY--DGLQFFWVDTCC
IDKSNNNELSEAINSMFRWYHDAARCYVYLSHLSIT------------------------
-------------------------AQSESEFRASRWFTRGWTLQELLAP----------
-------------
>KXJ95638.1
------------------------------MRLLH-FES-DKLVLTNFT-GK-PIPAYAI
LSHRWTS----EEVLFDNVKRGNFK---EDSAGWRKIKFCAEKAAA--DGLKFFWCDTCC
INKWDMAELARSVNSMFKYYRDAAKCYVYLQDTQATTSVP--------------------
-------------------AASQLATSIDQKFRQNEWFKRGWT-----------------
-------------
>OAK95545.1
------------------------------MRLLQ-GLPGGGLRLKGVD-A-DDPPPYAI
LSHTWKEG---QEVTYKDLVDGGGT----DKTGFDKLRFCCKQAAS--DGLEYFWVDTCC
IDKSDSVELSTAINSMFRWYQRASRCYVYLADVSVAEESL--------------------
----------------------MSKERWMDVFCQSRWFTRGWT-----------------
-------------
>XP_018031356.1
------------------------------MRLLQ-RLPSGTYELTHFD-H-DDPPPYAI
LSHTWEEG---QEVSYQELIAGAGR----DKTGFEKIRFCGERAEA--DRLQYFWVDTCC
IDKTNTGELDTAINYMFRWYQRSSKCYVYLSDVSVEDHDP--------------------
---------------------AAFPIIWADAFRRSRWFTRGWTLQELMAPC---------
-------------
>OAK99446.1
----------------------------MVMRLLT-YSIDGHLQLTPNLYG-SDIPPYAI
LSHTWHAD--DQEVTYHDLTSDLGK----AKRGHDKLNFCARQAAL--DGLQYSWIDTCC
IDKSSSTELDEAINSMFRWYQNAKICYVYLADVARDFALP--------------------
---------------------------VHVQIQKSRWFTRGWTLQELLAPA---------
-------------
>XP_001590205.1
---------------------------MSFIRLLQ-RKPNGEIVFREFT-S-SEVPTYAI
LSHTWGE----EEVVYQDLKKSKNKSKTINKAGWRKIQFCTKQAAV--DGLEYFWVDTCC
IDKKNSVELNAAINSMFRWYQNAARCYVYLSDVSKPDTGVD-------------------
-----------------------DQRAWEEAFRKSRWFTRGWTLQELIAPRLVDFFW---
VDFEQFAVELNLA
>KIM93128.1
---------------------------MSLIRLLQ-RKPDGEIVFREPT-S-GEVPAYAI
LSHTWGE----EEVIYQDLKKGKDKSRTVNKAGWRKIQFCAKQAAV--DGLEYFWVDTCC
IDKKNAVELGAAINSMFRWYENAARCYVYLSDVSKPDNGVD-------------------
-----------------------DQRAWEEAFRNSRWFTRGWTLQELIAPRLVDFFSSEG
VDFEQFAVGLNLA
>OAL45782.1
------------------------------MRLLK-RSPAGELDLITFD-N-ESPPRYAI
LSHTWNDG---QEVTYQELLAGTGR----DKKGYSKIEFCVNRAAQ--DGIEYSWVDTCC
IDKTTNNELSTAINSMFRWYESAAKCYVYLADITLPEEVK--------------------
-------------------DGQASQTIWSHAFSRSLWFTRGWTVQELLAP----------
-------------
>OCK72842.1
------------------------------MRLLK-RSPNGDLELISFH-D-DNPPPYAI
LSHTWTDG---EEVTYNELVSGTGK----VKTGYAKIRFCVDTAAQ--DGLQYSWVDTCC
INKSTVEELQVAINSMFRWYQGASKCYVYLSDVLAPEIETNP------------------
---------PYQPFYTEVINVQAFRITWVKAFRRSRWFTRGWTLQELLAPASVEFFSKEG
N------------
>OSS49004.1
------------------------------MRLLH-FDALGKLILTDFR-GK-PIPPYAI
LSHRWSD----SEILIEDVLNGSYK---QKEDGYRKLRFCAEQANR--DGLQYFWIDTSC
INKWDNNERSKAINSMFRWYQNAARCYVFLSDVSLSVV----------------------
-----------------KETGIVPCSDWEASFRASAWFTRGWTLQELIAPV---------
-------------
>EFQ93942.1
------------------------------MRLLH-YDAPGRLVLTDFR-GK-TTPRYAI
LSHRWSD----SEVLIEDISSGTYK---EKEEGYRKLRFCANQAVQ--DGLQYFWIDTCC
IDRWNNNERSKAINSMFQWYKNAARCYVFLSDVSVSTA----------------------
-------------------TEPVQPSDWEASFRASAWFTRGWTLQELIAPV---------
-------------
>EMD85613.1
------------------------------MRLLH-LDAPGRLILTDFR-GK-PIPPYAI
LSHRWGD----SEILIEDIFNGNYK---KKEEGYQKLRFCAEQAAQ--DGLQYFWIDTCC
IDRWNNSERSKAINSMFQWYKNAVRCYVFLSDVSASTSTS--------------------
-----------------TSTGSILCRDWNVSLRRSKWFTRGWT-----------------
-------------
>EMD85982.1
------------------------------MRLLH-FNALGKLILTDFR-GK-PTPPYAI
LSHRWGS----SEILIEDISNGSYK---EKEEGYQKLRFCAEQAAQ--DGLQYFWIDTCC
IDRWNNNERSKAINSMFQWYKKAVRCYVFLSDVSASTS----------------------
-----------------TSTGFILCRDWNVSLRRSKWFTRGWT-----------------
-------------
>EMD88488.1
------------------------------MRLLH-LDAPGRLILTDFR-GK-PIPPYAI
LSHRWGD----SEILIEDIFNGNYK---KKEEGYQKLRFCAEQAAQ--DGLQYFWIDTCC
IDRWNNSERSKAINSMFQWYKNAVRCYVFLSDVSASTS----------------------
-----------------TSIGSVLCRDWNVSLRRSKWFTRGWT-----------------
-------------
>EMD91684.1
------------------------------MRLLH-FDQSGRLTLTDFR-GK-PIPPYAI
LSHRWEE----SEITFEDIDSGTYK---EKKDGYRKLLFCSTRAAQ--DQLQYFWIDTCC
IKRWDRLERSRAIKSMFLWYSKATKCYVFLSDVPNVTD----------------------
---------------------ILQSSNWEASFRSSAWFTRGWTLQELIAPASVEFFSCG-
-------------
>OSS52724.1
------------------------------MRLLH-FDAQDRLILTDFR-GK-SIPPYAI
LSHRWSD----SETLIEDISNRNYK---HKREGYQKLRFCAEQAAK--DGLRYFWIDTCC
IDRWDKNERSKAINLMFQWYQNAVRCYVYLSDVSVPSVMDASQRS--SERLRATDSMSRC
HKNAKQCYAFLSQSSLLTATKAPKRRDWEKSFRASTWFTRGWTLQELIAPV---------
-------------
>OSS55038.1
------------------------------MRLLH-FDAPDRLVLTNFR-GK-LIPPYAI
LSHRWSD----SEALIEDIRNESYE---EKEEGYQKLQFCAKQAAK--DGLQYFWIDTCC
IDRWDNNERSRAINSMFQWYQDAARCYVFLLDVSVSSA----------------------
-------------------TDASLRSSWEVSFWNSKWFTRGWTLQELIAPVSVEFFSCEG
W------------
>RAQ99094.1
MPSIRSAWSHALPLQAVFTAAQHEAKIANAMRLLS-YDALGRLVLTDFR-GAETIPPYAI
LSHRWSD----SEILIEDISNKTYK---EKKEGYRKLQFCAERAAQ--DKLQYFWIDTCC
IDRWNNNERSKAINSMFQWYKSASRCYVFLPDVSVWTE----------------------
-------------------TETVQRNNWEASFCKSVWFIRGWTLQELIAPV---------
-------------
>RAR00477.1
------------------------------MRLLH-FDALGRLVLTDFS-GK-TTPPYAI
LSHRWSD----SEILIEDISNGAYK---EKEEGYRKLRFCAEQAAH--DELQYFWIDTSC
IDRWDLRERSKAINSMFQWYKDATRCYVFLSDVSVSTA----------------------
-------------------TEPVQRSDWEASFRASAWFTRGWTLQELIAPV---------
-------------
>RAR02190.1
------------------------------MRLLH-FDALGRLVLTDFS-GK-TTPPYAI
LSHRWSD----SEILIEDISNGAYK---EKEEGYRKLRFCAEQAAH--DELQYFWIDTSC
IDRWDLRERSKAINSMFQWYKDATRCYVFLSDVSVSTA----------------------
-------------------TEPVQRSDWEASFRASAWFTRGWTLQELIAPV---------
-------------
>XP_007683307.1
------------------------------MRLLH-FDQFDRLLLTDFH-GK-PIPPYAI
LSHRWEE----SEILFEDIAGETYK---EKRDGYRKLMFCAQQAAQ--DQLQYFWIDTCC
IKRWDRLERSRAINSMFRWYSKAAKCYVFLSDVPNATD----------------------
---------------------TIQSGSWEASFRASVWFTRGWT-----------------
-------------
>XP_007694904.1
------------------------------MRLLH-FNALGRLVLTDFR-GK-TIPPYAI
LSHRWSD----SEILIEDISNRTYK---EKEEGYRKLQFCAERAAQ--DELQYFWIDTCC
IDRWNNNERSKAINSMFQWYKDATRCYVFLSDVSVSTA----------------------
-------------------TELVQRSDWEASFRASGWFTRGWTLQELIAPVSVEFFSCEG
H------------
>XP_007696325.1
------------------------------MRLLH-LNALGRLILTDFR-GK-PIPPYAI
LSHRWGD----SEILIEDIFNGNYK---KKEEGYQKLRFCAEQAAQ--DGLQYFWIDTCC
IDRWNNSERSKAINSMFQWYKNAVRCYVFLSDVSASTL----------------------
-----------------TSIGSVLCRDWNISLRRSKWFTRGWT-----------------
-------------
>XP_007696673.1
------------------------------MRLLH-FNALSKLVLTDFH-GK-RIPPYAI
LSHRWSD----SEILIEDITSETYR---EKEESYKKLMFCARQAAQ--DELQYFWIDTCC
INRWNNNERSRAINSMFEWYKNATRCYVFLSDVLVS------------------------
-------------------TEPVQRGDWEASFYASAWFTRGWT-----------------
-------------
>XP_007702144.1
------------------------------MRLLH-FDALGRLVLTDFR-GK-HIPPYAI
LSHRWSD----SEILMEDITSEIYK---EKEEGYKKLMFCAEQAVR--DKLHYFWIDTCC
IDRWNNNERSRAINSMFQWYRNAMRCYVFLSDVSVSTI----------------------
-------------------TEPVQRSDWEASFCASAWFTRGWTLQELIAPV---------
-------------
>XP_008021553.1
------------------------------MRLLH-LDAPGRLILTDFR-GK-PIPPYAI
LSHRWGD----SEILIEDIFNGNYK---KKEEGYQKLRFCAEQAAQ--DGLQYFWIDTCC
IDRWNNSERSKAINSMFQWYKNAVRCYVFLSDVSASTSTS--------------------
-----------------TSTGSILCRDWNVSLRRSKWFTRGWT-----------------
-------------
>XP_008028370.1
------------------------------MRLLH-FDALGKLILTDFR-GK-RIPPYAI
LSHRWGD----SEILIEDVLDGNYK---EKEEGYRKLRFCAEQAAQ--DGLRYFWIDTCC
TDRWDNNERSKAINSMFQWYKNALRCYVFLSDVSVSTS----------------------
-----------------TSTGSILCRDWNVSLRRSKWFTRGWT-----------------
-------------
>XP_014082467.1
------------------------------MRLLH-FDQSGRLTLTDFR-GK-PIPPYAI
LSHRWEE----SEITFEDIDSGTYK---EKKDGYRKLLFCSTRAAQ--DQLQYFWIDTCC
IKRWDRLERSRAIKSMFLWYSKATKCYVFLSDVPNVTD----------------------
---------------------ILQSSNWEASFRSSAWFTRGWTLQELIAPASVEFFSCG-
-------------
>XP_014551505.1
------------------------------MRLLH-FDVLGSLILTDFR-GK-RIPPYAI
LSHRWGD----SEILIEDISNRNYK---EKEEGYRKLRFCAEQAAQ--DGLQYFWIDTCC
IDRWNNNERSKAINSMFQWYKNALRCYVFLSDVSASTS----------------------
-----------------TSTGSILCRDWNVSLRRSKWFTRGWT-----------------
-------------
>PSN64154.1
------------------------------MRLLH-FDRSERLVSTDFS-GK-SIPPYAI
LSHRWGD----SEVLFEDLGSDIYK---EK-EGYRKIEFCAKQAAQ--DQLQYFWIDTCC
IDKWNLRERSKAINSMFRWYKNATKCYVFLLDVSATE-----------------------
---------------------IAQRYVWEASFRASEWFTRGWTLQELIAPV---------
-------------
>PVH69398.1
------------------------------MRLLE-IDSNNKLSLTKDL-A-SNIPAYAI
LSHTWGDD--GQEFTFEDLVKGAGK----LKPGYRKIRFCGDQAAR--DGLRYFWVDTCC
IDKSDAAELQSAINSMFLWYKNAARCYVYLPDVLLFKENKVQ------------------
---------------------NSYDLNFEIAFRASRWFTRGWT-----------------
-------------
>PWO05969.1
------------------------------MRLLH-YNALGRPVLTDFR-GK-TIPPYAI
LSHRWSD----SEILIEDILNGTYK---EKEEGYRKLEFCANQAAQ--DELQYFWIDTCC
IDRWDLCERSKAINSMFQWYKDAIRCYVFLSDVSVSIK----------------------
-------------------TEPVQQSDWEASFRASDWFTRGWTLQELIVPVLVDFFSCE-
-------------
>PWO20763.1
------------------------------MRLLH-YNALGRPVLTDFR-GK-TIPPYAI
LSHRWSD----SEILIEDILNGTYK---EKEEGYRKLEFCANQAAQ--DELQYFWIDTCC
IDRWDLRERSKAINSMFQWYKDAIRCYVFLSDVSVSIK----------------------
-------------------TEPVQQSDWEASFRASDWFTRGWTLQELIVPVLVDFFSCE-
-------------
>PZC89246.1
------------------------------MRLLH-YNALGRPVLTDFR-GK-TIPPYAI
LSHRWSD----SEILIEDILNGTYK---EKEEGYRKLEFCANQAAQ--DELQYFWIDTCC
IDRWDLRERSKAINSMFQWYKDAIRCYVFLSDVSVSIK----------------------
-------------------TEPVQQSDWEASFRASDWFTRGWTLQELIVPVLVDFFSCE-
-------------
>PZC91994.1
------------------------------MRLLH-YNALGRPVLTDFR-GK-TIPPYAI
LSHRWSD----SEILIEDILNGTYK---EKEEGYRKLEFCANQAAQ--DELQYFWIDTCC
IDRWDLRERSKAINSMFQWYKDAIRCYVFLSDVSVSTK----------------------
-------------------TEPVQQSDWEASFRASDWFTRGWTLQELIAPVLVDFFSCE-
-------------
>PZD25883.1
------------------------------MRLLH-YNALGRPVLTDFR-GK-TIPPYAI
LSHRWSD----SEILIEDILNGTYK---EKEEGYRKLEFCANQAAQ--DELQYFWIDTCC
IDRWDLRERSKAINSMFQWYKDAIRCYVFLSDVSVSTK----------------------
-------------------TEPVQQSDWEASFRASDWFTRGWTLQELIAPVLVDFFSCE-
-------------
>PZD37079.1
------------------------------MRLLH-YNALGRPVLTDFR-GK-TIPPYAI
LSHRWSD----SEILIEDILNGTYK---EKEEGYRKLEFCANQAAQ--DELQYFWIDTCC
IDRWDLRERSKAINSMFQWYKDAIRCYVFLSDVSVSTK----------------------
-------------------TEPVQQSDWEASFRASDWFTRGWTLQELIAPVLVDFFSCE-
-------------
>PWO08837.1
------------------------------MRLLH-FDPSGRLVLTDFR-SQ-IIPPYAI
LSHRWGHP--NSEVLFEDIENGAYH---K-KDGYRKIKFCATQAAE--DQLRYFWIDTCC
IDKWNVHVSA--------------------------------------------------
-------------------PSTLQQSDWEASFRESDWFRRGWTLQELIAPISVEFYSCE-
-------------
>PZC94696.1
------------------------------MRLLH-FDPSGRLVLTDFR-SQ-IIPPYAI
LSHRWGHP--NSEVLFEDIENGAYH---K-KDGYRKIKFCATQAAE--DQLRYFWIDTCC
IDKWNVHVSA--------------------------------------------------
-------------------PSTLQQSDWEASFRESDWFRRGWTLQELIAPISVEFYSCE-
-------------
>PZD14860.1
------------------------------MRLLH-FDPSGRLVLTDFR-SQ-IIPPYAI
LSHRWGHP--NSEVLFEDIENGAYH---K-KDGYRKIKFCATQAAE--DQLRYFWIDTCC
IDKWNVHVSA--------------------------------------------------
-------------------PSTLQQSDWEASFRESDWFRRGWTLQELIAPISVEFYSCE-
-------------
>XP_001936853.1
------------------------------MRLLH-FDPSGRLVLTDFR-SQ-IIPPYAI
LSHRWGHP--NSEVLFEDIENGAYH---K-KDGYRKIKFCATQAAE--DQLRYFWIDTCC
IDKWNVHVSA--------------------------------------------------
-------------------PSTLQQSDWEASFRESDWFRRGWTLQELIAPISVEFYSCE-
-------------
>XP_007681037.1
------------------------------MRLLN----VNTLEFRVFD---RDVPAYAT
ASHRWQAG---SEATIGDLQNRRNT----GTSGYKKVKSFARYVRKHFSNIHWLWIDTCC
VNQDSMPEVDEAVNSMFRWYAGAEVCIAYLADVPSPQS----------------------
----------------------------WDRFEASVWFKRGWTLQELLAPPVVLFVSSGW
EVIGH--------
>XP_007702286.1
------------------------------MRLLE-IKHDDTIALTEDLVGASNVPAYAI
LSHTWLSG---QEVTFDEFNRGLGR----DKAGFDKIRFCAQQAQQ--DGLRYFWVDTCC
INKADPVELQHAINSMFRWYQRATRCYVLLTDVLGVEPAIDR------------------
---------------------VPSIPAWEGEFRRSRWFTRGWTLQELLAPRIASFYSRDW
THL----------
>XP_007734306.1
------------------------------MRLLK-ADTPGEASLTRKL-S-KDIPSYAI
LSHTWSTN-EEDEVTLSDLKDKSGK----SKRGYAKIEFCRKQAQK--DGIQHFWVDTCC
IDKKDAVELGEAIASMFRWYHDAEKCYVYLSDVSVAMGDPH-------------------
---------------------HSTDATWLSDFRNSRWFTRGWTLQELLAP----------
-------------
>XP_007829255.1
------------------------------MWLLS-LLEDGQPLLTKFL---DDIPPYAI
LSHTWGKN--EEEVSFEDLRRKAPS--TTKGYGHDKIQFCGKQAAA--DGLKYFWVDTCC
IDKRSSAELQEAITSMYKWYQKAARCYVYLRDVKFDKHDP--------------------
-------------------------GAWKDSFRRSKWHTRGWTLQELLAP----------
-------------
>XP_008724929.1
------------------------------MRLLK-FSSDGELSFTSYL-I-EDIPRYAI
LSHTWGAE--DDEVTFNDLKDGSGK----SKLGYKKIQFCGEQARR--DSLQYFWVDTCC
IDKANHTELSEAIVSMFSWYRDAEKCYAYLSDVSVGSDNS--------------------
---------------------SESEWTQDSAFKESRWFTRGWTLQELLAP----------
-------------
>EKG12751.1
------------------------------MRLLK-LGDDGELSLIERS-G-DSVPEYAI
LSHTWGPD--GDEVTYDDLMTGAGK----HKPGYDKIRFCGNQARI--DGLQFFWIDTCC
IDKRNNTELSAAINSMFRWYRDATRCYVYLSDVPDPRD----------------------
-----------------------PASVAESAFPNSRWFRRGWT-----------------
-------------
>KZM28507.1
------------------------------MRLLQRLPDSGDFRLVEYL-G-NNIPRYAI
LSHTWGPD--GDDVTFKDVVKSRGK----SKPGYSKLTFCSQQAAK--DGLEFFWVDTCC
IDKSNSTELSEAINSMFKWYQKADRCYALLSDVPFGSSTAEF------------------
-----------------------TLETWEPRFQSSRWFKRGWTLQELLAPEC--------
-------------
>OQV09550.1
------------------------------MRLLK-FDGDGQLSLTKDL-I-DDIPHYAI
LSHTWGAD--DEEVTFNDLKDGSGK----RKAGYEKIRFCGDQARK--DKLEYFWVDTCC
IDKANHAELAEAIISMYAWYRDAEKCYVYLSDVSVGVVDKN-------------------
---------------------RQPEQIWEAEFRKSRWFTRGWTLQELLAP----------
-------------
>XP_016239084.1
------------------------------MRLLK-FDAHGELSLTKDL-I-DDIPRYAI
LSHTWGAD--DEEVTFQDLKDGSGK----SKAGYEKIRLCGEQAQK--DNLHYFWVDTCC
IDKANHTELAEAIISMYAWYRSAEKCYVYLEDVLVGLVDDN-------------------
---------------------LQTERTWEADFRKSRWFTRGWTLQELLAP----------
-------------
>XP_016245637.1
------------------------------MRLLK-FDGDGQLSLTKDL-I-DDIPHYAI
LSHTWGAD--DEEVTFNDLKDGSGK----RKAGYEKIRFCGEQARK--DKLEYFWVDTCC
IDKANHAELAEAIISMYAWYRDAEKCYVYLSDVSVGVVDKN-------------------
---------------------RQPEQIWEAEFRKSRWFTRGWTLQELLAP----------
-------------
>XP_018696426.1
------------------------------MRLLK-FDDHGELSLTKDL-I-DNIPRYAI
LSHTWGAD--DEEVTFNDLKYGSSQ----RKAGYEKIHFCGEQAQK--DGLQYFWVDTCC
IDKANHAELAEAIVSMYRWYRDAEKCYVYLADVSVEVVDKN-------------------
---------------------SQPQRTWEADFRRSRWFTRGWTLQELLAP----------
-------------
>XP_008725444.1
------------------------------MRLLQ-CDDSGKFTLTKDL-I-EDIPPFAI
LSHTWEAD--TEEVTYRDIVEGHGE----TKAGYDKIRFCGERAKC--DNLEYFWVDTCC
IDKSNSTELAEAINSMFRWYGNAAKCYAYLSDVSRPALDIVN------------------
---------------------TSEQLLWESQFRRSKWFTRGWT-----------------
-------------
>XP_013281897.1
------------------------------MRLLQ-CDKSGKFILTKDL-V-KDIPPFAI
LSHTWGAD--TEEVTYRDIVEGNGE----TKAGYDKIRFCGERAKR--DGLEYFWVDTCC
IDKSNSTELAEAINSMFRWYHDAAKCYTYLSDVSGPASDTVK------------------
---------------------KSEQLPWKSQFRKSRWFTRGWT-----------------
-------------
>OQV10995.1
------------------------------MRLLR-CDESGKFILTKDL-V-KDIPPFAI
LSHTWGAD--TEEVTYRDIVEGNGE----TKAGYDKIRFCGERAKR--DGLEYFWVDTCC
IDKSNSTELAEAINSMFRWYHDAAKCYTYLSDVSGPASDTVK------------------
---------------------TSEQLPWKSQFRKSRWFTRGWT-----------------
-------------
>XP_013273472.1
------------------------------MRLLK-ADSHSELILTKNL-I-KDIPDYAI
LSHTWARN-EEDEVTFDDLKDGSGG----NKSGYDKIRFCGEQARK--DGLQHFWVDTCC
IDKASHSELAEAITSMFGWYRRAKKCYVYLSDVSVSINDKH-------------------
---------------------HPTEETWESDFRNSRWFTRGWTLQELLAP----------
-------------
>XP_016208445.1
------------------------------MRLLY-FDASGNLKYRVFT---REIPPYAI
LSHTWDPKGHAVEFTYEDLMKNTGR----DKVGFSKIVFCGQQAAR--DNLEYFWVDTCC
INKWNLSELSTEINSMFRYYQNAAKCYTLLSDISKPACLYKNGL----------------
---------------------SVSLQKAKMSLYKSKWFTRGWT-----------------
-------------
>XP_016230447.1
------------------------------MRLLK-FNDRGVLSLTEYQ-E-NELPRYAI
LSHTWGSD--EDEVTFNDLKHSSFK----KKAGYTKIQFCSAQAKR--DGLTYFWVDTCC
IDKANHSELSEAITLMFRWYSNATQCYVYLSDVSRDNAADSHTKGTWASRFRKSARLTRD
RKLQRPVTQPSAEIFSREGRGPGEESAAEQAFRDSRWFKRGWT-----------------
-------------
>XP_016230924.1
------------------------------MRLLK-YDDQGTLSLTEDL-H-DHIPPYAI
LSHTWAED--QDEVTFDDLKQDSFQ----SKAGYAKIRFCGEQARK--DGLDYFWVDTCC
INKANNTEYSEAINSMFRWYRDATQCYVYLSDVPVHSVD---------------------
----------------------GTKRMWEIDFRKSRWFCRGWTLQELLAPA---------
-------------
>XP_016237322.1
------------------------------MRLLE-LDTADTPRFVVTS-S-HDIPFYAI
LSHTWGAE--EEEVTFSDIRRGADD--QKQKEGYRKIQFCAEQARR--DGFCYFWVDTCC
INKSDPIEVSKAINSMFRWYGDATKCYVYLSDVSIHDQDNG-------------------
---------------------SPSQRLWETSFRKSKWFTRGWTLQELLAP----------
-------------
>XP_023450276.1
------------------------------MRLLN----VRTRGFEQFY---ADAPAYAI
ASHRWAAA---AETSYQDVQKHRNT----EKAGYKKVEGFVQYVKKHVPDVEWLWIDTCC
IDQKYSAELSEAVNSMFKWYQKAVVCLAYLVDVSDSED----------------------
----------------------------EEEFRRSEWFRRGWT-----------------
-------------
>XP_024733875.1
------------------------------MRLLA-YNNDGEFSLTEFF-D-DNIPKYAI
LSHRWGA----EEVTLADLMNGTDK----KMAGYSKIRFCGEQARH--DGLPYFWVDTCC
VDKSNSTELAEAINSMFHWYHGATKYYVYLSDVSRPPSHTDN------------------
---------------------KSSELHWEATFRKSIWFTRRWT-----------------
-------------
>XP_024768802.1
------------------------------MRLLD-CD-NGQFRLIKAP-A-GAIPRYAI
LSHTWDSD--SQEVTFRDLVDGTGI----EKTGYEKIRFCAAQARR--DGLRYIWVDTCC
IDKANNTELAEAINSMYRWYQNAARCYAYLSDISDSESESDS------------------
---------------------QQSQPIWESALRRSKWFTRGWTLQELLAPA---------
-------------
>PNP56721.1
------------------------------MRLLD-CD-NDQFRLIKAP-A-GVIPRYAI
LSHTWDLD--SQEVTFRDLIDGTGM----EKTGYEKIRFCAAQARR--DGLRYIWVDTCC
IDKANNTELAEAINSMYRWYQNAARCYVYLSDILDSEPKSES------------------
---------------------QQSQPIWESALRRSKWFTRGWTLQELLAPA---------
-------------
