# Supplementary material for: Exploring a diverse world of effector domains and amyloid signaling motifs in fungal NLR proteins
Source: PLoS Comput Biol. 2022 Dec 21;18(12):e1010787. doi: 10.1371/journal.pcbi.1010787 (PMC9815663; doi:10.1371/journal.pcbi.1010787)
Supplement: S2 Data — The alignments were calculated using ClustalOmega for 127 MMseqs2 clusters with at least 20 member sequences. (GZ) [file pcbi.1010787.s009.tar.gz › RDW85279_aligned.fa]

>RDW85279.1
----------------------------------------------------MDKLPKPL
VVRVRGIQTANHAEAEQ-------IVRDTIA---RRCGTETPTFKIVVVPSCDDS-KTCD
ALLDFAAEQPFPRFLSRLQKR--------PLASVPIACDETDDDYLTFDCHFHGFTQLYP
VSSGCTAAADIIAITGL------DGHAYGSWRAKDEPWRMWLHHFLS-------------
-----RDLPSCRTMIYGYNSKLSSHGIDNIMDYGREFLEALKRARSSKG------LRERP
LIFIAHSFGGIILAHCLIKAVQTNESDHPTIAALYKATYGILFFGTP-------------
---------------------------------------------
>KFX90997.1
----------------------------------------------------MVARKKGV
VFRVTGLPASRPDDELK------EALKVAIEDNLGADEQLKMTFDSAIVPSCYGN-GEKV
ALVEFGS--GVPAFLSKLMVDPLNDPVHNPPDDWQIELD--DDTDISFDKNFFGFTQLYA
PKPGSLVTADIIAITGL------DGHAYGSWRGKGNLGRMWLRDFLC-------------
-----KDMPCCRTMTYGYNSKLSSHGIDTIMDYSRGLVEELKKVRNTEE------LRKRP
LFFIAHSFGGIILVHCLVKAVQADDKD--YISSLYKATYGMLLF----------------
---------------------------------------------
>KFY04526.1
MVLMWESACATNPR---------------LI------YFLISVAPTISLWIEMVARKKGV
VFRVSGLPASRSDDELK------ETLKFAIEDNLEADEQSKLTFHAAIVPSCYGN-GEKV
ALVEFGS--GVPAFLSKLMVNPLDDPAHNPLDDWQIELD--DDTDISFDKNFFGFTQLYA
PNPGLPVTADIIAITGL------DGHAYGSWRGKGNLGRMWLRDFLC-------------
-----KDMPCCRTMTYGYNSKLSTHGIDTIMDYSRGLVEELKKVRNTEE------LRKRP
LFFIAHSFGGIILVHCLVKAVQADDKD--YISSLYKATYGMLLF----------------
---------------------------------------------
>KFY40005.1
----------------------------------------------------MVARKKGV
VFRVTGLPASRPDDELK------EALKVAIEDNLGADEQLKLTFDTAIVPSCYGN-GEKV
ALVEFGS--GVPAFLSKLMVDPLNDPVHNPPDDWQIELD--DDTDISFDKNFFGFTQLYA
PKPGSPVTADIIAITGL------DGHAYGSWRGKGNLGRMWLRDFLC-------------
-----KDMPCCRTMTYGYNSKLSSHGIDTIMDYSRGLAEELKKVRNTEE------LRKRP
LFFIAHSFGGIILAHCLIKAVQADDGD--YLASLYKATYGMLLFGIPHTGLLIDDMQKMV
TGQDKHPRDALLEQIRSKSDLLANQLVDFKNLLRGRKVNGKIGRW
>KFY22986.1
---MAERKQGTVSG---------------LPASQPD-DELNEALEAAAIKDDLPKRKKGT
VFRVRGLQASQSDDELK------EALKAVINDNLANNEKSELRVNVAIVPSCYEN-DERV
ALVEFYG--GVPAFLSGLTTN--------PLDDWQVEMG--D-EDISFDQHFFGFTQLYA
PQTDSPATADIIAITGL------DGHAYGSWRGKGDGGRMWLRDFLS-------------
-----KDMPCCRTMIYGYNSKLSTHGVDTIMDYGRELIEELKKIRNTEE------LQKRP
VFFIAHSFGGIILAHCLVKAVQTAEDDHPTIASLHRATYGMLLFGIPLKGLVVDDIQKML
TGQDNHPR-------------------------------------
>EXA28792.1
----------------------------------------------------MASRKKGP
VFRVTGLPASQPDDELD------ATLRTVIDGNLSEEEKSQLHIITAIVPSCYNNQQDRV
ALVESRG--GVPGFLSELVAN--------PLGDWQVEMD--DV-DISFDQHFFGFTQLYT
PKSDAPVTADIIAISGL------DGHAYGSWRGKGNLGRMWLRDFLS-------------
-----KDLPCCRTMIYGYNSKLSSHGIDTIMDYGRELMEELKKIRNTEE------LRQRP
LFFIAHSFGGILLAHCLVKAVQTNEDDHPTIATLHRATYGMLLFGIPHKGLVVDD-----
---------------------------------------------
>EXK78706.1
-------------------------------------------------------MARGP
IFRVTGLPAEQADERPN------AALENAIRNNLSDEEKSRLSFTVTVVPSCYSD-LERV
ALVEVLD--GVPGFLSNLMAN--------PLGDWQIEMG--DT-DINFDQHFFGFTQLYT
PETDARVTADIIAITGL------DGHAYGSWRGKGNLGRMWLRDFLS-------------
-----KDLPCCRTMIYGYNSKLSSHGIDTIMDYGRELMEELKKIRNTE------------
--------------ECLVKAVQTNEDDHPTIATLHRATYGMLLFGIPHKGLVVDD-----
---------------------------------------------
>GAM34005.1
----------------------------------------------------MASQRKSH
VFRVTGLSRDKPDEDLQ------ASLQNALNENFADEERSQSKTEITIVPSCYDSDQERV
ALVQFRG--GVPQFLSELRLN--------PLGDWQVEIG--DG-EINFDCHFFGFTQLYS
PDEREPVVADIIAIAGL------DGHAYGSWQGRGNLGRMWLRDFLS-------------
-----KDLPHCRTMIYGYNSKLSSHGVNTILDYGRELMEEIKKIRNTKE------LQQRP
LFFIAHSFGGIILAHCLVRAIQTMDEDHPAITSLHRATYSMIFFGIPHKGLVVEDIQQML
AGDGKHP--------------------------------------
>GAM40294.1
----------------------------------------------------MASQRKPH
VFRVTGLSRGLPDGDLQ------TALQEALNDNFTAGERSQIKTEITIVPSCYESDTQRV
ALVRFRS--GLPRFLTELTTN--------PLGDWQIEMG--DE-DINFDSHFFGFTQLYA
PDEKKPVIADIIAIAGL------DGHAYGSWQGRGNLGRMWLRDFLS-------------
-----KDLPQCRTMIYGYNSKLSSHGVDTILDYGRGLMEEIKKIRNTKE------LQQRP
LFFIAHSFGGIILAHCLVGAITTRVEDHPAITSLHRATHGMLLFAIPHKELVMDDIQQML
AGDKPHL--------------------------------------
>KFY07809.1
----------------------------------------------------MVARKKGL
VFRITGLPASKPDDKLK------ESLKTFISSNLAESELLNLQFDPAIVPSCYDN-EEKI
ALVEFHG--GVPAFLSDLMAN--------PQGEWQVEMG--S-TDISFDQHFFGFTQLYE
PRADLPVTADIIAIAGL------DRHAYRSWRGKGNLGRMWLRDFLC-------------
-----KDMPCCRTMTYGYNSKLATHGVDTIMDYGRGLMEELKKIRNTEE------LRKRP
LFFIAHSFGGVILAHCLIKAVQTDEDDHPTVASLYRATYGMLMFGIPHKGLVVDDIQKIV
AGESNYPRSTLLAQIRSKSDLLAFQLADFKNLIRDR---------
>KFY27526.1
----------------------------------------------------MAVTKKGI
VFRVTGLPASQPDDELK------EALKAAIDNNLEEDEPSKVTLNAAIVPSCYNN-DEKV
ALVEFQG--GVPAFLSELKAN--------PLGDYQVEIG--DDTDISFDQHFFGFTQLYT
PKPGSPTTAEPRRT--------------RIWLMEG-KGKSWAHVAARLPVQGSTMLPHDD
LRLQFETLESWHKYYYGLWARVLRSD-QEDPAYTRGE------------------LRERP
LFFIAHSFGGVILGHCLVKAVRTDESDNATIAALHKATYGILFFGAP-------------
---------------------------------------------
>KFY31766.1
----------------------------------------------------MAARKKGT
VFRVTGLPASQPDDELK------EALEAAIDDNLAEDEQSKLTPNTAIVPSCYDN-DEKV
ALVEFYS--GVPAFLSELMAD--------PLGDCQIDMA--D-TDVGFDQHFFGFTQLYT
P--ALPATADIIAITGL------DGHAYGSWRGKGNLGRMWLRDFLS-------------
-----KDLPCCRTMIYGYNSKLSTHGIDTIMDYGRGLIEELKKARNTEE------LRKRP
LFFIAHSFGGIILAHCLIKAVQADEDDHPTIASLYRATYGMLLFGIPHKGLVVDD-----
---------------------------------------------
>KFY32605.1
----------------------------------------------------MAARNKGT
VFRVTGLPALQPDDKLE------AALKAAIDDNLAEDEQLKLTPNTAIVPSCYDN-DEKV
ALVEFHG--GVPAFLCELMAN--------PLGDWQVEMG--D-TDISFDQHFFGFTQLYT
LKPDSPATAE----------------------GKGNLGRMWLRDFLS-------------
-----KDLPCCRTMIYGYNSKLSSHGVDTIMDYGRGLIEELKKVRNTEE------LRKRP
LFFIAHSFGGIILAHCLVKAVQAGEDDHPTIASLYRATYGMLLFGIPHKGLVVDDIQKMV
AGQDTHPR-------------------------------------
>KFY34178.1
----------------------------------------------------MVARKKGL
VFRITGLPASKPDDELK------ESLKTSISSNLAENELLNLQFDPAIVPSCYDN-EEKI
ALVEFHG--GVPAFLSDLIAN--------PQGEWQVEMG--S-TDISFDQHFFGFTQLYE
PRADLPVTADIIAITGL------DRHAYRSWRGKGNLGRMWLRDFLC-------------
-----KDMPCCRTMTYGYNSKLATHGVDTIMDYGRGLMEELKKIRNTEE------LRKRP
LFFIAHGFGGIILAHCLIKAVQTDEDDHPTVASLYRATYGMLMFGIPHKGLVVDDIQKIV
AGENNYPRSTLLAQIRSKSDLLAFQLADFINLIRDR---------
>KFY48968.1
----------------------------------------------------MAAKKKGI
VFRVTGLPASQPDDELK------EALKAAIDK---EDESSKVTPNAAIVPSCYNN-DEKV
ALVEFQG--GVPAFLSELMAD--------PLGDCQVEMG--DDTDISFDQHFFGFTQLYT
PKPGSPTTAEPRRT--------------RIWLVEG-KGKPWAHVAARLPVQGSTMLPHDD
LRLQFETLESWHKYYYGLWARVLRSD-QEDPAYTRGE------------------LRERP
LFFIAHSFGGVILGHCLVKAVQTDERDNATIAALHKAAYGILFFGAP-------------
---------------------------------------------
>KFY67080.1
----------------------------------------------------MAAKKKGI
VFRVTGLPASQPDDELK------EALKAAIDK---EDESSKVTPNAAIVPSCYNN-DEKV
ALVEFQG--GVPAFLSELMAD--------PLGDCQVEMG--DDTDISFDQHFFGFTQLYT
PKPGSPTTAEPRRT--------------RIWLVEG-KGKPWAHVAARLPVQGSTMLPHDD
LRLQFETLESWHKYYYGLWARVLRSD-QEDPAYTRGE------------------LRERP
LFFIAHSFGGVILGHCLVKAVQTDERDNATIAALHKAAYGILFFGAP-------------
---------------------------------------------
>KFY68427.1
----------------------------------------------------MAAKKKGV
VFRVTGLPASQPDDELK------EALKAAIDNNLEEDEPSKVTLNAAIVSSCYNN-DEKV
ALVEFQG--GVPAFLSELMAD--------PLGDCQVEMG--DDTDISFDQHFFGFTQLYT
PKPGSPTTADVIAITGL------DGHAYGSWRGKGDLGRMWLRDFLS-------------
-----KDLPCCRTMIYGYNSKLTSHGINTIMDYGREFLEAIKRIRHTQE------LRERP
LFFIAHSFGGVILGHCLVKAVQTDERDNATIAALHKATYGILFFGAP-------------
---------------------------------------------
>KFY68927.1
----------------------------------------------------MASGKKGT
VFRVTGFPASLPDDELS------QALKAAISDNLEEDEPAKLSVDAAIVPSCYDN-DEKV
ALVEFHG--RVPAFLSDLVAN--------PLGDWQVGMG--D-TDISFDQHFFGFTQLYT
SRPGSPVTADVIAITGL------DGHAYGSWRGKGNLGRMWLRDFLS-------------
-----KDLPYCRTMIYGYNSKLSTHGVDTIMDYGRGLIEELKKVRNTEE------LRKRP
LFFIAHSFGGIILAHCLVKAVQADEDDHPTIASLHRATYGMLLFGIPHKGLVVDDIQKMV
AGQDNHPRG------------------------------------
>KFY69545.1
----------------------------------------------------MAATKKGI
VFRVTGLPASQPDDELN------EALKAAIDNNLDEDEPSKVTLNAVIVPSCYNN-DEKV
ALVEFQG--GVPAFLSELMAN--------PLGDYQIEMG--DDIDISFDQHFFGFTQLYT
PKLGSPTTADVIAITGL------DGHAYGSWRGKGNLGRMWLRDFLS-------------
-----KDLPCCRTMIYGYNSKLSSHGINTIMDYGREFLEAIKRIRHTKE------LRERP
LFFIAHSFGGVILGHCLVKAVQTDERDNATIAALHKATYSILFFGAP-------------
---------------------------------------------
>KFY73063.1
----------------------------------------------------MAAKKKGV
VFRVTGLPASQPDDELK------EALKAAIDDNLAEGEESKLTFNATILPSCYDN-EKKV
ALVEFHG--GVPEFLSELTAN--------PLDDWQVEMG--D-TDIDFDRHFFGFTQLYM
PKPDSTVTADIIAITGL------DGHAYGSWRGKGNLGRMWLRDFLC-------------
-----KDMPCCRTMIYGYNSKLLTHRVDTIMDYGQGLLEELKKIRNTEE------LRKRP
LFFIAHSFGGIILAHCLIKAVQADEDDHPTIASLYRATYGMLLFGIPHKGLVVDDIQKIV
AGQDNHPRG------------------------------------
>KFY78006.1
----------------------------------------------------MASRKKGT
VFRVTGLPASLPDDELN------QALKAAINDNLEKDEPSKVTPNTAIVPSCNDN-DEKV
ALVEFHG--GVPAFLSELMVN--------PLGDCQVEMG--D-IDINFDQHFFGFTQLYA
LEPGSPATADIIAITGL------NGHAYGSWKGKGNLGRMWLRDFLS-------------
-----KDLPHCRTMIYGYNSKLSSHGINTIMDYGREFLEAIKRIRHTRE-----------
-----ASFGGIILGHCLVKAVQTDERDNATIAALYKATYGILFF----------------
---------------------------------------------
>KFY86469.1
----------------------------------------------------MAAGKKGT
VFRVTGLPASRPDDELN------KSLKAAIYDNLAADEQSKLTVNAAIVPSCYDN-DEKV
ALVEFYG--GVPAFLSELMAN--------PLGDWQVEMG--D-TDISFGQHFFGFTQLYT
PKPGSSATADIIAITGL------DGHAYGSWRGKGNLGRMWLRDFLS-------------
-----KDLPCCRTMIYGYNSKLSTHGVDTIMDYGRGLMEELKKVRNTEE------LRKRP
LFFIAHSFGGLILAHCLVNAAQADENDHPTIASLYRATYGMLLFGVPHKGLVVDDIQKMV
TGQDNHPQSALLKQIRSKSDLLAFQLVNFRNLIRDR---------
>KFY95938.1
----------------------------------------------------MAAKKKGV
VFRVTGLPASQPDDELK------EALKAAIDNNLEEDEPSKVTLNAAIVSSCYNN-DEKV
ALVEFQG--GVPAFLSELMAD--------PLGDCQVEMG--DDTDISFDQHFFGFTQLYT
PKPGSPTTAEPRRT--------------RIWLVEG-KGRPWAHVAARLPVQGSTMLPHDD
LRLQFETHESWHKYYYGLWARVLRSD-QEDPAYTRGK------------------LRERP
LFFIAHSFGGVILGHCLVKAVQTDERDNATIAALHKATYGILFFGAP-------------
---------------------------------------------
>KFZ13479.1
----------------------------------------------------MAATKKGI
VFRVTGLPASQPDDELN------EALKAAIDNNLDEDEPSKVTLNAAIVPSCYNN-DEKV
ALVEFQG--GVPAFLSELMAN--------PLGDCQVEMG--DDTDISFDQHFFGFTQLYT
PKPDAPTTAEPRRT--------------RIWLVEG-KGKPWAHVATRLPIQGSTMLPHDD
LRLQFETLESWHKYYYGLWARVLRSD-QEDPAYTRGEVHRESKVDL--ANIVVFQLRERP
LFFIAHSFGGVILGHCLVKAVQTDERDNATIAALHKATYGILFFGAP-------------
---------------------------------------------
>KFZ14878.1
----------------------------------------------------MAAKKKGV
VFRVTGLPTSQPDDELK------EALKAAIDDNLAEDEESKLTLNATILPSCYDN-EKKV
ALVEFHG--GVPEFLSELTAN--------PLDDWQVEMG--D-TDIDFDRHFFGFTQLYM
PKPDSTVTADIIAITGL------DGHAYGSWRGKGNLGRMWLRDFLC-------------
-----KDMPCCRTMIYGYNSKLLTHRVDTIMDYGQGLLEELKKIRNTEE------LRKRP
LFFIAHSFGGIILAHCLIKAVQADEDDHPTIASLYRATYGMLLFGIPHKGLVVDDIQKIV
AGQDNHPR-------------------------------------
>KFZ18645.1
----------------------------------------------------MAARNKGT
VFRVTGLPALQPNNKLK------AALKAAIDDHLAEDEQSKLTPNIAIVPSCFDN-DEKV
ALVEFHG--GVPAFLSELMAH--------PLGDWQVEMG--D-TDINFDQHFFGFTQLYT
PKLDSPATADIIAITGL------DGHAYGSWRGKGNLGRMWLRDFLS-------------
-----KDLPCCRTMIYGYNSKLSTHGVDTIMDYSRGLIEELKKVRNTQE------LKKRP
LFFIAHSFGGIILAHCLVKAVQADEDDHPTIASLHRATYGMLLFGIPHKGLVVDDIQKML
AGQDNHPRSALLEQIRSKSDVLAFQLADF----------------
>KFZ20623.1
----------------------------------------------------MAARNKGT
VFRVTGLSALQPDDELK------AALKAAIDDNLAEDEQSKPTPNIAIVPSCYDN-DEKV
ALVEFHS--GVPAFLSELMAN--------PLGDWQVEMG--DDTDISFDQHFFGFTQLYT
PKPGSPTTADVIAITGL------DGHAYGSWRGKGNLGRMWLREFLS-------------
-----KDLPQCRTMIYGYNSKLSSHGINNIMDYGREFLEAIKRIRHTQE-----------
-----A----RCIARCLVKAVQTDERDNATIAALHKATYGILFFGAP-------------
---------------------------------------------
>KFZ20770.1
-----------------------------------------------------MAARKGP
VFRVTGLPALQPDDELK------EALKAAIDQNLPVDDRSKPTFNLAILPSCYDN-KEKV
ALVEFYS--GVPTFLSELTAN--------PLDDWQVEMG--D-TDISFDQHFFGFTQLYT
PKLGSLVTADIIAIPGL------DGHAYGSWRGRGNLGRMWLRDFLC-------------
-----KDMPCCRMMIYGYNSKLSTHGVDTIMDYGRGLIEELKKVRNTEE------LRKRP
LFFIAHSFGGIILAHCLVKAVQADEDDHPTIASLYRATYGMLLFGIPHKGLVVDD-----
---------------------------------------------
>KOS38495.1
----------------------------------------------------MASQKKSH
VFRVTGLSRERPDGDLE------TTLQEAISDNFTDDERSQVKTEITIVPSCYEVDTQIV
ALVQFRG--GMPEFLSELRVN--------PLGDWQVEMG--DD-DINFDCHFFGFTQLYA
PGEKEAVVADIIAIAGL------DGHAYGSWQGRGNLGRMWLRDFLS-------------
-----KDLPQCRTMIYGYNSKLSSHGVDKILNYGRELMEEIKKIRNTKE------LQQRP
LIFIAHSFGGIILAHCLVKAIQTMEKDHPAITSLHRATYGMILFAIPHKGLVMNDIQQML
EGDKSHPR-------------------------------------
>KUL81341.1
-------------------------------------------------MASLTSQRKSH
VFRVTGLTRDLPDEDLQ------ASLQRALNDNISDEERSQIKSEITIVPSCYDPDRERV
GLVQFRG--GVPQFLSELTLN--------PLGDWQVEMD--DS-DISFDSHFFGFTQLYS
PDGKEPEVADIIAIAGL------DGHAYGSWQGRGNLGRMWLRDFLS-------------
-----KDLPQCRTMIYGYNSKLSSHGVDTILDYGRELMEEIKKIRNTKE------LQQRP
LFFIAHSFGGIILAHV-VRAIQTMDEDHPAITSLHRATYSMMFFGIPHKGLVVEDIQQML
TGDRNHPR-------------------------------------
>KUL81720.1
-------------------------------------------------MASRTSQRKSH
VFRVTDLSRNLPDENLQ------ASLQKACNANFTDEERSQIKTEITIVPSCYDADRERV
ALVQFRG--GVPRFLSELTLN--------PLGDWQVEME--DS-DISFDCHFFGFTQLYS
PDGKEPVVADIIAIAGL------DGHAYGSWQGRGNLGRMWLRDFLS-------------
-----KDLPQCRTMIYGYNSKLSSHGVDTILDYGRELMEEIKKIRNTKE------LQQRP
LFFIAHSFGGIILAHCLVRAIQTMDEDHRAITSLHRATYSMMFFGIPHKGLVVEDIQQML
AGDGNHPR-------------------------------------
>KUL81722.1
----------------------------------------------------MDSQRKSH
VFRVTGLSRDQLDEKLE------TGLQEALNDHFTASERSQIKSEITIVPSCYESDSQRV
ALVHFRG--GVPQFLTELTTN--------PLGDWQMEMG--DE-DINFDRHFFGFTQLYA
PDERKAVIADIIAIAGL------DGHAYGSWQGRGNLGRMWLRDFLS-------------
-----KDLPQCRTMIYGYNSKLSSHGVDTILDYGRELMEEIKKIRNIKE------LQERP
LFFIAHSFGGIILAHCLVRAIQTMDEDHPAITSLHRATYSLIFFGIPHKGLVVDDIQKML
TGDGNHPR-------------------------------------
>KUL81725.1
-------------------------------------------------MASQTSQRKSH
VFRVTGLSRDLPDEDLT------ASLQRALNENFTDKERSQIKTEITIVPSCYDADRERV
ALVQFRG--GVPQFLSELTLN--------PLRDWQVETE--DT-DISFDCHFFGFTQLYS
PDGKEPVVADIIAIAGL------DGHAYGSWQGRGNLGRMWLRDFLS-------------
-----KDLPQCRTMIYGYNSKLSSHGVDTILDYGRELMEEIKKIRNTKE-----------
----------------------TMDEDHRAITSLHRATYSMIFFGIPHKGLVVEDIQQML
AGDGNHPR-------------------------------------
>KUM55983.1
----------------------------------------------------MANQRKSH
VFRVTGLSREQPDGDLE------TTLREALNNNFTNEERSRITAAITIVPSCYESVTQRV
ALVQFRG--GLPQFLHSL--D--------SLGDWQVEME--DD-DINFDCHFFGFTQLYT
LDENKPVDADIIAIAGL------DGHAYGSWQGRGNLGRMWLRDFLS-------------
-----KDLPQCRTMIYGYNSKLSSHGVGTILDYGRELMEEIKKIRNTK------------
--------------ECLVRAIQTMEEDHPAITSLYRATYGMILFAIPHKGLVMDDIQQML
AGDQSHPR-------------------------------------
>KUM57416.1
----------------------------------------------------MASQKKSY
VFRVTGLSRERPDGDLE------TTLQETIDDNFADDETSHIKAEITIVPSCYESDTERA
ALVQFRG--GVPQFLRELRVN--------PLGDWQIVMG--DD-DINFDCHFFGFTQLYA
SDKNEPVIADIIAIAGL------DGHAYGSWQGRGNLGRMWLRDFLS-------------
-----KDLPQCRTMIYGYNSKLSSHGVDTILDYGRELMEEIKKVRNTKE------LQQRP
LIFIAHSFGGIIMAHCLVRAIQTMEEDHPAITSLHRATYGMILFAIPHKGLVMDDIQQML
AGDHSHPRG------------------------------------
>KZN92350.1
----------------------------------------------------MASQRKSH
VFRVTGLSRELPDRDLK------TAVQRALNDNFTDDERSHITAEVTIVPSCYESDTERA
ALVQFRG--GVPQFLYELRVD--------PLGDWQVEMG--DN-DINFDCHFFGFTQLYA
PDDNEPVVADIIAIAGL------DGHAYGSWQGRGNLGRMWLRDFLS-------------
-----KDLPQCRTMIYGYNSKLSSHGVDTILDYGRELMEEIKKIRNTKE------LQQRP
LIFIAHSFGGIIVAHCLVRAIQTMEEDHPAITSLHRATYGMVLFAIPHKGLVMDDIQQML
VGDKSHPR-------------------------------------
>KZN92378.1
----------------------------------------------------MANQRKSH
VFRVTGLSIKLPDGDLKTDEDFRTALYGTLNDNFIDDENSQIKSDITIVPSCYESDTQRV
ALVQFRG--GMPQFLRDH--D--------PLGDWQVEIG--DD-DISFDCHFFGFTQLYT
LDENKPVDADIIAIAGL------DGHAYGSWQGRGNLGRMWLRDFLS-------------
-----KDLPQCRTMIYGYNSKLSSPGVNTILDYGRELMEEIKKIRNTKE------LQQRP
LIFIAHSFGGIIVAHCLVRAIQTLEEDHPAITSLHRATYGMILFAIPHKGLV--------
---------------------------------------------
>OBT40026.1
----------------------------------------------------MAAKKKGT
IFRVTGLPASQPDDELK------EALKAAIDDNLAAGEQSKLDVNAAIVPSCYDN-KEKV
ALVEFHG--GVPAFLSGLVDN--------PLDDWQVEMG--D-TDFSFDQHLFGFTQLYV
PKPDSTVTADIIAITGL------DTHAYDSWRGKENLGRMWLRDFLC-------------
-----KDMPRCRTMIYGYNSRLSTHTVDTIIDYGRGLMEELKKIRNTEE------LRKRP
LFFIAHCFGGIILAHCLVKAVQTDESDHPTIASLYRATYGMLLFGIPHKGLVVDDIQKML
AGQDNHPR-------------------------------------
>OBT51626.1
----------------------------------------------------MAAKKKGV
VFRVTGLPASQPDDELK------EALKAAIDDNLAEDEKSKVTFNATILPSCYDN-EKKV
ALVEFHG--GVPEFLSELTAN--------PLDDWQVEMG--D-TDIDFDRHFFGFTQLYM
PKPDSTVTADIIAITGL------DGHAYGSWRGKGNLRRMWLRDFLC-------------
-----KDMPCCRTMIYGYNSKLLTHRVDTIMDYGQGLLEELKKIRNTEE------LRKRP
LFFIAHSFGGIILAHCLIKAVQADEDDHPTIASLYRATYGMLLFGIPHKGLVVDDIQKIV
AGQDNHPR-------------------------------------
>OBT52166.1
----------------------------------------------------MAATKKGI
VFRVTGLPASQPDDELK------EALKAAIDNNVEEDEPSKVTLNAAIVPSCYNN-DEKV
ALVEFQG--GVPAFLSELMAN--------PLGDYQVEMG--DDIDISFDQHFFGFTQLYT
PKPDSPTTADVIAITGL------DGHAYGSWRGKGNLRRMWLRDFLS-------------
-----KDLPCCRTMIYGYNSKLSSHGINTIMDYGREFLEAIKRIRYTQEARCIARLRERP
LFFIAHSFGGVILGHCLVKAVQTDERDNATIAALHKATYSILFFGAP-------------
---------------------------------------------
>OBT52297.1
----------------------------------------------------MASRKKGT
VFRVTSLPASQPDDELI------DALKAAIDDNLAADEQSKPTVNAAIVPSCYDN-DEKV
ALVEFHS--GVPAFLSELMAN--------PLGDCEVEMG--D-TDISFDQHFFGFTQLYT
PNPGSPVTADIIAITGL------DGHAYGSWRGKGNRGRMWLRDFLS-------------
-----KDLPCCRTMIYGYNSKLSTHGVDTIMDYGRGLIEELKKVRNTDE------LRKRP
LFFIAHSFGGIILAHCLIKAVQADEDDHPTTASLYRATYGMLLFGIPHKGLVVDDIQKMV
AGQDNHPR-------------------------------------
>OBT61888.1
----------------------------------------------------MATRNKGS
VFRVTGLPASQPDDELN------EALNATINDNLAEDEQPKLTVAAAIVPSCYEN-DEKV
ALVEFYG--GVPAFLSELMAN--------PLGDWQIEMA--D-TDISFDQHFFGFTQLYT
P--ASPATADIIAITGL------DGHAYGSWRGKGNLGRMWLRDFLS-------------
-----KDLPCCRTMIYGYNSKLSTHGVDTIMDYGRGLIEELKKVRNTEE------LRKRP
LFFIAHSFGGIILAHCLIKAVQADEDDNPTIASLYKATYGMLLFGIPHKGLVVDDIQKMV
SGQDNHPR-------------------------------------
>OBT63871.1
----------------------------------------------------MAARKKGT
VFRVTGLPAAQPDDELN------AALNAAIDDNLA-DKRSKLTVNAAIVPSCYNN-DEKV
ALVEFHG--GVPAFLSELMAN--------PLRDWEVEMG--D-IDISFDQHFFGFTQLYT
PKLDSPATADIIAITGL------NGHAYGSWRGKGNLGRMWLRDFLS-------------
-----KDLPCCRTMIYGYNSKLSTHGVDTIMDYGRGLIEELKKVRNTEE------LRKRP
LFFIAHSFGGIILAHCLIKAVQADEDDQPTIASLYRATYGMLLFGIPHKGIIVDDIKKMV
AGHDNHPR-------------------------------------
>OBT66186.1
----------------------------------------------------MAARNKGP
VFRVTGLPALQPDDELK------AALKAAIDDNLAEDEQLKLTPNIAIVPSCYDN-DEKV
ALVEFRG--GVPAFLSELMAN--------PLGDWQVEMG--D-TDISFDQHFFGFTQLYT
PKPGSPATADIIAITGL------DGHAYGSWRAKKNLKRMWLRDFLS-------------
-----KDLPCCRTMIYGYNSKLSSHGINTIMDYGREFLEAIKRIRHTQE-----------
-----A----RCIARCLVKAVQTDERDNATIAALHKATYGILFFGAPHKGLVIDDIQRMV
AGNDHHPRM------------------------------------
>OBT82207.1
----------------------------------------------------MAAKKKGI
VFRVTRLPASQPDDEVK------EALKAAIDDNLAEGEEAKLTFNAAILPSCYDN-EEKV
ALVEFYG--GVPAFLSELTAN--------PLDDWQVEMG--D-TDISFDQHFFGLTQLYA
PKPDSTVTADIIAITGL------DGHAYGSWRGKGNLWRMWLRDFLC-------------
-----KDMPCCRTMIYGYNSKLLTHKVDTIMDYDQGLLEELKKIRNTED------LRKRP
LFFIAHSFGGIILAHCLVKAA---------------------------------------
---------------------------------------------
>OBT90002.1
----------------------------------------------------MAAKKKGT
VFRVTGLPASLPDDELN------EALRAAINDNLAEGEQSKLAVDAAIVPSCYHN-DDKV
ALVEFYG--AVPTFLSELMAN--------SLGDWQVEMG--D-MDIRFDQNFFGLTQLYT
LKPGSPATADVIAITGL------DGHAYGSWRGKGNLRRMWLRDFLS-------------
-----KDLPYCRTMIYGYNSKLSTHGVDTIMDYSRGLMDELKKIRNTEE------LRKRP
LFFIAHSFGGIILAHCLVKAVQADEDNHPTIASLYRATYGMLLFGVPHKGLIVDDLQKML
AGQDNLSQ-------------------------------------
>OBT91277.1
----------------------------------------------------MAASNKGT
VFRVTSLPALQSDDELK------AALKAAIDDHLAEDEHSKLTPNIAIVPSCFDN-DEKV
ALVEFHG--GVPAFLSELMAN--------PLGDWQIEMG--D-TDISFDQHFFGFTQLYT
PKPGSPATADIIAITGL------DGHAYGSWRAKKNLKRMWLRDFLS-------------
-----KDLPCCRTMIYGYNSKLSSHGINTIMDYGREFLEAIKRIRHTQE-----------
-----ASFGGIILGHCLVKAVQTDERDNATIAALHKATFGILFFGAPHKGLVIDDIQCMV
AGKDQHPRM------------------------------------
>OCK73381.1
----------------------------------------------------MAARKKGP
MFRVTGLPASQPDDELN------ATLKATIEENLLEEETSRLTVSTAIVPSCYDNEHERV
ALVEFHG--GVPMFLSELVAN--------PLGDWQVEMS--DT-DISFDCHFFGFTQLYT
PKPDAPITADIIAITGL------DGHAFGSWRGKGNLGRMWLRDFLS-------------
-----KDLPCCRTMIYGYNSKLSSHGIDTIMDYGRELIEELKKVRSIQE------QRKRP
LFFIAHSFGGIILAHCLVKALQTNEDDHPTIASLYQATYGMLLFAIPHKGLVVDDIQKML
AGQDNHPR-------------------------------------
>OCK73870.1
----------------------------------------------------MAARKKGP
VFRVTGLPALQPDDELN------TTLKATIEENLLEEETSKITVSTAIVPSCYDNEHERV
ALVEFHG--GVPMFLSELVDN--------PLGDWQVEMG--DT-DISFDCHFFGFTQLYT
PKPDAPVTADIIAITGL------DGHAFGSWRGKGNLGRMWLRDFLS-------------
-----KDLPCCRTMIYGYNSKLSSHGIDTIMDYGRELIEELKKIRGVQE------LRKRP
LFFVAHSFGGIILAHCLVKAVQTNEDDHPTIASLYRATYGMLLFAIPHKGLVVDDIQKML
AGQDNHPR-------------------------------------
>OCK75990.1
----------------------------------------------------MAARKKGT
VFRVTGLPASQPDDELN------TTLKAAIEDDLLEEEKSGLVLSTAIVPSCYNNELERV
ALVEFHG--GVPLFLSELVEN--------PMGDWQVEMG--DT-DINFDCHFFGFTQMYT
PKLDAPVSADIIAITGL------DGHAYGSWRGKGNLGRMWLRDFLS-------------
-----IDLPCCRTMIYGYNSKLSSHGINTIMDYGRELIEELKKVRNTEE------MRQRP
LFFIAHSFGGIILAHCLVKAVQTNEDDHPTIAALHRATYGMLLFAIPNKGLVIDNIQKML
EGPGNHPR-------------------------------------
>OPB46100.1
-----------MDHRPSREEVATPNAVETFRNSSNIQALATATSRLQIDSSRVVTRQRNL
VFRVTGLPASQTNDALV------DF---IRKNLLKVEEQSQSKVTASIVPSCSNNKQETV
ALVEFGG--RVPDFLSALDEN--------PLEDWQVEMG--DV-DINFDQHFFGFTQLYT
PKADKPITADIIAITGL------DGHAYGSWRGKGNLGRMWLRHFLS-------------
-----KDLPYCRTMTYGYNSKLSARGIDTIMDYSRGLMEALKKIRNTEE------LRQRP
LFFIAHSFGGIILAHCLVKAVQTNEDDHPTIATLHKATYGMLLFGIPHRGLVVNDIEKML
AGRDNHPR-------------------------------------
>OQD78945.1
-----------------------------------------------------MASKRSH
VFRVTGLSRELLDEDLK------TALHEALKDNFADDERSHIKAEITIVPSCYESDTERA
ALVQFRG--GVPQFLRELRVD--------PLGDWQVEMG--DD-DINFDCHFFGFTQLYA
LDKNEPVIADIIAIAGL------DGHAYGSWQGRGNPGRMWLRDFLS-------------
-----KDLPQCRTMIYGYNSKLSSHGVDTILDYGRELMEEIKKIRNTKE------LQQRP
LIFIAHSFGGIIVAHCLVRAIQTMEEDHPAITSLHRATYGMILFAIPHKGLVMDDIQQML
AGDHSHPRG------------------------------------
>OQE34386.1
-----------------------------------------------------MASKKSH
VFRVTGLSRELLDEDLK------TALHEALNDNFADDERSHIKAEIKIVPSCYESDTERA
ALVQFRG--GVPQFLRELRVY--------PLGDWQVEMG--DD-DINFDCHFFGFTQLYA
SVDTEPVVADIIAIAGL------DGHAYGSWQGRGNLGRMWLRDFLS-------------
-----KDLPQCRTMIYGYNSKLSSHGVDTILDYGRELMEEIKKIRNTKE------LQQRP
LIFIAHSFGGIIMAHCLVRAIQTMEEDHPAITSLHRATYGMILFAIPHKGLVMDDIQQML
AGDHSHPRG------------------------------------
>OQE34388.1
----------------------------------------------------MASQRKSH
VFRVTGLSREQPDGELK------TALQEALNDNLTDDERSHLKAEITIVPSCYESDTERA
ALVQFRG--GVPQFLYELRVD--------PLGDWQVEMG--DN-DINFDCHFFGFTQLYA
PDDNERVVADIIAIAGL------DGHAYGSWQGRGNLGRMWLRDFLS-------------
-----KDLPQCRTMIYGYNSKLSSHGVDTILDYGRELMEEIKKIRDTNE------LQQRP
LMFIAHSFGGIIVAHCLVRAIQTMEEDHPAITSLHRATYGMILFAIPHKGLVLDDIQQML
AGDKSHPR-------------------------------------
>PNP50290.1
------------------MELVTPNAVDTIGNSSNTQALATATPRLKSNSSQVVTRQKNL
VFRVTGLPALQTDHALV------DF---IRENLLEGEEQSQLKVTASIMPSCSNNGQETV
ALVEFGG--RVPDFLSALVAN--------PLEDWQVEMG--DV-DINFDQHFFGFTQLYT
PKADRPVTADIIAITGL------DGHAYGSWRAKGNLGRMWLRHFLS-------------
-----KDLPYCRTMTYGYNSKLSARGIDTIMDYSRGLMEGLKKIRNTEE------LRQRP
LFFIAHSFGGIILAHCLVKAVQTNEDDHPTIATLHKATYGMLLFGIPHKGLVVDDIEQML
AGRDNHPRSALLQQIRVKSDLLENQLTDFKNLVRDR---------
>RBR24676.1
----------------------------------------------------MAAKNKGA
VFRVSGLLAKKSDEAVE------IDLRKTITENLSDVE-AKLRFTAGIVPSCNDD-ARRV
ALVEFHD--GVPKFLHALMAN--------PLGDWQIKTS--HG-DINFDRHFFGFTQLYT
PNPKTPITADIIAITGL------DGHAYGSWRGKGNLGRMWLRDFLA-------------
-----QDLPCCRTMIYGYNSKLSSHGVSKIMDYGRELVEELKKVRSSKE------ARQRP
LFFIAHSFGGIILAHCLIKAAQTTTDDHPTIAALHKATYGMLLFGIP-------------
---------------------------------------------
>RDW56402.1
----------------------------------------------------MASSRRTT
VFRVTGLPIGKAEGESQ------SILAETIQEQLTEEEKQRIKLEIACIPACDQS-QTLC
ALVEFKN--GNPSFLSTLDSK--------SLGAWQVDMG--DE-DISFDRHFFGFTQLYP
TAPDLPVTADIIAITGL------DGHAYGSWRGKGNLGRMWLRHFLS-------------
-----KDLPSCRTMIYGYNSKLSSHGLDTIMNYGRDFFEGIKRVRYTQE------LRERP
IFFVAHSYGGIVLAHSLVKAIQTNEQDHPAIVALHKATYGILFFGTP-------------
---------------------------------------------
>RDW59938.1
----------------------------------------------------MASSRRTT
VFRVTGLPIGKAEGESQ------SILAETIQEQLTEEEKQHIKVEIACIPACDQS-QTLC
ALVEFKN--GNPSFLSTLDSN--------SLGAWQVEMG--DD-DISFDRHFFGFTQLYP
TAPDLPVTADIIAITGL------DGHAYGSWRGKGNLGRMWLRHFLS-------------
-----KDLPSCRTMIYGYNSKLSSHGLDTIMDYGRDFSEGIKRVRYTQE------LRERP
IFFVAHSYGGIVLAHSLVKAIQTNEQDHPAIVALHKATYGILFFGTPHKGLMIDDIQCML
GNDSHHPR-------------------------------------
>RFN52394.1
----------------------------------------------------MAKKKKGP
VFRVTGLRAEQSDEDLD------TALGTAITENLSDNEQ-HFQFTTALVPSCNDD-LRKV
ALVEFHD--GIPNFLLDLVKD--------PLDDFQIEMG--KD-DITFDRHFFGFTQLYT
PKPDTDITADIIAITGL------DGHAYGSWRSKKNLGRMWLRDFLS-------------
-----EDLPCCRTMIYGYNSKLSSRGISKITDYGRELMEELKKIRCSEQ------ERQRP
LFLIAHSFGGIILAHCLIKAAQTNEEDHPTIAAFHKATYGMLLFGIPHKGLVVDDIQKIL
AHQENSHR-------------------------------------
>SCO88963.1
----------------------------------------------------MASRKKGP
VFRVTGLPASQPDDELD------ATLRTVID-----------------------------
------------------VAN--------PLGDWQVEMD--DV-DISFDQHFFGFTQLYT
PKSDAPVTADIIAISGL------DGHAYGSWRGKGNLGRMWLRDFLS-------------
-----KDLPCCRTMIYGYNSKLSSHGIDTIMDYGRELMEELKKIRNTE---------ERP
LFFIAHSFGGILLAHCLVKAVQTNEDDHPTIATLHRATYGMLLFGIPHKGLVVDD-----
---------------------------------------------
>XP_001218532.1
----------------------------------------------------MASRRTSH
IFRVTGLSREQPDDDLQ------TALQETLHDNLTDDERPQIQAEIAVVPSCYESDTQRV
ALVQFRG--GVPQFLHELKVD--------PLEDWQVEMG--DT-DISFDRHFFGFTQLYA
PDENKPVVADIIAITGL------DGHAYGSWQGRGNLGRMWLRDFLS-------------
-----KDLPQCRTMIYGYNSKLSSHGVDTILDYGRELMEEIKKVRNTK------------
--------------ECLVRAIQTMEGDHPAITSLYRATYGMLLFAIPHKGLVMDDIEQML
GGDKNHPRG------------------------------------
>XP_002558475.1
----------------------------------------------------MASQRKSH
VFRVTGLSRELPDRDLK------TAVQRALNDNFTDDERSHITAEVTIVPSCYESDTERA
ALVQFRG--GVPQFLYELRVD--------PLGDWQVEMG--DN-DINFDCHFFGFTQLYA
PDDNEPVVADIIAIAGL------DGHAYGSWQGRGNLGRMWLRDFLS-------------
-----KDLPQCRTMIYGYNSKLSSHGVDTILDYGRELMEEIKKIRNTK------------
--------------ECLVRAIQTMEEDHPAITSLHRATYGMVLFAIPHKGLVMDDIQQML
VGDKSHPR-------------------------------------
>XP_002558509.1
----------------------------------------------------MASQKKWY
VFRVTGLSRERPDGDLE------TTLQEAIDDNFADDETSHIKPEIKIVPSCYESDTERA
ALVQFRG--GVPQFLAELRVN--------PLGDWQIEMG--DD-DISFDCHFFGFTQLYM
PDGNKPVIADIIAIAGL------DGHAYGSWQGRGNLGRMWLRDFLS-------------
-----KDLPQCRTMIYGYNSKLSSHGVDTILDYGRELIEEIKKIRNTKE------LQQRP
LIFIAHSFGGIIVAHCLVKAIQTMEGDHPAITSLYQATYGMILFAIPHKGLMMDDIQQML
AGDQSHPR-------------------------------------
>XP_002558510.1
----------------------------------------------------MANQRKSH
VFRVTGLSIKLPDGDLKTDEDFRTALYGTLNDNFIDDENSQIKSDITIVPSCYESDTQRV
ALVQFRG--GMPQFLRDH--D--------PLGDWQVEIG--DD-DISFDCHFFGFTQLYT
LDENKPVDADIIAIAGL------DGHAYGSWQGRGNLGRMWLRDFLS-------------
-----KDLPQCRTMIYGYNSKLSSPGVNTILDYGRELMEEIKKIRNTK------------
--------------ECLVRAIQTLEEDHPAITSLHRATYGMILFAIPHKGLV--------
---------------------------------------------
>XP_013940818.1
------------------------------------------MGAALTDSRVCEHEQKNL
VFRVTGLPASQTNDALV------DF---IRDNLLKGEEKSQFKATASIVPSCSNNGQERV
ALVEFDG--RVPNFLSELVAD--------PLKDRQAEMG--DV-DINFDQHFFGFTQLYT
PKADKPVTADIIAITGL------DGHAYGSWRGKGTLERMWLRHFLS-------------
-----RDLPYCRTMTYGYNSKLSTRGTDTIMDYSRGLMEALRKIRDTKE------LRQRP
LFFIAHSFGGIILAHCLVKAVQTN------------------------------------
---------------------------------------------
>XP_013954017.1
---MPATKRRKMSHHPPHEDVATPNAVDAFRNSSNTQAPVTATSRLRSDSTQAVTRQKNL
VFRVTGLLASQTNDALV------DF---IRKDLLKGEEQSQLKVTASIVPSCSNNGQERV
ALVEFGG--RVPDFLSALVAN--------PLEDWQVEMG--NV-DINFDQHFFGFTQLYT
PKADKPVTADIIAITGL------DGHAYGSWRGKGNLGRMWLRHFLS-------------
-----QDLPYCRTMTYGYNSKLSTRGIDTIMDYSRGLMEALKKIRNTEE------LRQRP
LFFIAHSFGGIILAHCLVKAVQTNEDDHPTIATLHKATYGMLLFGIPHKGLVVNDIEKML
ASQDNHPR-------------------------------------
>XP_014553241.1
-----------------------------------------------------MARTKGP
VFRVTGLPGSQPDDELA------TSLKAAIDENLAEEEQTKLAASVAIVPSCYLH-DEKV
ALVEFPG--GAPAFLSGLIDN--------PLGDWQLEMG--D-TDISFDQHFFGFTQLYR
PKVDSSVTADVIAITGL------DGHAYGSWRGKGNLGRMWLRDFLS-------------
-----KDLPRCRTMIYGYNSKLSSHGTDTIMDYGRGLMEELKKIRDTE------------
--------------DCLVKAVQTDENDHPTITSLHKATYGMLLFGIPHKGLLVDD-----
---------------------------------------------
>XP_018132973.1
----------------------------------------------------MAAKKKGV
VFRVTGLPASQPDDELK------EALKAAIDDNLAEGEESKLTFNATILPSCYDN-EKKV
ALVEFHG--GVPEFLSELTAN--------PLDDWQVEMG--D-TDIDFDRHFFGFTQLYM
PKPDSTVTADIIAITGL------DGHAYGSWRGKGNLGRMWLRDFLC-------------
-----KDMPCCRTMIYGYNSKLLTHRVDTIMDYGQGLLEELKKIRNTEE------LRKRP
LFFIAHSFGGIILAHCLIKAVQADEDDHPTIASLYRATYGMLLFGIPHKGLVVDDIQKIV
AGQDNHPRG------------------------------------
>XP_018135422.1
----------------------------------------------------MASRKKGT
VFRVTGLPASLPDDELN------QALKAAINDNLEKDEPSKVTPNTAIVPSCNDN-DEKV
ALVEFHG--GVPAFLSELMVN--------PLGDCQVEMG--D-IDINFDQHFFGFTQLYA
LEPGSPATADIIAITGL------NGHAYGSWKGKGNLGRMWLRDFLS-------------
-----KDLPHCRTMIYGYNSKLSSHGINTIMDYGREFLEAIKRIRHTRE-----------
-----A----RCIARCLVKAVQTDERDNATIAALYKATYGILFF----------------
---------------------------------------------
>XP_024760046.1
-----------MDHHPSREEVATPKAVNTFQNSSNTQTPVTATSRLRSDSSQTATRQKNL
VFRVTGLLASQTNDALV------DF---IRKNLLKGEEQSQLKVTASIVPSCSNNEQERV
ALVEFGG--RVPDFLSALVAN--------PLEDWQVEMG--NV-DINFDQHFFGFTQLYT
PKADRPVTADVIAITGL------DGHAYGSWRGKGNLGRMWLRHFLS-------------
-----KDLPYCRTMTYGYNSKLSTRGVDTIMDYSRGLMEALKKIRNTEE------LRQRP
LFFIAHSFGGIILAHCLVKAVQTNEDDHPTIATLHKATYGMLLFGTPHKGLVVNDIEKML
ASRDNHPR-------------------------------------
>KFY99067.1
----------------------------------------------------MASRKKGT
VFRVTGLPASQPDDELK------EALKAAIDDNLAADEQSKPTTNAAIVPSCYDN-DEKV
ALVEFHG--GVPAFLSELMAN--------PLGDWEVEMA--D-TDISFDQHFFGFTQLYT
PKPGSPVTADIIAITGL------DGHAYGSWRGKN-CGRMWLRDFLS-------------
-----KDMPRCRTMIYGYNSKLSTHGVDTIMDYSRGLIEELKKVRNTEE------LRKRP
LFFIAHSFGGIILAHSLIKAVQADEDDHPTIASLYRATYGMLLFGIPHKGLVVDDIQKMV
AGQDSHPR-------------------------------------
>KKZ67173.1
----------------------------------------------------MESLTKST
VFRVSDLPNGITAQQLE----------SVINDKLREQEKANINFTVNLVPSPYIDGQSQV
ALVDFKS--GTPQFLSALTKD--------PLGDWQIEID--ETEVITFDRHFHGFTQLYS
PE--RPVSADIIAITGL------DGHAYGSWKGKGNLGRMWLRHFLS-------------
-----QDLPHCRTMIYGYDSRLTSHGINTIMDYGREFLEEIKQVRNTPE-----------
---------------CLVKIARTFASDHPTITSLLGSTHGILLFAIPHRGLVVDDIRKML
AEDENHPR-------------------------------------
>PGH36217.1
----------------------------------------------------MESLTKST
VFRVSDLPNGITAQQLE----------SVINDKLREQEKVNINFTVNLVPSPYIDGQSQV
ALVDFKS--GTPQFLSALTKD--------PLGDWQIEID--ETEVITFDRHFHGFTQLYS
PE--RPVSADIIAITGL------DGHAYGSWKGKGNLGRMWLRHFLS-------------
-----QDLPHCRTMIYGYDSRLTSHGINTIMDYGREFLEEIKQVRNTPE------STQRP
LFFIAHSFGGIILAHCLVKIARTFASDHPTITSLLGSTHGILLFAIPHRGLVVDDIRKML
AEDENHPR-------------------------------------
>OQE11585.1
----------------------------------------------------MASRRKST
IFRVTGLIRDPDQ----TDEQLQAALEDTLVENLSIEERSCIQTKVDIVPSCYESDAERV
ALVHFQP--EVPQFLSELEDN--------PEQNWQIEMG--EA-DINIDRNFFGFTQLYA
PQEDKPVTGD--------------------------------------------------
------------------------WGTDTLLDYGRSIMEEIKKIRN--------------
------SFGGIILAHCLVKAIQAMKDDNPAIASLYQATYATIFFATPHKGMIVDDIKQML
TRHENHPR-------------------------------------
>RDW73410.1
----------------------------------------------------MASTARGT
VFRVTGLPLDEAELDIK------SRLDKTIHDHLQDDERERIEVFVACIPSCEGD-QTSN
ALVEFKG--GSPSFLSRLEHD--------PLSDWQIEMG--ED-DINFDRHFFGFTQLYP
TAPGKPVTAEYSTFAILPNLANTTDTLMGHGGEKGNLGRMWLRDFLS-------------
-----KDLPNCRTMIYGYNSKLSSHGVDTILDYGREFLEAIKGIRPMQE------ARERP
LFFIAHSFGGIILAHCLIKAVQTNEHDHATIAALHKATYGILFFGTP-------------
---------------------------------------------
>XP_024722848.1
--------------------------------------------------------MSSK
VFRVRGLPLGTETEIIS-------YLDRVLRLHAS-EPELQRRGKVTVAPSCDDD-KTSV
ALLEWKG--DAPDFLSSLGNK----------RAKGIELD--D-RDISFDDHFYGLTQLYS
TREGEPINADIIAVTGL------GGHAYGSFRGQGDLHRMWLCDFLS-------------
-----KDLPNCRTMIYGYDSKLSSPGINTILDYSRGFLEAIRNVRRSKE------AIQRP
LFFIGHSFGGIVIARSIINAAHTED---EVIASLYKATYGVLFFGTPHEGLVIKKFQEMI
AD--NSPRHIL----------------------------------
