# Supplementary material for: Exploring a diverse world of effector domains and amyloid signaling motifs in fungal NLR proteins
Source: PLoS Comput Biol. 2022 Dec 21;18(12):e1010787. doi: 10.1371/journal.pcbi.1010787 (PMC9815663; doi:10.1371/journal.pcbi.1010787)
Supplement: S2 Data — The alignments were calculated using ClustalOmega for 127 MMseqs2 clusters with at least 20 member sequences. (GZ) [file pcbi.1010787.s009.tar.gz › RFU34722_aligned.fa]

>RFU34722.1
------------------------------------------------------------
---------------------------------------------------M--------
--TELSIIHEAALQKYNANL----SRDEKILFVG-----------------S--TVNDVL
LDVQNLDRRQA-----------ALSKTRRLSKRIDPVIKFLQ---RYAMAVDTLVQFD--
PT-PSALAWGCFRFIIE--VA----------SSFTKYFQKIVTMMEQIGDILPLYERYE-
-QMF-A--DSA-----SFREALANMYFDVVLFLCRARSIFKTNAV--------------K
-----TLIKSAWNQFEDEFE-DVISALNRHT----KILEAETTLAHRQTVHV---ER---
------------------------------------------------------------
---------------QRRVMEWL---NP-V------DIENDFRR-----EQKKRAKDTCS
WILERPEYKTWKDTQKHD-------------
>RDW56366.1
------------------------------------------------------------
---------------------------------------------------M--------
--ASLYLSNEAALQTYNATL----SPDEKFRFLA-----------------T--NVNDVL
LDVQNLEKRQA-----------MFSKTRRISRRIDPFIKFLQ---RYAAAVDTLVQFD--
PQ-PSALAWGCLRFLIE--MA----------SLFAKHFAKIVGMMEQIGDMLPLYERYT-
-QMF-A--DSA-----PFREALANMYFDVVLFLCRARAIFKSKAL--------------K
-----TIIKSAWKPFESEFE-DVISALARHA----KIMEVETTFAHRQTIHV---DR---
------------------------------------------------------------
---------------QRRVMKWL---NP-V------DVEADFRR-----ERNRRAEGTCI
WFKKNSEYECWKGTESPD-------------
>XP_011117335.1
------------------------------------------------------------
------------------------------M-----------------------TFSLML
PEPPVDDPMGRAFFRYEKSL----DGEERKKYRR-----------------TATTAEDLE
REVTMLQTRHK-----------KLSKTLKIATCIEPLVSFLQ---RHSDSVDTFVQAN--
PF-PAALVWGSIKVLLN--FA----------SYHIHYFESLVRMLQKLGDDLEIFREYE-
-DIL-R--KSI-----PVQETLANVYLDIFVFLGKAKRVFRKRGS---------------
----LLFARTLWKSFEGDFG-NTIASFQRNK----EILKERIGVQSTRDLKNIKEGVAQI
-------QSTPRQVTQNITNTYNNMQ----------------------------------
-LVTIEGGPGALEDYRKKVMDWV---SS-S------DPGVDFTR-----ESQRRVESSGQ
WLIKHQIYRDWLASPKN--------------
>OAL04530.1
----------------------------------------------------------MR
SRDFSSAHTPHYCHALDM----WRNVNIVNP--------------------T--------
--MSRNAETLSVVRHYVATL----DDEARLQHLN-----------------T--TVDQVL
LVSQSLLADRS-----------KCKRTVHFCTHIEPIIRFIQ---RYSKAVDVMVQQT--
-T-PVALAWGCLRFLLE--AV----------GSFTSYFNCLSSTIQQIGDQVSTCKRFK-
-EIH-S--DWD-----PFRKCLTAVYYDVLAFLFKVNQLFHTNRL--------------R
-----LFGKAIFNTFDQEFQ-GCISSVSRHM----ALLEEQATFIHHRTTHL---ER---
------------------------------------------------------------
---------------RRQVMAWL---AP-V------SFDNNLVG-----WWSRTTQGTNQ
WFLNSHQYTSWRDEQSHD-------------
>CCD45148.1
-MSPFRKSPVES------------------------------------------------
--VEKSNRVPSYRSADH-PNPQWQEDMKIKT--------------------P--------
--SFGTSSLA----TGKETI----SSSMIVSQQP-----------------I--NIDDVW
REVRALERHRF-----------ASSRYRKVGKTIEPVIDFLT---RFSPVVDMMVQGT--
-S-SASLVWGSLKAVLM--VA----------QTSATYFYYIDNAMLKLSDILSISSQYE-
-RMF-A--TEV-----RVRTALSDLYDEIYLFLEKIRKSVSASS---------------L
----KIFLKNLKKSFETEFK-DNLEHIERYT----RVFNDEITLAHRVRMDA---STKQI
QQLVGTIALDNVDLV---------------------------------------------
----NRADSRDAYRTKDAILKWL---TQ-V------DPSEDYYR-----ALKRRSPGTGV
WLQDDPRFRSWRHCTNPSTDR----------
>ESZ90972.1
-MSRFRKPLVEN------------------------------------------------
--VGVSERVPSYTSANY-PNAQWTEDVKPQS--------------------F--------
--G--TSSLA----TEMEKS----TSSSLVAQMP-----------------I--NIDDVW
REVRALERHNF-----------ASSRYRKVGKTIEPVIDFLT---RFSPVVDMMVQGT--
-S-SASLVWGSLKVVLM--VA----------QTSATYFYYIDNAMLKLGGILSISSQYE-
-KMF-A--TEV-----RVRNALSDLYDEIYLFLEKIRKVVSISS---------------F
----KIFLKNIRKSFDTEFK-DNLEHIERYA----RVFNDEITLAHRARIDT---STKQI
HELVGALALDSADMV---------------------------------------------
----TRVDSRDAYDTRDSILKWL---TQ-V------DHREDYQR-----ALKRRSPETGV
WIQHHSTFQCWRDSSRASRDC----------
>XP_024548501.1
-MSPFRKSPVES------------------------------------------------
--VEKSNRVPSYRSADH-PNPQWQEDMKIRT--------------------P--------
--SFGTSSLA----TGKETT----SSSMIVSQQP-----------------I--NIDDVW
REVRALERHRF-----------ASSRYRKVGKTIEPVIDFLT---RFSPVVDMMVQGT--
-S-SASLVWGSLKAVLM--VA----------QTSATYFYYIDNAMLKLSDILSISSQYE-
-RMF-A--TEV-----RVRTALSDLYDEIYLFLEKIRKSVSASS---------------L
----KIFLKNLKKSFETEFK-DNLEHIERYT----RVFNDEITLAHRVRMDA---STKQI
QQLVGTIALDNVDLV---------------------------------------------
----NRADSRDAYHTKDAILKWL---TQ-V------DPSEDYYR-----ALKRRSPGTGV
WLQDDPRFRSWRHCTNPLTDR----------
>PQE09608.1
MMSRFRKRQTLPATGGDGSSG-------------------------------------A-
-GAFGHDRVPSYRSAVGYPSLEDVKITTSFP--------------------QRSHTIANN
RENSKAESSTAGETESLRSK----SSVPAPAPVP-----------------V--NIDDIW
REVRALERHNH-----------GSSRYSKVGRTIEPVIDFLA---RYAPVVDMMVQGT--
-S-TASLVWGSLKGILL--VA----------QTSVMYFQYIDTALVRLGDVLSISKQYE-
-KMF-E--SDD-----RVKSILKDLYGEIYVFLEKIRVAVSVGS---------------L
----KIFMKNIRKSFETEFK-DNLAHMERYT----RLFNDEVTLAHRKRMDL---ETQNI
KSIVGVVAEDNAGIM---------------------------------------------
----WRADRKELNDAKEGVLKWL---TQ-V------DSREDYYH-----ALKRRASGTGN
WLLESSSFKAWRNYTRDSATTFAVASEITSA
>PQE07450.1
MMSRFRKRQTLPATGGDGSSE-------------------------------------V-
-GAFGHDRVPSYRSAVGYPSLDDVKITTSFP--------------------QRSHTIANN
RENSKAESSTAGETESLRSK----SSVPAPAPVP-----------------V--NIDDIW
REVRALERHNH-----------GSSRYSKVGRTIEPVIDFLA---RYAPVVDMMVQGT--
-S-TASLVWGSLKGILL--VA----------QTSVMYFQYIDTALVRLGDVLSISKQYE-
-KMF-E--SDD-----RVKSILRDLYGEIYVFLEKIRVAVSVGCE-L---------ELTV
----SWVGPWLTKSFETEFK-DNLAHMERYT----RLFNDEVTLAHRKRMDL---ETQNI
KSMVGVVAEDNAGIM---------------------------------------------
----WRADRKELNDAKEGVLKWL---TQ-V------DSREDYYH-----ALKRKASGTGS
WLLESSSFKAWRNYTRDSATTFPVASEITS-
>PQE26725.1
MMSRFRKRQTLPATGGDGSSG-------------------------------------AG
AGAFGHDRVPSYRSAVGYPSLDDVKITTSFP--------------------QRSHTIANN
RENSKAESSTAGETESLRSK----SSVLVPAPVP-----------------V--NIDDIW
REVRALERHNH-----------GSSRYSKVGRTIEPVIDFLA---RYAPVVDMMVQGT--
-S-TASLVWGSLKGILL--VA----------QTSVMYFQYIDTALVRLGDVLSISKQYE-
-KMF-E--SDD-----RVKNILKDLYGEIYVFLEKIRVAVSVGS---------------L
----KIFMKNIRKSFETEFK-DNLAHMERYT----RLFNDEVTLAHRKRMDL---ETQNI
KSMVGVVAEDNAGIM---------------------------------------------
----WRADRKELNDAKEGVLKWL---TQ-V------DPREDYYH-----ALKRRASGTGT
WLLGSPTFEAWKNYARDSATTFPVAGEITS-
>EPS41471.1
------------------------------------------------------------
--------------------------MAVTA-----------------------TMPLSI
LQIPGTDPMSTACTRYASLL----SEKELSQFKP-----------------A--TVDDLE
EEVRRLEDHKL-----------KKSMSFKIGKKIQPLVDFLR---RHTDAVDTMVQAN--
PF-PAALVWGSLKVLLT--LA----------FYHMNYFESLVKMLNEIGDTLDIYRQYE-
-KVL-K--SST-----LVQRKLELVYFDILCFFYKAKKVFQTRIS---------------
----LITARTVWRTFESDFG-NIKESLRRHK----RLLDETVNIERIMQLQQLNGEVQEI
KEGVQDINLGVRGINVEVQELNARIGGIDSQLE----GLRANQR-AQSNAQDNPSLSM-G
SHNNIQTTQPTSPDQRMSIMNWV---SN-S------DPESDFAT-----ECRRRVESSGE
WLLCDDIFQTWQTSPER--------------
>EQB56641.1
--------------------------------------------------------MDIP
KVSRAPTRRITFYDGPDSPFINRRSSTFTERKTAETG---KPTRGASGPADKTLEN----
---AEAEQDYSGALMLWNSEISKLTESQLDVFLR------------SYS--SNDSLQDYM
ERLHDAISKRE-----------ESSKILWFAKKVRPAYEFVK---NFTPVASAASEIS--
PV-PFSAILGGITCILS--VG----------VKVDEYQSKMVETLDRMMFQLDLLKDYKS
EDLL-E--HNT-----KVEASQVTVTTDILKFCVAAAKALFNKNGKP---------HNAL
----LHLLHLQLKDFNTTFG-SIEAEFSRHL----QELQDRRRLHDSRQLRRVYRIVNKM
ENDSEGDRVERKTAA------------------------IGELE-AREKK----------
----------NAEERHQRVLHWL---HF-V------PFTAIQDT-----TYCNRVDETGD
WLLENLEFQNWRQGVEPA-------------
>GAW21351.1
------------------------------------------------------------
-----MDTI---------PT--LSRIQS-----------------------------SGS
GTGAPPGAFGRAVDEFLTELKQKHREDSKNPFLQALISQAETPRNNDASSQSEVSAQQLQ
SSISELDAQ-K-----------RAGKGYRLLHRLGPFLEVLK---SLLKKSEAFAQVA--
PF-GVAIAFIGARVVLE--MA----------LAVEEYLEVVVTAMERIAGILEVYQRL--
-----A--SSA-----DLGSRLVHSYKAIITFWYKLSKVLSSSKS--------------K
----GILPRTMLTPLKKETE-EALKSLQEDM----HVNLGISQAAGLLMADV---DRQAR
VDA---------------------------------------------------------
----------GQRALKNNIRQWI---MG-QNS---VDFKGDYET-----QLDMRYEDTCA
WILQDRRFLDWKNSRNN--------------
>KGO36197.1
------------------------------------------------------------
------------------------------------------------------------
-------------MDEWQEAFNGLSPKLKSCLIR-----------------AREEKADVL
TALLREAELKKTLCLVKRWKVNLGGKTIVLRDLFDKIIAWVY---KFKAIGDTAVQFD--
PA-PATLAWAANEELEK--IA-----------------------------EL------D-
-TEV-D--RLTRISDAEV-------------QLQIQDDMHKTQT----------------
------IPKSIQTPFSRVVD-A---------------STIY-------------------
------------------------------------------------------------
-------AKSVEEQQFRQLLTWM---SS-V------PYLQHHAR-----HSEARLQGSTE
WLFKHPRYTEWNETSTS--------------
>KGO44413.1
------------------------------------------------------------
------------------------------------------------------------
-------------MDEWQEAFNGLSPKLKSCLIR-----------------AREEKADVL
TALLREAELKKTLCLVKRWKVNLGGKTIVLRDLFDKIIAWVY---KFKAIGDTAVQFD--
PA-PATLAWAVNEELEK--IA-----------------------------EL------D-
-TEV-D--RLTRISDAEV-------------QLQIQDDMHKTQT----------------
------IPKSIQTPFSRVVD-A---------------STIY-------------------
------------------------------------------------------------
-------AKSVEEQQFRQLLTWM---SS-V------PYLQHHAR-----HSEARLQGSTE
WLFKHPRYTEWNETSTS--------------
>XP_016602708.1
------------------------------------------------------------
------------------------------------------------------------
-------------MDEWQEAFNGLSPKLKSCLIR-----------------AREEKADVL
TALLREAELKKTLCLVKRWKVNLGGKTIVLRDLFDKIIAWVY---KFKAIGDTAVQFD--
PA-PATLAWAANEELEK--IA-----------------------------EL------D-
-TEV-D--RLTRISDAEV-------------QLQIQDDMHKTQT----------------
------IPKSIQTPFSRVVD-A---------------STIY-------------------
------------------------------------------------------------
-------AKSVEEQQFRQLLTWM---SS-V------PYLQHHAR-----HSEARLQGSTE
WLFKHPRYTEWNETSTS--------------
>KOC10075.1
------------------------------------------------------------
------------------------------------------------------------
--------------------------------MT-----------------IQSCASGGY
LWQKALDAQKKKLCLKKRWKVEFRGKTIILRDFLDKIIVWAR---QFTAIVDVAIQYD--
PT-SASLPWAVYGLESV--SL-----------------------------LITRYAAFE-
-VLY-L--QKGSIIEAELERGLINLYTRILTFLANGIRYFSQSV----------------
------PVRMVKSIFQSSQN-DEIDQITKSD----EGALKL-------------------
------------------------------------------------------------
-------TRMVDSQAQQQVSLQV---SE-I------RSIVETLQ-----NPIRRLPSSSE
WIFRHPEYITWKGSSSSS-------------
>KXH27749.1
------------------------------------------------------------
-----------MNRLHALRAMSPRGKSPA-----------------------------AT
ERESNRDPSTDNAIHFWLLEAEKLQPEQRDMLLS------------S-S--RSESYDDYV
VQMSRAVASSV-----------DSSKVSRLAKKMRPIHVLVK---SLHPLMEGAGQVS--
PM-PTSLILGGITFIVS--FS----------NRVEEYHNKLVEMLEWMGDEIDIINKYRE
EDLT-E--NDP-----DIKACEIMLATDILRTCIKVVRTFYDERGRE---------KNGF
----IMAMKAQCQDFASKFG-DISDQFKLHL----GALEKRRRIVNARSIKSLTAGVGNI
ERVLGGKFQESLEAL------------------------PLREK-EARNK----------
----------ESDESRRRFLAWL---PH-V------NFGDIHEN-----HFERRVPTSGD
WLLRNEKYRLWKDSANSD-------------
>EXF82276.1
------------------------------------------------------------
-----------MNRLHALRAMSPRRKSST-----------------------------ST
DRRSNRDPSTDNAIHFWLLEAEKLQPEQRDMLLR------------S-S--STESYDDYV
VELSRAVGSSV-----------DSSRVSRLAKKMRPIHVLVK---SLHPLMAGAGQVN--
PM-PTSLILGGITFIVS--FS----------NRVEEYQNKLIEMLEWMGDEIDIINKYRE
EDLT-G--NDP-----DIKACEIILATDILETCIKVVKTFYDERGRE---------KNGF
----ILAMKAQCQDFGSKFG-DISAQFKLHL----GALEKRRRIVNARGIKSLTAGVGNI
ERVLGGKLKDSLEAL------------------------PLREK-EAKNKENGEQPEIGD
RWSNAQFQLPFLDESRRRFLAWL---PY-V------NFGDIHEN-----HFERRIPTSGD
WLLRNEKYRLWKESANSD-------------
>ELA36708.1
------------------------------------------------------------
--------MAELNTHCRPADSSPLPTDAEGDRAS-------NFT------------MVTS
VTASNTSTNRTSAVKFWLSEEQAISPGHRELFLR------------R-G--NAANYEDYV
TGLKLAIKQTV-----------DSSRVARLSRKIKPIFILAH---SIAPITTSASQLS--
PM-PGSLILGGITCILS--FA----------TRVDDYQSRLVEMLEWMGDEIDLINQYRQ
DSLF-D--DNF-----EMEASENRIAADILKFCSRVAKMFYDADGKE---------KNGI
----IFALKAQCKDFDTKFG-DLKTHFKLHV----EDLKNHRDMAIARRLKAMGGGIESI
ESMLSQELDER-------------------------------------RTVQ--------
---------KEKEKRRRRFLNII---PS-I------SFEDIQEN-----NFDRRVPGTGD
WLLRHPDFRAWRDCPSS--------------
>EQB55052.1
------------------------------------------------------------
--------MPRQRTSWGVSKGSSDHLRTPSDSVE-------ILQ------------GDRS
IENDCVQTDLQDAINFWLSEAGKLEPERRALFLR------------A-S--NAISYEGYV
TDLAKAIKDTS-----------NVSKFSRISRKIKPIYQLSN---SIAPIVTSASQFT--
PM-PASLVLGGITCILS--LS----------TRVDDFQSKLLETLEWMSDEVDLINDYRH
ERIF-D--GDV-----AVEACEVNLAADILKFCIEVTKLFYDDSGRQ---------KSSL
----VFALKGLCKDFDVRFG-DIKTDFKLHL----TSLEKRRNLVNARKLRSVHVGLYDI
GKMLNREHEDRGEVD------------------------R------AESRVG--------
---------WHQEERRRRFLDWL---PT-L------DFGGIQEN-----NFERRVPGSGD
WLLDHADFQTWKASPVS--------------
>ENH83718.1
------------------------------------------------------------
--------MNSRQGSWPVPGRPRSSVVTA-------------------------------
-ANSDDADDAQKALNFWVSEARKLPEDQRAFFFD------------G-N--QAGSYSDYV
EVLKDAVQQKA-----------DRSLVMRFSKKMLPVYHLAN---SIAPIASSASQLN--
PM-PASLVLGGVICILS--IS----------VSFDQYQSKIIETLEYMVDAVDNVNLYRD
KKMF-D--SDA-----GVKTCETRLATDILEFCVTVAKMFYNKQGKS---------KNSI
----RTALKMQGNPFEADLS-QIKTKFEAHL----QALEAQRQVVRSDWAKSTKEGVAQL
LDSG---YREKDKAA------------------------EAEAL-RRNKEEI--------
---------KERQRQQRRFLEWL---PA-I------DFSGSQED-----HFERRVEGSGS
WLIEHEAFRSWRDSSPS--------------
>ENH85363.1
------------------------------------------------------------
--------MAPRQSSWEVAIRSSRSQHFASN-----------VK------------PTQD
DDSNGGPRDAKEAKVFWVSEVGKLSSEHRARFLR------------C-A--PSGTYEEYV
TMLTQSVGDTV-----------NASKVAKLSRKMKPVFQLSN---LIAPILSSATQAN--
SM-PASIILGGITCILS--LT----------TRLDDFQTKVIETLESMCDQIQLVDNRQP
ESPT-D--NDA-----HVLACGVEVATDVFNFCAQVAKLFYDENGKE---------KSSF
----VLVLRTFGKDFDARFG-DVKSSFQRHM----NMWEKRRWLANQRLMESMNDEIHGI
GELLRHDVYKREGLV------------------------SDQHQ-AGKEAER--------
---------ARQAEERRRFLDWL---PS-P------NFGQIQED-----NLRRCVEGSGD
WLLNHKDFNAWRTGRDS--------------
>KXH26746.1
------------------------------------------------------------
--------MPVRQKSWGLPVRPPDRTATI-----------------------------NP
DENELEQQSTEAAVKYWLSEAEKLQPEQRLLFER------------G-A--EADSYEDYV
SGLTRAVQNTT-----------NSSKVSRLSRKMKPVYALVK---SVAPLVASADQAS--
PF-PPSLVIGGITCILS--AS----------NRVDDYQSKLIENMEGMVDEIDSINQYRR
EGIF-Q--DDP-----GIKACELNLATDIFQFCVRVVPIFYDEKGKE---------RNGL
----SVAMKVQFKDFDTKFG-DIMAHFKQHL----RALENRRGLINNRWTKETHLGVKEM
GLLMEQDSQDKKEAM------------------------EEKLR-QHRQAED--------
---------NERAQRRKEFLDWL---PS-I------DFGEFHDN-----AFERSVDGTGD
WLTQNNDYKAWNDNSSS--------------
>XP_022479408.1
---------MWPCLFGSGTVGRVSNIRLQMTATKQCPPLRNLAPKLSVSNFLYENLRCKS
ASSLKPRTMPVRQKSWGLTARPLERSATI-----------------------------EA
DENDTDERSTDAAVKYWLSEAEKLQPEQRILFLR------------G-A--EANSYEDYV
SGLTRAVQSTT-----------NSSKVSRLSKKMKPVYVLVK---SIAPLIASTDQVS--
PF-PTSLVLGGITCILS--AS----------NRVDDYQSKLIETMEQMAEEIELINEYRQ
DGVF-D--DDP-----GIKSCELELATDILQFCVKVTHIFYDESGKE---------RNSL
----YVAMKAQLKDFDAKFG-DTRTHFDLHV----RALEKRRDLVNTRWAKATNIGVKEI
SKFIDRNSQDKTEAV------------------------EELLQ-KHKEDEA--------
---------KERAQRRKEFLNWL---PF-I------DFGEIHEN-----AFERSVEGTGD
WLTKNDSYKAWSASPSS--------------
>XP_013957696.1
------------------------------------------------------------
-----MYRRPTFRHDTGSFGRPRRSSTI-NSAYSSHGQDVDPFYGDIESIPQKSNETEQD
QTQNQAQKKTLIILASWQSKMDKLTPKQQELFLQ------------N-S--QPEGFQTFA
SKLQHIIQKRV-----------DNSKLFEFTRKIKPFYDLVN---LVTPVVSAASQSC--
PV-PPSAILGGITCILS--LG----------ARLDGYQARIIETLASMAGELSILDKYHT
ENLF-A--NDP-----DIQASQIDIVTDVLDFCTTAAKIFFDDDGKE---------RKGL
----SLLLKAQLKNFDVTFR-DIKAEFQRHV----IELEKLITLANSRRLRLIQRGIAAV
DASNQIK---RRQMV------------------------AEVKS-IDNRR----------
----------ALDEKNSHFLKWL---PS-L------PVGKIQED-----TYDRRVKGTGE
WLMEHDMFKHWLEESAS--------------
>OOQ89307.1
------------------------------------------------------------
--MRGSEPIVAICGRHGLEQESSYGPPS-----------------------------RVI
GRLINLLMPSKAIDEFLEEMKV---RNRQGRFYEEVLNSRAVMAVSEGQRGVDECAGRLT
EFVKQIEQR-G-----------YSSKTTRLLRAIDPFMDGIQ---NLMSACQTIIQAS--
PF-AVGVVFTGAQLVLR--LA----------QKMGKAFDVITEAMAEIGASLKCYAKFA-
-VAY-D--TSD-----EVRERLMASYKNIVGFWATATKLLDQNLI--------------I
----G-TLKNILHPLADEIQ-STLDSMRRDC----SRVESIAHAEEALRANE---ERKRL
KVE---------------------------------------------------------
----------HEEKLKNGIRDWI---SG-GDD---LDVRCDLEF-----HSERRHGTTCS
WIFEDKKFLHWRDSSSD--------------
>OKP10555.1
------------------------------------------------------------
----------------------------------------------------------MP
PSSEPSSPLAEAIDKFLEEMKA---RDRKSRFYEEVLNSRAAIAVSQGQQGVRECAGRLE
EFVKQIEQQ-R-----------NSSKTVKALQTVAPFIDGLQ---NLMSACQTIIQAS--
PF-AVGVVFAGAQVVLG--LA----------RNMSKAFDIITEAVVEIGHSLKCYAKFA-
-VAY-E--TSE-----EVRERLVSSYKNIVKFWATATRLLDQNY----------------
-----------------EVQ-GTLDSLRRDS----SRVESIAQAEEAVRANE---DRKKA
KAK---------------------------------------------------------
--HAGNFVSRYSRKLKNGIRDWI---SA-GDD---LDVRGDLQF-----HSERRHGTTCS
WIFDNDKFQHWRDSTAD--------------
>OQE41742.1
------------------------------------------------------------
-----------------------------------------------------------M
AAVKAASPLAQAIDEFLDDMKA---RDRKSPFYKEVLTSRSVLALNTDPRGVELCTKELR
GFVKELEKQ-K-----------GSSKSLKGLGALGPFINGIV---TLMDACSALVQAS--
PF-AVGVALSGARFVLK--LA----------HNTHSMFELVSETMGKIGMYLQCYGKFA-
-VAY-K--SSD-----EVRECLVASYKNIVNFWATASKLLSEHVF--------------V
----S-AIKNIVNSMTDEIN-ATVERLSKDC----ARVLAITAAEEAILVHD---DRKRG
IME---------------------------------------------------------
----------QEKKIKDGIFDWI---EA-GDD---LDLRGYLQM-----CSERRHAETCE
WLFDEPEFQRWRDDLIT--------------
>KXG54501.1
------------------------------------------------------------
-----------------------------------------------------------M
AAITASSPLAQAIDEFLDDMKT---RDRKSPFYKEVLTSRSVLALNSNPQGVELCAEELR
GYVKELEEQ-K-----------STSKSLRGLGALAPFINGLV---MLMDACSMLVQAS--
PF-AVGVALSGARFVLK--LA----------HNTNSMFELVSDTMGKIGMYLQCYGKFA-
-VAY-K--TSD-----EVRECLVASYKNIVSFWATASKLLSEHVF--------------I
----S-AIKNIVNSMTDEIN-LTVERLSKDC----ARVLAITAAEEAMLVHD---DRKRN
AIE---------------------------------------------------------
----------QENKMKEGIFDWI---RA-GDD---LDLRGHLQM-----YSERRHAETCE
WLFDEPEFQRWRDDLTT--------------
>OQE04101.1
------------------------------------------------------------
-----------------------------------------------------------M
ATITVPSPLAQAIDEFLDDMKA---SDRKSPFYKEVLTSRSVLALNANPRGVDLCTEELK
GFVKELEEQ-K-----------SASKTLKTLGALAPFINGLV---TLMDACSTLVQAS--
PF-AVGVALSGARFVLK--LA----------NNTNSMFDLVADTMVKIGTYLQCYSKFA-
-VAY-K--TSD-----EVRECLVASYKTIVNFWARASKLLSEHVF--------------V
----S-ALKNIVGYMTDAVN-ETVERLAKDC----NRVLAITAAEEAIRTHD---DRKRG
FIE---------------------------------------------------------
----------QEKKLKDGIIDWI---RA-GDD---LDLRGQLQM-----HSERRYGETCE
WLFDEPEFQRWRDDLTT--------------
>OQU98908.1
------------------------------------------------------------
-------------MAL------AMAQMVHGS-----------------------QAVQPH
--EPLPQPLQISFERFRATL----RVDEQEQFRY-----------------T--QFQDVV
SEVQRLERKQA-----------ASSRTRKIQSRIEPFLVFLE---RYGRALDSATQAR--
PV-PFSLVWGLVRVVLE--VA----------SSHSQYLERLIHAIEDISDKVSLYAEYE-
-NLL-K--GDL-----RFQAALAEVYYDTLVFLHKAKTVFSKRGL---------------
----SLLWRNIWRTFDLDFR-DTLRALSRHT----VILENEIALSNNTKAVA--------
------------------------------------------------------------
-------VWKGYPQARQNISRWL---SP-A------DAQDDFLR-----ESNRRTSPCGQ
WLLDHELFREWCQSIDN--------------
>OAL21718.1
------------------------------------------------------------
-----------------------MAQIPHTS-----------------------QVQ-P-
QVRGELQPLQVSFERFRATL----DPDEQEKFQH-----------------T--TFQDVI
SEVESLEKKQA-----------ASSHTVKIKSRIQPLLSFLD---RYGRALDSLTQAK--
PI-PFSLVWGLVRILLE--VA----------SSHSRYLERLIDAVEDITDKVSLYAEYE-
-SLL-K--GDL-----RFQAALADVYYDTLVFLHKAKTVFSKRGQ---------------
------FVQGSWRTFELDFQ-KTLRGLSRHK----TVLEDEIALSDRTRVVA--------
------------------------------------------------------------
-------VWK---EARHNVSRWL---SP-A------DAQDDFLR-----ESKRRTSPCGQ
WLLSHELFKEWYHSTQN--------------
>XP_013290079.1
------------------------------------------------------------
-----------------------MAQMVQMS-----------------------QAVQPH
--RPLPQPLQISFERFRATL----GVDEQAQFQH-----------------T--QFEDVV
SEVQRLERKQA-----------ASSRTRKIQSRIGPFLDFLE---RYGRALDSATQAR--
PV-PFSLVWGLVRAVLV--VS----------SAHSQYLERLIHAIEDISDKVSLYAEYE-
-KLL-K--GHV-----RFQAALAEVYYDTLVFLHKAKTVFSKRGL---------------
----SLLWRNVWRTFDLDFR-DTLRALSRHT----LILDNEIALSNDTKVVD--------
------------------------------------------------------------
-------LWKGYPEARQNISRWL---SP-A------DAQDDFLR-----ESNRRISSCGQ
WLLDHHLFREWCQSIDN--------------
>XP_016630070.1
------------------------------------------------------------
-----------------------MAQIPHTS-----------------------QVQ-P-
QVRGELQPLQVSFERFRATL----DPDEQEKFQH-----------------T--TFQDVI
SEVESLEKKQA-----------ASSHTVKIKSRIQPLLSFLD---RYGRALDSLTQAK--
PI-PFSLVWGLVRILLE--VA----------SSHSRYLERLIDAVEDITDKVSLYAEYE-
-SLL-K--GDL-----RFQAALADVYYDTLVFLHKAKTVFSKRGF---------------
----SLLWRNSWRTFELDFQ-KTLRGLSRHK----TVLEDEIALSDRTRVVA--------
------------------------------------------------------------
-------VWK---EARHNVSRWL---SP-A------DAQDDFLR-----ESKRRTSPCGQ
WLLSHELFKEWYHSTQN--------------
>XP_018695746.1
------------------------------------------------------------
-------------MAL------AMAQMVRTA-----------------------QAAQPH
VPQPQPQPLQISFERFRASL----RVDEQEQFRH-----------------T--QFQDVV
SEVQRLERKQA-----------TASHTRKIQPRIEPFLIFLE---RYGRALDSATQTR--
PV-PFSLVWGLV--------A----------SSHSQYLERLIHAIEDISDKVSLYAEYE-
-NLL-K--GDL-----RFQAALADVYYDTLVFLHRAKIVFSKRGI---------------
----SLLWRNIWRTFDLDFR-ETLRALSRHT----VILENEIALANSTKVVA--------
------------------------------------------------------------
-------VWKGYPEARQNISRWL---SS-A------DAQDDFLR-----ESNRRTSPCGQ
WLLNHELFRQWYQSIGN--------------
>XP_022502071.1
------------------------------------------------------------
-----------------------MAQMVQMS-----------------------QVVQPH
--GPLPQPLQISFERFRATL----DVEEHEQFRH-----------------T--QFQDVV
SEVQRLERKQA-----------ASSRTRKIQSRIEPFLVFLE---RYGRALDTATQAR--
PV-PFSLVWGLVRAVLV--VS----------SSHSQYLERLIHAIEDISDKVSLYAEYE-
-KLL-R--GDV-----RFQAALAEVYYDTLVFLHKAKTVFSKRGF---------------
----SLLWRNVWRTFDLDFR-DTLRALSRHS----VILENEIALSNDTKVVD--------
------------------------------------------------------------
-------LWKGYPEARQNISRWL---SP-A------DAQDDFLR-----ESNRRISSCGR
WLLDHHLFREWYQSIDN--------------
>XP_022509234.1
------------------------------------------------------------
-----------------------MAQMVQMS-----------------------QVVQPH
--RPLPQPLQISFERFRATL----GVDEQAQFQH-----------------T--QFEDVV
SEVQRLERKQA-----------ASSRTRKIQSRIGPFLDFLE---RYGRALDSATQAR--
PV-PFSLVWGLV--------S----------SAHSQYLERLIHAIEDISDKVSLYAEYE-
-KLL-K--GHV-----RFQAALAEVYYDTLVFLHKAKTVFSKRGL---------------
----SLLWRNVWRTFDLDFR-DTLRALSRHT----LVLDNEIALSNDTKVVD--------
------------------------------------------------------------
-------LWKGYLEARQNISRWL---SP-A------DAQDDFLR-----ESNRRISSCGQ
WLLDHHLFREWCQSIDN--------------
>KGQ03570.1
------------------------------------------------------------
--------------------------MSNDK--------------------P--------
--FPPLKSSESSLTQYMSTI----DDAELHEYKF-----------------S--TVQGVL
LEIQLLGVHG------------PTPRGAAGLGALTPFISFID---RYSNAVDMMVQNS--
GA-PSCLIWGCLRVILK--V----------GRSVSFFFTDLLGLVERFGTQLCLYSRYD-
-ALF-D--GHT-----DFMAALSDTYMDALILLRKARDALRANGS--------------V
----TAWLRRVWTNFEQDFD-TITERLSRRL----EHLDRLSTFIHRDAAHT---HMKTQ
EEFREQ------------------------------------------------------
------STQALQDKLDWDMLSWL---AP-V------DYDDDWRR-----GRQMCAPDTSR
WIFQHAAFKTWVDDAKP--------------
>PMB63504.1
------------------------------------------------------------
--------------------------MSNDK--------------------P--------
--FPPLKSSESSLTQYMSTI----DDAELHEYKF-----------------S--TVQGVL
LEIQLLGVHG------------PTPRGAAGLGALTPFISFID---RYSNAVDMMVQNF--
GA-PSCLIWGCLRVILK--V----------GRSVSFFFTDLLGLVERFGTQLCLYSRYD-
-ALF-D--GHT-----DFMAALSDTYMDALIFLRKARDALRANGS--------------M
----TAWLRRVWTNFEQDFD-TITERLSRRL----EHLDRLSTFIHRDAAHT---HMKTQ
DEFREQ------------------------------------------------------
------STQALQDKLDWDMLSWL---AP-V------DYDDDWRR-----GRQMCAPDTSR
WIFQHAAFKTWVDDAKP--------------
>PMB65156.1
------------------------------------------------------------
--------------------------MPNNK--------------------A--------
--TPPPQPLKSSLTQYMSTI----DDAEIHEYKF-----------------S--TVQGVL
LEIQLLSAHG------------PTPSGTVELGVLTPFISFVD---RYSAAVDMMVQNF--
GA-PSCLIWGCLRVILK--VTSLFDCNCAVGRSMPFYFTDLLRLVERFGAQLCLYNRYD-
-ALF-N--GHD-----EFMAALSDTYMDAIIFLRKARDALHANGC--------------V
----TAWLRRVWANFEQDFD-TITERLGRRV----EHLDRLSTFIHRDAAHT---HMKAQ
EEFRAQ------------------------------------------------------
------ATRAVQDRLGWDILSWL---TP-A------DYDDDWRR-----GRQMCAPDTSR
WIFQHAAFKTWAGDTGPRMG-----------
>PQK09119.1
------------------------------------------------------------
--------------------------MSNDK--------------------P--------
--FPPLKSSESSLTQYMSTI----DDAELHEYKF-----------------S--TVQGVL
LEIQLLGVHG------------PTPRGAAGLGALTPFISFID---RYSNAVDMMVQNF--
GA-PSCLIWGCLRVILK--V----------GRSVSFFFTDLVGLVERFGTQLCLYSRYD-
-ALF-D--GHT-----DFMAALSDTYMDALIFLRKARDALRANGS--------------V
----TAWLRRVWTNFEQDFD-TITERLSRRL----EHLDRLSTFIHRDAAHT---HMKTQ
EEFREQ------------------------------------------------------
------STQALQDKLDWDMLSWL---AP-V------DYDDDWRR-----GRQMCAPDPSR
WIFQHAAFKTWVDDAKP--------------
>XP_008597277.1
------------------------------------------------------------
--------------------------MSSDK--------------------P--------
--FPPLKSSQSSLTQYMSTI----DDAELHEYKF-----------------S--TVQGVL
LEIQLLGVHG------------PTPRGAAGLGALTPFISFID---RYSNAVDMMVQNF--
GA-PSCLIWGCLRVILK--V----------GRSVSFFFTDLLRLVERFGTQLCLYSRYD-
-ALF-D--GHT-----DFMAALSDTYMDALIFLRKARDALRANGS--------------V
----TAWLRRVWTNFEQDFD-TITERLSRRL----EHLDQLSTFIHRDVAHT---HMKTQ
EEFRAQ------------------------------------------------------
------STQALQDKLDWDMLSWL---AP-V------DYDDDWRR-----GRQMCAPDTSR
WIFQHAAFKTWLDDAKP--------------
>ORY04110.1
------------------------------------------------------------
------------------------------------------------------------
MASPTRNAFARALETYISDIKRD--EDPSSPFYTEVLSILSTTQSPPMASQVKRSEEQLI
QLIQDLDSRQR-----------RSSKIRRISDKLHPFVTGLS---RYTNCCDVLIQAA--
PS-AAVLLYGGARIVLQ--LA----------EKFHNCFETVLSIMEDVGKLLDCYNLFA-
-KAY-E--ASA-----DMQQLLVETYKNIVSFWQKATKLFSRKAY--------------K
----T-LLRGIVKPLDAEWQ-KCRQALEDDS----KHVARFAQATEADLARQ---RDEER
ALH---------------------------------------------------------
----------QQAKLRRQIVDWI---KG-RDDDVKLDTRPDLRQ-----NLETRYQDTCE
WFFEQPGVEAWLVAKKS--------------
>ORY06230.1
------------------------------------------------------------
------------------------------------------------------------
MASVVVDPWAEAVAQFEQGL----TTKEKSLYSD------------------AN-PEDIA
KEIISLEVQQH-----------TSSKLRRVLARVQPLLDAVG---DYGKALDVLSNTS--
-S-VMPPLWGAIRVVLM--VA----------QKWSEYYSELAAMLEQIAAVLPRYSTYS-
-VLL-K--DHE-----SLQKALRATYLQILLFMTKAKTILTKSS---------------I
----RMLLSATWKSFTRDFE-STIKRIGECR----KLVEDEARLASIVEQMR---EASKA
EEERTR--------------------------------------AI--------------
-ECRSRVDSMITVNNKGDAKRWL---NA-RKC------TDERDN-----VDLSRADGSCE
WILGHDTLSNWIKNEEE--------------
>PGH23481.1
------------------------------------------------------------
------------------------------------------------------------
-----MDPWVKAVAKYSDGL----NETEKTLLKS------------------ST-AADLV
ATVKIAEHAHG-----------SGSKVGNLVKKIQPLVAAIE---QYGTALDVLSNAN--
-G-------------IQ--AA----------QQFSAYFVKLLEMLEHIGDVLPRYGTYS-
-VLF-S--KRE-----PLQNALCSTYLQIITFCMDARRILAKRK---------------R
----RSFLGSLWKPFDQEFG-DTLAELRRFR----RLVEEEARVAYMIESKE---EMTES
AQERIKMEEERKLAE------------------------ESRKVIS--------------
-VIRTEADTRASSENLTSIKKWI---RG-RSC------AVELAD-----LKENHLPGTCE
WILGRDEVSEWLQQDQM--------------
>PMD21213.1
------------------------------------------------------------
---------------------------------------------------------MAN
PTSACQDPWELAKSRFSQDL----EPHEIDLFNN-------------------ATLENIY
YSASNANRADA-----------ETSKTRGVVRRLGPLVSAIE---SYGEAFDTFAQIS--
PL-YLSPIWGSIRVVLV--VA----------SSYSKFYDKIVDTLGRIGDILPRFRDYE-
-RIY-NGQKHQ-----RLTQALSNTYLEIITLCSEFRKTIRGQKNSK------------V
----RRLLKPLA--FDKQFD-EAIDRFRQHK----QNVEDEARTCHMIEAAE---KRDAQ
LV----------------------------------------------------------
---------VFAEERRRKLLAKL---SN-V------DSKLRHRK-----LKDSRHEGTGL
WFLFCPEYENWQAASES--------------
>CZR67167.1
------------------------------------------------------------
-----------------------------------------------------MEVISVA
LARRDDNPWALAKARFLEDL----EPAERLLYDN-------------------ATLENIY
YTTSHANRNDA-----------ENSRTRAIVQKLGPLISAIE---SYGKAVDTFAQIA--
PL-YQAPIWGFIRVLLV--AA----------EAHSKFYDKIVDILARIGDILPRFRDYE-
-RIY-NPQKHK-----RLVQALSNAYLDIIVICTQFRQSIRTHQASK------------V
----RRIFKPLS--MNHQFD-DAIEKFRQHK----QNVEEEAKLCHMLEAAE---EREAR
LT----------------------------------------------------------
---------VFAIERRRRILARL---SN-V------DCNLRHRR-----LQGTRHEGTGI
WLQQHVEYIKWESSTGP--------------
>CZR68253.1
------------------------------------------------------------
-------------------------------------------------------MATPT
SASQDQDPWELAKSRFLEDL----EPHETALFKN-------------------ATLENIY
YSTSNANRDDA-----------ERSKTHGVVRRLGPLVSAIE---SYGGAFDAFAQIS--
PQ-YLLPIWGSIRVVLV--VA----------SSYRKFYDKIVDTLSRIGDILPRFRDYE-
-RIY-KGQKHK-----RLTQALSHAYLDIVILCSEFRRSIREQKTSK------------V
----RRILKPLA--FDKQFE-EAIDRFRQHR----QNVEDEARTCHMIEAAE---QRDAQ
LV----------------------------------------------------------
---------LFTEERRRNLLARL---SK-V------DSKHRHRK-----LKESRHEGTGM
WFTACSEYEEWQAASQS--------------
>PMD40956.1
------------------------------------------------------------
---------------------------------------------------------MAN
PTNASPDPWELAKSRFLEDL----DPHEKDIFNN-------------------ATLENIY
YSTSNTNRDDA-----------EKSKTRGVVRKLGPLVSAIE---SYGGAFDAFAQIS--
PQ-YLSPIWGSIRVLLV--VA----------GSYSKFYDKIVDTLGRIGDILPRFRDYE-
-RIY-DGQKHR-----RLYQALSNAYLDIITLCSEFRTSIREQKNSK------------V
----RRLLKPLA--FDKQFD-EAIERFRRHR----QNVVDEAETCHMIEAAE---QRDAQ
LV----------------------------------------------------------
---------LFAEERRRKLLERL---SK-V------DCKCRHRK-----LKESRHEGTGA
WFTSSPEFEQWMKASYS--------------
>PVH79019.1
------------------------------------------------------------
--------------------MS----------------------------TTAGSTSASA
ALDGSDDAWGLAKARFLSDL----DPSERDIFNN-------------------ATLENLF
YTTSNADRDDA-----------EKSHVRVVATKLGPLVSAIE---SYGKALDTFVQIA--
PL-YLSPIWGSIRVLLV--LA----------RKYGKFFERVVDTLGRIGDVLPRFRDYE-
-RIY-SREKHQ-----RLTQALSNAYLDIIVLCTQFRKTILEQKSSS------------L
----RRLFKPVA--LDRQFD-EAVECFRQHK----KNVDEEARVCHMIEAAE---KRDAE
LI----------------------------------------------------------
---------LFAAERKRRLLSRL---ST-V------GFEYKHQK-----LKALRYEGTGT
WLIEDKKYEQWKSSAQS--------------
>XP_008082702.1
------------------------------------------------------------
--------------------------------------------------------MDSE
STPPENDPWTLAKNRFLAEL----DPEEVVIFNN-------------------ATLENLY
YGASNYEREDS-----------RNSKARAVLNKLAPLISAIE---SYGKAIDTMVNVA--
PL-YLAPIWGCLRVTLV--MA----------KAHAKFYDRMVETFRRIGSLLPRFRDYE-
-RIF-DGTRHK-----RLSETLAAAYLEIIILCTQFRKSLRAQKTST------------V
----RRIFKPMS--LDSEFD-DAIERFCRHK----ESVEAEARVCDMIEASE---QRKAQ
LI----------------------------------------------------------
---------LLSAERRRKILDKL---SS-P------NHNQRHKK-----LLKARHPETGQ
WITTCDEYQ----------------------
>XP_018061532.1
------------------------------------------------------------
----------------------------------------------------MDVDNLTL
AREERASAWALAKARSIDDL----EPSERQLYDN-------------------ATLENIY
YSTSNTVRSDG-----------ENSKTRNVIRKLGPLVSAIQ---SYGTAMDAFSQIA--
PL-YLSPIWGSIRVLLV--AA----------DAHKKFYSKIVDVLERVGDILPRFRDYE-
-RIY-HPQKHP-----RLTQAISNAYLDIITLCTNFRQTIRDHQASK------------V
----RRIFKPLS--NNLQSD-EAIEKFRQHR----QNVEDEANLCHMIEASE---ERETR
MT----------------------------------------------------------
---------LFAVERRRRLLARL---SN-V------DCTRKHCK-----LKNTRHKGTGI
WLPQHPEYIKWESNPKS--------------
>XP_024740797.1
------------------------------------------------------------
---------------------------------------------------------MAT
STNASQDPWELAKARFLEDL----EPQEKELFIN-------------------ATLENIY
YSTSNINREDG-----------EKSKTRGVVRKLGPLVSAIE---SYGGVGDALAQIS--
PQ-YLSPIWGSIRIVLV--AA----------SSYTKFYEKIVDTLGRIGDILPRFRDYE-
-RIY-NRQKHK-----RLYQALSNTYLDIVTLCHEFRKSIREQNNSK------------V
----RRILRPLA--FDKQSD-EAIDRFRQHR----QNVVEEAETCHLIEAAE---QREAQ
LV----------------------------------------------------------
---------LFAEERRRKLLARL---SK-V------NWKHRHRK-----LKESRHEGTGV
WFTSCSEYEDWQATSES--------------
>PMD11948.1
------------------------------------------------------------
---------------------------------------------------------MAT
PTSASPDPWELAKSRFLQDL----EPHEKDIFNN-------------------ATLENIY
YSTSNINRDDA-----------EKSRIRGVSRRLGPLVSAIE---SYGGAFDAFTQIS--
P------------IILV--VA----------RSYSKFYDKIVDTLSRIGDILPRFRDYE-
-QIY-NGQKHR-----RLYQALSNTYLDIIKLCSEFRKSILEQKDSK------------V
----RRLLKPLS--FDKQFD-EAIERFRQHR----QNVVDEAETYAQMV-----------
------------------------------------------------------------
---------LFAEERRRKLLAKL---AK-L------DSKHRHRK-----LKESLHEGTGA
WFISCPEYKQWQAALQS--------------
>PMD19463.1
------------------------------------------------------------
--------------------MA---------------------------STSAAALLGKI
DPRCSRDAWDIAKARFLEGL----DEVEKAAFHD-------------------ATPENIF
YAASNVEREDQ-----------RESKTRSLFTKLQPLVSAVE---DYGKAMDTFPNIA--
PL-YLAPIWGSIRVMLV--IA----------SNHGRFYTRVIDTFGDIGDILPRLHLTE-
-TQK-KS---------------------------------------T------------V
----KRIFQPISPALNAHLE-DAILRFRRHR----RAVEKEAELCHMIEEKE---SRDLV
VRNHAA------------------------------------------------------
------AEARERENRQKILLSLL---SK-T------DNESKHRR-----MQRIRHKGTGG
WLKALDEFKAWSSCTTH--------------
>PMD40380.1
------------------------------------------------------------
--------------------MG---------------------------STSAAPLLGHV
EPRDTLNAWEMAKARFLEGL----DDKEKTTFNE-------------------ATAENMF
YQASNLQQDDN-----------RDSKTRTLLETMQPLIAAVN---DYGKAMDTFANIS--
SL-CLVPIWGSIRVILV--IA----------SSHGRFYNRMVDTFGRIGDIIPRLRDYQ-
-TIF-DSVKHQ-----RLTQALSTAYLDIISLCTEFKTLLRSQKSSA------------A
----KRLFQPLSPALKIHLE-EAVLRFRQHR----KAVEKEVEICHMIEEKE---ARDLV
LRNNAA------------------------------------------------------
------AEARERQNWQETLLSRL---VS-T------DHEHKHRR-----MRRIRHKGTGS
WLAASDEFKTWLTCASH--------------
>PMD18939.1
------------------------------------------------------------
---------------------------------------------------MTPVLAESG
NLPQLDDAWRIAKQRFLADL----DDKERALFDK-------------------ATLENLF
YTSSNDQKDDH-----------NSSKSRSVVQKLQPFISAVQ---DYGASFDTLSNIA--
PL-YLAPIWGSVRIVLV--LA----------RNHGKFYDRITDTFERIGDLLPRFRDYQ-
-RIF-NGRKHQ-----RLTEALSTTYLDIIIICTEFRGFLRAQRKSV------------V
----KRVLQPQTPAINAHIE-NVLDRFRKHR----KSVEKEAEVCHMIEEKE---SRDLV
LRNNALA-----------------------------------------------------
-------EAKE-------------------------------------------------
-------------------------------
>PMD20723.1
------------------------------------------------------------
------------------------------------------------------------
------DAWNIAKARFVDGL----DEGEKRLFTE-------------------ANIENVF
YKASNTEREDQ-----------KDSKTRSLLQNIQPLISAVE---DYGKALDTYSNIA--
SL-YIAPIWGSIRVVLV--IA----------SSHGRFYDRIVDTFGRISDILPRFRDYQ-
-RIF-NGQKHQ-----RFTQKLSEAYLDIITLCAEFRTLLRQQKKSS------------V
----KRIFQPLSPALNAHLE-EAVVRFRQHR----KAVDKEAEVCHMLEEKE---TRDLV
HRNTHII-----------------------------------------------------
------SNCSQRQSKKSYSLSLL---SK-I------DHEYKHRR-----MQKIRHPGTGS
WFTVLPEFTN---------------------
>RAL63639.1
------------------------------------------------------------
------------------------------------------------------MANTET
ASINSHDPWLIARDRFIIDL----NETERVLFNE-------------------ATPENIY
HSASNVQQADQ-----------KASKTRAILRSLDPFMKAIQ---DYAAAMDTFANIA--
PL-NVGPIWGSIRVVLA--IA----------DNHGKFYDRMIETFARIGDILPRLRDYQ-
-AIF-DQRKYP-----RFTQTLSAAYLDIIVLCLEFRKVLLEQKSSF------------M
----KRAFKPLSPSLRSYLE-KAVQTFRERR----EAVESEARICHMIEAKQ---ARDLV
LRNEMF------------------------------------------------------
------IKAQEREQRQKRIIAQM---AS-I------DYRNKHRR-----MQKIRHQGTGK
WLMDTHEYKSWRDCEKSCAMS----------
>RDW62396.1
------------------------------------------------------------
----------------------------------------------------MSIASRPI
DPKEALDPWEIAKTRFLEGL----DENERTLFNE-------------------ATIENLY
YGASNVERKDK-----------KESRTRRILGTLQPLLSAVE---DYGKALDTYANIA--
PT-YLAPIWGSIRVVLA--IA----------SSFERFYGRMVDMFGRIGDILPRFRDFQ-
-KIF-DVQKYQ-----RFNQALAAAYLDIIVLCTEFRTLLQDQKKST------------V
----KRLFQPVSPALNSHLQ-EAIVRFRNHR----KKVEKEAELCHMIEEKE---ARDLV
LRNTEA------------------------------------------------------
------AKARERESRQKRLISQI---ST-I------DYQYKHRR-----MQKVRHPGTGA
WFITLPAFKEWLDSNSS--------------
>XP_024731834.1
------------------------------------------------------------
--------------------MA---------------------------STSEAALLGQV
EPQRSLGAWEKAKARFLEGL----DDAEKATFTE-------------------ATAENIF
YAASNVQRDDH-----------RDSKTRSLLESMQPLISAVG---DYGKAMDTFANIS--
SL-YLAPIWGSIRVVLV--IA----------SSHGRFYNRMVDTFGRIGDILPRFRDYQ-
-RIF-DSEKHQ-----RFTQALSVAYLDIISLCTEFKTLLRNQKKSA------------A
----KRIFQPLSLTLKVHLE-DAIVRFRKHR----KAVDKEAELCHMIEEKE---ARDLV
VRNHAA------------------------------------------------------
------AEARKRQNRQKTLLSSL---SK-T------DNEYKHRR-----MQRIRHKGTGE
WFKSSDEYKAWSSCAIA--------------
>CCD48783.1
------------------------------------------------------------
------------------------------------------------------MAAPAA
VSANAHDPWLIAKDRFIDQL----DPAERALFNE-------------------ATPENLY
YKSSNIQKADQ-----------KTSKTRAILRSLEPLTKSIQ---EYGAAMDTFTNIA--
PL-YLAPIWGSIRVILV--LA----------SSHGKFYDRIIDTFARVGDILPRLRDYQ-
-AIF-DQQKHP-----KFTQTLSAAYLDIIVLCLNFKSILTGQKSSF------------V
----KRLRSPLSTSLGEQLD-NAVQTFKEHR----KAVDSEANICHFIEAKE---SRELE
LRERMR------------------------------------------------------
------SKEQERRDRQRRIISQM---AT-V------DCRNKHRR-----LQNIRHHGTGS
WLASVADYRNWRTQNKS--------------
>EMR83384.1
------------------------------------------------------------
------------------------------------------------------MAAPAA
VSANAHDPWLIAKDRFIDQL----DPAERALFNE-------------------ATPENLY
YKSSNIQKADQ-----------KTSKTRAILRSLEPLTKSIQ---EYGAAMDTFTNIA--
PL-YLAPIWGSIRVILV--LA----------SSHGKFYDRIIDTFARVGDILPRLRDYQ-
-AIF-DQQKHP-----KFTQTLSAAYLDIIVLCLNFKSILTGQKSSF------------V
----KRLRSPLSTSLGEQLD-NAVQTFKEHR----KAVDSEANICHFIEAKE---SRELE
LRERMR------------------------------------------------------
------SKEQERT-----------------------------------------------
-------------------------------
>PQE18876.1
------------------------------------------------------------
--------------------MPK--------------------------CNPFSMPINGV
PSTSLSDPWLIAKERFVRDL----DPAERKLFDE-------------------ATPENMY
YKSSNIQRADA-----------ENSKARKVLHLLQPLVVTIE---DYGKAMDTFSNVA--
PL-SLGPIWGCIRVVLV--LA----------SNYGRFYDAIIHTLARIGDILPSLRQYQ-
-NIF-DPSKHP-----HFEQKLSAAYLEVIEQCMRFRKLLLGQKTSL------------F
----KRVMQPLSPSLKSDLE-QAVDKVRERR----KAVEEEAHICHMVEAKE---TQELV
LRNVQL------------------------------------------------------
------SRAKAKETKQMRLISQL---SN-I------NYQYKHRR-----MEKIRHRGTGD
WITDMDQYRS---------------------
>PQE21621.1
------------------------------------------------------------
------------------------------------------------------MPIYGD
PSTSLSDPWLIAKERFVRDL----DPEERKLFDE-------------------ATPENMY
YKSSNIQRADA-----------ENSKTRKVLRLLQPLVVTIE---DYGKAMDTFSNVA--
PL-SLGPLWGGIRVVLI--LA----------SNYGRFYDAIVHTLARIGDILPSLRQYQ-
-NIF-DPRKHP-----HFEQKLSAAYLEVIEQCMRFRKLLLGQKTSL------------F
----KRVMQPLSPSLKSDLE-QAVDKVRERR----KAVEEEAHICHMVEAKE---TQELV
LRNVQL------------------------------------------------------
------SKAKAKETKQMRLISQL---SN-I------NYQYKHRR-----MEKIRHRGTGD
WITDMDQYRS---------------------
>XP_024553750.1
------------------------------------------------------------
------------------------------------------------------MAAPAA
VSANAHDPWLIAKDRFIDQL----DPAERALFNE-------------------ATPENLY
YKSSNIQKADQ-----------KTSKTRAILRSLEPLTKSIQ---EYGAAMDTFTNIA--
PL-YLAPIWGSIRVILV--LA----------SSHGKFYDRIIETFARVGDTLPRLRDYQ-
-AIF-DQQKHP-----KFTQTLSAAYLDIIVLCLNFKSILTGQKSSF------------V
----KRLRSPLSTSLGEQLD-NAVQTFKEHR----KAVDSEAKICHFIEAKE---SRELE
LRERMR------------------------------------------------------
------SKEQERKDRQRRIISQM---AT-V------DCRNRHRR-----LQNIRHHGTGS
WLASVADYRNWRTQNKS--------------
>CZR58779.1
------------------------------------------------------------
-----------------------------------------------------MSSPAEP
PASILPSAWERAHSQFSQDL----TPAELHIYQT------------------AS-IETIT
NDMKVADRS-F-----------KSSRSKQMLDKISPFVDTIH---RYGSALDVLANTY--
PL-IMAPLWGGIRVILC--LA----------HQCGSYFKNVANMISQIDEHLPRFGIYE-
-KLF-I--GHE-----RVVAAVTAAFLDVLYFL---------------------------
-------FKFIWRTFEEDFD---VGTFRKHN----EKILQEVDLADKIEAQR---HWKAN
NLARIEVQ----------------------------------------------------
-SKSAEDRQWHTDRAHAQFLTSL---HI-CDY------ELQK-D-----MVPKHAPRTCE
WLFKDQSFWRWWQGHTN--------------
>CZR70190.1
------------------------------------------------------------
-----------------------------------------------------------M
ASQDGIDPWIIARDQYVADL----NQEERKVFED-------------------ATLENIL
VSSTEEQEKHQ-----------QQSRSRAVMRRLKPFFNTLQ---EFGAAFDVISNTY--
SL-ALAPLWGSLRVILM--LS----------KKFNKVFDSIVDVLERIGYVLPRFRTYQ-
-RIF-G--HHQ-----RIITALSVAYLDIITFCGEIKVFIRGIQKSR------------L
----KS-WAQLFGPLEHHLS-EARDRFRLHR----DDIELEAGAYHMIESIK---HYDLE
VHSREL------------------------------------------------------
------AALERITQKRDHLRSLL---SR-L------SCSEKQRK-----VLKTREEGTGE
WIFSHQNYKSWQNSNGNS-------------
>EPS38865.1
------------------------------------------------------------
--------------------MAVVFQPQNDV--------------------LTIDSGKRH
YRFTFRDPWQVAKERFTEGL----TDAEKASFAN------------------VK-VEDVL
YAASAAQKRAQ-----------GDSKAWYMASKLMPIVDAIG---QYGTALDVISNAQ--
SG-ILCPLWGGLRVVLT--LA----------ESFGKYHEKLMDMFERIGDVLPRFSSYA-
-KLF-P--NEA-----YLLHALSLVYIDILEFCTAAKQVFLKGRDAKNKSGVFS---PSA
----KLAIKLIWKLFEKQFG-DVMDRFRRHK----ANVEKEAGLSHMIEASR---ERQAQ
EDERRLQQSERSIML------------------------RQRIEEE--------------
-SRR--------------------------------------------------------
-------------------------------
>OCK88094.1
------------------------------------------------------------
------------------------------------------------------MTSSQT
SLPFPTQPWEAAKERFLEGL----SAADKKRFQD-------------------ATLENLF
YGASAAQKKHA-----------KGSKSWAMQEKITSLADGIE---DYGKALDVYSNAY--
GL-ILCPIWGSIRVVLH--IA----------QEAGRFQEKLVDMFARIGDALPQFRVYQ-
-DLF-R--NHE-----RLLGALSAAYLDILQFCVRAKEFFVRTRKTP-------------
------MCMGVWKHFRQEFD-DYMVAFRRHQ----KLVEREARLAHMIEAAK---SREIE
LANRAL------------------------------------------------------
------QERNAKISRRHKLLSSL---PP-V------DYQSKHTR-----LLRLRQPGTNT
WIRSHPTFNSWLGYPTSD-------------
>PVI05552.1
------------------------------------------------------------
--------------------------------------------------MATNIRDVRT
ALPIPTEPWETAKARFLAGL----TPAELKNYED-------------------ATPENLF
YDASAAQKKHA-----------SSSRSWIVQERITSLVQGIE---EYGKALDVFANTS--
SL-ILCPLWGSIRVVIQ--IA----------AEAGKFQEKVVDMLAQIGDIIPRFRIYQ-
-VLY-G--KHE-----RLLSALTEAYLDVLRFCTDVKTFFQRAKRSL----------IPL
----SIVLQGSWSSFRQRFE-NTMMKFRRHQ----KLVEKEASLSHQIEAAK---SRELE
LAQRMQ------------------------------------------------------
---------NDRIRTRFNMLSAL---RA-V------DYEIKHTK-----LLAAKHPGTNE
WMKEHDRYKDWIASPTSN-------------
>OAL44713.1
------------------------------------------------------------
------------------------------------------------------MSNIRT
NLPVPTEPWENAKAHFLRGL----SPSDAARFNA-------------------ATPENLF
YDASTAQKKHT-----------ERSRSWLMQERVSSLVEAIN---DYGKALDVYSNSY--
PL-ILSPIWGSIRIVLQ--IA----------GEAGKFQENIVEMLAQVGDVLPRFKIYQ-
-ALF-S--DHE-----RLLVALSNAFLDLLKFCTMTKDFFLKGKKSM----------STV
----PRMDYSAWKPFRQDFD-TYMRQFRLHC----KTVEREANVAHMIESAR---IREVE
IANRAL------------------------------------------------------
------QLRNSKLQKRHQILYAI---TT-V------NYWSQQTN-----LSASRHPGTNE
WIQDTQQYKD---------------------
>OCK88219.1
------------------------------------------------------------
------------------------------------------------------MDSAST
GLGVPVGPWEIAKARFMTDL----TDSEKAIFQK-------------------ASLENLF
YASSVACKDYD-----------ANSKLPKFSKKLQPMIECID---AYGKALDVFSNAS--
PI-FLCPIWGSIRVVLH--IA----------QKYRTSLDKLLEMFAQIGDALPRFREYE-
-ILF-P--GHE-----RLRQTLCNAYLIILEFCIDAKSVFVDARKKP----------I-G
----RVTFKGVWKTFTKDFDRTYLAKFRSCQ----SILEKEAELCHMVEWKQ---AQALQ
EQ----------------------------------------------------------
---------NKRAKKRRKLLALL---SG-I------DYVGQHGK-----LQKLRHHGTGS
WLAEVQAFSHWQKSQVSG-------------
>OCK97535.1
------------------------------------------------------------
-------------------------------------------------------MDTQA
NITVRTEPWVRAKERFMEDL----TEEDKVLYNQIV------------KMAESKTLEENF
YSASVAQKVFK-----------DGSKLWKLQDKFKPFAEALQ---QFGTSMDVFANAS--
SS-ILCPIWGCVRVVLH--LA----------EQCGKYLEDVVSMFAQIGRVLPRLRMYE-
-HLF-L--EHE-----PLLLALSDAYLDIIRFCIDAKKVFLKAKKTS----------AAT
----SLACKILWRPFQRRFN-EYILHFQQHQ----EEAEKQAGVAHMIEAKK---AAELE
RADRIK------------------------------------------------------
------HDKVRKATRRLELLALL---SK-H------QYKNKHDK-----LRRLRHQGTGS
WLLKTSPFKMWLDEPKSD-------------
>OCL01007.1
------------------------------------------------------------
-------------------------------------------------------MSLDQ
KDILQTNAWTRARDRFVEDL----SDEEKATFLS------------------TNSLEEVF
YSASAAQKSHQ-----------DKSKSLAAISKLEPLIRAIQ---QYEEALDVYSNAS--
PL-IMSPLWGSVKVLIK--IA----------SNFGKFFGKLVEMFKTIGDVLPRFRTYE-
-KLF-G--THE-----RLTQELSVAYLIILKFCTKAKAVFRKAKSPK---------YINA
----RIGVSLLWSPFDQQFG-DLIDEFRERR----EVIDKEAGLSHMIEAED---ARSLQ
RLNALQ------------------------------------------------------
------LEKEKKERERTRLISQM---SS-I------RYEEEHRR-----MLRMPHLQPGE
WLFESEPFKDWIESSESG-------------
>OCL02755.1
------------------------------------------------------------
------------------------------------------------------MKPADI
TLGVAVGPWELARSKFIADL----SDHEKALFQD-------------------VSLENLF
HISSVAYRKYA-----------AGNKAKIWSKKLQPIAESID---AYGKAIDVFSNAS--
SM-FL---------------S----------QAYRKSIDQLVKMFARIGDLLPRFRAYE-
-SLF-P--SHE-----PLRQALCDAYLNILVFYINVKSVFMNPERGL----------M-S
----RNPYKKAWRLLMKDFDDAYISKFRSCQ----NTVEQEAHLCHMIAAKQ---ARELQ
RATQTL------------------------------------------------------
------QEEEKKNRNRRQQLNLL---SM-V------DYGGHHRK-----LQKLRHHGTGT
WLTEVQNFSSWQESGDSGCF-----------
>OCL09098.1
------------------------------------------------------------
------------------------------------------------------MSLGAT
DIGVPTAPWEDAKARFLEGL----SGPEKALFHE-------------------ASLENLF
YTGSAAYKKYS-----------ADSKLRAVSTRLQPLVESVE---GFGKALDIFSNTS--
SL-LLCPIWGSIRVVLH--MA----------EQYGKCFDKLAEMFSRIGDVLPRFRTYE-
-AIF-M--GHK-----RLRLALCNAYLAIIKFSVDAKSVFLKAG----------------
------ASPMLWTPFAKRFD-NYVSEFRTCQ----KNVEKEAETCHMIESKQ---ARELE
LA----------------------------------------------------------
---------NTKAKKRRELLAFL---SL-L------DYRGHHRK-----LQQLRHQGTGS
WLAEIQSFR----------------------
>OMP82771.1
------------------------------------------------------------
------------------------------------------------------MSDIRT
SLPIPTEPWERARSRFLEGL----TEEEQANFRS-------------------ATLETIY
YQADVAHRDHQ-----------QKSKLHACRQKLRPLLDILE---AFGKGLDVISNTGTV
SM-VMAPLWGSIRVALQVQIA----------QDSTDMFEKIVDMLTDIGYALPHFRDYE-
-RLF-P--SHE-----RLLVAISEAYLMVIYFCTDIKELLIGSK-------------ISL
----TLACKSSWKPFAKKFD-HYLKDFTKLQ----SRIDKEAHKADMIEAKQ---ERKRQ
EDRRMA------------------------------------------------------
------LVRLNKKEKLREALRRI---SP-Y------DYKAHHRR-----IQEMRHHGTAT
WLFDCQPFQE---------------------
>SLM35735.1
------------------------------------------------------------
----------------------------------------------------------MA
LNVSSADAWTRARDRYIEDL----SDGEKQLFLN-------------------ASLETVF
YSASAAKKLHQ----------------SNVGSQLQTFAAAIE---QYGSALDVYANSS--
SL-ILCPLWGSL--------A----------SEFGKYFDKVVGMFERIGDVLPQFRIYE-
-RLF-S--NHE-----RLVQALSVVYVDILKFCTDAKAVFRKGRRST---------VVNL
----NVAMKLLWKPFDQQFG-KTIEDFRKHL----KIVDREAGLSHMVEAQD---ARAVE
RFNRMQ------------------------------------------------------
------IEKERKEDERLRLLSTL---SS-T------RPEKKHHR-----LQRLRHPQTGT
WFTDSDEFRTWKSSPTS--------------
>XP_020126381.1
------------------------------------------------------------
------------------------------------------------------MSNIRT
SLAIPIDPWERAKSRFLEGL----SDEERSSFQS-------------------ATLETIY
YQAEVVHRGHQ-----------QTSKLNKCRQKLRPLLNALE---AYGSGLDVISNTGTV
SM-VMAPLWGSIRVALQ--IA----------QDSTEMFEKIVDMFTEIGNALPHFRDYE-
-RLF-P--EHE-----SLLVAISDAYLTIIYFCTDIKDLFGDAKKSKTS-------KISL
----KLACKSAWKPFTEKFH-RYLRDFKELQ----SRIDTEAGKADMIEAKQ---ERQRH
EAHRKA------------------------------------------------------
------LILSNKKERLQESLRRI---SP-Y------DYKGHHRR-----IQELRHPGTAI
WLFDLQPFKEWLFTPSS--------------
>RDI76391.1
------------------------------------------------------------
------------------------------------------------------MALIPT
ALPVSSQPWKLAKSQFLQGL----SGSERSMFSS-------------------ATLENLF
YQSS---------------------------------VDSIQ---EYGVALDVYSNAS--
ST-IIFPLWGSIRVVLT--LA----------RGFGKYFEKLEDMFSRISDVLPRFRIYE-
-QLF-P--DHE-----RPLSALTKSYLDIIIFCVDAKELFGKARRST----------VTW
----AVIGHVLWRNFDQKFSTNHLLQFIQHQ----KLVEKEAGLSEMMEAII---ARKIA
EANQLA------------------------------------------------------
------QANVRLDMKRRQLLSVL---ST-V------DYAAQHRR-----LRHLRHKGTCN
WLLRDVGFRS---------------------
>XP_016215014.1
------------------------------------------------------------
----------------------------------------------------MTSSATES
QSLIAAQPWETAKARFLDGL----SESERFLFNS-------------------ATLENLF
YQSSGTFERFK-----------NDSKLWRIQLKLQPLLDAVE---EYGRALDVFSNTS--
SL-VLGPLWGSLRVVIQ--LA----------RGFGRYFERLMDIFAQIGDNLPRYRVYE-
-RLF-P--QHD-----RLLAALANAYLDIIIVCVDAKELFGKAKQSS----------VTW
----AVIGKVLWRTFEKKFFDEQLAQFQRHQ----ALIEKEAGLSHMIEAKQ---SRELS
KASQAA------------------------------------------------------
------QEKSRRYARRRQLLSVL---ST-V------DYAAQHQR-----LRHTRHPGTCN
WLLRAEPFQSWLHEEHS--------------
>RFU34097.1
------------------------------------------------------------
------------------------------------------------------------
MSASLTDPWVIARDQYISDL----TVEERKLFEH-------------------ATLENIL
LTSTEDQIQHE-----------QQSQSRAVMRRLKPFLSVIE---EFGAAFDVFLNTY--
SL-VLAPLWGSLRVIFL--LA----------SKYNEIFDRIVEVLERIGYVVPRFRDYE-
-RIF-G--THL-----RIISALSTVYLDIITLCTEIKGFIRSIAKSR------------I
----KS-FAKLFAPLDHHLG-EVISRFRLHR----EDVELEVEACHMIEAAK---DHDLA
MHDREV------------------------------------------------------
------AILERKKDFLKHIRSLL---SP-I------DYVDRQRK-----ALRSCQPGTGQ
WIFDETQYKEWKSSTESS-------------
>RFU35207.1
------------------------------------------------------------
---------------------------------------------------------MPE
GDIPRKGAWDLARAQYLDRL----SKHDRQQLEI------------------AT-VDDVK
QEILNLEKWYA-----------SKYRGKPIMKCLQILVVSLD---SYGKAIDVFVNTS--
PL-FLAPIWGTIRLLLQ--AV----------QNFSQYVDRLLDMLGEVGENLPRFIEYN-
-NLF-P--GRS-----GVQSALVKVYVDTIDFCVKVRNVFLTQITPREP----------R
----DPSVKSFWKTFESEFG-AMIQNFRKNR----QYLESEVNAAGLQAAAE---HYKNF
EVEAGQAR----------------------------------------------------
-LLRETGETLHMLQRRKQLLLWI---HATSNN------ERSFER-----ARSLRHAGTCR
WILDNNDFKCWFDSTYQTVGKL---------
>XP_016616107.1
------------------------------------------------------------
------------------------------------------------------------
---MNRARKRVQALPQWKQL----DAKMKSMFET------------------TS-LEVAL
AVVTDLDVCHA-----------GRSHSRRATTALKPFISYLG---EYFPAIDALAQMN--
TT-ILSPIWGSL--------L----------RKFADFYDEIADMIKRITDSLPRMRTYA-
-ELH-P--ESK-----TLQDALANVYAAMLEFFITVAYYLQDYNPKISQSSALGKLKEKF
SRSASHTSKSVNVAFNAELR-SSLNRIINSIVYEMSNLELEARSNHELQSAT---FRNYA
LHELDLTH----------------------------------------------------
--------KANVSSDWHNLFEWL---SA-DDA----DYRLRLSR-----ARDLRHEGTCS
WIDANPAIRSFLGHQKS--------------
>XP_007742270.1
------------------------------------------------------------
------------MSSQVLPVISESLTSPT----------------------DFTKPPAQQ
LSPMNRARTRVQALPQWKQL----DAKMKSMFET------------------TS-LEVAL
AVVTDLDVCHA-----------NRSHSRRATTALKPFISYLG---EYFPAVDALAQMN--
TT-ILSPIWGSL--------L----------RKFADFYDEIADMIKRITDALPRMRTYA-
-ELH-P--ESK-----TLQDALANVYAAMLEFFITVAYYLQDSNPKVSQSSALGKLKEKF
SRSASHTSKSVNVAFNAELR-SSLNRIINSIVYEMSNLELEARSNHELKSAT---FRNYA
LHELDLTH----------------------------------------------------
--------QANVSRDWHNLFEWL---SA-DDA----DYRLRLSR-----ARDLRHEGTCS
WIDANPAIGSFLGRQKS--------------
>XP_018072082.1
------------------------------------------------------------
------------------------------------------------------------
-MSIDRDAWTIAKERYLSDL----EPADRLLFHE-------------------ATIENLY
YDTSVTNATDR-----------KSSKIHRAIEAVQPLVDKIE---SYGKAMDTFTNIS--
PT-FVAPIWGSIRVELV--MA----------KGLGRIFEKLTECLGRIGDILPRLLDYQ-
-RIF-STAKHP-----RLTEAVARTYLDIIELCMDFKSMIKGQQRNP------------L
----KRVVH--SPSMEHKFK-DAEARFRAHR----KAVEKEAETCHMIEAAE---ARALV
LRDRQL------------------------------------------------------
------QEMNNKAQTKLKVLKLL---SN-I------NSQQKHQK-----VRKIRHADTGN
WLFATQEYRSWMDSKSS--------------
>XP_024735572.1
------------------------------------------------------------
--------------------MP----------------------------GTL-ATQKAP
SLDDPDDPWVIARNRFTADL----SESEKRLFDS-------------------ASLENLY
YTASNCEREDR-----------TSSKAQSLVQKMRPLVVAVE---DYGKALDTFTNMA--
PL-YLAPIWGSIRVFLA--MA----------KKYTKFYAQAVEMFGRIGDLLPRFRDYQ-
-RLF-DSKKHQ-----RLTQALSNAYLDIIDLCTKFRIALKEQKVSA------------L
----KRILKPLE--LDTELE-EAIQKFRDHK----ETVEKEAEICHMIEAKE---ARAII
LANKEL------------------------------------------------------
------QEREEKANRRVQLLGFL---SG-V------DDGYRHRA-----LGSMRHEGTCL
WALASPEYQNWLHCPDSAA------------
>PTD08834.1
------------------------------------------------------------
------------MSSLGIP----------------------------------------S
QQQVQRNICEAAIEEFVAELEPK--EHEKNLFVKDVLLQIK-----VGPSNQNDTLKELR
AYVKQLETK-G-----------IESRGRRNLEKLAPLLEKSG---ALIKACKSLFQAA--
PL-SVGVAFSGLRMVLS--LE----------TRVSEVLDDLFPILENVGFYLDGYSQIL-
-VAQ-P--NSE-----EVFRSIKRSYKRILELWYVSAKVLSNSLG--------------K
----T-ALLLSYKPLKEEIR-RFKDDIFQDY----TRAYTISATVAQVQ----------S
TIE---------------------------------------------------------
----------KHDNLRRSIVKWI---QG-STNYVALDQKKDLEC-----IKGDHVEGTCQ
WLFETEAFKTWIGRKDN--------------
>CEF87648.1
------------------------------------------------------------
------------MSSHGIH----------------------------------------S
QQQVQHNICEAAIEEFVAELEPK--ERDKNFFVREVLLQRK-----VGLSNEDDPLKELR
TYVKQLETK-G-----------IESRGRRNLEKLAPLLEGSG---ALIRACESLFQAA--
PL-GVGVAFSGLRIVLS--LA----------TRVSEVLDDLFPILENVGFYLDGYSQIL-
-VAQ-P--NSE-----EVFRSIKRSYKRILELWYVSAKVLSNSLG--------------K
----T-ALLLSYKPLKEEIR-RFKDDIFQDY----TRAYTISATVAQVK----------S
TIE---------------------------------------------------------
----------KHDNLQRSIVKWI---QG-STNYVALDQKKDLER-----IKEDHTEGTCQ
WLFETEAFKTWIGRKDN--------------
>EYB29153.1
------------------------------------------------------------
-----MDSMASMMSSHEIH----------------------------------------S
QQQVQHNICEAAIEEFVAELEPK--ERDKNFFVREVLLQRK-----VGLSNEDDPLKELR
TYVKQLETK-G-----------IESRGRRNLEKLAPLLEGSG---ALIRACESLFQAA--
PL-GVGVAFSGLRIVLS--LA----------TRVSEVLDDLFPILENVGFYLDGYSQIL-
-VAQ-P--NSE-----EVFRSIKRSYKRILELWYVSAKVLSNSLG--------------K
----T-ALLLSYKPLKEEIR-RFKDDIFQDY----TRAYTISATVAQVK----------S
TIE---------------------------------------------------------
----------KHDNLQRSIVKWI---QG-STNYVALDQKKDLER-----IKEDHTEGTCQ
WLFDTEAFKTWIGRKDN--------------
>PVH92060.1
------------------------------------------------------------
------------------------------------------------------------
--MSNTKSSTEELKELLDSL----PEKTRKEWSD--------------------GEDKLL
KRVQELDEKR------------SKSKTRKIARKIGPLVDFLQ---RFAGVCGPLFQAN--
PD-PASYVWGAFRVLLE--IM----------QGMSTYFDKLLDMLYSIGGKLTQFTKFA-
-EMH-N--ESS-----TCRAALEEVRSDVVLMIYRATAKLKGCTS--------------I
-----ALAKTIWRPFESEFR-ERQLILERHT----DLFEREVQLEHDLISVA---GR---
------------------------------------------------------------
---------------KRQVMDWL---AP-V------DVKVDLER-----ERDKRSDGTGT
WILDSSKYTTWRDHPGK--------------
>XP_002566381.1
------------------------------------------------------------
-------------------------------------------------------MQDPS
KDSTIDDECHDAIQKFFEDL----SADETALFEA------------------TTRSQQLI
DDLQNIDNKQ------------KGKISRKVAPKLKAFIAGVE---QYGGALDVVAGSV--
-S-MMSPIWASVRVVLK--IA----------GEYSEYFDKISDMFEEIGYILSCLRRYP-
-RLY-G--DNQ-----VLRDSMVEVFQSIMQFCSRARDLFHQGRKYQSGVRALT--PVGL
----HAGWKLIWKPYKIQFG-DIIESIRSSM----VRIDHEADVAEKELASK---ERSKA
ENERQLQTSRWVALE---------------------------------------------
-SHQKSVARFIDQQRIDYVNQWL---SP-VNA------ASNHTS-----ATKLRHQGTGH
WFLDGPKFQEWAFTDN---------------
>CEJ56024.1
------------------------------------------------------------
-------------------------------------------------------MPHIP
ANSSLEDECHDAIRKFFDDL----EADESALFEA------------------TTKSQQLI
DDLRDVDNKH------------KASISRKIGPKLKTFVAGVE---QFGSALDIVAGSV--
-S-LMSPIWASVRIVLK--LA----------GDYSEYFDKISDMFEEIGYILSCLRRYP-
-RLY-P--DNQ-----ILRESMVQIFQSIMQFCTKARDVFHQGKKHQSGIRALN--PVGL
----HAAWKLIWKPFKLQFG-DIMDQIRSSL----TRIDHEVDIAEKELASK---ERTKA
EQERQLQTSRWDALE---------------------------------------------
-SHQRTVTEFIDQQRIDYVNQWL---SP-VNA------ASNHTS-----AMKLRYQGTGN
WFIDGQEFQEWLSTAN---------------
>KXG49402.1
------------------------------------------------------------
-------------------------------------------------------MKNVS
KDSTIDDECHDAIEKFFEDL----SADETALFEA------------------TTRSQQLI
DDLQNIDNKQ------------KGKISRKIAPKLKAFIAGVE---QYGGALDVVAGSV--
-S-MMSPIWASVRVVLK--IA----------GEYSEYFDKITDMFEEIGYILSCLRRYP-
-RLY-V--DNQ-----VLRDAMVDIFQSIMHFCSRARDLFHQGKKYQTGVRALN--PVGL
----HAAWRLIWKPFKIQFG-DIIERIRSSM----VRIDHEADVAEKELASK---ERSKA
EHERQLQTSRWVSLE---------------------------------------------
-SHQKSVAHFIDQQRIDSVNQWL---SP-VNA------ASNHTS-----ATKLRYQGTGH
WFLDGLTFRQWALTEN---------------
>OKP14646.1
------------------------------------------------------------
-------------------MVDPSFYPAS----------------------KYVPVREVW
KLSSLEDECYNAIRKFFDDL----EADETALFEA------------------TTKSQQLL
DDLQDVDNKH------------KASISRKIAPKLKVFVAGVE---QFGSALDIVAGSV--
-S-LMSPIWASIRVVLK--LA----------GDYSEYFDKISDMLEEIGYILSCLRRYP-
-RLY-P--DNQ-----IICESMVEIFQAIIQFCTRARDVFHQGKKHQTGIRALN--PVGL
----HAAWKLIWKPFKLQFG-DIMDQIRSSL----TRIDHEVDIAEKELANK---ERSKA
EQERQLQTSRWDALQ---------------------------------------------
-SHQKSVTEFIDQQRIDYVNQWL---SP-VNT------ASNHTS-----ATKLRYQGTGN
WFIDGQEFQQWLTTEN---------------
>OQE40983.1
------------------------------------------------------------
------------------------------------------------------MMKDPS
KDSTFDDECHDAIEKFFEDL----SADESDLFEA------------------TTRSQQLI
DDLQNIDNSQ------------KGKISRRIAPKLKAFIAGVE---QYGGALDVVAGSV--
-S-MMSPIWASVRVVLK--VA----------GEYSEYFDKISDMFEEIGYILSCLRRYP-
-RLY-G--NNQ-----VLRDSMVEIFQSIMQFCSRARDLFHQGKKYQSGVRALN--PVGL
----HAAWRLIWKPYKIQFG-DIVERIRSSM----VRIDHEADVAEKELASK---ERSKA
EHERQLQASRWVTLE---------------------------------------------
-SHQKSVAQFIDQQRIEYVNQWL---LP-VNA------ASNHTS-----ATKLRHQGTGH
WFLDGPKFREWALMDN---------------
>CEL10279.1
------------------------------------------------------------
------------------------------------------------------MPGKAS
TSASIQAGCQDAVQDFFKRL----TTDEKSLFQA------------------TDKSEQLI
KDLVEIDEKH------------KASVSRKIVPNLQSFVTGID---RYGGAMDVIAGSV--
-E-LMSPIWACCRVVLT--VA----------KEYSEYFDKLSEMFEEIGYNLTRLRRYP-
-RLY-P--DND-----ILKESMVDIFQAIVEFCTKAREVFQQGRTQHSTPRVFN--SVGL
----RAAWKLIWKPFKVQFG-GIIDRIKGSM----SRIEHEVDLAEKELANE---GRAKA
EAERKLQAARWDTLV---------------------------------------------
-N----------RQELAQMNQWL---AP-VNP------AVNHNS-----ATKLRQQGTGT
WFVDGDPFKKWIDQDN---------------
>KUL82952.1
------------------------------------------------------------
----------------------------------------------------------MP
DDVAFDKLWNEAVDKYMGATKRS--PEDKKLLLS------------------LHKVDDLF
EQINEQSTKFS------AFRNKRDNFTKVLKKTIKPFIALSS-------IAQSAISLT--
PFAPASTVFGAVVFLVQ--AA----------DGVSESYDWIEQLFEKLGGFTERLEQYVD
----------GG-MNKYLRAKVIAILTCLLEILARAETVMKTGRFKK-------------
------YAAVLFLGQD---D-EVKAAFDKLG----TLFQDERALVQAISYATTQ----RV
E---------------------EKTIEIDKTTRKALAATEEVQKKL--------------
DNLSISAKFSETKAILDDNLSTA---AY-------KKNTTIYSE-----YIESTLEQTGD
WLLKDSTVEVWRQKQV---------------
>PSN73174.1
------------------------------------------------------------
------------------------------------------------------------
MSSSISELWKQAVESYYQRSGRN--EEDKNFMKN------------------IKTPEDIE
QKLSVSQARFE------EFRKKGSKLTAILKRCMQPFIALSS-------VGSSALSMT--
PFAPASIIFGAVIFLVQ--AA----------NGVSEAYDWIESLFFQLLGFTERLSEYVS
----------SG-MSARLKGKIIDIFSCTLEIMACAEKAIKRQRLKQ-------------
------YAVALFLGRD---E-RTKTAFEKLA----ELFKDEQMLLVAVTVGKVH----KI
E---------------------EGVDYIDVKIENVKKELQA----M--------------
HEK------SVADDTISQIKSYF---EIPGH----LKSVRSRAD-----FQRTTMASTGS
WLINDLTFISWINRKY---------------
>XP_002485416.1
------------------------------------------------------------
----------------------------------------------------------MS
DDVTFDQLWNEAVDKYMGTTNRS--PEDKKLLLR------------------LHKVDDLF
DQIDEESIKFG------TFRNKKPKFTNVLKKAVKPFIALSG-------IAQSALSLT--
PFAPASTFFGAVVFLVK--AA----------GGVSDCYDWIEELFEKLGGFTERLEQYVG
----------GGAMNKVLRAKVIAILTCLLEILARAETVMKTGRFKK-------------
------YGAVLFLGQD---D-EVKGSLGKLG----KLFEDERALVQAISYATTQ----RV
E---------------------QKTIEIDKTTKQALEATEEAVKKL--------------
DDLSISARSSEAKALLDENLLTV---AH-------KKNTAIYHE-----YIESTLEKTGD
WLLIDSTVKRWREKKM---------------
>OQN99698.1
------------------------------------------------------------
----------------------------------------------------------MS
NTDDFLDVWQTAISRYENQTQRK--LGKDDAFLH------------------FASLEDLE
SHIKHRETKFT------AFRDEHGRAFAKMKKCFQPLVPILD-------LVKIGVELT--
PYAPAATTFGAAAHLLQ--AC----------ESVSACYDAVEELFEQMGNITMRLREYEH
----------GG-MEVSLRVKMAQILAYILEIMGITEKVVRRKRFKQ-------------
------WARSVFM-ND---D-EIKPSMQRLQ----VFAEEELGLVVALTFA---------
-----------------------RVGELQNTTSDLHKGVTEVLANQ--------------
RSERLRAFSEADERLIAERLQTD---TT-------SEIARKYQQ-----NVELLTKGTGL
WIREDPMFQAWQEERA---------------
>OXV11134.1
------------------------------------------------------------
-------------MEKNFSAVQKSFESVQ------------------------KDFRDHV
DLLDDKMGVSQRISTFFATL----TPDNQTLFKA------------------TTLSAQLL
EVVQDADKKHQ-----------ERSYSRRATAAIRPFVAGVE---HYGQAWDVISNTA--
-S-VLTPIWGSARVILT--IA----------ADFGDYFDNLSGMFSQIGRHLMGIRRYP-
-TLY-P--DNE-----ILQTSMVEVFRAIFEFLTRAAKVFRVGQDRTRGIRTVG--SIGF
----AAAMKIVWKPFKAQFG-DIIDRILRCM----EDIQTEVEIAEKELASK---ERRDA
EAERQRAQLERELAQ------------------------KERAVQARERFRRGAALAL-V
QRTSLAWSQFVDEKSVERLNGWL---AP-VNV------ASNHNA-----ATKARHADSGR
WFLEGHAFQQWLKEDN---------------
>XP_001904539.1
------------------------------------------------------------
---------------------------------------------------------MTV
NVISLRSLDADCINHFTADL----TTDERRLFDT------------------SVAAKTLI
EELKAIGATHK-----------QHSKSRRVGEALIPFINGLE---TYGDGLSILANGS--
-D-ILCPLWGSLRIVLD--LA----------REFGEYFEKLALMLENIGTILSRLERYP-
-TLY-P--DNE-----NIKAPMVDIYIAIFEFCVRAKQIFRVGKEKCQGIKRLT-QAVGL
----ATALRVLWKPFSVDFD-GIKDRISKNV----EAVESEAGLAEKELASK---ERTLA
-------GERWAKAE---------------------------------------------
-RSQRLIANYVDAESTAKVHEWL---AP-ANV------ATNHKA-----ATSLRHASSGT
WFLHGHQFQRWLREDN---------------
>CDP31281.1
------------------------------------------------------------
---------------------------------------------------------MTV
NVISLRSLDADCINHFTADL----TTDERRLFDT------------------SVAAKTLI
EELKAIGATHK-----------QHSKSRRVGEALIPFINGLE---TYGDGLSILANGS--
-D-ILCPLWGSLRIVLD--LA----------REFGEYFEKLALMLENIGTILSRLERYP-
-TLY-P--DNE-----NIKAPMVDIYIAIFEFCVRAKQIFRVGKEKCQGIKRLT-QAVGL
----ATALRVLWKPFSVDFD-GIKDRISKNV----EAVESEAGLAEKELASK---ERTLA
-------GERWAKAE---------------------------------------------
-RSQRLIANYVDAESTAKVHEWL---AP-ANV------ATNHKA-----ATSLRHASSGT
WFLHGHQFQRWLREDN---------------
>XP_002487679.1
------------------------------------------------------------
----------------------------------------------------------MS
VNQDFIDLWETAIEKYIESTNRT--PSEQTLLGQ------------------LTSPEGLE
KQLEKDHSKFN------SFRAKHGTLTRRLKNAIRPFTLLSD-------VASSALSLS--
PFAPASTIFGAVLFVVK--AA----------DGVSEAYDWIDQLFDKLGDFTVRLDEYCK
----------EG-TGSHLGTKVVQILGCLLEILARSEKAIKIGRWKK-------------
------YAAVIFLGKD---E-EIKGSFDKLA----KLFDEEQRLVIAINFATNQ----RM
D---------------------KRIAEINSTAKETLETVKQDQQ----------------
------------EKLREKILDWI---SS-------TNFPAQQSD-----IIARREEGTGL
WFLEDPKFASWAQGPR---------------
>XP_007804462.1
------------------------------------------------------------
----------------------------------------------------------MS
DQLLFSALWADAVAEYEKQTERK--INKDHAFRE------------------FSSLDDLE
KAVEGEDKRFS------TFRSGHRRMYSALAKCMSPMQPILN-------IVQKGVGNT--
PYAPAAAVLGAASYLLQ--AC----------ESVTKAYDGIEELFERMHDSTVRLQEYKY
----------SS-IESSLQAKITDILAYFLDIIGKAEACVKRKRFKQ-------------
------WARTVFL-QD---D-GISFSVDRLR----RYTESELGLVIALTYGRVK----DL
Q---------------------TTMSDTQSDVKIVKAGVDDVLASQ--------------
RRDRQRAFSEAEEKCLADSLRTK---TT-------DDIAREHAA-----NVEKLTQGTGL
WIRDDVMFHAWEQEQA---------------
>XP_018142452.1
------------------------------------------------------------
-------------------------------------------------------MAVSD
TGVADMASLQTHAEAFFESL----SPQEKEQYEA------------------SKIAGALL
NEVAEFDAEHS-----------KTSGLRSWSQKLVPFIAAVE---QYGKCLDVFANSS--
-D-LLCPIWGGLRVVLH--LA----------KEFSEYFTKITAMLESIGVILSNIPRYS-
-RLY-P--NNE-----TLRDYMISIYQVILDFCLKARHVFRIGKARSCAVKSFK-AAVSV
----SAAIRLAWKPFDSQFG-EVKERLEKLV----AAVSVEADLAERELVRG---NQQK-
------NQSRWDAVI---------------------------------------------
-ATNEKLNVVLDNDSIQQVNRLL---AP-VNV------ATSHKA-----ISSLRYADTGT
WFLDADIFRTWLNQQN---------------
>XP_008092233.1
------------------------------------------------------------
-------------------------------------------------------MPKDD
HASSGENSFIKARDDFIALL----SESEKANFAK-----------------C-SSVDELL
QAIESLQHLGT-----------RRSLVTRCLKKIKTFGDTLT---PYFGIMEIFCGSN--
PE-FANLALGGLLLVLK--LA----------SHFVTFFEKLSDVLSKIAARLPRYQELY-
-DAL-S--KDPGICSPSLTESLQKVYCHLFEFYGAVARIFSKKCGRI---------KRTP
----AILADLAWHPFDARFE-QIIEKITFHQ----RIVKEELGYAKMGSLAS---TVRAV
DQQRRM-------------ETAARLDLIE-------------------------------
----DAFNKQLQLKLNDAAMRWL---DP-P------DIKTSLEH-----ALDQKAEGTTE
WLLEDSKFLSWRNYDRPEHHTGVETGTAS--
>XP_681569.1
------------------------------------------------------------
------------------------------------------------------------
------MLAQATVQAFVSQL----STEERLIFQA------------------TDCSEKLI
HDLVDLDNQHG-----------KAAISRRIAPNIQSFVGGVE---RFSGALDALAGSV--
-S-LMQPIWGSCKVVLQ--VA----------KDYNEYFDKLSGMFEEIGYNLSRLRRYP-
-RLY-S--DNA-----VLAQSMVNIFQAILEFCARARAVFRQGKNEQSSVRRFSTSAVSL
----RAAWKVIWKPFKLQFG-DIVEQIQKSM----ARVEQEVDIAEKELASE---GRAKA
EDERKRQADRWERLE---------------------------------------------
-ARQDSVTEYLDQQKVAQLNQWL---AS-VNA------AANHNT-----ATKLRRAGTGT
WFVNGQPFHDWLAADN---------------
>RDW72765.1
------------------------------------------------------------
-------------------------------------------------------MRDKA
TSTTIQDDCKDAVQAFVSRL----STEEKLLFQA------------------TDTSEKLI
NDLVEADNKHS-----------KASVSRRIAPRIQSFVAGID---RFSGAIDAIAGSV--
-S-LMQPIWGGCKVVLQ--IA----------KDYSEYFDRLSEMFEEIGYNLGRLRRFP-
-RLY-P--DND-----VLTESMVDIFQAILEFCSKARAVFRQGKNDQSSGRLFSTSAVSF
----RAAWKVVWKPFTAQFG-DIMDRINTSM----SRIEQEVDLAEKELASE---GRAKA
EGERKLQAARWDKLE---------------------------------------------
-SRQKRVTDYIDQQKVAQLNQWL---SP-VNA------AANHNS-----ATKLRQAGTGT
WFVDGQPFQDWLSRDN---------------
>XP_018072054.1
------------------------------------------------------------
------------------------------------------------------------
---MISSTWQRAVERSTSLL----SREEQVKYEN------------------SC-PEDIV
QDFR---NHHL-----------VRGKIDNFLKRVQPLVTAIE---RYGEPLNVIVNAS--
PT-ILSPTWGILRALLI--IA----------REYEDYFSKLMKMLQQIGDALPRFQVYE-
-ELF-R--NHE-----SFQRTLCAMYSELISFLCSAKKVFSNSS---------------F
----R--RKVLWRSFDDTFC-DHITAFIRYS----NLVEREANLADMVECSQ---ARVQL
DAQMKYLIE---------------------------------------------------
-------ARQNREQGFVVLKSWL---DA-RQC------HEERD-------GIEILPGTCE
WILDRKELLAWIHKDDS--------------
>PMD29123.1
------------------------------------------------------------
--------------------------MST------------------------STVQEVS
GSESQKQAIDKAKAAFAKL------PGGDRLFQQ------------CVN--DQGTVLEVV
EALHKQCAIH------------KRKKFTRILESFRRYTSWMN---SISGSVNVAIQPS--
LG-IACPLWAPIKFVLK--VS----------EDHLEAAEQTLAVIELISGNLSRLDVYE-
-RLH----DDI-----RFKTALIDVFTEVVEFAVRAYQYFCQRA---------------S
----KRLAYLVKLRSHDEFG-DIVARIESKT----KAVDDLASVLSQVRAIE---FFNEA
E-----------------------------------------------------------
--------VKEQQERRMRCFQWL---GA-PNV------RESHQT-----NLASRVGTTCE
WVLTNPVLKTWLEPDLPEQNT----------
>CCX11407.1
------------------------------------------------------------
-----------------------MSSSST------------------------SPAPNAQ
LISLEKQAIADAQNAFRKL------RRENADFEQ------------CIA--QKSTLLEVL
QSATERQKRF------------KKKRLNKIIEGFNRYTLWLQ---NMSSSIDVAVNVS--
AG-IACPVWAPVKFILV--VS----------NDYVRSAEEIFNMIKDIEMHLPRFEEYA-
-RLKFE--PDS-----ILRIALLRIFTTIVEFSAKACYYFKRRT---------------I
----VRWFKLVACPFKEEFG-DILNRLERNA----SVVDATAVACHIAQSSR---FQTDA
MVKITRIADDN-------------------------------------------------
-------TSRELQDLRLQCEERL---KP-LNT------RSIHSD-----HTKLRMEGTCE
WIWSNPSFERWYTASPSVSD-----------
>ORY10120.1
------------------------------------------------------------
------------------------------------------------------MSSISS
KSFSAKEAVEDAKAAFAKL------PHGSPLFQQ------------CIS--DQITIDTVL
ETLKEKASMY------------RRRKCTNILERFYRYTSWMT---NISRSIDVAVNAS--
AG-IACPVWAPIKFVLM--IS----------QENTSATENILCVIQSIADNLPRIDLYS-
-QFH----EEV-----HFQVALVNLFTVITEFAVRATRFFGRRT---------------P
----VRLGFLVLRNFKDEFG-VLLATIERRT----RVIDDTAIALHQRHTEE---YMRVT
Q-----------------------------------------------------------
--------DRNQQENRMRAMKWL---KP-CNI------QELHDK-----NLAMIANSTCE
WILSHGPFRDWNEGHQSTEPT----------
>OTA02464.1
------------------------------------------------------------
-----------------------MA----------------------------PKAAAGG
VVSPEQKAITEAKSLFLQL------SSGGQLFKD------------CVS--QARSVSHLV
QYVEGENRKH------------QRKSSSRLLDKFQQNTEGLQ---SLSSVIELAVQAK--
AD-CLCPLWAPVKFILQ--IS----------KAHSLVVRSITAMVQVLTENLSRIELYQ-
-NLQ----NDP-----DMQTELLRIFNDVTSLCVKALVFFQRRT---------------L
----VRSWKLIVNPPGKDFQ-NSVDQLKSDM----QGVHNAAVAIELAKQHE---YRREQ
D-----------------------------------------------------------
---------------RLAIINSL---GA-TNV------REVHQR-----KVEAKAPKTCE
WILSNPTFVAWESSSSKEASE----------
>ETR97322.1
------------------------------------------------------------
-----------------------MA----------------------------PTAAAGG
VMSPEQIVITEAKSLFLQL------SSGGQLFKD------------CVS--QARSVSHLV
QYVEGENRKY------------KRKSSTRLLETFQKNTEGLQ---SLSSVIELAVQAK--
AD-CLCPLWAPVKFILQ--VS----------KSHSLVVRSITAMVQVLTENLSRIELYQ-
-NLR----NDP-----DMQRELLRIFNDVTSLCVKALAFFQRRT---------------L
----VRIWKLIVNPPGKDFQ-NFIDQLKSDM----QGVHNAAVAIELAKQHE---YRREQ
D-----------------------------------------------------------
---------------RLTIINSL---GA-TNV------REVHQR-----KVKAKAPNTCE
WFLSNPTFVAWESSSSQEASE----------
>KKP03085.1
------------------------------------------------------------
------------------------------------------------------------
-MTPEQKAITNAKSLFAQL------NDGDQLFQS------------CVS--QTTSISQLV
QYVDEEQRKH------------KNKASSKLLAQFQRNTDGLQ---SLSSITELAVQVK--
AD-CFCPLWAPVKLILQ--MS----------KSHSSVVYHITAMVEILTENLSRMELYQ-
-NLQ----RDP-----NMQTELLQIFNDVAGVHNTAIAIELAKQ---------------D
----------------------V--------------------------LTE---YRREQ
E-----------------------------------------------------------
---------------RLRIISSL---GA-ANM------REAHQR-----KPQAKAPNTCE
WILSHPVFVQWDIFESEDAAD----------
>PKK50146.1
------------------------------------------------------------
------------------------M----------------------------ATTSHLQ
AMTPEQKAITNAKSLFEQL------NNGDQLFQS------------CVS--QTTSISQLI
KYVDEEQHKH------------KNKASSRLLEQFQRNTEGLQ---SLSSIIELAVQVK--
AD-CFCPLWAPVKLILQ--IS----------KSHSHVVHHIIAMVEVLTENMSRMELYQ-
-NLQ----RDP-----NMQTELLQIFNDVAGFCVESLAFFQRRT---------------S
----VRVWKLMTSPPKESFQ-RSIDQLKSHI----QGVHNTAVAIELAKQDE---YRREQ
E-----------------------------------------------------------
---------------RLRIISSL---GA-ANM------REAHQR-----KLQAKVPNTCE
WILSHPIFVQWDTSESKDAAD----------
>PTB75636.1
------------------------------------------------------------
-----------------------MA-----------------------------PTAAGG
PMSPEQKAITEAKSLFLQL------NGGGQLFKD------------CVS--QATSVSHLV
QYVEDENRKH------------ARKSSSRLLEKFQRNTEGLQ---SLSSVIELAVQAK--
AD-CLCPLWAPVKFILQ--IS----------KSHSLVVHNITAMVQVLTENLSRIELYQ-
-NLQ----NNP-----DLQTELLRIFNDVTSFCVKALVFFQRRT---------------F
------VWKLAISPPKKNFQ-NSVDQLKSHM----QGVHNTAVAIELAKQHE---YRREQ
D-----------------------------------------------------------
---------------RLAIINRL---GA-TNV------REVHQR-----KVEAKAPNTCE
WILSHPTFVAWEEESSQEASE----------
>XP_013949497.1
------------------------------------------------------------
-----------------------------------------------------MASNPPQ
AMSPEQKAITNAKSLFTQL------NSGDQLFQS------------CVS--QTTSISHLV
QYVDGEQRKH------------KNKASSKLLEQFQRHTEGLQ---SLSSLIELAVQIK--
AD-CFCPLWAPVKFILQ--IS----------RSHSFVVHHITAMVEILTENLSRIELYQ-
-NLQ----RDP-----NMQTELLHIFNDVVGFCVEALVFFQRRT---------------S
----ANI------------------------------------------FEE---YRREQ
E-----------------------------------------------------------
---------------RLRIISSL---GA-ANM------REAHQR-----KVQAKVPQTCE
WILSHPTFLQWETSKSQDAID----------
>XP_024778838.1
------------------------------------------------------------
--------------------MHVKM----------------------------ATTSHLQ
AMTPEQKAITNAKSLFEQL------NNGDQLFQS------------CVS--QTTSISQLI
KYVDEEQHKH------------KNKASSRLLEQFQRNTEGLQ---SLSSIIELAVQVK--
AD-CFCPLWAPVKLILQ--IS----------KSHSHVVHHIIAMVEVLTENMSRMELYQ-
-NLQ----RDP-----NMQTELLQIFNDVAGFCVESLAFFQRRT---------------S
----VRVWKLMTSPPKESFQ-RSIDQLKSHI----QGVHNTAVAIELAKQDE---YRREQ
E-----------------------------------------------------------
---------------RLRIISSL---GA-ANM------REAHQR-----KLQAKVPNTCE
WILSHPIFVQWDTSESKDAAD----------
>PMD20713.1
------------------------------------------------------------
------------MVPQPLPVISSTASSAA------------------------SLGLATS
PESLQLQAIERARESFARL------PKDHAIFMQ------------CLQ--GNETISDVL
TAVSRSHRSY------------SRKKSNRALHNFQQYTTWLR---SMSEAVDIVVQTQ--
AG-IGCPLWAPIKFALK--IS----------TDYNEAASQILRIITKIAENLPRFEVYQ-
-KLQ----TEP-----LLQASLLNIFSEVVEFSVLVSRYFSRNT---------------V
----IRLVRQVQCPFEREFG-EILQRLDRHS----KVVDKTAVAVEMLKASE---YRKRQ
E-----------------------------------------------------------
--------HAAQAALKLQIESWM---KA-ANM------RVVHEA-----QVKNKLPGTCE
WIWSNNVFQEWANLSSQTPSD----------
>CZR62960.1
------------------------------------------------------------
-------------------------MAAS------------------------SAVGSQQ
SSSLQQQAIEKARSSFSHL------PKEDAIFQQ------------CIN--RADSIPDVI
KSVIRTSRSY------------KRRKSTRLLRKFEQHTQFLQ---NASDIIDVVVQTQ--
AG-IGCPLWAPIKFVSK---------------DNAQAAEQILNLIEVISESHPRFEIYG-
-KLP----PDP-----ILQIALLNIFTDVVEFSVRAYRFFSRSA---------------P
----VRMARLVVRPLKEEFG-DIFERLKRRT----EVVDLTAMATQLLRAAE---SR---
------------------------------------------------------------
-----------QDAQKFRCQSWL---EP-PNV------RDFHQL-----QLHAKLTGTCG
-------------------------------
>CZR64729.1
------------------------------------------------------------
--------------------MTTSIMACR------------------------TNIEDQS
SVQLQEQAIEKAREALSRL------PKGNVIFEQ------------CIR--DQRSVIDIV
ASVVQHVDIF------------HRKRSARILRKFHDNTRWLE---NISGVIDVVTQTQ--
AG-IGCPLWAPIKFVLL--VS----------NNQIAVVEQASNLVLVMSEHLPRLEIYG-
-RLQ----SDP-----VLQTALLNVFTDVVTFSVKVYHYFRRSL---------------P
----VRLVKAILRPSGDEFG-EALGSLKRHS----NIADSTAVAIELERASK---FREDA
K-----------------------------------------------------------
--------IKDQQNQRLQCRNLL---QP-VDT------ERILEE-----HTRTRLHGTCN
WILTNSTFLGWKNNISQSNND----------
>OCL06718.1
------------------------------------------------------------
------------------------------------------------------------
SLSLQQQAIRKARAAYARF------PNGDALFQQ------------CIA--QQDTVGEIM
KSIKQKYDSN------------QEEKLNRILNKFQDYTAWLR---NISGVVDIVVQTQ--
AG-IGCPLWAPIKFVLQ--IS----------DFHAGVAAKILEMIELMLESSPRFEIYE-
-KLN----EEP-----VLQTALLDMFTNVVELSMKIYQHFKHGS---------------L
----K------------------------------------------------------Q
G-----------------------------------------------------------
--------ARENQNLRQRCEAWL---KS-SNT------KAIHQF-----QLQKKTPGTCD
WIWSNSTFLQWSNMPEDSAAAE---------
>PMD18624.1
------------------------------------------------------------
-----------------------MATPSP------------------------SENASAA
GISLQQQAVQAAKAAFSSL------NDGNVIFQQ------------CLQ--STEPISTII
QGLIAKHGSH------------TDKRSTRLLESFQKHSLWLQ---NMAPAIDVAVNAS--
SG-IACPVWAPIKYILS--LS----------KDHFDALEHILRMIDTISDCLPRLRIYE-
-KLN----SHP-----ALQTAFLQLFTSIIDFSIVTLRYLNRNL---------------F
----SRAIRHIGQNLESEFG-DIMDRLRRHA----KAVDETAIATELQQAAQ---YRQKT
E-----------------------------------------------------------
--------MVYHHDLQIRCSEWL---QP-PNV------RECHRR-----QLRERLAGTCE
WILTDPTFAAWNNSSP---------------
>XP_024741109.1
------------------------------------------------------------
------------------------------------------------------------
--SLQKQAIEKARSSFSRL------PTEDVIFQQ------------CIN--QADTIPDVV
KSVIQTSHSY------------KSRRSTGLLRKFEQHTQFLQ---NVSDIVDIVVQTQ--
AG-IGCPLWAPIKFVLK--VS----------KDHAQAAEQILNLIEVISENHPRFEVYG-
-KLP----PSP-----ILQTALLNIFTDVVEFSVRAFRFFRRSA---------------L
----GLPV------------------------------------------LT---IK---
------------------------------------------------------------
-----------LEAQKFRCQSWL---EP-PSI------REFHQR-----QVHTKLPGTCD
WIKENPAFVNWTKPSPLSVSG----------
>RDW56452.1
------------------------------------------------------------
----------------------------------------------------------MA
TALAQSNILVAKSTAFIS---------------G-----------------C--SLQALL
QA-AESEKEKC-----------DLNNGRTSSKALLAIVNFAQRVDQFAQALDVYTQVT--
-------------------------------LNYAQIYDKISQTFILISENLERFERFR-
-DIF-A--SSR-----PMQESIMKLYNDIVTFTTRAARFYSSNRF---------------
----FNLISCFWKDYDSRFG-DVIADFQRHR----KLVQDQAFIAYLEVDLERE------
------------------------------------------------------------
----KTTKDEILLGKLLKLRRWL---SP-P------NHEPTYMTLEHESLRQQWCENTCS
WLLP--TLIDWKQSASS--------------
>XP_016646416.1
------------------------------------------------------------
--------------------------------------------------------MARL
ASTDLDEAFEAARAEFVGSLKRRSLPAAQALSKA-----------------T--TIQHVL
DAIAEVEAQQ------------QRSGKLRALGRLKPLVNGLK---EYAGVVEVFIQAK--
QD-ILSLIWGPLKFILE--AT----------SRVITLFEKMIEVFSEIGRILPQFQKYR-
-EIL-E--DEQ------IQPVLTLFYKEILALYSTLLDFLKHPGR---------------
----NTFLESIWPNVRSKIG-VILDNIKDHE----RVLLSHVTLEHVLQSHR---ERKQA
LKAEEE------------------------------------------------------
------AEMARNRQYWKEMEKEV---VP-K------LYDVRLYEILSDSS----------
-------------------------------
>XP_024748519.1
------------------------------------------------------------
------------------------------------------------------------
------MAYDKLKK--MAG------KKKKKSFQT------------HLH--SATTVEDMM
DCLQKAYDNH------------KKRASFKLLAQFQKHSEWLG---KLFEAIDGVVQAN--
TA-IPCSIWSPLRLCLQ--VS----------NCHSIIAEQLVVMIDTIHQTMGRINIYK-
-QLP----PNP-----ALYTALLSVFTDVVNFCYISLDLFNHSV---------------F
----VRLFKLLVSPAKKKFQ-GVIDDLRRHT----EHLDLTANAVEHMEMRQ---FREEA
R-----------------------------------------------------------
--------------VESRLENWLRALDS-PNM------RQRKED-----MLKDQVKGTCD
WILSHENFKTWKTTKDIRE------------
