# Supplementary material for: Exploring a diverse world of effector domains and amyloid signaling motifs in fungal NLR proteins
Source: PLoS Comput Biol. 2022 Dec 21;18(12):e1010787. doi: 10.1371/journal.pcbi.1010787 (PMC9815663; doi:10.1371/journal.pcbi.1010787)
Supplement: S2 Data — The alignments were calculated using ClustalOmega for 127 MMseqs2 clusters with at least 20 member sequences. (GZ) [file pcbi.1010787.s009.tar.gz › SJL11658_aligned.fa]

>SJL11658.1
--------------------------------------MMEDITLEPRLIKDMEVQGFAP
-S--VKNFRLQLDIIAAGVAHSYPT--ISLDH-------AVPTWTVNLDLG--YLEA-TA
EVELKLYRRI--MWSRAGIFGHTTKTISDLF---GEVPNC-----------------QTV
PL---YDT-RSSVVASLRLSCSE-------------------------------------
-------------------------------------------DTRVLSVRNMIRTLAEV
DHVADVAWSFLSKGIDVLRKRADADRFIVDLYNVMFSAYVTASHEEVRK---QPRSFFES
LLKQMIECSLFIERYVRKNGEGHPLSTI-HIDKAAEFKRAFQDMNNA-----MRKPDVVT
LGVQKPVN--------------PFVKREL-LDRLHISIDTA-PQATCLLGTQREAINALT
AWIAECSG-
>PBK81341.1
--------------------------------------MVEDISFEPRLIKDVEVQGLER
-S--TKNFGPYLRIIAGSVVRMYTA--TSLTD---GDPIAVPRWSINLELD--HLDE-ST
KVKLIIRRL-------FRVLAHTETTISDLF---EGENEE-----------------KMI
PL---YAASSSKVIASLRISYTT-------------------------------------
-------------------------------------------DTNVASVKTMIKTLAEA
NPAAAVAWSFLSKGIGMLRKKQILDKTVTGLYSAMFLAHISASREEVLKNREQLRPLYEA
LFRQTIECAIFLEGYVAKNTAERPLSAR-LLHKPAEFRHAFGSMLGS----TAQEAMVVT
LGVQEFVD--------------PLRMQEL-LHHFQPSVELG-PRSTCLRGTRVKTINTLM
TWIAKCDGG
>SJL11654.1
--------------------------------------MVEDISFETRLIKDVEVQGLER
-S--AKLFGPYLRIIAGSVVRMYTA--TSLSD---GDPVAVPRWSINLELD--HLDE-ST
KVKLIIRRL-------FRVLAHTETTISDLF---EGENEGEVIFDTVRSNSFPGLSEKMI
PL---YAASSSKVIASLRISYTT-------------------------------------
-------------------------------------------DTNVASVKTMIKTLAEV
DPAADVAWSFLSKGIGVLRKKQISDKSIVGLYSAMFSAHISASHEEVLKNREHLRPFYES
LFRQTNECAMFLEGYIAKNVAERPLSAR-LLHKAAEFQHAFGSMLGS----TAQEAMVVT
LGVQEFVD--------------PLRMQEL-LHHLQPSVELG-PRSTCLRGTRVKTINTLM
AWIAKCDGG
>PBK88966.1
------------------------------MSKVTMSDRKRP--RSFSYIQSVEVHDIRP
LP--INGSRIGIEIVVGKK----IHKTSTFKI---Q-FEVTPTWCVGLALD--DLEP-ST
LVRFEIYQCSKTPLMPKKSLGWAERSVIDLL---SSS----D---------------TAV
HLM--NHASLSSAICSLQIVCSD-DIRRINEGNVSVTLPLTPH-----------------
---------------------------------HK----TGQLLNTVSSIKDMIDALASA
YPAAKFAWSIVSVGINILNSQVVTNEVIKDLYATMLSTYEQASQDELWNEQDHLQSVYDS
LFKHTIECSIFIKGYMQRG-AGRMFTMN-LMDKAKEFQEGFEDLQDQLLPGITKETLFVT
PELREEIE--------------DTSMQEL-LRDLCPPTVLK-AKSKCMEGTRTEIINDLM
SWITQCSGG
>PBK88973.1
----------------MLHTVIRQTLHPTTTNKATMSDRKRP--RPPSYIQRVEVHDLNP
LP--PDGSRISLEIVVDFQLRKKIHKKPTFKM---H-SEVTPTWSVGLALD--DLEQ-ST
LVKFELYRCGKSPFMPKKSLGWAQRSVSDLL---SSS----D---------------IAV
-------STSPPSIFSFRIFYD--DSRQTANGLIQMTPTPMQP-----------------
---------------------------------QR----IMQLLNAIRSMKQMIDVLAEV
HPAADVAWSIVSVGINILDSQVKTNEVVKDLYATMLSTYEQASKDELWKGRNRLGSVYDS
LFKYTIECSIFINGYMQKGWAGRMFSLD-LAEKAKEFQEGFEDLRDQLHAGITTETLLVT
LELEEKID--------------DIGMQEL-LRDLCPPAVLK-AKSKCMNHTRTETINDLM
SWITQCSGG
>KDQ61251.1
-----------------------------MTPLTVRGPDRGLNERKFLLITHSQIQGIP-
-----ELSRTFVEVKAGSVVH----RTKIFKD-----KTDSPWWDEEILLHLNDRESSAV
KFSLSLYHGRSWLW--KQFLGRVEVPLHEIL---AGNSGECL-----------------I
QIKIKSPAVTAESTSTVLLRYRT-DLYSAARGLVEDTAQPTEH---------------TN
PLLNAVSTVQPL-----------------AGVVQETLNKTIPILETIEPLKQLLDEIAKF
HPFATAAWSLLSVGYNILKAQQSKDESVCSLYNSMMETYQTATQDDILRKHSVFQDIFDA
MLGQTMECAIFIKEYLTKKYIERLLTLD-VSDKVEQFKASFDDLGRRFTGDLTRTMAVVA
FSTYSSVK---------------FIEMDLILSRLNPHRTIT-RRDPCLPGTRTREIVAVV
SWIAKQSNE
>KZT25309.1
--------------------------------------MSSDSDSPFLLVMNIAVEDLPP
ADPSQKRPKVFVRLRSGKDVQ----KTKVVEL-----ETSSHTWATPLVLS--DIDA-KS
SVSLTVYYRRWM-Q--EEVVGSVERPFLYFR---EHNGRDLT-----------------F
RLEGTKQNI----NSSIRLWCCT-DHETVNGALVQSISPGDDV---------------VN
PRLTAVSDAITTLEAG-------------GKDAADRWASLSPLVESIEPFKNVFDEVAKI
HPFAAAAWGLLSMAWSVLQAERTRTKQVLDLREAMIKAYMVAQEDEVLKKLEEFRAIFAD
LMKQTSECALFLSQYFSGGFFRRLTNIA-ADKKIQEFTDAFQSFHDAFHDKSVRKITIVS
LASYECIK---------------FVERQTILQRLQPHPQDGSADSRCLSGTRKEYIEEVL
QWFSQEDN-
>KZT25291.1
MWDSQYCPIYSVSIRYTLFCLY---HHQPLVSQSESACRGMPYNSHDLVFTNIEARNLP-
NTRDNKPPRAFVRIQVGTTTH----KTKTSEA-----RSCSPSWKETIRFD--GHSLNTP
IVFFVLHHQTYG-V--HEPLCQIEVLLQDFI---R-SPCPFR-----------------V
VLETKRPGI----TSELILYYVI-DPVSTAGGILLAAATASALVPSRGPSYDRRSRSSTT
PALAQVPV--PSLSSQSQHARDSIIFTDNLSVPTEYAAATANLLNTIEPFHKLFTEIAKI
HPFAMAAWCLLSSAYTMLQLERQKTASVWGLFKEMTRTYRIAQKHDILRQLDESRTILRD
MIKQTMECAIFIQGYMSGNFFSRLTNRE-VDGRVKGFTEVFLELQKVLAGDLTRKITILS
LETYSCVK---------------SIERKMILGEIDPGDQYW-PNNIYLRGTRRDVIQKVM
DWFTRDNS-
>SJL11655.1
--------------------------------------MPEDESSGYYFIKDVELKWIL-
-F--RDVTRLRLLLSVGKIVY----KEDTVKAET-ADLDSKTMWSPELSLD--GLET-SA
MVDFKLYSPRRLLF--PRCLGRAQIPVADML---NTDEN--H---------------DPL
LLF--GGSS--LATVGLKISSST-NSKDIAGILVKGTRKPKDP-----------------
---------------------------------L---GKIGPMLDCVVAVKKMIDILTES
HPTAKLAWSIVSMGVDILKKQKDTNELVAKLYEIMISTYEEASRNEALRNMKRLAPVYEA
LFKQTISCAKFIEGYAKHTILGRVINSK-LSDEVKRIKEGFQELNNDLHMKISTETLYTA
LNAEERDE--------------INRNIEKLATASASPNRLG-PKSACMAGTRVHAIDEIE
RWIEGRNG-
>PBK81342.1
----------------------------------------MAEDTRFRFIEDVELQWLL-
-F--TDVTRIYLMVAAGDVAH----KTKTVKYRAYLRSESKTIWSLQLNLG--HLDA-ST
TVALKLYSSRKFLF--RKLLGSAQMPIADIF---APNQK--D---------------EPL
LLL--GRASPPLPTVSLKIVSSS-DLQEVVKDLVSNVSKPETP-----------------
---------------------------------L---NKYSKILDGVVAIKEIIDLVTEA
NPVAKTAWIVISMGVDILRKQNDADELIVDLYKTMLSSHAQASGDEFLSRFAEFRPIYNS
LLDHTIACAKFIESYAKKGLIGRIMNGN-LAEEARKMQEKFHEIDDKLVLAVVKGNYKLI
TAQD------------------KMTQIKETRDSLKPPFILS-PKSFCLDGTRDQVLNDMM
NWILRCDGG
>PBK88460.1
------------------------------------------------------------
--------------------------------------------MFYDCRG--DLDP-QT
VVSWKLYGRRRL---CFKFLGSVEKTLGELF---EGSST--S---------------TDI
QLS--NGT---SEIAVLKISGSN-SAKTLMDELVPSTKKPSEN-----------------
---------------------------------YMFLDKSETLGTVFDAAKRMIDTLAGV
HPAATVAWGFLSIGFKVLKNQRDMNQAVLNLYAEMISVYEEASKNDILQKRDGLHGTYSS
LFKQTIECAMFIEGYAKKSGIENLSAMDTVSVQAEKFHQAFAGLKDQLTRGLARESVIVT
LGVQDLVN--------------VQIMRDR-LRDLQPPEELG-PKSRCTPGTRVETINTMV
SWIAKHNSE
>PBK66630.1
----------------------------------MANERS----HRTLFIHEAEIVRTA-
-P--TKESRFRLKIAAGNK---E-QKTEVVKI---DTVGVLPKWTMNMNL---DFDP-QT
IVSWELYGRRRL-IRRFKLLGSAEKTLGELF---ERSST--S---------------AVI
HLF--NGT---SEIAMLKISGSN-SAKTLMDELVPSIKKPSES-----------------
---------------------------------SKFLDNSETLWKVFGAAKEMIDLLAEA
HPAANVAWGFLSIGFKVLQNQRDTKQAVLDLYVDMISVYEEASKKDILQQRDGLQGTYSS
LFKQTIECAIFIEGYTK-SGIGRVFTMD-ISGQAEKFRQAFADLKDQLTRGFARESAIVT
LGVQELVN--------------VQMMRDR-LRDLQPPEEFG-PKSRCTPGTRVETINTMV
SWIAKCNGE
>SJL00946.1
------------------------MSAV-VSTKKTVANEE----SRILFIREAKIIKIK-
-P--TKESRFRLKIVAGNN---K-QKTEVVKI---DKVGDLPKWTVNISL---DVNP-QT
RILWELYSRQWPVISRFKVLGSVEKTLGEFF---EEGSA--S---------------ADI
HLS--NGS---SEVAVLKVSLQLDTPMKVAEKVVQSGAEPSQT-----------------
---------------------------------LKLLDNSETFKQVFEAIKQMIDTLAGA
HPAATIAWGFLSIGFEVLQNRHDAEQAVLDLYKVMISVYEEASKDHILQQRDRLQGIYKS
LFKQTIECAMFIEGYAKKSRIGRLVTID-ISVQAENFHQAFTDLKGQLSMGLAKEAVIVT
LGVQKSVD--------------DLTMRDR-LRDLQPPQELG-PKSRCMQGTRVATIDTMV
SWITQCNG-
>PBK66608.1
------------------------MSAV-VSTKKTVANEE----SRILFIREAEIIKIT-
-P--TKESRFRLKIVTGNK---K-QKTEVVKI---DKVGDLPKWTVNISL---DVNP-QT
RISWELYGRRWPVMSHFKALGSVEKTLGEFF---EESSA--S---------------ADI
HLS--NGS---SEVAVLKVSVRLDTPMKVATKVVQSSVEPSQA-----------------
---------------------------------LKLLDNSETFKQVFEVVKQMIDTLAGA
HPAATIAWGFLSIGFEVLQNQHDVEQSVLDLYKVMISVYEEASKDYILQQRDGLRGTYSL
LFKQTIECAIFIEGYAKKSRIGRLFTMD-ISGQAEKFRQAFADLKGKLSMGLAKEAVIVT
LGVQKSVD--------------DLVMREL-LRKLEPPEELG-PKSRCTQGTRVETIKEMV
SWIAQCNGG
>SJL00962.1
------------------------MSAV-VSTKKTVANEE----NRILFIREAKIIKIK-
-P--TKESRFRLKIVAGNN---K-QKTEVVKI---DKVGDLPKWTVNISL---DVNP-QT
RILWELYSRQWPVISRFKVLGSVEKTLGEFF---EEGSA--S---------------ADI
HLS--NGS---SEVAVLKVSLQLDTPMKVAEKVVQSGAEPSQT-----------------
---------------------------------LKLLDNSETFKQVFEAIKQMIDTLAGA
HPAATIAWGFLSIGFEVLQNRHDAEQAVLDLYKVMISVYEEASKDHILQQRDRLQGIYKS
LFKQTIECAMFIEGYAKKSRIGRLVTID-ISVQAENFHQAFTDLKGQLSMGLAKEAVIVT
LGVQKSVD--------------DLTMRDR-LRDLQPPQELG-PKSRCMQGTRVATIDTMV
SWITQCNG-
>SJL14668.1
------------------------MSAV-VSTKKTVGNEE----SRILFIREAKIIKIK-
-P--TKESRFRLKIVAGNN---K-QKTEVVKI---DKVGDLPKWTVNISL---DVNP-QT
RILWELYSRQWPVISRFKVLGSVEKTLGEFF---EEGSA--S---------------ADI
HLS--NGS---SEVAVLKVSLQLDTPMKVAEKVVQSGAEPSQT-----------------
---------------------------------LKLLDNSETFKQVFEAIKQMIDTLAGA
HPAATIAWGFLSIGFEVLQNRHDAEQAVLDLYKVMISVYEEASKDHILQQRDRLQGIYKS
LFKQTIECAMFIEGYAKKSRIGRLVTID-ISVQAESFHQAFTDLKGQLSMGLAKEAVIVT
LGVQKSVD--------------DLTMRDR-LRDLQPPQELG-PKSRCMQGTRVATIDTMV
SWITQCNG-
>SJL00968.1
----------------------MSESAV-VITKKILANEGSTSSHRMLLIHEVEIAKID-
-P--TKKSRFRVKITAGNE---KPTETEEFII---DRVGVTPKWAITKSL---GLDP-LT
KILWELHGRRWP-VSRFKVVGSVEKTLGELFELFEGNNT--S---------------ADI
HLS--NGS---SDVAVLKISVQLDTPKNVMTHLVPSVKKPSES-----------------
---------------------------------SEL-LDSETLQKAFEVVKQMIDTLAEV
HPAATIAWGFLSIGFEVVKKQRDTKDAIRELYKVMISVYEAFSKDDILEQRDRLKGIYSS
LFKQTMECAMFIEGYAKKTEIEKIFTMD-ISVQAENFHQAFTDLKGQLSMGLAKEAVIVT
LGVQKSVD--------------DLVMREL-LRKLEPPEELG-PKSRCMQGTRVETIKEMV
SWIAQCNRM
>PBK66550.1
----------------------------------MANERD----HRMLFIREAEIVTIA-
-P--TEKSKFCLKIAAGSK---K-QKSEEIKG---------------------DLDP-QT
VVSWKLYGRRRL---RLKVLGSVEKTLGELF---EGSST--S---------------ADI
HLS--DGT---SEIAVLKISGSN-NANTLMNELVPSTKKPSEN-----------------
---------------------------------SKFLESSEILGTVFEAAKGMVDTLAGV
HPAATVAWGFLSIGFKVLKNQRDTNQAVLDLYAEMISVYEEASKNDILQRRDSLHGTYSA
LFKQTIECAMFIEGYAKKSGIGRLFTID-ISGQAQKFHQAFADLKDQLTRGFARESAIVT
LGVQELVN--------------IQIMMCR-LQNLEPPQELG-PKSRCMQGTRVATINTMV
SWIARCDGG
>PBK98107.1
------------------------MSAV-ISTKKTMANEGGTSSHRMLLIHEVEIVKID-
-P--TKKSRFRVKITAGNE---KPTETEEIVI---DRVGATLKWAMTKSL---DLDP-PT
KILWELHGRRWP-VSRFKILGSVEKTLGELFVLFEGNNT--S---------------ADI
HLF--SGS---SDVAVLKISGQLDAPKNVVTHLIPSVEKPSES-----------------
---------------------------------SGL-LDSETLQKVFEVVKQMIDTLAEV
HPAATIAWGFLSIGFEVVTKQRDTKDAIRELYKDMISVYEAFSKDDILQQRDRLQGIYNS
LFKQTIECAMFIEGYAKKSGIGRLVTMD-ISEKAEKQRQAFIDLKSRLSMGYAEEAIIVT
LGVQESVN--------------VMLMRDR-LRDLQPPQELG-PKSRCMQGTRVVTINTMV
SWIAQCDG-
>PBK98124.1
------------------------MSAV-VITKKTM-MANEGSSHQVFLIREVEIVKID-
-P--TKKSRFRVKITAGNE---KPTETEEFII---DRVGVTPKWAITKSL---GLDP-LT
KILWELHGRRWP-LSRFKVLGSVEKTLEELFVLFEGNNT--S---------------ADI
HLL--DGS---SEVAVLKISGQLDTPKNIMTDVVANTKEPSES-----------------
---------------------------------SKL-LDGETLQRVFEVVKQMIDTLAEV
HPAATVAWGFLSIGFEVVKNQRDTKQAIFDLYADMISAYEDFSKDDILEQRARLQGIYNS
LFKQTIECAIFIEGYAKKSGIEHLFEMD-VSGQAEIFRQAFINLKRQLSMGLAKEAVIVT
LGVQKSVD--------------VLVMRDH-LRDLRPPQALG-PKSWCTQGTRIATINMMV
SWIAQCDGG
>PBK98147.1
------------------------------------------------------------
----------------------------------------MPKWTINMELG--DLDP-QT
VVSWKLYRRRSL-LRRSNFLGSVEKTLGGLF---DGSSSCAS---------------ADI
QLS--NGT---SETVILRISGSN-SAETVMNELVPSIKKPSEN-----------------
---------------------------------YKFLDSSETLDKVFDATKRMIDTLAGV
HPVATVAWGFLSIGFEVLKDQRDTNQTVLDLYAEMILVYEEFSKDDILQQRDRLQGIYSS
LFKQTIECAIFIEGYAKKSGIGRLVTMD-ISEQAEKLRQAFIDLKSRLSMGYAAEAVIVT
LGVQESMD--------------VMLMRDR-LRDLQPPQELG-PKSKCMQGTRVATINTMV
SWIAQCDG-
>PBK98163.1
------------------------MSAV-VSTKKTTVNEA----SQILFIREAEIVKIT-
-P--TNESRFHLIIIAGNK---K-EKTEVVKI---NKVGDLPKWSVNISL---DVNP-QT
MILWELHGRRRL-LQHFKVLGSVEKTLGEFF---EEGSA--S---------------AEI
HLS--NGS---SEVAVLKISGQLDTPKNVMTHLVSSVKKPSES-----------------
----------------------------------SELLDSETLQNVLEVVKQMIDTLAEV
HPAATIAWGFLSIGFEVLKNHRETKRAVLDLYAHMISVYEAYSEDDILEQRVRLQGNYSS
LFKQTIECALFIEGYMKKSKTECFFEMD-VSGQAEKFHQAFADLKGQLSMKLAKEAVVVT
LGVQKSVD--------------DLIMKNL-LRKLEPPEELG-PKSRCMQRTRVETIKDMV
SWIAQCNG-
>PBK98170.1
------------------------MSAV-VITKKTMTNEGSTSSHRMLLIHEVEIVKID-
-P--TKKSRFRMKITAGNE---KPTETEEFII---DRVGVTPKWAITKSL---GLDP-LT
KILWELHGRRWP-LSRFKVLGSVEKTLEELFVLFEGNNT--S---------------ADI
HLL--DGP---SEVAVLKISSQLDTPKNVMTDVVANTNEPSES-----------------
---------------------------------SKL-LDGETLQKVFEVVKQMIDTLAEV
HPAATIAWGILSIGFEVVKKQCDMKDAIRELYKVMISVYEAFSKDDILGRRDRLKGIYSS
LFKQTLECAMFIEGYAKKTGMEKFFTMD-ISVQAEIFHQAFIDLKGQLSMGLAKEAVIVT
LGVQKSVD--------------DMIMREL-LRKLEPPEELG-PKSRCMQGTRVETIKEMV
SWIARCNEG
>PBK98181.1
----------------------------------MANERG----HRMIFIRQAEIVTIA-
-P--TEKSKFCLKIAAGSK---K-QKTDEIKI---DEGGTMPKWTINMDLG--DLDP-QI
VVSWKLYGRRRL---RLKVLGSVEKTLGELF---EGSST--S---------------ADI
HLS--DGT---SEIAVLQISGSN-SAKTLMDELIPSTKKPSEN-----------------
---------------------------------SKFLESSETLGTVFEAAKGMVDTLAGV
HPAATVAWGFLSIGFKVLKNQRDTNQAALDLYAEMISVYEEASKKDILQQRDGLHGTYSS
LFKQTIECALFIEGYAKKSGIGRLFTID-ISGQAAKFHQAFAGLKDQLTRGFARESVIVT
LGVQELVN--------------IQIMMLH-LQNLEPPQELR-PKSRCMQGTRVATINTMV
SWIAQCDGG
>SJL14629.1
----------------------------------MANERG----HRMLFIREAEIVTIA-
-P--TEKSKFCLKIAAGSK---K-QKTEEIKI---DEGGTMPKWTINMDLG--VLDP-QT
VISWKLYGRRRL---RLKVLGSVEKTLGELF---EGSST--S---------------TDI
YLS--DGT---SDIAVLKISGSN-STKTLMDELVPSTKKPSEN-----------------
---------------------------------SKFLESSETLGTVFEAAKGMVDTLAGV
HPAATVAWGFLSIGFKVLKNQRDTNQAVLDLYAEMISVYEEASKNDILQQRDSLHGTYSS
LFKQTVECAMFIEGYAKKSGIGRFFAMD-ISGQAKEFHQAFADLKDQLTRGFARESTIVT
LGVQELVN--------------IQIMMCR-LQNLEPPQELG-PKSRCMQGTRVATINTMV
SWIARCDGG
>SJL14640.1
------------------------MSVVSTNSKTTTANEGSTDSHRMLLIHEIEIRITR-
-R--TKKSRFRLRITAGDE---K-RKTGVVKI---NSVGVIPKWRQHLMLS--DVDP-QT
KILWELYGRRWL-FPRFKAFGSVEKTLGELF---EEGSA--T---------------ANI
QLF--HGA---SEVAGLKISGQLNSTKNIMIDVVPKIEKPSEV-----------------
---------------------------------SKL-LDPSTLQNVFDATKTMIDTLAGV
HPAATIAWGFLSIGFEVLKNHRDTKQAVLDLYADMISAYDEFSKDDILKQRDRLQGTYNS
LFKQTIECAIFIEAYAKKSETERFFAMD-VSGQAKIFRQAFIDLKGQLSMGFAKEAVIVT
LGVQKSVD--------------VLVMMDR-LRNLEPPAELG-PKLKCTQGTRVETINTMM
SWIAQCKGG
>SJL14650.1
------------------------MSAV-ASTKETMANEG----SRILYIREAELITIA-
-S--TEESKLFLKITAGKE---K-QETEEFKF---DGGGAMPKWTINMNLG--DLDP-QT
VISWKLYRLRML-L-PKEVLGSVEKTLGELF---EGSST--S---------------ADV
HLS--DGT---SEIAVLKISGSN-SASTVMNELVPSIKKPSEN-----------------
---------------------------------HKFLDSSETLRSVFEAAKGMIDTLAGV
HPVATIAWGFLSVGFEVLKNQRDTNQAVLDLYAEMISVYEEASKNDILQRRDGLHGTYSS
LFKQTIECAMFIEGYAKKSGIRCLFMID-ISGQAEKFHQAFTDLKDQLTRGFTQESFIVT
LGVQQLVSGVQELVFGVHEHVELQAMRDQLTQHLKPPQELD-PKSKCTQGTCIKTINTIM
SWIAQCNSG
>SJL17586.1
------------------------MSAV-VSTKK---TEGSTSSHLVLLIHEIEIRIDR-
-P--TKKSRFRVKITPDNE---KPTETEESII---DRVGVTPKWAIKKSV---GFDP-LT
KILWELHGRRWP-VSRFKVLCSVEKTLGELFVLLEGNNT--S---------------ADI
HLS--NGS---SEVAVLKISGQLDTPKNVMTDVVANTKEPSES-----------------
---------------------------------SEL-LDSETLQKVFEVVKQMIDTLAEA
HPAATIAWGFLSIVFEVVKKQRDTKQEIFDLYADMISTYEDFSKDNILEQRVRLQGIYNS
LFKQTIECAIFIEGYAKKSGITHLFEMN-ISCQAAKFRQAFVDLKYHLSMGLAKEAVIVT
LGVQKSVD--------------ILVMRDR-LRDLHPPQELG-PKLWCTQGTRVATINMMV
SWIAQCDG-
>SJL16194.1
-----------------------------------MANDG----GRILFIRELEIVKIA-
-P--TKESRFRLKITAGDE---K-QKTEVIKI---DRVGVLPKWTQNLTL---DFDS-QA
VVLWELYGRRWM-CPHFKVLGSVEKTLGELF---GGTST--S---------------ADI
HLY--NGS---SEVAVLKISCKLGGAKGVMIDIVPNIEKPSEN-----------------
---------------------------------SELLDSNDTLDTVLNAVKQMIDTLADV
HPAATIAWGFLSVGFKVLKNQRDTKDAIRDLYKDMISVYEEFSKDDILEQRDRLKGIYSS
LFKQTIECAMFIEGYAKKSGIEHLFATD-VSGQAENFRQAFADLKCQLSMKVAKESIIVT
LGVQNSVD--------------ILIVQDR-LRELRPFQKLG-PKSKCMQGTRVETINTIM
SWIAQCNSG
