# Supplementary material for: Exploring a diverse world of effector domains and amyloid signaling motifs in fungal NLR proteins
Source: PLoS Comput Biol. 2022 Dec 21;18(12):e1010787. doi: 10.1371/journal.pcbi.1010787 (PMC9815663; doi:10.1371/journal.pcbi.1010787)
Supplement: S2 Data — The alignments were calculated using ClustalOmega for 127 MMseqs2 clusters with at least 20 member sequences. (GZ) [file pcbi.1010787.s009.tar.gz › SLM33805_aligned.fa]

>SLM33805.1
------------------------------------------------------------
------------------------------------------------------------
------------MFITNNLQTTHRVSKNFLKVLVSPEDPDVDIIAVHGLNPTNTEFHAEA
TWTVEDKLWLRDFLPLQLPSARVLLFGYNANVAFETSIAGVREQ----------------
------------------------------------------------------------
-----------------------------------------AIHLLNRIASKREEAEEKP
IVFVAHSLGGIVVKRALVEAKLDDSYKFIREATYGIAFFGTPHQGGNFAKLGDIAASIIR
GVLRNPSSTFMEALKKDSLFSDTLVGDFRHQLEDYHVLSFFETLPMGRLGLIVDQKSATL
GLAGVRERQIPMDADHTGVCKFESAEGDDYEQMSFNLVRLVKSAVKAAAERARIASLSVP
SSRPLSEAASVDTVTKSLLSHLPYAVDAPFNTYSRQHDPTCLPKTRVDLLREIYTWANGK
DG--
>SLM34884.1
------------------------------------------------------------
----------------------MAT-ENKMPSEK---KDKLDAQIKSADMSEDMQQEAVE
VATEAMTRF--------TVEK---DIAQYIKKEVGHAAKLRGIIAVHGLNPTNTEFHAEA
TWTVEDKLWLRDFLPPQLPSARVLLFGYNANVAFETSKAGVREQ----------------
------------------------------------------------------------
-----------------------------------------AINLLNRIASKREEAEERP
IVFVAHSLGGIVVKRALVEAKLDDSYKSIREATYGIAFFGTPHQGGNFTKLGDIAASIIR
GVLRNPSSTFMEALKKDSLFSDTLVGDFRHQLGDYHVLSFFETLPMGRLGLIVDQKSATL
GLAGLRERQIPMDADHTGVCKFESAEGDDYEQVSFNLVRLVKSAVKAAAERTCIASLSVP
SSRPLSEAASVDTVAKSLLSHLPYAVDAPFNTYSRQHDPTCLPDTCVDLLREISTWADGK
DG--
>SLM37252.1
------------------------------------------------------------
--------MSHRVVGDAMHQLLTTG-FNSIISHI---LDYGDGLLNGGYFSWTESNAAAV
AASGGTEAAAGSSSGGDGGVP---PMNELAVHIWNADNHQLTIIAVHGLNPTHTEFHAEA
TWTVEDKLWLRDFLPPQLPSARVLLFGYNANVAFQTSIAGVREQ----------------
------------------------------------------------------------
-----------------------------------------AINLLNRIASKREEAEERP
IVFVAHSLGGIVVKRALVEAKLDDSYKSIREATYGIAFFGTPHQGGNFAKLGDIAASILR
GVLRNPSSTFMEVLKKGSLFSDALVGDFRHQLEDYHVLSFFETLPMGSLGLIVDQKSATL
GLAGLRERQIGMDADHTGVCKFESAEGDDYEQVSFNLVRLVKSAVKAAAERARIASLSVP
SSRPLSEATSVDTVTKSPFSHLPYAVDAPFNTYSRQHDPTCLPDTCVDLLREIYTWADGK
DG--
>SLM33335.1
------------------------------------------------------------
------------------------------------------------------------
-----MPDWASLGRRGDNLQTTHRVSKNFLKVLVSPQDPDVDIIAVHGLNPTNTEFHAEA
TWTVEDKLWLRDFLPPQLPSARVLLFGYNANVAFETSQAGVREQ----------------
------------------------------------------------------------
-----------------------------------------AINLLNRLASKREQAEARP
IVFVAHSLGGILFQRAFFEATLLDSFLSIRVSTYGFSFFGTPHQGGNFAKLGDIAASIIR
GVIRNPSSTFMEALKKDSLFSDTLVRDFRHQREDYHVLSFFETLPMGRLGLIVDQKSATL
GLAGLRERQIPTDVDHTGVCKFESAEGDDYEQVSFNLVRLVKSAVMAAAERARIASLSVP
SSRPLSEAASVDTVTKSLLSHLPYAVDAPFNTYSRQHDPTCLSDTRVDLLREIYTWADGK
DG--
>SLM33611.1
------------------------------------------------------------
------------------------------------------------------------
------------MFITNNLQATHRVSKNFLKVLVSPEDPDVDIIAVHGLNPTNTEFHAEA
TWTVEDKLWLRDFLPPQLPSARVLLFGYNANVAFETSIAGVHEQ----------------
------------------------------------------------------------
-----------------------------------------AINLLNRIASKREEAEERP
IVFVAHSLGGIVVKRALVEAKLDDSYKSIREATYGIAFFGTPHQGGNFAKLGDIAASIIR
GVLQNPSSTFMEALKKDSLFSDTLVGDFRHQLEDYHVLSFFETLPMGRLGLIVDQKSATL
GLAGLRERQIPMDADHTGVCKFESAEGDDYEQVSFNLVRLVKSAVEAAAERARIASLSVP
SSRPLSEAASVDTVTKSL---LPYAVDAPFNTYSRQHDPTCLPDTRVDLLREIYTWADGR
DG--
>SLM35073.1
------------------------------------------------------------
------------------------------------------------------------
---------------MTSFTTTHCVSKNFLKVLVSPEDPEVDIIAVHGLNPTNTEFHAEA
TWTVENKLWLRDFLPPQLPSARVLLFGYNANVAFETSIAGVREQ----------------
------------------------------------------------------------
-----------------------------------------AINLLNRTASKREEAEERP
IVFVAHSLGGIVIKRALVEAKLDDSYKSIREATYGIAFFGTPHQGGNFAKLGDIAASIIR
GVLRNPSSTFMEALKKDSLFSDTLVGDFRHQLEDYHVLSFFETLPMGRLGLIVDQKSATL
GLAGLRERQIPMDADHTGVCKFESADGDDYEQVSFNLIRLVKSAVKAAAERARIASLSVP
SSRPLSEAASVDTVTKSLLSHLPYAVDAPFNTYSRQHNPTCLPDTRVDLLREIYTWADGK
DR--
>SLM35359.1
------------------------------------------------------------
------------------------------------------------------------
-----MPDWESPGRRGDNLQTTHRVSKNFLKVLVSPEDPDVDIIAVHGLNPTNTEFHAEA
TWTVEDKLWLRDFLPPQLPSARVLLFGYNANVAFETSKAGVREQ----------------
------------------------------------------------------------
-----------------------------------------AINLLNRIASKREEAEERP
IVFVAHSLGGIVVKRALVEAKLDDSYKSIREATYGIAFFGTPHQGGNFTKLGDIAASIIR
GVLRNPSSTFMEALKKDSLFSDALVGDFRHQLEDYHVLSFFETLPMGRLGLIVDQKSATL
GLAGLRERQIPMDADHTGVCKFESVEGDDYEQVSFNLVRLVKSAVKAAAERARIASLSVP
SSRPLSEAASADTVTMSLLTHLPYAVDARFNTYSRQHDPICLPDTRVDLLREIYTWADGK
DG--
>SLM35514.1
------------------------------------------------------------
------------------------------------------------------------
-------------------MTTHRVSKNFLKVLVSPEDPDVDIIAVHGLNPTNTEFHAEA
TWTVEDKLWLRDFLPPQLPSARVLLFGYNANVAFETSIAGVREQAINLLNRIASKREEAE
ERPIVFVAHSLGGIVVKRALVEAKLDDSYKSIREATYGIAFFVHGLNPTNTEFHAEATWT
VEDKLWLRDFLPPQLPSARVLLFGYNANVAFETSIAGVREQAINLLNRIASKREEAEERP
IVFVAHSLGGIVVKRALVEAKLDDSYKSIREATYGIAFFGTPHQGGNFAKLGDIAASIIR
GVLRNPSSTFMEALKKDSLFSDTLVGDFRHQLEDYHVLSFFETLPMGRLGLIVDQKSATL
GLAGLRERQIPMDADHTGVCKFRSADGDDYEQVSFNLVRLVKSAVKATAERARIASLSVP
SSRPLSEAASVDTVTKSLLSHLPYAVDAPFNTYSRQHDPTCLPDTRVDLLREIYTWADGK
DG--
>SLM35642.1
------------------------------------------------------------
------------------------------------------------------------
-------------------MTTHRVSKNFLKVLVSPEDPDVDIIAVHGLNPTNNEFHAEA
TWTVKDKLWLRDFLPPQLPSARVLLFGYNANVAFETSKAGVREQ----------------
------------------------------------------------------------
-----------------------------------------AINLLNRIASKREEAEERP
IVFVAHSLGGIVVKRALVEAKLDDSYKSIREATYGIAFFGTPHQGGNFAKLGDIAASIIR
GVLRNPSSTFMEALKEDSLFSDTLVGDFRHKLEDYHVLSFFETLQMGRLGLIVDQKSATL
GLAGLRERQIPMDADHTGVCKFESAEGDDYEQVSFNLVRLVKSAVKAAAERARIASLSVP
SSRPLSEAASVDTVTKSLLSHLPYAVDAPFNTYSRQHDPTCLPGTRVDLLREIYTWADGK
DG--
>SLM36001.1
------------------------------------------------------------
-----------------MLTVIYIVVAKEAPGPLTPQASKGKGKR---------KRSPTA
VVSDVMTDWASPGRRGDNLQTTHRVSKNFLKVLVSPEDPDVDIIAVHGLNPTNTEFHAEA
TWTVEDKLWLRDFLPPQLPSARVLLFGYNANVAFETSIAGVREQ----------------
------------------------------------------------------------
-----------------------------------------AINLLNRIASKREEAEEKP
IVFVAHSLGGIVVKRALVEAKLDDSYKSIREATYGIAFFGTPHQGGDFAKLGDIAASIIR
GVLRNPSSTFMEALKKDSLFSDTLVGDFRHQLEDYYVLSFFETLPMGRLGLIVDQKSATL
GLAGLRERQIPMDADHTGVCKFESAEGDDYEQVSFNLVRLVKSAVKAAAERACIASPSVP
SSRPLSEAASVDTATKSLLSHLPYAVDAPFNTYSRQHDPTCLPDTRVDLLREIYTWADGK
DG--
>SLM36170.1
------------------------------------------------------------
-----------------------MTSFTEAPGPLTPQASKGKGKR---------KRSLTA
VVSGVMPDWESPGRRGDNLQTTHRVSKNFLKVLVSPEDPDVDIIAVHGLNPTNTEFHAEA
TWTVEDKLWLRDFLPPQLPSARVLLFGYNANVAFETSKAGVREQ----------------
------------------------------------------------------------
-----------------------------------------AINLLNRIASKREEAEERP
IVFVAHSLGGIVVKRALVEAKLDDSYKSIREATYGIAFFGTPHQGGIFTKLGDIAASIIR
GVLRNPSSTFMEALKKDSLFSDALVEDFRHQLEDYHVLSFFETLPMGRLGLIVDQKSATL
GLAGLRERQIPMDADHTGVCKFESAEGDDYEQVSSNLVRLVKSAVKSAAERACIASLSVP
SSRPLSEAASVDTVTKSLLSHLPYAVYAPFNTYSRQHDPTCLPDTRVDLLREIYTWADGK
DGRF
>SLM38551.1
------------------------------------------------------------
------------------------------------------------------------
------------MFIINNLQTTHRVSKNFLKVLVSPEDPDVDIIAVHGLNPTNTEFHAEA
TWTVEDTLWLRDFLPPQLPSARVLLFGYNANVAFETSIAGVGEQ----------------
------------------------------------------------------------
-----------------------------------------AINLLNRIASKREEAEERP
IVFVAHSLGGIVVKRALVEAKLDDSYKSIREATYGIAFFGTPHQGGNFAKLGDIAASIIR
GVLRNPSSTFMEALKKDSLFSDTLVGDFRHQLEDYHVLSFFETLPMGRLGLIVDQKSATL
GLAGLRERQIPMDADHTGVCKFESAAGDDYEQVSFNLVRLVKSAVKTAAERARIASLSVP
SSRPLSEAASVDTVTKSLLSHLPYAVDAPFNTYSRQHDPTCLPGTRVDLLREIYTWADGK
DR--
>SLM39233.1
------------------------------------------------------------
-----------------MLTVIYIVVVKEAPGPLTPQASKRKGKL---------KRALTA
VVSGVMPDWARPGRRGDNLQTTHRVSKNFLKVLVSPEDPDVDIIAVHGLNPTNTEFHAEA
TWTVEDKLWLRDFLPSQLPSARVLLFGYNANVAFETSIAGVREQ----------------
------------------------------------------------------------
-----------------------------------------AINLLNRIASKREEAEEKP
IVFVAHSLGGIVVKRALVEAKLDDSYKSIREATYGIAFFGTPHQGGNFIKLGDIAASIIR
GVLRNPSSTFMEALKKDSLFSDALVEDFRHQLEDYHVLSFFETLPMGTLGLIVDQKSATL
GLAGLRERQIPMDADHTGVCKFKSAEGDDYEQVSFNLVRLVKSAVKSTAERACIASLSVP
SSQPLSETASVDTVTKSLLSHLLYAVDAPFNTYGRQHDPTCLPDTRVDLLREIYTWADGK
DR--
>SLM39418.1
------------------------------------------------------------
-----------------MLTVIYIVVVKEAPRPLTPQASKGKGKR---------KRSPTA
VVPGVIPDWESPGRRGDNLQTTHRVSKNFLKVLVSPEDPDVDIIAVHGLNPTNTEFHAEA
TWTVEDKLWLRDFLPPQLPSARVLLFGYNANVAFETSKAGVREQ----------------
------------------------------------------------------------
-----------------------------------------AINLLNRIASKREEAEERP
IMFVAHSLGGIVVKRALVEAKLDDSYKSIRKATYGIAFFGTPHQGGNFTKLGDIAASIIR
GVLRNPSSTFMEALKKDSLFSDALVEDFRHQLEDYHVLSFFETLPMGRLGLIVDQKSATL
GLAGLRETQIPMDADHTGVCKFESAEGDDYEQVSFNLVRLVKSAVKSAAERACIDSLSVP
SSRPLSEAA----LTKSLLSHLPYAVDAPFNTYSRQHDPTCLPDTRVDLLREIYTWADGK
DGRF
>SLM39419.1
------------------------------------------------------------
------------------------------------------------------------
-----MPDWESPGRRGDNLQTTHRVSKNFLKVLVSPEDPDVDIIAVHGLNPTNTEFHAEA
TWTVEDKLWLRDFLPPQLPSARVLLFGYNANVAFETSKAGVREQ----------------
------------------------------------------------------------
-----------------------------------------AINLLNRIASKREEAEERP
IVFVAHSLGGIVVKRALVEAKLDDSYKSIREATYGIAFFGTPHQGGNFTKLGDIAASIIR
GVLRNPSSTFMEALKKDSLFSDALVEDFRHQLEDYHVLSFFETLPMGRLGLIVDQKSATL
GLAGLRERQIPMDADHTGVCKFESAEGDDYEQVSFNLVRLVKSAVKSAAERACIASLSVP
SSRPLSEAA----LTKSLLSHLPYAVDAPFNTYSRQHDPTCLPDTRVDLLREIYTWADGK
DG--
>SLM39426.1
------------------------------------------------------------
------------------------------------------------------------
-------------------------------------------MLMHGLNPTHTEFHAEA
TWTVEDKLWLRDFLPPQLPSARVLLFGYNANVAFETSKAGVREQ----------------
------------------------------------------------------------
-----------------------------------------AINLLNRIASKREEAEERP
IVFVAHSLGGIVVKRALVEAKLDDSYKSIREATYGIAFFGTPHQGGNFAKLGDIAASIIR
GVLRNPSSTFMEVLKKDSLFSDALVGDFRHQLEDYHVLSFFETLPMGRLGLIVDQKSATL
GLAGLRERQIPMDADHTGVCKFESAEGDDYEQVSFNLVRLVKSAVKAAAERARIASLSVP
SSRPLSEATSVDTVTKSPPSHLPYAVDAPFNTYSRQHDRICLPDTRVDLLREIYTWADGK
DG--
>SLM39563.1
------------------------------------------------------------
------------------------------------------------------------
-----MPDWASPGRRGDNLQTTHRVSKNFLKVLVSPEDPDVDIIAVHGLNPTNTEFHAEA
TWTVEDKLWLRDFLPPQLPSARVLLFGYNANVAFETSKAGVREQ----------------
------------------------------------------------------------
-----------------------------------------AINLLNRIASKREEAEERP
IVFVAHSLGGIVVKRALVEAKLDDSYKSIREATYGIAFFGTPHQGGNFTKLGDIAASIIR
GVLRNPSSTFMEALKKDSLFSDALVEDFRHQLEDYHVLSFFETLPIGRLGLIVDQKSATL
GLAGLRERQIPMDADHTGVCKFESAEGDDYEQVSFNLVRLVKSAVKSAAERACIASLSVP
SSRPLSEAA----LTKSLLGHLPYAVYAPFNTYSRQHDPTCLPDTRVDLLREIYTWADGK
DG--
>SLM40155.1
------------------------------------------------------------
------------------------------------------------------------
------------MFIINNLQTTHRVSKNFLKVLVSPEDPDVDIIAVHGLNPTNTEFHAEA
TWTVEDTLWLRDFLPPQLPSARVLLFGYNANVAFETSIAGVGEQ----------------
------------------------------------------------------------
-----------------------------------------AINLLNRIASKREEAEERP
IVFVAHSLGGIVVKRALVEAKLDDSYKSIREATYGIAFFGTPHQGGNFAKLGDIAASIIR
GVLRNPSSTFMEALKKDSLFSDTLVGDFRHQLEDYHVLSFFETLPMGRLGLIVDQKSATL
GLAGLRERQIPMDADHTGVCKFESAEGDDYEQVSFNLVRLVKSAVKSAAERARIASLSVP
SSRPLLEAVSVDTVTKSLLSHLPYAVDAPFNTYSRQHDPTCLPDTRVDLLREIYTWADGK
DG--
>SLM40185.1
MTSFTVSYTPILILPAGASAAAAFAGAASLRRCCLSPLLLLPPSVAAASAAAAFAAATSA
VAVFAVAACFARCPCECMLTVIYIVVTKEAPGPLTPQTSKGKGKR---------KRAPTA
VVSDVMPDRASPGRRGDNLQTTHRVSKNFLKVLVSPEDPDVDIIAVHGLNPTNTEFHAEA
TWTVEDKLWLRDFLPLQLPSARVLLFGYNANVAFETSVAGVREQ----------------
------------------------------------------------------------
-----------------------------------------AINLLNRIASKREEAEEKP
IVFVAHSLGGIVVKRALVEAKLDDSYKSIREATYGIAFFGTPHQGGNFAKLGDIAASIIR
GVLRNPSSTFMEVLKKDSLFSDALVGDFRHQLEDYHVLSFFETLPMGRLGLIVDQKSATL
GLAGLRERQIPMDADHTGVCKFESAEGDDYEQVSFNLVRLVKSAVKAAAERARIASLSVP
SSRPLSEAASVDTVTKSLLSHLPYAVDAPFNSYSRQHDPTCLPDTRVDLLREIYTWADGK
DG--
>SLM41226.1
------------------------------------------------------------
------------------------------------------------------------
------------MFITNNLQTTHRVSKNFLKVLVSPEDPDVDIIAVHGLNPTNTEFHAEA
TWTVEDKLWLRDFLPPQLPSARVLLFGYNANVAFETSIAGVHEQ----------------
------------------------------------------------------------
-----------------------------------------AINLLNRIASKREHAEERP
IVFVAHSLGGIVVKRALVEAKLDDSYKSIREATYGIAFFGTPHQGGNFAKLGDIAASIIR
GVLRNPSSTFMEALKKDSLFSDTLVGDFRHQLEDYHVLSFFETLPMGRLGLIVDQKSATL
GLAGLRERQIPMDADHTGVCKFESAEGDDYEQVSFNLVRLVKSAVKAVAERACIASLSVP
SSRPLSEAASVYTVTKSLLSHLPYAVDAPFNTYSRQHDPTCLPDTRVDLLREIYTWADGK
DG--
