# Supplementary material for: Exploring a diverse world of effector domains and amyloid signaling motifs in fungal NLR proteins
Source: PLoS Comput Biol. 2022 Dec 21;18(12):e1010787. doi: 10.1371/journal.pcbi.1010787 (PMC9815663; doi:10.1371/journal.pcbi.1010787)
Supplement: S2 Data — The alignments were calculated using ClustalOmega for 127 MMseqs2 clusters with at least 20 member sequences. (GZ) [file pcbi.1010787.s009.tar.gz › XP_002480069_aligned.fa]

>XP_002480069.1
------------------------------------------MATTRTSNESSTNDLSSL
WHAACNNYAKETGITINDEEFPR--VSGPEQLSHQLDAEEAHFQNFRTKKSPLLHTMQTI
LVPFENWGDLIGDAVAAAFPPASSIMGAMLLLIRSARKVSESFDMITDLFQKLSNFALRL
DIYKGVPLSKGIQIIIVKILVNF-RVCAASQKLLKAGSFRARLSKWAKNIFVEDISVSSL
LAELQGLTSQEDKMISAQNLNLTHQALKNTADLLERDNVKSDRDRLNKVRDKLKPVSASS
QVHSAISSSRIPGSGKWINDRIKSWWQSSQ--
>GAM40351.1
----------------------------MPIHTSSTSGLSASEKMARLPSDPPNDKLSIL
WRSACDDYTKETGIAIVDGDFPR--ILNSEDLSRQLDAENGHFQDFRTKRSSLFHAMQII
LSPFETWGDVITDVVSAGFPPASCIMGAMMLLIRGARKVSKSFDMLTDLFRKLGNFALRL
ESYKNVPLSEGMKTIIVKVLINVFRVCAASQKLLNRGSIRARVTKWAKNVFVEDTSISSL
LSELEELTSQEHKMVSAHGLDLTHLTLRNTAKLLEREDERNDRDRLDKLKKALNPISASG
QVFSSINESRMPGSGSWVEDRIRSWWQGSE--
>CEN60989.1
--------------------------------------------MAMTENSPSDDKLSAL
WHAACTDYAKETGTPLVAGELPE--LRGPEDLSRHLENEKDNFQDFRMKRRPLLHAMQTV
LAPFETWGGLIA---VTSFPPASTIMSAMLLLVRGVRKVSEAFDMITAMFRKLGHFALRL
ESYRGVPLSEGMKVIIVKVLVNFLRVCAASQKLVTRGSFKARLTQWAKSTFLEDGEVGRL
LGELEELTSQEHMMVSAHGLKLTNQALKNTEELLERENRRNDRERLQRVKAALSPVPGSS
QIFSSINESRIPGSGAWVEERLRSWWEGSE--
>CRL29397.1
--------------------------------------------MLVTAREPSDSSLPSL
WHSACEDYGRETGISLTGERFPK--VQGTEDLSRQLESEKDNFEDFRMKKRPLLHAMQMV
MAPFESWGDLIAGAVAAAFPPASSIMGAMLLLVRAARRVSDVFNGILDLFHKLGNFALRL
DSYKGITLSEGMKTIIVKVLVNSLRVCAASQKLLSQGSLKARLSKWAKNIFVNDTSISSL
LGELEELTSQEHMMVSAHGLNLTHQALRNTEELLNRDDDRKDRERLEMVKAALSPVSASG
QVFSSITQNRIPGSGSWVEDRLRSWWQGSQ--
>EDP50323.1
--------------------------------------------MTRTTSDLLDDRLSTL
WQSACDDYAKETGIALTDGDFPK--IHGPEDLSRHLDAERDHFEDFRMKKRPLLHAMQII
LAPFEHWGDLLAGVASAAFPPASSIMGAMMLLVRGARRVSESFDMLMDLFHKLGHFALRL
DSYKGVSLSEGMKTIIVQVLVNFLRVCAASQKLLRRGSLRARLTKWTKNVLVEDTSIRSL
LDELEELTSQEHKMVSAHALDLTHQALRSTAELLERDDNRNERDRLDKVKKALDPVSASG
RVFSSLNENRIPGSGSWIEDRIRSWWQSPD--
>GAO83596.1
--------------------------------------------MARTTSDPLDDTLSAL
WRSACDDYAKETGVALTDGDFPK--IRGPEDLSRQLDAEKDHFEDFRMKRRPLLQAMQRI
LAPFENWGDLLAGAASAAFPPASSIMGAMMLLIRGARRVSESFDMLTDLFHKLGHFALRL
DSYKGVPLSEGMKTIIVKVLVNFLRVCAASQKLLSRGSLRARLTKWTKNVLVEDTSISSL
LGELEELTSQEHKMVSAHGLDLTHQALRNTAELLERDDNRTDRERLDTVKRALDPVSASG
RVFSSINENRIPGSGSWIEDRIRSWWQSPQ--
>GAQ08110.1
--------------------------------------------MTRTASDPLDDRLSTL
WRSACDDYAKETGIALSDSDFPK--IHGPEDLSRQLDAEKDHFEDFRMKRRPLLHAMQMI
LAPFENWGDLLAGAASAAFPPASSIMGAMMLLVRGARRVSESFDILTDLFHKLGHFALRL
DSYKGVPLSEGMKTIIVKVLVNFLRVCAASQKLISRGSLRARLTKWTKNVLIEDTSISSL
LDELEELTSQEHKMVSAHGLDLTHQALRNTAELLERDDNRNERKRLDTVKKALEPVSASG
RVFSSINENRIPGSGIWIEDRIRSWWQSPE--
>KEY83363.1
--------------------------------------------MTRTTSDLLDDRLSTL
WQSACDDYAKETGIALTDGDFPK--IHGPEDLSRHLDAERDHFEDFRMKKRPLLHAMQMI
LAPFEHWGDLLAGVASAAFPPASSIMGAMMLLVRGARRVSESFDMLMDLFHKLGHFALRL
DSYKGVSLSEGMKTIIVQVLVNFLRVCAASQKLLRRGSLRARLTKWTKNVLVEDTSIRSL
LDELEELTSQEHKMVSAHALDLTHQALRSTAELLERDDNRNERDRLDKVKKALDPVSASG
RVFSSLNENRIPGSGSWIEDRIRSWWQSPD--
>KFX91628.1
--------------------------------------------MAVIASDHSDDKLSSL
WHDACSDYAKETGLTITDEEFPK--VHGPEDLSRQLEAEKGNFEDFRMKRRPLLRAMQTV
LAPFEAWGDLISGAAAAAFPPASSIMGAMLLLVRGARKVSEAFDSITDLFDKLGNFALRL
DSYKGVPLSEGMKVIIVQVMVNFLRVCAASQKCLSRGSLRTRLSKWAKNIFVDDTSISSL
LSELEELTSQEHLMMSAHSLNLTHRVLQNTEELLERDGRKADRDQLERVKVSLNPVSASG
QVFSSINANRIPGSGSWIEDRIQSWWRGSQ--
>KFX91731.1
--------------------------------------------MAVIASDHSDDKLSSL
WHDACSGYAKETGLTITGAEFPK--VHGPEDLSRQLEAEKDNFEDFRMKRRPLLRAMQTV
LAPFETWGDLISGAAAAAFPPASSIMGAMLLLVRGARKVSEAFDSITDLFDKLGNFALRL
DSYKGVPLSEGMKVIIVQVMVNFLRVCAASQKCLSRGSLRTRLSKWAKNIFVDDTSISSL
LSELEELTSQEHLMVSAHSLNLTHRVLQNTEELLERDGRKADRDQLERVKVSLNPVSASG
QVFSSINANRIPGSGSWIEDRIQSWWRGSQ--
>KFY17683.1
-------------------------------------------MAVLASALSNDDKLASL
WHSACSDYAKETGITLANEEFPK--IHGLEDLSRQLESEKDNFEDFRVKRRPLLHAMQMV
LAPFEAWGDLIAGVASAAFPPASSIMGAMLVLVRGARKVSEAFDGITELFHKLGNFALRL
DSYKGVPLSEGMKTIIVNVLATFLRVCAASQKCLSHGSLRTRLSKWAKNIIVEDTSILSL
LSELEELTSQEHLMVSAQGLSLTHQALRNTEELLERDGRKTDRDRLERVKASLDPISASG
QVFSSISANRIPGSGSWIEDRIRTWWQGSQ--
>KFY20098.1
--------------------------------------------MAVIAKDHEDDKLRSL
WHSACRDYANDTGITFTDEQFPK--INGVEDLSRQLESEKDNFEDFRLKRRPLLHAMQMV
LAPFEAWGDLVAGVAAAAFPPASSIMGVMLLLVRGARRVSEAFDSITELFRRLGNFALRL
DSYKRVPLSEGMKVIIVNVLVNFLRVCAASQKCLSHGTLRTRLSKWAKNVIVEDTTISSL
LGDLEELTSQEHLMVSAHGLNLTHQTLRNTEELLERDGRRTDRDRLERVKASLDPVSASG
QVLSSISANRIPGSGSWIEDRIQTWWQGSQ--
>KFY39319.1
--------------------------------------------MAVIASDHSDDKLSSL
WHDACSDYAKETGLTITDEEFPK--VHGPEDLSRQLEAEKDNFEDFRMKRRPLLRAMQMV
VAPFEAWGDLISGVAAAAFPPASSIMGAMLLLVRGARKVSEAFDSITDLFDKLGNFALRL
DSYKGVPLSEGMKVIIVQVMVNFLRVCAASQKCLSRGSLRTRLSKWAKNIFVDDTSISSL
LSELEELTSQEHLMVSAHSLNLTHRVLQNTEELLERDGRKADRDQLERVKASLNPVSASG
QVFSSINANRIPGSGSWIEDRIQSWWRGSQ--
>KFY42717.1
-------------------------------------------MAVLASALSNDDKLASL
WHSACSDYAKETGITLANEEFPK--IHGLEDLSRQLESEKDNFEDFRVKRRPLLHAMQMV
LAPFEAWGDLIAGVASAAFPPASSIMGAMLILVRGARKVSEAFDGITELFHKLGNFALRL
DSYKGVLLSEGMKTIIVNVLATFLRVCAASQKCLSHGSLRTRLSKWAKNIIVEDTSILSL
LSELEELTSQEHLMVSAQGLSLTHQALRNTEELLERDGRKTDRDRLERVKASLDPISASG
QVFSSISANRIPGSGSWIEDRIRTWWQGSQ--
>KFY51544.1
--------------------------------------------MAVTASDHPDGKLSSL
WLSACVDYAKETGVTLTDNEFPK--VHGPEDLSRQLEFEKDNFEDFRMKRRPLLHAMQMV
LAPFEAWGDLIAGVAAAAFPPAHSIMSAMLLLVRGARRVSEAFDSITDLFHKLGNFALRL
DSYKGVPLSEGMKVIIVNVLVNLLRVCAASQKCLSHGSLRTRLSKWSKNIIIEDTSINSL
LSELEELTSQEHLMVSAHGLNLTHQALRNTEELLERDSRKNDRDRLERVKGSLSPVSASG
QVFSSTNANRLPGSGSWIEDRIRTWWQGSQ--
>KFY69734.1
--------------------------------------------MAVTASGHSDDKLSSL
WHSACSDYAKETGINITDDQFPK--IHGPEDLSRQLESEKDNFEDFRMKRRPLLHAMQMI
LAPFEAWGDLIANIASAAFPPASSIMGAMLLLVRGARKVSEAFDGITDLFRKLGNFALRL
DCYKGVPLSEGMKAIIVNVLVHFLRVCGASQKCLSRGSLRTRLSKWAKNIIVEDTTIISL
LSELEELTSQEHLMVSAQGLNLTHQALRNTEELLQRDGRKSDREKLERVKASLNPVSASG
QVFSSTNENRIPGSGSWIEDRIRTWWQGSQ--
>KFY77270.1
--------------------------------------------MAVTASDHPDGKLSSL
WLSACVDYAKETGVTLTDNEFPK--VHGPEDLSRQLEFEKDNFEDFRMKRRPLLHAMQMV
LAPFEAWGDLIAGVAAAAFPPAHSIMSAMLLLVRGARRVSEAFDSITDLFHKLGNFALRL
DSYKGVPLSEGMKVIIVNVLVNLLRVCAASQKCLSHGSLRTRLSKWSKNIIIEDTSINSL
LSELEELTSQEHLMVSAHGLNLTHQALRNTEELLERDSRKNDRDRLERVKGSLSPVSASG
QVFSSTNANRLPGSGSWIEDRIRTWWQGSQ--
>KFY87295.1
--------------------------------------------MAIIASDDSDDKLSLL
WHSACSDYAKETGITLTDDEFPK--INGPEDLSRQLESEEDNFEDFRMKRRPLLHAMQMV
LAPFEAWGDLIAGVAAAAFPPASSIMGAMLLLVRGARKVSEAFNSITDLFHKLGNFALRL
DSYKGVPLSEGMKTIIVNVLVNFLRVCAASQKCLSHGSLRTRLSKWAKNIIVEDTSINSL
LSELEELTSQEHLMVSAHGLNLTHQALRNTEELLERDGRKNDRDRLERVKKSLDPVSASG
QVFSSTNANRIPGSGSWIEDRIRTWWQGSQ--
>KFZ05421.1
--------------------------------------------MAVTAGDHSDDKLSSL
WHSACSDYAKETGINITDDQFPK--IHGPEDLSRQLESEEDNFEDFRMKRRPLLHAMQMI
LAPFEAWGDLIANIASAAFPPASSIMGAMLLLVRGARKVSEAFDGITDLFRKLGNFALRL
DCYKGVPLSEGMKAIIVNVLVNFLRVCGASQKCLSRGSLRTRLSKWAKNIIVEDTTIISL
LSELEELTSQEHLMVSAQGLNLTHQALRNTEELLQRDGRKSDREKLERVKASLNPVSASG
QVLSSINENRIPGSGSWIEDRIRTWWQGSQ--
>KGO41764.1
--------------------------------------------MVVTAREPSDSSLPSL
WHSACQDYGRETGISLTDERFPK--VQGPEDLSRQLESERDNFEDFRMKKRPLLHAMQMV
LAPFESWGDLIAGAAAAAFPPASSIMGAMLLMIRAARRVSDAFNVIVDLFQKLGNFALRL
DSYKGVTPSEGMKIIIVKVLVNFLRVCAASQKLLSHGSLKARFSKWVKNILVEDTSISSL
LDNLEELTNQEHMMVSAHGLNLTHQALRNTEELLNRDDDRKNRERLERIKAALDPVSASG
QVFSSITQNRIPGSGSWVEDRLRSWWQGSQ--
>KGO54912.1
--------------------------------------------MVVTAREPSDSSLPSL
WHSACQDYGRETGISLTDERFPK--VQGPEDLSRQLESERDNFEDFRMKKRPLLHAMQMV
LAPFESWGDLIAGAAAAAFPPASSIMGAMLLMIRAARRVSDAFNVIVDLFQKLGNFALRL
DSYKGVTPSEGMKIIIVKVLVNFLRVCAASQKLLSHGSLKARFSKWAKNILVEDTSISSL
LDNLEELTNQEHMMVSAHGLNLTHQALRNTEELLNRDDDRKNRERLERIKAALDPVSASG
QVFSSITQNRIPGSGSWVEDRLRSWWQGSQ--
>KMK54687.1
--------------------------------------------MTRTTSDLLDDRLSTL
WQSACDDYAKETGIALTDGDFPK--IHGPEDLSRHLDAERDHFEDFRMKKRPLLHAMQII
LAPFEHWGDLLAGVASAAFPPASSIMGAMMLLVRGARRVSESFDMLMDLFHKLGHFALRL
DSYKGVSLSEGMKTIIVQVLVNFLRVCAASQKLLRRGSLRARLTKWTKNVLVEDTSIRSL
LDELEELTSQEHKMVSAHALDLTHQALRSTAELLERDDNRNERDRLDKVKKALDPVSASG
RVFSSLNENRIPGSGSWIEDRIRSWWQSPD--
>KOS37676.1
--------------------------------------------MVVTTREPSDSSLSSL
WHSACVDYGRETGVSLE-KRFPK--VQGPEDLSHQLESEKDHFEDFRMKKRPLLHAMQMV
MAPFESWGDLIAGAVAAAFPPASSIMGAMLLLVRAARRVSDAFNGILDLFHKLGNFALRL
DSYKGITLSEGMKIIIVKVLVNSLRVCAASQKLLSQGSLKARLSKWAKNMFVDDTSISSL
LGELEELTSQEHMMVSAHGLNLTHQALRNTEELLNRDDHRKDRERLERVKASLDPVSASG
QVFASITQNRIPGSGSWVEDRLRSWWQGSQ--
>KUL89065.1
--------------------------------------------MARLPSDPPDDKLSIL
WRSACDDYTNETSIAIVDGDFPR--ILNPEDLSRQLDAENGHFQDFRTKRSSLFHAIQII
LSPFETWGDVITDAVSAGFPPASCIMGSMTLLIRGARKVSESFDMLTDLFRKLGNFALRL
ESYKNVPLSEGMKIIIVKVLVNVFRVCAASQKLLNRGSIRARVTKWAKNVFVEDTSISSL
LGELEELTSQEHKMVSAHGLDLTHQTLRNTVKLLERDDERNDRDRLDKLKKALNPISASG
QVFSSINESRMPGSGRWVEDRIRSWWQGSE--
>OBT48196.1
--------------------------------------------MAVTANDHSDDKLSSL
WHSACSDYAKETGINITDEQFPK--IHGPEDLSRQLESDKDNFEDFRMKRRPLLHAMQMI
LAPFEAWGDLIANVASAAFPPASSIMGAMLLLVQGARKVSEAFDGITDLFRKLGNFALRL
DSYKGVPLSEGMKSIIVNVLVNFLRVCGASQKCLSSGSLRTRLSKWAKNIIVEDTTINSL
LSELEELTSQEHLMVSAQGLNLTHQALRNTEELLQRDGRKNDREKLEKVKASLNPVSASG
QVFSSINENRIPGSGSWIEDRIRTWWEGSQ--
>OBT51094.1
--------------------------------------------MAVTASGHSDDKLSSL
WHSACSDYAKETGINITDDQFPK--IHGPEDLSRQLESEKDNFEDFRMKRRPLLHAMQMI
LAPFEAWGDLIANIASAAFPPASSIMGAMLLLVRGARKVSEAFDGITDLFRKLGNFALRL
DCYKGVPLSEGMKAIIVNVLVHFLRVCGASQKCLSRGSLRTRLSKWAKNIIVEDTTIISL
LSELEELTSQEHLMVSAQGLNLTHQALRNTEELLQRDGRKSDREKLERVKASLNPVSASG
QVFSSINENRIPGSGSWIEDRIRTWWQGSQ--
>OBT67190.1
--------------------------------------------MAVTASDHPDDKLSSL
WHSACSDYAKETGVTLTDDEFPK--IHGPEDLSGQLECEKDNFEDFRMKRRPLLHAMQMV
LAPFEAWGDLIAGVAAAAFPPASSIMGAMLLLVRGARRVSEAFDSITDLFHKLGNFALRL
DSYKGAPLSEGMKVIIVNVLVNFLRVCAASQKCLSHGSLRTRLSKWAKNIIIEDTSINSL
LSDLEELTSQEHLMVSAHSLNLTHQALRNTEELLERDSRKNDRDRLERVKASLNPISASG
QVFSSTNANRIPGSGSWIEDRIRTWWQGSQ--
>OJI99683.1
---------------------------------------------MSRTTNPLDDKLSVL
WRSACDGYARETGIALSDGDFPQ--IHGPEDLSRQLDAERDHFEDFRTKKRPLLHAMQAV
VAPFENWGYLIAGAASAAFPPAGSIMGAMLLLVRGARRVSESFEMLTGLFHRLGHFALRL
DSYRGVPLSEGMKTIIVNVLVNFLRVCAVSQNLLSRGSLRARLTKWTKNVLVEDTSISSL
LGQLEELTSQEHKMVSAHGLDLTHQTLRNTAELLERDNSRADRERLDRVKKALDPVSASG
RVFSAINETRMPGSGSWIEDRIRSWAQGPE--
>OJJ52423.1
--------------------------------------------MKAASMAITTDEISTL
WANACTEYAKETGIPLTDEALAPFHVHSPESLSRQLESERDNFGNFRMKRRPLLHAMQTV
LAPFENWGDMIAGAACSVFPPAACVVSAMLRLVRAARRVSEAFDMILELFQRLGHFALRL
ESYKGVELSEGMKDVIGKVLVNSLRVCAAAQKLLSHGSLRSRLIKWAGNILVEDNRVNLL
LGELEHLTSQEHLMVSAQGLKLTHQVLRNTEVLLEREDRRREEERLEKLKRELQPVSVSG
QLFSYISESRIPGSGAWVEGEVQAWWTGPQ--
>OJJ60340.1
--------------------------------------------MSRTTSDPLNDKLFAL
WRSACDDYARETGIALTDGDFPK--IRGPEDLSRQLDAEKDHFEDFRMKKRPLFHAMQVV
VAPFENWGDLLAGAASAAFPPAGSIMGAMMLLVRGARRVSESFDMLTGLFHKLGHFALRL
DSYKGVPLSEGMKTIIVRVLVNFLSVCAVSQKLLSRGSLRARLTKWTKSILVEDTSVSSL
LGQLEELTSQEHKMVSAHGLDLTHQALSNTAELLERDNNRNHRERLDRVKKALDPVSASG
RVFSAINETRMPGSGTWIEDRIRSWAQGSE--
>OKP10967.1
--------------------------------------------MAILPANQRDDKLSSL
WQAACTDYANETGTTLSDEELRS--LRGPEDLSRQLDNERNNFEDFRVKRRPLLHAMQTV
LVPFESFGDLIAGVAAAAFPPASSIMGAMLLLVRAARKVSEAFDMIMDLFRKLGHFALRL
DSYKGVPLSEGMKVIIVKVLVNFLRVCAVSQKLFRKGSLKARLTKWAKNAIVEDTEVSSL
LGELEELTSQEHMMVSAHGLNITHQAFRNTEELLERDDRRRDQEKLEKVKAALHPVSASS
KVLSFINENRIPGSGSWVEDRLRTWWQGTQ--
>OOQ83608.1
----------------------------------------------MGFPIQSKDSLSAL
WEAACISYGEETETRLTSPDFPK--IGTPSELSRQLDSEKEHFMDFRSKKRPLFHAMQII
LSPFENFGDIISGAVSTAFPPASTIMGTMLLLVRSARRVSDAFDSVYGLFQKLGYFAQRL
DSYRDVLLSDGMKSVIVKVLVTSLRVCAVSQALLSRGSSKARLSKWAKNILVEDTSVQPL
LAELEELTRQEHRMVSAHNLTLTNQAVRNTAALLEKSELEDEKQRISRLKALLDPVSASG
QVYSAINESRIPDSGKWIEGRIRKWWNGDE--
>OQD88178.1
--------------------------------------------MVVTTSEPSDSTLHSL
WHSACKDYARETGISLLDERFPK--IKGPEDLSHQLDSEKGNFEEFRMKKRPLLHAMQLV
LTPFENWGDMIAGAVAAAFPPASSIMGAMLLLIRAARRVSDAFNVLLDLLHRMGNFALRL
ESYKGITLSEGMKTIIVKVSVNLLKICAASQNLLNQGSLKARISKWAKNILVEDTSIRSL
LSELEELTSQEHMMVSAHGLNLTHQALRNIEELINRDDRRNERERLEKVKAALDPVSASG
QVLSSITQNCLPGSGSWIENRLQSWWEGSQ--
>OQD93884.1
--------------------------------------------MVVIAREPSHNNLPSL
WHSACEDYGRETGISLTEERFPK--VQGPEDLSRQLESEKDNFEDFRMKKRPLLHAMQMV
MAPFESWGDLIAGAVAAAFPPASSIMGAMLLLVRAARRVSDAFNGILDLFHKLGNFALRL
DSYRGITLSEGMKTIIVKVLVNSLRVCAASQKLLSQGSLKARLSKWAKNIFVNDTSISSL
LGEIEELTSQEHMMVSAHGLNLTHQALRNTEELLNRDDDRKDRERPEMVKAALDPVSASG
QVFSSITQNRIPGSGSWVEDRLRSWWQGSQ--
>OQE08070.1
----------------------------------------------MTAREPSDGSLPSL
WNSACKDYGRKTGISLTDERFPK--IQGPEDLSRQLEYETDNFEDFRMKRRPLLHAMQTV
LAPFESWGDLIAGAAAAAFPPASSIMGAMLLLVQAARRVSDAFNGILDLFQKLGNFALRL
DSYKEVTLGEGMKTMIVKVLVNFLRVCAASQNLLSHGSLKARLSKWAKNILVEDTSISSL
LEELEELTSQEHMMVSAHALNLTHQTLRNTKELLNRDDGRKERERLERVKAALDPVSASG
QVFSSITQNRIPGSGIWIEDRLQSWWQGSQ--
>OQE12893.1
--------------------------------------------MTHDLHQPPDDNLSLL
WHAASEEYAKETGISMTDREFPK--VSGPEELSSYLDSEKDHFQDFRMKKRTLLHAMQKV
LAPFENWGDLIKGVVAAAFPPASSIMGAMLLLIRGARKVSESFDMITGLFQKLSNFALRL
DTYKNVPLNEGMKIIIVKVLVNFLRVCAASHNLLKAGSFKARLSKWAKNILVEDPSVTSL
MGELDELTNQEHKMISAQNLNLTNQALKNTADLLQRDDIRSERERLDKVKDTLKPVSASS
QVHSAISESRIPGSGVWVDDRIRSWWQSSQ--
>OXN06163.1
--------------------------------------------MTRTTSDLLDDRLSTL
WQSACDDYAKETGIALTDGDFPK--IHGPEDLSRHLDAERDHFEDFRMKKRPLLHAMQII
LAPFEHWGDLLAGVASAAFPPASSIMGAMMLLVRGARRVSESFDMLMDLFHKLGHFALRL
DSYKGVSLSEGMKTIIVQVLVNFLRVCAASQKLLRRGSLRARLTKWTKNVLVEDTSIRSL
LDELEELTSQEHKMVSAHALDLTHQALRSTAELLERDDNRNERDRLDKVKKALDPVSASG
RVFSSLNENRIPGSGSWIEDRIRSWWQSPD--
>OXN11562.1
--------------------------------------------MARMTSDPLDNKLSAL
WSSACDDYAKETGIALTDGDFPK--ICGPEDLSRQLDGEKDHFDDFRMKKRPLFHAMQMV
LAPFENWGDLIAGAASAAFPPAGSIMGAMMLLIRGARRVSESFDMLTDLFHKLGHFALRL
DSYKGVPLSEGMKTIIVKVLVNFLRVCAVSQKLLARGSFRARLTKWTKNVLVEDTSISSL
LNELEELTSQEHKMVSAHGLDLTHQALRNTAELLERDDNRNDRERLDRVKKALDPVSASG
RVFSAINETRIPGSGSWIEDRIRSWWQGPE--
>PCH00144.1
----------------------------MPIHASSTSGLSASEKMARLPSDPPNDKLSIL
WRSACDDYTKETGIAIVDGDFPR--ILNSEDLSRQLDAENGHFQDFRTKRSSLFHAMQIV
LSPFETWGDVITDVVSAGFPPASCIMGAMMLLIRGARKVSESFDMLTDLFRKLGNFALRL
ESYKNVPLSEGMKTIIVKVLVNVFRVCAASQKLLNRGSIRARVTKWAKNVFVEDTSISSL
LSELEELTSQEHKMVSAHGLDLTHLTLRNTAKLLEREDERNDRDRLDKLKKALNPISASG
QVFSSINESRMPGSGSWVEDRIRSWWQGSE--
>RAO67953.1
-----------------------------------------MMALVSNVNESSVDELSSL
WQAACEEYANETGIAIIDREYPK--LTGFEELSHQLDLEETKFENFRMKKRPLLRAMQSI
LAPFETWGDLIGTVASATFPPASSIMGAMLLLIRGARKVSDSFDMITDLFQKLSNFAARL
DMYKDVPLSKGMKAIIVKVLINFLRVCAVSQRLLKTGSFKARLSKWGKNLLMEDTSVSSL
FNELQELTDQEKMMIGAQNLNLTHQTLKNTADLLEKSNIKSDQDRLDRVKLKLQPVSASN
QVRSAIMSSRLPDSGMWIEQRVKSWWESSQ--
>RAO68317.1
--------------------------------------------MARLPGSSPDDKLTVL
WRSACEEYARETGTAIVDEAFPR--IFNPEDLSRQLDAENGRFQDFRTKKSSLFHAIQMV
LSPFENWGDVITDAVSASFPPASCIMGAMMLLIRGARKVSESFDMLTDLFYKLGNFSLRL
ESYKGVPLSEGMRTIIVKVLVNVFRVCAASQKLLNRGSLRTRVTKWAKNVFVDDTSISSL
LGELEELTSQEHKMVSAHGLALTNQALRNTAKLLQRDDERNDRERLDKLKKALDPVSASG
QVFSSINESRMPGSGSWVEERIRSWWQGSE--
>RDL30658.1
--------------------------------------------MTVTVSEPLDNNLSSL
WHSACKDYARDTGITLTDERFPK--VQGPEDLSSQLDSEKDNFEDFRMKKRPLFHAMQMV
VAPFESWGDLIAGVASAAFPPASSIMGAMLLLVRAARRVSDAFNVIIDLFHQLGNFAQRL
ASYNGVLLSEGMKTIIVKVLVNFLRVCAASQKLLSQGSFKARFSKWAKNMLVEDTSISSL
LDDLAQLTSQEHMMVSAQSLNLTHQALRNTEELLGRDDRRNDRERLERVKAALDPVSASG
QVFSSITQNRIPGSGSWVEDRIRSWWQGSH--
>XP_001265556.1
MEELREAEQRKAEAKLRGSSGASHDKDKNALFSPSQRLRGSLITMAVFTDKSSDDKLSSL
WHAACDDYAAETGIPLTDVELPA--LRGPEDLSRQLESEKDNFEDFRMKRRPLLHAMQTV
LAPFENWGDLIAGVASAAFPPASSIMGAMLILVRGARKVSEAFDMITELFRKLGHFALRL
DSYKGVPLSEGMKTIIVKVLVNFLRVCAASQKVVNPGSLRARLSKWAKNILIEDTSVNSL
LGELEELTSQEHMMVSAHGLKITHQALRNTEKLLERDDRRKDREELERVKEALDPVSASS
QVFYSINENRIPGSGSCIDNTLRTWWEGTA--
>XP_001267065.1
--------------------------------------------MTRTTSDPLDDRLSTL
WHSACDDYAKETGIALSDGDFPK--IHGPEDLSRQLDAEKDHFEDFRMKRRPLLHAMQMI
LAPFENWGDLLAGAASAAFPPASSIMGAMMLLIRGARRVSESFDMLMDLFHKLGHFALRL
DSYKGVSLSEGMKTIIVKVLVNFLRVCAASQKLLSRGSLRARLTKWTKNVLVEDTSISSL
LDELEELTSQEHKMVSAHGLDLTHQALRNTAELLERDDNRNERERLDRVKKALDPVSASG
RVFSSIKENRIPGSGSWIDDRIGPGGRVPSFY
>XP_002148358.1
--------------------------------------------MTRLTSGSPNEKLSIL
WRSACDDYAKETGIVIVDEGFPR--ILNPEDLSRQLDAENGHFQDFRTKRQSLWHVMQIV
LSPFENWGDLIVNAVSAAFPPASCIMGAMMLLIRSARKVSESFDMLTDLFRKLGNFALRL
ESYKGVPLNEGMKTIIVGVLVNFLRVCAASQKLLNRGSLRARVMKLAKNMFVEDTSISSL
LGELEELTSQEHKMVSAHGLDLTHQALRNTEKLLERDDERNDRERLGQLKKALDPVSASG
RVFSSINETRMPGSGSWVENGIRSWWQGSE--
>XP_002566405.1
--------------------------------------------MTRTTSDVSDSKLSAL
WHSACDDYAKETGIALTDGDFPK--VRGPEDLSRQLDAEKDHFEDFRTQKRPLFQAMQMV
LVPFENWGDLIAGAAAAAFPPAGSIMGAMMLLIRGARRVSESFDMLMELFHKLGHFALRL
NSYSGVPLSEGMKTIIVSVLVNFLRVCAVSQKLLSRGSLRARLTKWTKNILVEDTSISSL
LGELEELTSQEHKMVSAHGLDLTHQALRNTAKLLERDGNTNDRERLDRVKKALDPVSASG
RVFSAINENRIPRSGSWIEDRIRSWWHGSE--
>XP_016594875.1
--------------------------------------------MVVTAREPSDSSLPSL
WHSACQDYGRETGISLTDERFPK--VQGPEDLSRQLESERDNFEDFRMKKRPLLHAMQMV
LAPFESWGDLIAGAAAAAFPPASSIMGAMLLMIRAARRVSDAFNVIVDLFQKLGNIALRL
DSYKGVTPSEGMKIIIVKVLVNFLRVCAASQKLLSHGSLKARFSKWAKNILVEDTSISSL
LDNLEELTNQEHMMVSAHGLNLTHQALRNTEELLNRDDDRKNRERLERIKAALDPVSASG
QVFSSITQNRIPGSGSWVEDRLRSWWQGSQ--
>XP_018132653.1
--------------------------------------------MAVTASGHSDDKLSSL
WHSACSDYAKETGINITDDQFPK--IHGPEDLSRQLESEKDNFEDFRMKRRPLLHAMQMI
LAPFEAWGDLIANIASAAFPPASSIMGAMLLLVRGARKVSEAFDGITDLFRKLGNFALRL
DCYKGVPLSEGMKAIIVNVLVHFLRVCGASQKCLSRGSLRTRLSKWAKNIIVEDTTIISL
LSELEELTSQEHLMVSAQGLNLTHQALRNTEELLQRDGRKSDREKLERVKASLNPVSASG
QVFSSTNENRIPGSGSWIEDRIRTWWQGSQ--
>XP_022485157.1
--------------------------------------------MAVTANDPHEDKLSSL
WYQACEDYAKETELAFTNEGLPE--MRGPEDLSRQLDKEKDHFEDFRMKKRPLLHAMQVV
LAPFENWGDIIAGAAAAAFPPASTIMGAMLLLVRGARKVSDAFNMIIDLFHKLGNFALRL
DSYKGVPLSEGMRTIIVKVLVNYLRVCATSHTILGKGSLRARLSKWAKNIFIEDESVSSL
LAELEELTSQEHLMVSAHGLKLTHQALRNTEKLLEREDRKTDREQLERVKTALNPISASG
QVFSSINENRIPGSGRWIENRLRSWRQGYQ--
>XP_022490313.1
-----------------------------------------------MRTPPESDLHSVV
WQDACEDYARQTGIAVGDERFPR--IQGLEDLSRQLECEKDNFEDFRMKKRPLFHAMQTV
LVPFEEWGGLIADGVAVAFPPASSIMGAMLLLVRAARRVSDAFDVILDLFQSLGNFALRL
ESYKGIAISGGMKVIIVKVLVNFLKVCAASHNLLNKGSVKARLSKWAKNILVEDSSVKAL
LGELQDLTSVEHMMVSAHGLNLTHQALKNTEQLLDRDERKTDGERLERIKQVLEPIPASS
QVLSSVTQNRLPGSGSWVEDRLRSWWQGPE--
>XP_024681426.1
--------------------------------------------MTRTTSDSLDDRLSTL
WRSACDDYAKATGISPSDGDFPK--IHGPEDLSRQLDAEKDHFEDFRMKKRPLLHAMQMI
LAPFENWGDLLAGAASAAFPPA----------------VSESFDMLTDLFHKLGHFALRL
DSYKGVPLSEGMKTIIVKVLVNFLRVCAASQKLLSRGSLRARLTKWTKNVLVEDTSISSL
LGELEELTSQEHKMVSAHGLDLTHQALRNTAELLERDDNRNERERLDTVKKALDPVSASG
RVFSSINENRI---------------------
>XP_025551560.1
--------------------------------------------MPRTVSNPLDDRLSTL
WHSACDDYTKETGVALTDGAFPK--IHGPEDLTRQLDAEKEHFEDFRMKRRPLLHAMQMI
LAPFENWGDLLAGAASAVFPPASSIMGAMMLLIRGARRVSESFDMLTDLFLKLGHFALRL
DSYKDVPLSEGMKTIIVKVLVNFLRACAVSQKLLSRGSLRARLTKWTKNILVEDPSISSL
LGELEELTSQEHKIVSAHGLDLTHQALRNTAELLARDDNRNDRERLDRVKKALDPVSASG
RVFSAINENRIPGSGSWIEDRIRSWWQGPE--
>XP_751879.1
--------------------------------------------MTRTTSDLLDDRLSTL
WQSACDDYAKETGIALTDGDFPK--IHGPEDLSRHLDAERDHFEDFRMKKRPLLHAMQII
LAPFEHWGDLLAGVASAAFPPASSIMGAMMLLVRGARRVSESFDMLMDLFHKLGHFALRL
DSYKGVSLSEGMKTIIVQVLVNFLRVCAASQKLLRRGSLRARLTKWTKNVLVEDTSIRSL
LDELEELTSQEHKMVSAHALDLTHQALRSTAELLERDDNRNERDRLDKVKKALDPVSASG
RVFSSLNENRIPGSGSWIEDRIRSWWQSPD--
