# Supplementary material for: Exploring a diverse world of effector domains and amyloid signaling motifs in fungal NLR proteins
Source: PLoS Comput Biol. 2022 Dec 21;18(12):e1010787. doi: 10.1371/journal.pcbi.1010787 (PMC9815663; doi:10.1371/journal.pcbi.1010787)
Supplement: S2 Data — The alignments were calculated using ClustalOmega for 127 MMseqs2 clusters with at least 20 member sequences. (GZ) [file pcbi.1010787.s009.tar.gz › XP_003043278_aligned.fa]

>XP_003043278.1
------------IRQLNPGDRAAGRQKALDSARLPGVCPWFLNLSEIRAWLNGTGP-
>XP_025594574.1
---MSNVDKDQLLRRLCPGDLSESWRKHLKRVQIPGSCFWFLDDPRTKDWLHSQHP-
>OBS22845.1
MSTMSKVDRNQLLGRLCPGDLSESRRNHLKRVQIPGSCQWLLDDPRIKEWLRSQRP-
>EXM20557.1
---MSGIDRSKLLRRLCPGDQFQGWQQALDLERIPGSCQWFFDDPKLKEWLSKASYG
>ENH71365.1
---MSGIDRSKLLRRLCPGDQFQGWQQALDLERIPGSCQWLFDDPKLKEWLSKASYG
>EXA34295.1
---MSGIDRFKLLRRLCPGDQFQGWQQALDLERIPGSCQWFFDDPKLKEWLSKASYG
>EXL67772.1
---MSGIDRSKLLRRLCPGDQFQGWQQALDLERIPGSCQWFFDDPKLKEWLSKASYG
>EYB21926.1
---MSMSDRDQLLRRLCPGDRSESWHQHYERVRIPGSCQWFLDDPKAKEWFQNDIPS
>KIL85861.1
---MLASDRNQLLARLCPGDRSESWQKDLERSRIPGSCQWILDDPKTKEWLHGSTR-
>PCD24095.1
---MSMSDRDQLLRRLCPGDRSESWHQHYERVRIPGSCQWFLDDPKAKEWFQNDIPS
>PTD08170.1
---MSMSDRDQLLRRLCPGDRSESWHQHYERVRIPGSCQWFLDNPKAKEWLQNDIPS
>RBR26189.1
---MSISERDQLLRRLCPGDRSESWHKHLERARIPESGQWILDNPKTKEWLHNNSPS
>RFN53000.1
---MSISERDQLLRRLCPGDRSESWHKHLERARIPGSGEWILDDSKTKEWLHSDSPS
>SCB66002.1
---MSMSDRDQLLRRLCPGDRSESWHQHYERVRIPGSCQWFLDDPKAKEWFENEIPS
>XP_009259555.1
---MSMSDRDQLLRRLCPGDRSESWHQHYQRVRIPGSCQWFLDDPKAKEWLQNDIPS
>XP_011323062.1
---MSMSDRDQLLRRLCPGDRSESWHQHYERVRIPGSCQWFLDDPKAKEWFENEIPS
>KJK68240.1
---MSPDNQNHLLGKLCPGDSTAERQETLSRERVGTLGNWFLKDKLTQDWINGSGL-
>KOC15566.1
---MSPYNHNHILGKICPGDSTAERQETLSRERIGTLGNWFLKDRLTQEWINGSGL-
>OOO05645.1
---MSPYNHNHILGKICPGDSTAERQETLSRERIGTLGNWFLKDRLTQEWINGSGL-
>PIG79088.1
---MSPDNQNHLLGKLCPGDSTAERQETLSCERVGTLGNWFLKDKLTQDWINGSGL-
>RAQ48568.1
---MSPYNHNHILGKICPGDSTAERQETLSRERIGTLGNWFLKDRLTQEWINGSGL-
>RAQ73859.1
---MSPYNHNHILGKICPGDSTAERQETLSRERIGTLGNWFLKDRLTQEWINGSGL-
>XP_015411923.1
---MLFTNNSHTVSWLCPGDATAERQNSLSCERIGTLGTWFLGDRLTQEWINGSGP-
>XP_022392077.1
----MSLYDNSQFRGVCPGDATAERQKSLSCERVGTLGTWFLADRLTQEWISGSGP-
>XP_024699466.1
----MTSPSDQMLQTLCPGDSTGEWQETLSLEQVDQIGHWFLKSSCIKEWIHGSGL-
