# Supplementary material for: Exploring a diverse world of effector domains and amyloid signaling motifs in fungal NLR proteins
Source: PLoS Comput Biol. 2022 Dec 21;18(12):e1010787. doi: 10.1371/journal.pcbi.1010787 (PMC9815663; doi:10.1371/journal.pcbi.1010787)
Supplement: S2 Data — The alignments were calculated using ClustalOmega for 127 MMseqs2 clusters with at least 20 member sequences. (GZ) [file pcbi.1010787.s009.tar.gz › XP_006456995_aligned.fa]

>XP_006456995.1
--------------------------------------------------MTLRRKFEEF
KAWLREVF---PSE--D-R---IQDGPRR--HAEPGGFFQNAQHTAVHNSTMNQVHGNQY
ITV--YSEGDR-KIVAKMMELLSQHIIRGSAHDSSARKPPPRCHPETRVKLIARIIAWFE
DQASLEL
>XP_006456994.1
-------------------------MGCSASRQQCCFFPSTSTSLLSLYEMTPGRRWNRF
KAWMWDFF---FLEDEDGI---QD--GRQ----RPGNFIHHSTNNTI------NVIGDNN
RVVRSDGQGDRHMIVKQVIDLLSQHIIRGSAHDSSARKPPPRCHPQTRVKLIARIIAWFE
NQASLEF
>XP_006456992.1
MAEEGGTLLVKTSVRVTEHMLSGFILRFLEDPTQAVFIAF---GLTGPVLFEPEKHRNVK
KVWMSGAADWASISAHHGL---GDEGGIQDGRQRPGNFIHHSTNNTI------NVIGDNN
RVVRSDGLGDRHMIVTQMMGLLSQYIIRGAEHDSSARDPPPRCHPETRVKLIARIIAWFE
DQASLEL
>XP_006456276.1
-------------------MLATWEPAFLPTPTTLARFVR--LKTPPSINMASRSKRQKF
MALILKPF---SKTKDN-----VVSNTPGNHASSSGGIFPNASHFAVNNPIMMDNAVNPT
VNI--YGASDR----SKAMDRLFEHIIRGAAHDSSARDPPPKCHPGTRIRINEHIITWFY
DEEKGEL
>XP_006456993.1
--------------------------------------------------MTLKRKFDEF
KAWLRDIF---PSE--D-G---IRDGARR--PTDPGGFFTNAHDLALNNPNMNYVHGNQY
NIA--PTAGDR-KITAKIMNLLSQHIIRGAAHDDSARDPPPRCHPETRVKLIARITAWFE
GQSSLEL
>XP_006457014.1
--------------------------------------------------MAPGRKRVKF
KKWLWGFF---HPKGSR-Y---VLDGP----HARPGGFFHYAEGFVLIDPIMTSVQVDNT
TVINM------QGTATQVMNFLSQHIIRGAAHDDSAREPPPRCHPDTRVKFIARITAWFD
GQAQQEL
>XP_007331329.1
--------------------------------------------------MGPKRRRDRF
KAWFWGFF---SSKDEMHF---MPDGPRR--GNSPNHTQNIRIDNAI------HVQGDHN
TVVRQDGQGDRNI-VTQIMSLLSKHIIPGAAHDSSPRDPPPRCHPNTRVKLIARITAWIE
NQASLEL
>XP_006458931.1
--------------------------------------------------MGPKRRRDRF
KAWFWGFF---SSKDEMHF---MPDGPRR--GNSANHTQNVRIDNAI------HVQGDHN
TVVRPDGQGDRNI-VTQIMRLLSEHIIPGAAHDSSPRDPPPRCHPNTRVKLIARITAWIE
NQASLEL
>XP_007331301.1
--------------------------------------------------MTPRRKWNTF
KVSLRDFF---FSEDEDGI---QSDL--R----RRRDFIQNITNNAI------YVRGENN
TVVRQDGQGDRYI-VTQIMSLLSKHIIPGAAHDSSARDPPPRCHPDTRVKLVDRITAWFE
GQAPLEL
>XP_007332151.1
--------------------------------------------------MARRRRNNKI
KEWFWSLF---SSNDAIRY---MPDGPQR--HARSGSFFKNAQHTAIHNSIMTAVHGNQY
NTF-SPTEGDR-NNVTQIMSLLSQHIIRGAAHDSSPREPPPRCHPGTRVKLIARITAWFE
NQASLEL
>XP_006457012.1
--------------------------------------------------MTTTRKWIRF
KASLRDFF---FSEDED-G---IQNGPRR--PAGPEGFFTNAQHSTLHNPTMTAVHGNQY
NTF-SSTEGDR-NVVTQMMNLLSQNIIRGAAHDSSVRDPPPRCHPDTRVKLINRITAWFE
GQASLEL
>XP_006457027.1
--------------------------------------------------MTPRRKWDRF
KAWLRDFF---LSEDED-G---NQDGSPR--HAGSGEFFNNAQHSTVHNSTMTAVHGNQY
NMF-SSIEGDR-SIVTQMMSLLSQHIIRGAAHDSSARKPPPRCHPETRVKLINRITAWFE
GQASLEL
>XP_006457030.1
--------------------------------------------------MIPRRKWGRF
RAWLRDFC---FSEGEE--------------QDGSGGFISHAQRFALHNPTMTAVHGNQY
NMF-SSTEGDR-NVVTQIMSLLSQHIIRGAAHDSSARDPPPRCHPDTRVKLIARITAWFD
GQASLEL
>XP_007330755.1
--------------------------------------------------MTLRRKLDEF
KAWLHDIF---SSE--N-G---IQDGLQR--HAGPGGFFNNAQHSAVHNSTMTAVQGNQY
NTV-TYSEGNR-HIVAQMMGLLSQHITRGAAHDSSARKPPPRCHPETRVKLIARITAWFE
GQTSLEL
>XP_007331743.1
--------------------------------------------------MTLGRIRDKL
KAWIWGFF---SSKEKIRF---MPDGPQR--HAGPGAFFNNVQRFTLHNPTMTAVHGNQY
NTF-TNAQGDH-SVVAQMMGLLSKHIIRGAAHNSSARSPPPRCHPDTRIKLIARITAWFE
GQTSLE-
>XP_007332144.1
--------------------------------------------------MTTTRKWIRF
KVSLRDFF---FSEDED-G---IQNGPRR--PAGPEGFFTNAQHSTLHNPTMTAVHGNQY
NTF-SPTEGDR-NVVTQMMSLLSQNIIRGAAHDSSVRDPPPRCHPDTRVKLINRITAWFE
GQASLEL
>XP_007332152.1
--------------------------------------------------MPPRRKKNKI
SEWVLGFF---SSKDEIHY---MPDGPQR--HAGPGGFFNNAQQLTVNNSTMTAVQGNQY
HYTTTYVHGDG-NLTTHIMKLLSDHIILGAAHDDSARVPPPRCHPGTRVSLISRITAWFN
DEQLQEL
>XP_006457042.1
--------------------------------------------------MTSERERG--
RDPVSGSI---PPVNDIRCVPDHHDGAQQ--GGGPGGFFGQAQNFALHNPTMTDVQGNQY
TTF---VQGDYHSIVPQIMSLLSQHTIPGAAHDDSAREPPPRCYPGTRVKLIARITAWFD
GQAQQEL
>XP_006459638.1
--------------------------------------------------MAPRRKRNKI
REWLLGFF---SSKDEIHY---MPDGPQR--HTGPGGFFNNAQHSTVNNSAMTAVHGNQY
F---LSTEGDR-NIATHIMKLLSDHIILGAAHDDSIRVPPPRCHPGTRVSLIARITAWFN
SEQLQEL
>XP_006459637.1
--------------------------------------------------MAPRRKRNKV
REWLLGFF---SSKDEIHY---MPDGPQR--HTGPGGFFSNAQHSTVNNSTMTAVHGNQY
NTF-LSTEGDR-SIVTHIMKLLSDHIILGAAHDDSIRVPPPRCHPGTRVSLIARITAWFN
SEQLQEL
>XP_007330740.1
------------------------MVRISARLSDDGILT---TYNTGHRRAFRRRKRNKI
REWLLGFF---SSKDEIHY---MPDGPQR--HTGPGGFFSNAQHSTVNNSTMTAVHGNQY
F---LSTEGDR-NIGTHIMKLLSDHIILGAAHEDSVRVPPPRCHPGTRVSLIARITAWFN
SEQLQEL
>XP_007332171.1
--------------------------------------------------MAPRKEWRKF
RVWFRGIL---SSEDENHY---VPDGGPQ----WQGDYIQNIINNGI------HVHGDNN
TVVRQDGQGDRNI-MTQIMSLLSQHVIHGAAHDSSARTPPPRCHPETRVKLIARITAWFE
DQASLEL
