# Supplementary material for: Exploring a diverse world of effector domains and amyloid signaling motifs in fungal NLR proteins
Source: PLoS Comput Biol. 2022 Dec 21;18(12):e1010787. doi: 10.1371/journal.pcbi.1010787 (PMC9815663; doi:10.1371/journal.pcbi.1010787)
Supplement: S2 Data — The alignments were calculated using ClustalOmega for 127 MMseqs2 clusters with at least 20 member sequences. (GZ) [file pcbi.1010787.s009.tar.gz › XP_006457562_aligned.fa]

>XP_006457562.1
---------MEKLLQHTINGAEFDSSDRDPPPRCHPGTRLTIIRRCLDFIHECSGQE--
>KXN81083.1
---------MRDFAAHTIPGAAVDSSARDPPPRCHPGTRLSMIEETHQLCAMCPPPK--
>KXN82499.1
---------MRELLAYTIRGAELDSSERDPPPHCHPGTRVSILEDAKRFFQDLEPLN--
>KXN89775.1
------MKVLKKLEKCAIPGAEFDSSARKPPPRCYLGTRVEIMSDVNEWLHQPNAEK--
>XP_006457509.1
---------MKELLEKTIPGAAFDSSARDPPPRCHPGTRLAILERCRYFIVNCTGEK--
>KIM44301.1
-------------------GAMHDSAERDPPPRCHPGTREKAIEDIVRWIEEPNPSS--
>KXN80991.1
-----------------MPEAAMDSSARDPPPKCHPGTRARILAFLETLVDNPSRRWD-
>KXN82171.1
-----------------MRGAEYDSSERDPPPKCHPGTRKKIVECIQFWFRNLLRTN--
>KXN82175.1
-----------------MRGAEYDSSERDPPPKCHPGTRQKIIERIQFWFHNPFRTR--
>KXN83159.1
----LVHPGLQKLLEKSIPEATHDSSARDPPPMCHPGTRVNYINSLTKWGRNPDDHPNE
>KXN84950.1
---------METFAKHTIRGAAVDSSARDPPPRCHPGTRLSTIEETCALCAACPPPK--
>KXN85088.1
---------MKDLAEHTIPGVEHDSSERDPPPLCHPGTRLDICGQAQSWFHNSNQNE--
>KXN85275.1
-----------------MRGAEYDSSERDPPPKCHPGTRRKIIERIQSWFRNPFRTR--
>KXN86098.1
MLSNGPDTFMQYFAKHTIRGAAVDSSARDPPPRCHPGTRLSTIEETCALCIACPPPR--
>KXN88397.1
---------MANFIEHTMPGAAFDSSARDPPPRCHPGTRLSTIEKTRQFCSLADPKK--
>KXN89418.1
---------MKDLAKATIPGAAYDSSARDPPPRCHPETRLAVVERIQHFFADRNYNR--
>KXN91409.1
-----------------MPEAAMDSSARDPPPKCHPGTRVHIVSKLERLRDDPDRQW--
>KXN91413.1
-----------------MPEAAMDSSARDPPPKCHPGTRVHIVSKLEHLRDDPNRQWD-
>XP_006456319.1
---------MGLLSKHIIRGAAHNSSARSPPPRCHPDTRIKLIARITAWFEGQTSLE--
>XP_006457234.1
----------------MIPGAAHDSSARDPPPQCHPGTRIKINERILAWFYDEIKQEL-
>XP_006457304.1
----------------MIPGAAHDSSARDPPPQCHPDTRIKINERIVAWFYDETKREL-
>XP_006457417.1
---------MKELFKKTIPGAEYDSSDRSPPPRCHPGTRLAVIERCKAFIINRDRE---
>XP_006457507.1
---------MDKLLKETIPGAASDSSARDPPPRCHPGTRLAILDRCLYFIAHCSGEK--
>XP_006457571.1
---------MEKFLQHTIIGAEFDSSDRDPPPRCHPGTRLAIIQRCLDFILECSDEE--
>XP_006458897.1
---------MSLLSKHIIPGAAHDSFARDPPPRCHPDTRVKLIDRITAWFEGQVPLEL-
>XP_006458961.1
---------MDKFLQHTIIGAEFDSSDRHPPPRCHPGTRLAIIERCLIFISQCDGKE--
>XP_006458964.1
---------MKEFLQHTIIGAEFDSSDRHPPPRCHPGTRLAIIERCKNFIVQCDGKE--
>XP_006458967.1
---------MDKFLQHTIIGAEFDSSDRHPPPRCHPGTRLAIIERCKNFVDQDGGKE--
>XP_006458996.1
---------MKEFLQHTIIGAEYDSSARHPPPRCHPGTRLAIIERCKNFVVQCDGKE--
>XP_006463122.1
---------MRDFLEKTIPGAEFDSSARDPPPRCHPGTRLAILDRCLHFIHQCDGMR--
>XP_006463168.1
---------MEKLLEKTIPGAEFDSSARDPPPRCHPGTRLAILEQCLSFVRNCEDNK--
>XP_006463224.1
---------MKELLEKTIPGAEFDSSDRDPPPRCHAGTRLAILDRCLHFIRNCGSER--
>XP_006463960.1
---------MKELLKETIPGAASDSSARDPPPRCLPGTRLAILERCIYFIANCEGEK--
>XP_006464111.1
------------LLEKTIPGAAFDSSTRDPPPRCHPGTRLAVLTRCLEFIANPNGTK--
>XP_006464112.1
---------MEKLLEKTIPGAAFDSSARNPPPRCHPGTRLAILARCLEFIANAIDER--
>XP_006464118.1
---------MVELLEKTIPGAAFDSSARDPPPRCHPGTRLAILARCLDFIADASDEK--
>XP_006464119.1
---------MAELLEKTIPGAAFDSSTRDPPPRCHPGTRLAVLARCLEFIANAIGTK--
>XP_007328017.1
---------MEKLLEKTIPGAEFDSSDRDPPPRCHPGTRLAILERCLRFIRNCDANK--
>XP_007329656.1
------------LSRHIIPGAAHDSSARDPPPQCHPGTRIKINERIMAWFYDERKREL-
>XP_007329764.1
---------MDKLLQHTIIGAEFDSSDRHPPPRCHPGTRLAIVERCKVFTVQCNGEG--
>XP_007331190.1
---------MKEFLQHTIIGAEYDSSARHPPPRCHPGTRLAIIERCKNFVVQCDGKE--
>XP_007331207.1
---------MEKFLQHTIIGAEFDSSDRHPPPRCHPGTRLAIVERCKIFIVHCNGKE--
>XP_007331208.1
---------MKEFLQHTIIGAEFDSSDRDPPPRCHPGTRLAIVERCKIFIVQCNGQE--
>XP_007331221.1
---------MDKFLQHTIIGAEFDSSDRHPPPRCHPGTRLAIIERCMIFISQCDGIE--
>XP_007331222.1
---------MDKLLQHTIIGAEFDSSDRHPPPKCHPGTRLAIIERCKNLIVQCDGKE--
>XP_007331355.1
---------MDKFLQHTIIGAEFDSSDRHPPPRCHPGTRLAIIERCKNFVDQDGGKE--
>XP_007331493.1
------------------PGAEFDSSARDPPPRCHPGTRLATLDRCLHFVRTYNGKR--
>XP_007331721.1
---------MKELFKKTIPGAEYDSSDRSPPPRCHPGTRLAVIERCKAFVINRDRE---
>XP_007332103.1
---------MSLLSQHIIRGAAHDSSARDPPPRCHPKTRVKLIARITAWFEGQASLEL-
>XP_007332131.1
---------MELLSQHIIRGAKHDDSARDPPPRCHPETRVQLIARITAWFEGQASLEL-
>XP_007332291.1
---------MEKLLKETIPGAASDSSARDPPPRCHPGTRLAILDRCLWFIAHCSREK--
>XP_007332368.1
---------MKELLEKTIPGAAFDSSARDPPPRCHPGTRLAILERCRYFIVNCTGEK--
>XP_007332416.1
---------MEKLLEKTIPGAAFDSSARNPPPRCHPGTRLAILARCLEFIANATDER--
>XP_007332448.1
---------MAELLKKTIPGAAFDSSTRDPPPRCHPGTRLAVLARCLEFIANAIGTK--
>XP_007332451.1
---------MEKLLEKTILGAAFDSSARDPPPRCHPGTRLAILARCLEFIVNANGG---
>XP_007332474.1
---------MAELLEKTIPGAAFDSSARDPPPRCHPGTRLAILARCLEFIANAVAEQ--
>XP_007332484.1
---------MEKLLEKTIFGAAFDSSARDPPPRCHPGTRLAILARCLEFIANVIDEK--
>XP_007332567.1
-------------------GAESDSSARYPPPRCHPGTRLKVLERCLHFIATCTGKQ--
>XP_007333218.1
---------MEKFLQHTIIGAEFDSSDRDPPPRCHPGTRLIIIQRCLDFIVECRDEE--
>XP_007333886.1
------------LSEHMIQGAAHDASAREPPPRCHPGTRIKINEHIITWFYDEEKKEL-
>XP_007334062.1
----------------MIRDAARDSSARHPPPQCHPGTRIEINKRIVAWFYDETKREL-
>XP_007334067.1
----------------MIPGAAHDSSARDPPPLCHPGTRIKINERTIDWFYDEIKQEL-
>XP_007334176.1
---------MKELLQETIPGAEFDSSDRYPPPRCHPGTRLAIIQRCLDFIAQCSDKE--
>XP_007334186.1
---------MKELLQETIPGAEFDSSDRYPPPRCHPGTRLAIIQRCLDFIAQCSDKE--
>XP_007334217.1
---------MKELLEKTIPGVEFDSSDRDPPPRCHPGTRLAILKRCLSFILFCDGQK--
>XP_007334225.1
---------MEKLLEKTIPGAEFDSSARDPPPRCHPGTRLAILDRCLYFINHCDGTR--
>XP_007334279.1
---------MEKLLQHTIIGAEFDSSDRDPPPRCHPGTRLAILQRCLDFIIQCHDEG--
>XP_007334539.1
---------MKDLLKETIPGAEFDSSARDPPPRCLPRTRLGILDRCLYFIANCSGQN--
>XP_007334610.1
------------LRKEILSGASYNSSARHPPPHCLPGTRLGILNLCLYFIANCSGQN--
>XP_007334749.1
---------MEKLLKETILGAEFDSSARDPPPRCHPGTRLDILERCRHFVRTSNGKR--
>XP_006458647.1
------MTALDRLLPYTCPDAAVDSSARDPPPRCHPGTRQRILDTLNNWLINHIW----
>XP_006458646.1
-----PLAALDRLLPYTCPEAAVDSSARDPPPRCHLGTRQRILDTLNDWLVNHLW----
>XP_007326030.1
-----PLAALDRLLPYTCPEAAVDSSARDPPPRCHPGTRQRVLDTLNDWLMNHLW----
