# Supplementary material for: Exploring a diverse world of effector domains and amyloid signaling motifs in fungal NLR proteins
Source: PLoS Comput Biol. 2022 Dec 21;18(12):e1010787. doi: 10.1371/journal.pcbi.1010787 (PMC9815663; doi:10.1371/journal.pcbi.1010787)
Supplement: S2 Data — The alignments were calculated using ClustalOmega for 127 MMseqs2 clusters with at least 20 member sequences. (GZ) [file pcbi.1010787.s009.tar.gz › XP_007271441_aligned.fa]

>XP_007271441.1
-----------RPQCLPGTRGTILDEIVEWVSSCSEQ-----
>KIL54414.1
---ALHNSFHSPPECYSDTRKTIRREIGEWIDDNTSTKSP--
>KIL58498.1
-----------PPKCHPGTRKTVLNEIGEWMDDRSLTKS---
>KIL62841.1
----LHDSWFSPPSCHPNTRKTVLKEIQEWLDKPKSS-----
>KIL67484.1
---------HSPPECHPGTRKTVCIQIEKWFKGSSSAKS---
>KIL60019.1
---------HSPPECHPNTRTAIRNEIGWWLDESVSKKS---
>KIL54813.1
---------HSPPECHPDTRKTIRNEIGWWLDESVS------
>KIL56207.1
-----------PPECHPNTRTTVRNEIGEWMDESGSEKS---
>KIL60000.1
---------RSPPECHPNTRTTIRNEIAWWLDESVSKKS---
>KIL64309.1
---------HSPPECHPNTRKTIRDQIGKWLDESVSKQS---
>KIM91765.1
------MDASTRSECLYGTRTVLIQSIVDWSTAFSEQ-----
>KZP28027.1
------MSAISRPQCLEGTRVTILQSLMDSLVSPSSET----
>KZP18415.1
------MNAASRPRCLKGTRERILQSLSDNLTAPSAAAA---
>KZP04287.1
MLDPAVMDATSRPLCLDGTRQDILHILIDDLTAATPEA----
>XP_007264511.1
--------------CLPGTRTMIQDEIVEWASSGTDQ-----
>XP_007264594.1
------MDAFNRPQCLPGTRTEIVNQVVEWVLSDSDK-----
>KZP08098.1
------MDAYDRAECLPGTRTEIIESVLAWALDPIGAQ----
>XP_007271259.1
------MDAFSRPQCLPGTRTEIVQQIVEWTLSDSDQ-----
>XP_007271269.1
------MDAYHRPQCLPGTRTKIQKDIVEWASSCSDQ-----
>XP_007271279.1
------MDAFSRPQCLPGTRTEIVQQIVEWTLSDSDQ-----
>KIM73271.1
------MDASRRTECLPNTRTDILKFVVDWANDTRSAQ----
>KIM71121.1
------MDAVSRSECLPDTRQNILKFIIDWLTTPHQSQ----
>KIM73294.1
------MDASRRTGCLLNTRTDVLKFVVDWVNDTRSEQ----
>KIM74146.1
------MDASSRIECLTDTRTDILKFIVDWVNNSASDQ----
>KIM76284.1
------MDASGRTECLPNTRTEMIHSISNWAKDLTGAY----
>KIM83472.1
------MDAARRTECLSGTRENTLKVIVDWVNDQASEQ----
>KIM85081.1
------MDAFSRSECLPNTRQYILKFITDWLTTPSGNE----
>KIM85744.1
------MDPSKLTDCLADTRTGILNFVIDWATAPRATQ----
>KIM88338.1
------MDASRRTGCLPNTRTDVLRFIVDWVNDPTSQQ----
>KIM90352.1
------MGPSRRTECLQNTRNDILKFVVEWANNVRSEQ----
>KIM77833.1
------MDGSDRAECLPGTRVAIIQLIMDWALDLTSTQ----
>KIM82227.1
------MNQYGRPECLPGTRVDVLNFITTWVSNPRSDH----
>KIM86662.1
------MNQYGRSVCLPGTRVNVLNLVTDWLINGTGNQ----
>XP_007262392.1
------MDAFYRGTCLPGTREEILIEIMDWIRSDTKQ-----
>XP_007262570.1
------MNAFKRNTCLENTRVEVLNQIMGWLLSDTAQ-----
>XP_007264500.1
------------PQCLPGTRTEIMRQVVEWVLSDSDK-----
>XP_007264858.1
------MNAFERRQCLKDTRVEVLDEIKKWLLSDTNR-----
>KDQ09232.1
--------------CLENTRASVLDDITRWVHSVPERGPNTP
>KDQ06464.1
--------WNSHHVCLENTRASVLDDITRWVHSVPERGP---
>KDQ09528.1
-----------DHACLPDTRASVLDHVISWVYSTPDPGHN--
>KIK16407.1
-------------KCLDGTRTEILKDIIHWVTSCDVNAP---
>KIK18248.1
----------MTKKCLDGTRSEILEEITNWITDCDDKAP---
>KIM59838.1
-------------KCLDGTRVEILKEIVNWINDPNVNVL---
>KIL65064.1
-------------RCLPGSQKSVLDDIIHWIIFQDPVAP---
>KIN98727.1
--------VDWTKRCLDGTRTEILTDIVNWIYDTDENVP---
>KIK24687.1
-------------KCLDGTRTEILRDIMNWINDPDLAAP---
>KIN95017.1
------------KRCLDGTRTEVLTDIVNWIYDTDENVP---
>KIN97133.1
------------KRCLDGTRTEILTDIINWIYDTAENMP---
>KIO03231.1
------------KRCLDGTRTEVLTDIINWIYDTDENVP---
>KIM65457.1
--------LKTTQTCLVGTRMEILQEIVDWIHDQDANAP---
>KIO00058.1
-------------KCLDGTRTDVLTEIIDWIYDTDESVPC--
>KIN99124.1
-----------MKKCLENTRTEILQDIINWVNDTHPDAR---
>KIO01495.1
-----------MKKCLENTRTEILQDIINWVNDTDPDAR---
>KIO04360.1
-----------MKKCLENTRTEILQDIINWVNDIRPDAR---
>KIO06391.1
-----------MKKCLENTRTEILRDIINWVNDPSPSAPC--
