# Supplementary material for: Exploring a diverse world of effector domains and amyloid signaling motifs in fungal NLR proteins
Source: PLoS Comput Biol. 2022 Dec 21;18(12):e1010787. doi: 10.1371/journal.pcbi.1010787 (PMC9815663; doi:10.1371/journal.pcbi.1010787)
Supplement: S2 Data — The alignments were calculated using ClustalOmega for 127 MMseqs2 clusters with at least 20 member sequences. (GZ) [file pcbi.1010787.s009.tar.gz › XP_007333708_aligned.fa]

>XP_007333708.1
--------------------------------------------------------MPAF
------SFHRPRFM---R-------SGRSRTR-SPNPSSTDPCNDTAVSPSH--------
---------GLNFVNAAPSASH-----PSIPGNVI------------------H-QNSTG
CPPLNRAPVQLS-----------Q----ASRPVTPIDA-----VP---------------
-----------------------MLDSHNFVV--------------QQDTQLAPLSDYTD
S-VQTQQPSVPL-------PIPYIQVTASQQSFDSESPTQSA---------GQVSPQWQH
KIQGIFDHARDFSMTGPTFVDGNKGNVSVT-------------NLNINTLSSQFMKELLK
ETIPGAASDSSARDPPPRCLPGTRLAILERCIDFIANCEGEK
>XP_006463209.1
---------------------------------------------------------MPF
------SLRLPRFL---R-------FGRSRSR-P-PKSTADACDDGGVSSAGLDISQAFS
R---PTPGPSEQGVDAAPRVAR-----LSVSGGS--------------------------
TDSLNRAPVDIA-----------GQPSPASRPVAPTAP-----TL---------------
-----------------------GLSSHDAVV--------------PLDIQVAPPSDDTH
S-AQAQQYLAPP-------RSPYELAMSSQQPFHAETTTPPA---------GRDSPELS-
QQKGMFDRAQNFSIAGSTFIDVNVANNE-------------------NTIASQFMKDLLE
RTIPGAASDSSARYPPPQCHPGTRLGVLERCLHFIANCTGEQ
>XP_006463211.1
--------------------------------------------------------MPDF
------SFRRPQFLRFRR-----------------SRSTADARGDAGVSSAGLDLSHAL-
-----DPSEQDVELDATPCVTR-----RSVSGGLL------------------G-----S
RESLNRAPVDFA-----------GQPLSASRPVTPTVP-----IL---------------
-----------------------SSR-----D--------------SVTIQLTPPSDNTN
S-VHAQQYLA---------------LPPSRRSFHAETINPPA---------GRDPPQLQ-
QQNGMFSNPHNFSIKGSTFVDVNVTNNN-------------------NTIASQFMKDLLE
KTIPGAASNSSARFPPPQCHPGTRLKILERCLQFIANCDGKR
>XP_007327716.1
------------------------------------------------------------
------------------------------------------------------------
-------------MNAAPSASH-----LSIPGNDI------------------H-QNSTR
CPPLNRVPVDFG-----------GQPSQASRLVTSIGAVPPSAVS---------------
-----------------------VPSPHHSVV--------------QRDTQLAPPSDYTD
S-VQAQKPPVTL-------SLSHMQMTASQRSFNYEPPTSPV---------GQDLSQCEH
KKQGMFDGAHDFSMMEPTFIDGNKGYIAVT--------------NNFNNISSQFVEKLLK
KTIPGAAADSSARHPPPRCHPGTRLAVLERCLYFIANCDGEQ
>XP_006462075.1
------------------------------------------------------------
------------------------------------------------------------
-------------MNAAPSASH-----LSIPGNDI------------------H-QSSTR
RPPLNRVPVDFG-----------GQPSQASRLVTSIGAVPPNAVS---------------
-----------------------VSSPHHSVV--------------QRDTQLAPPSDHTD
S-VQAQKPPVSL-------SSLHMQMTASQRSFNYEPPTSPA---------DKDLSQCQH
KKQGMFDGAHDFSMMEPTFIDGNKGYIAVT--------------NSFNNISSQFMEKLLK
KTIPGAAADSSARHPPPRCHPGTRLAVLERCLYFIANCDGEQ
>XP_007332596.1
---------------------------------------------------------MSF
------SFHRPRLL---R-------FGRSSSR-P-SKSTADACSDAGVSSAGLGLSHA--
----LSSGPSEQDVDAAPRVAR-----LSVSGDPI------------------G-----S
TDSLNRAPVDFA-----------GQLSSASRPVTPTVP-----I----------------
------------------------ISPHDSVV--------------QPGIQLAPPSDDTQ
S-GQAQRYLAPP-------RSPYGLATPSQQSFHSETTTPPA---------SSDSPQLR-
QQNGMFRNPHNFSITGSTFVDGNNLELIDFPTLTPANVSNTLVSLLAFIVVSASHGEAPE
ETIPGAASDSSDRDPPPQCHPGTRLAILERCIHFVTNCTGKK
>XP_007332600.1
---------------------------------------------------------MPF
------SFHCPRFLRTLR-------FGHSRSR-P-PKSTADACDDTGVSSAGLDISHALF
R---PTPGPSEQDVDAAPCVTR-----LPVSGNPI------------------G-----S
TDSLTRAPVDFG-----------GQPSSASRPVTPTVP-----I----------------
------------------------LSSHDSVV--------------QPGIQLTPRSDDTH
S-AQAQQYLAPP-------RSSYGLATPSQRSFHAETINPLT---------GQDLQQQRH
QNPGMFNQAHNLSVTG-NFIDGNVGSVTYI-----------------STPSDPFMEKLLE
KTIPGAASDSSARDPPPQCHPGTRLAILERCIHFVTNCTGKK
>KXN80876.1
MNLKKAFHFEKTIRFDFWNLK-------------------RKDKPTPTSQHCDQDQSPAP
--------PPPLAIP-------------------TMHDRAINDDAFSVTTTDQNEPPTTT
IVETATVQLNSEGDN-PSSGVFLS------------------------------------
-----------------SNTLKPTRLATSAQASTTSLNIHPRRSGKPAVLEPPS------
-ASTPNLVV--PAAVSQHVQPPNTSPNTVNSIR----------TPDENTIYLNSPALAAQ
KSAQPTALNPSS---------SPPSNIPSQS----LTDTVVRASYGESWVSIVAPQAS-S
TGGGSFNQAQNFILNNPTFNEMSS------------------------NGPDTFMRDFAN
QTIRGAAVDSSARDPPPRCHPGTRLSTIEETRTLCMASPPPK
>KXN83026.1
MNLKKVFHFEKRILFDFWKRVRFPKSDSEGLVRTDRFIFKRKDRLTPTSQHRDQDQPPAP
--------LPPPAIP-------------------TVHVRATNDDASSVTTADQNEAPTIA
IVETATVQPNNEGDN-TSSGDTVEPTRLATSAQASITSLNIHLRRSGKPAALEPASVSTP
NLVVPAAPNNEGDNASSGDTVEPTRLAASAQASATSLNIHPRRSGKPAVLEPPS------
-ASTPNLVV--PAAVSQHVQPPNTSPNTVNSIR----------TPDENTVYLNSPALATQ
KSAQSTALNPSS---------SSPSNTPSQS----VTNTVAQVSYEESWVSIVAPQAS-Y
TGGSFFNQAQNFKLDHPTFYEVSS------------------------NAPETFMRDFAK
HTIRGAAVDSSARDPPPRCHPGTRLSTIEETRALCISSPPPK
>KXN81082.1
MDLKKIFHSKN---LPFKKR--FPARTAEASTTT--------------------------
------------------------------------------------TTAQTNSSPPIN
VAPLS-------------------------------------------------------
----------------AASSTCKPTPSVSRQPSNTSLDIPVPPST-PANAEPATQIASLN
PDASSNLVI--TGGFGK-----------------------------HREVDSASTTRKEV
ESSQPLVQNPPS----------SPSSFPVFQSTSASHGYAHSRSNDETWVQLVAPIALPL
NSGGPFNHAHHFTVNNPTFYDMSP------------------------NLPDTFMKDFAE
RTIRGAAVDSSVRDPPPRCHPGTRLSTIEETRGLCTASPPPK
>KXN81726.1
---------------------------------------------------------MDV
------NHLEPRYHPYQRKQ-------RNGPATKEHRARDTPRDQLTESSAELLN-----
--------------------------------------------------------QESS
ATYQTRASTSEAMT-------ISNGSSYPFHPSTPNNMPNCNNLYLNHELPHPELI----
----------------------TTSYHPQASTSQAMTI----TNGSAYPLHASASNKTPN
NNIYPKQSSPPN-------R-----YPGSFPQIHSGSFVGAP---------NVNPEHVAP
IANSSFHNAHNFAMHNPTFLDNVTYNTSIQ-----------------NQTSDTFMAKFLD
HTIPGAAHDSSARDPPPRCHPGTRLSAIEKVRNFGSASHPGN
>KXN86747.1
MNLKKV------FRVDFWKRVCFSKYDLEGLAWTDWFILKRKDKPSSTGQPRNQDQSPAP
------------PSP-------------------TTRSQAIDDNASRETTADQNELPNIT
VDGTAIVQPNNGGVN-PSMA----------------------------------------
-----------------AATPEPTRPTTLAQASATSLNIPSWRSGTPAVLEPAS------
-ASTPNLVV--PSNVSQHVSQSITPDHTVNSKQ----------APDETTVYLNSPAIVVT
QESAQSTLS--S---------TSPPSDPSSQWPAGTTVQAREILDDKSWIQIVAPHGS-S
VGVGAFSQARNFSFSNPTFNDYSY------------------------NAPDNFMEKFEE
RTIRGAAVDSSARDPPPRCHPGTRLSTIEETQQLCSTHSPPK
>KXN83165.1
MDLKKA------FRVDFWKRR--------------------KDKPLPTSQCRDQGQSPAP
------------PPP-------------------STRSRALDDNASWATNADRNKLPNVT
VDDTVIVQPNNGGAN-LSSA----------------------------------------
-----------------AAAFEPTRPMTLAPASMTSSSMPTGCSGTPAVLEPAS------
-ASSPNLVV--PLNVSQHVQPPITPDHTANTYQ----------APDENTVYLNSPAIAAQ
ESAQSTVLKPSS---------TSPPSDPSSQWSTGTVAQAPATSNDESWVQIVAPHGS-S
VGGGSFNQAHNLTFHNSTFYDISP------------------------NAPDKFMEKFEK
RTIRGAAVDSSARDPPPRCHPGTRLSTIEETQQLCSTHPPPK
>KXN88406.1
MNLKKV------FRVDFWKRVRFSKSDKV--------------------------PRPSP
------------AIP-------------------TARSRAADDDVSLVTTADQNEPPTVT
V--INTVQPNNEGAN-PSSA----------------------------------------
-----------------AATLGRTRLATSAQASTTSLNIPPGRSGTPAVLEPAS------
-ASTPNLVV--PSNVSQHVLPPITPNTA-NSNQ----------APDENTVYLNSPAIVAQ
ESTQPVVPKPLS---------TSSPYDPSSQWPTCTTAQAPAASNDKSWVQIVAPHGS-S
VGGGSFNQAQNFTINNPIFNDYSS------------------------NGLDTLMRDFAK
HTIRGAAVDSSARDPPPRCHPGTRLSTIEETHSLCSACLPPQ
>XP_006454945.1
------------------------------------------------------------
------------------------------------------MSYTTNSTGHS-------
M---NWCPNYEQDVDAAPSSSR-----QSVPGSPS------------------HSQSSTG
YLLVNTAPDDFG-----------V--------------------C---------------
-----------------------VSSPRGSVV--------------QQDIHVALPSKLRD
S-IQVQQSLAPL-------PLSYRHATSSQQSFNLGPLILQA---------GQDLPPRQR
QNQGAFNQAHNFTVTESTFVDGNSEK-------------------LDNTTSNIFMEKLLK
ETIPGAASDSSARDPPPRCHPGTRLAILDRCLWFIAHCSREE
>XP_006458966.1
--------------------------------------------------------MSHN
SSAARSSRSSPRYDPYSHSPTPAS-SRRLPRP-SA---PLSGHDAE-RSSPDNYLSPA--
------------------HAYY-LPT---------MN-------------------SATG
YS---AVPSSLN-----------SQPTYAMPSA---------------------STHQLG
HSTHQTNSFPHPPAHLAQILSFQHPYHPAPATN---TR-------YLAPIHSQTN-----
-----FQPVQPPISIHQ-PDSTYQNYAIHQHHHQLHTTQPEQ---------VVTQQGQTY
YGDGMFKNPRDFTVTNSTFIDNSN-------------------------TSDNFMNKFLQ
HTIIGAEFDSSDRHPPPKCHPGTRLAIIERCKNFIVQCDGKE
>XP_006457553.1
--------------------------------------------------------MSHK
SSSLPSSG-----------------------------------------------HDP--
------------------SDCH-RPSTSSVSTHPTTN-----------------FATPAG
YP---SIPPFLN-----------AQPIPSAQRP-P-------------------SVHQFQ
AP--------DHSLAPQLFQLAQAPCPPYSRPT---TSGSYPDTTRLQPIHLLSS-----
--PQFIQGSQASAGIPQLGDSIYQSDLGYQPPQSPHPLTQGQL--------SFSQGPTQY
YGQGMFSGSHNFSLEGSTFIDNSS--S----------------------TADNFMEKLLQ
HTIIGAEFDSSDRDPPPRCHPGTRLAILQRCLDFIIQCHDEG
>XP_006458962.1
--------------------------------------------------------MLAP
KSSKT---RSSRYSPYIRSS-AAAFLDNSLVP-EQLHSTLSGRHAA-SHASETDLFPP--
------------------SVYH-QPSASSTLSYPST------------------------
NL---PAPPLQS-----------PQPTYAMQGPST-------------------FIPQLE
HSTRHTYPFSQAPARLTQLPFPHGPYPNPIHLP---HN----------------------
-----SQPLDPSLTVDRPEGSAHQDYSAHQQLESLQIPQRH----------LRHSLSTRY
ESRGMFSGSHNLAFSDNTFIDNSI-------------------------TSDNFMKDLLQ
HTIIGVEFDSSDRHPPPRCHPGTRLAIIERCQMFIAQCNGKE
>XP_006462583.1
--------------------------------------------------------MSHN
EPSTDRSPHSPRYSRYSRFPDLEAFALRSRIP-PP---PPIGHT---ERSSDGHISPA--
------------------SAYH-HPSTSSTFLQSSTY-------------------SMTG
YI---PNPPFRG-----------SQPIDATRPF-T-------------------SIHQLD
HPTYQDYSSAQQPTHLAWRPYPQSLYHPPLTTD---IP-------CPDPARSLPS-----
--SPPLHAVQ-----------------------------------------PSLSRYAHY
QGQGMFSGSRNMSFSDNTFIDNSI-------------------------TSDSFMDKLLQ
HTIIGAEFDSSDRHPPPRCHPGTRLAIVERCKVFIVQCNGEG
>XP_007331346.1
--------------------------------------------------------MSHQ
LSASRWSH-PSRHSSP-----APASTRCSPVP-PP---SDAERIS---------SGPT--
------------------SAYH-RPLH--------IN-------------------SVTG
CL---PAPPLLN-----------VQPIYATQQS-T-------------------SIHQLE
HSTYQSFLIPQLPAPLAQVPLKQESCSPAAIIP---FP----DPTIINSVQSLRN-----
--SPPLHTVQPSITIHPPEDSTHQNILNRQESLYLPHGQASTF--------QTQSHYTHH
QSQGMFSGSHGLAFSGNTFIDNSI-------------------------TSDNFMKEFLQ
HTIIGAEFDSSDRHPPPKCHPGTRLAIMKRCQMFIVQCDGKE
>XP_006458954.1
--------------------------------------------------------MSRH
LSASRWSH-PSRHSSP-----ALASTRCSPVP-PP---SDADRTS---------SGLT--
------------------SAYH-RPLH--------IN-------------------SVTG
CL---PAPPLLN-----------VQPIYATQQS-T-------------------SIHQLE
HSTYQSFLIPQLPAPLAQVPLKQESCSPAAIIP---FP----DPTIINPVQSLRN-----
--SPPLHTVQPSITIHPPEDSTHQNILNRQESLYLPHGQASTF--------QTQSHYTHH
QSQGMFSGSHGLAFSGNTFIDNSI-------------------------TSDNFMKEFLQ
HTIIGAEFDSSDRHPPPKCHPGTRLAIMKRCQMFIVQCDGKE
>XP_007331354.1
--------------------------------------------------------MSHN
S-------SAARYSPYPRTPVPASSACRSPLP-S---------------SSNNYLTHV--
------------------NAFV-VN--------------------------------SAT
DS---AVPPSMN-----------AQPTYAIPST---------------------STHQLD
NSTHLARSFPHPPAPVTQVSFFQRPYHPAPATN---AQ-------YP-------------
------APMQPSIAVHQ-PDSTYQNNAIYQHPPHIHPVQ-------------TTQRGQSY
YGNGMFRESRDFSITNSTFIDNSITSK----------------------PSDNFMKEFLQ
HTIIGAEFDSSDRHPPPRCHPGTRLAIIERCKNFFVQCDGKE
>XP_007331371.1
---------------MFWAT---------GLRNQPVLVSSQTDTKSEDSSTPNFPGMPHN
SSSIPAPP-SPNARST-----PPVSPRYSPLP-ST---PSSGHDAE-RSSSDNYLSTT--
------------------SAYD-PPRH------PLAI-------------------SVTR
CH---PVPPSPI-----------SEPVDAMQAS-T-------------------PTHLQA
HSTYPAYMLPQPPPRLPRVSPQNLYYTPDTNFP---YI---QYPEDHIPVHSLPN-----
--FQPPHTSRSSVTAHISEDSNYQNLPVHQLPLHAPQGQASAF--------ETHSHYARY
QSQGMFSGSHNLSFSDNTFIDNSA-------------------------TSDNFMKEFLL
HTIIGAEFDSSARHPPPRCHPGTRLLIIERCKTFIVQCNEKE
>XP_007331412.1
-----------------------------------MLI-------SDSTLSSSPKRMSRQ
PPASPSSG-----------------------------------------------HSP--
------------------SDRH-RPETSSGSTHPLT---------------------LAG
HP---PLPPFVN-----------SPPNFPVQPS-T-------------------STHPSE
RGEYQNYSFDQLSTQLSELQFTQTSSHPHPHLT---TSSSHPDSTRPHLVHALFG-----
--NNAVHDVQPSDNIYSMRGSIYQDYPIYQQPTYLQVPPAPRP--------TFSSHRQTY
YGQGMFSGSHHFSLEGSTFIDNSI-------------------------TVDNFMKELLQ
ATIIGAEFDSSDRDPPPRCHPGTRLAILQRCLDFIIQCRNEG
>XP_006463127.1
--------------------------------------------------------MPAF
------SFHRPRFLRSRRSR----------SQ-SPKPSPLDPHDGAAIAHST--------
-------VPGKDTNATATGASH-----PSVPGNPI------------------DHQNSTD
RPVGDRASEYSNAS-------AQRQPSQVSRPVTPSGFVPPYATE---------------
-----------------------TPEPHGPGV--------------QQPTFLAS-SNYYT
D-SVQGQKL--L-------EPLSPLAAPSQQPLDSDPLL--------------YLSKPQH
QNPAMFSHAQNFTVTGGNFIAGNVIHN--------------------DLRSDHFMRDLLE
ETIPGAEFDSSARDPPPRCHPGTRLAILDRCLYFIRTCDSIR
>XP_006463146.1
--------------------------------------------------------MPAF
------SFHRPRFLRSRRSR----------SR-SPKPSPPDPHDDTAISPSTAFSSRPSS
R----LGIPGKDMNATATSASR-----LSVPGNPV------------------DHQNTTD
LLVGDRASEYSNTS-------AQRQPSQASRVVIPSGFVPTNATQ---------------
-----------------------TPEPHDPGV--------------QQRTSLTSSSNCYT
D-SVQTQKL--L-------APPFPPVTPSQQPLDSDPLIQPS---------DQYSSQPQH
QNPTMFRQAQNFTVMGGNFFVGNVTHNS------------------NGLSSNQFMEKLLE
KTIPGAEFDSSARDPPPRCHPGTRLKILDRCLYFIHNCGGMR
>XP_006463165.1
------------------------------------------------------------
------------------------------------------------------------
-----------MYTTATASASR-----PS----ILG-----------------YHQNSTA
HLVGDRATDYFNA----------QPPQVPHWPVTPSGFVPPNARR---------------
-----------------------TPESHSSGV--------------QQHTFVA-PASYHT
N-SVQAQQL--L-------APP-PPATPSQQPLNYGPLF--------------YPSQPQH
RSPGMFKDAHDFSVKGGTFQVIEGNVTN------------------NNLTLNQFMKDLLK
ETIPGAEFDSSARDPPPRCHPGTRLHILERCRQFVRTSNGKK
>XP_006463166.1
------------------------------------------------------------
---------MPAPSSHLRHS----HASRSRSQ-SPKPSPGGSRGGAAISLPPRHDPYPRL
G----HGAAEA-------------------------------------------------
-----------EKG-------KNSMLAGPSRPTSRRNPV---------------------
-------------------------DRQNTSQ--------------RAPTHLAFP--SPT
D-TVHPLL-PQP-------APYYPLAYPSQQSLNAEFPSPPS---------GQFSSQLQQ
KSQGLFYKAHEFSAS-GTFVDASITYN--------------------NPSSNQFMEKLLE
KTIPGAEFDSSARDPPPRCHPETRLAILDRCLYFINHCDGTR
>XP_007334746.1
--------------------------------------------------------MINH
------KVPRSRLSSAKTAC----VFLRWHGN-NKAPSPPDPHDDTAISPSTAFPSRPPS
T----LCKPGKDMNATATGSSH-----L----YPV------------------DHQNTID
LLVGD------GSN-------ASAQPSQVSRPVTPSGFVTPNATR---------------
-----------------------TPELHGSGV--------------QPPIFLASSSNCYT
D-SVQTQKL--L-------APPFPPVTPSQQPLDSDPLI--------------YSSQSQH
QNPTMFHQAQNFTVMGGNFFAGNVTHNS------------------NGLSSNQFMEKLLE
KTIPGAEFDSSARDPPPRCHPGTRLAVLDRCLYFIHNCDGMR
>XP_006463171.1
------------------------------------------------------------
------------------------------------------------------------
------------MDVNSATASR-----SLASGHPI------------------DPQNTTG
HFQEDGALESCG------------QTSQALDALTHTDVVGSKSTK---------------
-----------------------THSPHISVA--------------PQPAHLPCP-PAPT
D-SQQTLVLAPQ-------HSPYSLTTPSQHCVNSSQLTQPQ---------GQYSSQPQP
HLTGLFNQARDFTVT-GTFIEGNVTYN--------------------NTTSNQFMEKLLE
KTILGAASDSSARDPPPRCHPGTRLAILERCLHFIANCNDNK
>XP_006464070.1
--------------------------------------------------------MSKR
------SLHVPRFLRFGR------------SR-SQEPLQAECSNATGVT-SVPSS-----
-----EVGTSQQNMIVPPSTPCLDPHDQLAQGGPDA------------------------
-------AQSISSG-------FANQLTYPVPSPSPMHSA---------------------
-----------------------------------------------------SSYQMTD
F-SPPQNQEQSN-------VPQWAPARGPQPLSPSQQLISPL---------QPHLPQSHD
GNPGPWNAVLNIHESRNVSVPGSGNYVNYT--------------NTLVNTSNKFMAELLE
KTIPGAAFDSSARDPPPRCHPGTRLAILERCLEFIANAIAEK
>XP_006464110.1
--------------------------------------------------------MTKL
------FLSFPQFLRCGR------------SR-SPKSPKANSSHATGVYASSRP------
-------------------------SSEHGQGGPVTA-----------------------
-------APNISND-------SAGRFDPESQFISSIVEPNSAQ-----------------
-----------------------TPTTSRSVD--------------LPAINPVPPSKTTD
S-DPLQQEALLV-------VPGRSPATASQTSLLSQQST---------------PTPRQD
GHLATIY-VLSTHESRNVSVRGDGNNVN-Y-------------STTVFNNSNKFMAELLE
NTIPGAAFNSSARDPPPRCHPGTRLAILARCLEFIANAIDER
>XP_006462146.1
--------------------------------------------------------MPKL
------PLHLPGFMHFGR------------SR-SPKPKRDSSNAIDISPSSHSSS-----
-----PVG-----------------ASQQVQGGS--------------------------
-------TQNISDG-------SAGQLTHDPQPVISLV-----------------------
------------------------------------------------------------
----------------------KPYTTGLQLPSPFPQPTPPP---------RQHSPQSQN
ENPGALNVVQNTYESRNVSVEGNMNQVSYNY------------ANTIVNASNKFMAELLE
KTIPGAAFDSSARDPPPRCHPGTRLAILARCIEFIANAVGEK
>XP_007327775.1
--------------------------------------------------------MPKL
------TLHLPGFMHFGR------------SR-SPKPKRDSSSAIDISPSSHSSS-----
-----PVG-----------------ASQQVQGGSITA-----------------------
-------AQNISDG-------SAGQLTHDSQPVISLI-----------------------
------------------------------------------------------------
----------------------KPYTTGLQLPSPFPQPTPPP---------RQHLPQSQN
ENPGALNVIQNTYESRNVSVEGNMNQVSYNY------------ANLIVNASNKFMAELLE
KTIPGAAFDSSARDPPPRCHPGTRLAILARCIEFIANAVGEK
>XP_006464060.1
--------------------------------------------------------MPKP
------SLHIPWFLRFER------------SR-SQKSPQAD--SGSGSSSSSPSS-----
-----QLGTSQQGMTV-----------FIAHGGPIAA-----------------------
-------SQNISDS-------VQTPG-----------PH---------------------
-----------------------------------------------------TSAANAD
S-DPSQHQGLPA-------APDQSPASPLQPSSFSHAS--------------TYSSRPGD
GNSGLLTVVQNVSEARNVSVPGDGNLVNYYN----------------VNNSNQFMEKLLE
KTILGAAFDSSARDPPPRCHPGTRLAILARCLEFITNVINEK
>XP_006464109.1
--------------------------------------------------------MSER
------SLHFPRFWRSGR------------PP-SSKSDQADFSSAITVSS-SPR------
-------------------------SSQYGQAGSVAA-----------------------
-------TSSISSD-------PAGHFTHDSQPVIPPIKPKSPI-----------------
-----------------------MPSR-------------------PGSLASVLPSQNTD
F-DRSQHQDLLV-------VPGRLPVTASQTSLLSQQSI---------------PPLRQD
GNSGTIY-VQNTHESRNVSVQGDGNYVS-Y-------------ANNIVNSSNQFMEKLLE
KTIPGAAFDSSARDPPPRCHPGTRLAVLARCLDFINNAIGAK
>XP_006464148.1
--------------------------------------------------------MLKY
------FLHLPWRL--RR------------PP-SPKPPQADTSNATDVPPSSPP------
-------------------------PSQL--SDPVAA-----------------------
-------AQNIS---------GANQLTHDSQPVTSLVQSTQ-------------------
-----------------------ALSPHGSVV--------------PPPTHLVSPSKASD
L-DTSQNQGLLA-------TS-----RPSTPS---LHHH---------------LLRSQD
GKPGNLY-VQNTHESRNVVVEGNMNQVYYY-------------ANTIVNDSNTFMEKLLE
RTILGAAFDSSARDPPPRCHPGTRLSILARCLEFIVNASGER
>XP_007334239.1
--------------------------------------------------------MLKY
------FLHLPWRL--RH------------PP-SPKPPQADTSNATGVPPSSLP------
-------------------------PSQL--SDPVAA-----------------------
-------AQNIS---------GANQLTHDSQPVTSLVQSTQ-------------------
-----------------------ALSPHGSVV--------------PPPTHLVSPSKASD
L-DTSQNQGLLA-------TS-----R-----------------------------PSTD
GKPGNLY-VQNTHESRNVVVEGNMNQVYYY-------------ANTIVNDSNTFMEKLLE
RTILGAAFDSSARDPPPRCHPGTRLSILARCLEFIVNASGER
>XP_007331676.1
--------------------------------------------------------MPAF
------SFHRPRFLRSRRSW-------------------------------------PSS
R----LGIPGRDMNVTPTGASH-----PSVPRNHII-----------------DHQNSTD
RLVA--------DY-------SNAQPSQVLQPVTSSGFVPPNAIR---------------
-----------------------MPEAPGPAV--------------PEPNLLASSSNHN-
-------------------------LIPR----------QHS---------DHYSPLPQH
QNPAMFNQAQNFTVMGGSFFAGNVTHN--------------------DLSSNQFMEKLLE
KTIPGAEFDSSARDPPPRCHPGTRLAILDRCLYFIHNCDGMR
>XP_007331781.1
------------------------------------------------MPCDRSPRSPHS
------SLPYPSFA-------------NNPFP-HPSRRPLLPTAFSNIVSSTSYRSLALN
P--------TSESISAPQ---------FRTNDLALIDA--------------QQPTLTTN
AFHLQRSDEHLI-----------NQFSTTPPPSTPLSCPPLRPQGNMHVLASVPQHHGEK
HEAHQSSLSDTS-----TIPPATLPYTTTSLLHQPAWFGRAQLTGQHHSIGLQPHPVYHT
YRSQPQQGRQSS-------PPL---------SQFTRQPPQRL---------NQHSLPPQH
GSQGMFDFAHDFVINNPVFVEN---------------------------SLDNFMASLLK
ETILGAEFDSSARNPPPRCHPGTRLRVIERCQYFILTCGRER
>XP_007334221.1
------------------------------------------------------------
------------MPSCLRCCLSFLHSRRSGLP-SPNSSLAGPSDDAANTDPPRLDFGTAS
T----SRPL---RAVPGNDVFH-----PSTPVNQV------------------DHPNSAG
HPVVERVVHDFD-----------SQPSQASWPVIPSGIAQSNATQ---------------
-----------------------TV-PDTHDF--------------PQPIFLASPSDHTY
S-EYHSAP-------------------QSVPAIPSQPPIYPF---------DQYLPQPQR
RSQGMFYGAHDLNVT-GTFVDASVTYN--------------------DTPTNHFMEKLLE
KTIPGAEFDSSDRDPPPRCQPGTRLAILERCLHFIHTCEGKR
