# Supplementary material for: Exploring a diverse world of effector domains and amyloid signaling motifs in fungal NLR proteins
Source: PLoS Comput Biol. 2022 Dec 21;18(12):e1010787. doi: 10.1371/journal.pcbi.1010787 (PMC9815663; doi:10.1371/journal.pcbi.1010787)
Supplement: S2 Data — The alignments were calculated using ClustalOmega for 127 MMseqs2 clusters with at least 20 member sequences. (GZ) [file pcbi.1010787.s009.tar.gz › XP_007384573_aligned.fa]

>XP_007384573.1
------------------MSEDDRTLL--ESTPYGSDDQDGVVARPALRRIQVTDLRCTA
PSS--------------HRYFLRLQA----G----GEALDTQPISKSKSLRWSG---PFT
LPGPGT---TPLFIQLWRC-RWR-LGPFYKRPDELIGQTTVQLSSFAQDT----------
----------PISETLVYAKNSDQKTGSITFSY--------------ADADVVVTSE---
----------GLFKQN----------GKATQAAELATQLVDAMRAPSPAAIDLASKVPLI
ANIAGT-VDDDVDVWTPLLDKLQVFVQISDAVASIHPYASMAMTIFNTIPKAMIAQKKLD
DGVRGLVNNMNNALGLMQTSGPLVET-EARCNIAKAIASQIIECGFFIENYARTRGFT--
SRLFENIPKDTKEKVDAYNQSFQKLVDAFQNQTIVDTNIVTS-------NVFQKMSIIES
NFILH-EMLYGDGATYDSGKACLMGTRTIIIQQICEWAISYRVPDSK--------
>KDQ18487.1
------------------MAKLAEANN-YYDIDYEGSTT---SHTTAEETFTITVLGASN
LSKTPIFHR------QPNIYAALSTT----GW---KDRT--AVCMKSASPTWKQ---SFN
IPGSGS---STLEIEVRIASSFVRSERIIGMLEMRF----EDLVQGQRAANKEGKDHVSY
ELTIIEHHGAQKP---G-------PSISLRVELPGEL-----------------------
-SPSPEASADDGVRSAVQIAEEPSPPGSEVESAGSGGPAPQAQEQTAPIAKTSATPAEGP
QDIAST-PKGLSQKFDAILDTLKGFVEAAE--GDAHLYAKTTWTILSASQRVAAAQRERD
ATITGLLEAIGMVLDRLARTEII----PKLEGTSVLVAKKAYECALFIHEYARTAGFS--
-NAGSHLFPGAGSEIARFTRDFDILYKRLDPNVIVAGEAVSD----IKLRLEDMRERRVE
SADNQLLRDLEVIGGWQSSQTCLENTRTSVLSGIVDWAFEIPDQHTDAN------
>KDR65791.1
------------------MAI--------------VTSR---LSIGSTVDIEVKVIDGRV
LAG-SHRVN------FKPSYFVELEV----SK---DTRKTSFGRNENTSTRWDE---SFI
FVCGSS---TSLDIRIFCHHERVRDDHIIGAATLDI----LKAVRNE---------NIEI
DLFDPSTANGTKKKRHTR------LTLHLKVAILASF-----------------------
-SN----NVASDFDFP----------IKSLEMTGFVNC--------------------PT
PKQFQQ-ISPVWKRFIVSLNNFCKLAEAI---AELSPKAKVAVGAVGFVLKIMIDQINRD
EKIMGLIAIMTDLYQFFLDADPMQKI-LTFRKTVDRLLSQTTECSYFIADYLKTISAA--
QRAVMHIVSNADSMIQQFEGAFGNLKIELILGTSLQAAVVSF-------RILDKVKNIVN
LMFID-HLPYSKSAGWDLGRTCFRGTRGIVIDEVVHWASDSEGS-----------
>KDR66522.1
MAATNLGLFFPPRTSAVLMGIQ--TPP-----EESTLER---FRIAQLVAMPEHSSKSAA
V-Q-GWKIS------QGSRYSIWFKF----SE---LNT-------FSKVVLWEHCRYRSE
GVCDSS---TSLDIRIFCHHEHVRDDHIIGAAKFDI----LKSVRGE---------DIEI
DLFNLGTANGTKKKWHTR------ITLHLKVAILASF-----------------------
-SN----DAASDLGSP----------MKFMEMIGLANY--------------------PT
PQQFRQ-ISPVWKRFVVSLNTFCKLAEAI---AELSPKAKVAVGAVGFALKIMIDQINRD
EKIMGLIAIMTDLYQFFLDADPMQKI-LTFRKTVDRLLSQTTECSYFIADYLKTIY----
------AVSNADSMIQQFEGAFGNLKIELILGTSLQVAVVSF-------RVLDKVKNIVN
LMLID-HLPYSKSAGWDLGRTCLRGTRDIIIDEVVHWASDSERS-----------
>KZS91414.1
------------------------------------------------MNLDLLIHELSG
LPG-GEEHS------LAKFYILVRSP----FG---EARLSDV----KNGSVSEA---PLR
ISAEND--ETDIEVVVGRV-KRLRAHAVLGRSVRKV----RDLLCQGDEVNK-----IHI
T-FEEGVHSSCLS---L--------VLSAQPTLLQ-----------------------DL
Q--VTLDASEANAKTL----------RPARHSD-VLS---------------------RA
PDISIL-EDSAWVQLFKLFNISDQIMSVVDEFAKIHPLLNVAWKLMTVAYKMIRSQQKRN
GKIVTVVKAMVELYSFAEDSSAAVRM-IEAKALFEEIIQETVAFAQFLSQYVRRSFAR--
-RVVSGAFSGVDDVIEKFDNRFRNLHFSFTTGVAMNTH-----------ELARETYHRNR
VGFISVRLPYVKLAGSNVADKLTGDIEEEKANC----------------------
>KZT34838.1
------------------------------------------------MNLDLLIHELSG
LPG-GEEHS------SAKFYILVRSP----FG---EARLSDV----KNGSVSEA---PLR
ISAEND--ETDIEVVVGRV-KRLRAHAVLGRSVRKV----RDLLCQGDEVNK-----IHI
T-FEEGVHSSCLS---L--------VLSAQPTRLQ-----------------------DL
Q--VTLDASEANAKTL----------RPARHSD-VLS---------------------RA
PDISIL-EDSAWVQLFKLFNISDQIMSVVDEFAKIHPLLNVAWKLMTVAYKMIRSQQKRN
GKIVTVVKAMVELYSFAEDSSAAVRM-IEAKALFEEIIQETVAFAQFLSQYVRRSFAR--
-RVVSGAFSGVDDVIEKFDNRFRNLHFSFTTGVAMNTH-----------ELARETYHRNR
VGFISVRLPYVKLAGSNVADKCLTGTRVSQMNNLISWVTGDIEEEKANC------
>KZT34839.1
------------------------------------------------MDIEIFVNEARG
SPQ-TIDNE------LPQLYVTISTC----DE---KPEVHRTDVWDPKHSDWYT---PLD
ISVDSR--ESELDIALVQE-RTRKRDKSLGVVTYAV----GELMDAQEGHEE-----VTI
L-FDLADLNACIH---L--------TLSLRSKPNS-----------------------QR
TTERLLSKAQMDVDHL----------APP--SF-LKH---------------------DL
PDPSSL-EDSVWVDFLNVFEKFSAVASLIDGLASICPLANLAWKLMSVAYKAIRSQSKRD
QRVISLVKTMTNLYGFAESVDARSSI-SRLSDVVSNIVEETVRCATFIGEYTRRGFPK--
-RVLFGIFSSAEDAIQSFEKTFRDLQFQFNEGLILDSM-----------CLLEGTR--ND
SARLTHVLPYVRLAETHVSEHCYPGTRQEVFDDVMSWIARSREGDEK--------
>KZS91415.1
------------------------------------------------MDIEIFVNEARG
TPQ-TIDNE------LPQLYVTISTC----DE---RPEVHRTDVWDPKHSDWYT---PLD
ISVDSR--ESELDIALVQE-RTRKRDKSLGVVTYAV----GELMDAQEGHEE-----VTI
L-FDLADLNACIH---L--------TLSLRSKPNS-----------------------QR
TTERLLSKAQMDVDHL----------APP--SF-LKH---------------------DL
PDPSSL-EDSVWVDFLNVFEKFSAVASLIDGLASICPLANLAWKLMSVAYKAIRSQSKRD
QRVISLVKTMTNLYGFVESVDARSSL-SRLSDVVSNIVEETVRCATFIGEYTRRGFPK--
-RVLFGIFSSAEDAIQNFEKTFRDLQSQFNEGLILDSM-----------RLLEGTR--ND
SARLTHVLPYVRLAETHVSEHCYPGTRQEVFDDVMSWIARSREGDEK--------
>KZT38826.1
-----------------------------------MPLK---TSKNRRSNVDLTVHRAIK
LPQ-SL-----------RVYVVIQNA----------GRSWKTKVVDSTAPEWTE---KFR
FELSDD-SARTLHLKIIRK-RAIHQDQVIASKLITV----EDLVGAQGDNSE-----VSL
A-LDPDHDPSIRG---IL------LVVSLRLESPKVSP-------------------VTT
PSPVLVTSASTPRDPE----------HPS-ELS-LPL---------------------LS
PTTSQE-TGAVWQSLLSMVSNLDGAVKLIDELAKVHPYLQLAWSVLSLAYAAISAQADRD
EKMSILLDDMLQMYKFASGVDLKKRD-QSIAPILERIARETVRCANFMNEYSRRSILN--
-RTITSPFYDVDGTIQKFRDTFEYLRSCLVTGTALRLE-----------RLTSDIKDDTN
RIFIATQYPPV-ETGWNPALGCLPGTRQTVLDDIMKWLSCEYDDEGPC-------
>KZS91989.1
-----------------------------------MPLK---TSKLQRSNVDLTVHRAIK
LPQ-SM-----------RVYVVIQNA----------GRSWKTKVVDSTAPEWTE---KFR
FELSDD-SARTLYLKIIRK-RAIHQDQVIASKLIAV----EDLVGAQGDNSE-----VSL
L-LDPDHDPSILG---VL------LVVSVRLQSPRVSP-------------------VTV
PSPVLVTSASTPRDVE----------HPS-ELS-LPP---------------------LS
PITSQE-TGAVWQSLLSMVSSLDGAVKLIDELAKVHPYLQLAWSVLSLAYAAISAQADRD
EKMSILLDDMLQMYKFASGVDLKKRD-QSIAPILERIARETVRCANFMNEYSRRSILN--
-RTITSPFYDVDGTIQKFRDTFEYLRSCLVTGTALRLE-----------RLTSDLKDDTN
RIFIATQYPPV-ETGWNPVLGCLPGTRQTVLDDIMKWLSCEYDDEGPC-------
>KZT39380.1
------------------MAASATHDE-----IESDLSN---AGSETTDRFT--LSDAAG
ELYVVAKELFLSSQA-AGTFLVEFEC----VG---RKERTAWSKS-TKSQRWTS---RLT
FPWPSSGSDEVLKIRVFHR-K-KGVERLRCECEDII----GDP--------R-----VSE
PLEKWMKVWKWVEGNG--------SELRLSFCISLSTL----------------------
---------------A----------PDAVDRAASEDLVLPTVLDPSPAIEDSLDRIDHL
ADGASV-IQPIEASLGAVIEAVDPTMRIVEDICKIHPYAKLAFSVVTAAYKAVKAQRDRD
NEMNGLITIMRETYKTIWDARRRWERRDNLDLVWDKVSVVTVDCCHFICKYRETKNFV--
SRTFKNVSSRTDETIKDYKAKFQELREAFQGVTTEDIHDAVMNINVIQLKLLEEVRDLHI
DMNLN-DMIYPTGANFDPQKVCLRGTRDYALHVLRKFAGGFSVEEAATDRDP---
>KZT39376.1
------------------MTASEHRYD-----NPDEIQR---TEQEPKNTLT--ISNITG
ALYLTARQCSLSSKKKAGVFLVEFEY----GG---RKERTPWSKS-TTKPSWTD---DLT
FPCSNAHSGDVLKIKVFYE-QKKDKEKLRCEAEDVL----ENL--------D-----VSK
PLDKLIKVSKWVNGTA--------PDLHLDFRLTTSSL----------------------
---------------V----------SDAVDAVPADDAVLPTVLEVSPAIEHTFDRIDHI
VNGASA-IQPIGESLEAVIEAVDSTVTIIEEISKIHPYAKLAFSVVTAAYKVLKAQRDRD
NEMNSLITIMRETYQTILDARGKWDDSDNLDPVWDKVSVVTVDCCNFICKYRETKRFA--
SRAFKNAASRTDETIKEYKVKFQEIQEAFQRATAEDIHGAIMSINLMQFKLLEEVKDLHT
DINLN-DMIYPTGANFDPQKVCLRGTRDHALHVLRRFAGGFSVEEEPKDRDP---
>KZT39381.1
------------------MAASEHRDD-----SPDGIQR---TEREPKNTLI--ISNITG
ALYLTTRQCLLSSKKKAGVFLVEFEY----G---GRKERTPWSAS-TAKPIWSN---DLI
FPCSNAPSGEILTIRVFYE-K-KGKEKLRCEAEDVV----VNL--------D-----VSK
PLDKVIRVSKWVNGTV--------PDLHLDFRLTISSL----------------------
---------------G----------FNASKPAASDHVALPTVLETSPPTDHAFDEIHRL
EGGVDA-MQPIGESLATVIDNVDPVFKIIEDISEIHPYAKLAFSIVTAAYTVLKAQRDRD
DKVNDLITTMRETYEAIWAAKEKWENADSLNAVWDKVSDVTMDCCNFISKYRETKAFT--
LRAIQNVASKTDKTIKDFEGQFEDIKGAFQTLTTENIHAAVIKIRSIQLELLDEVQDLHV
QVNLN-DMIYPRGANFDPKKACLPDTREHALHVLQKFASGLALHDHQMQGNSSNS
>KZS94302.1
------------------------------------------------------------
-----------------------MTA----SEHRDENPRYHWGTIPDDEAVLAF---FQE
EGSLNAPSGEILTIRVFYE-K-KGKEKLRCEAEDVV----VNL--------D-----VSK
PLDKVIRVSKWVNGTV--------PDLHLDFRLTISSL----------------------
---------------G----------FNASKPAASDHVALPTVLETSPAMDHAFDEIHRL
GDGVDA-MQPIGESLATVIDNVDPVFKIIEDISEIHPYAKLAFSIVTAAYTVLKAQRDRD
DKVNDLITTMRETYEAIWAAKEKWENADSLNAVWDKVSDVTMDCCNFISKYRETKAFT--
LRAIQNVASKTDKTIKDFEGQFEDIKGAFQTLTAENIHAAVIKIRGIQLELLDEVQDLHV
QVNLN-DMIYPRGANFDPKKACLPDTREHALYVLQQFASGLAIDTQTEANH----
>KZT39379.1
------------------MAASATH-D-----ESESMLV---DEDWHKNTLV--VSNVCG
TIHATTRQRSFSLKK-RSVLLVEFEY----GG---RKERTAYS-GNTRALSWTD---ELT
FPCSNTSTGEVLKIRVFYQ-K-KGKDKPRCEAEDVV----QDL--------D-----ESK
PLDRMIRVWKCADGTA--------SDLHLRFRLTISRL----------------------
---------------A----------PDALEPAASNRVALPTVSDPSPAIEHAFDMMDCV
VDGADA-MQPIGESLVTVIESVDPIFQIIENISEVHPYAKLAFSILTAACKVLKAQRDRD
NKVNVLIIAMKETYESIWTAKWTWQHSKTLDSVWDKVSQVTMDCCNFILKYRKTKTFT--
LRVLRNVASKTDETIKKFEGQFQDIKTAFQALTVENIRAAVMEIKSVQLESLDDVQNLHV
QINLN-DMIYPRGANFDPKKACLPGTREHALYTLQKFASGLAVDDQIEANP----
>KZV71089.1
------------------MSEQPNTVGVSSGPPAQGVGG---TTNASFKQLVIELKDCIG
LPLSRQRTG------RRRRYFI--RIQSLDSGAKEKKSLQVKDFDKTGIVSWSN---QKI
YIECTGM--SMLSVKVIEV-HIF-KEKAVRGVEVEA----ATLL----GKDE-----LSL
PD-----ISGKGHTDS---------VLRL----AVTRV----------------------
---------------V----------EERQEHKYLSQTLPAT---VISGVNTTVSKITDV
EPSVAALSSIATASWA-LIDKIEFVMNAVDRLSEIHPYASLAWSVIGVAYKVVKGQRDRD
EKVDELISTLQTAYDTVIASKELPKMLPVQQQILASLIKQTTECGYFIIDYARKGFFLVG
RHAIQGLGSTTDKTIDDYSKNIRDLQAAFSGQVAVGTQVLVK-------LALDKSDFILA
AVELA-DMPRSKDVRYRPRKQCLPGTRTTLISRIMDWATLSEPDVP---------
>KZV76871.1
------------------MSALQQIGS------PGSDAV---ASSSAKGRIKIHLESCEG
ILHKR-KT---------YAYYIAFRLDSPG-RPIIRERSRPQNVSANGKVVWNE---ELY
MDGANT---ASLRMRLYED-HDFTWDHVVCELTMPL----DSLL----SKDE-----VSL
---------ASRDGVL--------CTLHL----TVTEV----------------------
---------------R----------DGGHEE--MTRVVTSAQVPGESRTANVVSHVDDM
TTAV-EPVVAVLKQWESLLDKIGAVVEIVKTVAEIHPYTSVAWSVISAGYVLAKKQKERD
ESVAKLVDALNSAYDIVLATDGLSNASEAQSKTIGALIKQTIDCGHFVNSYMKKSFWG--
-RAIRGAMSSADKDIAEYREQLLKLQANLTTHSAFVTQGDVH-------FILGNTKRMAD
NVDLL-NMQYTRTARWRSGKRCLSGTRVALISEILRWAHASDDDAP---------
>KZV76882.1
------------------MSALLGATT-NEARASRIFPD---TAAAAKGRLKFHLESCSG
IPLQTTKP---------RFYYVALSVDSLTGEGCKAQSEQAQDTAAEGVVKWDG---DLY
LEYVEQS--SMVRIRVYAV-HRI-KDQVVCESHFRV----HALL----EANK-----VSL
PV-----VKAKDDGDS--------CTLRL----LVTEV----------------------
---------------T----------DDGRAE--MEHVVSSVVAPMSTRTDALLNRLPSA
ALSIDESSTTVLGRWGHLLNNIRDLADIIKAVSDIHPYTSIAWSVMSAGYEIAKRQSERD
EAVTKLIDALYSAYDVVLSTENLSIS-ETSRKIVMTLIQQTINCGHFINSYLKRGFWA--
-RAVTGTVSSTDKDIAEFHAQFRELRTNLTTHSV-------H-------VILGNTERIAD
SVELS-NMQYTRTARWRSGKRCLPGTRVKLISEILHWVHSSDETDP---------
>PPQ93575.1
------------------------------------------------------------
-------------------------M----DK---EAKTTNAVQSEGNTILWNA---GLL
LAATVS---SNLMIRMYCKHRHVRDDHIIGEASFEV----LNLERNK---------DIEI
KLYDPTNSAQKRT-AIAS------VMLHLKVALSVTF-----------------------
-NVGN--DAEMDFRSL----------ACLKQMEKIVGS--------------------IS
ADKFKQ-LPPAWIRLFSSLDTFSSLAQKV---AELDSRAKVAVGAMASAIKVLVDQMKRD
KRIDDLGRIMCELYEYVVDACSVRKI-VSFEKTLQRLLAQTAECAYFITDYQRITIFA--
QRAVVNMISNADTMISNFETAFGELKIALILGSSLQTTLVSY-------RILQTVERIEN
LIRID-RLPILENVGWDSSKICLRGTRETAIKSVVQWASQRNGTSSTNL------
>PPQ69361.1
------------------MSTLSPIVP-----RFGTVGG---IVTGGLVDIEISVISARG
LGN-PHKFQ------RKPSFGIALTL----NN---ETKYTNAVQSQDQVVIWDS---AFV
FSAAVG---SSVKLRVYCKHQRFGTDHVVGEASFEI----LSEERNK---------DIEI
SLHPPAGPTGQKKPSPAF------LKLHLKVVLSVMF-----------------------
-NIEH--DDKMDIRSA----------NCLKQMEKIVGS--------------------IS
SHRFKE-LPPAWIRLFSSLHTFSSLARAV---AELDSKAKVAVGAIAFAIKVLVDQMKRD
EKVDNLGRIMNDLYTYVIDACSVRKI-MSFEKTLQRLLTQTAECAYFIADYQKISVFS--
QRAVINLVSNADTMIANFEAAFGELKIALILGSSLQTTLVSY-------RILQTVEHIEN
LIRID-RLPILEDVGWDSEKICFRGTRENTINSIIRWASGNLVDTASSS------
>PPQ72263.1
--------------------------------------M---SLMLRLVLRTYAVISGRG
FVN-PHKYR------RKPTFTVELTL----DN---ETKYTNAEQSEDQVILWDS---GFV
FSAGIA---SFLKIRVYCKHRHSVKDHAVGEASFEV----LSAERNK---------DIEI
GLCSPDGSTSQKTSVQGF------LKLHLKVVLSTKF-----------------------
-NIQHNGNTEIDLRTA----------NYLKQMELIIGP--------------------IS
SHNLRQ-LPPAWIRLFNSLNTFSSLARWT---QRLK--LPSELSHLQSRQVVLVDQIKRD
EKIDNLGGIMNDLYTYVIDACAVRKI-ISFEKTLQRLLTQTAECAYFIIDYQRISAFS--
QRAVINLVSNADTMISNFEAVFGELKIALILGSSLQTTLVSY-------RILQTVEHIEN
LIRID-RLPILEDVGWDSEKICFRGTRENTINSIIRWASGNLVDTASSS------
>PPQ93771.1
------------------MAQPFHNAS-----SLTVAPR---PGLGQAVDIEISVVSARG
VTN-PHKLK------QKSSFCLELLI----DK---DTETTNTVQSEGKVVLWNT---SRM
LKTTIS---SNLIIRMYCKHRHTTNDHIVGEASFKA----LKLERNK---------DIEV
ELYDPTRSDRKKT-VSTY------VKLRLTVALSVTF-----------------------
-NVGS--DAEMDLRSS----------SYLKQMERIVGS--------------------IS
SDKFKQ-LSPAWIRLFSSLTTFSAIAQKV---AELDSLAKGAVGAVASAIKVLVDQIERD
ERIEGLGRTMCDLYDYVLDACSVQKI-ASFEKALKQLLAQTTECAYFIGDYRSISIFA--
QRALVNIVSNTDSMISSFESAFGDLKIALILGSSLQTTLVSY-------RILQNVERIEN
LIRID-GLPILRNVGWASDKICLRGTREITIERIVHWASQYSRVSSTD-------
>PPQ91236.1
--------------------------------MAPISTR---SGLGSTIDLKVNIFEGRE
LHK-PHALS-------ASSYAIDLVF----NK---KTISSKGGRKGDRSPQWNE---SFI
FSAESM---SSLRINLVCKHNDSWDDHVVGYTVIDL----LDIERNE---------DVEL
ELIDPVKGDSRIR---GY------LIVMVNVATPGKI-----------------------
-CECE--ECITDLESV-----------HYLDTIGFIQS--------------------LS
SEQLKK-MPPVWNQLLSSLGTFASIAEKV---AELDSRAKLAVGAMTFAFTIVFEQIERD
MRIEELVHIIDDLYKFFLASQPMQKI-TLFKDTLQRLLIQTAECAYFIANYRKVKHFG--
-KLFLRSYYRADSMISKFQAAFGELKIELILGTALQTAVVSF-------RILQKIENVEN
ILHLN-NLPKLDAINWDSGKVCARGTRQSIIDDVVRWASASNPIGRTQES-----
>XP_007387094.1
------------------MTEAAG--D--PTLPSGGRVNDSSMT-TPSKMLELTGLRCTG
LRK--------------RRYYCIIQF----G----AMSFKTSVSPETKDPSWDG---SIR
LLGDAS----SIIINVRRQ-RMF-FCGKLRSDSRVAHITVDQLGSQPTDASA-----TDR
PLVMEGLRHRWLKASISFVAT--QSMASSPFSPGTTAAAKPEPSTQLPQGELSGREDGNV
PNKGSE-NEEDPFGAN----------GKLRELVHDTKADADAMRSAPDIVETVADAIQTG
KDAAES-HSDAFESWKFLLDKLQFFVTISDGLAQIHPYAQAALSIISAVPKAIIEQTGKD
AAIRDLVKIINRTLKLMDEAEPLRQE-GNRRETASLIAQQIGECAKFVSDYAKTEGFT--
LRLAKNFGCDVEGAVAEYKKCLEVLIEDFECHTSVATNIVVL-------EVLESARRVDQ
NVIFR-ELPVASGSGFDPDKGCLPKTRIPLINLIIDWIDSPDEANSQ--------
