# Supplementary material for: Exploring a diverse world of effector domains and amyloid signaling motifs in fungal NLR proteins
Source: PLoS Comput Biol. 2022 Dec 21;18(12):e1010787. doi: 10.1371/journal.pcbi.1010787 (PMC9815663; doi:10.1371/journal.pcbi.1010787)
Supplement: S2 Data — The alignments were calculated using ClustalOmega for 127 MMseqs2 clusters with at least 20 member sequences. (GZ) [file pcbi.1010787.s009.tar.gz › XP_007693719_aligned.fa]

>XP_007693719.1
-------------------------MQERPLPHQQN-----------IDRVSAQKNSLAV
AGNVR---DIYYIVPRSED----------------PQKAFEQAASKCRKDLFLTDPYIDR
EKVISEKGKRVAGTCEWITHNESYCAWLNGDGNT----------
>CEO59719.1
------------------------MASDESPTPSGH---------------RFNNISVSG
GKAHL--GDAHYHYT-SED----------------PSKELEKKIDACRNELLLTDPLIDL
ETLKSSKGERTQGTCEWIRDNGSYKHWLHGDS------------
>CRK25942.1
-------QFLSADERQRKPLEEPFLAFDAQVRPQQS-----------IRHVSANNGSTAV
AVFTT--GPVNLPNAV---------------HPQDVLATQGTKPSVIRTKIFLSDPQVDR
ERVISKKGERTPKTCEWIKGHELFKKWLTKKSDLS---------
>CVL05011.1
-----------------MSTEHQNPDSVAQQRSQQN-----------LHHISANNGSYLF
AGNVS--H-VSLP--HSE----------------KTALSFEDIIKKCRDALFVSHPDVDR
ASIAEAKGQRAPGTCEWILENSQFQTWLDKKT------------
>EWZ36198.1
-----------------MAAESPDSDCTGQQRSPQN-----------IHDISANNGSFLF
AGAVS--Q-VSFS--HSG----------------QTTPSFEDAVKNCRDVLFVSHPDADR
ANIADAKGTRAPGTCQWILENSEYQTWLEKKS------------
>EWZ95805.1
-----------------MAAESPDSDCTGQQRSPQN-----------IHDISANNGSFLF
AGAVS--Q-VSFS--HSG----------------QTTPSFEDAVKNCRDVLFVSHPDADR
ANIADAKGTRAPGTCQWILENSEYQIWLEKKS------------
>KLO83570.1
-----------------MSTEHQNSDSVTQQRSQQN-----------LHHISANNGSYLF
AGNVS--H-VSLP--HCE----------------KATPSSEDIIKKCRDALFVSHPDVDR
AGIAEAKGQRAPGTCEWIQENPQYQEWLEKKT------------
>XP_018250213.1
-----------------MAAESPDSDCTGQQRSPQN-----------IHDISANNGSFLF
AGAVS--Q-VSFS--HSG----------------QTTPSFEDAVKNCRDVLFVSHPDADR
ANIADAKGTRAPGTCQWILENSVYQTWLEKKS------------
>EDP48735.1
-------------------------MLNRLLPHQVS-----------INNTSATDGGQTF
AGVNF--GSVSFAGTES------------------CATVSEEKASRCRNALFLSDPYVDR
ECLISEKGTRVAGTCEWITQHESYRAWLYGDT------------
>GAM44151.1
-------------------------MSNRSLPRQVN-----------INNTSATDGGQTF
AGVNF--GSVYFAGAEGREMNI---------VNKAITAVSEEKASRCRNAIFLSDPHVDR
ECLISEKGTRVAGTCEWITQNESYQAWLHGDT------------
>KMK56594.1
-------------------------MLNRLLPHQVS-----------INNTSATDGGQTF
AGVNF--GSVSFAGTES------------------CATVSEEKASRCRNALFLSDPYVDR
ECLISEKGTRVAGTCEWITQHESYRAWLYGDT------------
>OXN06853.1
-------------------------MLNRLLPHQVS-----------INNTSATDGGQTF
AGVNF--GSVSFAGTES------------------CATVSEEKASRCRNALFLSDPYVDR
ECLISEKGTRVAGTCEWITQHESYRAWLYGDT------------
>OXN26042.1
-------------------------MLNRLLPHQVS-----------INNTSATDGGQTF
AGVNF--GSVSFAGTES------------------CATVSEEKASRCRNALFLSDPYVDR
ECLISEKGTRVAGTCEWITQHESYRAWLYGDT------------
>XP_747379.1
-------------------------MLNRLLPHQVS-----------INNTSATDGGQTF
AGVNF--GSVSFAGTES------------------CATVSEEKASRCRNALFLSDPYVDR
ECLISEKGTRVAGTCEWITQHESYRAWLYGDT------------
>ELA36520.1
-----------------------------------------MSGHGNASTSVTIGDVNVA
AGATAILGINQI-G--------------------QGKGDTSAKLRDCTNALFITDPKVDR
NELLIFKGERVKGTGEWIRQDGTYKAWLNSGDS-----------
>EQB54983.1
----------------------------------------------MHPPSITFGDVNIW
PGATGVVGVNQF-G--------------------SGGENPETKLKSCMEAFYVTDPRVDR
SELINFKGERTDGTCEWIRDDETYKAWLANKCS-----------
>GAP88112.1
------MSLKRGRE--PDDPLEQTPRSDGPLPSQ-V-----------IGNITVASNSQVL
TGIFNMSPDDRKP--------------------QNPQEVFQKKVDNCRDTLLLTDPDDDR
ATLVSAKGKRTSGTCEWIRGNKTYQSWLGGDA------------
>GAW19636.1
------MSFERVGA--LNDLPDRNIAHRGPLPSQLH-----------IGDTSTKSGSQAF
VGINL--GSIQYAGTQ-------------------NSHDPQYEVNACRDALFLTDPYVDR
DGLMRTKGKRTAGTCEWIRDNDLYRSWLNDDA------------
>KFX86235.1
----------------EAVVKKH---FEELRRFKETLQLKI-NVSQLK------QGHQTG
Q-------DVQF-I--------------------KAAIQLGSEEDKCLQSLFITNPMDDR
DAIITAKGVRVDGTCEWITSTNEYRAWIASPP------------
>KFY20674.1
-------------------------------------------MGHRVPISQTIGDITMG
DGARAIIGYHDG----------------------PTWETEDELAKRCKRAFIISEPSIDR
DELIEFKGAPTKGTCEWIRKDPFYQSLLQADGS-----------
>KXT10567.1
---------------------------MAAEVAQRT-----------YHNNQFYGHAKTV
AGDVH--GDVQYNDHY--H----------------YSGHHDDTDRDVLEALFLTAPEVDR
EEIISAKGRRVPGTCDWIFGDAQFKSWLDGDL------------
>OOQ87346.1
-------------------MAPNGSPSGGHGGGHQY--------------STTINHGKLH
QGDHY--GDVHNHYGTARG----------------PQRAFQEKVDACRNALFLTDPIIDR
ETLKSTKGERTAGTCEWIKDNETYKSWLEGNP------------
>PCD29896.1
-----------------MPVQFSESAEDAMPTSRQD-----------IRHISVTNGGMSF
AGNFQ--N-LTIA--NKQQGNSHTQAPGTLSLTYH-QVNFKDKIKNCSNHVFVSHPDIDR
ESLASAKGQRAPGTCQWILDDPQYQSWLTGAF------------
>CEF88745.1
-----------------MPVQFSESAEDAMPTSRQD-----------IRHISVTNGGMSF
AGNFQ--N-LTIA--NKQQGNSHTQAPGTLSLTYH-QVNFKDKIKNCSNHVFVSHPDIDR
ESLASAKGQRAPGTCQWILDDPQYQSWLTGAF------------
>EYB23052.1
-----------------MSTQFSESAGDAMPTSQQD-----------IRYISVTNGGMSF
AGNFQ--N-LTIA--NNQQGNSHTRAPRTLSLTFPPQVNFKDKIKNCSNHFFVSHPDIDR
ESLASAKGQRTPGTCQWILNDPQYQSWIAKEF------------
>PSN59264.1
-------------------------MSGALPIRQQR-----------IGQISARGGSQIA
AGIFY--GNVQFGN-IEDS----------------RKGAFEQAASACRNALFLTDPYTDR
ESIRSAKGVRVTGTCEWIAYNDSYCDWLDGNT------------
>PZD29771.1
--------------------------MSEDLPHHQH-----------IRGVSTQNHSQTI
VGSAR---DVYFAV--SHK----------------PQEASEQAAVACRNALRLTDPHVDR
EGIISAKGSRVVGTCEWITHNASYRAWLNRDGDGNSSNNDNT--
>PZD29773.1
-------------------------MSGDPWPHQQS-----------ISHVSVQQGTRAY
VGTFS---NCRFGN--NDE----------------SQKALEQAVVECRNALFLTDPHVDR
EGIISAKGSRVVGTCEWITHNASYRAWLNRDGDGNSSNNDNT--
>XP_007693736.1
--------------------------MSGDPRPHQD-----------IRYVSVLQGSRAY
IGTFS---NCDFGN--TEE----------------SQNASKQAAIACRSALFLTDPHVDR
ESVISAKGTRVAGTCEWITHNETYRAWLDSDGDGNGGDSKDNNT
>RBR18156.1
-----------------MATQVPLPVDSGEPGTNQG-----------IHNVLARDQSVSL
AGTYH--D-VNITIGDVQKSEDHLSNYNFGPSTFFSVATFKEEIKRCRNAVFVSHPDIDR
EALANAKGKRADGTCEWILQSPHYQSWLAKEF------------
>XP_001805100.1
-------------------------------------------MSTAQDHSSHWNSHNSG
SQIANNSGTVN------------------------NNFNQGSDSNKALAHLFITDPDVDR
HNLLAEKGCRVPGTCDWLLQDPDYLAWINSDS------------
>XP_007799870.1
--------------------------MDRGPTYGDDYA---------WSATVSSGGGYVQ
QGNMQAE-NINISY---------------TTPGLTQSSQFHEKWDECQQALLLRDPLDDR
NGYTTEKGIEVPDSCDWIQAEPCYRQWNNPKNPP----------
>XP_008025377.1
--------------------------MSGTPPHHQH-----------VSGISIQNHLAR-
--------DELFA----------------------GSNTSPEELNRVLEALFVSDPYLHR
KRRIAVLGEPFPDSCKWITYDENYSAWLNGKNTGDRNYNSNT--
>PVH98433.1
--------------------------MSESLPHYQQ-----------ISGVSAENHSQVF
AGSAG---NVYFAG--STG----------------PQDAAEQAASKCREALYLTDPESDR
GSIISAKGERVDGTCEWVTHDDRYQAWLNDDGDSNGCT------
>XP_013950895.1
MMSNRLLDMVASIH--VISVIQRSDSSGRRLLHFWS--------------VTPILF----
-LRVL--RWTQ--FANSRQ----------------DAESPQSKVKACRDALFLADPIVDR
EILKSTKGQRTAGTCEWIRDNEAYRSWLNGGS------------
>XP_014560345.1
--------------------------MAEDRIRNQH-----------ISGVSTQNGSQAF
VGSAQ---NVYFAD--HKS----------------SQELLEKAAVQCRDALFVTDPYVDR
ESLITAKGARVPGTCEWIRNDVNYRVWLNGGGPGGCDSTSER--
>XP_007700113.1
--------------------------MAEDRILNQH-----------INGVSTQNGSQAF
VGSAQ---NVYFAD--RKS----------------PQESQERAALQCRDALFVTDPHVDR
ESLITAKGTRVPSTCEWIRNDVKYRAWLNGGSHGDSGSTNDI--
>XP_007717349.1
--------------------------MAEDRIRNQH-----------ISGVSTQNGSQAF
VGSAQ---NVYFAD--HKS----------------SQELLEKAAVQCRDALFVTDPYVDR
ESLITAKGARVPGTCEWIRNDVNYRVWLNGGGPGGCDSTSER--
>XP_024774067.1
--------MDDNSRKRPLSLQWL---SENSERVGQKLRVGSI------------------
DGDFNVRGSVHITT--------------------NNTAPTSAAEEGCRRDLFITDPSEDR
TALKRKKGNRATGTCEWILETDELTAWLGQEKTS----------
>PKK41772.1
--------MDDNSRKRPLSLQWL---SENSERVGQKLRVGSIDVSNATSNFSGQGIQHTG
QGDFNVRGSVHITT--------------------NNTAPTSAAEEGCRRDLFITDPSEDR
TALKRKKGNRATGTCEWILETDELTAWLGQEKTS----------
