# Supplementary material for: Exploring a diverse world of effector domains and amyloid signaling motifs in fungal NLR proteins
Source: PLoS Comput Biol. 2022 Dec 21;18(12):e1010787. doi: 10.1371/journal.pcbi.1010787 (PMC9815663; doi:10.1371/journal.pcbi.1010787)
Supplement: S2 Data — The alignments were calculated using ClustalOmega for 127 MMseqs2 clusters with at least 20 member sequences. (GZ) [file pcbi.1010787.s009.tar.gz › XP_007774779_aligned.fa]

>XP_007774779.1
------------------LARKCAHGATYDSNQRQPH--FTCPPGTRDDVLETIRTRIET
GDR---
>XP_007765230.1
-------------------------GAAYDSHERQPH--SKCLPGTRIGLLRSLKTLSED
PSR---
>KIK93400.1
-------------------------SAAFNSFERHPA--PACLPGTRLDLLARLAGWVDH
PDVDQ-
>KIM86987.1
-------------------------GAAYDSGERHPP--PKCHPDTRTGILSRITQFISN
PQKH--
>OAX35032.1
-------------------------GAEYDSRERQPH--PKCLKGTRVDLFNHIYGLLDN
LTES--
>XP_007320426.1
------------------------MSAAFDSAARHPA--PACLPGTRVEVLSLLSDWLDK
DGGS--
>EGN97592.1
------------------------MSAAFDSAARHPA--PACLPGTRVEVLSLLSDWLDK
DGGS--
>XP_007763965.1
-------------------------GAIYDSNERFPH--SHCLPDTRVGILQTLRDIDR-
------
>XP_007768955.1
-------------------------GAIYDSAEREPH--SRCLPGTRTDFLQSLRTTVQS
ESP---
>XP_007768971.1
-------------------------GGIYDSNERQPH--AKCLPGTRTELLQSLTALVNE
GNTDTR
>XP_007769414.1
--------------------MACAQGAIYDSTERQPY--PKCLPGTRTEFLESLRTTVHS
EPP---
>XP_007774781.1
-------------------------GAIYDSYERQPH--SKCLPNTRVNVLNDIKALVHD
GSR---
>XP_007768957.1
-------------------------GAVYNSNERQPH--SVCLQGTRVELLQSLQAHLND
RNR---
>XP_007770399.1
-------------------------GAEHDCNDGRPF--LQCLPGTRVDLLNTLETSLSQ
EEP---
>XP_007770402.1
--------RFSDDGIWHMLSQKIALGATYDSPMRQPR--SSCYSGTRLEATQALKASLTG
VDR---
>XP_007770738.1
-MAEIAVRSREDHEIWLMLSREIAHGAAHDSAERHPI--SSCLSGTRFRVLDTLEASLSQ
VDR---
>XP_007770463.1
-MNRLGTLAHSDHEIWWTLSQEIAHGADYDSAERRPI--SSCLSGTRTQVLDTLEGSLTH
VDR---
>XP_007772860.1
---MKHTPTRSTADCWKRLSEECAQGAIYDSYERQPH--CKCLEGTRVDILRSLRTMALH
DRDH--
>XP_007774987.1
-MFRYAP-AQGDRAGWNKLAHECAQGAIFNSAERLPH--SRCLPNTREGLLKDLKSLILD
QRR---
>XP_007775400.1
MMADIASKRMDRADPWQKLAQECTQGAAYDSNERQPHSGSKCLPGTRIELLRTIKAATED
GRR---
