# Supplementary material for: Exploring a diverse world of effector domains and amyloid signaling motifs in fungal NLR proteins
Source: PLoS Comput Biol. 2022 Dec 21;18(12):e1010787. doi: 10.1371/journal.pcbi.1010787 (PMC9815663; doi:10.1371/journal.pcbi.1010787)
Supplement: S2 Data — The alignments were calculated using ClustalOmega for 127 MMseqs2 clusters with at least 20 member sequences. (GZ) [file pcbi.1010787.s009.tar.gz › XP_007775866_aligned.fa]

>XP_007775866.1
------------MESSSK------GPRSAHDPWLRLSQECAHGAIYDS-NERQPHSQCLE
GTRVDLLQHLKDLVDDGRR--
>XP_007762926.1
-----------------MTTDQA----TDDQVWAKLASVKAAGAEFNSENESRTFSRCLE
GTRAQLLDTLCTSMERGDR--
>XP_007768239.1
--------------MTPI------YPQDRSDAWQSFAQACAQGAIYDS-NERQPHIKCLP
DTRIDLHQRLKTMAQDKER--
>XP_007768278.1
------------------------MQPVANDSWQKLAQECAQGAIYDS-NERHPHSRCLP
GTRVKLLKTLKDIAYDDKS--
>XP_007766610.1
------------------------MGSSREEWWYKLSQECAQGAIYDS-SERQPHSRCLP
GTRADILQDLKELVNNTDR--
>XP_007769072.1
------------MITASA------FAETDGNVWWKLAEACAQGAVYDS-NERAPHSKCLP
HTRESLLRDLYSLADDKKR--
>XP_007769590.1
---------MSDSSRNPP------LPWGNQTVWQQLAHECAQGAIYDS-NERYPHSRCLT
GTRVVLLQTIKELVDTEDR--
>XP_007769628.1
-----------------------------MDPWNKLAQEIAVGAVYDS-NERQPHSKCLP
GTRVRLLEALHQHVGDPAR--
>XP_007772317.1
-------------MVNLA------INPAHSDAWQKLAQECAQGAVYDS-SERQPHSKCLP
GTRVNLLQTLHTLVDDGTR--
>XP_007772540.1
---MPSGASDNRLSAPPH------SNDNDNALWHDLAHECALGAIYDS-NERYPHPQCLP
GTRARLLSTLRQRVGQDDR--
>XP_007769252.1
--------------MNSD------HALTKQAAWEKLAQTCAHGAIYDS-QERQPHSKCLP
GTRKDFLESLCAIVESGTR--
>XP_007769958.1
---------------------MT----DKYEIWRRLANEKARGAEFDS-NERRPFSQCLP
GTRVELLRELDATITQEDR--
>XP_007770270.1
------------MPTSSTPYLTADHYSQGSGAWERLSHAKATGAEYDS-NERRSFSQCLP
GTRQELLTKLGKAMNEEAG--
>XP_007770275.1
------------MSTIPDPFYDQ----GQCRTWEKLAQTKARGAEYNS-NERRHFSRCLP
GTRKELFDELWDVMTGEAQ--
>XP_007770276.1
------------MSAAQDPYGQG--HGSSLVAWEKLAQAKARGAEYDS-NERRRFSQCLP
GTRQELLTALYGAMTEDTK--
>XP_007770749.1
--------------------MTV----TDDEIWQKLANEIAPGAEYDS-NARRPYSQCLP
GTRVELLDALETSLTRGNQ--
>XP_007771385.1
------------MSALGSSFDQQ----ANEDAWRRLHGQIAQGAEYDS-NERRPFSQCLP
GTRVELLKTLEASLIRQDS--
>XP_007771406.1
MWRVCSSSPSSEAHHKMAAQGSQ----GDDDVWRRLANEISRGAEYDS-HERRPFSQCLP
ETRVELLDTLEASLIQQDN--
>XP_007771409.1
-------------------MAVQ----GDDEVWRRLANEIARGAEYDS-NERRPFSRCLP
GTRVELLTRLDDSLAQQDN--
>XP_007763041.1
-------------------MLD---PV-QHDAWKSLGEECIHSATFDP-AE-QKSSQCLP
GTRVDLLDQLLDAIHRESG--
>XP_007770264.1
--------------------MST----GVASTWKELYNATAKAAEYNA-NERRNFSRCLP
GTRTELLNDLQDDFGQDGR--
>XP_007770401.1
-------------------MPS---PS-QEEAWKKLADVCVRAALYDS-SDRQPFSQCLP
GTRTSLLETLRESVQREQS--
>XP_007770662.1
-------------------MPD---QV-HQDAWRELGNLCVHSAQFDS-PERQPFSQCLP
GTRGDLLDTLRTTIRTTNK--
>XP_007770648.1
-------------------MPD---QV-RQDAWTKLGNLCVHSAKFDS-PQRQPFSQCLQ
GTRVQLLDALRKTIRTQDQ--
>XP_007770654.1
-------------------MTD---QARLDTQWQKLGETCIHSAQFDS-HERRPFSQCLP
GTRGHLLNTLRTAIRTQTK--
>XP_007770657.1
-------------------MAD---PI-RLKAWQKLSDRCVHSAPFDS-PEREPFSQCLP
GTRVDLLDTLRTAIGTENK--
>XP_007770659.1
-------------------MAD---PI-RVNAWEKLSDICVHSAPFDS-PEREPFSQCLP
GTRVDLLDTLRTAIGTENK--
>XP_007770701.1
--------------------MS---NPSHEEAWKKLGEACVLSAMFDS-PERQSFSQCLP
GTRIDLLRTLRQTIREENR--
>XP_007770691.1
-------------------MTS---PS-PGEAWKALADECVHGALYDS-PERQPFPRCLP
GTRVHLLEKLHHAINHEER--
>OAX37157.1
--------------MSQDQFSD--DPQSFQGHWERLSQVAAKGAEYDF-CERRPHPKYLE
GTRIDLLDYIHGLNGDTS---
>OAX34445.1
-------------MNYRDQLPG--EPRSSEGMWDRLSQVAVKGAEHDS-RERLPHPKCLE
GTRVDLLNHIHGLVDHICKS-
>KIK41694.1
----------------MDQFPD--DHLSSEGIWEKLSQIAVKGAAYDS-RERQPQPKCSE
GIRTVLL-HIHGLLDKREHDS
