# Supplementary material for: Exploring a diverse world of effector domains and amyloid signaling motifs in fungal NLR proteins
Source: PLoS Comput Biol. 2022 Dec 21;18(12):e1010787. doi: 10.1371/journal.pcbi.1010787 (PMC9815663; doi:10.1371/journal.pcbi.1010787)
Supplement: S2 Data — The alignments were calculated using ClustalOmega for 127 MMseqs2 clusters with at least 20 member sequences. (GZ) [file pcbi.1010787.s009.tar.gz › XP_008029344_aligned.fa]

>XP_008029344.1
MSFGWSAGDVVVAVQILCRVGIALSETHGAKAQVKEDMAFLEHLEKTLQNVNKAVGNGLT
STGLQGKVDAIHQPLLKTKSKILSYMELTQDG-----KGDAVDFAVRSLKKIIYCEYFSK
QVGKLKEKIAIPLQGIQLELAMLNLGRLQ-------------------------------
--FTQETLEKGFASTKQFHDKELLHKIKAWLQPVSTVQDTYNTNITSLLPGTCEWLFQKE
EYVDWYSQFPKKTS------------
>OWY45676.1
MPFWSSDRDPFAAVIVLRDVGRALSGLV-EGGLVKEQTLFLENLKNTLEAVNKAMKEGLF
PHDLQENITAIRKSLLDAEVEMVSSMGLNEDEVK---NEDMKSVTSRFYMKITYYERFSK
NIMKLREEVAMPLSGLHSGVTTMVPQNPS-------------------------------
--RSWETIKRSTAESTRYTEKILVHQIREWLRPAFHVQDIYQVRTDKIHSSNCDWFFSKK
EYVDWSTKSMWKGT------------
>XP_018380173.1
MSFWSSERNPVAAATVLWDIGRGLSELEGEGELLKEHTIFLEKLKNTLEAVNKVMKEGPI
LQGLQDDITAIWNPLLETEVEIVFSMGLNEDEVK---TEDMKSVASKFYLKTAYYQRFSS
KITRLQNEVVIPLLGLHRSITTMFPQKLS-------------------------------
--RSWQTIKRWAAESKRCIDERMVLQSKGWLRPLSLVEEKSQAYMDIASSSKCEWFCSKQ
EYIDWYNQLSKRSS------------
>XP_014173344.1
MSFGWSVGDLIAAIDVVCKVANALSETNGSAVEFQETIQWLSSVGKVLKRLQAAPKAA--
---PETDIKTILAAVLAFQNELIKEYGDTLGPMR---HSGVMQGAKRKYDMVRYRMTVKD
KVKVLRKKVQASLDVLDMNLGIDIHATVKDTNEVTRSMQNVLK-----------------
---------SDKEKKEKEDREIALAKVSKWLNPVVATRDRFDERSETNVVGSGQWLLHTE
AYQKWISSLSANGQETNEQNEYDAAR
>KGO48571.1
MSFGWSAGDLVSAIQLLGKVAASLKEIDGSREHYQQDSAYLLSLANSLQYLKDHDSAL--
-PSASQGLDTLKSSIEHFGNRLNARFGDSLGKNK-KHKRRFFERLRSAPRSVQYGLFVSD
EVDELRRRVDIPLKNLIIGIGIDNNNLINQSNQNGLQTRLLVNDLAVSVSTLSVNASES-
-------------------YQQKMPTMTNWLKPLLL-EDIHSRLLAELVHGSCKWLFDRD
EFIGWKSAGMIHDRY-----------
>KGO59199.1
MSFGWSAGDLVSAIQLLGKVAASLKEIDGSREHYQQDSAYLLSLANSLQYLKDHDSAL--
-PSASQGLDTLKSSIEHFGNRLNARFGDSLGKNK-KHKRRLFERLRSAPRSVQYGLFVSD
EVDELRRRVDIPLKNLIIGIGIDNNNLINQSNQNGLQTRLLVNDLAVSVSTLSVNASES-
-------------------YQQKMPTMTNWLKPLLL-EDIHSRLLAELVHGSCKWLFDRD
EFIGWKSAGMIHDRY-----------
>XP_016597586.1
MSFGWSAGDLVSAIQLLGKVAASLKEIDGSREHYQQDSAYLLSLANSLQYLKDHDSAL--
-PSASQGLDTLKSSIEHFGNRLNARFGDSLGKNK-KHKRRFFERLRSAPRSVQYGLFVSD
EVDELRRRVDIPLKNLIIGIGIDNNNLINQSNQNGLQTRLLVNDLAVSVSTLSVNASES-
-------------------YQQKMPTMTNWLKPLLL-EDIHSRLLAELVHGSCKWLFDRD
EFIGWKSAGMIHDRY-----------
>OBT42187.1
MSFGWSVGDLIAGLEIAIRIASALQDAGGAAEKYRQTTTYLLSLSTVLYQLHPPPPGL--
-LAIAPDVKSVHSALQAFHSKLSTKFEKSLGSV----PSDWVARVRSSPRKVEYALFMEK
QVEALRIKLDVPLKAINLALGIAIHKQGCENGEVGRETLEEVVDLKAALPGLEKAVLAGV
QDIVLASA-------QREEADRMYTTVGAWCRAVPV-ADTFHSHLREMAASSCQWIFRRE
EFMRWRGGGPLGGHLP----------
>KFX94175.1
MSFGWSVGDLIAGLEVAIRIANALQDAGGAAEKYRQTTTYLLSLSTVLHQLHPPPPGL--
-LAIGPDVQSVHSSLQAFHSKLSAKFEKSLGSA----SSDWVARIRSSPKKIEYALFMEK
QVEALRIKLDVPLKAISLALGIATHKQSRENGKIGKETLGEVVDLKAALPGLEKTILAGV
EDIVVASV-------QRDEVERTYTAVGEWCRAVPV-ADTFQSHLREMAASSCQWIFRRD
EFMKWRGGGPEKGHL-----------
>KFY03389.1
MSFGWSVGDLIAGLEVAIRIANALQDAGGAAEKYRQTTTYLLSLSTVLHQLHPPPPGL--
-LAIGPDVQSVHSSLQAFHSKLSAKFEKSLGSA----SSDWVARIRSSPKKIEYALFMEK
QVEALRVKLDVPLKAISLALGIATHKQSRENGKIGKETLGEVVDLKAALPGLEKTILAGV
EDIVVASV-------QRDEVERTYTAVGEWCRAVPV-ADTFQSHLREMAASSCQWIFRRD
EFMKWRGGGPEKGHL-----------
>KFY44645.1
MSFGWSVGDLIAGLEVAIRIASALQDAGGAAEKYRQTTTYLLSLSTVLYQLHPPPPGL--
-LAIAPDVQSVHSALQAFHSKLSAKFEKSLGRT----PSDWVTRVRTSPRKVEYALFMEK
QVEALRIKLDVPLKAINLALGIAIHKQGADNAEVSKETLGGIVDIKSALPGLEKAVLAGV
EDIIVATA-------QRGEADRQYTAVGKWCRAVPV-ADTFHSHLREMAASSCQWIFRRE
EFMRWRGGGPVEDHL-----------
>KFY46507.1
MSFGWSVGDLIAGLEVAIRIANALQDAGGAAEKYRQTTTYLLSLSTVLHQLHPPPPGL--
-LAIGPDVQSVHSSLQAFHSKLSAKFEKSLGSA----SSDWVARIRSSPKKIEYALFMEK
QVEALRIKLDVPLKAISLALGIATHKQSRENGKIGKETLGEVVDLKAALPGLEKTILAGV
EDIVVASV-------QRDEVERTYTAVGEWCRAVPV-ADTFQSHLREMAASSCQWIFRRD
EFMKWRGGGPEKGHL-----------
>KFY55153.1
MSFGWSVGDIIAGLEVAIRIASALQDSGGAADKYRQTTTYLLSLSTVVQELHPPPPSL--
-LAIAPDVRSVHSALQAFHAKLSAKFEKSLGST----SADWVARVRSSPRKVEYALFMEK
QVEALRIKLDVPLKAINLALGVAIHKQGRENVEVGRETLEGVVDLRSNLPGLEKAVLAGV
KDIVVASA-------QSGEEERTFMAVGKWCRAVPV-ADTFHSHLREMAPSSCQWIFRRE
EFMRWRGGGPVEGHL-----------
>KFY71138.1
MSFGWSVGDLIAGLEVAIRIATALQDAGGAAEKYRQTTTYLLSLSTVLYQLHPPPPGL--
-LAIAPDVKSVHSALQAFHSKLSTKFEKSLGSV----PSDWVARVRSSPRKVEYALFMEK
QVEALRIKLDVPLKAINLALGIAIHKQGRDNGEVGRETLEEVVDLKAALPGLEKAVLAGV
QDIVLASA-------QREEADRMYTTVGAWCRAVPV-ADTFHTHLREMAASSCQWIFRRE
EFMRWRGGGPLEGHQ-----------
>KFY94873.1
MSFGWSVGDIIAGLEVAIRIASALQDSGGAADKYRQTTTYLLSLSTVVQELHPPPPSL--
-LAIAPDVRSVHSALQAFHAKLSAKFEKSLGST----SADWVARVRSSPRKVEYALFMEK
QVEALRIKLDVPLKAINLALGVAIHKQGRENVEVGRETLEGVVDLKSNLPGLEKAVLAGV
QDIVVASA-------QSGEEERTFTAVGKWCRAVPV-ADTFHSHLREMAPSSCQWIFRRE
EFMRWRGGGPVEGHL-----------
>KFZ05765.1
MSFGWSVGDLIAGLEVAIRIATALQDAGGAAEKYRQTTTYLLSLSTVLYQLHPPPPGL--
-LAIAPDVKSVHSALQAFHSKLSTKFEKSLGSV----PSDWVARVRSSPRKVEYALFMEK
QVEALRIKLDVPLKAINLALGIAIHKQGRDNGEVGRETLEEVVDLKAALPGLEKAVLAGV
QDIVLASA-------QREEADRMYTTVGAWCRAVPV-ADTFHTHLREMAASSCQWIFRRE
EFMRWRGGGPLEGHL-----------
>OBT51244.1
MSFGWSVGDLIAGLEVAIRIATALQDAGGAAEKYRQTTTYLLSLSTVLYQLHPPPPGL--
-LAIAPDVKSVHSALQAFHSKLSTKFEKSLGSV----PSDWVARVRSSPRKVEYALFMEK
QVEALRIKLDVPLKAINLALGIAIHKQGRDNGEVGRETLEEVVDLKAALPGLEKAVLAGV
QDIVLASA-------QREEADRMYTTVGAWCRARA---------------GGGYWIFRRE
EFMRWRGGGPLEGHQ-----------
>OBT77937.1
MSFGWSVGDLIAGLEVAIRIATALQDAGGAAEKYRQTTTYLLSLSTVLYQLHPPPPGL--
-LAIAPDVTSVHSALQAFHFKLSTKFEKSLGSV----PSDWVARVRSSPRKVEYALFMEK
QVEALRIKLDVPLKAINLALGIAIHKQGRENGEVGRETLEEVVDLKAALPGLEKAVLAGV
QDIVLASA-------QREEADRMYTTVGAWCRAVPV-ADTFHTHLREMAASSCQWIFRRD
EFMRWRGGGPLDGHL-----------
>OBT84917.1
MSFGWSVGDLIAGLEVAIHIATALQDAGGAAEKYRQTTTYLLSLSTVLYQLHPPPPGL--
-LAIAPDVKSVHSALQAFHSKLSTKFEKSLGSV----PSDWVARVRSSPRKVEYALFMEK
QVEALRIRLDVPLKAINLALGIAIHKQGRENGEVGRETLEEVVDIKAALPGLEKAVLAGV
QDIVLASA-------QREEADRMYTNVGAWCRAVPV-ADTFHTHLREMAASSCQWIFRRE
EFMRWRGGGPLEGHL-----------
>XP_018134942.1
MSFGWSVGDLIAGLEVAIRIATALQDAGGAAEKYRQTTTYLLSLSTVLYQLHPPPPGL--
-LAIAPDVKSVHSALQAFHSKLSTKFEKSLGSV----PSDWVARVRSSPRKVEYALFMEK
QVEALRIKLDVPLKAINLALGIAIHKQGRDNGEVGRETLEEVVDLKAALPGLEKAVLAGV
QDIVLASA-------QREEADRMYTTVGAWCRAVPV-ADTFHTHLREMAASSCQWIFRRE
EFMRWRGGGPLEGHQ-----------
>OBT62384.1
MSFGWSVGDLIAGLELAIRIAAALQDTGGAASKYRQTTTYLLSLSTVIHQLHPPPPGL--
-LAIAPDVQSVHSALQAFHTKLTAKFEKRLGPTT---STDWVARVRSSPRKVEYALFMEK
QVEALRIRLDVPLKAINLALGIAMHKQGRENGEMGRETLEEVVDLKAALPVLEKAVLAGV
TDIVVASA-------QREEAERAYTAVGEWCRAVPV-ADTFHSHLREMAASSCQWIFRRG
EFMRWRGGGPVEGHL-----------
>OCK95654.1
MSFGWSAGDIATAVELLIKVAVALNNSRGSVAKYQETSSYLVSLATILEQLKGFAGDL--
-TTIQKDVQAVSVAVGDFL-KVHSRFERSLSNIG---PKDWVSSLRKSPRKVQYAFTMER
QVAELRNRIDTPLKSISLALGLEVHKESRMAHQMGLETQKLVLHLKDSLPGLSAEILTGF
KDILRNDS----AQHSSDEVVKKYRDAVEWLKPIPV-VDTYRAILGGMEDGSCLWFFNKA
EFSSWKDSVKLDKCY-----------
>OCL12101.1
MSFGWSVGDLVAAIEILFKVGKALRDSDGAAATYQEDSLFLESLAATLEKIKQSIEDGSL
PKALGIQIKAVRDPIMEMQQKLSTKFQATLGKDD---SKSFKRFLSSGPKKLEYGLFVAE
QVKELRSRIAIPLQDIQLNLGL--------------HTLIMVSGLSTSLSNLSVNVIDTV
QSVIQTTLAAYFVEPKKDKDPSVRQHVLQWLKPISV-EETYKDSLLGMLDGSCEWLFSRP
EYLSWSQHAKTDESS-----------
>OCL00804.1
MSFGWSVGDLAKAVEILFQVGKALRDSNGAAATYQEDSLFLESLAATLEKIKQSIQDGSL
PKALEIQTKAIRDPVMEMQQKLSAKFQTALGRSD---SKSFKRFLSTGPKKVEYGLFVAE
QVNELRSRIAIPLQDIQLNLGL--------------HTLIMVSGLSTSLSNLSINVVNTV
QSVIQTTLTTYFVENEKDKDPGTRQHVLRWLKPVCV-EETYKDSLLGMLDGSCEWLFGRP
EYLSWSQFTGTNESS-----------
>OQE16812.1
MSFGWSVGDLVKAIEVLVSVAASLKEIDGSQEHYQQESTYLVDLASTLQYLKEHGSYL--
-PWASQGVDTLKKSVERFGKRLSTRFGDSLGSENNSNRQSLIERLKGAPRMIQYGLFVSR
EVDELRRRIDIPLKNVIVGLGIDNNNLTTQIHRIALQTHSVVDDLTISLSNLSATTLASE
ERAKWA------------QCEHKISKVTHWFNPLPL-EDIHHQVLVSLFHGSCEWLFDRD
GFAFWKSADKIHDRY-----------
>XP_007781801.1
MSFGWSVSDLVAAIKIVVQIGAALKETDGAPAEYQKSGDYLELVASVLTKLRDSPST---
--ATQADVEALLTHITTFHKKLKSRFEEALGKKS---KKDWKSWISHGPKKVQYALFVVG
QVQALRDSVDSQLNSIALSLGL--------------ETFSISLKI---------------
----YDRAEEEHARRKKAENDKLLATVLRWLDPLPV-RDTYEEILGGMVDDSCKWLFDKP
EYVQWVDQCQDGGQL-----------
