# Supplementary material for: Exploring a diverse world of effector domains and amyloid signaling motifs in fungal NLR proteins
Source: PLoS Comput Biol. 2022 Dec 21;18(12):e1010787. doi: 10.1371/journal.pcbi.1010787 (PMC9815663; doi:10.1371/journal.pcbi.1010787)
Supplement: S2 Data — The alignments were calculated using ClustalOmega for 127 MMseqs2 clusters with at least 20 member sequences. (GZ) [file pcbi.1010787.s009.tar.gz › XP_009224635_aligned.fa]

>XP_009224635.1
------------------------------------------------------------
------------------------------------------------------------
----MATSESDALAGPDTLVGEVIDDAEFPSLASVAEAQQAAFKN---ALVKYQNA-TAG
--TKN-PSALDLDSVHTWSEVLEAVEKASSEYNG-------------SPGHWGK----IR
KALRRFGGTN-----SVFDAWSSVLPAWSSVLPS-QSEYFSIICGGLKLIC---------
-----------G-------AAARLRELRGEIADALEE--LPNLFSVTSQAIAIFDS--P-
-----KELERCAVDLYVTTLEALEHIVGWFTQKA-----------------AKK------
------AFSSL---LKQD-AYQQALSN-KIDNIRKCSERFDKTARLCSYQSLASARHDIR
---AHEKLSRTQHDELLGIIRQAE------------------------------------
-DGLRNRDDLLTALALRVL---------------------------------------SL
---E---K--------------K----------------------HAQ-----F--VGSP
FCAPEPIEA----------------DRLRRRLARPGQ------------AY---------
-------------VGAGRLVTQERLQTLTDGLAPFRE-------A------A-----TEC
EKDMAKVAR-SIESLPRVAQDRTAAMVQSRQFQAWLASP---------------------
LSEVLFINDSH---ST-P-LFSSPSAF--------
>CZR58704.1
-------MGEP---------TLLR-------TPTGLSDRLNDDDELEMFDQWRGGPGE--
------Q---VHKAVGA-E---SHYDKQRMAFTTR-------------------------
------------------------------KPYHDLKDVLDVCKDAGE------------
------KFDFD-VSDCRWSDVVGQMQKAEDVYKAK--------------GDKNP----VR
GFFRHGQIMG-----TTGVPL-------LNIIPD--QWGLNILRAGLTLIF---------
-----------Q-------AVQQREANREKIFEAFKL--IPEIIEKATTTRELYPK--E-
-----ETLQENVTVLYTMLLEEMPQLIRILLRRH----------------HA--------
----IFFKRWG---RQIP-GQEQNLIDASVAKVNKGYADLKNCLDNLTHKKLATIDQNVT
ENVRETKAIRQTAASTHVRVA-------NVSKDLTAVGENL---Q-----VHREESKVQL
G----EVEEE---------------------VKHHITRK--LNEKGEEIKGGL-SAIERK
MDELKRQFEMSQNAALETVNTNHAT--------------------TIQ-----T--GIYY
IVLEKVYYGGY-------------------------------------------------
----------AQPQAYRSPTPTYQKVSTSELLSILDV-------P------F-----DAA
NNDLGYILR-QSNNFRTDILGHGRWLMTLGSFKIWLGGG---------------------
RSDILLVDGHF-DQAK-------------------
>XP_018068247.1
-------MGEP---------SLLR-------TPTGLSDHLSDDKELKSFEQWRQGPGE--
------Q---IHKALGA-E---SHYDKQRMAFTVK-------------------------
------------------------------KPYHDLKDVLDACKQAGQ------------
------SFEFE-VLDCTWGDVIGQMQKAQDVYKAK--------------GDENH----VR
ALFRHGHTMS-----NNVIPW-------LDMIPD--QYGLSILHAGLTMIF---------
-----------H-------AVQQREANREKIFQAFKS--IPEIIEKAQTTRQYYPK--E-
-----ESLHENATALYKMLLEEMPQLIKILLRKH----------------NA--------
----FFLKRWA---NQIP-GHEQAFIERSVGKVNKGYVDLKNCLDNIQHKKIAHTDQNMT
ENLRETKAIRQTAVSTHVRVA-------DVSKDLTMVGANL---E-----AHREESKLHL
D----EVENKVEE--------------SGMEVKNHITRT--LNEVGEELQMAIEKKIDDR
MDDVKRQYQISQHMAVETVDMNFAT--------------------TIQ-----T--GIWY
IVMERVYYQGY-------------------------------------------------
----------SQPQINRSPSPTYQKISTFDILEILKV-------P------Y-----DTA
NTDLRFVLR-QSKSFKTDALGHGRWLMTTTRFKNWLGGG---------------------
RSDILLVDG--------------------------
>EKG12893.1
------------------------------------------MRNRDQAVSFIENRTV--
--------------------------------------LGDAIQHDAGLQLW--------
-----------------TGISDGSEGNRRRQIWAEAEIEKEALAQ---AIENYQTK-V--
---LK-KAGKSDVRQTKWNGMMKQVQEAVKLYEND----------K-MTGVKGK----VK
WALHRIRDGS-----KTMEHW-------CNLLPG--GDYGGTIAGVFSMLA---------
-----------T-------AASKSHDVRESIFEAAQD--VPDYIRATGDYLDIYEINRM-
-----DELEEKSAELCKAILVLFRLIMQHLTVSS-----------------ARR------
------MVSAA---VQGD-SYGEDLQNSK-EQVERLAKKIRREAKIIEYKRISEVLGQTR
E---IAAGLKRAEASYSR------------------------------------------
--------------------------------------------------------IENM
LKDGS--V--------------PLA--------------------DIG-----K--CLQA
LLSSSQNFNVKTGQV----------REGAARRLLPGS------------SS---------
---------HITHHRTRQKSISDSKKDTKRFLKLLQF-------E------Q-----ERH
EEDLETCTD-LHASFDLRSLDEATWVVQSEELQLWLALP---------------------
ESRDLLINGNR---SD-SLELLSPL----------
>EQB43834.1
-------MGEHSS---SHGLHRMR-------RPFWRSKDRKRSPSPQRCEKFIRKKVP--
------S---FSDAPPG-Q---LQYNNSKDRFQARN------------------------
-----------------------------KVAVKDLGKIIDAHDNEAD------------
-------AAFK-VGSSSWDLVFEQMAAAKTRNEER------------------------S
DLGPKVTAGG-----DVMSAY-------INLLPD--DYGIGILKGGLALIF---------
-----------D-------ATKAHDENRNKIVETFET--IPDSILTINMAFDLLEP--D-
-----PADMKVQTEAVSMLLEDLPALIKILLGEE----------------KW--------
----YRKVVTF---LSLS-IPETMTIDDILSRWDKKVVQLKEHVQRMKWKMCSKFSAELK
SIGDVVKHSDMDIRAL-------L---------------------------------AES
KAMQTAIFHNTKKDYASILSEI----YRGNEIAAYVASL--MKEQMEGMTRE--------
----RESFSREREHYQAR---ELRL--------------------EER-----N--QHLC
VE-----------------N-----DTLR---R---------------------------
----------KVSQNSIIEQPRLSLIDDVQLLDIIGI-------D------L-----DNL
GDDSETILG-HSEHDDTDERAKAQWLLQTNEFRNWLREN---------------------
HSSLLLVDGEL-QDS-----FISPLSG--------
>KFX47217.1
------------------------------------------------------------
---------------------------------M-L------------------------
------------------------------LLSTQLGHSKELLKTNEHPPPLLSTK-LQD
---PE-SQSIF-ENAKTWEQVRTEAQKAIEHRFA-------------D-KSKNP----FR
KTIRAIGNIA-----SRLEFL-------TVLIPS--NDFAGVLCGGLTLAY---------
-----------N---------------------------------DTAPYFYVYAW--N-
-----DILMQKAHALYVTILDAVEKIMTWISTTQ----------------GVRGRI----
----KHGAKAL---VEGD-GYGQQLENAITTAVNQKASEFEGAVRACLSIEVHDIGLNVL
HVGDELGQIHGEMTKLLQ------------------------------------------
-------------SNVSS------------------------------------QSLEDI
LREQLTPLVRTVAELS--------------------------------------------
---ERVE-RSCA------------------------------------------------
------------------PQKIKLSQNPDQLLMALGLVDIPYNDSSIAEEVV-----NVI
GAERNFVFF-FGRTLAGDVQGRISKVFQDSRFQYWLQSM---------------------
ESRVLVVPGSSLDPLQ-E-DTVSPQSY--------
>XP_002152157.1
--------------------------------------------MDDVLTPWIERNAP--
------P---INPAWAF-Q------RAIEDKRTP-P------------------------
------------------------------SPPQQVAQHKERFRT---TIHNILAK-LQD
---PE-SQSIF-ENAKTWEQVRTEAQKAIEHRFA-------------D-KSKNP----FR
KTIRAIGNIA-----SRLEFL-------TVLIPS--NDFAGVLCGGLTLAY---------
-----------N-------AANRMSAFRSVILNSLDA--LSHPIQDTAPYFYVYAW--N-
-----DILMQKAHALYVTILDAVEKIMTWISTTQ----------------GVRGRI----
----KHGAKAL---VEGD-GYGQQLENAITTAVNQKASEFEGAVRACLSIEVHDIGLNVL
HVGDELGQIHGEMTKLLQ------------------------------------------
-------------SNVSS------------------------------------QSLEDI
LREQLTPLVRTVAELS--------------------------------------------
---ERVE-RSCA------------------------------------------------
------------------PQKIKLSQNPDQLLVALGLVDIPYNDSSIAEEVV-----NVI
GAERNFVFF-FGRTLAGDVQGRISKVFQDSRFQYWLQSM---------------------
ESRVLVVPGSSLDPLQ-E-DTVSPQSY--------
>KFZ00081.1
-------MGEPQR--------PLA-------LPAAMKNLMNDPHQIQMFDKWKNNEGK--
------A---IHPGYGE-R---TEFSPQLSMWRRP-------------------------
-------------------------------QTDKLE----GHLSSAV------------
---II-DSNLK-GLNSSWDDVLECIQSSETSYNAK--------------AEKSW----IR
KYVRESKVTS-----QNLKIA-------AELIPN--DKGLSVLRGGLCFMF---------
-----------E-------AWTQRIDNRDNILESLSE--VPLIMSYASTNFNIYRK--D-
-----VALRNYIQDLYAILLESLDTLISILLRQY----------------DE--------
----GWLKKIR---KQLP-KVEALSVDSAVNNIESAKQKIRNRVEILHGERQANIDSNLS
KNLNENKATRQKVFQNGTQLD-------NLIDNVNGLGHDVNSID-----GNLKAFRIQG
----QQFGQNVDAI------------------SQNLQKF--RSE------------VGNT
QQAYSQGYRDAMSQMWSAVPSTLGE--------------------TMQ-----N--ALYR
IGIEHTYKKQVG--------------------L---------------------------
----------NEIPRDRQLHYQPVKLITDQLLAVLEA-------D------P-----SLA
RREAELILR-KSSSMQSVALSKARWLLETANFKEWFSRT---------------------
HSGLLLVDGHD-REHS-I-GRTSPL----------
>KGO73981.1
-------------------------------------MGLLKRHHQRTAAEFVLEKAA--
------D---YHEAFGT-T--PAIYNEDEDKIEEL-------------------------
------------------------------PASADLQQSLLAYNESVD------------
----P-EFRI--------------------EYEKK------------AKGSSGI----LH
RGFRAVGDYA-----DQITPW-------VDLIPS--DNGLCFLSAGLKIIF---------
-----------G-------IARQNATNREKILVAFDN--IPDLILSAQARQNQWAT--A-
-----KKLRTAAISLYETLARAMAQLIFLLNGSM----------------SHVPRW----
-SERALKIVRR---LTAS-HHTGLSIDSILYEVQGQADVFDRCLEHVRDQRAIDTGADAA
ETKAFLR---------------------------------------------------NL
DNQISALSQASKEGHAEL-AKK----IDNNPSAPVITNL--LYQ----VIVY--------
------------------------------------------------------------
VDQPQDDQ-AW---------------------E---------------------------
----------YP--APRLALKLEPLLDELELHDILGV-------S------P-----QRP
TNDMQLILK-ELGQFSSSAQAQAQQLFTSPAFTAWMAST---------------------
QPTSLLVHGNF-AESG-P-GRITPL----------
>OQE08273.1
-------------------------------------MVWLKKQHKRTAAEYVLEKAV--
------D---YHEAFGT-T--PAVYNEDEDNIEEL-------------------------
------------------------------PASADLQQSLVAYNESVD------------
----P-KFRFN-IRECTFEDVVEELDHAREEYEKK------------AKGLSGI----LH
RGVRAVGDYA-----DQITPW-------VDLIPS--DNGLCFLGAGLKIIF---------
-----------G-------IARQNATDRERILGAFDN--IPDLILSAEARQNQWAT--A-
-----KKLRTAAIRLYETLARAMAQLIFLLNGST----------------SHAPRW----
-SERALKIIRR---VRAS-PHTGRSIDSILGEVQGQADVFNRCLEHVRDQRAIDTGADVA
ENKELSK---------------------------------------------------NI
DNKISALSQAAEKGYADL-IKK----IENHPSGPVITNL--LYQ----VVVH--------
------------------------------------------------------------
VDQPQDDR-AW---------------------E---------------------------
----------YP--ALRSALKPEPLLDELELHDILGV-------S------P-----QHP
TNDIQLILK-ELDQFTSSAQAQAQQLFASPAFTSWMAST---------------------
QPTSLLVHGNF-AESG-P-GRINPL----------
>KUL82565.1
-------------------------------------MGLFGKQHKKDAAEYVLKKAS--
------D---YHEAFGT-T--AAIYNEDSEQIEAL-------------------------
------------------------------PADKDLEKSLIEYNESID------------
----P-QFRFD-VRKCTFEDVLAELDQAREGYENK------------AKGVRGF----LR
HAVRSAGDYA-----NQISLW-------IDMIPS--DCGLNILSAGLKIVF---------
-----------Q-------IARQNAANRDKILEAFED--IPNLMLSVKTIQNQWST--A-
-----KALRRRATILYETLARAMAKLIILLNGSI----------------GHAPKL----
-QERAKKILER---LGGS-GRAADAIQSILNEVQNQAELFDQCLERVRDQLAIDSAADVQ
VIKAATERTEATAD--------------------------------------------RT
EAELKALAQASEKRHAEL-IEL----TKAHGSGPVIMNL--MHK----TIIY--------
------------------------------------------------------------
IQPVQDSG------------------------N---------------------------
----------SS--APPFSAGVEYLLDQIELHEILGV-------S------P-----QYP
TNDLQLVLK-ELSQFGVSAQSQAQQLFTSRVFASWMASV---------------------
EPAIMLVHGNF-D-SG-P-GRITAL----------
>RDW93391.1
---------------------MLN-------RWRKLDRQDDIRKQKEVAADYTLKNGK--
------D---LHEALTV-P---AKFDLQRAEFAPL-------------------------
------------------------------TVVSDLQEVLDVHNATAE------------
----V-ALRFN-VKQCTFNDVLGELDAAVTVYKQK------------ATGTSNV----IR
RIARAAGDYS-----VEISPW-------CDLVPA--DNGLNVLSAGLKMIF---------
-----------G-------IARRNADNREKILQAFQD--IPTLIVTTAKKQSRFHF--A-
-----RHIRQSAITFYETVIRALAELIILLNGDI----------------NSKHQF----
-WDRVSQLRKR---LFGS-SIRGKNIDTILATVSTQAGKFQECLELIRDDIRLDTYGAAV
SNSASLQEIMAKID--------------------------------------------QL
QSEMEGLKERGQQNK-------------DTGPDPALQRQ--LSTETVDLTWK--------
----YGGISR---------KDQLGL--------------------DVM-----N--RVVV
FLVSSPFEVLS-------------------------------------------------
-----------NSQHSSPVQSPAQWLSETDLMQSLGV-------Y------F-----REH
LEDLDTVLK-EQHQFDDATQSHARQLLQTPRFSRWISSQ---------------------
SPD--------------------------------
>XP_022582791.1
----------------------MK-------RT----RENRDDEKKQIVTAFVRERAS--
------E---YHDAFGV-S--TPLSG-AGGDENRL-------------------------
------------------------------PAARDLQAVLEAYNATVD------------
----H-DRRFD-IEQCTWDDVLDTLNEAEEEYYQK------------GKGNLNF----VR
RGFRIAGDYS-----DAIRPW-------VDLIPL--GNGMEVLNAGLSVIF---------
-----------N-------IAKQNADNRGKILAAFHD--IPAIILRTEEQQNQFAR--A-
-----AVLREKAIALYSTVVQALADLIFLLQGSR----------------S-GSSF----
-KNHVKRMSKR---CFAP-SYTANQIDQILQRVRKSTEDFKECREMVKSQLAIETYQNTS
ALRVQATLIDSRTE--------------------------------------------RM
SGDVSHLAQGVDELNSSSKYTN----VQLDGVQDQLSKL--IME----VEAS--------
----RAQQYA---------AYQPGM--------------------DAQ-----A--ALCH
FILNDFPG-LW---------------------N---------------------------
----------AVASMNTPMIQSQSFLSRMDLLSCLGV-------S------P-----RAS
VDDVDVVLK-QHSVLTAEAQAQSQQLLSSIEFSRWMKAS---------------------
HAETLFVQGNS-SIIG-P-CRVSPL----------
>XP_025570916.1
----------------------MD-------AL----RGTAKDHKKQLVTVFVRERAS--
------E---YHDAFGI-A--SPTTSSVGLEETTL-------------------------
------------------------------PASRDLEEALEAYNATAD------------
----P-ESRFD-VHHCTWERVVDELNGAEERYVQQ------------GQGYLHF----VR
KGFRIAGDYS-----SAITPW-------LGLIPS--SNGLELLSAGLTVIF---------
-----------S-------IAKQNSDNRGKILNAFHS--IPAIILRTEEQQNQFAT--V-
-----QVLREKAVDLYRVLIRALAELIFLFGGNR----------------A-GASL----
-KTRAKRMGKR---LIAP-AYTASQIDEILSTVQRSTEEFEACRDMVKSQVLIDIHHSTT
ALQAQTESIHDRT-----------------------------------------------
----QQISYGVDDLNYSAQQTH----IQLDGVQGQLSDL--VAQ----VEAV--------
----RAEQYS---------MYQPGM--------------------DAQ-----A--ALCH
FLLHDFPG-FW---------------------N---------------------------
----------AITSGSIPMPQSQSFLSRMELFHCMGV-------S------P-----RGA
LDDINVVLK-QHSACTPEVQAQSQQLLSSDEFSRWMQST---------------------
HAETLFVQGNA-STIG-P-GRVSPL----------
>KIA75881.1
-------MADPSA----------D----EMYQRPHV---------RRAVLAFMSQLGN--
------G---THKALNT-SNNSN-------------------------------------
--------------CRYNKEKNLWEPVDVETLYTEANKARERFLS---VVEQYDQ--TAE
--PKY-KTNVDIRSEHGWDDVMKAVDAGLEQYQTQ----------A-LIGFWGR----IR
RGFRKFSNSG-----SSCAAF-------LDLIPD--TVFSSTICGTLKLIL---------
-----------S-------AAQRIGEVRQEVMDALES--LPEILSNTTETLSIYYT--S-
-----EPMHRKTASLYVSIIDALEAILAWFKRRA-----------------AGK------
------AFRAL---FHQG-DYKQTLID-SMEDIKDRVAQFNETAMRCAMQVLRNVDQGVA
---RARQENNAGFNKINVDNNALL------------------------------------
-SQLTDIRVQ----------------------------------------------IEQI
---A---R--------------QQL--------------------ALA-----D--K---
---HANVLNKA--------------QASFEDQMLDSR------------AP---------
-------------APPAPKKPQKASVDAESVLKHLKY-------D------P-----KIF
NKDLAACLR-ISRNLTLKEEDRVATIIQHQRVVAWLTSP---------------------
ESDLVLVNSNG---EN-K-RWSP------------
>KXH49253.1
---------------------------------------MTGLTDAEEYGRWIKHHAS--
------P---KDPAWAF-D------HAIKRL--DVP------------------------
------------------------------PASQRLEASKLEYDK---YIKGFLLR-SSD
---SA-AKGIL-RNTNSWEDVLAEAQAVCDKYRKQ----------------RNI----FG
YKNRLFTTST-----RRIEFL-------IELVPS--GDYAGTICGGLKLIC---------
-----------S-------AARRHHELVDVVLNALVT--LSQDIDATKTYVRLYAW--S-
-----PPLRIAVEKLYVAVLVAIEAMIKWLEDLM----------------KDFGGF----
----RAGLKSV---FTGE-DYGSELKEKITTSIEEASAQFDDAVRQCFHIKFDGVAENIL
TLGNSLDEVHQFQGDESNRRAE--------------------------------EA----
----RRQEVALQKSFEAM------------------------------------RSLENV
VHGLARDSKWQMEEI--------------------------------------------K
GLRAEIN-QQRQ--------------------Q---------------------------
----------QPQQVTHYYHVSTPKVTASQLLSALGY----GLLSNAETQAV-----SAI
QRDSEFVFF-MGKSLGPQKQGRITSVTQDFRFQDWFKSM---------------------
NSQVLAVSGTDFDALH-T-DVVSPL----------
>KXH32463.1
-------------------------------MSRAMNVTNTSLIETEEYRRWIKHHAS--
------S---QDPAWAF-D------DAVKRL--QMP------------------------
------------------------------PASRKLEASKLKFDE---YIKGFLLR-SSD
---SA-TKNIL-GNTASWEDVLVEAKAVCDKYKTQ----------------RNI----FG
YKNRLFTTSA-----RRIEFL-------IELVPS--GDYTGTICGGLKLIC---------
-----------S-------AAKRHHELVDVVLNALAT--LSQEIDATKTYVRLYAW--S-
-----PLLRSAVETLYVAVLVAIEAMIKWLEGL---------------------------
----MKGLRSI---FAGE-NYGSELRHKITTSIDEASAHFDDAVRECFHLKFDGVAENIL
TLGNSLDEVHQFQGDESNRRAE--------------------------------EA----
----KRQEIGLQKSFEAM------------------------------------KSLENV
VHGLARDSKWQMEEI--------------------------------------------K
ALRAEIN-QQCQ--------------------G---------------------------
----------KPQQVTNHYHLSIPQVTASQLLSALGF----GLLSNAETQAV-----SAI
QRDSEFVVF-MGKSLNPQNQGRITSVTQDFRFQHWFKSM---------------------
NSEVLTISGMELDALH-T-DLVSPL----------
>OCK81050.1
------------------------------------------MDDSEKIRDFIDEKGP--
------R---IDNAFAE-P---SHFDKQKAIYIPK-------------------------
------------------------------MPYHDLEDALKRYNETAK---------LTK
---AH-GYPFD-VEKCTWSDVLEEANKAQEKYFAA--------------GAKNF----AR
KIFRTAGDYS-----DVINPW-------IDLIPG--DYGATVLTGGLKVIF---------
-----------M-------AAGQMAENREKILQAFVD--IPDILGSTQEKREIFRS--D-
-----KRLRECAIDLYTTLLSAIGELIDSLLEPS--------------------------
----YKKFSKA---FWKG-SRAGKSIDEVLSRVQSSANIFHNRVDNIRDEKIEDTHKKVT
STEKQATVIRDVVTGTKIAVK-------ENKVEVVKVGNAVKDVG-----NQVESSKVAM
TRAVRGVGNQVEEVNQTSKKIE----GGVRDAGNKLTNL--EGAVNGGFQGVS-GKIDEI
QEMQKLMLAS---------MEADGL--------------------NAK-----T--GLYH
FLTDRIKDLESINK------------RLR---K---------------------------
----------KLKGERGQAMSSASFITVDHLLEVLDE-------THMGVLPH-----MKA
IKDLDHMLR-QGQNFDNASQSQAGSLLHTYQFTDWFSSE---------------------
YSEILLVDGNT-NSI--------------------
>OJZ87350.1
-----------------------------------------MGDVMLTVTPWIQHNAP--
------Q---VDPAWAF-A------EAQRKRQRNIP------------------------
------------------------------DPPPRVYGRKEKFKA---VMKDFFAT-TKD
---SQ-AKDIF-EHTHTWEEVRAEAQKALELRYEE------------N-RKKNF----LR
RSIRVMGDVT-----SRLEFL-------TALVPS--GDYMGVLCGGLKLVY---------
-----------R-------AANRMSTIRDLILGSLDS--LSQPIEDVSPYLYTYSW--S-
-----ETLLEKAHDLYICILDAVEEITHWITKKR----------------GALRGV----
----LEAGKAI---VQQD-DYGAQLESAISTTVTEKANAFEKAVKSCLSIEVHDMGRNVV
RIGQGQDAIRGDLKPLLQ------------------------------------------
-------------AAASW------------------------------------ERCEAI
LRDYMRQIQPILA-Y---------------------------------------------
------H-AAMA------------------------------------------------
------------------SQATRVPITIQQLLTALHV-TDPFPKVNIVDHMV-----CII
TTERRKVLL-AGGALGVGAEDQVTGALRDVRFRNWLQGM---------------------
SSQVLVVSNMEQDILQ-E-EPASPL----------
>GAA82791.1
-----------------------------------------MGDVMPTVTPWIQHNAP--
------Q---VDPAWAF-A------EAQRKRQRNIP------------------------
------------------------------DPPPRVYGRKEKFKA---VMKDFFAT-TKD
---SQ-AKDIF-EHTHTWEEVRAEAQKALELRYQE------------N-RKKNF----LR
RSIRVMGDVT-----SRLEFL-------TALVPS--GDYMGVLCGGLKLVY---------
-----------S-------AANRMSTIRDLILGSLDS--LSQPIEDVSPYLYTYSW--S-
-----ETLLEKAHDLYICILDAVEEITIGSPRKGEVRTAPSLSRPSISQPSALRGM----
----LEVGKAI---VQQD-DYGAQLESAISTTVTEKANAFEKAVKSCLSIEVHDMGRNVV
RIGQGQDAIRGDLKPVLQ------------------------------------------
-------------AAASW------------------------------------ERCEAI
LRDYMRQIQPILA-Y---------------------------------------------
------H-AAMA------------------------------------------------
------------------SQAPRVSITIQQLLTALHV-TDPFPKVNIVDHMV-----CII
TTERRKMLL-AGGALGVVAEDQVTGALRDVRFRNWLQGM---------------------
SSQVLVVSNMEQDILQ-E-GPASPL----------
>GAT25744.1
-----------------------------------------MGDVMPTVTPWIQHNAP--
------Q---VDPAWAF-A------EAQRKRQRNIP------------------------
------------------------------DPPPRVYGRKEKFKA---VMKDFFAT-TKD
---SQ-AKDIF-EHTHTWEEVRAEAQKALELRYQE------------N-RKKNF----LR
RSIRVMGDVT-----SRLEFL-------TALVPS--GDYMGVLCGGLKLVY---------
-----------S-------AANRMSTIRDLILGSLDS--LSQPIEDVSPYLYTYSW--S-
-----ETLLEKAHDLYICILDAVEEITHWITKKRGGKDCTLTFSTQHLT-----------
------------------------AVSFASTTVTEKANAFEKAVKSCLSIEVHDMGRNVV
RIGQGQDAIRGDLKPVLQ------------------------------------------
-------------AAASW------------------------------------ERCEAI
LRDYMRQIQPILA-Y---------------------------------------------
------H-AAMA------------------------------------------------
------------------SQAPRVSITIQQLLTALHV-TDPFPKVNIVDHMV-----CII
TTERRKMLL-AGGALGVVAEDQVTGALRDVRFRNWLQGM---------------------
SSQVLVVSNMEQDILQ-E-GPASPL----------
>XP_025515035.1
-----------------------------------------MEDSMAIVTPWMKHNAP--
------R---IDPAWAF-A------EAQRKRENNIP------------------------
------------------------------DPPQHVQDRKNRFKS---AMRELFRT-TSD
---IQ-AKDIF-EHTHTWEEVRAEAQKALDLRYKP------------S-GKKNF----FR
RSIRSMGETA-----SRLEFL-------TVLVPS--GDYMGVLCGGLKLVY---------
-----------N-------AANRLNTVRDIILGSLET--LSRPIEDASPYLYAYSW--S-
-----ETLLEKANDLYICILDAVEAIMKWISKKR----------------SAFRGM----
----LKTAKAI---VQQD-DYGAQLEATIGASVDEKAKAFETAVKSCLSIEVHDMGQNVV
WIGQGQDAIRGDLKHLIQ------------------------------------------
-------------AAASW------------------------------------ERCEAI
LRGYMEQIQSILA-Y---------------------------------------------
------H-AAMA------------------------------------------------
------------------SQATQACITIEQLLTALHS-AEPFPSADIIHRTV-----GTI
TNERRRLLI-SASLLGVDAEDQVTGVLQDSRFCNWLQRM---------------------
YSQVLVVSNVEQDILQ-E-SPISPL----------
>PYI05457.1
-------------------------------MDPNHQSTLPGMYPTDGTGYWIMYQAP--
------Q---MDPAWAL-T------EEIKKL--PVS------------------------
------------------------------KPSERLQAQKDRFFA---AIQRFLSD-SQG
---GE-FAAAF-YGEATWEAVRQAAELAVQEYSRQ------------GQHWNNP----FR
RATRLVGGMA-----TRLEFL-------VALVPN--GDYLGVLCGGLKLVY---------
-----------T-------AAKRREELRDLIMGSLSA--FETEIKYTRTFIREFAS--N-
-----PELQQRTEDLYIAVLEAIEEILGWIEKQR----------------GFRRRV----
----CEYGKAV---IKQE-GYGREFETRIQGNVQDKVQAFERAVKACMATQSRDTAVNVV
KVGQVVNVINGKVDHLTG------------------------------------------
---------DAQKAAAGV------------------------------------DTLEEL
CQGIKKDMQERDIQLLSRFEYFAEQ--------------------QKS--HL-E--QLDQ
QQRSIIR-QIRA------------------------------------------------
------------------QQPYQLVIKTPQLLMALQL-ITQYTAADITVQVG-----ERL
GAEQDFVFC-MSERLVPRLQARVATLIRDPTFGAWFRGL---------------------
SSRTLVISGMDS-----------------------
>RAK81513.1
-----------------------------------------MEPATRTVTPWIQHNAP--
------K---IDPAWAF-A------EAQRLRKQKIP------------------------
------------------------------DPPARVANRKERFKS---TMRAYFKT-TGD
---NQ-AQYIF-EHTHTWEEVRSEAQKALDLRYRQ------------N-GKRNF----FR
KSIRLVGDVA-----SRLEFL-------TQLIPS--GDYMGVLCGGLKLIY---------
-----------N-------AANRMSAVRDLILGSLDS--LSQPIEDASPYLYTYAW--S-
-----ETLLEKAQDLYMSVLDAVEDLTQWMAKTR----------------GVVRGT----
----WERSKAF---VQQD-DYGQDLEHQIVTRVGEAANAFEKAVKICLNTEVHDMGQNVV
RLGKGQDEMIDGMRDVKR------------------------------------------
---------I---AAGSW------------------------------------ERVEAI
LLERWKQLQPMVDDY---------------------------------------------
------N-AAKA------------------------------------------------
------------------ARAARVSITIEQLLTALHF-ANPFSEVDIVDCTV-----NIV
ATERTTLLL-SGRLLDDDAQDQVAGVLQDARFRSWLQDM---------------------
RSEVLVVSRMEEDILE-E-GPVSPL----------
>XP_020054746.1
-----------------------------------------MEPATTTVTPWIQHNAP--
------K---IDPAWAF-A------EAQRLRKQKIP------------------------
------------------------------EPPARVANRKERFKT---TMRAFFKT-TGD
---NQ-AQYIF-EHTHTWEEVRSEAQKALDLRYRQ------------N-GKRNF----FR
KSIRLVGDVA-----SRLEFL-------TQLIPS--GDYMGVLCGGLKLVY---------
-----------N-------AAKRMSAVRELILGSLDS--LSQPIEDASPYLYTYAW--S-
-----EMLLEKAQDLYMSVLDAVEDLTQWMAKTR----------------GVVRGT----
----WERSKAL---VQQD-DYGRDLEHQIITRVGEAANAFEKAVKICLNTEVHDLGQNVV
RLGKGQDEMRDEMRDAA-------------------------------------------
------------------------------------------------------------
------------------------------------------------------------
------------------------------------------------------------
-------------------RAARVSITIEQLLTALHF-ANPFSEDDIVDHTV-----NII
ATERTTLLL-SGRLLDDEAQDQVAGVLQDSRFRSWLQDM---------------------
RSEVLVVSRMEEDILE-E-GPVSPL----------
>XP_025441154.1
-----------------------------------------MEPATRTVTPWIQHNAP--
------K---IDPAWAF-A------EAQRLRKQKIP------------------------
------------------------------DPPARVANRKERFKS---TMRAYFKT-TGD
---NQ-AQYIF-EHTHTWEEVRSEAQKALDLRYRQ------------N-GKRNF----FR
KSIRLVGDVA-----SRLEFL-------TQLIPS--GDYMGVLCGGLKLIY---------
-----------N-------AANRMSAVRELILGSLDS--LSQPIEDASPYLYTYAW--S-
-----KTLLEKAQDLYMSVLDAVDDLTQWMARTR----------------GVVRGT----
----WERSKAF---VQQD-DYGQDLEHQIVTRVGEAANAFEKAVKICLNTEVHDMGQNVV
RLGKGQDEMIDEMRDVKR------------------------------------------
---------I---AAGSW------------------------------------ERVEAI
LLERWKQLQPMVDDY---------------------------------------------
------N-AAKA------------------------------------------------
------------------ASAARVSITIEQLLTALHF-ANPFSEVDIMGCTV-----NII
ATERTTLLL-SGRLLDDDAQDQVAGVLQDARFRSWLQDM---------------------
RSEVLVVSRMEEDILE-E-GPVSPL----------
>XP_025503207.1
-----------------------------------------MEPATRTVTPWIQHNAP--
------K---IDPAWAF-A------EAQRLRKQKIP------------------------
------------------------------DPPARVTNRKERFKS---TMRAYFKA-TGD
---NQ-AQYIF-EHTHTWEEVRSEAQKALDLRYRQ------------N-GKRNF----FR
KSIRLVGDVA-----SRLEFL-------TQLIPS--GDYMGVLCGGLKLIY---------
-----------N-------AANRMSAVRELILGSLDS--LSQPIEDASPYLYTYAW--S-
-----ETLLEKAQDLYMSVLDAVENLTQWMAKTR----------------GVVRGT----
----WERSKAL---VQQD-DYGQDLEHQIVTRVGEAANAFEKAVKICLNTEVHDMGQNVV
RLGKGQDEMRDEMRDVKR------------------------------------------
---------I---AAGSW------------------------------------ERVEAI
LLERWKQLQPMVDDY---------------------------------------------
------N-AAKA------------------------------------------------
------------------ARAARVSTTIEQLLTALHF-ANPFSEVDIVDRTV-----NII
ATERTTLLL-SGRLLDDDAQDQVAGVLQDARFRSWLQDM---------------------
RSEVLVVSRMEEDILE-E-GPVSPL----------
>XP_020128913.1
-----------------------------------MMASQQALQPTDDTGRWIVHKAP--
------N---VDPAWAL-A------DAIRQR--PLP------------------------
------------------------------PPSPALQQKKTRYVA---YIQGFLSR-SND
---TH-ATTAF-RTCTTWEAVRKEAEEALDIYANQ------------GKSWNNP----FR
RTKRLVGNMS-----CRIEFL-------TVLIPS--GDYLGALCGGLKLVY---------
-----------Q-------AARRSRDLRELILGSLQA--LEVEIDYAKTYIREYAW--N-
-----DELRQKTENLYIAVLDAVEEITKWIEKSK----------------GLRGFF----
----FEPVKAV---VQQG-DYGKKLEAAVKDNVTEKVEAFDRAVQACLHTEVRDTGKNVI
TVGRLLEVVHGQIDGQTG------------------------------------------
---------DLQKMSATV------------------------------------STLEDL
SLRKQQRLQDERQREL------QAR--------------------NEQ--H------LIQ
ILRTQQA-LNAM------------------------------------------------
------------------AKPWQPTVSLPQILTCLRL-AEAGPNQDVTEQVV-----DRI
GMERELVLH-FGRTMNTHLQGRISTTMQDVRFGEWFKAP---------------------
QSRTLVISGMDMNTLQ-S-DMVSPL----------
>OQE26246.1
-------------------MVFLD-------TF----NIKASTKGADISAEFLQQKGD--
------S---YHEALGA-K---AHYNQLTTWFEPLPEP----------------------
---------------------------GDTTADDDLRIALYEYNETTE------------
----E-KFRLN-LTSYSLNDVLLEIIEADGRYAAR------------GKGIIHA----HR
QIARSTGNNA-----AAIGPW-------LDLIPS--DEGLSVLTGGLKAIL---------
-----------D-------IAQKNAENRQKILQALHE--IPDVMFQTQKQQNIFSA--D-
-----SSLREKAIDLYKVLVRSLAHLIATLNPSK----------------A-KDKF----
-RDKAKRLGKK---L-IP-YHTAAGIDEILGQVASSVAKFRDSLQLVRDGYLVDTHQNTE
SLLDQGNQIHANTD--------------------------------------------MI
GEDVSHIREELSSLRKG-------------------------------FDAS--------
----RLEQQI---------RHRDEV--------------------DSK-----N--YFLV
FVRSDPPETPF---------------------I---------------------------
----------TAPYINQPQQQPQPFLSDSELFHSLGL-------Q------V-----NEP
IEDVDQILK-HRDQFDVATQTQAQQLLTSEQFMGWMRSP---------------------
LAET-------------------------------
>ORY70362.1
------------------METQHA-------LPSSLRAQMSDRNELAMFNDWCQEESS--
------V---VHPAFAG-G--NNYYDSQKAEMVPR-------------------------
------------------------------EAYHDLKELIVKHLENNP------------
------IPGLN-PEKCTMDDVYEQARIAEDEYNSR------------DA-SSRF----RS
WTRNKAPSLA-----SNLGVF-------TEMFPD--EYGLSVVAGSLSVIF---------
-----------N-------AVTKIADNREKIFHFFQE--IPDILRDAKVQHNSFPK--D-
-----PTLTRLLKALHQAVLLALTGLLDILQPRK----------------HR-GVFKTLN
ISKEGSRKLDS---FFQV-ETTADQIDKITQSVRDSNNRLNSYVSSLSFSTMGTLKKSSS
ENLLQTRAVRQTQHTMMSRMS-------DGFSDVRQ---DA-------------------
-----------RDGFA--------------------------------------------
------SLQEQQEKHAERMEATLER--------------------AAQ-----T--FLYR
LVHEGFRNYNLAGL------------------E---------------------------
----------SPYLMATNYALPAPSMPLEELFDILHI-------D------L-----GVV
GDQLMEVVN-KSNAFEPNAMRQASWLLRHKNFKYWLASP---------------------
QSGTLLVDGFC-GDQR-I-GRHAPISSVSGTLAVG
>OTA81161.1
-----------------------------------MELSIRAGKPVHIARNFINENAE--
------S---IHPVIAV-P---SHFVEAKQQYVLR-------------------------
------------------------------QNYSTLEETLDKCIEAMN---------T-A
---KI-PFDCD-PKNCTWNDVLNQLDKLKQESDL---------------RQTKW----YR
KARRVVANIG-----DDLNPW-------LKLIPS--ENGLSVLNGGLAVLF---------
-----------L-------ATRRAERNRESILIAFGD--IPTILEKAADKLTAFPS--E-
-----TRVEACVKQLYETILEELPRLIEMLLHKQ--------------------------
----LKRRLLA---PTMT-QTTGNQIEESLDRVKRKVKGLDDLTTSLTELTTARTHQNVT
AIQEKQK--------------------------------------------------YSV
ALQEYALSKQEEDKKE-----I----MAAIEPKNALLKL--LTERGESIDHRLRETIRE-
------------------------------------------------------------
----------------------------V---L---------------------------
----------KRAEEERNLRQSQSFLSLDEFLRILDV-------D------P-----SKA
TYDLEYVLK-QDHKFTTISKGQASYLRKRDEFCDWLSSE---------------------
DPDLLVVNGNL-TTPS-N-SKISPL----------
>OTA60219.1
-----------------------------------MELSMLAGKPVHLARDFIDENAQ--
------S---IHPVIAV-P---SHFVEAKQKYVLR-------------------------
------------------------------ENYSTLEETLDKCIEAMN---------T-A
---KI-PFDCD-PKNCTWNDVLDQLDKLKQESDL---------------RQTKW----YR
KARRVVADIG-----DDLNPW-------LKLIPS--ENGLSVLNGGLAVLF---------
-----------L-------ATRRAERNRESILTAFGD--IPTILEKVADKLTAFPS--E-
-----TRVEACVRQLYGTILEELPRLIEMLLHKQ--------------------------
----LKRRFLA---PIMT-QSTGYQIEESLDRVKRKVKGLDDLATSLSELTTARTHQNVT
AIQEKQK--------------------------------------------------YSV
ALQEYALSKQDEDKKE-----I----MAAIEPKNALLRL--LTERGESIDLRLRETIRE-
------------------------------------------------------------
----------------------------E---L---------------------------
----------KRAEEERNLRQSQSFLSLDEFLRILDV-------D------P-----SKA
TYDLEYVLK-QDHKFTAISKGQASYLRKRDEFCDWFSSE---------------------
DPNLLVVNGNL-TNPS-N-SKISPL----------
>PMD31744.1
----------------------------------MAGIDNPAIPLAVLATDLTNQRAA--
------T---FQEAVGA-E---SSFETAISEYQSE-------------------------
-------------------------------DISDLEETLRRYQRLAA-----------D
---QT-EFGFD-LLKCTWDDVHHELQRAQDAVSEC------------DSRGEKF----YR
KAWRALGPKE-----TVPVPS-------LGSIPN--N--LNVLQRGLVAIF---------
-----------S-------LARNRSQYRQKILRAFED--IPNVIMMAYGKAETIPQ--D-
-RAGSIQLQRSIRELQETLIRTIPELIDRLLNPA----------------NF--------
-------AS-----KAMR-PFKDFNIDDLLAAVSSSSERVQARADEIIDDIIVSAHQTVD
KNHKVSTQIHTIAQ--------------------------------------------HT
EEEVGKLSE----------------------------------------------KIDEI
LKRQK-SFQA---------ALDA-T--------------------SGQ-----N--SLLS
FLTEYLKPEQPG----------------E---Y---------------------------
----------KLPKESLPVYEPSTPVTPRRLLGLMNV-------H------H-----LRA
IDDEQYIIR-RGQSLDSEAVSHAATIFQTAQVQRLLQSP---------------------
ESGVVLVNGRT-DLSQ-N-TKITPI----------
>XP_014172996.1
----------------------------------MKGQEEDMQPAESSVVQFIEDRGP--
------Q---FHHVFAM-P---SYFDKSTSTFEAK-------------------------
-------------------------------IVFELRETIERCKIQTP-----------N
---LV-DFNLD-INYCTWEEVKLELHKAKAAAAYS------------RDRAKSF----IP
GLFYELGKGH-----DYFEAA-------LDAIPD--S--ARVLRAGLAVIF---------
-----------C-------LARHRVQVRQKILDAFEN--IPNIVQTAELKLRTLVR--AG
KEEANRELNEKVKELQKTLLETIPHLIEALNPGT----------------FRP-------
-----APVR-----RALS-PFRGFNIDELLGTVYRKADTVHIYTERIKDEIITDTHNLTW
DTRKLSRENREKI-----------------------------------------------
----DTLHA----------------------------------------------KIDEV
LKEQK-NLQS---------LFDLSS--------------------SSK-----N--FLFQ
FLMDNQKRNGSMSAE----S-----SADT---L---------------------------
----------VNEPRSFVPAYPGPTFTPNELLELLEV-------P------H-----LGL
NEDKTHVLR-HGRSLDNSTLSAASLLICCRQVQHLFGTP---------------------
TSGIVLVEGCG-DRSQ-S-ARVSPI----------
>PMD33612.1
-------------------------------------MAEGHTEPASLVTHYLQTRAP--
------ELAEIHDVWAV-E---TSFNARKSEFEAK-------------------------
------------------------------KKHEEFMEALQEYGKLEG------------
----R-KLPFN-PIDCSWKDVFKQLEKAEEAASAS------------EQGDKRF----LA
NSRRKMNTMS-----KAIEPL-------LDAIPK--E--LSILRGGLAIIF---------
-----------Y-------LAQHREKARRDILDTFEE--IPGIIAMACSKSQSFPQ--D-
-----LSLHESIDELKVTLFDAIPSLIEVLMPGK----------------FL--------
----------A---KMTC-LFRGFRVQDILDCIQRKARGVEAFARNLQDGLVVKSYLATQ
EVQKMTTSTHVQVREI--------------YEGVTAMDQAVRGLD-----NRCQE-----
--------------------------------------------------------IDSN
IIELKDFISE---------QINDAL--------------------ASK-----N--GMFQ
MLKDVVSVFLCDDRQ----P------ELI---M---------------------------
----------DPA-------WITSVPTPEQLLTLLNV-------P------L-----EQE
AFDLEFVLR-QSKEFDLTSKSYGATVMSSPRFQQWIAAS---------------------
ETDLIYVEGHL-DPSR-L-----------------
>PMD20662.1
------------------------------------------------------------
------------------------------------------------------------
------------------------------------MEALQEYGKLEG------------
----R-KLPFN-PVDCSWKDVFNQLGEAEEAAVAC------------EQGDKRF----LR
GSRRKLNTIS-----KAIMPL-------LDAIPK--E--LSILRGGLAVVF---------
-----------Y-------LAQHRERVRREILDTFED--IPGIIAMACSKSQSFPD--D-
-----LSLHESIDDLKVTLFDAIPSLIENLMPGE----------------FL--------
----------A---KVTC-LFRGFRVQDILHCIQREAKGLEAFARNLQDGLIVKNYHATQ
DVKKTTESTHVQVQEI--------------YEGITAMDQAVRGLD-----DQYQR-----
--------------------------------------------------------IDSN
IVELKDFISE---------QINDAL--------------------ASK-----N--GMFQ
MLKDVVSMFICDEQR----P------ELI---M---------------------------
----------SST-------WTTSVPSPEELLYLLHV-------P------L-----EHE
VTDLEFVLR-QSKEFDAMSKSYGAIVMSNPRFQQWVVAS---------------------
ETDLVYVEGHL-DPSS-------------------
>XP_024727953.1
-------------------------------------MANEQTGPATFVTHYLQERGP--
------EIAGIHDAWAV-E---SSFNESKATYEAK-------------------------
------------------------------EKHEEFMEALHEYGRPEG------------
----R-KLPFN-PVDCSWRDVLKELDKAEDAAATS------------EQDDKKL----LT
LSRRKLNTMS-----NSIMPL-------LDAIPK--E--LWILRGGQAIIF---------
-----------H-------LAQYRETVRRDILDTFED--IPGIITMAYSKSQRFPQ--D-
-----AKLHDSIEDLKVTLFDAIPSLIEILMPGK----------------FL--------
----------A---KVTC-LFRGFRVQDILSCVQRKASGVDACGRNLQDGLIEKNYLATK
EVQEVTTTTQVQVTEI--------------RE----------------------E-----
--------------------------------------------------------IDSN
IVELKDFISE---------QINDAL--------------------ASK-----N--GMFQ
MLKDVMSVFLCDEPE----P------GLI---M---------------------------
----------NPT-------RTATLSSPDELLILLRV-------P------L-----EQP
ICDLDFVLR-QSKEFDLTSKSYGALVMASPRFQQWVAAS---------------------
ETDLIYVEGHL-DPSK-------------------
>RDW60319.1
------------------------------------MAELEENTSVAYITKFIEEKGP--
------S---IHDAFTV-E---TNFNESELRYEAK-------------------------
------------------------------DKHQEFTEALEKYTKVEG------------
----H-NLEFD-PAKCTWEEVVWELNKAHKAVYTY------------ESREKKT----HR
KTLKMINYAS-----KIIGPA-------LNSLPN--E--LCILQGGLAIVF---------
-----------N-------LVRRRENNSQQILDVFGH--LPEIISMASSKSKDFPT--D-
-----KKLHHLLDELKVTLFDAIPNLIDALRPKT----------------FL--------
----------A---KLTN-PFRGFKVEELLPCIQQSAMRLEAHARDLRESLIVEIYHDTE
VIRKTSNAVQLRIEEI--------------HKSVSAVGQDFRDMS-----TQNEQHEE--
-------------------------------------------------------RMDSR
VNDLKEFCAQ---------QIRYAL--------------------GSQ-----N--GLFQ
MLKDVVSIFQSGEQE----P------EPE---R---------------------------
----------DKPHPLSPSLRKPSPDFSFTLLQILNV-------Y------G-----AQG
NLDLSIILR-QSQEFDIACKTFLAIVLNNIQFQRWITIV---------------------
EADLIFVQGQI-DPSS-L-----------------
>RDW84236.1
MATWPQPLGLARRLSSAFAFCFLLFLYVGGVKVTNIMAEWEKNTPVAYITKFIEKKGP--
------S---IHDAFIV-E---TNFNELKLRYEAK-------------------------
------------------------------DKHQEFAEALEKYTKVEG------------
----H-NLEFD-PAKCTWEEVVGELNKAHDAVYTY------------ESREKKT----HR
KALKMINNAS-----KIIEPA-------ITSLPN--E--LCILQGGLAIVF---------
-----------N-------LVRRRENNSQQILDVFGH--LPEIISRASSKAKDFPN--D-
-----KKLHHLLDELKVTLFDAIPNLIDALRPKT----------------FL--------
----------A---KLTN-PFRGFKVEELLPCIQQSAMRLEAHARDLRESLIVEIYHDTE
VIRKTSNAVQLRIGEI--------------QKSVSAVGQDFRDMY-----AQYEQHEE--
-------------------------------------------------------RMDSR
VDDLKEFCAK---------QIRYAL--------------------GSQ-----N--GLFQ
MLKDVVSIFQSGEQE------------PE---L---------------------------
----------NKTHPLSPSLRESSPDLSFTLLQILDV-------Y------G-----AQK
DLDLSIILR-QSQEFDIACKTLLAIVLNNILFQRWITMV---------------------
EADLMFVQGQI-DSSS-L-----------------
>PWW77820.1
--------------------------------------MPPERHRSNAAVEYIETRVD--
-----SR---LHPAFGD-PNTGIRYNPTIDQFLDQKQLESQQQRQQQELQAS-----I--
--------------------------QHPTSIDKLVEERKEKFQE---ALDAYLKT-PS-
---AK-KTPSKLAGKTTWDDVQKLMRKAEGEYQD-----------------VGA----IH
KHLRKFSENA-----PIFNSW-------LTLLPQ--ASYSSTIYGGFRIMF---------
-----------D-------AAGKLHDVREKVFEILGE--IPDRIAKTQVYTELYRS--S-
-----QQVQERSAELYVAILDIFEHVLGWFAKKP-----------------GRK------
------FGKAL---LKGE-LYSKDIDAKV-SKMRDVAKNLREEAKLCLHESLREIRNGSL
L---HDSRLQNMESMSHEI-----------------------------------------
----------------------------------------------------LRNSFNAN
FTAQMQVQ--------------MLT--------------------EVY-----N--NVYQ
LLQSSANYNKGT-----------------------GQ------------AN---------
---------IPQIGSDARRRVAQRKVYSTELLNSLSF-------S------P-----DDL
ETTLQTSLR-HGHGASLPEKDRANWIMKSQRMSEWLTST---------------------
TPSTLLVNGNG---EH---KKISSL----------
>CUS14985.1
--------------------------------------MPPDRCLSNAAVEYIETRVD--
-----GQ---LHSAFED-PNTGIRYNPTIDQFLDQKRLELQQQRQQQELQAS-----I--
-QQY-SPFP----SPPSPCRADKMPGNSPTYIDKLVKEREERFQE---ALDAYLKT-PS-
---AE-RTPSKLVGNTTWDDVQKLMRKAEDEYHD-----------------VGT----IR
KHLRKFSENA-----PIFNSW-------LTLLPQ--ASYSSTIYGGFRIMF---------
-----------D-------AAAKLHDVREKVFEILGE--IPDRIAKTQVYAELYRS--S-
-----QQVQERSAELYVAILDIFEHVLGWFAKKP-----------------GRK------
------FGKAL---LKGE-LYSKEIDLKV-SKMRDVAKNLREEAKLCLHESLREMKNGSV
L---QDSRLQNMESMNHEI-----------------------------------------
----------------------------------------------------LRNSLNAN
FTTQMQNQ--------------MLT--------------------EIY-----N--KVYQ
LLQSSANYDKDT-----------------------GQ------------AN---------
---------VPQIESDA-RGRRTNKVYSIELLSSLSF-------S------P-----GDL
ATAVKTSLR-HGHGASLAEKDRANWIMKSQRMSQWLTST---------------------
TPSTLLINGNG---EH---KKISPL----------
>XP_001217500.1
------------------------------------------------------------
------------------------------------------------MCET----AAKS
EDGLHATKTAHVEANHDTKRTDDEDDPDLGELYRDAMREQDRFRE---AMEAYEKT-TAG
--SKF-KTDVTSKSMHTWEEVLEEVNKASETYHS-------------RATVWGK----IR
AGLHKLGDNS-----RVFDAW-------AGLLPS-GSDCATVISGGLKLILACGS-----
-----------L-------RV--------------------------------YTC--A-
------------------------------------------------------------
-----------------------ATPY-RVVDLRTQSERFDKAARLCSYEAIEQTRQISI
---QNQQTLNDHVDR-------SI------------------------------------
-TQWDSFQNEIRSGQASTQQ-----------------------------------EIHA-
----------------------MQQ--------------------YLF-----G--VVER
FLGSHDSVDPK--------------TGNVRGPMLPSD------------KA---------
--------------ATERRALQMYLRSRDHAFAALGY-------T------S-----STL
EADLTTNLD-SVWKLPLPSQDRIIAAMQSPKLPTWITTP---------------------
TSSTLFINMNT---PG-T-SPFS------------
>XP_008087615.1
-------MSSDFL----------A----SPPRRSRL---------GGMVETYMRKKLP--
-----RD---IHPAFNA-VRNREEATTAL---------------AQ-----I----PVHD
GTGL-CLVRQEQRPENDQVDPDDDNGLSLEELYKDADSESKRFKL---AMESYEKT-TAG
--TKF-KTDVSSNAMHTWEEVLEEINIASENYNN-------------VPGLWGK----VR
RGFRRFGKNN-----AVFTAW-------SSLLPS-ESQYFSILCGGVKLII---------
-----------G-------AAARMHDLRQDICDALAE--IPTLLINTNRALGVFKK--S-
-----QDLHQCSSALYIATIAALHHIVLWYKEKA-----------------YRK------
------ISKSF---FKQD-SYGEELKE-MIQAIRKQSELFEKSARMCLYETSVNTNQEVR
---SQRIELRANQTTLVGYLDQSH------------------------------------
-KKIEAL-----------------------------------------------------
---E---N--------------RVS--------------------DLT-----E--VLAK
FLSSNARIDPK--------------TRDSRGPILPLR------------KA---------
--------------ASESRLITDRSKTQDALLSAFDY-------E------S-----SVI
RRDVAACLR-GIWAVPRPDQDRIVAMMQSPKLHRWIVEE---------------------
GSTALFINANC---KG-A-RRQST-----------
>OAL21622.1
------------------------------MSSLELSTLLGERSALKQTADNIAEKFAKS
PDRPFAS---IHPALQP-QQTHSPVSAGV--------------DPANGGALV----PVSS
AAVI-AVTPTGNTVVAKGRDAIKDNGANQSALAINTNSGEALFKN---AMREYEA--SVK
--KKY-RTGINPDDKHSMDQLWAVIDEAIDHYETE----------A-TKGFWGK----IR
LSFRKLGENG-----KAIEGW-------LGLLPS-ESEYMSVVCGGLKLLI---------
-----------K-------AAARMRDVADKVLDGLHQ--IPAVLNGTQRVLNIFRD--D-
-----KELRGYSETLYCALLAALGHMLEYLKRKS-----------------LRK------
------LLPAV---LKQE-TYESGLVQ-KIGAVEKARDNFNQHAQTCHMEAMKKLAEVNC
---ENSNMIQGQLQNISNILVQCE------------------------------------
-AEKKRVNAALEDAIKLANMSYNQLLKE----------------FREI--REPLKELMKL
LKSN---P--------------AVE--------------------DLA-----E--RMH-
-------IDITDRRL-DAPEAPPGYGIVRRASMLQAR------------S----------
-------------------KIAAAKRNRQKLLSRLDY-------D------P-----DIT
GADVVSNYI-LGSDLSREDEERSLFVIKSQLLADWVEAE---------------------
DSVALLVNGNA---KR-A-DRKSAL----------
>XP_016630014.1
------------------------------MSSLELSTLLGERSALKQTADNIAEKFAKS
PDRPFAS---IHPALQP-QQTHSPVSAGV--------------DPANGGALV----PVSS
AAVI-AVTPTGNTVVAKGRDAIKDNGANQSALAINTNSGEALFKN---AMREYEA--SVK
--KKY-RTGINPDDKHSMDQLWAVIDEAIDHYETE----------A-TKGFWGK----IR
LSFRKLGENG-----KAIEGW-------LGLLPS-ESEYMSVVCGGLKLLI---------
-----------K-------AAARMRDVADKVLDGLHQ--IPAVLNGTQRVLNIFRD--D-
-----KELRGYSETLYCALLAALGHMLEYLKRKS-----------------LRK------
------LLPAV---LKQE-TYESGLVQ-KIGAVEKARDNFNQHAQTCHMEAMKKLAEVNC
---ENSNMIQGQLQNISNILVQCE------------------------------------
-AEKKRVNAALEDAIKLANMSYNQLLKE----------------FREI--REPLKELMKL
LKSN---P--------------AVE--------------------DLA-----E--RMRQ
YMPRSPPDAQTNRRL-DAPEAPPGYGIVRRASMLQAR------------SKIGESQILPY
SSA-----TTIAVTSADRPHTAAAKRNRQKLLSRLDY-------D------P-----DIT
GADVVSNYI-LGSDLSREDEERSLFVIKSQLLADWVEAE---------------------
DSVALLVNGNA---KR-A-DRKSAL----------
>OIW24490.1
-------MATVAT----------L----TKPKRDGLGAMLKEGGLVKQKAVEITCKFATA
PDGPLDK---LTVAASQ-ENSLVIACAQSTPVEAELE------VHGQELQIV----PVTG
GEVV-PVDPDDEPKSPNT--------------SDDVLAEEEQFKE---AMREYED--TAE
--PKY-KTGIDPDAEHSVTQLWKVIDDEVAKYHSK----------D-KKGLWGK----IR
LAFRKLGDGN-----QAVQGW-------LGLLPT-ESHYLSVVCGGLKLIIHVRPDRLPP
GKPTLLDADHVK-------AAARMRKVAKDILEALCK--IPVIMSSTRRVLNIFKE--S-
-----RELRQKSKALYKSILGGLGHMLEYLRRGT-----------------ARK------
------GFMAG---LKQE-NFESDLLDNWIGNITKDRDGFNEEAEMCHKEAVQKLQKMGD
---KNAKDIQQQIKGISVVIEAAR------------------------------------
-EEDRRAHQAFLDGMELLGMTIHGMFRS----------------EMESFKVDLRRTLVDL
LAAN---P--------------KVT--------------------DYS-----W------
---------SLNKRL-DAADDVIARRPQRRASVVSIV------------RT---------
-------------SFHSPTPQETPHRQRRALLSRLDY-------D------P-----DAV
ATDVETNYR-LGSDLSIEDQERSLFVIQSTKLADWVWSR---------------------
HSTSLVVNGGA---RR-V-TR--------------
>XP_003043702.1
----------------------------MSTSTSRL---------GAVLDTYFHKRLE--
-----RS---IHPAIAA-ARDKSDATKRV---------------SQPWHPHM----TIRM
TTFL-C-------MIFHNPLPFTGLTYSSEEIYRDAEREKQRFKT---AMEEYENT-TQG
--SKF-KTEVTDKCVHTWNDALTEVQRAEETYYD-------------ASGMWGK----IR
KGLRSLGRNS-----KAFEAW-------ASLLPS-GSEYFSVLFGGFRLIFRVCT-----
-----------A-------AAARLHDLRSDICDALAE--IPALLQCTHVALGIFKR--S-
-----KELHQASAALYSAIIAALHHIVVCI------------------------------
--------------FQQD-SYASQLDG-LLDEVRQLADRFNSAACLCSYERIQTISQTVQ
---AQSIQERENQKELVGYLEKSS------------------------------------
-DEFQHFKAEFQSKAGDLQV-----------------------------------GLGRV
---E---W--------------QVT--------------------NIS-----N--ILAR
FLSSDSRMNPR--------------TQDIRGPNLPIR------------RA---------
--------------KSETKLAQDICRVREGLMSEFDY-------D------S-----SVI
QTDIAANLH-GVWQIPRPDQDRLVAAMQSRKLQSWITKA---------------------
TSSAMFLNFNA---PR-N-Q---------------
>XP_009227807.1
--------MASSS----------L----YPTAQGDLASLLNEGERAKEYSVYLAHRYVNS
PQTDLNQ---IIPRSVK-EPQSEPAAISN-EAGSQDA------VGDTTALQS----QLDG
GNGM-VLAPHASE-------------------RQDVQEEEERFKA---FLKDYER--GAK
--EKY-KTGIDPHGKHTIQELLDVVESAVDKYQNA----------D-TKGLWGK----VR
LAFRKLGGSG-----DVITGW-------LGLLPS-ETEYLSVICGGLKLII---------
-----------K-------AASQMKSVADKILEALCD--LPALLSSTKRVLQCFPE----
-------LRAHSDALYKSTLAALGHMLAYLGRKS----------------GLKR------
------VFKAF---FQQT-SFEEGLVM-KIGDIRKQRDAFNNEADTCQKEMAKRVEEATV
AAMKSGDQISQGVQAMKGTMEVCL------------------------------------
-REQQRVTQQ-NDAIILAGREMLRRQDSMGRRQDDMQRCQDEMQRELGISRALQQEILAL
LRAN---P--------------QAI--------------------KMG-----V--EA--
----QKPLESCQQSL-EANPEKQKAGPSS-------------------------------
------------ELADAHRLIKEAKKRRNWLLRRLEY-------D------E-----DAP
RKDLATNLG-LVARIPTDEQDRCLYIINAEKLAKWIRSD---------------------
VSTALVVHGRS---NH-T-EHRR------------
>XP_016587607.1
MPLIPAAQAPATELS---DDEGLE-------LAAGTGSSSSNLDNSRVSAMYLRHHGD--
------E---IHQALDV-RVNPSTYSEQRGQVEVL-------------------------
-------------------------------KLPNVEAALAWYRKQYT------------
------DVPFD-VFNCSWDDLFCQIARAQGDHDAR----------NGRKGSVSW----FK
YLWRKAGSKS-----DAIEPW-------LHLIPD--EYGLSIVRGAIGIVF---------
-----------H-------MAEKSHEKEQSILGGFET--ITETIHNAMNKGVSFQR--E-
-----PEMHACCQALYDCLVEGIADLIWSLKPEP----------------KGKNLI----
-------EKLK---NRQE-RQKSISIEGMLKKVQKKSLELDQCAERILARNSNETRTGVG
LLQVEASVARSMLVEARDRQDRMLDISQQTNNSVQLVGRDIKYLG-----EAANKV----
------------------------------------VRY--MVDENRT----LRERIQFL
GQDHK--------------QVISAT--------------------ESQ-----N--ATIA
FLAETVINLNRNQQYLLEQQ-----SALVRDVR---------------------------
----------RSLTPVPMDQPNDIIMWPTQLLDDLGV-------S------L-----NMA
DTDMMTVNR-YGTSFNPRAHEQAQSLLATDEFLRWYQSR---------------------
HSGMLFVDGND-ASAT-R-SLISPM----------
>ERT00556.1
MPLIPAAQAPATELS---DDEGLE-------LAAGTGSSSSNLDNSRVSAMYLRHHGD--
------E---IHQALDV-RVNPSTYSEQRGQVEVL-------------------------
-------------------------------KLPNVEAALAWYRKQYT------------
------DVPFD-VFNCSWDDLFCQIARAQGDHDAR----------NGRKGSVSW----FK
YLWRKAGSKS-----DAIEPW-------LHLIPD--EYGLSIVRGAIGIVF---------
-----------H-------MAEKSHEKEQSILGGFET--ITETIHNAMNKGVSFQR--E-
-----PEMHACCQALYDCLVEGIADLIWSLKPEP----------------KGKNLI----
-------EKLK---NRQE-RQKSISIEGMLKKVQKKSLELDQCAERILARNSNETRTGVG
LLQVEASVARSMLVEARDRQDRMLDISQQTNNSVQLVGRDIKYLG-----EAANKV----
------------------------------------VRY--MVDENRT----LRERIQFL
GQDHK--------------QVISAT--------------------ESQ-----N--ATIA
FLAETVINLNRNQQYLLEQQ-----SALVRDVR---------------------------
----------RSLTPVPMDQPNDIIMWPTQLLDDLGV-------S------L-----NMA
DTDMMTVNR-YGTSFNPRAHEQAQSLLATDEFLRWYQSR---------------------
HSGMLFVDGND-ASAT-R-TLISPM----------
>XP_003041049.1
----------------------MS-----YQMPPRDTSPHPTFRLHTPAVDFIENRLPE-
----------YHEAFDV-R--RVRYDASQGQFVALIPSQSLM------------------
--------------V--PDASPPTQPRPTPAPVADMQFWDEIFPS---AMELLKNE--TP
TQTKY-SEEWGIRHLTKWQEVEAKLEKARQVYDFE----------T-GSQNVGK----VR
RKVRNLMDDYHVIAQQA-----------TKLVPN--SEIATPIVGVINLMV---------
-----------D-------AYSKASQVRQEVNSSLEE--LPDSFSKMDMYLQSYPK--D-
-----ANIIKASTDLVLAIFKAIENSIKFYTSIQ-----------------GEE------
----TKRAGVAI--LTGP-QYQAILVK-SLTEMKSCCSELENQARMSFDHRMIGDN----
D---RMFRDLS------------------------TIMQRNTVTNM-GLGA-IL------
--------------------------------------------REQQ------------
---------------------A------------------QTAGVLWM-QDMFN--CVLS
ILSDR------------------------ERNWQPYSP-V--------------------
--------PSR--PVTPQS-IQMTELTPRELWSRLGI--------------P-----NFD
ETDLQHMAS-RAEEMFHQDQGRAQQVVTTQLFRNWLGSP---------------------
NSSKLLVHGDF-RTAG----DVSPF----------
>CVK86949.1
--------------------------------MEPSWSHIPSINLQPPAVDFIDNRLDS-
----------YHPAFAT-P--PSRYDASLGAYIVCEEHCSSQSLVTPASGSC--------
--------------PKTPQNVQIPRRQLSAEPMDALDFWDTLFPL---AMDLLKEK-HST
-EPDI-KQEFKIRDKADCTSVFDQLEKAKVSYSKK----------D-K-GFKAT----FT
RVYRKLADNVDPV-IGA-----------TKFVPN--IDYVTPVLGAVQVLL---------
-----------E-------AAKKAAKVREEALSSFDD--IDKVFKQVEGFLHIYKK--D-
-----KNLEKAAVGLIAAVFHAIECVISFFIKSP-----------------G--------
-----KRVIAVT--FNPE-GYQQRITE-SLTAIKTQSENLISEADMSAKYESSTGLHMVL
D---RMATSQELEE--FQHSLKTSIL-------------------N-LFNEFQN------
--------------------------------------------NY----RV--------
-------------------------------------------SEMERMA-YG-------
----------------------------YSRPCS--------------------------
------------PIPPMARVDFGQYVNPQDLLDWINI--------------C-----DLR
VRDIERINRARHVRVPAIEQAHAQQLVHTAQLKEWLVSP---------------------
RSSQLLVHGNY-DSRR----RV-------------
>ENH88802.1
--------------------------------MRGLDTQRPRLTDQPPSVDFIHHRLPR-
----------HHEAFSD-L--SVHYDPTVGRFVPNEQEAAGMEPSPAEPTALPL------
------SEP-EISQGLEMAHHDKLPSRPVHEDFGSMVLWNQIFPE---VMETFKRT-AKE
PKDRS-RTEYDIRTDQTWEAVYGKLQKAQLKYDGE----------A-E--KGGW----FR
RKRRNAAGKA-PVVSEVLSNV-------SSLVPN--NEYATPVIGVVSLIL---------
-----------N-------AVKKGAEVREQVFDSMDG--LLSVFSDMETFLSIFRD--D-
-----VNIRKAAVDLAVATLVGIENAIGFLTSKE-----------------V--------
-----VRGVKAF--GLGS-FYEHELVE-SLETINKKAERLLQEAYKSNMVESHFWS----
Q---HTREVLQKMYSLQQQMATS-Q--AAQ----KKEASLLNSAME-LFDSHIK------
--------------------------------------------TRDH-------QLAIL
EKD------------------YRRE---------------RERNIFLV-VEINR--LR--
----------S-------------SSPGLANPWGPY------------------------
-----------APPPPPAPPALEWGCTQYQLRQLLGI--------------G-----DVE
VDDMSFVAS-KSPELPARQRTRAEQIVSNPLFRSWVTSP---------------------
NSAKLLIHWDG-KLPK-QVANISPL----------
>KFA64984.1
--------------------------------MSRQPSGIPDLSRQPLAVDYIDNYAPQ-
----------LHPAFAV-R--QSKYDPAVGRYVLSPPLTATGGVTMQKPATQ--------
------------GVPPTPAGGAKAAEATKGDEAESMLFWNDVFPE---AMKRLQDS-GVE
PEGRK-AAGCSIRELADWDQVYQVLERCHLDYIDD----------K-S--WAKK----IK
NSWRSFADNGAVPLQNA---S-------QLLIPD--VEYVSPVKATIDILL---------
-----------D-------AINRAAETRRQVLENVME--LEKKFSTAEQFLKVFPS--D-
-----DDVLEAAISLVTSVLNAVEKMVGFFVKSR-----------------A--------
-----RKAISAL--FKGE-DYESGVIG-SLEDITNASNELHREATKAGWSESARNW----
K---KAEERHAEIVEAFRQARED-V--RGAREDVQGARKDFREARDNIMDHQVS------
--------------------------------------------VKNEL----KNELKNE
MLS------------------LIGG---------------LEHNMNLR-EHNMN--LR--
----------I-------------EQAIEKGIELGH------------------------
-----------YMRSTTPQSEPEWRLTADDIWELFGV--------------F-----SIE
DDDTKFILE-RQERLPQPERATSEGVVLHSQFRAWMVAP---------------------
ISGKLLVEADF-TIHH-EISAL-------------
>KEY65532.1
--------------------------------MSRQPSGIPDLSRQPLAVDYIDNYAPQ-
----------LHPAFAV-R--QSKYDPAVGRYVLSPPLTATGGVTMQKPATQ--------
------------GVPPTPAGGAKAAEATKGDEAESMLFWNDVFPE---AMKRLQDS-GVE
PEGRK-AAGCSIRELADWDQVYQVLERCHLDYIDD----------K-S--WAKK----IK
NGWRSFADNGAVPLQNA---S-------QLLIPD--VEYVSPVKATIDILL---------
-----------D-------AINRAAETRQQVLENVTE--LEKKFSTAEQFLKVFPS--D-
-----DDVLEAAISLVTSVLTAVEKMVGFFVKSR-----------------A--------
-----RKAISAL--FKGE-DYESGVIG-SLEDITNASNELHREATKAGWSESARNW----
K---KAEERHAEIVEAFRQARED-V--RGAREDVQGARKDFREARDNIMDHQVS------
--------------------------------------------VKNEL----KNELKNE
MLS------------------LIGG---------------LEHNMKLR-EHNMN--LR--
----------V-------------EQAIEKGIELGR------------------------
-----------YMRSTTPQSEPEWRLTADDIWELFGV--------------F-----SVE
DDDTKFILE-RQERLPQPERATSEGVVLHSQFRAWMVAP---------------------
ISGKLLVEADF-TIHH-EISAL-------------
>KFA49244.1
--------------------------------MSRQPSGIPDLSRQPLAVDYIDNYAPQ-
----------LHPAFAV-R--QSKYDPAVGRYVLSPPLTATGGVTMQKPATQ--------
------------GVPPTPAGGAKAAEATKGDEAESMLFWNDVFPE---AMKRLQDS-GVE
PEGRK-AAGCSIRELADWDQVYQVLERCHLDYIDD----------K-S--WAKK----IK
NGWRSFADNGAVPLQNA---S-------QLLIPD--VQYVSPVKATIDILL---------
-----------D-------AINRAAETRRQVLENVTE--LEKKFSTAEQFLKVFPS--D-
-----DDVLEAAISLVTSVLTAVEKMVGFFVKSR-----------------A--------
-----RKAISAL--FKGE-DYESGVIG-SLEDITNASNELHREATKAGWSESARNW----
K---KAEERHAEIVEAFRQARED-V--RGAREDVQGARKDFREARDNIMDHQVS------
--------------------------------------------VKNEL----KNELKNE
MLS------------------LIGG---------------LEHNM--------N--LR--
----------V-------------EQAIEKGIELGR------------------------
-----------YMRSTTPQSEPEWRLTADDIWELFGV--------------F-----SVE
VDDTKFILE-RQERLPQPERATSEGVVLHSQFRAWMVAP---------------------
ISGKLLVEADF-TIHH-EISAL-------------
>KFA80872.1
--------------------------------MSRQPSGIPDLSRQPLAVDYIDNYAPQ-
----------LHPAFAV-R--QSKYDPAVGRYVLSPPLTATGGVTMQKPATQ--------
------------GVPPTPAGGAKAAEATKGDEAESMLFWNDVFPE---AMKRLQDS-GVE
PEGRK-AAGCSIRELADWDQVYQVLERCHLDYIDD----------K-S--WAKK----IK
NGWRSFADNGAVPLQNA---S-------QLLIPD--VEYVSPVKATIDILL---------
-----------D-------AINRAAETRRQVLENVTE--LEKKFSTAEQFLKVFPS--D-
-----DDVLEAAISLVTSVLTAVEKMVGFFVKSR-----------------A--------
-----RKAISAL--FKGE-DYESGVIG-SLEDITNASNELHREATKAGWSESARNW----
K---KAEERHAEIVEAFRQARED-V--RGAREDVQGARKDFREARDNIMDHQVS------
--------------------------------------------VKNEL----KNELKNE
MLS------------------LIGG---------------LEHNM--------N--LR--
----------V-------------EQAIEKGIELGR------------------------
-----------YMRSTTPQSEPEWRLTADDIWELFGV--------------F-----SVE
DDDTKFILE-RQERLPQPERATSEGVVLHSQFRAWMVAP---------------------
ISGKLLVEADF-TIHH-EISAL-------------
>KFA78914.1
----------------------MF-----RDGPRGQASPLPSFTLQTPAVDFMENRLEQ-
----------YHPAFNP-R--HVRYDLLQAQFVAKMPPRTDELSLQGGHPSTPV------
--------------PSGVIFSSPRLPRSPSGAVSEMAFWEDIFPR---AMESLRND--AA
SERIR-DPAWQIRHLSTWSDVQARLDTARQKYDFH----------Y-GPKHIGK----FR
RWVRGGLDKHAITLTQA-----------TRVIPE--MAITKPVIGAIRLVL---------
-----------D-------AYRQVSQTREELETSFED--LPEVFEKINFYVPTFPD--D-
-----TNITKASSKLFRSVLVAIESAIAFYTGHQ-----------------A--------
-----KRAGSAI--MSGP-EYAKTLLE-SLMDIERDCKTLESQASMSLTHRVTQDS----
G---QMMQQNA------------------------VILEEHMRMQR-VLGV-MN------
--------------------------------------------QHVQ------------
---------------------M------------------SSDGIMYV-VHLFN--RVLP
LLNDF------------------------QMPCSRSSM-R--------------------
--------RSPSPPPSPQPIESQTSWSSQDIRYWLHF--------------P-----DVD
IQDLQHVSE-QIEHLIHEDRGRTQQLLETRPFKNWMSRG---------------------
GSAKLLVHGNF-RPPY----DVSPL----------
>KFA62497.1
----------------------MF-----RDGPRGQASPLPSFTLQTPAVDFMENRLEQ-
----------YHPAFDP-R--HVRYDLLQAQFVAKMPPRTDELSLQGGHPSTPV------
--------------PSGVIFSSPRLPRSPSGAVNEMAFWEDIFPR---AMGSLRND--AA
SERIR-DPAWQIRHLSTWSDVQARLDTARQKYDFH----------Y-GPKHIGK----FR
RWVRGGLDKHAITLTQA-----------TRVIPE--MDIAKPVIGAIRLVL---------
-----------D-------AYRQVSQTREELETSFED--LPEVFEKINFYVPTFPD--D-
-----TNIINASSKLFRSILVAIESAIAFYTGHQ-----------------A--------
-----KRAGSAI--MSGP-EYAKTLLE-SLMDIDRDCKTLESQASMSFTHRVTQDN----
G---QMMQQNA------------------------VILEENMRMQR-VLGA-MG------
--------------------------------------------QHVQ------------
---------------------M------------------SSYGIMYV-VHLFN--QVLP
LLNDF------------------------QMPSSRSSM-T--------------------
--------RSPSPPPSPQPIESQSFWPSQDIKYWLQI--------------P-----DVD
IQDLQHVSD-RIEYLIHEDRGRTQQLLETRPFKNWMSRG---------------------
GSAKLLVHGNF-RLPY----DISPL----------
>KZM28457.1
----------------------ME---PEKHKARDSGSVDASLLRRPIAVDFIKNRLPR-
----------YHQAFQG-P--SAQFDTCAPS-----------------------------
-------------------------GTAIQSNIDAMPFWNDIFES---AMVAFVKQ-SAE
PKELK-DSKIKIRDANSWGEVQICLQTAQDAYIQ-----------A-T-GVRGW----IR
KSRRVVADNSQLA-VQG-----------WKWVPN--VEVTSPVVNVVQSLL---------
-----------E-------AIRNAANVRKEILVGFDG--LEETFTEIDFVFSMFPK--D-
-----TNVRDAGIGLVATMLDTVEKVIGFYKKGI-----------------V--------
-----RKMSSAL--FQGD-EYQEKILQ-GLQNIKIMSEKLSHQGKNSHMFRSRQDDARVD
K---VGKVLLEETRTTYTSVSNIENMVVQVKESQESGVVMLNNIFH-LLDEADK------
--------------------------------------------ARKENTELRR------
-RQ----------------------------------------ELLEQKVQRAV------
------------------------------TPVL--------------------------
------------VSTMGVSHSFTPPISPEILWKLMDV--------------S-----EIE
TVDIETVEL-KRESISSVDHGRFEQVVNMNRFKRWIVNP---------------------
HSDTLLLQDSC-RAVG----GVTAS----------
>OPB37611.1
--------------------------------MADPDAAGSSLGHRPASVTFIDNRLPE-
----------HHQLFAD-P--SVHYDPAVEKYVPSMAKVD--------------------
-------------------EGVAWIPRPVLTNINAMKFWEDILPK---AMEELKST--VE
PDGRS-KTTYSIRDKTSWDAIYSSLEAAKFKYENK----------E-G--TANK----LR
DVRRKAASKI-APLEGVVKIA-------SKVVPE--GTAATPVLGSLQVLL---------
-----------D-------AVKIAARLREKVLESFDD--NVSIFSDVELFLGTFPD--D-
-----ENIVTASVDLTVSTLKGIELAIGFFISNS-----------------L--------
-----MRGTKAL--LNNN-EYEKRLLE-SLDMIKTKSRSLMEEALKSHIYESHIYS----
Q---ETQKLSRSVQTMSERVDKQ-L---------QNLGDGFNSMNL-LLTEHVK------
--------------------------------------------EKDK-------MLEAA
RRE------------------LEET---------------QRENHFLR-AENST--LR--
----------A-------------YSPLQIASPYL-------------------------
------------P-PQTQILATQWYISQHNLRQLLNM--------------L-----DVD
LRDLAYVAD-KKEQFPPKQRLLAEQIVNTQLFRNWVVSP---------------------
TSSKLLVHWDS-RLPK-VIEGVSPL----------
>OTA05214.1
--------------------------------MSDSSPVSNYLGHRPPSVAFIDNRLPE-
----------HHQLFAD-P--SVRYDPVSEIYVPSRIQED--------------------
-------------------DEVAMASRPVFTDIKAMRFWESILPR---AMSELNAT--PE
PKGRS-ESTYSIRNKTNWHAIFSSLEEAKFRYENR----------E-G--PMNK----LR
DMRRKAANKA-GPVGSVVGIV-------SKVIPE--GTLATPVLGALQILL---------
-----------G-------AVKIAANLREKVLGSFDD--NMAIFSDVELFLGTFPN--D-
-----ENIVNASVDLIVAALKGIELAIGFFTSNS-----------------L--------
-----KRGTKAL--LTSD-EYEKGLLE-SLDMIKTKSKNLMEEALKSHIYEVHIYS----
Q---ETQKLCRNIQTLSEAMDRK-L---------QNLGEGFNSMNL-LLTEHVK------
--------------------------------------------EKEK-------LLEAT
RQQ------------------LEVA---------------YRENHFLR-AENNT--LR--
----------A-------------YSPLRAISPFQ-------------------------
------------P-PQTQILAAQWYISQQDLRQLLNQ--------------F-----DVD
LIDLAFVAD-RKSQLPPKQRLQAEQIVNTQLFRNWVISP---------------------
TSSRLLIHWDN-RLPK-TIAGLSPL----------
>PNP57021.1
--------------------------------MADPDAAGSSLGHRPASVTFIDNRLPE-
----------HHQLFAD-P--SVHYDPAVEKYVPSMAKVD--------------------
-------------------EGVAWIPRPVLTNINAMKFWEDILPK---AMAELKST--IE
PDGRS-KTTYSIRDKTSWDAIYSSLEAAKFKYENK----------E-G--AANK----LR
EVRRKAASKI-VPLEGVVKIA-------SKVVPE--GTCATPVLGSLQVLL---------
-----------D-------AVKIAARLREKVLESFDD--NVSIFSDVELFLGTFPD--D-
-----ENIVNASVDLTVATLKGIELAIGFFISNS-----------------L--------
-----MRGTKAL--LTNN-EYEKRLLE-SLDMIKTKSRSLMEEALKSHIYESHIYS----
Q---ETQKLSRNVQTMSERVDKQ-L---------QNLGDGFNSMNL-LLTEHVK------
--------------------------------------------EKDK-------MLEAA
RRE------------------LEET---------------QRENHFLR-AENNT--LR--
----------A-------------YSPLQSISPYL-------------------------
------------A-PQTQILATRWYISQHNLRQVLNM--------------L-----DVD
LGDVVYVAD-KKEQFPPKQRLLAEQIVNTQLFRNWVVSP---------------------
TSSKLLVHWDS-RLPK-VIDGVSPL----------
>XP_006964585.1
--------------------------------MSDSSPVSNYLGHRPPSVAFIDNRLPE-
----------HHQLFAD-P--SVRYDPVSEIYVPSRIQED--------------------
-------------------DQVAMASRPVFTDIKAMRFWESILPR---AMSELHST--PE
PKGRS-ESPYSIRNKTNWHAIFSSLEEAKYRYENR----------E-G--PMNK----LR
DMRRKAANKA-GPVGSVVGIV-------SKVIPE--GTLATPVLGALQILL---------
-----------G-------AVKIAANLREKVLGSFDD--NMAIFSDVELFLGTFPD--D-
-----ENIVNASVDLIVAALKGIELAIGFFTSNS-----------------L--------
-----KRGTKAL--LTSD-EYEKGLLE-SLDTIKTKSKSLMEEALKSHIYEVHIYS----
Q---ETQKLCRNIQTLSEAMDRK-L---------QNLGEGFNSMNL-LLTEHVK------
--------------------------------------------EKEK-------LLEAA
RQQ------------------LEVA---------------YRENHFLR-AENNT--LR--
----------A-------------YSPLRAISPFQ-------------------------
------------P-PQTQILAAHWYISQQDLRQLLNQ--------------F-----DVD
LVDLAFVAD-RKGQLPPKQRLQAEQIVNTQLFRNWVISP---------------------
TSSRLLIHWDN-RLPK-TIAGLSPL----------
>XP_013954303.1
--------------------------------MANLASVGSSFDHRPASVVFIDNRLQE-
----------HHQMFAD-P--SVRYDSAVKKYVPSMSTED--------------------
-------------------DGTASMSRPVLTNINAMKFWEDILPK---AMSELNST--AE
PKDRY-KTTYSIRDKTSWSDIYSSLEAARFKYENK----------E-G--AANK----LR
EVRRKAASKI-APLEGVVRIA-------SKVVPE--GTCATPVLGSLQVLL---------
-----------D-------AVKIAARLREKVLESFDD--NVSIFSDVELFLGTFPN--D-
-----ENIVNASVDLTVATLKGIELAIGFFISNS-----------------L--------
-----VRGTKAF--LTNN-EYEKGLIE-SLDVIKAKSKSLMEEALKSHIYESHMYS----
Q---ETQKLSRNVQTMSERVDKQ-L---------QNLGDGFNSMNQ-LLTEHVK------
--------------------------------------------EKDK-------MLEAA
RRQ------------------LEEA---------------HRENHFLR-AENNT--LR--
----------A-------------YSPFQGGSPYL-------------------------
------------P-PQAQILAPQWYISQPNLRQVLNM--------------F-----DVD
LKDLAYVAD-KKGQFPPKQRLLAEQIVNTQPFRNWVVSP---------------------
TSSKLLIHWDS-RLPK-VIAGVSPL----------
>XP_024777957.1
--------------------------------MADPDTAGSSLGHRPASVTFIDNRLPE-
----------HHQLFAD-P--SVHYDPAVGKYVPSMAKLD--------------------
-------------------EGVAWIPRPVLTNINAMKFWEDILPK---AMEELKST--VE
PDGRS-KTTYSIRDKTSWDAIYSSLEAAKFKYENK----------E-G--TANK----LR
DVRRKAASKI-APLEGVVKIA-------SKVVPE--GTAATPVLGSLQVLL---------
-----------D-------AVKIAARLREKVLESFDD--NVSIFSDVELFLGTFPD--D-
-----ENIANASVDLTVATLKGIELAIGFFISNS-----------------L--------
-----MRGTKAL--LTNN-EYEKRLLE-SLDMIKTKSRSLMEEALKSHIYESHIYS----
Q---ETQKLSRNVQTMSERVDKQ-L---------QNLGDGFNSMNQ-LLTEHVK------
--------------------------------------------EKDK-------MLEAA
RRE------------------LEET---------------QRENHFLR-AENNT--LR--
----------A-------------YSPLQGVSPYL-------------------------
------------P-PQPQILATQWYISQHNLRQLLNM--------------F-----DVD
LKDLAYVAD-KKEQFPPKQRLLAEQIVNTQLFRNWVVSP---------------------
TSSKLLVHWDS-RLPK-VIEGVSSL----------
>ETS02787.1
--------------------------------MSDSSPVSNYLGHRPPSVAFIDNRLPE-
----------HHQLFAD-P--SVRYDPVSEIYVPSRIQED--------------------
-------------------DQVAMASRPVFTDIKAMRFWESILPR---AMSELHST--PE
PKGRS-ESPYSIRNKTNWHAIFSSLEEAKYRYENR----------E-G--PMNK----LR
DMRRKAANKA-GPVGSVVGIV-------SKVIPE--GTLATPVLGALQILL---------
-----------G------------------VLGSFDD--NMAIFSDVELFLGTFPD--D-
-----ENIVNASVDLIVAALKGIELAIGFFTSNS-----------------L--------
-----KRGTKAL--LTSD-EYEKGLLE-SLDTIKTKSKSLMEEALKSHIYEVHIYS----
Q---ETQKLCRNIQTLSEAMDRK-L---------QNLGEGFNSMNL-LLTEHVK------
--------------------------------------------EKET-------A----
RQQ------------------LEVA---------------YRENHFLR-AENNT--LR--
----------A-------------YSPLRAISPFQ-------------------------
------------P-PQTQILAAHWYISQQDLRQLLNQ--------------F-----DVD
LVDLAFVAD-RKGQLPPKQRLQAEQIVNTQLFRNWVISP---------------------
TSSRLLIHWDN-RLPK-TIAGLSPL----------
>KKO99634.1
--------------------------------MADPDAAGSSLGHRPASVTFIDNRLPE-
----------HHQLFAD-P--SVHYDPAVEKYVPNMAKVD--------------------
-------------------EGVAWIPRPVLTNINAMKFWEDILPK---AMAELKST--IE
PDGRS-KTTYSIRDKTSWDAIYSSLDAAKFKYENK----------E-G--AANK----LR
DVRRKAASKI-APLEGVVKIA-------SKVVPE--GTAATPVLGSLQVLL---------
-----------DTDGSENQAVKIAARLREKVLESFDD--NVSIFSDVELFLGTFPD--D-
-----ENIVNASVDLTVATLKGIELAIGFFISNS-----------------Q--------
-----ML-----------------------------------------------------
------------------------------------------------------------
---------------------------------------------------------EAT
RRE------------------LEET---------------QRENHFLR-AENST--LR--
----------A-------------YSPLQGVSPYL-------------------------
------------A-PQMQMLATQWYISQDNLRQVLNM--------------L-----DVD
LGDLAYVAD-KKEQFPPKQRLLAEQIVNTQLFRNWVVSP---------------------
TSSKLLVHWDS-RLPK-VIEGVSPL----------
>OQV08649.1
--------------------------------MEPAKAYIPELGRQSLAVDFIDNRLGK-
----------YHPGFAT-P--PARYDPALDSFIISSPPADAMQSQQTFATP---------
-----------------QQGNVHIGPRPVPKPVAALQFWNFLFDR---AMGEFKLA-SEE
PKGRE-KAGFSIRDKTNWAAVFDQLEKARDFYSG-------------------K----KR
PSYRKLADHAAPVALDV-----------IKLVPDMNSVFVTPVVASVRIIL---------
-----------E-------AVKKAAEVRKEMECAFDD--IDMMFSEIELFLQAFPD--D-
-----EHIVQASVELITATFSAIEAVIGFFTKSA-----------------L--------
-----KRSGRAI--LSRE-TYEQQMLD-TLKKVESSSQRLLRQAKDSGLLLMSEGLRRIL
A---RQEKLHHEGKDFFKSVVDSAVD-------------------T-LLKQLAA------
--------------------------------------------NL----ANKK------
-DL----------------------------------------DLLYVAI-QA-------
----------------------------NSRPAS--------------------------
------------PIPPPYESVAESHIDPQDLLDWIEI--------------P-----NVV
EYDLKIINEKRQTRVPMNEQARAEQLIQARQLKEWVVSP---------------------
ESTQLLVHGEY-EGKQ----DI-------------
>XP_007694768.1
---------------------------------------IPALTKQAPTIDFIDGRLSK-
----------YHPVFSS-R--SVKYDQMSRHYVPASQALVANTNNSLATPPA--------
--------------SNAPPGSNGLPQRPEWTDTNAMKFWNEVFPD---AMIRFKST--KE
PKGRS-KTVYHIRDKPNWDTIYETLELARSEYQRS----------G-G--PVGW----IR
KVRRKVADNI-TPGAEATKIA-------SKLVPQ--DPIATPVVGAVEVVL---------
-----------D-------AVKTAATVRNQVLAGFDG--VVPIFSDVEVFLSTFQG--D-
-----VNIRNASIDLIAATLEAVERAIGFFISNE-----------------F--------
-----FRGGKAL--LSGG-DYEESLLE-SLTMIQTKARDLIQQALKSHIFQFHMYS----
Q---ETRRVLE-------QLTNK-V---------DILVTGNNKIEQ-LLRDHLQ------
--------------------------------------------QKDR-------ELE--
-----------------------VA---------------RQENIYLK-VENGI--LR--
----------S-------------TSPIQQSMWAP-------------------------
------------PPQSAQAPALGWYISQDTLRNMIDT--------------F-----DLD
FADIAFVMD-KKEQLSGKDKARAEQIIHTQLFQNWIVSA---------------------
SSSKLLVHWDL-HRPK-KIAEVSPL----------
>PVI04585.1
----------------------------------MANPPIPAVTKRAATIDFIDQKLPK-
----------HHPAFAS-Q--LVQYDKMTKQYIPAAPSLATNKTNSLVALP---------
--------------PSHPSPGSNPPTRPEWTDTNAMKFWMGIFPD---SMARFKCT--KE
PKGR--KSVYNIRDKANWDDIYATLELARAKYQNC----------G-G--PVGW----IR
RVGRKVADNI-TPGVESVTMA-------SKVMPQ--HEVATPVVGAIEVLF---------
-----------D-------AIKTAATVRNQVLTGFDG--LVAIFGDVELFLSTFQS--D-
-----NNIKVASIDLIATTLEAIERAIGFFTSRT-----------------L--------
-----VRGGKAL--LGGE-DYEKELRD-SLEAIQTKARDLIQEALKSHIFEFHLYS----
Q---ETRKLQQ-------QLDKK-V---------DIVITGNNSIEQ-LLKDHLL------
--------------------------------------------EKDR-------ELE--
-----------------------AT---------------RRENNYLK-VENVI--LR--
----------S-------------TSPIQQSIWGP-------------------------
------------PPQPVQAPALGWYVNQDTLRSIIDH--------------Y-----DID
LNDLAFVME-KNSQLPGKDKARAEQIIQTQLFRNWIVSA---------------------
SSAKLLIHWDF-HQPT-TIAGISPL----------
>XP_007829304.1
-------------------------------MTTKEIDFTPCGISRKTTTDFIDHRMPA-
----------QHPAFDQ-P--PLSFDPASGKYIPNNQALVLASNNLSLDSGLQVAIPIPT
ISTMSVALP-QGEPGFLGRQGEQLVPREAITNIHSMKFWSTILPD---ALSLLCGS-SDE
PKGLS-DAGFSIRGKQGWQDIHDTLEAAKNKYQDV----------K-G--PLGQ----MS
RIRRKLADKS-APVSDLIKVV-------DTLVPD--STYATPIVGTVKVIV---------
-----------N-------ATNKSAQVRGEALHSFDD--ILDVFSPVELFLSLFPG--D-
-----QNIIEASTDLTIIILKAVEQAIVFFLSNS-----------------V--------
-----KRGLKAL--FGGD-DYGKDLRD-SVNTIESKSNSLMDEASKSYMFQQDMRW----
K---QTQSFHN-------YAVEK-L---------GFMASGLSSMND-LFTIHIE------
--------------------------------------------RKDR-------ELEAS
RQA------------------LEAS---------------RHETLYYK---EIA--LR--
----------T-------------PSPLPGTPWPV-------------------------
-------------------PLQAQLPDQNTLRHMISS--------------M-----DVD
LRDISLVND-RKEEMSHKQRARAEQIVSSTLFEQWAVST---------------------
ASAKLLVEWDN-PRAD-SIAGISPL----------
>ORY62060.1
---------------------------------MDPRTSVLNLSRQPPTVDFINNRLPD-
----------FHTVFVD-P--PVHYDPMASQYVPNSQ-----------------------
-------------------------VPIAWTDTKAMSFWTIIFPE---AMVKFKSS-VTE
PKGRS-NTRYHIHEKPNWDTVYATLESARSKYQKE----------G-G--KVGW----LR
QVRRKVADDYATPLAQVTQIA-------KKCIPE--NPYSTPVLGALGILL---------
-----------D-------AVKIAASVRKEVLEGLDG--LIPIFSDVEVFLGTFPT--D-
-----STIRNTSIDLIITTLEAVEQAIGFFISNE-----------------F--------
-----LKGGKAF--FMRE-EYEKTLVE-ALGKIGKKSKSLMEEAAKSHMLDSQWYS----
Q---ETQKLLN-------RLVKG-Q---------KDMADTLNSVEQ-MLSEHVR------
--------------------------------------------EKDR-------ELEA-
------------------------A---------------RQGNLFLR-FENER--LQ--
----------S-------------ISPMPSLQFLP-------------------------
------------P-SQPQRLVAEWGMNQEALRRLLDI--------------P-----DLD
LADMDFISD-RKTQLPAKQRAQVEQIVNTQLFRNWIVSP---------------------
SGAKLLVQWTS-RPPS-TIAEVSP-----------
>OTB15343.1
-----------------------------MISPPSQDSVTPRIQLRSPTIDFVERRLPE-
----------YHEAFNH-P--NARYDTNYNRFVGILAST---------------------
--------------------HMDQSPRPQVPPVEAMKFWTGILPS---AMSQLSEI--PE
PKGRS-DSVYSIRDLSDWKGVNEKLKLARKRYEYE-----NKVEGA-SPGFRNT----IR
QGARKVLDRSTAPLGQA-----------AQFVPD--IDIASPIVGAVKVLL---------
-----------A-------AYRKAAEVREEISTGFDD--MSDGFDAIDFYVTMFPS--D-
-----RNVIETAKKVVLAILKAVEQAIGFYISHQ-----------------I--------
-----SRATSAV--FKGP-EYQKELRE-RLSEVKSYIDELEKQGERSYKYQNDLAH----
Q---QNRVEHA------------------------ALYHQNQEEHR-RTQGFIQ------
--------------------------------------------L-EA------------
---------------------V------------------------NQ-FHMLI--QISA
QLQDMKQ---Q-------------YEALRADVILNRS-----------------------
-------------RSCSPRSMTPQVQSPEELWEALQV--------------P-----EID
NIDIEHITK-QTGGLPFEDKGRAEKVVDTRQFKQWMLSDKHWIYSGNQWVRLGRDEHILG
RTMKLLVHGDY-DLNE----KVSSL----------
>PFH59163.1
------------------------------------------------------------
----------------------------MNRFVDASQPDTMELSVSEARL----------
----------------RPHNYHESVPRPLPPKIEVMRFWSGIFPN---AMARLHHL--PA
LRRGG-DSGYDIRGLETWEEVHDRLCQARSAYEFS-----GQKQGK-GAKMMDK----LR
KGARKGMDNTVSPLQEV-----------IKMMPS--NDIASPIVGGIKVLL---------
-----------E-------AYKRAADFRQELMSEFDD--LSDAFIDIDFNVTRFPD--D-
-----QNIITASEKLLLSILRAVEHAICFYTGYQ-----------------V--------
-----LRGIAAV--GRGD-KYQQSLRD-SLAEIKSCKEFLDRESRKSESYNNDRSQ----
Q---SNRHVDT------------------------YMMHAINHILL-LLQEKEK------
--------------------------------------------Q-NE------------
---------------------E--------------------RALAYH-AALPP--RTSG
SL--------P-------------VAAGHWNQLPPFAQ----------------------
------------LLPQNQSMASYLTNRSQDVRELLDI--------------P-----SFD
EDDLRHVLS-RAGRVPAEDRGRAEQIVDTSLFSRWLLSQ---------------------
QTAKLLIHGDF-DSAD----DVSPL----------
>RDA82877.1
-----------------------------------MFSSSQRFHLHSPAVDFVETRLHR-
----------YHKAFDN-T--EVRYDPGLDRFVDTMELS--------LGQ----------
----------------PQLLHHDPSPRPLPPEIEVMKFWSGIFPK---AMSCLKKK--PA
LRNSS-HPEYGIRHLRTWEEVHDRLSRAKSSYEFTTSSSSKKKPGT-GARAMEK----WR
RGMRIGMDHAVHPLQQV-----------TKMMPT--NDIASPIVGGIKVLL---------
-----------E-------AYKRAADFRREIDSEFDN--LSDAFVDIEFNVTLFPG--D-
-----ENIISASEKLLFAILKAIEHTICFYTGYQ-----------------L--------
-----VRGIAAV--GRGD-RYQQPLRD-CLLEIKSCKELLDRQSHKSESYSNDRSQ----
Q---SDREFKT------------------------YMVHAIN---T-MFSLLQE------
--------------------------------------------R-QN------------
---------------------R------------------PPPVEPWN-HHLPLAGYSSQ
PL--------P-------------LLELQNRPHAPRSQ-S--------------------
--------QAMAVHASTYLHEQSLTPQPQHEHELLDV--------------S-----SFD
EDDLQYVLR-RAGAMAVEDRGRAEQMVDSRLFTSWVLSS---------------------
QTAKLLIHGDF-DSIN----DISPL----------
>PNP58215.1
----------------------------MVKLMADIQHKDTGTIRQQPCLEFIKDRLPE-
----------FHEAFAN-P--DVQFSTARGRFEPMTHNQDAGDCSE--------------
--------------QPGEHGLPDILPDDTTKDSDRRPFWEEMLPE---AMEELKST-RDE
PKRLA-GTTRSIRKLKGWVNIVNVLEKARANYYDN----------S-G--FIGF----WK
RSAHKMADNV-----DEGKRL-------LSLLPS--TDYSSVIHCVFDIVF---------
-----------D-------AAKRTAKIREEIESSLRQ--FREKLEDVESIVAVYEK--E-
-----EDVVAAAKKVLSSMLQAIEDIIDYYWAKK-----------------G--------
-----KKMLLSM--WQAD-SYKADLTG-CLEELNSSSSRLMEKANIGSFRELRAVNIKAS
E---GIDKLKQLQQDQMEIMREQ-------RR----LADAQSEMNK--------------
---------------------------------------------SGRKMAAEQQRLASA
NERNATANEQ--NAAANRLNAATASDAMNAFMRLSQEYLTNLTALNEQKRQNAR--LAVK
YTRL------------------------HTQLE---------------------------
--------AERSRSRDRRPWVGPARISQAQLLRILNL-------N------LDFDLSVVD
KVDMAEISD-SSALVNRRDQGRAEHLVENAQFKQWVVRT---------------------
SATELLVHGHM-KPSRT---SVTPLSLF-------
>KLO86473.1
----------------------------MIKLMADSQNKNRGFIRRQPCLEFIEERLPE-
----------FHEAFAN-P--DVQFSTARGRFEPMKHNQDPATGSQ--------------
--------------PPKDHELPDILPEDNLGDSDRRPFWEEMLPE---AMEELKSS-RDE
PNRLA-GTTRSIRGLKGWIDIVNGLEKARANYYDY----------S-G--FIGF----WK
RSAHKMADNV-----DDGKRL-------LSLLPN--TDYSSVIHCVFDIVF---------
-----------D-------AAKRTAKIREEIESSLRR--FREKLEDVESIVAVYEK--E-
-----EDIVAAAKKVLSSMLQAIEDIIDYYWAKK-----------------G--------
-----KKMLLSM--WQAD-SYKADLTG-CLEELNSSSARLMEKANIGSFRELRSVNIKAS
E---GIEKLRQLQLDQMKIMREQ-------RR----LADAQLEINK--------------
---------------------------------------------SGRKMAAEQQRLASA
NERNATANEQ--NAAANMANATTASNAMNAFMRLSQEYLTNLTALNEQKRQNAR--LAVK
YTRL------------------------HTQLE---------------------------
--------AERSRSRDRRPWVGPARASQAQLLRILNM-------N------LDFDLSAVD
KVDMAEISS-SAALVNRRDQGKAENLVENAQFKQWVVKT---------------------
SSTELLVHGDM-KPSRT---SVTPLSLF-------
>KLP16821.1
--------------------------------MGDRRDTSKGTTRRQPCLEFIEERLPE-
----------FHEAFAN-R--DVRFSIARGRFEPMKHNQDPATGSQ--------------
--------------PPKDHELPDILPEDNLGDSDRRPFWEEMLPE---AMEELKSS-RDE
PKRLA-GTTRSIRGLKGWVDIVNGLEKVRANYYDY----------S-G--FIGF----WK
RSAHKMADNV-----DDGKRL-------LSLLPN--TDYSSVIHCVFDIVF---------
-----------D-------AAKRTAKIREEIESSLRQ--FREKLEDVESIVAVYEK--E-
-----KDIVAAAKKVLSSMLQAIEDIIDYYWAKK-----------------G--------
-----KKMLLSM--WQAD-SYKADLTG-CLEDLNSSSARLMEKANIGSFRELRSVNIKAS
E---GIEKLKQLQLDQMKIMREQ-------RR----LADAQSEINK--------------
---------------------------------------------SGRKMAAEQQRLASA
NERNATANEQ--NAAANMANATTASNAMNAFMRLSQEYLTNLTALNEQKRQNAR--LAVK
YTRL------------------------HTQLE---------------------------
--------AERSRSRDRRPWVGPARVSQAQLLRILNM-------N------LDFDLSAVD
KVDMAEISS-SAALVNRRDQGKAENLVENAQFKQWVVKT---------------------
SSTELLVHGDM-KPSRT---SVTPLSLF-------
>RBA11174.1
------------------------------------------------------------
----------------------------------MTHNQDPAPGSQ--------------
--------------PPKEHELPDILPEDTSEDSDRRPFWEEMLPE---AMEELKSS-RDE
PKRLA-GTTRSIRGLKGWVDIVNVLEKARANYYDY----------S-G--FIGF----WK
RSAHKMADNV-----DDGKRL-------LSLLPN--TDYSSVIHCVFDIVF---------
-----------D-------AAKRTAKIREEIESSLRQ--FREKLEDVESIVAVYEK--E-
-----EDIVAASKKVLSSMLQAIEDIIDYYWAKK-----------------G--------
-----KKMLLSM--WQAD-SYKADLTG-CLEDLNSSSARLMEKANIGSFRELRSVNIKAS
E---GIEKLKQLQLDQMKIMREQ-------RR----LADAQSEINK--------------
---------------------------------------------SGRKMAAEQQRLASA
NERNATANEQ--NAAANMANATTASNAMNAFMRLSQEYLTNLTALNEQKRQNAR--LAVK
YTQL------------------------HTQLE---------------------------
--------AERSRSRDRRPWVGPARVSQAQLLRILNM-------N------LDFDLCAVD
KVDIAEISG-SAALVDRRDQGRAEHLVENTQFKQWVVRT---------------------
SSTELLVHGHM-KPSRT---SVTPLSLF-------
>SCO27239.1
--------------------------------MGDRRDTSKGTRRRQPCLEFIEERLPE-
----------FHEAFAN-R--DVRFSIARGRFEPMKHNQDPATGSQ--------------
--------------PPKDHELPDILPEDNLGDSDRRPFWEEMLPE---AMEELKSS-RDE
PKRLA-GTTRSIRGLKGWVDIVNGLEKARANYYDY----------S-G--FIGF----WK
RSAHKMADNV-----DDGKRL-------LSLLPN--TDYSSVIHCVFDIVF---------
-----------D-------AAKRTAKIREEIESSLRQ--FREKLEDVESIVAVYEK--E-
-----KDIVAAAKKVLSSMLQAIEDIIDYYWAKK-----------------G--------
-----KKMLLSM--WQAD-SYKADLTG-CLEDLNSSSARLMEKANIGSFRELRSVNIKAS
E---GIEKLKQLQLDQMKIMREQ-------RR----LADAQSEINK--------------
---------------------------------------------SGRKMAAEQQRLASA
NERNATANQQ--NAAANMANATTASNAMNAFMRLSQEYLTNLTALNEQKRQNAR--LAVK
YTRL------------------------HTQLE---------------------------
--------AERSRSRDRRPWVGPARVSQAQLLRILNM-------N------LDFDLSAVD
KVDMAEISS-SAALVNRRDQGKAENLVENAQFKQWVVKT---------------------
SSTELLVHGDM-KPSRT---SVTPLSLF-------
>SCO47487.1
--------------------------------MGDRRDTSKGTRRRQPCLEFIEERLPE-
----------FHEAFAN-R--DVRFSIARGRFEPMKHNQDPATGSQ--------------
--------------PPKDHELPDILPEDNLGDSDRRPFWEEMLPE---AMEELKSS-RDE
PKRLA-GTTRSIRGLKGWVDIVNGLEKARANYYDY----------S-G--FIGF----WK
RSAHKMADNV-----DDGKRL-------LSLLPN--TDYSSVIHCVFDIVF---------
-----------D-------AAKRTAKIREEIESSLRQ--FREKLEDVESIVAVYEK--E-
-----KDIVAAAKKVLSSMLQAIEDIIDYYWAKK-----------------G--------
-----KKMLLSM--WQAD-SYKADLTG-CLEDLNSSSARLLEKANIGSFRELRSVNIKAS
E---GIEKLKQLQLDQMKIMREQ-------RR----LADAQSEINK--------------
---------------------------------------------SGRKMAAEQQRLASA
NERNATANQQ--NAAANMANATTASNAMNAFMRLSQEYLTNLTALNEQKRQNAR--LAVK
YTRL------------------------HTQLE---------------------------
--------AERSRSRDRRPWVGPARVSQAQLLRILNM-------N------LDFDLSAVD
KVDMAEISS-SAALVNRRDQGKAENLVENAQFKQWVVKT---------------------
SSTELLVHGDM-KPSRT---SVTPLSLF-------
>XP_023423623.1
--------------------------------MGDRRDTSKGTRRRQPCLEFIEERLPE-
----------FHEAFAN-R--DVRFSIARGRFEPMKHNQDPATGSQ--------------
--------------PPKDHELPDILPEDNLGDSDRRPFWEEMLPE---AMEELKSS-RDE
PKRLA-GTTRSIRGLKGWVDIVNGLEKARANYYDY----------S-G--FIGF----WK
RSAHKMADNV-----DDGKRL-------LSLLPN--TDYSSVIHCVFDIVF---------
-----------D-------AAKRTAKIREEIESSLRQ--FREKLEDVESIVAVYEK--E-
-----KDIVAAAKKVLSSMLQAIEDIIDYYWAKK-----------------G--------
-----KKMLLSM--WQAD-SYKADLTG-CLEDLNSSSARLMEKANIGSFRELRSVNIKAS
E---GIEKLKQLQLDQMKIMREQ-------RR----LADAQSEINK--------------
---------------------------------------------SGRKMAAEQQRLASA
NERNATANQQ--NAAANMANATTASNAMNAFMRLSQEYLTNLTALNEQKRQNAR--LAVK
YTRL------------------------HTQLE---------------------------
--------AERSRSRDRRPWVGPARVSQAQLLRILNM-------N------LDFDLSAVD
KVDMAEISS-SAALVNRRDQGKAENLVENAQFKQWVVKT---------------------
SSTELLVHGDM-KPSRT---SVTPLSLF-------
>PSN62688.1
----------------------MK---DYSPSFEGSGSAGAFLHSQPAAVDFIDNRLPE-
----------YHPIFRN-P--PARFDPVSGRYIAAKTPAPMHRPQR--------------
----------------------SLQSRPGPGNVDSMPFWNSIFPD---AMDMFRNL-HKA
PVEKR-EYMYTIRDKRSWAEVKQQLESAKELYSS-----------T-A-KPGGW----AR
QSWRTLADNSQSA-VQA-----------SKFVPN--GEMTSPVFSIVQHLF---------
-----------E-------TIRHAAKVREESLKGIKN--LEVIFADLDLNLTMYPE--D-
-----ENISRASISLVATILKAVETFIGFYISHS-----------------L--------
-----RRAGSAI--FKGD-EYGAEMTE-CLENVKEKSEELIHQAQNSQNYGMLRHVHVSE
R---GQRKLIEDVRTIQIDCSEVRCGMIEMKDVMNTV-------LS-LLDEHQR------
--------------------------------------------ARDEQLKKVT------
-ET----------------------------------------QNLAASPFRRG--LR--
----------N-------------VSPTPGISHL--------------------------
------------YRDSTNSSPMRANITPESLWNLVNI--------------P-----EIE
KDDMDYIEV-RQERLPQGDRARAEHMVRTERFKRWISSL---------------------
EKDLLLIHGDC-SSSG----NFTALSWF-------
>PYI19008.1
------------------------------------MGAPGQTPTRTASVDFIDHHLPQ-
----------INPVFDH-P--GIRYDCNEGQYVSPTAIST--------------------
----------------SPIEDDIIPPRPALPQVDAMRFWSDIFPD---CMVELKKK-QPE
AGSLI-TKGCSIRSQSDWEGVRSQLDKAQSHYEVP----------K-RTTAKGL----FK
KAYRKAADHT-----EQAKMV-------SKLLAQ--VEYISPFIATIDILL---------
-----------D-------AAAMASKVREKVTTAFEPEALEDDFESIEFFMATFPR--D-
-----RKIRKTSIVLVVAIFQAIENAIAFFLSHE-----------------F--------
-----SRTWRSL--AQGS-EYQDKLLG-SIDVIQKHSSKLASQARKAEMHSTRVALEDLI
R---GKEVTAAVTLANSDKLDEAKK--DRQRLADQQMTRMLNHLNG-LFQVAEE------
--------------------------------------------REKQWEERERKREERE
RRR----EEM--ARRQ----SDETN---------------HLLEHLWDELRKRN--TP--
SPQP------L-------------AQPVACSPWMPPTTQVPSYPNFLALPQFSPGTWFPV
P-------QSMAPSARATPEPSPPAVTVADLLAMLDV--------------T-----ASE
AQDVAYILS-HRARIAPASRRRAESALTAGEFRRWLTYP---------------------
ASRELLIEGDA-ESEGC---EVSAV----------
>PYI32150.1
------------------------------------MGAPGQTPTRTASVDFIDHHLPQ-
----------INPVFDH-P--GIRYDCNEGEYVSPTAIST--------------------
----------------SPIEDDIIPPRPALPQVDAMRFWSDIFPD---CMVELKKK-QPE
PGSLM-TKGCSIRSQSDWEGVRSQLDKAQTHYEVP----------K-RTTAKGL----FK
KVYRKAADHT-----EQAKMV-------SKLLAQ--VEYISPFIATIDILL---------
-----------D-------AAAMASKVREKVTTAFEPEALEDDFESIEFFMATFPR--D-
-----RKIRKTSIVLVVAIFQAIENAIAFFLSHE-----------------F--------
-----SRTWRSL--AQGS-EYQDKLLG-SIDVIQKHSSKLANQARKAEMHSTRVALEDLI
R---GKEVTAAVTLANSDKLDEAKK--DRQRLADQQMTRMLNHLNG-LFQVAEE------
--------------------------------------------REKQWEERERKREERE
RRR----EEM--ARRQ----SDETN---------------HLLEHLWDELRKRN--TP--
SPQP------L-------------AQPVACSPWMPPTTQVPSYPNFLALPQFPPGTWFPV
P-------QFKAPSARATPEPSPPAVTVADLLAMLDV--------------T-----ASE
AQDVAHILS-HRARIAPASRRRAESALTTGEFRRWLTYP---------------------
ASRELLIEGDA-ESEGC---EVSAV----------
>XP_025532638.1
------------------------------------MGAPGQTPTRTASVDFIDHHLPQ-
----------INPVFDH-P--GIRYDCNEGQYVSPTAIST--------------------
----------------SPIEDDIIPPRPALPQVDAMRFWSDIFPD---CMVELKKK-QPE
AGSLI-TKGCSIRSQSDWEGVRSQLDKAQSHYEVP----------K-RTTAKGL----FK
KAYRKAADHT-----EQAKMV-------SKLLAQ--VEYISPFIATIDILL---------
-----------D-------AAALASKVREKVTTAFEPEALEDDFESIEFFMATFPR--D-
-----RKIRKTSIVLVVAIFQAIENAIAFFLSHE-----------------F--------
-----SRTWRSL--AQGS-EYQDKLLG-SIDVIQKHSSKLASQARKAEMHSTRVALEDLI
R---GKEVTAAVTLANSDKLDEAKK--DRQRLADQQMTRMLNHLNG-LFQVAEQ------
--------------------------------------------REKQWEERERKREERE
RRR----EEM--ARRQ----SDETN---------------HLLEHLWDELRKRN--TP--
SPQP------L-------------AQPVACSPWMPPTTQVPSYPNFLALPQFSPGTWFPV
P-------QSMAPSARATPEPSPPAVTVADLLAMLDV--------------T-----ASE
AQDVAYILS-HRARIAPASRRRAESALTAGEFRRWLTYP---------------------
ASRELLIEGDA-ESEGC---EVSAV----------
>RDA94030.1
-----------------------------------MSGSSERFRLYSPAVDFVETRLPR-
----------YHKAFDN-T--QVRYDPALDRFVDAMELY--------RPK----------
----------------SQLLHHDPSPRPLPAEIEVMSFWKGIFPR---AMSLLNDL--PA
LRDSD-HPEYGIRHLGTWEEVHDRLCRAKTSYEFG-----KKKTKT-GARAMEN----YR
KGLRIGMDHAVYPLQQV-----------TKMMPS--NDIASPVVGGVKVLL---------
-----------E-------AYKRAVDFRREIDSEFDD--LSDAFVDIEFNMAQFPG--D-
-----ENIAAASEKLLLAILKAIEHTICFYTEHQ-----------------I--------
-----VRAIKAI--GRGD-QYQQTLRD-CLAEIKSCKEFLDRQSRRSESYSNNLAQ----
Q---SDREFKT------------------------KMEHTMNAMNA-MLFLLQE------
--------------------------------------------R-QN------------
---------------------L------------------PLPGELWI-HHLPLTGHSSH
SP--------P-------------HQELWNRPHPQQSQ-I--------------------
--------RKM----VPYTSDYPHGHAPQHTNELFDL--------------S-----SFD
EDDLQYVLS-RAGAMPAEDRGRAEQMVDTRQFRSWVLSS---------------------
YTTKLLIHGDF-DSAD----DISPL----------
>RCI10014.1
---------------------MVL-----FLLSSSMFGSSQRFHLHSPAVDFVETRLHR-
----------YHKAFDN-S--QVRYDPAVDRFVDAMDLS--------LRQ----------
----------------SQLLHPDSSPRPLPPKIEVMKFWGGIFPK---AMSCLNDQ--PA
LRNSS-HPEYGIRHLGTWEEVHDRLCRAKSSYEFS-----KKKSGT-GARAMEK----WR
KGVRIGMDHAVHPLQQV-----------TKMMPT--NDVASPVVGGIKVLL---------
-----------E-------AYKRAADFRREIDTEFDD--LSDAFVDIEFNVTRFPG--D-
-----ENIIAASEKLLLAILKAIEHTICFYTAYQ-----------------L--------
-----VRGLAAV--GCGD-RYQQPLRD-CLAEIKSCKELLDRQSHMSESYSHDRSQ----
Q---SDREFNM------------------------YMVHAIN---K-MFSLLQE------
--------------------------------------------R-QN------------
---------------------H------------------PPPMELWN-HHLPLAGH---
-L--------P-------------FQELRHQPHLPSSQ-S--------------------
--------QTMAFHASTYLHEQSRTPQLQKKHEILDI--------------S-----SFD
EDDIQYVLS-RAGAMAAEDRGRAEQMVDSRLFTSWVLNR---------------------
QTSKLLIHGDF-DSAD----DISPL----------
>XP_001226470.1
--------------------------------MVDQG-SFIPAFSRPVTVAYIDHHLQQ-
----------QHPMFAN-P--PVQYNPLSGQYTPNKNALAPCA-----------------
-------------------DDDHLPSRPDLGDVKAMRFWNGIFPD---AMAEFKTT--KE
PHGRA-STDYSIRSQDSWDEIYRRLEAAQAKYQQV----------G-G--PVGW----LR
KVRRKMADNI-APVAGAVGIA-------GTVGHG--EPIVTPVLGAVEMVL---------
-----------D------------------ALEAFNG--LVPIFSDVELFLGTFPG--D-
-----PRIRSASVDLTVTILDSIERAIGFFISNE-----------------F--------
-----LRAGKAL--LTRG-DYEKSMVD-SLTMIKTRSSSLMEEAAKSHIHEFHMYS----
Q---ETRKFQR-------QLLQG-V---------QNVGDGLNSMNR-LFAEYAL------
--------------------------------------------RKER-------ELEA-
------------------------T---------------RQENLRLH-IINER--LR--
----------A-------------TT----------------------------------
------------PTPQVQTVTRGPHISQGGLRRMLDT--------------P-----DLD
LTDLAFVND-KKGQLPERERTQAEQIINTHLFQNWAITT---------------------
RSSKLLVHWDF-NTPQ-TIADVSPL----------
>XP_001803778.1
-----------------------------MSGQAPTNGVPPPIQLWTPAVDFVENRMWQ-
----------YHPAYNA-Q--NHRYDPIQAQFVALEAGLSASSSNL-------L------
--------------A--TNVPAYSQPRPAPGNVHDMDLWAVVFPG---AMSELNTT--PA
PKQGD-LQKWGIRTCSDWPEVQRKLEMARRDYDHL----------H-GQKHVGK----FR
RKMRDVMDKSSIPLQQI-----------VKGVPS--VDAASPIVSVANVLL---------
-----------D-------AYRQAVEVREAVTTGFDD--LPTFFASADFFLSNYPD--D-
-----ENIQRSSVAFVLSVFKTIEEAILFYTSKQ-----------------V--------
-----KRAGFAI--FTGE-QYQQNLTR-ALGEMKVSAEAFVSQATMSLHHRVTSAE----
K---ERMY----------------------------------------SDA-I-------
------------------------------------------------------------
-----------------------------------------------------Q--LSRS
QTNIS------------------------NDNWRPRSP-L--------------------
--------PSR--SGTPMA-IERQSWTPRDLWLRVGI--------------P-----NID
ETDLQRVLN-RAADIDFSDRGRAQQMITTQHFRHWMLSQ---------------------
NSAKLLVHGDF-ENAS----RTSPF----------
>XP_007829536.1
---------------------MSD-----RVDEEASPPPGPSITLHSPAIDFIENELPD-
----------YHPAFDA-R--HVRFDLSRDQFVPRTPYLNGTLVRESIPSSMLS------
--------------VPSMPPPSQQLTRPAPGQINEMGFWVELFPK---VVQMLQED--PI
PSNLD-DSKWGIRGLSTWADVQARLDMARREYNFQ----------H-GSQSAGS----FR
RAVRNGLDKHAVAVKQA-----------ARFVPD--VDLAKPIVGAIHVVI---------
-----------D-------AYRQASEVKKEVTKSFDD--LPQVFENIEFYLRTYQN--D-
-----ESIKRASCHLLRSIFRSIEYAIAFFTSHQ-----------------A--------
-----KRAGGAI--LSGS-DYQRNLRD-CLNEITAHCNSLQNQAGMSLAHRVTSDN----
Q---QMMRQND------------------------AIIHGNEVVQN-VLGHIYQ------
--------------------------------------------QQGQ------------
---------------------I------------------NNFGVQFC-AYVLN--QVLP
ILQDC------------------------QTARRAP-S-P--------------------
--------ITRSPSPMPQSIEFQPQWLPQDIWYRLHM--------------P-----SID
DDDLRHVLT-QTELIIHEDRGRIQQLLENQIFREWMARS---------------------
NSTRLLVHGDF-RTPQ----DISPL----------
>XP_009253734.1
---------------------MMH-----TQPVLSRPSRRPQIELHTPEVDFIENRLTE-
----------YHPAFDV-S--KVRYSKNQGQFVAIVPPCSQGLT----------------
--------------V--PNVSTPSQARPMPAPIAEMEFWDNIFVI---AMKRLDEE----
--SNI-KSKWSIRHLSKWDDIQARLEDAQNEYNFN----------N-QSKTVGK----AR
RAIRNILDNHHSIPQQI-----------GKVVPN--SEIAGPIVGVINLMVDVSVNQEPI
LGIK-ATDYSVE-------AYSKASEVRDEVTSSLES--LPACFAKIDLYLQTFEK--D-
-----ENVIKASTDLVVAVFEAVECSIKFYTSVQ-----------------A--------
-----TRAVAAI--FGGK-QYQANLVQ-SLASIKSSCDELENQARMSFYHCMKGDN----
E---RMSGDLS------------------------SIIQGNTMTHV-GLGA-IM------
--------------------------------------------HEQH------------
---------------------A------------------QTESMLWV-QNLVN--QVFS
LLKDQ------------------------ERNWLPHSP-C--------------------
--------PSR--PLTPQP-LTLPVLTPRQLWSQLSI--------------P-----NLD
EVDLQHIAG-RAEEMFQQDRGRAQQIVTMSLFRSWIDSA---------------------
QSTKLLIHGSF-RAAG----DVSPL----------
>XP_018163030.1
----------------------MD-----EGNPRHEPSPQPSFRLHSPAVDFIENRSHQ-
----------YHPALDP-R--YVQFNSTQRQFISRIPHPFDELVPQSMMQPAVA------
--------------APNLLSLPQQSPRPGPGAVNDMLFWHEIFPR---AMDTLRED--LT
PCVIK-DPAWDIRRFTTWADVQTKLDMARQRYDFH----------L-GPQQVGR----FR
RKVRSVLSDHTVKLQQA-----------AKLIPE--LDVSKPIIGAIKVVL---------
-----------D-------AYRQVSEVREEVTTSFDD--LPEAFEKMDFYLQTYRK--D-
-----ENIVSASCNLVCAIFRAIENAIAFYTSHQ-----------------A--------
-----KRASMAV--LSGP-EYQKILLQ-SLHDVKSRCDSLESQARMSLAHRVTSDN----
S---QMMEQNA------------------------VMQ-------H-VLGS-IH------
--------------------------------------------KDVR------------
---------------------T------------------NNLGMFYF-ADLFN--KLYP
LLSGL------------------------EHARGPS-P-S--------------------
--------MRGSPSPLPQLIKEEPFWSPQDIWVRLRI--------------P-----AID
EEDLRFVAE-NTELMLHKERGRAQQILGTHQFQKWMASS---------------------
GSARLLVHGNF-RPPF----DISPL----------
>XP_024676306.1
------------------------------MQTFMASHRITRLGLQPPTVDFIDNQLPD-
----------HHPIFVN-P--PARYDPTSGKYTPNGQMLTPQSASISRTV-R--------
--------------SSVSTKGHYVAPRPALNDPQTFQFWNDVFPE---AMYRLRSG-DRE
PKGLV-ETAYSIRGQKHWEAVYEILQSARDKYQQG-----------------GL----VR
RARRKVADHI-GPVAEATNIA-------YQIAPD--STYSTPVLGSLKVLL---------
-----------G-------AVKTAASVRSEVLGSLDN--LIPTFSTAELFLAIFRN--D-
-----ANIIEASIQLTISTLVAIERAIVFFVRHE-----------------V--------
-----RKAGNAI--FQGA-DYEKGLLD-SLQMINIKATGLAGEAQKSHIYQSHLAL----
------------------------------------------------------------
------------------------------------------------------------
----------------------------------------------LK-AENVR--LR--
----------S-------------TSPFEPAGWIP-------------------------
------------S-TQTQTPITNVHLSQEALSRVLNV--------------S-----DFD
ITDIDFVIA-KKGLLPAKQRAQAEQVVNTQHFQQWIVSP---------------------
FSAKLLIHWNF-QLPE-TISGISPL----------
>XP_024692423.1
----------------------------------MASHRITRLGLQPPTVDFIDNELPD-
----------YHPIFVN-P--PARYDPTSGKYIPNDQMLTPQSASISRTV-R--------
--------------SSVSPKSHCVAPRPALNDPQTFQFWNDVFPE---AMYRLRSG-DRE
PKGLV-ETAYSIRGQKHWEAVYEILRSARDKYDQG-----------------GL----VR
RARRKVADHI-GPVAEATNIA-------SQVAPG--STYSTPVLGSLKVLL---------
-----------G-------AVKTAASVRSEVLGSLEN--LIPTFSTAELFLGIFRN--D-
-----ANIREASIQLTISTLVAIERAIVFFIRHE-----------------V--------
-----RKAGNAI--FQGA-DYEKGLLD-SLQMINTKATGLAGEAQKSHIYQSHLGK----
H---ITANH---------------------------------------------------
------------------------------------------------------------
-------------------------------------------YALLK-AENVR--LR--
----------S-------------TSPFEPASWVP-------------------------
------------S-TQTQTPITNVHLSQEALSRILNV--------------S-----DFD
ISDIDFVIA-KKGLLPAKQRAQVEQAVNTQHFQQWIVSP---------------------
FSAKLLIHWDF-QLPE-TISGISPL----------
>XP_025548519.1
MHYL---QLSPF---SVFGLFLRP---TQSERLTMAESKQLQLDGESMAVAFVKNRLPA-
----------SHPMFD-------YYNRTVGEEIAEDEG----------------------
-------------------EEDDAPSRPAFTQARTMTFWANLFPQ---AMAKFNQS--SP
SRQRE-QKTYTIRDKADWDSVVDTLEAARDHYQPT----------E-I-SGHKWGWRSWT
RARRRAADHV-EPVAEVVRTA-------AAVAPS--NPYSTPVLASLGIIL---------
-----------Q-------AVKASSNVRTRTLEGLKD--LIPVFSEAELFLSTFPK--D-
-----DYINKASLDLAVATLDAIDRAITFFSSNE-----------------F--------
-----FRGVKAI--LAGG-QYESALLK-SLDQIQNKSQTLNEEARKSYSHENHIAI----
Q---QSRQRDKGNKAF-------------Q----AIVTNGIKKIQD-LMAEHMM------
--------------------------------------------QMESDRLRAESDLQRK
NDE------------------LEAA---------------REEIRYLQ-SRKGW--LH--
----------G-------------DF-LDVIPLE--------------------------
-----------DRLSRPHTPTVPTYLSLVTLRRMLGV--------------P-----ELD
QFDMHSVAN-LRGRLPEKEQAQAEQALHTAEFHQWLVAP---------------------
ASCQLLAVCDR-PAAT-TQVGVSAL----------
>XP_013330503.1
-------MEEQVL--------------------LLEYCCNKVIRLHEPAVDFIDNKLR--
------Q---SEKPFAD-S--KAQYDPVPRQYIHSPRPSAHV------------------
-----------------------------VPAERGRELQAKYFAE---ALTAFQDS-HPL
PKSLA-KSRFSIRNKPTWDAIFQEVKEAEAKYTAV----------N----CSSK----IH
LPWRWVGKHA-----AGLKTY-------TAFIPS--GTYTSILSVSLGIIF---------
-----------D-------AATRMQKLRATALEGLES--VPGHLQNVIDYLEEYDV--D-
-----ERIHRATVAFYVAILAALEEVLVFYTKSA-----------------DAD------
------ESRMTI--ARLE-NYMLTMLRDRVQESEWK------------------------
-----------------ME-----------------------------------------
----------------------------------------------------AARLLEEL
RKERR------------------RN--------------------QRN-----P--RSYQ
NLQKL-------------------------------------------------------
---------FASRVALSPSPAPGGCIDQPQLFNLINI-------E------P-----HFA
EAGLQRVIS-ACRNQSLALQSRALWLLRSQRLQQWLNSP---------------------
HSDAVLIHGNS---DP---EKLSPV----------
>XP_013948569.1
----------------------------------MAHPTIPSIHLQPPSVDFIDNRLPA-
----------IHDVFRD-R--DVHYDPVLRRYVENRTITDGSVSDAGE--SQ--------
----------------DNNQALVQPSYSFGDVGDSEKFWGLIFPD---AMKKFTQEYPNE
PKQRD-KSGYSIRTQTTWDGVNEQLHKAREVYDGT----------K-Q-GFRGR----CK
RVFRKIGDNTVEPAQNI-----------IKLVPD--IDYVSPVLGAVQLLL---------
-----------S-------AFTIASSVRETVASGLEDRNLDDLFADVEVFLITFPD--M-
-----SKVKDAAVSLVVSVMKAIEDAIGFFISNQ-----------------I--------
-----IRAASAI--GRGKTGYQKPLLE-SLGAIQKSSQKLIHQAQNAHFVSTQIGLNAIW
N---DTGRLVMSQRMTGQAMEYL-I--DKVDRGYREGAQFYNTVHR-LLLDAEE------
--------------------------------------------SKKARDQSLQNKIASL
EEKIASLEGS--SRA-----STPGT---------------PEHTQVWPNQQTPW--LGYP
PQFG------S-------------YLPAYHNPWPGAFS-PPEM-------ITGPSFNASS
YSNLPINLSHQYHTVSPPPPQPPKIVSSSRLLDLLNI-------P------L-----DLD
KTDLDVVQD-GSYRIPRKLRAHAEQVTRTLQFRDWIVAP---------------------
SSRRLLIHGEL-SRQSLATWHVSPL----------
>PMD40967.1
--------------------------------MADPDSSIPMLGPHPPTVTFIDHRLPK-
----------YHPVFAT-S--SLQYNPIVQQYVPNSQALVPGSNNGMVATGS--------
--------------SVAPPNNTDPLPRPVLTDKKAMKFWNEIFSA---AMDRFKST--KE
PKGRS-QTDYNIRNKSNWDSVYDTLTLAREKYQEN----------G-G-SVGRW----LR
RVRRKAADNI-TPGAEVAKIA-------SKVVPQ--NPYATPVVGAVEVLL---------
-----------D-------AVKIAASVRNQVLEYFDG--LIPIFSDVELFLGNFPN--D-
-----KNIWNASVDLTVTTLDAIEQAIGFFISNE-----------------F--------
-----IRGGTAL--VTGN-DYEKKLLD-SLDMIQTRSRNLMQEATKSHFFQANLYS----
Q---ETRKMHE-------QYI-------------QMLGDGFNGINR-LLAEHWR------
--------------------------------------------QKDE-------QIKAA
QEE------------------AKAA---------------QQEAIYLR-AENFI--LR--
----------T-------------ASPFQQNLSAR-------------------------
------------PPQHIRAPALEWYINRETLLQMLDT--------------S-----NNH
LDDVAFVME-KKEQLPTSERALTERIIGTQLFQNWIVSL---------------------
PSAKLLVHWDF-RLPK-TIAGVSPL----------
>XP_024779162.1
--------------------------------MSTKSSSIPPVHLQPPSVDYIDNQLPE-
----------HHGVFKN-T--NSHYDHTVQKYVRDESGKDGKSVVGNQDKGQ--------
----------------TENQL--SPTSQLGDIGDPEKFWGLIFPE---AIAAFTTKYPKE
PDGLE-KLGYRIRDQTTWKSINAQLHRAREVYDGT----------Q-V-NFQGR----CK
RALRKLGDSAIEPTSNV-----------VNLVPN--IEYISPVLGAVQLLL---------
-----------N-------AYKVASEVRERVTSSFDEAEIQELFNDAEVYLITFPD--S-
-----SKVKDATISLVVTVMKAIEDAIVFFLSKQ-----------------I--------
-----KRLLSAF--YRGKKGYQETLLR-SLEAIKINSEKLIQQAQSAHLLYTQFNLAAIR
T---EAKRFHNDAKEQSRYTTLM-L--N---DIHEVSLEACNNVLI-MLNDAEE------
--------------------------------------------NKKRQLQILA-NQESI
LSR---LEEI--SRG-----STPVP---------------PET-LPWPTQQTSS--FNSQ
FQFN------P-------------VLPMNYQQYFQPGQQQISL-------HTGQIGWFDS
FPNAA---------QQRPVSPQPRIVSSSIILDLLNI-------P------L-----DLD
SVDLLAVKE-YSYRLPRKYHTRAVQVTQTREFRQFIVAP---------------------
TSRRLLIHGHF-SPQNLDTWRSSPL----------
>OPB39339.1
--------------------------------MSTKSSSIPPVHLQPPSVDYIDNRLPE-
----------HHGVFKN-T--NSHYDHTVQKYVQNGSRKDEKTVVGTQDKDQ--------
----------------TPNQLSPTSQLELGDIGDPEKFWGIIFPE---AIAAFTTKYPKE
PDGLD-KLGYRIRDQTTWKGINAQLHRAREVYDGA----------Q-V-NFQGR----CK
RALRKLGDSAIEPTTNV-----------INLVPN--IEYTSPILGAVQLLL---------
-----------N-------AYKVASEVRERVTSSFDEAEIQELFNDAEVYLITFPD--S-
-----NRVKDATISLVVTVMKAIEDAIVFFLSK---------------------------
------------------QRYQETLLR-SLEAIKINSEKLIQQAQSAHLLYTQFNLAAIR
T---EAKRFHNDAKDQSRYTTLM-L--N---DIHEVSLEACNNVLV-MLNDAEE------
--------------------------------------------NKKRQLQILA-NQESI
LSR---LEEI--SRG-----STPVP---------------PET-LPWPTPQTSS--FNSQ
FQFN------P-------------VLPMSYQQYFQPGQPQISL-------YAGQIGLFDS
FPNAT---------QQRPVSPQPRIVSSSIILNLLNI-------P------L-----DLD
SVDLLAVKE-YSYRLPRKYHTRAVQVTQTREFRQFIVAP---------------------
TSRRLLIHGHF-SPQSLDTWRSSPL----------
>OTA08542.1
-------------------------------MASEPASMIPPIHLQPPSVDFIDNRLPQ-
----------HHGVFRN-T--HAHFDHMLQRYVSDRTPSTDQALVESNANGE--------
----------------TPNEL--APLCQMGDVGDPEKFWGLVFSD---AMAAFVTKYPNE
PDGIS-KLGYSIRNQTTWTGINDQLHKARQVYDGS----------Q-K-QFRGW----CK
RTMRKIGDNAAEPATNM-----------ISLIPN--IEYVSPVLGAVQLLL---------
-----------N-------AYKVASEVRVKVTSSFDETEVQELFNNAEVYVITFPD--S-
-----SRIKDSTISLVVAVMKAIEDAIGFFLSNQ-----------------K--------
-----VQQF------QMDTKQD--------------------------------------
----------------SKQTKVV-L--N---DIHQFSAEACNNVLI-MLNDAEE------
--------------------------------------------NKKRQMQILA-NQEYI
LNRLAIMEEI--SRA-----STPVP---------------PDPSITWQSQHIAS--FNAQ
FQLY------A-------------APPVHYHTYLQPVQQPVVM-------QNSQIAWFDA
LADPN---------YPRPISPQRKLVNSSSILEILNI-------P------L-----DLD
SVDLQAVKE-YSYRLPRKYHARAVQVTQTREFRQWIVTP---------------------
TSTRLLIHGDF-SPHGPDSHRVSPLSFFCFL----
>PTB81186.1
-------------------------------MASESSSVIPPIHLQPPSVDFIDNRLPQ-
----------HHGVFRN-T--NAHFDHMLQRYVSDRNPSTDQALVESNANGG--------
----------------YPNEP--APLCQIGDVGDPEKFWGLVFSD---AMAAFVAKYPNE
PDGIN-KLGYSIRNQTTWKGINDQLHRARQVYDGS----------Q-K-QFRGW----CK
RTMRKIGDNAAEPATNI-----------ISLIPN--IEYVSPVLGAVQLLL---------
-----------N-------AYKVASEVREKVTSSFDETEVQELFNNAEVYVITFPD--S-
-----NRIKDSTISLVVAVMKAIEDAIGFFLSKQ-----------------I--------
-----KRLFSVV--YRGKKGYQEALLK-RLEAIKTHSEKLIQQAQNAHMMYTQLGISAIR
T---EVQQFQRDNKQDTKQTKVV-L--N---DIHQFSAEACNNVLI-MLNDAEE------
--------------------------------------------NKKRQMQILA-NQEYI
LNKLAVMEEI--SRA-----TTPVP---------------PDPSITWQSQHLTS--FNAQ
FQLY------A-------------ASPVHYHTHVQPIQQPVVM-------QNGQIAWFDA
LSDSN---------FSRPISPQRLIVNSSSILDVLHI-------P------L-----DLD
SVDLQAVRE-YSYRLPRKYHARAVQVTQTQEFRQWIVTP---------------------
TSTRLLIDGDF-SPHSLDSHRVSPLSFFGFL----
>XP_013950898.1
--------------------------------------------MRPKDSQYTAQYFDLG
--R---KVQGVVPSWR--V--GKAIDLERGKYVPDQSAIDNKSVVGTQDKCQ--------
----------------TPNQL--SPTSQLGDIGDPEKFWGLIFPE---AIAAFITKYPKE
PDGLD-KLGYSIRNQTTWKSINAQLHRAREVYDGT----------Q-V-NFQGR----CK
RALRKLGDSAIEPTTNV-----------VNLVPN--IEYVSPVLGAVQLLL---------
-----------N-------AYKAAYEVRERVTSSFDETEIQELFNDAEVYLITFPD--S-
-----SKVKDATISLVMTVMKAVEDAIVFFLSKQ-----------------I--------
-----NRLFSAI--SRGRKGYQEALIK-SLEAIKINSEKLIQQAQNAHLLYTQFNLAAIR
T---EAKRFHNDAKEQSKYTTLV-L--N---DIYQVSTEACNNVLV-MLNDAEE------
--------------------------------------------NKKRQMQILA-NQESI
LNRLAAMEEI--SRA-----STPVP---------------LEP-ITWQNQHTAS--FNSQ
FQYG------P-------------APPMYYQQYFQPGQQPIAL-------YSGQTGSFES
LSNAT---------QQRPVSPQPRIISSSGILGILNI-------P------L-----DPD
GVDLLAVKE-YSYRLPRKYHSRAVQVTQTREFRQWIVTP---------------------
TSRRLLIHGHF-SPHSLDTRQISPL----------
>XP_020125472.1
--------------------------------MAAKRTPIPRVTSQPPSVDFIQNHLPF-
----------YHKAFEN-Q--NCRYDPVSQRFIPIPEAVKMTGSHPLPGSSG--------
-----------------GKGLQSPSVRRPTPAVAAMGFWDKILPE---SMTRLAHEKKVE
PKEVQ-KRKLSLRGKGSWNEVYLLLQIAREHYDAT----------K-G-GFWGKCQKGTC
RAYRGASKHT-----GVARQA-------WKLVPD--HVVVSPVKAAVEVLL---------
-----------D-------AVEVAADARGKITSTFDDGSLEKTFEDIEIFLTTFQG--D-
-----QNIVEASIKLITVTLSAVEDAMDFFLSHK-----------------V--------
-----KRIFDSL--VQAK-NYQKPLLE-GIGEIQKKSNDLIREAERSELVGSRDAMERII
Q---SMRQVVYLEFQQGEKLEYM-S--DQVDAVGLGMTQMRSALGS-FE-----------
--------ADLM-----------------GKVNAL------LM-DGAKSRETYTKKIEAL
ESKIEALQLE--QHN-----TD-------------A---RTKPSNHSSQDESLG--PNHH
PPQQ------W-------------PPTALPAPWAW-------------GYYYPPTLFVPP
P-------RYPFPITQPQQTDHTPTIDTLVLRRLLDI--------------P-----DLD
SPDIDSILE-SSDAIPLAYRSRAKQIIGTTEFRDWATSA---------------------
KS---------------------------------
>PMD44618.1
--------------------------------MGENSQRIPNVLQQPPSVDFIQNKLSS-
----------IDPAFKGFE--NLQYDQTLNRFVPAGSDVAIMPSTQQSWLQQ--------
-----------------PERSLGVPVRQLVPAVSAMTFWDKILGK---AMAKFKFDNKDV
PEKIKKNPDYAIRYLDSWADIYQRLLDAKDVYDGIEPKAN--VSSR-D-RIKSKILSSTK
RGYRYLADKS-----DVVNRI-------AGMLPD--ESYVTPVKTAVEMLV---------
-----------D-------IVQTAANFRVLVKKTFREDVLEKSFAKVEIYLATFPG--D-
-----ENIENVSVALIACILKAVELAIVFFLSSS-----------------F--------
-----IRALQVIPTYLIG-DYMKDLAD-TISDIPQKTQDVIDTANESHIVETQRAMGVSL
E---AIEQLVLLELETGNKTKII-A--TKTDYIIQQSGKMMLELNS-LTGEIRAQF----
----QQYTSIIE-----------------RKIENI------MVDMGNEFKEMLDQHLQAI
DERIKTLEEL--SRP-----ATPVP----------Q---QLQPSSAWSPAPAPT--QLAP
YPST------W-------------PSVHLQPAWQPWTGPHPY------NYSQPSVQQYPE
N-------QWS-SPAPPAKPTPTPTIQVDSLLEALNI--------------A-----NLD
KEDIQQILD-SSESVPLKYRLRARQIVRRDEFRDWATTP---------------------
ESRELLVQHDP-RIRDPSHARKAV-----------
