# Supplementary material for: Exploring a diverse world of effector domains and amyloid signaling motifs in fungal NLR proteins
Source: PLoS Comput Biol. 2022 Dec 21;18(12):e1010787. doi: 10.1371/journal.pcbi.1010787 (PMC9815663; doi:10.1371/journal.pcbi.1010787)
Supplement: S2 Data — The alignments were calculated using ClustalOmega for 127 MMseqs2 clusters with at least 20 member sequences. (GZ) [file pcbi.1010787.s009.tar.gz › XP_009228193_aligned.fa]

>XP_009228193.1
------MEVTFGSKNRGMQ-VGQIFGNAYF-TQ--AAPERPETPPRPFA--------
>XP_001227591.1
---MAQMSASFGSNHHGLQ-VGYNYGSIEF-----PPPERRETPPIPF---------
>XP_001220947.1
------MSASFGSNHHGLQ-VGYNYGSIEF-----PPPERRETPPIPFA--------
>XP_001228358.1
------MSASFGSNHHGLQ-VGYNYGSIEF-----PPPERRETPPIPFA--------
>XP_001228461.1
------MSASFGSNHHGLQ-VGYNYGSIEF-----PPPERRETPPIPFA--------
>XP_001229751.1
---MAQMSASFGSNHHGLQ-VGYNYGSIEF-----PPPGKITVAPCRSPMGCPTNV-
>XP_018035255.1
----MASTFSFGDANAGFQ-AGIINGPVNNAFH--LLPERPETPPPPSIV-------
>OAL06354.1
-----MASISFGDANAGFQ-ASYINGAVNNAFH--LPPERPETPPPPSIV-------
>OAL55283.1
----MASTISFGNANAGFQQVGIINGPVNNAFH--LPPERRETPPPPSIV-------
>XP_018035252.1
----MANVISFGDANTGLQ-AGIINGPVTF-------QPPPETPPPPSIL-------
>CDM32769.1
-----MASTSHSGVNHGAQ-VGINYGTFTALFH--LPPEPPETPPSPLS--------
>EGU86761.1
-MAYCVSSVAFGDGGRGVQ-VGQSNAPIQASFY--YPPEPVEPTPPPFA--------
>EXK23354.1
-MAYCVSSVAFGDGDRGVQ-VGQSNAPIQTSFY--YPPEPVEPTPPPFA--------
>EXK79657.1
-MAYCVSSVAFGDGDRGVQ-VGQSNAPIQASFY--YPPEPVEPTPPLFA--------
>EXL64764.1
-MAYCVSSVAFGDGGRGVQ-VGQSNAPIQASFY--YPPEPVEPTPPPFA--------
>EXM13903.1
-MAYCVSSVAFGDGDRGVQ-VGQSNAPIQTSFY--YPPEPVEPTPPPFA--------
>PCD20336.1
-MADRVSSMAFGEGNRGME-VGQSNAPIQASFY--YPPEPPEPTPPPFA--------
>KXX72946.1
--MIQMASASFGSGNYGLQ-VGQSYAPINAEFH--MPPERPETPPPPFA--------
>OIW25508.1
--MEQMPSNSFGPRNQVLQ-VGLSNAPVTAEFH--LPPEQPQTPTPPPPCAN-----
>OAL46892.1
MALPAVTTTFAGDGNRGLQ-VGYNSGSIH------LAPERPETPPRPSCF-------
>AIA58902.1
MAHPSISTTFAGAGNQGLQ-VGYNSGSIY------VAAVGKASRDSPAAVVLRAVPS
>OBT61032.1
-------MECFGDANSGLQ-AGTINGPVNTEFHHHTPPERPETPPNPSIV-------
>OQE24399.1
----MTSAASFENSNSGLQ-VGVNNASINH-IQ--LPPERPETPPEPF---------
>PCD20331.1
-MAERISSMVFGDWNRGLQ-VGQNNATIH---Y--YSPEPPEPTPPPFA--------
>PCD20337.1
-MANRVSSVTFGPGNHGVE-VVENYAPINVNIH--YPPEPPEPTPPPFA--------
>PQK16766.1
-----MNTMTFSGVNSGFQ-AGIIHGPVSAEIHHHPAPERPETPPTPSIL-------
>SCN82178.1
-MTERISSIVYGDGNNGVQ-VGYNYGPIR--FN--LPPEPLEPTPPPFA--------
>KLO97530.1
-MTERISSIVYGDGNNGVQ-VGYNYGPIR--FN--LPPEPLEPTPPPFA--------
