# Supplementary material for: Exploring a diverse world of effector domains and amyloid signaling motifs in fungal NLR proteins
Source: PLoS Comput Biol. 2022 Dec 21;18(12):e1010787. doi: 10.1371/journal.pcbi.1010787 (PMC9815663; doi:10.1371/journal.pcbi.1010787)
Supplement: S2 Data — The alignments were calculated using ClustalOmega for 127 MMseqs2 clusters with at least 20 member sequences. (GZ) [file pcbi.1010787.s009.tar.gz › XP_009255437_aligned.fa]

>XP_009255437.1
------------------------------------------------------------
--------------------------------------------------MLNRLSVGLP
PEQVSRRIEPVDNTASVLDPRPRDEVV-----------VWPIM----SAENSPIYSSRSN
SYNTLQKQQKDLQQLWKEAIDKFEASLEGMKLSPLLQAQEQINTGDSTMELSELLANLEE
QMKRVGLRGKIADTVGKVAPHINRIAIVGDVAVSANPMPAALPWAAVRFILLNVTAGEEI
RVKIFEGIAEIITLIFECSVYRELYLTAEDTKSLSAAKRLREAIVEALCQCIKFLAFALR
RQQAVAKALTDAFRLEDFSGYLKDLYAAKLQLHDAGSLCEMYHSSHGRELLEDLRGLIVD
MRKTS----------------DQRLEQEAKSQLKNLVFDYKATLEHVQHPLNSFCLEGT-
------------------
>EXA36321.1
------------------------------------------------------------
---------MSDPKRPSFRAFIRRLN--PGKGNESSSDSIGTPASTP-PVSQGRLPAGLP
STSALSMSVSSVNVAVSKDPLPGNVSV-----------VCSAS----MAEHGDTIS---M
TDYECKDQQVRFQQLWKEAIDNAKASKGGGKLSEVIRVQEQASAEDAEITLPALIKRLET
EMKRFGTQKRLAEAMERIVPHLNRFAVVGDIAVSTNPNPAALPWAAVRFLLLNLTAREEI
RGKVVEGIAEITVLVFECSVYHELYLASPASTDLPINTNLRQTIIDALSHCVRFLGFALR
RQQAAAKAFTDVFRLEDFTGYLKDLNLSKDKLHDAGSLCEIHQSSRSRDQLKSLHDLMID
IRLES----------------SERAEEKVKAQLRDLLIDPKDVFDHIYHPHNSFCLEGTR
TQVLDDIEQWAHNPSSP-
>CVL03346.1
------------------------------------------------------------
---------MPDQKRLPLRGFIKHIV--SKKGKEPRHDPTFRLPRTS-LDSQGGESAGLL
PAIAPSTSVSSVNIAATIDLSPEDVSV-----------GSSTQ----RSQHGINAS---T
TEYEYPDQQAQFQELWKEAILTIKESEDGTKLAETFEILDQASTQDSEFSLSVLISKLEA
AMKRVGMQKKLAEAMGTIIPHLNRFAVVGDIAVSTNPNPAALPWAAVRFLLLNLTAGEEI
RAKVDQGITEIIILVFECSVYHELYLTASASSDLAVDINLRKKIIDALSQCIKLLGFALR
HQNKAARALTDAFRLEDFFGYLKDLSVAKDRLHNAGLLCEMHHSSQARDHLGLVCDLMIE
MRLEY----------------SQMAEEKVKAQLRDLLIDPKDVFDHIYYPPDSFCLEGTR
VQVLKDIEEWASDPQSP-
>CVL06639.1
MDYNRQPWPSYPRSIIAMITSIHIPVSLSVSLTDTWPIASTHRFDFQCMAHFAVIFPLFN
SHCLNVRITRADRNRLPLRGFIKHIG--SKKGKEPRHGPTFRLPRTS-LDSQDGESAALL
PAIAPSTSVSSVNIAATMDFSPEGVSV-----------GSSTQ----RSQHGINAS---A
SEYECSDQQAQFQELWKEAILTIKESKDGNKLAETFEILDQASTKDSKFSLSVLISKLEA
AMKRVGMQKKLAEAMETIIPHLNRFAVVGDIAVSTNPNPAALPWAAVRFLLLNLTAGGDQ
GQGRP----------------RHYRNNHPASSDLAVDTNLRKKIIDALSQCIKLLGFALR
HQKKAARALTDAFRLEDFSGYLKDLSVAKNRLHNAGILCEMHHSSHARDHLKFVCGLMIE
MRLEY----------------SQSAEEKVKAQLRDLLIDPKDVFDHIYYPPDSFCLEGTR
VQVLKDIDEWASDPQSP-
>CZR48846.1
------------------------------------------------------------
---------MPDQKRLPLRGFIKHIV--SKKGKEPCHDPTSRLPRTS-LDSQGGESAGLL
PAIAPSTSVSSVNIAATIDLSPEDVSV-----------GSSTQ----RSQHGSNAS---T
AEYGCPDQQAQFQELWKEAILTIKESKDGNELAETFEILDQASTKDSEFSLSVLISKLEA
AMKRVGMQKKLAEAMETIIPHLNRFAVVGDIAVSTNPNPAALPWAAVRFLLLNLAAGEEI
RAKVDQGITEIVILVFECSVYHELYLTASASSDLAVDTNLRKKIIDALSQCIKLLGFALR
RQYKAARALTDAFRLERFSGYLKDLSVAKDRVHNAGLLCEMHHSSHARDHLKLVCGLMIE
MRLEY----------------SQRAEEKVKAQLIDLLIDPKDVFDHIYYPPDSFCLEGTR
VQVLKDIEEWASDPQSP-
>EMT71909.1
------------------------------------------------------------
---------MSDPKRPSFRAFIRRPN--PGKGNESSSDSMGTPASTP-PVSQDRLPADLP
SASASSMSVPSVNVAVTKNPLPENVSV-----------GCSAL----MAEHGDTIS---T
TDYECKDQQVRFQQLWKEAIDNAKASKDGGKLSEVIRVQEQASVEDAEITLPALIKRLET
EMKRFDTRKRLAEAMERIVPHLNRFAVVGDIAVSTNPNPAALPWAA------NLTAGEEI
RGKVVEGIAEITVQVFECSVYHELYLASPASTDLPINTTLRQTIIDALSHCVRFLRFALR
RQQAAAKAFTDVFRLEDFTGYLKDLLVSKDRLHDASSLCEMHHSSQSRDQLRSLHDLMVD
MRLES------------------REEEKVQSQLRDLLIDPKDCFDHIYHQHDSFCLEGTR
VQVLDDIEQWAHNPSSPT
>EXK36022.1
------------------------------------------------------------
---------MSDPKRPSFRAFIRRLN--PGKGNESSSDSIGTPASTP-PVSQGRLPAGLP
SASASSMSVSSVNVAVTKDPLPGNVSV-----------GCSAS----MAEHGDTIS---T
TDYECKDQQVRFQQLWKEAIDNAKASKGGGKLSEVIRVQEQAAAEDAEITLPALIKRLET
EMKRFGTQKRLAEAMERIVPHLNRFAVVGDIAVSTNPNPAALPWAAVRFLLLNLTAREEI
RGKVVEGIAEITVLVFECSVYHELYLASPASTDLPINTNLRQTIIDALSHCVRFLGFALR
RQQAAAKAFTDVFRLEDFTGYLKDLNLSKDKLHDAGSLCEIHQSSRSRDQLKSLHDLMID
IRLES----------------SERAEEKVKAQLRDLLIDPKDVFDHIYHPHNSFCLEGTR
TQVLDDIEQWAHNPSSP-
>EXK87674.1
------------------------------------------------------------
---------MSDPNRPSFRAFIRRLN--SGKGNESSSDSMGTPASTP-PVSQGRLPAVLA
STSASSMSVPSVNVAVTKDPLPENISV-----------GCSAS----KAEHGDTIS---T
TDYEYKDQQVRFQQLWKEAIDNAKASKDSGKLSEVIRE-EQASAEDAEITLPALIKRLET
EMKHFGTQKRLAEAMERIVPHLDRFAVVGDVPVSTNPTPAALPWAAVRFLLLNLTAGEEI
RGKVVEGIAEITVLVFECSVYHELYLASPASTDLPVNTNLRQTIIDALSHCVRFLGFALR
RQQAAAKAFTDVFRLDDFTGYLKDLIVSKDKLHDAGSLCEMHHSSQIRDQLRSLHDLMVD
MRLES------------------RAEEKVKSQLRDLLIDPKDCLDHIYHQHDSFCLEGTR
VQVLDDIEQWAHNPSSP-
>EXL74277.1
------------------------------------------------------------
---------MSDPKRPSFRAFIRRLN--PGKGNESSSDSMGTPASTP-PVSQGRLPAGLP
SASASSMSVPSVNVAVTKDPLPENVSV-----------GCSAS----MAEHGDTIS---T
TDYECKDQQVRFQQLWKEAIDNAKASKDGGKLSEVIRVQEQASAEDAEITLSALIKRLET
EMKRFGTHKRLTEAMERIVSHLNRFAVVGDIAVSTNPNPAALPWAAVRFLLLNLTAGEEI
RGKVVEGIAEITVLVFECSVYHELYLASPASTDLPINTNLRQTIIDALSHCVRFLGFALR
RQQAAAKAFTDVFRLDDFTGYLKDLIVSKDKLHDASSLCEMHHSSQSRGQLRSLHDLMVD
MRLES----------------SERAEEKVKSQLRDLLIDPKDCFDHIYHQHDSFCLEGTR
VQVLDDIEQWAHNPSSP-
>EXL98332.1
------------------------------------------------------------
---------MSDPKRPSFRAFIRRPN--PGKGNESSSDSMGTPASTP-PVSQDRLPADLP
SASASSMSVPSVNVAVTKNPLPENVSV-----------GCSAL----MAEHGDTIS---T
TDYECKDQQVRFQQLWKEAIDNAKASKDGGKLSEVIRVQEQASVEDAEITLPALIKRLET
EMKRFDTRKRLAEAMERIVPHLNRFAVVGDIAVSTNPNPAALPWAAVRFLLLNLTAGEEI
RGKVVEGIAEITVQVFECSVYHELYLASPASTDLPINTTLRQTIIDALSHCVRFLRFALR
RQQAAAKAFTDVFRLEDFTGYLKDLLVSKDRLHDASSLCEMHHSSQSRDQLRSLHDLMVD
MRLES----------------SEREEEKVQSQLRDLLIDPKDCFDHIYHQHDSFCLEGTR
VQVLDDIEQWAHNPSSP-
>PCD25154.1
------------------------------------------------------------
---------------------------------------------MP-PVSQGRLPAGLA
STSASSMSVPSVNVAVTKDPLPENVSV-----------GCSAS----KAEHGDTIS---T
TDSEYKDQQVRFRQLWKEAIDNAKASKDSGKLSEVIRE-EQASAEDAEITLPALIKRLET
EMKHFGTQKRLSEAMERIVPHLDRFAVVGDIPVSTNPNPAALPWAAVRFLLLNLTAGEEI
RGKVVEGIAEITVLVFECSVYHELYLASPASTDLPINTNLRQTIIDALSHCVRFLGFALR
RQQAATKAFTDVFRLEDFTGYLKDLLVSKDKLHDASSLCEMHHSSQSRDQLRSLHDLMVD
MRLESRYEAGALCAAIVQHASSERAEEKVQSQLRHLLIDPKDCFDHIYHQHDSFCLEGTR
VQVLDDIEQWAHNPSSP-
>PNP73536.1
------------------------------------------------------------
---------MSDSKRPSFRAFIRRFN--PGKANESQGGL---------------------
SAGSLSISMSSASVAVTKDPRPENVSV-----------GSSAS----KAEPASTIS---T
TEYGWNGQQARFQELWNQAIENVEASKDGGKLSEVIQVQEQALAEDAAMSLPALIKRLET
EMKRFGTRKRLAEAMEKIVPHLNRFAVVGDIAVSTNPNPAALPWAVVRFLLLNLTAGEEI
RSKVVEGIAEITVLVFECSVYHELYLTSSASTDLPINANLRQTIIDALSHCIRFLGFALR
RQQAAAKAFTDAFRLEDFTGYLKDLIISKDKLHDAGSLCEMHHSSQSRDQLKSLHDLMID
MRLES----------------SERAEERVKSQLRDLLVDPKDVFDHIYHPHDSFCLEGTR
VQVLHDIERWAHDPSSP-
>RBA14237.1
-----------------MITSIHIPVSLFLHPE----------------------LPLF-
---KPVNRVMSDSKRSYLKGFIKRLN--PGKAKESNSVSTGTLVGTS-PSSPGRVPADLP
SASTSSSSATSVNIAVTRDPLRDDVSV-----------GCSTV----KAKHDDSVL---E
TDHESKKQQSQFQQLWKEAIDNIRASKDGEKLSEVIRLQEQASAGNAQMSLPALIKRLEI
EMKRFGTQKRLAEAMEKIVPHLNRFAVVSDIAISTNPNPAALPWAAVRFLLLNLTAGEEI
RSKVVEGIAEITLLVFECSVYHELYLDSPASTDLPINKSLRQTIIDALSHCIKFLGYALH
RQQVAARALTDAFRLDDFARYLKDLIVSKDKLHNAVSLREMHHSSQTRYQLRSLHDLMIE
MRLES----------------SERAEESVKSQLRDLLIDPKDAFDHLYHPHDSYCLEGTR
VQVLYDIEQWAHDPTSP-
>RBQ81854.1
------------------------------------------------------------
---------MSDSKRPSLRAFIRRLN--PVKGNESNSDPTGTAASTP-LVSQNRLSAGLP
SASASSISVPPVSVAGTKDPRSENGSV-----------GLSAS----KAEPTATIS---T
TDYEYNGQKELFQKLWKEAIDNVQASKDGEKLSEVIRAQEQSSTEGAQITLPDLIKRLET
EMERFGTRKRLAEAMEKIVPHLNRFAVVGDIAVSTNPNPAALPWAAVRFLLMNLTAGEEI
RGKIVEGIAEITILVFECSVYHELYLTSSASTDLPINASLRQTIIDALSHCIRFLVFALR
RQQAAAKAFTDAFRLEDFTGYLKDLNVSKDKLHDAGSLCEIHHSSQSRDQLRSLHDLIVD
MRLES----------------SERAEERVKSQLRNLLVDPKDVFDHIYHPHDSLCLQGTR
VQVLHDIEKWAHDPSSP-
>RBQ93932.1
------------------------------------------------------------
---------MSDSKRPSLRAFIRRLN--PVKGNESNSDPTGTAASTP-LVSQNRLSAGLP
SASASSISVPPVSVAGTKDPRSENGSV-----------GLSAS----KAEPTATIS---T
TDYEYNGQKELFQKLWKEAIDNVQASKDGEKLSEVIRAQEQSSTEGAQITLPDLIKRLET
EMERFGTRKRLAEAMEKIVPHLNRFAVVGDIAVSTNPNPAALPWAAVRFLLMNLTAGEEI
RGKIVEGIAEITILVFECSVYHELYLTSSASTDLPINASLRQTIIDALSHCIRFLVFALR
RQQAAAKAFTDAFRLEDFTGYLKDLNVSKDKLHDAGSLCEIHHSSQSRDQLRSLHDLIVD
MRLES----------------SERAEERVKSQLRNLLVDPKDVFDHIYHPHDSLCLQGTR
VQVLHDIEKWAHDPSSP-
>RBR15687.1
------------------------------------------------------------
---------MSDSKRPSLRAFIRRLN--PVKGNESNSDPTGTAASTP-LVSQNRLSAGLP
SASASSISVPPVSVAGTKDPRSENGSV-----------GLSAS----KAEPTATIS---T
TDYEYNGQKELFQKLWKEAIDNVQASKDGEKLSEVIRAQEQSSTEGAQITLPDLIKRLET
EMERFGTRKRLAEAMEKIVPHLNRFAVVGDIAVSTNPNPAALPWAAVRFLLMNLTAGEEI
RGKIVEGIAEITILVFECSVYHELYLTSSASTDLPINASLRQTIIDALSHCIRFLVFALR
RQQAAAKAFTDAFRLEDFTGYLKDLNVSKDKLHDAGSLCEIHHSSQSRDQLRSLHDLIVD
MRLES----------------SERAEERVKSQLRNLLVDPKDVFDHIYHPHDSLCLQGTR
VQVLHDIEKWAHDPSSP-
>XP_018254073.1
------------------------------------------------------------
---------MSDPKRPSFRAFIRRLN--PGKGNESSSDSIGTPASTP-PVSQGRLPAGLP
SASASSMSVSSVNVAVTKDPLPGNVSV-----------GCSAS----MAEHGDTIS---T
TDYECKDQQVRFQQLWKEAIDNAKASKGGGKLSEVIRVQEQAAAEDAEITLPALIKRLET
EMKRFGTQKRLAEAMERIVPHLNRFAVVGDIAVSTNPNPAALPWAAVRFLLLNLTAREEI
RGKVVEGIAEITVLVFECSVYHELYLASPASTDLPINTNLRQTIIDALSHCVRFLGFALR
RQQAAAKAFTDVFRLEDFTGYLKDLNLSKDKLHDAGSLCEIHQSSRSRDQLKSLHDLMID
IRLES----------------SERAEEKVKAQLRDLLIDPKDVFDHIYHPHNSFCLEGTR
TQVLDDIEQWAHNPSSP-
>XP_018761521.1
------------------------------------------------------------
---------MSDSKRPSLRAFIRRLN--PVKGNESNSDPTGTAASTP-LVSQNRLSAGLP
SASASSISVPPVSVAGTKDPRSENGSV-----------GLSAS----KAEPTATIS---T
TDYEYNGQKELFQKLWKEAIDNVQASKDGEKLSEVIRAQEQSSTEGAQITLPDLIKRLET
EMERFGTRKRLAEAMEKIVPHLNRFAVVGDIAVSTNPNPAALPWAAVRFLLMNLTAGEEI
RGKIVEGIAEITILVFECSVYHELYLTSSASTDLPINASLRQTIIDALSHCIRFLVFALR
RQQAAAKAFTDAFRLEDFTGYLKDLNVSKDKLHDAGSLCEIHHSSQSRDQLRSLHDLIVD
MRLES----------------SERAEERVKSQLRNLLVDPKDVFDHIYHPHDSLCLQGTR
VQVLHDIEKWAHDPSSP-
>KIL85998.1
------------------------------------------------------------
---------MANAGKSTWRSLAGNSDLCGLCHKETIASTDNHPPRTS-SVVPSRTSATLP
PDQISLRSLPRASTAPVPSPQPTSSQPPSIPTPEPTPVAPVTPQVSSAPQAIPGPSDTSQ
VSSATIQQQADLRQLWDVAITNVKNSPDGEKLAEVIKIQQNTHSGDPDVTLKGLMSRLEN
EMKRAGLKGKIADLMGKVVPHLNRFAIVGDIAVSTSPNPAALPWAA------NLTAGEEI
RGKIIEGIVEITILEFECSVYQEVHLASPNLSQQTTQQRLRDTIVEVFALSIKLLGFALQ
RQRAAMKSMTDAFRIEDFTSYMKDLATAKVRLHDAGQLCDTYHNYESRAQLKELHDLVRR
DI-------------------NEGAEDRARMQLKDLLIDPKDAFDHIYHPESSFCLAGTR
VAVLQEIETWSSDSKSPC
>RBR06817.1
------------------------------------------------------------
---------------MSCRRLI------QCCGDDAE---PTPTPRPAAAIPEGRTSVAVP
ADTVSLATLRPANTSRTPT----------------------AT----------QASQQTQ
HSGATTEQQNAFQELWLKAMAQIKASDDGPELGELIQTATNSHPADGDITATVLFKTLQD
EMNRVGLKGKLADMMEDIVPYLNRVMIVGDVAISANPNPAAFPWAAVRFLLLD------I
RVKIIEGMAEMTILVYQST-----------------------------------------
------KAVADAWRIEDFTEYLQDLITAKDRLHDAGYMCELYRGTRSHGILKDMYEVVKK
EA-------------------VSSAEDRAKAQLKDLLVDPKDAVDHIHHTSNSFCLDGTR
VAVLQDIKSWAEDPKSP-
>RFN48756.1
------------------------------------------------------------
---------------MSWFSLV------KCCGDEPE---SLPPPRTS-AVVQGSTSAPVP
GEIVPLGSLRPVNSPVSPV----------------------PS----------QNSQQAQ
PTDVAAKQQEVFQELWLKAMTQVKASKDGQKLNEVLKTQQISHLEDGDITVTDLFKSLQD
EMKRVGLRGKLADMMEDIVPFLNRFAIVGDVAISANPNPAAFPWAAVRFLLLNLTAGQEI
RAKIIEGMAEMTILVYQCSVYQEVHLTQAELDTHSTQEKLEEAIVESFVVSIKFLGFALR
QQRSAAKAVTDAWKTEDFTGYLTDLTTAKDRLHDAGHMCEIYRGSENHGVLKDMYKIVRQ
EA-------------------ITMAEDRAKAQLKDLLVDPKDAVDHMHYPSNSFCLDGT-
------------------
