# Supplementary material for: Exploring a diverse world of effector domains and amyloid signaling motifs in fungal NLR proteins
Source: PLoS Comput Biol. 2022 Dec 21;18(12):e1010787. doi: 10.1371/journal.pcbi.1010787 (PMC9815663; doi:10.1371/journal.pcbi.1010787)
Supplement: S2 Data — The alignments were calculated using ClustalOmega for 127 MMseqs2 clusters with at least 20 member sequences. (GZ) [file pcbi.1010787.s009.tar.gz › XP_009854030_aligned.fa]

>XP_009854030.1
------------------MSEKDQKCLEHLR-LTDPRDDKVRIEQTKGGLLQDSYRWVLD
NADFQQWRDHLQH----
>XP_003342629.1
------------------MSEKDQQCLKHVR-LTDPRHDKTRIEQTKGGLLPDSYRWVLD
NAHFQRWRDYPQH----
>EWC48509.1
-------------MRGGSYYEEGDHCLRDLR-ATDPRHDKERIEEAKGTLLKDSYLWVLE
NAEFKKWRDSERS----
>EXA29674.1
-------------------MRNFPECLKHLL-QTDPRNDKQRIQDIKGSLLRDSYSWIFN
HADFRRFRDDPQS----
>KKF92773.1
------------MGAAYQHNDKDKQCLSELY-VADPATDKKDIETKKGGLLKDSYQWILK
HKSFQEFLDGSES----
>OCK73235.1
--------------------DANDQCLNAWR-LTDPREDMERISISKDALLEGSCAWILH
DPAFTEWWKNEDS----
>OCK88709.1
------------MRDVATTGDYDSQCLSAWR-LTDPREDKDRILTSKNPLLEGSCIWILN
DRAFTEWWNNDKC----
>OCL03101.1
------------------------QCLKDLREATDPETEKIRIEKSKDPLLKDCYSWLLE
DREFCRWKDGADA----
>OKP12691.1
-----------VLPSAQSELSSNQACLRDLR-TTSPHDDKDRIERTNGGLLKDLYCWILD
NQQFKHWQDNRSS----
>PKK50457.1
-------------MKELMENKESNQCLQDLR-QTDPRDDKTRIQRTKGHLLRESYRWILD
HTDFKKWRYDSHY----
>OHW99603.1
MY-PDYRTQRFTSYRSTSNSERDRELLRDLR-VSDPRDDKERIERTKGGLLQESFRWILD
HDDFRQWHDDGQS----
>XP_013946656.1
----------------MMENKENSDCLKDLH-QTDPRDDKTHIQRTKGDLFKDSYRWVLS
HNDFKQWRDNPQY----
>XP_013951883.1
-----------------MEIKENKECIKDQH-QTDPRDDKTRIQRTKGELLRDSYRWILE
HADFKQWCGNPEYG---
>XP_024779499.1
-----------------MENKESNKCLHDLR-QTDPRDDKTRIQRTKGHLLRESYRWILD
HTDFKKWRYDSQY----
>PTB75916.1
------------------LSKEAERCLQDLR-LTDPRDDKSRIEDTNGGLLQGAYDWAIK
HNNFIAWRDAGEN----
>PVI04472.1
--------------------------IQDVR-LTDPRDDKKHIVETKGGLLAGSYRWILD
HPSFRKWHSDPQS----
>PYH89318.1
---------------------NDMRCLRDLV-LTDPGDDKHRIERTKGGLLKDCYHWILN
DPAYRQWLSGDESG---
>RFU80289.1
--------MMSADLKNFLGSPNKHQCLVDLR-STDPRDDKTRIEQSKGYLLRGSYQWVLE
NAEFQQWRRNENT----
>XP_024705013.1
-----MRNNLLIFSCKTVIPEVDKHCLGDLV-LTDPRDDKLRIEQSKGGLLRESFSWVLT
HPTYQQWQKNEES----
>XP_003042720.1
----------------MEQDNRDRECLAKLL-LTDPQKDKERIQTTRGNPLWDSYHWILE
HPGYDTFTNDQSS----
>XP_007693455.1
----------MKLAIERTGGPDADECLRDLR-VTDPREDRARIEGDKDRLLRDCYAWILD
DDSFQRWRTQDES----
>XP_007693912.1
IYGNVYGGVQFSSSDSSAARSTDHQCLRDLR-VTDPREERTRIEGDKDKLLRDCYAWILD
DSNFQQWRRQGGP----
>XP_013938032.1
---------------------------------TDPAHDKNRILLLKGPLLWDAFNWIFG
HQEFNKWRYTKESG---
>XP_013942927.1
--------------------------LQDLR-ITDPRLDKKRILETKGPLLRDSYRWIFD
HRDYQKWLDAQNG----
>XP_013944553.1
---------------------EDQQCMKDLR-LTDPSADKKRIEQTKGGLLHDAYSWILE
NPDYQHWRNNEES----
>PQE30884.1
-------------------MVRMQKCIKDLL-LSDPRDDKKRIEDAKGGLLEDLYSWILE
NPDFRQWRNDRRRW---
>XP_013946643.1
----------------------DKAFLRKFS-KTNPIDNKNRILESKGGLLDNSYRWILE
HEQFTKWYIIENSG---
>XP_013946825.1
-----------------MADPHNRSCLKALR-TTDPREHKERIEKSSGGLFLDSCSWILD
NAEFKQWYSHPRS----
>XP_013949640.1
-------------------------CLADLR-ITDPRDDKTRIEETKGNLLKDSYCWILE
HADFQTWRNDPQC----
>EWZ27816.1
-----------------------MRCLKHLY-VTDPRDDKQRILETKGGLLKGSYCWILK
NDRFQRFRDDPQS----
>EXA28509.1
-----------------------MRCLKHLY-VTDPLADKQRIQETKGGLLKGSYCWILK
NDLFQRFRDDPQS----
>EXA29477.1
-----------------------MRCLKHLY-VTDPRADKQRIQETKGGLLKGSYCWILK
NDRFQRFRDDPQS----
>EXK23610.1
-----------------------MRCLKHLY-VTDPRDDKQRILETKGGLLKGAYCWILK
NDRFQRFRDDPQS----
>EXL64564.1
-----------------------MRCLKHLY-VTDPRDDKQRILETKGGLLKGSYCWILK
NDRFQRFRDDPQS----
>XP_018242333.1
-----------------------MRCLKHLY-VTDPRDDKQRILETKGGLLKGSYCWILK
NDRFQRFRDDPQS----
>XP_018257048.1
-----------------------MRCLKHLY-VTDPRDDKQRILETKGGLLKGSYCWILK
NDRFQRFRDDPQS----
>ETS03685.1
--------------------EEDKKCLRDLY-ITDPRMDKRRIENTKGGLVQNSWRWILN
HPDYETWLHDDDK----
>PKK48900.1
-----------------------MSCLKDLR-LTDPRDDKTRIQQTKGGLLKESSSWIFE
NETFKQWRDDEQN----
>PVH67963.1
-------------------------CLQDLR-ITDPYDDKRRIEETKGGLLGDSYRWILK
NSEFRRWHDDKQS----
>XP_013942831.1
-------------------------CLRDLR-STDPVDDKKRIQTTKGGLLRDSYAWILT
NSAFLQWRDDPKC----
>OCK99007.1
-----------------MRAGPDSSCLADLR-TTDPRHDKKRIQDTKGGLLKDSYCWILD
NADFQRWRDDEQS----
>PHH55581.1
------------------MDENDKQCLSDLY-IADPCTDKKAIESTKGGLLKDSYKWIIS
HDSFEQFRKGSES----
>PHH55592.1
------------------MDENDKQCLSDLY-IADPCTDKKTIESTKGGLLKDSYKWIIS
HNSFEQFRKGSES----
>PHH55605.1
------------------MDENDKQCLSDLY-VADPCTDKKTIESTKGGLLKDSYKWIIS
HSSFEQFRKGSES----
>PVH67321.1
-----------------------RSCLQDLR-TTDPRDDKRRIEETKGGLLRDSYRWILD
NSEFRRWHDDKQS----
>PVH90664.1
----------------------DQECIRDLR-LTDPQDDKKRIEDTKGGLLKDSYRWILY
NSSFRRWRGGQQG----
>XP_006965497.1
----------------------EERCLKDLR-VTDPRDDKSRIELTNGGLLQGVYGWAIK
HDDFVAWRDGKEK----
>XP_013940591.1
------------------MTKEDLQCFKDLG-ITNPIYDKKRIESTKGGLLEQSYRWILD
NPDFQQWRDNEER----
>XP_013948036.1
-----------------------SQCLKDLR-STDPRDDKMRIQNTKGGLLKDSYRWILE
HETFKDWRDNAEN----
>XP_013952327.1
----------------------NRACLRDLH-STDPEDDKKRIQMTKGGLLRDSYAWILT
NDAFQQWRNDPQC----
>XP_024706864.1
-------------------------CLRDLR-LTNPRDDKTRIESMKGGLLQDSFCWVLS
NEEFNKWRDNQHGNPND
>XP_013952546.1
-----------------------DQCLADLR-STDPRHDKARIQQTKGGLLKESYDWIIQ
NETFKQWRENDQS----
>XP_006965993.1
---------------------EDKQCIQDLR-ITDPLDDKRRIEQTKGGLSRELYCWILE
NPEYQQWRDSDEN----
>XP_013961540.1
------------------------QCLRDLR-ITDPRDDKSRIQ--KRGLLRDSYYWVFE
NETFKAWRNDTQG----
>XP_013951863.1
-----------------------DSFLHKIS-KTDPFYDKERILELKGPFLYESFSWILD
HEDFQKWRHTKKSG---
>PKK52464.1
-----------------------DSFLNKIS-KTDPSYDKKRILELKGPLLHDSFKWILD
HEGFKKWRHTEES----
>XP_013945721.1
--------------------------LNKIS-KTDPYYDKERILETKGPFLHESFSWILD
HEGFKKWRYTTESG---
>XP_013946082.1
----------------------------------NPAYHKKRIFEAKGPFLYESFRWILD
HSDFNKWRKTEKSG---
>XP_024758064.1
-------------------------FLGKIS-KTDPFYDRKRILDLKGPFLHESFEWILN
HDDFQKWRNTKESG---
>PKK52315.1
------------LTDGTDTSNADKSFLQEIS-KTDPFYDKKRILTLKGPLLWESFSWILR
HQQFNEWRHTKQSG---
>XP_013959714.1
-----------MLTSGTATSNDDKSFLQDIS-KTDPVHDKKRILMLKGPLLWESFSWIFG
HQEFNKWRHTKQSG---
>XP_013943705.1
-------------TSGTDSSNLESAFLEKIS-RTDPLYDKRRILDLKGPLLYESFSWILN
HDDFSKWRYSQESG---
>XP_018239595.1
-----------------------MECFAAFQ-LTDPQLDKIEIQKRKGAPLWDSYSWVLQ
HDAYNKLDDSSS-----
>XP_024682288.1
----------------MKDREEDNRLLKDLC-LTDPRDDIARIEQTKGWLLEGSCAWMLE
RQDFIDWRDGDGSG---
