# Supplementary material for: Exploring a diverse world of effector domains and amyloid signaling motifs in fungal NLR proteins
Source: PLoS Comput Biol. 2022 Dec 21;18(12):e1010787. doi: 10.1371/journal.pcbi.1010787 (PMC9815663; doi:10.1371/journal.pcbi.1010787)
Supplement: S2 Data — The alignments were calculated using ClustalOmega for 127 MMseqs2 clusters with at least 20 member sequences. (GZ) [file pcbi.1010787.s009.tar.gz › XP_011119008_aligned.fa]

>XP_011119008.1
-----------------------MDPV---LGTFHNREASVGLQANSVN--ITGGVTING
-----A---------DAA-AASQREKEIKVLSALYKST---NKNRKDRN-PDRVPGTCKW
FTTHQTFRDWKFSPSS--------
>EPS39416.1
--------------------------MA--ENEYTNTENQIALQ-GPVF--NHGVINIGD
-----D---------SRA-RDVRAEKEMKILRTLHQST---EINRKDRN-PDRVPGTCEW
FTAHPRFQQWKTNKS---------
>ETR97107.1
-----------------NNHQRIAPGGT--GHQSHFSGQGQQISTGGDIINHYHEEQNDL
NP--------------------ERTAREGILQALYKLP---YGQQKDRN-SDRVPGTCEW
FMGHRHFQDWRNSKSSC-------
>GAA91162.1
------------------------------MTLVEVEGPNSGSQAGTND----GSIQ---
----YT---------FEQRSTSRDERVTRYIKLLNTCP---YEDRKNRN-DRRVPGTCEW
FTTHPRFTNWQQCSSHDLA-----
>GAQ46426.1
------------------------------MTSLEVEGPNSGSQAGTND----GSIQ---
----CT---------FEQSSTSRDERVTRFLDLLNTCP---YEDRKNRN-DRRVPGTCEW
FTAHPKFTNWQQCSSHDLA-----
>GAT18987.1
------------------------------MTLVEVEGPNSGSQAGTND----GSIQ---
----YT---------FEQRSTSRDERVTRYIKLLNTCP---YEDRKNRN-DRRVPGTCEW
FTTHPRFTNWQQCSSHDLA-----
>OJI88690.1
------------------------------MTSLEVEGPESGSQAGTND----GSIQ---
----CT---------FEQRSTSRDERVTGFLDLLNTCP---YEDRKNRN-DRRVPGTCEW
FTTHPKFTNWQQCSSHDLA-----
>OJZ81490.1
------------------------------MTLVEVEGTNSGSQAGTND----GSIQ---
----YT---------YAQCSTSRDERVERFLDLLNTCP---YEDRKNRN-DRRVPGTCEW
FTSHPKFTNWQQCSSHDLA-----
>OWW38370.1
------------------------------MTSVQFDGRNSGFQTGNNY----GSIQ---
----YT---------VEQGSDPRDEKVKEFLSLLNTCP---YEDRKNRN-NRRVPGTCEW
FTTHLKFTNWQQSTSHDLA-----
>RDH35758.1
------------------------------MTSVQFEGPNSGFQTGNNY----GSIQ---
----YT---------VEQSSNPRDDRVRKFLSLLNTCP---YEDRKNRN-NRRVPGTCEW
FTTHPKFTIWQQSTSHDLA-----
>RDK42561.1
------------------------------MTPLKFEGPNSGFQAGSNY----GSIQ---
----CT---------FEQGSSSRDERVGKLLSLLNTCP---YEDRKNRN-NRRVPGTCEW
FTTHPKFTNWQQCTSHDLA-----
>XP_001395174.2
------------------------------MTSAKFEGPNSGFQLANNN----GSVH---
----IT---------VEQSSIYRDERVRRFLSLLNTCP---YEDRKNRN-NRRVPGTCEW
FTKHPKFTNWQRCTSHDLA-----
>XP_025451651.1
------------------------------MTSAKFEGPNSGFQLANNN----GSVH---
----IT---------VEQSSIYRDERVRRFLSLLNTCP---YEDRKNRN-NRRVPGTCEW
FTKHPKFTNWQRCTSHDLA-----
>XP_025476160.1
------------------------------MTSLEVEGPNSGSQT-ETS----GSIQ---
----CT---------FDQRSSSRDERVTRFLGLLNTCP---YEDRKNRN-DRRVPGTCEW
FTTHPKFTHWQQCPSHELA-----
>XP_025511870.1
------------------------------MRLVEVEGPNSGSQAGTND----GSIQ---
----YT---------FAQCSTSRDERVEKFLDLLNTCP---YEDRKNRN-DRRVPGTCEW
FTTHPKFTNWQQCSSHDAA-----
>XP_025541797.1
------------------------------MTSIEVEGPNSDSQAGTND----GSIQ---
----CT---------FEQRSTSRDERVTRFIDLLNTCP---YEDRKNRN-DKRVPGTCEW
FTTHPKFTNWQQCSSHDLA-----
>XP_025557896.1
------------------------------MTLVEVEGSNSGSQAGTND----RSIQ---
----CT---------FEQRSTSRDERVTKFLDLLNICP---YEDRKNRN-DRRVPGTCEW
FTTHPKFTNWQQCPNHDLA-----
>GAP86249.2
------------------------------MAETHDTISQRAISAGAVTAADNARVHV--
----------GDQFYLAP--AGNPKVRSDFLRGLFTSP---YRDRKDRN-PKRADGTCEW
FTSHRLFQNWRGDTS---------
>KDE76038.1
-----------MSFTNDHGSGDMFNSHM--STQNNNTGSGNQFSGSTFY----GPVNF--
----PQ---------NTQNEGPLQSRQMDVLKRLNVSK---YRDQKDRN-PVRVRGTCDW
FVTHPTFRAWQETQTS--------
>KJK68700.1
-----------MSFTNDHGGGDMFNSHM--STQNNNTGSGNQFSGSTFH----GPVEF--
----SQ---------NTQNERSLNSRQMDVLRRLNVSK---YLDQKDRN-PVRVGGTCDW
FVTHSKFKAWQETQTS--------
>KOC12912.1
-----------MAFTNDHGNGDMFNSHM--STQNNNTGSGNQFSGSTFY----GPVNF--
----PQ---------NTQNEGPLQSRQMDVLKRLNVSK---YRDQKDRN-PVRVRGTCDW
FVTHPTFRAWQETQTS--------
>OOO05203.1
-----------MSFTNDHGSGDMFNSHM--STQNNNTGNGNQFPGSNFP----GTVNF--
----YQ---------NTQNERSLQSRQMDVLKRLNVSK---YRDQKDRN-PVRVRGTCEW
FVTHPTFRAWQETQTS--------
>PIG79045.1
-------------MSSSNDYGDRFSTHM--GTQNNNTGSGNQFPGASFS----GTVNM--
----IQ---------NIRNEPSLESRGMDVLKRLNVSK---YRDQKDRN-PVRIPGTCVW
FTTHPIFEAWQETRTS--------
>RAQ43520.1
-----------MSFTNDHGSGDMFNSHM--STQNNNTGNGNQFPGSHFP----GTVNF--
----YQ---------NTQNERSLQSRQMDVLKRLNVSK---YRDQKDRN-PVRVRGTCDW
FVTHPTFRAWQETQTS--------
>RAQ65352.1
-----------MAFTNDHGNGDMFNSHM--STQNNNTGSGNQFSGSTFY----GPVNF--
----PQ---------NTQNEGPLQSRQMDVLKRLNVSK---YRDQKDRN-PVRVRGTCDW
FVTHPTFRAWQETQTS--------
>RAQ69306.1
-----------MAFTNDHGNGDMFNSHM--STQNNNTGSGNQFSGSTFY----GPVNF--
----PQ---------NTQNEGPLQSRQMDVLKRLNVSK---YRDQKDRN-PVRVRGTCDW
FVTHPTFRAWQETQTS--------
>XP_001824279.1
-----------MSFTNDHGSGDMFNSHM--STQNNNTGNGNQFPGSNFP----GTVNF--
----YQ---------STQNERSLQSRQMDVLKRLNVSK---YRDQKDRN-PVRVRGTCDW
FVTHPTFRAWQETQTS--------
>XP_002381387.1
-----------MSFTNDHGSGDMFNSHM--STQNNNTGNGNQFSGSTFH----GPVNF--
----PQ---------NTQNERPLQSRQMDVLKRLNVSK---YRDQKDRN-PVRVRGTCDW
FVTHPTFRAWQETQTS--------
>KJZ75124.1
----------------------MAPEVS--GHATVGII--------ADSFSANNPIFNFN
N---------------------HSMHARNILQTLHTSP---YQDRKNRN-PDRVPGTCEW
FVDHDYFRQWRESRSS--------
>KUL82100.1
-----------MQCSDQRETRFEFSASG--GTQNNNAGSGNQFQGAIFH----GLVNFGD
L-------------------KEAPHNDQSCLQALQGVDPFVVKNRLKENKDKLLFEVMEW
IFRDSHYLRWQNEDDV--------
>KXH51058.1
------MDDPTTKESADDNEENAIDSKS--GSLRHSRGSAPDP--------YPHELVPGQ
NTAIWSPA-------RKHEVKTESQKQADCHRAFKTSI---YEDPKNIN-PERIPGTCDW
VLQHTLYREWQQSRQDD-------
>PKK47264.1
-----------------------MEENR--TISSNTFGNENYIIQGNVNYNHYASTN---
-------------------AETPPGQVDNVLKCLYKSP---YKDRKDRN-RQRVQGTCDW
FVSHEHFQTWNKSSSSS-------
>KKP05399.1
-----------------------MEENR--TIASNTFGNENYIIQGNVNYNHYAGSH---
-------------------AETSPGQVDNVLKCLYKSP---YKDRKDRN-PQRVQGTCDW
FASHEHFRTWNESSSLSLL-----
>OPB41130.1
-----------------------MEENR--TISSNTFGNENYIIQGNVNYNHYASTN---
-------------------AETPPGQVDNVLKCLYKSP---YKDRKDRN-PQRVQGTCDW
FVSHEHFRTWNESSSSS-------
>PKK49412.1
----------MERGSGSDFAQHIASNGT--GHQHYYGGQGHQIITGSGTINNYNGIYSSV
-----------------------DSSQEEIMRALDTSP---YEQRKNRN-PDRVLGTCEW
FMSHDDFHHWRDSLSS--------
>PTB72141.1
----------MASVIETSNHQHIAPSGT--GHQSHYSGQGQQISTGGDIINNHYHDRAGY
NYDRKAQFSIADDQKAPPRDAKHEKAREQILQALYSIP---YVERKNRN-PDRVPGTCEW
FMGHGHFLEWRKSESS--------
>XP_003049173.1
------------------MKHAFPPTQD-TNSILKASELESNLERAAEN-EKETDINTVY
---------------GSNPRSRDGSTHQELLQKLYSSS---HYHFKNSH-PQRIDGTCEW
FTSHPRFHLWRDSEHS--------
>XP_007825235.1
MDVKSSVPDPESKSSRTHYEQSIGSGAM--GHQVINVGPDQKNNYGDGTMIVGHNINLEQ
S---------------------NKLTRDEILKTLNKSP---YERRKNRN-PDRVPGTCEW
FTGHDYFKQWQESKSS--------
>EXU97692.1
MDVKSSVPDPESKSSRTHYEQSIGSGAM--GHQVINVGPDQKNNYGDGTMIVGHNINLEQ
S---------------------NKLTRDEILKTLNKSP---YERRKNRN-PDRVPGTCEW
FTGHDYFKQWQESKSS--------
>XP_011117471.1
--------------------------------MFYNQGGQTGFQAETVN--TNGNTNFNF
-----G---------GSELLESLESKRKKLLRTLYKLSKTEYENQKNQN-PVRVPGTCEW
FTNHQIFQDWKSSPSS--------
>XP_011123121.1
------------------MDQEIPDTSAGVTFKNTSLGPKIGVQAGSIN--VQGDMKFDG
-----I---------DSA-QLQSESQKNKLLSALYKLV---EKNRKDRN-PDRVEGTCEW
FTNHRKFRNWRAPAPSRLGDIPFK
>XP_011123389.1
-----------------------MDYTE--ENVFNNTECHIGLQ-GTII--NYGHINTTN
-----D---------HYL-SGRLDARKREILRELYKTS---YQDHKERN-IDRIPGTCEW
FTTHKRFREWQENKSS--------
>XP_011123815.1
----------------------MMESTR--ESAFSNTECRVGFQAGTII--NHGQITTVD
-----N---------QYS-SEKLKSRKHSVLQRLYKTS---YQEHKDRN-PDRVPGTCEW
FVTHPRFQEWQESKS---------
>XP_011124413.1
------------------------MNKT--TFNN--PGNHVGIQ-GNVY--NHGSIVIAK
-----D---------KHS-REKLKKKEREILRKLDKSP---YQDRKDRN-PDRVSGTCEW
FVGHELFKDWQENKTSTS------
>XP_011124857.1
--------------------------ME--QTTFTATNSRVGIQ-GSIG--NYGVINFNN
-----V---------GAD----PEDTKRNILKKLYQSL---EKNQKDLH-PHRVPGTCEW
FTSHPQYLDWKARESS--------
>XP_013946721.1
-----------------------MEGDR--KIFDNKFGNNNTFVQGNATINRPGESS---
----------------------QRQGKNDILKRLYTSL---YKDRKDRN-PPRVPGTCDW
FVTHEDFQTWNESHSS--------
>XP_013950418.1
-------MAKREYGNRDAMSQHNASNGT--AYQNHYSGQDHQINAGSGTMNIYNGADL-N
-----------------------DNTRSEILQALKTSP---YAQRKDRN-PDRVTGTCEW
FMSHIDFHNWRDSRSS--------
>XP_024406309.1
----------MEHGNGDNNAQHNAPGGT--GHQ--YTGQGQHIYSGVGMTINNNAAAHTF
-----------------------ENSREKIIQALYTSP---YLQRKNRN-PDRVTGTCEW
FLNHADFHHWRDSTSS--------
>PNP43620.1
----------MKDDNEGNNAQYNARGGT--GHQ--YTGQSQQIYSGSGMTINNNAATYTF
-----------------------EDSREKIIQALYTSP---YLQRKNRN-PDRVRGTCEW
FLNHPDFQHWRDSTSS--------
>XP_013940831.1
----------MKNVNGDNNAQHNAPGGT--GHQ--YTGQGQHIYSGPDMTINNNAATYTL
D---------------------SDKSREEIMQALYTSP---YRQRKDRN-PDRVTGTCEW
FLNHIDYHNWRDSTSS--------
>XP_024406529.1
-----------------------MCDNR--TISKSTFGQDAHIHQGDAIVYFEGSVSVTN
NYGMSS---------PETTSTNRRDGEDGILRRLYTTP---YEDRKNRN-PSRVPGTCNW
FTSHELFQDWQESKSS--------
>XP_024758090.1
-----------------------MERGR--IISENTIGNGNLFIQGNVNVNSYAEAS---
----------------------QRQGENDILKRLYKSP---YKDRKDRN-PPRVLGTCDW
FVSHEHFRTWNESNSS--------
>XP_024404706.1
-----------------------MEGDR--IISENTIGNGNVFFQGNVSVNNHAQDS---
----------------------QKQGEHDVLKRLYTSP---YQDRKDRN-PPRVPGTCDW
FVSHEHFRTWNESNSS--------
>XP_024758132.1
------------------------MDRR--AVSNNTFGPNTIIVQGDFTSPGPLPT--VN
-----N---------AAHANGSRREREIEILRRLYKLP---YDDRKNRN-PDRAQKTCEW
FVAHKRFQEWQESKQS--------
>XP_018665721.1
------------------------MDSR--VISGNTFGPNAIVVQGNLTSPEPLWT--VN
-----N---------AAHADRQRREREIEILRRLYKSP---YEDRKDRN-PDRTRGTCEW
FVAHKLFQEWQESKQS--------
