# Supplementary material for: Exploring a diverse world of effector domains and amyloid signaling motifs in fungal NLR proteins
Source: PLoS Comput Biol. 2022 Dec 21;18(12):e1010787. doi: 10.1371/journal.pcbi.1010787 (PMC9815663; doi:10.1371/journal.pcbi.1010787)
Supplement: S2 Data — The alignments were calculated using ClustalOmega for 127 MMseqs2 clusters with at least 20 member sequences. (GZ) [file pcbi.1010787.s009.tar.gz › XP_011392840_aligned.fa]

>XP_011392840.1
------------------------------------------------------------
------------------------------------------------------------
------------------------------------------------------------
------------------------------------------------------------
------------------------------------------------------------
------------------------------------------------------------
------------------------------------------------------------
------------------------------------------------------------
------------------------------------------------------------
------------------------------------------------------------
------------------------------------------------------------
------------------------------------------------------------
------------------------------------------------------------
------------------------------------------------------------
------------------------------------------------------------
--MFWPK---------------E---W------------------L----PNE-VGF---
--------------------------------------R-H-VRL--------HSY----
----------------G-----------YNSD-W----TA--------R-----------
----------K---GRAL-SIHDFGQALLAD-------------IY----GGP-HLR-K-
-------N-----------------------------------------------GDTPI
----VL-----V----------------------AH-------S--M-------G-----
--------G---LVAK------------------K-------------------A-----
----------------------------Y-LLAT-RD-----------------------
-P----M-YA------------------S---IAQRI--HTIYFL---------------
--ATP----HRGAD-S--AQT-------V-K--LLL---SS-A-----GYGA--------
----------------------KGF-V-DDLLP------GS--GTLDQI-----------
------NDEFRHH---C-----------------------------GN-V--H-LRS-FF
EGVP--TSFA------GIR--SC--L----------------------------------
---------------------------------------------VV---DKDS-A-V--
-L--G--LP-----------N-E------TSRYI-E-A----D-------HRR-------
--ICKFES----------------P---V----------S-----P----------NYT-
ILQQ----------------S-F-----------L--T-----------TIE-DI-----
EADSGY-N----------------------------------------------------
----------------------------------------PK-----------------D
---E----------HRSQMKLVSSFLHV----D----------Q-R--------P-D---
A-----------------------------------------------------------
------------------------TL----LE-L--K-GK---EH-QGS-----------
------CHWV--T-----EER---------------------------------------
--------AF---------Q---DWMQEPFNL------ES--------------------
---C-DPLE---TARQTD------NK---------------------------------
>XP_013276951.1
------------------------------------------------------------
------------------------------------------------------------
------------------------------------------------------------
------------------------------------------------------------
------------------------------------------------------------
------------------------------------------------------------
------------------------------------------------------------
------------------------------------------------------------
-------------------------------------MA---------C-S---------
--------------------PS-SHR-DEDS--LG-L-----MKL------------IYE
P-K-----------------------------------G---ILPYL-------------
-------D-I---VL--------VHGL-------GW-T--STDT----WTKEG-------
------------------------------------------------------------
------------------------------------------------------------
------------------------------------------------------------
PQPSFWP---------------D---W------------------L----RD---K----
-------------------------GPLR------M------ARV--------WLM----
----------------G-----------YRAA-D--FNHNL-------------------
------L--QQ--PHVAIDRFVRRLWDRLA---------------K----NST-QKT-SP
--E----------------------------------------------------MQIPV
----VF-----V----------------------AH-------S--T-------G-----
--------G---IMVK------------------Q-------------------AYLF--
-------------------------------D---T-----------------------R
S-------------------------------DPRST--CAVLFL---------------
--ATP----HKAAA-V---R------LSL-A--WSQ---EQ-GRWQ--------------
---------------A----------E-PTFE------QMS--WALDNI-----------
-----------------------N-----G--RFVR------T-EGDG-L--H-IAS-FS
EGLP--------------------------------------------------------
----------------------------------------TKNGFIV---DKTS-S-H--
---LG--FP-----------R-E--IV----ESI-D-A----D-------HDN-------
--IARYSD----------------P---ND---------------P----------GFT-
KVSR----------------Q-L-----------Q--L--------FLHWLG-PF-----
KRR---------------------------------------------------------
-----------------------------------------VW--------------SLD
---SKE-KTN-L---L-----------H--------R---F-L-----------GV----
N-----------------------------------------------------------
-----------------------DAP-YDDL--AFFY-NQ---CS-PGT-----------
------TEWI--E-----SDP---------------------------------------
--------QY---------L---DWV-------------------------EDLSP----
HP---------------------------------------------------------
>XP_025397190.1
------------------------------------------------------------
------------------------------------------------------------
------------------------------------------------------------
------------------------------------------------------------
------------------------------------------------------------
------------------------------------------------------------
------------------------------------------------------------
--------------------------------------------------M---------
TI-YN-----------------------A-----------------------------HR
--------GAN----FFHPSQTHIDD-WKGS--LG-L-----TL------------LHSP
P-S-----------------------------------------PLI-------------
-------D-I---IF--------VHGLGG--------G--SRKT----WSKS--------
-----P------------------------------------------------------
------------------------------------------------------------
----------------------------------------------------S--IS---
--DFWPQ---------------S---W------------------L----PND-PAF---
--------------------------------------A-H-VRI--------HTF----
----------------G-----------YDSD-W----AN--------------------
----------G--KRNCM-NIHHFARSLLGE-------------LF----TSP-CIA-N-
-------------------------------------------------------SDTSI
----VL-----V----------------------GH-------S--M-------G-----
--------G---LVIK------------------K-------------------A-----
----------------------------Y-ILAS-QD-----------------------
-P----M-YG------------------E---LARRI--QAIFFF---------------
--GTP----HRGSD-S--AKL-------L-E--NIL---RI-T------YSP--------
----------------------REY-V-SELKK------GS--AVLQAI-----------
------NDEFRKYV--------------------------------DG-V--E-LWS-LY
ETQK--LAIG-------PL--GV--L----------------------------------
---------------------------------------------IV---DPGS-A-T--
-L--G--YP-----------E-E------HRIPL-H-A----D-------HRS-------
--VCKFET----------------T---A----------D-----P----------NYV-
TARN----------------A-L-----------A--L-----------AVS-GL-----
EKQ---------------------------------------------------------
-----------------------------------VLD-FRE-----------------T
---S----------LRSQLDHLQGYLGV----R----ESLE-------------------
D-----------------------------------------------------------
------------------------SL----ML-V--E-DT---RM-AGT-----------
------CEWL--A-----SRS---------------------------------------
--------EF---------L---SWKDFDADG------SD--------------------
-----------------------------------------------------------
>AET07147.1
------------------------------------------------------------
------------------------------------------------------------
------------------------------------------------------------
------------------------------------------------------------
-----------MFSRKL--FS-PSKQIRR--FQ--R------------------S-----
---GS------------------V-------------------VPA--------------
------EGDNS-------------VGSEVTP-EGKSPAQI------------VKTD-TD-
--------ALRATPD---------------------------------------------
----------------------------------L------------S--------YSTS
--------SAL----PSHPKQGSLDR-TSDP--QG-L-----TL------------LYEP
G-K---------------------------------P-------YIA-------------
-------D-I---IF--------VHGLGG--------S--SRLS----WSKN--------
------------------------------------------------------------
------------------------------------------------------------
----------------------------------------------------KD-PN---
--LFWPQ---------------E---W------------------L----PYD-HDV---
--------------------------------------GK--ARI--------FTF----
----------------G-----------YNAF-F--HSA---------------------
----------S--QSGAM-GVADFAKNLLYD-------------LL----YGQ-GPS---
-GSN-FHI-----------------------------------------------GSVPI
----IF-----V----------------------TH-------S--M-------G-----
--------G---LVFK------------------K-------------------A-----
----------------------------F-LDGS-TD-----------------------
-N----H-YK------------------T---VIEAI--KAVVFL---------------
--STP----HRGAD-L--ASI-------L-N--KVL---ST---TL--LISQ--------
----------------------KQY-V-ADLLR------NG--PFVRNI-----------
------NEQFRHSA--------------------------------PK-L--R-IFS-FY
ETLK--TSIG-----FT----SA--L----------------------------------
---------------------------------------------IL---DQET-A-T--
-L--G--YP-----------G-E------ISRSL-N-A----D-------HHG-------
--VCKFDN----------------P---Q----------D-----N----------NYR-
VVLS----------------A-L-----------K--T-----------LLS-AY-----
IIDDS-------------------------------------------------------
-----------------------------------------R-----------------P
---S----------S-SELEILKLLLSV----S----------E-S--------M-D---
H-----------------------------------------------------------
------------------------DL----DL-F--W-AR---RA-EST-----------
------CTWI--L-----EQP---------------------------------------
--------EM---------N---SWISSNSIS----------------------------
-----------------------------------------------------------
>ANM86606.1
------------------------------------------------------------
------------------------------------------------------------
------------------------------------------------------------
------------------------------------------------------------
------------------------------------------------------------
------------------------------------------------------------
------------------------------------------------------------
------------------------------------------------------------
------------------------------------------------------------
------------------------------------------------------------
------------------------------------------MRCLQ-------------
-------T-I---VA--------VHGLNPRGKAIDE-H--ARN-T---WTR---------
------------------------------------------------------------
------------------------------------------------------------
--------------------------------------------------P------EGK
DGYLWLQ---------------E---D------------------L----LK---QC---
----------------------------P------Q------ARV--------FIY----
----------------E-----------YDSN-L--V--FT-R-----------------
----------N--KET----FVHKANDFLEA-------------LR----TKR-K-----
---------------------------------------------------PVSASTRP-
------------------------------------------------------------
-------------QDL------------------A-------------------A----L
-----------------------------------AN---------------------AH
N-N-----P---------DY------S-P---IKEAT--VGLMFF---------------
--GTP----HRGGN-G---T------L-V-A----L---GS-LAAGIATH----L-----
-------------GFR-DH---SDI-V-SALKDG--STF-------S-------------
-------DILQESFR--------------H--Q------------LES-Y--Q-IVS-FY
EKIG--NV----------------------------------------------------
-------------------------------AVLGLAG-HRERIL---------------
--------GIAASHS-NICRF-D--PR----HNQ---AE---R--------DN-------
--MDKVIS----------------N---L----------D-----D----------LFR-
LALV----------------R------------GE--S-----------MAL-SY-----
TPTALL-E-----------------------TRF------AAL---SE---------QS-
--------RSAGPGTAH------------DDT---------V------------------
---------------AKNKRKVLKWLYR----C---E---H-A------------DD---
YN----------------------------------------------------------
------------------------------S--DLAR-HH---VM-DKT-----------
------CQWL--------------------------------------------------
----LEREEF---------Q---SWI-------------------------SEPES----
-----------------------------------------------------------
>AUW30756.1
------------------------------------------------------------
------------------------------------------------------------
------------------------------------------------------------
------------------------------------------------------------
------------------------------------------------------------
------------------------------------------------------------
------------------------------------------------------------
------------------------------------------------------------
------------------------------------------------------------
------------------------------------------------------------
------------------------------------------MRCLQ-------------
-------T-I---VA--------VHGLNPRGKAIDE-H--ARN-T---WTR---------
------------------------------------------------------------
------------------------------------------------------------
--------------------------------------------------P------EGK
DGYLWLQ---------------E---D------------------L----LK---QC---
----------------------------P------Q------ARV--------FIY----
----------------E-----------YDSN-L--V--FT-R-----------------
----------N--KET----FVHKANDFLEA-------------LR----TKR-K-----
---------------------------------------------------PVSASTRP-
------------------------------------------------------------
-------------QDL------------------A-------------------A----L
-----------------------------------AN---------------------AH
N-N-----P---------DY------S-P---IKEAT--VGLMFF---------------
--GTP----HRGGN-G---T------L-V-A----L---GS-LAAGIATH----L-----
-------------GFR-DH---SDI-V-SALKDG--STF-------S-------------
-------DILQESFR--------------H--Q------------LES-Y--Q-IVS-FY
EKIG--NVV-------------P-------------------------------------
-M---------------------------DSAVLGLAG-HRERIL---------------
--------GIAASHS-NICRF-D--PR----HNQ---AE---R--------DN-------
--MDKVIS----------------N---L----------D-----D----------LFR-
LALV----------------R------------GE--S-----------MAL-SY-----
TPTALL-E-----------------------TRF------AAL---SE---------QS-
--------RSAGPGTAH------------DDT---------V------------------
---------------AKNKRKVLKWLYR----C---E---H-A------------DD---
YN----------------------------------------------------------
------------------------------S--DLAR-HH---VM-DKT-----------
------CQWL--------------------------------------------------
----LEREEF---------Q---SWI-------------------------SEPES----
-----------------------------------------------------------
>APA08683.1
------------------------------------------------------------
------------------------------------------------------------
------------------------------------------------------------
------------------------------------------------------------
------------------------------------------------------------
------------------------------------------------------------
------------------------------------------------------------
------------------------------------------------------------
------------------------------------------------------------
-------------------------M-DVHR--IG-F-----TQ------------LSDN
------------------------------------------NNAKI-------------
-------N-I---IF--------IHGLRG--------H--PRYT----WESGRKVSNTDI
NSASAA-SN-----KSKSRKSLK------SFDSFK-------------------------
------------------------------SLFR----SK--------------------
--------------------------SYKP-SGS----------------STTSQSLSDI
RKVFWLQ---------------D---Y------------------L----V-------E-
-D--I-----------------------H------E------ARV--------WTY----
----------------G-----------YNAD-M--IDG-L-F-----------------
-----QAN--N--QNS----VLQHSRDLVEK-------------IK----GEI-E---N-
--------E--------------------------------------DSFV---------
-----F-----V----------------------AH-------S--L-------G-----
--------G---IIVK-----D-------------------------A-------IH---
------------------------------------------------------------
------------------SSQ-------P---VHRRT--KSVIFL---------------
--GTP----HRGSI-Y--AG--------W-G--EIA---SN-LA-RL--A----------
-------------LRD-SD---KEI-L-EPL--K----VNSE--LLDNI-----------
------HKGFKT----IVCE--Y------------------------G-I--K-IHS-FQ
EAQA-----TS----GIKG------L--------HG------------------------
------------------------------------------K--IV---NDFS-S-K--
---LD-------L---------P-QTLE-TVESI-N-A----N-------HME-------
--MARCSN----------------R---A----------E------------S---QYR-
AILG----------------V-L-----------R------------Q-VIR-NL-----
SLNKNI-SLRD---EH-------STENTTTF-----------------------------
-----------------------------------NSQL---------------------
----------------C-----EHEIR----DL-------P-G-IK--------NDL---
QGNFTNAGGLQF-------------------------NAP-NFNTRGG-SININTHTLQN
---------RCLIDLRTTDPQLDK-----RRI-E--E-TKGG-LL-DNV-----------
------YNWI--F-----DNS---------------------------------------
--------DF---------Q---QWHFNRDN-----------------------------
-----------------------------------------------------------
>XP_001591723.1
------------------------------------------------------------
------------------------------------------------------------
------------------------------------------------------------
------------------------------------------------------------
-----------M-------------------LT--VHRLRAI-----PMTTWTKV--RKA
Q-------EHI-DLRLD----------H--------------------------------
----------------------------VVD-----DLRRKV-LRQR----KY-ISYLHS
SN--------------I-------R-----------------------------------
------------------------------------------------------------
------------------------IM-DVHR--IG-F-----TQ------------LSDN
------------------------------------------NNAKI-------------
-------N-I---IF--------IHGLRG--------H--PRYT----WESGRKVSNTDI
NSASAA-SN-----KSKSRKSLK------SFDSFK-------------------------
------------------------------SLFR----SK--------------------
--------------------------SYKP-SGS----------------STTSQSLSDI
RKVFWLQ---------------D---Y------------------L----V-------E-
-D--I-----------------------H------E------ARV--------WTY----
----------------G-----------YNAD-M--IDG-L-F-----------------
-----QAN--N--QNS----VLQHSRDLVEK-------------IK----GEI-E---N-
--------E--------------------------------------DSFV---------
-----F-----V----------------------AH-------S--L-------G-----
--------G---IIVK-----D-------------------------A-------IH---
------------------------------------------------------------
------------------SSQ-------P---VHRRT--KSVIFL---------------
--GTP----HRGST-Y--AG--------W-G--EIA---SN-LA-RL--A----------
-------------LRD-SD---REI-L-EPL--E----VNSE--LLDNI-----------
------HKGFKT----IVCE--Y------------------------G-I--K-IHS-FQ
EAQA-----T--------------------------------------------------
---------------------------------------------SV---NDFS-S-K--
---LD-------L---------P-QTLE-TVESI-D-A----N-------HME-------
--MARCSN----------------R---A----------E------------S---QYR-
AILG----------------V-L-----------R------------Q------------
----NI-SLRD---EH-------SIENTTTF-----------------------------
-----------------------------------NSQL---------------------
----------------R-----EHEIR----DL-------P-G-IQ--------NDL---
QGNFTNAGGLQF-------------------------NAP-NFNTKGG-SININTHTLQN
---------RCLIDLRTTDPQLDK-----RRI-E--E-TKGG-LL-DNV-----------
------YNWI--L-----ENS---------------------------------------
--------DF---------Q---QWRCNQDN-----------------------------
-----------------------------------------------------------
>APA10720.1
------------------------------------------------------------
------------------------------------------------------------
-----------------------------------------------MAS-------TA-
KT----TKNKEVS-EAKE---------------------------------------TTK
----------INPRPK-KLKCFRIQGI-P---I--GKTK-ES-----LEKELRDS-LPMY
KSD------------------------CY------------LTL----------------
------------------------------------------------------------
-----A--NSSSSKSMA-----T-L--------------------------------NSF
EN-PGKF-----------------------------------------------------
-------------------LPTYYTV-DDNF--LG-I-----TPL------------F-E
--------------------------------------G---DNASV-------------
-------D-I---IS--------IPGLGSH----------PIGS----FK----------
------------------------------------------------------------
------------------------------------------------------------
-----------------------------------------------GK-----------
D-GLWIR---------------E---F------------------L----PE---DL---
----------------------------P------S------ARI--------LAY----
----------------G-----------YDTS-I--LD----------------------
------R--NA--KLS----ISDLAKAFLSS-------------IR----AFR-SAT-K-
------------------------------------------------------TSQRPI
----IF-----V----------------------AH-------S--L-------G-----
--------G---LLVK------------------E-------------------A-----
----------------------------LYIAL--MG----------------------S
E-N-----P---------EN------R-D---FFKSS--YGLMFF---------------
--GVP----NLGLN-N---K------S-L-M--QIV---AG-GLN---------------
--------------EQM-----IKD-L-QVNDED--H-EPT--QFLSTI-----------
------KQ-------------KFK-----Q--CCRE---------G-Q-F--Q-IRS-YY
ELRE--TQMVRKLDN---------------------------------------------
-G---------------------------LLVKDG-----PLC-YMV---SKNS-A-C--
-QI-G--FN-D--------NF-C--YE----EGL-L--R---D-------HSD-------
--LVKFSN----------------Q-----------Y--D-----D----------DYK-
RVLD----------------S-L-----------K--G-----------LVD-KA-----
PNIAE-------------------------------------------------------
----------------------ARFASIKNL---------------------S-------
----AD-EKC-H---W----DDL---ND----P---P---Y-------------TSF---
K-----------------------------------------------------------
-----------------------------E---SNKV-QT---AV-KGT-----------
------LQWL--I-----DDQTL---------------------------------PDEN
CTDGLQAKDF---------I---KWR-------------------------DSEKS----
-----------------------------------------------------------
>APA15661.1
------------------------------------------------------------
------------------------------------------------------------
------------------------------------------------------------
------------------------------------------------------------
----------------------------------------------------------MY
KSD------------------------CY------------LTL----------------
------------------------------------------------------------
-----A--NSSSSKSMA-----T-L--------------------------------NSF
EN-PGKF-----------------------------------------------------
-------------------LPTYYTV-DDNF--LG-I-----TPL------------F-E
--------------------------------------G---DNASV-------------
-------D-I---IS--------IPGLGSH----------PIGS----FK----------
------------------------------------------------------------
------------------------------------------------------------
-----------------------------------------------GK-----------
D-GVWIR---------------E---F------------------L----PE---DL---
----------------------------P------S------ARI--------LAY----
----------------G-----------YDTS-I--LD----------------------
------R--NA--KLS----ISDLAKAFLSS-------------IR----AFR-SAT-K-
------------------------------------------------------TSQRPI
----IF-----V----------------------AH-------S--L-------G-----
--------G---LLVK------------------E-------------------A-----
----------------------------LYIAL--MG----------------------S
E-N-----P---------EN------R-D---FFKSS--YGLMFF---------------
--GVP----NLGLN-N---K------S-L-M--QIV---AG-GLN---------------
--------------EQM-----IKD-L-QVNDED--H-EPT--QFLSTI-----------
------KQ-------------KFK-----Q--CCRE---------G-Q-F--Q-IRS-YY
ELRE--TQMVRKLDN---------------------------------------------
-G---------------------------LLVKDG-----PLC-YMV---SKNS-A-C--
-QI-G--FN-D--------NF-C--YE----EGL-L--R---D-------HSD-------
--LVKFSN----------------Q-----------Y--D-----D----------DYK-
RVLD----------------S-L-----------K--G-----------LVD-KA-----
PNIAE-------------------------------------------------------
----------------------ARFASIKNL---------------------S-------
----AD-EKC-H---W----DDL---ND----P---P---Y-------------TSF---
K-----------------------------------------------------------
-----------------------------E---SNKV-QT---AV-KGT-----------
------LQWL--I-----DDQPL---------------------------------QDKS
RTDGLQAKDF---------I---EWR-------------------------DSEKS----
-----------------------------------------------------------
>XP_001586433.1
------------------------------------------------------------
------------------------------------------------------------
------------------------------------------------------------
-------------MASTA----KT---------------------TK-----NK---EVS
E-AKE--TTKINPRPK-KLKCFRIQGI-P---I--GKTK-ES-----LEKELRD------
---------------------------S--------------------------------
------------------------------------------------------------
-----L--PMY---KSD-----C-YLT---L--AN-S--------------------SSS
K----SM-----AT--------------LNS-----FEN-P-----GKF-L--P----TY
-------------------Y----TV-DDNF--LG-I-----TP----------------
-----------------------------------LFEG---DNASV-------------
-------E-P---II--------FVA-----------H--SLG------------G----
LLV---------------------------------------------------------
------------------------------------------------------------
------------------------------------------------------------
------------------------------------------------------------
------------------------------------------------------------
------------------------------------------------------------
------------------------------------------------------------
------------------------------------------------------------
------------------------------------------------------------
---------------K------------------E-------------------ALYIAL
------------------------------------M---------------------GS
E-N-----P---------EN------R-D---FFKSS--YGLMFF---------------
--GVP----NLGLN-N---K------S-L-M--QIV---AG-GLNEQMIK----D-----
-------------LQV-N-----------DE-DH--E-------PTQFL-----------
------STIKQKFKQCC--R-------------------------EGQ-F--Q-IRS-YY
ELRE--TQ-MV------RK--LD-------------------------------------
-N---------------------------GLLVKDGP-----LCYMV---SKNS-A----
-------CQIGFND-----NF-C--YE----EGL---LR---D-------HSD-------
--LVKFSN----------------Q---Y----------D-----D----------DYK-
RVLD----------------S------------LK--G-----------LVD-KA-----
PNIAEA-R----------------------------------------------------
------------------------------------------------------------
-------FAS-IKNEKCHW-DDL---ND--------------P------------PY---
TS----------------------------------------------------------
----------------------------FKE--SNKV-QT---AV-KGT-----------
------LQWL--I-----DDQTLPDE---------------------------------N
CTDGLQAKDF---------I---KWR-------------------------DSEKS----
-----------------------------------------------------------
>XP_024551423.1
------------------------------------------------------------
-----------------------------------------------MDIK---------
------------------PTK--ELLY-------AMAV-----------VIV-TIVYFA-
FT----MAPTAKTT--KV--------------IEP-------------------------
-----TKTTKINPLPK-KLKCFRIRGI-P---I--ETTK-KS-----LEEELMR-----C
LPTYG-------------------------------------------------------
------------------------------------------------------------
--------------SDC-----S-ITL---A--RS-SSTR-------------------L
MA-----------------------------------TL-N-------------------
--------------SFETPN-LSYTI-DHDF--LG-V-----TP------------LFEG
D-E-----------------------------------------PFV-------------
-------D-I---VF--------VPGL-------GS-H--PIGS----FKAK--------
------------------------------------------------------------
------------------------------------------------------------
-----------------------------------------------------------H
KDYVWIR---------------D---S------------------L----PTD---I---
----------------------------S------S------ARI--------LAY----
----------------G-----------YDTS-I--LDRNA-K-----Q-----------
---------------S----ISDLAKAFLSS-------------VI----AFR---S---
---------------------------------------------------ATKASQRPL
----IF-----V----------------------AH-------S--L-------G-----
--------G---LLVK------------------E-------------------------
---------------------------ALYIAM--IS---------------------GK
N-P-----D----------N------V-D---FFKSS--YGLMFF---------------
--GVP----NLGLN-N---K-------AL-M--QIV---AG-GLNEQ-------------
------------------------M-I-KDLQVADEDHEPT--QFLSTI-----------
------KQNFKQCCKRG------------------------------Q-F--Q-IRS-YY
EQKE--TQMVRK------------------------------------------------
-------------------LD-------NGSLVKDG-----PLCFMV---SKSS-A-C--
-QI----GIDD---------N----F-C-YEEGL-L-R----D-------HSD-------
--LVKFSD----------------Q---S----------D-----V----------DYI-
KVLH----------------T-L-----------K--G-----------LVD-RA-----
PNIIEA-RFASI------------------------------------------------
------------------------------------------------------------
---------------KKLSSAEKRHWDD----L---N---I-PPYG--------NF----
--KET-------------------------------------------------------
---------------------------------KKVR-T----AV-EGT-----------
------LQWL--V-----TDQ---------------------------------------
--------PL---------E---F------------------------------QD----
HPERL-----------------------------------QKSDFIEWRDSNQSC----
>ATY59298.1
------------------------------------------------------------
------------------------------------------------------------
------------------------------------------------------------
-------MDRS----Q--R-HAAVLG------GPK-------------------------
-----------RRAA---------------------------------------------
-----------------------------------LQ-----------------------
-------------------PPS----RD----TNRLLAAI--------SNIL------R-
---LPC--ALKPPGD--K---GG--R-------DN------------------------K
AA-GG-----------G-----------CRL-W----------------ARK--------
----------R----RTN---STPVK-EIGP--TN-L-----SV------------LHRS
--E---------------------------------S-------PLV-------------
-------D-I---VF--------VHGLRG--------G--SVKT----WQKG--------
------------------------------------------------------------
------------------------------------------------------------
----------------------------------------------------GD-AR---
--RFWPK---------------L---W------------------L----PAE-PGF---
--------------------------------------E-H-ANI--------HAF----
----------------G-----------YDAD-W----ES--------E-----------
-------------KGDIF-KMHDFGRQLIEE-------------MR----TSP-QFT-DE
-------------------------------------------------------EPRPV
----IM-----V----------------------GH-------S--M-------G-----
--------G---LVIK------------------K-------------------A-----
----------------------------F-VIAQ-ES-----------------------
---------E------------------E---WRDRM--KSIFFL---------------
--ATP----HRGSK-Y--ATF-------L-N--SLL---TI----L-RIAPS--------
----------------------RQY-I-GDLSK------DS--PSLKVI-----------
------HDEFIEA---A-----------------------------GQ-V--I-IYS-FY
ETLK--MKIG-------IS--SA--Y----------------------------------
---------------------------------------------VV---EKES-A-V--
-L--G--IP-----------N-E------RVKYA-E-A----T-------HCD-------
--ISKYKT----------------R---S----------D-----S----------TYI-
AVRN----------------S-L-----------A--L-----------AVK-EI-----
REKAE-------------------------------------------------------
--------------------------------------AIRA-----------------Q
---Q----------VTSQMAMVKAILGV----H----------E-P--------P-I---
E-----------------------------------------------------------
------------------------------------R-RD---VL-PGS-----------
------CQWI--Q-----ARD---------------------------------------
--------EF---------R---QWQSSGKPA------ES--------------------
---NDK-------NTSNA------KNI--------------------------------
>AUM60061.1
------------------------------------------------------------
------------------------------------------------------------
------------------------------------------------------------
------------------------------------------------------------
----------------M---------------G--Y------------------------
---------------------------------GPGTR-A--------------------
--------SAGV----SD-SA----LR-----GMQELTAF--------------------
---------------FSP---E----------LHK-TL-----------TRV--------
----------------L-----------SSS----RSDG----------TSLF----HGR
--------SLI----SESTPVTSDNE-THGV--LG-L-----ST------------LYEP
S-FP-------------------------------TS-------ATA-------------
-------D-I---VF--------VHGLGG--------G--SRKT----WSYS--------
-----P------------------------------------------------------
------------------------------------------------------------
-----------------------------------------------------D-RY---
--HYWPQ---------------A---W------------------L----AND-SDF---
--------------------------------------A-D-MRI--------HSF----
----------------G-----------YKSD-W----AE--------R-----------
----------Q---QSIL-NIRDFAESLVGE-------------LK----NNP-GIR-R-
-------------------------------------------------------SNTRI
----IF-----V----------------------CH-------S--M-------G-----
--------G---CVAK------------------K-------------------A-----
----------------------------Y-IISR-QD-----------------------
-P----T-CK------------------D---LADRV--HSIFFL---------------
--GTP----HRGSD-L--AVI-------L-K--RLS---VI-A------WGS--------
----------------------KPF-V-SDLLP------ES--STLRDI-----------
------NDTFRHY---A-----------------------------SD-L--R-LWS-FY
ETIP--AKP-------RIL--NK--I----------------------------------
---------------------------------------------VV---ERHS-A-T--
-L--G--YP-----------N-E------EIVAM-N-A----D-------HRQ-------
--LCKFKS----------------P---A----------D-----P----------NYK-
ILRN----------------A-L-----------H--T-----------AAD-ML-----
RSLPPL-AL-APL-EP--------------------------------------------
--------------------------------RINLASTQQH-----------------S
---N----------QENASQRLRSFLGV----V----------D-T--------P-E---
D-----------------------------------------------------------
------------------------EL----HI-L--Q-LF---QE-PGS-----------
------CRWF--S-----ESK---------------------------------------
--------DF---------V---SWESEGSP-----------------------------
-----------------------------------------------------------
>GAW16789.1
------------------------------------------------------------
------------------------------------------------------------
------------------------------------------------------------
------------------------------------------------------------
------------------------------------------------------------
------------------------------------------------------------
------------------------------------------------------------
-------------------------------------M-----------VHL--------
----------------L-----------RSS----RAES----------A--F-------
----------------SLLRINEEGG-EKGP--LG-L-----NT------------LHEP
Q-EA-------------------------------T--------PAV-------------
-------D-I---IF--------VHGLGG--------G--SRKT----WART--------
-----A------------------------------------------------------
------------------------------------------------------------
-----------------------------------------------------D-PL---
--HFWPK---------------A---W------------------L----PED-VNF---
--------------------------------------R-D-VRI--------HSF----
----------------G-----------YNAD-W----GE--------R-----------
----------R---QSIL-NIHDFGQSLLGE-------------IK----NNP-SIR-R-
-------------------------------------------------------SNTKL
----IL-----V----------------------GH-------S--M-------G-----
--------G---CVVK------------------K-------------------A-----
----------------------------Y-ILAR-QD-----------------------
-I----T-CK------------------A---LAGRV--HSMFFL---------------
--GTP----HRGSD-L--AGI-------L-Q--SII---MV-A------WGA--------
----------------------KPF-V-NDLLP------NC--SILAEI-----------
------NETFRHY---A-----------------------------AD-L--R-LWS-FY
ETLP--VKM-------MVV--SK--L----------------------------------
---------------------------------------------VV---EKHS-A-T--
-L--G--YG-----------N-E------EISYM-D-A----D-------HRH-------
--VCKFDN----------------T---T----------D-----P----------NYR-
KLRD----------------A-L-----------T--T-----------AID-MI-----
KAENSD-P--TP------------------------------------------------
------------------------------------------------------------
---------------RETILQLGGILGV----T----------EPT--------Y-E---
D-----------------------------------------------------------
------------------------DL----AS-L--Q-DL---RH-PGS-----------
------CFWF--T-----EQP---------------------------------------
--------DL---------S---RWKLGSPSS------P---------------------
-----------------------------------------------------------
>KEY65518.1
------------------------------------------------------------
------------------------------------------------------------
------------------------------------------------------------
------------------------------------------------------------
------------------------------------------------------------
------------------------------------------------------------
------------------------------------------------------------
---------------MDA---I----------YTK-SF-----------SSL--------
----------------L-----------RHP-SSIRSPR----------SIVH----SQP
--------DET----PPISS--VEDD-VEGR--LG-L-----TT------------IYAP
P-IS-------------------------------TA-------AVG-------------
-------D-F---VF--------IHGLGG--------S--SHKT----WSHS--------
-----G------------------------------------------------------
------------------------------------------------------------
-----------------------------------------------------D-AR---
--SCWPK---------------S---W------------------L----SVD-PDF---
--------------------------------------V-D-IRI--------HVF----
----------------G-----------YSAK-W----KE--------R-----------
----------E---KSGL-SISDFAHSLVAE-------------LK----NDP-GIR-R-
-------------------------------------------------------DTSRI
----TL-----I----------------------GH-------S--M-------G-----
--------G---CVAK------------------K-------------------A-----
----------------------------Y-IMAN-QD-----------------------
-P----S-CK------------------D---LVSRF--HSMVFL---------------
--GTP----HRGSE-L--APV-------L-E--NIL---TL-A------WAT--------
----------------------KPF-V-NDLSP------GS--AALEDI-----------
------NDAFRHY---A-----------------------------SS-L--R-LWS-FY
ETKP--VKT-------KFL--NR--I----------------------------------
---------------------------------------------IV---EKGS-S-T--
-L--G--YP-----------N-E------EIAAM-N-C----D-------HRH-------
--LCKFES----------------R---L----------D-----P----------NYR-
LLRN----------------S-L-----------H--T-----------VVD-LM-----
RRTNNR-TD-RKP-S---------------------------------------------
--------------------------------EISFLDSLDN-----------------E
---S----------FAEYGSRSMEMLNI----V----------D-T--------S-E---
D-----------------------------------------------------------
------------------------DL----AA-L--Q-AF---KE-PGS-----------
------CEWF--T-----QST---------------------------------------
--------SF---------M---SWEQRSGP-----------------------------
-----------------------------------------------------------
>KFA52959.1
------------------------------------------------------------
------------------------------------------------------------
------------------------------------------------------------
------------------------------------------------------------
------------------------------------------------------------
------------------------------------------------------------
---------------------------------------M--------------------
---------------MDG---T----------YKK-SL-----------SGF--------
----------------L-----------GRY-PDRSLPS----------RSDT-------
---------SS----SDISSLSPAVE-ERGR--LG-L-----TT------------IYEP
P-HS-------------------------------TA-------VVA-------------
-------D-F---IF--------IHGLGG--------S--SRKT----WSHS--------
-----E------------------------------------------------------
------------------------------------------------------------
-----------------------------------------------------D-LG---
--SYWPQ---------------S---W------------------L----SAD-PDF---
--------------------------------------A-D-VRI--------HVF----
----------------G-----------YSAD-W----KE--------R-----------
----------Q---QSAL-NISDFAQSLVAE-------------LK----NDP-GIR-R-
-------------------------------------------------------DTSPI
----TL-----V----------------------GH-------S--M-------G-----
--------G---CVAK------------------K-------------------A-----
----------------------------Y-IMAH-QD-----------------------
-S----S-CK------------------D---LVSRI--HSMVFL---------------
--GTP----HRGSD-L--API-------L-E--NIL---TL-A------WGK--------
----------------------KPF-V-NDLSP------GS--AALADI-----------
------NDVFRHF---A-----------------------------SS-L--R-LWS-FY
ETKP--VKT-------RFL--NK--I----------------------------------
---------------------------------------------IV---EKLS-S-T--
-L--G--YP-----------N-E------EIAAM-N-C----D-------HRH-------
--LCKFES----------------R---S----------D-----P----------NYR-
LLRN----------------S-L-----------H--T-----------LVD-SI-----
RQAKRM-GG-DEN-P---------------------------------------------
--------------------------------ELEVQDGLGS-----------------G
---T----------SVEVSSRLMAFLGI----A----------D-T--------S-E---
D-----------------------------------------------------------
------------------------DL----AM-L--Q-VL---KE-PGS-----------
------CEWF--T-----EKT---------------------------------------
--------CF---------A---SWEQGSGP-----------------------------
-----------------------------------------------------------
>KFA69780.1
------------------------------------------------------------
------------------------------------------------------------
------------------------------------------------------------
------------------------------------------------------------
------------------------------------------------------------
------------------------------------------------------------
------------------------------------------------------------
---------------MDA---V----------YTK-SF-----------SSL--------
----------------L-----------RHP-SSIRSPL----------AIVH----RQP
--------DNT----PPISS--VEDD-GGGR--LG-L-----TT------------IYEP
P-IS-------------------------------KA-------VVG-------------
-------D-F---VF--------IHGLGG--------S--SHKT----WSHS--------
-----G------------------------------------------------------
------------------------------------------------------------
-----------------------------------------------------D-ER---
--SCWPK---------------S---W------------------L----SAD-PDF---
--------------------------------------V-N-IRI--------HVF----
----------------G-----------YSAK-W----KE--------R-----------
----------E---QTGL-SISDFAHSLVAE-------------LK----NDP-GIR-R-
-------------------------------------------------------DTSRI
----TL-----I----------------------GH-------S--M-------G-----
--------G---CVAK------------------K-------------------A-----
----------------------------Y-IMAN-QD-----------------------
-P----S-CK------------------D---LVSRF--HSMVFL---------------
--GTP----HRGSE-L--API-------L-E--NIL---TL-V------WAK--------
----------------------KPF-V-NDLSP------GS--AALEDI-----------
------NDAFRHY---A-----------------------------SS-L--R-LWS-FY
ETKP--VKT-------KFL--NR--I----------------------------------
---------------------------------------------IV---EKGS-S-T--
-L--G--FP-----------N-E------EIAAM-N-C----D-------HRH-------
--LCKFES----------------R---L----------D-----P----------NYR-
LLRN----------------S-L-----------H--T-----------VID-LM-----
RQANSR-DD-RQT-S---------------------------------------------
--------------------------------ETSFLDSFDN-----------------E
---S----------FVEYGSRSMEMLNI----V----------D-T--------S-E---
D-----------------------------------------------------------
------------------------DL----AA-L--Q-AF---KE-PGS-----------
------CEWF--T-----QST---------------------------------------
--------SF---------V---SWEQGSGP-----------------------------
-----------------------------------------------------------
>KFA75364.1
------------------------------------------------------------
------------------------------------------------------------
------------------------------------------------------------
------------------------------------------------------------
------------------------------------------------------------
------------------------------------------------------------
---------------------------------------M--------------------
---------------MDG---T----------YKK-SL-----------SGF--------
----------------L-----------GRY-PDRSLPS----------RSDT-------
---------SS----SDISSLSPAVE-ERGR--LG-L-----TT------------IYEP
P-HS-------------------------------TA-------VVA-------------
-------D-F---IF--------IHGLGG--------S--SRKT----WSHS--------
-----E------------------------------------------------------
------------------------------------------------------------
-----------------------------------------------------D-LG---
--SYWPQ---------------S---W------------------L----SAD-PDF---
--------------------------------------A-D-VRI--------HVF----
----------------G-----------YSAD-W----KE--------R-----------
----------Q---QSAL-NISDFAQSLVAE-------------LK----NDP-GIR-R-
-------------------------------------------------------DTSPI
----TL-----V----------------------GH-------S--M-------G-----
--------G---CVAK------------------K-------------------A-----
----------------------------Y-IMAH-QD-----------------------
-S----S-CK------------------D---LVSRI--HSMVFL---------------
--GTP----HRGSD-L--API-------L-E--NIL---TL-A------WGK--------
----------------------KPF-V-NDLSP------GS--AALADI-----------
------NDVFRHF---A-----------------------------SS-L--R-LWS-FY
ETKP--VKT-------RFL--NK--I----------------------------------
---------------------------------------------IV---EKLS-S-T--
-L--G--YP-----------N-E------EIAAM-N-C----D-------HRH-------
--LCKFES----------------R---S----------D-----P----------NYR-
LLRN----------------S-L-----------H--T-----------LVD-TI-----
RQAKRM-GG-DEN-P---------------------------------------------
--------------------------------ELEVQDGLGS-----------------G
---T----------SVEVSSRLMAFLGI----A----------D-T--------S-E---
D-----------------------------------------------------------
------------------------DL----AM-L--Q-VL---KE-PGS-----------
------CEWF--T-----EKT---------------------------------------
--------CF---------A---SWEQGSGP-----------------------------
-----------------------------------------------------------
>XP_001219442.1
------------------------------------------------------------
------------------------------------------------------------
------------------------------------------------------------
------------------------------------------------------------
------------------------------------------------------------
------------------------------------------------------------
-------------------------------------MVQ--------------------
---------------VDQ---P----------RRN-LF-----------STL--------
----------------L-----------ARP-TTGTRSE----------R--S----TSP
--------SSL----PSSSVEPKKDE-LKGA--IG-L-----TT------------IHEP
P-SP-------------------------------EE-------TSA-------------
-------E-I---VF--------IHGLGG--------G--SRKT----WCYS--------
-----S------------------------------------------------------
------------------------------------------------------------
-----------------------------------------------------D-PE---
--HYWPQ---------------S---W------------------L----PAD-KDF---
--------------------------------------M-G-VRV--------HVF----
----------------G-----------YKGD-W----LE--------R-----------
----------R---ESVL-GIHDFGQSLIDA-------------IR----NHP-GIL-Q-
-------------------------------------------------------VDTRI
----IL-----V----------------------GH-------S--M-------G-----
--------G---CVAK------------------K-------------------A-----
----------------------------Y-ILAR-QD-----------------------
-P----A-TA------------------D---IARRM--HSMFFL---------------
--ATP----HRGSN-M--AAI-------L-E--NML---AV-R------WGK--------
----------------------KPF-V-TELTP------NS--TVLSAI-----------
------NDTFRHF---A-----------------------------PE-L--R-LWS-FY
ETLP--MRGA------GFI--SR--I----------------------------------
---------------------------------------------IV---DKHS-G-T--
-L--G--YP-----------K-E------EITAM-A-A----D-------HRQ-------
--VCKFES----------------P---A----------D-----P----------NYK-
LLRN----------------A-L-----------A--T-----------AIG-LI-----
RAAPGS-GL-GQY-Y---------------------------------------------
----------------------------------------PP-----------------S
---S----------PREARERLSAFLEI----Q----------D-A--------P-E---
E-----------------------------------------------------------
------------------------DI----DS-L--Q-NL---KQ-PGS-----------
------CQWF--T-----QRA---------------------------------------
--------TF---------A---SWKCGASPG----------------------------
-----------------------------------------------------------
>CBF78714.1
------------------------------------------------------------
------------------------------------------------------------
------------------------------------------------------------
------------------------------------------------------------
-----------MF--KQ--LSSR---QAR--S----------------------------
-------------------------------------P----------------------
------DTHSS------------------------------------------ISS-QD-
----P---AW-KKEIYNA---NE--EV----HESS-TLSS---------TQT--------
-R-RT-----------L-----------SRH-WL-------------P--------F---
----------R----SSSRRRSPSPE-TQSK--FG-L-----HV------------VHRP
K-T---------------------------------I-------APV-------------
-------N-I---VF--------VHGLGG--------D--RILT----WCKH--------
------------------------------------------------------------
------------------------------------------------------------
----------------------------------------------------RD-KR---
--LYWPE---------------K---W------------------L----KQE-QSI---
--------------------------------------GR--CRI--------LSF----
----------------G-----------YDAS-F--GMG---------------------
----------A--VKSIY-RISDFAKSLLHD-------------MK----FGQ-DSN---
-GNP-LGL-----------------------------------------------GKVPT
----VF-----V----------------------AH-------S--M-------G-----
--------G---LVVK------------------A-------------------A-----
----------------------------Y-LLGQ-ND-----------------------
-E----T-YK------------------E---VVQSI--GAIIFL---------------
--ATP----HRGAD-S--AAT-------L-N--NLL---QA---SF---SSS--------
----------------------KSF-I-AELQR------GS--PALEDI-----------
------NEQFRHIA--------------------------------PK-L--L-IAS-FY
ESLA--TRIG-----IH----ST--M----------------------------------
---------------------------------------------IV---IRDS-A-T--
-L--G--YQ-----------Q-E------ISREL-H-A----D-------HHE-------
--VCKYSS----------------P---Q----------D-----A----------NYT-
SVRN----------------T-L-----------A--S-----------FIA-QL-----
QAKGIE-VI---------------------------------------------------
----------------------------------------ND-----------------L
---M----------A-EESRKIEKLLLV----T----------P-K--------H-E---
E-----------------------------------------------------------
------------------------EF----ET-L--R-SW---WL-EGT-----------
------CDWI--F-----DVA---------------------------------------
--------TV---------K---NWLKNEEEV------EE--------------------
---VP------------------------------------------------------
>XP_025464980.1
------------------------------------------------------------
------------------------------------------------------------
------------------------------------------------------------
------------------------------------------------------------
------------MV----KRFFLR------------------------------------
---RA-------------------------------QATD--------------------
------------------------D-----A-HSRLPPER--------HSDTSDAG-TDG
QTAPPPY-RSQSPSLSWL---RL--R------SHS-RS----------------------
------------------------------------------------------------
-------------------SVSTPRP-LRAK--FG-L-----HV------------VHQP
K----------------------------------VA-------APV-------------
-------D-I---IF--------VHGLGG--------D--RVLT----WCNN--------
------------------------------------------------------------
------------------------------------------------------------
----------------------------------------------------HD-EG---
--QFWPG---------------L---W------------------L----PQE-PGI---
--------------------------------------S-K-SRI--------LSF----
----------------G-----------YDAG-F----GK--------G-----------
----------A--VGNIY-RISDFTKSLLHE-------------M-----RSA-QDP-DG
---NPLGI-----------------------------------------------GKVPI
----IF-----I----------------------VH-------S--M-------G-----
--------G---LVAK------------------S-------------------A-----
----------------------------F-LLGQ-ND-----------------------
-E----N-YK------------------D---IIRSI--RCMMFL---------------
--ATP----HRGAE-H--TTA-------L-N--NLL---KV-S--F---QSL--------
----------------------RDF-I-DELQR------GS--PAIDSI-----------
------NDQFRHA---A-----------------------------SR-L--I-VAS-FY
ESRV--TKI-------GGL--GV--M----------------------------------
---------------------------------------------VV---PKES-A-I--
-L--G--WQ-----------F-E------HFVKL-K-A----K-------HHG-------
--VCKYES----------------R---D----------D-----A----------NYV-
TVRN----------------T-L-----------A--A-----------FVA-DL-----
RPKG--------------------------------------------------------
------------------------------------------------------------
------------------------------------------------------------
------------------------------------------------------------
------------------------------------------------------------
------MEF---------------------------------------------------
------------------------------------------------------------
-----------------------------------------------------------
>XP_680546.1
------------------------------------------------------------
------------------------------------------------------------
------------------------------------------------------------
------------------------------------------------------------
-----------MF--KQ--LSSR---QAR--S----------------------------
-------------------------------------P----------------------
------DTHSS------------------------------------------ISS-QD-
----P---AW-KKEIYNA---NE--EV----HESS-TLSS---------TQT--------
-R-RT-----------L-----------SRH-WL-------------P--------F---
----------R----SSSRRRSPSPE-TQSK--FG-L-----HV------------VHRP
K-T---------------------------------I-------APV-------------
-------N-I---VF--------VHGLGG--------D--RILT----WCKH--------
------------------------------------------------------------
------------------------------------------------------------
----------------------------------------------------RD-KR---
--LYWPE---------------K---W------------------L----KQE-QSI---
--------------------------------------GR--CRI--------LSF----
----------------G-----------YDAS-F--GMG---------------------
----------A--VKSIY-RISDFAKSLLHD-------------MK----FGQ-DSN---
-GNP-LGL-----------------------------------------------GKVPT
----VF-----V----------------------AH-------S--M-------G-----
--------G---LVVK------------------A-------------------A-----
----------------------------Y-LLGQ-ND-----------------------
-E----T-YK------------------E---VVQSI--GAIIFL---------------
--ATP----HRGAD-S--AAT-------L-N--NLL---QA---SF---SSS--------
----------------------KSF-I-AELQR------GS--PALEDI-----------
------NEQFRHIA--------------------------------PK-L--L-IAS-FY
ESLA--TRIG-----IH----ST--M----------------------------------
---------------------------------------------IV---IRDS-A-T--
-L--G--YQ-----------Q-E------ISREL-H-A----D-------HHE-------
--VCKYSS----------------P---Q----------D-----A----------NYT-
SVRN----------------T-L-----------A--S-----------FIA-QL-----
QAKGIE-VI---------------------------------------------------
----------------------------------------ND-----------------L
---M----------A-EESRKIEKLLLV----T----------P-K--------H-E---
E-----------------------------------------------------------
------------------------EF----ET-L--R-SW---WL-EGT-----------
------CDWI--F-----DVA---------------------------------------
--------TV---------K---NWLKNEEEV------EE--------------------
---VP------------------------------------------------------
>CCA69054.2
------------------------------------------------------------
------------------------------------------------------------
------------------------------------------------------------
------------------------------------------------------------
------------------------------------------------------------
------------------------------------------------------------
------------------------------------------------------------
------------------------------------------------------------
------------------------------------------------------------
--------------------------------------------------------MA--
----------------------------------------PGIDPVVD------------
---------I---VA--------IHGLQG--------H--RDKT----WTS-D-------
------------------------------------------------------------
------------------------------------------------------------
------------------------------------------------------------
NGVCWLR---------------D---L------------------L----P-------S-
-D--F-----------------------P------N------ARI--------LSY----
----------------G-----------YDAD-V--HSRE--------------------
-----CV---S--TQT----IGRHAQGLIDA-------------LS----RKR-EDS-P-
--------------------------------------------------------R---
------------------------------------------------------------
-----------------------------------------------A-------LV---
-------------------------------ISH-NQ-S---------------------
-------LES--K----SRLR-------D---VLVST--CAVLFF---------------
--GTP----HFGVE-G--TT--------F-A--E-I---NP-RS-SL-------------
--------------HMKTT---DSI-L-KDL--Q----FHST--ELENI-----------
------QNDWLV----ASE----------------------------R-I--K-SIF-FS
EDYP--VSDER----NE----G--------------------------------------
-------------------------------------------VFNV---PHPL-A-V--
---IP----G------------D-R--NATTIIL-H-A----N-------HRN-------
--LVRFSS----------------R---E----------N------------D---NYQ-
TVHF----------------Y-L-----------K------------G-CVS-NG-----
PERIRK-NWVR---ED--N-C---RNAA--------------------------------
------------------------------------------------------------
----------------QGGP-TLE-----------------IPN----------------
-NF---------------------------------------------------------
--DKTTI--LQLPSVAFA-----PSS--VHK-----------------A-----------
------CLPG--TRRAVLE-T---------------------------------------
-----------------I-S---HWAENDTPNK---------------------------
-----------------------------------------------------------
>CCA73096.1
------------------------------------------------------------
------------------------------------------------------------
------------------------------------------------------------
------------------------------------------------------------
------------------------------------------------------------
------------------------------------------------------------
------------------------------------------------------------
------------------------------------------------------------
------------------------------------------------------------
------------------------------------------------------------
------------------------------------------------------------
--------------M--------IRWS-------NG-H--REKL----WMSG--------
------------------------------------------------------------
------------------------------------------------------------
------------------------------------------------------------
-GVLWLC---------------H---F------------------L----PL---S----
---------------------------LP------R------ARV--------LTY----
----------------G-----------YDAD-T--QSDTC-------------------
---------VS--TQT----MYRYAEGLAHA-------------LS----RAR-K-----
---------------------------------------------------DTS------
------------------------------------------------------------
----------------------------------R-------------------A-----
-----------------------------LVIC--HN--------QS--------L---D
S-K-----C---------NL------R-H---ILVST--HGILFF---------------
--GTP----HFGVD-D----------T-F-L--ARL---KR-SAPW--GI----------
----------------KTT---EII-T-KNLE------EHS--SELENI-----------
------QS-------------LYV-----E--VSKK-------------I--S-SVF-FC
EDYA--PLTNE-------------------------------------------------
----------------------------------------KRPRMNV---PYRS-A-S--
-IP-G--DR-----------N-A--TT----IVL-S-C----D-------HQN-------
--LVKFSD----------------P---T----------I-----D----------SYK-
TVLY----------------H-L-----------D--D-----------RCK-CA-----
PGTVND------------------------------------------------------
-------NWIL---EDKLRG-------PAKGGHH--------------------------
------------------------------------P---S-V-----------D-----
------------------------------------------------------------
-------------------------S---EA--FSVH-RT---CL-QGT----REAVLQR
------------------------------------------------------------
---------I---------Q---DWA-------------------------NTEAS----
KK---------------------------------------------------------
>CCA77943.1
------------------------------------------------------------
------------------------------------------------------------
------------------------------------------------------------
------------------------------------------------------------
------------------------------------------------------------
------------------------------------------------------------
------------------------------------------------------------
------------------------------------------------------------
------------------------------------------------------------
----------------------MSKP-EIKD--YG-F-----LE------------LF--
----------------------------------------PGNDPIID------------
---------V---VA--------IHGLDG--------H--REGT----WTT-D-------
------------------------------------------------------------
------------------------------------------------------------
------------------------------------------------------------
SGVLWLR---------------R---F------------------L----P-------V-
-S--L-----------------------P------N------ARV--------LTY----
----------------G-----------YDAD-T--QNET--------------------
-----CV---S--TQN----IHGHAQKLAQS-------------LS----RMR-KGF-S-
--------------------------------------------------------RRPI
----IF-----V----------------------AH-------D--L-------G-----
--------G---IILK-----K-------------------------T-------LV---
-------------------------------ICH-NQ-R---------------------
-------LNS--E----GDLR-------D---ILVST--HGILFF---------------
--GTP----HFGVD-A---N--------F-L--ARL---RR-SI-SW-------------
--------------RMKTT---EVI-T-KDL--E----THSP--ELEII-----------
------QSLYVE----ASE----------------------------R-I--R-SVF-FC
EDYA--TSSNK----RR----P--------------------------------------
-------------------------------------------RLNV---PSHS-A-S--
---IP----G------------D-R--NATTIVL-S-C----D-------HQN-------
--LVRFPD----------------P---T----------S------------E---SYQ-
TVLY----------------Y-L-----------D------------D-WCK-SA-----
PDSIKD-NWSI---ED--N-L---RSSA--------------------------------
------------------------------------------------------------
----------------RGKH-HP-SVDA--------------------------------
------------------------------------------------------------
----SIL--LQLPIAESM-----AFS--VHR-----------------T-----------
------CLEG--TREVVLE-T---------------------------------------
-----------------I-R---KWANDEA------------------------------
-----------------------------------------------------------
>CCA74484.1
------------------------------------------------------------
------------------------------------------------------------
------------------------------------------------------------
------------------------------------------------------------
------------------------------------------------------------
------------------------------------------------------------
------------------------------------------------------------
------------------------------------------------------------
------------------------------------------------------------
----------------------MDES-NTID--HG-F-----GE------------LF--
----------------------------------------SGKDPTVD------------
---------I---IA--------IHGLNG--------H--REKT----WTA-Y-------
------------------------------------------------------------
------------------------------------------------------------
------------------------------------------------------------
NDILWLR---------------D---L------------------L----P-------S-
-A--L-----------------------P------Q------ARV--------LTY----
----------------G-----------YDAN-T--HSQE--------------------
-----RV---S--TLT----MRQHAEGLAHD-------------IT----RIR-KQD-N-
--------------------------------------------------------RRPI
----IF-----V----------------------AY-------D--L-------G-----
--------G---IILK-----A-------------------------M-------LG---
-------------------------------MCH-IE-S---------------------
-------LRS--D----KQIR-------D---ILVST--HAVLFF---------------
--GTP----HSGVE-S---N--------I-I--ESI---NS-LQ-SL-------------
--------------YKKRT---DVI-L-KYL--Q----ANSS--ELQDV-----------
------QRLYLH----ASE----------------------------N-I--K-TIF-FY
EEYT--STSDG----KK-------------------------------------------
------------------------------------------ITLEV---PYHA-A-M--
---LA----G------------D-R--EAIVIPL-H-S----D-------HQD-------
--LVRFSG----------------R---S----------S------------D---NYK-
TVLH----------------Y-L-----------Q------------V-YLD-HA-----
PSIVCG-KWVK---ED--N-I---RRIE--------------------------------
------------------------------------------------------------
----------------NGEY-IPDKADM--------------------------------
------------------------------------------------------------
----SFI--HQLPTVGFV-----PSS--IHD-----------------E-----------
------CLQG--TRQVVLE-T---------------------------------------
-----------------I-W---KWASDPESDK---------------------------
-----------------------------------------------------------
>CCA74555.1
------------------------------------------------------------
------------------------------------------------------------
------------------------------------------------------------
------------------------------------------------------------
--------------------------------M--SDI---F--------KHSK---NI-
------------------------------LN----------------------------
-------------------------------------------R-AR----ASLHTNQ--
------------GQST--------S--------AA-------------------------
----------------------------------HSSND-K-------S-S-------T-
---------------------SKPPS-KTGD--LG-F-----LT------------IA--
----------------------------------------SGTDPVVD------------
---------I---VA--------IHGLQG--------H--REKS----WTT-K-------
------------------------------------------------------------
------------------------------------------------------------
------------------------------------------------------------
DGTLWLR---------------D---L------------------L----P-------S-
-D--L-----------------------P------N------ARI--------LSY----
----------------G-----------YDAD-T--HSRE--------------------
-----CV---S--TQT----MRRHADGLAKA-------------LA----RER-KDA-P-
--------------------------------------------------------RRPI
----IF-----L----------------------AH-------N--L-------G-----
--------G---IILK-----W-------------------------A-------LV---
-------------------------------ICH-NQ-R---------------------
-------LES--K----AELR-------D---ILIST--HAILFF---------------
--GTP----HSGVD-T---T--------L-L--EAI---NG-CA-SL-------------
--------------YMKTT---KAV-L-KDL--R----AHSS--ELENI-----------
------QSLYVE----TSE----------------------------K-I--K-SVF-FC
EEYQ--AP-IN----GE----R--------------------------------------
------------------------------------------RRLHV---PHHA-A-V--
---IA----G------------D-R--NATTIVL-H-T----D-------HEG-------
--LVRFSA----------------A---N----------S------------D---DYR-
SVLH----------------Y-L-----------Q------------E-YFN-SA-----
ATTVRE-NWII---ED--N-C---RTAA--------------------------------
------------------------------------------------------------
----------------KGEF-AAEEV----------------------------------
------------------------------------------------------------
------------------------------------------------------------
------------------------------------------------------------
------------------------------------------------------------
-----------------------------------------------------------
>CCA76038.1
------------------------------------------------------------
------------------------------------------------------------
------------------------------------------------------------
------------------------------------------------------------
------------------------------------------------------------
------------------------------------------------------------
------------------------------------------------------------
------------------------------------------------------------
------------------------------------------------------------
----------------------MPKS-KTED--LG-L-----FV------------LS--
----------------------------------------TGIDPVID------------
---------I---VA--------IHGLNG--------H--REKT----WTT-V-------
------------------------------------------------------------
------------------------------------------------------------
------------------------------------------------------------
DGTLWLR---------------D---L------------------L----P-------T-
-S--L-----------------------P------H------ARV--------LTY----
----------------G-----------YDAD-T--QSYE--------------------
-----CV---S--TQT----MRRHAEGLARA-------------LS----RER-KEV-P-
--------------------------------------------------------RRPI
----IF-----I----------------------AH-------D--L-------G-----
--------G---IILK-----W-------------------------A-------LV---
-------------------------------ICH-NQ-S---------------------
-------LTS--K----GELR-------D---VLVST--HAILFF---------------
--GTP----HSGME-G---T--------L-L--GTI---NR-LA-AA-------------
--------------FMKTT---DII-I-KDL--K----SHSS--ELENI-----------
------QSLYIA----ASE----------------------------T-I--Q-SIF-FC
EEYE--TT-ID----GK----G--------------------------------------
------------------------------------------ENVRV---PYHS-A-V--
---IA----G------------D-R--NAIAVVL-P-A----D-------HQN-------
--LVRFQT----------------I---E----------S------------N---DYK-
TVLY----------------Y-L-----------K------------D-HFD-NA-----
LQSVHG-KFIT---ED--R-L---RVVA--------------------------------
------------------------------------------------------------
----------------KGGT-IPQSADM--------------------------------
------------------------------------------------------------
----SYI--FQLPMVAFV-----PSS--VHN-----------------T-----------
------CLEG--TRQAVLE-A---------------------------------------
-----------------I-S---QWANDDT------------------------------
-----------------------------------------------------------
>CCA69904.1
------------------------------------------------------------
------------------------------------------------------------
------------------------------------------------------------
------------------------------------------------------------
--------------------------------M--SDV---F--------MHLT---NV-
------------------------------LR----------------------------
-------------------------------------------P-VQ----SSSQTIN--
-------------EGT--------A--------LA-------------------------
----------------------------------DPESG-R-------P-S-------I-
---------------------SKSES-KIDD--LG-F-----LE------------LA--
----------------------------------------SGTNPVVD------------
---------I---VA--------IHGLEG--------H--REKT----WST-E-------
------------------------------------------------------------
------------------------------------------------------------
------------------------------------------------------------
DGTLWLR---------------D---F------------------L----P-------T-
-D--I-----------------------S------N------ARV--------LSY----
----------------G-----------YDAD-T--RSTE--------------------
-----CV---S--TLT----MRRHAEGLAQA-------------LS----RIR-KDS-P-
--------------------------------------------------------RRPI
----IF-----V----------------------AH-------D--L-------G-----
--------G---IILK-----W-------------------------A-------LV---
-------------------------------ICH-NQ-S---------------------
-------LAS--K----GELR-------D---ILVST--HAILFF---------------
--GTP----HSGVE-G--TT--------L-L--DTI---NR-LT-SM-------------
--------------RIMTT---DVI-L-KDL--Q----SHSS--ELENI-----------
------QSLYVA----ASE----------------------------K-I--S-SIF-FC
EEYK--TSSVD----RK----R--------------------------------------
------------------------------------------RRLNV---AHHS-A-V--
---IA----G------------D-R--NGTTIVL-H-A----D-------HES-------
--LVRFSN----------------A---T----------S------------D---N---
------------------------------------------------------------
------------------------------------------------------------
------------------------------------------------------------
------------------------------------------------------------
------------------------------------------------------------
------------------------------------------------------------
------------------------------------------------------------
------------------------------------------------------------
-----------------------------------------------------------
>CCA75073.1
------------------------------------------------------------
------------------------------------------------------------
------------------------------------------------------------
------------------------------------------------------------
--------------------------------M--SGL---R--------SRLKS--I--
------------------------------IR----------------------------
-------------------------------------------S-SK----PSSQTVT--
------------D-KE--------A--------AV-------------------------
----------------P-----------------GLDLS-K-------P-S-------P-
---------------------SRTKS-KKDD--LG-F-----LE------------LA--
----------------------------------------SGTDPIVD------------
---------I---IA--------IHGLDG--------H--REKT----WTA-E-------
------------------------------------------------------------
------------------------------------------------------------
------------------------------------------------------------
NGILWLR---------------D---L------------------L----K-------A-
-D--I-----------------------P------N------ARI--------LAY----
----------------G-----------YDAD-T--RSQE--------------------
-----CV---S--TRT----IYQNADKFLKS-------------LS----RQR-SDH-P-
--------------------------------------------------------RRPI
----IF-----I----------------------AH-------S--L-------G-----
--------G---IVLK-----Q-------------------------A-------LG---
-------------------------------LCH-SE-T---------------------
-------VDS--K----NDFR-------D---ILVST--HAVLFF---------------
--GTP----HFGVK-G--VE--------L-L--QTM---NR-LL-SV-------------
--------------YLKTT---KVI-V-RNL--K----ENSS--ALENI-----------
------QRLYAS----ASK----------------------------E-I--E-TVL-FY
EVYP--TPIIG----GK----R--------------------------------------
-------------------------------------------QMIV---PYNS-A-T--
---IA----G------------D-R--QAIEEGL-D-A----D-------HCE-------
--MVKFPN----------------S---G----------H------------A---NYA-
TVLS----------------Y-L-----------K------------Q-HVE-GA-----
TAGVAK-KWCT---E---------------------------------------------
------------------------------------------------------------
------------------------------------------------------------
------------------------------------------------------------
------------------------------------------------------------
------------------------------------------------------------
------------------------------------------------------------
-----------------------------------------------------------
>CCA75680.1
------------------------------------------------------------
------------------------------------------------------------
------------------------------------------------------------
------------------------------------------------------------
--------------------------------M--G------------------------
------------------------------------------------------------
-------------------------------------------------------HLL--
------------S-SL--------K--------GH-------------------------
----------------V-----------------GSSQA-G-------P-S-------I-
---------------------SQSKS-KKND--LG-F-----VE------------LV--
----------------------------------------PGVAPTVD------------
---------I---VA--------IHGLDG--------H--RMGA----WTA-E-------
------------------------------------------------------------
------------------------------------------------------------
------------------------------------------------------------
NGTLWLR---------------D---L------------------L----P-------G-
-E--L-----------------------P------N------VRV--------LTY----
----------------G-----------YDAD-T--RNRE--------------------
-----CV---S--TQT----IYLHAEAFLRD-------------LS----RER-EDS-P-
--------------------------------------------------------RRPI
----IF-----V----------------------AH-------S--L-------G-----
--------G---IILK-----Q-------------------------A-------IN---
-------------------------------ICN-AQ-P---------------------
-------FDS--D----NSFR-------D---ILVST--HAVLFF---------------
--GTP----HSGTD-G--VG--------L-V--QLV---NR-IM-SM-------------
--------------FLETN---NTV-L-KHL--K----TNSE--ELYNI-----------
------QKSFIS----ASG----------------------------K-L--N-SIF-FY
EERE--TPIAG----GQ----K--------------------------------------
-------------------------------------------KLLV---PYHS-A-T--
---IA----G------------E-A-----AEVL-H-A----D-------HCQ-------
--MVKFTE----------------E---N----------T------------E---NFR-
KVLS----------------H-L-----------K------------K-RLK-NA-----
SEAVAA-KWVV---ED--N-H---RNV---------------------------------
------------------------------------------------------------
------------------------------------------------------------
------------------------------------------------------------
------------------------------------------------------------
------------------------------------------------------------
------------------------------------------------------------
-----------------------------------------------------------
>PVF91422.1
------------------------------------------------------------
------------------------------------------------------------
------------------------------------------------------------
----------------------MFYH--------P------FLRSLLLFIGI-----TV-
VLSILRRVSIGH-------WSSRVFITVAFIPI--IGI------------ASLL------
------------------------------------------------------------
------------------------------------------------------------
------------------------S--------LQ-------------------------
----------------E-----------------IANSS-S------IS-T-------Q-
---------------------TL-EL-KHDE--LG-F-----KE------------LS--
----------------------------------------PGQNPLID------------
---------I---IA--------IHGLDG--------H--RERS----WTA-E-------
------------------------------------------------------------
------------------------------------------------------------
------------------------------------------------------------
NGTMWLR---------------D---L------------------L----P-------L-
-D--I-----------------------P------S------ARI--------LTY----
----------------G-----------YDSD-T--RRFT--------------------
-----HT---S--TQG----IFHHAEAFVVD-------------LT----LAR-IAN-P-
--------------------------------------------------------ERPI
----IF-----L----------------------AH-------S--L-------G-----
--------G---IILK-----K-------------------------A-------LA---
-------------------------------LCH-GA-S---------------------
-------YGS--D------HR-------Y---IKVST--YAILFF---------------
--GTP----HSGAN-G--VD--------L-A--QWM---AK-LL-SV-------------
--------------YMFTD---DTI-V-KGL--D----QNSS--ELQSI-----------
------QAFYLG----ASE----------------------------H-I--K-SIF-FY
ERLP--TRLMK----GV----A--------------------------------------
-------------------------------------------ELIV---PRRL-A-I--
---IE----G------------D-R--NAEIVGL-D-R----D-------HCE-------
--MVKFAG----------------K---H----------E------------N---DYR-
RVAG----------------Y-L-----------S------------R-LVR-EA-----
P-----------------------------------------------------------
------------------------------------------------------------
------------------------------------------------------------
------------------------------------------------------------
------------------------------------------------------------
------------------------------------------------------------
------------------------------------------------------------
-----------------------------------------------------------
>PVF90833.1
------------------------------------------------------------
------------------------------------------------------------
------------------------------------------------------------
------------------------------------------------------------
------------------------------------------------------------
------------------------------------------------------------
------------------------------------------------------------
------------------------------------------------------------
------------------------------------------------------------
------------------------------------------------------------
------------------------------------------------------------
------------------------------------------------------------
------------------------------------------------------------
------------------------------------------------------------
------------------------------------------------------------
---MWLK---------------D---L------------------L----P-------L-
-D--I-----------------------P------N------ARI--------LTY----
----------------G-----------YDSD-T--RRFT--------------------
-----HT---S--TQS----IFQHAETFVAD-------------LT----QVR-SAN-P-
--------------------------------------------------------ERPI
----IF-----L----------------------AH-------S--L-------G-----
--------G---IILK-----K-------------------------A-------LA---
-------------------------------LCH-GA-S---------------------
-------YNS--D------YR-------C---IKVST--YGILFF---------------
--GTP----HSGAN-N--VE--------L-A--QWM---GK-LL-SI-------------
--------------YMFTD---DTI-L-KDL--A----RDST--ELQSI-----------
------QTFYLG----ASE----------------------------R-I--K-SIF-FY
EVLP--TPLVK----GV----A--------------------------------------
-------------------------------------------EVIV---PRGL-A-I--
---IE----G------------D-R--NAKVVGL-H-G----D-------HCE-------
--IVKYQE----------------S---D----------N------------N---DYR-
KVVG----------------H-L-----------S------------D-LVG-SA-----
PGEVAK------------------------------------------------------
------------------------------------------------------------
------------------------------------------------------------
------------------------------------------------------------
------------------------------------------------------------
------------------------------------------------------------
------------------------------------------------------------
-----------------------------------------------------------
>PVF91099.1
------------------------------------------------------------
------------------------------------------------------------
------------------------------------------------------------
------------------------------------------------------------
-----------------------MVTTGAFILV--INA------------AILL------
------------------------------------------------------------
------------------------------------------------------------
------------------------L--------FQ-------------------------
----------------R-----------------ASKSS-L------VS-S-------H-
---------------------TPDGS-KRNE--LG-F-----KE------------LS--
----------------------------------------PGQDPVVD------------
---------I---VA--------IHGLDG--------H--RERS----WTA-A-------
------------------------------------------------------------
------------------------------------------------------------
------------------------------------------------------------
NGTMWLK---------------D---L------------------L----P-------L-
-D--I-----------------------P------N------ARI--------LTY----
----------------G-----------YDSD-T--RRFT--------------------
-----HT---S--TQS----IFHHAETFVAD-------------LT----QVR-RAN-P-
--------------------------------------------------------ERPI
----IF-----L----------------------AH-------S--L-------G-----
--------G---IILK-----K-------------------------A-------LA---
-------------------------------RCH-GE-S---------------------
-------YNS--D------YR-------C---IKVST--YGILFF---------------
--GTP----HSGAN-N--VE--------L-A--QWM---GK-LL-SI-------------
--------------YMFTD---DTI-L-KDL--A----RDST--ELQSI-----------
------QTFYLG----ASE----------------------------R-I--K-SIF-FY
EVLP--TPLMK----GV----A--------------------------------------
-------------------------------------------ELIV---PRGL-A-I--
---IE----G------------D-R--NAKVVGL-H-G----D-------HCE-------
--IVRYQE----------------R---D----------N------------N---DYR-
KVVG----------------H-L-----------S------------D-LVG-EA-----
P-----------------------------------------------------------
------------------------------------------------------------
------------------------------------------------------------
------------------------------------------------------------
------------------------------------------------------------
------------------------------------------------------------
------------------------------------------------------------
-----------------------------------------------------------
>PVF91216.1
------------------------------------------------------------
------------------------------------------------------------
------------------------------------------------------------
------------------------------------------------------------
------------------------------------------------------------
------------------------------------------------------------
------------------------------------------------------------
------------------------------------------------------------
----------------------------------MSKSS-D------VS-R-------Q-
---------------------TA-DS-KRNE--LG-F-----KE------------LS--
----------------------------------------PGRDPVVD------------
---------I---VA--------IHGLDG--------H--RETS----WTA-E-------
------------------------------------------------------------
------------------------------------------------------------
------------------------------------------------------------
NGTMWLK---------------D---L------------------L----P-------L-
-D--I-----------------------P------N------ARI--------LTY----
----------------G-----------YDSD-T--RSFT--------------------
-----YT---S--TQS----IFSHAEAFVAN-------------LT----QAR-SAN-P-
--------------------------------------------------------ERPI
----IF-----L----------------------AH-------S--L-------G-----
--------G---IILK-----Q-------------------------A-------LA---
-------------------------------LCH-GA-G---------------------
-------YNP--D------HR-------S---IKVST--YAVLFF---------------
--GTP----HSGAN-S--VN--------L-A--QWM---GR-LL-SV-------------
--------------YMFTD---DRI-L-KDL--D----RDSI--ALESI-----------
------QTFYLG----ASE----------------------------Y-I--K-SIF-FY
ETLP--TPLIQ----GV----A--------------------------------------
-------------------------------------------ELIV---PRRL-A-I--
---IE----G------------D-R--NAEVVAM-Y-A----D-------HCQ-------
--IVKFEE----------------R---Q----------G--------------------
------------------------------------------------------------
------------------------------------------------------------
------------------------------------------------------------
------------------------------------------------------------
------------------------------------------------------------
------------------------------------------------------------
------------------------------------------------------------
------------------------------------------------------------
-----------------------------------------------------------
>PVF91289.1
------------------------------------------------------------
------------------------------------------------------------
------------------------------------------------------------
----------------------------------------------------------M-
TLLF--AFSPTL-------WDTRIVATIAFILV--INA------------AILL------
------------------------------------------------------------
------------------------------------------------------------
------------------------L--------FQ-------------------------
----------------R-----------------GSKSS-L------VS-S-------H-
---------------------ISDGS-KRNE--LG-F-----KE------------LA--
----------------------------------------PGQDPVVD------------
---------I---VA--------IHGLDG--------H--RERS----WTA-A-------
------------------------------------------------------------
------------------------------------------------------------
------------------------------------------------------------
NGTMWLK---------------D---L------------------L----P-------L-
-D--I-----------------------P------N------ARI--------LTY----
----------------G-----------YDSD-T--RRFT--------------------
-----YT---S--TQS----IFHHAETFVAD-------------LT----QVR-SAN-P-
--------------------------------------------------------ERPI
----IF-----L----------------------AH-------S--L-------G-----
--------G---IILK-----K-------------------------A-------LA---
-------------------------------LCH-GA-S---------------------
-------YNS--D------YR-------Y---IKVST--YGILFF---------------
--GTP----HSGAN-N--VE--------L-A--QWM---GK-LL-SI-------------
--------------YMFTD---DTI-I-KDL--N----RDST--ELQSI-----------
------QTLYLG----ASE----------------------------R-I--K-SIF-FY
EVLP--TPLMK----GV----A--------------------------------------
-------------------------------------------EVIV---PRGL-A-I--
---IE----G------------D-R--NAKVVGL-H-G----D-------HCE-------
--IVKYQE----------------S---D----------N------------N---DYR-
KVIG----------------H-L-----------S------------D-LVG-SA-----
P-----------------------------------------------------------
------------------------------------------------------------
------------------------------------------------------------
------------------------------------------------------------
------------------------------------------------------------
------------------------------------------------------------
------------------------------------------------------------
-----------------------------------------------------------
>PVF91312.1
------------------------------------------------------------
------------------------------------------------------------
------------------------------------------------------------
----------------------------------------------------------M-
AFLL--AFSPTL-------WDTRMVATGAFILV--INA------------AILI------
------------------------------------------------------------
------------------------------------------------------------
------------------------L--------FQ-------------------------
----------------R-----------------GSKSS-L------VS-S-------H-
---------------------TSDGS-KRDE--LG-F-----KE------------LA--
----------------------------------------PGQDPVVD------------
---------I---VA--------IHGLDG--------H--RERS----WTA-A-------
------------------------------------------------------------
------------------------------------------------------------
------------------------------------------------------------
NGTMWLR---------------D---L------------------L----P-------L-
-D--I-----------------------P------N------ARI--------LTY----
----------------G-----------YDSD-T--RRFT--------------------
-----YT---S--TQS----IFHHAETFVAD-------------LT----QVR-SAN-P-
--------------------------------------------------------ERPI
----IF-----L----------------------AH-------S--L-------G-----
--------G---IILK-----K-------------------------A-------LT---
-------------------------------LCH-GS-S---------------------
-------YNS--D------YR-------C---IKVST--YGILFF---------------
--GTP----HSGAN-N--VE--------L-A--QWM---GK-LL-SI-------------
--------------YMFTD---DTI-L-RDL--N----RDST--ELQSI-----------
------QTFYLG----ASE----------------------------R-I--K-SVF-FY
EVLP--TPLVK----GV----A--------------------------------------
-------------------------------------------EVIV---PRGL-A-I--
---IE----G------------D-R--NAKVVGL-H-G----D-------HCE-------
--IVKYEE----------------K---D----------N------------N---DYH-
KVIG----------------H-L-----------S------------D-LVG-EA-----
PGEVAK------------------------------------------------------
------------------------------------------------------------
------------------------------------------------------------
------------------------------------------------------------
------------------------------------------------------------
------------------------------------------------------------
------------------------------------------------------------
-----------------------------------------------------------
>PVF91573.1
------------------------------------------------------------
------------------------------------------------------------
------------------------------------------------------------
----------------------------------------------------------M-
AFLF--AFSPPL-------WDTRMVATGAFILV--IN-----------------------
------------------------------------------------------------
------------------------------------------------------------
------------------------------------------------------------
----------------R-----------------GSKSS-L------VS-S-------H-
---------------------TSDGS-KRNE--LG-F-----KE------------LS--
----------------------------------------PGQDPVVD------------
---------I---VA--------IHGLDG--------H--RERS----WTA-A-------
------------------------------------------------------------
------------------------------------------------------------
------------------------------------------------------------
NGTMWLK---------------D---L------------------L----P-------L-
-D--I-----------------------P------N------ARI--------LTY----
----------------G-----------YDSD-T--RRFT--------------------
-----YT---S--TQS----IFHHAETFVAD-------------LA----QMR-STN-P-
--------------------------------------------------------ERPI
----IF-----L----------------------AH-------S--L-------G-----
--------G---IILK-----K-------------------------A-------LA---
-------------------------------LCH-GA-S---------------------
-------YNS--D------SR-------Y---IKVST--YGILFF---------------
--GTP----HSGAN-N--VE--------L-A--QWM---GK-LL-SV-------------
--------------YMFTD---DTI-L-KDL--N----RGST--ELQSI-----------
------QTLYLG----ASE----------------------------R-I--K-SIF-FY
EVLP--TPLMK----GV----A--------------------------------------
-------------------------------------------ELIV---PRGL-A-I--
---IE----G------------D-R--NGKVVGL-H-G----D-------HCE-------
--IVKYQE----------------R---D----------N------------N---DYR-
KVVG----------------H-L-----------S------------D-LVG-EA-----
P-----------------------------------------------------------
------------------------------------------------------------
------------------------------------------------------------
------------------------------------------------------------
------------------------------------------------------------
------------------------------------------------------------
------------------------------------------------------------
-----------------------------------------------------------
>PVF91575.1
------------------------------------------------------------
------------------------------------------------------------
------------------------------------------------------------
----------------------MFYH--------P------AFRNLLLSIAI-----TA-
VLF---A---FS-------RDTPTVVTIVVILI--VNV------------ASLL------
------------------------------------------------------------
------------------------------------------------------------
------------------------L--------FR-------------------------
----------------R-----------------GSKSS-V------LS-N-------Q-
---------------------TS-DS-KRND--LG-F-----KE------------LS--
----------------------------------------PGQDPVVD------------
---------I---IA--------IHGLDG--------H--RERS----WTA-A-------
------------------------------------------------------------
------------------------------------------------------------
------------------------------------------------------------
SGAMWLK---------------D---L------------------L----P-------L-
-D--I-----------------------P------N------ARI--------LTY----
----------------G-----------YDSD-T--RRFT--------------------
-----HT---S--KQS----IFCHAETFVED-------------LI----LAR-NAN-P-
--------------------------------------------------------ERPI
----IF-----I----------------------AH-------S--L-------G-----
--------G---IILK-----K-------------------------A-------LA---
-------------------------------LCN-GA-N---------------------
-------HRR--D------CK-------S---ITVST--YAVLFF---------------
--GTP----HSGAN-S--VD--------L-A--QWM---GK-LL-SV-------------
--------------YMFTD---DKI-L-KDL--D----RDST--ELQSI-----------
------QTFYLG----ASE----------------------------R-I--K-SIF-FY
EALP--TSLVT----GF----A--------------------------------------
-------------------------------------------EVIV---PREL-A-I--
---IA----G------------D-R--NAKVVEL-H-G----D-------HCE-------
--IVKYQE----------------R---D----------D------------N---DYR-
KVIG----------------Q-L-----------S------------S-LVG-EA-----
PTEAAK-NWSR---EN--R-H---RRID--------------------------------
------------------------------------------------------------
----------------DGKA----------------------------------------
------------------------------------------------------------
------------------------------------------------------------
------------------------------------------------------------
------------------------------------------------------------
-----------------------------------------------------------
>PVF91603.1
------------------------------------------------------------
------------------------------------------------------------
------------------------------------------------------------
------------------------------------------------------------
------------------------------------------------------------
------------------------------------------------------------
------------------------------------------------------------
------------------------------------------------------------
------------------------------------------------M-N-------W-
---------------------VSRSC-R-----------------------------Q--
----------------------------------------GRTQWSSS------------
---------I---VA--------IHGLDG--------H--RERS----WTA-A-------
------------------------------------------------------------
------------------------------------------------------------
------------------------------------------------------------
NGAMWLK---------------D---L------------------L----P-------L-
-D--I-----------------------P------N------ARI--------LTY----
----------------G-----------YDSD-T--RRFT--------------------
-----HT---S--TQS----IFQHAETFVAD-------------LT----QVR-SAN-P-
--------------------------------------------------------ERPI
----IF-----L----------------------AH-------S--L-------G-----
--------G---IILK-----K-------------------------A-------LA---
-------------------------------LCH-GA-S---------------------
-------YNS--D------YR-------C---IKVST--YGILFF---------------
--GTP----HSGAN-N--VE--------L-A--QWM---GK-LL-SI-------------
--------------YMFTD---DTI-L-KDL--N----RDST--ELQSI-----------
------QTFYLG----ASE----------------------------R-I--K-SIF-FY
EVLP--TPLVK----GV----A--------------------------------------
-------------------------------------------EVIV---PRGL-A-I--
---IE----G------------D-R--DAKVVGL-H-G----D-------HCE-------
--IVKFQE----------------G---D----------N------------N---DYR-
KVVG----------------H-L-----------S------------D-LVG-SA-----
PGEVAK------------------------------------------------------
------------------------------------------------------------
------------------------------------------------------------
------------------------------------------------------------
------------------------------------------------------------
------------------------------------------------------------
------------------------------------------------------------
-----------------------------------------------------------
>PVF92961.1
------------------------------------------------------------
------------------------------------------------------------
------------------------------------------------------------
----------------------MIYH--------P------FLRNSWLIFAA-----TI-
ILFV--WAPILL-------WDTRVIITITIILV--LVV------------SSLL------
------------------------------------------------------------
------------------------------------------------------------
------------------------P--------LQ-------------------------
----------------K-----------------GSKSS-V------VS-R-------Q-
---------------------TS-DS-KRNE--LG-F-----KE------------LS--
----------------------------------------PGQDSVVD------------
---------I---VA--------IHGLDG--------H--REAS----WTA-E-------
------------------------------------------------------------
------------------------------------------------------------
------------------------------------------------------------
NGTMWLK---------------D---L------------------L----P-------L-
-D--I-----------------------P------N------ARI--------LTY----
----------------G-----------YDSN-T--HSFT--------------------
-----HM---S--TQS----IFHHAEALVAD-------------LT----QAR-SAN-P-
--------------------------------------------------------ERPI
----IF-----L----------------------AH-------S--L-------G-----
--------G---IILK-----K-------------------------A-------LA---
-------------------------------LCH-GA-G---------------------
-------YNS--D------HR-------C---IKVST--YAILFF---------------
--GTP----HSGAN-G--VD--------L-A--QWM---GR-LL-SV-------------
--------------YMFTD---DMI-L-KDL--N----RDSD--ELQSI-----------
------QKFYLG----ASE----------------------------R-L--K-SIF-FH
EVLP--TPLMK----GV----A--------------------------------------
-------------------------------------------ELIV---PRHL-A-I--
---IE----G------------D-R--NAEVVAM-Y-A----D-------HCQ-------
--IVKFQE----------------R---Q----------E--------------------
------------------------------------------------------------
------------------------------------------------------------
------------------------------------------------------------
------------------------------------------------------------
------------------------------------------------------------
------------------------------------------------------------
------------------------------------------------------------
------------------------------------------------------------
-----------------------------------------------------------
>PVF97304.1
------------------------------------------------------------
------------------------------------------------------------
------------------------------------------------------------
------------------------------------------------------------
----------------------------MAILI--INV------------ASLL------
------------------------------------------------------------
------------------------------------------------------------
------------------------L--------FK-------------------------
----------------R-----------------GPKSF-V------VS-S-------Q-
---------------------TS-DS-KRND--LG-F-----KE------------LW--
----------------------------------------PGQHPIVD------------
---------I---VA--------IHGLDG--------H--RERS----WTA-A-------
------------------------------------------------------------
------------------------------------------------------------
------------------------------------------------------------
NGIMWLK---------------D---L------------------L----P-------L-
-D--I-----------------------P------N------VRI--------LTY----
----------------G-----------YDSD-T--CRFT--------------------
-----HT---S--TQS----IFCHAETFVED-------------LI----LAR-NAN-P-
--------------------------------------------------------EKPI
----IF-----V----------------------AH-------S--L-------G-----
--------G---IILK-----K-------------------------A-------LA---
-------------------------------LCN-GS-N---------------------
-------HRQ--D------YK-------S---ITVST--YAILFF---------------
--GTP----HSGAN-G--VD--------L-A--EWM---GK-LL-SV-------------
--------------YTFTD---DTI-L-KEL--D----RDSI--ELQSI-----------
------QAFYLG----ASE----------------------------R-I--K-SIF-FY
EALP--TPLMK----GV----A--------------------------------------
-------------------------------------------ELIV---PRGS-G-T--
---IA----G--------------------------------------------------
------------------------------------------------------------
------------------------------------------------------------
------------------------------------------------------------
------------------------------------------------------------
------------------------------------------------------------
------------------------------------------------------------
------------------------------------------------------------
------------------------------------------------------------
------------------------------------------------------------
-----------------------------------------------------------
>PVF97307.1
------------------------------------------------------------
------------------------------------------------------------
------------------------------------------------------------
------------------------------------------------------------
---------------------------MSIVLT--INT---G--------KVVL------
------------------------------------------------------------
------------------------------------------------------------
------------------------E--------FR-------------------------
----------------K-----------------ESNSS-P------IS-S-------R-
---------------------TS-DS-KRNE--LG-F-----KE------------LS--
----------------------------------------PGQDPVVD------------
---------I---VA--------IHGLDG--------H--RERS----WTA-T-------
------------------------------------------------------------
------------------------------------------------------------
------------------------------------------------------------
SGTMWLK---------------D---L------------------L----P-------L-
-D--I-----------------------P------N------ARI--------LTY----
----------------G-----------YDAD-T--RRFT--------------------
-----YT---S--TQS----IFRHAETFVAD-------------LT----LAR-SGN-P-
--------------------------------------------------------ERPI
----IF-----V----------------------AH-------S--L-------G-----
--------G---IILK-----K-------------------------A-------LA---
-------------------------------LCN-GA-N---------------------
-------HKS--D------YK-------S---IRVST--FAILFF---------------
--GTP----HSGAN-G--VE--------L-A--QWM---GK-LL-SV-------------
--------------YMFTD---NTI-L-KDL--S----RDSD--HLQSI-----------
------QAFYLD----ASE----------------------------G-I--K-SIF-FY
EALP--TPLMK----GI----A--------------------------------------
-------------------------------------------ELIV---PRRL-A-I--
---IE----G------------D-R--NAKVVEL-H-R----D-------HCD-------
--MVKFQG----------------R---E----------E------------N---DYR-
KVVG----------------Y-L-----------S------------K-LMG-EA-----
PV----------------------------------------------------------
------------------------------------------------------------
------------------------------------------------------------
------------------------------------------------------------
------------------------------------------------------------
------------------------------------------------------------
------------------------------------------------------------
-----------------------------------------------------------
>PVF97368.1
------------------------------------------------------------
------------------------------------------------------------
------------------------------------------------------------
----------------------MIFH--------P------LLRNLMLLIAA-----MT-
IIFV--WSPPLC-------WDPRIIGTIVTLIL--VG----------------L------
------------------------------------------------------------
------------------------------------------------------------
------------------------L--------LQ-------------------------
----------------T-----------------RTESS-V------SV-L-------S-
---------------------QTSDS-KRNE--LG-F-----KV------------LS--
----------------------------------------PGENPVVD------------
---------I---VA--------IHGLGG--------H--RERS----WTA-A-------
------------------------------------------------------------
------------------------------------------------------------
------------------------------------------------------------
NGKMWLK---------------D---F------------------L----A-------D-
-D--I-----------------------P------N------ARI--------LTY----
----------------G-----------HGAD-T--HSHT--------------------
-----YM---P--TQR----LLHFAEGFVED-------------LL----RVR-RSN-P-
------------------------------------------------------E--RPI
----IF-----L----------------------AH-------S--L-------G-----
--------G---IILK-----K-------------------------A-------LT---
-------------------------------LCN-IP-E---------------------
-------YNL--E------RR-------Q---IKVST--CGVLFF---------------
--GTP----HSGAN-E--VG--------L-A--RLV---GK-LL-SV-------------
--------------YMVTD---DSM-L-DDL--N----HNSN--ELENI-----------
------QTLYLY----ASE----------------------------H-I--K-SIF-FY
ETDP--TPMVT----GI----V--------------------------------------
-------------------------------------------ELIV---PRQS-A-S--
---IE----G------------D-R--NAKVIPL-D-G----N-------HWQ-------
--LVKFER----------------K---G----------E------------V---NYQ-
KVFY----------------Y-L-----------S------------E-LVN-EA-----
PA----------------------------------------------------------
------------------------------------------------------------
------------------------------------------------------------
------------------------------------------------------------
------------------------------------------------------------
------------------------------------------------------------
------------------------------------------------------------
-----------------------------------------------------------
>PVF97371.1
------------------------------------------------------------
------------------------------------------------------------
------------------------------------MPTAR------SSCL---LGL---
--PSILDFSLND--------TDMVYR--------P------FFRHLLGPITA-----TT-
ILFL--WGPSLP-------WNIRIIVTIASFLI--VDL------------VSLL------
------------------------------------------------------------
------------------------------------------------------------
------------------------T--------LQ-------------------------
----------------R-----------------RSNSL-F------TS-S-------K-
---------------------IS-DL-KRNE--LG-F-----KE------------LS--
----------------------------------------AGENPVVD------------
---------I---VA--------IHGFGG--------H--SERS----WTA-A-------
------------------------------------------------------------
------------------------------------------------------------
------------------------------------------------------------
NGTMWLR---------------D---L------------------L----P-------L-
-D--I-----------------------P------N------ARI--------LTY----
----------------G-----------YDLD-T--RSFT--------------------
-----ST---S--IQS----IFRHAEAFVAG-------------LT----EVR-SEN-R-
--------------------------------------------------------ERPI
----IF-----L----------------------AH-------S--L-------G-----
--------G---IILK-----K-------------------------A-------LA---
-------------------------------LCQ-VA-D---------------------
-------YGS--D------RR-------C---IKVST--HAILFF---------------
--GTP----HSGAN-G--VD--------L-A--RWM---AK-LL-SI-------------
--------------YMFTD---DTT-L-KEL--D----RDSI--ELENI-----------
------QTFYLH----ASK----------------------------R-I--K-SIN-FY
ETYP--TSTMN----GV----A--------------------------------------
-------------------------------------------ELIV---PRRL-G-I--
---I--------------------------------------------------------
------------------------------------------------------------
------------------------------------------------------------
------------------------------------------------------------
------------------------------------------------------------
------------------------------------------------------------
------------------------------------------------------------
------------------------------------------------------------
------------------------------------------------------------
------------------------------------------------------------
-----------------------------------------------------------
>PVF97372.1
------------------------------------------------------------
------------------------------------------------------------
------------------------------------------------------------
----------------------MIYH--------P------LLRNLLCSAAF-----II-
IIFR--WSHTLL-------WDPRLIVTIVIFNV--AG----------------L------
------------------------------------------------------------
------------------------------------------------------------
------------------------L--------LQ-------------------------
----------------T-----------------RVESS-V------S------------
----------------------SRTS-KRNE--LG-F-----KV------------LS--
----------------------------------------PGENPVVD------------
---------I---VA--------IHGLGG--------H--RERS----WTA-A-------
------------------------------------------------------------
------------------------------------------------------------
------------------------------------------------------------
NGKMWLK---------------D---F------------------L----A-------D-
-D--I-----------------------P------N------ARI--------LTY----
----------------G-----------HDAD-T--YSHT--------------------
-----YM---P--AQS----LLSLAEAFVDD-------------LS----LER-SSN-P-
------------------------------------------------------E--RPI
----IF-----L----------------------AH-------S--F-------G-----
--------G---IILM-----Q-------------------------A-------LI---
-------------------------------NCH-VA-D---------------------
-------NDR--D------KQ-------R---IKVST--YATLFF---------------
--GTP----LFGAN-G--VG--------F-A--RWI---GS-LL-SF-------------
--------------YMFTD---DTI-L-RYL--H----PYSA--ELQAL-----------
------QSVYFP----TSE----------------------------R-I--K-SIF-FY
EELP--TEMIT----GI----A--------------------------------------
-------------------------------------------EWIV---PRP-------
------------------------------------------------------------
------------------------------------------------------------
------------------------------------------------------------
------------------------------------------------------------
------------------------------------------------------------
------------------------------------------------------------
------------------------------------------------------------
------------------------------------------------------------
------------------------------------------------------------
------------------------------------------------------------
-----------------------------------------------------------
>PVF99568.1
------------------------------------------------------------
------------------------------------------------------------
------------------------------------------------------------
----------------------MFYH--------P------LLRNLLLSLGI-----IA-
AARL--VLGFTL-------WDTRVVVTIAFILI--INV------------SSLF------
------------------------------------------------------------
------------------------------------------------------------
------------------------S--------FQ-------------------------
----------------R-----------------GSKSS-V------VS-T-------S-
---------------------TS-ES-KRDE--LG-F-----KE------------LS--
----------------------------------------PGQDPVVD------------
---------I---VA--------IHGLDG--------H--REMS----WMA-A-------
------------------------------------------------------------
------------------------------------------------------------
------------------------------------------------------------
NGTMWLK---------------D---L------------------L----P-------L-
-D--I-----------------------P------N------ARI--------LTY----
----------------G-----------YDSD-A--RRFT--------------------
-----HT---S--TQS----IFRHAETFVED-------------LT----LAR-SAN-P-
--------------------------------------------------------ERPI
----IF-----V----------------------AH-------S--L-------G-----
--------G---IILK-----K-------------------------A-------LA---
-------------------------------LCN-GS-N---------------------
-------HRR--D------CK-------S---IKVST--YAILFF---------------
--GTP----HSGAN-S--VN--------L-A--QWM---GK-LL-SI-------------
--------------YMFTD---DKI-L-KNL--N----RDST--ELQSI-----------
------QTFYLG----ASE----------------------------R-L--K-SIF-FY
EALP--TPVLT----GV----A--------------------------------------
-------------------------------------------ELIV---PREL-A-I--
---IA----G------------D-R--NAKVVEL-Y-G----D-------HCE-------
--IIKYQE----------------R---D----------N------------N---NYR-
KVIG----------------H-L-----------S------------S-LVG-EA-----
PTEAAK-NWSR---E---------------------------------------------
------------------------------------------------------------
------------------------------------------------------------
------------------------------------------------------------
------------------------------------------------------------
------------------------------------------------------------
------------------------------------------------------------
-----------------------------------------------------------
>CCA74635.1
------------------------------------------------------------
------------------------------------------------------------
------------------------------------------------------------
------------------------------------------------------------
--------------------------------M--SSF---R--------SRLTS--F--
------------------------------FN----------------------------
-------------------------------------------A-SK----SSSWTDL--
--------------EG--------S--------VA-------------------------
----------------G-----------------NSDGN-D-------Q-S-------A-
---------------------LKIRS-KKEE--LG-F-----LE------------LV--
----------------------------------------PGIDPVVD------------
---------I---IA--------IHGLDG--------H--REKT----WMA-E-------
------------------------------------------------------------
------------------------------------------------------------
------------------------------------------------------------
NGTLWLR---------------D---L------------------L----P-------A-
-D--L-----------------------P------N------VRV--------LAY----
----------------G-----------YDAD-T--RSRE--------------------
-----CV---S--TQT----IYQQADKFVKS-------------LT----RER-SNA-P-
--------------------------------------------------------RRPI
----IF-----V----------------------AH-------S--L-------G-----
--------G---IVLK-----Q-------------------------A-------II---
-------------------------------LCH-NQ-T---------------------
-------LNS--T----NKLR-------D---ILVST--HAVLFF---------------
--GTP----HSGVK-G--AD--------L-L--EVL---NR-LL-SV-------------
--------------YMKTT---NVI-L-QHL--K----ENS-------------------
------------------------------------------------------------
------------------------------------------------------------
------------------------------------------------------------
------------------------------------------------------------
------------------------------------------------------------
------------------------------------------------------------
------------------------------------------------------------
------------------------------------------------------------
------------------------------------------------------------
------------------------------------------------------------
------------------------------------------------------------
------------------------------------------------------------
------------------------------------------------------------
-----------------------------------------------------------
>CCA68224.1
------------------------------------------------------------
------------------------------------------------------------
------------------------------------------------------------
------------------------------------------------------------
--------------------------------M--SGL---H--------SALTR--D--
------------------------------PG----------------------------
---------------------------------------------VS----KLYSRPS--
------------D-KP--------T--------PI-------------------------
----------------R-----------------DSNLN-K-------P-L-------P-
---------------------PRIRS-KKDE--LE-F-----LE------------VF--
----------------------------------------PGTDPVVD------------
---------I---IA--------IHGLDG--------H--RENT----WTA-Q-------
------------------------------------------------------------
------------------------------------------------------------
------------------------------------------------------------
NGVLWLR---------------D---L------------------L----S-------A-
-D--I-----------------------P------N------ARI--------LVY----
----------------G-----------YDAD-T--RSRE--------------------
-----CV---S--TQT----IYQHADKFIKS-------------LS----RQR-TDS-P-
--------------------------------------------------------RRPI
----IF-----V----------------------AH-------S--L-------G-----
--------G---IVLK-----Q-------------------------A-------LI---
-------------------------------LCH-VQ-T---------------------
-------LGS--I----NHLR-------D---ILVST--HAILFF---------------
--GTP----HSGVK-G--VE--------L-L--KTM---NR-LL-SV-------------
--------------YLNTT---EAI-L-RNL--T----ENSP--ELENI-----------
------QNLFSS----ASE----------------------------E-I--E-IAL-FY
EVYP--TPLVG----G--------------------------------------------
------------------------------------------------------------
------------------------------------------------------------
------------------------------------------------------------
------------------------------------------------------------
------------------------------------------------------------
------------------------------------------------------------
------------------------------------------------------------
------------------------------------------------------------
------------------------------------------------------------
------------------------------------------------------------
------------------------------------------------------------
-----------------------------------------------------------
>CCA73065.1
------------------------------------------------------------
------------------------------------------------------------
------------------------------------------------------------
------------------------------------------------------------
--------------------------------M--LGL---W--------SRLK---ST-
------------------------------LG----------------------------
-------------------------------------------L-FQ----SSSGYID--
-------------TST--------S--------PT-------------------------
----------------------------------NPERN-K-------Q-S-------G-
---------------------QKPYS-KIDD--LG-F-----LE------------IV--
----------------------------------------SGTDPVVD------------
---------I---VA--------IHGING--------H--REKT----WMT-D-------
------------------------------------------------------------
------------------------------------------------------------
------------------------------------------------------------
QGVLWLR---------------D---L------------------L----P-------S-
-D--L-----------------------P------N------ARV--------LTY----
----------------G-----------YDAE-T--HSQE--------------------
-----FV---S--TQT----IHRHAESFVKA-------------LS----RER-QRV-P-
--------------------------------------------------------RRPI
----IF-----T----------------------AH-------N--L-------G-----
--------G---IILK-----L-------------------------A-------LV---
-------------------------------LCN-NQ-R---------------------
-------LEA--T----NGLR-------D---ILVST--HGVLFF---------------
--GTP----HSGVE-I--TP----------L--IDI---NR-WV-SG-------------
--------------HMETT---EVI-L-KDI--A----SHSP--ELENI-----------
------QRLYVA----AGE----------------------------K-I--N-TIF-FY
EEYT--TLDLW----NQ----GG-------------------------------------
------------------------------------------------------------
------------------------------------------------------------
------------------------------------------------------------
------------------------------------------------------------
------------------------------------------------------------
------------------------------------------------------------
------------------------------------------------------------
------------------------------------------------------------
------------------------------------------------------------
------------------------------------------------------------
------------------------------------------------------------
-----------------------------------------------------------
>CCA76425.1
------------------------------------------------------------
------------------------------------------------------------
------------------------------------------------------------
------------------------------------------------------------
------------------------------------------------------------
------------------------------------------------------------
---------------------------------------------------------M--
------------N-EE--------A--------RI-------------------------
----------------T-----------------PSNLN-K-------P-T-------T-
---------------------SKFKY-KADD--LG-F-----LE------------LA--
----------------------------------------SGTNPIVD------------
---------I---IA--------IHGLDG--------H--RERT----WTA-G-------
------------------------------------------------------------
------------------------------------------------------------
------------------------------------------------------------
NGVLWLR---------------D---L------------------L----S-------I-
-D--I-----------------------P------N------ARI--------LVY----
----------------G-----------YDAD-T--RSRE--------------------
-----CV---S--TQT----IYQHADKFLKS-------------LS----RQR-IDH-P-
--------------------------------------------------------RRPI
----IF-----I----------------------AH-------S--L-------G-----
--------G---IVLK-----Q-------------------------A-------LG---
-------------------------------LCH-SE-S---------------------
-------VGS--K----NDFR-------D---ILVST--HAVLFF---------------
--GTP----HYGVN-G--VE--------L-L--HTM---NR-LL-SV-------------
--------------YLKTT---KVI-V-QNL--K----KNSP--ALENI-----------
------QRSYTS----ASK----------------------------E-I--E-NVL-FY
EVYP--TPIIG----GK----R--------------------------------------
------------------------------------------------------------
------------------------------------------------------------
------------------------------------------------------------
------------------------------------------------------------
------------------------------------------------------------
------------------------------------------------------------
------------------------------------------------------------
------------------------------------------------------------
------------------------------------------------------------
------------------------------------------------------------
------------------------------------------------------------
-----------------------------------------------------------
>CCA76606.1
------------------------------------------------------------
------------------------------------------------------------
------------------------------------------------------------
------------------------------------------------------------
--------------------------------M--KDA---S--------SPCQ------
------------------------------SR----------------------------
-------------------------------------------A-PP----TLVSHRL--
------------G-QE--------R--------SV-------------------------
----------------P-----------------GLDLS-K-------P-S-------P-
---------------------SRTKS-KKDD--LG-F-----LE------------LA--
----------------------------------------SGTDPIVD------------
---------I---IA--------IHGLDG--------H--RERT----WTA-E-------
------------------------------------------------------------
------------------------------------------------------------
------------------------------------------------------------
NGILWLR---------------D---L------------------L----K-------A-
-D--I-----------------------P------N------ARI--------LAY----
----------------G-----------YDAD-T--RSRE--------------------
-----CI---S--TQT----IYQHADKLLKS-------------LS----RQR-RDH-P-
--------------------------------------------------------RRPI
----IF-----I----------------------AH-------S--L-------G-----
--------G---IVLK-----Q-------------------------A-------LG---
-------------------------------LCH-SE-T---------------------
-------VGS--K----NDFR-------D---ILVST--HAVLFF---------------
--GTP----HFGDK-G--VE--------L-L--QTM---NR-LL-SV-------------
--------------HLKTT---KVI-V-RNL--K----ENSS--A---------------
------------------------------------------------------------
------------------------------------------------------------
------------------------------------------------------------
------------------------------------------------------------
------------------------------------------------------------
------------------------------------------------------------
------------------------------------------------------------
------------------------------------------------------------
------------------------------------------------------------
------------------------------------------------------------
------------------------------------------------------------
------------------------------------------------------------
------------------------------------------------------------
-----------------------------------------------------------
>CCA74840.1
------------------------------------------------------------
------------------------------------------------------------
------------------------------------------------------------
------------------------------------------------------------
--------------------------------M--AN----R--------SYDQ---NK-
------------------------------DL----------------------------
-------------------------------------------P-PL----PQT--PP--
-------------PVK--------P--------HA-------------------------
----------------D-----------------SNRSG-Q-------S-T-------M-
---------------------PNSRS-KVDR--LG-F-----LE------------LA--
----------------------------------------SGINPIVD------------
---------I---VA--------IHGLGG--------H--REKS----WMT-N-------
------------------------------------------------------------
------------------------------------------------------------
------------------------------------------------------------
DGILWLR---------------D---L------------------L----L-------A-
-D--L-----------------------P------N------ARV--------LSY----
----------------G-----------YDAD-T--DSPE--------------------
-----CV---S--TLT----LRRHAEEFIRA-------------LL----RRR-ADH-P-
--------------------------------------------------------RRPI
----IF-----I----------------------AH-------D--T-------G-----
--------G---IILK-----L-------------------------A-------LV---
-------------------------------ICH-SQ-R---------------------
-------LGS--R----DQLR-------D---ILTST--HAILFF---------------
--GTP----HSGID-T---S--------L-L--EQV---NH-LA-SA-------------
--------------YMKMT---DTI-L-KDL--R----AHSS--ELEDI-----------
------QSIYVQ----ASV----------------------------E-I--H-SVF-FS
AEDT--KA----------------------------------------------------
-------------------------------------------RLNV---SYSS-T-A--
---IA----G------------D-P--NATTIVL-H-T----G-------HRD-------
--LVRFAR----------------R---G----------N------------G---DYQ-
TVLK----------------Y-L-----------R------------M-YFD-NA-----
GV----------------------------------------------------------
------------------------------------------------------------
------------------------------------------------------------
------------------------------------------------------------
------------------------------------------------------------
------------------------------------------------------------
------------------------------------------------------------
-----------------------------------------------------------
>CCA74951.1
------------------------------------------------------------
------------------------------------------------------------
------------------------------------------------------------
------------------------------------------------------------
--------------------------------M--SDT---R--------SHWK---KI-
------------------------------LY----------------------------
-------------------------------------------P-SS----SSGNIDP--
--------------PH--------L--------LA-------------------------
----------------------------------DLNIS-K-------A-S-------S-
---------------------SKSTS-KIDS--LG-F-----LD------------VA--
----------------------------------------SGTDPIVD------------
---------I---IA--------IHGLQG--------H--REGT----WAT-N-------
------------------------------------------------------------
------------------------------------------------------------
------------------------------------------------------------
DGICWLR---------------D---F------------------L----P-------S-
-D--L-----------------------S------N------ARV--------LTY----
----------------G-----------YDAD-I--RSRE--------------------
-----CV---S--SQT----IRRHADTLVKA-------------LS----RKR-KDA-P-
--------------------------------------------------------RRPI
----IF-----I----------------------GH-------D--L-------G-----
--------G---IILK-----W-------------------------A-------LV---
-------------------------------ICN-NQ-R---------------------
-------LGS--K----GDLR-------D---ILTST--HAILFF---------------
--GTP----HSGIE-N--A-----------------------------------------
------------------------------------------------------------
------------------------------------------------------------
------------------------------------------------------------
------------------------------------------------------------
------------------------------------------------------------
------------------------------------------------------------
------------------------------------------------------------
------------------------------------------------------------
------------------------------------------------------------
------------------------------------------------------------
------------------------------------------------------------
------------------------------------------------------------
------------------------------------------------------------
------------------------------------------------------------
-----------------------------------------------------------
>CCA75074.1
------------------------------------------------------------
------------------------------------------------------------
------------------------------------------------------------
------------------------------------------------------------
--------------------------------M--PSI---C--------SRIKS--L--
------------------------------LC----------------------------
-------------------------------------------T-S-----KSYSRPA--
------------D-KA--------T--------TI-------------------------
----------------S-----------------GPDG----------P-S-------T-
---------------------SEAGS-KTG---------------------------N--
----------------------------------------GPRADYVS------------
---------I---IA--------IHDLNG--------H--REKT----WTA-E-------
------------------------------------------------------------
------------------------------------------------------------
------------------------------------------------------------
NGVLWLQ---------------V---L------------------L----P-------A-
-T--I-----------------------P------N------ARI--------LVY----
----------------G-----------WDAD-T--HSKE--------------------
-----HV---S--SQT----IPRHAEKFVQS-------------FS----RQR-SGN-P-
--------------------------------------------------------RRPI
----IF-----I----------------------AH-------R--V-------G-----
--------G---IVLK-----Q-------------------------P-------LS---
-------------------------------AN---------------------------
------------------------------------------------------------
------------------------------------------------------------
---------------QETT---DTI-L-RIL--G----EHSS--DLEDI-----------
------KSIYTP----ASA----------------------------E-I--E-AVQ-FY
EKYP--TQIVD----DF----Y--------------------------------------
-------------------------------------------QQIA---PHYS-A-I--
---VA----G------------D-R--QAAQEVL-H-A----D-------HFE-------
--MV--------------------------------------------------------
------------------------------------------------------------
------------------------------------------------------------
------------------------------------------------------------
------------------------------------------------------------
------------------------------------------------------------
------------------------------------------------------------
------------------------------------------------------------
------------------------------------------------------------
-----------------------------------------------------------
>CCA73457.1
------------------------------------------------------------
------------------------------------------------------------
------------------------------------------------------------
------------------------------------------------------------
--------------------------------M--SGL---R--------SRLK---HI-
------------------------------WG----------------------------
-------------------------------------------L-PK----PLPP-NT--
------------VQTV--------P--------PP-------------------------
----------------------------------DSKGD-K-------R-T-------I-
---------------------SKPIS-KTKD--FG-F-----LE------------IA--
----------------------------------------SGTDPIVD------------
---------I---VA--------IHGLQG--------H--REKT----WTT-D-------
------------------------------------------------------------
------------------------------------------------------------
------------------------------------------------------------
NGILWLQ---------------H---L------------------L----P-------S-
-D--L-----------------------P------N------ARI--------LSY----
----------------G-----------YDAD-T--HSPE--------------------
-----CV---S--THT----MRRHADQLAKA-------------LS----MSR-KDV-P-
--------------------------------------------------------R---
------------------------------------------------------------
-----------------------------------------------A-------LV---
-------------------------------ICH-NQ-R---------------------
-------LDS--K----ADLR-------D---VLVST--HAIFFF---------------
--GTP----HSGVE-N--TT--------L-L--EAI---NR-LA-AV-------------
--------------YMETT---DLI-L-KEL--R----AHSF--ELEDI-----------
------QSLYVA----ASQ----------------------------N-I--N-VIF-LC
EEYP--DTKI--------------------------------------------------
------------------------------------------------------------
------------------------------------------------------------
------------------------------------------------------------
------------------------------------------------------------
------------------------------------------------------------
------------------------------------------------------------
------------------------------------------------------------
------------------------------------------------------------
------------------------------------------------------------
------------------------------------------------------------
------------------------------------------------------------
-----------------------------------------------------------
>CCA75354.1
------------------------------------------------------------
------------------------------------------------------------
------------------------------------------------------------
------------------------------------------------------------
--------------------------------M--SSF---H--------SRLR---NV-
------------------------------FR----------------------------
-------------------------------------------P-SQ----KSSKNTN--
------------KSAT--------L--------DA-------------------------
----------------------------------NSNSP-R-------P-S-------T-
---------------------SEPIS-KADQ--LD-F-----LE------------LA--
----------------------------------------SGTDPIVD------------
---------I---VA--------IHGLQG--------H--RERT----WTT-D-------
------------------------------------------------------------
------------------------------------------------------------
------------------------------------------------------------
QGSLWLR---------------D---L------------------L----P-------T-
-D--L-----------------------S------N------ARV--------LTY----
----------------G-----------YDAD-A--RSPE--------------------
-----CV---S--TQT----MRRHADGFAKA-------------LS----RKR-KVT-P-
--------------------------------------------------------RRPI
----IF-----V----------------------AH-------D--L-------G-----
--------G---IILK-----W-------------------------A-------LV---
-------------------------------ICH-NQ-S---------------------
-------LES--K----CDLR-------D---ILIST--HAILFF---------------
--GTP----HSGTD-V---T--------L-L--EAV---NR-LA-LV-------------
--------------YMETT---DII-L-KDL--R----SNSS--ELENV-----------
------QSLYAQ----AST----------------------------T-I--E-SIF-FY
GQYT--TR----------------------------------------------------
-------------------------------------------GLNV---PYHS-A-V--
---IA----G------------D-R--HGTPI----------------------------
------------------------------------------------------------
------------------------------------------------------------
------------------------------------------------------------
------------------------------------------------------------
------------------------------------------------------------
------------------------------------------------------------
------------------------------------------------------------
------------------------------------------------------------
------------------------------------------------------------
-----------------------------------------------------------
>CCA75635.1
------------------------------------------------------------
------------------------------------------------------------
------------------------------------------------------------
------------------------------------------------------------
--------------------------------M--PHI---G--------SRFR---NL-
------------------------------VC----------------------------
-------------------------------------------P-FK----VSLCKVK--
------------------------------------------------------------
------------------------------------------------------------
---------------------PTSGS-KVDH--LG-F-----LE------------LA--
----------------------------------------SGTDPIVD------------
---------I---VA--------IHGLQG--------H--RENT----WMT-D-------
------------------------------------------------------------
------------------------------------------------------------
------------------------------------------------------------
GGTLWLR---------------D---F------------------L----P-------A-
-D--L-----------------------S------N------ARI--------LTY----
----------------G-----------YDAD-T--RSPE--------------------
-----CV---S--TQT----MRRHAEGFAWA-------------LA----RTR-RGN-P-
--------------------------------------------------------RRPI
----IF-----L----------------------AH-------D--L-------G-----
--------C---IILQ-----W-------------------------A-------LA---
-------------------------------LCH-NQ-T---------------------
-------LQS--K----CELR-------D---ILIST--EAILFF---------------
--GTP----DFGIE-V---S--------L-L--EAI---SH-LA-SM-------------
--------------YIGAK---DVM-V-KDL--R----SNSS--ELEDI-----------
------QSRYVE----ASA----------------------------D-I--N-STF-LC
GEYA--AGSLD----FS-------------------------------------------
------------------------------------------------------------
---TS----S------------N-R--NPAAIVL-H-A----S-------LRD-------
--MVKFSV----------------K---A----------N------------D---NYQ-
TVLQ----------------Y-L-----------K------------D-Y----------
------------------------------------------------------------
------------------------------------------------------------
------------------------------------------------------------
------------------------------------------------------------
------------------------------------------------------------
------------------------------------------------------------
------------------------------------------------------------
-----------------------------------------------------------
>CCA75468.1
------------------------------------------------------------
------------------------------------------------------------
------------------------------------------------------------
------------------------------------------------------------
--------------------------------M--SNV---L--------QNIPA--RS-
------------------------------LS----------------------------
-------------------------------------------P-SR----PT-------
-------------DQP--------I--------HR-------------------------
----------------A-----------------NEEGR-E-------P-S-------N-
---------------------SQPES-KTKY--FG-M-----LQ------------LF--
----------------------------------------AGTNSDVD------------
---------I---VA--------IHGLNG--------H--RKKT----WMV-D-------
------------------------------------------------------------
------------------------------------------------------------
------------------------------------------------------------
KDFLWLS---------------D---L------------------L----P-------F-
-D--L-----------------------P------N------TRI--------LTY----
----------------G-----------YDAD-T--CSRE--------------------
-----YA---S--TQT----ISRHGIGLAQA-------------IS----RER-SHA-R-
--------------------------------------------------------RRPI
----IF-----L----------------------VH-------G--L-------G-----
--------G---ILLK-----S-------------------------A-------LN---
-------------------------------ICH-AQ-S---------------------
-------LKS--T----DGLR-------D---VLIST--HGILYF---------------
--GTP----HFGME-I---K--------P-I--VRF---NR-LA-SL-------------
--------------WMETA---NNV-V-KDL--E----THSP--YLEDV-----------
------QRLYVH----TSE----------------------------G-I--S-TIF-FR
EVYP--SSNAL----DP-------------------------------------------
------------------------------------------QKSNV---PSES-A-T--
---IP----G------------D-R--DATTIDL-P-C----N-------HEG-------
--LVKFSK--------------------G----------D------------N---NYG-
IVLH----------------Y-L-----------K------------D-YVA-RA-----
PAAVEQ-KWAK---ED--K-H---RSIE--------------------------------
------------------------------------------------------------
----------------KETF-SPEKELK--------------------------------
------------------------------------------------------------
----SKD--L--------------------------------------------------
------------------------------------------------------------
------------------------------------------------------------
-----------------------------------------------------------
>CCA75486.1
------------------------------------------------------------
------------------------------------------------------------
------------------------------------------------------------
------------------------------------------------------------
------------------------------------------------------------
------------------------------------------------------------
------------------------------------------------------------
------------------------------------------------------------
----MS-----------V---------H----R-SETST---------K-S--A----SK
--------------------R--KSK-RPLE--PE-S-----KID------------SRP
L-KL-----D------HL-----------G--FLEIAPG---VNPVV-------------
-------D-I---VA--------IHGL-------QG-H--REKT----WMTD--------
------------------------------------------------------------
------------------------------------------------------------
------------------------------------------------------------
DQVCWLR---------------D---L------------------L----AF---D----
---------------------------LP------S------VRI--------LSY----
----------------G-----------YDAD-T--RSREC-------------------
---------VS--TQR----S---------------------------------------
---------------------------------------------------VDT------
------------------------------------------------------------
----------------------------------L-------------------A-----
-----------------------------LVIC--HN--------QS--------L---E
S-K-----G---------DL------R-D---ILVST--HAVLFF---------------
--GTP----HFGVE-S---T------T-F-L--EGI---NR-VLSL--YM----------
----------------ETT---DAI-L-KDLQ------SHS--PELENI-----------
------QK-------------DWV-----A--ASEK-------------I--S-S-----
------------------------------------------------------------
---------------------------------------------TV---PHQS-A-V--
-IA-G--DR-----------N-A--TT----IVL-H-T----D-------HRN-------
--LVRFSS----------------K---E----------N-----D----------DYK-
TVHF----------------Y-L-----------K--D-----------YVN-TA-----
PEAIRE------------------------------------------------------
-------KWVR---EDDFRN-------IARGEPTSERAIVQS-------------KAILD
---NLD-KTA-I---L-----------Q----L---P---L-V-----------S-----
------------------------------------------------------------
-------------------------F---VQ--SSVH-NT---CL-EGT----RKAVLQT
------------------------------------------------------------
---------I---------C---DWA-------------------------DDNLA----
K----------------------------------------------------------
>CCA75798.1
------------------------------------------------------------
------------------------------------------------------------
------------------------------------------------------------
------------------------------------------------------------
--------------------------------M--DS----L----------TS---RF-
------------------------------KK----------------------------
-------------------------------------------I-LQ----PSR--RH--
-------------QAV--------S--------SA-------------------------
----------------D------------------ATSS-R-------P-S-------T-
---------------------SKHRS-KADD--LD-F-----LE------------LA--
----------------------------------------SGTDPIVD------------
---------I---VA--------IHGLDG--------H--REKT----WST-K-------
------------------------------------------------------------
------------------------------------------------------------
------------------------------------------------------------
KSILWLR---------------D---L------------------L----P-------T-
-D--L-----------------------S------N------ARV--------LSY----
----------------G-----------YDAD-T--RSLG--------------------
-----CV---S--TQT----MRRHADGFARA-------------LA----RKR-KDM-P-
--------------------------------------------------------Q---
------------------------------------------------------------
-----------------------------------------------A-------LV---
-------------------------------ICH-NQ-G---------------------
-------LET--K----CDLR-------D---ILTST--HAILFF---------------
--GTP----HSGAD-T---S--------L-L--EQV---NR-VA-SA-------------
--------------YMETT---DTI-L-KDL--R----AHSS--ELENI-----------
------QSLYVQ----ASI----------------------------K-I--H-AIF-FS
AEYT--NG----------------------------------------------------
-------------------------------------------PVTV---PYSS-A-V--
---VA----G------------D-P--NATAIVL-H-A----D-------QRN-------
--LVRFAA----------------K---D----------S------------H---DYQ-
TVLH----------------Y-L-----------K------------E-HVD-NA-----
TV----------------------------------------------------------
------------------------------------------------------------
------------------------------------------------------------
------------------------------------------------------------
------------------------------------------------------------
------------------------------------------------------------
------------------------------------------------------------
-----------------------------------------------------------
>CCA75937.1
------------------------------------------------------------
------------------------------------------------------------
------------------------------------------------------------
------------------------------------------------------------
--------------------------------M--SD-----------------------
------------------------------------------------------------
--------------------------------------------------------SR--
------------LHAD--------Q--------ST-------------------------
----------------------------------DSTAG-R-------S-P-------T-
---------------------LMPKS-KIDD--LG-F-----LE------------IT--
----------------------------------------PGIDPVVD------------
---------I---VA--------IHGLQG--------H--REKT----WTT-D-------
------------------------------------------------------------
------------------------------------------------------------
------------------------------------------------------------
DGHLWLR---------------D---L------------------L----P-------V-
-D--I-----------------------P------N------ARI--------LAY----
----------------G-----------YDAD-T--RSRE--------------------
-----CV---S--TNT----MYLHAKGLAQA-------------LS----RAR-KDH-P-
--------------------------------------------------------RRPI
----IF-----V----------------------AY-------D--L-------G-----
--------G---IILK-----W-------------------------A-------LV---
-------------------------------ICH-TQ-S---------------------
-------LTS--D---YHKLR-------D---VLVST--HAILFF---------------
--GTP----HSGLE-S--IT--------S-L--EVI---NR-FA-SL-------------
--------------YMKTT---DVI-I-KDL--Q----SHSS--ELANI-----------
------QDLYTT----ASE----------------------------K-I--S-SIF-FC
EEYV--TS-NT----AD----Q--------------------------------------
------------------------------------------RDLNI---PYHS-A-T--
---IP----G------------D-R--NATTIVL-H-A----N-------HHN-------
--LVRFSS----------------K---E----------D------------D---NYK-
AVQY----------------H-I-----------K------------D-YVN-GA-----
PAAVQE-KW---------------------------------------------------
------------------------------------------------------------
------------------------------------------------------------
------------------------------------------------------------
------------------------------------------------------------
------------------------------------------------------------
------------------------------------------------------------
-----------------------------------------------------------
>CCA74551.1
------------------------------------------------------------
------------------------------------------------------------
------------------------------------------------------------
------------------------------------------------------------
--------------------------------M--SGC---L--------SLLK---DL-
------------------------------FR----------------------------
-------------------------------------------P-SQ----SSSKARD--
------------PRAT--------L--------AA-------------------------
----------------------------------DSKGS-Q-------P-P-------T-
---------------------QKPKS-KLDD--LG-F-----LE------------II--
----------------------------------------PGTDPIVD------------
---------I---VA--------LHGLQG--------H--REGS----WTA-E-------
------------------------------------------------------------
------------------------------------------------------------
------------------------------------------------------------
NGIMWLR---------------D---L------------------L----P-------N-
-D--L-----------------------P------N------ARI--------LSY----
----------------G-----------YDAD-T--RSQE--------------------
-----CV---S--TQT----IDRHGDSFVKA-------------LS----RKR-SDV-P-
--------------------------------------------------------RRPI
----IF-----I----------------------AH-------D--L-------G-----
--------G---IILK-----W-------------------------A-------LV---
-------------------------------LCH-NQ-G---------------------
-------VES--K----NELR-------D---IIVST--HAILFF---------------
--GTP----HSGAE-T---S--------L-L--EVI---NR-FA-SL-------------
--------------YMKTT---DEI-L-KNL--R----AHSF--ELEKI-----------
------QRLYVA----ASR----------------------------K-I--N-DLF-FC
EEYT--TSSKS----SQ----GE--L--------AS------------------------
----------------------------NVSN----HGYLLTKSQRV---PHHS-A-A--
---GS----G------------D-R--DAITVVL-H-A----K-------HRN-------
--LVRFST----------------K---E----------E------------D---NYQ-
TVIH----------------Y-I-----------K------------E-NAS-NA-----
LEEVKK-KWIT---ED--I-Y---------------------------------------
------------------------------------------------------------
------------------------------------------------------------
------------------------------------------------------------
------------------------------------------------------------
------------------------------------------------------------
------------------------------------------------------------
-----------------------------------------------------------
>CCA76089.1
------------------------------------------------------------
------------------------------------------------------------
------------------------------------------------------------
------------------------------------------------------------
--------------------------------M--AN----R--------SHTP---QK-
------------------------------NP----------------------------
-------------------------------------------Q-SR----PQT--AR--
------------RPVK--------S--------TR-------------------------
----------------N------------------ADRN-S-------D-K-------R-
---------------------PDPRS-KVDD--LG-F-----LE------------LS--
----------------------------------------PGTDPIVD------------
---------I---VA--------IHGLDG--------H--REKS----WAT-K-------
------------------------------------------------------------
------------------------------------------------------------
------------------------------------------------------------
GSIMWLR---------------D---F------------------L----P-------T-
-D--L-----------------------S------N------ARV--------LSY----
----------------G-----------YDAD-T--SSRE--------------------
-----CV---S--TQT----MRRHADGFARA-------------LA----RRR-KDH-P-
--------------------------------------------------------RRPF
----IF-----V----------------------AH-------D--L-------G-----
--------G---IILK-----W-------------------------A-------LV---
-------------------------------ICH-NQ-R---------------------
-------LET--K----CDLR-------D---LLTST--HAILFF---------------
--GTP----HSGTD-T---S--------L-L--EQV---TR-VA-SV-------------
--------------YMETT---DTI-P-KDL--R----VHSS--ELENI-----------
------QSLYVQ----AST----------------------------N-I--H-T-----
------------------------------------------------------------
---------------------------------------------NV---SYSS-A-V--
---IA----G------------D-P--NATAIVL-H-T----D-------HRD-------
--LVRFAV----------------Q---D----------Q------------D---NYQ-
TVLH----------------Y-L-----------R------------E-YVD-DA-----
AVQVKE-KWVK---ED--A-H---RGVS--------------------------------
------------------------------------------------------------
----------------KGES-IPEEVI---------------------------------
------------------------------------------------------------
------------------------------------------------------------
------------------------------------------------------------
------------------------------------------------------------
-----------------------------------------------------------
>CCA76161.1
------------------------------------------------------------
------------------------------------------------------------
------------------------------------------------------------
------------------------------------------------------------
--------------------------------M--DRS---A--------SLV-------
------------------------------------------------------------
------------------------------------------------------------
---------------L--------S--------KS-------------------------
--------------------------------------G-K-------S-S-------A-
---------------------KEHES-KLDD--LG-F-----LE------------ID--
----------------------------------------PGTNPIVD------------
---------I---VA--------IHGLQG--------H--REKT----WTT-D-------
------------------------------------------------------------
------------------------------------------------------------
------------------------------------------------------------
DEICWLR---------------H---F------------------L----P-------S-
-D--F-----------------------P------N------VRV--------LSY----
----------------G-----------YDAD-V--RSRE--------------------
-----CV---S--TQT----LSRHAEGLAMA-------------LV----RIR-KNA-P-
--------------------------------------------------------RRPC
----IF-----I----------------------AY-------D--I-------G-----
--------G---IILK-----S-------------------------A-------LV---
-------------------------------LCH-NQ-N---------------------
-------LDS--N----GELR-------D---ILVST--YGVLFF---------------
--GTP----HFGLE-G--IT--------F-H--EAM---NR-VV-SV-------------
--------------YLETT---DII-L-KNI--R----PNST--ELEDI-----------
------QRLYVA----ASE----------------------------K-I--N-SIF-FC
EGYA--TSGIK----NK----G--------------------------------------
-------------------------------------------EPNV---PYHS-G-V--
---IV----G------------D-R--NATRVVL-H-A----N-------HRD-------
--LVRFSS----------------K---E----------S------------E---NYK-
MVHF----------------H-L-----------R------------D-YVD-NA-----
PAAVLK-KWIK---ED--G-L---RNAA--------------------------------
------------------------------------------------------------
----------------KGES-EE--VMLPKAR----------------------------
------------------------------------------------------------
------------------------------------------------------------
------------------------------------------------------------
------------------------------------------------------------
-----------------------------------------------------------
>CCA66627.1
------------------------------------------------------------
------------------------------------------------------------
------------------------------------------------------------
------------------------------------------------------------
--------------------------------M--SGI---R--------SRLQ---NI-
------------------------------FH----------------------------
-------------------------------------------H-SN----Q--------
--------------SE--------P--------AA-------------------------
----------------------------------GSNSS-P-------L-S-------I-
---------------------SKALS-KTDS--SG-F-----LE------------IA--
----------------------------------------AGTDPIVD------------
---------I---VA--------IHGLQG--------H--REST----WTT-E-------
------------------------------------------------------------
------------------------------------------------------------
------------------------------------------------------------
KGVCWLR---------------D---F------------------L----P-------F-
-D--L-----------------------P------N------ARV--------LTY----
----------------G-----------YDAD-T--RSRE--------------------
-----CV---S--TQT----MRRHAETFAQA-------------LL----RNR-KEA-P-
--------------------------------------------------------RRPI
----IF-----I----------------------AY-------D--L-------G-----
--------G---IILK-----W-------------------------A-------LV---
-------------------------------ICH-NQ-R---------------------
-------LDS--K----CDLR-------D---ILIST--HAILFF---------------
--GTP----HFGIE-D--AA--------L-L--QAI---NR-LA-SL-------------
--------------YMKTT---SDV-L-KDL--K----SQSF--ELENV-----------
------QSLYVA----ASE----------------------------K-I--N-CIF-FC
EEYA--MS-GI----PN----P--------------------------------------
------------------------------------------EALNV---QYPH-A-T--
---IP----G------------D-R--NARTITL-S-S----N-------HGE-------
--LVKFPV----------------K---S----------N------------V---NYE-
AVVY----------------Y-L-----------K------------D-NVT-TA-----
SAGVKE-KWVI---ED--G-C---RSAA--------------------------------
------------------------------------------------------------
----------------KGEL-ISHAIML--------------------------------
------------------------------------------------------------
----PKR--R--------------------------------------------------
------------------------------------------------------------
------------------------------------------------------------
-----------------------------------------------------------
>CCA68484.1
------------------------------------------------------------
------------------------------------------------------------
------------------------------------------------------------
------------------------------------------------------------
-------------------------------ML--LQA---R--------LRLT---NL-
------------------------------LR----------------------------
-------------------------------------------P-SQ----SSLQNTE--
--------------QS--------T--------QA-------------------------
----------------------------------NPKNH-G-------A-V-------I-
---------------------KTPQS-KKCN--LG-L-----LE------------IY--
----------------------------------------SGTDPVAD------------
---------I---VA--------IHGLQG--------H--REKT----WTS-D-------
------------------------------------------------------------
------------------------------------------------------------
------------------------------------------------------------
DAISWLR---------------D---L------------------L----P-------T-
-D--I-----------------------P------N------ARI--------LTY----
----------------G-----------YDAD-T--RSKE--------------------
-----CV---S--TLT----MRRHAKALAQA-------------LS----RER-KDA-P-
--------------------------------------------------------RRPI
----VF-----V----------------------AH-------D--L-------G-----
--------G---IILK-----W-------------------------A-------LV---
-------------------------------ICH-NQ-S---------------------
-------LTS--K----GDLR-------D---VLVST--HAILFF---------------
--GTP----HSGLD-S--TS--------V-L--EAI---NR-LA-SA-------------
--------------YMETT---DIV-L-KDL--Q----PNSA--ELENI-----------
------QSLYLA----ASE----------------------------N-I--S-SIF-FC
AEYA--TS-GI----GN----R--------------------------------------
------------------------------------------EDLNV---SYHS-A-T--
---IP----G------------D-R--NATTITL-H-A----N-------HR--------
------------------------------------------------------------
------------------------------------------------------------
------------------------------------------------------------
------------------------------------------------------------
------------------------------------------------------------
------------------------------------------------------------
------------------------------------------------------------
------------------------------------------------------------
------------------------------------------------------------
-----------------------------------------------------------
>CCA71170.1
------------------------------------------------------------
------------------------------------------------------------
------------------------------------------------------------
------------------------------------------------------------
--------------------------------M--DQE---M--------SLPKT--SKK
---SASK--------SK--------SK---RK----------------------------
-------------------------------------------T-NR----PSEPETT--
------------PDIN--------P--------ER-------------------------
----------------K-----------------LEIKP-E-------I-K-------P-
---------------------DPSRS-KLDD--LG-F-----LE------------IS--
----------------------------------------PGIEPVVD------------
---------I---IA--------IHGLQG--------H--REKT----WTT-D-------
------------------------------------------------------------
------------------------------------------------------------
------------------------------------------------------------
DGVCWLR---------------G---L------------------L----P-------S-
-D--L-----------------------P------N------VRI--------LSY----
----------------G-----------YDAD-T--DSHE--------------------
-----CV---S--TQT----IGRQAEGLANA-------------LV----RIR-EGA-S-
--------------------------------------------------------RRPM
----IF-----I----------------------AH-------N--I-------G-----
--------G---IILK-----R-------------------------A-------LV---
-------------------------------ISH-NQ-N---------------------
-------PGS--K----GHLR-------D---ILVST--HGVLFF---------------
--GTP----HFGAE-N--TT--------F-L--EGI---NL-VL-SL-------------
--------------YMETT---DAV-L-KDL--R----SHST--ELENI-----------
------QKDWVA----ASE----------------------------N-I--S-SIF-FC
EDYV--MSN-------Q----G--------------------------------------
-------------------------------------------EVNV---PHHS-A-S--
---IA----G------------D-R--NATMVIL-H-A----D-------HRN-------
--LVRFPS----------------R---E----------N------------D---NYK-
AVHY----------------H-L-----------K------------E-YVN-TA-----
PEAILD-KWVQ---ED--D-L---RNVV--------------------------------
------------------------------------------------------------
----------------LGEP-TPKRAIQLS------------------------------
------------------------------------------------------------
----ELM--VHLPSVTFV-----PSS--VHN-----------------T-----------
------CLKG--TRKAVLE-A---------------------------------------
-----------------I-Q---DWANNGDSSK---------------------------
-----------------------------------------------------------
>CCA74747.1
------------------------------------------------------------
------------------------------------------------------------
------------------------------------------------------------
------------------------------------------------------------
-----------------------------------------M--------SVLRS--W--
------------------------------------------------------------
-----------------------------------------------------TTRIK--
------------PASK--------P--------KS-------------------------
----------------K-----------------RPLEP-E-------S-K-------P-
---------------------GPKPS-KLDD--LG-F-----LE------------VA--
----------------------------------------PGVDPVVD------------
---------I---VA--------IHGLQG--------H--REKT----WTT-D-------
------------------------------------------------------------
------------------------------------------------------------
------------------------------------------------------------
DQIYWLR---------------D---L------------------L----P-------S-
-D--L-----------------------P------N------VRI--------LSY----
----------------G-----------YDAD-T--RSHE--------------------
-----CV---S--TQT----ISRHADGLANA-------------LA----RIR-KDA-P-
--------------------------------------------------------RRPI
----IF-----I----------------------AH-------N--I-------G-----
--------G---IILK-----R-------------------------A-------LV---
-------------------------------ICH-NQ-S---------------------
-------LES--K----GHLR-------D---ILVST--HAVLFF---------------
--GTP----HFGIE-N--TT--------V-I--EGI---NR-VL-SL-------------
--------------YMETT---DAI-L-KGL--Q----SHSP--ELENI-----------
------QKDWVA----ASE----------------------------K-I--S-RIF-FC
EDYV--MSS-------R----R--------------------------------------
-------------------------------------------ELTV---PHRS-A-V--
---IA----G------------D-R--NATTIVL-H-T----D-------HRN-------
--LVRFSS----------------K---E----------N------------G---NYK-
TVRF----------------H-L-----------N------------D-YVD-TA-----
PEAIRE-KWVR---ED--D-F---RNLA--------------------------------
------------------------------------------------------------
----------------KGEP-ISERVMVQSKE---------ILD----------------
-NL---------------------------------------------------------
--EKTAI--LQLPLVAFA-----PSS--VHT-----------------T-----------
------CLEG--MRKAVLQ-T---------------------------------------
-----------------I-C---DWADDNSAR----------------------------
-----------------------------------------------------------
>CCA75867.1
------------------------------------------------------------
------------------------------------------------------------
------------------------------------------------------------
------------------------------------------------------------
-----------------------------------------M--------SLV-------
------------------------------------------------------------
------------------------------------------------------------
---------------D--------P--------QR-------------------------
--------------------------------------S-K-------K-S-------D-
---------------------SEPKS-KIDD--LG-F-----LE------------IA--
----------------------------------------AGINPIVD------------
---------I---VA--------IHGLQG--------H--REKT----WTT-D-------
------------------------------------------------------------
------------------------------------------------------------
------------------------------------------------------------
DGVCWLR---------------D---L------------------L----P-------S-
-D--L-----------------------P------N------ARI--------LSY----
----------------G-----------YDVD-T--HNEE--------------------
-----RV---S--THT----LGRHADGFANA-------------LS----RIR-KDA-P-
--------------------------------------------------------RRPI
----IF-----V----------------------AH-------N--I-------G-----
--------G---IILK-----L-------------------------A-------LV---
-------------------------------ICH-NQ-D---------------------
-------LDS--S----TELR-------D---ILVST--HGILYF---------------
--GTP----HFGLA-G--IT--------F-L--EVV---NR-LA-SV-------------
--------------YMETT---NVI-L-KDL--R----DHSN--ELEDI-----------
------QRLYVT----ASE----------------------------K-I--S-SIF-FC
EEYA--SSGIS----NR----E--------------------------------------
-------------------------------------------EVTV---PYHS-A-T--
---IA----G------------D-C--NATPIVL-H-A----N-------HRD-------
--LVRFAS----------------K---E-------------------------------
------------------------------------------------------------
------------------------------------------------------------
------------------------------------------------------------
------------------------------------------------------------
------------------------------------------------------------
------------------------------------------------------------
------------------------------------------------------------
------------------------------------------------------------
-----------------------------------------------------------
>CCA76182.1
------------------------------------------------------------
------------------------------------------------------------
------------------------------------------------------------
------------------------------------------------------------
--------------------------------M--GHH---M--------SIPE------
------------------------------------------------------------
-----------------------------------------------------TTGQS--
------------ASMD--------R--------KR-------------------------
----------------K-----------------RSSAP-E-------S-E-------P-
---------------------DAKRV-KVDH--LG-F-----QV------------VV--
----------------------------------------PGIDPVVD------------
---------I---VA--------IHGLEG--------H--REKT----WTT-A-------
------------------------------------------------------------
------------------------------------------------------------
------------------------------------------------------------
DKICWLR---------------D---L------------------L----P-------L-
-D--L-----------------------P------N------VRI--------LSY----
----------------G-----------YDAD-I--RSRE--------------------
-----CV---S--TQT----IGRHADGLAHA-------------LA----RIR-KDA-P-
--------------------------------------------------------RRPI
----IF-----I----------------------AH-------N--V-------G-----
--------G---IILK-----R-------------------------A-------LV---
-------------------------------ICH-NQ-S---------------------
-------LES--R----GYLR-------D---IQVST--HAVLFF---------------
--GTP----HLGVE-N--TT--------F-L--EGI---NL-VL-SV-------------
--------------YMETT---DAI-L-KDI--R----SHST--ELENI-----------
------QSDWVV----ASE----------------------------K-I--S-SIF-FC
EDYL--VSS-------R----G--------------------------------------
-------------------------------------------ELNV---PRRS-A-A--
---IP----G------------D-R--NGTTIVL-H-A----D-------HRN-------
--LVRFSS----------------R---E----------N------------E---NYK-
TIQF----------------Y-L-----------K------------D-YVE-SA-----
PEAIRE-KWVR---EG--Y-C---RNAA--------------------------------
------------------------------------------------------------
----------------KGEP-IFDR-----------------------------------
------------------------------------------------------------
----SAI--VQLPSVTFA-----ASL--VHN-----------------T-----------
------CLEG--TRKDVLK-L---------------------------------------
-----------------I-W---DWADNRSADK---------------------------
-----------------------------------------------------------
>CCA76280.1
------------------------------------------------------------
------------------------------------------------------------
------------------------------------------------------------
------------------------------------------------------------
--------------------------------M--DRS---T--------PVL-------
------------------------------------------------------------
------------------------------------------------------------
---------------V--------S--------KS-------------------------
--------------------------------------G-K-------S-S-------D-
---------------------SKPGS-KLDD--LG-F-----LE------------LV--
----------------------------------------PGNDPIVD------------
---------I---VA--------IHGLQG--------H--REKS----WMT-D-------
------------------------------------------------------------
------------------------------------------------------------
------------------------------------------------------------
DGVCWLR---------------H---L------------------L----P-------S-
-D--L-----------------------P------N------VRI--------LSY----
----------------G-----------YDAD-T--RSRE--------------------
-----CV---S--TQT----LGRHADGFAYA-------------LS----RER-KDA-P-
--------------------------------------------------------RRPI
----IF-----V----------------------AH-------D--V-------G-----
--------G---IVLK-----S-------------------------A-------LV---
-------------------------------ICH-NQ-N---------------------
-------LDS--D----CQLR-------N---ILVST--HGILFF---------------
--GTP----HFGLE-G--TT--------Y-H--EVL---NR-LA-SV-------------
--------------YMETT---NII-L-KDL--E----DHSS--ELEHI-----------
------QRLYAS----ASE----------------------------K-I--S-SIF-FC
EEYA--TSGIS----NL----S--------------------------------------
-------------------------------------------EVNV---PHHK-A-I--
---IA----G------------D-R--NATTIVL-H-A----N-------HRN-------
--LVRFTS----------------K---G----------N------------D---NYR-
TVRY----------------H-L-----------E------------A-YVD-HG-----
PEAVCK-EWVR---ED--D-C---RNAA--------------------------------
------------------------------------------------------------
----------------KGKS-APEPGVMPK------------------------------
------------------------------------------------------------
------------------------------------------------------------
------------------------------------------------------------
------------------------------------------------------------
-----------------------------------------------------------
>CCA76343.1
------------------------------------------------------------
------------------------------------------------------------
------------------------------------------------------------
------------------------------------------------------------
------------------------------------------------------------
------------------------------------------------------------
------------------------------------------------------------
------------------------------------------------------------
------------------------------------------------------------
----------------------MTKS-KIDD--LG-F-----LE------------LS--
----------------------------------------PGTDPVVD------------
---------I---VA--------IHGLDG--------H--REKT----WVT-K-------
------------------------------------------------------------
------------------------------------------------------------
------------------------------------------------------------
DGILWLR---------------D---F------------------L----R-------L-
-D--L-----------------------P------N------ARI--------LSY----
----------------G-----------YDAD-T--QSRE--------------------
-----CV---S--TQT----MRRHAEGLAQA-------------LS----RQR-LGA-P-
--------------------------------------------------------RRPI
----IF-----V----------------------AH-------N--L-------G-----
--------G---IILK-----W-------------------------A-------LV---
-------------------------------ICH-NQ-N---------------------
-------LES--K----ADLR-------D---LLVST--HATLFF---------------
--GTP----HSGLE-G--TS--------L-F--AVI---NH-LA-AL-------------
--------------YTKTT---NII-L-KDL--C----DHSS--ELENV-----------
------QTLFVA----VSE----------------------------K-I--S-SIF-FC
EGYQ--TP-TD----RT----G--------------------------------------
------------------------------------------MKMNV---PYHS-A-V--
---VA----G------------D-R--NATTIV---------------------------
------------------------------------------------------------
------------------------------------------------------------
------------------------------------------------------------
------------------------------------------------------------
------------------------------------------------------------
------------------------------------------------------------
------------------------------------------------------------
------------------------------------------------------------
------------------------------------------------------------
-----------------------------------------------------------
>CCA76355.1
------------------------------------------------------------
------------------------------------------------------------
------------------------------------------------------------
------------------------------------------------------------
--------------------------------M--SGP---G--------WSLWD--L--
------------------------------FR----------------------------
-------------------------------------------I-SK----PSSQ-TT--
------------E-EG--------T--------TI-------------------------
----------------L-----------------GPDIN-N-------L-S-------T-
---------------------SKAKS-KTDE--FG-F-----LE------------LA--
----------------------------------------SGTDPIVD------------
---------I---VA--------IHGLDG--------H--REKT----WTA-E-------
------------------------------------------------------------
------------------------------------------------------------
------------------------------------------------------------
SGVLWLR---------------D---L------------------L----P-------A-
-D--I-----------------------P------N------ARI--------LVY----
----------------G-----------YDAD-T--RSRE--------------------
-----CV---S--TQT----IYQHADKFVKS-------------LL----RQR-SDN-P-
--R---V-S----SV----------------------L--------PRVEMYLKLPQRPI
----IF-----I----------------------AH-------S--L-------G-----
--------G---IVLK-----Q-------------------------A-------LI---
-------------------------------VCH-NQ-S---------------------
-------RGS--T----SPLR-------N---ILVST--HAVLFF---------------
--GTP----HSD------------------------------------------------
-----------------------SI-L-QHL--M----EHSP--ELENI-----------
------QNLYIS----ASE----------------------------E-I--E-TVL-FY
EVYE--TPIIG----GR----R--------------------------------------
-------------------------------------------QMIV---PRHS-A-T--
---AG----G------------D-R--HATEEAL-D-A----D-------HCE-------
--MVKFTS----------------R---K----------Q------------T---NYS-
TILS----------------Y-I-----------K------------M-HVE-GA-----
MTAVTK-KWAT---ED--A-H---RAVD--------------------------------
------------------------------------------------------------
----------------DQAS-HEVVLLKPRLV---------VSR----------------
-NY---------------------------------------------------------
--VD--------------------------------------------------------
------------------------------------------------------------
------------------------------------------------------------
-----------------------------------------------------------
>CCD44937.1
------------------------------------------------------------
------------------------------------------------------------
------------------------------------------------------------
------------------------------------------------------------
------------------------------------------------------------
------------------------------------------------------------
------------------------------------------------------------
------------------------------------------------------------
------------------------------------------------------------
---------------------------------MK-I-----KL------------I---
---------------------------------------AEPESPNVD------------
---------L---VA--------VHGLCE--------S--SSET----WTNPQ-------
------------------------------------------------------------
------------------------------------------------------------
------------------------------------------------------------
KHKPWFR---------------DPV-L------------------F----P-------Y-
-H--T-----------------------L------R------TRV--------LSF----
----------------E-----------YDPS-R--FTVP--------------------
-----GRGGTI--SNG----ILDLATNLIAE-------------LD----SYR-QAN-D-
--G-------------------------------------------------AEDAQRPI
----IF-----I----------------------CH-------G--F-------G-----
--------G---LLVK-----R-------------------------A-------LA---
-------------------------------LSW-SK-T---------------------
-------KSG--V----SHLR-------A---IYIST--HGILFM---------------
--GTP----HNGLD-E--TL--------I-L--N-S---GI-ER-Y--------------
----------P-------------------------------------------------
------------------------------------------------------------
------------------------------------------------------------
------------------------------------------------------------
------------------------------------------------------------
------------------------------------------------------------
------------------------------------------------------------
------------------------------------------------------------
------------------------------------------------------------
------------------------------------------------------------
------------------------------------------------------------
------------------------------------------------------------
------------------------------------------------------------
------------------------------------------------------------
-----------------------------------------------------------
>EMR80644.1
------------------------------------------------------------
------------------------------------------------------------
------------------------------------------------------------
------------------------------------------------------------
------------------------------------------------------------
------------------------------------------------------------
------------------------------------------------------------
------------------------------------------------------------
------------------------------------------------------------
------------------------------------------------------------
-----------------------------------------------M------------
---------S---MA--------VHGLCE--------S--SSET----WTNPQ-------
------------------------------------------------------------
------------------------------------------------------------
------------------------------------------------------------
KHKPWFR---------------DPV-L------------------F----P-------Y-
-H--T-----------------------L------R------TRV--------LSF----
----------------E-----------YDPS-R--FTVP--------------------
-----GRGGTI--SNG----ILDLATNLIAE-------------LD----SYR-QAN-D-
--G-------------------------------------------------AEDAQRPI
----IF-----I----------------------CH-------G--F-------G-----
--------G---LLVK-----R-------------------------A-------LA---
-------------------------------LSW-SK-T---------------------
-------KSG--V----SHLR-------A---IYIST--HGILFM---------------
--GTP----HNGLD-E--TL--------I-L--N-S---GI-ER-Y--------------
----------P-------------------------------------------------
------------------------------------------------------------
------------------------------------------------------------
------------------------------------------------------------
------------------------------------------------------------
------------------------------------------------------------
------------------------------------------------------------
------------------------------------------------------------
------------------------------------------------------------
------------------------------------------------------------
------------------------------------------------------------
------------------------------------------------------------
------------------------------------------------------------
------------------------------------------------------------
-----------------------------------------------------------
>XP_024547570.1
------------------------------------------------------------
------------------------------------------------------------
------------------------------------------------------------
------------------------------------------------------------
------------------------------------------------------------
------------------------------------------------------------
------------------------------------------------------------
------------------------------------------------------------
------------------------------------------------------------
---------------------------------MK-I-----KL------------I---
---------------------------------------AEPESPNVD------------
---------L---VA--------VHGLCE--------S--SSET----WTNPQ-------
------------------------------------------------------------
------------------------------------------------------------
------------------------------------------------------------
KHKPWFR---------------DPV-L------------------F----P-------Y-
-H--T-----------------------L------R------TRV--------LSF----
----------------E-----------YDPS-R--FTVP--------------------
-----GRGGTI--SNG----ILDLATNLIAE-------------LD----SYR-QAN-D-
--G-------------------------------------------------AEDAQRPI
----IF-----I----------------------CH-------G--F-------G-----
--------G---LLVK-----R-------------------------A-------LA---
-------------------------------LSW-SK-T---------------------
-------KSG--V----SHLR-------A---IYIST--HGILFM---------------
--GTP----HNGLD-E--TL--------I-L--N-S---GI-ER-Y--------------
----------P-------------------------------------------------
------------------------------------------------------------
------------------------------------------------------------
------------------------------------------------------------
------------------------------------------------------------
------------------------------------------------------------
------------------------------------------------------------
------------------------------------------------------------
------------------------------------------------------------
------------------------------------------------------------
------------------------------------------------------------
------------------------------------------------------------
------------------------------------------------------------
------------------------------------------------------------
-----------------------------------------------------------
>CCD56432.1
------------------------------------------------------------
------------------------------------------------------------
------------------------------------------------------------
------------------------------------------------------------
------------------------------------------------------------
------------------------------------------------------------
------------------------------------------------------------
------------------------------------------------------------
------------------------------------------------------------
------------------------------------------------------------
------------------------------------------------------------
------------------------------------------------------------
------------------------------------------------------------
------------------------------------------------------------
------------------------------------------------------------
------------------------------------------------------------
------------------------------------------------------------
------------------------------------------------------------
------------------------------------------------------------
------------------------------------------------------------
----------------------------------------------M-------G-----
--------G---IVIK------------------K-------------------A-----
-----------------------------LIR---A-----------------------F
N-V-----K---------LY------R-NI-FELT----SAILFL---------------
--ATP----HMGSD-E---T------K-L-P--LLI---SK-FANG-LLALP-MR-----
-------------FSGRVR---DEL-I-TPLS------RGS--SVLVET-----------
------QD-------------EFK-----R--L---------K-LYDG-I--R-VAS-FL
EMDI----C---------------------------------------------------
----------------------------------S-----GLKGLVV---DEES-A-Q--
---LH--IP-----------D-E--RV---VKMH-G-C----D-------HRN-------
--ICRFTG----------------P---ESSS-------------------------YK-
SVLR----------------E-K-----------A--N----------------------
------------------------------------------------------------
-----------------------------------------GDV-NADVQFIV-VEDELT
---PED-ESV-L---S-----------S----I---Y---Y-P-----------EM----
EQRRRN------------------------------------------------------
------------------------------------A-NN---AY-PGT-----------
------CSWI--S-----QDR---------------------------------------
--------SY---------V---QWK-------------------------EMQR-----
-----------------------------------------------------------
>CCF33002.1
------------------------------------------------------------
------------------------------------------------------------
------------------------------------------------------------
------------------------------------------------------------
------------------------------------------------------------
------------------------------------------------------------
---------------------------------------------MV-------------
--------SSYGTASII---------R---G--AF-WT-----AGV-------------A
V----V-----------L--------VTLY-----PVAI--------KV-Q---------
--------------------RRRQSL-RPD----G-I-----KVV---------------
----H--------------------------------NP---SNANF-------------
-------E-I---VA--------VHGLGA--------H--PEHT----WEGKSTSQDH--
------------------------------------------------------------
------------------------------------------------------------
-------------------------------------------------T----------
-KFHLLR---------------D---L------------------L----PP---DF---
----------------------------P------T------ARI--------LSF----
----------------A-----------YNSD-W--LVDAP-E-----------------
--------------KT----AQQIGQELVNG-------------LA----AHR-GK----
------------------------------------------------------EKQVGR
--------------------------------------------------------GTAP
ALYQAFQHL---MSLL------------------K-------------------ALCVAQ
------------------------------------------------------------
--------P---------H-------M-T---IRDDT--CGIVFL---------------
--GTP----HQGSS-L---S------T-A-G--ALV---AK--LTGF-------------
--------------LG-SN---TTL-L-LALR------SRG--SQLLIL-----------
------ERRFRRLVSD----QK----------------------RDFI-S--K-IIS-FC
ETKP--TFV-L-------------------------------------------------
------------------------------GW--------LSVGLVV---DQSS-A-M--
---G----Y-----------A-A--KP----IDV-D-T----D-------HSG-------
--LNKFSN----------------H---E----------D-----P------G----YR-
AIKK----------------A-I-----------E--E------------LR--E-----
PSLIEQ-A----------------------------------------------------
---------------------------DAYIRNE----HYTEQ-----------------
---------K-L---K-----IE----R----L---S---G-------------------
------------------------------------------------------------
--------------------------------------DP---L----------------
------------R-----MDQCYINLALVELQR---------------------------
----VDSSER---------R------S---EEPGLWSSPFSLS-DRLKV--ETPHE----
DLQVKQAKLFASRKLQDG-------RT---KEP--------------------------
>XP_018150688.1
------------------------------------------------------------
------------------------------------------------------------
------------------------------------------------------------
------------------------------------------------------------
------------------------------------------------------------
------------------------------------------------------------
---------------------------------------------MV-------------
--------SSYGTASII---------R---G--AF-WT-----AGV-------------A
V----V-----------L--------VTLY-----PVAI--------KV-Q---------
--------------------RRRQSL-RPD----G-I-----KVV---------------
----H--------------------------------NP---SNANF-------------
-------E-I---VA--------VHGLGA--------H--PEHT----WEGKSTSQDH--
------------------------------------------------------------
------------------------------------------------------------
-------------------------------------------------T----------
-KFHLLR---------------D---L------------------L----PP---DF---
----------------------------P------T------ARI--------LSF----
----------------A-----------YNSD-W--LVDAP-E-----------------
--------------KT----AQQIGQELVNG-------------LA----AHR-GK----
------------------------------------------------------EKQVGS
----VCPPPNLR----------------------RH-------C--Y-------KGGTAP
ALYQAFQHL---MSLL------------------K-------------------ALCVAQ
------------------------------------------------------------
--------P---------H-------M-T---IRDDT--CGIVFL---------------
--GTP----HQGSS-L---S------T-A-G--ALV---AK--LTGF-------------
--------------LG-SN---TTL-L-LALR------SRG--SQLLIL-----------
------ERRFRRLVSD----QK----------------------RDFI-S--K-IIS-FC
ETKP--TFV-L-------------------------------------------------
------------------------------GW--------LSVGLVV---DQSS-A-M--
---G----Y-----------A-A--KP----IDV-D-T----D-------HSG-------
--LNKFSN----------------H---E----------D-----P------G----YR-
AIKK----------------A-I-----------E--E------------LR--E-----
PSLIEQ-A----------------------------------------------------
---------------------------DAYIRNE----HYTEQ-----------------
---------K-L---K-----IE----R----L---S---G-------------------
------------------------------------------------------------
--------------------------------------DP---L----------------
------------R-----MDQCYINLALVELQR---------------------------
----VDSSER---------R------S---EEPGLWSSPFSLS-DRLKV--ETPHE----
DLQVKQAKLFASRKLQDG-------RT---KEP--------------------------
>CCF42854.1
------------------------------------------------------------
------------------------------------------------------------
------------------------------------------------------------
------------------------------------------------------------
------------------------------------------------------------
------------------------------------------------------------
------------------------------------------------------------
------------------------------------------------------------
------------------------------------------------------------
------------------------------------M-----ATPSEVK----RTSRL-P
S-VF-----N-------------------------WGLW---LTPQR-------------
-------S-I---IC--------IHDLGG--------S--PKS-T---WHH---------
------------------------------------------------------------
------------------------------------------------------------
--------------------------------------------------DESG------
KTWISDP---------------D---F------------------L----GG---SQ---
----------------------------D------S------VRV--------WTY----
----------------G-----------YNSE-P--A--PN-M-----------------
----------T--PAS----IALHADDLL----------------A----SM--M-----
-------------------------------------------------SEYRKCLA---
------------------------------------------------------------
--------------------------------------------------------AELY
-----------------------------------TC-----------------------
--C-----P---------QY------F-I---IKDLT--AGIVFL---------------
--DTV----HHPTD-S---E------G-V-L--KAV---NT-TVTTSLTK----------
------------------------------------HSIKP----SADD-----------
------IREFAEAVRKV--NKAFV-----D--QT----------M-PG-F--L-ILN-CV
AKR---------------------------------------------------------
---------------------------------------------PV---VPKG-R----
--------G--EID----SLN-V--RT----VSV---DC---D-------HFE-------
--LTKLSS----------------P---S----------S-----R----------SHV-
VLVE----------------N------------IE--F-----------MMK-SI-----
SS-NKK-RAFFLMPSPTLPSTGNPRPPSPGPREFRFRNFHQTMLLMTPQNLQRDPGDPS-
--------LCHGPQTRL------------VHRNET---ERKSRITCGS----G-RRKLVN
---HSA-EPC-VENVKSHFDLFL---TK----L---G---T-W------------NQ---
AH----------------------------------------------------------
-----------------------------LG--YD---IH---PM-PGT-----------
------CSWI--------------------------------------------------
----QSEPDF---------Q---N------------------------------------
-----------------------------------------------------------
>XP_018153949.1
------------------------------------------------------------
------------------------------------------------------------
------------------------------------------------------------
------------------------------------------------------------
------------------------------------------------------------
------------------------------------------------------------
------------------------------------------------------------
------------------------------------------------------------
------------------------------------------------------------
------------------------------------M-----ATPSEVK----RTSRL-P
S-VF-----N-------------------------WGLW---LTPQR-------------
-------S-I---IC--------IHDLGG--------S--PKS-T---WHH---------
------------------------------------------------------------
------------------------------------------------------------
--------------------------------------------------DESG------
KTWISDP---------------D---F------------------L----GG---SQ---
----------------------------D------S------VRV--------WTY----
----------------G-----------YNSE-P--A--PN-M-----------------
----------T--PAS----IALHADDLL----------------A----SM--M-----
-------------------------------------------------SEYRKCLGGPT
----IF-----I----------------------AH-------G--L-------G-----
--------G---TIVK------------------K-------------------A-AELY
-----------------------------------TC-----------------------
--C-----P---------QY------F-I---IKDLT--AGIVFL---------------
--DTV----HHPTD-S---E------G-V-L--KAV---NT-TVTTSLTK----------
------------------------------------HSIKP----SADD-----------
------IREFAEAVRKV--NKAFV-----D--QT----------M-PG-F--L-ILN-CV
AKR---------------------------------------------------------
---------------------------------------------PV---VPKG-R----
--------G--EID----SLN-V--RT----VSV---DC---D-------HFE-------
--LTKLSS----------------P---S----------S-----R----------SHV-
VLVE----------------N------------IE--F-----------MMK-SI-----
SS-NKK-RAFFLMPSPTLPSTGNPRPPSPGPREFRFRNFHQTMLLMTPQNLQRDPGDPS-
--------LCHGPQTRL------------VHRNET---ERKSRITCGS----G-RRKLVN
---HSA-EPC-VENVKSHFDLFL---TK----L---G---T-W------------NQ---
AH----------------------------------------------------------
-----------------------------LG--YD---IH---PM-PGT-----------
------CSWI--------------------------------------------------
----QSEPDF---------Q---N------------------------------------
-----------------------------------------------------------
>CCX15441.1
------------------------------------------------------------
------------------------------------------------------------
------------------------------------------------------------
------------------------------------------------------------
------------------------------------------------MTMWSSV-KSSL
------------------------------------------S-----------------
-----------------------------------------------------WKT-HR-
-----A--KKKSK-----------S--------------------------------GSV
LG-V--------------------------------------------------------
-------------------E--------YDS--LD-V-----AVD------------FPE
N-TE-----DCGI----------------F-PLGEQKPE---TEYEV-------------
-------D-I---IA--------LHGLGG--------H--WKNT----WT----------
------------------------------------------------------------
------------------------------------------------------------
-----------------------------------------------D----------TN
G-KFWLR---------------D---Y------------------L----PE---KL---
----------------------------I------N------ARV--------LSW----
----------------G-----------YNSY-K--AFTLG-------------------
------E-------AE----LEEAAKELLDG-------------IE----EAR--T----
------------------------------------------------------DKTRPV
----VV-----I----------------------AH-------S--L-------G-----
--------G---VLAK------------------R-------------------A-----
----------------------------MILAH--EKS----------------------
--------Q---------DY------G-G---LLKCI--HGIGLF---------------
--GTP----HKGAD-M---E------Y-W-K--QFT---AN-VFK--V----SPL-----
-------------EQN------SRL-A-PALG------KNA--ELFKEI-----------
-S-----Q---------------------K--FVTRA---------SA-L--Q-IRS-FY
ETSK--TQD---------------------------------------------------
-------------------------------------------DFIV---DEEA-V-S--
--L-G--LP-N--------EM-V---V----AVM-D--S---D-------HKS-------
--MCKFGN----------------P-----------K--S-----Q----------KYA-
PVER----------------S-M-----------K--K-----------LAN-SA-----
ISSQV-------------------------------------------------------
----------------------LTPAFL-----------------------------SQE
---E---KDC-L---Q-----------Y----L---D---S-TNY---------------
--ISHK------------------------------------------------------
----------------------------------ERN-PK---PV-DGT-----------
------CEWI--L-----E-----------------------------------------
------HQRY---------Q---SWQ-------------------------NNEEK----
S----------------------------------------------------------
>CCX33417.1
------------------------------------------------------------
------------------------------------------------------------
------------------------------------------------------------
------------------------------------------------------------
----------MT-------L---------------GRA---S--------TRR-------
----ASNASPT-QASDK--------SS---VT----------------------------
-------------------------------------------L-VE----SSWVPQSPA
IKQ--------GRNRL--------S--------KR-------------------------
----------------E-----------------RKGS--L------AT-D-------V-
---------------------SETES-DLAV--FG-L-----KT------------LY--
----------------------------------------EAQDAKAD------------
---------I---VA--------VHGLNG--------H--PLTT----FTVD--------
------------------------------------------------------------
------------------------------------------------------------
------------------------------------------------------------
------------------------------------------------------------
------------------------------------------------------------
------------------------------------------------------------
------------------------------------------------------------
-----------------------------------------------------GSVRRPI
----IF-----I----------------------GH-------S--L-------G-----
--------G---LIIK-----S-------------------------A-------LI---
-------------------------------LSS-SR-N---------------------
-------ERH--L----PEQK-------S---VKLST--CGILFM---------------
--GTP----HQGGS-G--VT--------L-G--KLA---VN-IM-SL-------------
--------------YRYTN---QEY-L-IHL--E----RNSE--WLEHQ-----------
------HSLYLP----ISA----------------------------D-F--R-TVY-FY
ETEK--TKLPG----GG----R--------------------------------------
-------------------------------------------LHVV---PKDS-A-C--
---LP----G------------T-I--NADTISI-Y-A----D-------HRD-------
--MVRYRD----------------A---A----------D------------D---GFR-
KVAD----------------T-I-----------Q------------A-MLE-KA-----
G-----------------------------------------------------------
------------------------------------------------------------
------------------------------------------------------------
------------------------------------------------------------
------------------------------------------------------------
------------------------------------------------------------
------------------------------------------------------------
-----------------------------------------------------------
>CDP29667.1
------------------------------------------------------------
------------------------------------------------------------
------------------------------------------------------------
------------------------------------------------------------
------------------------------------------------------------
------------------------------------------------------------
------------------------------------------------------------
------------------------------------------------------------
------------------------------------------------------------
----------------------MATL-DPDP--FG-L-----TL------------IHD-
A-T---------------------------------N-------SVG-------------
-------D-I---IF--------VHGLGG--------S--SRRT----WSWN--------
------------------------------------------------------------
------------------------------------------------------------
----------------------------------------------------RD-PA---
--IFWPS-------------------W------------------L----RHE-ESL---
--------------------------------------S-H-YRV--------FSF----
----------------G-----------YNAN-F----RE--------S-----------
----------G--T--PL-SILDFSKSLLVR-------------MR----AYG-QMD-T-
-----AFI-----------------------------------------------GTKPI
----VF-----V----------------------AH-------S--M-------G-----
--------G---LVVK------------------K-------------------A-----
----------------------------L-LLGK-ND-----------------------
-E----E-YC------------------D---MVARV--HGIMFL---------------
--STP----HRGSS-H--AAT-------L-N--SM----LS-V----IGSSS--------
----------------------KVY-V-AELNP------SS--TSIEDI-----------
------NEQFRVI---C-----------------------------AP-W--Q-LVS-LY
ETQQ--TRLS------PGL--RR--M----------------------------------
---------------------------------------------IV---DKGS-G-I--
-L--G--YP-----------K-E------VSAPL-D-A----D-------HHT-------
--ICKYRS----------------R---L----------D-----S----------NYL-
LVVD----------------L-L-----------R--Q-----------LTR-GI-----
GSHHST-IA-PN--V-------------------------------LH------------
-----------------------------------------------------------K
---Q----------GTSHVEMLESILGV----K----------G-N--------I-R---
R-----------------------------------------------------------
------------------------VL----DY-H--L-AD---AL-PGS-----------
------CEWL--R-----RDA---------------------------------------
--------RF---------A---EWIDTSGQS------P---------------------
-----------------------------------------------------------
>XP_001904474.1
------------------------------------------------------------
------------------------------------------------------------
------------------------------------------------------------
------------------------------------------------------------
-----------------------LSPDDQ--HV--FR--------------PRTF-----
---LL------------------HQVT-------------Y-------------------
------R--DGKY------GPYPFN-------AQSA---------------DNV------
---------------FAP---QL-------------------------------------
---------------------------------------------------------QKF
---------------RTSFHVKPPAL-DPDP--FG-L-----TL------------IHD-
A-T---------------------------------N-------SVG-------------
-------D-I---IF--------VHGLGG--------S--SRRT----WSWN--------
------------------------------------------------------------
------------------------------------------------------------
----------------------------------------------------RD-PA---
--IFWPS-------------------W------------------L----RHE-ESL---
--------------------------------------S-H-YRV--------FSF----
----------------G-----------YNAN-F----RE--------S-----------
----------G--T--PL-SILDFSKSLLVR-------------MR----AYG-QMD-T-
-----AFI-----------------------------------------------GTKPI
----VF-----V----------------------AH-------S--M-------G-----
--------G---LVVK------------------K-------------------A-----
----------------------------L-LLGK-ND-----------------------
-E----E-YC------------------D---MVARV--HGIMFL---------------
--STP----HRGSS-H--AAT-------L-N--SM----LS-V----IGSSS--------
----------------------KVY-V-AELNP------SS--TSIEDI-----------
------NEQFRVI---C-----------------------------AP-W--Q-LVS-LY
ETQQ--TRLS------PGL--RR--M----------------------------------
---------------------------------------------IV---DKGS-G-I--
-L--G--YP-----------K-E------VSAPL-D-A----D-------HHT-------
--ICKYRS----------------R---L----------D-----S----------NYL-
LVVD----------------L-L-----------R--Q-----------LTR-GI-----
GSHHST-IA-PN--V-------------------------------LH------------
-----------------------------------------------------------K
---Q----------GTSHVEMLESILGV----K----------G-N--------I-R---
R-----------------------------------------------------------
------------------------VL----DY-H--L-AD---AL-PGS-----------
------CEWL--R-----RDA---------------------------------------
--------RF---------A---EWIDTSGQS------P---------------------
-----------------------------------------------------------
>CEF78682.1
------------------------------------------------------------
------------------------------------------------------------
------------------------------------------------------------
------------------------------------------------------------
------------------------------------------------------------
------------------------------------------------------------
------------------------------------------------------------
------------------------------------------------------------
------------------------------------------------------------
---------------------------MTQK--VA-E-----TH------------VLRP
G-AIS-----------------------TG---RAKHAC---FNHIM-------------
-------S-I---IA--------LHGLDA--------T--SPET----WIGWKVDGDPNS
------------------------------------------------------------
------------------------------------------------------------
------------------------------------------------------------
GDVNWLE---------------DKH-M------------------L----PR---FM---
----------------P------------------D------SRI--------LTY----
----------------Q-----------WNAN-Y--D-AYA-S-----S-----------
--------------DR----FSGHATSLLQD-------------LH----ADR-FS----
----------------------------------------------------ECRSNCPI
----IF-----I----------------------VS-------C--F-------G-----
--------G---LLLA------------------Q-------------------ALVIAS
HPTE-------------------------------------------------------P
G-H-----R---------QH------S-S---ILRHT--IGAAFL---------------
--GTP----FGG------------------------------------------------
-------------------------------------------SPLDDL-----------
------ANQFGNLI------H--------S--------------DKYK-F--P-VMC-VY
ETRH--TDLSAYKRRLGAN--FS-------------------------------------
-------------------------S---MG--LDE----NYHGIVV---DSKS-A-T--
---IS--------------GM-E---A----YGF-D-V----R-------HNM-------
--LHKFND----------------S-----------------ND-V----------NFK-
KIRH----------------W-L-----------V--K-----------TAD-IA-----
GETLGC-KA-----SNDRPVNDL-------------------------------------
-------------------------------------YDDRSHSGSKSDTRLFDLPGS--
---------R-VRKNPRKPEAREKLYNK----L---H---F---KT----------L---
GERYK-------------------------------------------------------
-----------------------------------NI-WP---AH-RAT-----------
------CKWL--L-----K-----------------------------------------
------NKEY---------Q---AWLD---KG----------------------KL----
EDHH-------------------------------------------------------
>PCD27699.1
------------------------------------------------------------
------------------------------------------------------------
------------------------------------------------------------
------------------------------------------------------------
------------------------------------------------------------
------------------------------------------------------------
------------------------------------------------------------
------------------------------------------------------------
------------------------------------------------------------
---------------------------MTQK--VA-E-----TH------------VLRP
V-AIS-----------------------TG---RAKHAC---FNHIM-------------
-------S-I---IA--------LHGLDA--------T--SPET----WIGWKVDGDPNS
------------------------------------------------------------
------------------------------------------------------------
------------------------------------------------------------
GDVNWLE---------------DKH-M------------------L----PR---FM---
----------------P------------------D------SRI--------LTY----
----------------Q-----------WNAN-Y--D-AYA-S-----S-----------
--------------DR----FSGHATSLLQD-------------LH----ADR-FS----
----------------------------------------------------ECRSNCPI
----IF-----I----------------------VS-------C--F-------G-----
--------G---LLLA------------------Q-------------------ALVIAS
HPTE-------------------------------------------------------P
G-H-----R---------QH------S-S---ILRHT--IGAAFL---------------
--GTP----FRGSW-A---A--GSVIAKV-R--YET---AQ-ES--ES------------
--------------SKQTN---QNL-I-ELLKQS--TPDRP--SPLDDL-----------
------VGQFSNLL------H--------N--------------DDYK-F--P-FIC-VY
ETIH--TNMSAYDKKLGPI--FE-------------------------------------
-------------------------K---TG--LDK----NGHGNPV---SKNL-A-T--
---ID--------------GA-N---S----FGF-E-V----R-------HKM-------
--LHKFNG----------------P-----------------DD-P----------SFK-
KLGV----------------W-I-----------V--E-----------TAN-RA-----
GSTLGC-KG-----H-DRAVVNL-------------------------------------
-------------------------------------YRNRSDSSLETDTEPSDLLDS--
---------R-IRSNPRKPEGREKLYEK----L---H---F---HD----------L---
EKRYT-------------------------------------------------------
-----------------------------------NI-EP---PH-RTT-----------
------CRWL--F-----T-----------------------------------------
------NKEY---------E---AWLD---KE----------------------KL----
EDNH-------------------------------------------------------
>CEF86065.1
------------------------------------------------------------
-----------------------------------------------MAES---II----
------------------H--------FNL--WAGLWMF----------SLL-LLSIFC-
TR----HFVFGKSHGHAG--------------RKP-------------------------
-----EHCVLQSKSLA-KLRTIRISEI-P---I--GMSK-QS-----VLAELKK-----L
VGEDS-------ELKT------ILNK----------VDLSRCTLV---------------
----------------RK-T----------------------------------------
------------RHHAS-----S-TLQ---V--HS-SLSP-------------------N
TI-----------------------------------VN-E-------------------
--------------LGKHGPLGRFKF-DCEF--HG-I-----TP------------LFEN
D-G----------------------------------------DAKV-------------
-------D-V---VA--------VPGL-------AS-H--PVGS----WTLSD-------
------------------------------------------------------------
------------------------------------------------------------
-----------------------------------------------------------G
SGDFWLR---------------D---F------------------L----PHD---L---
----------------------------P------N------ARV--------LIY----
----------------G-----------YDSK-L--DNSRS-T-----D-----------
---------------N----IETMGNALLQS-------------LK----ALR---A---
---------------------------------------------------STQTINRPI
----VF-----V----------------------AH-------S--L-------G-----
--------G---LILK------------------E-------------------------
---------------------------TILKAH--DK---------------------RD
D-D-----D---------GC------R-G---IADGC--YALLMF---------------
--GVP----NTGLR-N--RE-------EL-Q--RIV---GG-QPNES-------------
------------------------L-I-NDLVVD-RNGQPK--AYLRGL-----------
------MTQFATRCED-------------------------------R-Y--K-VVC-FY
ETRI--SPTIQR------------------------------------------------
-------------------QE-------SGQLAESD-----EAMLLV---SVES-A-T--
-SV----GLTT---------L----RHQ-YNVNL-P-R----D-------HSG-------
--LCKLNR-------------------------------T-----D----------DYE-
IVLE----------------R-L-----------K--P-----------LVE-EA-----
ASRPRM-TMPGP------------------------------------------------
------------------------------------------------------------
-------------DDKHLDRIRKVILRR----L----------PLN--------YT----
--RNP-------------------------------------------------------
---------------------------------KR-----------FPD-----------
------TTWL--F-----ENS---------------------------------------
--------HY---------R---QWLG---NN-------------------PPNTE----
SPG-----------------------------------------MIT------------
>CEG05229.1
------------------------------------------------------------
------------------------------------------------------------
------------------------------------------------------------
------------------------------------------------------------
------------------------------------------------------------
------------------------------------------------------------
------------------------------------------------------------
---------------M---------DV---D-----ISTQ---Q-FILLFTTLF--ITLI
WL-KHHFV-------------------GT-------------------------------
----------R---TE------QITN-PRNR--SP-F-----DV------------LYDP
K-D----------------------------DPKI---A---KPATV-------------
-------D-I---IA--------VHGLGS--------N--VDRT----WTW--R------
------------------------------------------------------------
------------------------------------------------------------
---------------------------------------------------------QSE
EPVHWLK---------------DAN-M------------------L----PK---IV---
----------------P------------------T------ARI--------MVF----
----------------N-----------YDST-W--MSDAP-------R-----------
--------------TR----VELCGEDLIRS-------------MH----N---LRG---
----------------------------------------------H--------CDRPV
----VF-----V----------------------AH-------S--F-------G-----
--------G---LVVQ------------------D-------------------GLIFAD
RERE--------------------------------------------------------
-------------------F------Q-Y---IIKNT--AGLVTL---------------
--GTP----FRGTR-M---Y--WIA--QL------V---AR-LM---S------------
--------------LWGSR---QDN-L-SLLVYD--S------PQLRDK-----------
------AQSLGRL-------S--------R--------------EVYP-F--P-IVC-FF
EVIQ--TMFINSGFL---------------------------------------------
-------------------------------------S-SFCKGFVV---VEES-A-C--
---VS----G----------S-E---R----LQL-Q-T----D-------HIN-------
--LNKYWG----------------P---G----------D-----R----------SYL-
SVSA----------------V-I-----------E--K-----------MCK-NA-----
------------------------------------------------------------
------------------------------------------------------------
------------------------------------------------------------
------------------------------------------------------------
------------------------------------------------------------
------------------------------------------------------------
------------------------------------------------------------
-----------------------------------------------------------
>CEJ58923.1
------------------------------------------------------------
------------------------------------------------------------
------------------------------------------------------------
------------------------------------------------------------
--------------------------------M----ALRRF-----K--FLARE--Y--
S------EGQA-KKC---------------------------------------------
----------------------------------------------D----EA-VRRTL-
--------------------------------------I----N---------------L
----------------A---I-T------------EIVF-N------HL-T-------P-
---------------------QAIQL-SEEQ--YG-L-----FT------------LSSV
SEN---------------------------------------NRHQV-------------
-------D-V---IA--------VHGLDG--------H--PFKT----WQHSN-------
------------------------------------------------------------
------------------------------------------------------------
------------------------------------------------------------
-GKVWLA-----------------D-F------------------L----P-------A-
-Q--L-----------------------P------N------ARI--------MTY----
----------------G-----------YNSS-V--LV--S-K-----------------
----------S--VAG----IDDFATDLLFR-------------IS----MER-Q---C-
--A---A-E--------------------------------------K--------ARPI
----IF-----V----------------------CH-------S--M-------G-----
--------G---LVVK-----K-------------------------A-------LI---
-------------------------------LAH-ER-S---------------------
S-----------------AHG-------A---LLRNV--FGVIFL---------------
--GTP----HRGSR-I--AS--------W-A--SIV---AS-AA-RA--AQL--------
-------------GTN-TN---SAL-V-TLL--S----SNSN--ALWDI-----------
------STQFVE----R--A--------------------------EG-L--D-IRT-FY
ETEL-----ME----GM------------------HS-----------------------
------------------------------------L--------IV---DIDS-A-R--
---LN-------L---------P-N--E-LAIPI--GA----N-------HRD-------
--MCKYPS----------------I---N----------S------------Q---RYR-
PVWG----------------A-L-----------Q------------E-MAE-SA-----
IN----------------------------------------------------------
-HG-QEI-------PE---------------------L----------------------
----------------H-----QKILA----CL-------H-RT-----------DY---
E-----------------------------------------------------------
-------------------EY-------KETI-D--T-P-----V-EGT-----------
------CTWF--L-----KNFK--------------------------------------
--------FQ---------D----WLHEEGS-----------------------------
-----------------------------------------------------------
>KFX97956.1
------------------------------------------------------------
------------------------------------------------------------
------------------------------------------------------------
------------------------------------------------------------
-----------------------------------------M-----P--FWKK------
K-----APSNL-TPH---------ILNS--------------------------------
------------------------------------------------------------
------------------------------------------------------------
----------------A-----------------PD-----------A--H-------P-
---------------------PPDPL-DQSR--WG-L-----FI------------LANQ
PSS---------------------------------------HAHAI-------------
-------D-I---VA--------LHGLNG--------D--YQRT----W--TRTLP----
------------------------------------------------------------
------------------------------------------------------------
----------------------------------------------------------SG
AKVNWLQ---------------D---L------------------L----P-------T-
-Q--I-----------------------P------H------ARI--------LSY----
----------------G-----------YNSA-V--QF--S-Q-----------------
----------S--AAS----ISAFADSFLEE-------------LL----TWR-R---S-
--A---A-E----------------------------------------------ETRPI
----IF-----I----------------------CH-------S--L-------G-----
--------G---IVVK-----E-------------------------A-------LN---
-------------------------------RAH-EC-E---------------------
-----------------RFQ--------K---LRDAV--TAIAFF---------------
--GTP----HRGAD-L--AR--------W-G--TMV---AG-ML-RA-------------
----------ASLGLS-TN---VRV-V-REL--Q----ARSE--VLRGI-----------
------SRRFVE----RGRE-----------------------------L--R-ILS-FW
ETEQ--LA--------------W--V---------GA-----------------------
------------------------------------K--------VV---EEDS-A-T--
---LD-------W---------P-N--E-TAIPV-E-G----D-------HRT-------
--GD--------------------------------------------------------
------------------------------------------------------V-----
-AKIGS-T-E--------------------------------------------------
------------------------------------------------------------
--------------------AEKIILS----AL-------Y-TS-----------DY---
ESH---------------------------------------------------------
--------------R--------------RRN-P--K-P-----V-PGT-----------
------CIWF--L-----KND---------------------------------------
--------KY---------Q---QWRQQLAS-----------------------------
-----------------------------------------------------------
>KFY01000.1
------------------------------------------------------------
------------------------------------------------------------
------------------------------------------------------------
------------------------------------------------------------
-----------------------------------------M-----P--FWKK------
K-----APSNL-TPH---------ILNS--------------------------------
------------------------------------------------------------
------------------------------------------------------------
----------------A-----------------PG-----------A--H-------P-
---------------------PPDPL-DQSR--WG-L-----FI------------LADQ
PSS---------------------------------------HAHAI-------------
-------D-I---VA--------LHGLNG--------D--YQRT----W--TRTLP----
------------------------------------------------------------
------------------------------------------------------------
----------------------------------------------------------SG
AKVNWLQ---------------D---L------------------L----P-------T-
-Q--I-----------------------P------H------ARI--------LSY----
----------------G-----------YNSA-V--QF--S-Q-----------------
----------S--AAS----ISAFADSFLEE-------------LL----TWR-R---S-
--A---A-E----------------------------------------------ETRPI
----IF-----I----------------------CH-------S--L-------G-----
--------G---IVVK-----E-------------------------A-------LN---
-------------------------------RAH-EC-E---------------------
-----------------RFQ--------K---LRDAV--TAIAFF---------------
--GTP----HRGAD-L--AR--------W-G--TMV---AG-ML-RA-------------
----------ASLGLS-TN---VRV-V-REL--Q----ARSE--VLRGI-----------
------SRRFVE----RGRE-----------------------------L--K-ILS-FW
ETEQ--LA--------------W--V---------GA-----------------------
------------------------------------K--------VV---EEDS-A-T--
---LD-------W---------P-N--E-TAIPV-E-G----D-------HRT-------
--GD--------------------------------------------------------
------------------------------------------------------V-----
-AKKGS-T-E--------------------------------------------------
------------------------------------------------------------
--------------------AEKIILS----AL-------Y-TS-----------DY---
ESH---------------------------------------------------------
--------------R--------------RRN-P--K-P-----V-PGT-----------
------CIWF--L-----KND---------------------------------------
--------KY---------Q---QWRQQLAS-----------------------------
-----------------------------------------------------------
>KFY48867.1
------------------------------------------------------------
------------------------------------------------------------
------------------------------------------------------------
------------------------------------------------------------
-----------------------------------------M-----P--FWKK------
K-----APSNL-TPH---------ILNS--------------------------------
------------------------------------------------------------
------------------------------------------------------------
----------------A-----------------PD-----------A--H-------P-
---------------------PPDPL-DQSR--WG-L-----FI------------LANQ
PSS---------------------------------------HAHAI-------------
-------D-I---VA--------LHGLNG--------D--YQRT----W--TRTLP----
------------------------------------------------------------
------------------------------------------------------------
----------------------------------------------------------SG
AKVNWLQ---------------D---L------------------L----P-------T-
-Q--I-----------------------P------H------ARI--------LSY----
----------------G-----------YNSA-V--QF--S-Q-----------------
----------S--AAS----ISAFADSFLEE-------------LL----TWR-R---S-
--A---A-E----------------------------------------------ETRPI
----IF-----I----------------------CH-------S--L-------G-----
--------G---IVVK-----E-------------------------A-------LN---
-------------------------------RAH-EC-E---------------------
-----------------RFQ--------K---LRDAV--TAIAFF---------------
--GTP----HRGAD-L--AR--------W-G--TMV---AG-ML-RA-------------
----------ASLGLS-TN---VRV-V-REL--Q----ARSE--VLRGI-----------
------SRRFVE----RGRE-----------------------------L--R-ILS-FW
ETEQ--LA--------------W--V---------GA-----------------------
------------------------------------K--------VV---EEDS-A-T--
---LD-------W---------P-N--E-TAIPV-E-G----D-------HRT-------
--GD--------------------------------------------------------
------------------------------------------------------V-----
-AKIGS-T-E--------------------------------------------------
------------------------------------------------------------
--------------------AEKIILS----AL-------Y-TS-----------DY---
ESH---------------------------------------------------------
--------------R--------------RRN-P--K-P-----V-PGT-----------
------CIWF--L-----KND---------------------------------------
--------KY---------Q---QWRQQLAS-----------------------------
-----------------------------------------------------------
>KFY84990.1
------------------------------------------------------------
------------------------------------------------------------
------------------------------------------------------------
------------------------------------------------------------
----------MI-------------------AV--EAA-LTM-----P--FWKK------
K-----HQSTL-GHP---------ALNS--------------------------------
------------------------------------------------------------
------------------------------------------------------------
----------------A-----------------QN-----------A--S-------Q-
---------------------LPEPL-DESR--WG-M-----FI------------FADQ
PSY---------------------------------------RAQAV-------------
-------D-I---IA--------IHGLNG--------D--YQRT----W--TSTLP----
------------------------------------------------------------
------------------------------------------------------------
----------------------------------------------------------SG
QKVNWLE---------------D---F------------------L----P-------A-
-Q--I-----------------------P------N------ARV--------MAY----
----------------G-----------YNSA-V--QF--S-K-----------------
----------S--AAG----IEAFAEGFLEE-------------LL----TWR-R---S-
--T---A-E----------------------------------------------TRRPI
----IF-----V----------------------CH-------S--L-------G-----
--------G---IVVK-----E-------------------------A-------LN---
-------------------------------KAH-ER-E---------------------
-----------------RFA--------G---LRDAV--RGITFF---------------
--GTP----HRGAD-L--AR--------W-G--AMF---AD-IL-RT-------------
----------ASLGTS-TN---ARL-V-RDL--Q----ARSE--VLRGI-----------
------SRRFVE----RGKD-----------------------------L--Q-IFS-FW
ETDQ--FK--------------W--L---------NG-----------------------
------------------------------------K--------VV---AEDS-A-T--
---LD-------W---------P-N--E-TAIPV-D-G----D-------HRS-------
--ICQFSS----------------I---E----------E------------K---RYR-
NVWA----------------N-L-----------Q------------K-LTS-EI-----
-ISNSL-T-K--------------------------------------------------
------------------------------------------------------------
--------------------DEKAILL----SL-------Y-TS-----------DY---
ESH---------------------------------------------------------
--------------R--------------QRN-P--K-P-----V-PGT-----------
------CVWF--T-----HTE---------------------------------------
--------KF---------Q---QWQEQSTS-----------------------------
-----------------------------------------------------------
>ORY08227.1
------------------------------------------------------------
------------------------------------------------------------
------------------------------------------------------------
------------------------------------------------------------
-------------------------------MP--SKF-NL----------FKRK--KKD
D-----PEQAV-GSREVA------------------------------------------
------------------------------------------------------------
-------------------------SA---------------------------------
----------------------------------Q-----G------SH-N-------E-
---------------------ATDDE-AEEV--CG-L-----FD------------FDDD
PPSE---------------------------------------A-LF-------------
-------D-I---VA--------VHGLGG--------H--WKHT----WTGD--------
------------------------------------------------------------
------------------------------------------------------------
-----------------------------------------------------------S
-GSLWLR---------------D---F------------------L----PTE---FKS-
-L--G-----------------------F------K------VRI--------RSY----
----------------G-----------YNSN-T--AF--S-K-----------------
----------A--VTD----LSNEAEMLLDR-------------IR----GER-G---T-
--E---E-E--------------------------------------K--------SRPI
----LF-----V----------------------AH-------S--L-------G-----
--------G---ILVK-----K-------------------------A-------MI---
-------------------------------AAH-E------------------------
RS---------------EIYG-------D---ILKKI--HGVAFF---------------
--GTP----HRGSD-L--A---------------------------W--WAD--------
-FPAT-LVKALQLGRG-TN---KAY-V-EAL--K----RNSK--EFSDI-----------
------SRQWVE----RAK---------------------------GL----R-IRT-YY
ETER-----LL----GF-------------------------------------------
------------------------------------L--------VV---DEDS-A-R--
---LN-------L---------P-N--E-IPTGI-AGA----N-------HKT-------
--ICKFDK----------------E---N----------G------------Q---KYR-
QIWN----------------G-I-----------K------------E-IAI-DI-----
SEARKI-SKAS---KE--T-----T-ND-------------------T----NI------
-----MF-------EV-------------------NEQ----------------------
----------------HKQFLRLLCSS-------------D-Y-----------------
E-----------------------------------------------------------
---------------------ADR-----RRN-P--E-R-----E-QGT-----------
------CEWI--A-----NDDH--------------------------------------
--------YQ---------T----WFSEKRS-----------------------------
-----------------------------------------------------------
>CEJ59131.1
------------------------------------------------------------
------------------------------------------------------------
------------------------------------------------------------
------------------------------------------------------------
-------------------------------MS--PWT-KPF-----T----LRR--GPE
G-------E-------------AAGD----------------------------------
------------------------------------------------------------
---GG---------------------A---L--D--------------------------
----------------------------------QREAE-N------P--A---------
---------------------RPPLN-TPFP--DG-I-----KV------------LHDC
VNAAV--------D----------------------------------------------
---------I---CF--------VHGLTG--------D--RERT----WT-ADG------
------------------------------------------------------------
------------------------------------------------------------
-----------------------------------------------------------Q
-TDPWPK---------------A---L------------------L----P-------S-
-R--L-----------------------Q------Q------ARV--------LTF----
----------------G-----------YDAY-V--VRG-S-V-----------------
--------AS---SNR----LGDHASSLLNK-------------LT----SYR-ESC-D-
------------------------------------------------------ATSRPL
----VF-----V----------------------VH-------S--L-------G-----
--------G---LVCK-----K-------------------------A-------IL---
-------------------------------LSQ-NS-A---------------------
------E----------DHLH-------D---IFDSV--RGIVFL---------------
--GTP----HKGAW-L--AK--------W-A--SIP---AS-----ALGF----------
--------------VKSVN---TKL-L-DVL--Q----SKNE--VLESI-----------
------QEDFLTMTRRLRE----------N--------------DKGR-L--Q-ITC-FF
EELP-----MR----L--------------------------------------------
------------------------------------AG-Q-----VV---SKES-A-S--
---FE-----------------G----Y-AAISI-H-A----N-------HRD-------
--MVKFVT----------------A---E----------D------------D---GFV-
MVLG----------------E-L-----------K------------R-WVK-QI-----
DNTFKA-R----------------------------------------------------
------------------------------------------------------------
------------------------------------------------------------
--------------------------------------------------------EEEY
IFTSEDL--ACLNDLKVTDPRRDKERI------E--Q-LKGG-LL-RDS-----------
------YRWV--L-----S-----------------------------------------
------NEEF---------V---QWRDQNSG-----------------------------
-----------------------------------------------------------
>CEJ81146.1
------------------------------------------------------------
------------------------------------------------------------
------------------------------------------------------------
------------------------------------------------------------
------------------------------------------------------------
------------------------------------------------------------
------------------------------------------------------------
------------------------------------------------------------
-------------------------------------MA-D-----KKE-AV-P----SN
AEP-----EPV---RAALKRF-NEPM-ARDV--VG-L-----IV------------TAQP
P------------------------------K------E---VKVEV-------------
-------D-I---VC--------VHGLGA--------H--PHWS----WIGKNQK-----
------------------------------------------------------------
------------------------------------------------------------
----------------------------------------------------------TK
EEVNWIK---------------DAN-M------------------L----PA---AI---
----------------P------------------K------ARI--------LRY----
----------------G-----------YDSQ-W--VGEGT-A-----S-----------
-K------------NS----VEARAHDLLLK-------------LG----SDA-DRK---
----------------------------------------------I-------NPKRPL
----IF-----I----------------------CH-------C--Y-------G-----
--------G---LVVE------------------Q-------------------AICLAK
ETEG--------------------------------------------------------
------------------QY------P-N---IFNAC--YGLILL---------------
--GTP----HHGT---------GDF--LV-E--ELV---LR-LVN--A------------
--------------AKHME---SDT-I-QILKPN--D------GVRKQL-----------
------CERFLRIAKDT--EA--------V--------------R-RR-L--K-VHC-FF
ETVR--TRTSDVIKGMDST---N-------------------------------------
----------------------------------MN-K-DEVWEFVV---SEES-A-S--
---LP----D----------Y-T---N----QCM-D-V----N-------HFQ-------
--LNKFTG----------------P---D----------D-----G----------YYK-
SVKD----------------A-L-----------I--P-----------MVD-NARLLMA
EATITP-IE-----PT--------------------------------------------
------------------------------------------------------------
------------------------------------------------------------
------------------------------------------------------------
------------------------------------------------------------
------------------------------------------------------------
------------------------------------------------------------
-----------------------------------------------------------
>CEJ81165.1
------------------------------------------------------------
------------------------------------------------------------
------------------------------------------------------------
------------------------------------------------------------
------------------------------------------------------------
------------------------------------------------------------
------------------------------------------------------------
------------------------------------------------------------
------------------------------------------------------------
---------------------------------MS-L-----LD------------INDC
DGDD-----------------------------------FHPSSFNID------------
---------I---VF--------VHGLRE--------A--GLDA----WKDVH-------
------------------------------------------------------------
------------------------------------------------------------
------------------------------------------------------------
TGSLWMT---------------S---I------------------F----P-------H-
-A--R-----------------------H------K------ART--------LVY----
----------------E-----------YDVN-R--MVTP--------------------
-----GGP--A--ATG----IYDEAVSLANV-------------LV----ANR-ELQ-N-
--A----------------------------------------------------ERRPI
----IF-----F----------------------CH-------E--L-------G-----
--------G---LIVK-----R-------------------------A-------LA---
-------------------------------FSH-SR-K---------------------
-------HAK--L----THIR-------S---IY--------------------------
------------------------------------------------------------
------------------------------------------------------------
------------------------------------------------------------
------------------------------------------------------------
------------------------------------------------------------
------------------------------------------------------------
------------------------------------------------------------
------------------------------------------------------------
------------------------------------------------------------
------------------------------------------------------------
------------------------------------------------------------
------------------------------------------------------------
------------------------------------------------------------
------------------------------------------------------------
------------------------------------------------------------
-----------------------------------------------------------
>CEJ86006.1
------------------------------------------------------------
------------------------------------------------------------
------------------------------------------------------------
------------------------------------------------------------
------------MFAKL---RSESS-------A--G------------------------
------------------------------------------------------------
------------L-PGS---------------------------------IQ-----HDT
D-----H-NDVRPPDYNS---EL--H------------------------------NRPQ
LK-HS-----------F-----------TST-----SIS-------STY----------T
--------I----------RPTATKG-VSDP--LG-L-----QI------------AYQ-
P-K---------------------------------D-------TAG-------------
-------D-I---VF--------VHGLNG--------S--AWKS----WSVN--------
------------------------------------------------------------
------------------------------------------------------------
----------------------------------------------------SD-LD---
--SFWPQ-------------------W------------------L----SDD-ETL---
--------------------------------------S-R-YRV--------STF----
----------------G-----------YSSK-V----KS--------S-----------
----------S--T--NL-DIVDFATNLLVQ-------------LF----AIL-PAS-SN
-------G-----------------------------------------------TSRPL
----IF-----V----------------------AH-------S--M-------G-----
--------G---LVVK------------------K-------------------A-----
----------------------------V-MMGK-QD-----------------------
-Q----Q-FS------------------A---IISNV--RAIMFL---------------
--ATP----HRGSH-Y--AKT-------L-S--NIL---AI-A--P-LGLAS--------
----------------------KTY-I-NDLKW------HG--SALHDI-----------
------NENFKRH---C-----------------------------DN-I--H-LCS-FF
ETLK--SSVG------L-K--QI--L----------------------------------
---------------------------------------------IV---EKES-A-V--
-L--G--YP-----------G-E------LSAAL-E-A----N-------HKD-------
--ICKYTS----------------K---L----------D-----P----------NFL-
TVKG----------------I-L-----------S--Q-----------WAA-QF-----
QSTNEQ-IV-S-------------------------------P---DI--PQN----P--
--QTVH------------------------------------------------------
--------------PHNWLGQVKRIFGL----E----------T-M--------A-D---
D-----------------------------------------------------------
------------------------RL----ET-PLKT-VH---NS-HNA-----------
------GRWL--I-----ARK---------------------------------------
--------QF---------E---EWFQLNPGC------IQ--------------------
---S-------------------------------------------------------
>POR32464.1
------------------------------------------------------------
------------------------------------------------------------
------------------------------------------------------------
------------------------------------------------------------
------------------------------------------------------------
-----------------------------------MS-----------------------
----------HDA-PGSS--------------SRLTTRPR--------HSVR-------G
SA--ECA-VSTSSSDLPF---HV--R------------------------------PGLQ
HS-LS-----------G-----------S-------A-S-------ST---------GLG
--------GRR---------DSSPSG-AADP--LG-L-----QI------------VYSQ
A-E---------------------------------D-------PAG-------------
-------D-I---VF--------VHGLGG--------S--ARKT----WSWN--------
------------------------------------------------------------
------------------------------------------------------------
----------------------------------------------------RD-NA---
--SFWPR-------------------W------------------L----AED-DLL---
--------------------------------------S-T-FRV--------STF----
----------------G-----------YNAK-F----KS--------S-----------
----------A--S--NL-DIIDFAKDLLFQ-------------LM----TVL-NAH-G-
-------D-----------------------------------------------HGRPI
----IF-----V----------------------AH-------S--M-------G-----
--------G---LVVK------------------K-------------------A-----
----------------------------Y-TLGK-YD-----------------------
-K----K-YS------------------D---VISNV--RGIIFL---------------
--ATP----HRGSQ-Y--AKI-------L-N--NIL---SA------IGTSR--------
----------------------KAY-V-AGLGL------QS--AALQDI-----------
------NESFRKH---G-----------------------------DD-L--L-LFS-FY
ETLK--TSLS------L-T--RV--M----------------------------------
---------------------------------------------IV---EKDS-A-I--
-L--G--YP-----------T-E------ESLDM-N-A----D-------HRS-------
--ICKYRD----------------S---L----------D-----P----------NYN-
KVKG----------------V-L-----------A--T-----------WAR-KI-----
LSDGEL-IR-CPK-CNL--RILR-------------------D---QI--LIN----P--
--EPTLQ----------------------------ERTDFDT-----------------A
---K----------RASQGHSIEDILGV----I----------N-P--------D-D---
D-----------------------------------------------------------
------------------------LG----T-----R-RL---DS-PRP-----------
------GDWL--F-----SKH---------------------------------------
--------DF---------R---NWVQGGETD------L---------------------
---TC------------------------------------------------------
>CEJ93269.1
------------------------------------------------------------
------------------------------------------------------------
-----------------------M--QSTT---YQIILYGT------IAT----LTVVV-
FF----YLFQH-----------------------R-----------------RQ------
-------PSSGQLSSH-KTITFRVQTV-P---G--DWNK-KT-----LQEELAA------
--------------DF------DTEL----------NAVSVHSIV---------------
----------------KD-IRG--------------------------------------
-------------ETND-----A-LVT---F--DQTPLK---------------------
LQ-NL-------------------NR----------------------------------
---------G----ITYTTERHSLSL-DSDF--FD-L-----TV------------LYTP
--P-----------------------------------E---ESHQI-------------
-------D-I---VI--------VPGL-------GG-H--AFGS----FKGK--------
------------------------------------------------------------
------------------------------------------------------------
-----------------------------------------------------------G
SDHMWPR---------------D---A------------------L----PQE---LK--
-------------------Y-----NGLG------V------ARI--------ILY----
----------------G-----------YPSS-L--LDKDS-T-----Q-----------
---------------D----ISTISLTLSQS-------------LA----ELR-G-K---
----------------------------------------------------HGAAPRPI
----IF-----I----------------------GH-------S--M-------G-----
--------G---LVIK------------------K-------------------------
---------------------------ALVFLG--TS---------------------S-
--N-----A---------EA------V-Q---LFHAC--RGVAYF---------------
--GVP----HNGMN-M---D-------RL-K--AEL---GP-GFNDV-------------
------------------------L-L-DSLSHR--NS-----QFLRQM-----------
------DLDLATLL------A--------N----------VKY-KLH-------RRD-IY
ETEG--SAQL--------------------------------------------------
-----------------------EKG-KSGKLIEGQ-----TKELFV---TATS-A-A--
-PP----R-----------------SRD-EEAAI-M-R----G-------HSD-------
--MVKFRS----------------R---N----------E-----S----------EWK-
QVGR----------------L-L-----------V--G-----------LVR--------
------------------------------------------------------------
------------------------------------------------------------
---------------------------D----V---W---T-TEQQ--------GQGNMQ
DSLG--------------------------------------------------------
---------------------------------CRFS-E----PD-AGT-----------
------CEWI--L-----RNS---------------------------------------
--------DY---------I---HWKE---DQ-------------------TPQ------
---------------------------------------------RS------------
>CEN60377.1
------------------------------------------------------------
------------------------------------------------------------
----MTKFR-------NEQD--------------DTFQ-SI-------------------
----------RQRIQDMA------------------------------------------
-------HDELDALEA-RQATYRISQV-P---N--DVSR-EQ-----LPYFLLS------
---------------------------CRELQIQSVQEIRIHSLA---------------
----------------A-------------------------------------------
-----L--SGQAQSTKT-----P-AAT---F--EE-V--------------------PRL
LR-S--------RS---S------------Q-WSLSFC----------H-N--S----S-
--------------------YGTLVI-DTHF--DG-F-----TV--LND---------VP
E-----------------------------------------DSHSL-------------
-------D-F---IA--------IPGLGH--------H--PFS-I---WQH---------
------------------------------------------------------------
------------------------------------------------------------
--------------------------------------------------DPAS------
DPFMWLR---------------D---S------------------L----PP---LA---
----------------------------R------G------TRV--------LLY----
----------------G-----------YDAR-A--H--RG-N-----------------
-------------PAT----VEGLVISLI----------------S----QLR-V-----
-------------------------------------------------IDRASLAAKPV
----VV-----V----------------------AH-------A--L-------A-----
--------G---VVLK------------------Q-------------------ALIELA
-----------------------------------NS---------------------GQ
--------T---------EM------F-I---LK-TV--RSCLFL---------------
--GVP----NSYPG-K---E------I-L-A--SMV---GN-SRFK---H----------
------------------L---L---------AK--LDTKP--NYMAKL-----------
------DRMMSGIAQSQ--NISIC-----S--GY----------DTIP-D--G-VLE-PA
DR----------------------------------------------------------
-S---------------------------STGRSISP-----------------------
---RN--CSVNKPD----------------------------------------------
------------------------------------------------------------
------------------------------------------------------------
------------------------------------------------------------
------------------------------------------------------------
------------------------------------------------------------
------------------------------------------------------------
------------------------------------------------------------
------------------------------------------------------------
------------------------------------------------------------
-----------------------------------------------------------
>CRJ81407.1
------------------------------------------------------------
------------------------------------------------------------
------------------------------------------------------------
------------------------------------------------------------
------------------------------------------------------------
------------------------------------------------------------
-------------------------------------MER--------I-----------
---------KNEEST-----------------------------------QKA---RRAF
TL-RS-----------V-----------AR--------------------RD-------T
--------T--------TRS--DGGG-GKGP--IG-L-----TT------------LFEP
S-V----------------------------------------PGIA-------------
-------D-L---IF--------VHGLNG--------G--SYST----WTQD--------
------------------------------------------------------------
------------------------------------------------------------
----------------------------------------------------DD-PD---
--KFWPA---------------K---W------------------L----PHD-EAF---
--------------------------------------Q-D-ARI--------HTF----
----------------G-----------YNSS-W----AQ--------E-----------
---------------SVL-NIQDFASSLLLS-------------LK----DCP-TIP-R-
-----EEW-----------------------------------------------AP-PL
----IF-----V----------------------GH-------S--M-------G-----
--------G---LVVK------------------K-------------------A-----
----------------------------F-LLSK-QK-----------------------
-Q----D-FA------------------S---ISQRV--NSVYFL---------------
--ATP----HHGSD-M--AEV-------L-A--RVF---A-----M---AGE--------
----------------------RPF-V-KELTR------NS--PTIQAI-----------
------NNEFPEQ---A-----------------------------NE-I--R-LFS-FL
ETKP--MSY-------GIG--KS--L----------------------------------
---------------------------------------------VV---EKQM-A-Q--
-L--N--YA-----------N-E------TTDYL-D-A----N-------HRD-------
--VARFSS----------------K---L----------D-----S----------SYI-
KIRN----------------S-L-----------A--K-----------TIE-SL-----
RRGR--------------------------------------------------------
-------------------------------------HVARQ-----------------R
---R----------VDDQRQIVEAFLGV----T----------G-S--------P-E---
T-----------------------------------------------------------
------------------------TL----SE-I--A-RS---YL-DGS-----------
------LSWF--L-----EKP---------------------------------------
--------TY---------S---QWTKDPNT-----------------------------
-----------------------------------------------------------
>CRK18321.1
------------------------------------------------------------
------------------------------------------------------------
------------------------------------------------------------
------------------------------------------------------------
------------------------------------------------------------
------------------------------------------------------------
-------------------------------------MER--------I-----------
---------KNEEST-----------------------------------QKA---RRAF
TL-RS-----------V-----------AR--------------------RD-------T
--------T--------TRS--GGGG-GKGP--IG-L-----TT------------LFEP
S-V----------------------------------------PGIA-------------
-------D-L---IF--------VHGLNG--------G--SYST----WTQD--------
------------------------------------------------------------
------------------------------------------------------------
----------------------------------------------------DD-PD---
--KFWPA---------------K---W------------------L----PHD-EAF---
--------------------------------------Q-D-ARI--------HTF----
----------------G-----------YNSS-W----AQ--------E-----------
---------------SVL-NIQDFASSLLLS-------------LK----DCP-KIP-R-
-----EEW-----------------------------------------------AP-PL
----IF-----V----------------------GH-------S--M-------G-----
--------G---LVVK------------------K-------------------A-----
----------------------------F-LLSK-QK-----------------------
-Q----D-FA------------------S---ISQRV--NSVYFL---------------
--ATP----HHGSD-M--AEV-------L-A--RVF---A-----M---AGE--------
----------------------RPF-V-KELTR------NS--PTIQAI-----------
------NNEFPEQ---A-----------------------------TG-I--R-LFS-FF
ETKP--MSY-------GIG--KS--L----------------------------------
---------------------------------------------VV---EKQM-A-Q--
-L--N--YA-----------N-E------TTDYL-D-A----N-------HRD-------
--VARFSS----------------K---L----------D-----S----------SYI-
KIRN----------------S-L-----------A--K-----------TIE-AL-----
RRGR--------------------------------------------------------
-------------------------------------HVA--------------------
---------------------LEAFLGV----T----------G-S--------P-E---
T-----------------------------------------------------------
------------------------TL----SE-I--A-RS---YL-DGS-----------
------LSWF--L-----EKP---------------------------------------
--------TY---------S---QWTNNPNS-----------------------------
-----------------------------------------------------------
>CRK41924.1
------------------------------------------------------------
------------------------------------------------------------
------------------------------------------------------------
------------------------------------------------------------
------------------------------------------------------------
------------------------------------------------------------
-------------------------------------MER--------I-----------
---------KNEEST-----------------------------------QKA---RRAF
TL-RS-----------V-----------AR--------------------RD-------T
--------T--------TRS--GGGG-GKGP--IG-L-----TT------------LFEP
S-V----------------------------------------PGIA-------------
-------D-L---IF--------VHGLNG--------G--SYST----WTQD--------
------------------------------------------------------------
------------------------------------------------------------
----------------------------------------------------DD-PD---
--KFWPA---------------K---W------------------L----PHD-EAF---
--------------------------------------Q-D-ARI--------HTF----
----------------G-----------YNSS-W----AQ--------E-----------
---------------SVL-NIQDFASSLLLS-------------LK----DCP-KIP-R-
-----EEW-----------------------------------------------AP-PL
----IF-----V----------------------GH-------S--M-------G-----
--------G---LVVK------------------K-------------------A-----
----------------------------F-LLSK-QK-----------------------
-Q----D-FA------------------S---ISQRV--NSVYFL---------------
--ATP----HHGSD-M--AEV-------L-A--RVF---A-----M---AGE--------
----------------------RPF-V-KELTR------NS--PTIQAI-----------
------NNEFPEQ---A-----------------------------TG-I--R-LFS-FF
ETKP--MSY-------GIG--KS--L----------------------------------
---------------------------------------------VV---EKQM-A-Q--
-L--N--YA-----------N-E------TTDYL-D-A----N-------HRD-------
--VARFSS----------------K---L----------D-----S----------SYI-
KIRN----------------S-L-----------A--K-----------TIE-AL-----
RRGR--------------------------------------------------------
-------------------------------------HVA--------------------
---------------------LEAFLGV----T----------G-S--------P-E---
T-----------------------------------------------------------
------------------------TL----SE-I--A-RS---YL-DGS-----------
------LSWF--L-----EKP---------------------------------------
--------TY---------S---QWTKDPNT-----------------------------
-----------------------------------------------------------
>XP_009648891.1
------------------------------------------------------------
------------------------------------------------------------
------------------------------------------------------------
------------------------------------------------------------
------------------------------------------------------------
------------------------------------------------------------
------------------------------------------------------------
---------------MER-------IK------NE-ES-----------TQKA---RRAF
TL-RS------------------------VA---RRD----------------------T
----------------T--TRSDGGG-GKGP--IG-L-----TT------------LFEP
S-V---------------------------------P-------GIA-------------
-------D-L---IF--------VHGLNG--------G--SYST----WTQD--------
-----D------------------------------------------------------
------------------------------------------------------------
-----------------------------------------------------D-PD---
--KFWPA---------------K---W------------------L----PHD-EAF---
--------------------------------------QD--ARI--------HTF----
----------------G-----------YNSS-W----AQ--------------------
--------------ESVL-NIQDFASSLLLS-------------LK----DCP-T-----
-----IPR-----------------------------------------------EE---
------------------------------------------------------W-----
------------------------------------------------------------
------------------------------------------------------------
------D-FA------------------S---ISQRV--NSVYFL---------------
--ATP----HHGSD-M--AEV-------L-A--RVF---A-------M-AGE--------
----------------------RPF-V-KELTR------NS--PTIQAI-----------
------NNEFPEQA--------------------------------NE-I--R-LFS-FF
ETKP--MS-Y------GIG--KS--L----------------------------------
---------------------------------------------VV---EKQM-A-Q--
-L--N--YA-----------N-E------TTDYL-D-A----N-------HRD-------
--VARFSS----------------K---L----------D-----S----------SYI-
KIRN----------------S-L-----------A--K-----------TIE-SL-----
RRGRHV-AR-Q-------------------------------------------------
-----------------------------------------R-----------------R
----V----------DDQRQIVEAFLGV----T----------G-S--------P-E---
T-----------------------------------------------------------
------------------------TL----SE-I--A-RS---YL-DGS-----------
------LSWF--L-----EKP---------------------------------------
--------TY---------S---QWTKDPNT-----------------------------
-----------------------------------------------------------
>CRK12372.1
------------------------------------------------------------
------------------------------------------------------------
------------------------------------------------------------
------------------------------------------------------------
------------------------------------------------------------
------------------------------------------------------------
---------------------------------------------------MS-PS----
----LE----------D-------DT----------------------------------
----------------------------AI----KFNLP-Q------S------------
----------------------SANV-EVAS--EG-F-----TT------------LWS-
---A-------------------------------------LEA-ET-------------
-------D-I---VF--------IHGLQG--------H--AQKT----WHYGALEESGRG
------------------------------------------------------------
---------------------------LL-RIFQ----S--------S------------
-----------------------------------------------------Q-RQHRK
HDCFWPR---------------D---L------------------L----P-------N-
-D--C-----------------------P------N------SRI--------LTY----
----------------G-----------YDSH-V--SXF-F-S-----------------
-----G--AAN--QTN----VVGHASSFLHD-------------LE----AIR-R---D-
--D----------------------------------------------------PGRPI
----IF-----V----------------------AH-------S--L-------G-----
--------G---LLLK-----E-------------------------A-------LR---
-------------------------------QAC-IQ-VDDDAYLRDLPLRAERDEDSLG
FEGA--A----------GGFK-------M---IFEST--VATIFL---------------
--GTP----HRGSE-L--AE--------W-G--LML---QK-AA-KA--AC---------
--------------FD-TN---DTL-L-RDL--S----VDSA--TLKTL-----------
------ITGFAG----AYERK--------------------------H-W--E-LYT-FC
EGKA-----LH------VP--FL--P---------R------------------------
-----------------------------------------EK--VV---RDVS-A-T--
---LG-------Y-------H-R-E----HVDVI-N-A----D-------HRA-------
--MCRFRG----------------L---H----------D------------P---GYK-
KVKN----------------A-L-----------K------------A-CMR-N------
-QPGS-------------------------------------------------------
----------------------------------IDGI----------------------
--------------------KFRKALR----EL-------D-AE-----------ET---
RWR---------------------------------------------------------
----------------------------LQQV-V--P-A-----F-EDT-----------
------FEWL--Y-----SKK---------------------------------------
------QLRF---------V---DWLGSDE------------------------------
-----------------------------------------------------------
>CRK05239.1
------------------------------------------------------------
------------------------------------------------------------
------------------------------------------------------------
------------------------------------------------------------
------------------------------------------------------------
------------------------------------------------------------
---------------------------------------------------MS-PS----
----LE----------D-------DT----------------------------------
----------------------------AI----KFNLP-Q------S------------
----------------------SANV-EVAS--EG-F-----TT------------LWS-
---A-------------------------------------LEA-ET-------------
-------D-I---VF--------IHGLQG--------H--AQKT----WHYGALEESGRG
------------------------------------------------------------
---------------------------LL-RIFQ----S--------S------------
-----------------------------------------------------Q-RQHRK
HDCFWPR---------------D---L------------------L----P-------N-
-D--C-----------------------P------N------SRI--------LTY----
----------------G-----------YDSH-V--SHF-F-S-----------------
-----G--AAN--QTN----VVGHASSFLHD-------------LE----AIR-R---D-
--D----------------------------------------------------PGRPI
----IF-----V----------------------AH-------S--L-------G-----
--------G---LLLK-----E-------------------------A-------LR---
-------------------------------QAC-IQ-VDDDAYLRDLPLRAERDEDSLG
FEGA--A----------GGFK-------M---IFEST--VATIFL---------------
--GTP----HRGSE-L--AE--------W-G--LML---QK-AA-KA--AC---------
--------------FD-TN---DTL-L-RDL--S----VDSA--TLKTL-----------
------ITGFAG----AYERK--------------------------H-W--E-LYT-FC
EGKA-----LH------VP--FL--P---------R------------------------
-----------------------------------------EK--VV---RDVS-A-T--
---LG-------Y-------H-R-------------------------------------
------------------------------------------------------------
------------------------------------------------------------
----S-------------------------------------------------------
----------------------------------IDGI----------------------
--------------------KFRKALR----EL-------D-AE-----------ET---
RWR---------------------------------------------------------
----------------------------LQQV-V--P-A-----F-EDT-----------
------FEWL--Y-----SKK---------------------------------------
------QLRF---------V---DWLGSDE------------------------------
-----------------------------------------------------------
>CRK12377.1
------------------------------------------------------------
------------------------------------------------------------
------------------------------------------------------------
------------------------------------------------------------
------------------------------------------------------------
------------------------------------------------------------
---------------------------------------------------MS-PS----
----PE----------D-------DT----------------------------------
----------------------------AI----KFNLP-Q------S------------
----------------------SASV-EVAS--EG-F-----TT------------LWS-
---A-------------------------------------LEA-ET-------------
-------D-I---VF--------IHGLQG--------H--AQRT----WHYGALEESGRG
------------------------------------------------------------
---------------------------LL-RIFQ----S--------S------------
-----------------------------------------------------Q-RQHRK
HDCFWPR---------------D---L------------------L----P-------N-
-D--C-----------------------P------N------SRI--------LTY----
----------------G-----------YDSH-V--SHF-F-S-----------------
-----G--AAN--QTN----VVGHASSFLHD-------------LE----AIR-R---D-
--D----------------------------------------------------PGRPI
----IF-----V----------------------AH-------S--L-------G-----
--------G---LLLK-----E-------------------------A-------LR---
-------------------------------QAC-IQ-VDDDAYLRDLPLRTERDEDSLG
FDGA--A----------GGFK-------M---IFEST--VATIFL---------------
--GTP----HRGSE-L--AE--------W-G--LML---QK-AA-KA--AC---------
--------------FD-TS---DTL-L-RDL--S----VDSV--TLKTL-----------
------ITGFAG----AYERK--------------------------H-W--E-LYT-FC
EGKA-----LH------VP--FL--P---------R------------------------
-----------------------------------------EK--VV---RDIS-A-T--
---LG-------Y-------H-R-E----HVDVI-N-A----D-------HRA-------
--MCRFRG----------------L---H----------D------------P---GYK-
KVKN----------------A-L-----------K------------A-CMR-N------
-QPGS-------------------------------------------------------
----------------------------------IDGI----------------------
--------------------KFRKALR----EL-------D-AE-----------ET---
RWR---------------------------------------------------------
----------------------------LQQV-V--P-A-----F-EDT-----------
------FEWL--Y-----SNK---------------------------------------
------QLRF---------V---DWLGSDE------------------------------
-----------------------------------------------------------
>PNH41119.1
------------------------------------------------------------
------------------------------------------------------------
------------------------------------------------------------
------------------------------------------------------------
------------------------------------------------------------
------------------------------------------------------------
---------------------------------------------------MS-PS----
----PE----------D-------DT----------------------------------
----------------------------AI----KFNLP-Q------S------------
----------------------SANV-EVAS--EG-F-----TT------------LWS-
---A-------------------------------------LEA-ET-------------
-------D-I---VF--------IHGLQG--------H--AQKT----WHYGALEEPGRG
------------------------------------------------------------
---------------------------LL-RIFQ----S--------S------------
-----------------------------------------------------Q-RQHRK
HDCFWPR---------------D---L------------------L----P-------N-
-D--C-----------------------P------N------SRI--------LTY----
----------------G-----------YDSH-V--SHF-F-S-----------------
-----G--AAN--QTN----VVGHASSLLHD-------------LE----AIR-R---D-
--D----------------------------------------------------PGRPI
----IF-----V----------------------AH-------S--L-------G-----
--------G---LLLK-----E-------------------------A-------LR---
-------------------------------QAC-IQ-VDDDAYLRDLPLRAERDEDSLG
FEGA--A----------GGFK-------M---IFEST--VATIFL---------------
--GTP----HRGSE-L--AE--------W-G--LML---QK-AA-KA--AC---------
--------------FD-TN---DTL-L-RDL--S----VDSV--TLKTL-----------
------ITGFAG----AYERK--------------------------H-W--E-LYT-FC
EGKA-----LH------VP--FL--P---------R------------------------
-----------------------------------------EK--VV---RDVS-A-T--
---LG-------Y-------H-R-E----HVDVI-N-A----D-------HRA-------
--MCRFRG----------------L---H----------D------------P---GYK-
KVKN----------------A-L-----------K------------A-CMR-N------
-QPGS-------------------------------------------------------
----------------------------------IDGI----------------------
--------------------KFRKALR----EL-------D-AE-----------ET---
RWR---------------------------------------------------------
----------------------------LQQV-V--P-A-----F-EDT-----------
------FEWL--Y-----SNK---------------------------------------
------QLRF---------V---DWLGSDE------------------------------
-----------------------------------------------------------
>XP_003005777.1
------------------------------------------------------------
------------------------------------------------------------
------------------------------------------------------------
------------------------------------------------------------
------------------------------------------------------------
------------------------------------------------------------
---------------------------------------------------MS-PS----
----PE----------D-------DT----------------------------------
----------------------------AI----KFNLP-Q------S------------
----------------------SANV-EVAS--EG-F-----TT------------LWS-
---A-------------------------------------LEA-ET-------------
-------D-I---VF--------IHGLQG--------H--AQKT----WHYGAVEESGRG
------------------------------------------------------------
---------------------------LL-RIFQ----S--------S------------
-----------------------------------------------------Q-RQHRK
HDCFWPR---------------D---L------------------L----P-------N-
-D--C-----------------------P------N------SRI--------LTY----
----------------G-----------YDSH-V--SHF-F-S-----------------
-----G--AAN--QTN----VVGHASSFLHE-------------LE----AIA-G---T-
--T----------------------------------------------------PDGPS
----FS-----L----------------------HI-------V----------------
--------------------------------------------------------W---
-------------------------------VVC-CS-----------KRPFGKPASSLG
FEGA--A----------GGFK-------M---IFEST--VATIFL---------------
--GTP----HRGSE-L--AE--------W-G--LML---QR-AA-KA--AC---------
--------------FD-TS---DTL-L-RDL--S----VDSV--TLKTL-----------
------ITGFAG----AYERK--------------------------H-W--E-LYT-FC
EGKA-----LH------VP--FL--P---------R------------------------
-----------------------------------------EK--VV---RDIS-A-T--
---LG-------Y-------H-R-E----HVDVI-N-A----D-------HRA-------
--MCRFRG----------------L---H----------D------------P---GYK-
KVRN----------------A-L-----------K------------A-CMR-N------
-QPGS-------------------------------------------------------
----------------------------------IDGI----------------------
--------------------KFRKALR----EL-------D-AE-----------ET---
RWR---------------------------------------------------------
----------------------------LQQV-V--P-A-----F-EDT-----------
------FEWL--Y-----ANK---------------------------------------
------QLRF---------V---DWLGSDE------------------------------
-----------------------------------------------------------
>XP_009648143.1
------------------------------------------------------------
------------------------------------------------------------
------------------------------------------------------------
------------------------------------------------------------
------------------------------------------------------------
------------------------------------------------------------
---------------------------------------------------MS-PS----
----PE----------D-------DT----------------------------------
----------------------------AI----KFNLP-Q------S------------
----------------------SANV-EVAS--EG-F-----TT------------LWS-
---A-------------------------------------LEA-ET-------------
-------D-I---VF--------IHGLQG--------H--AQKT----WHYGALEESGRG
------------------------------------------------------------
---------------------------LL-RIFQ----S--------S------------
-----------------------------------------------------Q-RQHRK
HDCFWPR---------------D---L------------------L----P-------N-
-D--C-----------------------P------N------SRI--------LTY----
----------------G-----------YDSH-V--SHF-F-S-----------------
-----G--AAN--QTN----VVGHASSLLHD-------------LE----AIR-R---D-
--D----------------------------------------------------PGRPI
----IF-----V----------------------AH-------S--L-------G-----
--------G---LLLK-----E-------------------------A-------LR---
-------------------------------QAC-IQ-VDDDAYLRDLPLRAERDEDSLG
FEGA--A----------GGFK-------M---IFEST--VATIFL---------------
--GTP----HRGSE-L--AE--------W-G--LML---QK-AA-KA--AC---------
--------------FD-TN---DTL-L-RDL--S----VDSV--TLKTL-----------
------ITGFAG----AYERK--------------------------H-W--E-LYT-FC
EGKA-----LH------VP--FL--P---------R------------------------
-----------------------------------------EK--VV---RDVS-A-T--
---LG-------Y-------H-R-E----HVDVI-N-A----D-------HRA-------
--MCRFRG----------------L---H----------D------------P---GYK-
KVKN----------------A-L-----------K------------A-CMR-N------
-QPGS-------------------------------------------------------
----------------------------------IDGI----------------------
--------------------KFRKALR----EL-------D-AE-----------ET---
RWR---------------------------------------------------------
----------------------------LQQV-V--P-A-----F-EDT-----------
------FEWL--Y-----SNK---------------------------------------
------QLRF---------V---DWLGSDE------------------------------
-----------------------------------------------------------
>CRK16433.1
------------------------------------------------------------
------------------------------------------------------------
------------------------------------------------------------
------------------------------------------------------------
------------------------------------------------------------
------------------------------------------------------------
------------------------------------------------------------
------------------------------------------------------------
------------------------------------------------------------
---------------------MVDRQ-EIPR--DG-I-----TC------------VYAH
PD------------------------------------------AQA-------------
-------D-I---VF--------LHGLNG--------N--PTRT----WTAK--------
------------------------------------------------------------
------------------------------------------------------------
-----------------------------------------------------------D
SAVYWPV---------------D---L------------------L----PNT---LGP-
---------------------------------DAP------VDV--------LVY----
----------------G-----------YNAD-T--TSTSE-R-------SA--------
----------S--DNY----IYEHAQTLVTD-------------LT----SYRG------
---------------------------------------------------TRGTATRPI
----IW-----V----------------------AH-------S--L-------G-----
--------G---ILLK-----R-------------------------A-------LN---
-------------------------------YSN-DLK----------------------
-------DRH--H----EASR-------S---IFVST--FGIIFL---------------
--GTP----HKGSG----------------------------------------------
------------------------------------------------------------
------------------------------------------------------------
------------------------------------------------------------
------------------------------------------------------------
------------------------------------------------------------
------------------------------------------------------------
------------------------------------------------------------
------------------------------------------------------------
------------------------------------------------------------
------------------------------------------------------------
------------------------------------------------------------
------------------------------------------------------------
------------------------------------------------------------
------------------------------------------------------------
-----------------------------------------------------------
>CRK34637.1
------------------------------------------------------------
------------------------------------------------------------
------------------------------------------------------------
------------------------------------------------------------
------------------------------------------------------------
------------------------------------------------------------
------------------------------------------------------------
------------------------------------------------------------
------------------------------------------------------------
---------------------MVDRE-EIPR--DG-I-----TC------------VYAH
PD------------------------------------------AQA-------------
-------D-I---VF--------LHGLNG--------N--PTRT----WTAK--------
------------------------------------------------------------
------------------------------------------------------------
-----------------------------------------------------------D
SAVYWPV---------------D---L------------------L----PNT---LGL-
---------------------------------DAP------VDV--------LVY----
----------------G-----------YNAD-T--ASTSE-R-------SA--------
----------S--DNY----IYEHAQTLVTD-------------LT----SYRG------
---------------------------------------------------TKGTAMRPI
----IW-----V----------------------AH-------S--L-------G-----
--------G---ILLK-----R-------------------------A-------LN---
-------------------------------YSN-DLK----------------------
-------DRH--H----EASR-------S---IFVST--FGIIFL---------------
--GTP----HKGSG----------------------------------------------
------------------------------------------------------------
------------------------------------------------------------
------------------------------------------------------------
------------------------------------------------------------
------------------------------------------------------------
------------------------------------------------------------
------------------------------------------------------------
------------------------------------------------------------
------------------------------------------------------------
------------------------------------------------------------
------------------------------------------------------------
------------------------------------------------------------
------------------------------------------------------------
------------------------------------------------------------
-----------------------------------------------------------
>PNH38064.1
------------------------------------------------------------
------------------------------------------------------------
------------------------------------------------------------
------------------------------------------------------------
------------------------------------------------------------
------------------------------------------------------------
------------------------------------------------------------
------------------------------------------------------------
------------------------------------------------------------
---------------------MVDRQ-EIPR--DG-I-----TC------------VYAH
PD------------------------------------------AQA-------------
-------D-I---VF--------LHGLNG--------N--PTRT----WTAK--------
------------------------------------------------------------
------------------------------------------------------------
-----------------------------------------------------------D
SAVYWPV---------------D---L------------------L----PNT---LGP-
---------------------------------DAP------VDV--------LVY----
----------------G-----------YNAD-T--ASTSE-R-------SA--------
----------S--DNY----IYEHAQTLVTD-------------LT----SYRG------
---------------------------------------------------TRGTATRPI
----IW-----V----------------------AH-------S--L-------G-----
--------G---ILLK-----R-------------------------A-------LN---
-------------------------------YSN-DLK----------------------
-------DRH--H----EASR-------S---IFVST--FGIIFL---------------
--GTP----HKGSG----------------------------------------------
------------------------------------------------------------
------------------------------------------------------------
------------------------------------------------------------
------------------------------------------------------------
------------------------------------------------------------
------------------------------------------------------------
------------------------------------------------------------
------------------------------------------------------------
------------------------------------------------------------
------------------------------------------------------------
------------------------------------------------------------
------------------------------------------------------------
------------------------------------------------------------
------------------------------------------------------------
-----------------------------------------------------------
>PNH71945.1
------------------------------------------------------------
------------------------------------------------------------
------------------------------------------------------------
------------------------------------------------------------
------------------------------------------------------------
------------------------------------------------------------
------------------------------------------------------------
------------------------------------------------------------
------------------------------------------------------------
---------------------MVDRQ-EIPR--DG-I-----TC------------VYAH
PD------------------------------------------AQA-------------
-------D-I---VF--------LHGLNG--------N--PTRT----WTAK--------
------------------------------------------------------------
------------------------------------------------------------
-----------------------------------------------------------D
SAVYWPV---------------D---L------------------L----PNT---LGP-
---------------------------------DAP------VDV--------LVY----
----------------G-----------YNAD-T--ASTSE-R-------SA--------
----------S--DNY----IYEHAQTLVTD-------------LT----SYRG------
---------------------------------------------------TRGTATRPI
----IW-----V----------------------AH-------S--L-------G-----
--------G---ILLK-----R-------------------------A-------LN---
-------------------------------YSN-DLK----------------------
-------DRH--H----EASR-------S---IFVST--FGIIFL---------------
--GTP----HKGSG----------------------------------------------
------------------------------------------------------------
------------------------------------------------------------
------------------------------------------------------------
------------------------------------------------------------
------------------------------------------------------------
------------------------------------------------------------
------------------------------------------------------------
------------------------------------------------------------
------------------------------------------------------------
------------------------------------------------------------
------------------------------------------------------------
------------------------------------------------------------
------------------------------------------------------------
------------------------------------------------------------
-----------------------------------------------------------
>RBQ93416.1
------------------------------------------------------------
------------------------------------------------------------
------------------------------------------------------------
------------------------------------------------------------
------------------------------------------------------------
------------------------------------------------------------
------------------------------------------------------------
------------------------------------------------------------
------------------------------------------------------------
---------------------MVDRQ-EIPR--DG-I-----TC------------VYAH
PD------------------------------------------AQA-------------
-------D-I---VF--------LHGLNG--------N--PTRT----WTAK--------
------------------------------------------------------------
------------------------------------------------------------
-----------------------------------------------------------D
SAVYWPV---------------D---L------------------L----PNT---LGP-
---------------------------------DAP------VDV--------LVY----
----------------G-----------YNAD-T--ASTSE-R-------SA--------
----------S--DNY----IYEHAQTLVTD-------------LT----SYRG------
---------------------------------------------------TRGTATRPI
----IW-----V----------------------AH-------S--L-------G-----
--------G---ILLK-----R-------------------------A-------LN---
-------------------------------YSN-DLK----------------------
-------DRH--H----EASR-------S---IFVST--FGIIFL---------------
--GTP----HKGSG----------------------------------------------
------------------------------------------------------------
------------------------------------------------------------
------------------------------------------------------------
------------------------------------------------------------
------------------------------------------------------------
------------------------------------------------------------
------------------------------------------------------------
------------------------------------------------------------
------------------------------------------------------------
------------------------------------------------------------
------------------------------------------------------------
------------------------------------------------------------
------------------------------------------------------------
------------------------------------------------------------
-----------------------------------------------------------
>CRK16662.1
------------------------------------------------------------
------------------------------------------------------------
------------------------------------------------------------
------------------------------------------------------------
----------MSAIDW-TRKVFRLRKL-P---C--TVAN-PD----EAATFLAG------
--------------PL------GLAP----------ADIVVFSLA---------------
----------------RT-SDV--------------------------------------
---------WEVPPSKV-----A-TVK---L--DK-T-PT-------------------N
V----------------------PRKTTEGQ-WEIPVP----------------------
--------------SST--PSRWLLL-DTHF--DG-M-----TA------------LNDV
--D-----------------------------------S---SEHST-------------
-------D-C---IA--------ISGL-------GS-H--AFGT----WQPPG-------
------------------------------------------------------------
------------------------------------------------------------
----------------------------------------------------------PD
KTFMWIR---------------D---E------------------I----PRS---V---
----------------------------A------G------VRA--------IVY----
----------------G-----------YESK-L--AGSQS-F-----Q-----------
---------------S----VNDIALRLIHQ-------------LK----SV----R---
----------------------------------------------------SLTLPKSI
----VF-----L----------------------AH-------S--L-------G-----
--------G---LILK------------------D-------------------------
---------------------------AIIQMA--H------------------------
S-A-----D--------EGI------R-S---ILEVV--KGAVMF---------------
--GVP----SLGMQ-Q---A-------HL-M--AMV---GG-QANEV-------------
------------------------L-V-QDLSRE--NG-T---AFMRQR-----------
------NKQFEGIV--F--TR--------------------------K-V--K-VLW-AY
ETEE--SPTMIQ------------------------------------------------
-------------------RP-------DGTWAKDG-----DPTVLV---NPDS-A-T--
-CY----FNRH--------------DKT-ATIPI-N-K----D-------HSN-------
--MVKFSR----------------G---D----------------A----------NLS-
SILV----------------S-L-----------L--E-----------LCS-LP-----
QAARGL-PSVPE--VQ---------------------------------------AQTQT
--PVPPNSGHVGTDDEA-------D--DDDDASTSQPIEY----ASI-----P-------
----VQGDEM-MRRLGNMLKSIDELHRT----L---D---A-PDLQ--------A-----
--RV--------------------------------------------------------
---------------------------------TEIV-D----PF-PET-----------
------FGWV--F-----RHS---------------------------------------
--------QF---------S---QWLQ---QG-------------------SE-------
-----------------------------------------------------------
>CRK22522.1
------------------------------------------------------------
------------------------------------------------------------
------------------------------------------------------------
------------------------------------------------------------
------------------------------------------------------------
------------------------------------------------------------
------------------------------------------------------------
-------------------------------------------MDW-------------G
----------------A---L-------SK----AMRND-----------R-------G-
---------------------KDKDK-SSTD--YG-L-----HT------------LVPK
DSK---------------------------------------SPELI-------------
-------D-V---VA--------IHGLNG--------H--FLKT----W-----TD----
------------------------------------------------------------
------------------------------------------------------------
----------------------------------------------------------PN
TGVNWLK---------------D---L------------------V----P-------K-
-F--L-----------------------P------S------ARV--------MSF----
----------------W-----------YNSQ-V--QF--S-K-----------------
----------S--TAD----IHAFSQQLLES-------------LM----AER-E---S-
--M---E-E----------------------------------------------QDRPL
----IF-----I----------------------CH-------S--L-------G-----
--------G---LVFK-----Q-------------------------A-------AI---
-------------------------------KAH-EN-E---------------------
-----------------RYRD-------A---LSFRF--HGVMFF---------------
--GTP----HRGSN-L--AT--------W-A--SVT---AN-AL-RA-------------
----------VSFSTS-TN---ARL-A-KDL--E----PTSR--LLQHI-----------
------STSFVD----SCGA---------------------------K-L--K-TAS-FY
ETRK--MD--------------F--L---------NC-----------------------
------------------------------------L--------VV---EPES-A-I--
---LN-------I---------I-G--E-TRIAL-E-R----D-------HRT-------
--ICHFAD----------------L---D----------A------------A---QFA-
PIKS----------------T-L-----------R------------S-MAD-SA-----
TAS--K-T------R---------------------------------------------
------------------------------------------------------------
-----------------SKYEIESFLQ----TI-------N-VS-----------DY---
AGH---------------------------------------------------------
--------------K--------------SRN-A--P-P-----V-QGT-----------
------CTWI--F-----DHP---------------------------------------
--------KY---------L---SWIESPDPG----------------------------
-----------------------------------------------------------
>RBQ97876.1
------------------------------------------------------------
------------------------------------------------------------
------------------------------------------------------------
------------------------------------------------------------
------------------------------------------------------------
------------------------------------------------------------
------------------------------------------------------------
-------------------------------------------MDW-------------S
----------------A---L-------SK----AMRND-----------G-------G-
---------------------KDKDK-SSTD--YG-L-----HT------------LVAK
DSK---------------------------------------SPELI-------------
-------D-V---VA--------IHGLNG--------H--FLKT----W-----TD----
------------------------------------------------------------
------------------------------------------------------------
----------------------------------------------------------PI
TGVNWLK---------------D---L------------------V----P-------K-
-F--L-----------------------P------S------ARV--------MSV----
----------------W-----------YNSQ-V--QF--S-K-----------------
----------S--TAD----IHAFSQQLLES-------------LM----AER-E---S-
--I---E-E----------------------------------------------QDRPL
----IF-----I----------------------CH-------S--L-------G-----
--------G---LVFK-----Q-------------------------A-------AI---
-------------------------------KAH-EN-E---------------------
-----------------RYRD-------A---LSFRF--HGVMFF---------------
--GTP----HRGSN-L--AT--------W-A--SVT---AN-AL-RT-------------
----------VSFSTS-TN---ARL-A-KDL--E----PTSR--LLQHI-----------
------STSFVD----SCGA---------------------------K-L--K-TAS-FY
ETRK--MD--------------F--L---------NC-----------------------
------------------------------------L--------VV---EPES-A-I--
---LN-------I---------I-G--E-TRIAL-E-R----D-------HRT-------
--ICHFAD----------------L---D----------A------------A---QFA-
PIKS----------------T-L-----------R------------S-MAD-SA-----
TAS--K-T------L---------------------------------------------
------------------------------------------------------------
-----------------SKHETESFLQ----TI-------N-VS-----------DY---
AGH---------------------------------------------------------
--------------K--------------SRN-A--P-P-----V-QGT-----------
------CTWI--F-----DHP---------------------------------------
--------KY---------L---SWIESPDP-----------------------------
-----------------------------------------------------------
>XP_003008287.1
------------------------------------------------------------
------------------------------------------------------------
------------------------------------------------------------
------------------------------------------------------------
------------------------------------------------------------
------------------------------------------------------------
------------------------------------------------------------
-------------------------------------------MDW-------------G
----------------A---L-------SK----AMRND-----------R-------G-
---------------------KDKDK-SSTD--YG-L-----HT------------LVPK
DSK---------------------------------------SPELI-------------
-------D-V---VA--------IHGLNG--------H--FLKT----W-----TD----
------------------------------------------------------------
------------------------------------------------------------
----------------------------------------------------------PN
TGVNWLK---------------D---L------------------V----P-------K-
-F--L-----------------------P------S------ARV--------MSF----
----------------W-----------YNSQ-V--QF--S-K-----------------
----------S--TAD----IHAFSQQLLES-------------LM----AER-E---S-
--I---E-E----------------------------------------------QDRPL
----IF-----I----------------------CH-------S--L-------G-----
--------G---LVFK-----Q-------------------------A-------AI---
-------------------------------KAH-EN-E---------------------
-----------------RYRD-------A---LSFRF--HGVMFF---------------
--GTP----HRGSN-L--AT--------W-A--SVT---AN-AL-RA-------------
----------VSFSTS-TN---ARL-A-KDL--E----PTSR--LLQHI-----------
------STSFVD----SCGA---------------------------K-L--K-TAS-FY
ETRK--MD--------------F--L---------NC-----------------------
------------------------------------L--------VV---EPES-A-I--
---LN-------I---------I-G--E-TRIAL-E-R----D-------HRT-------
--ICHFAD----------------L---D----------A------------A---QFA-
PVKS----------------T-L-----------R------------S-MAD-SA-----
TAS--K-T------L---------------------------------------------
------------------------------------------------------------
-----------------SKYEIESFLQ----TI-------N-VS-----------DY---
AGH---------------------------------------------------------
--------------K--------------SRN-A--P-P-----V-QGT-----------
------CTWI--F-----DHP---------------------------------------
--------KY---------L---SWIESPDP-----------------------------
-----------------------------------------------------------
>XP_009651899.1
------------------------------------------------------------
------------------------------------------------------------
------------------------------------------------------------
------------------------------------------------------------
------------------------------------------------------------
------------------------------------------------------------
------------------------------------------------------------
-------------------------------------------MDW-------------S
----------------A---L-------SK----AMRND-----------G-------G-
---------------------KDKDK-SSTD--YG-L-----HT------------LVAK
DSK---------------------------------------SPELI-------------
-------D-V---VA--------IHSLNG--------H--FLKT----W-----TD----
------------------------------------------------------------
------------------------------------------------------------
----------------------------------------------------------PI
TGVNWLK---------------D---L------------------V----P-------K-
-F--L-----------------------P------S------ARV--------MSV----
----------------W-----------YNSQ-V--QF--S-K-----------------
----------S--TAD----IHAFSQQLLES-------------LL----AER-E---S-
--I---E-E----------------------------------------------QDRPL
----IF-----I----------------------CH-------S--L-------G-----
--------G---LVFK-----Q-------------------------A-------AI---
-------------------------------KAH-EN-E---------------------
-----------------RYRD-------A---LSFRF--HGVMFF---------------
--GTP----HRGSN-L--AT--------W-A--SVT---AN-AL-RA-------------
----------VSFSTS-TN---ARL-A-KDL--E----PTSR--LLQHI-----------
------STSFVD----SCGA---------------------------K-L--K-TAS-FY
ETRK--MD--------------F--L---------NC-----------------------
------------------------------------R-------------RPQS-A-I--
---LN-------I---------I-G--E-TRIAL-E-R----D-------HRT-------
--ICHFAD----------------L---D----------A------------A---QFA-
PIKS----------------T-L-----------R------------S-MAD-SA-----
TAS--K-T------L---------------------------------------------
------------------------------------------------------------
-----------------SKHETESFLQ----TI-------N-VS-----------DY---
AGH---------------------------------------------------------
--------------K--------------SRN-A--P-P-----V-QGT-----------
------CTWI--F-----DHP---------------------------------------
--------KY---------L---SWIESPDP-----------------------------
-----------------------------------------------------------
>CRK26122.1
------------------------------------------------------------
------------------------------------------------------------
------------------------------------------------------------
------------------------------------------------------------
------------------------------------------------------------
------------------------------------------------------------
------------------------------------------------------------
------------------------------------------------------------
------------------------------------------------------------
-------------------------------------------MPSLGL----E-TVY-P
A-PG-----S-----T-------------------PSPR---WRRTV-------------
-------D-I---VC--------VHGFGR--------N--PLQ-T---WYH---------
------------------------------------------------------------
------------------------------------------------------------
--------------------------------------------------DVAG------
KTWVAET---------------D---F------------------L----GS---LA---
----------------------------D------N------ARV--------MLY----
----------------T-----------YNAD-L--A--AN-M-----------------
----------N--AAS----IAMHATELI----------------G----LI--N-----
-------------------------------------------------SCCSDTGGGPF
----IF-----V----------------------AH-------G--F-------G-----
--------G---LIIK------------------K-------------------VALALC
-----------------------------------LL---------------------NP
S-F-----P---------NH------K-S---IRATA--AGIIFL---------------
--GTP-----HIID-S---E------P-L-L--SCV---KT-TVLLHA-R----------
------------------------------------QSSRI----MTNE-----------
------IKEYVESAKAV--NLSFT-----A--GL----------T-RE-L--E-IVN-FT
EGIT--TNI-------------A-------------------------------------
-P---------------------------DDEPAY--------MTNV---IPKA-S----
--------S--ALG----MGQ-G--IT----EIM---EC---T-------HEQ-------
--MTRHCV----------------Q---T----------S-----H----------VAI-
T-----------------------------------------------------------
-------------------TDAQITPP----KVA---G------------------V---
----------------------------------DTAWIEADKPW---------------
-------------LVNEQRLTFM---TW----L---K---G-W------------TE---
DN----------------------------------------------------------
-----------------------------LG--NH---IA---PA-LRT-----------
------RHWF--------------------------------------------------
----LFNIAF---------K---NWM-------------------------SSPSS----
SA---------------------------------------------------------
>CRK26254.1
------------------------------------------------------------
------------------------------------------------------------
------------------------------------------------------------
------------------------------------------------------------
------------------------------------------------------------
------------------------------------------------------------
------------------------------------------------------------
------------------------------------------------------------
------------------------------------------------------------
------------------------------------------------------------
------------------------------------------------------------
-----QPS-I---VF--------IHGFTG--------H--PERT----WLQQSPYTH---
-----QK----------------------------------QA-----------S-SGTK
---------------------NVRSSRFQ-GILD----SLKG------------------
---------------------------------------------------------RPK
NNVCWPR---------------D---L------------------L----P-------T-
-I--L-----------------------P------D------ARV--------LTY----
----------------G-----------YDTR-I--SHP-F-G-----------------
-----P--QRS--QSG----VYAIARDFLFE-------------LE----G-R-RQP---
-------------------------------------------------------PGRPI
----IF-----V----------------------VH-------S--L-------G-----
--------G---IVVK-----Q-------------------------L-------LK---
-------------------------------ASS----Q---------------------
------SLDE--R----AFLK-------D---IYDST--AGVLFF---------------
--GTP----HAGADPR---G--------LAH--HVV---QS-IA-RA-------------
------------MRIS-AN---SQV-L-DTL--L----PSSE--RLEEL-----------
------RDHFKP----MAIRQ--------------------------N-W--L-IYS-FQ
EALP-----VQ----LL-------------------------------------------
----------------------------------------GKK--VV---EDVS-S-C--
---LD-------I---------P---QE-IRQHI-H-A----N-------HME-------
--MCRFNE----------------L---E----------D------------S---QFQ-
KVKH----------------A-L-----------R------------R-LAE-AA-----
LARTRA-T-----------------S----------------------------------
------------------------------------------------------------
----------------------------------------------------PGP-----
----------------------------------------------------SMESDAAD
LTEEQKK--VLIQSLAFEQLDARQ-----GSI-K----K----AH-DKT-----------
------CRWL--L-----QRK---------------------------------------
--------AY---------L---DWLDSDKFDRHY-------------------------
-----------------------------------------------------------
>CRK39178.1
------------------------------------------------------------
------------------------------------------------------------
------------------------------------------------------------
------------------------------------------------------------
-------------------------------ML--VYN---------------VT--EPT
-------DCPA-SLPPPQ----V-------------------------------------
----------G-----------------------------------------S-VLQTVS
TA-----------SHHI-------TI-----------GS----RDEGTQ-----------
----------------------------S-----DWTPL-R------PP-Q---------
-------------------CCGQRKG-RLEA--EN-V-----TDR-----------RADQ
MFG-----------L----------------------------R----------------
--QQQTPS-I---VF--------IHGFTG--------H--PERT----WLQQSPYTH---
-----QK----------------------------------QA-----------S-SGTK
---------------------NVRSSRFQ-GILD----SLKG------------------
---------------------------------------------------------RPK
NNVCWPR---------------D---L------------------L----P-------T-
-I--L-----------------------P------D------ARV--------LTY----
----------------G-----------YDTR-I--SHP-F-G-----------------
-----P--QRS--QSG----VYAIARDFLFE-------------LE----G-R-RQP---
-------------------------------------------------------PGRPI
----IF-----V----------------------VH-------S--L-------G-----
--------G---IVVK-----Q-------------------------L-------LK---
-------------------------------ASS----Q---------------------
------SLDE--R----AFLK-------D---IYDST--AGVLFF---------------
--GTP----HAGADPR---G--------LAH--HVV---QS-IA-RA-------------
------------MRIS-AN---SQV-L-DTL--L----PSSE--RLEEL-----------
------RDHFKP----MAIRQ--------------------------N-W--L-IYS-FQ
EALP-----VQ----LL-------------------------------------------
----------------------------------------GKK--VV---EDVS-S-C--
---LD-------I---------P---QE-IRQHI-H-A----N-------HME-------
--MCRFNE----------------L---E----------D------------S---QFQ-
KVKH----------------A-L-----------R------------R-LAE-AA-----
LARTRA-T-----------------S----------------------------------
------------------------------------------------------------
----------------------------------------------------PGP-----
----------------------------------------------------SMESDAAD
LTEEQKK--VLIQSLAFEQLDARQ-----GSI-K----K----AH-DKT-----------
------CRWL--L-----QRK---------------------------------------
--------AY---------L---DWLDSDKFDRHY-------------------------
-----------------------------------------------------------
>XP_003002769.1
------------------------------------------------------------
------------------------------------------------------------
------------------------------------------------------------
------------------------------------------------------------
------------------------------------------------------------
------------------------------------------------------------
------------------------------------------------------------
------------------------------------------------------------
------------------------------------------------------------
-------------------MAAARAH-IVPA--NG-L-----T-V-----------LVEP
EVA-----------S----------------------------I----------------
--ETNQLS-I---VF--------VHGFTG--------H--PERT----WLQKSPYTY---
-----QK----------------------------------QA-----------S-FGTK
---------------------NVRSSRFR-GILD----SLKG------------------
---------------------------------------------------------RPE
NNVYWPR---------------D---L------------------L----P-------A-
-I--I-----------------------P------D------ARV--------LTY----
----------------G-----------YDTR-I--SHP-F-G-----------------
-----P--QRS--QSG----VYAIARDFLCE-------------LE----G-R-RQS---
-------------------------------------------------------PGRPI
----IF-----V----------------------VH-------S--L-------G-----
--------G---IVVK-----E-------------------------L-------LK---
-------------------------------ASS----E---------------------
------SLDE--R----AFLK-------D---VHDST--AGVLFF---------------
--GTP----HAGADPR---G--------LAH--HIV---QS-IA-RA-------------
------------MRIS-AN---SQV-L-DTL--L----PSSE--RLEEL-----------
------RDHFKP----MAIRQ--------------------------N-W--L-IYS-FQ
EALP-----VQ----LL-------------------------------------------
----------------------------------------GKK--VV---EDVS-S-C--
---LE-------I---------P---QE-IRQHI-H-A----N-------HME-------
--MCRFNE----------------L---E----------D------------P---QFQ-
KVKH----------------A-L-----------R------------R-LAE-AA-----
LARTRA-T-----------------S----------------------------------
------------------------------------------------------------
----------------------------------------------------PGP-----
----------------------------------------------------LMESDAT-
------------------------------------------------------------
------------------------------------------------------------
------------------------------------------------------------
-----------------------------------------------------------
>XP_009657353.1
------------------------------------------------------------
------------------------------------------------------------
------------------------------------------------------------
------------------------------------------------------------
------------------------------------------------------------
------------------------------------------------------------
------------------------------------------------------------
------------------------------------------------------------
------------------------------------------------------------
------------------------------------------------------------
------------------------------------------------------------
-----MDG-I---VF--------VHGFTG--------H--PERT----WLQPSPYTY---
-----QK----------------------------------QA-----------I-AGTK
---------------------NARSSRFQ-GILD----SLKG------------------
---------------------------------------------------------RPK
NNVYWPR---------------D---L------------------L----P-------T-
-I--L-----------------------P------D------ARV--------LTY----
----------------G-----------YDTR-I--SHP-F-G-----------------
-----P--QRS--QSG----VYAIARNFLFE-------------LE----G-R-RQP---
-------------------------------------------------------PGRPI
----IF-----V----------------------VH-------S--L-------G-----
--------G---IVLK-----Q-------------------------L-------LK---
-------------------------------TSS----E---------------------
------SLDE--R----AFLK-------D---VYDST--AGVLFF---------------
--GTP----HAGADPR---G--------LAH--HVV---QS-IA-KA-------------
------------MRIS-AN---SQI-L-DTL--L----PSSE--RLEEL-----------
------RDHFRP----MAIRQ--------------------------N-W--L-IYS-FQ
EALP-----VQ----LL-------------------------------------------
----------------------------------------GKK--VV---EDVS-S-C--
---LD-------I---------P---QE-IRQHI-H-A----N-------HMG-------
--MCRFNE----------------L---E----------D------------P---QFQ-
KVKH----------------A-L-----------R------------R-LAE-AA-----
LTRIRA-T-----------------S----------------------------------
------------------------------------------------------------
----------------------------------------------------PGL-----
----------------------------------------------------SMESDDT-
------------------------------------------------------------
------------------------------------------------------------
------------------------------------------------------------
-----------------------------------------------------------
>CRK30176.1
------------------------------------------------------------
------------------------------------------------------------
------------------------------------------------------------
------------------------------------------------------------
------------------------------------------------------------
------------------------------------------------------------
------------------------------------------------------------
------------------------------------------------------------
------------------------------------------------------------
------------------------MA-KVHR--IG-F-----TR------------LDTD
VGK-------------------------------------KG-RHTS-------------
-------N-I---IF--------VHGLRG--------H--PLRT----WGDDEDNTNADH
A----SS-----------------------------------------------------
--------------------------FLR-ATFR----KWRGKSRHGA-------S----
-----------------------------------------E--------DTLNTHDAAQ
RHPFWPR---------------D---L------------------L----A-------D-
-D--L-----------------------P------N------ARI--------WTY----
----------------G-----------YNAD-A--VEG-M-F-----------------
-----G--ATN--KNS----VSQHGRDFAIK-------------FE----RKL-D-----
-------------------------------------------------------DQEPI
----IF-----V----------------------AH-------S--L-------G-----
--------G---IIVK-----D-------------------------A-------LS---
-------------------------------RS---------------------------
--------------------E-------T---LQQRT--AAIVFL---------------
--GTP----HRGSS-A--AD--------W-A--QLA---SN-MA-AV--A----------
-------------FLD-SN---KQV-T-GAL--K----VDSE--VLGNV-----------
------HEQFVK----IAMKR--------------------------G-I--R-LHS-FQ
EGRG-----IS----GV----RG--I----------------------------------
----------------------------------------SGK--IV---GDFS-S-S--
---LG--L--------------P-------------------------------------
------------------------------------------------------------
------------------------------------------------------------
------------------------------------------------------------
------------------------------------------------------------
------------------------------------------------------------
------------------------------------------------------------
------------------------------------------------------------
------------------------------------------------------------
------------------------------------------------------------
-----------------------------------------------------------
>CRK28571.1
------------------------------------------------------------
------------------------------------------------------------
------------------------------------------------------------
------------------------------------------------------------
------------------------------------------------------------
------------------------------------------------------------
------------------------------------------------------------
------------------------------------------------------------
------------------------------------------------------------
------------------------MA-KVHR--IG-F-----TR------------LDTD
QDP-------------------------------------PTPTDAT-------------
-------S-I---IF--------VHGLRG--------H--PLRT----WGDDEDNTNADH
A----SS-----------------------------------------------------
--------------------------FLR-ATFR----KWRGKSRHGA-------S----
-----------------------------------------E--------DTLNTHDAAQ
RHPFWPR---------------D---L------------------L----A-------D-
-D--L-----------------------P------N------ARI--------WTY----
----------------G-----------YNAD-A--VEG-M-F-----------------
-----G--ATN--KNS----VSQHGRDFAIK-------------FE----RKL-D-----
-------------------------------------------------------DQEPI
----IF-----V----------------------AH-------S--L-------G-----
--------G---IIVK-----D-------------------------A-------LS---
-------------------------------RS---------------------------
--------------------E-------T---LQQRT--AAIVFL---------------
--GTP----HRGSS-A--AD--------W-A--QLA---SN-MA-AV--A----------
-------------FLD-SN---KQV-T-GAL--K----VDSE--VLGNV-----------
------HEQFVK----IAMKR--------------------------G-I--R-LHS-FQ
EGRG-----IS----GV----RG--I----------------------------------
----------------------------------------SGK--IV---GDFS-S-S--
---LG--L--------------P-------------------------------------
------------------------------------------------------------
------------------------------------------------------------
------------------------------------------------------------
------------------------------------------------------------
------------------------------------------------------------
------------------------------------------------------------
------------------------------------------------------------
------------------------------------------------------------
------------------------------------------------------------
-----------------------------------------------------------
>CUS07813.1
------------------------------------------------------------
------------------------------------------------------------
------------------------------------------------------------
------------------------------------------------------------
------------------------------------------------------------
------------------------------------------------------------
------------------------------------------------------------
------------------------------------------------------------
------------------------------------------------------------
------------------------------------------------------------
------------------------------------------------------------
------------------------------------------------------------
------------------------------------------------------------
------------------------------------------------------------
------------------------------------------------------------
------------------------------------------------------------
------------------------------------------------------------
----------------M-----------PEFY-Y--LL----------------------
------D--AP--VKS----IAECGEELLRE-------------VE----HFR-QTA-H-
------------------------------------------------------EKKRPI
----IF-----I----------------------GH-------S--F-------G-----
--------G---IIIK------------------K-------------------A-----
----------------------------IVIAL--SR----------------------P
N-Y-----K---------SY------L-P---IAAAT--KGIVFL---------------
--GTP----HDGSP-S---S------Y-V-G--QLL---VR-CGF---------Y-----
-------------MGSS-----SGI-M-DSLG------HHS--DELRDL-----------
------HS-------------EFG-----M--VYD--------------K--E-KIC-FY
EAYP--TRMFG-------------------------------------------------
----------------------------------L-----PIP-LLV---VPKD-S-A--
-TF-G--MH-----------------G----EIL-T--T---D-------HSG-------
--LNKYSD----------------A-----------T--D-----T----------NYL-
TIVR----------------A-L-----------R--G-----------MIE-KD-----
KAA---------------------------------------------------------
----------------------------------------------------A-------
----DI-EDC-L---A-----------H----L---K---P-------------ADY---
K-----------------------------------------------------------
-----------------------------AM--LTKV-RE---PL-ENT-----------
------CNWI--E-----PE----------------------------------------
---------L---------D---QFL-------------------------RQGTP----
SG---------------------------------------------------------
>CVK85070.1
------------------------------------------------------------
------------------------------------------------------------
------------------------------------------------------------
------------------------------------------------------------
------------------------------------------------------------
------------------------------------------------------------
------------------------------------------------------------
------------------------------------------------------------
------------------------------------------------------------
---------------------------MDDL--TG-L-----QLI------------AQ-
--------------------------------G---TSW---TDRAL-------------
-------D-I---IT--------IHGF-------QG-----YDT----WEYQTHGVT---
------------------------------------------------------------
------------------------------------------------------------
---------------------------------------------------------DNS
KTVFWAR---------------D---F------------------L----PK---D----
---------------------------LP------S------ARI--------FTY----
----------------R-----------YLST-A--FRDG--------------------
--------------QG----ITKAANKLLNK-------------LK----NLQ-AD--NT
--EVRLTSHYIADLFPSLPVPQYPK----------------SKR-FVNGLTFCCQISRPL
----VF-----I----------------------CH-------S--V-------G-----
--------G---LILQ------------------C-------------------A-----
-----------------------------LSEA--F--E------SK------------G
D-------T---------AL------N-E---IVTAT--QGIIFL---------------
--GTP----HSTSD--------------L-D--ISV---SR-IAAASE------------
-----------------IN---RSIMV-DTQ-------------FMAQV-----------
------LV-------------RFA-----S--LSQY---------SPP-W--K-VVH-CY
EELP--LPGT-------AF--RA-------------------------------------
-V---------------------------N--------------------PSQE-E-S--
---W----------------A-W--PQ----LSL-Y-S----D-------HLD-------
--LCRFRS----------------Q---D----------D-----V----------SYI-
KVLQ----------------S-L-----------R--N------------IT-SE-----
-LSSPV-A----------------------------------------------------
-------------------------------------------------DGIE-VQTTLS
---SVE-HEV-L---E-----------S----L---E---T-E-----------DT----
---SAN------------------------------------------------------
------------------------------------I-RD---AS-PGT-----------
------YEWI--L-----NDN---------------------------------------
--------TF---------K---SWF-------------------------ANPS-----
-----------------------------------------------------------
>CEF86049.1
------------------------------------------------------------
------------------------------------------------------------
------------------------------------------------------------
------------------------------------------------------------
------------------------------------------------------------
------------------------------------------------------------
------------------------------------------------------------
------------------------------------------------------------
------------------------------------------------------------
---------------------------MDNL--TG-L-----QLI------------AQ-
--------------------------------G---TSW---TDLAL-------------
-------D-I---VT--------IHGL-------QG-----YDT----WEYPTHGLG---
------------------------------------------------------------
------------------------------------------------------------
---------------------------------------------------------DSN
KTVFWVR---------------D---F------------------L----PK---D----
---------------------------LP------S------ARI--------FTY----
----------------H-----------YLST-A--FCDG--------------------
--------------QG----ITQAADKLLNK-------------LK----NLQ-AD--NI
--E----------------------------------------------------RSRPL
----VF-----I----------------------CH-------S--V-------G-----
--------G---LLLQ------------------C-------------------A-----
-----------------------------LNKA--F--D------NK------------G
D-------T---------AL------N-K---IITAT--QGIIFL---------------
--GTP----NSTLE--------------L-D--ISV---SR-IAAASE------------
-----------------TT---RSIMV-DTK-------------FMAQV-----------
------LV-------------RFA-----S--LSQY---------NPP-W--K-VVH-CY
EELP--LPGT-------DF--RA-------------------------------------
-V---------------------------D--------------------PSQE-E-S--
---W----------------A-L--PQ----LSL-Y-S----H-------HLD-------
--LCRFRS----------------Q---D----------D-----V----------SYI-
KVLQ----------------S-L-----------R--N------------IT-SG-----
-LGRSV-V----------------------------------------------------
-------------------------------------------------DKIE-VQTTLS
---SVE-HEV-L---E-----------S----L---E---T-E-----------DT----
---SAN------------------------------------------------------
------------------------------------I-RD---AS-PGT-----------
------CDWI--L-----KHN---------------------------------------
--------TY---------K---SWL-------------------------AKPS-----
-----------------------------------------------------------
>EXA46352.1
------------------------------------------------------------
------------------------------------------------------------
------------------------------------------------------------
------------------------------------------------------------
------------------------------------------------------------
------------------------------------------------------------
------------------------------------------------------------
------------------------------------------------------------
------------------------------------------------------------
---------------------------MDDL--TG-L-----QLI------------AQ-
--------------------------------G---TSW---TDRAL-------------
-------D-I---IT--------IHGL-------QG-----YDT----WEYPTHGLG---
------------------------------------------------------------
------------------------------------------------------------
---------------------------------------------------------DSS
KTVFWVR---------------D---F------------------L----PK---D----
---------------------------LP------S------ARI--------FTY----
----------------H-----------YLST-A--FCDG--------------------
--------------QG----ITQAADKLLNK-------------LR----NLQ-AD--NI
--E----------------------------------------------------KSRPL
----VF-----I----------------------CH-------S--V-------G-----
--------G---LILQ------------------C-------------------A-----
-----------------------------LNKA--F--D------NK------------G
D-------T---------AL------N-E---IITAT--QGIIFL---------------
--GTP----HPTSE--------------L-D--ISV---SR-IAAASE------------
-----------------TT---RSIMV-DTQ-------------FMAQV-----------
------LV-------------RFA-----S--LSQY---------NPP-W--K-VVH-CY
EELP--LPGT-------AF--RA-------------------------------------
-V---------------------------D--------------------PSQE-E-S--
---W----------------A-L--PQ----LSL-Y-S----H-------HLD-------
--LCRFRS----------------Q---D----------D-----V----------SYI-
KVLQ----------------S-L-----------R--N------------IT-SG-----
-LSRSV-V----------------------------------------------------
-------------------------------------------------DKIE-VQTTLS
---SVE-HEV-L---E-----------S----L---E---T-E-----------DT----
---SAN------------------------------------------------------
------------------------------------I-RD---AS-PGT-----------
------CDWI--L-----KHN---------------------------------------
--------TY---------K---SWL-------------------------AKPS-----
-----------------------------------------------------------
>EXL71868.1
------------------------------------------------------------
------------------------------------------------------------
------------------------------------------------------------
------------------------------------------------------------
------------------------------------------------------------
------------------------------------------------------------
------------------------------------------------------------
------------------------M--------------------------------DDL
TG-LQ-------------------------------------------------------
-----------------------------------------------------------L
I-AQ-----G--------------------------TSW---TDRAL-------------
-------D-I---IT--------IHGLQGYDT--WE-Y--PTHG----LG----------
------------------------------------------------------------
------------------------------------------------------------
-----------------------------------------------DSS-------K--
T-VFWVR---------------D---F------------------L----PK---DL---
----------------------------P------S------ARI--------FTY----
----------------H-----------YLST-A--F-----------------------
---------CD--GQG----ITQAADKLLNK-------------LR----NLQ-ADN-I-
------------------------------------------------------EKSRPL
----VF-----I----------------------CH-------S--V-------G-----
--------G---LLLQ------------------C-------------------A-----
----------------------------LNKAF--DN----------------------K
G-D-----T---------AL------N-K---IITAT--QGIIFL---------------
--GTP----HPTSE-L---D------I-S-V--SRI---AA-ASE---------T-----
-------------TGSI-----MVD-T-QFMG--------------QEL-----------
-------V-------------RFA-----S--LSQYN--------PPW-K--V-VHC-Y-
EELP--LP--G-------------------------------------------------
----------------------------------T-----AF--RAV---DPSQ-E-E--
-SW-A--LP-----------------Q----LSL-Y--S---H-------HLD-------
--LCRFRS----------------Q-----------D--D-----V----------SYI-
KVLQ----------------S-L-----------R--N-----------ITS-GL-----
GSSV--------------------------------------------------------
----------------------VDEIEVPTT-------------LS------S-------
----VE-HEV-L---E-----------S----L---E---T-------------------
E-----------------------------------------------------------
-----------------------------DT--SANI-RD---AS-PGT-----------
------CDWI--L-----KHNT--------------------------------------
---------Y---------K---SWL-------------------------AKPS-----
-----------------------------------------------------------
>EXM13566.1
------------------------------------------------------------
------------------------------------------------------------
------------------------------------------------------------
------------------------------------------------------------
------------------------------------------------------------
------------------------------------------------------------
------------------------------------------------------------
------------------------------------------------------------
------------------------------------------------------------
---------------------------MDDL--TG-L-----QLI------------AQ-
--------------------------------G---TSW---TDRAL-------------
-------D-I---IT--------IHGL-------QG-----YET----WEYPTHGLG---
------------------------------------------------------------
------------------------------------------------------------
---------------------------------------------------------DSS
KTVFWVR---------------D---F------------------L----PK---D----
---------------------------LP------S------ARI--------FTY----
----------------H-----------YLST-A--FCDG--------------------
--------------QG----ITQAADKLLNK-------------LK----NLQ-AD--NI
--E----------------------------------------------------RSRPL
----VF-----I----------------------CH-------S--V-------G-----
--------G---LLLQ------------------C-------------------A-----
-----------------------------LNKA--F--D------NK------------G
D-------T---------AL------N-K---IITAT--QGIIFL---------------
--GTP----NPTSE--------------L-D--ISV---SR-IAAASE------------
-----------------TT---RSIMV-DTQ-------------FMAQV-----------
------LV-------------RFA-----S--LSQY---------NPP-W--R-VVH-CY
EELP--LPGT-------DF--RV-------------------------------------
-V---------------------------D--------------------PSQE-E-S--
---W----------------A-L--PQ----LSL-Y-S----H-------HLD-------
--LCRFRT----------------Q---N----------D-----V----------SYI-
KVLQ----------------S-L-----------R--N------------IT-SG-----
-LGRSV-V----------------------------------------------------
-------------------------------------------------DKIE-VQTTLS
---SVE-HEV-L---E-----------S----L---E---T-E-----------DT----
---SAN------------------------------------------------------
------------------------------------I-RD---AS-PGT-----------
------CDWI--L-----KHN---------------------------------------
--------TY---------K---SWL-------------------------AKPS-----
-----------------------------------------------------------
>EYB27173.1
------------------------------------------------------------
------------------------------------------------------------
------------------------------------------------------------
------------------------------------------------------------
------------------------------------------------------------
------------------------------------------------------------
------------------------------------------------------------
------------------------------------------------------------
------------------------------------------------------------
---------------------------MDDL--TG-L-----QLI------------AQ-
--------------------------------G---TSW---TDRAL-------------
-------D-I---VT--------IHGL-------QG-----YDT----WEYPTHGLG---
------------------------------------------------------------
------------------------------------------------------------
---------------------------------------------------------DSS
ETVFWVR---------------D---F------------------L----PK---D----
---------------------------LP------S------ARI--------FTY----
----------------H-----------YLST-A--FCDG--------------------
--------------QG----ITQAADKLLNK-------------LK----NLQ-AD--NI
--E----------------------------------------------------RSRPL
----VF-----I----------------------CH-------S--V-------G-----
--------G---LLLQ------------------C-------------------A-----
-----------------------------LNKA--F--D------NK------------G
D-------T---------AL------N-K---IITAT--QGIIFL---------------
--GTP----NSTLE--------------L-D--ISV---SR-IAAASE------------
-----------------TT---RSIMV-DTK-------------FMAQV-----------
------LV-------------RFA-----S--LSQY---------NPP-W--K-VVH-CY
EELP--LPGT-------DF--RA-------------------------------------
-V---------------------------D--------------------PSQE-E-S--
---W----------------A-L--PQ----LSL-Y-S----H-------HLD-------
--LCRFRS----------------Q---D----------D-----V----------SYI-
KVLQ----------------S-L-----------R--N------------IT-SG-----
-LGRSV-V----------------------------------------------------
-------------------------------------------------DKIE-VQTTLS
---SVE-HEV-L---E-----------S----L---E---T-E-----------DT----
---SAN------------------------------------------------------
------------------------------------I-RD---AS-PGT-----------
------CDWI--L-----KHN---------------------------------------
--------TY---------K---SWL-------------------------AKPS-----
-----------------------------------------------------------
>SCO76929.1
------------------------------------------------------------
------------------------------------------------------------
------------------------------------------------------------
------------------------------------------------------------
------------------------------------------------------------
------------------------------------------------------------
------------------------------------------------------------
------------------------------------------------------------
------------------------------------------------------------
---------------------------MDDL--TG-L-----QLI------------AQ-
--------------------------------G---TSW---TDRAL-------------
-------D-I---IT--------IHGL-------QG-----YDT----WEYPTHGLG---
------------------------------------------------------------
------------------------------------------------------------
---------------------------------------------------------DSS
KTVFWVR---------------D---F------------------L----PK---D----
---------------------------LP------S------ARI--------FTY----
----------------H-----------YLST-A--FCDG--------------------
--------------QG----ITQAADKLLNK-------------LR----NLQ-AD--NI
--EVRLTSHYRADPFPSLPVKQYRK----------------SER-FVNGLTFRDQKSRPL
----VF-----I----------------------CH-------S--V-------G-----
--------G---LLLQ------------------C-------------------A-----
-----------------------------LNKA--F--D------NK------------G
D-------T---------AL------N-K---IITAT--QGIIFL---------------
--GTP----HPTSE--------------L-D--ISV---SR-IAAASE------------
-----------------TT---GSIMV-DTQ-------------FMGQE-----------
------LV-------------RFA-----S--LSQY---------NPP-W--K-VVH-CY
EELP--LPGT-------AF--RA-------------------------------------
-V---------------------------D--------------------PSQE-E-S--
---W----------------A-L--PQ----LSL-Y-S----H-------HLD-------
--LCRFRS----------------Q---D----------D-----V----------SYI-
KVLQ----------------S-L-----------R--N------------IT-SG-----
-LGSSV-V----------------------------------------------------
-------------------------------------------------DEIE-VPTTLS
---SVE-HEV-L---E-----------S----L---E---T-E-----------DT----
---SAN------------------------------------------------------
------------------------------------I-RD---AS-PGT-----------
------CDWI--L-----KHN---------------------------------------
--------TY--------------------------------------------------
-----------------------------------------------------------
>XP_018742055.1
------------------------------------------------------------
------------------------------------------------------------
------------------------------------------------------------
------------------------------------------------------------
------------------------------------------------------------
------------------------------------------------------------
------------------------------------------------------------
------------------------------------------------------------
------------------------------------------------------------
---------------------------MDDL--TG-L-----QLI------------AH-
--------------------------------G---TSW---TDRAI-------------
-------D-I---IN--------IHGV-------QG-----YDT----WEHRALGVG---
------------------------------------------------------------
------------------------------------------------------------
---------------------------------------------------------DSI
KTIFWVR---------------D---L------------------L----PQ---D----
---------------------------FP------S------ARI--------FTY----
----------------H-----------YPSN-A--FRNG--------------------
--------------QG----ITRAAERLLNK-------------LK----NLQ-AD--NI
--E----------------------------------------------------RSRPI
----VF-----I----------------------CH-------S--V-------G-----
--------G---LILQ------------------C-------------------A-----
-----------------------------LGNA--F--D------KE------------G
D-------T---------AF------N-D---IITVT--KGIIFL---------------
--GTP----HLSSE--------------L-D--ISV---SR-IVAASQ------------
-----------------TT---TSIMV-DTQ-------------FMAHV-----------
------IV-------------RFA-----S--LSQH---------NPP-W--K-VVH-CY
EELP--LPGT-------SF--RA-------------------------------------
-V---------------------------N--------------------PSQE-E-S--
---W----------------A-L--PQ----LSL-Y-S----H-------HLD-------
--LCRFRS----------------Q---D----------D-----V----------SYI-
KVLQ----------------S-L-----------R--N------------IT-SG-----
-LDSSV-A----------------------------------------------------
-------------------------------------------------DEIE-VPTTLS
---SVD-HEV-L---E-----------S----L---E---T-K-----------DT----
---SAN------------------------------------------------------
------------------------------------I-RD---AY-PGT-----------
------CEWI--L-----NHN---------------------------------------
--------TY---------K---SWF-------------------------DKPLQ----
P----------------------------------------------------------
>CVK98727.1
------------------------------------------------------------
------------------------------------------------------------
------------------------------------------------------------
------------------------------------------------------------
-------MEKMI--------------------G--RFS--------------------KS
F-----------------------------------------------------------
--------DRHH----D-------------------------------------TAAVN-
EGST---------------------PQ---S--A--------------------------
-----------------------------------VAAS-A-------------------
---------SP-------RRSSDMTD-EGDL--FG-L-----YQ------------LWPP
KNDTY--------EV---------------------------QNTKV-------------
-------D-I---IA--------VHGLNG--------K--AFKT----WTQD--------
------------------------------------------------------------
------------------------------------------------------------
------------------------------------------------------------
-GKLWLA---------------D---F------------------L----P-------L-
-E--I-----------------------P------Y------ARI--------FTF----
----------------G-----------YDSR-V--AFT---------------------
---------GS--ASR----VDDHARNLLER-------------LM----AKR-RQ--F-
------S------------------------------------------------EERPL
----LF-----I----------------------CH-------S--L-------G-----
--------G---IVVK-----R-------------------------A-------LA---
-------------------------------IAH-E--R---------------------
------S----------RRYN-------P---ITRDT--FGIMFL---------------
--GTP----HRGSD-V--AF--------W-G--SLL---AK-LA-DV--VTL--------
--------------GS-IR---TQV-L-EDL--K----RKSD--MLGAI-----------
------CSQFIE----RSE---------------------------SL-H--R-IFS-IY
ERQR--T---K----G---------A---------S------------------------
-----------------------------------------GL--VI---EEDS-A-V--
---IG--LPNE------------------VPISI-E-A----D-------HRS-------
--MCKFSD----------------M---T----------S------------E---KYQ-
MISD----------------C-V-----------M------------E-MVE-DA-----
LDRPNT-TQ-----NP--L-----------------------------------------
------R-------D---------------------------------------------
-----------------------QFLR----SI-------K--------------TL---
DPE---------------------------------------------------------
---------EV-----------------LRNI-T--R-P-----S-PGT-----------
------CSWI--T-----ETS---------------------------------------
--------TF---------R---DWRDQSTT-----------------------------
-----------------------------------------------------------
>CVL11946.1
------------------------------------------------------------
------------------------------------------------------------
------------------------------------------------------------
------------------------------------------------------------
-------MEKII--------------------G--RFS--------------------KS
S-----------------------------------------------------------
--------DRND----D-------------------------------------TPAVN-
AGST---------------------PQ---S--A--------------------------
-----------------------------------VAAS-T-------------------
---------SP-------GRSSDTTD-EGDL--FG-L-----YQ------------LWPP
KNDVY--------EV---------------------------QNTKI-------------
-------D-I---IA--------VHGLNG--------K--AFKT----WTQD--------
------------------------------------------------------------
------------------------------------------------------------
------------------------------------------------------------
-GKLWLA---------------D---F------------------L----P-------L-
-E--I-----------------------P------H------ARI--------FTF----
----------------G-----------YDSR-V--AFT---------------------
---------GS--ASR----VDDHARNLLER-------------LM----AKR-RQ--F-
------S------------------------------------------------EERPL
----LF-----I----------------------CH-------S--L-------G-----
--------G---IVVK-----R-------------------------A-------LA---
-------------------------------IAH-E--R---------------------
------S----------RRYN-------P---ITRDT--FGIMFL---------------
--GTP----HRGSD-V--AF--------W-G--SLL---AK-LA-DV--VTL--------
--------------GS-IR---TQV-L-EDL--K----RKSD--MLGAI-----------
------CSQFIE----RSE---------------------------SL-H--R-IFS-IY
ERQR--T---K----G---------A---------S------------------------
-----------------------------------------GL--VV---EEDS-A-V--
---IG--LPNE------------------VPISI-E-A----D-------HRS-------
--MCKFSD----------------M---T----------S------------E---KYQ-
MISD----------------C-I-----------M------------E-MVE-DA-----
LDRPNT-TQ-----NP--L-----------------------------------------
------R-------D---------------------------------------------
-----------------------QFLR----SI-------K--------------TL---
DPE---------------------------------------------------------
---------EV-----------------LRNI-T--R-P-----S-PGT-----------
------CSWI--T-----ETS---------------------------------------
--------AF---------R---DWRDQSTA-----------------------------
-----------------------------------------------------------
>CZR49323.1
------------------------------------------------------------
------------------------------------------------------------
------------------------------------------------------------
------------------------------------------------------------
-------MEKII--------------------G--RFS--------------------KS
S-----------------------------------------------------------
--------DRND----D-------------------------------------TPAVN-
AGST---------------------PQ---S--A--------------------------
-----------------------------------VAAS-T-------------------
---------SP-------GRSSDMTD-EGDL--FG-L-----YQ------------LWPP
KNDVY--------EV---------------------------QNTKI-------------
-------D-I---IA--------VHGLNG--------K--AFKT----WTQD--------
------------------------------------------------------------
------------------------------------------------------------
------------------------------------------------------------
-GKLWLA---------------D---F------------------L----P-------L-
-E--I-----------------------P------H------ARI--------FTF----
----------------G-----------YDSR-V--AFT---------------------
---------GS--ASR----VDDHARNLLER-------------LI----AKR-RQ--F-
------S------------------------------------------------EERPL
----LF-----I----------------------CH-------S--L-------G-----
--------G---IVVK-----R-------------------------A-------LA---
-------------------------------IAH-E--R---------------------
------S----------RRYN-------P---ITRDT--FGIMFL---------------
--GTP----HRGSD-I--AF--------W-G--SLL---AK-LA-DV--VTL--------
--------------GS-VR---TQV-L-EDL--K----RKSD--MLGAI-----------
------CSQFIE----RSE---------------------------SL-H--R-IFS-IY
ERQR--T---K----G---------A---------S------------------------
-----------------------------------------GL--VV---EEDS-A-V--
---IG--LPNE------------------VPISI-E-A----D-------HRS-------
--MCKFSD----------------M---T----------S------------E---KYQ-
MISD----------------C-I-----------M------------E-MVE-DA-----
LDRPNA-TQ-----NP--L-----------------------------------------
------R-------D---------------------------------------------
-----------------------QFLR----SI-------K--------------TL---
DPE---------------------------------------------------------
---------EV-----------------LRNI-T--R-P-----S-PGT-----------
------CSWI--T-----ETS---------------------------------------
--------AF---------R---DWRDQSTA-----------------------------
-----------------------------------------------------------
>KIL86208.1
------------------------------------------------------------
------------------------------------------------------------
------------------------------------------------------------
------------------------------------------------------------
-------MEKLM--------------------G--RFS--------------------KL
S-----------------------------------------------------------
--------GRDD----D-------------------------------------TSLLKN
AVLT---------------------PQ---Q--A--------------------------
-----------------------------------VSAT-A-------------------
---------SR-------RDSSDVAD-EEEL--FG-L-----FQ------------LWPL
KDDAF--------EV---------------------------QNTKV-------------
-------D-I---VA--------VHGLNG--------K--AFKT----WTQD--------
------------------------------------------------------------
------------------------------------------------------------
------------------------------------------------------------
-GKLWLA---------------D---F------------------L----P-------L-
-N--L-----------------------P------Y------ARI--------FTF----
----------------G-----------YDSR-I--AFS---------------------
---------GS--ASR----VDDHARSLLER-------------LM----AKR-RQ--F-
------G------------------------------------------------EKRPL
----LF-----I----------------------CH-------S--L-------G-----
--------G---IVVK-----R-------------------------A-------LA---
-------------------------------IAH-E--R---------------------
------N----------RRYN-------S---ITKDT--FGIMFL---------------
--GTP----HRGSD-V--AF--------W-G--NLL---AK-LA-DV--FTL--------
--------------GS-IR---TEL-T-EDL--K----RKSH--MLGTI-----------
------CSQFVE----RSE---------------------------SL-H--R-IFS-IY
ERQR--T---K----G---------A---------S------------------------
-----------------------------------------GL--VV---EEDS-A-V--
---IG--LPNE------------------IPIPI-E-A----D-------HRS-------
--MCKFSN----------------M---K----------S------------E---KYQ-
MVLD----------------C-I-----------I------------E-MIE-DA-----
LDQGCT-TQ-----SP--L-----------------------------------------
------R-------D---------------------------------------------
-----------------------QFLR----SI-------K--------------TL---
DPD---------------------------------------------------------
---------EV-----------------LRNV-T--R-P-----S-PGT-----------
------CSWI--T-----ETN---------------------------------------
--------AF---------Q---AWRDQSQD-----------------------------
-----------------------------------------------------------
>KLP08536.1
------------------------------------------------------------
------------------------------------------------------------
------------------------------------------------------------
------------------------------------------------------------
------------------------------------------------------------
------------------------------------------------------------
------------------------------------------------------------
------------------------------------------------------------
------------------------------------------------------------
-----------------------MTD-ESDL--FG-L-----YQ------------LWPP
KNDVY--------EV---------------------------QNTKV-------------
-------D-I---TA--------VHGLNG--------K--AFKT----WTQD--------
------------------------------------------------------------
------------------------------------------------------------
------------------------------------------------------------
-GKLWLA---------------D---F------------------L----P-------L-
-E--I-----------------------P------Y------ARI--------FTF----
----------------G-----------YDSR-V--AFT---------------------
---------GS--ASR----VDDHARNLLER-------------LM----AKR-RQ--F-
------S------------------------------------------------EERPL
----LF-----I----------------------CH-------S--L-------G-----
--------G---IVVK-----R-------------------------A-------LA---
-------------------------------IAH-E--R---------------------
------S----------RRYN-------P---ITRDT--FGIMFL---------------
--GTP----HRGSD-V--AF--------W-G--SLL---AK-LA-DV--VTL--------
--------------GS-IR---TQV-L-EDL--K----RKSD--MLGAI-----------
------CSQFIE----RSE---------------------------SL-H--R-IFS-IY
ERQR--T---K----G---------A---------S------------------------
-----------------------------------------GL--VV---EEDS-A-V--
---IG--LPNE------------------VPISI-E-A----D-------HRS-------
--MCKFSD----------------M---T----------S------------E---KYQ-
MISD----------------C-I-----------M------------E-MVE-DA-----
LDRPNT-TQ-----NP--L-----------------------------------------
------R-------D---------------------------------------------
-----------------------RFLR----SI-------K--------------TL---
DPE---------------------------------------------------------
---------EV-----------------LRNV-T--R-P-----S-PGT-----------
------CSWI--T-----ETS---------------------------------------
--------AF---------R---DWRDQSTA-----------------------------
-----------------------------------------------------------
>KLP13512.1
------------------------------------------------------------
------------------------------------------------------------
------------------------------------------------------------
------------------------------------------------------------
------------------------------------------------------------
------------------------------------------------------------
------------------------------------------------------------
------------------------------------------------------------
------------------------------------------------------------
-----------------------MTD-ESDL--FG-L-----YQ------------LWPP
KNDVY--------EV---------------------------QNTKV-------------
-------D-I---IA--------VHGLNG--------K--AFKT----WTQD--------
------------------------------------------------------------
------------------------------------------------------------
------------------------------------------------------------
-GKLWLA---------------D---F------------------L----P-------L-
-E--I-----------------------P------Y------ARI--------FTF----
----------------G-----------YDSR-V--AFT---------------------
---------GS--ASR----VNDHARNLLER-------------LM----AKR-RQ--F-
------S------------------------------------------------EERPL
----LF-----I----------------------CH-------S--L-------G-----
--------G---IVVK-----R-------------------------A-------LA---
-------------------------------IAH-E--R---------------------
------S----------RRYN-------P---ITRDT--FGIMFL---------------
--GTP----HRGSD-V--AF--------W-G--SLL---VK-LA-DV--VTL--------
--------------GS-IR---TQV-L-EDL--K----RKSD--MLGAI-----------
------CSQFIE----RSE---------------------------SL-H--R-IFS-IY
ERQR--T---K----G---------A---------S------------------------
-----------------------------------------GL--VV---EEDS-A-V--
---IG--LPNE------------------VPISI-E-A----D-------HRS-------
--MCKFSD----------------M---T----------S------------E---KYQ-
MISD----------------C-I-----------M------------E-MVE-DA-----
LDRPNT-TQ-----NP--L-----------------------------------------
------R-------D---------------------------------------------
-----------------------RFLR----SI-------K--------------TL---
DPE---------------------------------------------------------
---------EV-----------------LRNV-T--R-P-----S-PGT-----------
------CSWI--T-----ETS---------------------------------------
--------AF---------R---DWRDQSTA-----------------------------
-----------------------------------------------------------
>PNP78957.1
------------------------------------------------------------
------------------------------------------------------------
------------------------------------------------------------
------------------------------------------------------------
------------------------------------------------------------
------------------------------------------------------------
------------------------------------------------------------
------------------------------------------------------------
------------------------------------------------------------
-----------------------MAD-ESDL--FG-L-----YQ------------LWPL
KNDIY--------EA---------------------------QSTKV-------------
-------D-I---IA--------VHGLNG--------K--AFKT----WTQD--------
------------------------------------------------------------
------------------------------------------------------------
------------------------------------------------------------
-GKLWLA---------------D---F------------------L----P-------L-
-E--I-----------------------P------Y------ARI--------FTF----
----------------G-----------YDSR-I--AFT---------------------
---------GS--ASR----VDDHARNLLER-------------LM----AKR-RQ--F-
------S------------------------------------------------EKRPL
----LF-----I----------------------CH-------S--L-------G-----
--------G---IVVK-----R-------------------------A-------LA---
-------------------------------IAH-E--R---------------------
------S----------RRYN-------L---ITRDT--FGIMFL---------------
--GTP----HRGSD-V--AF--------W-G--SLL---AK-LA-DV--VTL--------
--------------GS-IR---TQV-L-EDL--K----RKSG--MLGAI-----------
------CSQFVE----RSE---------------------------SL-H--R-IFS-IY
ERQR--T---K----G---------A---------S------------------------
-----------------------------------------GL--VV---EEDS-A-I--
---IG--LPNE------------------VPISI-E-A----D-------HRS-------
--MCKFSD----------------M---T----------S------------E---KYQ-
MISD----------------C-I-----------L------------E-MVE-DA-----
LDRAYT-TQ-----SP--L-----------------------------------------
------R-------D---------------------------------------------
-----------------------QFLR----SI-------K--------------TL---
DPD---------------------------------------------------------
---------EV-----------------LRNI-T--R-P-----S-PGT-----------
------CSWI--T-----ETS---------------------------------------
--------AF---------R---DWRDQSTS-----------------------------
-----------------------------------------------------------
>RBA17624.1
------------------------------------------------------------
------------------------------------------------------------
------------------------------------------------------------
------------------------------------------------------------
------------------------------------------------------------
------------------------------------------------------------
------------------------------------------------------------
------------------------------------------------------------
------------------------------------------------------------
-----------------------MTD-EGDL--FG-L-----YQ------------LWPP
KNDVY--------EV---------------------------QNTKI-------------
-------D-I---IA--------VHGLNG--------K--AFKT----WTQD--------
------------------------------------------------------------
------------------------------------------------------------
------------------------------------------------------------
-GKLWLA---------------D---F------------------L----P-------L-
-E--I-----------------------P------H------ARI--------FTF----
----------------G-----------YDSR-V--AFT---------------------
---------GS--ASR----VDDHARNLLER-------------LM----AKR-RQ--F-
------S------------------------------------------------EERPL
----LF-----I----------------------CH-------S--L-------G-----
--------G---IVVK-----R-------------------------A-------LA---
-------------------------------IAH-E--R---------------------
------S----------RRYN-------P---ITRDT--FGIMFL---------------
--GTP----HRGSD-V--AF--------W-G--SLL---AK-LA-DV--VTL--------
--------------GS-IR---TQV-L-EDL--K----RKSD--MLGAI-----------
------CSQFIE----RSE---------------------------SL-H--R-IFS-IY
ERQR--T---K----G---------A---------S------------------------
-----------------------------------------GL--VV---EEDS-A-V--
---IG--LPNE------------------VPISI-E-A----D-------HRS-------
--MCKFSD----------------M---T----------S------------E---KYQ-
MISD----------------C-I-----------M------------E-MVE-DA-----
LDRPNT-TQ-----NP--L-----------------------------------------
------R-------D---------------------------------------------
-----------------------QFLR----SI-------K--------------TL---
DPE---------------------------------------------------------
---------EV-----------------LRNV-T--R-P-----S-PGT-----------
------CSWI--T-----ETS---------------------------------------
--------AF---------R---DWRDQSTA-----------------------------
-----------------------------------------------------------
>SCN82598.1
------------------------------------------------------------
------------------------------------------------------------
------------------------------------------------------------
------------------------------------------------------------
-------MEKII--------------------G--RFS--------------------KS
S-----------------------------------------------------------
--------DRND----D-------------------------------------TPAVN-
AGST---------------------TQ---S--A--------------------------
-----------------------------------VAAS-T-------------------
---------SP-------GRSCDMTD-ESDL--FG-L-----YQ------------LWPP
KNDVY--------EV---------------------------QNTKV-------------
-------D-I---TA--------VHGLNG--------K--AFKT----WTQD--------
------------------------------------------------------------
------------------------------------------------------------
------------------------------------------------------------
-GKLWLA---------------D---F------------------L----P-------L-
-E--I-----------------------P------Y------ARI--------FTF----
----------------G-----------YDSR-V--AFT---------------------
---------GS--ASR----VDDHARNLLER-------------LM----AKR-RQ--F-
------S------------------------------------------------EERPL
----LF-----I----------------------CH-------S--L-------G-----
--------G---IVVK-----R-------------------------A-------LA---
-------------------------------IAH-E--R---------------------
------S----------RRYN-------P---ITRDT--FGIMFL---------------
--GTP----HRGSD-V--AF--------W-G--SLL---AK-LA-DV--VTL--------
--------------GS-IR---TQV-L-EDL--K----RKSD--MLGAI-----------
------CSQFIE----RSE---------------------------SL-H--R-IFS-IY
ERQR--T---K----G---------A---------S------------------------
-----------------------------------------GL--VV---EEDS-A-V--
---IG--LPNE------------------VPISI-E-A----D-------HRS-------
--MCKFSD----------------M---T----------S------------E---KYQ-
MISD----------------C-I-----------M------------E-MVE-DA-----
LDRPNT-TQ-----NP--L-----------------------------------------
------R-------D---------------------------------------------
-----------------------RFLR----SI-------K--------------TL---
DPE---------------------------------------------------------
---------EV-----------------LRNV-T--R-P-----S-PGT-----------
------CSWI--T-----ETS---------------------------------------
--------AF---------R---DWRDQSTA-----------------------------
-----------------------------------------------------------
>SCO18222.1
------------------------------------------------------------
------------------------------------------------------------
------------------------------------------------------------
------------------------------------------------------------
-------MEKII--------------------G--RFS--------------------KS
S-----------------------------------------------------------
--------DRND----D-------------------------------------TPAVN-
AGST---------------------TQ---S--A--------------------------
-----------------------------------VAAS-T-------------------
---------SP-------GRSCDMTD-ESDL--FG-L-----YQ------------LWPP
KNDVY--------EV---------------------------QNTKV-------------
-------D-I---IA--------VHGLNG--------K--AFKT----WTQD--------
------------------------------------------------------------
------------------------------------------------------------
------------------------------------------------------------
-GKLWLA---------------D---F------------------L----P-------L-
-E--I-----------------------P------Y------ARI--------FTF----
----------------G-----------YDSR-V--AFT---------------------
---------GS--ASR----VDDHARNLLER-------------LM----AKR-RQ--F-
------S------------------------------------------------EERPL
----LF-----I----------------------CH-------S--L-------G-----
--------G---IVVK-----R-------------------------A-------LA---
-------------------------------IAH-E--R---------------------
------S----------RRYN-------P---ITRDT--FGIMFL---------------
--GTP----HRGSD-V--AF--------W-G--SLL---AK-LA-DV--VTL--------
--------------GS-IR---TQV-L-EDL--K----RKSD--MLGAI-----------
------CSQFIE----RSE---------------------------SL-H--R-IFS-IY
ERQR--T---K----G---------A---------S------------------------
-----------------------------------------GL--VV---EEDS-A-V--
---IG--LPNE------------------VPISI-E-A----D-------HRS-------
--MCKFSD----------------M---T----------S------------E---KYQ-
MISD----------------C-I-----------M------------E-MVE-DA-----
LDRPNT-TQ-----NP--L-----------------------------------------
------R-------D---------------------------------------------
-----------------------RFLR----SI-------K--------------TL---
DPE---------------------------------------------------------
---------EV-----------------LRNV-T--R-P-----S-PGT-----------
------CSWI--T-----ETS---------------------------------------
--------AF---------R---DWRDQSTA-----------------------------
-----------------------------------------------------------
>SCO26594.1
------------------------------------------------------------
------------------------------------------------------------
------------------------------------------------------------
------------------------------------------------------------
-------MEKII--------------------G--RFS--------------------KS
S-----------------------------------------------------------
--------DRND----D-------------------------------------TPAVN-
AGST---------------------PQ---S--A--------------------------
-----------------------------------VAAS-T-------------------
---------SP-------GRSCDMTD-ESDL--FG-L-----YQ------------LWPP
KNDVY--------EV---------------------------QNTKV-------------
-------D-I---IA--------VHGLNG--------K--AFKT----WTQD--------
------------------------------------------------------------
------------------------------------------------------------
------------------------------------------------------------
-GKLWLA---------------D---F------------------L----P-------L-
-E--I-----------------------P------Y------ARI--------FTF----
----------------G-----------YDSR-V--AFT---------------------
---------GS--ASR----VNDHARNLLER-------------LM----AKR-RQ--F-
------S------------------------------------------------EERPL
----LF-----I----------------------CH-------S--L-------G-----
--------G---IVVK-----R-------------------------A-------LA---
-------------------------------IAH-E--R---------------------
------S----------RRYN-------P---ITRDT--FGIMFL---------------
--GTP----HRGSD-V--AF--------W-G--SLL---VK-LA-DV--VTL--------
--------------GS-IR---TQV-L-EDL--K----RKSD--MLGAI-----------
------CSQFIE----RSE---------------------------SL-H--R-IFS-IY
ERQR--T---K----G---------A---------S------------------------
-----------------------------------------GL--VV---EEDS-A-V--
---IG--LPNE------------------VPISI-E-A----D-------HRS-------
--MCKFSD----------------M---T----------S------------E---KYQ-
MISD----------------C-I-----------M------------E-MVE-DA-----
LDRPNT-TQ-----NP--L-----------------------------------------
------R-------D---------------------------------------------
-----------------------RFLR----SI-------K--------------TL---
DPE---------------------------------------------------------
---------EV-----------------LRNV-T--R-P-----S-PGT-----------
------CSWI--T-----ETS---------------------------------------
--------AF---------R---DWRDQSTA-----------------------------
-----------------------------------------------------------
>SCO50186.1
------------------------------------------------------------
------------------------------------------------------------
------------------------------------------------------------
------------------------------------------------------------
-------MEKII--------------------G--RFS--------------------KS
S-----------------------------------------------------------
--------DRND----D-------------------------------------TPAVN-
AGST---------------------PQ---S--A--------------------------
-----------------------------------VAAS-T-------------------
---------SP-------GRSCDMTD-ESDL--FG-L-----YQ------------LWPP
KNDVY--------EV---------------------------QNTKV-------------
-------D-I---IA--------VHGLNG--------K--AFKT----WTQD--------
------------------------------------------------------------
------------------------------------------------------------
------------------------------------------------------------
-GKLWLA---------------D---F------------------L----P-------L-
-E--I-----------------------P------Y------ARI--------FTF----
----------------G-----------YDSR-V--AFT---------------------
---------GS--ASR----VNDHARNLLER-------------LM----AKR-RQ--F-
------S------------------------------------------------EERPL
----LF-----I----------------------CH-------S--L-------G-----
--------G---IVVK-----R-------------------------A-------LA---
-------------------------------IAH-E--R---------------------
------S----------RRYN-------P---ITRDT--FGIMFL---------------
--GTP----HRGSD-V--AF--------W-G--SLL---VK-LA-DV--VTL--------
--------------GS-IR---TQV-L-EDL--K----RKSD--MLGAI-----------
------CSQFIE----RSE---------------------------SL-H--R-IFS-IY
ERQR--T---K----G---------A---------S------------------------
-----------------------------------------GL--VV---EEDS-A-V--
---IG--LPNE------------------VPISI-E-A----D-------HRS-------
--MCKFSD----------------M---T----------S------------E---KYQ-
MISD----------------C-I-----------M------------E-MVE-DA-----
LDRPNT-TQ-----NP--L-----------------------------------------
------R-------D---------------------------------------------
-----------------------RFLR----SI-------K--------------TL---
DPE---------------------------------------------------------
---------EV-----------------LRNV-T--R-P-----S-PGT-----------
------CSWI--T-----ETS---------------------------------------
--------AF---------R---DWRDQSTA-----------------------------
-----------------------------------------------------------
>SCO53272.1
------------------------------------------------------------
------------------------------------------------------------
------------------------------------------------------------
------------------------------------------------------------
-------MEKII--------------------G--RFS--------------------KS
S-----------------------------------------------------------
--------DRND----D-------------------------------------TPAVN-
AGST---------------------TQ---S--A--------------------------
-----------------------------------VAAS-T-------------------
---------SP-------GRSCDMTD-ESDL--FG-L-----YQ------------LWPP
KNDVY--------EV---------------------------QNTKV-------------
-------D-I---IA--------VHGLNG--------K--AFKT----WTQD--------
------------------------------------------------------------
------------------------------------------------------------
------------------------------------------------------------
-GKLWLA---------------D---F------------------L----P-------L-
-E--I-----------------------P------Y------ARI--------FTF----
----------------G-----------YDSR-V--AFT---------------------
---------GS--ASR----VDDHARNLLER-------------LM----AKR-RQ--F-
------S------------------------------------------------EERPL
----LF-----I----------------------CH-------S--L-------G-----
--------G---IVVK-----R-------------------------A-------LA---
-------------------------------IAH-E--R---------------------
------S----------RRYN-------P---ITRDT--FGIMFL---------------
--GTP----HRGSD-V--AF--------W-G--SLL---AK-LA-DV--VTL--------
--------------GS-IR---TQV-L-EDL--K----RKSD--MLGAI-----------
------CSQFIE----RSE---------------------------SL-H--R-IFS-IY
ERQR--T---K----G---------A---------S------------------------
-----------------------------------------GL--VV---EEDS-A-V--
---IG--LPNE------------------VPISI-E-A----D-------HRS-------
--MCKFSD----------------M---T----------S------------E---KYQ-
MISD----------------C-I-----------M------------E-MVE-DA-----
LDRPNT-TQ-----NP--L-----------------------------------------
------R-------N---------------------------------------------
-----------------------RFLR----SI-------K--------------TL---
DPE---------------------------------------------------------
---------EV-----------------LRNV-T--R-P-----S-PGT-----------
------CSWI--T-----ETS---------------------------------------
--------AF---------R---DWRDQSTA-----------------------------
-----------------------------------------------------------
>SCV34409.1
------------------------------------------------------------
------------------------------------------------------------
------------------------------------------------------------
------------------------------------------------------------
-------MEKII--------------------G--RFS--------------------KS
S-----------------------------------------------------------
--------DRND----D-------------------------------------TPAVN-
AGST---------------------TQ---S--A--------------------------
-----------------------------------VAAS-T-------------------
---------PP-------GRSCDMTD-ESDL--FG-L-----YQ------------LWPP
KNDVY--------EV---------------------------QNTKV-------------
-------D-I---IA--------VHGLNG--------K--AFKT----WTQD--------
------------------------------------------------------------
------------------------------------------------------------
------------------------------------------------------------
-GKLWLA---------------D---F------------------L----P-------L-
-E--I-----------------------P------H------ARI--------FTF----
----------------G-----------YDSR-V--AFT---------------------
---------GS--ASR----VDDHARNLLER-------------LM----AKR-RQ--F-
------S------------------------------------------------EERPL
----LF-----I----------------------CH-------S--L-------G-----
--------G---IVVK-----R-------------------------A-------LA---
-------------------------------IAH-E--R---------------------
------S----------RRYN-------P---ITRDT--FGIMFL---------------
--GTP----HRGSD-V--AF--------W-G--SLL---AK-LA-DV--VTL--------
--------------GS-IR---TQV-L-EDL--K----RKSD--MLGAI-----------
------CSQFIE----RSE---------------------------SL-H--R-IFS-IY
ERQR--T---K----G---------A---------S------------------------
-----------------------------------------GL--VV---EEDS-A-V--
---IG--LPNE------------------VPISI-E-A----D-------HRS-------
--MCKFSD----------------M---T----------S------------E---KYQ-
MISD----------------C-I-----------M------------E-MVE-DA-----
LDRPNT-TQ-----NP--L-----------------------------------------
------R-------D---------------------------------------------
-----------------------QFLR----SI-------K--------------TL---
DPE---------------------------------------------------------
---------EV-----------------LRNI-T--R-P-----S-PGT-----------
------CSWI--T-----ETS---------------------------------------
--------AF---------R---DWRDQSTA-----------------------------
-----------------------------------------------------------
>SCV59477.1
------------------------------------------------------------
------------------------------------------------------------
------------------------------------------------------------
------------------------------------------------------------
-------MEKII--------------------G--RFS--------------------KS
S-----------------------------------------------------------
--------DRND----D-------------------------------------TPAVN-
AGST---------------------PQ---S--A--------------------------
-----------------------------------VAAS-T-------------------
---------SP-------GRSCDMTD-ESDL--FG-L-----YQ------------LWPP
KNDVY--------EV---------------------------QNTKV-------------
-------N-I---IA--------VHGLNG--------K--AFKT----WTQD--------
------------------------------------------------------------
------------------------------------------------------------
------------------------------------------------------------
-GKLWLA---------------D---F------------------L----P-------L-
-E--I-----------------------P------H------ARI--------FTF----
----------------G-----------YDSR-V--AFT---------------------
---------GS--ASR----VDDHARNLLER-------------LM----AKR-RQ--F-
------S------------------------------------------------EERPL
----LF-----I----------------------CH-------S--L-------G-----
--------G---IVVK-----R-------------------------A-------LA---
-------------------------------IAH-E--R---------------------
------S----------RRYN-------P---ITRDT--FGIMFL---------------
--GTP----HRGSD-V--AF--------W-G--SLL---AK-LA-DV--VTL--------
--------------GS-IR---TQV-L-EDL--K----RKSD--MLGAI-----------
------CSQFIE----RSE---------------------------SL-H--R-IFS-IY
ERQR--T---K----G---------A---------S------------------------
-----------------------------------------GL--VV---EEDS-A-V--
---IG--LPNE------------------VPISI-E-A----D-------HRS-------
--MCKFSD----------------M---T----------S------------E---KYQ-
MISD----------------C-I-----------M------------E-MVE-DA-----
LDRPNT-TQ-----NP--L-----------------------------------------
------R-------D---------------------------------------------
-----------------------XFLR----SI-------K--------------TL---
DPE---------------------------------------------------------
---------EV-----------------LRNV-T--R-P-----S-PGT-----------
------CSWI--T-----ETS---------------------------------------
--------AF---------R---NWRDQSTA-----------------------------
-----------------------------------------------------------
>XP_023431645.1
------------------------------------------------------------
------------------------------------------------------------
------------------------------------------------------------
------------------------------------------------------------
-------MEKII--------------------G--RFS--------------------KS
S-----------------------------------------------------------
--------DRND----D-------------------------------------TPAVN-
AGST---------------------PQ---S--A--------------------------
-----------------------------------VAAS-T-------------------
---------SP-------GRSCDMTD-ESDL--FG-L-----YQ------------LWPP
KNDVY--------EV---------------------------QNTKV-------------
-------D-I---IA--------VHGLNG--------K--AFKT----WTQD--------
------------------------------------------------------------
------------------------------------------------------------
------------------------------------------------------------
-GKLWLA---------------D---F------------------L----P-------L-
-E--I-----------------------P------Y------ARI--------FTF----
----------------G-----------YDSR-V--AFT---------------------
---------GS--ASR----VNDHARNLLER-------------LM----AKR-RQ--F-
------S------------------------------------------------EERPL
----LF-----I----------------------CH-------S--L-------G-----
--------G---IVVK-----R-------------------------A-------LA---
-------------------------------IAH-E--R---------------------
------S----------RRYN-------P---ITRDT--FGIMFL---------------
--GTP----HRGSD-V--AF--------W-G--SLL---VK-LA-DV--VTL--------
--------------GS-IR---TQV-L-EDL--K----RKSD--MLGAI-----------
------CSQFIE----RSE---------------------------SL-H--R-IFS-IY
ERQR--T---K----G---------A---------S------------------------
-----------------------------------------GL--VV---EEDS-A-V--
---IG--LPNE------------------VPISI-E-A----D-------HRS-------
--MCKFSD----------------M---T----------S------------E---KYQ-
MISD----------------C-I-----------M------------E-MVE-DA-----
LDRPNT-TQ-----NP--L-----------------------------------------
------R-------D---------------------------------------------
-----------------------RFLR----SI-------K--------------TL---
DPE---------------------------------------------------------
---------EV-----------------LRNV-T--R-P-----S-PGT-----------
------CSWI--T-----ETS---------------------------------------
--------AF---------R---DWRDQSTA-----------------------------
-----------------------------------------------------------
>CVL12428.1
------------------------------------------------------------
------------------------------------------------------------
------------------------------------------------------------
------------------------------------------------------------
-----------M-------------------HF--RLERL-S-----R--LFSKG--GNG
N------GELA-GASSN-------------------------------------------
---------------------------------------------G-----PE-ALSEPA
PID----------------------LK---N--KQ--------S---RS-------QRSA
----------------S---H-PNAGN---------IGH-S-------E-T-------V-
---------------------GTSDD-VQSP--CG-I-----RE------------LVSQ
SNE---------------------------------------NPNCI-------------
-------D-F---VA--------IHGLNG--------H--RDKT----WIDKS-------
------------------------------------------------------------
------------------------------------------------------------
-----------------------------------------------------------T
-RLNWLE---------------DRE-C------------------L----Q-------K-
-D--F-----------------------P------A------ARV--------LTF----
----------------G-----------YNSR-T--YF--S-R-----------------
----------S--TSD----VRDFSSELLAA-------------LK----AWR-S---S-
--T---A-E--------------------------------------Q--------SRPL
----IF-----I----------------------CH-------S--L-------G-----
--------G---LVFK-----Q-------------------------A-------VI---
-------------------------------HAH-EQ-N---------------------
H-----------------HYS-------S---ILDNI--LGVLFF---------------
--ATP----HRGSD-L--AF--------W-D--DIG---TT-LV-RM--STL--------
-------------GHS-TN---TKL-S-RDL--R----VNGI--LLKSI-----------
------SDSFVH----R--G--------------------------GR-F--K-IRS-FY
ETQQ-----MQ----NL------------------HC-----------------------
------------------------------------E--------VV---RKDS-A-I--
---LG-------W---------P-N--E-LAIAA--SA----H-------HSN-------
--ICKFPS----------------P---S----------D------------Q---RYR-
NTVS----------------A-I-----------Q------------E-VIG-GL-----
KEGAAM-PEDQ---LQ-------------------------Q----------------QS
LHEHQEF-------TR---------------------R----------------------
----------------E-----AECLR-----A-------L-NS-----------HY---
E-----------------------------------------------------------
-------------------GH-------LAQV-E--D-P-----V-PGT-----------
------CEWV--L-----CHEK--------------------------------------
--------WR---------Q----WDSLLTP-----------------------------
-----------------------------------------------------------
>CVL13516.1
------------------------------------------------------------
------------------------------------------------------------
------------------------------------------------------------
------------------------------------------------------------
-------------------------MV---------------------------------
------------------------------------------------------------
--------------------------------RDSDGSSSR-------SRT---------
----------PEPGSASL-------R------S-----------------------SASS
LG-RR-----------F-----------TN-----------------------------L
--------LPI----SRKSTRQVAER-AKNE--FG-L-----NT------------VYQP
P-ES-------------------------------SN-------VIA-------------
-------D-L---VF--------VHGLGG--------G--SSTT----WCIH--------
------------------------------------------------------------
------------------------------------------------------------
----------------------------------------------------GD-PE---
--SFWPK---------------E---W------------------L----PKD-PDF---
--------------------------------------DG--VRV--------RSF----
----------------G-----------YNAN-W----ST--------------------
----------R--AKTPL-DVRSFGQSLVEE-------------LI----SDP-MIK-S-
-------------------------------------------------------SDTPI
----VL-----L----------------------GH-------S--M-------G-----
--------G---LVIK------------------Q-------------------A-----
----------------------------C-ILSK-TN-----------------------
-R----D-FA------------------Q---LAQRF--HSFYFL---------------
--GTP----HRGAN-L--AKF-------L-G--NLI---RI-S-----GKGR--------
----------------------KPY-V-QGLES------QS--EIIRSL-----------
------NDSFRVHY--------------------------------AG-I--C-LHS-FY
ESQP--TPP------------VG--L----------------------------------
---------------------------------------------IV---DMES-A-T--
-L--G--YA-----------E-E------RPQLL-N-A----N-------HKN-------
--LIKFRD----------------I---T----------D-----T----------NYR-
SLRN----------------R-L-----------A--A-----------TME-QI-----
RANIVT-ID-KAE-NHG---VKDQKGKLPILSP-----NPNNR---T-----------L-
-P--------------------------------EPLLLYHN------------------
------------TPDDEQLKAIYRYLSM----D----------Y-G--------P-E---
E-----------------------------------------------------------
------------------------AL----LS-L--D-DT---RL-EGS-----------
------CSWL--P-----AKP---------------------------------------
--------SY---------Q---EWLRAPAP-----------------------------
-----------------------------------------------------------
>CZR48023.1
------------------------------------------------------------
-----------------------------------------------MPTP---T-----
-------------------------------RWHGVM-------------DKPAIGALTC
LT-----------------------------------------------------IGQQ-
-----ADWVVQSP---Y---HMQAKIV---------------------------------
------------------------------------------------------------
--------------------------------RDSDGSSSR-------SRT---------
----------PEPGSASL-------R------S-----------------------SASS
LG-RR-----------F-----------TN-----------------------------L
--------LPI----SHKSTRQVAER-AKNE--FG-L-----NT------------VYQP
P-ES-------------------------------SN-------VIA-------------
-------D-L---VF--------VHGLGG--------G--SSTT----WCIH--------
------------------------------------------------------------
------------------------------------------------------------
----------------------------------------------------GD-PE---
--SFWPK---------------E---W------------------L----PKD-PDF---
--------------------------------------DG--VRV--------RSF----
----------------G-----------YNAN-W----ST--------------------
----------R--AKTPL-DVRSFGQSLVEE-------------LI----SDP-MIK-S-
-------------------------------------------------------SDTPI
----VL-----L----------------------GH-------S--M-------G-----
--------G---LVIK------------------Q-------------------A-----
----------------------------C-ILSK-TN-----------------------
-R----D-FA------------------Q---LAQRF--HSFYFL---------------
--RTP----HRGAN-L--AKF-------L-G--NLI---RI-S-----GKGR--------
----------------------KPY-I-QGLES------QS--EIIRSL-----------
------NDSFRVHY--------------------------------AG-I--C-LHS-FY
ESQP--TPP------------VG--L----------------------------------
---------------------------------------------IV---DMES-A-T--
-L--E--YA-----------E-E------RPQLL-N-A----N-------HKN-------
--LIKFRD----------------I---T----------D-----T----------KYR-
SLRN----------------R-L-----------A--A-----------TME-QI-----
RANTIT-ID-KAE-SPG---VKDQKGKLPILSP-----NPNNR---T-----------L-
-P--------------------------------EPLLLYHS------------------
------------TPDDEQLKAIYRYLSI----D----------Y-G--------P-E---
D-----------------------------------------------------------
------------------------AL----LS-L--D-DT---RL-EGS-----------
------CSWL--P-----AKP---------------------------------------
--------SY---------Q---EWLRAPAP-----------------------------
-----------------------------------------------------------
>RBA19690.1
------------------------------------------------------------
------------------------------------------------------------
------------------------------------------------------------
------------------------------------------------------------
-------------------------MV---------------------------------
------------------------------------------------------------
--------------------------------RDCDGSSSR-------SRT---------
----------PEPGSASL-------R------S-----------------------SASS
LG-RR-----------F-----------TN-----------------------------L
--------LPI----SRKSTRQVAER-AKNE--FG-L-----NT------------VYQP
P-ES-------------------------------SN-------VIA-------------
-------D-L---VF--------VHGLGG--------G--SSTT----WCIH--------
------------------------------------------------------------
------------------------------------------------------------
----------------------------------------------------GD-PE---
--SFWPK---------------E---W------------------L----PKD-PDF---
--------------------------------------DG--VRV--------RSF----
----------------G-----------YNAN-W----ST--------------------
----------R--AKTPL-DVRSFGQSLVEE-------------LI----SDP-MIK-S-
-------------------------------------------------------SDTPI
----VL-----L----------------------GH-------S--M-------G-----
--------G---LVIK------------------Q-------------------A-----
----------------------------C-ILSK-TN-----------------------
-R----D-FA------------------Q---LAQRF--HSFYFL---------------
--GTP----HRGAN-L--AKF-------L-G--NLI---RI-S-----GKGR--------
----------------------KPY-V-QGLES------QS--EIIRSL-----------
------NDSFRVHY--------------------------------AG-I--C-LHS-FY
ESQP--TPP------------VG--L----------------------------------
---------------------------------------------IV---DMES-A-T--
-L--G--YA-----------E-E------RPQLL-N-A----N-------HKN-------
--LIKFRD----------------I---T----------D-----T----------NYR-
SLRN----------------R-L-----------A--A-----------TME-QI-----
RANIVT-ID-KAE-SPG---VKDQKGKLPILSP-----NPNNR---T-----------L-
-P--------------------------------EPLLLYHN------------------
------------TPDDEQLKAIYRYLSM----D----------Y-G--------P-E---
D-----------------------------------------------------------
------------------------AL----LS-L--D-DT---RL-EGS-----------
------CSWL--P-----AKP---------------------------------------
--------SY---------Q---EWLRAPAP-----------------------------
-----------------------------------------------------------
>SCO49121.1
------------------------------------------------------------
------------------------------------------------------------
------------------------------------------------------------
------------------------------------------------------------
-------------------------MV---------------------------------
------------------------------------------------------------
--------------------------------RDSDGSSSR-------SRT---------
----------PEPGSASL-------R------S-----------------------SASS
LG-RR-----------F-----------TN-----------------------------L
--------LPI----SRKSTRQVAER-AKNE--FG-L-----NT------------VYQP
P-ES-------------------------------SN-------VIA-------------
-------D-L---VF--------VHGLGG--------G--SSTT----WCIH--------
------------------------------------------------------------
------------------------------------------------------------
----------------------------------------------------GD-PE---
--SFWPK---------------E---W------------------L----PKD-PDF---
--------------------------------------DG--VRV--------RSF----
----------------G-----------YNAN-W----ST--------------------
----------R--AKTPL-DVRSFGQSLVEE-------------LI----SDP-MIK-S-
-------------------------------------------------------SDTPI
----VL-----L----------------------GH-------S--M-------G-----
--------G---LVIK------------------Q-------------------A-----
----------------------------C-ILSK-TN-----------------------
-R----D-FA------------------Q---LAQRF--HSFYFL---------------
--GTP----HRGAN-L--AKF-------L-G--NLI---RI-S-----GKGR--------
----------------------KPY-V-QGLES------QS--EIIRSL-----------
------NDSFRVHY--------------------------------AG-I--C-LHS-FY
ESQP--TPP------------VG--L----------------------------------
---------------------------------------------IV---DMES-A-T--
-L--G--YA-----------E-E------RPQLL-N-A----N-------HKN-------
--LIKFRD----------------I---T----------D-----T----------NYR-
SLRN----------------R-L-----------A--A-----------TME-QI-----
RANIVT-ID-KAE-NHG---VKDQKGKLPILSP-----NPNNR---T-----------L-
-P--------------------------------EPLLLYHN------------------
------------TPDDEQLKAIYRYLSM----D----------Y-G--------P-E---
E-----------------------------------------------------------
------------------------AL----LS-L--D-DT---RL-EGS-----------
------CSWL--P-----AKP---------------------------------------
--------SY---------Q---EWLRAPAP-----------------------------
-----------------------------------------------------------
>XP_018146493.1
------------------------------------------------------------
------------------------------------------------------------
------------------------------------------------------------
------------------------------------------------------------
---------MSED---L---SVSRSL----------------------------------
------------------------------------------------------------
----------------------------------SRNAGSG-------ASG---------
----------PSPSSDST-------R------S-----------------------TGSS
LG-RK-----------I-----------SN-----------------------------L
--------LPL----SRKSTAQEPPR-TKNE--YG-L-----NT------------VYQP
N-ES-------------------------------IP-------VIA-------------
-------D-L---VF--------VHGLGG--------G--SSTT----WCIK--------
------------------------------------------------------------
------------------------------------------------------------
----------------------------------------------------SN-PE---
--SFWPK---------------E---W------------------L----PKD-PDF---
--------------------------------------HG--VRV--------HSF----
----------------G-----------YNAN-W----KK--------------------
----------R--VNNPL-DIHAFGQSLVED-------------LL----SDP-KVK-T-
-------------------------------------------------------SGTSI
----VL-----I----------------------GH-------S--M-------G-----
--------G---LVIK------------------K-------------------A-----
----------------------------C-ILSK-SN-----------------------
-P----E-FA------------------S---LAKRF--HSFYFL---------------
--GTP----HRGAG-M--AKT-------L-N--NLL---RL-S-----GTGR--------
----------------------RAY-I-AGLES------HS--EIIRSL-----------
------NDGFRVNY--------------------------------AG-I--H-LHT-FY
ESQP--TPP------------LG--L----------------------------------
---------------------------------------------IV---DMES-A-T--
-L--G--YA-----------E-E------RSQLL-N-A----N-------HKN-------
--LIKFEN----------------P---D----------D-----S----------NYR-
SLRN----------------R-L-----------A--A-----------TIQ-QI-----
RDQCTK-IK-FYP-QS-----LSQGGNRALES------QAGRA---TC--PPE----LG-
-T--------------------------------QSLSLNQS------------------
------------AVQHEKMERIFSYLAV----D----------H-S--------P-D---
E-----------------------------------------------------------
------------------------TL----LS-L--D-DT---RL-KGS-----------
------CSWL--L-----AKR---------------------------------------
--------SF---------Q---EWLNSPSSC----------------------------
-----------------------------------------------------------
>XP_023435225.1
------------------------------------------------------------
------------------------------------------------------------
------------------------------------------------------------
------------------------------------------------------------
-------------------------MV---------------------------------
------------------------------------------------------------
--------------------------------RDSDGSSSR-------SRT---------
----------PEPGSASL-------R------S-----------------------SASS
LG-RR-----------F-----------TN-----------------------------L
--------LPI----SRKSTRQVAER-AKNE--FG-L-----NT------------VYQP
P-ES-------------------------------SN-------VIA-------------
-------D-L---VF--------VHGLGG--------G--SSTT----WCIH--------
------------------------------------------------------------
------------------------------------------------------------
----------------------------------------------------GD-PE---
--SFWPK---------------E---W------------------L----PKD-PDF---
--------------------------------------DG--VRV--------RSF----
----------------G-----------YNAN-W----ST--------------------
----------R--AKTPL-DVRSFGQSLVEE-------------LI----SDP-MIK-S-
-------------------------------------------------------SDTPI
----VL-----L----------------------GH-------S--M-------G-----
--------G---LVIK------------------Q-------------------A-----
----------------------------C-ILSK-TN-----------------------
-R----D-FA------------------Q---LAQRF--HSFYFL---------------
--GTP----HRGAN-L--AKF-------L-G--NLI---RI-S-----GKGR--------
----------------------KPY-V-QGLES------QS--EIIRSL-----------
------NDSFRVHY--------------------------------AG-I--C-LHS-FY
ESQP--TPP------------VG--L----------------------------------
---------------------------------------------IV---DMES-A-T--
-L--G--YA-----------E-E------RPQLL-N-A----N-------HKN-------
--LIKFRD----------------I---T----------D-----T----------NYR-
SLRN----------------R-L-----------A--A-----------TME-QI-----
RANIVT-ID-KAE-NHG---VKDQKGKLPILSP-----NPNNR---T-----------L-
-P--------------------------------EPLLLYHN------------------
------------TPDDEQLKAIYRYLSM----D----------Y-G--------P-E---
E-----------------------------------------------------------
------------------------AL----LS-L--D-DT---RL-EGS-----------
------CSWL--P-----AKP---------------------------------------
--------SY---------Q---EWLRAPAP-----------------------------
-----------------------------------------------------------
>CZR51417.1
------------------------------------------------------------
------------------------------------------------------------
------------------------------------------------------------
------------------------------------------------------------
-----------M-------------------PN--VFS---R-----I--FGKK-----R
----------N-KKTE--------------------------------------------
[truncated: 6,394,496 more chars]
