# Supplementary material for: Exploring a diverse world of effector domains and amyloid signaling motifs in fungal NLR proteins
Source: PLoS Comput Biol. 2022 Dec 21;18(12):e1010787. doi: 10.1371/journal.pcbi.1010787 (PMC9815663; doi:10.1371/journal.pcbi.1010787)
Supplement: S2 Data — The alignments were calculated using ClustalOmega for 127 MMseqs2 clusters with at least 20 member sequences. (GZ) [file pcbi.1010787.s009.tar.gz › XP_013278287_aligned.fa]

>XP_013278287.1
--------MATFDTQVGSRLAISEA-------FSNSNPNVDLVLIPGVGTAA-VREWG--
----VCQQSWLSM----LEREEHSRLRILEFHYQIPLD------DHFSWQFFLDQGANLL
RELSQLRSA---------TDAQKRPLLLMCHSLGGFILKQAISIAN---FQH--PRYDLL
LNALVGMVFLGTPHSSPGD----DTLWEQCLWILRAANPGMSNKQALL-QKKNDTSLLTN
LGARFQDVNT--NLRILSVYEERKTIIPRTFT-----------------------SKKLI
LVDLELAKIGAL--REQCFGLPLSHLDLCSLKDE-NGEPDMHIVDWMRTVLRYSIS-NVE
DRMRSYRSRTPSDHRSDSGGSK-----------EAAEYVLSRNEGSAE-----AGN--TG
EGQYGSTTIDL----------------------------------
>CVK99417.1
------------------------------------------------------------
----------------------------MTFDYGFTTLGDHDTEAISSWQMLLEQAIALV
MGLTMRREG-----------VEHRPIVFVCHSFGAFILKKALIIAK---EQ---HQFRHI
LENTGGIVFLGCLHNENHPNVEELCIKCSAVELGAMK------KAEPL-RRSGDWHAIKE
VMERFRTLDA--PFRVRGFFELKPTMYQVGRFSVVRKSECVSFSSLKSSLWPSKLTLDFK
LCPKHVSSLGWD--NEQVLGVDANHEQIITFPPRSDQQFFDILMTTIEGLVDAVCPASTR
PAFTCSEEPSNLSEPW--------------------------------------------
---------------------------------------------
>KFY22808.1
--MSGAQDRDASATQKGLHQV-----------HCGPRVQTLFVVIPGSGTLP-PERWA--
---DGNGDIWLRS----IKP-E-SAPDVGIFSFQNELVS---YDKFFSWRHVEEQGASFL
SSLFRLMKL---------NALDHCPIVLFAHSTGGIILKRALCLAY---SDP--QRFRLL
LRNIASIILLASPHSQTDT----VEAWKNIPLILKTYSKSR-AKF--D-MTQEMAVGLAA
DSLRFEQVVE--HIPILSLFETVETRTNRTPAAV-----------------L--FKHETM
LVNEHFARINSK--NECMLAVKADHNKICCMDS--G------------------------
------------------------------------------------------------
---------------------------------------------
>KKP06485.1
MAMATS-----FATTGRLQVL--REP------GDHFQDGVDIVLIPGIGTNS-PENWP--
----FADHEWLAS----LPG-SGAGARILAYEYVSPFAV-----TKPSWESILMLGYDLL
QHLLDVRSQ------ATYNSVDTKPIVVVCHSLDGIVVKQALCVAN---KQF--PRYGSI
VNAIAGVIFLSTPHRYGDK----ATSLSRFRDVLEATTGKS-LKIPSA-NIEQEGAILLD
LADRFEGISF--RTPILSVYELRESKNTS---TP-----------------L--LPKYQQ
LVNREACSTHAP--METVIGLNLNHNNTCLFTKSVGGEGLSELNKYMYETLQ--------
--------EYQYATMSSY-------------SPTISEMPLKLEQMEFTEWPSNNATEWPS
NRATEGTS-------------------------------------
>PWO20924.1
--MSCG-----IRPTPLRSALSEIDPYRGISSVLPLTPKLSVVLVPGIGTIP-PENWS--
----FANQNWLAT----LPE-PGSRARILAYEYNSPFPD-----IRFSWESILMLGYDFL
QCLSDARSN------LDTHLTDSKPMVVVCHSLGGIIVKQALCVAN---KQF--HRYGSI
VNALAGIIFLSTPHRYADK----TACVVHFREILESTTGRG-SKVTNA-IIEREGAILLD
LADRFEGISL--RTPMLSAYELRESRISS---TP-----------------L--RSKYQQ
LVNREVCLTHSP--METVVGLNLDHHNTCVFTESVGGEGLRELNEFVHKVSVDAVQ-LVA
LR--LREQDYQYATMSAY-------------SPTISETPLQIEHLDLSENPSNTATEWPS
NGATEGTTPLGFELV------------------------------
>PYI30284.1
---MTS-----LPPHGQLRTL--RDP------INDSEYGIDIVLVPGIGTAS-PENWP--
----FANQKWLAT----LPE-SAIGARILAYEYTSPFAG-----SKSSWESMLMLAYDFL
QHLNDSRSR------LSSGLISNRPVMIVCHSLGGIIVKQALCVAN---KQF--FRFESI
VNATAGVIFLSTPHRYDDG----ATSWNRFRDIFESTTGKT-LKTSAA-HIEQEGSILLD
LADRFEGISF--RTPILSVYELRESKNSS---TP-----------------L--LPKYQQ
LVTREACSTHAP--VETVIGLNLNHHDTCLFTKSIGGEGLPGLNKFICDTMESAAQ-LVA
LR--LEDQEYQYATMSAY-------------SPTMSEAPWRAEQFEQSEWPSNQATEWPS
NNATEGTSLAGFEWV------------------------------
>PZC89717.1
--MSCG-----IRPTPLRSALSEIDPYRGISSVLPLTPKLSVVLVPGIGTIP-PENWS--
----FANQNWLAT----LPE-PGSRARILAYEYNSPFPD-----IRFSWESILMLGYDFL
QCLSDARSN------LDTHLTDSKPMVVVCHSLGGIIVKQALCVAN---KQF--HRYGSI
VNALAGIIFLSTPHRYADK----TACVVHFREILESTTGRG-SKVTNA-IIEREGAILLD
LADRFEGISL--RTPMLSAYELRESRISS---TP-----------------L--RSKYQQ
LVNREVCLTHSP--METVVGLNLDHHNTCVFTESVGGEGLRELNEFVHKVSVDAVQ-LVA
LR--LREQDYQYATMSAY-------------SPTISETPLQIEHLDLSENPSNTATEWPS
NGATEGTTPLGFELV------------------------------
>ATY63318.1
----MD-----DARTKGIRVL--RNPENR---SQASTERNSIVLIPGLDTTN-PEDWP--
----FSQDKWLST----LPE-SGAAARVLAYEYAFPFSS-----AKPSWESILLLGYEFL
HCLTSLRSP------TSASQASNRPLLLVAHSLGGIIVKQAICIAN---KQF--PRYESI
VNAIVGLVFLSTPHRCADQ----PATFVRFRDILEATTAKT-IKFDVA-RFEQEATSLVD
LSYRFEAVAL--RMPMLSVYELRDSKLHS---SA-----------------L--RPRHQQ
LVTRSACSINTP--LESVVGLNLSHHETCLFTKSLDSQGVSQLRQFVCETLSGASQ-LVA
LR--LEDRENYHPSTSDILLTSDCSRGISVRDNELVFSNYELDHVEANDHISTEAAEWPS
TFATEGTSLSGFEMIQTPTLRP---DTHRVVNLPCVLVNTHEL--
>KGO69642.1
-MATMS-----FAATGHLQVL--RDP------LDESQEGVDIVLVPGIGTPP-PEEWP--
----FADEEWLAT----LPG-SSAGTRILAYKYASPFTA-----TKPSWESMLMLGHNLL
QHISDARSL------SAPDVTTSKPILLVFHSLGGILVKQALCVAD---KQF--LRYESI
INGIAGVVFLSTPHRYGDK----TMSFTWFRDVFEATTSRN-LKIPSI-NIEQEGAILLD
LADRFEGISF--SAPILSAYELRESKTSS---TT-----------------L--HQKYQQ
LVNREACSTRAQ--METVIGLNLNHHGTCIFTQSAGGESLPELNKFLLKTLNEAAP-LMS
LR--LDDLE------------------------------------------QLELTESPS
NKATEGTSLSGFELVSPTTPKS---DIAKPLHLPCYLLNTHSANE
>KKY21558.1
-----------------MERL-----------LEADRPQSILVLVPGVGTKP-PDKWH--
---DENERPWLNA----LPT-T-VSAGMSAYAFAHELTP-----RRFAWPQLFGQGEKLL
TQLAELAETQAKRASAAANGAPKLPIVVVAHSVGGFIVKEALCSAF---EQK--NRYRDL
LEALAGIVFLGTPHAISKE----DGVWNDITHAIDQSSKAK---N--L-INPEARLKLAQ
LSRRFMQAAA--ELQVLSCHEAEKTKVKS---SL-----------------I--SSSKVF
IAPRELVQLKFP--RERVLALRSDHRGLCDF-----------------------------
------------------------------------------------------------
---------------------------------------------
>OIW26047.1
--------------------------MQSLEQTHGTTADVRLILIPGVGTPA-SPSWG--
----FNNNPWQSV----LVR-FSATTHLSWFEHGIAAD------QKFDFEKLIVAGCQLQ
DHIAKLHQA---------EKDDRRPLILVAHSLGGSILKQALSMLNVRASQF--QEYQYI
LNLVAGVVFISCPHGTDSP----ELLKENIVFLLKQYASERLGNQVIIDLKHGAEAHLLG
IHRRFSAMSF--GFDIISIYETRPTTRKSLV-----------------------RSKHKI
IIDKTLSIIHAR--HEKEIPLDADHSNICHLLDT-HGAPYAEVVERLRSMIENASS-IID
ERLQSYDARLSLSQTPSLRTQS---------SVSVLRLAFSKTSVEDTDVSRKAHK----
----GSPDFQR-DMGVIFE--------------------------
>OOQ84287.1
MDFANP-----AMFNAGIEQLYP---DAEKAGDIRPSKGLNVLLVPNIGSGT-VQKWS--
--KNINDIPWPIR----LFPAQSDGVRVLQFKYNAEFS------RQFSWISYIDLGRELL
ECLLNNAST---------YQLWSYPLLIVAHGFGGILVKKVVSLLC---DGSFDPSLRRL
LDTIKGLVFLGTPHPISEG----VESKQQLDELVCSYGRFS-TDT-IR-KVNEEIAALWT
VSSKFEKISF--TQAILSGFETLPTRYHY------G-------------TFI--TRRKKV
LVGQSLAATCLP--SEKLIGISANHREVCSVLG---GSRIHDAVTELTTSLLEFSE-DVT
SDPGLRESL-----------QTPNSAKMWLNTPTASEIDP---AKAPQSKSGLASPQVSL
QVTVGSDDLSGYEILPAKGGPV---SEIPAVRLPCYIFEKDHP--
>CEO60846.1
MDFANP-----AMFNAGIEQLYP---DAEKAGDIRPSKGLNVLLVPNIGSGT-VQKWS--
--KNINDIPWPIR----LFPAQSDGVRVLQFKYNAEFS------RQFSWISYIDLGRELL
ECLLNNAST---------YQLWSYPLLIVAHGFGGILVKKVVSLLC---DGSFDPSLRRL
LDTIKGLVFLGTPHPISEG----AESKQQLDELVCSYGRFS-TDT-IR-KVNEEIAALWT
VSSKFEKISF--AQAILSGFETLPTRYHY------G-------------TFI--TRRKKV
LVGQSLAATCLP--SEKLIGISANHREVCSVLG---GSRIHDAVTELTTSLLEFSE-DVT
SDPGLRESL-----------QTPNSAKMWLNTPTASEIDP---AKAPQSKSGLASPQVSL
QVTVGSDDLSGYEILPAKGGPV---SEIPAVRLPCYIFEKDHP--
>OQU94534.1
-----M-----------VSIIDPQAALTPL-----FPSDAQVIIVPDIGNPHSATSWA--
----EGSSSWLRS----LLPGVLAHPIVLEFRYSRGSG------DNFSWDQIVHCGDSLL
EVVLGEVSG---------SSGLPRPLFFVV------------AVLC---SQFYRRTFEDI
IARLAGIVFLGAPHPTFEN----SQLWSKLPLLLRSSTRLP-KSV-IG-SSIALVSTIAR
ICQSFDEVVP--EVPVLSVYEGKATKLPSAF--------------------L--NSKREI
LVDREFCATQAK--NEYLVKSDSSHNEICKILP--GTELYQRLSAFLRIAQDTYLR-TSA
PSSR----------------QGPPSLVAWT--ATASEAH---EITCPPQEPENNNDSTDA
IAGSS----------------------------------------
>OXN29921.1
-------------------------------------------------MLP-VREWS--
----ILLRQWTAF----FDS-TESRVNFFTYDYQITLD------NTFSFRALLDKGHDLL
AALNQHQQN---------P-KNIRPILFVCHSLGAFVVKQAFCVAN---AQK--HCYSPL
LNSVLAIVFLGALHLSSVP----DQLSERYIRILRSIPNNI-SKQGFS-RIAEESWLLAD
ISKLFDDTEV--QVEILSLYETEETRIRVGRREGKG-------------LFG--SHRSCM
LSGPEVSKIGAI--REQQFALAGTHAELPRLQQL-DGKPH--------------------
------------------------------------------------------------
---------------------------------------------
>OXN09567.1
-------------------------------------------------MLP-VREWS--
----ILLQQWTAF----FDS-TESRVNFFTYDYQITLD------NTFSFRALLDKGHDLL
AALNQHQQN---------P-KNIRPILFVCHSLGAFVVKQAFCVAN---AQK--HCYSPL
LNSVLAIVFLGALHLSSVP----DQLSERYIRILRSIPNNI-SKQGFS-RIAEESWLLAD
ISKLFDDTEV--QVEILSLYETEETRIRVGRREGKG-------------LFG--SHRSCM
LSGPEVSKIGAI--REQQFALAGTHAELPRLQQL-DGKPH--------------------
------------------------------------------------------------
---------------------------------------------
>PMD16007.1
------MRSSKDCTSLGFRLL-----------YEATTVTSFIIVIPGIGVSL-PERWG--
---KSSGQPWLET----LLS-N-TAQNSSILCFDHGLST----EDTFSWRNLVESGDTLL
QYLSKLRED---------PTIEEYPFLFVCHSLGGIILKKALCLAQ---QDI--PRFGGF
LGVVSGLIMMGTPHSKQAE----DEIWRNLSLIPKASLKKF-SKL--D-ISDDEMEILIR
ISRQFEKINDTPIAPILSAYEKRETRVRRGL-GG-----------------F--QVKSTL
LVRKEFSLTH--------------------------------------------------
------------------------------------------------------------
---------------------------------------------
>RAO71371.1
----MSSTQPSAGLASKLREI-----------YRGLIVRTIFITVPGIGTPP-LEKWS--
---NGDGGIWLTS----IPP-T-SAPDIAVYSFEHGLRP----DEDFSWQSLFDQGAELL
DVLIKLGDV---------VETSNCPIILISHSLGGIIVKEAMNLLH---QQA--TDFRPL
WRSIAGAIFLGTPHTQSND----PINWQNAGAILRLHSKSKNTRI--P-PTAEIAKRLAK
ISLSFEQAFD--LIPVLSAYETKQTRIG-----G-----------------F--LSNKSV
LVGPELATTNVR--FETQVAVDADHDKISCLKV--GSPELNSICRFLDETIRQALV-RIR
IP----------------------------------------------------------
---------------------------------------------
>XP_002843379.1
------------MPLQKLRLVQTRD-------GNSAKGNVDIILVAGINMPS-VREWS--
----ILSQQWTSF----FES-TDSCVNIFTFDYDITLD------NNFTFQTLLDEGHRLL
AALSQHQQR------------NMRPFIFVCHSLGSFIVKQALCVAN---AQK--HSYSAI
LNSVLAIMFLGALHLPSAP----EKLSEQYNLILRSISNDI-SKQGFA-RIAKESWLLAN
ISKLFGDIEM--QVEILSLYETEETRIRVGMMDGKG-------------LFS--SHRSFM
LSGPEVSNIGAI--REQQFRLAGTHIELPRLQQP-DGQPHHQIQEWLRFVLSNSYR-QAA
ERILSPDAPSPTISLTSLS-SY-----------DAARIALKGSNCQPT-----TANSATN
EATAGSSITKEWQLVPILDGFN-----------------------
>XP_009216761.1
MAPSNKKAKGDVKKEGRLYQI-----------LLSPKVQTLIIAVPGVGTPP-PDEWLSE
QTSAGERRLWFES----IPG-G-VAPGIGVYGYHHGIDA-----SGLSWHDLLEHGGRFV
TALQQIIEE---------LNLGHCPVLIVCHSLGGLIVKEALRLAY---EQ----NYRNL
LRALAGVILLGTPHSGTES----RDKWQNATVMLSKKSKRL---------SSDDLTRLSK
SSLLFEQAAV--TVPILSVYETKETKVKS---RL-----------------W--ITKKTL
IMDEAFVKTNSS--YEEMLGIAADHNTLCHVDT--SAKHFGKISTFISTSLEDARL-KIV
KGSPIFDAPSSFGDFSDFTPETAASK----------------SQ--------GETGGSPN
RRST-----------------------------------------
>XP_014539517.1
------------------------------------------------------------
----------------------------MAFKYDFLKASD----PVRPLSSMIEQAEDLL
FNLRFRREE---------PHQSQRPILFICHSFGGLILKHALLIAK---RR---ADFRDI
FDSIAGILFIACIHDEHMKDLERCLLWSATVELSLTKTRRH-DVLESL-NTPTEWEAAKQ
IMEHFKMLYL--PFPVRTFCETKATVYLSRPFRGQK---------------------SQI
LCPEEAAFLPGF--QETVKPIDLDHTQLSVFPNRTD-PFYETLLLELHSLLDVHDGKDIK
PEIYMESIVSSLKINSNSSQD---------------------------------------
---------------------------------------------
>XP_018383093.1
MNMPQT-----------LSVIDTGAVLTVLGSTDVVDWDTTIIAIPDIGNPISVSDWT--
----DGQSCWLET----VLPSLAKRPRVYVFQWSVRGG------KEFSWDQLLQCGDKLL
ERLLELPEI---------PEFVKKPMVFICHGLGGIVAKRAVQSLH---RNFYDPAINSL
VTCVAGMVLLGTPHPTFER----QQDWPKLTQIIKASTQLS-RKA-LN-DVARYVPAVAR
ASRMFEESNI--DIPILSVYETKSSKVGSSL--------------------F--S-KHEV
LVERLLAQTGAK--EEQLLQADKMHSKICMLCA--GDNLSLQLRAFFTKVESSISR-QRL
EASTQREQISLFGQFF--LTNADTASVAWT--KTVEEVP---QHGRPLPHTDSSFPSMPA
ATGGASVDVTSYEILGLREPMK---GVYQTVQLPQY---------
>XP_023454297.1
-------------------------MLERLGDDIGEKVVCSIIVVPGIGAVR-PDDWP--
---------WLQT----VNK-TTRSAQLWSFRYGTDYA------KNSMVEYIERHAEILL
ADLETYYHQ-----------TDRRPICFVCHSLGGLVLQQALKHVH---DCQ--YSYLTV
SKTLSGIIFLGTPHKAFNS----T-SNNVFESIMNCFHLGS-GKP----ISSSDLIELDQ
LGRHFEGSSL--SIPVLSVYERYKTKVKFKAR---M-------------LFS--YHREQT
IVGEAQVQLSFT--ASEAIGAPLDHRHVALLPR--ESEAELKALAMITKLAREAPS-EVA
ARFEDHEIPTELIHSTSCGPSEPDL--------VVLRADIRKSRYAPHHDRNG-------
--SYGSAD-------------------------------------
>XP_024405553.1
-----------------MLRPLIEPP-----VAGDASNGLDIVVIPAWGLSQ-PSQGA--
R---SSLFSWSRK----LSDDLGPSVTIFEYQLDQENG-------KSLSDHVLNGGSNLL
KSLRSHRPN-------N---KSKRSIVFISYSTGGFVLKQALCLVR---IHF--HECGYL
LPAISGLIFLGVPHFQRNATA--AEVKQTIEFLLKFHNKEA-NKN--C-QTPNDAKALIS
LCREFERLNL--NIPAISVYESQTATNESSYFAR-----------------FLNTSQGQV
IVPQRLSQVGIA--GEQLVDSQSSHARVCDVDV--TGDAYGKIQCLLSDIMRTAPE-RIA
LMSSPYKVPPRLRYAT----LRSDA--GSYETDHLLPG------------TASVPTSYPE
GCSTAGSTVASFEMVPLVTPLE---GSEKEPILPCFMLSSQ----
>OBS20184.1
-------------MTSEL-DLLIKQP-----QSAGQETNLDIVVIPAIRLSK-PTEWL--
D---AFDGWWLKH----LAQSRNAHATVWAYSYSSKQT-------SSIPTQLINEGVTLL
EALSNLCNR-------S---RKKVPIIFICHGTGGLLLKKTLCLCR---EQY--HQYRHI
LDLVSGFIFLGSPHFTQDI----VEAQNCLDLLLTFLNGGN-GRS--R-SRQNEVKHLIE
VCKTFETFMT--EVPILSAYESMETINNQGFFSK-----------------LGR-KGRGP
AVPQSLGTLKVR--GERSIDSESDHINICNISM--ISKLYKACQDLVRDVMKRAPR-RIA
ENDRPYEIPGALKSDS----LRSPSTAGWTRIQDMSSH------------DASLSNPSPI
RAATGTLSGSSYEHVATEVNLD---VAIRDPKLPCYMLGDHCQK-
>XP_024511754.1
MAP--P-----RPPRSLHRILPPNPP-----GVGTPPSSLDIVIVPAPGIVT--KEWA--
HGSADISSTWLQSLVNDFAQDFTPGATIFEHHYDDGTE-------SSLAEHLTREGTEFL
RSLRIHCVE-------TEMGLNKRPLVLICHGTGGLVVKRALNICC--SEQP--HEYRPV
IDVLSGAVFLGVPHIIKDR----EAAKKTIDLLLKCKEMGS-TRQ--H-ADDAGAKYLTQ
ICEGFERIGL--KIPVISAYETKSTAPPRSFFRR-----------------IFSKVSNQV
IVPRTWGTLRLRSAKEVEIDSRSNHTDVCKVRA--GSDLYKECLTLLREIMREAPE-RIA
KETKPTDAPALRAETL----RS-------------GGV------------QDESLQEFPT
GMATNGSTVGSIDLVAFPKALDYEAVPCRDPKLPCFWLGNH----
>XP_025553183.1
----MA-----SPPNGHLRTL--RDP------LDDSQYGIDIALIPGIGTSP-PEDWP--
----FAKPEWLAT----LPG-SGTGARVLAYEYASPFTG-----SKPSWESMLMLAYDLL
QHLSDSRSR------LHPDLILNRPILIVCHSLGGIIVKQALCIAN---KQF--FRFGSI
VNAIAGVIFLSTPHRYHDK----TTSWNRFRDILETTTGKN-LKIPSS-HIEQEGSILLD
LADRFEGISF--RTPILSVYELRESKNSS---AP-----------------L--LPKYQQ
LVNREACSTHAP--METVIGLNLNHHDTCLFTRSIGGEGLP-------------------
------------------------------------------------------------
---------------------------------------------
>EPS42862.1
------------MAIVGL---------KPLTDYSKSHKVVDIIAVHGIGANP-DSTWT--
----KNGKHWLQD--GDMLPAAVPNARILRFAYESQWLG-----KNMISQKLPDVAESLL
RALKQERQN-----------CPHRPIIFVGHCFGGIVIEKALTAAR----IT--RGFSNI
VDHVAGVVFLATPHKGTGS-----QSSAAVVANIAAYAGIGQRSQLVD-SLEPQSDFLED
IVRSFSQLANDIRIPLRCFFEQRKTDVSAIIRAYMP-------------PFL-RFRAEVM
VVDEHSA--CLD--GFERIGLGLNHFQINKFDGP-DDGYYKTVRDQIQGLVTEAYE-CVQ
KRILQ-------------------------------------------------------
---------------------------------------------
>KFY04569.1
MLDRS------SKNASELKLV------FHLSELRAPHNGLDIVVIPTLGAVD-AADKH--
----RIQCSWLKL----LVASTDEDVRVFIFKWSVDI-K---REDVNVWQQLLYHGRVLV
DSLRQARPL----------ETHRRPLHFIVHGLGGVMLKQALYLAH---YD-----YPAI
RNALAGIIFLGSPHLTYVD----DYRWETWRLLLKLRHKDV-PKN--I-LRRTDIQLLAS
VCDKFNGLNI--QIPILSVYENIPTRIRNPVS---I-------------PLF--HTTEQV
RVDRRLATVKAA--CEELFGADEAHLDLGIAAQ--DTPLFKRLVIYLRKAPLVSTE-VVT
SAYRRLE-----------------------------------------------------
---------------------------------------------
>XP_025587139.1
-MRLQ------RKSWSELRQV------YHLSELKAPADGIDIVVVPGLWAQG-CPKNE--
----ENSCSWLKL----LLASTDQDTRVFIFTYDIDSTG---AEDGHVWHQLLVLGGSLL
DNIRQARPV----------DYHRRPLYFICHGLGGIILKRALNLAH---HD-----YPNI
HNALSGIVFLGTPHLCTTE----DDRWDNWRKILQLYRKDV-PKT--V-LRNEDKESLAY
VCEQFSALNL--PVPILSVFESTETKVPASGL---G-------------FIRKGGRLNVK
LVDRVHAAVNTT--HEELVPADSPHSGLPVVIP--GTSLFQRMIRFIHKAPLEGKS-LVT
KAFGKLQISYTISYTDTE---SHCSP---------------------PNG----------
---------------------------------------------
