# Supplementary material for: Exploring a diverse world of effector domains and amyloid signaling motifs in fungal NLR proteins
Source: PLoS Comput Biol. 2022 Dec 21;18(12):e1010787. doi: 10.1371/journal.pcbi.1010787 (PMC9815663; doi:10.1371/journal.pcbi.1010787)
Supplement: S2 Data — The alignments were calculated using ClustalOmega for 127 MMseqs2 clusters with at least 20 member sequences. (GZ) [file pcbi.1010787.s009.tar.gz › XP_013424499_aligned.fa]

>XP_013424499.1
----------------------LLDALNFEQLDTRHATIKTAHAATCEWLLSKFEYRDWQ
DEEKLLDHH
>GAA92091.1
----------------------MMDALRPDQHESRQATIKPAHAKPCRWLLEKQEYVNWL
DSDRFPEHR
>XP_007694398.1
-----------------EQKQQLLKSLEFDQIDERKNTIKRAHTKTCKWLLKSAPYLDWL
ETTKRSEHH
>PVH69241.1
-----------------EQRKSLLDSLRFAQIDARQMTIKAAHAKTCRWLLKSEQYLDWL
DTIKVGEHH
>XP_007682791.1
-----------------EQRQQLLESLRFGQIDERKNTIKRAHTKTCKWLLQSAPYLEWL
DVTKRSEHH
>XP_007676915.1
---------------AHDRRQMMCEYLKFDQMDARRSTIKREHASTCAWLLKHHIYTQWE
DTESLQCDH
>XP_007716868.1
-----------MLALVKRNRQVLLDSLRFDQVDARQMTIKSAHAKTCEWLSTKLEYIDWL
DTTKIGERH
>RAQ99003.1
MPVPSHSQEPSQTRLNGEQRQNLLDSLRFSQIDARQMTIKTAHAKTCRWLLKCKQYLNWL
DATKVGEHH
>OCK89280.1
---------------------ACLRSLSFPNIDARHQDIASAHRDTCNWLFQTTQFQQWR
DRKELPSHN
>EPS44127.1
---------MCLDLYQAETKFACLQSLSFEEIDDRLNDIRESHPNTCNWIFETIQFEQWK
NRENIANSN
>OCK76160.1
----------------------CLGSLSFATIDARRQNIASAYRDTCKWIFQTTQFQQWQ
HRSNLQSHN
>OCK96642.1
--------------------KALLESLTFPREDARLRNVSPAHRETCLWVFEQAAFKNWR
DATKVTDHH
>OIW26740.1
----------------------CLQSLSFRSMDARRQDIALAHSGTCDWLFETCAFQCWR
DRSRLSQHN
>PMD33056.1
----------------------ILRSLAFPEMDARLHGIETAAKNTCGWIFETSQYRNWQ
ARVNIASHN
>PMD19891.1
---------------------ECLRSLAFHEMDARLHGIERANKDTCEWIFETTQFLNWE
SRVDIASHN
>PVH70777.1
-------------------------------MDARRQDIASAHKDTCKWLFQTPQFQQWR
DRSDLQRHN
>XP_024758109.1
---------------------DCLYSLSFQNMDARKEDTSFAHPKTCDWFFETSQFQQWF
RRDKFLNHN
>ETS03754.1
---------------------DCLLSLSYQTMDDRRTDISSALPGTCDWVLDSEQFRKWH
NREDVSSHN
>KFX48586.1
----------------------MSPHSIFNDYDTRKQDISKVSKETCDWLLETPEFEQWR
DRSNLTESN
>OPB44877.1
--------------------MDCRHSLSFCDIDARLHNISPVQPGTCEWVFEMPLFRGWY
DRIEHDN--
