# Supplementary material for: Exploring a diverse world of effector domains and amyloid signaling motifs in fungal NLR proteins
Source: PLoS Comput Biol. 2022 Dec 21;18(12):e1010787. doi: 10.1371/journal.pcbi.1010787 (PMC9815663; doi:10.1371/journal.pcbi.1010787)
Supplement: S2 Data — The alignments were calculated using ClustalOmega for 127 MMseqs2 clusters with at least 20 member sequences. (GZ) [file pcbi.1010787.s009.tar.gz › XP_016644109_aligned.fa]

>XP_016644109.1
------------------------------------------------------------
------------------------------------------------------------
------------------------------------------------------------
------------------------------------------M---DY----E-------
------TEDVGDPVFL-LSLG--GT---------------------S---TG--------
------G----------------------LMAIMLGRLRMNT--QEVIDEYEKLAKKVFK
KKNRR-----------------FDRSFRESALEACIKETVDAHQRG---THM--------
------------------------------LD--------------LEN-----EKETGS
------------------------------A---F-------------------------
---------------------VV-AMRKGG----DE--NTPTLFRTYKGPG---------
------------------------------------------------------------
--E-VMDCQIWEAARATTAAPIIFKPAKLGSG-N------HVQTFIDGAVKWNNPSKIVL
NEAK----S------HFGEE-----R---PLGCLISLGTGQRPPSLDPGSKGR-------
------------------------------------------------------------
-------------LG-----MTYSIGEITR--------M-TADFLTDPEGP----HVELM
RQFK------DCPDSYYRFSLPRS-QEL--G-----------------------------
------------------------------------------------------------
------------------------------------------------------------
----------------------------------------------
>KDN70942.1
------------------------------------------------------------
------------------------------------------------------------
------------------------------------------------------------
------------------------------------------------------------
------------------------------------------------------------
---------------------------------MLGRMGMTT--TEAIDCYEKFSRKIFR
TKNRRLN-----------------RTFKEETLEKTIRDIVAQRKLD---KT-V-------
------------------------------------------ML----DT----GREKGL
------------------------------T---F-------------------------
---------------------VC-AATYN--------DYTPYLFRTYRGNSSLP------
------------------------------------------------VTVADAPGSKIP
THNHAHNVEIWEAARATTAAPTFFHPITIKVEA-----E--KDEYVDGAVRLNNPARLVL
----NEAES------QFGS--GR------KLGFLLSLGTGLKTTDNGVNFVPNV------
----------------------------------------KGTEP-TR----------KN
S-----------GAL-----LSRGTFKALK--------H-AKQSMTDPEPT----HHALE
ERFR-G-----TPYAYFRLNLDRG-AANIRL-H---------------------------
------------------------------------------------------------
------------------------------------------------------------
----------------------------------------------
>KXG52045.1
------------------------------------------------------------
------------------------------------------------------------
----------------------------MATGSEPNPVDTTGLC----------------
--LLSLDG--G-GVR-------GLS---TLYILKNIMDDLNYERNE-----------QGL
-------RPVKPCEVF-DLIG--GT---------------------S---TG--------
------G----------------------IIAIMLGRLEMTV--DECITAYERLIKTVFK
GKRAT-LPIS--------RTGAIKARFSSDILKSAILEVLASR-----DV----------
----------------------------------------KEED-LLNDG----DDSRCK
------------------------------V---F-------------------------
---------------------VC-AMAKET--------TKITRLRSYNLRKTP-------
------------------------------------------------------------
----KTDATICQAALATSAATSFFDPVYIGD-----------RCFVDGGLNANNPVIEVE
----GEASR------IWCPQT-G--DLKSLVKCFISIGTGNPGKREIE-SKGL-------
------------------------------------------------------------
---------------------------------KFIY-KTLVAITTETEQT----ASEIS
DRWVGHF-R---SDRYFRFNVEQG-LQD--V-G---------------------------
------------------------------------------------------------
------------------------------------------------------------
----------------------------------------------
>AET07142.1
------------------------------------------------------------
------------------------------------------------------------
---------------------------------MSFSDEKEPVN----------------
--LLALDG--G-GIR-------GVS---ELIILDELMKQIQIR---G-------------
--NL--ARVPRPCVYF-HLMG--GT---------------------S---TG--------
------G----------------------LVAIMLGRLEMST--EEALSAYDKFAQEIFS
KKNRNMLN--------------PAEKYGAVALEQTVQKLVHDCQKG--------------
-------------------------------------------PSMRDCR--P-YTAKGR
------------------------------A---F-------------------------
---------------------VC-TMPQHD----RN---ATVRLRTYDVEGD--------
------------------------------------------------------------
---KFSKCQIYQAARATTAASTFFKPMPIQNDQG------VVTNFVDAALGRNNPVGILL
----EEAGS------LFGTR-----R---RLGCVVSLGTGSRKTELAK---GK-------
------------------------------------------S-----------------
--------------------KAKQLVSLLS--------V-LKEISTDTQRD----HERML
--SMLK----DFPDTYFRLNVDGG-AEK--I-S-----LDDW---GKIGLLKERTRKYLQ
DKAVA-DCID---KLAK---ALLR-GTSH------GLTLAHLGGLDKDVI-------IRD
TQKAKP---------------RG-------------------------------------
----------------------------------------------
>CCA67313.1
------------------------------------------------------------
------------------------------------------------------------
----------------------------M----AGTLDHHPGIRIL--------------
----SLDG--G-DNR-------CLS---QVELLREYMQRLEIDS----------------
-------SPTPPCDHF-HSIV--AV---------------------G---TA--------
------S----------------------LIAVLIGVLGLSI--DEAAEAFIRICKDVYP
TTE------------------NITPEVRSQYLETAISKLLRSRGIA---EDAK-------
---------------------------------------------LNGDV-H---LTSCK
------------------------------V---S-------------------------
---------------------LG-YMSAAG-------IGRWRSFRNYDSRQF--------
------------------------------------------------------------
----SYNPTIVQAVKVAMAVPGVFAPVFIGSEL-----M--QEKLVSAVPAIINPTLEAI
----KEARD------SYLN--Q-------KISLILSLGSGKGA-----------------
------------------------------------------------------------
------------------------------------------------------------
------------------------------------------------------------
------------------------------------------------------------
------------------------------------------------------------
----------------------------------------------
>CCA68402.1
------------------------------------------------------------
------------------------------------------------------------
----------------------M-----A----TINDEYDKGIRII--------------
----SFDG--G-GPG-------VLS---ELFTLKEIMYRLQNVLDLD-------------
-------DLPRPCHFV-DLVA--GC---------------------G---LG--------
------G----------------------FAALLLGRLGLSI--DDTIEAVAKVGPLVCC
KGES---------------SA-NGKKLNTNKLRVAIAEVVRRHGFE---ETVM-------
---------------------------------------------LLEED-G--TASPCK
------------------------------T---F-------------------------
---------------------VC-LTPAVT-------MMTCHHLRTYTSPLS--------
------------------------------------------------------------
---LPLNCTVVDAALATMASSLYFDPVQIGR-----------QLFLGASLGYNNPTREAI
----REAWD------VWGA--DR------SVACILSLGTGASNALNK-------------
------------------------------------------------------------
------------------------EKPVEN--------L-LRDILEDCDKI----ANDLK
GQLQ-AP------DLYMRLSVLRG-LDN--I-D-----VQKW-DPETVGVIESHTKDYIS
HLSSH-KLAT----FIE---SLVNRPS---------------------------------
------------------------------------------------------------
----------------------------------------------
>CCA68726.1
------------------------------------------------------------
------------------------------------------------------------
----------------------------------MRLKTPDRLKIL--------------
----ILDG--G-DSK-------CLS---QLEILRQLLHRVEMDTG---------------
-------NVLHPCEYF-DLIV--AS---------------------G---AG--------
------A----------------------VIGILLAVLRLST--QDAMEAFVGLCTQVFP
PE-------------------GCQPSARTDLLESAINKLLTVHSIP---LDTS-------
---------------------------------------------FEDTKGK--SNGSCR
------------------------------L---A-------------------------
---------------------IG-YLSTAN-------IAACRLLRNYPTRSA--------
------------------------------------------------------------
----PVNMTIAQAIKLAWATPGLFSPVFVGPDE----SR--GESLISSVNGYNNPTLVAI
----KEAFD------LFGP--DA------RVSCLLSLGSGKAAVRSLGATE---------
------------------------------------------------------------
------------------------------------------------------------
------------------------------------------------------------
------------------------------------------------------------
------------------------------------------------------------
----------------------------------------------
>PVG02351.1
------------------------------------------------------------
------------------------------------------------------------
----------------------------------MRTTGEKGIRAI--------------
----SFDG--G-GSR-------AFS---QLEILRNIMHRLRFDLNRGD------------
---P--DRIMRPCEYF-DIMG--GS---------------------D---TG--------
------G----------------------LLVIMFVKLGMSV--EDASREFEKLHNLVYN
NML-------------------QTPANRAQQLRTCMEDLLKAKGLP---LDLK-------
---------------------------------------------LCRDE-RFRENNDCS
------------------------------G---F-------------------------
---------------------VL-GAHRSN-------ITNKIKFRTYSVRTE--------
------------------------------------------------------------
---QDPDITVVDAALTTCAHSPYFPPVIVDT----P-SS--QGEYVGGSIGTNNPCKQVI
----SEACD------LFGG--DT------RVACLLSLGTGHPGITSLCPKNEG-------
------------------------------------------------------------
-----------------------DDEEYLR--------V---------------------
------------------------------------------------------------
------------------------------------------------------------
------------------------------------------------------------
----------------------------------------------
>CCA69190.1
------------------------------------------------------------
------------------------------------------------------------
----------------------------M----NGPISTGPGLRLL--------------
----VLDG--G-DTR-------SIS---QLVILDQIMKRVSWKDDPQH------------
------EECIKPCEFF-DLVM--GV---------------------G---TG--------
------A----------------------VIAMLLVVCRATI--PEAKRLFFEFCKDVFQ
DG-------------------QMSATERTKRLESALENILSQKGLS---PDTM-------
---------------------------------------------LLEQS----RDKDRS
------------------------------L---L-------------------------
---------------------VIGATSAAN-------LQLCRHFRTYRSCDA--------
------------------------------------------------------------
----QDDVSILDAIHASCAHANFINSAFVGKST-----F--SEEYTGTKFFFNNPAREAI
----QEARS------HFGP--MA------QVACVLSLGYTGY------------------
------------------------------------------------------------
------------------------------------------------------------
------------------------------------------------------------
------------------------------------------------------------
------------------------------------------------------------
----------------------------------------------
>CCA69846.1
------------------------------------------------------------
------------------------------------------------------------
---------------------------------MQRNGNGRALCLA--------------
----SFDG--G-EAR-------CMS---QLHILCALMHQIQLEGHPED------------
---P--DAVVLPCEVF-DLIG--GS---------------------E---AG--------
------G----------------------VIAIMLSRLRMSA--PEAAAAFETISHQIYL
QQT-------------------LPAKDRSHILRRSLESLLEQRSLD---ADAK-------
---------------------------------------------LYDGS-------CPP
------------------------------A---F-------------------------
---------------------VI-VTPTSN-------LSSCMKFRTYRSRVG--------
------------------------------------------------------------
---LPSQITILDAMLATAATLPYFDPVKVKQ----S-LG--EEEYIAPSLEFYNPIKEIL
----TEAHG------LYSG--KA------QVATLVSFGAGNPGVIKFNPGS---------
------------------------------------------------------------
------------------------------------------------------------
------------------------------------------------------------
------------------------------------------------------------
------------------------------------------------------------
----------------------------------------------
>CCA71059.1
------------------------------------------------------------
------------------------------------------------------------
---------------------MD-----E----RMPRDGDRGLRLA--------------
----SFDG--G-GAR-------VLS---QLKILCNLMHVIGQREG---------------
------REDIRPATYF-DLIG--GS---------------------D---AG--------
------G----------------------FVVLFLIVFDMTA--LEALQCFRALCTQVYT
ND-------------------ISSSAEREAALRAFFEDLLLKHHKA---IDHP-------
---------------------------------------------LLNER-D--VDGQCQ
------------------------------G---F-------------------------
---------------------IL-AVPAGS-------LGSVSTFRTYMAPHF--------
------------------------------------------------------------
---YQANITVLDAARVTCAGYPLFPSATITPNNLTDLTQ--TRSFISASLGHPNPLPQLL
----QEAQE------RFTP--ER------FVSVIASFGSGHPGIISLDPDYHKP------
----------------------------------------PGFFG-RG----------DA
VR---SEIR---------------------------------------------------
------------------------------------------------------------
------------------------------------------------------------
------------------------------------------------------------
----------------------------------------------
>CCA73509.1
------------------------------------------------------------
------------------------------------------------------------
------------------------------------------------------------
-----------------------MS---ALRILKEYFHRLEMDQK---------------
-------FRQRPCQYF-DMIV--GS---------------------G---GG--------
------G----------------------VIAVLLGVLGMDI--DKASLAFSRVCKVALL
GDAR-----------------SLTPEERTERLRGAIKQILGEIQVP---EDSA-------
---------------------------------------------FNSKV-G--LAGECK
------------------------------V---A-------------------------
---------------------VL-YQSAAH-------LGRCNLFRNYDSRHL--------
------------------------------------------------------------
----ALNATIMQVMLTAWATPTLFSSVRIEDEI-----G--YEEVVSAASSCSNPIFEAI
----REAYA------SYG------------------------------------------
------------------------------------------------------------
------------------------------------------------------------
------------------------------------------------------------
------------------------------------------------------------
------------------------------------------------------------
----------------------------------------------
>CCA76176.1
------------------------------------------------------------
------------------------------------------------------------
------------------------------------------------------------
------------------------------------MNRLEVD---L-------------
--NL--QETPLVCDYF-DIIA--GT---------------------G---SG--------
------G----------------------LIAVLLGRLCLTV--DQAIEEFVGLYKSVFN
DRKDPGK----------------EDAFKATKLESKVEDILGRYGLP---PD---------
-------------------------------------------AKLDG-K--DSLNGKCK
------------------------------V---F-------------------------
---------------------VC-AVSTSN----LD---ACQLFRTYDART---------
------------------------------------------------------------
----RIDCTIIEAVRATMASPSFFKPVVIGPK-D------FAQEYIGGSIVCNNPSRQLL
----KEART------VFGND-----R---RLALILNVGAGRPQVLSLSQAV---------
------------------------------------------------------------
-------------EG-----D--------V--------A-MDDVVTV-------------
------------------------------------------------------------
------------------------------------------------------------
------------------------------------------------------------
----------------------------------------------
>CCA77884.1
------------------------------------------------------------
------------------------------------------------------------
----------------------M-----P----PIRSSSSDGLKVL--------------
----IFDG--G-DLR-------SLS---QIEILREYMRRIQFDTG---------------
-------EALRPHQVF-DLVA--GV---------------------G---PA--------
------G----------------------ILAFLLGGLGLTI--EEASEQFDRLCRDLLL
DD-------------------QLDTESRTEKLETLLKDMLRTAQIR---ENQK-------
---------------------------------------------LCDPS-S--PACKTK
------------------------------I---A-------------------------
---------------------LY-FMSSSN-------LGRCRVFRNYESRQY--------
------------------------------------------------------------
----EYNPTILEALRATCSMPHLFMPICAGPDH-----H--QEDLVTAMLGYNNPTKEVI
----RELLS------IHGS--SW------RIQLILSIGAGKQAPLSIKGKGIS-------
------------------------------------------------------------
--------------------------------------L-VEKAVQEAESV----AEELR
EHLK-KT------GVYFRFSVDRG-IET--L-E-----QAQG-Q--QISTIYSSTSTYLS
QKDVN-ESLD---SAIK---ATFMS-SLVTLE--------RLNPYPSLVM----------
-------------------------------------K----SSNGLPPLS---------
----------------------------------------------
>CCO35724.1
------------------------------------------------------------
------------------------------------------------------------
----------------------------M----SMQDRSQTGLNI---------------
---LCIDG--G-GH----------------------------L---QG----L-------
------DSPPEPYKYF-DLIA--GS---------------------G---TG--------
------A----------------------IQACMLGRLQMPV--RSAIESYETLAREVFS
ERKYK-WP--------------GAEAFKTSRLKQSLQKVIQRVTGN---PE---------
-------------------------------------------EPMQETS-Q-ESLSQCK
------------------------------TVV---------------------------
----------------------Y-AMSSHT----VR-GNMPIAFRSYPAGAL--------
------------------------------------------------------------
---EGPKCTIWETLCATMAHPALFKPFEIDG-----P--P-KWSFTGADLGCNNPLRHVL
----TEVKK------VYSNR---------HIATVLSLGTGHIDTIQVVNTYWLQ------
------------------------------------------------------------
---------------------QSLPTAAIA--------A-M-------------------
------------------------------------------------------------
------------------------------------------------------------
------------------------------------------------------------
----------------------------------------------
>CEJ57466.1
------------------------------------------------------------
------------------------------------------------------------
--------------------MDR--ENILKHGGEPNLLDTTGLC----------------
--LLSLDG--G-GVR-------GLS---SLYILKGIMDRLNHAREQ-----------IKL
-------PPVKPCEVF-DLIG--GT---------------------S---TG--------
------G----------------------IIAIMLGRLEMDV--DACIGAYSSLAAAVFD
DKLKS-IPFN--------WKGSVKARFDSAKLESVIQKVVEDS-----GT----------
----------------------------------------SKET-LFNDS----TGRGCR
------------------------------T---F-------------------------
---------------------VC-TADCHT--------KDIVRLRSYSLPHEP-------
------------------------------------------------------------
----NIRVTICQAALATSAAITFFDPVNIND-----------RLFADGGLGANNLVDEVE
----GEASN------ICCSET-G--DLKPLVKCFISIGTGNPGKKPFK-DSML-------
------------------------------------------------------------
---------------------------------K--------------------------
------------------------------------------------------------
------------------------------------------------------------
------------------------------------------------------------
----------------------------------------------
>CEL57333.1
------------------------------------------------------------
------------------------------------------------------------
------------------------------------------------------------
------------------------------------MNRIQGLEDYDG----H-------
------GKPAKPSDWF-DIIA--GT---------------------G---TG--------
------G----------------------LIACMLGKLQMPI--EEAIKEYKKLTEEVFS
RKKM---I--------------GENAYRGDSLEKALQSMIERTTGN---KD---------
-------------------------------------------KKMMEDV---SYTNDTK
------------------------------TII---------------------------
----------------------F-AMLGHN----MN-ACRPVMFRSYFVSAG--------
------------------------------------------------------------
---RTPDSSIWKAIYASMAHPEFFKSITITE-----D--SVNYSFIG-------------
------------------------------------------------------------
------------------------------------------------------------
------------------------------------------------------------
------------------------------------------------------------
------------------------------------------------------------
------------------------------------------------------------
----------------------------------------------
>CRK28557.1
------------------------------------------------------------
-----------------------------------------------------MPGPSHA
P--------------------QG-----P----SRGAGRPRSLR----------------
--VLSLDG--G-GVK-------GYS---TLLILKRIFEALTPE---DG----K-------
------SPEPKPCDVF-DLIV--GT---------------------S---TG--------
------G----------------------LIAIMLGRLHMSM--DECLREYEKTSAVVFG
NPIA-QNPI----GK-LFKKVSTGSFYDVALLEGAIRDLLVQRGKS---ADE--------
------------------------------LF-------------WEE-------NPQCK
------------------------------V---V-------------------------
---------------------VC-VTRSI------T--SKVDVIRNYTSRHPTQ------
------------------------------------------------------------
--Q-NYQCAIWEAAAATAAAPMFFRSVTLK-T---------GEEWVDGAMRRNNPINEAM
NEVNRESER------GWEG------R---AIGCTLSIGTGVAQVREVSN-----------
------------------------------------------------------------
-----------------------SASALVK--------S-VVKIMTDSEDV----ADAFL
SSSF-GQ-QLERSHRYFRFNVPQG-LQA--L-K-----LDEW---KETKRMNAFTMDYLS
KYETG-KSVV---TCAK---SLLDPDAAIP--VVTRKLT---------------------
-------------LRGSP---------------------------C--------------
----------------------------------------------
>CRK26904.1
------------------------------------------------------------
---------------INVH------------VL------RAHHLSS---PAKSMPAPSHA
P--------------------QG-----P----SRGAGRPRSLR----------------
--VLSLDG--G-GVK-------GYS---TLLILKRIFEALTPE---DG----K-------
------SPEPKPCDVF-DLIV--GT---------------------S---TG--------
------G----------------------LIAIMLGRLHMSI--DECLREYEKTSAVVFG
NPVA-QNPI----GK-LFKKVATGSFYDVALLEGAIRDLLVQRGRS---PDE--------
------------------------------LF-------------WEE-------DPQCR
------------------------------V---M-------------------------
---------------------VC-VTRSI------T--SKVDVIRNYTSRHPTQ------
------------------------------------------------------------
--Q-NYKCAIWEAAAATAAAPMFFRSVTLK-T---------GEEWVDGAMRRNNPINEAM
NEVNRESER------GWEG------R---AIGCTVSIGTGVAQVREVSN-----------
------------------------------------------------------------
-----------------------SAGALVK--------S-VVKIMTDSEDV----ADAFL
SSSF-GQ-QLERSHRYFRFNVPQG-LQA--L-K-----LDEW---RETKRMNAFTMEYLS
KYETG-KSVV---TCAK---SLLDPDAAIP--VVTRKLT---------------------
-------------LRGSP---------------------------C--------------
----------------------------------------------
>CRK42846.1
------------------------------------------------------------
-----------------------------------------------------MPAPSHA
P--------------------QG-----P----SRGAGRPRSLR----------------
--VLSLDG--G-GVK-------GYS---TLLILKRIFEALTPE---DG----K-------
------SPEPKPCDVF-DLIV--GT---------------------S---TG--------
------G----------------------LIAIMLGRLHMSI--DECLREYEKTSAVVFG
NPVA-QNPI----GK-LFKKVATGSFYDVALLEGAIRDLLVQRGRS---PDE--------
------------------------------LF-------------WEE-------DPQCR
------------------------------V---M-------------------------
---------------------VC-VTRSI------T--SKVDVIRNYTSRHPTQ------
------------------------------------------------------------
--Q-NYKCAIWEAAAATAAAPMFFRSVTLK-T---------GEEWVDGAMRRNNPINEAM
NEVNRESER------GWEG------R---AIGCTVSIGTGVAQVREVSN-----------
------------------------------------------------------------
-----------------------SAGALVK--------S-VVKIMTDSEDV----ADAFL
SSSF-GQ-QLERSHRYFRFNVPQG-LQA--L-K-----LDEW---RETKRMNAFTMEYLS
KYETG-KSVV---TCAK---SLLDPDAAIP--VVTRKLT---------------------
-------------LRGSP---------------------------C--------------
----------------------------------------------
>PNH32971.1
------------------------------------------------------------
-----------------------------------------------------MPAPSHA
P--------------------QG-----P----SRGAGRPRSLR----------------
--VLSLDG--G-GVK-------GYS---TLLILKRIFEALTPE---DG----K-------
------SPEPKPCDVF-DLIV--GT---------------------S---TG--------
------G----------------------LIAIMLGRLHMSI--DECLREYEKTSAVVFG
NPVA-QNPI----GK-LFKKVATGSFYDVALLEGAIRDLLVQRGRS---ADE--------
------------------------------LF-------------WEE-------DPQCR
------------------------------V---M-------------------------
---------------------VC-VTRSI------T--SKVDVIRNYTSRHPTQ------
------------------------------------------------------------
--Q-NYKCAIWEAAAATAAAPMFFRSVTLK-T---------GEEWVDGAMRRNNPINEAM
NEVNRESER------GWEG------R---AIGCTVSIGTGVAQVREVSN-----------
------------------------------------------------------------
-----------------------SAGALVK--------S-VVKIMTDSEDV----ADAFL
GSSF-GQ-QLERSHRYFRFNVPQG-LQA--L-K-----LDEW---RETKRMNAFTMEYLS
KYETG-KSVV---TCAK---SLLDPDAAIP--VVTRKLT---------------------
-------------LRGSP---------------------------C--------------
----------------------------------------------
>PNH38468.1
------------------------------------------------------------
-----------------------------------------------------MPAPSHA
P--------------------QG-----P----SRGAGRPRSLR----------------
--VLSLDG--G-GVK-------GYS---TLLILKRIFEALTPE---DG----K-------
------SPEPKPCDVF-DLIV--GT---------------------S---TG--------
------G----------------------LIAIMLGRLHMSI--DECLREYEKTSAVVFG
NPVA-QNPI----GK-LFKKVATGSFYDVALLEGAIRDLLVQRGRS---ADE--------
------------------------------LF-------------WEE-------DPQCR
------------------------------V---M-------------------------
---------------------VC-VTRSI------T--SKVDVIRNYTSRHPTQ------
------------------------------------------------------------
--Q-NYKCAIWEAAAATAAAPMFFRSVTLK-T---------GEEWVDGAMRRNNPINEAM
NEVNRESER------GWEG------R---AIGCTVSIGTGVAQVREVSN-----------
------------------------------------------------------------
-----------------------SAGALVK--------S-VVKIMTDSEDV----ADAFL
GSSF-GQ-QLERSHRYFRFNVPQG-LQA--L-K-----LDEW---RETKRMNAFTMEYLS
KYETG-KSVV---TCAK---SLLDPDAAIP--VVTRKLT---------------------
-------------LRGSP---------------------------C--------------
----------------------------------------------
>PNH64846.1
------------------------------------------------------------
-----------------------------------------------------MPAPSHA
P--------------------QG-----P----SRGAGRPRSLR----------------
--VLSLDG--G-GVK-------GYS---TLLILKRIFEALTPE---DG----K-------
------SPEPKPCDVF-DLIV--GT---------------------S---TG--------
------G----------------------LIAIMLGRLHMSI--DECLREYEKTSAVVFG
NPVA-QNPI----GK-LFKKVATGSFYDVALLEGAIRDLLVQRGRS---ADE--------
------------------------------LF-------------WEE-------DPQCR
------------------------------V---M-------------------------
---------------------VC-VTRSI------T--SKVDVIRNYTSRHPTQ------
------------------------------------------------------------
--Q-NYKCAIWEAAAATAAAPMFFRSVTLK-T---------GEEWVDGAMRRNNPINEAM
NEVNRESER------GWEG------R---AIGCTVSIGTGVAQVREVSN-----------
------------------------------------------------------------
-----------------------SAGALVK--------S-VVKIMTDSEDV----ADAFL
GSSF-GQ-QLERSHRYFRFNVPQG-LQA--L-K-----LDEW---RETKRMNAFTMEYLS
KYETG-KSVV---TCAK---SLLDPDAAIP--VVTRKLT---------------------
-------------LRGSP---------------------------C--------------
----------------------------------------------
>XP_009656017.1
------------------------------------------------------------
-----------------------------------------------------MPAPSHA
P--------------------QG-----P----SRGAGRPRSLR----------------
--VLSLDG--G-GVK-------GYS---TLLILKRIFEALTPE---DG----K-------
------SPEPKPCDVF-DLIV--GT---------------------S---TG--------
------G----------------------LIAIMLGRLHIMV------------------
------------------------------------------------------------
------------------------------------------------------------
------------------------------------------------------------
----------------------C-VTRSI------T--SKVDVIRNYTSRHPTQ------
------------------------------------------------------------
--Q-NYKCAIWEAAAATAAAPMFFRSVTLK-T---------GEEWVDGAMRRNNPINEAM
NEVNRESER------GWEG------R---AIGCTVSIGTGVAQVREVSN-----------
------------------------------------------------------------
-----------------------SAGALVK--------S-VVKIMTDSEDV----ADAFL
GSSF-GQ-QLERSHRYFRFNVPQG-LQA--L-K-----LDEW---RETKRMNAFTMEYLS
KYETG-KSVV---TCAK---SLLDPDAAIP--VVTRKLT---------------------
-------------LRGSP---------------------------C--------------
----------------------------------------------
>CRL18514.1
------------------------------------------------------------
------------------------------------------------------------
------------------------------------MTSTKDLR----------------
--LLSLDG--G-GIR-------GLS---TLLILKRVFHVLDQK---LD----P-------
--T--WPRPLKPCQFF-DLIA--GT---------------------S---TG--------
------G----------------------LIAIMLGALGMTI--DECITEYLQLAPKVFD
EGLL-ARQK----SCQLFKKLRAKSRFDASALENEIKRLVQSYCQV---DPD--------
------------------------------VP-----------LDETLA-----LANSCR
------------------------------I---T-------------------------
---------------------VC-STHLN------V--TKPTQLRNYSSKW--E------
------------------------------------------------------------
--P-PVNCSIWQAARATSAAPLFFDPISFGVP---------PKTYGDGGLHYN-------
------------------------------------------------------------
------------------------------------------------------------
------------------------------------------------------------
------------------------------------------------------------
------------------------------------------------------------
------------------------------------------------------------
----------------------------------------------
>CUA69169.1
------------------------------------------------------------
------------------------------------------------------------
------------------------------------------------------------
---------------------------------------MNR---LGG----G-------
------SKGFLPADYF-DVIA--GS---------------------G---TG--------
------G----------------------VIACLLGRLRMSI--EAAIVAYGKLVQEAFS
ERKTMG-S--------------TGGAYVAPKLQKALKAMVKEATGN---ED---------
-------------------------------------------EKMYSE-----HEHGCR
------------------------------TMV---------------------------
----------------------F-AMSKHN----LN-SSIPVMFRSYLASAN--------
------------------------------------------------------------
---PGPDCTIWEALYATMAHPDLFDSIDIGD-----Y--PLRQSFIGGEIGNSNPIGHVL
----SEVRS------IYLGR---------YVSCVLSIGAGHPRTIQIPDSQI--------
------------------------------------------------------------
------------------------------------------------------------
------------------------------------------------------------
------------------------------------------------------------
------------------------------------------------------------
----------------------------------------------
>CUA72872.1
------------------------------------------------------------
------------------------------------------------------------
------------------------------------------------------------
------------------------------------MYRL--R---GA----V-------
------GKMPQPCEYF-DIIA--GS---------------------G---TG--------
------A----------------------ISAIMLGRLRMSI--DDTILAYNKLISDVFA
DKKIL-TN--------------GPAAYSATRLEQRLKDIVREVTGN---ED---------
-------------------------------------------ERMVEVH---TGQINCK
------------------------------VVI---------------------------
----------------------Y-AMSAHN----MN-ASLPCAFRTYPSYAN--------
------------------------------------------------------------
---DMPNCRIWEAMRASTAHPHLFKGIEILNHD---L--GISQPYVGGGIGYSNPTAYML
----KEAFI------AFPDR---------SIASITSIGT---------------------
------------------------------------------------------------
------------------------------------------------------------
------------------------------------------------------------
------------------------------------------------------------
------------------------------------------------------------
----------------------------------------------
>CUA73240.1
------------------------------------------------------------
------------------------------------------------------------
----------------------------M----PEDSGEKSGLNLLS-------------
-----LDG--G-GIT-------GLS---SLLILREIMAKAQEK---YQ----R-------
------DTVPRPCEMF-DMIA--GT---------------------G---TG--------
------A----------------------ISAVMLGRLRMGV--DEAIKTYTRLMRTVFS
ERKYTLKG--------------DAGGFKASVLESELKGMVGSVLGN---ED---------
-------------------------------------------EKMVEDE-QVDEEIRCK
------------------------------VIV---------------------------
----------------------Y-AMSAYN----LT-SALPIAFRSYPSTTT--------
------------------------------------------------------------
----PTKCTIWEALRASTAHPQMFKSIQVDVEG---T--GLRNMFTHGGLGCANPTPRLL
----EEAQQ------VYPDR---------GVASITSIGTGHPRTIQIAAGRNRT------
------------------------------------------------------------
---------------------SWRLGDSMT--------V---KVMQAAH-----------
------------------------------------------------------------
------------------------------------------------------------
------------------------------------------------------------
----------------------------------------------
>CUA73241.1
------------------------------------------------------------
------------------------------------------------------------
------------------------------------------------------------
------------------------------------------------------------
------------------------------------------------------------
------------------------------------------------------MRTVFS
ERKYTLK--------------GDTGAFKASVLESELKRMIESIVGD---KDEK-------
------------------------------------------MVQEEQAN----ESTRCR
------------------------------V---I-------------------------
---------------------VY-AMSSYN-----LTSALPVAFRCYPSTT---------
------------------------------------------------------------
---TPTKCTIWEALRASTSHPQMFKPIHVDVEG-----TGLRNMFTHGGLGCANPTPRLL
----EEAKQ------VYPD---R------GVASITSIGTGHPRIIQIAAGR---------
-----------------------------------------NRTS-W-------------
------------------------------------------------------------
------------------------------------------------------------
------------------------------------------------------------
------------------------------------------------------------
----------------------------------------------
>CUA74452.1
------------------------------------------------------------
------------------------------------------------------------
----------------------------M----AEDRETPKGLNILC-------------
-----IDS--G-GIR-------GLS---SLVVLQEIMLRVEAN--SGR------------
--------QVHPHMHF-DMIA--GT---------------------G---TG--------
------G----------------------ISACMLGRLRMSI--QNAIQAYSDLMESVFT
DKKS---I--------------GSTVYKGTKLQEALKTTVRNATGD---QD---------
-------------------------------------------EKMLET----QA-SECK
------------------------------TAV---------------------------
----------------------F-AMAKHN----LN-TGLPVIFRSCVVAAN--------
------------------------------------------------------------
---PCPHCTIREAIYATMAHPDLFKGIEIVS-----E--LGPQSFIGGELGCSNPLAHVL
----SEIQR------VYPGR---------QVACIISIGAGHARTIQIPGPS---------
------------------------------------------------------------
---------------------LRRMILGSQ--------D-VV------------------
------------------------------------------------------------
------------------------------------------------------------
------------------------------------------------------------
----------------------------------------------
>CUA75392.1
------------------------------------------------------------
------------------------------------------------------------
------------------------------------------------------------
------------------------------------MHRINSK--RGG----D-------
------LPPLEPHEHF-DIIA--GT---------------------G---TG--------
------G----------------------ISACMVGRLRIPI--DKAVEAYARMMESIFS
EKKI---S--------------GPTMYKSTKLQEALKTVIRDAVGN---ED---------
-------------------------------------------ERMIED----QAK-NGV
------------------------------VFA---------------------------
----------------------M-AKH--N----LN-ANIPVLFRSYTVSAN--------
------------------------------------------------------------
---PGPDCPIWKALRTTMAHPDLFKAMDIFD-----S--SVMQSFIGGEMGCSNPLAHVL
----SEVSR------IYPGH---------RVACIISIGAGHARTIQLPATS---------
------------------------------------------------------------
---------------------RLRL-----------------------------------
------------------------------------------------------------
------------------------------------------------------------
------------------------------------------------------------
----------------------------------------------
>CUA75393.1
------------------------------------------------------------
------------------------------------------------------------
----------------------------M----SDKKNSGKGLNILC-------------
-----LDG--G-GAR-------GLS---SLVVLREIMHRINSK--RGE----G-------
------AKLLQPYEHF-DVIA--GT---------------------G---TG--------
------G----------------------ISACMIGRLRMPI--DNAIEEYAKMMESIFS
EKKM---S--------------GPTMYKSTRLEEALKAVIQNAMGN---KD---------
-------------------------------------------ERMIED----RGGNGCK
------------------------------TQV---------------------------
----------------------F--FS--M----DY-VGIPVLFRSYIVSAN--------
------------------------------------------------------------
---PGPDCPIWKALRATMAHPDFFKEIEIPD-----N--SVPQSFIGGEIGCSNPLAHVL
----SEVSR------IYPGH---------RVACIVSIGAGHTRTIQLPATS---------
------------------------------------------------------------
---------------------R--------------------------------------
------------------------------------------------------------
------------------------------------------------------------
------------------------------------------------------------
----------------------------------------------
>CUA75446.1
------------------------------------------------------------
------------------------------------------------------------
----------------------------M----QSSQEPSKGLNI---------------
---LCIDG--G-GVR-------GLS---SLIILREIMRRIQA---I-Q----G-------
------RENIHPYEHF-DVIA--GT---------------------G---TG--------
------GSVNVA----SHIAPAYPAMVCSISACMLGRLRMPV--DKAIEKYAKLVEEVFK
DKKI---S--------------GVPMYKGTKLQEVLKTMISEATGA---DA---------
-------------------------------------------EMMMED----QSSNPCK
------------------------------TMV---------------------------
----------------------F-AMARHN----LN-AGLPVIFRTYPVTTN--------
------------------------------------------------------------
---SGPNCTICEALRATLAHPDLFKGIDVTD-----C--SVPQSFVGGDIGCSNPLAHVL
----SEVER------VWPTR---------KVTSIISLGAGHTRTIKMPNPS---------
------------------------------------------------------------
---------------------WWQRTQD--------------------------------
------------------------------------------------------------
------------------------------------------------------------
------------------------------------------------------------
----------------------------------------------
>CUA67657.1
------------------------------------------------------------
------------------------------------------------------------
------------------------------------------------------------
------------------------------------MRRIQA---T-Q----G-------
------RENIHPYEHF-DVIA--GS---------------------G---TG--------
------G----------------------ISACMLGRLRMPV--DEAIEKYAKLVEDVFK
DKKF---S--------------GVPMYKATKLQEVLKTMIREATGA---DA---------
-------------------------------------------EMME-D----QSSNPRK
------------------------------TMV---------------------------
----------------------F-AMAWHN----LN-AGLPVIFRSYPVATN--------
------------------------------------------------------------
---SGPNCTICEALRATLAHPDLFKGIDIID-----C--SVPQSFVGGDIGCSNPLAHVL
----SEVER------VWPTR---------KVTSIISLGAGHACTVQMLKPS---------
------------------------------------------------------------
---------------------WWQRTHDA-------------------------------
------------------------------------------------------------
------------------------------------------------------------
------------------------------------------------------------
----------------------------------------------
>CUA71454.1
------------------------------------------------------------
------------------------------------------------------------
----------------------------M----QSNQEHSKGLNILC-------------
---IVKDG--G-GVR-------GLF---SLIILQEIMRHVEA---A-Q----G-------
------RNNVHPYEHF-DVIA--GT---------------------G---TG--------
------G----------------------ISACMLGRLRMPI--DKAIEKYAKLVEDVFK
EKKM---S--------------GTRMYKATKLEQVLKTMIREVTGD---AA---------
-------------------------------------------EMMRED----QSNNPCK
------------------------------TMV---------------------------
----------------------F-AMAKHN----LN-AGLPVIFRSYPVTTN--------
------------------------------------------------------------
---SGPNCAIWEVLRATIAHPELFKGTDIID-----S--SVPQSFIGGDIGCSNPLAHVL
----SEVER------VWPGR---------QVSCIISIGAGHVRTIQIP------------
------------------------------------------------------------
------------------------------------------------------------
------------------------------------------------------------
------------------------------------------------------------
------------------------------------------------------------
----------------------------------------------
>CUA72935.1
------------------------------------------------------------
------------------------------------------------------------
----------------------------M----SNHREGNRGLNI---------------
---LCIDG--G-GVR-------GLS---SLIILQEIMRHAAN---A-K----S-------
------RDKIHPYEHF-DIIA--GT---------------------G---TG--------
------G----------------------VSACMLGRLRMPI--DKAIEEYAKLVQDVFK
DKKM---T--------------GPSMYKRTKLEEALKTMIRNVTRN---EG---------
-------------------------------------------EMMSEG----REDNGCK
------------------------------TMV---------------------------
----------------------F-AMAKHN----LN-AALPVMFRSYTVATN--------
------------------------------------------------------------
---PGPDCTISDVLCATMAQPGLFKSIDIVD-----S--AVPQSFVGGELGCSNPLAHVM
----SEVAR------IYPDR---------PVGCVVSIGAGHTRTIKIPDLS---------
------------------------------------------------------------
---------------------WWYRTQDV-------------------------------
------------------------------------------------------------
------------------------------------------------------------
------------------------------------------------------------
----------------------------------------------
>CUA73077.1
------------------------------------------------------------
------------------------------------------------------------
----------------------------M----I---SVHDERMNSD-------------
---TVKDG--G-GVR-------GLS---SLIILQEIMRRIEA---A-Q----G-------
------RDNVHPYEHF-DVIA--GT---------------------G---TG--------
------G----------------------ISACMLGRLRMPI--DKAIEMYAKLVEEVFK
EKKL---S--------------GTPMYKATKLEQVLKTMMCEATGN---AA---------
-------------------------------------------EMMRED----QSNNPCR
------------------------------IMV---------------------------
----------------------F-AMARHN----LN-ADLPAIFRSYPVTAN--------
------------------------------------------------------------
---PGPNCTIVEALRATTAHPDLFKGIDIIE-----S--SVPQAFIGGDIGCSNPLAHVL
----SEVER------VWPKR---------QVSCIVSLGAGHTRTIQLPKSS---------
------------------------------------------------------------
---------------------WWHRTQDV-------------------------------
------------------------------------------------------------
------------------------------------------------------------
------------------------------------------------------------
----------------------------------------------
>CUA73496.1
------------------------------------------------------------
------------------------------------------------------------
----------------------------M----QTDLNSPKALNILC-------------
-----IDG--G-GVR-------GLS---SLIILQEFMRHVEN---T-S----G-------
------RNTVHPYEHF-DIIA--GT---------------------G---TG--------
------G----------------------VSACMLGRLRMPI--GKAIERYARFVEEVFT
DKKW---Y--------------GPTMYKGTKLQEALKSMVREETGD---EA---------
-------------------------------------------ALMNDG----HESSPCK
------------------------------TIV---------------------------
----------------------F-AMAGHN----LN-AGLPVMFRSYTVATN--------
------------------------------------------------------------
---PGPNCPIWRAGCATMAQTGLFKSIDIVD-----S--TVSQSFVGGDIGCSNPVAHVL
----SEVAR------LFPEG---------RVGSIISIGAGHARTIRVPSAS---------
------------------------------------------------------------
---------------------RWSRTQDVM--------M-M-------------------
------------------------------------------------------------
------------------------------------------------------------
------------------------------------------------------------
----------------------------------------------
>CUA74258.1
------------------------------------------------------------
------------------------------------------------------------
------------------------------------------------------------
------------------------------------MRRIEA---A-Q----G-------
------KENVHPYEHF-DVIA--GT---------------------G---TG--------
------G----------------------ISACMLGRLRMPI--DKSIEKYAKLVEEVFK
EKKI---S--------------GTPMYKATKLEQALKTMMREVTGD---AA---------
-------------------------------------------EMMRED----QSNNPCK
------------------------------TMV---------------------------
----------------------F-AMAKHN----LN-AGLPVIFRSYPVTTN--------
------------------------------------------------------------
---PGPNCAIWQVLRATIAHPELFKGIDIVD-----S--SVPQSFVGGDIGCSNPLAHVL
----SEVER------VWPKR---------QVSCIVSIGAGHTRTIQMPKSS---------
------------------------------------------------------------
---------------------WWHRTQDI-------------------------------
------------------------------------------------------------
------------------------------------------------------------
------------------------------------------------------------
----------------------------------------------
>CUA74502.1
------------------------------------------------------------
------------------------------------------------------------
----------------------------M----QTSQEEHIGLNI---------------
---LCMDG--G-GVR-------GLS---SLIILQEFMHRVED---A-R----G-------
------GSRVHPYEYF-DVIA--GT---------------------G---TG--------
------G----------------------ISACMLGRLRMPI--EKAIEKYANLVKEVFK
EKKM---S--------------GPTMYKATKLQDALKTMIREATGD---EM---------
-------------------------------------------AMMSED----QNDNPCK
------------------------------TMV---------------------------
----------------------F-AMGKHN----LN-AALPVIFRSYPATTN--------
------------------------------------------------------------
---PGPNCAIWEALRATMAHPDLFKSIDIVE-----S--SIIQSFVGGEIGCSNPLVHVL
----IEVER------VWPGR---------QVACIISIGTGQARTI---------------
------------------------------------------------------------
------------------------------------------------------------
------------------------------------------------------------
------------------------------------------------------------
------------------------------------------------------------
----------------------------------------------
>CUA75252.1
------------------------------------------------------------
------------------------------------------------------------
----------------------------M----QSNPETSKGLNILC-------------
-----IDG--G-GAR-------GLS---SLIILQEVMHHVEN---T-T----D-------
------GKTIHPYEHF-DIIA--GT---------------------G---TG--------
------G----------------------ISACMLGRLRMPI--AKAIETYARFVEEVFT
EKKW---I--------------GPTTYKSTKLQEALKSIVREATGD---EE---------
-------------------------------------------AMLIED----LAVNPCK
------------------------------IIV---------------------------
----------------------F-AMAKHN----LN-ASLPVMFRSYAVATN--------
------------------------------------------------------------
---PGPRCAIWQAGHATMAHPELFKSIDIVD-----S--SVSQSFVGGELGCNNPVPHVL
----SEASR------LFPEG---------QVKCVISIRTGHARTIQVPRPS---------
------------------------------------------------------------
---------------------RWDRTRDFV--------V-MRNMAT--------------
------------------------------------------------------------
------------------------------------------------------------
------------------------------------------------------------
----------------------------------------------
>CUA75647.1
------------------------------------------------------------
------------------------------------------------------------
------------------------------------------------------------
------------------------------------MHRVAA---A-D----P-------
------RGKVHPHEQF-DIIT--GT---------------------G---TG--------
------G----------------------ISACMLGRLRMPI--DKAISEYAKFAKGVFQ
ETKT---T--------------GTPMYKTTKLQGALRRMIREVTGD---EG---------
-------------------------------------------EMMREH----REHTGCK
------------------------------TV----------------------------
---------------------VF-AMAQHN----LN-AGLPTLFRSYTVSTN--------
------------------------------------------------------------
---PDPDCTITEALHATIAHPDLFKSITILD-----S--SIPQSFVGGELGYSNPMAHVL
----SELNR------IYPGR---------QIASIISIGAGHARTIQVPDP----------
------------------------------------------------------------
------------------------------------------------------------
------------------------------------------------------------
------------------------------------------------------------
------------------------------------------------------------
----------------------------------------------
>CUA76333.1
------------------------------------------------------------
------------------------------------------------------------
----------------------------M----QTDLNPPKGLNILC-------------
-----IDG--G-GVR-------GLS---SLIILQEFMRHVEN---A-S----G-------
------GNTIHPYEHF-DIIA--GT---------------------G---TG--------
------G----------------------VSACMLGRLRMPI--GKAIERYARFVEEVFT
EKKW---S--------------GSTMYKATKLQEALKSIVREETGD---DA---------
-------------------------------------------ALMNDG----QESNPCK
------------------------------TIV---------------------------
----------------------F-AMAEHN----LN-AGLPVIFRSYSVATN--------
------------------------------------------------------------
---PGPNCPIWRAGCATMAQTGLFKSIEIVD-----S--AVSQSFVGGELGCSNPMAHVL
----SEAAR------LFPEG---------RVGSIISIGAGHA------------------
------------------------------------------------------------
------------------------------------------------------------
------------------------------------------------------------
------------------------------------------------------------
------------------------------------------------------------
----------------------------------------------
>CUA77298.1
------------------------------------------------------------
------------------------------------------------------------
------------------------------------------------------------
------------------------------------MHRVTA---A-D----P-------
------RGKVHPHEHF-DIIA--GT---------------------G---TG--------
------G----------------------ISACMLGRLRMPI--EKAISEYAKLAKDVFQ
DTKL---S--------------GTTMYKATKLQDALKRMIREVTGD---EG---------
-------------------------------------------EMMSER----REYTGCK
------------------------------TV----------------------------
---------------------VF-AMAQHN----QN-AGLPTLFRSYTVSAN--------
------------------------------------------------------------
---PDPDCTISEALHATIAHPDLFKSITILD-----S--SIPQSFVGGELGCSNPMAHVL
----SELNR------IYPGR---------QIASIISIGAGHARTIQVPDP----------
------------------------------------------------------------
------------------------------------------------------------
------------------------------------------------------------
------------------------------------------------------------
------------------------------------------------------------
----------------------------------------------
>CUA77372.1
------------------------------------------------------------
------------------------------------------------------------
----------------------------M----QSSQEPSKGLNI---------------
---LCIDG--G-GVR-------GLS---SLIILREIMRRIQA---I-Q----G-------
------KENIQPYEHF-DVIA--GM---------------------G---TG--------
------G----------------------ISACMLGRLRIPI--DKAIEKYAKLVEDVFK
DKKI---S--------------GIPMYKATKLQEVLEIMISEATGA---DG---------
-------------------------------------------EMMMED----QSSNPCK
------------------------------TMV---------------------------
----------------------F-AMARHN----LN-AGLPVIFRSYPVTTN--------
------------------------------------------------------------
---SGPNCTIREALRATLAHPDLFEGTEITY-----H--SVSQSFVGGDIGCSNPLAHVL
----TEVER------VWPTR---------KVTSIISLGAGHARTIQMLKPS---------
------------------------------------------------------------
---------------------SWQRTQDV-------------------------------
------------------------------------------------------------
------------------------------------------------------------
------------------------------------------------------------
----------------------------------------------
>CUA77737.1
------------------------------------------------------------
------------------------------------------------------------
------------------------------------------------------------
------------------------------------MHRVTA---A-D----P-------
------RGKVHPHEQF-DIIA--GT---------------------G---TG--------
------G----------------------IGACMLGRLRMPI--EKAISEYAKLAKDVFQ
DTKL---S--------------GTTMYKTTKLQDALKTMIREVTGD---EG---------
-------------------------------------------EMMRER-------REDT
------------------------------GF----------------------------
---------------------VF-AMAQHN----LN-AGLPTLFRSYTVSTN--------
------------------------------------------------------------
---PDPDCTITEALHATIAHPDLFKSITILD-----C--SIPQSFVGGELGCSNPMAHVL
----SELNR------IYPGR---------QIASIISIGAGHARTIQVPDP----------
------------------------------------------------------------
------------------------------------------------------------
------------------------------------------------------------
------------------------------------------------------------
------------------------------------------------------------
----------------------------------------------
>EUC55131.1
------------------------------------------------------------
------------------------------------------------------------
----------------------------M----QGHQETANGLNILC-------------
---MDIDG--G-GVR-------GLS---SLIILQEIMNRVAK---A-D----T-------
------KEKAHPYQYF-DFIA--GT---------------------G---TG--------
------G----------------------ISACMLGRLRMPV--EKAILEYAKLFQEVFK
DKKM---S--------------GPSMYKGTKLQSALKTMMREAAVD---EE---------
-------------------------------------------ETMNKH----REDNGCK
------------------------------TA----------------------------
---------------------IF-AMARHN----LN-AGLPVLFRSYTVTTN--------
------------------------------------------------------------
---PGPDCTICEACYATMAHPDLFKSIDIIE-----S--SVPQSYVGGELGCINPIAHVL
----SEVDR------VYPDR---------QVASIISIGAGHARTIQVPSP----------
------------------------------------------------------------
------------------------------------------------------------
------------------------------------------------------------
------------------------------------------------------------
------------------------------------------------------------
----------------------------------------------
>EUC58658.1
------------------------------------------------------------
------------------------------------------------------------
----------------------------M----AGKEEAVQGLNILC-------------
-----LDG--G-GAR-------GLS---SLVVLREIMHRINSK--SEQ----G-------
------VGLLEPHQHF-DVIA--GT---------------------G---TG--------
------G----------------------VSACMLGRLRISI--DKVIEEYAKMMESIFS
EKKL---S--------------GPTMYKGTKLHESLRTMIRDATGN---EG---------
-------------------------------------------EMMIED----ETKQRCK
------------------------------TAV---------------------------
----------------------F-AMARHS----LN-ASTPVMFRSYNVSAN--------
------------------------------------------------------------
---PGPNCTIAQALYATMAHPDLFKGIDIPD-----A--SVPQSFIGGEIGCSNPLAHVL
----SEVNR------IYPSH---------RVACIISIGAGHARTIQLPSTS---------
------------------------------------------------------------
---------------------R--------------------------------------
------------------------------------------------------------
------------------------------------------------------------
------------------------------------------------------------
----------------------------------------------
>KEP45593.1
------------------------------------------------------------
------------------------------------------------------------
----------------------------M----AGKEEAVQGLNILC-------------
-----LDG--G-GAR-------GLS---SLVVLREIMHRINSK--SGQ----G-------
------VGLLEPHQHF-DVIA--GT---------------------G---TG--------
------G----------------------VSACMLGRLRISI--DKVIEEYAKLIESIFS
EKKL---S--------------GPTMYKGTKLQESLKTMIRDATGN---EG---------
-------------------------------------------EMMIED----ETKQRCK
------------------------------TAV---------------------------
----------------------F-AMARHS----LN-ASTPVMFRSYNVSAN--------
------------------------------------------------------------
---PGPNCTIAQALYATMAHPDLFKGIDIPD-----A--SVPQSFIGGEIGCSNPLAHVL
----SEVNR------IYPSH---------RVACIISIGAGHARTIQLPSTS---------
------------------------------------------------------------
---------------------R--------------------------------------
------------------------------------------------------------
------------------------------------------------------------
------------------------------------------------------------
----------------------------------------------
>KEP47764.1
------------------------------------------------------------
------------------------------------------------------------
----------------------------M----AGNEHAIPGLNILC-------------
-----LDG--G-GAR-------GLS---SLVVLREIMHRVNSK--RTE----G-------
------EKPLQPYEYF-NVIA--GT---------------------G---TG--------
------G----------------------VSACMLGRLRMSL--DEAIEEYAKMMESIFS
EKKL---S--------------GPTMYKGTKLQESLRTMIRDATGN---EG---------
-------------------------------------------EMMIED----ETKQRCK
------------------------------TAV---------------------------
----------------------F-AMARHS----LN-ASTPVMFRSYNVSAN--------
------------------------------------------------------------
---PGPNCTIAQALYATMAHPDLFKGIDIPD-----A--SVPQSFIGGEIGCSNPLAHVL
----SEVNR------IYPSH---------RVACIISIGAGHARTIQLPSTS---------
------------------------------------------------------------
---------------------R--------------------------------------
------------------------------------------------------------
------------------------------------------------------------
------------------------------------------------------------
----------------------------------------------
>KEP50941.1
------------------------------------------------------------
------------------------------------------------------------
------------------------------------------------------------
---MVQDG--G-GVR-------GLS---SLIILQEIMRRVEN---A-R----G-------
------GVTIHPYEYF-DVIA--GT---------------------G---TG--------
------G----------------------ISACMLGRLRLSV--YKAIEEYAKLVKEVFK
DKKM---G--------------GPTMYKQTKLQEALKTIIREAAGD---EE---------
-------------------------------------------EKMSEG----QGNNGCK
------------------------------TVV---------------------------
----------------------F-AMARHN----LN-AGLPVLFRSYTVSSN--------
------------------------------------------------------------
---TGPDCAIWEALCATMAHPDLFKGIDIVE-----S--SVSQSFVGGELGCSNPLAHVL
----SEVQQ------LYSDR---------QVACIISIGAGHSRTIQVPSPS---------
------------------------------------------------------------
---------------------HWYTYRTQD--------L---------------------
------------------------------------------------------------
------------------------------------------------------------
------------------------------------------------------------
----------------------------------------------
>KEP51233.1
------------------------------------------------------------
------------------------------------------------------------
----------------------------M----QSNQEGSRGLNI---------------
---LCIDG--G-GVR-------GLS---SLIILQEIMRRVEN---A-R----G-------
------GVTIHPHEYF-DVIA--GT---------------------G---TG--------
------G----------------------ISACMLGRLRLSV--DKAIEEYVKLVKQVFQ
QKKM---S--------------GPAMYRQTKLQEALKTIIREATKN---EG---------
-------------------------------------------EKMSEG----QDNKGCK
------------------------------TMA---------------------------
----------------------F-AMARHH----LN-AGLPVLFRSYTVSSN--------
------------------------------------------------------------
---PGPDCAIWEALCATMAHPDLFKSIDIVE-----S--SVPQSFVGGELGCSNPLAHVL
----AEVKR------LYSDR---------QVACIISIGAGHSRTIQVPNPN---------
------------------------------------------------------------
---------------------RWYTYRTQD--------L---------------------
------------------------------------------------------------
------------------------------------------------------------
------------------------------------------------------------
----------------------------------------------
>CUA76200.1
------------------------------------------------------------
------------------------------------------------------------
----------------------------------MSGDEPRGLNILC-------------
-----IDG--G-GAR-------GLS---SLVVLREVMNRLED---LQS----D-------
------GVKLNTADYF-DVIA--GS---------------------G---TG--------
------G----------------------LSACMLGRLRMPL--DSAIEEYAKLIQEVFA
DKKMIRTS--------------GPSAYKGTKLREALERIIDKF-GK---GG---------
-------------------------------------------EMME-E----GNAEGCK
------------------------------TIV---------------------------
----------------------F-AMSKHN----MN-AGLPTMFRSYPVGAN--------
------------------------------------------------------------
---RGPNCTILDTLHTTMAHHNLFKDIEIGE-----G--ALRQSFISGDLGCSNPMAHVL
----TEVKR------VYPGR---------HVSCILSIGAGHARTISIPDYSLPE------
------------------------------------------------------------
------------------------------------------------------------
------------------------------------------------------------
------------------------------------------------------------
------------------------------------------------------------
----------------------------------------------
>CUA74602.1
------------------------------------------------------------
------------------------------------------------------------
---------------------------------MSGEGEPRGLNILC-------------
-----IDG--G-GAR-------GLS---SLVVLQEVMNRLED---TQS----D-------
------GIKLKPADYF-DVIA--GS---------------------G---TG--------
------G----------------------LSACMLGRLQMPL--DSVIEEYAKLIQEVFA
DKKIIRTS--------------GPSAYKGTKLREALERMVSKF-GK---GG---------
-------------------------------------------EMME-D----GDIEGCK
------------------------------TIV---------------------------
----------------------F-AMSKHN----MN-AGLPTMFRSYVVGAN--------
------------------------------------------------------------
---RGPNCTILDTLHTTMAHPNLFKDIEIGE-----G--ALRQSFISGDLGCSNPMAHVL
----TEVKR------VYPGR---------YVSCILSIGAGHARTIRIPDYSLPE------
------------------------------------------------------------
------------------------------------------------------------
------------------------------------------------------------
------------------------------------------------------------
------------------------------------------------------------
----------------------------------------------
>CUA77370.1
------------------------------------------------------------
------------------------------------------------------------
------------------------------------------------------------
------------------------------------MRRVEA---A-K----G-------
------REIIHPYEHF-DVIA--GT---------------------G---TG--------
------G----------------------ISACMLGRLRMPI--EKAVERYAELVKEVFK
HKKF---T--------------GVPMYKATKLQAALKTMVREATGD---DD---------
-------------------------------------------EMMRED----QSNNPCK
------------------------------TFLG--------------------------
---------------------WF-SPWQGN----LN-AGLPVIFRSYPVTAN--------
------------------------------------------------------------
---SGPNCTICEALRATIAHPDLFKGIDISD-----S--LVPQSFVGGDIGCSNPLAHVL
----TEVER------VWPTR---------KVASIISLGAGHARTIQMLKPS---------
------------------------------------------------------------
---------------------WWQRTQDV-------------------------------
------------------------------------------------------------
------------------------------------------------------------
------------------------------------------------------------
----------------------------------------------
>KEP45608.1
------------------------------------------------------------
------------------------------------------------------------
------------------------------------------------------------
---MGKDG--G-GVR-------GIS---SLVLLQEAMGRMEG---RGD----R-------
------SKTPNPAEYF-DVIA--GS---------------------G---TG--------
------G----------------------LSACMIGRLRMSV--SKATEEYAKLMKSVFS
DKKAL--R--------------GSGTYKGTKLQQALQSMIEEATGN---KN---------
-------------------------------------------EMMRLS-----GADGCK
------------------------------TMV---------------------------
----------------------F-AMSKHN----MN-AALPVIFRSYKATTN--------
------------------------------------------------------------
---PGPSCTIWEALYATMAHPDLFKSIEIGD-----S--AVRQSFVGGELGCGNPISHVL
----AEVKR------IYPGR---------YVSCILSLGAGHARTIHIPNTIPSY------
------------------------------------------------------------
---------------------LMPRTQDV-------------------------------
------------------------------------------------------------
------------------------------------------------------------
------------------------------------------------------------
----------------------------------------------
>KEP55097.1
------------------------------------------------------------
------------------------------------------------------------
---------------------------------MSNEDESRGLNILC-------------
-----IDG--G-GAR-------GLS---SLIILREIMNRLNG---LGD----G-------
------YGELKPADCF-DVIA--GS---------------------G---TG--------
------G----------------------LSACMLGRLRMPL--DPAIQEYAKLIQGVFA
DKKIIRTS--------------GPSAYKGTKLREVLQQIVGKV-GK---DG---------
-------------------------------------------EMMEEI----GNPEGCK
------------------------------TII---------------------------
----------------------F-AMSKHN----IN-AALPSMFRSYRVVAN--------
------------------------------------------------------------
---RGPDCTILDALCATMAHPNLFKDIEIKE-----G--ALRQSFVSGDLGCSNPMAHVL
----TEVKR------VYPGR---------HVSCILSIGAGHARTINIPDHGIPE------
------------------------------------------------------------
---------------------QIFRTQDLA--------A-MKDMATDSERV----AEEMA
--IRFG----ATNRVYFRFNVDQG-IQD--I-K-----AGDW------------------
------------------------------------------------------------
------------------------------------------------------------
----------------------------------------------
>CUA76956.1
------------------------------------------------------------
------------------------------------------------------------
------------------------------------------------------------
------------------------------------MSKLQNL--E-G----D-------
------GKPTRPVDWF-DIIA--GN---------------------G---TG--------
------G----------------------IIACMLGKLEMSI--EEAIESYIILTEAVFS
NKNRSGAP--------------GGSAYKSTALVDSLQSIIQAATGD---RD---------
-------------------------------------------KKMTEGT---FKQGGCN
------------------------------TLI---------------------------
----------------------F-ATLKDG----MD-AGIPVIFPSYEAGEN--------
------------------------------------------------------------
---CAPDCAIWEVICATMAHSDFFEGIDIAD-----G--SLKYSFVGG--ELSNPLAYVL
----AEVRD------LYPGE---------YLSCIISIGAGHAHT----------------
------------------------------------------------------------
------------------------------------------------------------
------------------------------------------------------------
------------------------------------------------------------
------------------------------------------------------------
----------------------------------------------
>PVG01725.1
------------------------------------------------------------
------------------------------------------------------------
----------------------------M----IPPRSTSPGIRIL--------------
----SFDG--G-GPS-------VVS---ELFILKEIMRRLQDRLETD-------------
-------EMPLPSAFV-DMMV--GC---------------------G---LG--------
------G----------------------LIAILLGRLELTV--DQTIEAVIEVGGLELN
DTSE---------------EE-RVKEENSNKLKEALQSLLKRHHFD---EDIL-------
---------------------------------------------MFD-P-A--ATSQCK
------------------------------T---F-------------------------
---------------------VC-VTPAVT-------MVTCQHIRTYSSPLA--------
------------------------------------------------------------
---LPLNCTVVEAALATMASPKLFKPVEITT----DRIV--RKRFYSASLGYNNPTREAV
----REAWD------VFGG--NT------LAALILSLGAGSSPP----------------
------------------------------------------------------------
------------------------------------------------------------
------------------------------------------------------------
------------------------------------------------------------
------------------------------------------------------------
----------------------------------------------
>CUA77734.1
------------------------------------------------------------
------------------------------------------------------------
----------------------------M----EENQGASKGLNILC-------------
-----IDG--G-GVR-------GLS---SLIILQEIIGRAAN---A-T----E-------
------REKVYPHEYF-DVIA--GT---------------------G---TG--------
------G----------------------ISACMLGRLRMPI--EKAIAEYAKFTKEVFQ
DTKL---G--------------GTTMYKTTKLQDALKTMIREATGH---EE---------
-------------------------------------------ETMNER----EGLEGCR
------------------------------TQVLI-------------------------
---------------------VF-AMARHN----LN-AGLPVLFRSYRVTSN--------
------------------------------------------------------------
---PGPECTIREALHATIAHPDLFKSIDIVN-----S--SVPQSFVGGELGCSNPMAHVL
----FEANR------IYPDR---------QVASIISIGAGHTRTIQVPNP----------
------------------------------------------------------------
------------------------------------------------------------
------------------------------------------------------------
------------------------------------------------------------
------------------------------------------------------------
----------------------------------------------
>CUA77727.1
------------------------------------------------------------
------------------------------------------------------------
------------------------------------------------------------
------------------------------------MRRIAA---A-E----H-------
------KEIMHPHECF-DIIA--GT---------------------G---TG--------
------G----------------------IIACMLGRLRMPI--DKAISEYAKLVKDVFQ
DTKL---S--------------GTTMYKATKLQDALKRLVREVTGN---ER---------
-------------------------------------------ELMNER----QE---HA
------------------------------GF----------------------------
---------------------VF-AMAQHN----MN-AGLPVLFRSYTVVAN--------
------------------------------------------------------------
---PGPDCTISEALHATMAHPDLFKSIDILV-----S--SVSQSFVGGELGCNNPIAHVL
----SEANG------IYPEH---------TVGSVISIGTGHARTIQVPNP----------
------------------------------------------------------------
------------------------------------------------------------
------------------------------------------------------------
------------------------------------------------------------
------------------------------------------------------------
----------------------------------------------
>CUA68361.1
------------------------------------------------------------
------------------------------------------------------------
------------------------------------------------------------
------------------------------------MHRTAA---G-E----S-------
------KQETHPYEYF-DVIA--GT---------------------G---TG--------
------G----------------------ISACMLGRLRMPI--DKAISEYATLAKDVFQ
DTKL---T--------------GTTMYKATKLQHALKKMIREATGD---EG---------
-------------------------------------------EMMHES----RN---DT
------------------------------EI----------------------------
---------------------VF-AMAQHN----LN-AGLPVLFRSYTVIAN--------
------------------------------------------------------------
---QGPECTISEALHATMAHPDLFKSITIIE-----S--SVPQSFVGGELGSSNPMTH--
------------------------------------------------------------
------------------------------------------------------------
------------------------------------------------------------
------------------------------------------------------------
------------------------------------------------------------
------------------------------------------------------------
----------------------------------------------
>CUA77829.1
------------------------------------------------------------
------------------------------------------------------------
----------------------------M----QANQELSRGLNILC-------------
-----IDG--G-GVR-------GLS---SLIILQEIMRRIAAA--A-E----P-------
------GGIMHPHEYF-DIIA--GT---------------------G---TG--------
------G----------------------ISACMLGRLRMPI--DKAISEYAKFVKDVFQ
GKKL---S--------------GTTMYKATKLQEALKRLVREATGN---ER---------
-------------------------------------------EMMNER-----R---EI
------------------------------VF----------------------------
---------------------A---MAQHN----MN-AGLPVLFRSYTVAAN--------
------------------------------------------------------------
---PGPDCTISEALHATNAHPDLFKSIDILV-----S--SVSQSFVGGELGCNNPIAHVL
----SEVNR------IYSKH---------TVASVISIGAGHRRTIQVPSP----------
------------------------------------------------------------
------------------------------------------------------------
------------------------------------------------------------
------------------------------------------------------------
------------------------------------------------------------
----------------------------------------------
>CUA77736.1
------------------------------------------------------------
------------------------------------------------------------
---------------------------------MQNQQAPRGLNILC-------------
-----IDG--G-GVR-------GLS---SLIILQEVLHRAAN---A-N----A-------
------GEKVYPFEYF-DVIA--GT---------------------G---TG--------
------G----------------------ISACMLGRLRMPI--DKAILEYAKLAKEVFQ
DTKL---S--------------GTTMYKATKLQDALKGMIREATGD---EE---------
-------------------------------------------EMMNEG----RESNGAK
------------------------------TRV---------------------------
----------------------S-DKRIHN----LN-AGLPTLFRSYPAAVN--------
------------------------------------------------------------
---PGPDCTIREALHTTIAHPDLFKSIDIVD-----L--SVSQSFVGGELGCSNPITHLL
----SELNR------IYPGR---------QVASIISIGAGHARTIHVPEP----------
------------------------------------------------------------
------------------------------------------------------------
------------------------------------------------------------
------------------------------------------------------------
------------------------------------------------------------
----------------------------------------------
>CUA78562.1
------------------------------------------------------------
------------------------------------------------------------
------------------------------------------------------------
------------------------------------MRRIQRM---EG----L-------
------DTPPLPCEYF-DVIA--GT---------------------G---AG--------
------A----------------------LQACMFGKLGMTV--DEAIDAYVKLMTDVFS
DKKWFTVG--------------GSEAFRSTKLREGVVNMVESRIGK---GE---------
--------------------------------------------RMIGSQ---NGSNSCK
------------------------------VMV---------------------------
----------------------F-AMSHHN----LN-ASIPTIFRSYEAHEN--------
------------------------------------------------------------
---PAPECTVSEAICASMAYPDLFKRVEIGR-----A--PFAQPFVGGGIGCNNPLVHVL
----NEVQM------TYSGR---------HIGSIISLGAGHTSTIQIP------------
------------------------------------------------------------
------------------------------------------------------------
------------------------------------------------------------
------------------------------------------------------------
------------------------------------------------------------
----------------------------------------------
>CUA78010.1
------------------------------------------------------------
------------------------------------------------------------
------------------------------------------------------------
------------------------------------MLRIQRM---EA----L-------
------DTPPLPCEYF-DIIA--GT---------------------G---TG--------
------A----------------------LQACMFGKLGMTV--GEAIDAYVKLMTDVFS
DKKWFTVG--------------GSGAFRSTKLREGVVDMVESRIGK---GE---------
--------------------------------------------RMISSR---NSSNSCK
------------------------------VMV---------------------------
----------------------F-AMSHHN----LN-ASIPTIFRSYEAHEN--------
------------------------------------------------------------
---PAPECTVSEAICASMAYPDLFKRVEIGR-----A--PFAQPFVGGGIGCNNPLVHVL
----NEVQM------THSGR---------HIGSIISLGAGHTSTIQIP------------
------------------------------------------------------------
------------------------------------------------------------
------------------------------------------------------------
------------------------------------------------------------
------------------------------------------------------------
----------------------------------------------
>CZR52450.1
------------------------------------------------------------
------------------------------------------------------------
----------------------M-----A----SHATQQGRPPR----------------
--ILALDG--G-GTR-------GLS---TLYTLQFIMQGLEDA---EE----P-------
--S--TSRPLRPCDYF-DLIA--GT---------------------S---SG--------
------G----------------------LIAIMLGVFRLTI--PQCIEEWEKLALNIFP
KKTNMV-------RR-LAISSAGSFPYSERALEIAINGLVEKYIGE---RAG--------
------------------------------PG---------KDPLLAFE-----AVADRK
------------------------------S---P-------------------------
---------------------PL-QSVRE---------AGYVFQDPYISSW--S------
------------------------------------------------------------
--M-APEATVCQAARATSAAPTFLPPVYIN-----------GIGYVDGALSYNNPIFKAR
EEAQ----H------LWPG------Q---KMACIISIGTGLTIPKDAGQ-----------
------------------------------------------------------------
-----------------------SPSSLVK--------F-AVDKMTRSDET----ARAFE
TEIQQSN-GGYEQKIYYRFNVPKG-LEG--V-E-----IDEI---SKAPRVLAATMNYLN
EN--W-AKRD---ACVA---GLLGRLGLEGKKFQ--------------------------
------------------------------------------------------------
----------------------------------------------
>CZR67325.1
------------------------------------------------------------
------------------------------------------------------------
------------------------------------------------------------
------------------------------------------------------------
------------------------------------------------------------
------------------------------------------------------------
------------------------------------------------------------
-----------------------------------MSSSGQCMVKLLSID----GGGIRG
LAALVVLEQLLDAANEERRKLGLSSQEPWQM---FDMIGGTSTGGAVGKPLLAPKFKTKP
LEDAILKIIATGCPGTDAREVLM-QEDDA--------ACKVLEILPWRPSTG--------
------------------------------------------------------------
----FKTLKLWQACRGTSAAITFFESLSVGS-----------AVYSDGGLLYNNPVQLVD
----GEASE------MFSM------E---RDKLIISLGTGVAADKVFNP-----------
------------------------------------------------------------
-----------------------NLLTIGK--------A-LADIATNTQRE----ADAFF
RRDG-G--QDALQGRCFRFDVPG--IGD--I-E-----LDEV-K--QLDRIAAASEKFLN
DPEVG-MKVK---KCSE---QLAGEVYRT-------------------------------
-----------------------------------------------------LE---AF
AHNPREASIPSPHSSTFGWLWTDP-RTNFTQWLKSGH---------
>ELU39121.1
------------------------------------------------------------
------------------------------------------------------------
---------------------MS-----D----TTASTSSRGLNILCIGIV---------
--RSHVDG--G-GAR-------GLS---ALVLLQELMKRIQHL---EK----L-------
------DSPPKPHQYF-DLVA--GT---------------------G---TG--------
------A----------------------IQACMLGRLRMGV--DEAIESYASLAKEAFS
ER--K-WI--------------GKGAFRTTKLKGAIRNTIQTVTGN---PD---------
-------------------------------------------ELMMER----DPTTPCG
------------------------------TLV---------------------------
----------------------F-AMSRHN----MR-AGIPTAFRSYAATAN--------
------------------------------------------------------------
---EGPRCTVWETVCATMAHPELFKSFVIGS-----P--SLKQSFVDAGLGCSNPLAHVL
----TEVKR------LHPGR---------HVSTVLSIGTGHTSTIQIPDGPVLR------
------------------------------------------------------------
---------------------QFLPTAAIG--------A-MKGIAEDAERV----AEEIA
--RRFS----SADGVYF-------------------------------------------
------------------------------------------------------------
------------------------------------------------------------
----------------------------------------------
>CEL59569.1
------------------------------------------------------------
------------------------------------------------------------
----------------------------M----SQSSTSNRGLNI---------------
---LSIDG--G-GVR-------GLS---ALVLLEELMRRIQHL---EG----L-------
------DSPPRPHQYF-DLIA--GT---------------------G---TG--------
------A----------------------VQACMLARLRMPV--DLAIESYANLAKEVFS
ER--K-WF--------------GSGTFKATKLKDSLTRITRNTTGN---PD---------
-------------------------------------------EPLIESR---PTGTYCK
------------------------------TLV---------------------------
----------------------F-AMSGHN----MR-AGIPIAFRSYPAASS--------
------------------------------------------------------------
---QGPECTIWETLCATMAHPELFKSFEIGG-----S--LLKQSFIDAGLGCNNPLSHIL
----AEVKT------LYPER---------QVASVISIGTGHTRT----------------
------------------------------------------------------------
------------------------------------------------------------
------------------------------------------------------------
------------------------------------------------------------
------------------------------------------------------------
----------------------------------------------
>KEP46628.1
------------------------------------------------------------
------------------------------------------------------------
------------------------------------------------------------
-------G--G-GAR-------GLS---ALILVEELMKRIQGL---EK----L-------
------ESPPNPYECF-DVIA--GT---------------------G---TG--------
------A----------------------VQACMLGRLRMPV--ESAIESYSNLAKGVFS
EK--K-RY--------------GSGSFKTTKLKESLRNIIQHATGD---PD---------
-------------------------------------------EPMLERQ---FTDGQCI
------------------------------TLV---------------------------
----------------------F-AMSKHN----IR-AGIPIIFPSCQVAAN--------
------------------------------------------------------------
---AGPDCPIWQILCATMAHPEFFKSFDIGD-----P--PLARSFVDAGLGCNNPLAHLL
----AEVKT------LHPQR---------YVASVTSIGTGHTRTIQIPNTSFLR------
------------------------------------------------------------
---------------------HFLPIPAI-------------------------------
------------------------------------------------------------
------------------------------------------------------------
------------------------------------------------------------
----------------------------------------------
>CCO33386.1
------------------------------------------------------------
------------------------------------------------------------
----------------------------M----SGSNASRRGLNI---------------
---LCIDG--G-GVR-------GLS---ALLLLEELMKRIQQR---EE----L-------
------ESPPNPHQYF-DLIA--GT---------------------G---TG--------
------A----------------------IQACMLGRLRMPV--RSAIKSYVNLAKEVFS
ER--K-WM--------------GSGTFKTAKLKESLVKIVQNETGN---PD---------
-------------------------------------------EPMMEIN---SPTKKCR
------------------------------TLV---------------------------
----------------------F-AMPKYT----LR-ASMPTAFRSYASSVN--------
------------------------------------------------------------
---EGPRCTIWETLCATMAHPELFKSFDIVE-----S--SLKQSFVDAGLGCSNPLAHVL
----MEVKS------VYPKR---------HVSTIMSLGTGHTSTIQIPD-----------
------------------------------------------------------------
------------------------------------------------------------
------------------------------------------------------------
------------------------------------------------------------
------------------------------------------------------------
----------------------------------------------
>CCO35549.1
------------------------------------------------------------
------------------------------------------------------------
----------------------------M----STADRSQTGLNI---------------
---LCIDG--G-GVR-------GLS---ALVLLDEIMRRIQRL---EG----L-------
------ASPPEPYKYF-DLIA--GS---------------------G---TG--------
------A----------------------IQACMLGRLQMPV--RSAIESYETLAREVFS
ER--K-WA--------------GSGSFKTTSLKQSLQKLVQRVKGD---PD---------
-------------------------------------------EPMLETS-Q-EAQSQCK
------------------------------TVV---------------------------
----------------------Y-AMSSYT----VR-SNIPIAFRSYPADGL--------
------------------------------------------------------------
---EGPACTIWETLCATMAHPALFKPFEIDG-----P--P-KWSFTGADLGCNNPLRHVL
----TEVKK------VYKHR---------HVATVLSLGTGHIDTIQVPDTYWIR------
------------------------------------------------------------
---------------------QSLPTAAI-------------------------------
------------------------------------------------------------
------------------------------------------------------------
------------------------------------------------------------
----------------------------------------------
>CCO35944.1
------------------------------------------------------------
------------------------------------------------------------
----------------------------M----STADRSQTGLNI---------------
---LCIDG--G-GVR-------GLS---ALVLLDEIMRRIQRL---EG----L-------
------ASPPEPYKYF-NLIA--GS---------------------G---TG--------
------A----------------------IQACMLGRLQMPV--RSAIESYETLAREVFS
ER--K-WA--------------GSRSFKTTRLKESLQKLVQRVKGD---PD---------
-------------------------------------------EPMLETS-Q-EAQSQCK
------------------------------TVV---------------------------
----------------------Y-AMSSHT----VR-SNIPIAFRSYPADGL--------
------------------------------------------------------------
---EGPACTIWETLCAAMAHPALFKPFTIDG-----P--P-KWSFTGADLGCNNPLRYVL
----TEVKK------VHKHQ---------HVATVLSLGTGHIDTIQVPDTYWIR------
------------------------------------------------------------
---------------------QSLPTAAI-------------------------------
------------------------------------------------------------
------------------------------------------------------------
------------------------------------------------------------
----------------------------------------------
>CCO36734.1
------------------------------------------------------------
------------------------------------------------------------
----------------------------M----SGSNASRRGLNI---------------
---LCIDG--G-GLR-------GLS---ALLLLEELMKRIQQR---EE----L-------
------ESPPSPHQYF-DLIA--GT---------------------G---TG--------
------A----------------------IQACMLGRLGMPV--RSAIESYANLAKEVFS
ER--K-WM--------------GSGTCKTAKLKESLVKIVQNETGN---PD---------
-------------------------------------------EPMIEIN---SPTKKCR
------------------------------TLV---------------------------
----------------------F-AMPKYT----LR-ASMPTVFRSYASSVN--------
------------------------------------------------------------
---EGPRCTIWETLCATMAHPELFKSFDIIE-----S--SLKQSFVDAGLGCSNPLAHVL
----MEVKS------VYPKR---------HVSTIMSLGTGHTRTIQIPDRSLFH------
------------------------------------------------------------
---------------------QIMPAAAIE--------A-MKGIAEDAEKV----AEDMA
--RRFG----STSGIYY-------------------------------------------
------------------------------------------------------------
------------------------------------------------------------
----------------------------------------------
>CEL56336.1
------------------------------------------------------------
------------------------------------------------------------
----------------------------M----STADRSQTGLNI---------------
---LCIDG--G-GVR-------GLS---ALVLLDEIMRRIQRL---EG----L-------
------ASPPEPYKYF-NLIA--GS---------------------G---TG--------
------A----------------------IQACMLGRLQMPV--RSAIESYETLAREVFS
ER--K-WA--------------GSRSFKTTRLKESLQKLVQRVKGD---PD---------
-------------------------------------------EPMLETS-Q-EAQSQCK
------------------------------TVV---------------------------
----------------------Y-AMSSHT----VR-SNIPIAFRSYPADGL--------
------------------------------------------------------------
---EGPACTIWETLCAAMAHPALFKPFTIDG-----P--P-KWSFTGADLGCNNPLRYVL
----TEVKK------VHKHQ---------HVATVLSLGTGHIDTIQVPDTYWIR------
------------------------------------------------------------
---------------------QSLPTAAI-------------------------------
------------------------------------------------------------
------------------------------------------------------------
------------------------------------------------------------
----------------------------------------------
>CUA70177.1
------------------------------------------------------------
------------------------------------------------------------
--------------------------------------MHSKRRR---------------
---LNVDG--G-GAR-------GLS---ALVLAQELMKRMQAL---KK----L-------
------DSLPYPYQCF-DVIA--GT---------------------G---TG--------
------A----------------------VQACMLGRLRMPV--DLTIKAYASLANDVFS
EK--K-RY--------------GSGSFKTTKLKDSLGKIIQDATGH---PD---------
-------------------------------------------EPMLERQ---QTQEQCK
------------------------------TLV---------------------------
----------------------F-AMSKHN----MR-AGMPTIFRSYRAAAN--------
------------------------------------------------------------
---MGPECTIREALCATMAHPDLFKNFDIGS-----P--PLNQSFIGARFGCNNPLSHVL
----TEVKT------LYLGR---------YIASVTSIGTGHTRT----------------
------------------------------------------------------------
------------------------------------------------------------
------------------------------------------------------------
------------------------------------------------------------
------------------------------------------------------------
----------------------------------------------
>EUC56735.1
------------------------------------------------------------
------------------------------------------------------------
------------------------------------------------------------
------------------------------------MKRIQAL---KD----L-------
------NAPPDPYQCF-DVIA--GT---------------------G---TG--------
------A----------------------VQACMLGRLRMPL--ESAIKSYANLANEVFS
EK--K-RY--------------GSGSFKTTKLKESLRNIIQHATGD---PE---------
-------------------------------------------EPMIDRQ---HTPGQSI
------------------------------TLV---------------------------
----------------------F-AMSKHN----MR-AGIPTIFPSHQAAAD--------
------------------------------------------------------------
---AEPDCPIWQILCATMAHPELFKSFDIGD-----P--PLTQSFVDAGLGCNNPLAHVL
----AEVKT------LYPHQ---------YVASVTSIGTGDTHTIQIPNTSLLR------
------------------------------------------------------------
---------------------HFLPIPAI-------------------------------
------------------------------------------------------------
------------------------------------------------------------
------------------------------------------------------------
----------------------------------------------
>KEP52388.1
------------------------------------------------------------
------------------------------------------------------------
----------------------------M----SKYDSPEQGLNI---------------
---LCIDG--G-GAR-------GLS---ALVLVEELMNRIQPL---KK----L-------
------DSSPHPYQCF-DMIA--GT---------------------G---TG--------
------A----------------------VQACMLGRLRMPV--LSAIESYASLAKDVFS
EK--K-RY--------------GSGSFKATRLKESLRKIIRHATGG---PD---------
-------------------------------------------EPMLEPQ---HTLGQCK
------------------------------TLV---------------------------
----------------------F-AMSKHN----MR-AAIPTAFRSYPVAAN--------
------------------------------------------------------------
---PSPDCLIWQVLCATMAHPDLFKSFDIGH-----P--PLNRSFVDAGVGCNNPLAHVL
----AEVKT------LYPDR---------YVSSITSIGTGHTRTIQIPNTSLLR------
------------------------------------------------------------
---------------------HLLPIPAI-------------------------------
------------------------------------------------------------
------------------------------------------------------------
------------------------------------------------------------
----------------------------------------------
>KEP52390.1
------------------------------------------------------------
------------------------------------------------------------
----------------------------M----SSFDSPGQGLNI---------------
---LCIDG--G-GAR-------GLS---ALILVEELMNRIQPL---KK----L-------
------DSPPHPYQCF-DLIA--GT---------------------G---TG--------
------A----------------------VQACMLGRLRMPV--QSAIESYASLAKNVFS
EK--K-RY--------------GSGSFKTTRLKESLRKIIQHATGD---PN---------
-------------------------------------------ESMLEHQ---QTIEQCK
------------------------------TLV---------------------------
----------------------F-AMSKHN----MR-AAIPTAFRSYPVASN--------
------------------------------------------------------------
---TGPNCPIWQTLCATVAHPDLFKSFDIGD-----P--PLNRSFVDAGVGCNNPLAHVL
----TEVKA------LYPDR---------YVSSITSIGTGHTRTIQIPNTSLLR------
------------------------------------------------------------
---------------------HLLPIPAI-------------------------------
------------------------------------------------------------
------------------------------------------------------------
------------------------------------------------------------
----------------------------------------------
>EPS38438.1
------------------------------------------------------------
----------------------------------------------------MESV----
------------------SESSA-----E----ASAAPRRKPLR----------------
--LLSLDG--G-GIR-------GLS---ELVILKEILQRVKHD---C-------------
--KL--ADIPRPCEYF-DLIG--GT---------------------S---TG--------
------G----------------------IIALMLGRMGMTV--DEAITKYETLSEEVFA
ETKRW----------------TQDGRFKATKLEAAVKKVVKEFTGT-----E--------
------------------------------------------DTLIQAS---VTDILGCN
------------------------------A---F-------------------------
---------------------VC-AQPAVN----I---GNPRLFRTYETREE--------
------------------------------------------------------------
---ASPNIPIWQAARATSAAPTFFKRAFIGSGS-------LKEEFIDAGLGCNNPTKQLL
----DEAER------FYEAD-----Y---PISCIVS------------------------
------------------------------------------------------------
------------------------------------------------------------
------------------------------------------------------------
------------------------------------------------------------
------------------------------------------------------------
----------------------------------------------
>EQB47056.1
------------------------------------------------------------
------------------------------------------------------------
----------------------M-----A----DAKDTSNDPVY----------------
--LLSLDG--G-GVR-------GIS---ELVILHEIMKRLQKV---A-------------
--GL--KELPKPRDYF-HLIG--GT---------------------S---TG--------
------G----------------------LIAILLGRMGMTT--EEAIKGYEDFAETVFR
KSNRR-LL---------------ERTFKEKTLEKVVRDIVAARALK--------------
------------------------------------------TTVMIDET--RDRNSLGH
------------------------------A---F-------------------------
---------------------VC-SVPRSN----MF---EAYLFRTYRGKSN--------
------------------------------------------------------------
---HAHNVEIWEAARATSSAPGFFNPVHVKVEA-------VKEYYYDGALAYNNPAKLVL
----DEADS------YLGSD-----R---KLGFLLSLGTGLKITDKAFKVEADA------
----------------------------------------EKAVEHAL----------EL
TK---KPVRTLSGSL-----LSWDSLPVYK--------H-IKTSLTDPERT----HNELD
--QWFR----AIPNAYFRLNLDKG-AAD--I-K-----LNEY---KKMKLLREATEKYLK
KDEVS-ASID---KIVS---MLHNKEGV-------EMPLEATCRATSYEA-------FRH
AMVQDV------------------------------------------------------
----------------------------------------------
>ELA34659.1
------------------------------------------------------------
------------------------------------------------------------
----------------------M-----A----DDQDSNNDPVY----------------
--LLSLDG--G-GVR-------GIS---ELVILHEIMKRLQKV---A-------------
--GL--KELPRPRDYF-HLIG--GT---------------------S---TG--------
------G----------------------LIAILLGRMGMTT--EEAIKGYEDFAATVFC
KRNRR-LL---------------ERTFKEKTLEKVIRDIVAARELK--------------
------------------------------------------TTVMIDET--RDRNSLGH
------------------------------A---F-------------------------
---------------------VC-SVPRSN----MF---EAYLFRTYRGKSN--------
------------------------------------------------------------
---HAHNVEIWEAARATSSAPGFFNPVHVKVEA-------VKEYYYDGALAYNNPAKLVL
----DEADS------YLGSD-----R---KLGFLLSLGTGLKITDKAFKVEADA------
----------------------------------------EKAVEHAL----------EL
TK---KPVRTLSGSL-----LSRDSLPVYK--------H-IKTSLTDPERT----HHELD
--QWFR----GIPNAYFRLNLDKG-AAD--I-K-----LNEY---KKMKLLREATEKYLK
KDEVS-ASID---KIVS---MLHKKEGV-------EMPLEATCRATSYEA-------FRH
AMVQDV------------------------------------------------------
----------------------------------------------
>EUC54179.1
------------------------------------------------------------
------------------------------------------------------------
----------------------------M----QSDQETSRGLNILC-------------
-----IDG--G-GVR-------GVS---CLIILKEVMNCVAL-----K----A-------
------DRTVHPHEYF-DFIA--GA---------------------G---TG--------
------G----------------------ISACMLGRLRMPI--DKAMSEYAKLMKEVFK
EKKM---T--------------GPTMYKGTKLQGALKTMVREATGD---EE---------
-------------------------------------------EMMSEFE-D-IEHIACK
------------------------------TIVF--------------------------
----------------------A-KLNHTH----TI-VDSPVLFRSYAVTTN--------
------------------------------------------------------------
---PGPDCTIWEASYATMALPNLFKSIIVK------S--SVNQSFVGGELGYCNPIAHVL
----LEVHQ------IYPDR---------QIASIISIGAGHTRTIQAPSSN---------
------------------------------------------------------------
---------------------SRHFGK---------------------------------
------------------------------------------------------------
------------------------------------------------------------
------------------------------------------------------------
----------------------------------------------
>EUC57781.1
------------------------------------------------------------
------------------------------------------------------------
------------------------------------------------------------
------------------------------------------------------------
------------------------------------------------------------
---------------------------------------MPV--LSAIESYASLAKDVFS
EK--K-RY--------------GSGSFKATRLKESLRKIIRHATGG---PD---------
-------------------------------------------EPMLEPQ---HTLGQCK
------------------------------TLV---------------------------
----------------------F-AMSKHN----MR-AAIPTAFRSYPVAAN--------
------------------------------------------------------------
---PSPDCLIWQVLCATMAHPDLFKSFDIGH-----P--PLNRSFVDAGVGCNNPLAHVL
----AEVKT------LYPDR---------YVSSITSIGTGHTRTIQIPNTSLLR------
------------------------------------------------------------
---------------------HLLPIPAI-------------------------------
------------------------------------------------------------
------------------------------------------------------------
------------------------------------------------------------
----------------------------------------------
>EUC57788.1
------------------------------------------------------------
------------------------------------------------------------
------------------------------------------------------------
------------------------------------------------------------
------------------------------------------------------------
---------------------------------------MPV--HSAIESYASLAKDVFS
EK--K-RY--------------GSGSFKTTRLKESLRKITKHATGN---SE---------
-------------------------------------------EPMLERQ---QRLDQCK
------------------------------TLV---------------------------
----------------------F-AMSKHN----MR-AAIPTAFRSYPVAAN--------
------------------------------------------------------------
---AGPNCPIWQALCATMAHPDLFKSFDIGD-----P--PLNRSFVDAGLGCNNPLAHVL
----AEVKT------LYPDR---------YVSSITSIGTGHYRTIQIPNVSLLR------
------------------------------------------------------------
---------------------HLLPIPAI-------------------------------
------------------------------------------------------------
------------------------------------------------------------
------------------------------------------------------------
----------------------------------------------
>EWZ28232.1
------------------------------------------------------------
------------------------------------------------------------
------------------MS--T-----E----QHSEPDSAPIK----------------
--LLSLDG--G-GIR-------GLS---SLIILKYLMKRVRPD-----------------
-------NPPKPCEYF-DLIG--GT---------------------S---TG--------
------G----------------------LIAIMLGRLRMDV--DTCIEKYGELSSRVFQ
PKRA---------------------GYRSGRLEQEIKNMVEEVEGD---AQS--------
-------------------------------------------RLLQIG-----PDPECR
------------------------------V---F-------------------------
---------------------VC-AFTND--------LNVPVRLRSYSTADSVD------
------------------------------------------------------------
-SLSGSRCAIWEAARATSAAATFFDRIQVGR-----------QYYVDGATGYNNPVEVVL
----EEANS------IWPD----ALA---RIQCLVSIGTGVPDLRDFGDNL---------
------------------------------------------------------------
-------------------------KGVFE--------T-VKEIATETEIT----QKRFL
KNHVHL----GVKGRYFRLNVNEGRLTG--V-G-----LDEH---KKQGRIEIASEDYLE
DPQTR-TLVD---EFLAVRAPLAHR-----------------------------------
------------------------------------------------------------
----------------------------------------------
>EXL91583.1
------------------------------------------------------------
------------------------------------------------------------
------------------MS--T-----E----QHSEPDSAPIK----------------
--LLSLDG--G-GIR-------GLS---SLIILKYLMKRVRPD-----------------
-------NPPKPCEYF-DLIG--GT---------------------S---TG--------
------G----------------------LIAIMLGRLRMDV--DTCIEKYGELSSRVFQ
PKRAGVNLL-----GKLKDFAKAEGKYRSGRLEQEIKNMVEEVEGD---AQS--------
-------------------------------------------RLLQIG-----PDPECR
------------------------------V---F-------------------------
---------------------VC-AFTND--------LNVPVRLRSYSTADSVD------
------------------------------------------------------------
-SLSGSRCAIWEAARATSAAATFFDRIQVGR-----------QYYVDGATGYNNPVEVVL
----EEAKS------IWPD----ALA---RIQCLVSIGTGVPDPRDFGDNL---------
------------------------------------------------------------
-------------------------KGVFE--------T-VKEIATETEIT----QKRFL
KNHVHL----GVKGRYFRLNVNEGRLTG--V-G-----LDEH---KKQGRIEIASEDYLE
DPQTR-TLVD---EFLAVRAPLAHR-----------------------------------
------------------------------------------------------------
----------------------------------------------
>CZR51766.1
------------------------------------------------------------
------------------------------------------------------------
------------------------------------------------------------
------------------------------------------------------------
------------------------------------------------------------
-------------------------MAEALIAIMLGRLRMDI--ETCIGKYEELSDAIFQ
PKRSKLNLF----GR-GKDAWTLSGAFDSEKLAQEIRNIVQEVGED--------------
------------------------------------------PDSKLIE-----DTPECK
------------------------------T---F-------------------------
---------------------VC-ALRTE------I--TTPVRFRSYRSPTQ--------
------------------------------------------------------------
--VDEIDCAIWEAGRATSAASSFFSYITIGD-----------QEFTDGATGFNNPIDIVL
----DEAFQ------LWPDA----KN---RIDRLISIGTGRPDLRAFGG-----------
------------------------------------------------------------
-----------------------NLKDLGS--------T-LIKISTETQNT----ADRFE
RVAY--R-DYNLNGKYFRFNVTHG-LGD--V-G-----LESS---KSKGKIVAATNNYLN
EHTVN-LACR---ACAL---ESPMA---P-------------------------------
--------------------------------------SAATQRWYLRQLQTYN---VEK
ELAE----IPKPIGSTLRWFLEC---SEFEDWATRQQN--------
>EXF79782.1
------------------------------------------------------------
------------------------------------------------------------
------------------------------------MSQDEPLY----------------
--LLSLDG--G-GIR-------GIS---ELVILHEIMKRLQKV---A-------------
--GL--RELPKPQDYF-HLMG--GT---------------------S---TG--------
------G----------------------LIAIMLGRMGMST--EEAINAYESFAKDVFR
KKNRRWWW---------------NRTYKEETLVKIIQDNVNKKKLA--------------
------------------------------------------KTTMLDGT--RE---KGL
------------------------------T---F-------------------------
---------------------VC-SATYD-----AY---AAYLFRTYKGSSN--------
------------------------------------------------------------
---CAHNVEIWEAARATSAAPTFFHPISIEVEA-------ERDQYVDGAVTYNNPARLVL
----SEAES------YFGPR-----R---TLGFLLSLGTGLKVSDKKVNVVPQG------
----------------------------------------QL-VDRPV----------MA
------------------------------------------------------------
------------------------------------------------------------
------------------------------------------------------------
------------------------------------------------------------
----------------------------------------------
>EXV03237.1
------------------------------------------------------------
------------------------------------------------------------
------------------------------------------------------------
------------------------------------MDNI-NNALNLR------------
-------EKIEPWQVF-DLIG--GS---------------------G---VG--------
------G----------------------LLAIMLGRLRMSV--QQCISGYSNLSQILSA
APKRGIF---LNTWKVIT---RKEQKFKVVDIEKWLKNLSVQ-------SL---------
---------------------------------------------DLLLN----DKQPGR
------------------------------V---Y-------------------------
---------------------VI-QK-------------NNVLLRSYTSLDT--------
------------------------------------------------------------
-EPLTSNIRVWEAARASIALPPL----TFGDM-------------KYKYPSSNNPVFTLF
----EEAWK------LWPD--RA------VDAIIVSIGTGTAPPPSLDL-----------
------------------------------------------------------------
-----------------------GSRKPVR--------Q-LQTLAAASESI----SEEFR
RTHI----PMASSGRYFRFNADLP-LDT--V-S-----LDDA-P--LLSHARSATAAYLE
AGKTS-VEFH---RCCE---NISEPNLTRTAI--------AMKQGE--------------
---------------------------------KNTRLFQPPLHLFVGSLFERPY-----
---GAKPHTIIPPNSVPKWIFQSH---EYLSWLSRQE---------
>XP_007819512.2
------------------------------------------------------------
------------------------------------------------------------
-----------------------------------MSGQAPVLRFL--------------
----SLDGG---GAG-------ILS---SLLILERLMDNI-NNALNLR------------
-------EKIEPWQVF-DLIG--GS---------------------G---VG--------
------G----------------------LLAIMLGRLRMSV--QQCISGYSNLSQILSA
APKRGIF---LNTWKVIT---RKEQKFKVVDIEKWLKNLSVQ-------SL---------
---------------------------------------------DLLLN----DKQPGR
------------------------------V---F-------------------------
---------------------TI-VPASTVSQSFARSQKNNVLLRSYTSLDT--------
------------------------------------------------------------
-EPLTSNIRVWEAARASIALPPL----TFGDM-------------KYKYPSSNNPVFTLF
----EEAWK------LWPD--RA------VDAIIVSIGTGTAPPPSLDL-----------
------------------------------------------------------------
-----------------------GSRKPVR--------Q-LQTLAAASESI----SEEFR
RTHI----PMASSGRYFRFNADLP-LDT--V-S-----LDDA-P--LLSHARSATAAYLE
AGKTS-VEFH---RCCE---NISEPNLTRTAI--------AMKQGE--------------
---------------------------------KNTRLFQPPLHLFVGSLFERPY-----
---GAKPHTIIPPNSVPKWIFQSH---EYLSWLSRQE---------
>GAO86585.1
------------------------------------------------------------
------------------------------------------------------------
--------------------MEQ--AVSTKHNGEPNPLDSTGLC----------------
--LLALDG--G-GVR-------GLS---SLYILKSIMDRLNHERKK-----------NSL
-------PSVKPCEVF-DLIG--GT---------------------S---TG--------
------G----------------------LIAIMLGRLEMDV--DECIAAYTDLAAHVFG
EKLSR-FPVN--------IRGGVKPRFDSARLESAIKKVVTQK-----SV----------
----------------------------------------SETD-LLNDG----KERGCR
------------------------------T---F-------------------------
---------------------VC-TINRDT--------KDMVRLRSYILTDWP-------
------------------------------------------------------------
----DIPATICQAALATSAATTFFDPVSIDD-----------RTFADGGFGANNPVDEVE
----GEASN------IWGSDE-K--DLKELVKCFISIGTGNPG-----------------
------------------------------------------------------------
------------------------------------------------------------
------------------------------------------------------------
------------------------------------------------------------
------------------------------------------------------------
----------------------------------------------
>OCL00243.1
------------------------------------------------------------
------------------------------------------------------------
--------------------MQR--ATLTTHGGEPDPLDRKGLC----------------
--LLSLDG--G-GVR-------GLS---SLYVLKGIMDRLNGQRKA-----------KHL
-------DSMKPCDLF-DLIG--GT---------------------S---TG--------
------G----------------------LIAVMLGRLEMDV--DECIRAYCDLAETVFN
KKLHR-IPMD--------FKGRTQARFDSTKLENAIKKVITER-----GA----------
----------------------------------------SETE-LLNDG----TERGCR
------------------------------V---F-------------------------
---------------------VC-AVDRYT--------KKIVRLRSYDVPSQP-------
------------------------------------------------------------
----NVPATICKAALATSAATTFFDPVSIDD-----------RSFADGGFGANNPVNEVE
----GEASN------IWCAET-G--DLKPLVKCFISIGTGNPGIKAFK-DNAL-------
------------------------------------------------------------
---------------------------------G--------------------------
------------------------------------------------------------
------------------------------------------------------------
------------------------------------------------------------
----------------------------------------------
>GAW26599.1
------------------------------------------------------------
------------------------------------------------------------
-------------------------------MTGGDLGGNNDLC----------------
--LLSLDG--G-GVR-------GLS---SLYILRCIMVKMNAERQK-----------RGE
-------SDAKPCEVF-DLIG--GT---------------------S---TG--------
------G----------------------LIAILLGRLEMNV--DECLTVFKDAMCEIFG
RRVHS-AKFKL-------RNGQLQHGFSPDKLKEAIQKALILKN----IP----------
-----------------------------------------IDE-PYDNG----QERTCR
------------------------------T---F-------------------------
---------------------VV-ARRVES--------NSHVLIRDYTLSGEE-------
------------------------------------------------------------
---NYDKLTIVEAALATSAASTFFPPLEANG-----------KLYVDGALGDNNPTPLVY
----QLAQD------TWARDD-G--RLDSYLNCFISIGTGRPGFSGIE-SSAL-------
------------------------------------------------------------
---------------------------------AFLS-KTLKEIATQTEET----EQKFA
KTNRCLL-NKPEEQVYFRFNVDSG-LDS--I-G-----LEEH---DKADVIEIATFNYLE
QYQWRKFELG---RCAR---RISQKQKPDNEWI---------------------------
------------------------------------------------------------
----------------------------------------------
>KDR74883.1
------------------------------------------------------------
------------------------------------------------------------
---------------------------------MSSSGVEPPLK----------------
--LLSLDG--G-GIR-------GLS---ELLMIKEVMHRLMFE---EN----SKQRDDGI
--PP--RGVPKPCDYF-DLIG--GT---------------------G---TG--------
------G----------------------IIALMLGRLRMDV--DMAIEQYCNLVQEVFS
DAKA-LGG---N------------GKFSATKLEKVIKSVVQAITGD---SE---------
-------------------------------------------SPLQE----ADQGVTCR
------------------------------T---F-------------------------
---------------------VC-ALNAHN----MD-GNIPQLFRTYQSRQV--------
------------------------------------------------------------
----PFDCKIWEAARATSAMPTLFEHIEIGR----------QQPFIDGGLGRNNPSWVVL
----YEAKD------LFKD------R---QIGCLVSIGTGKPEVISIQSPR---------
------------------------------------------------------------
-------------LF-----PQFIPTKVLE--------A-LKAIATGCEDT----HQAML
--RLLA----HLPNTYFRLNVEQG-MQG--I-D-----VSEW---EKSSHVEAHTTQYMK
TREVD-VRID---QLVN---AIRTPTGQITMEQL-------ISPRRSITV-KESS-TLAS
--------------IVDKHLADDIRKWLSPPDSSKTR-----------------------
-YEA----DERRQSDTCSWFLEG---SRFLEWKAIP----------
>ENH83491.1
------------------------------------------------------------
------------------------------------------------------------
------------------------------------MDDYRPVR----------------
--LLSLDG--G-GIR-------GIS---SILVLKEIMRQINVD---RK----T-------
------KDHLQPWQVF-DLIG--GT---------------------S---TG--------
------G----------------------IIALMLGSLQMSV--DECYDVYMQLATTIFK
PKRWRCDVF----NR-TLDALSANERYDSAKMEELVKQIIKERTGS---RN---------
------------------------------------------TMLQDTA-----RASRCK
------------------------------V---F-------------------------
---------------------VT-TVRAA------D--EQLIILRTYQNTARAD------
------------------------------------------------------------
--PYSSTFEMWEALRATSAASTYFKPHRQGT-----------VRYLDGAFKSNNPIFEVH
----HEASD------LWPER----E------VCMVSIGTGTKPNTPLGG-----------
------------------------------------------------------------
-----------------------HVVQLAR--------S-MTKLATATEGS----WVRFH
RTHK--L--LAEQNRLFRFSAPG--VGI--V-D-----LGDS---KKLGDVTMRTEGYLQ
ETSTA-RDVA---ACSE---EMSKIETKEYTT----------------------------
-----------------------------------VLKLSNNEQDCLKLLSHAGG-PYES
HMLG----IEKPVSGTCRWLLEH---DGFTNWLKSPSS--------
>EQB49287.1
------------------------------------------------------------
------------------------------------------------------------
----------------------M-----D----EN-----RPIR----------------
--LLSLDG--G-GIR-------GVS---SILVLKEVMRQVNID---RK----P-------
------KDHLQPWQVF-DLIG--GT---------------------S---TG--------
------G----------------------IIALMLGCLKMSV--DECHDVYMKLSKTIFK
PKRWKCNVV----SR-SIDL----------------------------------------
-------------------------------------------------------ISANE
------------------------------R---F-------------------------
---------------------VA-TVRAD------D--EELLLLRSYVNKQQPD------
------------------------------------------------------------
--VHSAKFEMWEALRATSAASTYFKEYRRGN-----------EGYVDGAFKSNNPIFEVH
----HEATD------LWPGR----D------MFLVSIGTGTKPSTPLGG-----------
------------------------------------------------------------
-----------------------HVVKLVR--------S-MTKLATATEGS----WIRFH
RTHK--Q--LAEDNRLFRFSAPG--IGE--V-D-----LGNY---KMIGNVAMRTETYLR
DTTTA-RDIA---RCSK---EMLAIQTKEYTT----------------------------
-----------------------------------VHKLKENEKDCLKLLSGAGG-VYES
QRLS----IETPVQGTCQWFLNH---KTFTSWLRDTSS--------
>ELA37662.1
------------------------------------------------------------
-----------------------------------------------------MKIDQ--
-----------------SASFLS-----V----RRSQLTSLATW----------------
--LTIPDG--G-GIR-------GVS---SILVLKEVMRQVNID---RK----P-------
------EDHLLPWQVF-DLIG--GT---------------------S---TG--------
------G----------------------IIALMLGCLRMSV--DECYEVYMKLSKTIFK
PKRWKCNVF----SR-SIDL----------------------------------------
-------------------------------------------------------ISANE
------------------------------R---F-------------------------
---------------------VA-TVRAD------D--EELLLLRSYVNKQQPD------
------------------------------------------------------------
--MHSAKFEMWEALRATSAASTYFKEYRRGN-----------EGYVDGAFKSNNPIFEVH
----HEAAD------LWPGR----D------VFLISIGTGTKPSAPLGG-----------
------------------------------------------------------------
-----------------------HVVKLVR--------S-MTKLATATEGS----WIRFN
RTHK--Q--LAEENRLFRFSAPG--IGE--V-D-----LGNY---KMIGNVAMRTETYLR
DTTTA-RDIA---RCSK---EMVAIQTNEYTT----------------------------
-----------------------------------VHKLKDSERDCLKLLSGAGG-AYES
QRLS----IETPVQGTCHWFLNH---KAFTSWLRDASS--------
>XP_016641339.1
------------------------------------------------------------
------------------------------------------------------------
-------------------MTTT-----T----TDIDCHPAPLR----------------
--LLSLDG--G-GIR-------GLS---SLIVLKYLMKRIDPK-----------------
-------CPPKPCDYF-DLIG--GT---------------------S---TG--------
------G----------------------IIALMLGRLRMGV--DECIERYIALSSAAFS
PKRSKAGVFLK-----LKDKWEVNGAYRADVLEKEIRQVVQEHEEG---KSP--------
------------------------------------------DAKLLDL------RPGCR
------------------------------V---F-------------------------
---------------------VT-AFTRA--------KATPVLLRSYETDDGVD------
------------------------------------------------------------
-SISASGCTIWQAARATSAASTFFDPIKIGI-----------QEYVDGATGMNNPVEQVL
----EEAKS------IWPDA-----ISRSRIHCLVSIGTGVPDLMKFGDN----------
------------------------------------------------------------
------------------------AKEVIA--------T-LKKIATETEAT----EVRFY
KAQEAL----GVGGRYFRFNVDRG-LSD--V-Q-----LDEH---QKVDVIEVSTEEYLR
SPRVK-EAVE---NFKV---ARSFEFEL-LSKAEA-------------------------
---------------------DSHMGWLKTLD--Y---------------LQYH------
VDAR----KHRTESSSGQWFLTQ----YYGRWKEEPS---------
>KEP48448.1
------------------------------------------------------------
------------------------------------------------------------
----------------------------M----TGPPHQSNSLR----------------
--LLSFDG--G-GVP-------GLS---SLIILYELMKRAQTQ---L-------------
--DL--PNVPRPCEMF-DVIA--GT---------------------G---TG--------
------G----------------------IIAILLGRLGLQV--EDAIEAYQQIIKDAFS
ERKLSGE-----------------GAFKTTNLENSITRLVVRQTGR---SD---------
-------------------------------------------TPMMA-----PRGSGCK
------------------------------T---F-------------------------
---------------------VC-AMQADN----MT-AGIPILIRTYSAPEN--------
------------------------------------------------------------
---DGPKCRITQAALATAVTMGYFKPITINDS-G------IGVTYIDGGMSGNNPTAHML
----AEVGQ------IFPD------R---NISCVFSIGSGHLRPISLKSK----------
------------------------------------------------------------
-----------------------------D--------L-GL------------------
------------------------------------------------------------
------------------------------------------------------------
------------------------------------------------------------
----------------------------------------------
>EUC64095.1
------------------------------------------------------------
------------------------------------------------------------
----------------------------M----TGPPHQSNSLR----------------
--LLSFDG--G-GVP-------GLS---SLIILYELMKRAQTQ---L-------------
--DL--PNVPRPCEMF-DVIA--GT---------------------G---TG--------
------G----------------------IIAILLGRLGLQV--EDAIEAYQQIIKDAFS
ERKLSGE-----------------GAFKTTNLENSITRLVVRHTGR---SD---------
-------------------------------------------TPMMV-----PRGSDCK
------------------------------T---F-------------------------
---------------------VC-AMQADN----MT-AGIPILIRTYSAPEN--------
------------------------------------------------------------
---DGPKCRITQAALATAVTMGYFKPITINDS-G------IGVTYIDGGMSGNNPTAHML
----AEVGQ------IFPD------R---NISCVFSIGSGHLRPISLKSK----------
------------------------------------------------------------
-----------------------------D--------L-GL------------------
------------------------------------------------------------
------------------------------------------------------------
------------------------------------------------------------
----------------------------------------------
>KEP51977.1
------------------------------------------------------------
------------------------------------------------------------
------------------------------------------------------------
--MSTKDG--G-GVS-------GLS---SLVILQELMKRVQTQ---L-------------
--GL--PDVPRPCEMF-DLMA--GT---------------------G---TG--------
------G----------------------IIAVLLGRLELRV--ENAIEAYQDIIREGFS
ESKYLSG-----------------ETYKATNMENAIKLVVERYTGQ---VN---------
-------------------------------------------TMMIN-------SGRCQ
------------------------------T---F-------------------------
---------------------VC-AMQAEN----MT-AGIPTLIRTYTVPDN--------
------------------------------------------------------------
---DGPKCTIVQALRATTAMMGYFKPVIIDHS-G------AQTTYVDGGVGTNNPTAHML
----DEAGR------IFLD------Q---SVSCVVSIGAGHLHPIGIRSR----------
------------------------------------------------------------
-----------------------------D--------L-G-------------------
------------------------------------------------------------
------------------------------------------------------------
------------------------------------------------------------
----------------------------------------------
>CEL60638.1
------------------------------------------------------------
------------------------------------------------------------
----------------MVLDFSM-----T----PPSPHEPNSLR----------------
--LLSFDG--G-GAS-------GLS---SLIVLREFMKRVQSQ---T-------------
--GL--SEVPRPCEVF-DLIA--GT---------------------G---TG--------
------G----------------------IIAVLLGRLELRV--EDAIESYQDIIREAFS
ESKLHLG-----------------ETHRTANLENTITRIVKKHTGQ---TD---------
-------------------------------------------TAMVQ-------PGRCK
------------------------------T---F-------------------------
---------------------VC-AMQAEN----MT-AGIPTLIRTYTAPVN--------
------------------------------------------------------------
---EGPRCTIVQALRATTATTGYFKPITLDHL-G------VKITYVDGGLGANNPTAQIL
----SEVAR------IFPD------R---GVSCVISIGAG--------------------
------------------------------------------------------------
------------------------------------------------------------
------------------------------------------------------------
------------------------------------------------------------
------------------------------------------------------------
----------------------------------------------
>CEL60755.1
------------------------------------------------------------
------------------------------------------------------------
----------------------------M----AEMLHEHAGLR----------------
--LLSFDG--G-GVS-------GLS---SLIILQEFMKRLQIQ---L-------------
--SL--SETPRPCQVF-HLIA--GT---------------------G---MG--------
------G----------------------VVAILLGRLGLQV--DDAIEAYQRIAEGAFS
ERKLSRE-----------------EAFKATKLESIITSVVEQYTAQ---AD---------
-------------------------------------------APMAN-------PEGCK
------------------------------T---F-------------------------
---------------------VC-AIQADN----IT-AGTPTLIRTYDVSEN--------
------------------------------------------------------------
---DGPKCKIVQAALATTAMMGYFKPITINDS-G------IGITYVGGELGGNNPTGHML
----AEAGR------VFVD------R---VVSCIFSIGAGHLHPINLKSK----------
------------------------------------------------------------
-----------------------------D--------I-GVAISRDSERV----AQEMA
--RRFQ----YTTDVYF-------------------------------------------
------------------------------------------------------------
------------------------------------------------------------
----------------------------------------------
>CUA66698.1
------------------------------------------------------------
------------------------------------------------------------
----------------------------M----AHSHRQSSTLR----------------
--LLSFDG--G-GVP-------GLS---SLIILYELMKRVQVQ---L-------------
--DL--PEVPKLCEMF-DIIA--GT---------------------G---TG--------
------G----------------------LIAILLGRLGLQV--EDAIEMYQQIVKDTFS
QRKLSGE-----------------ETFKTTKLENAIIRVLERYTGR---PD---------
-------------------------------------------TLMMG-------TGGCK
------------------------------T---F-------------------------
---------------------VC-AMQASN----MT-AGIPTLIRTYSVPEN--------
------------------------------------------------------------
---NSPKCSIVRAALATIATMGHFKPITINDS-G------IGMTYIGGGMGGNNPTAYML
----AEAGR------IFAD------R---NVSCIFSIGSGHLQPIGLKSK----------
------------------------------------------------------------
-----------------------------G--------L-GL------------------
------------------------------------------------------------
------------------------------------------------------------
------------------------------------------------------------
----------------------------------------------
>EUC66976.1
------------------------------------------------------------
------------------------------------------------------------
------------------------------------------------------------
--MSTKDG--G-GVS-------GLS---SLVILQELMKRVQTQ---L-------------
--GL--PDVPRPCEMF-DLIA--GT---------------------G---TG--------
------G----------------------IIAVLLGRLELRV--ENAIEAYQDIIREGFS
ESKYLSG-----------------ETYKATNMENAIKRVVERYTGQ---VN---------
-------------------------------------------TMMIN-------SGRCQ
------------------------------T---F-------------------------
---------------------VC-AMQAEN----MT-AGIPTPIRTYTVPEN--------
------------------------------------------------------------
---DGPKCTIVQALRATTAMMGYFKPVIIDHS-G------AQTTYVDGGVGTNNPTVHML
----DEAGR------IFLD------Q---SVSCVISIGAGHLHPIGIRSR----------
------------------------------------------------------------
-----------------------------D--------L-G-------------------
------------------------------------------------------------
------------------------------------------------------------
------------------------------------------------------------
----------------------------------------------
>KFY31329.1
------------------------------------------------------------
---------------------------------------------------MEPTSPPES
MD--------------------------------------RPLC----------------
--LLSLDG--G-GIR-------GIS---ELVILEEIMHRVGRI---VK----V-------
-------KEPLPADYF-DMIC--GT---------------------S---TG--------
------G----------------------LIAILLGRLRLSV--PEAIDSYRVLAKNVFS
EKKYW----------------VQDGTFKATNLEMAIKKTIESKLGT---GNA--------
------------------------------------------EARMFMTE-----TVSCK
------------------------------T---F-------------------------
---------------------VC-AVPAKH----I--NKQPRLFRTWSADKN--------
------------------------------------------------------------
---PGYNCAIWEAARATSAAPIFFKRIRIGDAG-------LQEEFIDAGMGCNNPVRYLV
----EEATK------EFGPE-----R---GVACIVSIGTGKPMVAGLKDSS---------
------------------------------------------------------------
-------------VI-----QNLFPLELVK--------V---------------------
------------------------------------------------------------
------------------------------------------------------------
------------------------------------------------------------
----------------------------------------------
>KFX92080.1
------------------------------------------------------------
----------------------------------------------------MKPTSREP
QD--------------------------------------RPLR----------------
--ILSLDG--G-GIR-------GIS---ELVILGEIMHRVERG---LK----KESLASGR
ILQE--ATPLLPADYF-DMIC--GT---------------------S---TG--------
------G----------------------LIAILLGRLRLSV--PEAIDTYRLLAKQVFS
ERKGR----------------GKDGTFKASNLEKAMKETIESKLGK---GHA--------
------------------------------------------DDKMFMTD-P----VSCK
------------------------------T---F-------------------------
---------------------VC-AVPAMH----I--NNQPRLFRTWSADEN--------
------------------------------------------------------------
---PGYNCMIWEAARATSAAPTLFKRIYIGDAG-------IEEEFIDAGLGCNNPVQYLV
----KEAIK------EFGPD-----R---KVDCIVSIGTGKPKVSGFKAPG---------
------------------------------------------------------------
-------------LF-----E---------------------------------------
------------------------------------------------------------
------------------------------------------------------------
------------------------------------------------------------
----------------------------------------------
>CZR54770.1
------------------------------------------------------------
----------------------------------------------------MEPATGES
LN--------------------------------------RPLR----------------
--LLSLDG--G-GIR-------GIS---ELVILEEIMHRVGRS---QN----L-------
-------PTLLPADYF-DVIC--GT---------------------S---TG--------
------G----------------------LIALLLGRLRLSV--PEAIDKYRLLAKQVFS
DKKSR----------------GKDGCFKASSLEKAIKDAIEEKLGK---GHA--------
------------------------------------------DDRMFVSN-----RSSCK
------------------------------T---F-------------------------
---------------------VC-AVPAKH----I--NKQPRLFRTWSADKN--------
------------------------------------------------------------
---PGYNCTIWEAARATSAAPRFFKRIYIGDPG-------LQEEFIDAGMGCNNPVRYLV
----EEVGK------EFGPE-----R---TVSCIVSIGTGKPKVAGFKAPG---------
------------------------------------------------------------
-------------LF-----Q---------------------------------------
------------------------------------------------------------
------------------------------------------------------------
------------------------------------------------------------
----------------------------------------------
>KFX96894.1
------------------------------------------------------------
----------------------------------------------------MEPTLLEP
QD--------------------------------------RPLR----------------
--ILSLDG--G-GIR-------GIS---ELVILEEIMHRLERA---LK----KESLSSGR
VLQE--TKPLLPADYF-DMIC--GT---------------------S---TG--------
------G----------------------LIAILLGRLRLSV--PEAIDTYRLLAKQVFS
ERKGR----------------GKDGTFKASNLEKAMKETIESKLGK---GHA--------
------------------------------------------DDKMFMTD-P----VSCK
------------------------------T---F-------------------------
---------------------VC-AVPAMH----I--NNQPRLFRTWSADEN--------
------------------------------------------------------------
---PGYNCMIWEAARATSAAPTLFKRIYIGDAG-------IEEEFIDAGLGCNNPVQYLV
----KEAIK------EFGPD-----R---KVDCIVSIGTGKPKVSGFKAPG---------
------------------------------------------------------------
-------------LF-----E---------------------------------------
------------------------------------------------------------
------------------------------------------------------------
------------------------------------------------------------
----------------------------------------------
>KFY53432.1
------------------------------------------------------------
---------------------------------------------------MESTTPPES
VN--------------------------------------RPLR----------------
--LLSLDG--G-GIR-------GIS---ELVILEEIMHRVGRV---LK----V-------
-------ETPLPADYF-DMIC--GT---------------------S---TG--------
------G----------------------LIAILLGRLRLSV--PEAIDRYRVLAKQVFS
ERKYR----------------VQDGTFKASKLEAAIKETIEWKLGE---GKA--------
------------------------------------------ETKMFMTN-----TVSCK
------------------------------T---F-------------------------
---------------------VC-AVPARH----V--DKQPRLFRTWSADKS--------
------------------------------------------------------------
---PGYDCTIWEAARATSAAPIFFKRILIGDAG-------LQEEFVDAALGCNNPVRYLV
----EEATK------EFGLQ-----R---QVNCIVSIGTGKPMVAGFKAPG---------
------------------------------------------------------------
-------------IF-----Q---------------------------------------
------------------------------------------------------------
------------------------------------------------------------
------------------------------------------------------------
----------------------------------------------
>KFY90286.1
------------------------------------------------------------
---------------------------------------------------MESTTPPES
VN--------------------------------------RPLR----------------
--LLSLDG--G-GIR-------GIS---ELVILEEIMHRVGRV---LK----V-------
-------ETPLPADYF-DMIC--GT---------------------S---TG--------
------G----------------------LVAILLGRLRLSV--PEAIDRYRVLAKQVFS
ERKYR----------------LQDGTFKASKLEAAIKETIEWKLGE---GKA--------
------------------------------------------ETKMFMTN-----TVSCK
------------------------------T---F-------------------------
---------------------VC-AVPARH----V--DKQPRLFRTWSADKS--------
------------------------------------------------------------
---PGYDCTIWEAARATSAAPIFFKRILIGDTG-------LQEEFVDAALGCNNPVRYLV
----EEATK------EFGLQ-----R---QVNCIVSIGTGKPMVAGFKAPG---------
------------------------------------------------------------
-------------IF-----Q---------------------------------------
------------------------------------------------------------
------------------------------------------------------------
------------------------------------------------------------
----------------------------------------------
>OBT39447.1
------------------------------------------------------------
---------------------------------------------------MEEPSPPEP
LN--------------------------------------RPLR----------------
--LLSLDG--G-GIR-------GIS---ELVILREIMHRVGRA---LK----V-------
-------ETPLPADYF-DMIC--GT---------------------S---TG--------
------G----------------------LIAILLGRLRLSV--PEAINTYRALAKQVFS
EKKGP----------------GKDGTFKASNLEKAIKETIESKLGK---GHA--------
------------------------------------------DDKMFMTD-T----MSCK
------------------------------T---F-------------------------
---------------------VC-AVPAMH----V--NNQPRLFRTWSADEN--------
------------------------------------------------------------
---PGYNCTIWEAARATSAAPTFFKRIYIGDAG-------MEEEFIDAGMGCNNPVWYLV
----EEAIN------EFGPD-----R---KVDCIISIGTGKSMTAGFKAPG---------
------------------------------------------------------------
-------------IF-----QRAVPLDLIK--------V---------------------
------------------------------------------------------------
------------------------------------------------------------
------------------------------------------------------------
----------------------------------------------
>OBT54871.1
------------------------------------------------------------
----------------------------------------------------MEVTTRES
QD--------------------------------------RPLR----------------
--LLSLDG--G-GIR-------GMS---ELIILEEIMHRVGRA---LK----V-------
-------ETPLPADYF-DMIC--GT---------------------S---TG--------
------G----------------------LIAILLGRLRLSV--PEAIDTYRALAQQVFS
EKKAP----------------GKDGTFKASNLEKAIKETIKSKLGK---DHA--------
------------------------------------------DDKMFMTG-T----MSCK
------------------------------T---F-------------------------
---------------------VC-AVPAMH----V--NNQPRLFRTWSADEN--------
------------------------------------------------------------
---PGYNCTIWEAARATSAAPTFFKRIYIGDAG-------IEEEFIDAGMGCNNPVRYLV
----EEAIN------EFGPD-----R---KVNCIISIGTGKSMAAGFKAPG---------
------------------------------------------------------------
-------------FF-----QRAVPLDLIK--------V---------------------
------------------------------------------------------------
------------------------------------------------------------
------------------------------------------------------------
----------------------------------------------
>OBT63724.1
------------------------------------------------------------
---------------------------------------------------MEPTTPREP
AS--------------------------------------RPLR----------------
--LLSLDG--G-GIR-------GIS---ELVILEEIMHRVGRV---LK----V-------
-------ETPLPADYF-DMIC--GT---------------------S---TG--------
------G----------------------LIAILLGRLRLSV--PEAIDRYRVLAKQVFS
ERKYR----------------VQDGTFKASKLEAAIKETIEWKLGK---GNA--------
------------------------------------------ETKMFMAG-----TVSCK
------------------------------T---F-------------------------
---------------------VC-AVPARH----V--DKQPRLFRTWSADKS--------
------------------------------------------------------------
---PGYDCAIWEAARATSAAPIFFKRILIGDAG-------LQEEFIDAGLGCNNPVRHLV
----EEATK------EFGLE-----R---QVNCIVSIGTGKPMVAGFKAPG---------
------------------------------------------------------------
-------------IF-----Q---------------------------------------
------------------------------------------------------------
------------------------------------------------------------
------------------------------------------------------------
----------------------------------------------
>OBT71251.1
------------------------------------------------------------
---------------------------------------------------MESTSPPEP
LN--------------------------------------RPLR----------------
--LLSLDG--G-GIR-------GIS---ELVILQEIMHRVGRA---LK----V-------
-------ETPLPADYF-DMIC--GT---------------------S---TG--------
------G----------------------LIAILLGRLRLSV--PEAIDTYRALAKQVFS
EKKAP----------------GKDGTFKASNLEKAIRDTIESKLGK---GHA--------
------------------------------------------DDKMFMTD-T----MSCK
------------------------------T---F-------------------------
---------------------VC-AVPAMH----V--NNQPRLFRTWSADEN--------
------------------------------------------------------------
---PGYNCTIWEAARATSAAPTFFKRIYIGDVG-------IEEEFIDAGMGCNNPVRYLV
----EEAIN------EFGPD-----R---KVDCIISIGTGKSMAAGFKAPG---------
------------------------------------------------------------
-------------IF-----QRAVPLDLIK--------V---------------------
------------------------------------------------------------
------------------------------------------------------------
------------------------------------------------------------
----------------------------------------------
>XP_008079386.1
------------------------------------------------------------
----------------------------------------------------MAPAMREL
SN--------------------------------------HPLR----------------
--LLSLDG--G-GIR-------GIS---ELVILEEIMHRVGRL---GN----V-------
-------SKPLPADYF-DMIC--GT---------------------S---TG--------
------G----------------------LIALLLGRLRLSV--PEAIDKYRLLAKQVFS
EKKGQ----------------GKDGIFKASNLEGAIKETVEWKLGK---GYA--------
------------------------------------------DEKMFEND-----ALACK
------------------------------T---F-------------------------
---------------------VC-AVPAKH----I--NKQPRLFRTWSADKS--------
------------------------------------------------------------
---PGYNCNIWEAARATSAAPRFFKRMLIGDPG-------LQEEFIDAGMGCNNPTRYLV
----EEAQK------EFGAE-----R---TVSCIVSIGTGKPKVTGFKVPS---------
------------------------------------------------------------
-------------LF-----Q---------------------------------------
------------------------------------------------------------
------------------------------------------------------------
------------------------------------------------------------
----------------------------------------------
>XP_018128156.1
------------------------------------------------------------
---------------------------------------------------MEQTSPPEP
LN--------------------------------------RPLR----------------
--LLSLDG--G-GIR-------GIS---ELVILQEIMHRVGRA---LK----V-------
-------ETPLPADYF-DMIC--GT---------------------S---TG--------
------G----------------------LIAILLGRLRLSV--PEAIDTYRALAKQIFS
EKKAP----------------GKDGTYKASNLERAIKETIESKLGK---GHA--------
------------------------------------------DDNMFITD-T----VSCK
------------------------------T---F-------------------------
---------------------VC-AVPAMH----V--NNQPRLFRTWSADEN--------
------------------------------------------------------------
---PGYNCTIWEAARATSAAPTFFKRIYIGDAG-------IEEEFIDAGMGCNNPVRYLV
----EEAIN------EFGPD-----R---KVNCIISIGTGKSMAAGFKAPN---------
------------------------------------------------------------
-------------FF-----QRAVPLDLIK--------V---------------------
------------------------------------------------------------
------------------------------------------------------------
------------------------------------------------------------
----------------------------------------------
>KFY35196.1
------------------------------------------------------------
---------------------------------------------------MEPTSPREP
LN--------------------------------------RPLC----------------
--LLSLDG--G-GIR-------GIS---ELVILQEIMHRLERV---LK----KERLLQGT
AVKE--AVPLLPADYF-DMIC--GT---------------------S---TG--------
------G----------------------LIAILLGRLRLSV--PEAIDKYGLLAKKVFS
EKKYR----------------IQDGTFKASKLEAAVKETIEWKLGK---GNA--------
------------------------------------------EAKMFMAD-----TVSCK
------------------------------T---F-------------------------
---------------------VC-AVSATS----I---GKPRLFRTWSADKS--------
------------------------------------------------------------
---PGYDCAIWEAARATSAAPIFFKRILIGGEN-------IQEEFIDAGLRCNNPVRYLV
----EEATR------EFGPN-----R---KVSCIVSIGTGKPMVAGFKAPG---------
------------------------------------------------------------
-------------LF-----Q---------------------------------------
------------------------------------------------------------
------------------------------------------------------------
------------------------------------------------------------
----------------------------------------------
>KIJ50301.1
------------------------------------------------------------
------------------------------------------------------------
------------------------------------MSLHSFSQ----------------
--HASSDG--G-GIR-------GMS---ELLILKEIMDRVQSQ---E-------------
--KL--SSTPLPCEYF-DMIG--GT---------------------S---TG--------
------G----------------------IIALMLGRLRMSI--NDVIDCYEQLTKTVFK
ATQV-----------------GRDGRFDHKVLEEVIKDVVKHQVGT-----D--------
------------------------------------------EEGMLDN-----RDNACK
------------------------------T---C-------------------------
---------------------VI-YL--QL----LL-QKFTYLLNSFS-PEA--------
------------------------------------------------------------
---NTYNCMIWEAARATSAAPRFFERISIAGPGY------PKQSYIDGGLGCNNPTKQIL
----EEARL------IFPD------R---HVACVISIGTGKPSTISIPKFS---------
------------------------------------------------------------
-------------FF-----Q---------------------------------------
------------------------------------------------------------
------------------------------------------------------------
------------------------------------------------------------
----------------------------------------------
>OBT60529.1
------------------------------------------------------------
----------------------------------------------------MELTMQES
SN--------------------------------------RPLR----------------
--LLSLDG--G-GIR-------GIS---ELVILEEIMHRVGRA---LN----V-------
-------STPLPADFF-DMIC--GT---------------------S---TG--------
------G----------------------LIAILLGRLRLSV--PEAIDKYRVLAKQVFS
EKKRR----------------GKDGMFKASKLEAVIKETIEWKLGK---GHA--------
------------------------------------------DDKMFMTD-TETGTVLCK
------------------------------T---F-------------------------
---------------------VC-AVPARH----I--NKQPRLFRTWSADKS--------
------------------------------------------------------------
---PGYNCTIWEAARATSAAPTFFRRISIGDAG-------LQEEFIDAGIGCNNPVRYLV
----EEAAK------EFGSD-----R---TVGCIVSIGTGKPMVTGFKTPG---------
------------------------------------------------------------
-------------LL-----Q---------------------------------------
------------------------------------------------------------
------------------------------------------------------------
------------------------------------------------------------
----------------------------------------------
>OBT64178.1
------------------------------------------------------------
------------------------------------------------------------
---------------------MA------------TRAPHLPVC----------------
--LLSLDG--G-GIK-------GIS---ELLILQHIMVAVQGQ---L-------------
--GL--ADEPLPCDYF-DLVG--GT---------------------S---TG--------
------G----------------------LITIMLVRLRMTA--SAALNQYFDLAGKIFS
KRNTK-K--------------GKEGAFKASTLEASIKKIVSDQEKK---HRN--------
------------------------------------------G-GYMLPT--SDNNIRAK
------------------------------G---F-------------------------
---------------------VC-AMAAEN----MK---KPYHLKTYKVSGE--------
------------------------------------------------------------
---IPYDCEIWEAARATTAAPTYFKAVSIKWPNG------SSNRFVDAGLGFNNPTEEVI
----EEAET------IFGTY-----T---PLRVLVSLGCGVKTSIRYDAPS---------
------------------------------------------------------------
-------------VI-----D---------------------------------------
------------------------------------------------------------
------------------------------------------------------------
------------------------------------------------------------
----------------------------------------------
>RDW57242.1
------------------------------------------------------------
------------------------------------------------------------
----------------------------------MTSFHGHPLC----------------
--LLSLDG--G-GIR-------GVS---ELKILGQIMERIKDD---EG----L-------
------ESDPCPADYF-DMIG--GT---------------------S---TG--------
------G----------------------IIALLLGRLRMTV--PECLDAYLSISKTVFS
DKKHY----------------ISEGYFKSSSLESEMMTVIEGILGS---GHA--------
------------------------------------------NDTIMDTQ-N--PNPDCK
------------------------------A---F-------------------------
---------------------VC-AVNAID----MASRGGPTLFRTYKVREN--------
------------------------------------------------------------
---RTFNCRIWEAGRATSAAPTFFKRIVIGSQG-------EEEAFLDGGLKYNNPTPQVI
----EECKK------MFAP-----------------------------------------
------------------------------------------------------------
------------------------------------------------------------
------------------------------------------------------------
------------------------------------------------------------
------------------------------------------------------------
----------------------------------------------
>RDW59053.1
------------------------------------------------------------
------------------------------------------------------------
---------------------MA------------TGPPHRPVC----------------
--LLSLDG--G-GIK-------GIS---ELLILQHIMTAVRDE---L-------------
--EL--EEEPRPCDYF-DLVG--GT---------------------S---TG--------
------G----------------------LIAIMLVRLRMTA--SEALRQYFKLGRKIFS
KKNTKRK--------------GKEGAFKATTLETSIKEVVSYPGNN---HDD--------
------------------------------------------G-ECMLPT--KAS-----
------------------------------------------------------------
---------------------------------------------------D--------
------------------------------------------------------------
---IRAKGQFCEAARATTAAPTYFKAISIKWPNG------SSNRFVDAGLGFNNPAEEVI
----EEAEA------VFGPS-----T---PLKILVSVGCGVKSTIRYNTPS---------
------------------------------------------------------------
-------------AL-----DKFLPLNAIE--------T-VKNIAADC------------
------------------------------------------------------------
------------------------------------------------------------
------------------------------------------------------------
----------------------------------------------
>XP_008088875.1
------------------------------------------------------------
------------------------------------------------------------
---------------------MA------------TRAPHPPVC----------------
--LLSLDG--G-GIK-------GIS---ELLILQHIMVAVQGQ---L-------------
--EL--AEEPLPCDYF-DLIG--GT---------------------S---TG--------
------G----------------------LITIMLVRLRMTA--SEALRQYFALTGKIFS
KKNTKSK--------------GKEGAFKASTLEASVRGIVVDHERK---HGG--------
------------------------------------------G-ASMLPL--GDNETRAK
------------------------------G---F-------------------------
---------------------VC-AMAAEM----MK---KPYHLRTYIVPGK--------
------------------------------------------------------------
---IVYNCEIWEAARATTAAPTYFKAVSIKWPNG------SSNRFVDAGLGFNNPTEEII
----EEAET------IFGTS-----T---PLRLLISVGCGVKSSIRYDAPS---------
------------------------------------------------------------
-------------ML-----DKFLPLNAIK--------T---------------------
------------------------------------------------------------
------------------------------------------------------------
------------------------------------------------------------
----------------------------------------------
>XP_016585898.1
------------------------------------------------------------
------------------------------------------------------------
-------------------------------------MSNRPLC----------------
--LLALDG--G-GIR-------GLS---ELLILEEIMSRIKTD---LD----M-------
------DEDPLPADFF-DLIG--GT---------------------S---TG--------
------G----------------------LIALLLGRLRLSV--PQARREYVKIANEVFS
IKRF-----------------FDKSKFDGKTLEMAVKQVLQKTLGP---GRE--------
------------------------------------------SERMLDR-----AKPTCG
------------------------------V---F-------------------------
---------------------VS-AVLQQD----TQARAGPTLFRTYKVREH--------
------------------------------------------------------------
---ATYDCTIWEASRATSAAPAYFDAIAIGEPG-------EEEVYIDGGLGYNNPIEQVL
----EEARR------QFPL------R---KVACIVSIGTGLAR-----------------
------------------------------------------------------------
------------------------------------------------------------
------------------------------------------------------------
------------------------------------------------------------
------------------------------------------------------------
----------------------------------------------
>KFY32374.1
------------------------------------------------------------
------------------------------------------------------------
------------------------------------------------------------
------------------------------------------------------------
------------------------------------------------------------
---------------------------------MLGRLEMDA--DECIAAYSDLAAAVFG
EKISQ-VPVN--------IKGEIKPRFDSAKLESAIRKAVTESG----VS----------
-----------------------------------------ETD-LLDNG----TERGCR
------------------------------T---F-------------------------
---------------------VC-TTDRDT--------KDIVRLRSYSLPDE--------
------------------------------------------------------------
---PNVSATICQAALATSAATTFFDPVSIGD-----------RTFADGGLGANNPVDEVE
----GEASN------VWCSET-G--DIKPLVKCFISIGTGNPGKTAFK-DGIF-------
------------------------------------------------------------
---------------------------------KFLG-QTVVDIATETENT----EKKFI
ARWAKHF-D---ESRYFRFNVDQG-LQS--I-G-----LDEY---KKKGAMEAATVGYLT
HTT-QKFRVR---DCIK---NMRL------------------------------------
------------------------------------------------------------
----------------------------------------------
>KFY38174.1
------------------------------------------------------------
------------------------------------------------------------
------------------------------------------------------------
------------------------------------MNGINEH---IE------------
--N--PSFKVEPWQVF-DLIG--GT---------------------S---TG--------
------G----------------------IIAIMLGRLKMPI--AECIEAYLSLSRKIFA
EKFSRS--------W-GRSYLNGEGRFDATELENAVKETVRRMTNE---D----------
-----------------------------------------PDKVLLKE-----VDSDCK
------------------------------V---C-------------------------
---------------------VV-SIRRS------N--SSDAIFRSYVNQKRTS------
------------------------------------------------------------
--SLLDACRIWEACRATSAAPLYFDSIKIGPM---------GQDFIDGGLRHNNPIDIVC
----REAKD------LWPNQ----E------LFILSLGTGQAPGQKFGQ-----------
------------------------------------------------------------
-----------------------HLAGIVS--------G-LQSLATDTQNK----ANMFR
AANP--E--MISEQRLFRFDVTHG-LAE--V-G-----LEEY---KSVDKISDATDHYLD
QEDITQQRRQFAESYWR---LLYAEETIPENFHTRQNEATKSS-LTVRSIMPASMQTKWP
DQYEDIDGQSFESQSTMAKFPTGKA--PSSRK----------RSAPNGSLSTHS------
----------------------------------------------
>KFY39889.1
------------------------------------------------------------
------------------------------------------------------------
------------------------------------------------------------
------------------------------------MRSINAR---RE----A-------
--D--KRDPVEPWEYF-DLIG--GA---------------------S---TG--------
------G----------------------IIAIMLGRLRMPI--SECVEAYKELSRAIFT
PNHPPESPI-----E-EVEYLNGEGKFDSEAFEKAIKTQIQNSKVA---NDN--------
------------------------------------------DQILLQD-----TKSPCK
------------------------------V---C-------------------------
---------------------VL-ALREN------T--SDPVIFRSYDYAGAGL------
------------------------------------------------------------
--TLFNKCKVWEACRATSASPTFFDPVQIEG-----------RRFIDGGLGYNNPIFKVY
----DEARK------IWKDR----T------IIATSIGTGEAPGTKFNG-----------
------------------------------------------------------------
-----------------------TRKQIAE--------S-IKKIITDCDRI----ADDFY
NLKE--D--MVKEGRYFRLSVTHG-LSG--I-G-----LEEH---DHIGTITDHTEVYLS
RGEPQ-AKLN---LCTE---ALLQE-----------------------------------
-------------------------------------------HACQRPIEYEG---MNF
RLNQ----IVVAHDDTCGWLLEN---KNYTSWVQNDN---------
>KFY85395.1
------------------------------------------------------------
------------------------------------------------------------
------------------------------------------------------------
------------------------------------MRNINTQ---RK----V-------
--D--GKEPQEPWQYF-DLMG--GT---------------------S---TG--------
------G----------------------IIAIMLGRLRMTI--RECIEAYTELSKAIFT
PKHSRASLV-----R-GVEYLNGDGKFDSQAFEKEIKTQIRKSKGA---END--------
------------------------------------------DQILLQD-----TESPCK
------------------------------V---C-------------------------
---------------------VF-ALRES------N--SKLAILRTYDYLHASQ------
------------------------------------------------------------
--TLFEECKVWEACRATSAAPTFFDPVKIGPY---------GQSFIDGGLGYNNPIAKVY
----DEVRS------IWPDR----T------VVATSIGTGEVPGTKFGG-----------
------------------------------------------------------------
-----------------------SLKKIAE--------S-IAKIVTDCDVV----ADNFY
NANE--V--MVEQGRYFRLSATHG-LAN--I-G-----LEEY---KHIGEIVDQTQEYLS
RGEPQ-TKLK---RCIK---ALLQERINNGNGV--------------YLLNG-LQTPEST
DSVNDLQRRFLALKSETKPFANPAY--CLDTQ-RSSGHNDFKSDACLESLRFKD---MNF
REEN----IVSADDDTCRWFLEN---ENYARWKDDD----------
>KFX90066.1
------------------------------------------------------------
------------------------------------------------------------
----------------------------------MADDGERPIR----------------
--VLSLDG--G-GVR-------GLS---AILILGHIMRNINYE---RI----A-------
--N--KKEPQEPWQYF-DLMG--GT---------------------S---TG--------
------G----------------------IIAIMLGRLRMTI--PECIEAYTELSKAIFT
PRRSVFNPI-----G-AVEYLNGDGMFDSEALEKQIKTQIKKSKVA---EDD--------
------------------------------------------DQILLKD-----PESPCK
------------------------------V---C-------------------------
---------------------VF-ALRES------N--SKLAILRTYDYLHASQ------
------------------------------------------------------------
--TLFEECKVWEACRATSAAPTFFDSVAIGPY---------KQKFIDGGLGYNNPIVKVY
----DEAQN------IWPDR----T------VVVTSIGTGEVPGTAFGG-----------
------------------------------------------------------------
-----------------------NLKKIAE--------S-IAKIVTGCDVV----AYDFY
NANK--A--MVAEERYFRLSVTHG-LGN--I-G-----LEEH---KHIAEIVDQTQEYLS
RGELQ-TKLK---QCIK---SLLLEHGNTL------------------------------
-------------------------------------PLLNDVLTCLESLSYKG---MNF
RKEN----IVSANDDTCGWLLEN---KNYARWVQSNA---------
>KFY07041.1
------------------------------------------------------------
------------------------------------------------------------
------------------------------------------------------------
------------------------------------MRNINTQ---RK----A-------
--D--GKEPQEPWQYF-DLMG--GT---------------------S---TG--------
------G----------------------IIAIMLGRLRMTT--DECIDAYTQLSKTIFT
PKHSRRSPA-----R-PVNFVNGDEKFDSKAFEGEIKTQIKNSKVA---NED--------
------------------------------------------DQILLRD-----ANSTCG
------------------------------V---C-------------------------
---------------------VV-ALHEE------N--SAPAIFRTYDYTHASH------
------------------------------------------------------------
--TLFDECKVWEACRATSAAPTFFDPIQIGRF---------KQSFIDGGLGFNNPIFQVY
----QEAQN------MWPDR----T------IIVTSIGTGEVPGAKFGG-----------
------------------------------------------------------------
-----------------------NLKKIAK--------S-IKEMVTDCDKV----ANVFY
KANK--T--MADEGHYFRFSVTHG-LGD--I-G-----LEEY---KNIPVIASRTQTYLA
TGEPE-VKLR---RCVE---ALLQELEHGNSIS--------------LLNSDSVQAPSSS
--VTADDSATI-------------D--------------DSDLLQCLESLKFEG---MNF
REGN----IVSADHDTCEWLLQD---ENYSRWIRDDN---------
>KFY35998.1
------------------------------------------------------------
------------------------------------------------------------
------------------------------------------------------------
------------------------------------MRNINTQ---RK----A-------
--D--GKEPQEPWQYF-DLMG--GT---------------------S---TG--------
------G----------------------IIAIMLGRLRMTT--DECIDAYTQLSKTIFT
PKHSRRSPA-----R-PIK----------------------KSKVA---NED--------
------------------------------------------DQILLRD-----ANSTCG
------------------------------V---C-------------------------
---------------------VV-ALHEE------N--SAPAIFRTYDYTHASH------
------------------------------------------------------------
--TLFDECKVWEACRATSAAPTFFDPIQIGRF---------KQSFIDGGLGFNNPIFQVY
----QEAQN------MWPDR----T------IIVTSIGTGEVPGAKFGG-----------
------------------------------------------------------------
-----------------------NLKKIAK--------S-IKEMVTDCDKV----ANVFY
KANK--T--MADEGHYFRLSVTHG-LGD--I-G-----LEEY---KNIPVIASRTQTYLA
TGEPE-VKLR---RCVE---ALLQEIEHGNSIS--------------LLNSDSVQAPSSS
--VTADDSATI-------------D--DSDLI-HPWSSLRHKSDECLESLKFEG---MNF
REGN----IVSADHDTCEWLLQD---ENYSRWIRDDN---------
>KFY76476.1
------------------------------------------------------------
------------------------------------------------------------
----------------------------------MADDSERPIR----------------
--ALSLDG--G-GVR-------GLS---AILILDHIMRNINTQ---RK----A-------
--D--GKDPQEPWEYF-DLMG--GT---------------------S---TG--------
------G----------------------IIAIMLGRLRMTI--PECIKAYTELSKAIFT
PRHSRASPV-----R-GVEYLNGDGKFDSLALEREIKNQIRKSKVA---KND--------
------------------------------------------DQILLQD-----PESPCK
------------------------------V---C-------------------------
---------------------VF-ALRES------N--SKLAILRTYDYLHASQ------
------------------------------------------------------------
--TLFDECKVWEACRATSAAPTFFDPVQIGQY---------KQSFIDGGLGYNNPIFKVY
----DEAQN------IWPDR----T------VVATSIGTGEVPGTAFGG-----------
------------------------------------------------------------
-----------------------NLKKIAE--------S-ITKIVTGCDVV----ADDFY
NANK--V--MVAEERYCRLSVTHG-LGN--I-G-----LEEH---KHIGEIVDQTQEYLS
RGEPQ-AKLK---QCIK---ALLQERVNNGNDI--------------Y------------
-----------------------------------LLSGLQTPETCLESLQFKE---MNF
RKEN----IVNADDNTCGWLLEN---ENYACWIQNTD---------
>KFY85790.1
------------------------------------------------------------
------------------------------------------------------------
------------------------------------------------------------
------------------------------------MRNINSQ---RK----K-------
--D--GKEPQEPWEYF-DLIG--GT---------------------S---TG--------
------G----------------------IIAIMLGRLRMTI--PECITAYTELSETIFK
PKRSWASPF-----R-AAEYLNGDGKFDSQALEKEIKTQIQKSKVA---AND--------
------------------------------------------DQILLMD-----TESPCK
------------------------------V---C-------------------------
---------------------VF-ALQGE------D--STLAILRTYDYPNASH------
------------------------------------------------------------
--TLFEECKVWEACRATSAAPTFFDPVQIGPY---------KQSFIDGGLRYNNPIFKVY
----GESQE------IWPNR----T------IVVTSIGNGEPPGTNFSG-----------
------------------------------------------------------------
-----------------------NLKQIAN--------S-IAEIVTDCDRT----ADDFY
NRKE--Y--MIDKGCYFRLSVTHG-LGS--I-G-----LEEH---DHINEITDRTEVYLS
RGEPR-TKLN---MCIR---ALLQEHVPRTM-----------------------------
-----------------------------------LRLNNIRNDACLESLAFEM---N-F
WKEN----LVSANDDTCGWLLEN---NNYARWIQNDD---------
>KFZ19925.1
------------------------------------------------------------
------------------------------------------------------------
------------------------------------------------------------
------------------------------------MRNINTQ---RK----A-------
--D--GKDPQEPWEYF-DLMG--GT---------------------S---TG--------
------G----------------------IIAIMLGRLRMTI--PECIKAYTELSKAIFT
PRHSRASPV-----R-GVEYLNGDGKFDSLVLEKEIKNQIRKSKVA---KND--------
------------------------------------------DQILLQD-----PESPCK
------------------------------V---C-------------------------
---------------------VF-ALRES------N--SKLAILRTYDYLHASQ------
------------------------------------------------------------
--TLFDECKVWEACRATSAAPTFFDPVQIGPY---------KQSFIDGGLGYNNPIFKVY
----DEAQN------IWPDR----T------VVATSIGTGEVPGTAFGG-----------
------------------------------------------------------------
-----------------------NLKKIAE--------S-ITKIVTGCDVV----ADDFY
NANK--V--MVAEERYCRLSVTHG-LGN--I-G-----LEEH---KHIGEIVDQTQEYLS
RGEHQ-AKLK---QCIK---ALLQERVNNGNDI--------------YLLSG-LQTPGST
DSVHDLQRRFLALKSEAKPVANCAY--RLDAR-ISSGQNDFRNDACLESLQFKE---MNF
RKEN----IVNADDNTCGWLLEN---ENYARWIQNND---------
>OBT45685.1
------------------------------------------------------------
------------------------------------------------------------
------------------------------------------------------------
------------------------------------MRNINTQ---RK----A-------
--D--GKEPLEPWQYF-DLMG--GT---------------------S---TG--------
------G----------------------IIAIMLGRLRMTI--PECIKAYTELSKAIFT
PKHSRASPV-----R-GVEYLNGDGKFDSETFVKAIKSQIKISKVA---END--------
------------------------------------------DQILLQD-----PESPCK
------------------------------V---C-------------------------
---------------------VF-ALRES------N--SKLAILRTYDYLYASQ------
------------------------------------------------------------
--TLFEECKVWEACRATSAAPTFFDPVQIGPY---------KQSFIDGGLGYNNPIFKVY
----DEAQN------IWPDR----T------VVATSIGTGEVPGTAFGG-----------
------------------------------------------------------------
-----------------------NLKKIAE--------S-ITKIVTGCDVV----ADDFY
NANK--V--MVAEERYCRLSVTHG-LGS--I-G-----LEEH---KHIGEIVDQTQEYLS
RGEPQ-AKLK---QCIK---ALLQERVDNG------------------------------
-------------------------------------------NACLESLKFKE---MNF
RKEN----IVSADDNTCEWVLEN---ENYARWIQDDD---------
>OBT53072.1
------------------------------------------------------------
------------------------------------------------------------
------------------------------------------------------------
------------------------------------MRNINTQ---RK----A-------
--D--GKDPQEPWEYF-DLMG--GT---------------------S---TG--------
------G----------------------IIAIMLGRLRMTI--PECIKAYTELSKAIFT
PRHSRASPV-----R-GVEYLNGDGKFDSLVLEREIKNQIRKSKVA---KND--------
------------------------------------------DQILLQD-----PESPCK
------------------------------V---C-------------------------
---------------------VF-ALRES------N--SKLAILRTYDYLHASQ------
------------------------------------------------------------
--TLFDECKVWEACRATSAAPTFFDPVQIGPY---------KQSFIDGGLGYNNPIFKVY
----DEAQN------IWPDR----T------VVATSIGTGEVPGTAFGG-----------
------------------------------------------------------------
-----------------------NLKKIAE--------S-ITKIVTGCDVV----ADDFY
NANK--V--MVAEERYCRLSVTHG-LGN--I-G-----LEEH---KHIGEIVDQTQEYLS
RGEPQ-AKLK---QCIK---ALLQER----------------------------------
-----------------------------------------VNNACLESLQFKE---MNF
RKEN----IVNADDNTCGWLLEN---ENYACWIQNTD---------
>OBT70234.1
------------------------------------------------------------
------------------------------------------------------------
------------------------------------------------------------
------------------------------------MRNINTQ---RK----A-------
--D--GKEPQEPWQYF-DLMG--GT---------------------S---TG--------
------G----------------------IIAIMLGRLWMAI--PECIKAYTELSKAIFT
PKHSRASP-------------------------KEIKNQIRKSRLA---END--------
------------------------------------------DQILLQD-----FESPCK
------------------------------V---C-------------------------
---------------------VF-ALRES------N--SKLAILRTYDYLHASQ------
------------------------------------------------------------
--TLFDECKVWEACRATSAAPTFFDPVQIGPY---------KQSFIDGGLGYNNPIFKVY
----DEAQN------IWPDR----T------VVATSIGTGEVPGTAFGG-----------
------------------------------------------------------------
-----------------------NLKKIAE--------S-ITKIVTGCDVV----ADDFY
NANK--A--MVAEERYYRLSVTHG-LRN--I-G-----LEKH---KHIGEIVDQTQEYLS
RGEAQ-KKIK---QCIK---VLLQERIDNGNDP---------------------------
-------------------------------Q-ISSKHNGFKSDACLESLKFKE---MNF
REEN----IVSADDDTCGWLVKN---ENFARCIQDED---------
>OBT80741.1
------------------------------------------------------------
------------------------------------------------------------
------------------------------------------------------------
------------------------------------MRNINTQ---RK----A-------
--D--GKEPVEPWQYF-DLMG--GT---------------------S---TG--------
------G----------------------IIAIMLGRLRMTI--PECIEAYTGLSKAIFT
PKHSRASPA-----R-GVEFLNGDGKFDSENFEKAIKSQIKISKVA---END--------
------------------------------------------DQILLQD-----PESPCK
------------------------------V---C-------------------------
---------------------VF-ALRES------N--SKLAILRTYDYLYASQ------
------------------------------------------------------------
--TLFEECKVWEACRATSAAPTFFDPVQIGPY---------KQSFIDGGLGYNNPIFKVY
----DEAQN------IWPGR----T------VVATSIGTGEVPGTAFGG-----------
------------------------------------------------------------
-----------------------NLKKIAE--------S-ITKIVTGCDVV----ADDFY
NANK--V--MVAEERYCRLSVTHG-LGN--I-G-----LEEH---KHIGEIVDQTQEYLS
RGEPQ-AKLK---QCIK---ALLQERVNNG------------------------------
-------------------------------------------NACLESLKFKE---MNF
RKEN----IVSANDDTCGWLLEN---ENYARWLQDDD---------
>XP_018127802.1
------------------------------------------------------------
------------------------------------------------------------
----------------------------------MADDSERPIR----------------
--ALSLDG--G-GVR-------GLS---AILILDHIMRNINTQ---RK----A-------
--D--GKDPQEPWEYF-DLMG--GT---------------------S---TG--------
------G----------------------IIAIMLGRLRMTI--PECIKAYTELSKAIFT
PRHSRASPV-----R-GVEYLNGDGKFDSLVLEREIKNQIRKSKVA---KND--------
------------------------------------------DQILLQD-----PESPCK
------------------------------V---C-------------------------
---------------------VF-ALRES------N--SKLAILRTYDYLHASQ------
------------------------------------------------------------
--TLFDECKVWEACRATSAAPTFFDPVQIGPY---------KQSFIDGGLGYNNPIFKVY
----DEAQN------IWPDR----T------VVATSIGTGEVPGTAFGG-----------
------------------------------------------------------------
-----------------------NLKKIAE--------S-ITKIVTGCDVV----ADDFY
NANK--V--MVAEERYCRLSVTHG-LGN--I-G-----LEEH---KHIGEIVDQTQEYLS
RGEPQ-AKLK---QCIK---ALLQERVNNDARI--------------S------------
-----------------------------------SGQNDFRNDECLESLQFKE---MNF
RKEN----IVNVDDNTCGWLLEN---ENYACWIQNTD---------
>KFY79008.1
------------------------------------------------------------
----------------------------------------------------MEVTTRES
QD--------------------------------------RPLR----------------
--LLSLDG--G-GIR-------GMS---ELIILEEIMHRVGQE---LN----V-------
-------PTPLPGDYF-DMIG--GT---------------------S---TG--------
------G----------------------LIAILLGRLRLSV--SEAISTYRVLAKQVFS
EKNGI----------------GKDGIFKASNLERAIKETIESKLGE---GHA--------
------------------------------------------DDKMIMTD-TV--LWNCK
------------------------------------------------------------
--------------------------------------TQPTLFRTWLAKKN--------
------------------------------------------------------------
---PEYNCTIWEAARATSAAPTFFGRIYIGDEG-------MKEEFIDGGLGCNNPVRCLV
----EEAAK------EFGPN-----G---KVNCIVSIGTGKPMVSGFKAPG---------
------------------------------------------------------------
-------------FL-----Q---------------------------------------
------------------------------------------------------------
------------------------------------------------------------
------------------------------------------------------------
----------------------------------------------
>KFZ17005.1
------------------------------------------------------------
----------------------------------------------------MEVTTRES
QD--------------------------------------RPLR----------------
--LLSLDG--G-GIR-------GMS---ELIILEEIMHRVGQE---LN----V-------
-------PTPLPADYF-DMIG--GT---------------------S---TG--------
------G----------------------LIAILLGRLRLSV--SEAISTYRVLAKQVFS
EKNGI----------------GKDGTFKASNLERAIKETIESKLGE---GHA--------
------------------------------------------DDKMIMTD-TV--LWNCK
------------------------------T---F-------------------------
---------------------VC-AVPALH----I--NNQPTLFRTWLAKKN--------
------------------------------------------------------------
---PEYNCTIWEAARATSAAPTFFERIYIGDEG-------MKEEFIDGGLGCNNPVRCLV
----EEVAK------EFGPN-----G---KVNCIVSIGTGKPMVSGFKAPG---------
------------------------------------------------------------
-------------FL-----Q---------------------------------------
------------------------------------------------------------
------------------------------------------------------------
------------------------------------------------------------
----------------------------------------------
>KFZ24198.1
------------------------------------------------------------
------------------------------------------------------------
---------------------MA------------TRAPHLPVC----------------
--LLSLDG--G-GIK-------GIS---ELLILQHIMVAVQGQ---L-------------
--GL--ADEPLPCDYF-DLVG--GT---------------------S---TG--------
------G----------------------LITIMLVRLRMTA--SAALNQYFDLAGKIFS
KRNTK-K--------------GKEGAFKASTLEASIKKIVSDQEKK---HSN--------
------------------------------------------G-GCMLPT--SDNNIRAK
------------------------------G---F-------------------------
---------------------VC-AMAAEH----MK---KPYHLKTYKVSGE--------
------------------------------------------------------------
---IQYDCEIWEAARATTAAPTYFKAVSIKWPNG------SSNRFVDAGLGFNNPTEEVI
----EEAET------IFGTS-----T---PLRVLVSLGCGVKTSIRYDAPS---------
------------------------------------------------------------
-------------AI-----DRFLPVNAIK--------T-VQAIATDCEKT----SQNLE
--RYFK----HHKNVYFRFNIPEI-GD---I-G-----LSEV-DKSTLDRISASTKAYFD
VGSAG-HVML---GPVV---NLLCEGARGAV-----------------------------
------------------------------------------------------------
----------------------------------------------
>KFZ24505.1
------------------------------------------------------------
------------------------------------------------------------
------------------------------------------------------------
------------------------------------MHNVKPS---DS----L-------
------YDIAKPCDYF-DMIC--GT---------------------S---TG--------
------G----------------------LIAIMLGRLRMGV--QEAIDAYLVLAKNVFR
ESHPFSHVV----GARALGALLGNARFSGAALTDAIQKIVESKTNS---KE---------
------------------------------------------------------------
------------------------------------------------------------
-----------------------------------------------------T------
------------------------------------------------------------
--L-MLDTRNDACKVATSAAPSFFPPIKFGKP---------PAEYVDGAIGHNNPIRLLM
REVE----S------GWGSS-----A---QLACVLSIGTGVSEPKKLGS-----------
------------------------------------------------------------
-----------------------MGHRVLL--------A-CTKLATSAEAI----ARNFH
MDQ--GE-KLQKEGKYFRFNVLHG-LQG--I-S-----LEEW---QTFDQMDAATRTYLD
DV--K-EAIQ---ACCD---RLRDPSASLTSPRLPVVSP---------------------
-------------FGNT-------------------------------------------
----------------------------------------------
>KIJ39401.1
------------------------------------------------------------
------------------------------------------------------------
------------------------------------------------------------
------------------------------------MKRLRQR---E-------------
--NL--DEMPKPCDYF-HLIG--GS---------------------G---TG--------
------G----------------------IIALLLGRLKLTA--EDALKEYIALLEQIFH
QSNRTSRL-----------ATKEGGSYKASKMEVAMKDLIARSGQG---FSQ--------
------------------------------------------EEL--MRQ--NDDEHLGK
------------------------------T---F-------------------------
---------------------VC-VLPLHN----PR---FVQRLRTYAVVQN--------
------------------------------------------------------------
---STPNCKIWEAARATTALPWLFEAINIPVIAG------ISEPFIGGEIRCSNP-----
------------------------------------------------------------
------------------------------------------------------------
------------------------------------------------------------
------------------------------------------------------------
------------------------------------------------------------
------------------------------------------------------------
----------------------------------------------
>KIJ39390.1
------------------------------------------------------------
------------------------------------------------------------
------------------------------------------------------------
------------------------------------MKRLKQR---E-------------
--NL--DEMPKPCDYF-HLIG--GS---------------------G---TG--------
------G----------------------IIALLLGRLKLTA--EDALKEYITLLEQIFH
QSNRTSRL-----------ATKEGGSYKASKMEVAMKDLIARSGQG---FSQ--------
------------------------------------------EEL--MRQ--NDDEHLGK
------------------------------T---F-------------------------
---------------------VC-VLSLHN----PR---FVQRLRTYTVVQN--------
------------------------------------------------------------
---SIPNCKIWEAARATTALPWLFEAIDIPVIAG------ISEPFIGGEIRCSNP-----
------------------------------------------------------------
------------------------------------------------------------
------------------------------------------------------------
------------------------------------------------------------
------------------------------------------------------------
------------------------------------------------------------
----------------------------------------------
>KIJ39414.1
------------------------------------------------------------
------------------------------------------------------------
------------------------------------------------------------
------------------------------------MKRLKQR---E-------------
--NL--DEMPKPCDYF-HLIG--GS---------------------G---TG--------
------G----------------------IIALLLGRLKLTA--EDALKEYIALLEQIFH
QSNRTSRL-----------VTKEGGSYKASKMEVAMKDLIARSGQG---FPQ--------
------------------------------------------EEL--MRQ--NDEEHLGK
------------------------------T---F-------------------------
---------------------VC-VLPLHN----PR---FVQLLRTYTVVQN--------
------------------------------------------------------------
---STPNCKIWEAARATTALPWLFEAIDIPVIAG------ISEPFIGGEIRCSNP-----
------------------------------------------------------------
------------------------------------------------------------
------------------------------------------------------------
------------------------------------------------------------
------------------------------------------------------------
------------------------------------------------------------
----------------------------------------------
>KIJ49299.1
------------------------------------------------------------
------------------------------------------------------------
------------------------------------------------------------
------------------------------------MKRLKQR---E-------------
--NL--DEMPKPCDYF-HLIG--GS---------------------G---TG--------
------G----------------------IIALLLGRLKLTA--EDALKEYIILLEQIFH
QSNRTSRL-----------ATKEGGSYKASKMEVAMKDLIARSGQG---FSQ--------
------------------------------------------EEL--MRQ--NDDEHLGK
------------------------------T---F-------------------------
---------------------VC-VLPLHN----PR---FVQRLRTYTVVQN--------
------------------------------------------------------------
---STPNCKIWEAARATTALPWLFEAIDIPVIAG------ISEPFIGGEIRCSNP-----
------------------------------------------------------------
------------------------------------------------------------
------------------------------------------------------------
------------------------------------------------------------
------------------------------------------------------------
------------------------------------------------------------
----------------------------------------------
>KIJ50276.1
------------------------------------------------------------
------------------------------------------------------------
------------------------------------MSLYSFSQ----------------
--HTSSDG--G-GIR-------GMS---ELLILKEIMNRVQSQ---E-------------
--KL--SSTPLPCEYF-DMIG--GT---------------------S---TG--------
------G----------------------IIALMLGRLRMSI--NDAVDCYDRITKTVFK
ATQ--VGR---D------------GKFKHKVLEKVIKDVVKNQVGT---DE---------
-------------------------------------------ERMLD----TR-DNACK
------------------------------I---F-------------------------
---------------------VC-SRAAQD----LS-SGIPRLFRTYQSPEA--------
------------------------------------------------------------
---NTYNCMIWEAARATSAAPTLFERISIAGPGH------PKQSYIDGGSGRNNPTKQIL
----EEARL------IFSD------R---HVACVISIGTGKLSTISIPEPS---------
------------------------------------------------------------
-------------FF-----QRILPTELIT--------A-TIAIATDCEAI----EQEVA
--QRFR----SVPDFYYRFNVEQG-MQS--I-G-----LAEF---DKMENVVA-------
------------------------------------------------------------
------------------------------------------------------------
----------------------------------------------
>KIJ37955.1
------------------------------------------------------------
------------------------------------------------------------
------------------------------------------------------------
--LYFLDG--G-GIR-------GMS---ELLILKEFMHRVQSQ---E-------------
--KL--SSTPLPCEYF-DIIG--GT---------------------S---TG--------
------G----------------------IIALMLGRLRMSV--NDAIDCYDGLTKTVFK
ATQV-----------------GRDGKFKHKVLAKVIKDIVKKQLGT-----E--------
------------------------------------------EERLLDS-----RNNACK
------------------------------T---F-------------------------
---------------------VC-ARAAQD----LS-AGISRLFRTYQSPEA--------
------------------------------------------------------------
---NTYNCMIWEAARATSAAPTFFERISIGGSGY------PKQSYIDGGLGRNNPTKQIL
----EEAHL------IFPD------Q---HVACVLSIGTGKASTISIPKPT---------
------------------------------------------------------------
-------------LF-----QRIIPTQLI-------------------------------
------------------------------------------------------------
------------------------------------------------------------
------------------------------------------------------------
----------------------------------------------
>KIJ39529.1
------------------------------------------------------------
------------------------------------------------------------
------------------------------------------------------------
------DG--G-GIR-------GMS---ELLILKELMDRVQSQ---E-------------
--KL--SSTPLPCEYF-DMIG--GT---------------------S---TG--------
------G----------------------IIALMLGRLRMSI--NDAIDCYDQLTKTVFD
ATQV-----------------GGDGKFNHKVLERIIKDVVEHQVGT-----A--------
------------------------------------------EERMLDT-----RDNTCK
------------------------------T---F-------------------------
---------------------VC-CRAAQD----LS-AGIPRLFRTYRSPET--------
------------------------------------------------------------
---NTYNCMIWEAARATSAAPTFFERIFIAGPGY------PNQSYIDGGLGRNNPTKQML
----EEARL------IFPD------R---RVACVISIGTGKLSTISIPKLS---------
------------------------------------------------------------
-------------FF-----QSFFQRILPT--------E-LIRA----------------
------------------------------------------------------------
------------------------------------------------------------
------------------------------------------------------------
----------------------------------------------
>KIJ52000.1
------------------------------------------------------------
------------------------------------------------------------
---------------------MS-----N----EPKKDTIRPIN----------------
--LLSLDG--G-GIR-------GVS---QLVILDEIMKRVRGC---E-------------
--KL--KEMPKPSDYF-HLIG--GT---------------------G---TG--------
------G----------------------IIAILLGRLKLTT--EDALTEYSKFLQQIFG
APNRKRR-------------PSEKSSYKASTLEKTMKQLVARNGIG---FSG--------
------------------------------------------EEL--MGE--ADEIEYGR
------------------------------T---F-------------------------
---------------------VC-ALPLHN----MR---YIRRLRTYSMTRN--------
------------------------------------------------------------
---NTPNCKIWQAARATMASPWLFKPIDIPGLAN------IKEPLVGGGVRCNNP-----
------------------------------------------------------------
------------------------------------------------------------
------------------------------------------------------------
------------------------------------------------------------
------------------------------------------------------------
------------------------------------------------------------
----------------------------------------------
>KIJ43383.1
------------------------------------------------------------
------------------------------------------------------------
---------------------MS-----N----EPKKDTIRPIN----------------
--LLSLDG--G-GIR-------GVS---QLVILDEIMKRVRRC---E-------------
--KL--KEMPKPSDYF-HLIG--GT---------------------G---TG--------
------G----------------------IIAILLGRLKLTT--EDALTEYSKLLQQIFG
APNRKRR-------------PSEKSSYKTSTLEKTMKQLVARNGIG---FSG--------
------------------------------------------EEL--MGE--ADEIEYGR
------------------------------T---F-------------------------
---------------------VC-ALPLHN----MR---YIQRLRTYSMTRN--------
------------------------------------------------------------
---NIPNCKIWQAARATMASPWLFKPIDIPGLAN------IKEPLVGGGVWCNNP-----
------------------------------------------------------------
------------------------------------------------------------
------------------------------------------------------------
------------------------------------------------------------
------------------------------------------------------------
------------------------------------------------------------
----------------------------------------------
>KIJ51985.1
------------------------------------------------------------
------------------------------------------------------------
---------------------MS-----N----EPKKDIIRPIN----------------
--LLSLDG--G-GIR-------GVS---QLVILDEIMKRVRGC---E-------------
--KL--KEMPKPSDYF-HLIG--GT---------------------G---TG--------
------G----------------------IIAILLGRLKLTT--EDALTEYLKLLQQIFG
APNRKRR-------------PSEKSSYKASTLEKTMKQLVARNGIG---FSG--------
------------------------------------------EEL--MGE--ADEIEYGR
------------------------------T---F-------------------------
---------------------VC-ALPLHN----MR---YIQRLRTYSMVRN--------
------------------------------------------------------------
---NTPNCKIWQAARATMASPWLFKPIDIPGLAN------IKQPLVGGGVRCNNP-----
------------------------------------------------------------
------------------------------------------------------------
------------------------------------------------------------
------------------------------------------------------------
------------------------------------------------------------
------------------------------------------------------------
----------------------------------------------
>KIJ49325.1
------------------------------------------------------------
------------------------------------------------------------
--------------------MSN-----A----KRKKDIVGPVN----------------
--LLSLDG--G-GIR-------GVS---QLIILDEIMKRLKQR---E-------------
--NL--DEMPKPSDYF-HLIG--GS---------------------G---TG--------
------G----------------------IIALLLGRLKLTA--EDALKEYIFLLEQIFH
QSNRISRL-----------ITKEGGSYKALTMEVAMKHLIARSGQG---SSQ--------
------------------------------------------EEL--MRQ--NDEEHLGK
------------------------------T---F-------------------------
---------------------VC-VLPLHN----PR---FVKRLRTYTVVQN--------
------------------------------------------------------------
---STPNCKIWEAARATTALPWLFEAIDIPAIAG------ISESFIGGEIRCSNPTMEVV
----HEAIG------LFGSG-----C---HVQLLLSIGSGHPGVIEFPETN---------
------------------------------------------------------------
-------------AS-----GTRFSKELVE------------------------------
------------------------------------------------------------
------------------------------------------------------------
------------------------------------------------------------
----------------------------------------------
>KIM19923.1
------------------------------------------------------------
------------------------------------------------------------
----------------------------MST--LAETHEESGLCLLSF------------
------DA--G-GTR-------AIS---QLRILAHVMNRLNPGSSN--------------
------PRDKHPCVVF-DMIG--GT---------------------G---SG--------
------G----------------------FIALLLGLLGLNA--EQTLSEFVDLNNKILN
KLR-------------------LTPQVRTNELAIHIDDLLKRYGVR---PNTR-------
---------------------------------------------LLDQS-P--SPGSCK
------------------------------V---V-------------------------
---------------------VP-ISYKHD-------AGSMCTLRNFHVHQE--------
------------------------------------------------------------
---QTLNLTIKEALMITLATPPLFTPAGVSKDS-----A--KFEYIGGELTLSNPVQEII
----SEACG------AFDL--ER------RVACLVSLGCGHPGVISAPDDAN--------
------------------------------------------------------------
------------------------------------------------------------
------------------------------------------------------------
------------------------------------------------------------
------------------------------------------------------------
----------------------------------------------
>KIM21473.1
------------------------------------------------------------
------------------------------------------------------------
----------------------------MST--LTETPEEKGLCLLSFGKLSSFANLTHI
L-NALIDA--G-GTR-------AIS---QLRILAHVTNQLDLGSSN--------------
------WRNKPPYLVF-DMIG--GT---------------------GTQATG--------
------S----------------------FIALLLVLLGLNT--EQILSEFVDLSDNILD
KQG-------------------LTSQARTKELVLHIDDLLKRYHVR---PNAR-------
---------------------------------------------LLDQN-L--GSGSCK
------------------------------V---V-------------------------
---------------------VP-ISYKHD-------AGSMCTLRNFQVRQE--------
------------------------------------------------------------
---QTLNLTIREALLVTLAAPPLFTPIAISKDS-----V--TFEYIGGDMTLSNPVQEII
----SEACS------AFDM--ER------RVACLVSLGCGHPGVISAPDNTNL-------
------------------------------------------------------------
-------------------------EIWNR--------F-LENLAAGNERT----AQAID
RQMG-HL------GIY--------------------------------------------
------------------------------------------------------------
------------------------------------------------------------
----------------------------------------------
>KIM20144.1
------------------------------------------------------------
------------------------------------------------------------
----------------------------M----NETGEETDGICIL--------------
----SFDN--G-GPG-------TYS---QLLILKEYMGRLASDLNISE------------
-------DEVYPADHF-DLMG--GV---------------------G---FG--------
------G----------------------LVSVMLGHLRMNV--NETIDELLTITDGLAF
DDSN---------------GG-IDRDKNSTSLREALENILQARGIA---PETK-------
---------------------------------------------MNNTA-V--VSKRSK
------------------------------V---V-------------------------
---------------------LF-TAASTN-------VTHPHIIRTYSARG---------
------------------------------------------------------------
---TALNPTIVDALCATIAIQSHFLPVKIGP----RR-A--EESFVGGALGANNPTRLLL
----EEAGK------LFGK--DR------RVAQIISLGCGLPRVLSV--NSSD-------
------------------------------------------------------------
------------------------KIDVDR--------L-LKEITADCETV----ASELS
TRLF-NI------DAYLRLNVNRG-MEL--L-E-----MKEW-N--SLGAVGTHTTTYLA
TTVVS-ESID---SSLR---RLQTRVGSVTLG--------QLIHSKGIRS----------
----------------------MAKKA---------------------------------
----------------------------------------------
>KIM19704.1
------------------------------------------------------------
------------------------------------------------------------
-----------------------------------MSEETDGICIL--------------
----SLDS--G-GPG-------SYS---QLLILKEKMSCLASDLKMAE------------
-------EDVYPADYF-DLMG--GV---------------------G---FG--------
------G----------------------LAAVMLGLLRMNI--TEAIKTYLSVTSTVFS
EISL---------------EK-IDRDANTKRLRESIEAVLQSQNIL---PDAK-------
---------------------------------------------MNKGP-L--DQRKCK
------------------------------V---V-------------------------
---------------------LY-ASDSAR-------VDHSQAFRTYSSRG---------
------------------------------------------------------------
---ASLNPTIIDAVCATMSLPSYFQPVKIGP----PR-R--QQSFVGGVLGANNPTQLLL
----KEACN------IYGQ--DR------RIAQIMSIGCGIARPQAP--NSRH-------
------------------------------------------------------------
------------------------EPDAGK--------M-LREMIGDCEVV----ANELS
TWLW-NV------DGYLRLNVTMD-MET--M-K-----TKDW-N--NLCGIESQTSIHLA
RSEIS-EALG---TALG---HLRERIGTATLG--------QLNYSSGI------------
------------------------------------------------------------
----------------------------------------------
>KIM21557.1
------------------------------------------------------------
------------------------------------------------------------
----------------------------M----SESDEKTDGICIL--------------
----SFDS--G-GPG-------TYS---QLLILKEYMARLSSDLQIAA------------
-------DDVYPADYF-DLMG--GV---------------------G---FG--------
------G----------------------LVAFMLGHLRMNV--NQAIDTLFTVTAHLSF
DDSN---------------DG-IDRENNSTILKEFLESMLQKRGIS---PETK-------
---------------------------------------------MSDID-V--SSKQSK
------------------------------V---A-------------------------
---------------------IC-AATSIN-------VTHSHVFRTYPSRG---------
------------------------------------------------------------
---TSLNPTIIEGLCATMAIHSHFLPVKIGP----RR-T--QQSFIGGALGANNPTRLLL
----EEAIK------VFGK--NR------RVSQIISLGCGLPRALSI--NSSE-------
------------------------------------------------------------
------------------------NMSIDR--------I-LKDITTDCEIV----ANELA
TRFS-SI------DAYLRLNVIKG-MDS--V-E-----MKEW-E--QLGRVESHTATYLA
MGGVS-DFID---NSLR---RMQARVGSVTLS--------QLGQPSNIRM----------
----------------------MAKKAP---------SVS--PYFVL-------------
----------------------------------------------
>KIM20375.1
------------------------------------------------------------
---------------------------------------------------MSNA-----
--L--R--N--------------------------------NLKLL--------------
----SLDG--G-GVR-------GFS---QLETLRNIMHRLNWDTKSDG------------
---S--GTCTLPCEHF-DLIG--GS---------------------G---TG--------
------G----------------------LIAIFLTKLRMSV--EEVCDEFYTITEQVYE
PDG-------------------LIPSERTSRLRRCMEGILTRRGIP---TDLS-------
---------------------------------------------LLDET-P---SEGCA
------------------------------G---F-------------------------
---------------------VV-ASLRSN-------IETNVCLRTYPIRNQ--------
------------------------------------------------------------
---PSSNITIIEAVLATCATQPTFSPVPFGA----R-YK--KREYIAAGFGANNPVREVI
----GEAHS------LFGE--AS------TVASLLSLGTGHPGIISWPLDSSE-------
------------------------------------------------------------
-------------------------LGLHT--------T-IRDVMNDCEQR----AQEIE
ERIG-RV------GIYSRFSVQQG-MQK--G-H-----PGQV-V--DPEWITTQTESYLN
EHHSG-NKLD---RFVK---NATAKIGSISLD--------QLKHAGSTDG----------
----------------------PDQLAS-SIEKSLGILISNQDDTIIAKLKLPDL-----
---ECGSHASECLEGTCQDILA-----IIDAWVMENDAP-------
>KIM19665.1
------------------------------------------------------------
---------------------------------------------------MNNA-----
--P--Q--N--------------------------------NLRLV--------------
----SLDG--G-GIR-------GFS---QLEILRNIMHRLNWDMKSDG------------
---S--NTCTLPYKLF-DLIG--GS---------------------G---TG--------
------G----------------------LIAIFLTKLRMSV--EEVSDEFCTITEEVYK
QDG-------------------LIPSERTDKLRRCMEDLMMRRGFP---IHMK-------
---------------------------------------------LMDET-Q---TDGCA
------------------------------G---F-------------------------
---------------------VV-VSLRSN-------IETKVCLRTYLVRNQ--------
------------------------------------------------------------
---PPSSITVVEAVLASCATQPGFAPVSFGE----R-YR--KREYVGAGIGANNPVLEVI
----GEAYS------LFGG--SS------TVASLLSLGTGHPGTISWPSNGGD-------
------------------------------------------------------------
-------------------------LDPYK--------L-MRDMMNDCEQR----SQEME
ERIG-RA------GIYSRFSVEQG-MQN--D-H-----PGQT-A--DPGWITTQTESYLS
GQHAC-NKLE---IYAN---A---KIGSINLD--------HLKHVGSSDE----------
----------------------PSQLST-SVRKSLGILISNHDDATIEKLKPPDL-----
---ECGSHVSECLEGTRQDILT-----RIDAWVMETDAP-------
>KIM19886.1
------------------------------------------------------------
------------------------------------------------------------
------------------------------------------------------------
------------------------------------------------------------
------------------------------------------------------------
---------------------------------MFTRLRMSV--EEASDEFFTITEEVYK
HDGLE-------------------PLERSKKLRQCVGDMLQRWGFS---LDTK-------
------------------------------------------LM---AET----PRNGSA
------------------------------G---F-------------------------
---------------------VV-ASLRNN-------LDTKVCFRTYAVRSQ--------
------------------------------------------------------------
---PSSPITIVEAILATCATQPAFAPVSFGESY-----R--KREYVGVGFGANNPVQELI
----TEAHL------LFGG--ES------SVSSLLSLGTGHPGIISLSSQA---------
------------------------------------------------------------
-----------------------DSADLYR--------V-MRDMMSDCEQK----AQDME
QRLG-------PVGIYSRFSVDQG-MQS--H-H-----LDQV-T--DPGWITTQTESYLT
RHDTF-QKLD---LLVR---NARIEDGGVTLD--------QLKHVNGHSV----------
----------------------GGT-S-DNVEKAYNILISNQDDAIIKKLKPVNL-----
---ECTAHVGECMEGTREDILS-----EILDWTADFTAP-------
>KIM21682.1
------------------------------------------------------------
-----------------------------------------------------MP-----
--L--R--K--------------------------------NLRLA--------------
----SFDG--G-GVR-------GFS---QLEIMKNIMHRLSWDEHTSG------------
---Y--EASALPCQHF-DLIG--GS---------------------G---TG--------
------G----------------------LLAIMFTRLRMSV--EEASEEFFTIAEEVYK
DDG-------------------LEPSERSKRLRRCIEDMLQRRGLL---LDMK-------
---------------------------------------------LMEET-P---RNGCA
------------------------------G---F-------------------------
---------------------VL-ASLRNN-------LEAKICFRTYPVRSQ--------
------------------------------------------------------------
---SPSPITVIEAILATCATQSSFAPVSFGE----R-YK--KREYVGAGFGANNPVQELI
----TEAHL------LFGG--DS------NVSSLLSLGTGHPGIINLSSQMDS-------
------------------------------------------------------------
-------------------------GDLYR--------A-MLDMLSDCEQK----AQDME
QRLG-PV------GIYSRFSVNQG-MQS--H-H-----PGHA-T--DPEWITTQTEGYVS
QHDTL-QKLE---TFGR---NAGVEDGSITLD--------QLKHVGGQG-----------
----------------------IGRMGD-IVEKSYEILISNQDDAIIEKLKPLNL-----
---ESNHHVGECMEGTREDVLS-----EILDWTADFTAP-------
>KIM24831.1
------------------------------------------------------------
-----------------------------------------------------ML-----
--P--K--N--------------------------------DLKLV--------------
----SLDG--G-GVR-------VFS---QLEILRIIMHRLTWDPNSDG------------
---P--ETSKLPCEHF-DLIG--GS---------------------G---TG--------
------G----------------------LLAIFLTRLRMSV--EEALDEFSVISEQVYE
PDS-------------------LTPSERTDGLRRCMEDVLMRRGFP---IHLK-------
---------------------------------------------LSGET-Q---GEGCA
------------------------------G---F-------------------------
---------------------VV-VSLRSN-------LETNVCLRTYSTRNQ--------
------------------------------------------------------------
---PSSTITVIEAVLATCATQPTFSPVSFGE----R-YR--KKEYIGPGLGANNPVREVI
----REAHS------LFGG--TS------TVASLLSLGTGHPGIISWPSGGSE-------
------------------------------------------------------------
-------------------------LDLYK--------A-LRDAMNHCEQR----AQEIE
ERVG-RV------GIYSRFSVEQG-MQN--G-H-----PDQA-A--DPGWITTQTECYLD
GPHPC-NKLD---SFVK---NMGAETGPISLD--------QLKYADGSDE----------
----------------------PSQLVS-SIEKSLGILISNQDDATIEKLKPADL-----
---ECGSHIPECLEGTRQDILT-----KVDAWTMDINAP-------
>KIM29184.1
------------------------------------------------------------
---------------------------------------------------MSNA-----
--P--K--S--------------------------------NLKLV--------------
----SLDG--G-GIR-------GFS---QLEILRNIMHRLNWNIKSDG------------
---F--DGLTLPCEHF-NLIG--GS---------------------G---TG--------
------G----------------------L--------RMSV--EEASDEFCTIAEEVYK
PDG-------------------LMPPERTDRLRRCMEDVLTRRGFP---VHLK-------
---------------------------------------------LVDE-------TQMD
------------------------------G---F-------------------------
---------------------VV-VSLRSN-------IETKVCLRTYPIHSR--------
------------------------------------------------------------
---PSSNISVIEAVLASCATQPGFAPVSFGE----R-YR--RREYVGVGFGANNPVCEVI
----REAHS------LFGG--GS------TVASLLSLGTGHSGIISWPSNGSD-------
------------------------------------------------------------
-------------------------LDIYK--------A-MRDTMNDCEQR----ALEME
ERIG-RV------GIYSRFSVEQG-MQN--G-R-----PCQA-A--DPEWITTQTEIYLD
EHQSC-SKLD---CFVR---NARAKIGFISLD--------QLKHSGVSDE----------
----------------------SSQLAS-SVEKSLGILISNQDDATIEKLKLPDL-----
---ECSSRVPECLEGTRQDILA-----RVDAWAMEADAP-------
>KIM30004.1
------------------------------------------------------------
-----------------------------------------------------MP-----
--P--R--K--------------------------------NLRLA--------------
----SFDV--G-GVR-------GFS---QLEIMRSIMHWLNWNKTSSG------------
---F--EGHALPCQHF-DLIG--GS---------------------G---TG--------
------G----------------------ILAIMFTRLRMSV--EEASEEFFTITEEVYK
ADE-------------------LDSSERSRRLRQCLEGMLQKRGLP---LDMK-------
---------------------------------------------LMEET-R---ENSCA
------------------------------G---F-------------------------
---------------------VV-ASLRNN-------LETRICLRTYPVRAQ--------
------------------------------------------------------------
---PSSTITVVEAILATCATQPAFAPVSFGE----R-YR--KREYVGAGFGANNPIQEVI
----TEAHF------LFGG--DS------SVSSLLSLGTGHPGIISLSSQTNG-------
------------------------------------------------------------
-------------------------DNLYQ--------G-MRDTMNDCEQK----AQDME
QRLG-PV------GIYSRFSVDQG-MQN--N-E-----HGQA-T--DPEWITSQTEGYLA
RHDTL-QKLD---TFVR---NVGSEEGDTTLD--------QLRHVGGRS-----------
----------------------ITGMGD-MVGKSYDILISNQDDAIIEKLKPPNL-----
---EYDPHVSECMEGTRQDILS-----EIIDWTNDTEAP-------
>KIM19657.1
------------------------------------------------------------
-----------------------------------------------------MK-----
--S--K--N--------------------------------ALNLA--------------
----SFDG--G-GIC-------GMS---QLEILNHIMHQLNWDNKPDETDEGNETDETGE
TDGS--HRRGLPCEHF-DLLG--GS---------------------G---TG--------
------G----------------------LIAILLARLRMSV--EEVSEELQGIMKQVFN
PKE-------------------ISASERTDALKKCMEDILKKKDLP---VDLQ-------
---------------------------------------------LTETK-----REGCA
------------------------------S---F-------------------------
---------------------VV-ASPSTD-------AKSTIRLRTYTVGHQ--------
------------------------------------------------------------
---RPSAITVVEAVLATCATQPDFAAVTFGT----R-HN--TRKYIAA-SGAGNPIHEVI
----TEAHL------LFGG--DA------NVACLLSLGAGHPGIIPSPQDENE-------
------------------------------------------------------------
-------------------------VALHK--------V-VRDMMHNCQQR----AQEVD
ERIS-RT------GIYSRFSVDHG-MQS--D-P-----AGKL-D--DPSWATAQMADYLS
RQETG-ERLQ---LLAH---NCGLAKGPVTLN--------QLKHAVVSAA----------
----------------------PGHVAT-IVQQSVETLISNHDDEIIARLRTRDL-----
---VFESQVGTCLEGTRQDILE-----GFRTWLADLQSR-------
>KIM20971.1
------------------------------------------------------------
-----------------------------------------------------MT-----
--S--R--S--------------------------------NLKLA--------------
----SFDG--G-GIR-------GLS---QLEIMSNIMHRLNWDRHLND------------
------SQPLLPYEHF-DLIG--GS---------------------G---TG--------
------G----------------------LIAIMFAKLRMTV--EEASEEFCTLIQ-IFE
QSD-------------------ITPQERTRLLKRSMEDIMKRRGVP---ADTR-------
---------------------------------------------LMDPA-R---PEGCA
------------------------------C---F-------------------------
---------------------VI-TRLRAN-------AGIKICLRSYPTQSH--------
------------------------------------------------------------
---PASTITLVEAVLATCAIPPLFAPIKTGP----K-YR--EKEYIGAGLGANNPIQEVI
----AESYS------LFGQ--KS------TVGSLLSVGGGHPGVITLPSDGDA-------
------------------------------------------------------------
-------------------------DDLYK--------T-MRDMMNDCAEK----AREIK
QNIG-HT------GIYFRFSVEQG-MQN--D-H-----ASQA-I--DPGWIVAQTEGYLE
DNVD---QLD---AFVK---NSKQPVNPVTLD--------HLKSGNFRVF----------
----------------------PAAS---T-NVEIHNAGASFSDPILAKLRVLDL-----
---ETSSPVAECMEGTRQDILS-----KIIDWASNMDAP-------
>KIM23596.1
------------------------------------------------------------
-----------------------------------------------------MD-----
--L--R--S--------------------------------NLKLA--------------
----SFDG--G-GIR-------GLS---QLGIMSNIMHRLNWDRHLNG------------
------DEPLLPCEHF-DLIG--GS---------------------G---TG--------
------G----------------------IIAIMLAKLRMTV--EDASEEFCTLLD-VFK
GLD-------------------ATPQERTQMLKERMEDIMKRRELP---ANTR-------
---------------------------------------------LLEGA-Q---PQSCQ
------------------------------C---F-------------------------
---------------------VV-ASLRAN-------ASTRICLRSYPVPTH--------
------------------------------------------------------------
---PTSNITIIEAMLATCAMQPSFSPVKLGP----K-YK--ETEYIGASLGANNPIHDVI
----NEAHS------LFGK--ES------TVASILSVGSGHPGIITIPSNGGE-------
------------------------------------------------------------
-------------------------DKMYK--------V-MREIMNDCMEK----AREIK
QKIG-RA------GIYFRFSVEQG-MQN--D-H-----PTQV-T--DPGWIAAQTESYLE
EQVD---QLD---AFTK---GFKDAIYTVRLD--------HLKPGNVEVV----------
----------------------STEG---IPMIGTDAASKMYEDTILAKLKPLNL-----
---EYGSPIDECLPGTRQDILS-----TIIAWAVDINAP-------
>KIM21462.1
------------------------------------------------------------
-----------------------------------------------------MK-----
--S--R--T--------------------------------NLRLA--------------
----SFGG--G-GVR-------GLS---QLEIMSNIMHRLNWENDLND------------
------SQGILPYQHF-DLIG--GS---------------------G---TG--------
------G----------------------LIAIMLAKLHMSA--DEAAEEFCTIIDHVFV
PVD-------------------ITPKERIDRLKSCVENMMKMKDLP---LDMK-------
---------------------------------------------LLDDA-Q---SDSCT
------------------------------C---F-------------------------
---------------------VV-ASFRNN-------VSSKICLRSYPVRSH--------
------------------------------------------------------------
---QILPITVVEAALASCATVSLFDPVAVGT----G-RK--RKEYIAASLGATNPIREVI
----TEAHS------LFGG--ES------TVACLLSVGTGHPGIIALTSGQED-------
------------------------------------------------------------
-------------------------VDLNR--------A-MRDIMNDCTQK----AREVE
DQIG-QS------GIYFRFSVDQG-MQN----N-----ISNA-T--DAAWIVTQTETYLE
GQNR---KLE---ALSK---TGECLRNSISLN--------QLESSDIIIS----------
----------------------ADKMSMNGNTVVLEEIGKIYQDNVVARLKPSDV-----
---QSTCPIDECMEGTREDILR-----TLLDWVADSGAT-------
>KIM19967.1
------------------------------------------------------------
-----------------------------------------------------MT-----
--S--R--T--------------------------------NLRLA--------------
----SFDG--G-GVR-------GLS---QLEIMSNIMHRLNWGKDPND------------
------SEAVLPYQHF-DMIG--GS---------------------G---TG--------
------G----------------------LIVIMLAKLRMSA--NEAAEEFCTIIDHVFV
PVD-------------------ITSKERIERLKTSVEKMMFKKSLP---LDMK-------
---------------------------------------------LVDEA-Q---TDSCA
------------------------------C---F-------------------------
---------------------VV-ASLRNN-------VSSKICLRSYPVRSH--------
------------------------------------------------------------
---EILPISVVEAALSSCATMSLFDPVTVGL----G-RK--RKEYIAAGLGATNPIREVI
----TEARC------LFGG--ES------TVAGLLSVGTGHPGIITLTSSHED-------
------------------------------------------------------------
-------------------------FDLNR--------A-MRNMMDDCTQK----AREVE
DQIG-QS------GIYFRFSVEQG-MQN----H-----VANA-M--DTAWIVTQTETYLE
EQNK---KLE---AFAK---TLGSLSRDISLN--------HLESGDVIIG----------
----------------------ADRLWTDENTGRLEEIGKIYQDNVMARLKPSDV-----
---ESSCPIEECMEGTREDILK-----TILDWVADSGAA-------
>KIM21455.1
------------------------------------------------------------
-----------------------------------------------------MK-----
--P--R--L--------------------------------NLRLA--------------
----SFDG--G-GAR-------GLS---QLEIMSNIMHRLNWGRGPND------------
------SEAMLPYQHF-DLIG--GS---------------------G---TG--------
------G----------------------LIAIMLAKLRMSA--DEAAEEFCAIIENVLG
PVN-------------------MTPKERLEKLRTLLEDMMKRKDLP---LNMK-------
---------------------------------------------LVDEG-Q---NDSCA
------------------------------C---F-------------------------
---------------------VV-ASLQNN-------VASKVCLRSYPVRSH--------
------------------------------------------------------------
---QALPITVIEAALASCAKVSLFDPVTVGM----G-RK--RKEYIAAGLGATNPIREVI
----TEARS------LFGG--ES------TVACLLSVGTGHPGIITLTSSHEG-------
------------------------------------------------------------
-------------------------VDLNR--------A-MREMMNDCTQK----AREME
DQIG-QS------GIYFRFSVEQG-MQN----H-----VADA-M--DTAWIVTQTETYME
EQHK---KLE---VFSK---TSDRLSRDISLN--------QLESGDIIIG----------
----------------------ADKMSVDGNTGRLEEIGKIYQNNVVARLKPSNI-----
---EFGCPVEECMEGTREDILG-----TVFDWVADSGAA-------
>KIM23847.1
------------------------------------------------------------
------------------------------------------------------------
----------------------M-----ANL--STERERRKGISLL--------------
----SLDA--G-GPR-------GIS---QLEILKHVMGKLSDDADDDF------------
---T--HDTKRPCEVF-AMIG--GT---------------------G---TG--------
------G----------------------LIAMLLVVLKMTA--NEALETFTGLVNKVFK
DAD-------------------RSPIKQTERLKQAISEVLLNRQVL---PDTQ-------
---------------------------------------------LVLPS-G--TPPSCR
------------------------------L---Y-------------------------
---------------------VP-VVDKKN-------TGSPVILTNYVDRRG--------
------------------------------------------------------------
---PATTLTISEAMIATCASPPMFSPVKVVKDY-----S--RIEYISADLGLCNPIREII
----EGAHG------AFGD--ET------TVICALSLGCGNSGVNIVPDSPQA-------
------------------------------------------------------------
-------------------------TDLVI--------F-LKRIVLDGERK----AQEVA
SHME-KL------TLYHRFSVTYG-MEI--S-E-----EESW-K--KVEDISAHTHNYMN
DEEVA-ATMD---HCIT---TLKDGIGSTTLE--------QLKYLGGGEV----------
----------------------LAPELLEL------------------------------
----------------------------------------------
>KIM20775.1
------------------------------------------------------------
------------------------------------------------------------
----------------------M-----ATR--SAERERLAGISLL--------------
----SLDA--G-GPR-------AIS---QLEILKYIMDRLAKDTDNDG------------
---S--QTIKRPCEVF-AMIG--GT---------------------G---TG--------
------G----------------------LIAILLAVLKMTA--NEALETFIDLANKVFK
NAD-------------------SDPIKQTEKLKKVINDILAKHQVP---VDTK-------
---------------------------------------------LVPQN-G--PPPACG
------------------------------L---Y-------------------------
---------------------VP-VVDKKN-------TGSPIILTNYVDRRE--------
------------------------------------------------------------
---LPASFTIAEAMLTTCASTPMFSPVKVVKDY-----S--KAEYISADLGLCNPIREII
----EGAHS------VFGD--ET------IIICALSIGCGNLGVNIAPDRPHA-------
------------------------------------------------------------
-------------------------SALVT--------F-LKRIALDGERK----AQDVA
SYMA-KL------ALYHRVSVAYG-MEI--S-E-----DESW-R--TAEDIIAHTHTYLS
DEEVA-RTVN---RCIS---TLKDGIGSTTLE--------QLKYLGGGEV----------
----------------------LAPELLELTPNY--------------------------
---V------------------------------------------
>KIM20778.1
------------------------------------------------------------
------------------------------------------------------------
----------------------M-----ATK--TAEKRSRNAVSLL--------------
----SLDS--G-GSR-------GIS---QLEILKQVMDKLSGDANG--------------
------DFVKRPCEVF-AMIG--GT---------------------G---TG--------
------G----------------------LIAILLAVLEMTA--DQALETFIDFTSTVFK
NAD-------------------SNPIKQNVRLKQAISDILNKYEIP---SDAK-------
---------------------------------------------LVAPG-G--PAPGCK
------------------------------L---F-------------------------
---------------------LP-VFDKKN-------TGSLINLANYVDRRG--------
------------------------------------------------------------
---PPTNLTIAEAMLATCADPPYFSPVKVTKDF-----S--TVEYIAASHGLSNPIREII
----DGAYR------AFGG--DM------PVICLLSIGSGHPGVNPAPDSSQV-------
------------------------------------------------------------
-------------------------TPHLT--------F-LEGIATDSERT----AQAIA
SQME-KL------TLYHRLSVAYG-MEI--L-K-----YQTW-K--EPEDIIAQTRTYLG
DGEAA-KAMN---KCIN---TLKDGTGFTTLE--------YLKFSGGAEV----------
----------------------LTPELLELT-----------------------------
----------------------------------------------
>KIM20911.1
------------------------------------------------------------
------------------------------------------------------------
----------------------M-----ATI--STEIKRKKGISLL--------------
----SLDA--G-GPR-------GIS---QLEILKHVMDRLNDNADG--------------
------AITKRPCEVF-AMIG--GT---------------------G---TG--------
------G----------------------LIAVFLAILKMTA--DEALETFTDVINKVFK
DTS-------------------PNPTMQTEKLKKVVNEILAKHHVP---LDTK-------
---------------------------------------------LVPTN-G--APPTCR
------------------------------L---Y-------------------------
---------------------IP-VVDKKN-------TGSPIILTNYGDPRG--------
------------------------------------------------------------
---PPVKLTIAEAMLATCASPPMFSPVEVTKDF-----G--TVEYISADLGFCNPVRETI
----EGAHS------AFGD--ET------TVICVLSVGCGNLGANIAPGNSQA-------
------------------------------------------------------------
-------------------------NALIT--------F-LKRIALDGERK----AQEVA
SQME-KL------PLYHRLSVAYG-IEI--S-Q-----DESW-K--DLEDISAHTRNYLI
DEEVA-RTVN---HCIT---TLKDGIGSTTLE--------QLKYLGGGEV----------
----------------------LAPELLEL------------------------------
----------------------------------------------
>KIM24261.1
------------------------------------------------------------
-----------------------------------------------------MT-----
--S--R--T--------------------------------NLKLA--------------
----SFDG--G-GIH-------GLS---QLEIMDLIMHNLTWNNESNR------------
---P--DGIGLPCEYF-DLIG--GS---------------------G---TG--------
------G----------------------LIAILLAKLRMSV--EEASEEFSNIIEHVFN
PKE-------------------TSSLHRTEALRKCMEDILRKKGLP---VDLL-------
---------------------------------------------LMGNK-----QESCA
------------------------------S---F-------------------------
---------------------VV-ASLRAN-------TGSTICLRTYPVRRQ--------
------------------------------------------------------------
---RPSTTTVIESVLATCATQPEFAPVSVGS----G-HK--AREYIAA-SSVVNPIQEVI
----AEAHL------LFGG--DA------TVASLLSVGAGHPGIISLPRDVGE-------
------------------------------------------------------------
-------------------------AAMHK--------I-MLDMLHACERR----AQEIE
ERIG-RV------GIYSRFSVDQG-MQN--N-H-----AGQF-D--DPGWITTQTEDYLG
RRETG-EKLD---VLSQ---NFSVENGSTTLD--------QLKYAGGPNA----------
----------------------PGLVPA-IVQKSLEILISNQDDDIIAKLKPKDL-----
---ECESKVGTCLEGTRQDILQ-----SIRDWAADFEAP-------
>KIM24750.1
------------------------------------------------------------
-----------------------------------------------------ME-----
--S--K--T--------------------------------KLKLA--------------
----SFDG--G-GIR-------GLS---QLEVMSHIMHRLSWDHESDG------------
---S--DERSLPCEHF-DLIG--GS---------------------G---TG--------
------G----------------------LIAILFAKLRMSV--EEASEELWNVIEHVYN
PGI-------------------LSGPQRTEALKRCMEGAMKRKGLP---IDLR-------
---------------------------------------------LTTNK-----PEGCA
------------------------------G---F-------------------------
---------------------VV-ASPRID-------ATSTICLRTYPVRRQ--------
------------------------------------------------------------
---PTSSITVVEAVLATCATQPDFAPVTFGS----G-HR--AREYVAV-SGAANPIYEVI
----AEAHL------LFGG--DA------SVVSLLSLGTGHPGILRHPQDGDE-------
------------------------------------------------------------
-----------------------VAVALHK--------F-MWDTMYHCEQR----AQEIE
ERIG-RV------GIYSRFSVNQG-MQN--N-H-----VGQF-D--DPSWITAQTEVYLG
RHESG-ERLD---RLAR---NCGLVKGPITLD--------QLKHAGGPNY----------
----------------------PGHVVT-IVQKSLEILISNQDDDIIAKLKPKDL-----
---ECESKVETCLEGTRRDILY-----NIRTWAADLEAP-------
>KIM24761.1
------------------------------------------------------------
------------------------------------------------------------
------------------------------------------MANR--------------
----VLDS--G-GIR-------GLS---QLEIMSHIMHCLTWDSKSGE------------
---F--NGSDLPYDRF-DLIG--GS---------------------G---TG--------
------G----------------------LIAILFVKLRMSV--EEASDAFCDIIKRVFD
PQD-------------------ISAVQRMEVLRECMENILKKKGLP---VDLR-------
---------------------------------------------LTEKE-----QEGCA
------------------------------G---F-------------------------
---------------------VV-ASPTTN-------AKSTVCFRTYLVRRQ--------
------------------------------------------------------------
---PPSPITVVEAVLATCATQPEFAPVTSGS----G-HK--ARAYIAA-SGAVNPIHEVI
----AEAHL------LFGG--DT------AVALLLSVGVGHPGIISLPQDGGE-------
------------------------------------------------------------
-------------------------VGLHT--------L-TRGMMQDCEQR----AQEIE
ERMG-RV------GIYSRFSVDQG-MQN--N-H-----AGQF-D--DLGWITAQTEDYLG
RHETG-EIFD---LLAQ---RFGTENGSITLD--------QLRHAGGPSA----------
----------------------PSQVAS-NVQKSLEILITNQDDEIIAKLKPKDL-----
---ECESQVEMCLKGTREDILE-----EIRKWAGDVDAP-------
>PVF94462.1
------------------------------------------------------------
------------------------------------------------------------
----------------------------------MSVASTNGHRIV--------------
----SFDG--S-GLR-------TIS---QLEVFRNIMHRIQCDTFPEE------------
---P--DKMILPCEYF-DLMG--GS---------------------D---TG--------
------G----------------------LIALLFVKCCMSV--DEVLDAFYEIYDKVYM
DTC-------------------IDAAERSSRLRRCLEDILSGKALP---LDLK-------
---------------------------------------------LGQDA-RVNTTTKCA
------------------------------G---F-------------------------
---------------------VV-ATTKEG-------LD-QAILRTYSIRTY--------
------------------------------------------------------------
---PNTNMTFIDAALSTCAAEPSFLPVTIGP----H-LR--QRTYISGNISGVNPSKQVI
----SEGYE------LFGR--RG------RLACFLSLGPGPVDILSLYPNGTD-------
------------------------------------------------------------
-----------------------DDEKLSR--------V-LQAAITDHKKI----EQEVA
TKIG-DL------GLYFRFSAAHL-LQG--K-E-------KE-G--GLESITTRTEAYLR
DVEIS-RKID---ACVG---CCRLNRGLVTFD--------QLESSRRKVP----------
----------------------VYKDF---------------------------------
----------------------------------------------
>PVF91616.1
------------------------------------------------------------
------------------------------------------------------------
----------------------------------MSATSTNGLRIL--------------
----SFDG--S-GLR-------SIS---QLEVFRNVMHRIQCDTYPEE------------
---P--DRIILPCEYF-DLMG--GS---------------------D---TG--------
------G----------------------LIALLFVKCRMSV--DEVLEAFYEICDKVYM
DTC-------------------IDAAERSRRLRECLEDILSSKELP---LDLK-------
---------------------------------------------LSQDK-RITTVTKCA
------------------------------G---F-------------------------
---------------------VV-ATSKEG-------LD-QAILRTYSIRAH--------
------------------------------------------------------------
---PGINLTFIDAALATCAAEPSFLPVKTGP----R-LR--QRTYISGNISGVNPSKQVL
----SEAYG------LFGG--SG------RLACFLSLGPGPVDILSLYPNGAD-------
------------------------------------------------------------
-----------------------DDEKLSM--------V-LQAAITDHKKI----EQEVA
TKIG-DL------GVYFRFSATHF-LQG--K-E-------RG-G--NLEYMTTRTEAYLR
DVEIS-RRID---ICVE---CCRLNRGLVTFY--------QLESSRRKEP----------
----------------------VYKDF---------------------------------
----------------------------------------------
>PVF91619.1
------------------------------------------------------------
------------------------------------------------------------
----------------------------------MIRSPGSYIIVY--------------
----ETDG--S-GLR-------TIS---QLEVFRNIMHRIQCDTFPEE------------
---P--DKMILPCEYF-DLMG--GS---------------------D---TG--------
------G----------------------LIALLFVKCCMSV--DEVLDAFYEIYDKVYI
DTC-------------------IDAAERSGRLRQCLEDILSSKELP---LDLK-------
---------------------------------------------LGQDK--------RR
------------------------------R---F-------------------------
---------------------IV-ATTKEG-------LD-QAILRTYSIRAY--------
------------------------------------------------------------
---PSIDLTFIDAALATCAAEPTFLPVTIGP----R-LR--QRTYISGNISGVNPSKQVI
----SEAYG------LFGG--SG------RLACFLSLGPGPVDILSLYPKGTN-------
------------------------------------------------------------
-----------------------DDGNLSR--------V-LQAAIVDHKKI----EQEVA
MKIG-DL------GLYFRFSAAHL-LEG--K-E-------KE-G--SLESITTKTEAY--
------------------------------------------------------------
------------------------------------------------------------
----------------------------------------------
>PVF94461.1
------------------------------------------------------------
------------------------------------------------------------
----------------------------------MSVTATNGLRII--------------
----SFDS--S-GLR-------TIS---QLEVLRNIMHRIQCDTFPED------------
---P--DKTILPCEYF-DLMG--GS---------------------D---TG--------
------G----------------------LIALLFVKCRMSV--DEVLDAFYEICDKVYM
DTC-------------------IDADERSGRLRQCLEDILSSKELP---LTLK-------
---------------------------------------------LGQDK-RVTTATKCA
------------------------------G---F-------------------------
---------------------VV-ATSKEG-------LD-QAILRTYAIRAY--------
------------------------------------------------------------
---PSIDLTFIEAALATCAAEPSFLPVKMGS----R-LR--QQTYISGNISGVNPSKQLL
----SEAYA------LFGG--SG------RLACFLSLGPGPIDILSMYPDGSS-------
------------------------------------------------------------
-----------------------NETERTR--------L-LQAAIVDHKKV----EHEIA
TKIG-DS------GVYFRFSAAHF-LQG--K-E-------ND-K--DLGSILTKTNAYLR
DVEIS-RKID---ACVE---CCRLKRGLITLD--------QLESTRRKNP----------
----------------------VYKDF---------------------------------
----------------------------------------------
>PVF94463.1
------------------------------------------------------------
------------------------------------------------------------
----------------------------------MSITTTNGLRIV--------------
----SFDG--S-GIR-------GIS---QLEVFRNIMHRIQRDTYPED------------
---P--DKIVLPCEYF-DLMG--GS---------------------D---TG--------
------G----------------------LIALLFTKCRMSV--DEVIDAFSGICENVYL
DSS-------------------LDAVERSSQMSRCLEDILRDKELP---LDLK-------
---------------------------------------------LGQDK-RVTNETKCA
------------------------------C---D-------------------------
---------------------IQ-KGL------------------------R--------
------------------------------------------------------------
---SGHLSYLRYAILATCAIEPSFLPVTIGP----R-LR--QQIYISGNISGVNPSKQVL
----SEAYA------LFGG--SG------RLACFLSLGPGPIDILSMYPDGPA-------
------------------------------------------------------------
-----------------------DVHECSS--------L-LQAAIVDHKKV----EHEIA
TKVG-DS------GVYFRFSAVHF-LQG--K-E-------ND-K--DLGSILTKTNVYLR
DIEIS-RKID---ACVE---CCRLTRGLITLE--------PLESSHWRGP----------
----------------------VYKDF---------------------------------
----------------------------------------------
>KIM20764.1
------------------------------------------------------------
------------------------------------------------------------
----------------------M-----ATP--GTERQSKSGISIL--------------
----SLDA--G-GLR-------GIS---QLEILKHIMDKLAEDTDDDV------------
---P--QTIKRPCEVF-AMIG--GT---------------------G---TG--------
------G----------------------LIAILLVVLKMTA--SEALETFTDLVNEVFK
DVD-------------------HNPIKQTEKLKQVIDDILAKRQVP---LDAK-------
---------------------------------------------LVPPA-G--TSPACR
------------------------------L---C-------------------------
---------------------IF-------------------------------------
------------------------------------------------------------
-----VVDKKNTAMLATCASQPIFSPAKVVKDY-----S--NIEYISADLGLCNPVREII
----EGAHN------VFGD--ET------TVVCTLSIGCGNPGVNIAS------------
------------------------------------------------------------
------------------------------------------------------------
------------------------------------------------------------
------------------------------------------------------------
------------------------------------------------------------
----------------------------------------------
>KIM20767.1
------------------------------------------------------------
------------------------------------------------------------
------------------------------------------LDEY--------------
----LTDA--G-GPR-------GIS---QLEILKHIMDRLNDNADG--------------
------AVTKRPCEVF-AMIG--GT---------------------G---TG--------
------G----------------------LIAVFLAVLKMTA--DEALETFADVINKVFK
DTS-------------------PNPTMQTEKLKKVVNEILAKHHVP---LDTK-------
---------------------------------------------LVPAN-G--APPTCR
------------------------------L---Y-------------------------
---------------------IP-IVDKKN-------TGTPIILTNYGDPRG--------
------------------------------------------------------------
---PPVKLTIAEAMLATCASPPMFSPVEVIKDF-----G--TVEFISADLGFCNPVRETI
----EGAHS------AFGD--ET------TVICVLSVGCGNLGANVAPGNSQA-------
------------------------------------------------------------
-------------------------NALIT--------F-LKRIALDGERK----AQEVS
SQME-KL------SLYHRFSVAYG-IEI--S-----------------------------
------------------------------------------------------------
------------------------------------------------------------
----------------------------------------------
>KIM21165.1
------------------------------------------------------------
------------------------------------------------------------
----------------------------M----AATDKKKKNLKLV--------------
----SFDD--G-GVR-------GLS---QLEMMQTIMHGLTFETES--------------
--------SDLPCHHF-DLMG--GS---------------------G---TG--------
------G----------------------LITIFFTKFRMSA--DEAMEEFAKIVEEVYE
PED-------------------LEPLERSNCLRQCIEDIMKRRGHP---LDMK-------
---------------------------------------------LCEET-Q---SQQCA
------------------------------G---F-------------------------
---------------------VL-VSLRSN-------VESPIPLRAYSIRSQ--------
------------------------------------------------------------
---TKTPMTVIEAALATCAMPPDFVPLSIGK----TKYT--KKEYIAA-IGTSNPINELI
----AEADS------LFGS--DS------RVAYLLSMGAGNPGVITLPSSDEE-------
------------------------------------------------------------
-------------------------KGFYS--------T-ILKMMNDCERT----AGAVE
ERLR-ES------KIYHRLSVKQG-MQN----H-----LSDE-M--LLEMIVTHTAAYIA
SNEAH-EKIK---NLVE---SASVEVGPVTMD--------QLTGRSAISS----------
----------------------EIAE---GVKELRSHNLSKQDEEMIAKLKPAGL-----
---KCESHVPACLDGTRSDILD-----QIEAWSMDFEAP-------
>KIM21166.1
------------------------------------------------------------
-----------------------------------------------------ME-----
--S--R--R--------------------------------NLKLV--------------
----SFDG--G-GVR-------GFS---QLKIMNNIMHTLKWDDRLKG------------
---L--SERNLPCEHF-DLMG--GS---------------------G---TG--------
------G----------------------LITIFLTKLQMSA--EEASEEFCTIVKKVHM
QSS-------------------LTSLERTNQLRQCMEDIMTKKRYP---LDMK-------
---------------------------------------------FTDEA-R---SGRCS
------------------------------G---F-------------------------
---------------------II-AKLSAN-------AGGKVCLRAYPIRGH--------
------------------------------------------------------------
---LPSPITVIEAALATCATQPEFAPIYVAH----R-YK--KWEYIGAGLGASNPIQELI
----TEAHS------LFGG--ES------SVTSVLSLGVGHPGIVSIPSNQGE-------
------------------------------------------------------------
-------------------------AGLYS--------V-MRDLMNDCEEK----AQEME
QRIG-NL------GIYSRISVDQG-MQK--Q-D-----PHQA-E--DLDWIASQTESYLA
LHETS-EILD---RLSQ---NIGSSTGNVTLD--------QLKHAAGPPV----------
----------------------SSQLLN-AVQDVRNILISNQDNSIIAKLKPADL-----
---ECDSHVTECMKGTRPNILE-----EIESWAADLEAP-------
>KIM21669.1
------------------------------------------------------------
------------------------------------------------------------
---------------------------------------MVELNDF--------------
----VIDA--G-GPR-------GIS---QLEILKHAMDKLSDDADDDF------------
---T--HDTKRPCEVF-AMIG--GT---------------------G---TG--------
------G----------------------LIAILLVVLKMTA--NEALETFTDIVNKVFK
DAD-------------------RSPIKQTERLKQAISEILSKRQVL---PDTK-------
---------------------------------------------LVLPN-G--TPPSCR
------------------------------L---Y-------------------------
---------------------VP-VVDKKN-------TGSPVILTNYVDRRG--------
------------------------------------------------------------
---PATTLTISEAMIATCASPPMFSPVKVVKDY-----S--RIEYISADLGLCNPIREII
----EGAHS------AFGD--DA------TVICALSLGCGNSGVNIFPDSPQA-------
------------------------------------------------------------
-------------------------TALVT--------F-LKRIALDGERK----AQEVA
SHME-KL------ALYHRFSVTYG-MEI--S-E---------------------------
------------------------------------------------------------
------------------------------------------------------------
----------------------------------------------
>KIM23830.1
------------------------------------------------------------
------------------------------------------------------------
---------------------------------------------I--------------
----VIDA--G-GPC-------GIS---QLEILKDAMERLANYANEGS------------
---P--QTIKRPWEVF-AMIG--GT---------------------G---TG--------
------G----------------------LIAILLVVLKMTA--GEALETFTDLVNKVFK
DAD-------------------RNPDKQTERLKQWIRNVLTKYEVV---PGTK-------
---------------------------------------------LVSPN-G--TGPACK
------------------------------L---F-------------------------
---------------------IP-VFDRGN-------IGSPIILTNYVDRQS--------
------------------------------------------------------------
---PPTSFTVAEAMLATCASPPVFSPAKVVKDF-----S--AVEYVAADHGFSNPTRAII
----DGAHR------FFGG--ET------PIICFLSIGCGHPGVNTVPGNSHI-------
------------------------------------------------------------
-------------------------SSQVA--------F-LERAATDCERT----AQEVA
SQMR-KL------TFYHRLSVAYG-MEA--A-E-----YRLW-K--EP------------
------------------------------------------------------------
------------------------------------------------------------
----------------------------------------------
>KIM22765.1
------------------------------------------------------------
------------------------------------------------------------
----------------------------M----SGIKGETDGICVL--------------
----SFDN--G-GPG-------TYS---QLLILKEYMSRLASDLVVAE------------
-------DDVCPADYF-DLIG--GV---------------------G---FG--------
------G----------------------LVAFMLGRLRMNV--NQAIDELLALTDLLSF
DDSN---------------GD-IDREKNSNILRESLENMLQTRGIT---LDTK-------
---------------------------------------------MTETD-S--SSENSK
------------------------------V---V-------------------------
---------------------IY-AAAAAN-------ITHPNAFRTYPARG---------
------------------------------------------------------------
---FNPDPTIVEALCATMAIQSHFLPVKIGP----PR-R--QKPFVGGAFGANNPTRLLL
----EEASN------IYGK--ER------RVAQIVSLGCGLPQVLSM--NSSD-------
------------------------------------------------------------
------------------------RQ----------------------------------
------------------------------------------------------------
------------------------------------------------------------
------------------------------------------------------------
----------------------------------------------
>KIM22344.1
------------------------------------------------------------
------------------------------------------------------------
----------------------------M----NETDKQTDGVCIL--------------
----SFDS--G-GPG-------TYS---QLLILKEYMARLSSDLQIAE------------
-------DEVYPADYF-DLMG--GV---------------------G---FG--------
------G----------------------LVAFTLGHLRMNV--DQAIDTIFAVTALLSF
DNSK---------------DG-VDRESNSTILREYLENMLQKRGIS---PETK-------
---------------------------------------------MNDIN-A--SFKRSK
------------------------------V---V-------------------------
---------------------LY-AATSTN-------VTHPHIFRTYSSRG---------
------------------------------------------------------------
---SSLNPTIVEAICATVAIQSHFLPVTIGP----RR-T--QESFIGGALGSNNPTRLLL
----QEASD------VFGK--NR------QIAQIISLGCGLPRVLSM--SSSE-------
------------------------------------------------------------
------------------------NRSMDQ--------I-LKEMTTDCET----------
------------------------------------------------------------
------------------------------------------------------------
------------------------------------------------------------
----------------------------------------------
>KIM24403.1
------------------------------------------------------------
------------------------------------------------------------
----------------------------M----SGSSEETDGICIL--------------
----SFDN--G-GPG-------TYS---QLLILKEQMSRLASDLHVGE------------
-------DEVYPADYY-DLMG--GV---------------------G---LG--------
------G----------------------LIAIMLGPLRMNV--DEAIDGLLDVTSRIFP
DASS---------------EV-IDREVNTKNLSGAVEDILQAKNIS---LDTK-------
---------------------------------------------MKEDA-R--KETRCK
------------------------------V---A-------------------------
---------------------LY-AANSAH-------INHPQVFRTYSSRG---------
------------------------------------------------------------
---SSLNPTILDAVCATISIPSHFLPVKIGP----PR-R--QQSFVGNVIGANNPTRLLL
----EEASK------LYGK--DR------RVTQIISLGGGLPRVLSV--NSSD-------
------------------------------------------------------------
------------------------EEDVDK--------L---------------------
------------------------------------------------------------
------------------------------------------------------------
------------------------------------------------------------
----------------------------------------------
>KIM28992.1
------------------------------------------------------------
------------------------------------------------------------
----------------------------M----SGIKEETDGLCIL--------------
----SFDS--G-GPG-------TYS---QLLILKEYMSRLASDLTVAE------------
-------DDVYPADYF-DLMG--GV---------------------G---FG--------
------G----------------------LVAFMLGYLRMNV--NQAIDEVLTLTDLLSF
NKSN---------------GD-IDREINSNSLKESLENMLQARRIA---LETK-------
---------------------------------------------MKDTD-S--LHQKPK
------------------------------V---V-------------------------
---------------------LY-AASTAN-------ITHPHAFRTYPARG---------
------------------------------------------------------------
---SNLDPTMVEALCATTAIQSHFLPIKVGP----PR-L--QKSFIGGALGANNPTRLLL
----EEASS------IYGK--HR------RVAQILSLGCGLPQVLSI--HHSD-------
------------------------------------------------------------
------------------------KPDPDR--------M---------------------
------------------------------------------------------------
------------------------------------------------------------
------------------------------------------------------------
----------------------------------------------
>KIM22974.1
------------------------------------------------------------
------------------------------------------------------------
---------------------------------------------L--------------
----RIDA--G-GPR-------AIS---QLQILESIMEKAHNASIDEI------------
---G--LPKKKPCELF-DLIG--GV---------------------G---TG--------
------G----------------------LIVILLVVFEMTA--SEALEAFTDFSVKVFK
DVN-------------------RDPGMQTQKLKQAVQELLDKYQIN---PERE-------
---------------------------------------------LISDG-D--ATPHCK
------------------------------L---I-------------------------
---------------------IP-IMHRNH-------AGTNCILSNFADRRQ--------
------------------------------------------------------------
---PPMNLTVAEAMLTTLATPPLFDPVKISKDF-----S--TFEYISGDLGLSNPVREVL
----VGAHR------TFGD--EA------TVACLLSIGCGHLGINRAPSVLDP-------
------------------------------------------------------------
-------------------------GTRIH--------F-LERLALDSERP----AQEVE
TQMA-HL------PLYHRFSVRKG-LEV--S-H-----GYVW-K--DIFNITART-----
------------------------------------------------------------
------------------------------------------------------------
----------------------------------------------
>KIM33636.1
------------------------------------------------------------
------------------------------------------------------------
----------------------M-----PTR--RISSEPKKGLNLL--------------
----SFDA--G-GSR-------AIS---QLQILKHVPDQAYDIPLDYP------------
---E--ERKEKPCEVF-DLIG--GV---------------------G---SG--------
------G----------------------LVAILLVIFGLTA--SEALEEFTEFSVKVFK
DVN-------------------PDPMMQTRKLKRAVQDILEKHEVI---PERK-------
---------------------------------------------LISIQ-N--PMPRCK
------------------------------L---I-------------------------
---------------------VP-VMYKNH-------VGSTCILSNISSRGE--------
------------------------------------------------------------
---PSTNLTVAEAMLATMATAPTFDPVAVSKDF-----S--SFEYISGELGLSNPVREVI
----AGAHR------AFGN--ES------TIACLLSIGCGNSGVNRALSASES-------
------------------------------------------------------------
-------------------------ESRTH--------F-LERVAFDSEKA----AAEID
AQVG-QL------ALYHRLSVTHG-LEV--S-R-----YQLW-N--DPSDIAAHTKAYLE
DLEVT-ELVN---RCIK---ALKDENGFT-------------------------------
------------------------------------------------------------
----------------------------------------------
>KIM23751.1
------------------------------------------------------------
------------------------------------------------------------
------------------------------------------------------------
------DG--G-GAR-------SIS---QLVILHRIMHRLRFEKYPNE------------
---P--TKPVFPCEHF-DMIV--GS---------------------D---TG--------
------G----------------------LITIMLTKLRLSV--EDAIEEFCAVYEAVYK
DAE-------------------LTPVARSARLRSCMEDLLSRKGLP---TDLK-------
---------------------------------------------LAEGS-P---QEHCA
------------------------------G---F-------------------------
---------------------VL-ATPRIN-------MNHTIRLRTYGVRTE--------
------------------------------------------------------------
---PSLDVTVIDAVMATCASQAAFAPVPLGS----H-YT--RQEYGMA-PNGSNPIRDII
----SEAYS------VFGG--DS------TVTCLLSVGSGHPGIISVPSKSDS-------
------------------------------------------------------------
-------------------------YTLFS--------V---------------------
------------------------------------------------------------
------------------------------------------------------------
------------------------------------------------------------
----------------------------------------------
>KIM23754.1
------------------------------------------------------------
------------------------------------------------------------
----------------------------M----GFIAPEGTGVRIL--------------
----VLDG--G-DTR-------CLS---QLIVLDELMTRLKHDLK---------------
-------RDVRPCEYF-HLIT--GV---------------------G---AA--------
------G----------------------VVAILLGVLPLSV--DKAIEAFGRICERVFP
TG-------------------TCSDTMRSAKLADAIRNLLDELRIP---PTTR-------
---------------------------------------------LQDSL-G--INAGCR
------------------------------T---S-------------------------
---------------------IC-YSTL-A-------VNGCRMFRNYQSRHA--------
------------------------------------------------------------
----SYNPTIIEAAQASWATPGLFTPVTVGVP----------------------------
------------------------------------------------------------
------------------------------------------------------------
------------------------------------------------------------
------------------------------------------------------------
------------------------------------------------------------
------------------------------------------------------------
----------------------------------------------
>KIM24848.1
------------------------------------------------------------
-------------------------------MQTIASLPPLPFGFLPRLPHI--------
NV--------------DIFLLYW-----M----DESQADRAAVRLL--------------
----VLDG--G-GVT-------AIS---QLRILQEFMSRVNYERA---------------
-------CPLLPCDYF-DMIV--GS---------------------G---TG--------
------G----------------------VIAVLLVVFRLSA--KEAMYRFFDIYQSVIG
RNGETPSFMD-----------EGNAKHRTDRLKRVICDLLELHRLP---EDEP-------
---------------------------------------------LLDRD-Q--RRDTCL
------------------------------V---V-------------------------
---------------------IC-VASVVD-------MSICRKFKNYRGREY--------
------------------------------------------------------------
---SPWNPTVMDAICATVASPLLFDPVRIGELG-----S--EECFVSCKFYFSNPTKQAL
----QEACE------AFGS--DQ------QVYAIVSLGCGKTPPAAIAGSMDA-------
------------------------------------------------------------
-------------------------MEYTK--------I-LEIVASDSEQV----AEDME
RQIG-PS-DSTQRRVFYRFSLDHV-FDQ--V--------GGQ-R--HHEILLSYTERYLG
REIVN-KRLA---ECID---AC--------------------------------------
------------------------------------------------------------
----------------------------------------------
>KIM25116.1
------------------------------------------------------------
------------------------------------------------------------
---------------------MM-----S----PMIDQPGLGLLLL--------------
----SFDG--G-HQY-------CLS---QLLILREVIHRLHYDLGT--------------
--------EILPCEYF-HLIA--GV---------------------E---MG--------
------G----------------------LIALLLVVFRMTV--EDAIEEYIFISNSVYA
PGV-------------------RDGSRRNTILRRQLESLLKRKSLP---LDTK-------
---------------------------------------------LVGST-S--EPPPCK
------------------------------M---F-------------------------
---------------------LS-AC-TQH-------ATAPHSLRNYTSRRD--------
------------------------------------------------------------
---FFSNITIVDALLATCA----FSPVCLGI----G-HG--KKTFINPTCIINNPTREVI
----AEAYD------VFGN--RA------GIACLLSLAARSRVQGPVPQVDSG-------
------------------------------------------------------------
-------------------------PKWIE--------Y-MASIKG--------------
------------------------------------------------------------
------------------------------------------------------------
------------------------------------------------------------
----------------------------------------------
>KIM25460.1
------------------------------------------------------------
------------------------------------------------------------
----------------------------------MREETTSRLRIL--------------
----SLDG--G-DAR-------CIS---QLEILREFMHRLNADTG---------------
-------ITRRPCDYF-HWIG--GV---------------------G---AG--------
------G----------------------VVATLLVSLGMDA--EEASVAFARICAAVLP
DD-------------------SCSPTERASQLEAIVRTLLEEHGLF---PDTK-------
---------------------------------------------LLNEA-N--PSGACK
------------------------------L---G-------------------------
---------------------LF-YMTAVN-------LGHSAILRSYPSRQA--------
------------------------------------------------------------
----SYNPTLIEAIKVVWATPGLFP-----------------------------------
------------------------------------------------------------
------------------------------------------------------------
------------------------------------------------------------
------------------------------------------------------------
------------------------------------------------------------
------------------------------------------------------------
----------------------------------------------
>KIM26166.1
------------------------------------------------------------
---------------------------------MIYLLCKSGHVVEA--PPMA-GGSTQP
SA------------ILEPTPTSM-----PSQ--PSIIPQGKGICLL--------------
----SLDG--G-GSR-------ALS---QLKILADLMHMMNFNAKE--------------
------DEIQRPRDVF-NMIG--GT---------------------G---SG--------
------G----------------------FIAILLVILKLTA--DEALDVFAELSVKVLD
VPD-------------------LDVATRGAVLEDHVHGILEKHELE---REKR-------
---------------------------------------------LVEIN-T--RPEDCK
------------------------------L---I-------------------------
---------------------VP-VSYKDN-------VGAAYILRNFETRQE--------
------------------------------------------------------------
---KANNLTIAQAMMATLSTPSLFPSISVVKDF-----S--TFEFVSGELALGNPAGKVI
----IEAHA------AFKP--EE------HVTCILSLGSSYGSAIGMSMDSTP-------
------------------------------------------------------------
-------------------------PG---------------------------------
------------------------------------------------------------
------------------------------------------------------------
------------------------------------------------------------
----------------------------------------------
>KIM26631.1
------------------------------------------------------------
------------------------------------------------------------
----------------------M-----PLQ--STPASSGSGLCL---------------
---LIFDA--G-GPQ-------AIS---QLKILAELMHRINFDTNP--------------
------NQLRRPCDIF-DMIG--GA---------------------G---SG--------
------G----------------------FIAILLVVLGLTA--DDALEEFIDLTINVLN
KEG-------------------LDVEDRTSVLKAHTEALLDKYNIT---KEMR-------
---------------------------------------------LLDSN-D--HSQNCK
------------------------------L---T-------------------------
---------------------IP-IAYKNH-------IESTFTLRNYRVRQE--------
------------------------------------------------------------
---QASNLTITEAILATLATPPLFSSTSIVKDA-----A--TFEYVGADYVLSNPTREII
----ANAYE------AFGP--DR------HVACLISLGSGYSGITSFPNDSSL-------
------------------------------------------------------------
-------------------------DQWNN--------F-LKKLVTDSEQV----AQSID
SQMG-HL------GLYYRLCVSHG-LEK--S-S-----TAKA-A--EPGPIIAHTSNYLT
DVSVS-RRVD---QCIG---WLKSREGISTLE--------QLKH----------------
------------------------------------------------------------
----------------------------------------------
>CDM33067.1
------------------------------------------------------------
------------------------------------------------------------
---------------------ME-----L----EMRPRASGPLR----------------
--ILSLDG--G-GIR-------GIS---SLLILERIMERIRDV---HH----L-------
------DYTPRPCDHF-DLIG--GT---------------------S---TG--------
------G----------------------IIAIMLGRLGMTV--DECIRAYRKVAERAFT
RKAH--AII----------PARPRGAFSARALQEAIKQVVREFCTE---KECVERRRN--
--------GLS------------------------I--TDCQHSDLPFR-----EQTCTK
------------------------------T---V-------------------------
---------------------VL-AVTKVN----ID--AGPTLFRTYDKS-T--------
------------------------------------------------------------
---ALDGCAIWEVARATSAASTLFKSIRLGRD---------NIEYIDAGFGYNNPCEQLI
----AEAKK------VFPGR---------SDMQTLSIGTGIGDVVGIKNGR---------
------------------------------------------------------------
-------------------------LSIIG--------A-LKRMTTSPNRV----NTNME
--DYHG----D-SGQYFRFNVQHG-LGD--I-S-----L---------------------
------------------------------------------------------------
------------------------------------------------------------
----------------------------------------------
>KFA55131.1
------------------------------------------------------------
------------------------------------------------------------
------------------------------------MMEPGPLR----------------
--VLSLDG--G-GIR-------GLS---SLRILEEIMHRIQEE---LQ----L-------
------EEIPRPCEFF-DLIG--GT---------------------S---TG--------
------G----------------------IIALMLGRLGMRV--DECIQAYEEVAEQAFS
ARPF---YV----------PGLSSSKYSSTSLEKAFDHVVRQYCDD---AICKKQRNK--
--------GKAV-----------------------V--DNCPHSGMQLR-----NAACTK
------------------------------T---A-------------------------
---------------------VL-TITKDD----VN--ASPHLLTTYGTS-S--------
------------------------------------------------------------
---AYGMCTITEAARATSAAPTYFKPIRLGRD---------GVEYVDAGLGYNNPCAVLV
----NEAHD------QFPGR---------QPLRILSIGTGLYKVAPIGNGI---------
------------------------------------------------------------
-------------------------GSDIK--------S-LRRMATNTQKV----EVELK
--DKYR----G-TQQYYRFSVDRG-LDS--V-G-----LADY---GMKSTIITHTENYLR
ENR---GKIK---EFVQ---AF--------------------------------------
------------------------------------------------------------
----------------------------------------------
>KEY67742.1
------------------------------------------------------------
------------------------------------------------------------
------------------------------------------------------------
------------------------------------MHRIQEE---LQ----L-------
------EEVPRPCDFF-DLIG--GT---------------------S---TG--------
------G----------------------IIALMLGRLGMRV--DECIQAYEEVAKQAFT
ARPF---YV----------PGLSSSKYSSTSLEKAFDHVVRQYCDD---AICKKQRDK--
--------GKAV-----------------------V--NNCPHSGMQLR-----NAACTK
------------------------------T---A-------------------------
---------------------VL-TITKDD----VN--ASPHLLTTYGTS-N--------
------------------------------------------------------------
---AYGMCTITEAARATSAAPTYFKPIRLGRD---------GVEYVDAGLGYNNPCAVLV
----NEAQD------QFPGR---------QPLGILSIGTGLHKVAPIGNGI---------
------------------------------------------------------------
-------------------------GSDIK--------S-LRRMATTTQKV----EVELK
--DKYR----G-TQQYYRFSVDRG-LDS--V-G-----LADY---GMKSTIITHTENYLR
ENR---GKIK---EFVQ---AF--------------------------------------
------------------------------------------------------------
----------------------------------------------
>KFA75735.1
------------------------------------------------------------
------------------------------------------------------------
------------------------------------MMEPGPLR----------------
--VLSLDG--G-GIR-------GLS---SLRILEEIMHRIQEE---LQ----L-------
------EEIPRPCEFF-DLIG--GT---------------------S---TG--------
------G----------------------IIALMLGRLGMRV--DECIQAYEEVAEQAFS
ARPF---YV----------PGLSSSKYSSTSLEKAFDHVVRQYCDD---AVCKKQRNK--
--------GKAV-----------------------V--DNCPHSGMQLR-----NAACTK
------------------------------T---A-------------------------
---------------------VL-TITKDD----VN--ASPHLLTTYGTS-S--------
------------------------------------------------------------
---AYGMCTITEAARATSAAPTYFKPIRLGRD---------GVEYVDAGLGYNNPCAVLV
----NEAHD------QFPGR---------QPLRILSIGTGLYKVAPIGNGI---------
------------------------------------------------------------
-------------------------GSDIK--------S-LRRMATTTQKV----EVELK
--DKYR----G-TQQYYRFSVDRG-LDS--V-G-----LADY---GMKSTIITHTENYLR
ENR---GKIK---EFVQ---AF--------------------------------------
------------------------------------------------------------
----------------------------------------------
>KIM23149.1
------------------------------------------------------------
------------------------------------------------------------
----------------------M-----ILQ--AILAKREKGICILSFGMPHTFDVYSV-
G-NDSIDAGCP-GTR-------ALS---QLQILDRVIHRLNYDIGK--------------
------EGGLRPCEIF-DMIG--GS---------------------G---TG--------
------G----------------------FIAILLTVFEMTM--EEALDEFGQLSVNVLD
NRN-------------------LDAEARIAALITHINDLLERRNIE---PGRR-------
---------------------------------------------ILNDNVV--LPPRCK
------------------------------L---V-------------------------
---------------------VP-ISYKAA-------ASISFPLRNFEGRNE--------
------------------------------------------------------------
---QTKNLTLAEALLTTITTPPDFTSISIPDVT---------------------------
-----------------------------------------PGTIAF-ENDKV-------
------------------------------------------------------------
-------------------------GDWKN--------S-LEKLVRASLNT----AKDAQ
KQLG-PS------SIYHRFNVAYG-LEA--G-Q-----C----P--PPGTVIAHIDNYLG
EKSTS-EDVD---ACVT---LLKFRKGMVPLR--------HLERLGFQEI----------
----------------------SMPTVPLRRFSS--------------------------
---IYVLILIVCLVIILCLVAN-----YLKPDCQGHAGPPSQSPVI
>KIM24302.1
------------------------------------------------------------
------------------------------------------------------------
----------------------M-----PTESGLAGPERERGLCLL--------------
----SLDA--G-GAR-------AMS---QLKILSHIMYILNSESNF--------------
------ESNLRPCDVF-DMVA--GS---------------------G---SG--------
------G----------------------FIAILLTRLEFTA--ERALDVLGELNKDIFM
GYG-------------------KDAQTRTNSLKNWVDTFLEKHDIN---KKTC-------
---------------------------------------------LMTRD-G--MTSDSK
------------------------------L---V-------------------------
---------------------VP-LSYKGH-------VESTCTLRNFRVRQE--------
------------------------------------------------------------
---QALDLTIAEALLATLPTPPVFEPLCIFKDA-----V--TFDYIGGDLVLSNPIRLVI
----MEAYG------AFGP--DR------HVACLLSVGCGHPGLSSTPSGSSL-------
------------------------------------------------------------
-------------------------DEWNE--------F-LRKITTSCLKD----AQTAD
IQMG-HL------GLYHRFSVTRG-LET--A-A-----MDTK-I--SSEEMITQTMAYMD
DFDLS-DKME---RCV--------------------------------------------
------------------------------------------------------------
----------------------------------------------
>KIM26629.1
------------------------------------------------------------
------------------------------------------------------------
-------------------MGVV-----YAY--LALVSKTYGIIFIS-------------
--HRIIDA--G-GPQ-------AIS---QLKILTEIMNRINLDANP--------------
------DQLRRPCDIF-DMIG--GA---------------------G---SG--------
------G----------------------FIAIILVVLGLTA--DNALEEFIDLTINVLN
KEG-------------------LDAEDRTSVLKAYTEALLDKYSFT---KDTR-------
---------------------------------------------LLDTR-N--HSENCK
------------------------------L---A-------------------------
---------------------VP-IAYKHH-------VGPTYTLRNYQQK----------
------------------------------------------------------------
----ALNLTIMEAILATLATPPLFSSTSIVKDA-----E--TFEYVGADYALSNPTREII
----ANAYE------AFGP--DR------HVACILSLGSGYTGITSFPGDNNL-------
------------------------------------------------------------
-------------------------DQWND--------F-LKKLVMDSEQV----AQSID
SQMG-HL------GLYYRLCVSHG-LEK--W-S-----TTNA-A--EPGPITAHTSTYLT
DVSVS-RRVD---QCVG---SLKSREGISTLE--------QLSELHSGGQ----------
------------------------------------------------------------
----------------------------------------------
>KIM83298.1
------------------------------------------------------------
------------------------------------------------------------
--------------------------------------MTRSLR----------------
--ILSLDG--G-GIR-------GVS---TLLILESVMEKIRQD---AG----L-------
------NSTPLPCEYF-DIIG--GT---------------------S---TG--------
------G----------------------IIAIMLGRLQMSV--DECIRAYKKVAEKAFT
PKAV--LQL----------PGRPTGAFSASALEDAIKQVIADQCKE---EACRN------
--------------------------------------ELCQHTDNLFR-----DGACCK
------------------------------T---V-------------------------
---------------------VL-AITKDN----VD--APPTLFKTYERS-E--------
------------------------------------------------------------
---SLKDCTIWQVARATSAATTFFKSIKCGRD---------EVEFIDAAFGHNNPCDVLL
----EEAQE------IFPNS---------ELGCVISIGTGLGAVVTIQDRR---------
------------------------------------------------------------
-------------------------RSILQ--------A-LKNMASSSKKV----ADRLD
--SRFG----D-SPIYYRFNVRRG-LED--I-T-----LSDW---KQTSTIAAHTRNYLQ
EER---RRID---RCAR---TLQVTTSVPPPDSAA--VISHAEGS---------------
-----------------KPA-------SRTVMGVGEEVLLRADVNPTAAIGLPGS---EI
PA--------------------------------------------
>KLU89782.1
------------------------------------------------------------
------------------------------------------------------------
----------------------------------MAHDSPRPLR----------------
--ILSLDG--G-GIR-------GLS---SLLILEHIMEGIRKE---EG----L-------
------NEAPRPCKRF-DLIG--GT---------------------S---TG--------
------G----------------------IIAIMLGRLGMSV--DECIRAYRKVAERAFT
PKIT--TFL----------PASPSGAFSAKALEAAIRDTIKEYCVA---PECATRRRE--
--------GHLT-----------------------A--ATCTHSEMELR-----DTSCTD
------------------------------T---V-------------------------
---------------------VL-AVTKDN----VD--ARPTLFTTYDTS-I--------
------------------------------------------------------------
---GLSGCTIWQVARATSAATTFFKPIKVGRD---------EIEFIDAAFGYNNPCEVLI
----EEARR------RFPTR---------ERMQILSVGTGLGDVVSIRDSR---------
------------------------------------------------------------
-------------------------RSIIE--------A-LKKMATTSKQV----ADRLD
--GRLG----V-DGQYFRFNVERG-LED--T-T-----LSDW---KKASKISAHTLNYIH
DSE---RLLG---KF---------------------------------------------
------------------------------------------------------------
----------------------------------------------
>KXH59138.1
------------------------------------------------------------
-------------------------------------MER--TSEA--------------
---------------PQPLRILS-----L----GRVPASYSVFV----------------
--TDNLDG--G-GIR-------GIS---SLLILEHLMEEIRKT---EG----L-------
------DRVPRPCDRF-DFIG--GT---------------------S---TG--------
------G----------------------IIAIMLGRMGMTV--NECILQYREVAQKAFT
PKRT--TLL----------PASTKGAFSATALEEAIKTTCKKFCTS---LDCVHRRQV--
--------GNTP-----------------------N--GTCSHDM-EFR-----DDTCTK
------------------------------T---V-------------------------
---------------------VL-AITKDN----VD--APPTLFTTYDKS-T--------
------------------------------------------------------------
---GFDGCPIWQVARATSAATTFFKPIRIGRD---------GVEFVDAGFGYNNPCEVLI
----DEARR------QFPSR---------PQLQVLSIGTGLGDVVSIGNTR---------
------------------------------------------------------------
-------------------------MGIIR--------A-LKNMATSSKKV----ATRLD
--DQYA----A-SGQYFRFNVAQG-LQD--V-T-----LSDW---EKSSTVSAHTRNYLL
ETR---RQTQ---QFVR---HITTGCSGNNEMPAI--TEI--AG----------------
------------------------------------DLIER-------------------
----------------------------------------------
>KZL80524.1
------------------------------------------------------------
------------------------------------MESS--SQGL--------------
---------------SPP------------------------LR----------------
--ILSLDG--G-GIR-------GIS---SLLILEHLMEEIRKV---QG----L-------
------EHVPRPCECF-DFIG--GT---------------------S---TG--------
------G----------------------IIAIMLGRLRMTV--DECIREYREVAQRAFT
PKRT--TIF----------PASPQGAFSATALEEAVKNTSRKFCTA---TDCAGQRQR--
--------GIAT-----------------------D--RACPHRDLELR-----DPGCTK
------------------------------T---A-------------------------
---------------------VL-AITKDN----VD--APPTLFTTYDTS-E--------
------------------------------------------------------------
---GFRGCSIWQVARATSAATTFFKPIRVGRD---------EIEFVDAGFGYNNPCEILV
----NEARK------QFPSH---------TRLQVLSIGTGLGDVVSIGETR---------
------------------------------------------------------------
-------------------------MDIIH--------A-LKSMATSSKKV----AATMD
--HQYG----G-SNQYFRFNVDKG-LED--V-T-----LSDW---KKSSKISAHTRNYLA
ENC---KAIE---QFVG---HFIGRFVAQP------------------------------
------------------------------------------------------------
----------------------------------------------
>OAL51109.1
------------------------------------------------------------
------------------------------------------------------------
--------------------MAQ--PPSPQPTQDANPLHTTGLC----------------
--LLALDG--G-GVR-------GLS---TLFILRSLMRRLNAQRQR-----------NDL
-------PPVKPCDVF-DLIG--GT---------------------S---TG--------
------G----------------------LIAIMLGRLEMSV--DECIVAYNKLMKDVFS
EKASK-IPVT--------WKGRVKAQFDSRKLRAAVEQVVRESGVGASDAF---------
----------------------------------------DQSS-KSSST----TGGKCR
------------------------------T---F-------------------------
---------------------VC-AVARET--------AGITRLRSYSLPHET-------
------------------------------------------------------------
----SIPATISDAALATSAATGFFDPVAIGS-----------RHFVDGALGANNPAAEVE
----SEAAA------IWGAGS-G--DPKPLVKCFVSIGTGNKGKKALD-DNLF-------
------------------------------------------------------------
---------------------------------RFLA-KDLVKMATNTDVA----EKAVM
ARWAQRDGE---VQRYFRFNVEQG-LQD--V-G-----LAEY---KEQGRIEAVTEEYLD
HPV-LKSSMR---DCVE---NLQVKQSKTQTNFA--------------------------
------------------------------------------------------------
----------------------------------------------
>ORX98184.1
------------------------------------------------------------
------------------------------------------------------------
--------------------MEQ--GTTTQNGGESNPLDTEGLC----------------
--LLSLDG--G-RVR-------GLS---TLYILKYIMDRLNHERKNN---------TPSI
-------PPVKPCDVF-DLIG--GT---------------------S---TG--------
------G----------------------LIAIMLGRLEMDV--DGCIAAYNDLAAAVFG
KKSR--FPFV--------Q----------------------------SGR----------
----------------------------------------SETD-LLNDG----VERGCR
------------------------------T---F-------------------------
---------------------VC-SIDRDM--------KDMIRLRSYSLPDEP-------
------------------------------------------------------------
----NIPATICKAALATSAATTFFDPVDIEG-----------RTFADGGFGANNPVDEVE
----GEAAN------IWRPET-R--ELGPLVKCFISIGTGNPGKKPFE-DGVP-------
------------------------------------------------------------
---------------------------------RFLG-ETVVQIVTETEAT----ERKFI
ARWRKHF-D---EKKYFRFNVEFR-NNK--C-R-----VYFC------------------
------------------------------------------------------------
------------------------------------------------------------
----------------------------------------------
>PGH02751.1
------------------------------------------------------------
------------------------------------------------------------
----------------------M--KEAQPEEPAGDQLNSNGLC----------------
--LLSLDG--G-GVR-------GLS---SLRILQGLMERVNHERAI-----------VNL
-------PPIKPCDLF-DLIG--GT---------------------S---TG--------
------G----------------------LIAIMLGRLEMDV--DQCIAEYSRMIEQIFK
KKS---FPVD--------WKGKIKGRFDTGILTNSLRETLVSLG----LS----------
-----------------------------------------DAD-FFNDG----KERKCR
------------------------------V---F-------------------------
---------------------VC-ATAFET--------KSIIRLKSYTLPGD--------
------------------------------------------------------------
---PNLSPTILDAARATSAATSFFEPAAIGT-----------RRYVDGALGANNPVDEVW
----NEAQN------IWCADD-G--ALEPLVNCFISIGTGNPGVSPMN-EGAL-------
------------------------------------------------------------
---------------------------------KMLA-KDIVKMATQTERT----AETFQ
ARHRGLF-D---RERYFRFNVAQG-LQT--V-G-----LEEY---RKQGLLEAATDDYLT
STE-QKVRLR---NCVK---RLKEKKGKSPIDLVKRIRF-----CDEPI-----------
------------------------------------------------------------
----------------------------------------------
>EEQ87201.2
------------------------------------------------------------
------------------------------------------------------------
----------------------M--NEAQPEELAGDLLNNCGLC----------------
--LLSLDG--G-GVR-------GLS---SLRILQGLMERVNHERAI-----------VNL
-------PSVKPCDLF-DLIG--GT---------------------S---TG--------
------G----------------------LIAIMLGRLEMDV--DQCIAEYSRMIQQIFK
KKS---FPVD--------WKGKIKGRFNTGILTNSLQETLLSLG----LS----------
-----------------------------------------DAD-FLNDG----KERKCR
------------------------------V---F-------------------------
---------------------VC-ATAFET--------KSIIRLKSYRLPGD--------
------------------------------------------------------------
---PNLSPTILDAARATSAATSFFEPAAIGT-----------RRYVDGALGANNPVDEVW
----NEAQN------IWCADD-G--ALEPLVNCFLSIGTGNPGVSPMN-EGAL-------
------------------------------------------------------------
---------------------------------KMLA-KDIVKMATQTERT----AETFQ
ARHRGLF-D---RERYFRFNVAQG-LQT--V-G-----LEEY---KKQGLLEAATDDYLT
STD-QRVRLR---NCVK---RLKEKKGKSP------------------------------
------------------------------------------------------------
----------------------------------------------
>EGE84140.2
------------------------------------------------------------
------------------------------------------------------------
----------------------M--NEAQPEELAGDLLNNCGLC----------------
--LLSLDG--G-GVR-------GLS---SLRILQGLMERVNHERAI-----------VNL
-------PSVKPCDLF-DLIG--GT---------------------S---TG--------
------G----------------------LIAIMLGRLEMDV--DQCIAEYSRMIQQIFK
KKS---FPVD--------WKGKIKGRFNTGILTNSLQETLLSLG----LS----------
-----------------------------------------DAD-FLNDG----KERKCR
------------------------------V---F-------------------------
---------------------VC-ATAFET--------KSIIRLKSYRLPGD--------
------------------------------------------------------------
---PNLSPTILDAARATSAATSFFEPAAIGT-----------RRYVDGALGANNPVDEVW
----NEAQN------IWCADD-G--ALEPLVNCFLSIGTGNPGVSPMN-EGAL-------
------------------------------------------------------------
---------------------------------KMLA-KDIVKMATQTERT----AETFQ
ARHRGLF-D---RERYFRFNVAQG-LQT--V-G-----LEEY---KKQGLLEAATDDYLT
STD-QRVRLR---NCVK---RLKEKKGKSPN-----------------------------
------------------------------------------------------------
----------------------------------------------
>EQL35284.1
------------------------------------------------------------
------------------------------------------------------------
----------------------M--NEAQPEELAGDLLNNCGLC----------------
--LLSLDG--G-GVR-------GLS---SLRILQGLMERVNHERAI-----------VNL
-------PSVKPCDLF-DLIG--GT---------------------S---TG--------
------G----------------------LIAIMLGRLEMDV--DQCIAEYSRMIQQIFK
KKS---FPVD--------WKGKIKGRFNTGILTNSLQETLLSLG----LS----------
-----------------------------------------DAD-FLNDG----KERKCR
------------------------------V---F-------------------------
---------------------VC-ATAFET--------KSIIRLKSYRLPGD--------
------------------------------------------------------------
---PNLSPTILDAARATSAATSFFEPAAIGT-----------RRYVDGALGANNPVDEVW
----NEAQN------IWCADD-G--ALEPLVNCFLSIGTGNPGVSPMN-EGAL-------
------------------------------------------------------------
---------------------------------KMLA-KDIVKMATQTERT----AETFQ
ARHRGLF-D---RERYFRFNVAQG-LQT--V-G-----LEEY---KKQGLLEAATDDYLT
STD-QRVRLR---NCVK---RLKEKKGKSPN-----------------------------
------------------------------------------------------------
----------------------------------------------
>KKZ65655.1
------------------------------------------------------------
------------------------------------------------------------
------------------------------------------------------------
------------------------------------MERVNHERRV-----------AKL
-------THVKPCELF-DLIG--GT---------------------S---TG--------
------G----------------------LIAIMLGRLEMDV--DQCIAEYSRMIQQIFK
KKS---FPVD--------WKGRIKGRFDTEVLTNSLHETLASLG----LS----------
-----------------------------------------DAD-FLDDG----KEKQCR
------------------------------V---F-------------------------
---------------------VC-ATAFET--------KSIVRLKSYRLPGD--------
------------------------------------------------------------
---AHLSPTILDAARATSAATSFFEPVNIGT-----------RRYVDGALGANNPVDEVW
----NEAQN------IWCAED-G--ALEPLVNCFISIGTGNPGVSPMN-EGAL-------
------------------------------------------------------------
---------------------------------KVLA-KDMVKMATQTERT----AETFQ
ARHRGLF-D---RKRYFRFNVAQG-LQT--V-G-----LEEY---KKEGLLEAATDDYLT
STE-QRIRLR---DCVQ---HLREKTSMYR------------------------------
------------------------------------------------------------
----------------------------------------------
>OAT11383.1
------------------------------------------------------------
------------------------------------------------------------
----------------------M--NEAQPEELAGDLLNNCGLC----------------
--LLSLDG--G-GVR-------GLS---SLRILQGLMERVNHERAI-----------VNL
-------PSVKPCDLF-DLIG--GT---------------------S---TG--------
------G----------------------LIAIMLGRLEMDV--DQCIAEYSRMIQQIFK
KKS---FPVD--------WKGKIKGRFNTGILTNSLQETLLSLG----LS----------
-----------------------------------------DAD-FLNDG----KERKSR
------------------------------V---F-------------------------
---------------------VC-ATAFET--------KSIIRLKSYRLPGD--------
------------------------------------------------------------
---PNLSPTILDAARATSAATSFFEPAAIGT-----------RRYVDGALGANNPVDEVW
----NEAQN------IWCADD-G--ALEPLVNCFLSIGTGNPGVSPMN-EGAL-------
------------------------------------------------------------
---------------------------------KMLA-KDIVKMATQTERT----AETFQ
ARHRGLF-D---RERYFRFNVAQG-LQT--V-G-----LEEY---KKQGLLEAATDDYLT
STD-QRVRLR---NCVK---RLKEKKGKSP------------------------------
------------------------------------------------------------
----------------------------------------------
>OAX82787.1
------------------------------------------------------------
------------------------------------------------------------
----------------------M--VEARTTELGEDPLQSSGLC----------------
--LLSLDG--G-GVR-------GLS---SLRILQGLMQRVNHERRA-----------AKL
-------TPVKPCELF-DLIG--GT---------------------S---TG--------
------G----------------------LIAIMLGRLEMDV--DQCITEYSRMVQQIFM
KKS---FPID--------WKGKIKGRFDTRILTNSLQETLASLG----LS----------
-----------------------------------------GVD-LLYDG----NERQCK
------------------------------V---F-------------------------
---------------------VC-ATAFET--------KSIVRLKSYRLPSD--------
------------------------------------------------------------
---ANLNPTILDAARATSAATSFFEPANIGT-----------RKYVDGALGANNPVDEVW
----NEAQN------IWCPED-G--ELEPLVNCFISIGTGNSGVSPLN-EGAL-------
------------------------------------------------------------
---------------------------------KLLA-KDMVKMTTQTERT----AETFQ
ARHRGLF-D---RKRYFRFNVAQG-LQN--V-G-----LDEY---KKEGLLEAATDDYLT
STE-QKIRLR---DCVQ---QLKEKTSKSPIDFATIIRS-----YNE-------------
------------------------------------------------------------
----------------------------------------------
>OJD18067.1
------------------------------------------------------------
------------------------------------------------------------
----------------------M--DEARATELVEDPVTNSGLC----------------
--LLSLDG--G-GVR-------GLS---SLRILQGLMQRVNHERHA-----------AKL
-------APVKPCELF-DLIG--GT---------------------S---TG--------
------G----------------------LIAIMLGRLEMDV--DQCIAEYSRMIQQIFK
KKS---FPID--------WKGKIKGRFDTGVLTNSLQETLQSLG----LS----------
-----------------------------------------GAD-FLNDG----KERRCR
------------------------------V---F-------------------------
---------------------VC-ATAFET--------KSIVRLKSYSLPGD--------
------------------------------------------------------------
---ANLNPTILDAARATSAATSFFEPANIGT-----------RRYVDGALGANNPVDEVW
----NEAQN------IWCAED-G--ALEPLVNCFISIGTGNPGVSLMN-EGVL-------
------------------------------------------------------------
---------------------------------KVLA-KDMVKMTTQTERT----AETFQ
ARHRGLF-D---RKRYFRFNVAQG-LQT--V-G-----LEEY---KREGLLEAATDDYLT
STE-QKVRLR---DCVK---HLKAKTSKSP------------------------------
------------------------------------------------------------
----------------------------------------------
>OJD27184.1
------------------------------------------------------------
------------------------------------------------------------
----------------------M--NEAQPEELAGDLLNNSGLC----------------
--LLSLDG--G-GVR-------GLS---SLRILQGLMERVNHERAV-----------VNL
-------PSVKPCDLF-DLIG--GT---------------------S---TG--------
------G----------------------LIAIMLGRLEMDV--DQCIAEYSRMIQQIFK
KKS---FPVD--------WKGKVKGRFDTGILTNSLRETLLSLG----VS----------
-----------------------------------------AAD-SLNDG----EERKCR
------------------------------V---F-------------------------
---------------------VC-ATAFET--------KSIIRLKSYRLPGD--------
------------------------------------------------------------
---ANLSPTILDAARATSAATSFFEPAAIGT-----------RRYVDGALGANNPVDEVW
----NEAQN------IWCADD-G--ALEPLVNCFISIGTGNPGVSPMN-EGAL-------
------------------------------------------------------------
---------------------------------KMLA-TDMVKMATQTERT----AETFQ
ARHRGLF-D---RERYFRFNVAQG-LQT--V-G-----LEEY---KKQGLLEAATDDYLT
STE-QRVRLR---NCVK---RLNEKKVKSPIDL---------------------------
------------------------------------------------------------
----------------------------------------------
>PGH11415.1
------------------------------------------------------------
------------------------------------------------------------
----------------------M--EGPRVKGSTENPLDKRGLC----------------
--LLSLDG--G-GVR-------GLS---SLRILQGLMGRVNNERRV-----------AGL
-------SAVKPCELF-DLIG--GT---------------------S---TG--------
------G----------------------LIAIMLGRLEMDV--DQCITEYSRMIQQIFR
KKS---LPVS--------WKGRIKGRFDTSNLTHCLQETMASQG----LS----------
-----------------------------------------STE-LLDDG----KERQCR
------------------------------V---F-------------------------
---------------------VC-ATAFET--------KSITRLKSYRLPAD--------
------------------------------------------------------------
---PNLTPTIVDAARATSAATSFFEPAIIGT-----------RKYVDGALGANNPVDEVW
----NEAQN------IWCAED-G--ALEPLVKCFVSIGTGSPGTFPMN-EAIL-------
------------------------------------------------------------
---------------------------------KVLA-KDMVKMATQTERT----AELFQ
ARHRGLC-D---QKRYFRFNVAQG-LQA--V-G-----LEEY---KKEGLLEAATDDYLT
STD-QKFRLR---DCVQ---HLKEKTGQSPIDIATL------------------------
------------------------------------------------------------
----------------------------------------------
>PGH34123.1
------------------------------------------------------------
------------------------------------------------------------
----------------------M--DEARTKELVEDPLNSSGLC----------------
--LLSLDG--G-GVR-------GLS---SLRILQGLMERVNHERRV-----------AKL
-------THVKPCELF-DLIG--GT---------------------S---TG--------
------G----------------------LIAIMLGRLEMDV--DHCIAEYSRMIQQIFK
KKS---FPVD--------WKGRIKGRFDTEVLTNSLQETLASLG----LS----------
-----------------------------------------AAD-FLDDG----KEKQCR
------------------------------V---F-------------------------
---------------------VC-ATAFET--------KSIVRLKSYRLPGD--------
------------------------------------------------------------
---AYLSPTILDAARATSAATSFFEPANIGT-----------RRYVDGALGANNPVDEVW
----NEAQN------IWCAED-G--ALEPLVNCFISIGTGNPGVSPMN-EGAL-------
------------------------------------------------------------
---------------------------------KVLA-KDMVKMATQTERT----AETFQ
ARHRGLF-D---RKRYFRFNVAQG-LQT--V-G-----LEEY---KKEGLLEAATDDYLI
ST----------------------------------------------------------
------------------------------------------------------------
----------------------------------------------
>XP_002622768.1
------------------------------------------------------------
------------------------------------------------------------
----------------------M--NEAQPEELAGDLLNNCGLC----------------
--LLSLDG--G-GVR-------GLS---SLRILQGLMERVNHERAI-----------VNL
-------PSVKPCDLF-DLIG--GT---------------------S---TG--------
------G----------------------LIAIMLGRLEMDV--DQCIAEYSRMIQQIFK
KKS---FPVD--------WKGKIKGRFNTGILTNSLQETLLSLG----LS----------
-----------------------------------------DAD-FLNDG----KERKSR
------------------------------V---F-------------------------
---------------------VC-ATAFET--------KSIIRLKSYRLPGD--------
------------------------------------------------------------
---PNLSPTILDAARATSAATSFFEPAAIGT-----------RRYVDGALGANNPVDEVW
----NEAQN------IWCADD-G--ALEPLVNCFLSIGTGNPGVSPMN-EGAL-------
------------------------------------------------------------
---------------------------------KMLA-KDIVKMATQTERT----AETFQ
ARHRGLF-D---RERYFRFNVAQG-LQT--V-G-----LEEY---KKQGLLEAAT-----
------------------------------------------------------------
------------------------------------------------------------
----------------------------------------------
>PQE27723.1
------------------------------------------------------------
---------------------------------------------------------MRT
RF------------LTDQRI--I-----P----FTQTMPGNDLR----------------
--LLALDG--G-GVR-------GLS---ALMILQQLMETIDPE-----------------
-------HPPKPCDYF-DMIG--GT---------------------S---TG--------
------G----------------------LIAIMLGRLRMSI--DDCIDAYLSLSDRIFQ
KKRHRVTVK-----GAI------QGRFDSDELAHAVREVVVAQGLP---E-N--------
-------------------------------------------TLLKDV-----SDGACK
------------------------------V---F-------------------------
---------------------VC-ATSKE--------TSETVCLTSYPSPRGR-------
------------------------------------------------------------
-SDLLNSIKIWEACRATSAASSFFDPIAVGRY---------GEGFVDGATGANNPVWEVW
----NQAQL------LWGP--QPLEG---KIKCLVSIGTGVPSLKPFRDDV---------
------------------------------------------------------------
-------------------------FHIGK--------M-LVAIATETEQT----AERFR
RDKTHL----DDSGRYYRFNVDRG-LEE--V-G-----LEES---KKRKEIAAATGRYVG
SQGVF-KQMQ---ACAD---NMAGKEYFGEYRIVFRLQR---------------------
------------------------------------------------------------
----------------------------------------------
>EMD96375.1
------------------------------------------------------------
------------------------------------------------------------
-------------------------------------MPGSDLR----------------
--LLALDG--G-GVR-------GLS---ALMILEQLMEAVNPD-----------------
-------APPKPCDYF-DMIG--GT---------------------S---TG--------
------G----------------------LIAIMLGRLKMSV--ADCITAYLSLSDRVFR
KTRHRVTVK-----GQI------QGRFDAEELARAIKEVVKQQGLQ---E-D--------
-------------------------------------------ALLKDE-----PTSTCK
------------------------------V---F-------------------------
---------------------VC-ATSKE--------TSETVCLTSYRTPRGI-------
------------------------------------------------------------
-----HNVTIWEACRATSAATSFFDPIAIGRF---------GEQFVDGAIGANNPVRELW
----DQAQL------AWGP--EPLDG---KVKCLVSIGTGVPSLKAFKDDV---------
------------------------------------------------------------
-------------------------FHIGE--------T-LAAIATETEQT----AERFR
RERGLL----DSTGRYYRFNVVRG-LED--I-G-----LEEA---KKVKEMAAATRRYVS
SQEVH-KQVQ---ACAG---NIASREYFGEYRTVFSLE----------------------
------------------------------------------------------------
----------------------------------------------
>EMD96377.1
------------------------------------------------------------
------------------------------------------------------------
-------------------------------------MPGSDLR----------------
--LLALDG--G-GVR-------GLS---SLMILEQLMEAVNPD-----------------
-------APPKPCHYF-DMIG--GT---------------------S---TG--------
------G----------------------LIAIMLGRLKMSV--ADCITAYLSLSDRVFC
KTRHRVTVK-----GQI------QGRFDAEELARAIKEVVKQQGLQ---E-D--------
-------------------------------------------ALLKDE-----STTTCK
------------------------------V---F-------------------------
---------------------VC-ATSKE--------TSETVCLTSYRTPRSG-------
------------------------------------------------------------
-NDLLNSVTIWEACRATSAATSFFDPIAVGRF---------GEEFVDGATGANNPVRELW
----DQAQL------AWGP--ESLDS---KIKCLVSIGTGVPSLKAFKDDV---------
------------------------------------------------------------
-------------------------LHIGE--------T-LAAIATETEQT----AERFR
RERGLL----DSTGRYYRFNVVRG-LED--I-G-----LEEA---KKVKEMAATTRRYVS
SQEVH-QQMQ---ACAG---SIAGREYFGEYQTVLSLK----------------------
------------------------------------------------------------
----------------------------------------------
>KIM95559.1
------------------------------------------------------------
------------------------------------------------------------
-------------------------------------MLDKDLR----------------
--LLALDG--G-GVR-------GLS---TLIILQQLMETIDPE-----------------
-------TPPMPCEYF-DMIG--GT---------------------S---TG--------
------G----------------------LIAVMLGRLKMSV--DQCINAYLLLSDRIFQ
KKRRRVTIK-----GNI------QGRFDSEELERAMKEVFIAQELP---E-D--------
-------------------------------------------ALLKDI-----SDNACK
------------------------------V---F-------------------------
---------------------VC-ATSKQ--------TSETVCLTSYKSPRGS-------
------------------------------------------------------------
-NDLLNSIKIWEACHATSAASSFFDPIAVGPY---------GEEFVDGATGANNPVWEVW
----NQAQL------MWGP--EPLER---RIKCLVSIGTGVPSLKPFQDDI---------
------------------------------------------------------------
-------------------------FHIGK--------S-LIAIATETEQT----AERFR
RDKSNL----DDTGRYYRFNVDRG-LEE--I-G-----LEES---KKRKEIAAATRRYVG
SQGVF-KQMQ---ACAD---NMAGREYFGEYRTVFSLE----------------------
------------------------------------------------------------
----------------------------------------------
>OBT41064.1
------------------------------------------------------------
------------------------------------------------------------
-------------------------------------MPEHELR----------------
--LLALDG--G-GVR-------GLS---TLQILKQLMDVVDPE-----------------
-------SPPKPCDYF-DMIG--GT---------------------S---TG--------
------G----------------------LIAIMLGRLQMTV--DDCINAYVSLSDRVFQ
KRRHRVTIK-----GNV------QGQFDSAELERAIKEIIVSQGLE---E-D--------
-------------------------------------------TLLKDS-----PDAKCK
------------------------------V---F-------------------------
---------------------VC-ATSKE--------TGDTVRLTCYRSPRGR-------
------------------------------------------------------------
-EQLLRTTKIWEAGRATSAASSFFDPITIGDF---------GEGFVDGATGANNPVYEVW
----NEAQD------LWPS--GSLEE---SVKCFVSIGTGIPSLTPFTDDL---------
------------------------------------------------------------
-------------------------AGVGK--------S-LLAIATETEKT----AERFC
RDKSGL----DDKGRYYRFNVLRG-LED--I-G-----LEES---KRKNAIIAATNRYVA
SQAVF-KQMK---ACGN---SLADKQYFGL------------------------------
------------------------------------------------------------
----------------------------------------------
>OCK72888.1
------------------------------------------------------------
------------------------------------------------------------
-------------------------------------MPSKELR----------------
--LLALDG--G-GIR-------GLS---SLMILEQLMQTIDPD-----------------
-------SPPKPCDYF-DMIA--GT---------------------S---TG--------
------G----------------------LIAIMLGRLKMSI--DECIDSYISLSDRVFQ
KKRHRVTVK-----GNI------QGRFDSEELARAVKEIVTKQGLQ---E-G--------
-------------------------------------------ELLKDS-----PDTTCK
------------------------------V---F-------------------------
---------------------VC-ATSKQ--------TSETVCLTSYRSPRGG-------
------------------------------------------------------------
-GDLLNTVKIWEACRATSAASSFFDNIAIGRY---------QEEFIDGATGANNPVWELW
----NQAQL------IWGP--EPLEN---NVKCLVSVGTGVPSLKPFRDDV---------
------------------------------------------------------------
-------------------------FHIGE--------T-LVAIATETEQT----AERFR
RDKSHL----DNSGRYYRFNVTSG-LED--I-G-----LEES---KKIKEIAAATRRYVG
SQDVF-KKMQ---ACGD---NLTGRAYFGAYRTSFSLE----------------------
------------------------------------------------------------
----------------------------------------------
>PQE09025.1
------------------------------------------------------------
------------------------------------------------------------
-------------------------------------MPGNDLR----------------
--LLALDG--G-GVR-------GLS---TLMILQQLMETIDPE-----------------
-------HPPKPCDYF-DMIG--GT---------------------S---TG--------
------G----------------------LIAIMLGRLRMSI--DDCIDAYLSLSDRIFQ
KKRHRVTVK-----GAI------QGRFDSDELAHAVREVVVAQGLP---E-N--------
-------------------------------------------TLLKDV-----SDGACK
------------------------------V---F-------------------------
---------------------VC-ATSKE--------TSETVCLTSYPSPRGR-------
------------------------------------------------------------
-SDLLNSIKIWEACRATSAASSFFDPIAVGRY---------GEGFVDGATGANNPVWEVW
----NQAQL------LWGP--QPLEG---KIKCLVSIGTGVPSLKPFRDDV---------
------------------------------------------------------------
-------------------------FHIGK--------T-LVAIATETGQT----AERFR
RDKTHL----DDSGRYYRFNVDRG-LEE--V-G-----LEES---KKRKEIAAATGRYIG
SQGVF-KQMQ---ACAD---NMAGKEYFGEYRIVFHLQH--V------------------
------------------------------------------------------------
----------------------------------------------
>PSN58604.1
------------------------------------------------------------
------------------------------------------------------------
-------------------------------------MPDRDLR----------------
--LLALDG--G-GVR-------GLS---ALMILEQLMEAVDPD-----------------
-------APPKPCDYF-DMIG--GT---------------------S---TG--------
------G----------------------LIAIMLGRLRMSV--ADSIAAYLSLSDRIFR
KTRHRVTVK-----GKI------QGRFDSEELARAVREVTKEQGLQ---E-D--------
-------------------------------------------ELLKDG-----SGSACK
------------------------------V---F-------------------------
---------------------VC-ATSKE--------TSETVCLTSYRSPRGN-------
------------------------------------------------------------
-RDLLDSVKIWEACRATSAASSFFDPIAVGRF---------EEEFVDGATGANNPVREVW
----DQAQL------VWGP--EPLED---KIKCLVSIGTGMPSLKPFKDDV---------
------------------------------------------------------------
-------------------------FHMGE--------T-LVAIATETEQT----AEKFR
RERSHL----DGRGQYFRFNVLRG-LED--I-G-----LEES---KKVKEMAAATRRYIG
SQDVS-RQMQ---ACAG---SVAGREYFGEYRTVFSLA----------------------
------------------------------------------------------------
----------------------------------------------
>PSN58800.1
------------------------------------------------------------
------------------------------------------------------------
-------------------------------------MPDRDLR----------------
--LLALDG--G-GVR-------GLS---ALMILEQLMEAVDPD-----------------
-------APPKPCDYF-DMIG--GT---------------------S---TG--------
------G----------------------LIAIMLGRLRMSV--ADSIAAYLSLSDRIFR
KTRHRVTVK-----GKI------QGRFDSEELARAVREVAKEQGLQ---E-D--------
-------------------------------------------ELLKDG-----SGSACK
------------------------------V---F-------------------------
---------------------VC-ATSKE--------TSETVCLTSYRSPRGN-------
------------------------------------------------------------
-RDLLDSVKIWEACRATSAASSFFDPIAVGRF---------GEEFVDGATGANNPVREVW
----DQAQL------VWGP--EPLED---KVKCLVSIGTGMPSLKPFKDDV---------
------------------------------------------------------------
-------------------------FHMGE--------T-LVAIATETEQT----AEKFR
RERSHL----DGRGQYFRFNVLRG-LED--I-G-----LEES---KKVKEMAAATRRYIG
SQDVS-RQMQ---ACAG---SVAGREYFGEYRTVFSLA----------------------
------------------------------------------------------------
----------------------------------------------
>RAQ99515.1
------------------------------------------------------------
------------------------------------------------------------
-------------------------------------MPGNDLR----------------
--LLALDG--G-GVR-------GLS---ALMILEQLMEAVDPD-----------------
-------APPKPCDYF-DMIG--GT---------------------S---TG--------
------G----------------------LIAVMLGRLKMTV--GEAITAYLSLSNHVFQ
KKAHRVTIK-----GNI------QGRFDSDELARAIKEVVKQQGLH---E-A--------
-------------------------------------------ALLKDA-----SDAQCK
------------------------------V---F-------------------------
---------------------VC-ATSKE--------TSETVCLTSYRTPRGN-------
------------------------------------------------------------
-NDLLNSVTIWEACRATSAASTFFDPIAVGRF---------GEEFVDGATGANNPVREVW
----DQAQL------AWGP--EPLEG---KVKCLVSIGTGMPSLKPFKDDV---------
------------------------------------------------------------
-------------------------LHIGA--------T-LIAIATETEQT----AERFR
RERSLL----DSTGRYYRFNVVRG-LED--I-G-----LEEA---KKVKEMAAATRRYIS
SHEVH-TQMQ---ACAG---IVAGREYFGEYQTAFSLE----------------------
------------------------------------------------------------
----------------------------------------------
>RDL31460.1
------------------------------------------------------------
------------------------------------------------------------
-------------------------------------MANNNLR----------------
--LLALDGGGG-GVR-------GLS---ALMILQQLMETIDPE-----------------
-------NPPKPCDYF-DMIG--GT---------------------S---TG--------
------G----------------------LIAIMLGRLKMSI--DDCINAYLLLSDRIFH
KKRHRFTVK-----GNI------QGRFDSEELSQAVKEVVIAQQLD---E-D--------
-------------------------------------------TLLKDV-----SEDACK
------------------------------V---F-------------------------
---------------------MC-ATSKQ--------TSESVCLTSYNSPGGG-------
------------------------------------------------------------
-SDLLDSVKIWEACRATSAASTFFDPIAIGRH---------EQEFVDGATGANNPIWEVW
----NQAQL------IWGP--QPLEN---RIRYIVSIGTGVPSLKPFRDDV---------
------------------------------------------------------------
-------------------------LHFGK--------T-RVAIATETEQT----AERFL
RDKSQL----DKSGQYYRFNVDRG-LEQ--I-G-----LQES---KKKKEIAAATRRYIG
SQRVL-NQMQ---ACAG---NVARREGFGEYRIACRLE----------------------
------------------------------------------------------------
----------------------------------------------
>RDW57240.1
------------------------------------------------------------
------------------------------------------------------------
-------------------------------------MPDRELR----------------
--LLALDG--G-GVR-------GLS---ALMILEQLMVTIDPE-----------------
-------NPPKPCEYF-DMIG--GT---------------------S---TG--------
------G----------------------LIAIMLGRLRMSV--DECITAYLSLSDRIFQ
KKRHRVTTK-----GAI------QGRFDSDELARAVKEVVAAQNLE---E-D--------
-------------------------------------------ALLKDT-----SEGACK
------------------------------V---F-------------------------
---------------------VC-ATSKQ--------TSETVCLTSYKSPRGG-------
------------------------------------------------------------
-NDLFNSVKIWEACRATSAASSFFDPIAVGRY---------QEEFVDGATGANNPVWEVW
----NQAQL------IWGS--QPLED---RVQCLVSIGTGVPSLKPFKDDL---------
------------------------------------------------------------
-------------------------FHIGP--------T-LVAIATETQQT----AERFR
RDKSHL----DNRGQYYRFNVDRG-LEE--I-G-----LEES---KKTKEIAAATRNYIG
SQGVF-KQMN---ACAG---NMAGREYFGKYQTVFSLEL---------------------
------------------------------------------------------------
----------------------------------------------
>RDW63461.1
------------------------------------------------------------
------------------------------------------------------------
-------------------------------------MPDRDLR----------------
--LLALDG--G-GVR-------GLS---ALMILEQLMETIDPE-----------------
-------NPPKPCDYF-DMIG--GT---------------------S---TG--------
------G----------------------LIAIMLGRLRMSV--DECITAYLSLSDRIFQ
KKRHRVTTK-----GAI------QGRFDSDELARAVKEVVAAQNLE---G-D--------
-------------------------------------------ALLKDT-----SEGACK
------------------------------V---F-------------------------
---------------------VC-ATSKQ--------TSETVCLTSYKSPRGG-------
------------------------------------------------------------
-SDLVNSVKIWEACRATSAASSFFDPIAVGRY---------QEEFVDGATGANNPVWEVW
----NQAQL------IWGP--QPLED---RVKCLVSIGTGVPFLKPFKDDV---------
------------------------------------------------------------
-------------------------FHIGR--------T-LVAIATETQQT----AEKFR
RDKSHL----DDRGQYYRFNVDRG-LEE--I-G-----LEES---KKTKEIAAATRNYIG
SQGVF-KQMN---KCAG---NMAGKEYFGKYQTVFSLEL--V------------------
------------------------------------------------------------
----------------------------------------------
>XP_007781118.1
------------------------------------------------------------
------------------------------------------------------------
-------------------------------------MPSKDLR----------------
--LLALDG--G-GIR-------GLS---SLMILEQLMQTIDPD-----------------
-------SPPKPCEYF-DMIG--GT---------------------S---TG--------
------G----------------------LIAIMLGRLRMGI--NECIDAYLSLSDRVFR
KKRHRVTMK-----GQI------QGRFDSDELARAVKEIVKRQGLQ---E-D--------
-------------------------------------------ALLKDA-----PDASCK
------------------------------V---F-------------------------
---------------------VC-ATSKE--------TSETVCLTSYKSPRGG-------
------------------------------------------------------------
-DDLLNTAKIWEACRATSAASSFFDPISIGRY---------GEEFIDGATGANNPAFVLW
----NQAQD------IWGP--EPLER---NTKCLVSIGTGIPSLKPFRDDV---------
------------------------------------------------------------
-------------------------FHIGE--------T-LIAISTETEQT----AERFR
RDKSHL----DTNGLYYRFNVVRG-LED--V-G-----LEES---KKRKEIAAATRRYVT
SQDVF-KQMQ---TCGN---NLSGREYFG-------------------------------
------------------------------------------------------------
----------------------------------------------
>XP_008022341.1
-----------------------------------------------MD-----------
-D---P-NSL----DLAKG------------IE------DADSLNE---QNISNPFDKHA
SWA------------SIPSSVAE-----S----HKSVTQDTGLH----------------
--LLSIDN--G-GVR-------GLS---ALIILEQLMDAVD-----------P-------
------DAPPEPYEWF-NMIG--GT---------------------G---TG--------
------G----------------------LIAIMLGRLKMSV--PDCMKTYMTFFYLIFQ
KPRRRGLFK-----------SPVQGRFDAKEVELAIKDVIKQQGLP---EDA--------
------------------------------PL--------------RDE-----HSTACK
------------------------------V---F-------------------------
---------------------VC-AASKD------A--SGTICLPSYPMPREND------
------------------------------------------------------------
--DLFKGVTIWEACLATLAVTASFDPVSVERF---------DEVFVDAPMSVNNPVQQVW
EQAH----L------VWGSE--LPNS---EYNRLVSIGTGVPSLGSFKD-----------
------------------------------------------------------------
-----------------------EDMRIGQ--------M-LARMAVETERI----AELFR
KEHR----LRNSTVRYYRFNVPRG-LED--V-G-----LEET---ENIREVAAVTRQYIK
SSKVE-FEVR---ECMG---SITNREAFSEYRTVFSLE----------------------
------------------------------------------------------------
----------------------------------------------
>XP_014552386.1
------------------------------------------------------------
------------------------------------------------------------
-------------------------------------MPGSDLR----------------
--LLALDG--G-GVR-------GLS---ALMILEQLMEAVNPD-----------------
-------APPKPCDYF-DMIG--GT---------------------S---TG--------
------G----------------------LIAIMLGRLKMSV--ADCITAYLSLSDRVFR
KTRHRVTVK-----GQV------QGRFDAEELARAVKEVVKQQGMK---E-D--------
-------------------------------------------ALLKDV-----PEAECK
------------------------------V---F-------------------------
---------------------VC-ATSKE--------TSETVCLASYRTPRGS-------
------------------------------------------------------------
-SDLLNSVTVWEACRATSAATSFFDPIAVGRF---------SEEFVDGATGANNPVRELW
----DQAQL------AWGP--EPLEG---KVKCVVSIGTGVPSLKAFKDDV---------
------------------------------------------------------------
-------------------------FQIGK--------T-LAAIATETEQT----AERFR
RERGLL----DSTGRYYRFNVARG-LED--I-G-----LEEA---KKVKEMAAATRRYIS
SQEVH-QQMQ---ACAG---SIAGREYFGEYKTNFSLE----------------------
------------------------------------------------------------
----------------------------------------------
>XP_018378644.1
------------------------------------------------------------
------------------------------------------------------------
-------------------------------------MPGSDLR----------------
--LLALDG--G-GVR-------GLS---ALMILEQLMEAVDPD-----------------
-------VPLKPCDYF-DMIG--GT---------------------S---TG--------
------G----------------------LIAVMLGRLKMSV--ADCITAYLSLSDRVFC
KTRHRVTVK-----GQV------QGRFDADELARAVKEVVKQQGLK---E-D--------
-------------------------------------------ALLKDV-----PEAGCK
------------------------------V---F-------------------------
---------------------VC-ATSKE--------TSETVCLTSYKTPRGN-------
------------------------------------------------------------
-NDLLNNVTIWEACRATSAATSFFDPIAVGRY---------GEQFVDGATGANNPVREVW
----DQAQL------AWGP--EPLEG---KIKCVVSIGTGVPSLKAFKDDV---------
------------------------------------------------------------
-------------------------FNIGQ--------T-LAAIATETEQT----AERFR
RERGLL----DSTGRYYRFNVVRG-LED--I-G-----LEEA---KKVKEMAAATRRYIS
SQEVH-RQMQ---ACAG---SIAGREYFGEYKTDFSLD----------------------
------------------------------------------------------------
----------------------------------------------
>XP_024742863.1
------------------------------------------------------------
------------------------------------------------------------
-------------------------------------MPDRDLR----------------
--LLALDG--G-GVR-------GLS---AFMILQQLMETVDPE-----------------
-------NPPKPCDYF-DMIG--GT---------------------S---TA--------
------R----------------------LVAIMLGRLKMSI--DDCIDAYLSLSDQVFE
KKRHRVTVK-----GNI------QGRFDSEELARAVKEVVTEQGLQ---V-D--------
-------------------------------------------ALLKDV-----SDDPCK
------------------------------VSR-F-------------------------
---------------------VC-ATSKE--------TSETVYLTSYKSPRGG-------
------------------------------------------------------------
-SDLLNSVKIWEACRATSAASSFFDPIAVGRY---------REEFVDGATGANNPIWEVW
----NQAQL------MWGP--QPLEG---RIKCVVSIGTGVPSLKPFRDDV---------
------------------------------------------------------------
-------------------------LHIGE--------T-LITIATETEQT----AEKFR
RDKSHL----EDNGQYYRFNVDRG-LEE--I-G-----LEES---KKRKEIAAATRRYIG
SQGVF-KQLQ---ACAN---NIAGREYFGEY-----------------------------
------------------------------------------------------------
----------------------------------------------
>PWI65122.1
------------------------------------------------------------
------------------------------------------------------------
----------------------------M----MDPHATCNAVR----------------
--ILSLDG--G-GIR-------GLS---SLLILEHLMERVREA---EG----L-------
------TEVPRPCDRF-DMIG--GT---------------------S---TG--------
------G----------------------IIAIMLGRLRMTV--DECICAYRKMAERAFT
PKRT--TFL----------PASPSGAFSAKALEAAIRDTVKEFCPA---AECVARRGA--
--------GHST-----------------------A--STCTHGDAEFR-----SPSCTS
------------------------------T---V-------------------------
---------------------VL-AITKDN----VD--ARPTLFTTYDTS-T--------
------------------------------------------------------------
---SLSGCTIWQVARATSAATTFFKPIRVGRD---------GIEFVDAGFGYNNPCEVLI
----EEAGR------RFPGR---------DRMQVISIGTGLGDVVSISDTR---------
------------------------------------------------------------
-------------------------IGIIN--------A-LKKMATTSRAV----AARLD
--DRFG----G-DHRYVRFNVEKG-LED--T-T-----LSDW---KKASTISAHTRNYLS
DNK---RRVD---AFVH---AFLRRDWQEERTEGG-------------------------
------------------------------------------------------------
----------------------------------------------
>XP_007696067.1
------------------------------------------------------------
------------------------------------------------------------
--------------------MAQ--SVATQYGGEPNPLDTTGLC----------------
--LLSLDG--G-GVR-------GLS---TLYILKGLMTRLNHERQN-----------AGL
-------PRVKPCEVF-DLIG--GT---------------------S---TG--------
------G----------------------LIAIMLGRLEMDS--G---------------
---------------------KVKARFDSAKLKKAVEDAISKT-----DA----------
----------------------------------------SLAD-AFNDG----RKRGCH
------------------------------T---F-------------------------
---------------------VC-ATAKET--------AGVTRLRSYTLPDEG-------
------------------------------------------------------------
----EVPATICQAALATSAATGFFDPVSIGA-----------RHFVDGALGANNPVDEVE
----GEATN------IWSPNT-G--DLKPLVKCFISIGTGNPGKKALE-DNIA-------
------------------------------------------------------------
---------------------------------KFLS-KSLVGIATETEET----ERKFI
ARWAKHY-D---EKRYFRFNVDQG-LQE--V-G-----LAEY---KEQGRMEAATGEYLQ
HQA-QKFRVR---DCIK---NLQQKQNRTELSFATSISE-----YTMHCL----------
------------------------------------------------------------
----------------------------------------------
>KIM27264.1
------------------------------------------------------------
-----------------------------------------------------MS-----
--S--N--R-----NLRLVSFGR-----D----AHRVRSVETDNQN--------------
----TKDG--G-GVR-------SLS---QLEIMRKIMHQLNWNTNE--------------
-------RTKLPCEQF-DFMG--GS---------------------G---TG--------
------G----------------------LIAIMFAKLRMSV--EETIDEFSTIVEQVYQ
I-D-------------------LSPSEKTTRLKICMEELMKRRNHP---LDMK-------
---------------------------------------------LIDDT-S---PETCP
------------------------------C---F-------------------------
---------------------VL-SSFLVN-------AGAMICLRSYRIQSS--------
------------------------------------------------------------
---TASPISIIDAALATCTTQPQFSPAVSGQ----G-FR--RKEYIGPGVGASNPISDVI
----AEAHS------LFGA--DT------NVASLLSLGSGHPGIITLSSNETE-------
------------------------------------------------------------
-------------------------LGLSK--------V-IWDMMNDCMQK----ARDIE
QKIG-TI------GVYFRFSVEQG-MQN--E-R-----FDQT-S--DPSWILTQTESYIE
DPGTH-NKFK---AFVQ---RTTDTLQTVTLD--------HLRSGQVPDV----------
----------------------SVQLPSDLVKKQVHVVVTNPDDAILKNLMPANL-----
---ECGSYVAECMEGTRKNVLV-----QIYDWMENADAP-------
>KIM27311.1
------------------------------------------------------------
------------------------------------------------------------
------------------------------------------------------------
------------------------------------------------------------
-------------MVF-DMIG--GV---------------------G---SG--------
------G----------------------FIAILLVLFRLTA--EEALEEFSNLNVNILD
KQD-------------------IDAKTRTAALRGCVDCLLVKYKID---RTTR-------
---------------------------------------------LLDVT-N--RSKGCK
------------------------------L---A-------------------------
---------------------VA-ISYKHN-------ARSICILRNYPSQQA--------
------------------------------------------------------------
---VSPNLTIAEAVLATLATPPLFTSTQILKDA-----A--TFDYISADWALSNPTQELI
----TEAHE------TFGA--EA------KVACLLSLGCGNAGVFASPDSFSM-------
------------------------------------------------------------
-------------------------EEWNK--------L-LECLVMDSERK----ANNLA
SQMG-PL------GFHHRFSVSRG-LER--N-R-----KGINII--TTGIIIQHTQAYLE
ELQVS-RQIE---ICIN---ALRFQTEIVSLN--------QLRYLGGGQT----------
----------------------LSPQL---------------------------------
----------------------------------------------
>KIM27322.1
------------------------------------------------------------
------------------------------------------------------------
------------------------------------------------------------
------------------------------------MYRLNHDTRI--------------
------EPPYRPCTVF-DMIG--GV---------------------G---SG--------
------G----------------------FIAILLVIFGLTA--EEASEEFANLSVNILD
NHA-------------------LDVETRTAALRKYVDDLLAKYKID---ETTR-------
---------------------------------------------LLDAN-D--RSKGCK
------------------------------L---A-------------------------
---------------------VV-ISYKNH-------VGSICILRNYSSRQD--------
------------------------------------------------------------
---QTPNLTITEAVLATLAIPPFFNSTQVLKNA-----S--TFDYIGADWTLSNPTQEIV
----AEAHE------SFGA--EE------KVACLLSLGCGHAGIFATPETSA--------
------------------------------------------------------------
------------------------------------------------------------
------------------------------------------------------------
------------------------------------------------------------
------------------------------------------------------------
----------------------------------------------
>KIM20565.1
------------------------------------------------------------
------------------------------------------------------------
----------------------M-----TKQ--SILASDGKGLCLL--------------
----SLDA--G-GSR-------GIS---QLTILSHLMYRINNDIDS--------------
------KPSERPCTIF-DMIG--GV---------------------G---SG--------
------G----------------------FIAILLAVLGLTA--EEASEEFANLSLNILD
KQD-------------------IDAETRTNALRGYVNDLLAKYRID---QNSR-------
---------------------------------------------LIDTN-N--RSKGCK
------------------------------L---A-------------------------
---------------------VA-ISYKHN-------TGSICILRNYTSRQE--------
------------------------------------------------------------
---KSLNLTITEAVLATLATPPLFASAQIIKDT-----V--MFDYIGADLILNNPTQEVV
----AEAHE------AFGA--EE------NVACLLNLGSGHAGVFSTPED----------
------------------------------------------------------------
------------------------------------------------------------
------------------------------------------------------------
------------------------------------------------------------
------------------------------------------------------------
----------------------------------------------
>KIM22502.1
------------------------------------------------------------
------------------------------------------------------------
----------------------M-----AWQ--PSLRHRETNLCLL--------------
----SLDA--G-GTR-------GIS---QLKILDELMHRLNFEAKD--------------
------NKNDRPCAVF-DMIG--GT---------------------G---TG--------
------G----------------------FISLLLVILGLTT--EQALEEFIDLSSSILD
LTG-------------------VEAPMRTLKLKEHIARLLGKYGID---EKMR-------
---------------------------------------------LMDKN-K--RSKGCK
------------------------------L---A-------------------------
---------------------VP-ISDALN-------MKSICTLRNYDARQE--------
------------------------------------------------------------
---KSVNITVAEALVATLAIPPLFTPTPIFKDA-----S--TFHFIGADFSLGNPAQHLI
----TEAYG------AFGP--EA------LVACVLSLGCGHPGIITTPSNSDV-------
------------------------------------------------------------
-------------------------DKWNS--------L---------------------
------------------------------------------------------------
------------------------------------------------------------
------------------------------------------------------------
----------------------------------------------
>KIM23882.1
------------------------------------------------------------
------------------------------------------------------------
------------------------------------------------------------
-----------------------------------MMHQLNYNTKD--------------
------DSLDRPCTAF-DMIG--GV---------------------G---SG--------
------G----------------------FIAILFVVLGLKI--EDSIEEFTNLSVNVLD
KQG-------------------VDADTRTAILSEHVDGLLKKYQID---RTSR-------
---------------------------------------------LLDLN-E--RSKGCK
------------------------------L---A-------------------------
---------------------VP-VSYKQH-------AGSICILRNFSSRRE--------
------------------------------------------------------------
---TTPNLTIAEAMMATLTTPPLFTSTQVLKDA-----A--TFEYIGADWTHSNPTQEII
----AEAHE------AFGA--EA------KVTCILNLGCGHPGIFISPNHSN--------
------------------------------------------------------------
------------------------------------------------------------
------------------------------------------------------------
------------------------------------------------------------
------------------------------------------------------------
----------------------------------------------
>KIM23913.1
------------------------------------------------------------
------------------------------------------------------------
----------------------M-----PLQ--SSLANRGRGIC----------------
----LLNA--G-GAR-------GIS---QLTILSQLIHRLNYDDKD--------------
------DLQDKPCTIF-DMIG--GV---------------------G---SG--------
------G----------------------FIAILLVILRLTV--EEALEEFTNLSVNVLD
KHD-------------------IDAQARTAALRQYVDNLLVKYKVD---QNHR-------
---------------------------------------------LLDGD-D--RPNGCK
------------------------------L---A-------------------------
---------------------IP-VSYKRH-------AGSICVLRNYATRQE--------
------------------------------------------------------------
---QTFNLTVAEAMMATLATPPLFTSIPILKDA-----A--TFEYIGADWTLSNPAQEII
----TEAHN------AFGA--EE------RVACLLSLGCGHPGVFGAPDSSSS-------
------------------------------------------------------------
------------------------------------------------------------
------------------------------------------------------------
------------------------------------------------------------
------------------------------------------------------------
----------------------------------------------
>KIM23915.1
------------------------------------------------------------
------------------------------------------------------------
------------------------------------------------------------
------------------------------------------------------------
------------------------------------------------------------
---------------------------------------MTI--EEVLEEFTNLSANLLD
KHD-------------------IDAQARTDALRQYIDNLLVKYKID---QKHR-------
---------------------------------------------LLDIN-D--HPNGCK
------------------------------L---A-------------------------
---------------------VP-ISYKRH-------AGSFCVLRNYATRQE--------
------------------------------------------------------------
---QTLNLTVAEAMMATLATPPLFTSTQILKDA-----A--TFEYIGADWTLSNPAQETI
----TEAHN------AFGA--DE------KVACLLNLGCGHPGVFAAPNLSSS-------
------------------------------------------------------------
------------------------------------------------------------
------------------------------------------------------------
------------------------------------------------------------
------------------------------------------------------------
----------------------------------------------
>KIM23931.1
------------------------------------------------------------
------------------------------------------------------------
----------------------M-----PLQ--PSLASGGKGICLLSFGKYPPFVTPR-P
L-TRLIDA--G-GTR-------AVS---QLTILAQLMHRLNYGTTE--------------
------NSLNRPHTIF-DMIG--GV---------------------G---SG--------
------G----------------------FIAVLLVIFGLTV--EEALEEFTDLSVNVID
RQN-------------------IDADTRTTNLNTYVDNLFMKYKMD---KDLR-------
---------------------------------------------LLDAN-V--RSKGCK
------------------------------L---A-------------------------
---------------------VP-VSSKTH-------AGSIHVLRNYSSYRE--------
------------------------------------------------------------
---QTPNLTVVEAILATLATPPLFTSTQIRKDA-----A--TFEYIGADWTLGNPTQEII
----IEAHE------AFGA--EA------KVACLLSLGCGHPGVFTISDNSAS-------
------------------------------------------------------------
-------------------------AELGR--------L---------------------
------------------------------------------------------------
------------------------------------------------------------
------------------------------------------------------------
----------------------------------------------
>KIM24489.1
------------------------------------------------------------
------------------------------------------------------------
------------------------------------------------------------
--IVSPDS--G-GPR-------GVS---QLTILARLMHRLNYDSRD--------------
------DQIIRPCDVF-DMIG--GT---------------------G---TG--------
------G----------------------VIAILLVTLRLTV--REALDEFIDLCATVLD
KQD-------------------VDAETRTAALKQYIDGLLERRGID---RNTR-------
---------------------------------------------IYDPN-D--HSVNCK
------------------------------L---A-------------------------
---------------------IP-ISYKRH-------AGSICMLRNYSVRKE--------
------------------------------------------------------------
---ETLDLTIAEALMATLATPPMFTPIQILKES-----A--TFEYIGADWTLSNSTEEII
----AEAYE------VLGA--EQ------RVACLLSLGCGSPGVFTAPLDSSI-------
------------------------------------------------------------
-------------------------AAWNK--------F-LENLITDSEQK----AKGID
SRMG-HL------GFYHRFTVSSG-FEK--A-S-----T---------------------
------------------------------------------------------------
------------------------------------------------------------
----------------------------------------------
>KIM24506.1
------------------------------------------------------------
------------------------------------------------------------
------------------------------------------------------------
------DS--G-GPR-------GLS---QLTTLTQLMHRLNYDTRD--------------
------DLTKRPCDFF-DMIG--GV---------------------G---SG--------
------G----------------------FIAIILVILGLTA--EEALDEFINLSTNVLD
KPD-------------------VDAETRTVALKQYIDGLLERHEVD---PNIR-------
---------------------------------------------ILDSS-H--RSTDCK
------------------------------L---A-------------------------
---------------------TL-VSYKGH-------AGSTCVLRNYSVRKE--------
------------------------------------------------------------
---QTPNLAIADALMATLATPPMFIPTQILKDA-----A--TFEYMGADWALSNPVEEII
----AEAHD------TLGA--EQ------RVACLLSLGCGHSGVFAAPNGPQP-------
------------------------------------------------------------
-------------------------VAWNE--------F-LESLVTDSERK----ANGID
SRMG-HL------GFYYRFSVSNG-LER--T-S-----KNRP-G--DI------------
------------------------------------------------------------
------------------------------------------------------------
----------------------------------------------
>KIM24511.1
------------------------------------------------------------
------------------------------------------------------------
------------------------------------------------------------
--IISPDS--G-GPR-------GVS---QLTILSQLMHRLNHDSHD--------------
------DKINRPCDVF-DMIG--GV---------------------G---SG--------
------G----------------------FIAILLVIFELTA--EKALDEFIDLCVNILD
KGD-------------------IDAETRTAALKKYIDGLLERHEIN---QKTH-------
---------------------------------------------LLDSS-D--RPVSCK
------------------------------V---A-------------------------
---------------------IP-ISYKQH-------AGSICTLRNYSVRKE--------
------------------------------------------------------------
---KALNLTIAEALMATLATPPMFTPTQVLKDA-----A--TFEYMSADWTLSNPIEEII
----AEAHE------TLGA--EQ------RVACLLSLGCGHPGVFSAPIDSQI-------
------------------------------------------------------------
-------------------------VAWNK--------F-LENLVTGSEQK----AKGID
SRMG-HL------GIYHRFSVSSG-LER--T-S-----TTIP-I--QPGNTVTHTQVYLD
------------------------------------------------------------
------------------------------------------------------------
----------------------------------------------
>KIM26170.1
------------------------------------------------------------
------------------------------------------------------------
----------------------M-----SSQ--ANVAGREPGLCLL--------------
----SLDA--G-GPR-------GVS---QLAILGELMHRIEEEAQD--------------
------DQVYRPCGVF-DMIG--GV---------------------G---SG--------
------G----------------------IIAILLVVLGLTV--EEARSDFIDLSSNVLE
SRH-------------------ANPQTRTAALQRYIDRLLRKHKID---PETR-------
---------------------------------------------ILNFH-D--RSMKCK
------------------------------L---A-------------------------
---------------------IP-ISYRSH-------AGSIGILRNYTMGKE--------
------------------------------------------------------------
---RALDITIAEALMVTLATPPMFTYTQILKDS-----A--TFEYIGAEWTLSNPTEEIL
----TEAHA------TFGA--ER------QVACIMSLGCGHPGVIVAPKDSN--------
------------------------------------------------------------
------------------------------------------------------------
------------------------------------------------------------
------------------------------------------------------------
------------------------------------------------------------
----------------------------------------------
>KIM26748.1
------------------------------------------------------------
------------------------------------------------------------
------------------------------------------------------------
------DA--G-GTR-------GIS---QLKILDELMHRLNFEAKD--------------
------NKNDRPCAVF-DMIG--GT---------------------G---TG--------
------G----------------------FISLLLVILGLTT--EQALEEFIDLSSSILD
LTG-------------------VEAPMRTLKLKEHIARLLGKYGID---EKMR-------
---------------------------------------------LMDKN-K--RSKGCK
------------------------------L---A-------------------------
---------------------VP-ISDALN-------MKSICTLRNYDARQE--------
------------------------------------------------------------
---KSVNITVAEALVATLAIPPLFTPTPIFKDA-----S--TFHFIGADFSLGNPAQHLI
----TEAYG------AFGP--EA------LVACVLSLGCGHPGIITTPSNSDV-------
------------------------------------------------------------
-------------------------DKWNS--------L---------------------
------------------------------------------------------------
------------------------------------------------------------
------------------------------------------------------------
----------------------------------------------
>KIM27338.1
------------------------------------------------------------
------------------------------------------------------------
----------------------M-----SLQ--STRAGGEKELCLL--------------
----SLDA--G-GSR-------GIS---QLVILDHLMYRLNHDTRS--------------
------NPPERPCTVF-DIIG--GV---------------------G---SG--------
------G----------------------FIAILLVVFGLTA--EDALEEFTDLSVNILD
KQD-------------------IDAETRTAALRKYVEDLLVKYEID---PNLR-------
---------------------------------------------LLDVN-D--RSKGCK
------------------------------L---A-------------------------
---------------------VA-ISYKSN-------AGSIFMLRNYSCRRK--------
------------------------------------------------------------
---RSSNLTISEAILATLATPPLFTSTQVLRNA-----A--TFDYIGADWTLSNPTQEII
----TEAHE------AFSA--DE------KVACLLSLGCGHAGIFATPEGSS--------
------------------------------------------------------------
------------------------------------------------------------
------------------------------------------------------------
------------------------------------------------------------
------------------------------------------------------------
----------------------------------------------
>KIM27345.1
------------------------------------------------------------
------------------------------------------------------------
----------------------M-----PLQ--SVLRSGERGLCLL--------------
----SLDA--G-GSR-------GIS---QLTILTHLMYRLNHDTCN--------------
------DPPTRPCTVF-DMIG--GV---------------------G---SG--------
------G----------------------FIAILLVAFGLTA--EDALEEFANLSVNILD
KQD-------------------IDAETRTMFLQEYVEDLLLRHKID---HNLG-------
---------------------------------------------PLDVN-D--RSKGCK
------------------------------L---A-------------------------
---------------------VF-VSYKSN-------AGSTCMLRNRSSRQE--------
------------------------------------------------------------
---QSPNVTIAEALLATLATPPLFTPVQVLKNA-----A--TFEYIGADWTLSNPTQEII
----AEAHE------ALGA--DE------RVACLLSLGCGHPGIFATPE-----------
------------------------------------------------------------
------------------------------------------------------------
------------------------------------------------------------
------------------------------------------------------------
------------------------------------------------------------
----------------------------------------------
>KIM30740.1
------------------------------------------------------------
-------------------------------------MWRSGTLSGTVGPEVSGRGLLDP
TTS--TKCLLTLALQVVDPVYAF-----SVS--EGVVYLLDL---------------F-V
L-TVSIDS--G-GPR-------GVS---QLTILDQLVHRMKHDTGN--------------
------EHTIKPCGVF-DMIG--GV---------------------G---SG--------
------G----------------------FIAILLVLFGLKT--EEALDEFIDMTANVLD
KQG-------------------VDAETRTAALKRHIDGLLEKYRID---GNSH-------
---------------------------------------------IIDHN-D--RPMGCK
------------------------------L---V-------------------------
---------------------IP-ISYKHH-------AGSICILRNYSLRKE--------
------------------------------------------------------------
---KTLNLTIAEAMMATLATPPMFTSTQILKDA-----A--IFDYISADWMLSNPIEEII
----AEAHQ------AIGA--EQ------RVACILSLGCGHPGVFAAPDDSST-------
------------------------------------------------------------
-------------------------SAWNE--------F-LENLVTDSERK----AEGID
SQMG-HL------GFYHRFSVMSG-LKK--P-N-----TKRE-N--RHGDIVTHTQAYLD
SATVS-RKMD---SC---------------------------------------------
------------------------------------------------------------
----------------------------------------------
>KIM30741.1
------------------------------------------------------------
------------------------------------------------------------
----------------------M-----PIQ--PSLERRGKG---------------L-S
L-ILSIDS--G-GAR-------GVS---QLTILAQLMYRLKHDSGD--------------
-------EMGQPCSVF-DMIG--GV---------------------G---SG--------
------G----------------------FIAILLVLFGLNAEAEQTLDEFIDLSVNILN
KQD-------------------VDAQTRTAALKQHIDRLLEKYEIN---KNTR-------
---------------------------------------------IFDSN-D--RSMDCK
------------------------------L---A-------------------------
---------------------IP-LSYKSR-------AGSICTLRNYSVRKE--------
------------------------------------------------------------
---STLNLTIAEALMATLATPPMFTSTQIIKDA-----A--TFGYTGADLTLSNPIEEII
----AEAHR------ALGA--EQ------KVACILSLGCGHPGVFTAPEDSDI-------
------------------------------------------------------------
-------------------------VAWNE--------F---------------------
------------------------------------------------------------
------------------------------------------------------------
------------------------------------------------------------
----------------------------------------------
>KIM32059.1
------------------------------------------------------------
------------------------------------------------------------
------------------------------------------------------------
------------------------------------MYRLNHDNGR--------------
------DPPERPCNVF-DLIG--GV---------------------G---SG--------
------G----------------------FIAILLVVFGLTT--EEASEEFANMSINILD
KED-------------------IDAETRTAALRGYVGDLLAKYKIY---QSAR-------
---------------------------------------------LLDTN-D--HSKGCK
------------------------------L---A-------------------------
---------------------VA-ISYKRN-------AGSVCILRNFSSRQE--------
------------------------------------------------------------
---QPLNLTIAEANAA-------------------------TLDYIGADWTLSNPIQEII
----AEAHE------TFGG--DE------KVACPLSLGCGHAGIFATPESSSM-------
------------------------------------------------------------
-------------------------VELGK--------L---------------------
------------------------------------------------------------
------------------------------------------------------------
------------------------------------------------------------
----------------------------------------------
>KIM27398.1
------------------------------------------------------------
------------------------------------------------------------
------------------------------------------------------------
------------------------------------------------------------
------------------------------------------------------------
------------------------------------------------------------
------------------------------------------------------------
------------------------------------------------------------
----------------------------------V-------------------------
---------------------VC-S-YLAD-------AKSTLCLRTYRVRSH--------
------------------------------------------------------------
---PPLSISLIDAMMATCTTQPEFTPVSSGKGF-----K--KKEYIA-ASGAANPIHEVI
----TEAHL------LFDG--ES------TVSSLLSLGIGHPGVLSLSSDG---------
------------------------------------------------------------
-----------------------KEASLHH--------L-LRDIMNDCEQR----AQEAK
QRIG-------RTGIYLRLSVDQG-MQD--D-H-----SGNF-D--DQSWIVTQTDSYLN
RRGTS-EELD---QFMQ---NWASKEALITLD--------QLKYAGGQT-----------
-------------------------AA-TTAEKAFEILISNKDDAVIAKLLPPDL-----
---DCGPHVNECMDGTRQDILE-----RIERWSHDLDAP-------
>KIM20042.1
------------------------------------------------------------
------------------------------------------------------------
------------------------------------------------------------
------------------------------------------------------------
------------------------------------------------------------
------------------------------------------------------------
---------------------------------------MRSKGLP---I-DL-------
------------------------------------------QL---TGK----QQIGCP
------------------------------C---F-------------------------
---------------------VV-VSPRTN-------ARSTLCLRTYSVRSQ--------
------------------------------------------------------------
---LSSTITVVDAVLATCATQPDFASVHSGSGL-----K--KREYIS-SSGAVNPIYEII
----TEAHL------LFSG--DA------MVASILSLGTGHSGIISFPNEN---------
------------------------------------------------------------
-----------------------EEATLLR--------T-MREMMHDCERR----AQEME
QRIG-------QEGIYSRLSVEQG-LQN--H-H-----SGQT-S--EPDWIVAQTEDYLN
LQETG-DKLD---LLVQ---NIGGQATVITLD--------HLKHIGGSKA----------
----------------------PDKVA-ASVERSLRILISNQDDATIAKLKPPDL-----
---ECGSHASECLEGTRQDILA-----TIEPWAMDADAP-------
>KIM27453.1
------------------------------------------------------------
------------------------------------------------------------
----------------------------M----QFLHPEGDGVRIL--------------
----SLDG--G-DIR-------CFS---QLLILEELMHRLEYDYE---------------
-------RPVRPCEFF-HSIT--GV---------------------G---AG--------
------G----------------------VNAILLGVLGMTV--AEATEVFIGICKKVFA
AD-------------------TCDERLRSERLVLATQEVLDRLGVP---HTTR-------
---------------------------------------------LAGDI-D--RTAGCH
------------------------------V---A-------------------------
---------------------IC-YSSA-S-------IPGCRMFRNYKSKWS--------
------------------------------------------------------------
----SYNPTIVEAVRASWATPGLFSSVFIGNGP-----Q--QEEIISAVNGFNNPTLQAV
----QEARE------VYGT--GK------AVSALLSLGNGKSGPISVHSEG---------
------------------------------------------------------------
--------------------------------------F-IHRTVQQTEIT----EENIE
QKFG-PS------GVYYRLSPDYT-IQN--E-SSAIQ----G-N--HLGSITSYARGYLE
RFTVM-RLME---SFLN---ASACT-SNIDLT--------LRGEGRVGNL----------
----------------------V----------PTAMRLSREERIILSDLKVKEI-----
---ECGSPIQGCMKGTRTAILN-----EIHSWATDLTAP-------
>KIM27688.1
------------------------------------------------------------
------------------------------------------------------------
------------------------------------------------------------
------------------------------------------------------------
------------------------------------------------------------
------------------------------------------------------------
--------------------------------------MMKTKDLP---LDMK-------
------------------------------------------LV---DET----QSDSCA
------------------------------C---F-------------------------
---------------------VV-ASFRNN-------ISSTTCLRSYPVRSQ--------
------------------------------------------------------------
---QILPVTVIEAALASCAAISQFDPVTVGTGR-----K--KKEYIAAGLGAANPIREVI
----TEAHS------LFGG--ES------TVACLLSVGTGHPGIITLTSGQ---------
------------------------------------------------------------
-----------------------GDVDLHR--------A-MRDIMSDCTQK----ARELE
DQIG-------QSGIYFRFSVEQG-MEN----N-----VSNV-M--DTAWMVTQTETYLE
EQR---KHLE---AFTN---TTSGVSSIISLD--------RLESGETIIS----------
----------------------AGKMSTNENTEVLEEIGKIYQDTVVARLKPPDV-----
---EFSPRIDECMEGTREDVLK-----AVFDWVADYEAA-------
>KIM28425.1
------------------------------------------------------------
------------------------------------------------------------
------------------------------------------------------------
-----------------------MS---ELKILDEFMQRVQYDVG---------------
-------EPLRPCDYF-HSIT--GV---------------------G---AS--------
------G----------------------VVAILLGVLGRTI--EETSGAFLQLCKQVFP
TE-------------------EITAEARSAKLEDGTRQLLREFGLP---ENCR-------
---------------------------------------------LRGDL-H--GTSECK
------------------------------V---S-------------------------
---------------------IA-YMAAMD-------MTNCRMLRNYESHHS--------
------------------------------------------------------------
----SYNPTIIEAIRIAWATPGLFAPIRVGTQI-----L--QEDLVSAVDGFNNPTFQAV
----KEAYE------IFGS--DE------RMACLLSIGAGKPMVRSLSIDRQD-------
------------------------------------------------------------
--------------------------------------L-LQRG----------------
------------------------------------------------------------
------------------------------------------------------------
------------------------------------------------------------
----------------------------------------------
>KIM28423.1
------------------------------------------------------------
------------------------------------------------------------
----------------------------M----DGPTQEDEGLRVL--------------
----SLDG--G-DLR-------CMS---ELKILDEFMQRVQYDIG---------------
-------KILRPCDYF-HSIT--GV---------------------G---AS--------
------G----------------------IIAILLGVLGATI--EETSGAFLQLCKQVFP
PE-------------------EITEEMRSARLENATKQLLREFGVP---EDSR-------
---------------------------------------------LRGDV-D--KASGCK
------------------------------V---S-------------------------
---------------------VA-YMAAMD-------MTNCRMLRSYESRHS--------
------------------------------------------------------------
----SYNPTIIEAFRIAWATPGMFSPIRVGTQL-----M--QEELVSAVDGFNNPAFQAV
----KEAYE------IFGS--DK------RMACLLSIGAGKPLLRSMSIDRQD-------
------------------------------------------------------------
--------------------------------------M---------------------
------------------------------------------------------------
------------------------------------------------------------
------------------------------------------------------------
----------------------------------------------
>KIM28742.1
------------------------------------------------------------
-----------------------------------------------------MD-----
--R--S--S--------TSRSNS-----F----AQNLSERSDIRLA--------------
----CFDG--G-GVK-------TLS---QLVIMKEIMKEVRNRKYPHD------------
---P--ARRMLPSEEF-DMIG--GS---------------------D---TG--------
------G----------------------LISIMFSRLQMSI--EEVMDEFSIIVEKVYK
PRF-------------------SHAIRRTQALRACLKDMFERRGWH---LDCK-------
---------------------------------------------LSEGW-Q---ESHCA
------------------------------G---F-------------------------
---------------------CI-VLSFNE-------LRNQVCLRSYKTRQG--------
------------------------------------------------------------
---LPSDITIIDAMLSTCASYPDFEPVTSSI----G-FE--EQTFVGASLGANNPSGRLI
----SEAHA------LYGG--RA------KVLSILSIGSGHLGNLTTPASGDD-------
------------------------------------------------------------
-------------------------G----------------------------------
------------------------------------------------------------
------------------------------------------------------------
------------------------------------------------------------
----------------------------------------------
>KIM28745.1
------------------------------------------------------------
------------------------------------------------------------
------------------------------------MTSRNGLLLL--------------
----SLDG--G-GAR-------SFS---QLVIMKELMTRLKVQKYPNN------------
---P--EKIMLPCEEF-DMIG--GS---------------------D---TG--------
------G----------------------LLAIMFTRLKMSV--DEAMDEFAVIVNEVYK
RQF-------------------PEPSKRSMALRACLERMLKSRGLY---LDSK-------
---------------------------------------------LEDSQ-Q---GDRCV
------------------------------G---F-------------------------
---------------------SL-VLSSIE-------LRHKVCLRSYRSRRG--------
------------------------------------------------------------
---SPFNITVIDAMLATCASSPAFAPLTCIV----G-PE--EHTYVGAGLGANNPSSELI
----SEAHA------LYGG--ES------KVACLLSLGAGHPGVISMNDRARA-------
------------------------------------------------------------
-------------------------NTIHH--------D---------------------
------------------------------------------------------------
------------------------------------------------------------
------------------------------------------------------------
----------------------------------------------
>KIM29976.1
------------------------------------------------------------
------------------------------------------------------------
------------------------------------------------------------
------------------------------------MKELAVTSVNRE------------
-------PSIYPADYF-DLMG--GV---------------------G---FG--------
------G----------------------LAAFALGYLRMTI--DEAIDALLTIASSVFP
YDPS---------------AN-ATPEENMETLRAAVESMLEAKGVP---TDTK-------
---------------------------------------------IQDKG-Q--SSTKCK
------------------------------V---A-------------------------
---------------------IF-SACSTD-------INHPRVFRTYFIRG---------
------------------------------------------------------------
---SRLNPTIVEALCASTAVPALFTPVKIGP----RR-A--EESFVGGPLGANNPTRELL
----KEASV------VFGD--QQ------RVALILSLGAGRPRSTPLASV-ES-------
------------------------------------------------------------
------------------------NELAGH--------L-LASTASDCETV----ASDL-
------------------------------------------------------------
------------------------------------------------------------
------------------------------------------------------------
----------------------------------------------
>KIM30136.1
------------------------------------------------------------
------------------------------------------------------------
-----------------------------------MSEEKDGICIL--------------
----SLDN--G-GPG-------TYS---QLLFLKEQTSRLASDLKMPE------------
-------HDIYPADYF-DLMG--GV---------------------G---FG--------
------G----------------------LVAVMLGLLRMNI--TEAIEAYLSITSAVFS
EVSF---------------EN-VDRDINTKRLRGAIESMLQSRNIL---LDAK-------
---------------------------------------------MNEGP-F--DQRKCK
------------------------------V---V-------------------------
---------------------LY-AGDSAR-------IDHPQAFRTYSSRG---------
------------------------------------------------------------
---ASLNPLVIDAVCATMSLPSYFQPVMIGP----PR-R--QQSFVGGVLGANNPTQLLL
----KEAYN------IYGQ--DR------RVASIISIGCGMARARPQAANLRD-------
------------------------------------------------------------
------------------------EPDVGK--------L-LKEMVGGCEVI----ANQLS
TWLW-NV------DGYLRLNASMD-MET--M-K-----TRDW-N--SLGGIESQTSFHLA
RSEIS-EALG---TALG---HLRERIGTATLG--------QLNFSSGI------------
------------------------------------------------------------
----------------------------------------------
>KIM30830.1
------------------------------------------------------------
------------------------------------------------------------
------------------------------------------------------------
------------------------------------MHRLRSERDK--------------
------GEIDRPCSLF-DMIG--GT---------------------G---TG--------
------G----------------------FIAILFVIFGITI--EMAYEEFIELSANVLE
LTE-------------------VDAQTRTAILKGHIEALLDRHKLE---RSAR-------
---------------------------------------------LMDSF-E--GSRGCK
------------------------------L---V-------------------------
---------------------VP-ISYKAN-------VGSVRILRNFSVRQE--------
------------------------------------------------------------
---PALNMTIAEALLATLATSPLFSPLSLIKDG-----A--TTEYIGGDTTISDPTPNLL
----DEAYG------TFGS--EA------LVACLLSIGCGHPGPIAAESASDV-------
------------------------------------------------------------
-------------------------ATWYG--------L-TDRLLADGERK----AQQLE
SRMG-HL------GLYYRFSVILG-LTR--E-R-----RDST-P--DIGTILAHTEVYLA
DVAVS-HKLD---LCID---ALKSQSGIASLE--------QLQHSGGQSV----------
----------------------LGLSLPPLTKTF--------------------------
---VM-----------------------------------------
>KIM30969.1
------------------------------------------------------------
------------------------------------------------------------
------------------------------MQSSLPPVGGSGLCLL--------------
----SIDP--G-GPG-------GLS---QLKILANLMHRLNYDRTS--------------
------QEEKRPCDVF-DMIG--GT---------------------G---TG--------
------G----------------------FIAILLVVLGMTA--DQTSEEFINVSTTVLQ
VKE-------------------FDAKSRTNALRAYIDKLLEKHGLE---GGVK-------
---------------------------------------------LLNSS-S--HVRGCR
------------------------------L---A-------------------------
---------------------VF-LSYMDH-------LGPTCTLRNFSVRQE--------
------------------------------------------------------------
---QDLGMTITESLLATLTTPPLFTSFSIQKHG-----S--AIEYTSGDFVVSNPTRKII
----SESRM------AFGS--ET------QVSCIINLGCGHAGVISIPEMSEM-------
------------------------------------------------------------
-------------------------EEWHK--------L-LANLARNSEQS----AHEIQ
TQMG-TL------GIFHRLSVSRG-LGD--G-A-----DGNS-P--TFGQILSHTEVYLT
DSSVT-EKVD---LCVD---AVKTRLGVLSLG--------QLTHYGGSDV----------
----------------------IAPSL---------------------------------
----------------------------------------------
>KIM32135.1
------------------------------------------------------------
------------------------------------------------------------
----------------------------M----STSIPKIDGLRIL--------------
----SLDG--G-DLN-------CIS---QLRILDEFMQRLQYDTK---------------
-------ETLRPCQYF-LHIT--GV---------------------G---AS--------
------G----------------------VIAILLGVLGLSV--DDASAAFLRLCKECAL
DE-------------------KISPLERSEKLVAAIDDLLKDLEVP---EGTR-------
---------------------------------------------LRGGL-V--RGEGCK
------------------------------V---S-------------------------
---------------------IP-YLSAVD-------MTNCRILRSYDARHS--------
------------------------------------------------------------
----SYNPTISEAIQIAWANPSLFSPVRTGGGF-----V--QEQLISAVDGFNNPT----
------------------------------------------------------------
------------------------------------------------------------
------------------------------------------------------------
------------------------------------------------------------
------------------------------------------------------------
------------------------------------------------------------
----------------------------------------------
>KIM32147.1
------------------------------------------------------------
------------------------------------------------------------
----------------------------------MSSPKGDGVRIL--------------
----SLDG--G-DSR-------SLS---QLLILEELMKRLEHDTK---------------
-------EDIRPCEYF-HSMT--GV---------------------G---AG--------
------G----------------------IVAIFLGVFGVSI--DKAIELFGQLCQRVFP
SE-------------------GCDEATRSLLLEESIVEIMKELQVP---EDTR-------
---------------------------------------------LWDGL-D--LGAGCH
------------------------------V---S-------------------------
---------------------IC-YSSS-V-------MGVCRMFRNYKSRQP--------
------------------------------------------------------------
----SYSPTIVEAVRAAWATPGLFSPI---------------------------------
------------------------------------------------------------
------------------------------------------------------------
------------------------------------------------------------
------------------------------------------------------------
------------------------------------------------------------
------------------------------------------------------------
----------------------------------------------
>KIM29944.1
------------------------------------------------------------
------------------------------------------------------------
----------------------------M----EFLPADGDGIRIL--------------
----SLDG--G-DAR-------CIS---QLIILTELMHRLEHDLK---------------
-------RSVRPCEYF-HLIT--GV---------------------G---AA--------
------G----------------------VIAILLGVLGMEV--AEARDTFANLCHEILG
PD-------------------S-TEMTRSLKLKHMMEEILEKSGVS---VDCR-------
---------------------------------------------FEGGL-D--RSVGCR
------------------------------V---S-------------------------
---------------------IC-YTHAAD-------MSRCRMLRSYKSLHG--------
------------------------------------------------------------
----TYNPTIIEAVRASWATPGLFSSVDLEVAP-----T--KEEVVSAVNGFNNPTF---
------------------------------------------------------------
------------------------------------------------------------
------------------------------------------------------------
------------------------------------------------------------
------------------------------------------------------------
------------------------------------------------------------
----------------------------------------------
>KIM32148.1
------------------------------------------------------------
------------------------------------------------------------
-----------------MATDAV-----H----RISSPKRDGIRIL--------------
----SLDG--G-DTR-------SLS---QLLILEELLKRLGHDTR---------------
-------EDIRPCEYF-HSIT--GV---------------------G---AG--------
------G----------------------IIAILLGIFGVSI--DKSIELFGQLCQRVFP
SE-------------------GCDEATRSILLEETITTIMKELQIP---EDTR-------
---------------------------------------------LRNDL-N--LGAGCH
------------------------------V---S-------------------------
---------------------IC-YSSS-I-------MSGCRMFRNYESRQP--------
------------------------------------------------------------
----SYNPTIIEAVRAAWATPGLFSPIRIGVMP-----T--QEEVISAVNGFSNPTQEAL
----REAEA------FFGN--EK------LISAVLSLGVGRRN-----------------
------------------------------------------------------------
------------------------------------------------------------
------------------------------------------------------------
------------------------------------------------------------
------------------------------------------------------------
----------------------------------------------
>KIM32300.1
------------------------------------------------------------
-------------------------------------MPSASWNTVLVITPNNSYNLKSP
SL--------------FAQNTGV-----C----EMDQPESEGLRLL--------------
----SFNG--S-DIQ-------AFS---QLLILNEFMKRVTFDSKS--------------
------QNPVLPCDYF-HMMA--GV---------------------G---SG--------
------G----------------------LIVIMLSVLRMEI--EETIETFLSIWESVFA
NK-------------------ALDREARSAKLEDELRALLQRKGFS---EHRK-------
---------------------------------------------LYAGD-Q--ENKYCK
------------------------------V---F-------------------------
---------------------IC-AVPEIN-------LRKCEKLKDYAFQDV--------
------------------------------------------------------------
------RPTIIEALRATCASLSLFIPASIKNIG-----G--QASYITAAYTFNNPTWEMI
----VEACE------YYRK--DH------PVACLLSLGCEQSKSEPNKHVGD--------
------------------------------------------------------------
-------------------------INLSD--------L-VEEISWGCQRV----DQNLS
WRMA-EL------NVYYRMVVGGM-GRP--N-S--------P-L--TIEEVRARTECYLE
EHSVK-TRLD---RCVE---TSMRL-GRC-------------------------------
------------------------------------------------------------
----------------------------------------------
>KIM32684.1
------------------------------------------------------------
------------------------------------------------------------
------------------------------------------------------------
------------------------------------------------------------
------------------------------------------------------------
---------------------------------MFARLRMSV--EEVLDEFDTVVEQVYS
QVDMS-------------------PSERTARLRSCMEDLMKRRNYP---LDAK-------
------------------------------------------LI---DEK----SLKSCA
------------------------------C---F-------------------------
---------------------VL-SRLRIN-------TGPKVCLRSYPVQSS--------
------------------------------------------------------------
---PASSITIIEAALATCAVQPQFAPVACGQGF-----R--RKEYIGAGIGANNPIREVI
----AEAQL------LFGG--DA------NVASLLSLGNGHPGIVTFPSGG---------
------------------------------------------------------------
-----------------------GELGLSK--------L-VWDMMNDCTQT----AREVE
QQIG-------GAGVYFRLSVEQG-MQA--E-H-----CDEI-V--DPSWIVAQTETYME
DPATH-IKVD---TFAR---SIDAAPQPITIT--------QLKSGQIPNV----------
----------------------SLQLPLDLEKKQLHVVVTDPDDAILRNLKPVNL-----
---EYGTHVAECMEGTRQNILA-----EICRWMDGADAP-------
>KIM24234.1
------------------------------------------------------------
-----------------------------------------------------MT-----
--S--K--T--------------------------------NLKLV--------------
----SFDG--G-GIH-------GLS---QLETMRHIMHRLNWNNESNE------------
---S--DVDGLPCDHF-DLIG--GS---------------------G---TG--------
------G----------------------LIAILFAKLRMSV--EEASEEFCGIIENVYN
PIG-------------------ISASERTELLKKCMDNILEKKGLP---VDLP-------
---------------------------------------------LTAKT-----HEGCA
------------------------------S---F-------------------------
---------------------VV-ASHHTN-------SQGTVCLRTCPVRSQ--------
------------------------------------------------------------
---PSSTITVVEAVLATCAVQPDFAPVSSGS----G-FK--AREYIAA-SRTTNPIYEVI
----TEAHL------LFGG--TP------TVVSLLSIGAGNPGTAFLLLAGEK-------
------------------------------------------------------------
-------------------------PDPKR--------I-MRSTMHDSEQR----AQEIE
QRIG-RT------GIYSRLSVEQE-MQN--S-Y-----VDQF-D--NPGWILAQTEEYLS
HHETG-ERLD---LLIQ---NLGVQKGPITLD--------QLKHTGSPNA----------
----------------------PVHLTA-AVHKSLGIPISNQDDEILAKLKPINL-----
---ESELKVEPCLEGTRQDVLE-----ELRLWAMDLDAP-------
>KIM32685.1
------------------------------------------------------------
------------------------------------------------------------
-------------------MSSE-----L----ETQSAECDSIRML--------------
----TLDG--G-DTR-------CIS---QLKILGEFMHRLEMDLK---------------
-------KPIRPCEYF-NFMT--GV---------------------G---AG--------
------G----------------------VIVILLGVLCMSI--EDATAAFAEMCVTLFP
EE-------------------GSNVEKRSTKLEELSKELLIKQSFP---IAAK-------
---------------------------------------------YRDEP-I--LSSECK
------------------------------V---S-------------------------
---------------------VC-YMSAIN-------IGPCLMLRSYPSRHS--------
------------------------------------------------------------
----SHNPSIIEAIRIAWATPGLFS-----------------------------------
------------------------------------------------------------
------------------------------------------------------------
------------------------------------------------------------
------------------------------------------------------------
------------------------------------------------------------
------------------------------------------------------------
----------------------------------------------
>KIM32134.1
------------------------------------------------------------
------------------------------------------------------------
----------------------M-----D----NRMDPSIQGLRVL--------------
----SLDG--G-GMN-------CLS---QLQILKEFMARVEYDTK---------------
-------SSLLPCQYF-HLIT--GV---------------------G---AS--------
------G----------------------VIAILLGVLRLSV--QDTSVAFLRLCNAVSL
GE-------------------MLSPIERSTRLVTETRALLQEYNIP---EGSR-------
---------------------------------------------LRGDL-A--GGEDCR
------------------------------V---C-------------------------
---------------------IP-YLSVVN-------MTACRMLRSYAARHS--------
------------------------------------------------------------
----SYNPTIIEAISIAWATPGLFSPVKMG------------------------------
------------------------------------------------------------
------------------------------------------------------------
------------------------------------------------------------
------------------------------------------------------------
------------------------------------------------------------
------------------------------------------------------------
----------------------------------------------
>KIM33695.1
------------------------------------------------------------
------------------------------------------------------------
----------------------------------MGETPPKPLNVL--------------
----SLDA--G-GPK-------ALS---QLYVLNEIMSRMTYDQDDGS------------
-------TEKRPCEVF-DMIG--GV---------------------D---TG--------
------G----------------------FIAILLVVLKLTA--MEAGEEFITFISDVFM
NINP-------------------EPKRQSERLKVAVMELLQRHNID---PDTK-------
---------------------------------------------LVVAQ-G--QPPACR
------------------------------L---A-------------------------
---------------------IF-ITYDVH-------AGSSCVVRNYMGRN---------
------------------------------------------------------------
---RPMDITVAEALMATCAISPIFDPVKVGK----RH-R--MVDCASGGVSFSNPVRKLL
----NEARE------QFGD--HW------TISTLLSLGCGHPAVNTNPQTPAL-------
------------------------------------------------------------
-----------------------IAI----------------------------------
------------------------------------------------------------
------------------------------------------------------------
------------------------------------------------------------
----------------------------------------------
>KIM93179.1
------------------------------------------------------------
------------------------------------------------------------
--------------------MEY--ATANEHGGDPNPLDTTGLC----------------
--LLSLDG--G-GVR-------GLS---TLYILKIIMDRLNHDRRD-----------TGL
-------PPVKPCEIF-DVIG--GT---------------------N---TG--------
------G----------------------VIAIMLGRLEMDV--DECIAAYNEFAEAVFA
DKLTG-TPVN--------LED---------------------------------------
--------------------------------------------------------EVES
------------------------------R---F-------------------------
---------------------VC-AVDRHS--------KDIVRLRSYSLPEEL-------
------------------------------------------------------------
----SIPATICQAALATSATTTLFDPISIGD-----------RTFADGALGANNPVGEVE
----GEASN------IWCLET-G--DLKHLVKCFVSIGTGNPGKKPFE-NSMI-------
------------------------------------------------------------
---------------------------------KFLG-ETVMQIATETTNT----EKNFI
ARWAKHF-D---EKRYFRFDVDQG-LQG--I-G-----LDEY---QKKGVIESVTAGYLA
HTA-LKFQVR---DCIR---NLRLKQKKPDTSLDAIIKE--------YNE----------
-HR---------------------------------------------------------
----------------------------------------------
>KIM93182.1
------------------------------------------------------------
------------------------------------------------------------
--------------------MER--ATATEQGGEPNPLDTTGLC----------------
--LLSLDG--G-GVR-------GLS---TLYILKIIMDRLNHDRRA-----------AAL
-------QPVRPCEVF-DLIG--GT---------------------S---TG--------
------G----------------------LIAIMLGRLEMDV--DECIAAYSELAAAVFS
QKSSR-IPFN--------IKGKIQERFDSAKLESAIRKARGQ------------------
-------------------------------------------------------SSDHI
------------------------------S---F-------------------------
---------------------VC-TADRNT--------KNIVRLRSYTLPDEP-------
------------------------------------------------------------
----NIRATICQAALATSAATTFFDPVSIGD-----------RSFADAALGANNPVDEVE
----GEASN------IWCSET-G--DLKRLVKCFLSVGTGNPGKKPFE-NSLI-------
------------------------------------------------------------
---------------------------------RFLG-ETVVQIATETTNT----EKKFI
ARWAKHF-D---EKRYFRFDVEQG-LQD--I-G-----LDEY---KKKGAIEGATEGYLI
HIA-QKFRVR---DCIQ---NLRLKQKKPDTSF---------------------------
------------------------------------------------------------
----------------------------------------------
>KIM98305.1
------------------------------------------------------------
------------------------------------------------------------
--------------------MER--ATTAKHGAELNPLDTTGLC----------------
--LLSLDG--G-GVR-------GLS---TLYILKSIMNRLNHERKA-----------AAL
-------PPVKPCEIF-DLIG--GT---------------------N---TG--------
------G----------------------LIAIMLGRLEMDV--DECITAYSELAAAVFG
EQSSH-ISFN--------IIGKEV------------------------------------
-------------------------------------------------G----LNADHI
------------------------------R---F-------------------------
---------------------VC-AADCNT--------RDIVRLRSYSLPDEL-------
------------------------------------------------------------
----NVSATIYQVALATSAATTFFDPVSIGD-----------HTFADSALGANNPVDEVE
----GEASN------IWC------------------------------------------
------------------------------------------------------------
------------------------------------------------------------
------------------------------------------------------------
------------------------------------------------------------
------------------------------------------------------------
----------------------------------------------
>PVH67903.1
------------------------------------------------------------
------------------------------------------------------------
--------------------MQQ--AMSAQRNDVPNPLDSTGLC----------------
--LLSLDG--G-GVR-------GLS---TLYILKSIMDRLNNERKT-----------ASL
-------PPVKPCEVF-DLIG--GT---------------------S---TG--------
------G----------------------LIAIMLGRLEMDV--DECIKAYTKLAEAVFP
QKKSR-LPFN--------LKGKGARRNC--------------------------------
-------------------------------------------R-QCTKR----YVANNN
------------------------------S---F-------------------------
---------------------VC-TVDQNT--------KSIVRLRSYALSDES-------
------------------------------------------------------------
----NIPASICQAALATSAATTFFEPVRIGN-----------RKFADGGLGANNPVDEVE
----GEAAN------IWCSES-G--DLKPLVKCFLSIGTGNPGIKAFE-ESLV-------
------------------------------------------------------------
---------------------------------KFLG-QTVVD-----------------
------------------------------------------------------------
------------------------------------------------------------
------------------------------------------------------------
----------------------------------------------
>KIN06969.1
------------------------------------------------------------
------------------------------------------------------------
--------------------MEQ--ATATKHGGEPNPVDTTGLC----------------
--LLSLDG--G-GVR-------GLS---TLYILKNIMDRLNHARVE-----------NNL
-------PSVKPCEVF-DLIG--GT---------------------S---TG--------
------G----------------------LMAIMLGRLEMDV--DECIAAYSDLAETVFG
QKLSL-LPFN--------YKGK--------------------------------------
-----------------------------------------------------------V
------------------------------N---F-------------------------
---------------------VC-TADRHT--------KDIVRLRSYSLPHEP-------
------------------------------------------------------------
----NIRATICQAALATSAATTFFNSVSVGE-----------RSFADGGLGANNPVDEVE
----GEASN------IWCAET-G--DLKPLVKCFISIGTGNPG-----------------
------------------------------------------------------------
------------------------------------------------------------
------------------------------------------------------------
------------------------------------------------------------
------------------------------------------------------------
----------------------------------------------
>KMK63757.1
------------------------------------------------------------
------------------------------------------------------------
--------------------MEQ--ITTLKPCSEPNPLETTGLC----------------
--LLSLDG--G-GVR-------GLS---SLYILKNIMDRLNHAREQ-----------MNL
-------PPVKPCEVF-DLIG--GT---------------------S---TG--------
------G----------------------LIAIMLGRLEMDV--DKCIDAYSYLTAAVFG
EKLRS-IPVN--------FKGNITALFDSAKLESAIRKVVEDS-----GA----------
----------------------------------------SKQD-LFNDG----TERGCR
------------------------------T---F-------------------------
---------------------VC-TADRHT--------KDIVRLRSYSLPHEP-------
------------------------------------------------------------
----NIKATICQAALATSAATTFFEPVSIGD-----------RSFADGGLGANNPVDEVE
----GEASN------IWCSET-G--DLKPLVKCFISIGTGNPGKKPFE-DSVV-------
------------------------------------------------------------
---------------------------------K--------------------------
------------------------------------------------------------
------------------------------------------------------------
------------------------------------------------------------
----------------------------------------------
>XP_018136285.1
------------------------------------------------------------
------------------------------------------------------------
--------------------MEQ--EATLNHGGEPNPVDTTGLC----------------
--LLSLDG--G-GVR-------GLS---SLYILKSIMDRLNHARKQ-----------IKL
-------PPVKPCEVF-DLIG--GT---------------------S---TG--------
------G----------------------LIAIMLGRLEMDV--DKCIDAYSELAAAVFG
KKLSS-FPVN--------LKGDIKARFDSTKLENAIRKVVEDS-----GA----------
----------------------------------------SQQD-LFNNG----AERGCR
------------------------------T---F-------------------------
---------------------VC-TADRHT------------------------------
------------------------------------------------------------
-------------------------KGIIGD-----------RSFADGGLGANNPVDEVE
----GEASN------IWCSET-G--DLKPLVKCFISIGTGNPGKKPFE-DSMI-------
------------------------------------------------------------
---------------------------------KFLG-QTLVQIATETENM----EKRFI
ARWARHF-D---EKRYFRFNVEQG-LQE--I-G-----LEEY---KKKGPIQAATEGYLT
HIT-QKFRVR---DCIL---NMRLKENKTETYFAAVIH-------E-YIV----------
------------------------------------------------------------
----------------------------------------------
>KIV86105.1
------------------------------------------------------------
------------------------------------------------------------
-------------------------------------MPGKELR----------------
--LLALDG--G-GVR-------GLS---ALMILEQLMQTIDSE-----------------
-------NPPKPCEYF-DMIG--GT---------------------S---TG--------
------G----------------------LIAIMLGRLEMTV--DECIEAYLSLSDQIFQ
KKAHRVNTQ-----GKI------QGRFDSKKLEDAIKEVVRKRKLP---E-D--------
-------------------------------------------TLLKSV-----GDAPCK
------------------------------V---F-------------------------
---------------------VC-ATSKE--------TSETVCLTSYKSSRGS-------
------------------------------------------------------------
-CDLFESTKIWEACRATAAASSFFDPISIGRY---------GEEFVDGATGANNPVWELW
----NQAQA------VYGP--EPLED---SLACLVSIGTGVPFLTAFRDDV---------
------------------------------------------------------------
-------------------------LHIHK--------T---------------------
------------------------------------------------------------
------------------------------------------------------------
------------------------------------------------------------
----------------------------------------------
>EFW22193.1
------------------------------------------------------------
------------------------------------------------------------
---------------------ME--QAQQAVGGASNPLDSQGLC----------------
--LLSLDG--G-GVR-------GLA---ALYTLKGIMSRLNYERHQ-----------EGK
-------PPAKPCEIF-DLIG--GT---------------------S---TG--------
------G----------------------LMAIMLGRLEMDV--DECISKFSQISEEIFR
ERSSW-FFLD--------RKARIKGRFDSKNLERAVRAVLKER-----NV----------
----------------------------------------AENE-MLDDG----VSRGCK
------------------------------V---F-------------------------
---------------------VC-ATSKDT--------KEVKRLRSYTIPDEL-------
------------------------------------------------------------
----NIKPTIVEAALATSAATSFFDPVTIGF-----------RTFVDGGVGANNPVNQVE
----QEASN------IWCPKS-G--DLKPLVKCFVSIGTGNTGKAALDY-----------
------------------------------------------------------------
------------------------------------------------------------
------------------------------------------------------------
------------------------------------------------------------
------------------------------------------------------------
----------------------------------------------
>KMM64270.1
------------------------------------------------------------
------------------------------------------------------------
---------------------ME--QAQQAVGGASNPLDSQGLC----------------
--LLSLDG--G-GVR-------GLA---ALYTLKGIMSRLNYERHQ-----------EGK
-------PPAKPCEIF-DLIG--GT---------------------S---TG--------
------G----------------------LMAIMLGRLEMDV--DECISKFSQISEEIFR
ERSSW-FFLD--------RKARIKGRFDSKNLERAVRAVLKER-----NV----------
----------------------------------------AENE-MLDDG----VSRGCK
------------------------------V---F-------------------------
---------------------VC-ATSKDT--------KEVKRLRSYTIPDEL-------
------------------------------------------------------------
----NIKPTIVEAALATSAATSFFDPVTIGF-----------RTFVDGGVGANNPVNQVE
----QEASN------IWCPKS-G--DLKPLVKCFVSIGTGNTGKAALDY-----------
------------------------------------------------------------
------------------------------------------------------------
------------------------------------------------------------
------------------------------------------------------------
------------------------------------------------------------
----------------------------------------------
>KMP09794.1
------------------------------------------------------------
------------------------------------------------------------
------------------------------------------------------------
------------------------------------MSRLNYERHQ-----------EGK
-------PPAKPCEIF-DLIG--GT---------------------S---TG--------
------G----------------------LMAIMLGRLEMDV--DECISKFSQISEEIFR
ERSSW-FLLD--------RKARIKGRFDSKNLERAVRAVLKERN----VA----------
-----------------------------------------ENE-MLDDG----VSRGCK
------------------------------V---F-------------------------
---------------------VC-ATSKDT--------KEVKRLRSYTIPDEL-------
------------------------------------------------------------
----NIKPTIVEAALATSAATSFFDPVTIGF-----------RTFVDGGVGANNPVNQVE
----QEASN------IWCPKS-G--DLKPLVKCFVSIGTGNTGKVALD-Y----------
------------------------------------------------------------
------------------------------------------------------------
------------------------------------------------------------
------------------------------------------------------------
------------------------------------------------------------
----------------------------------------------
>XP_001248467.2
------------------------------------------------------------
------------------------------------------------------------
---------------------ME--QAQQAVGGASNPLDSQGLC----------------
--LLSLDG--G-GVR-------GLA---ALYTLKGIMSRLNYERHQ-----------EGK
-------PPAKPCEIF-DLIG--GT---------------------S---TG--------
------G----------------------LMAIMLGRLEMDV--DECISKFSQISEEIFR
ERSSW-FLLD--------RKARIKGRFDSKNLERAVRAVLKER-----NV----------
----------------------------------------AENE-MLDDG----VSRGCK
------------------------------V---F-------------------------
---------------------VC-ATSKDT--------KEVKRLRSYTIPDEL-------
------------------------------------------------------------
----NIKPTIVEAALATSAATSFFDPVTIGF-----------RTFVDGGVGANNPVNQVE
----QEASN------IWCPKS-G--DLKPLVKCFVSIGTGNTGKVALDY-----------
------------------------------------------------------------
------------------------------------------------------------
------------------------------------------------------------
------------------------------------------------------------
------------------------------------------------------------
----------------------------------------------
>KJK65966.1
------------------------------------------------------------
------------------------------------------------------------
-------------------------MEQTVITGKPNALDTTGLC----------------
--LLSLDG--G-GVR-------GLS---SLYILKRLMTQLSRERPE-------------L
-------GQVKPCEIF-DLIG--GT---------------------S---TG--------
------G----------------------LIAIMLGRLEMSV--DECIDRYIKLISTVFE
KKS-R-WPVN--------LSGNIRSRFDATKLESAIKDVVTSH-----GA----------
----------------------------------------EETD-LFNDG----CERGCR
------------------------------V---F-------------------------
---------------------VC-TTSHET--------KDIVRLRDYTVPSKD-------
------------------------------------------------------------
----NISATICQAALATSAATTFFDPVYIGK-----------RKFVDGALGSNNPVDEVE
----GEAAD------IWCPGT-G--DLKPLVKCFVSIGTGDPGIAAIE-DKAL-------
------------------------------------------------------------
---------------------------------KFLS-ETLVNIATETGRT----EKKFI
ARWAKHY-D---EKRYFRFNVEQG-LQG--V-G-----LEEY---R--------------
------------------------------------------------------------
------------------------------------------------------------
----------------------------------------------
>KOC16110.1
------------------------------------------------------------
------------------------------------------------------------
-------------------------MEQTVITGTPNALDTTGLC----------------
--LLSLDG--G-GVR-------GLS---SLYILKHLMTQLSRERPE-------------L
-------GQVKPCEIF-DLIG--GT---------------------S---TG--------
------G----------------------LIAIMLGRLEMSV--DECIDRYIKLISTVFE
KKS-R-WPVS--------LSGNIRSRFDATKLESAIKDVVTSH-----GA----------
----------------------------------------EETD-LFNDG----CERGCR
------------------------------V---F-------------------------
---------------------VC-TTSHET--------KDIVRLRDYNVPSKD-------
------------------------------------------------------------
----NISATICQAALATSAATTFFDPVYIGK-----------RKFVDGALGSNNPVDEVE
----GEAAD------IWCPGT-G--DLKPLVKCFVSIGTGDPGIAAIE-DKAL-------
------------------------------------------------------------
---------------------------------KFLS-ETLVNIATETGRT----EKKFI
ARWAKHY-D---EKRYFRFNVEQG-LQG--V-G-----LEEY---R--------------
------------------------------------------------------------
------------------------------------------------------------
----------------------------------------------
>RAQ51671.1
------------------------------------------------------------
------------------------------------------------------------
-------------------------MEQTVITGTPNALDTTGLC----------------
--LLSLDG--G-GVR-------GLS---SLYILKHLMTQLSRERPE-------------L
-------GQVKPCEIF-DLIG--GT---------------------S---TG--------
------G----------------------LIAIMLGRLEMSV--DECIDRYIKLISTVFE
KKS-R-WPVS--------LSGNIRSRFDATKLESAIKDVVTSH-----GA----------
----------------------------------------EETD-LFNDG----CERGCR
------------------------------V---F-------------------------
---------------------VC-TTSHET--------KDIVRLRDYNVPSKD-------
------------------------------------------------------------
----NISATICQAALATSAATTFFDPVYIGK-----------RKFVDGALGSNNPVDEVE
----GEAAD------IWCPGT-G--DLKPLVKCFVSIGTGDPGIAAIE-DKAL-------
------------------------------------------------------------
---------------------------------KFLS-ETLVNIATETGRT----EKKFI
ARWAKHY-D---EKRYFRFNVEQG-LQG--V-G-----LEEY---R--------------
------------------------------------------------------------
------------------------------------------------------------
----------------------------------------------
>RAQ56695.1
------------------------------------------------------------
------------------------------------------------------------
-------------------------MEQTVITGTPNALDTTGLC----------------
--LLSLDG--G-GVR-------GLS---SLYILKHLMTQLSRERPE-------------L
-------GQVKPCEIF-DLIG--GT---------------------S---TG--------
------G----------------------LIAIMLGRLEMSV--DECIDRYIKLISTVFE
KKS-R-WPVS--------LSGNIRSRFDATKLESAIKDVVTSH-----GA----------
----------------------------------------EETD-LFNDG----CERGCR
------------------------------V---F-------------------------
---------------------VC-TTSHET--------KDIVRLRDYNVPSKD-------
------------------------------------------------------------
----NISATICQAALATSAATTFFDPVYIGK-----------RKFVDGALGSNNPVDEVE
----GEAAD------IWCPGT-G--DLKPLVKCFVSIGTGDPGIAAIE-DKAL-------
------------------------------------------------------------
---------------------------------KFLS-ETLVNIATETGRT----EKKFI
ARWAKHY-D---EKRYFRFNVEQG-LQG--V-G-----LEEY---R--------------
------------------------------------------------------------
------------------------------------------------------------
----------------------------------------------
>XP_015408767.1
------------------------------------------------------------
------------------------------------------------------------
-------------------------MEHKLSTGEHNALDKTGLC----------------
--LLSLDG--G-GVR-------GLS---TLYILKHLMARLSHERPE-------------L
-------GQVKPCEIF-DLIG--GT---------------------S---TG--------
------G----------------------LIAIMLGRLKMSV--DECIDTYVKLIKTVFE
KKS-R-WPIN--------FSGDIRSRFDAAKLESAIKDVVTSH-----GA----------
----------------------------------------KETD-LFNDG----CDRGCR
------------------------------V---F-------------------------
---------------------VC-TTSHET--------KDVVRLRDYSLPSKD-------
------------------------------------------------------------
----NIPATICQAALATSAATTFFDPVYIGT-----------RKFVDGALGSNNPVNEVE
----GEAAD------IWCSGT-G--DLKPLVKCFVSIGTGDPGIAGIE-DKAV-------
------------------------------------------------------------
---------------------------------KFLS-KTLVSMATETRIT----EQKFI
ARWAKHY-D---EKRYFRFNVEQG-LQG--I-G-----LEEY---R--------------
------------------------------------------------------------
------------------------------------------------------------
----------------------------------------------
>XP_022391396.1
------------------------------------------------------------
------------------------------------------------------------
-------------------------MEQKVSTGEPNVLDKTGLC----------------
--LLSLDG--G-GVR-------GLS---TLYILKHLMARLSYERPE-------------L
-------GKVKPCEVF-DLIG--GT---------------------S---TG--------
------G----------------------LIAIMLGRLEMSV--DECIDTYVKLISTVFE
KKS-R-WPVN--------LSGNVRSRFDATKLESAIKDVVTSH-----GA----------
----------------------------------------KETD-LFNDG----CERGCR
------------------------------V---F-------------------------
---------------------VC-TTSHET--------KDIVRLRDYSVPSKD-------
------------------------------------------------------------
----NIPATICQAALATSAATTFFNPVYIGT-----------RKFVDGALGSNNPVDEVE
----GEAAD------IWCPGT-G--DLKPLVKCFISIGTGDPGITAIE-DKAL-------
------------------------------------------------------------
---------------------------------KFLS-ETLVSIVTETGQT----EKKFI
ARWAKHY-D---DKRYFRFNVEQG-LQG--V-G-----LEEY---R--------------
------------------------------------------------------------
------------------------------------------------------------
----------------------------------------------
>KJZ69359.1
------------------------------------------------------------
------------------------------------------------------------
-------------------------------------MPGHDIR----------------
--LLALDG--G-GVR-------GLS---SLMILQNLMSTIDPD-----------------
-------APPKPCDYF-DMIA--GT---------------------S---TG--------
------G----------------------LIAIMLGRLRMTV--DECIVAYTSLSNKVFE
KKSHRIKIN-----GQL------QGRFDAAALEREVKQTLADNGHS---K-D--------
-------------------------------------------ALLKDS-----SDGACK
------------------------------V---L-------------------------
---------------------VC-ATSKE--------TGDTVCLTSYRPARGL-------
------------------------------------------------------------
-VHLYDSTMIWQACRATSAATTFFDPIAIGPH---------QEEFVDGALGANNPVYTLW
----TQAQD------VWGD--DQLRG---CLRCLVSIGTGVPALQPVCDDV---------
------------------------------------------------------------
-------------------------LGVGA--------T---------------------
------------------------------------------------------------
------------------------------------------------------------
------------------------------------------------------------
----------------------------------------------
>CVL07330.1
------------------------------------------------------------
------------------------------------------------------------
-------------------------------------MPGHDIR----------------
--LLALDG--G-GVR-------GLS---SLMILQNLMSTIDPD-----------------
-------APPKPCDYF-DMIA--GT---------------------S---TG--------
------G----------------------LIAIMLGRLRMTV--DECIAAYTSLSNKVFE
KKSHRVKIN-----GQL------QG-----------------------------------
------------------------------------------------------------
------------------------------S---L-------------------------
---------------------VC-VTSKE--------TGDTMCLTSYRSARGV-------
------------------------------------------------------------
-AHLYDSITIWQACRATSAATTFFDPIAIGPY---------QEQFVDGALGDNNPVYTLW
----TQAQD------VWGD--DQLRS---RLRCLVSIGTGVPTLKPVRDDV---------
------------------------------------------------------------
-------------------------LG---------------------------------
------------------------------------------------------------
------------------------------------------------------------
------------------------------------------------------------
----------------------------------------------
>CZR43873.1
------------------------------------------------------------
------------------------------------------------------------
-------------------------------------MPGHDIR----------------
--LLALDG--G-GVR-------GLS---SLMILQNLMSTIDPD-----------------
-------APPKPCDYF-DMIA--GT---------------------S---TG--------
------G----------------------LIAIMLGRLRMTV--DECIAAYSSLSNKVFE
KKSHRVKIN-----GQL------QGRFDSAALEQAVKQTLADSGHS---K-D--------
-------------------------------------------ALLKDC-----SDDACK
------------------------------V---L-------------------------
---------------------VC-ATSKE--------TGDTVCLTSYRPARGV-------
------------------------------------------------------------
-AHLYDSTTIWQACRATSAATTFFDPIAIGPY---------QEQFVDGALGDNNPVYTLW
----TQAQD------VWGE--DQLRS---RLRCLVSIGTGVPALKPVRDDV---------
------------------------------------------------------------
-------------------------LG---------------------------------
------------------------------------------------------------
------------------------------------------------------------
------------------------------------------------------------
----------------------------------------------
>ERT02856.1
------------------------------------------------------------
------------------------------------------------------------
-------------------------------------MPGDQIR----------------
--LLALDG--G-GVR-------GLS---SLMILDGLMATVDPE-----------------
-------SPPKPSEYF-DMIG--GT---------------------S---TG--------
------G----------------------LIAVMLGRLRMTV--HECIEAYTSLSDKVFE
KKSHRVKIN-----GKL------QGRFDAAKLEDTIKEILRARDLN---E-D--------
-------------------------------------------VLLKDV------AASCK
------------------------------V---F-------------------------
---------------------VC-ATSKQ--------TSDTVCLASYGSPRSKN------
------------------------------------------------------------
-LQLLNSATIWQACRATSAATGFFDPIAIGPF---------DEEFVDGALGANNPIYMDT
----VFKQMQACANNLAGR---QYYG---PYRTVFSLE----------------------
------------------------------------------------------------
------------------------------------------------------------
------------------------------------------------------------
------------------------------------------------------------
------------------------------------------------------------
----------------------------------------------
>KJZ70979.1
------------------------------------------------------------
------------------------------------------------------------
-------------------------------------MPGHDIR----------------
--LLALDG--G-GVR-------GLS---SLMILQNLMSTIDPD-----------------
-------APPKPCDYF-DMIA--GT---------------------S---TG--------
------G----------------------LIAIMLGRLRMTV--DECIVAYTSLSNKVFE
KKSHRIRIN-----GQL------QGRFDASALEREVKQTLADNGHS---R-D--------
-------------------------------------------ALLKDS-----SDGACK
------------------------------V---L-------------------------
---------------------VC-ATAKE--------TGDTVCLTSYRPRG-L-------
------------------------------------------------------------
-VHLYDSTMIWQACRATSAATTFFDPIAIGPF---------QEEFVDGALGANNPVYTLW
----TQAQD------VWGD--EQLHG---CLRCLVSIGTGVPALRPVRDDI---------
------------------------------------------------------------
-------------------------LGIGA--------T---------------------
------------------------------------------------------------
------------------------------------------------------------
------------------------------------------------------------
----------------------------------------------
>KJZ71091.1
------------------------------------------------------------
------------------------------------------------------------
------------------------------------------------------------
----------MSGVR-------AVSQLPSC-----ILADV-QVA----------------
----------RLGRRG-SAIG--FGSPGRVVAITVCLAAAGATPSFL---WH--------
------S----------------------QQRLLLPTLPLCR--FS------AITKKSHR
IK-------------ING---QLQGRFDAAALEREIKQTLADNG-------YS-------
------------------------------------------KDALLKDS----SDGACK
------------------------------V---L-------------------------
---------------------VC-ATAKE--------TGDTVCLTSYRPRGLV-------
------------------------------------------------------------
H--LYDSTMIWQACRATSAATTFFDPIAIGPF---------QEEFVDGALGANNPVYTLW
----TQAQD------VWGD--DQLRG---RLRCLVSIGTGVPALRPVRD-----------
------------------------------------------------------------
-----------------------DVLGIGA--------T---------------------
------------------------------------------------------------
------------------------------------------------------------
------------------------------------------------------------
----------------------------------------------
>KLU92398.1
------------------------------------------------------------
------------------------------------------------------------
-------------------------------------MRDDHVR----------------
--LLALDG--G-GVR-------GLA---SLMILRRLMTVVDPE-----------------
-------SPPKPCDYF-DMIG--GT---------------------S---TG--------
------G----------------------LIAIMLGRLQMTV--DECIAAYASLSDKVFE
KKSHRVNIK-----GQL------KGRFDAAELEAAIKKILGDRGLD---K-D--------
-------------------------------------------ALLKDF------DASCK
------------------------------V---F-------------------------
---------------------VC-ATSKQ--------TNDTVCLASYRSPRSDN------
------------------------------------------------------------
-SDLLESTTIWQACRATSAATTFFDPIAIGPF---------NEEFVDGALGANNPVYAV-
------------------------------------------------------------
------------------------------------------------------------
------------------------------------------------------------
------------------------------------------------------------
------------------------------------------------------------
------------------------------------------------------------
----------------------------------------------
>KXJ85317.1
------------------------------------------------------------
------------------------------------------------------------
-------------------------------------MPDSDIR----------------
--LLALDG--G-GVR-------GLS---SLMILRSLMAAVDPD-----------------
-------NPPKPCDYF-DMIG--GT---------------------S---TG--------
------G----------------------LIAVMLGRLRMSV--DDCIAAYISLSNDVFQ
KKSHRVKIN-----GKL------QGRFDSAALERAIKQVLKDTGHD---E-N--------
-------------------------------------------VLLKDA------SSTCK
------------------------------V---F-------------------------
---------------------VC-ATSKQ--------TSDTVCLTSYRTPRST-------
------------------------------------------------------------
--DLLNTTKVWQACRATSAATTFFDPIAIGAP---------PEEFVDGALGMNNPVFALW
----NQAQD------VWGD---RLQS---SLRCLVSIGTGVPALSPVGCDA---------
------------------------------------------------------------
-------------------------LGIL-------------------------------
------------------------------------------------------------
------------------------------------------------------------
------------------------------------------------------------
----------------------------------------------
>KXX75712.1
------------------------------------------------------------
------------------------------------------------------------
-------------------------------------MPAGAVR----------------
--LLALDG--G-GVR-------GLS---SLMILRRLMEAVDPN-----------------
-------APPRPSDYF-DMIG--GT---------------------S---TG--------
------G----------------------LIAIMLGRLRMTV--DECIDAYTSLSDKVFE
KKSHRINIK-----GKL------QGRFDTDELEQAVKQILAARGLG---E-D--------
-------------------------------------------ALLKDS------DFSCK
------------------------------V---F-------------------------
---------------------VC-ATSKE--------TGDTVCLTSYRSPRSDN------
------------------------------------------------------------
-SDLLNFTKIWQACRATSAATTFFDPIAIGPF---------GEEFVDGALGANNPIHALW
----NQAQD------VWGD---QLRG---SLQCIVSIGTGV-------------------
------------------------------------------------------------
------------------------------------------------------------
------------------------------------------------------------
------------------------------------------------------------
------------------------------------------------------------
----------------------------------------------
>OCL05393.1
------------------------------------------------------------
------------------------------------------------------------
-------------------------------------MPDKELR----------------
--LLALDG--G-GVR-------GLS---ALMILERLMEAVNPD-----------------
-------SPPKPCDYF-DMIG--GT---------------------S---TG--------
------G----------------------LIAIMLGRLRMSI--DECIVAYLSLSDRVFQ
KKRHRVTIK-----GNI------QERFSSEELTRAVKEVIKEQGLQ---E-N--------
-------------------------------------------VLLKDA-----PEAACK
------------------------------V---F-------------------------
---------------------VC-ATSKQ--------SSETVCLTSYKSPRGN-------
------------------------------------------------------------
-SDLLNSVKIWEACRATSAASSFFDPIPIGRY---------KEEFVDGATGANNPVWEIW
----NQAQM------VWGP--EPLEN---KIKCLISIGTGVPSLKPFQDDL---------
------------------------------------------------------------
-------------------------FHIGE--------T---------------------
------------------------------------------------------------
------------------------------------------------------------
------------------------------------------------------------
----------------------------------------------
>OIW28354.1
------------------------------------------------------------
------------------------------------------------------------
-------------------------------------MSTTDLR----------------
--LLALDG--G-GVR-------GLS---SLMILRQLMAAVDPD-----------------
-------APPKPCDYF-NMIG--GT---------------------S---TG--------
------G----------------------LIAVMLGRLHMTV--DECIDAYTTLSDKVFE
KKNHRVNIK-----GKL------QGRFDSAGLERAVKDIIASRGLG---E-D--------
-------------------------------------------ALLKDT------DSPCK
------------------------------V---F-------------------------
---------------------VC-ATSKE--------TGDTVCLANYRSPRSDN------
------------------------------------------------------------
-SDLLNATTIWQACRATSSATTFFDPIAIGPF---------KEQFVDGALGANNPVYAL-
------------------------------------------------------------
------------------------------------------------------------
------------------------------------------------------------
------------------------------------------------------------
------------------------------------------------------------
------------------------------------------------------------
----------------------------------------------
>ORY02205.1
------------------------------------------------------------
------------------------------------------------------------
-------------------------------------MPSNDLR----------------
--LLALDG--G-GVR-------GLS---ALMILEQLMEAVNPD-----------------
-------APPKPCDYF-DMIG--GT---------------------S---TG--------
------G----------------------LIAVMLGRLRMSV--AECIIAYLSLSDRVFR
KTRHRVTVK-----GKV------QGRFDAEELAQAVKEVVKQQGLP---E-A--------
-------------------------------------------VLLKDA-----PEAGCR
------------------------------V---F-------------------------
---------------------VC-ATSKE--------TSETVCLTSYRTPRGN-------
------------------------------------------------------------
-SDLLNSVTIWEACRATSAATTFFDPIAVGRF---------GEEFVDGATGANNPVREVW
----DQAQL------VWGP--EPLEG---KVKCLVSIGTGLPSLKPFKDDV---------
------------------------------------------------------------
-------------------------FN---------------------------------
------------------------------------------------------------
------------------------------------------------------------
------------------------------------------------------------
----------------------------------------------
>PCD24491.1
------------------------------------------------------------
------------------------------------------------------------
-------------------------------------MPSHDIR----------------
--LLALDG--G-GVR-------GLS---SLMILQNLMSTIDPD-----------------
-------SPPKPCDYF-DMIS--GT---------------------S---TG--------
------G----------------------LIAIMLGRLRMTV--DECIVAYTSLSNMVFE
KKRHRSKIN-----GQL------QGRFDATALEQAVKKILVENGHH---E-E--------
-------------------------------------------ALLKDS-----SDGACK
------------------------------V---F-------------------------
---------------------VC-ATSKQ--------TTDTVCLTSYRPH-GL-------
------------------------------------------------------------
-THLFDSTTIWQACRATSAATTFFDPIAIGPY---------GEEF---------------
------------------------------------------------------------
------------------------------------------------------------
------------------------------------------------------------
------------------------------------------------------------
------------------------------------------------------------
------------------------------------------------------------
----------------------------------------------
>RBA13412.1
------------------------------------------------------------
------------------------------------------------------------
---------------------------------MTTAMPGHDIR----------------
--LLALDG--G-GVR-------GLS---SLMILQNLMSTIDPD-----------------
-------APPKPCDYF-DM-----------------------------------------
------------------------------IAIMLGRLRMTV--DECIDAYTSLSNKVFE
KKSHRIKIN-----GQL------QGRFDSTALEQAVKQTLADSGHS---K-D--------
-------------------------------------------ALLKDC-----SDGACK
------------------------------V---L-------------------------
---------------------VC-ATSKE--------TGDTVCLTSYRPARGV-------
------------------------------------------------------------
-AHLYDSTTIWQACRATSAATTFFDPIAIGPY---------QEQFVDGALGANNPVYTL-
------------------------------------------------------------
------------------------------------------------------------
------------------------------------------------------------
------------------------------------------------------------
------------------------------------------------------------
------------------------------------------------------------
----------------------------------------------
>XP_001223748.1
------------------------------------------------------------
------------------------------------------------------------
-------------------------------------MPAGALR----------------
--LLALDG--G-GVR-------GLS---SLMILRRLMAAVDPD-----------------
-------APPSPCDYF-DMIG--GT---------------------S---TG--------
------G----------------------LIAIMLGRLRMTV--DECINAYTALSDRVFE
KKSHRVNIK-----GKL------QGRFDSAELERAVKTILLDRGLA---E-D--------
-------------------------------------------TLLKDP------DSPCK
------------------------------V---F-------------------------
---------------------VC-ATSKE--------TGDTVCLANYRSPRSDN------
------------------------------------------------------------
-SDLLSATTIWQACRATSAATTFFDPIAIGPF---------NEQFVDGALGANNPVYALW
----NQAQD------VWGD---QLRG---SLKCLVSIGTGLPTLRPVRDDV---------
------------------------------------------------------------
-------------------------LGIWA--------T-LKDLTTETEKT----AQQFH
RDKSHL----DDEGRYYRFNVDRG------------------------------------
------------------------------------------------------------
------------------------------------------------------------
----------------------------------------------
>XP_001802677.1
------------------------------------------------------------
------------------------------------------------------------
-------------------------------------MPSSDLR----------------
--LLALDG--G-GVR-------GLS---ALMILEKLMEAVDPD-----------------
-------APPKPCDYF-DMVG--GT---------------------S---TG--------
------G----------------------LIAVMLGRLRMSV--ADCITAYLSLSNRVFR
KTQHRVTVK-----GKM------QGRFDAEELARAVKEVVKQQGLP---E-D--------
-------------------------------------------VLLKDA-----PEAGCK
------------------------------V---F-------------------------
---------------------VC-ATSKE--------TNETVCLTSYRTPRGN-------
------------------------------------------------------------
-SDLLNSVTIWEACRATSAATSFFDPIAVGRF---------GEEFVDGATGANNPVREVW
----DQAQL------AWGL--EPLEG---RVKCLVSIGTGVPSLKPFKNDV---------
------------------------------------------------------------
-------------------------LH---------------------------------
------------------------------------------------------------
------------------------------------------------------------
------------------------------------------------------------
----------------------------------------------
>XP_003655424.1
------------------------------------------------------------
------------------------------------------------------------
-------------------------------------MPATDLR----------------
--LLALDG--G-GVR-------GLS---SLMILRRLMESVDPD---------A-------
------DAPPKPCDYF-DMIG--GT---------------------S---TG--------
------G----------------------LIAIMLGRLRMTV--DECIDAYTTLSDRIFK
KKNHRVTIT-----GKL------QGRFDGAELERAVKAILVNRGLG---E-D--------
-------------------------------------------ALLKDP------DSPCK
------------------------------V---F-------------------------
---------------------VC-ATSKE--------TGQTVCLANYRSPRRDN------
------------------------------------------------------------
-SDLLNATTIWQACRATSAATTFFDPIAIGPF---------NQEFVDGAFGANNPVYELW
----NQAKD------LWGD---QLRG---NLRCLVSIGTGLA------------------
------------------------------------------------------------
------------------------------------------------------------
------------------------------------------------------------
------------------------------------------------------------
------------------------------------------------------------
----------------------------------------------
>XP_016587482.1
------------------------------------------------------------
------------------------------------------------------------
-------------------------------------MPGDQIR----------------
--LLALDG--G-GVR-------GLS---SLMILDGLMATVDPE-----------------
-------SPPKPCEYF-DMIG--GT---------------------S---TG--------
------G----------------------LIAVMLGRLRMTV--HECIEAYTSLSDKVFE
KKSHRVKIN-----GKL------QGRFDAAKLEDTIKEILRARGLN---E-D--------
-------------------------------------------ELLKDV------AASCK
------------------------------V---F-------------------------
---------------------VC-ATSKQ--------TSDTVCLASYASPRSKN------
------------------------------------------------------------
-LQLLNSATIWQACRATSAATGFFDPIAIGPF---------DEEFVDGALGANNPIYMLW
----NQAQDI------WGD---QLQS---KLQCVVSIGTGVPNVTSIRDDV---------
------------------------------------------------------------
-------------------------LGIGT--------T-LINLATETERT----AQQFH
RDKSNL----DNEGRYYRFNVDHG-LEQ--I-G-----L---------------------
------------------------------------------------------------
------------------------------------------------------------
----------------------------------------------
>EXL54340.1
------------------------------------------------------------
------------------------------------------------------------
------------------MS--T-----E----QHSEPDSAPIK----------------
--LLSLDG--G-GIR-------GLS---SLIILKYLMKRVRPD-----------------
-------NPPKPCEYF-DLIG--GT---------------------S---TG--------
------G----------------------LIAIMLGRLRMDV--DTCIEKYGELSSRVFQ
PKRAGVNFL-----GKLKDFAKAEGKYRSARLEQEIKNMVEEVEGD---AQS--------
-------------------------------------------RLLQIG-----PDPECR
------------------------------V---F-------------------------
---------------------VC-AFTND--------LNVPVRLRSYSTADSVD------
------------------------------------------------------------
-SLAGSRCAIWEAARATSATATFFDRIQVGR-----------QYYVDGATGYNNPVEVVL
----EEAKS------IWPD----ALA---RIQCLVSIGTGVPDPRDFGDNI---------
------------------------------------------------------------
-------------------------KGR--------------------------------
------------------------------------------------------------
------------------------------------------------------------
------------------------------------------------------------
----------------------------------------------
>KKF92050.1
------------------------------------------------------------
-------------------------------------------MSL--------------
---------------TVPKKMSL-----A----TQSDGNAQPFK----------------
--VLSLDD--G-GIG-------GLS---SLLILENIMENIQDA---ED----L-------
------PDMPKPCDRF-DLIG--GT---------------------G---TG--------
------G----------------------IAAIMLGRLGQRP--TRLRTES---------
-----------------------TSSILTKNLEIVLKKAIRENCPL---EQCAREREK--
--------GMST-----------------------V--DTCQHENDKFL-----DQNCAK
------------------------------T---V-------------------------
---------------------VP-ATTKTN----ID--ARPILFRTYRAT-A--------
------------------------------------------------------------
---SLSECKIWEVARATSAMDNLFKPIKLGRD---------SEKFINSSFGHSNPCKILI
----QEAAE------LLSGQ---------QEMLILSNGTGLSSAIEMGNTK---------
------------------------------------------------------------
-------------------------RSIGR--------S-LEKIATSSRRV----ADELE
--AEHS----SKPQRYYRFNTANG-QGS--I-A-----ASDW---VEPSKVAAHTKNYLN
EKQ---ADIK---TFAK---VLTNGFSTVAEQPRR------LERP---------------
-------------------------------------DEPEGARRL--------------
----------------------------------------------
>KKF92125.1
------------------------------------------------------------
------------------------------------------------------------
------------------------------------------------------------
------------------------------------------------------------
------------------------------------------------------------
------------------------------------------------------------
---------------------------------------------------------MSS
S----------T-----------------------QPHENAQPFKILSLD----DGDVGG
LSSLLILENIMENIRDAE--GLADTPKPCDR---FNLIGGTGTGGIIAIMLGRLATT---
-------------------------KVDV--------TARPTLFRTYQATAS--------
------------------------------------------------------------
----LTKCKIWEVGRATSAMTGLFAPIDLGRD---------KERFMNSSFGYSNPCKMLI
----EEAEK------LLSD--QP--E---QEILTLSIGTGLSGVVEMGD-----------
------------------------------------------------------------
-----------------------DEISLAN--------A-LKKIAANSRGT----ADELE
RTYH-G-----KKERYHRFDTANT-QGA--I-L-----ASNQ-L--KPSDVAAHSQNYIK
EKQHD---IQ---SFAQ---ILINGFPLVSEK----------------------------
---------------------------------QEVVQELQPPQQ-PQTP-KKSD---SD
DPVAV-----------------------------------------
>PHH51899.1
------------------------------------------------------------
------------------------------------------------------------
--------------------MSS-----A----TQPHENAQPFK----------------
--ILSLDD--G-DVG-------GLS---SLLILENIMENIQNA---EG----L-------
------ADTPKPCDRF-DLIG--GT---------------------G---TG--------
------G----------------------IIAILLGRLAIR-------------------
-----------------------------------------ENCPL---TECVEERKA--
--------GKST-----------------------T--DTCQHEDQKLT-----DQQCVK
------------------------------T---V-------------------------
---------------------VL-ATTKVN----ID--GLPMLFKTYQTT-A--------
------------------------------------------------------------
---SWSECKAWEVGRATSAMVGLFRPIKLGRD---------EETFMNSSFGYSNPCKVLI
----NEANK------LSDH----------QEMLILSIGTGLGEVIEISHRK---------
------------------------------------------------------------
-------------------------SLITR--------A-LKKVATSSKKV----AAELE
--KEYS----DKKERYYRFDTANS-QGA--I-L-----ASNR---LEPSGVAAHSQNYIK
EKQ---HDIQ---SFAQ---VLINGFPLVSEKQEV------AQKL---------------
-------------------------------QELQQPQPPQQPKKSDSDVF---------
----------------------------------------------
>KKF93649.1
------------------------------------------------------------
------------------------------------------------------------
--------------------MSS-----A----TQPSENAQPFK----------------
--ILSLDD--G-GVG-------GLS---SLLILENIMENIQKT---EG----L-------
------DKTPRPCERF-DLIG--GT---------------------G---TG--------
------G----------------------IVAIMLGRLERND--G---------------
------------------------------------------------------------
---------KST-----------------------V--DTCQHENEKFL-----HKQCVN
------------------------------T---V-------------------------
---------------------VL-ATTKVD----IN--AAPILFRTYQAT-T--------
------------------------------------------------------------
---GWSECKIWEVARATSAMANLFKPIKLGRD---------NEKFMNSSFGHSNPCKILI
----KEATT------LLSDQ---------QEMLILSIGTGFGGPIEMGNT----------
------------------------------------------------------------
------------------------------------------------------------
------------------------------------------------------------
------------------------------------------------------------
------------------------------------------------------------
----------------------------------------------
>KKF94956.1
------------------------------------------------------------
------------------------------------------------------------
------------------------------------------------------------
------------------------------------------------------------
------------------------------------------------------------
------------------------------------------------------------
---------------------------------------------------------MNS
-----------H-----------------------SVPITSEPLKVLSLD----GGGVRG
LSSLLILKKIAEHIRDTE--GYTEIQKPYEM---FDLIGGTGTGGIIAIMLGRLKMT---
-------------------------LHQ------------------SIEAAL--------
------------------------------------------------------------
----LAMTKVNV-------ETSPTVISTIGRD---------EEQFIDAKYGYNNPCEVLI
----AEAEK------AFPG----------RKMLILSIGIGLGDVVEISD-----------
------------------------------------------------------------
-----------------------WKSSVFR--------A-YSKVATTSKQV----DLRLK
EKHN-S------TGGYYRFNVENG-LED--V-A-----SRHS-H--KSSKIAAHTRNYLG
ENKNL---VA---NFAR---AFVSGTLQS--S----------------------------
---------------------------------KLNVYHDEDDKKCLADLYVTDP---SR
DKKNIEDKKGGLLKDCYEWILEHP---NFKRFKTDSES--------
>KKF96201.1
------------------------------------------------------------
------------------------------------------------------------
--------------------MSS-----S----KPLAATGSPVR----------------
--ILCLDG--G-GVR-------GLS---SLLILERIMEKIKES---EH----L-------
------SEVPKPCDKF-HFIG--GT---------------------G---TG--------
------G----------------------IIAIMLGRLRMGV--KQSIKAYKRLASTAFV
AESTPTT---------------SPSAFSATKLEIAIKQMVRTNCGD---PQCLLQRKS--
--------GGSA-----------------------TDAETCQHEDMLFL-----DEHCTK
------------------------------T---A-------------------------
---------------------VL-AMTKVN----LE--TLPTLLTTYDTC-E--------
------------------------------------------------------------
---RFMGCKVWEVARATSAAVTSFDSIKLGRD---------DIEFIDASYGYNNPCQVLK
----REAKK------QFPD----------EEMIILSIGAGLGDVVEIKDSE---------
------------------------------------------------------------
-------------------------SSVLK--------A-LSTIATSSKQT----DLRLR
--ETYR----R-TKVYHRFNVQNG-LKD--T-S-----ISDW---HEFSKISAHTMNYLN
ENN---EAVM---QFIT---AFTAGGVSQ-------------------------------
----------------------------------PTIYHDEKDKKCLVDLCMTDP---RT
DKKSIESKKGGLLKDCYQWIVKH---QDFQRFLNESES--------
>KKF96924.1
------------------------------------------------------------
------------------------------------------------------------
--------------------MSS-----T----AQPSGSAQPFK----------------
--ILSLDD--G-DVG-------GLS---SLLILEKIMENIQNA---ED----L-------
------ADTPKPCDRF-DLIG--GT---------------------G---TG--------
------G----------------------IIAIMLGRLGIE-------------------
-----------------------------------------MFL----------------
------------------------------------------------------NPKCVK
------------------------------T---V-------------------------
---------------------VL-ATTKVN----ID--ADPIRFRTYGAT-A--------
------------------------------------------------------------
---SLSECKIWEVGRATSAMASLFKPIKLGRE---------NETFINSSFGHSNPCKILI
----DEASE------LLADQQE-------QEMLILSIGTGLGGVIEMGDGK---------
------------------------------------------------------------
-------------------------NSLTD--------A-LKKIATRSRGV----ANELE
--RKYR----DQKGRYHRFDTANS-QGA--I-L-----ASNR---LEPSDVAAHTKNYVN
EKR---HDI---------------------------------------------------
------------------------------------------------------------
----------------------------------------------
>KKF95579.1
------------------------------------------------------------
------------------------------------------------------------
------------------------------------------------------------
------------------------------------------------------------
------------------------------------------------------------
------------------------------------------------------------
---------------------------------------------------------MSS
A----------T-----------------------RPNGNARPFKILSLD----DGAIGG
LSSLLILENIMENIQDAE--DLPDIPKPCER---FDLIGGTGTGGVVLA------TT---
-------------------------KVNI--------DATPILFRTYRATIG--------
------------------------------------------------------------
----LSKCKIWEVGRATSAMTGLFEPINLGRE---------NETFMNSSFGHSNPCKILI
----EEATR------LSGQ----------QEKLILSIGTGLGSAIEMGD-----------
------------------------------------------------------------
-----------------------TKESINR--------S-LEKMATSSKRI----ADELE
AEHN-S-----QKKRYYRFNTANG-HGA--I-A-----AQNW-V--EAPAVAAHTHNYLN
GEQDD---IK---RFTK---ILINGFPLVSQE----------------------------
---------------------------------QEVVQKLQQPQQ-PKKP-DSDG-----
----------------------------------------------
>KLO97050.1
------------------------------------------------------------
------------------------------------------------------------
-----------------------------------MANNPTGLR----------------
--ILSLDG--G-GVK-------GYG---SLLILRRIFRTMVTE---GG----L-------
------EKEPLPCEVF-DLIV--GT---------------------S---TG--------
------G----------------------LIAIMLGRLRLSI--DECLLQYEKTGKAVFD
KPIS-QNKL----GK-MFKKATSSALYDIDKLQEEIRVLLGSCSME---PDC--------
------------------------------PF-------------VEDG-----SGSPCR
------------------------------V---M-------------------------
---------------------VC-VTRGI------N--SRPDVLRSYMSSHPTQ------
------------------------------------------------------------
--E-NYKCSIWEAASATAAAPTFFDPVKLA-G---------GESFCDGGMRRNNPINETV
NELNRELER------GWSG------R---SLGCLISVGTGVVEAAKIST-----------
------------------------------------------------------------
-----------------------SVTTLIR--------A-VVKILTDSEDT----AEEFV
KSPF-GR-QLESSGRYFRFNVPQG-LQT--L-K-----LDEW---METEKLNAATTEYLS
KSGTG-NLVK---LCAQ---ALNDPDALLNMPLFSNRQL---------------------
-------------RLDNP---------------------------C--------------
----------------------------------------------
>EMT68942.1
------------------------------------------------------------
------------------------------------------------------------
----------------------------------------MGLR----------------
--ILSLDG--G-GVK-------GYG---SLLILRRIFRTMVTE---GG----L-------
------DKEPLPCEVF-DLIV--GT---------------------S---TG--------
------G----------------------LIAIMLGRLRLSI--DECLLQYEKTGKAVFD
KPIS-QNKL----GK-MFKQATSSALYDINKLQEEIRILLASCNME---PDS--------
------------------------------QF-------------VEDG-----RGNSCK
------------------------------V---M-------------------------
---------------------VC-VTRGI------N--SRPDVLRSYISSHPTQ------
------------------------------------------------------------
--E-NYKCSIWEAASATAAAPTFFDPVKLA-G---------GELFCDGGMRRNNPIDEAV
NELNRELER------GWSG------R---SLGCLVSIGTGVVEAAKIST-----------
------------------------------------------------------------
-----------------------SVTTLIK--------A-VVKILTDSEDT----AEEFV
KSPF-GR-QLESSGRYFRFNVPQG-LQT--L-K-----LDEW---KETEKLNAATTEYLS
KSGTG-N-----------------------------------------------------
------------------------------------------------------------
----------------------------------------------
>EXL97809.1
------------------------------------------------------------
------------------------------------------------------------
-----------------------------------MANNPMGLR----------------
--ILSLDG--G-GVK-------GYG---SLLILRRIFRTMVTE---GG----L-------
------DKEPLPCEVF-DLIV--GT---------------------S---TG--------
------G----------------------LIAIMLGRLRLSI--DECLLQYEKTGKAVFD
KPIS-QNKL----GK-MFKQATSSALYDINKLQEEIRILLASCNME---PDS--------
------------------------------QF-------------VEDG-----RGNSCK
------------------------------V---M-------------------------
---------------------VC-VTRGI------N--SRPDVLRSYISSHPTQ------
------------------------------------------------------------
--E-NYKCSIWEAASATAAAPTFFDPVKLA-G---------GELFCDGGMRRNNPIDEAV
NELNRELER------GWSG------R---SLGCLVSIGTGVVEAAKIST-----------
------------------------------------------------------------
-----------------------SVTTLIK--------A-VVKILTDSEDT----AEEFV
KSPF-GR-QLESSGRYFRFNVPQG-LQT--L-K-----LDEW---KETEKLNAATTEYLS
KSGTG-NLVQ---LCAQ---ALNDPDALLNMPLFSNCQ----------------------
------------------------------------------------------------
----------------------------------------------
>KLP02112.1
------------------------------------------------------------
------------------------------------------------------------
-----------------------------------MANNPTGLR----------------
--ILSLDG--G-GVK-------GYG---SLLILRRIFRTMVTE---GG----L-------
------EKEPLPCEVF-DLIV--GT---------------------S---TG--------
------G----------------------LIAIMLGRLRLSI--DECLLQYEKTGKAVFD
KPIS-QNKL----GK-MFKKATSSALYDIDKLQEEIRVLLGSCSME---PDC--------
------------------------------PF-------------VEDG-----SGSPCR
------------------------------V---M-------------------------
---------------------VC-VTRGI------N--SRPDVLRSYMSSHPTQ------
------------------------------------------------------------
--E-NYKCSIWEAASATAAAPTFFDPVKLA-G---------GESFCDGGMRRNNPINETV
NELNRELER------GWSG------R---SLGCLISVGTGVVEAAKIST-----------
------------------------------------------------------------
-----------------------SVTTLIR--------A-VVKILTDSEDT----AEEFV
KSPF-GR-QLESSGRYFRFNVPQG-LQT--L-K-----LDEW---METEKLNAATTEYLS
KSGTG-NLVK---LCAQ---ALNDPDALLNMPLFSNRQL---------------------
-------------RLDNP---------------------------C--------------
----------------------------------------------
>KLP07308.1
------------------------------------------------------------
------------------------------------------------------------
-----------------------------------MANNPTGLR----------------
--ILSLDG--G-GVK-------GYG---SLLILRRIFRTMVTE---GG----L-------
------EKEPLPCEVF-DLIV--GT---------------------S---TG--------
------G----------------------LIAIMLGRLRLSI--DECLLQYEKTGKAVFD
KPIS-QNKL----GK-MFKKATSSALYDIDKLQEEIRVLLGSCSME---PDC--------
------------------------------PF-------------VEDG-----SGSPCR
------------------------------V---M-------------------------
---------------------VC-VTRGI------N--SRPDVLRSYMSSHPTQ------
------------------------------------------------------------
--E-NYKCSIWEAASATAAAPTFFDPVKLA-G---------GESFCDGGMRRNNPINETV
NELNRELER------GWSG------R---SLGCLISVGTGVVEAAKIST-----------
------------------------------------------------------------
-----------------------SVTTLIR--------A-VVKILTDSEDT----AEEFV
KSPF-GR-QLESSGRYFRFNVPQG-LQT--L-K-----LDEW---METEKLNAATTEYLS
KSGTG-NLVK---LCAQ---ALNDPDALLNMPLFSNRQL---------------------
-------------RLDNP---------------------------C--------------
----------------------------------------------
>SCO50928.1
------------------------------------------------------------
------------------------------------------------------------
-----------------------------------MANNPTGLR----------------
--ILSLDG--G-GVK-------GYG---SLLILRRIFRTMVTE---GG----L-------
------EKEPLPCEXF-DLIV--RT---------------------S---TG--------
------G----------------------LIAIMLGRLRLSI--DECLLQYEKTGKAVFD
KPIS-QNKL----GK-MFKKATSSALYDIDKLQEEIRVLLGSCSME---PDC--------
------------------------------PF-------------VEDG-----SGSPCR
------------------------------V---M-------------------------
---------------------VC-VTRGI------N--SRPDVLRSYMSSHPTQ------
------------------------------------------------------------
--E-NYKCSIWEAASATAAAPTFFDPVKLA-G---------GESFCDGGMRRNNPINETV
NELNRELER------GWSG------R---SLGCLISVGTGVVEAAKIST-----------
------------------------------------------------------------
-----------------------SVTTLIR--------A-VVKILTDSEDT----AEEFV
KSPF-GR-QLESSGRYFRFNVPQG-LQT--L-K-----LDEW---METEKLNAATTEYLS
KSGTG-NLVK---LCAQ---ALNDPDALLNMPLFSNRQL---------------------
-------------RLDNP---------------------------C--------------
----------------------------------------------
>SCV49623.1
------------------------------------------------------------
------------------------------------------------------------
-----------------------------------MANNPTGLR----------------
--ILSLDG--G-GVK-------GYG---SLLILRRIFRTMVTE---GG----L-------
------EKEPLPCEVF-DLIV--GT---------------------S---TG--------
------G----------------------LIAIMLGRLRLSI--DECLLQYEKTGKAVFD
KPIS-QNKL----GK-MFKKATSSALYDIDKLQEEIRVLLGSCSME---PDC--------
------------------------------PF-------------VEDG-----SGSPCR
------------------------------V---M-------------------------
---------------------VC-VTRGI------N--SRPDVLRSYMSSHPTQ------
------------------------------------------------------------
--E-NYKCSIWEAASATAAAPTFFDPVKLA-G---------GESFCDGGMRRNNPINETV
NELNRELER------GWSG------R---SLGCLISVGTGVVEAAKIST-----------
------------------------------------------------------------
-----------------------SVTTLIR--------A-VVKILTDSEDT----AEEFV
KSPF-GR-QLESSGRYFRFNVPQG-LQT--L-K-----LDEW---METEKLNAATTEYLS
KSGTG-NLVK---LCAQ---ALNDPDALLNMPLFSNRQL---------------------
-------------RLDNP---------------------------C--------------
----------------------------------------------
>SCV55293.1
------------------------------------------------------------
------------------------------------------------------------
-----------------------------------MANNPTGLR----------------
--ILSLDG--G-GVK-------GYG---SLLILRRIFRTMVTE---GG----L-------
------EKEPLPCEVF-DLIV--RT---------------------S---TG--------
------G----------------------LIAIMLGRLRLSI--DECLLQYEKTGKAVFD
KPIS-QNKL----GK-MFKKATSSALYDIDKLQEEIRVLLGSCSME---PDC--------
------------------------------PF-------------VEDG-----SGSPCR
------------------------------V---M-------------------------
---------------------VC-VTRGI------N--SRPDVLRSYMSSHPTQ------
------------------------------------------------------------
--E-NYKCSIWEAASATAAAPTFFDPVKLA-G---------GESFCDGGMRRNNPINETV
NELNRELER------GWSG------R---SLGCLISVGTGVVEAAKIST-----------
------------------------------------------------------------
-----------------------SVTTLIR--------A-VVKILTDSEDT----AEEFV
KSPF-GR-QLESSGRYFRFNVPQG-LQT--L-K-----LDEW---METEKLNAATTEYLS
KSGTG-NLVK---LCAQ---ALNDPDALLNMPLFSNRQL---------------------
-------------RLDNP---------------------------C--------------
----------------------------------------------
>XP_023437609.1
------------------------------------------------------------
------------------------------------------------------------
-----------------------------------MANNPTGLR----------------
--ILSLDG--G-GVK-------GYG---SLLILRRIFRTMVTE---GG----L-------
------EKEPLPCEVF-DLIV--GT---------------------S---TG--------
------G----------------------LIAIMLGRLRLSI--DECLLQYEKTGKAVFD
KPIS-QNKL----GK-MFKKATSSALYDIDKLQEEIRVLLGSCSME---PDC--------
------------------------------PF-------------VEDG-----SGSPCR
------------------------------V---M-------------------------
---------------------VC-VTRGI------N--SRPDVLRSYMSSHPTQ------
------------------------------------------------------------
[truncated: 354,782 more chars]
