# Supplementary material for: Exploring a diverse world of effector domains and amyloid signaling motifs in fungal NLR proteins
Source: PLoS Comput Biol. 2022 Dec 21;18(12):e1010787. doi: 10.1371/journal.pcbi.1010787 (PMC9815663; doi:10.1371/journal.pcbi.1010787)
Supplement: S2 Data — The alignments were calculated using ClustalOmega for 127 MMseqs2 clusters with at least 20 member sequences. (GZ) [file pcbi.1010787.s009.tar.gz › XP_018696811_aligned.fa]

>XP_018696811.1
------------------------------------------------------MSAMTE
EQMDFESRAWESAREQLRKKY-Q----DADARGVDAFLSTRTTIDETKQACQEMGKAASQ
QYQN-----------------VVKQILEKIDLFMKAGDVAVKSAPESIGLAWTGVRLCFH
SFQDDFKTFSLFGGATLDIVGIFISCRAYWRLIGVQRGLAQS------LELHQHVETLIT
DTYQQVADFSYNMWKEFKT--PKILRIVKGV---LRSNSSKFEGLLASIKEAQKRMGGYA
QQAVTLLIDRKLDMSQEDLQ---------------------KIQEMLKSSTDIQTEIKEE
L-------------ERQKNRSPFGNVSPSKTNVQGAHVFSDLARDQFEANMNYLNVSYSR
EI----QKTALDRKECTPGTCNWIFDL-EEYGN----WHNARGSS---------------
---------------------------
>KXX76224.1
------------------------------------------------------------
MEGSHHPSLYDEALDRFSKSASDRYT-GKELALLNEFLRERATPEETKQAAEALQADAGK
KYGGRKVGDVEI------PESWIANIMTNINNFITAGDFVTTGAPESVGMAWYAVKLTLT
AIHSNYELYTFFGSGLSDISEIMIIVRHYDRLYDERSKSNWK-----PSPLVEKLFQDVI
SAYAAVLDFSFAIKRHLTA--GALTRIKHGFKDFFGISKAKFEDKLNIVTTLKKKILEES
QGAFQDKTLTQLQDVSVALA--------------GIEGTVRHITDIQESQQKLRDEANAK
FDLLLK--GLDDIKASTKRKTQWD-----------------YAVGDFQTYQETLNPLE-G
SF----KILGDVIDAIYPGTCQWVFEE-DAYQN----WETRQLN----------------
---------------------------
>XP_006695062.1
------------------------------------------------------------
---MKKRSLYDEALVRFKKSALEHHDSPKDKELLNEFLKERAFPEEARKAAEALKRDAGK
KYGSKKAGDVEI------PESWISNIMGNIELFIKAGDFALSNAPETVGMAWFAVKITLN
AIQSNYDLYAFFGSGLSDVSEVMIIVRHYDRLYDERHKPNWK-----PSPLVEKLFEDVI
AAYVAVLEFSYAIKRHLTA--GTLSRIKHGIKDFFGLSKIKFEDKLNAVTEAKKKILEET
QGAFQDKTLSQLQSATTVLS--------------QIKDCVKHIQDFQETERRLREEANAK
FDSILK--GLDEIKASTKVKSRWD-----------------YAVQDFQTFQESLDPLS-G
CF----RMLYQTLENIYPGTCEWIFNE-PLIVD----WLAIDVDNPDED-----------
---------------------------
>OCK76384.1
----------------------------------------------------MAVSDQTE
GAPSFEKVNWDKARQMFKDGRKE----KDDERKLEDFLKERCSIEAAKAACEATKQAASA
EYSP-----------------ALGGILAKIDIAMSVGDLAIKSAPESIGLAWMGIRLCLH
SVADDFSTFSIFGAACSDIIGILISCAVYGRMYGAPRGPESF------QEIHSQVCDRIP
KIYSEILDFSFSVKKYMGR--NKLIRVGKGL---FAQASAKFSGKIKSIRDHEACMSEFA
RKASEQLGDYYNQKGQENQE--------------SMIETLSELRTKMEMSLKANEDCLNQ
LKFL------LEERKTMKKMTPLD-----------------IALKNFEENEKQLNASSDQ
KE----VFAAKLAKRSPPETCTWMFTQ-DEYLK----WLDSRES----------------
---------------------------
>OCK92482.1
----------------------------------------------------MTAPATHE
KNFNFEQLNWDKARKIFKDGRKG----KTDEKKLDEFLKERASLQDAKEACKATQKAAGE
EYAP-----------------ALGGILEKIDIAMSVGDLAIKSAPESVGLVWMGIRLCLH
SVADDFSTFNIFGAACSDIIGILISCAVYGRMYGSS------------------------
---------------------------------------ANFSSKIKSIREHETVMSEFA
RKAHEQLSGYYLKSGQEHQA--------------SIIGSLSDMKNKMELSLKVNQDCLAQ
IHFL------IEERKSMKKMSPLK-----------------IAKKNFEENIKQLNASSDQ
KE----AFATKIAKRSPPQTCTWIFKQ-KEYEN----WLASKES----------------
---------------------------
>XP_016244496.1
---------------------------------------------------MSVRNYDQK
KDETFEKEAWNAARAVFSGS--------HDPINFQPFLKDYTTPESCRSSVVQAQKDANS
EYNG-----------------KLGAILDKVDQFMKVGDLAIKSAPESIGLAWTGIRLCLH
SVQDDFATFSLFSGACADILGILISCRVYGGLYASQDHPPEF------TELHEKVLSYIK
DTYVNIIEFSYQMWKYARS--NAGVRVIKGL---FRSAQGKFQPKIKAIKDNEAQMNKYA
SQANQQVSQYYQKQGLDNDQ--------------TMMKGLSD---QMEMLQALQEEAAKQ
NQLMEELMKRDELHRKDQRMTAAE-----------------ITHENWERQKKELPSLDDN
LQ----VLESKLKAR-KPGTCGWILEN-TKFQD----FVKAEGG----------------
---------------------------
>OAL21542.1
-----------------------------------------------------MSNYDQK
KDETFEKEAWNAARAVFSGN--------HDPVNFQPFLKDYTTPESARSSVVQAQKEANS
EYNG-----------------KLGAILDKVDQFMKVGDLAIKSAPESIGLAWTGIRLCLH
SVQDDFATFSLFSGACSDILGILISCRVYGGLYASQDHPPEF------TDLHEKVLSYIK
ETYVNIIEFSYQMWKYARS--NAGVRVIKGL---FRSAQGKFQPKIKAIKDNEAQMNKYA
SQANQQVSQYYQKKGLDNDQ--------------KMMKGLSD---QMEMLQAWHEEAAKQ
NQLLEELMKRDELQRKDQRLTAAE-----------------ITHENWERQKKELPSLDDN
QQ----ALESKMTDR-KPGTCGWILEN-SKFQD----FVKAEGG----------------
---------------------------
>XP_007751550.1
-----------------------------------------------------MSNYDKT
RDEAFEKEAWNAARSVFSGN--------HDPSNFQPFLKDYTTPESARSSVVQAQKEANS
EYNG-----------------KLGAILDKVDQFMKVGDLAIKSAPESVGLAWTGIRLCLH
SVQDDFATFSLFSGACADILGILISCRVYGRLYATRDRPPEF------TELHEKVLSYIQ
DTYVNIIEFSYQMWKYARS--NTGVRVIKGL---FRSAQGKFQPKIKAIKDNEAQMNKYA
SQANQQVSQYYQKQGLDNDA--------------TMMKGLSE---QMEMLQALQEEAAKQ
NKLMEELMKRDELHRGDQRMTAAE-----------------ITHANWERQKKELPSLEDN
QQ----VLDSKLAAR-KEGTCGWILEN-SKFQD----FVNAEGG----------------
---------------------------
>XP_013282420.1
-----------------------------------------------------MSLYDKT
KDETFEKEAWSAARVVFSGN--------HEPVNYQPFLKDYTTPESARASVVQAQKEANS
EYNG-----------------KLGAILDKVDQFMKVGDLAIKSAPESIGLAWTGIRLCLH
SVQDDFATFSLFSGACADILGILISCRVYGRLYASQDHPPEF------TELHEKVLGYIK
DTYVNIIEFSYQMWKYARS--NAGIRVIKGL---FRSAQGKFQPKIKAIQDNEVQMNKFA
SQANQQVSQYYQRKGLDNDT--------------TMMKGLSD---QMELLQALQEEAAKQ
NQLMEEWIKRDELHRRDQRMTAAE-----------------ITHENWERQKKELLSLDDN
QQ----VLDLKLAAR-KPGTCGWILEN-TKFQD----FVNAQGG----------------
---------------------------
>XP_016613281.1
-----------------------------------------------------MSNYDKN
RDEAFEKEAWNAARAVFSGN--------HDPSNFQPFLKDYTTPESARSSVVQAQKEANS
EYNG-----------------KLGAILDKVDQFMKVGDLAIKSAPESVGLAWTGIRLCLH
SVQDDFATFSLFSGACADILGILISCRVYGRLYATRDRPPEF------TELHEKVLSYIQ
DTYVNIIEFSYQMWKYARS--NTGVRVIKGL---FRSAQGKFQPKIKAIKDNEAQMNKYA
SQANQQVSQYYQKKGLDNDA--------------TMMKGLSE---QMEMLQALQEEAAKQ
NKLMEELMKRDELHRGDQRMTAAE-----------------ITHANWEKQKKELPSLEDN
QQ----VLDSKLAAR-KEGTCGWILEN-SKFQD----FVNAEGG----------------
---------------------------
>XP_016629929.1
-----------------------------------------------------MSNYDQK
KDETFEKEAWNAARAVFSGN--------HDPVNFQPFLKDYTTPESARSSVVQAQKEANS
EYNG-----------------KLGAILDKVDQFMKVGDLAIKSAPESIGLAWTGIRLCLH
SVQDDFATFSLFSGACSDILGILISCRVYGGLYASQDHPPEF------TDLHEKVLSYIK
ETYVNIIEFSYQMWKYARS--NAGVRVIKGL---FRSAQGKFQPKIKAIKDNEAQMNKYA
SQANQQVSQYYQKKGLDNDQ--------------KMMKGLSD---QMEMLQAWHEEAAKQ
NQLLEELMKRDELQRKDQRLTAAE-----------------ITHENWERQKKELPSLDDN
QQ----ALESKMTDR-KPGTCGWILEN-SKFQD----FVKAEGG----------------
---------------------------
>XP_018692462.1
-----------------------------------------------------MSNYDKK
KDETFEREAWNAARAVFSGN--------HDPANFQPFLKDYTTPESARSSVVQAQKEANS
EYNG-----------------KLGAILDKVDQFMKVGDLAIKSAPESIGLAWTGIRLCLH
SVQDDFATFSLFSGACADILGILISCRVYGGLYASQDHPPEF------TDLHEKVLSYIK
ETYVNIIEFSYQMWKYARS--GAGVRVIKGL---FRSAQGKFQPKIKAIKDNEAQMNKYA
SQANQQVSQYYQKKGLDNDQ--------------TMMRGLSD---QMEMLQALQEEAAKQ
NQLMEELMKRDELHRKDQRMTAAE-----------------ITHENWERQKKELPSLDDN
QQ----VLDSKLTAC-KPGTCGWILEN-NKFQD----YVNAEGG----------------
---------------------------
>XP_022498677.1
-----------------------------------------------------MSLYDKT
KDEIFEKEAWNAARAVFSGN--------HEPINYQPFLKDYTTPESARASVVQAQKEANS
EYNG-----------------KLGAILDKVDQFMKVGDLAIKSAPESIGLAWTGIRLCLH
SVQDDFATFSLFSGACADILGILISCRVYGRLYASQDHPPEF------TELHEKVLGYIK
DTYVNIIEFSYQMWKYARS--NAGIRVIKGL---FRSAQGKFQPKIKAIQDNEVQMNKFA
SQANQQVSQYYQRKGLDNDT--------------TMMKGLSD---QMEMLQALQEEAAKQ
NQLMEEWIKRDELHRRDQRMTAAE-----------------ITHENWERQKKELLSLDDN
QQ----VLDSKLAAR-KPGTCGWILEN-TKFQD----FVNAEGG----------------
---------------------------
>XP_022509756.1
-----------------------------------------------------MSLYDKT
KDETFEKEAWSAARAVFSGN--------HEPINYQPFLKDYTTPESARASVVQAQKEANS
EYNG-----------------KLGAILDKVDQFMKVGDLAIKSAPESIGLAWTGIRLCLH
SVQDDFATFSLFSGACADILGILISCRVYGRLYASQDHPPEF------TELHEKVLGYIK
DTYVNIIEFSYQMWKYARS--NAGIRVIKGL---FRSAQGKFQPKIKAIQDNEVQMNKFA
SQANQQVSQYYQRKGLANDT--------------TMMKGLSD---QMEMLQALQEEAAKQ
NQLMEEWIKRDELHRRDQRMTAAE-----------------ITHENWERQKKELLSLDDN
QQ----VLDSKLAAR-KPGTCGWILEN-TKFQD----FINAEGG----------------
---------------------------
>OCL10787.1
---------------MAT---------------------------------TGVVTLDEP
RLADFEVRGWEKAKAELAKTY--------DPEKVKEFLKTRTTIQDTQKSCQDMEKLASQ
QYKN-----------------VVGKIIAKLDMCMKIGDLAAKASSETVGLAWTGVRLCFH
SFQDDFETFSLFSGACLDIVGILISCRAYGRLLSAQKGPEGF------PEVDKQVMDAIP
GIYYQIVEFSYKMWKEMKT--EKIFRIAKGL---LKSNSSTYKDMINKIKDSERQMSDFA
QRAVDQLVIYKLDIDQNTLQ---------------------EVKELIKSNGDLQQKINDE
L-------------QRLKNKTPQD-----------------VAQDNLNANRQGLNASYPL
K-------TILEKRIPLPGTCLWIFDK-EKTKEYEILWNQAEGS----------------
---------------------------
>PCG90327.1
-------------------------------------------------------MGKSS
AWITFEEECWGKAMEDFRSGI-K----SDDKELAEKFLKTNNTLSDARDACKTVECDTDA
RYSVKDSPSITIGGVKIKPKALFVKLLNNLDTFIMMGDVAVKGGPESVGLVWMGLKMGLQ
AINADYETCGIITSCFVDIVGVFISCRMYAQLYGPALFQNDL------AEVQDRVRQEIP
SMLCDILNFSFSASKFIHQ--GEVKRWAKAFLKAFKDTKGKFEAKAKSIRDHHAKLVAHA
EQAAQQETILRGRADSEDLM--------------KIIKTLNDLSTQLEAERKT-------
-----------------SRKSFQE-----------------AQQDIFEQKSKSLNPSVDS
ES----LQARNIKKR-APGTCQWIFDKVDKYNE----WRQSAKS----------------
---------------------------
>GAM36964.1
-------------------------------------------------------MGKSS
AWITFEEECWGKAMEDFRSGI-K----SDDKELAEKFLKTNNTLSDARDACKTVECDTDA
RYSVKDSPSITIGGVKIKPKALFVKLLNNLDTFIMMGDVAVKGGPESVGLVWMGLKMGLQ
AINADYETCGIITSCFVDIVGVFISCRMYAQLYGPALFQNDL------AEVQDRVRQEIP
SMLCDILNFSFSASKFIHQ--GEVKRWAKAFLKAFKDTKGKFEAKAKSIRDHHAKLVAHA
EQAAQQETILRGRADSEDLM--------------KIIKTLNDLSTQLEAERKT-------
-----------------SRKSFQE-----------------AQQDIFEQKSKGLNPSVDS
ES----LQARNIKKR-APGTCQWIFDKVDKYNE----WRQSAKS----------------
---------------------------
>XP_001805470.1
-----MAPCVPLHVKRLA---------------------------------ENINTDMEK
AIVDFEKEQWREAMELFKESS------DRDESRTASFLREWDRPTVVKEFFENTKRSADK
EYSP-----------------RFGRILEKIEVAMTAGDIAMKGAPESVGLAWMGVRMCLS
ALTDDHTTFCIFGQASMDILGIMISCAVFSRILL--------------------------
-----------------------------------RSATDKFTEKLKFMQSHDEQMSKFA
TIASQQFLDYNQRAVHDSQK--------------LMTSTLDGIKAQLDENLRLREAQAED
FHALRTLFAD-----MNKDMTPHD-----------------VALKHFEQNMRKLKATSDQ
RV----ELHAKIARRLPEQTCTWIFDQ-HNFCD----WYDSANSA---------------
---------------------------
>XP_007799815.1
------------------------------------------------------------
------MSLWDEARDVFVQRLRE---EGEDRLLIEQFLKDKATLEETRQSAVNLRDDSDR
KYGINESRGKGI------SAKWIRRIMENLDKFTKFGNVAMSAAPESVGLAWFAITQILS
AVQNDYKLYGTFNAALNDITEMMVLVRTYDKIYHTVE----V-----DSSIYHELSKGIR
EVYISILDFSYAVKKHITG--SKRSKLMHALKDTMGALNRQFEEKTAAIQAQKAKIIEYS
EAAFQEKTTDKLGDVSGELA--------------GMQQTMREVYEFHQKSSSEWKEILN-
------------ELKISKAPSHRD-----------------LAVMEYEKNLKLLTPWLVA
ST----ATMAAHAEEHEMGTCSWIDEV-PAYTA----WRDSDTSA---------------
---------------------------
>XP_016210129.1
MASPAVSKMPPLQIPSTA---------------------------------PMSGGPKSA
AALDFEALTWRDAVNNFRMQS------DHKAQRLEEFLKSYTTPQAVSQTLRERQREIPT
QYGP-----------------VVSKVLGKIDIFLAAGDIAVKGAPESVGLAWTGISLALG
SVQDDFATFQLFSGACVDIIGILVTCRLFGRMFSQSKGPPEL------YEIQDQVRIAIP
KIYAKILEFSYQMFKYMDR--NKFLRMTRGV---LKNNKEEFSGAMKDIKEGERIMSENA
TKASQALTSFWQQKSDDKQN--------------QMLAELKQIRDKLSESTATSKEINDY
LQK---------ELEEQRRKSPMD-----------------IAREAYAKHKQTLRALVDT
EA----MLTKRKIAR-EEGTCQWIFET-EAYQR----WHDSAGS----------------
---------------------------
>CUS15646.1
--------------------------------------------------MGTPTFNKEL
KFRMEGASLWDKGKYIFHEKL-KNDEGGSL-AHVQQFLSDTTTIKQALEVGESTKKKAEG
KYSG-----------------RIGKILRKMQFFAQFGDIAIQHNPETTALVWAAFRMMLQ
LAVNDLETCEILTSACDDVAGTVFMCEVYERRYIQVMHDE-------DSDIAQKVVERIP
SLYAIVLEFSYEARRHMSR--GKFCKRCISE---THPQSTNFTRLLNDIKKVSVEINDLA
GLAFQQDVLKTLGGLHALTPMLIGWEEIVHQSGEGIEELRNLMSTIIEENKKNAQESRFE
Q------------KIRAEAKE-RE-----------------RVEAEYEKNLKWLDRLEDP
GY----EHRTNTNLR-QSNTCTWIFGD-EEYKN----WYESESSSMVWVVGDVGEIAWII
LPWALPGAPNPGRLGTVSLKKLNKFVW
>XP_011123526.1
--------MVQLGITSKPGKG--ASPTSSG----EDPDNDFED-------EKSITIKVLE
TEDTPTTSSWEKAKAIFREKL-EAEEGGKLKKSSLEFLNEVVTPQQAIAQCEKTKERADE
EYSSKK--EVVVAGKKLNIKEKIVKILRKMSMFVAIGDVVFEHSPDTSAVVWSAIRLILE
IALDDINTCGLLIDAVDEITGAMFAAEIYEQRYHKAEADGEKTGKNEAVLLGSKVLEKIV
PLYADILYFSYYSKKYIQH--GKLVRLLKGI---TKPI-AVLQGILDGITKKLGEMHTVA
GLVFQEQSLEALEGLAVTTKL-------------EGEETRNFIRETMFKSNRDITDLKDA
V------------LRSLANEE-ME-----------------RLNAEFAENEKWLDPLQDL
YY----ELNSNRVKR-QKGTCGWVFDQ-DEYKQ----WYNSTQS----------------
---------------------------
>XP_024553012.1
-----MASNTSLYIRRDVHEYVLKNPNSSGNELNKFPDSMFQPTSNLPEYDNTEDLPKSP
DSKVSTDSLWKEAKDLFYGDL---------GIPAEDIRDDTATIENTISVLKITREKVDK
EYGNHE--------LFLGVNLKLGSILKRLELISQVGDAAVKFAPETISLAWAGFRFIFM
GFVEDHKACEFLVDAVDSMSTVILTCQIYAQRFLKIPSSKL---NKSDSDLREEIKQAII
ELYKIVLKLSYQAKKYSERSLGKIGRVFWRL---LGD-DTDFTSTMKLGKEKLQDLLGLA
GIAFQEVAFRVLDDLVIGTA--------------KHLQILENISVKTDQL----------
-------------DNIIFRKNGYD------------------LEKGLEKQLVWLRSGTIA
AAEYPGRLHEANKAACCKKACKWVINE-ANFKE----WSQCKEEN---------------
---------------------------
>EMR89136.1
-----MASNTSLYIRRDVHEYVLKNPNSSGNELNKFPDSMFQPTSNLPEYDNTEDLPKSP
DSKVSTDSLWKEAKDLFYGDL---------GIPAEDIRDDTATIENTISVLKITREKVDK
EYGNHE--------LFLGVNLKLGSILKRLELISQVGDAAVKFAPETISLAWAGFRFIFM
GFVEDHKACEFLVDAVDSMSTVILTCQIYAQRFLKIPSSKL---NKSDSDLREEIKQAII
ELYKIVLKLSYQAKKYSERSLGKIGRVFWRL---LGD-DTDFTSTMKLGKEKLQDLLGLA
GIAFQEVAFRVLDDLVIGTA--------------KHLQILENISVKTDQL----------
-------------DNIIFRKNGYD------------------LEKGLEKQLVWLRSGTIA
AAEYPGRLHEANKAACCKKACKWVINE-ANFKE----WSQCKEEN---------------
---------------------------
