# Supplementary material for: Exploring a diverse world of effector domains and amyloid signaling motifs in fungal NLR proteins
Source: PLoS Comput Biol. 2022 Dec 21;18(12):e1010787. doi: 10.1371/journal.pcbi.1010787 (PMC9815663; doi:10.1371/journal.pcbi.1010787)
Supplement: S2 Data — The alignments were calculated using ClustalOmega for 127 MMseqs2 clusters with at least 20 member sequences. (GZ) [file pcbi.1010787.s009.tar.gz › XP_020135133_aligned.fa]

>XP_020135133.1
------------------------------------------------------------
------------------------------------------------------------
------------------------------------------------MAETVGVEDIEK
MWETALKTYKER--------TGDDL-------NH---SANLTLEEMEAELSKSFQG----
----------GDTRDDIVKKSLESIIQAGAEILSDVASN---------------------
-----AFP-GAGVLFKAVTPLIEITHNYQKYYTPRSVHDILEDILPHFNRI-ETWVESTR
-------QGARLSR----N---LVELIFQTLEHFLNICAIYRNIVQTS-----EHRKGRF
KNFCKA-VIGLDQGIKEEVDHLERLAKHERAQTEAESHGY-------LLVDED-------
-------------------------------------------------RRARARYQKSI
SDNLEIEETTQFLD--------QWTETQTKLQKE--YVKGIGSWLPAL----D--EFSTW
ADVCQAAA-------------
>CRG88372.1
------------------------------------------------------------
------------------------------------------------------------
---------------------------------------------MSLESNNDAPKSIQE
IWKDAILRFQER--------TGYAL-------GSS---ISMSPEDLRRALDLHYGQ--Q-
-----AGDEKTAKAKDMGLKIISCIQLLG-GMAADGVSG---------------------
-----VFA-PAPLCFKALSFLLDIPKKIHEFHG--EINAIFEEVGPAIAQF-RIYQRID-
-------DNTGIDE----F---LRASIYEVMVSFVDICANCINIQKEG-----RWK--SL
KRNAKR-VLLDDRSVQAELENFKTLTQRQLNTQATLTLEAALDTKQYVAFIKTTTVEIES
NTK---------------------AIKTDVSSLVET-------DQKRTLDETRKKQLTTI
KAKLGIKDDQ-IG---------RVMDERENIWKS--SIEHSGTWLSEL----D--QYKQW
IDETNPKN-------------
>CEJ58172.1
------------------------------------------------------------
------------------------------------------------------------
------------------------------------------------MGEKDSPTSIAG
IWEIARREFERL--------TGKQL-------QPT---SAASLQHIRDTIEASR----S-
-----SKDPNVEKAKQAGLRIVKCIQLLG-GVASQAASL---------------------
-----AFP-PAGVCFSALSFLLDIPPKLHGFHA--AIDGIFVEVEPTLVQF-EMYRDIE-
-------SRDAVHP----D---MVLAINKVMISFVTLCAKCINFRDGG-----FLV--RL
KANLKK-AMFDEEGIQDELAHFKSLIETQKMIEGTWTIQQVIETKRSLLLVKDDTEKIIK
TTD---------------------DIKDKVGNLSAE-------QQKRRTEQTTKSHIEKI
RNTLGISENE-VT---------STINVCDNLWKS--TVKGSGEWLNRM----D--EYVNW
VKNDPPETSPLLL--------
>OKP13383.1
------------------------------------------------------------
------------------------------------------------------------
------------------------------------------------MGEKENPTSVTE
AWEIARREFERL--------TGKQL-------QPT---SAAALQGIRDQIEAGR----S-
-----SKDPDVQKAKQAGLRIIKCIQLLG-GVASQAASL---------------------
-----VFP-PSGVCFSALSFLLDIPPKLHGFHA--AVDGIFLEVEPTLVQF-EMYRDIE-
-------SKDAVHP----D---MVLAINKVMVSFVTLCAKCINFRDGG-----FWM--RL
KANLKK-AMFDEAAIQDELQHFKSLIQTQKIIEGTWTIQQVIETKRSLLLVKDDTEKIIK
TTD---------------------DIKDKVGTLSAE-------QQKRRTEQTTKNHLEKI
RNTLGISENE-VT---------SAINVCDSLWKS--TVKGSGEWLNQV----D--VYVNW
VKRDPPETSP-----------
>OOQ88438.1
------------------------------------------------------------
------------------------------------------------------------
------------------------------------------------MGEKDSPTSIAG
IWEIARREFERL--------TGKQL-------QPT---SAASLQHIRDTIEASR----S-
-----SKDPDVEKAKQAGLRIVKCIQLLG-GVASQAASL---------------------
-----AFP-PAGVCFSALSFLLDIPPKLHGFHA--AIDGIFVEVEPTLVQF-EMYRDIE-
-------SRDAVHP----D---MVLAINKVMISFVTLCAKCINFRDGG-----FLV--RL
KANLKK-AMFDEEGIQDELAHFKSLIETQKMIEGTWTIQQVIETKRSLLLVKDDTEKIIK
TTD---------------------DIKDKVGNLSAE-------QQKRRTEQTTKSHIEKI
RNTLGISENE-VT---------STINVCDNLWKS--TVKGSGEWLNRM----D--EYVNW
VKNDPPETSPLLL--------
>ELA32873.1
------------------------------------------------------------
------------------------------------------------------------
---------------------------------------------MASNIKISAQYDLDV
VWLQVVRRFEKE--------TGSRL-------QPA-NGAALSVSDVIAGIDPDNDV----
-----P-ESTKNKAIRVTQSILSCVQVFG-GFVGSAASG---------------------
-----VFG-PSQQFFSALKHVIATTQKYSEVFE--DLTTLLERVSVFLETL-SNYLDEGD
-------DEVKLDK----R---LRRNVYRVLEHSLVILVLTARLAKQ------RGKD---
RLFERNFFYGDDGGVTAALAMLETRVIDVTRVQITTIGKDLSDAARSIRSIQS----DFD
AILK----------Y-------DEETSITVKSLAAT-------G-------SGIPSAEAI
RNWLNLED---T-Q--------SWPHQHARLTEQ--SVPGTGKWLFAD----D--KFLQW
KDPSSTKT-------------
>KZL67133.1
------------------------------------------------------------
------------------------------------------------------------
---------------------------------MSSKHV-----IVIKTPVSGADDEIAQ
IWERVRVRVRQM--------AGEKG------VEL-KYKEDLDIGDVQKYLADAQLQ--AT
KK----GSTTLAQAKVVFDRTLQCIQSLG-EVVAGGAAY---------------------
-----VVGGPANTCYNALCFVINAYQAYNGIFE--SLANLLERCLDFLDRL-VNYRKM--
----------TMDA----N---LKHIACKQLELFIDVCDHTLKLRHNK-----LSRV---
FATAKI-VFLKDDGVQEFLARMQRLNEKELGLVASQTLLAVDVVDRGVSNVQKGVDN---
---------------------LGKDFRLSMEQQNED-------RSEQKTEKDKKKWKATF
LRVLGWPESDLRDSPDGKVPRRVWETRWRQHMEQ--VGDETGKWLESN----H--RFLAW
AHDANHDLS------------
>XP_001907965.1
------------------------------------------------------------
------------------------------------------------------------
-----------------M-----------------EKPV-----PVVKVEGIQTQSKIDQ
MWQEALVTFKSL--------TGKNL-------QDV---APASPEELRKIIEARAKE--Q-
---DTEEFKNRSKARERGLRILACINKFG-EAAVQGVST---------------------
-----VFG-GADICFKGLSLLLELPKKMKEFHE--VVDKIFIRIAPVLQGF-KVYARGE-
-------QIQAMDE----D---LIISIHKVMIALVTICATALNIEHAR-----KWE--RF
KNFTKR-ALCDDTELDEELEKFQMLVEGQQHVQGAVTLVQLLDVKATVVAN-------LK
VTN---------------------EINSDIKGIKDR-------VQKKEAESSKQTLLTKI
KSALGIDPKD-PD---------TSKATFEDYLKK--RAPGTGSWFKPM----T--DYQGW
VNTNASAQEISS---------
>XP_009259788.1
------------------------------------------------------------
---------------------------------------MGL----FFNPFSYRPAMTNW
QLAREAYGPAMPPME-----------------VSASGLD-----VKAVAFGANVDEEIAR
IWKDVEARVVQM--------AGGNP--------A-KIKQGLGINDVLQYLNDAQVK--D-
KH----VSEKYGTVKNIFNRTLQCIQTVG-GIVADGASY---------------------
-----VFS-PAGQCYNALTFVIQAWQGYEGIFE--SLAGLLEKCIEFLDRL-EYYTKP--
----------VMDS----K---LTRVACQHLQIFVKICDRSLGLRSK------RSKF---
AAFMKQ-MFLNDDGMQGLLSEMQNLVDKEHLLVSAQTWKSSNEAAAN----SRDGLQ---
---------------------LTRNVH---NSLVDD-------RNKKQLEGERLKWKQTV
VNALELNPSILK--P---DSQGPWDKAWKRHKEH--RFEGSGEWLFQD----P--KFASW
VSGDQGSK-------------
>CEF78209.1
------------------------------------------------------------
------------------------------------------------------------
------------------------------------------------------------
-----------M--------AGGNP--------A-KIKQGLGIDDVLKYLNEAQVK--D-
KQ----VSEKYGTVKNIFNRTLQCIQTVG-GIVADGASY---------------------
-----VFS-PAGQCYNALTFVIQAWQGYEGIFE--SLAGLLEKCIEFLDRL-EYYTKP--
----------AMDS----K---LTKVACQHLQIFVKICDRSLGLRSK------RSKF---
AAFMKQ-MFLNDDGMQGLLSEMQNLVDKEHLLVSAQTWKSSNEAAAN----SRDGLL---
---------------------LTRNVH---NSLVDD-------RNKKQLEGERLKWKTTI
VNALDLNPSILK--P---DSQAPWDKAWKRYKEN--RFEGSGEWLIQD----P--RFAS-
---------------------
>CVK92137.1
------------------------------------------------------------
------------------------------------------------------------
---------------------------------MSASSG-----VSTGVFGTNFDDEVSQ
IWKQVEIRVVQM--------AGGDS--------S-KIKPNLDINSVLQHLDQSQSG--D-
KK----ASEKYGTVKNIFNRTLQCIQTVG-GIVADGASY---------------------
-----VFA-PAGTCYNALTFVIQAWQGYEGIFE--SLAGLLEKCIEFLERL-TYYTDY--
----------GMDS----K---LTKIACQHLQIFVDICDHTLKLRSK------RSKF---
AAFMKQ-MFLNDDGVQELLGAMKNLVEKEHGLVSAQTWKSSNEAAAN----SKDGLS---
---------------------LTRNMH---TSLVDD-------RKQKQHEKDINNWKLII
VNALDLDRTVIE--S---G-REPWDKTWKRHKGN--ILEGTGEWLFQD----T--RFTRW
ISGSEDSK-------------
>EWY87716.1
------------------------------------------------------------
------------------------------------------------------------
------------------------------------------------------------
-----------M--------AGGDS--------S-KIKSNLDINSVLQRLEQSQSK--D-
KK----ASEKYGTIKNIFNRTLQCIQTVG-GIVADGASY---------------------
-----VFA-PAGTCYNALTFVIQAWQGYEGTFE--SLAGLLEKCLEFLERL-TYYTDY--
----------GMDS----K---LTKIACQHLQIFVDICDHTLKLRSK------RSKF---
AAFMKQ-MFLNDDGVQELLGAMKNLVEKEHGLVSAQTWKSSNEAAAN----SKDGLN---
---------------------LTRNMH---TSLVDD-------RKQKQHERDINSWKLII
VNALDLDRTIIE--P---G-REPWDKMWKRHKGN--ILEGTGEWLFQD----S--RFTRW
ISGSEDSKRIL-A--------
>EXK33500.1
------------------------------------------------------------
------------------------------------------------------------
------------MAL-----------------TMSAGSL-----VSTGVFGTNVDDEVSQ
IWKQVEIRVVQM--------AGGDS--------S-KIKSNLDINSVLQHLEQSQSK--D-
KK----ASEKYGTVKNIFNRTLQCIQTVG-GIVADGASY---------------------
-----VFA-PAGTCYNALTFVIQAWQGYEGIFE--SLAGLLEKCIEFLERL-TYYTDY--
----------GMDL----K---LTKIACQHLQIFVDICDHTLKLRSK------RSKF---
AAFMKQ-MFLNDDGVQELLGAMKNLVEKEHGLVSAQTWKSSNEAAAN----SKDGLN---
---------------------LTRNMH---TSLVDD-------RKQKQHERDINSWKLII
VNALDLDRTIIE--P---G-REPWDKMWKRHKGN--ILEGTGEWLFQD----S--RFTRW
ISGSEDSK-------------
>EYB32652.1
------------------------------------------------------------
------------------------------------------------------------
-------------ME-----------------ASASGLD-----VKAVAFGTNVDEEIAR
IWKDVEARVVQM--------AGGNP--------A-KIKQGLGIDDVLKYLNEAQVK--D-
KQ----VSEKYGTVKNIFNRTLQCIQTVG-GIVADGASY---------------------
-----VFS-PAGQCYNALTFVIQAWQGYEGIFE--SLAGLLEKCIEFLDRL-EYYTKP--
----------AMDS----K---LTKVACQHLQIFVKICDRSLGLRSK------RSKF---
AAFMKQ-MFLNDDGMQGLLSEMQNLVDKEHLLVSAQTWKSSNEAAAN----SRDGLL---
---------------------LTRNVH---NSLVDD-------RNKKQLEGERLKWKTTI
VNALDLNPSILK--P---DSQAPWDKAWKRYKEN--RFEGSGEWLIQD----P--RFAS-
---------------------
>KLO94741.1
------------------------------------------------------------
------------------------------------------------------------
------------MAL-----------------TISASSE-----LSTSVFGTNVDDEVSQ
IWKQVEIRVVQM--------AGGDS--------S-KIKPNLDINSVLQHLDQSQSR--D-
KK----ASEKYGTVKNIFNRTLQCIQTVG-GIVADGASY---------------------
-----VFA-PAGTCYNALTFVIQAWQGYEGIFE--SLAGLLEKCIEFLERL-TYYTDY--
----------GMDS----K---LTKIACQHLQIFVDICDHTLKLRSK------RSKF---
AAFMKQ-MFLNDDGVQELLGAMKNLVEKEHGLVSAQTWKSSNEAAAN----SKDGLN---
---------------------LTKNMH---TSLVDD-------RKQKQHEKDINNWKLII
VNALDLDRTIIE--S---G-REPWDKTWKRHKGN--ILEGTGEWLFQD----T--RFTRW
ISGSEDSK-------------
>KLP07626.1
------------------------------------------------------------
------------------------------------------------------------
------------MAL-----------------TISASSE-----LSTSVFGTNVDDEVSQ
IWKQVEIRVVQM--------AGGDS--------S-KIKPNLDINSVLQHLDQSQSR--D-
KK----ASEKYGTVKNIFNRTLQCIQTVG-GIVADGASY---------------------
-----VFA-PAGTCYNALTFVIQAWQGYEGIFE--SLAGLLEKCIEFLERL-TYYTDY--
----------GMDS----K---LTKIACQHLQIFVDICDHTLKLRSK------RSKF---
AAFMKQ-MFLNDDGVQELLGAMKNLVEKEHGLVSAQTWKSSNEAAAN----SKDGLN---
---------------------LTKNMH---NSLVDD-------RKQKQHEKDINNWKLII
VNALDLDRTIIE--S---G-REPWDKTWKRHKSN--ILEGTGEWLFHD----T--RFTRW
ISGSEDSK-------------
>KLP19439.1
------------------------------------------------------------
------------------------------------------------------------
------------MAL-----------------TISASSE-----LSTSVFGTNVDDEVSQ
IWKQVEIRVVQM--------AGGDS--------S-KIKPNLDINSVLQHLDQSQSR--D-
KK----ASEKYGTVKNIFNRTLQCIQTVG-GIVADGASY---------------------
-----VFA-PAGTCYNALTFVIQAWQGYEGIFE--SLAGLLEKCIEFLERL-TYYTDY--
----------GMDS----K---LTKIACQHLQIFVDICDHTLKLRSK------RSKF---
AAFMKQ-MFLNDDGVQELLGAMKNLVEKEHGLVSAQTWKSSNEAAAN----SKDGLN---
---------------------LTKNMH---NSLVDD-------RKQKQHEKDINNWKLII
VNALDLDRTIIE--S---G-REPWDKTWKRHKSN--ILEGTGEWLFHD----T--RFTRW
ISGSEDSK-------------
>KPM40826.1
------------------------------------------------------------
------------------------------------------------------------
------------------------------------MTA-----PEVDFLGANADQSIRQ
TWQQVEERVVQM--------AGGDR--------S-KIK-QLNIDNVLQCLDQAQAS--D-
KK----SAEKYGVVRNIFNRTLQCIQTVG-GIVADGASY---------------------
-----AFA-PAGTCYNALTFVIQAWQGYEGIFE--SLASLLEKCTEFLDRL-SYYTQS--
----------GMDS----K---LTKVACQHLQIFVEICDRSLKLKLK------RHKF---
SAFMKQ-MFLNDDGVQDLLGAMKNLVDKERGLVSAQTWKSSNEAAAN----SRDGLS---
---------------------LTRKVH---NTMVEE-------KNQQKRDKELQKWKLSI
VDALECERTVLE--E---D-TQPWEKTWKRHKSK--ILEGSGEWLVQD----P--RFKAW
ATESDTAS-------------
>OBS23125.1
------------------------------------------------------------
------------------------------------------------------------
-------------MD-----------------TSANGLD-----VKADAFGANVDEEVTR
IWKDVEARVVQM--------AGGDA--------A-KIKQGLGINDVLQYLNQAQVK--D-
KQ----VSEKYGTVKNVFNRTLQCIQTVG-GIVADGASY---------------------
-----VFA-PAGQCYNALTFVIQAWQGYEGIFE--SLAGLLEKCIEFLDRL-EYYAKP--
----------GMDA----K---LTRVACQHLQIFVKICDRSLGLRSK------RSKF---
AAFMKQ-MFLNDDGMQGLLSEMQNLVDKEHSLVSAQTWKSSNEAASN----SRDGLL---
---------------------LTRNLH---SSLVDD-------RNKKQHENERLKWKQTI
VDALELNPSVLK--P---DSQAPWDKAWKRHKEN--RFEGSGEWLIQD----P--RFTAW
VSGDEGSKQI-----------
>PCD27290.1
------------------------------------------------------------
------------------------------------------------------------
-------------ME-----------------ASASGLD-----VKAVAFGTNVDEEIAR
IWKDVEARVVQM--------AGGNP--------A-KIKQGLGIDDVLKYLNEAQVK--D-
KQ----VSEKYGTVKNIFNRTLQCIQTVG-GIVADGASY---------------------
-----VFS-PAGQCYNALTFVIQAWQGYEGIFE--SLAGLLEKCIEFLDRL-EYYTKP--
----------AMDS----K---LTKVACQHLQIFVKICDRSLGLRSK------RSKF---
AAFMKQ-MFLNDDGMQGLLSEMQNLVDKEHLLVSAQTWKSSNEAAAN----SRDGLL---
---------------------LTRNVH---NSLVDD-------RNKKQLEGERLKWKTTI
VNALDLNPSILK--P---DSQAPWDKAWKRYKEN--RFEGSGEWLIQD----P--RFAS-
---------------------
>PNP79786.1
------------------------------------------------------------
------------------------------------------------------------
---------------------------------MSASSV-----VNTGVFGTNVDDEVSQ
IWKQVEIRVVQM--------AGGDS--------S-KIKPNLDVNSVLQHLDQSQAK--D-
KK----ASEKYGTVKNIFNRTLQCIQTVG-GIVADGASY---------------------
-----VFA-PAGTCYNALTFVIQAWQGYEGIFE--SLAGLLEKCIEFLERL-TYYTDY--
----------GMDS----K---LTKIACQHLQIFVDICDHTLKLRSK------RSKF---
AAFMKQ-MFLNDDGVQELLGAMKNLVEKEHGLVSAQTWKSSNEAAAN----SKDGLN---
---------------------LTRNMH---TSLVDD-------RKQKQHEKDINNWKLII
VNALDLDRNIIE--S---G-REPWDKMWKRHKGN--ILEGTGEWLFQD----T--RFTRW
VSGSEDSK-------------
>PTD07968.1
------------------------------------------------------------
------------------------------------------------------------
-------------ME-----------------ASASGLD-----VKAVAFGANVDEEIAR
IWKDVEVRVVQM--------AGGNP--------A-KIKQGLGINDVLQYLNDAQVK--D-
KQ----VSEKYGTIKNIFNRTLQCIQTVG-GIVADGASY---------------------
-----VFS-PAGQCYNALTFVIQAWQGYEGIFE--SLAGLLEKCIEFLDRL-EYYTKP--
----------VMDS----K---LTRVACQHLQIFVKICDRSLGLRSK------RSKF---
AAFMKQ-MFLNDDGMQGLLSEMQNLVDKEHLLVSAQTWKSSNEAAAN----SRDGLQ---
---------------------LTRNVH---NSLVDD-------RNKKQLEGERLKWKQTI
VNALELNPSILK--P---DSQGPWDKAWKRHKEH--RFDGSGEWLFQD----P--KFASW
VSGDQGSK-------------
>SCN67795.1
------------------------------------------------------------
------------------------------------------------------------
------------MAL-----------------TISASSE-----LSTSVFGTNVDDEVSQ
IWKQVEIRVVQM--------AGGDS--------S-KIKPNLDINSVLQHLDQSQSR--D-
KK----ASEKYGTVKNIFNRTLQCIQTVG-GIVADGASY---------------------
-----VFA-PAGTCYNALTFVIQAWQGYEGIFE--SLAGLLEKCIEFLERL-TYYTDY--
----------GMDS----K---LTKIACQHLQIFVDICDHTLKLRSK------RSKF---
AAFMKQ-MFLNDDGVQELLGAMKNLVEKEHGLVSAQTWKSSNEAAAN----SKDGLN---
---------------------LTKNMH---NSLVDD-------RKQKQHEKDTNNWKLII
VNALDLDRTIIE--S---G-REPWDKTWKRHKSN--ILEGTGEWLFHD----T--RFTRW
ISGSEDSK-------------
>SCO23425.1
------------------------------------------------------------
------------------------------------------------------------
------------MAL-----------------TISASSE-----LSTSVFGTNVDDEVSQ
IWKQVEIRVVQM--------AGGDS--------S-KIKPNLDINSVLQHLDQSQSR--D-
KK----ASEKYGTVKNIFNRTLQCIQTVG-GIVADGASY---------------------
-----VFA-PAGTCYNALTFVIQAWQGYEGIFE--SLAGLLEKCIEFLERL-TYYTDY--
----------GMDS----K---LTKIACQHLQIFVDICDHTLKLRSK------RSKF---
AAFMKQ-MFLNDDGVQELLGAMKNLVEKEHGLVSAQTWKSSNEAAAN----SKDGLN---
---------------------LTKNMH---NSLVDD-------RKQKQHEKDINNWKLII
VNALDLDRTIIE--S---G-REPWDKTWKRHKSN--ILEGTGEWLFHD----T--RFTRW
ISGSEDSK-------------
>SCO86237.1
------------------------------------------------------------
------------------------------------------------------------
---------------------------------MSAGSL-----VSTGVFGTNVDDEVSQ
IWKQVEIRVVQM--------AGGDS--------S-KIKSNLDINSVLQHLEQSQSK--D-
KK----ASDKYGTVKNIFNRTLQCIQTVG-GIVADGASY---------------------
-----VFA-PAGTCYNALTFVIQAWQGYEGIFE--SLAGLLEKCIEFLERL-TYYTDY--
----------GMDS----K---LTKIACQHLQIFVDICDHTLKLRSK------RSKF---
AAFMKQ-MFLNDDGVQELLGAMKNLVENNEAAANSKD-----------------GLN---
---------------------LTRNMH---TSLVDD-------RKQKQHERDINSWKLII
VNALDLDRTIIE--P---G-REPWDKMWKRHKGK--IVEGTGEWLFQD----S--RFTRW
ISGSEDSK-------------
>SCV36402.1
------------------------------------------------------------
------------------------------------------------------------
------------MAL-----------------TISASSE-----LSTSVFGTNVDDEVSQ
IWKQVEIRVVRM--------AGGDS--------S-KIKPNLDINSVLQHLDQSQSR--D-
KK----ASEKYGTVKNIFNRTLQCIQTVG-GIVADGASY---------------------
-----VFA-PAGTCYNALTFVIQAWQGYEGIFE--SLAGLLEKCIEFLERL-TYYTDY--
----------GMDS----K---LTKIACQHLQIFVDICDHTLKLRSK------RSKF---
AAFMKQ-MFLNDDGVQELLGAMKNLVEKEHGLVSAQTWKSSNEAAAN----SKDGLN---
---------------------LTKNMH---TSLVDD-------RKQKQHEKDINNWKLII
VNALDLDRTIIE--S---G-REPWDKTWKRHKGN--ILEGTGEWLFQD----T--RFTRW
ISGSEDSK-------------
>SCV60981.1
------------------------------------------------------------
------------------------------------------------------------
------------MAL-----------------TISASSE-----LSTSVFGTNVDDEVSQ
IWKQVEIRVVQM--------AGGDS--------S-KIKPNLDINSVLQHLDQSQSR--D-
KK----ASEKYGTVKNIFNRTLQCIQTVG-GIVADGASY---------------------
-----VFA-PAGTCYNALTFVIQAWQGYEGIFE--SLAGLLEKCIEFLERL-TYYTDY--
----------GMDS----K---LTKIACQHLQIFVDICDHTLKLRSK------RSKF---
AAFMKQ-MFLNDDGVQELLGAMKNLVEKEHGLVSAQTWKSSNEAAAN----SKDGLN---
---------------------LTKNMH---NSLVDD-------RKQKQHEKDINNWKLII
VNALDLDRTIIE--S---G-REPWDKTWKRHKSN--ILEGTGEWLFHD----T--RFTRW
ISGSEDSK-------------
>XP_011322315.1
------------------------------------------------------------
------------------------------------------------------------
-------------ME-----------------ASASGLD-----VKAVAFGTNVDEEIAR
IWKDVEARVVQM--------AGGNP--------A-KIKQGLGIDDVLKYLNEAQVK--D-
KQ----VSEKYGTVKNIFNRTLQCIQTVG-GIVADGASY---------------------
-----VFS-PAGQCYNALTFVIQAWQGYEGIFE--SLAGLLEKCIEFLDRL-EYYTKP--
----------AMDS----K---LTKVACQHLQIFVKICDRSLGLRSK------RSKF---
AAFMKQ-MFLNDDGMQGLLSEMQNLVDKEHLLVSAQTWKSSNEAAAN----SRDGLL---
---------------------LTRNVH---NSLVDD-------RNKKQLEGERLKWKTTI
VNALDLNPSILK--P---DSQAPWDKAWKRYKEN--RFEGSGEWLIQD----P--RFAS-
---------------------
>XP_023432726.1
------------------------------------------------------------
------------------------------------------------------------
------------MAL-----------------TISASSE-----LSTSVFGTNVDDEVSQ
IWKQVEIRVVQM--------AGGDS--------S-KIKPNLDINSVLQHLDQSQSR--D-
KK----ASEKYGTVKNIFNRTLQCIQTVG-GIVADGASY---------------------
-----VFA-PAGTCYNALTFVIQAWQGYEGIFE--SLAGLLEKCIEFLERL-TYYTDY--
----------GMDS----K---LTKIACQHLQIFVDICDHTLKLRSK------RSKF---
AAFMKQ-MFLNDDGVQELLGAMKNLVEKEHGLVSAQTWKSSNEAAAN----SKDGLN---
---------------------LTKNMH---NSLVDD-------RKQKQHEKDINNWKLII
VNALDLDRTIIE--S---G-REPWDKTWKRHKSN--ILEGTGEWLFHD----T--RFTRW
ISGSEDSK-------------
>XP_025583807.1
------------------------------------------------------------
------------------------------------------------------------
-------------ME-----------------TSASGLD-----VKAVAFGANVDEEVTR
IWKDVEGRVVQM--------AGGDP--------A-KIKQGLGINDVLQYLNEDQVK--D-
KQ----VSEKYGTVKNIFNRTLQCIQTVG-GIVADGASY---------------------
-----VFA-PAGQCYNALTFVIQAWQGYEGIFE--SLAGLLEKCIEFLDRL-EYYAKP--
----------GMDS----K---LTRVACQHLQIFVKICDRSLRLRSK------RSKF---
AAFMKQ-MFLNDDGMQGLLSEMQNLVDKEHSLVSAQTWKSSNEAATN----SRDGLL---
---------------------LTRNLH---SSLVDD-------RNKKQHDTDRLKWKQTI
VNALELNPSILK--P---DSQAPWDKAWKRHKEN--RFEGSGEWLIQD----P--RFVSW
VSGDQDSK-------------
>OTB03693.1
------------------------------------------------------------
------------------------------------------------------------
------MA-PPALQT---S------------STALSSSS-----TAEKAAELSEQKEIEA
VWKDVHLKVVEL--------AGGDP--------K-KVQATLDINTVLKYIDNVQDS--N-
KK----KSEKYGLFKSVVSRTLQCINTVG-GIVADGAST---------------------
-----VFA-PAGMCYNALTFVIQAWQGYEGIFE--NLAELLEKCTEFLERL-ESYEG---
----------RMDR----R---LTRVAVQNLRLFVEICDRTIKLRRK------HTRL---
LAFTKQ-LFLNDNGINDLLGMMDRLNAKESLLVNAQTYKLVSDSAGD-------------
-----------------------------IKLMLDG-------QKEQKKEQEAKKWRSTI
AKALGFPSNTLDNDG---EPIPTWQRAFDTRKNL--LVDDTGKWILKN----E--AFTSW
SKSVSPTK-------------
>EMR69556.1
------------------------------------------------------------
------------------------------------------------------------
---------MPLVKTEVSF------------GSTTSAGS-----PNTPKATSPEQRDIEA
IWRQVHEKVIQL--------AGSDP--------QFKIEKTLDIDGVLRRLNALEQA--G-
KK----EPDKFSWFKHMIRRTLQCIQTIG-GMVAEGAST---------------------
-----VFG-PSQMCYNALSFVIQAWQNYEGMFE--NLAELLEKCADFLTRL-EYYKD---
----------NMDA----N---LSRLACQNLRVFVEICDRTIRLRKK------SSKL---
LRFTKQ-LFLNDDGIQDLLHMMEKLNNKEVPLVNAQIFKTVMDNAGK-------------
-----------------------------LETALED-------QKLQRKDEDWRKRRRAI
AAKLGFPKNALDTDG---EPIQHWQRAFEARKAT--LIEGSGEWIEDN----S--AFLEW
AESKLPTHPAL-VLQGRNR--
>GAW14182.1
------------------------------------------------------------
------------------------------------------------------------
------MP-PATLQP---S------------TSAM-SVN-----SDSPKIDLADQKEIEA
IWKEVNAKVIEL--------AGGDP--------R-KVQQSLTIDDVLKCIDGAQKA--E-
AQ----ESEEYGQFKNIVGQTLQCIGVIG-GIVTDAASN---------------------
-----VFA-PAGMCYNALTFVVQAWQGYEGTFE--NLAELLEKCVEFFERL-QSYQG---
----------RMDG----R---LTRLASQNLRLFVEICSRTIKLRKK------HTRF---
LRFTKQ-LFLNDDGVQDLLAMMDRLNSKEALLVNAQTYRIVSDTSGD-------------
-----------------------------VKLILEN-------QKELKREDEAKRWRRSI
AKTLGFPGTTLDSDG---EPVPTWQRAFDTRLNS--LVEGTGAWWKTD----D--TFSHW
ATARYPEES------------
>OTA62308.1
------------------------------------------------------------
------------------------------------------------------------
------MA-PPALQT---S------------SSVLSTSS-----TAEKAADLSDQKEIEA
IWKEVHNKVIEL--------AGGDP--------K-RVQTTLDIDSVLQYIDNVQQS--D-
KK----KSEKFGLFKSIVSRTLQCINTVG-GIVADGASN---------------------
-----VFA-PAGMCYNALTFVIQAWQGYEGIFE--NLAELLEKCTEFLERL-ESYEG---
----------RMDS----R---LRRVAVQNLRLFVEICDRTIRLRKK------HSKF---
LAFTKQ-LFLNDNGINDLLSMMDRLNAKESLLVNAQTYKLVSDSAGD-------------
-----------------------------IKLMLDG-------QKEQKKEQEAKRWRTTI
VKALGFPTNMLDNDG---EPIPNWQRAFDARKNT--LVDETGKWILEH----E--DFLEW
SKSSSPTK-------------
>OTA92751.1
------------------------------------------------------------
------------------------------------------------------------
------MA-PPALQT---S------------SSVLSTSS-----TAEKAADLSDQKEIEA
IWKEVHNKVIEL--------AGGDP--------K-RVQTTLDIDSVLQYIDNVQQS--D-
KK----KSEKFGLFKSIVSRTLQCINTVG-GIVADGASN---------------------
-----VFA-PAGMCYNALTFVIQAWQGYEGIFE--NLAELLEKCTEFLERL-ESYEG---
----------RMDS----R---LRRVAVQNLRLFVEICDRTIRLRKK------HSKF---
LAFTKQ-LFLNDNGINDLLSMMDRLNAKESLLVNAQTYKLVSDSAGD-------------
-----------------------------IKLMLDG-------QKEQKKEQEAKRWRTTI
VKALGFPANMLDNDG---EPIPNWQRAFDARKNT--LVDETGKWILEH----E--DFLEW
SKSSSPTK-------------
>OTB14588.1
------------------------------------------------------------
------------------------------------------------------------
------MA-PPTLQT---S------------VSAVGIAS-----PIEKATDISEQKEIDA
IWKDVYNKVVEL--------AGGDP--------R-RVQRTLDINSVLRYVDDVQAS--S-
KK----KSEKYGTFKTIVNKTLQCINTVG-GIVADGAST---------------------
-----VFA-PAGMCYNALTFVIQAWQGYEGIFD--NLAELLEKCTEFLERL-ESYQG---
----------RMDK----R---LTRVAVQNLQLFVEICDRIIKLRKK------HNKL---
FAFTKQ-LFLNDNGIQDLLSYMDRLNSKEALLVNAQTYKLVSDSAGD-------------
-----------------------------IKLILDG-------QNQQKKEQELKKWRLAI
AKALGFPSAALDKDG---EPIPSWQKTFDARKNM--LVDDTGKWILEN----E--DFLEW
TDSKSFKKPVM-V--------
>XP_014173844.1
------------------------------------------------------------
------------------------------------------------------------
------MTTAATSTT---G------------SGPVSVAF-----ASSIDRDSEDYRELSK
VWKDVESRVQRLAETRTLSLAGQVP--------S--LQRNLDIDGVLKIMKKSKEY--S-
EK----ETVKYARVEKAISTTLRCISNIG-GIIADGVST---------------------
-----VFE-PAQTCYNALTFVIQAWQGYVGIFE--NLADLLERCVEFLERL-DHYKA---
----------YMDV----K---LTRVAVQYLNLFVDICDRSIRLRKK------HVKL---
LAFTKM-LFLNDDEVRSHLTDMGKLFDKERGLVLAQVFNSTNDNSAS-------------
-----------------------------LKGLAKD-------NNDQKKESEGRRWRKTI
AKTLGFEPGDLDPDS---EPVAKWRTMLNKYKNLLSLLEDTGQWIMDD----ADGPFMQW
ATGASNREVP-----------
>XP_022392152.1
------------------------------------------------------------
------------------------------------------------------------
-----------------------MVTTI-----FTEASR-----FVPQGLDPATNKELTE
IWTRVQSRVLAL--------ADGDQ---------RKIR-PLGVNDVLAHLDAAQKK--D-
NG----SSWKLQAVKDSFNKALLLIQTVG-GIAAGAASQ---------------------
-----AFG-PSELCFNALNFVIQAWQGYQGIFE--ELAGLLEKCTEYLGRL-EYHVHG--
----------GMDA----K---LSKVACQHLLLFVEICDRTVKLR-SR-----RRKL---
LAGVKI-LFLQDNGVTDLLARMESLVDKENRLVVAQTFALASDAAAN----SKANLT---
---------------------L---MQGLVESFAED-------RTEQKKERDKQYREKVV
LKALAFDETK--MNQESSEPEAFWQTIYRNYLRQ--RVRGTGEWIFSE----P--KYVAW
EKGQAKGP-------------
>KJK68282.1
------------------------------------------------------------
------------------------------------------------------------
-----------------------MVTTV-----FTDSSH-----FVPQGLEPATNKELSE
IWSRVQSRVLAL--------ADGDQ---------RKIR-PLGVNDVLSHLDAAQKK--D-
KV----SSWKVKAIKDSFNKTLLFIQTVG-SIAAGAASQ---------------------
-----AFG-PSELCFNALNFVIQAWQGYQGIFE--ELAGLLEKCTEYLGRL-EYHVHG--
----------GMDA----K---LSKVACQHLLLFVEICDRTVKLR-SK-----RRKL---
LAGAKI-LFLQDNGVTDLLARMESLVDKENRLVVAQTFALASDAATN----SKANLA---
---------------------L---MQGLMDSFAED-------RAEQKNEKDKQYREQIV
LKALAFDETK--TNQDSGEPEAFWQTIYRNYLGQ--RVRGTGEWIFSD----H--KYVAW
AKGQSSQ--------------
>KOC14556.1
------------------------------------------------------------
------------------------------------------------------------
-----------------------MVRTV-----LEDSSR-----FVPQGLDPATNNELSE
IWSRVQSRVLAL--------ADGDQ---------RKIR-PLGVNDVLSHLDAAQKK--D-
KV----SSWKVKDIKDSFNKTLLFIQTVS-SIAAGAASQ---------------------
-----AFG-PSELCFNALNFVIQAWQGYQGIFE--ELAGLVEKCTEYLGRL-EYHVHG--
----------GMDT----K---LSKVASQHLLLFVEICDRTVKLR-SK-----RRKL---
LAGAKI-LFLQDNEVTDLLARMESLVDKENRLVVAQTFALASDAATN----SKANLA---
---------------------L---MQGLVDSFAED-------RADQKKEKDKKSREQVV
LKALAFDETK--TNQDSGEPEAFWQTIYRNYLGQ--RIRGTGEWIFSD----H--TYVAW
EKGQSSR--------------
>XP_015412027.1
------------------------------------------------------------
------------------------------------------------------------
-----------------------MVTTV-----FTNASR-----FIPQGLDAATNKELTE
IWTRVQSRVLAL--------ADGDQ---------RKIR-PLGVNDVLSHLDAAQRN--D-
KV----SSWKLQAIKDSFNKALLFIQTAG-GIAAGAASQ---------------------
-----AFG-PSELHFRR-------------------LAGLLEKCAEYLGRL-EYHVHA--
----------GMDA----K---LSKVACQHLLLFVEICDRTVKLR-SR-----RRKL---
LAGVKI-LFLQDNGVTDLLARMEGLVDKENRLVVAQTFALASDAATS----SKANLA---
---------------------L---MQGLVESFAED-------RAEQKKEKHKQYREQVV
LKALAFDETK--MNQESSEPEAFWQTIYRNYLKQ--RVWGTGEWIFSE----R--KYLEW
EKGQSRG--------------
>XP_024705090.1
------------------------------------------------------------
------------------------------------------------------------
-----------------------MVTSL-----TSAPST-----YIPHGLDADTNKELSA
AWSQVQARVVAL--------AGGDP---------KRIK-PLGIDGVLGQLDRAQKS--E-
KE-----SPAKETVRKTFHRTLALVQTVG-GIAAGAASS---------------------
-----VFG-PSELCFNALSFVIDAWKGYRGVFD--ELAGLLEKCTDYLSRL-QYHVQG--
----------GMDA----N---LSKVACQHLLLFVEICDRTVKLR-SK-----RMKL---
LAVSKM-FFFREDSVTDLLDKMANLVDKEGRLVAAQTFSLASDAAAS----SKANLA---
---------------------L---TQGLVDSMAED-------KAEQRREKDKVYRTQTI
LRSLAFDESK--LNADRTEPEPFWQTIYRNYLGQ--RVLGTGEWVFDH----A--AYTAW
EYGRSES--------------
>CEL06478.1
------------------------------------------------------------
------------------------------------------------------------
-------------------------------MEVAALSS-----ELPSGPGVELDPDVVK
AWIDMQRRVQEV--------ASQLP-------GQE-YDADLEGPGVLACLDRIQSS--GR
-----RDSGRMGRVRDVLSKTVDVIQRVG-GLLADVASQ---------------------
-----FFA-PAAPCFNAINMVICAWQEYQSVYD--TLKGLFHECNGFLGRL-EDYART--
----------GMNK----R---MSNIVCRALTHFVEICEKAVELRTSR-----WFKT---
KTVMRI-GFLSRNDFRDLMDAMQQITSDEAKQAVATIYGNTQETKHYTKM----------
----------------------------NNQMLVDE-------AEDRQLTKQETKDKARV
LETLAFDQKSAAWDSAKGEPSPTWRTTYQRILQQ--RVPGTGQWLFEH----N--SFKAW
LGKGDS---------------
>EMR62267.1
------------------------------------------------------------
------------------------------------------------------------
----------------------------------------------------MENDELTQ
IWKEVEDRVVQM--------ANGDR--------S-QLKRGLDIEGVLLHLEKAEAN--D-
KK----KNEGSRKVKDVFNSTLACIQVIG-ESVANIASN---------------------
-----AFP-PANLCYSALAMVIEAWQGCEGVFE--DLALLLTQCGEFLERL-SYYIKT--
----------EMDA----K---LTRVACQHLSFFVEICDRALVLRKK------HSRI---
KIIMKQ-LFLKDSDIQNALVKMANLYSKELGLVTAQTFRLTHETVTN----SKDNLN---
---------------------LTQKANIKLDSLVDD-------RNQQKRKTDVQKWKSMI
LKTLEFDQSTID--REAEGHVDDWEIAWQNHKTK--IIEGSGDWISEN----L--LFRS-
---------------------
>KXH42978.1
------------------------------------------------------------
------------------------------------------------------------
----------MTA-A-----------------TEKTTVV-----VLATTEKNAADDEVSQ
IWLEVQNRVIRM--------AGGDP--------S-KIDKQLDVDGVMRYLEQTQAA--D-
QK----AADKHGTFKKAFNRTLNCISKVG-GIIADGASY---------------------
-----AFA-PANTCFNALTFVIGAWQSYSAVFE--SLAELLEKCAQFLERL-PYYG----
----------GMDA----S---LRRVACCQLKLFIDVCDRTLQLKPK------RRKI---
EMFFRQ-LFLDDDFIKDLLGQMENLTAREHRLVSAQSLKAGQDAAKA----S--------
-----------------------KESVVKLDTLIES-------SVAQKQDKLDQHFKSKI
QEVFFGKNA---------KDFDTWDAALRKNKSL--LLNGTGEWLDDD----V--LFASW
MTSSNEAS-------------
>KXH53345.1
------------------------------------------------------------
------------------------------------------------------------
----------MTA-V-----------------TEKSKMV-----VVATTEKNPADDEVSQ
IWLEVQNMVIRM--------AGGDP--------S-KIDKQLDIDGVMRYLEQTQAA--D-
QK----AADKHGIVKKAFNRTLNCISKVG-GIIADGASY---------------------
-----AFA-PANICFNALTFVIGAWQSYSAVFE--SLAELLEKCAQFLERL-PYYD----
----------RMDA----S---LRKVACCQLKLFIDVCDRTLQLKPK------RRKI---
EMFFCQ-LFLDDDFIKDLLGQMENLTAREHRLVSAQSLKAGQDAAKA----S--------
-----------------------KESVTKLDTLIES-------SVAQKQDKLDQHFKSKV
QEVFFGKNA---------KDFDTWDAALRRNKSL--LINGTGEWLDED----A--LFTSW
MMGSSEAS-------------
>KXH62894.1
------------------------------------------------------------
------------------------------------------------------------
----------MTA-A-----------------TEKTTVV-----VLATTEKNAADDEVSQ
IWLEAQYRVIRM--------AGGDP--------S-KIDKQLDVDGVMRYLEQTQAA--D-
QK----AADKHGTVKKAFNRTLNCISKVG-GIIADGASY---------------------
-----AFA-PANTCFNALTFVIGAWQSYSAVFE--SLAELLEKCAQFLERL-PYYG----
----------DMDA----S---LRKVACCQLKLFIDVCDRTLQLKPK------RRKI---
EMFFRQ-LFLDDDFIKDLLGQMENLTAREHRLVSAQSLKAGQDAAKA----S--------
-----------------------KESVVKLDTLIES-------NVTQKQDKLDQHFKSKV
QEVFFGKNA---------KDFDTWDAALRKNKSL--LLNGTGEWLDDD----A--LFASW
MTGSNEAS-------------
>EQB49645.1
------------------------------------------------------------
------------------------------------------------------------
----------MAV-V-----------------VANAKVA-----VVATTPVDQGDDEVTQ
IWQEVQAMVIRM--------AGGDP--------N-KIDKQLDIDGVLQHLEQVQAK--D-
QK----AAEKHAAVKDTFSKTLQVISKVG-GLVADGISN---------------------
-----AFG-PANQCFNALNFVIVAWQSYSEAFE--SLAALLEKCAEFFERF-TYYT----
----------NRDA----S---LRKVICCQFRLFIRVCDKSLQLGKK------RHKI---
KMFFSR-MFLDDDDIKGLLSEMENLNAREHGLVSAQTFKISQDAAKA----SQEAAK---
---------------------TSKDSSMKLDTLVEQ-------NTANKKEKTEQKFKDKV
EKAFFGKNS---------KEVPERGEDLRKYGAS--RIEGTGKWLDND----P--LFTA-
---------------------
>ELA28227.1
------------------------------------------------------------
------------------------------------------------------------
----------MAV-V-----------------VAHAKAA-----VVATTPVDQSDDEVTQ
IWQEVQAMVVRM--------AGGDP--------N-KIDKQLDIDGVLRHLEQVQAK--D-
QK----AAEKHAAVKDTFSKTLQVISKVG-SLVADGVSN---------------------
-----AFG-PANQCFNALNFVIVAWQSYSEAFE--SLAALLEKCAEFFERF-TYYT----
----------NRDA----S---LRKVICCQFRLFIRVCDKSLQLGKK------RHKI---
KMFFSR-MFLDDDDIKGLLSEMENLNAREHGLVSAQTFKISQDAAKA----SQEAAK---
---------------------TSKDSSMKLDTLVEQ-------NTANKKEKTEQKFKDKV
EKAFFGKNS---------KEVLDRGEDLRKYGAS--RIEGTGKWLDID----P--LFTAW
MTGDDTTD-------------
>EYE98157.1
------------------------------------------------------------
------------------------------------------------------------
----------------------MTVQHV-----STPASN-----STPTSLDAAANKEISA
IWAQVQARVIQL--------TGGDT---------KKIKTNLSIDDVLARLDLAQEA--R-
EESSASKSKVYSTIRATFNTTLQVIQTVG-EIVSQGASE---------------------
-----VFG-PTDLCFNVISYVISAWKGYQGVFE--SLADLLDRCAQYLGRM-EYYVRG--
----------GMDT----K---LTKVACQHLQLFVEVCDRTIELSRSK-----RKKL---
RVFTKI-LFLDDNDIDDLLQKMSSLVDQEGRLVTAQMFNFVSEAVTN----TQKNLA---
---------------------VSHEMDEKIDVLMED-------RFDQRKEHEIKRRRDIV
LKTLAIDENK--LDPVKKEPDPYWHRNYHNYRKS--VVPGTGQWIFDD----P--RYAAW
ESNRKGRS-------------
>CEL02875.1
------------------------------------------------------------
------------------------------------------------------------
----------------------MTISPS-----STKAPP-------LERRNSALKGEIVE
IWSQVQVRVIQL--------AGDDP---------SKIKKDLTIEGVLVYLDKAQDQ--S-
A-------PKDSSIRGAFEKTLRFIDTVG-GVIAVGVSE---------------------
-----AFG-PSELCFNALSMVIQAWQGYQGVFE--SLATLLEKCGQYMSRL-EYYIRA--
----------GMDA----K---LAKVACQHLQLFVEICDRTIKLRRST-----RRRI---
KVFTKL-LFLNDNDIEDLLTKMDGLVDEEGRLVAAQTFSFASETVVS----TRENLA---
---------------------ISRAVNSKLDMLIAN-------RSDSLKESDTKRRKERI
LETLAFDENK--LDQDKREPDPYWQRIYYNYRKC--VVPGTGEWVFQE----P--EFRAW
ERGSRESPC------------
>ODM19028.1
------------------------------------------------------------
------------------------------------------------------------
----------------------MTVQHV-----STPASN-----STPTSLDAAANKEISA
IWAQVQARVIQL--------AGGDT---------KKIKTNLSIDGVLARLDQAQES--R-
EESSSSKAKVYNTIRATFNTTLQVVQTVG-EIVSQGASE---------------------
-----VFG-PTDLCFNVISYVISAWQGYQGVFE--SLADLLDRCAQYLSRL-EYYVRG--
----------GMDA----K---LTKVACQHLQLFVEVCDRTIELSRSK-----RKKL---
RVFTKI-LFLDDNDIDDLLQKMASLVDQEGRLVTAQMFNFVSEAVNN----TQKNLA---
---------------------ISYEMDEKIDILMED-------RFDQRKEHEIKRRRDIV
LKTLAFEENK--LDPVKKEPDPYWHRNYHNYRKS--VVPGTGQWIFDD----P--RYSAW
ESNRKGRS-------------
>OJJ03387.1
------------------------------------------------------------
------------------------------------------------------------
----------------------MTISPS-----STKAPP-------LERRTTALKGEIVE
IWSQVQARVVQL--------AGGDS---------SKIQADLTIEGVLAVLDKAQDA--S-
A-------KKDSSIRDAFEKTLQFIDTVG-GIVAGGAAE---------------------
-----VFG-PSELCFNAVSMVIQAWQGYQGVFE--SLATLLEKCGQYMTRL-EYYIRG--
----------GLDA----K---LAKVACQHLQLFVEICDRTIKLRRSK-----RRKL---
IVFTKL-LFLNDNDIDDLLEKMNSLVDEEGRLVTAQTFSFAAETVVS----TRENLA---
---------------------ISRAVNSKIDMLIAS-------RSDSLKESDTRRRKEKI
LETLAFDENK--LDQDKREPDPYWQRVYYNYRKF--VVPDTGQWIFSE----P--EFKAW
EKGSEEAPA------------
>OJJ39054.1
------------------------------------------------------------
------------------------------------------------------------
-----------------------------------------------MTAPIANANEIAA
IWSQVQARVIQL--------AGGDP---------SVLQPNLSIDQVLLQLDQAQKA--Q-
RH----SDQKYAAIRSTFHSTLKFIKTCG-GFLARLSSE---------------------
-----AFP-PSELCYNALSFVIRAWQGYEGVFD--SLAGLLSKCVQYLGRL-EYYIHG--
----------GMDA----Q---LSKVACQHLQLFVEICDRTIKLRNST-----RRKL---
FVFSKI-FFLNDNDINDLLGMMEGLVDQEGRLVTAQIFDFTSETLSN----TRETLS---
---------------------INRRMSSKMDVLMED-------RFDQRKENDLKRRREAI
LRTLAFDDNK--IDRKTKEPDPYWQRTYNNYRKW--VVPNTGQWIFND----P--DYTAW
EKFRPRTP-------------
>OJJ56906.1
------------------------------------------------------------
------------------------------------------------------------
----------------------MTISPS-----STKAPP-------LERRTSALKGEIVE
IWSQVQARVVQL--------AGGDS---------SKIQADLTIEGVLAVLDKAQDA--S-
A-------KKDSSIRDAFEKTLQFIDTVG-GIVAGGASE---------------------
-----VFG-PSELCFNAVSMVIQAWQGYQGVFE--SLATLLEKCGQYMTRL-EYYIRG--
----------GLDA----K---LAKVACQHLQLFVEICDRTIKLRRSK-----RRKL---
IVFTKL-LFLNDNDIDDLLEKMNSLVDEEGRLVTAQTFSFAAETVVS----TRENLA---
---------------------ISRAVNSKIDMLIAS-------RSDSLKESDTRRRKEKI
LETLAFDENK--LDQDKREPDPYWQRVYYNYRKF--VVPDTGQWIFSE----P--EFKAW
EKGNEEAP-------------
>PLN80713.1
------------------------------------------------------------
------------------------------------------------------------
----------------------MTISPI-----S----P-------AGLKSSSIKDEITA
IWSQVQARVIQL--------GGGDV---------ANLKPDLDVESVLSLLSRAQQQ--E-
EEKEEGSGERHRAVRVAFDTTLRFVETVG-GLIAVGAAD---------------------
-----VFG-PSELCFNAISFVIHAWQDYQAAFE--SLASLLDRCGQYLCRL-QYYIRG--
----------GMDV----A---LAKVACQHLQLFVEICDRVIKLRHSK-----RRKL---
ALFSKL-FFLNDNEVQELLDKMDGLVDQEGRLVTAQTFSFASEAALG----ARENLA---
---------------------ISKVVNSKVDMLIAS-------KKDQKKESDVRSRREAI
FRTLAFDENK--LDRDKKEPDLYWQRMYHNYRKL--VVPGTGQWVFSD----P--GFKAW
ESGQKGCP-------------
>RDW72310.1
------------------------------------------------------------
------------------------------------------------------------
----------------------MTISPS-----STKAPS-------LERRTSTFKGEIGD
IWAQVQARVVQL--------AGGDP---------SKIEADLSIEDVLSYLEKTQDA--S-
S-------KKDSSIRSAFEKTLQFIDTVG-GLVAGGTGE---------------------
-----AFP-PSELCFNAVSMVIHAWQDYQGVFE--SLATLLEKCSQYFQRL-EYHIQG--
----------GMDA----K---LAKVAVQHLQLFVEICDRTIKLRRSK-----RRKL---
SVFTKL-LFLNDNDIADLLEKMKSLVDEEGRLVAAQTFSFAAQAVVS----TRENLA---
---------------------ISRAVNSKIDMLIAN-------RSDSLKESDKRRRKERI
LDTLAFDENK--LDQEKREPDPYWQRVYYNYRKR--VVPGTGQWVFDE----N--EFKAW
EGGSQDS--------------
>XP_022395333.1
------------------------------------------------------------
------------------------------------------------------------
----------------------MTVQHV-----STPASN-----SAPTSLDAAANKEISA
IWAQVQARVIQL--------AGGDT---------KKIKTKLSIDGVLARLDLAQEA--R-
EESSASKYKVYSTIRATFNTTLQVIQTVG-EIVSQGASE---------------------
-----VFG-PTDLCFNVISYVISAWQGYQGVFE--SLADLLDRCAQYLGRM-EYYVRG--
----------GMDA----K---LTKVACQHLQLFVEVCDRTIELSRSK-----RKKL---
RVFTKI-LFLDDNDIDDLLQKMSNLVDQEGRLVTAQMFNFVSEAVTN----TQKNLS---
---------------------ISHEMDEKIDVLMED-------RFDQRKEHEIKRRRDIV
LKTLAIDENK--LDPVKKEPDPYWHRNYHNYRKS--VVPGTGQWIFDD----P--RYAAW
ESNRKGRS-------------
>XP_024674934.1
------------------------------------------------------------
------------------------------------------------------------
----------------------MTISPI-----S----P-------AGLKSSSLKDEITA
IWSQVQARVVQL--------GGGDV---------ANLKPDLDIESVLSLLDRAQQR--E-
EEKEEGSGEGRRAVRVAFDTTLRFVETVG-GLVAVGAAD---------------------
-----VFG-PSELCFNAISLVIHAWQDYQAAFE--SLASLLDRCGQYLCRL-QYYIRG--
----------GMDV----A---LAKVACQHLQLFVEICDRVIKLRHSK-----RRKL---
ALFAKL-FFLNDNEVQELLEKMDGLVDQEGRLVTAQTFNFASEAALG----ARENLA---
---------------------ISKVVNSKVDMLIAS-------KKDQKKESDVKSRREAI
FRTLAFDENK--LDRDKKEPHSYWQRMYHNYRKS--VVPGTGQWVFSD----P--GFKAW
ESGQQGCA-------------
>XP_024695184.1
------------------------------------------------------------
------------------------------------------------------------
----------------------MTISPI-----S----P-------AGLKSSNLKDEITT
VWSQVQARVVQL--------AGGDV---------ANLQPDLNIESVLSLLDSAQQR--E-
EEKEEGSGEGRRAVRVAFDTTLRFVETVG-GLVAVGAAD---------------------
-----VFG-PSELCFNAITFVIHAWQDYQSAFE--SLASLLDRCGQYLCRL-QYYIRG--
----------GMDI----A---LAKVACQHLQLFVEICDRVIKLRHSK-----RRKL---
ALFAKL-FFLNDNEVQELLEKMDGLVDQEGRLVTAQTFSFASEAALG----ARENLA---
---------------------ISKVVNSKVDMLIAS-------KKDQKKESDVKSRREAI
FKTLAFDENK--LDREKKEPDPYWQRMYHNYRKL--VVPGTGQWVFSD----P--GFKAW
ESGQKGCP-------------
>XP_662213.1
------------------------------------------------------------
------------------------------------------------------------
----------------------MTISPS-----SAKAPP-------LERRSSTLKDEIVD
IWAQVQARVIQL--------AGDDS----------KIQTDLSIEDVLSYLEKAQDM--S-
S-------KKDSSIRSAFERTLQFIDTVG-GVVAGGAGE---------------------
-----AFP-PSELCFNAVSMVIQAWQGYQGIFE--SLATLLEKCSQYLSRL-EYYIRG--
----------GIDA----K---LAKVAVQHLQLFVEICDRTIKLRRSK-----RRKL---
IVFSKL-LFLNDNDIADLLEKMKSLVDEEGRLVTAQTFNFAAQAAVS----TRENLA---
---------------------ISRAVNSKIDMLIAS-------RSDSLKESDKRRRKERI
LDTLAFDDNK--LDQEKKEPDPYWQRIYYNYRKC--AVPATGQWIFEE----N--EFKAW
ERGSDDAP-------------
>GAP82873.1
------------------------------------------------------------
------------------------------------------------------------
------METPITPV---------------------SAVA-----APFAGTPRGSNDEITE
IWKEVEDRILQM--------VGGNR--------A-KIKQDLSIEQVLQCLDDAQAE--D-
KR----AAEKHGTLKKVFNHTLDCIAIIG-GLVADSASC---------------------
-----VFQ-PASTCYNALTFVIQAWRGYEGMFE--SLGGLLEQCGEFLDRL-TYYTAS--
----------RMDA----T---MTKVACRHLHLFVEICDRILKLNRT------RSKI---
KAFTKQ-LFLGDDGVQDLLGRMNNLVNQEHRLASAQTFKFSNEAAEN----SRDNLV---
---------------------LTKRTDTKLDILMKD-------KKLKDHSEETKKWKDAL
RDALDFDRSELD--N--GEPIERWREGLRKYRAD--VIDGTGDWINKH----H--SFMS-
---------------------
>KNG46708.1
------------------------------------------------------------
------------------------------------------------------------
-----------MRFGR-------------------AHDQ-----PELPEPIFDEDKDLSE
VWPEVVRQYEKT--------TRRKL-------DT-----TTSFKSFQLQIDTDIKE----
-----SKAKSHQHARTVLNNVGDCIEKFG-CIVAQGASV---------------------
-----VFG-PSAQCWNAISLVIQAVRGFSDMMD--GFVTLMERASAFMRRL-VHFMEKKI
--G---KGEIHLPH----L---LRKPAYEILAQFLGVLRSSYKLATST-----RERV---
KRMAGIVLFNSDNEVAESLELMEGHIKDFTRAEIDEILLGVGGLAKHLDKSDEERARYQS
EILE----------YVQTTCKVGDQVLSVTQQIKAT-------LDGRASKEQHEKNLEKL
ATHLGPK-KTGDWE--------NWSKRHSELCKV--HVEGTGEWLSGEE---T--EYIKW
SNLDQHDRQILFLL-------
>OWY47362.1
------------------------------------------------------------
------------------------------------------------------------
-----------MGFRR-------------------KNDE-----PDPPDPVFNEDQDLSE
VWPQVVREYENT--------TKTKL-------DT-----RMTFESFQLQVDASIKE----
-----SNTKSHQHARKVFNNVGAFIEKFG-SIVAQGAGM---------------------
-----VFG-PTAQCWNAISFVIQAVRGFNDMMD--GFVTLMERSSAFLRRL-VHFMQQKM
--G---ADGTHLPR----N---LRKPAYEILALFLRVLQSSYKLATSK-----REHF---
KAMAKIILFSSDEQVADSLKLMEGHVKDFTMAEIDEILLDVKGLARHLDKSDEERKRYEK
DILE----------YIQETCRVGDQVLSITQQMKST-------LDGRISKEQHEKNLDKI
AKTLGLKKPSGDWE--------TWSKRHSELCKT--HVPGTGEWLSQDE---P--AFIQW
ADLDQHDK-------------
>RAR01095.1
------------------------------------------------------------
------------------------------------------------------------
-----------MRFGR-------------------GHDQ-----PELPEPIFDEDKDLSE
VWPEVVRQYEKT--------TKRKL-------DT-----TTTFKSFQLQIDTDIKE----
-----SKAKSHQHARTVLNNVGDCIEKFG-CIVAQGASV---------------------
-----VFG-PSAQCWNAISLVIQAVRGFSDMMD--GFVTLMERASAFMRRL-VHFMEKKI
--G---KGEIHLPH----L---LRKPAYEILAQFLGVLRSSYKLATST-----RERV---
KRMAGIVLFNSDNEVAESLELMEGHIKDFTRAEIDEILLGVGGLAKHLDRSDEERARYQS
EILE----------YVQTTCKVGDQVLSVTQQIKAT-------LDGRASKEQHEKNLEKL
ATHLGPK-KTGDWE--------NWSKRHSELCKV--HVEGTGEWLSGEE---T--EYIKW
SNLDQHDRQILFLL-------
>RAR03309.1
------------------------------------------------------------
------------------------------------------------------------
-----------MRFGR-------------------GHDQ-----PELPEPIFDEDKDLSE
VWPEVLRQYEKT--------TKRKL-------DT-----TTTFKSFQLQIDTDIKE----
-----SKAKSHQHARTVLNNVGDCIEKFG-CIVAQGASV---------------------
-----VFG-PSAQCWNAISLVIQAVRGFSDMMD--GFVTLMERASAFMRRL-VHFMEKKI
--G---KGEIHLPH----L---LRKPAYEILAQFLGVLRSSYKLATST-----RERV---
KRMAGIVLFNSDNEVAESLELMEGHIKDFTRAEIDEILLGVGGLAKHLDKSDEERARYQS
EILE----------YVQTTCKVGDQVLSVTQQIKAT-------LDGRASKEQHEKNLEKL
ATHLGPK-KTGDWE--------NWSKRHSELCKV--HVEGTGEWLSGEE---T--EYIKW
SNLDQHDRQILFLL-------
>XP_018381840.1
------------------------------------------------------------
------------------------------------------------------------
-----------MGFRR-------------------KNDE-----PDPPDPVFNEDQDLSE
VWPQVVREYENT--------TKTKL-------DT-----RMTFESFQLQVDASIKE----
-----SNTKSHQHARKVFNNVGAFIEKFG-SIVAQGAGM---------------------
-----VFG-PTAQCWNAISFVIQAVRGFNDMMD--GFVTLMERSSAFLRRL-VHFMQQKM
--G---ADGTHLPR----N---LRKPAYEILALFLRVLQSSYKLATSK-----REHF---
KAMAKIILFSSDEQVADSLKLMEGHVKYFTMAEIDEILLDVKGLARHLDKSDEERKRYEK
DILE----------YIQETCRVGDQVLSITQQMKST-------LDGRISKEQHEKNLDKI
AKTLGLKKPSGDWE--------TWSKRHSELCKT--HVPGTGEWLSQDE---P--AFIQW
ADLDQHDK-------------
>KXJ97314.1
------------------------------------------------------------
------------------------------------------------------------
------MA-HAQLSRA---------------DTGFSATP-----STPNTSSTLERKELES
VWKDLQEQVIKL--------AGGTR--------S--GLRILSIDDVLNTLDTLSKEKAA-
KE----AADKFGRLKDVTRTTLQCIQTIG-GMIAEGASE---------------------
-----VFG-PSQMCFNALTFVLASWSAYAGLAS--NLTELLEKCAEFLERL-TYYKD---
----------EMDA----K---LACLACQNLRLFVEICSRIIALRKR------HARL---
FAFTKQ-LFLNDNSIQDVLDMMSRLNAKESLLVNAQTWRIVQDSSGK-------------
-----------------------------LNVLLEG-------QRKQRRDEEMKEWRRTI
VARLGFPESSLGSNR---EPLPLWRNAYDRRKNG--LVEGTGDWIAKN----A--QFVDW
LSSEDPRHY------------
>KZN93925.1
---------------------------------------------------MRFRCLKFK
T-KDKPFPQDKPFPQDKPFLQ----EKPSPKGKPFLQDKPSPQDKPFPQVEVHEDTMPNP
PGQPEAALTPVLLPPKEAGGST-YAEPSPPPDQQLSSPA-----PGPLGPALEDNEEIQK
IWTEIQDKVASL--------ARRDG---------RPVKTGMEIEDVMGTLYSTEHP--D-
VE-----PRKRDAVKETFNNTLKVIQTVG-GFVADGASQ---------------------
-----VFP-AAGQCYNAIGFVINAWQGYQSAFD--GLKDLFDQCTDYLDRL-RIYTQG--
----------KMDV----S---LTKLTANQLKLFVTICDHAISLRHTS-----RGKI---
KTAFKI-AFLGDSNIQDLVGQMAKQVGKEHILISAHTFLNSQQAVAA----SRITLD---
---------------------VTKNIQDQVSQVQKKLKDMYTATMKGKEAHEQSRTDAAI
KNALGYGR----------DIVHIWSDRYRDYMKQ--RLPSTGQWIFDD----P--MFARW
EKGQSGAN-------------
>XP_002561129.1
MKVAPTPCISAGASADNADQSREELKNSECDILSCKPVRLFYESTGDKSDTMRFRCLKFK
T-KDKPFPQDKPFPQDKPFLQ----EKPSPKGKPFLQDKPSPQDKPFPQVEVHEDTMPNP
PGQPEAALTPVLLPPKEAGGST-YAEPSPPPDQQLSSPA-----PGPLGPALEDNEEIQK
IWTEIQDKVASL--------ARRDG---------RPVKTGMEIEDVMGTLYSTEHP--D-
VE-----PRKRDAVKETFNNTLKVIQTVG-GFVADGASQ---------------------
-----VFP-AAGQCYNAIGFVINAWQGYQSAFD--GLKDLFDQCTDYLDRL-RIYTQG--
----------KMDV----S---LTKLTANQLKLFVTICDHAISLRHTS-----RGKI---
KTAFKI-AFLGDSNIQDLVGQMAKQVGKEHILISAHTFLNSQQAVAA----SRITLD---
---------------------VTKNIQDQVSQVQKKLKDMYTATMKGKEAHEQSRTDAAI
KNALGYGR----------DIVHIWSDRYRDYMKQ--RLPSTGQWIFDD----P--MFARW
EKGQSGAN-------------
>OAL43480.1
------------------------------------------------------------
------------------------------------------------------------
----------MPSFGRS--------------KKPTPDVA-----KDDVDWMSWTDQDLDE
ILPLFVSQYNKI--------TGSKV-------DL-----GASFQNVQETIGNDLKK----
-----CQSTRSQHARKVINRVGSCLQIFG-DIAAGGASI---------------------
-----VFG-PSGQCWSAISLIIRSVQKYPQALD--GFVTLMERCSAFLERL-NAFLIAES
SSL---PGGERLPK----G---LRKQAYGILFHFLEVLASSQNLVKSK-----AERW---
KVTLGIVLFNEDDSVAESLERLEWLVEQFTKAQIDEIQRDLKGLARWFRDTEEVRKQKED
EIQI----------ELQANKDFREQMMNLTQSIKDT-------SDGRTNREQHKENMHKI
RRGLSLKP----SD--------PWVERHTKISST--REDRTGEWILED----M--PFKQW
SDVTKQTI-------------
>ODM20645.1
------------------------------------------------------------
------------------------------------------------------------
--------------------------MA-----VVVSGN-----AVPFGTDNTLNKEIAE
IWKDMEERMDQL--------AKMSP--------GEDYDKNLKSENVLEKLNAVQSG--H-
KK----KSEKWARLKNTFNHTLTVISNVG-GMIADATSQ---------------------
-----VFA-PAGQCYNALNFVINAYKGYQSIYD--ALNELFESCVGFIGRL-NQYVHA--
----------KMSP----Q---LTKLSCDVLRHFVSVCDKALRFRRSP-----LFKL---
KTMGKV-AFLSQNEFLDLLDEMEKLTRKESLQVAADTLVYASQAADN----SQVN-----
-----------------------------RNILEES-------KAERLEEKKKKKDRRVL
LNTLQFDRSAETWDGIEQAPIATWGSTYQRIRQH--HVKDTGKWVLEN----P--SYKAW
AKKDGDK--------------
>OOQ89568.1
------------------------------------------------------------
------------------------------------------------------------
-------------------------------MDVAVTDN-----EVPVGMDPELNKELAE
AWNGMKLRLKEL--------AELSQ-------GEE-YDESLTADKVKENLNAIQTG--RR
-----KKAEKWHTLKKTIGATLDIIAKVG-GMVADAASQ---------------------
-----VFA-PAGQCYNALNFVISAYKDYQSIFG--TLNKLFTRCIDFLGRL-PNYVKG--
----------KMSR----G---LSKVSCDVMRLFVNICDKALSLQKSP-----LFKL---
KTIAKI-TFLSENEFSGFIDEMAELTETEKLEALTGIYLNSAVAAENSTV----------
----------------------------TRGILEDD-------RAERTEEKKEKKDRKIL
LQNLDFDKGPDTWDGNAQSPIPTWNTTYQRICQK--NTAGTGRWLLEH----S--TYKEW
KKQDGKIP-------------
>OQE18582.1
------------------------------------------------------------
-----------------------------------------MAAAATQAVLPGD---GSL
CLEAVATKDGIATASRSTAVSN--IEPS---KNPSGVAT-----SAPIVGDAEANEALAK
AWADMEDRMYQL--------ADKSK-------GAK-YHPDLKKENVLENFDIVRSE--RE
-----KKSAKWGRLRETVSDTLTVISNVG-GMVADAASQ---------------------
-----VFA-PAGQCYNALNFVINAYQGYASISD--TLNDIFRKCADYLGRV-NKYAEG--
----------KMSR----E---LARHAVKVLRTFVDVCDQALHLRSSF-----FFKT---
TTFLQI-AFLNDNKFTNYLQSMDNLSREEELERGADMYLRINATKDTTDE----------
----------------------------IKETLDLQ-------EAERTEQSREKKNKDRL
LSVLRFSTSPDVWDG--QGPIATWSTTYQNIRHH--TVDGTGKWLFTQ----D--EYMRW
AKKGSDTPVLG----------
>XP_001212019.1
------------------------------------------------------------
------------------------------------------------------------
--------------------------------MALVTAD-----AIPRGVNEELNRQLAE
VWLDMGQQIKKY--------ADLWR--------ME-YDENLKAEQVQANLERIETG--HR
-----KKGEKWAKLKEVFDRTLTAIATVG-DMVASAASQ---------------------
-----VFA-PAGQCYNALSFIIHAYKNYQSAFA--SLHEVFSQCLEYLGRL-SRYAQGN-
----------QMTA----G---LTKLSCDVLKHFAKVCTKALRIRSDR-----LFRI---
KTMAKG-AFLDINEFTEMLGTMENLTKKESMEVALATLETTREARDFAKA----------
----------------------------NHNILEQG-------ESERAKEKRDKKDRRLL
LETLSFEMTDDKWNSIEYAPIPTWGTTWQRIHNH--RVDGTGQWALQS----P--RFKAW
AKEDGDE--------------
>OJI95763.1
------------------------------------------------------------
------------------------------------------------------------
-----------------------------------------------------MDPALMA
LWVQIQDRVQQI--------AAREK---------KTVNENLELEDFIENVEQ--------
KE-----PRKRDKAKAIFGNTLTVIGKVG-GMAADAASQ---------------------
-----VFA-PAAQCYNVISFLIDAYEGYQGAFD--GLGELFEECTDYLNRL-HSYVKG--
----------KMDA----R---LTKIAVQQMDLFVRVCDAALDLRYSY-----GEKI---
KTALKV-MFLADDGIQPLLGQMAKLVNKERNLVAAETFLFSREAADA----AKEALD---
---------------------ATRRVEVAVSAIHAQG--------------KDANRETTI
KKALGLPG----------EPETPWRLRYRDYLRH--RLRETGQWIFNE----P--AFSSW
ETGQSETN-------------
>OJJ36091.1
---------------------------------------------------MHWCRKKSK
KAAAALAASQPAQPAQSAPGP--TPSQPTPRLPQFSQPAPQQLQPTEPAPRP-----ATQ
SPQPPPYKA-------------------------PSPAV-----SVPLGLDASQNEEITA
IWIQVEDRVRKL--------AYQQG---------KHVNPALGINDVLANLNAAQQP--D-
KQ----DSETSKIIKQSFSRTLGLIKTVG-GIITDGASQ---------------------
-----VFA-PAGQCYNVISFVINAFENCESVFE--DLAQLLDKCADHLDRL-GHYMKG--
----------GMDT----K---LTKVAYQHLQLFVAICERTLKLRDSR-----WATF---
KTFMKI-SFLAENDIQDLLGKMESLVDKEGRLVAAQTFNFASEAAAN----SKANLT---
---------------------ISHQMHSKLDTLIEG-------RVDQKESLEAEKDKKTL
LNSLAFDQNPDNWDNTKQEPRPFWLTTYNNFRKF--VVPGTGEWLLSS----P--TFHSW
ATQPKTPS-------------
>OJJ56933.1
---------------------------------------------------MHFRRWRCK
K-KVPPAESAGETQPQ--ETS----THPPPAPEPEHEQP-GQ------------------
----EALPAPSLQSPQPTEPSKDIVQDSDSKCQDV----------TAHAKPPEMDPALMA
LWVKIQERVQQI--------AVREK---------KTVNENLELEEFIENVEK--------
KE-----PRKRDKAKAIFGNTLTVIGKVG-GMVADAASQ---------------------
-----VFA-PAAQCYNVISFLIDAYEGYQGAFD--GLGELFEECTDYLNRL-HYYVKG--
----------KMDA----R---LTKLAVQQMDLFVEVCDAALNLRYSY-----GEKI---
KTAFKV-MFLADDGIQPLLTQMAKLVNKERNLVSAQTFLFSREAADA----AKETLD---
---------------------ATRRVEVAVSAMHAKE--------------KDANRENTI
KKALGLPG----------EPEAPWRLRYRGYLRN--RLAGTGQWIFSE----P--AFSSW
ETGQSGAN-------------
>OQE63144.1
---------------------------------------------------MGWLRRKF-
KAPKEPLEQPPPTLQDSKPQSFQPPTGQSPTSPPSQGDQAQSAQPPVAQPPP-----LLK
EIQPEIVDPPMAQPLQSQPVNTAPMDGL-----DSTVSG-----GVPLGLDATGNEELTK
IWLQVQEKVSQL--------ARNEG---------KEVNKGLDVDDVIANLDASQEK--K-
-E----DSPTRQAVKTAFGRTMGLIKTVG-GIVADGASA---------------------
-----VFA-PAGQCYNVISFLINAYEGYQGAFE--GLADLLDSCSAHLGRL-DYYVKA--
----------KMDA----K---LSRVAAEQLSLFIDICDAALKLRYSA-----GHKF---
KTGMKI-AFLQENDIQGLLGKMEKLATKERGLVSAQTFERACAAATS----AEEGAT---
---------------------FSK---RIVDMMVQN-------GADQKERVETEGQQRTL
MDVLAFDKDPDRWDSARQEPVQHWLTRYNEIRNS--VVPGTGRWLLEH----E--AFQSW
VADLASSP-------------
>OSS45597.1
------------------------------------------------------------
------------------------------------------------------------
-----------------------------------MSCG-----RDEPGICFDEGKDLLE
IWPQVVLQYEKI--------TKQKL-------DS-----KTTFNSLQIRVDREISN----
-----FKSRGHEHARQVLRNNGKCIETFG-SIIAQGASM---------------------
-----VFG-QASQYWNAISFVAQAARGFGDVLE--GFITLMERSSAFFRRL-NDFLEHKR
--G---VGEADLPL----N---LRKPAYDILVLFLDVLRSSYELVTSK-----REKC---
KVIMKIVLFNDDSGVASALGLMEQRIRDFTNASVDEILLDVKGLAQYLHVSEEERIRHQA
EIQE----------HVEASCRVFEQVLTVNQQMKTT-------QDGRDTKEQHDEAGEKI
RKRLTLQLS-IKQV--------AWDQRHDELCES--RVKATGKWLERRG---L--GFAEW
ADASQHGKNLFL---------
>PSN73234.1
------------------------------------------------------------
------------------------------------------------------------
------------------------------------MGG-----EDDGSYEFDNNEDLDK
AWSRVLEQYEKI--------TKQKL-------DP-----HISFEGLQIEIDRQLRD----
-----SKSKNNTNARQIMRSVGQCLQKFG-TIVSQGAGV---------------------
-----VCG-PSAQCWNAISVFISVAQGYDDILN--GFVTLMERSLAFLQRL-NTFLEQNI
--D---GKGSILPK----G---LRGPAYKILSHFLDILKSSYKLATST-----RQKW---
KVIARVVLFDEDGGVAESLTEMERLVQDFTHVEVDQILVDVKGLARHLLKSDEEKQSYMS
EIRE----------HLEDLNRRNEQILNFEIQVKAT-------LDVHITQEKHKNNLESI
KKGLSLQD---TKE--------SWRKQHDKIRHS--RVKNSGKWLERAD---V--GFTRW
ADVRKHEL-------------
>XP_007712666.1
------------------------------------------------------------
------------------------------------------------------------
---------------------------------------------MSSNLTLSTDNDLEK
TWRLVVQEFSKE--------ANLDW-------AK---VKKLSIEDVISKIDPKEAK----
-----P--ATKSRAKDFVNDTLSFVQKLG-KIISPLAGM---------------------
-----ALG-PSEQCFNALNFVIVAVQDYKKIFE--DLTLLLERVSVFLRQL-NVYIEDQD
------DRCVTLDE----R---LRPSVYRVLEHFMAIMTLTVQFKSK------KFKV---
KAFAKTLLLGDGSGVTEALAMLETRVSDVVRIQVSVIGKDLSKAAQDIRTMKT----DLD
LILR----------Y-------DEDARNSLKRLEEN-------Q-------EAKGKLSLI
HSSLNLDT---V-D--------LARRRHAQIAEE--RVENTGHWLFSRN---E--AFVSW
SDIEKNTP-------------
>XP_022490111.1
------------------------------------------------------------
------------------------------------------------------------
-MQ-----------------VA--TMQG---AMVEPSPN-----QAPEGPDDMWTERLAR
EWKEMERRVKKL--------AELSR-------GTK-YEENLQPGNVIQNLERVQAK--SK
----QKANSTWNKIRDSLNDTLTVIGKVG-GMAADAASQ---------------------
-----VFG-PAGQCYNAINFVISAWKGYVEAFE--VLNGLLEDCAEFLNRL-PSYTQG--
----------GMDA----N---LCRVTSKTLGIFIDICGRALKLKTSR-----SSKI---
VMFAKI-AFLDKGDFSDLRGDMDKNTQREMLGGIAGAYKHSRIAAEGITA----------
----------------------------TTAFFADS-------KAERLEKEQEKRDSQAL
MNALSFEETPETWNFVTQEPIETWKTINNTIHNR--RVAGTGAWLLKN----D--LFKAW
AKSGNEPLLAFV---------
>XP_023455404.1
------------------------------------------------------------
------------------------------------------------------------
----------MAPFSGASA------------ATPITPID-----RTNRLAMLSEEDDLDT
VWADIISRCSKI--------TKWDL-------ND---RRSLTVDQVISKIVPPKDK----
-----KAAESTGKAKEVFKNALVCVQRFG-EIAANAASM---------------------
-----VFG-PSQQCFNAISFVISAVQEYDDVFN--NITALMERVSVFLERL-RIYLGDTD
-------AKTKLDK----R---LRLTVYRVLEHFLMIMGLAHKLTRGW-----KAKF---
KLAAKIGAFGEDDGVKEALATLERLISYQTQTEITVILKDMSEAAKNIRSLNS----KLD
SIAD----------A-------QEKAASSLGFLQTA-------EERRKAEDEDRKRLETL
REALNIES---TKR--------PWSEKQDELWGK--HIEGTGKWLLEYKAPSM--SFARW
ADSKQPDV-------------
>PPJ60506.1
------------------------------------------------------------
------------------------------------------------------------
----------MPPFSGASA------------ASPITPAD-----RTNKLAMLSEEDDLDA
VWADIISRCSKI--------TKWDL-------ND---RRALTIDEVVGKIIPPKDK----
-----KAAESTGKAKDVFRNALVCVQRFG-DIAANAASM---------------------
-----VFG-PSQQCFNAISFVISAVQEYDDVFN--NITALMERVSVFLERL-RIYLDDTD
-------AKTKLDK----R---LRLTTYRVLEHFLMIMGLAHKLTRGW-----KAKW---
KLAAKIGAFGDDDGVKDALATLERLIANQTQTEITVIVKDMSEAAKNIRSLNG----KLD
TITD----------A-------QEKAASSLGFLQTA-------EERRKAEDEDRKRLETV
REALNIDS---TKK--------PWIEKQDELWGK--HIEGTGNWLLEYKAPGM--SFARW
ADPKQPDVN------------
>XP_023625477.1
------------------------------------------------------------
------------------------------------------------------------
---------------------------------------------MTTTLNINEEQDLQE
AWPQVVAEFEKV--------TGKKL-------DP-----NANFDAISQQIDLDIRK----
-----SQSRNGTRARKIIADVGRCLQQFG-DIVAQATSV---------------------
-----VFG-PSTQCWNAISFVITAAQSYRGVFE--GFEALMEYSLAFLKRL-NFFLNQH-
------KTGPYLDP----H---LRGPAYAILRHFLELLKSSHVLATRK-----REKF---
KLVLNIVLFNDDAGVSESLRQMEALVLTFXNSEIDQILVDVKGLARYMRESAEETQRRHG
ELKE----------YFERTEGLLEHSAEGIQNLGKR-------LDSRFSKDQLKAFLKKI
RDALQLEE---TSE--------SWSKRQYTICGN--RTEGTALWLLQQD---L--AYRSW
ADTLSVHSN------------
>XP_024704104.1
---------------------------------------------------MRWPRRRKS
KAPEQPAQQSLPSPAENENKP--TAENKSPIPPPVQENEFESIPPQTAYPVQ-----PTP
AQPPP--AEGLV---------------------LSPPIG-----YAPLGSDATENEEITI
IWWQVQERVRLL--------AEREG---------KEINVGLEINDVIANLESSQEK--E-
-E----ESPTKEAVKVAFGRTMGLIKTVG-GIVVDGAST---------------------
-----VFA-PAGQCYNVISFLINAYDGYQGAFD--GLAELLEKCSDHLGRL-DYYVEG--
----------GMDK----R---LSRLAAQQLLLFVQICDTALSLQHSA-----REKI---
KTGLKI-AFLAENSIQGLLGEMAKLAERERGLVSAQTFQLASAAATS----AAEGAA---
---------------------SNK---QVLDALAQN-------GAEQKARVDNQGKQRTL
MDVLAFDKDSDRWDWSKGAPVEIWQKRYNDIRKD--VVSGTGKWLLSR----P--VFQSW
ISDFASSSIL--AVEGTDI--
>OQE17351.1
---------------------------------------------------MRWPRRKGS
KKPEKQGQQPSPIPKDNV-KP--TTENKPP-PPSTQINNPEPIPPPAQAALP-----EPI
KAQPGSTNGPAL---------------------ESPFGT-----GPPLGLDANENDEITM
IWAQVQERVALL--------ASKEG---------KEINNGLEIDNVIDNLDASTEK--E-
-E----ESPTTQAVKVAFGRTMGLIKTVG-GIVADGASA---------------------
-----VFA-PAGQCYNAISFLINAYDGYQGAFD--GLAELLEKCSDHLGRL-DYYVKG--
----------GMDK----R---LSKVAAQQLLLFVKICDAALDLRYSA-----AEKI---
KTGLKI-AFLAENSIQSLLGEMAKLGERERGLVSAQTFALASAAATS----AAEGAA---
---------------------SNK---QMFDTLVQN-------GEEQKAKADNVDKKQTL
IDVLAFDEDSEQWNSSKQAPVESWQITYNEIRKD--VVSGTGNWLLCH----P--AFKSW
ISEGSSSPIL--AVEGTDI--
>XP_013282347.1
------------------------------------------------------------
------------------------------------------------------------
-------------------------------MASRPEQRNLL--AGVGNDDDEMKRILQE
EWKKAQSKIAHL--------LKGHTLLGEIGVDIK-TNRAGEIQDFDTTTAVKKLE--EF
---LKKNQDESNKGGDGIKSFLNVVKSTG-SVICDGVSV---------------------
-----VFA-PAPACFGAVVLLIDGVQSYSDFWE--NITDLLHACQTCFVRL-QDHMKSR-
----------TITS----H---MCKTLVAQLHVFFEICAYANSQKCSL-----FRKV---
VGKAKL-FFSKHARVKALLTQMDKYLQDEIVSQTLQIELSIADLRADMNL----------
---------------------------------------------------DETEWSKAI
ARALGFDQR------------EPGLSELGKLYKD--ANPETGKWIQDN----E--IFKGW
KDGTSGA--------------
>XP_022584549.1
------------------------------------------------------------
------------------------------------------------------------
------------------------------------MKS-----EQGQISKERPRADTRG
LLNHACSRFEDL--------TGERL-------RSRSLNDL------EKIILDHQQE----
-----GKTILSSTARNNCLQIVEIVKGLA-GPIGEATAL---------------------
-----VFS-PASACFSALSFLLEIPSKIHAIHE--SINAVFDEVEPQFIQL-KVYDRME-
----------NPDQ----D---LLIYACNVMMAFVDLCAQCVKQNKKG-----RLS--KL
YKEGKW-VLLNENPIKAGLDQLQKLSERKEGLQSTIILEKILHSEHIL------------
--D---------------------GIDTKVDGIRDY-------VGRRSDEQTRQDELIII
RNRFGMSD-DRVL---------MSHRVFAENAQ---LATVRSSWFLEW----E--AYRKW
TCRENQDVRP-----------
>EYE91549.1
------------------------------------------------------------
------------------------------------------------------------
----------------------------------------------MGSIGSEASVSLED
SWQQAKDRFFQK--------TNLKL-------DSDGEVSPLSPEDFQERIIELRSN--R-
-----KTAEKTEKSKGQSRNIITALQKLG-GIAAGGAAL---------------------
-----SFP-PATVCFGALSFLLEIPKTVHQFHV--AIDAVFDQVDVTFAEI-AIWNRAD-
-------KEELLDF----A---LRRYTHQG------------------------------
------------SQMRGDLRSI------------------------------------QK
TTG---------------------KTGKAVRDLLES-------NQTRDVEKTRHGDLKTI
RERLGIDSHS-QA---------SSDNVHRDGLN---KASPRSTWFQQL----K--EYTDW
IEQSAPNFNP-----------
>GAA81932.1
------------------------------------------------------------
------------------------------------------------------------
------------------------------------MEI-----ESRQDA-KERLKSVQR
LLKETCAQFEKI--------TKRRL-------ESRRFEDPRSFEELKARILSG-EK----
-----GEDDASRATRQRFLTIVSVVQAWT-GPIKTATDVASISLESKEEGKRKEKHQDIP
SGRGGAFS-PASACVSALSYILEIPSKVHGIHE--SIRAVINEVEPRFTEL-RVYDDMG-
---------TAIDP----V---LMSSVCNVMMAFITLCAQCVKLLEKG-----KAY--QY
FKEGKW-ILSNQNPIREGLDKLKALSEQKEHVQQMIMMKEILNSSDKI------------
--D---------------------IVDGKIDGISEY-------VSKRSDEVARQDDLSRI
NKDLRITSEDGVL---------MGHRVYTETLR---MAKDKTCQFLES----T--SYMNW
ALNKDEGVPP-----------
>GAQ34147.1
------------------------------------------------------------
------------------------------------------------------------
------------------------------------MET-----PSVQDS-QERLRSTRR
LLNEACAQFEKI--------TKKRL-------EPRRFEDPRSFEALKARISSG-GK----
-----GEDDASRATRQRFLTIVSVAQAWT-GPIKTVTDGVSISL----------------
-----AFS-PASACVSALSYILEIPSKVHGIHE--SIRAVIEEVEPRFTEL-SVYDDMG-
---------TAIGS----V---LMISVCNVMMAFITLCAQCVKLLEKG-----KAY--QY
FKEGKW-ILSNQNPIREGLDKLKALSEQKEYVQQMVMMKEILNSSDKI------------
--D---------------------IVDGKIDGISEY-------VNKRSDEVARQDDLSRI
KKDLRITSEDGVL---------VGHRVYTETLR---MAKDKTCQFLES----K--SYMNW
ALNKDEDVPP-----------
>GAT27009.1
------------------------------------------------------------
------------------------------------------------------------
------------------------------------MEI-----ESRQDA-KERLKSVQR
LLKETCAQFEKI--------TKRRL-------ESRRFEDPRSFEELKARILSG-EK----
-----GEDDASRATRQRFLTIVSVVQAWT-GPIKTATD----------------------
-----AFS-PASACVSALSYILEIPSKVHGIHE--SIRAVINEVEPRFTEL-RVYDDMG-
---------TAIDP----V---LMSSVCNVMMAFITLCAQCVKLLEKG-----KAY--QY
FKEGKW-ILSNQNPIREGLDKLKALSEQKEHVQQMIMMKEILNSSDKI------------
--D---------------------IVDGKIDGISEY-------VSKRSDEVARQDDLSRI
NKDLRITSEDGVL---------MGHRVYTETLR---MAKDKTCQFLES----T--SYMNW
ALNKDEGVPP-----------
>OJI86693.1
------------------------------------------------------------
------------------------------------------------------------
------------------------------------MEI-----ESTQDT-KERLSSIQR
LLEETCAQFEKI--------TKKRL-------ESRRFEDPRSFEELKARISSG-EK----
-----GEDDASRATRQRFLTIVSVVHAWT-GPIKSATD----------------------
----VAFS-PASACVSALSYILEIPSKVHGIHE--SIRAVINEVEPRFTEL-RVYDDMG-
---------TAIDP----V---LMISVCNVMMAFITLCAQCVKLLEKG-----KAY--QY
FKEGKW-IMTNQNPIREGLDKLKALSEQKEHVQQMTMMKEILNSSDKI------------
--D---------------------ILDGKIDGISEY-------VNKRSDEVARQDDLSRI
KKDLRITSEDGVL---------MGHRVYTETLR---MAKDKTCQFLES----E--SYMNW
ALNKDEGVSP-----------
>OJZ92259.1
------------------------------------------------------------
------------------------------------------------------------
------------------------------------MEI-----ESRQDA-KERLKSVQR
LLKETCAQFEKI--------TKRRL-------ESRRFEDPRSFEELKARISSG-EK----
-----GEDDASRATRQRFLTIVSVVQAWT-GPIKTATDVVSISLESKEEGKRKEKHEDIP
SGRGG-------ACVSALSYILETPSKVHGIHE--SIRAVINEVEPRFTEL-RVYDDMG-
---------TAIDR----V---LMISVCNVMMAFITLCAQCVKLLEKG-----KAY--QY
FKEGKW-ILSNQNPIREGLDKLKALSEQKEHVQQMIMMKEILNSSDKI------------
--D---------------------IVDGKIDGISEY-------VSKRSDEIARQDDLSRI
KKDLRLTSEDGVL---------MGHRVYTETLR---MAKDKTCQFLES----K--SYKNW
ALNKDEDVPP-----------
>OQE06891.1
------------------------------------------------------------
------------------------------------------------------------
------------------------------------MEN-----ESRQDA-KEELKSIQG
MLNEACVQFEKI--------TKKKL-------DSRGFENAKSFDDLKARICSG-KE----
-----A-DPQSRATRQKFLTIVSVVQTLT-GPVKIATDI---------------------
-----AFS-PASACVSALSFLLEIPSKVHSIHE--SIRAVIEEVEPRFTEL-RVYDEMS-
---------AKIDP----V---LIISVCNVMMAFITLCAQCVKHLEKG-----KPY--QY
FKEGKW-ILSNKDPIKNGLDKLKELSLQKEHAQSMLMMKEILDSSDKL------------
--D---------------------NVGAKVDGISDY-------VSKRSDEIARQSDLSEI
KKHFRVNSEDGVL---------MGHRVYEEASH---IVGDKKCWFLES----E--SYKTW
AFNKEQDVR------------
>XP_025389790.1
------------------------------------------------------------
------------------------------------------------------------
------------------------------------MET-----QSRQDV-QERLKSIQR
LMEETCAQFEKI--------TKRRL-------ESRRFEDVKSFEDLMKKISSG-EK----
-----GDDDESRETRQKFLAIVSALQTLT-GPVKCATDI---------------------
-----AFS-PASACASALSFILEIPSKVHGIHE--SIRAVIDEVEPRFTEI-RVYYGMG-
---------TVIDP----V---LIISVCNVMMAFIILCAQCVKLLEKG-----KAY--RY
FKEGKW-IMSNQNPIRDSLDKLKALAEQKEQVQSMIILKEILNSSDKI------------
--D---------------------IVDGKIDGISEY-------VSKRSDEVTRQDDLSRI
KKDLRVTSKDGVL---------MGHRVYTETLR---MAKDKTCQFLES----K--SYMNW
ALNKDEGVPP-----------
>XP_025519886.1
------------------------------------------------------------
------------------------------------------------------------
------------------------------------MET-----PSVQDP-QERLKSIRR
LLNEACAQFEKI--------TKRRL-------EPRRFEDPRSFEELKARISSG-GN----
-----GEDDASRATRQRFLTIVSVAQTWT-GPIKTATDAVSISL----------------
-----AFS-PASACVSALSYILEIPSKVHGIHE--SIRAVIDEVEPRFTEF-KEYDDMG-
---------TAVNR----V---LMISVCNVMMAFITLCAQCVKLLEKG-----KAY--QY
FKEGKW-ILSNQNPIREGLDKLKALSEQKEYVQQMIMLKEILHSSDKI------------
--D---------------------IMDGKVDGISEY-------VSKRSDEITRQDELSKI
QKYLRVTSEDGVM---------LGPRVYTETVR---MAKDQKCPFLES----E--SYKTW
ALKKDEGVPP-----------
>XP_025542256.1
------------------------------------------------------------
------------------------------------------------------------
------------------------------------MEI-----ESRQDT-KERLSSIQR
LLKETCAQFEKI--------TKKRL-------ESRRFEDPRSFEELKARISSG-VK----
-----GEDDASRATRQRFLTIVSVVQTWT-GPIKTVTDGVSISLVRQ-RTKETKKHQDIR
SGR-AAFS-PASACVSALSYILEIPLKVHGIHE--SIRAVIEEVEPRFTEL-SVYDDMG-
---------TAIGS----V---LMISVCNVMMAFITLCAQCVKLLEKG-----KAY--QY
FKEGKW-ILSNQNPIREGLDKLKALSEQKEYVQQMVIMKEILNSSDKI------------
--D---------------------IVDGKIDGISEY-------VNKRSDEVARQDDLSRI
KKDLRITSEDGVL---------VGHRVYTETLR---MAKDKTCQFLES----K--SYMNW
ALNKDEDVPP-----------
>XP_025568029.1
------------------------------------------------------------
------------------------------------------------------------
------------------------------------MQR-----QSRQDA-QERLKSIQQ
LMKETCAQFEKI--------TKRRL-------ESRRFEDVKSFEALMKKISSG-GK----
-----GDDAESRVTRQKFLTIVSTIQTLT-GPVKSATDI---------------------
-----AFS-PASACASALSFILEIPSKVHSIHE--SIRAVIDEVEPRFTEL-RVYDDMS-
---------TVINP----V---LLISVCNVMMAFIILCAQCVKLLEKG-----KAY--QY
FKEGKW-IMSNQNPIRDGLDKLKAHSEQKGQVQSMIMLKEILNSSDKI------------
--D---------------------IVDGKIDGISEY-------ISKRSDEVARQDDLSRI
KKDLRVISKDGVL---------MGHRVYTETLR---MAKDKTCQFLES----K--SYMDW
ALNKDEGVPP-----------
>XP_024667568.1
------------------------------------------------------------
------------------------------------------------------------
-----------------------------------------------MSENQETRICLDH
VWEQAKQQLENA--------AREAG-------IPM---VCKTPADFEREMSGIRK-----
-----TESSRSRKYKDKCLTLLKAFNTLG-ELAAGGAAL---------------------
-----AYP-PASVCSQALSIVIAIPDRIHKNHE--TIEAVIGQIHPTFVEF-DIFRNLQ-
-------SHGHISD----A---MLQCIRAALLAFVEICAACVRSAAKG-----KLT--HF
GKHLKS-VITNEDPLKAQLDALEGLIKEKDRIMDVSMFAEIVQTGRKAESAYDE------
-AK---------------------RARLNTDDFAKS-------EKKRRDRETWQQNLEVI
GVKLCLTRTP-QA---------SQTDILEENDK---KVSFQSEWYRQL----D--DYQKW
VDNSAESP-------------
>GAW18341.1
------------------------------------------------------------
------------------------------------------------------------
----------MEGPKPSE-------------------AL-----GGKLPEG---GMSMKD
LWADAAKSFESI--------CGKSL-------QGG---DVRSFDDVKARIENSSKP--G-
--GDDGPGDKWAKAKSVGLESLKYLKLLV-GAASQASEFIPL------------------
-----PGS-AVNITTNALCFVFDIPETIKGYND--AIDQVFGEVSSALSQF-KIFESMD-
----------SVDP----L---LIKQIHLVMISFVKLCAYVVKYHQGR-----KRD--RI
FQQFKS-VLNDDSGLAAGMAEFKQALQKQSDVEGTITLSVVVETRTDIKTVLENMSVSSK
TN----------------------------EETHQM-------VRSLNVDAKRDKALITI
RDTLSAWSTVRLDT--------RTTQTCSDYHRS--CLADTGSWIWKH----S--EYKAW
TESKDIDTS------------
>ENH83859.1
------------------------------------------------------------
------------------------------------------------------------
----------MRGG---------------------EPAT-----AEKPVEG---DTSIDE
MWDEAARAFEEI--------CGESL-------KRG---EIRNFEDVQRRIESSGKE--SF
K-TNAAPEENWEMAKSVGLKSLKFLKLLV-NTASQASSLIPI------------------
-----PSA-AASFTGSALCFVFDVPFAIKGYND--AVHQVFEEVSSALSQF-QIYRTMD-
----------HIDP----L---LVTQIQRVLVRFIKVCAHVVKYRQGR-----RRE--RF
LQQVKS-IFEDDSGLGSAMEDFKRALQGQRDVQGTVTLAVALDIQQ--------------
----------------------------TAQDTHKD-------VQALKSDSDRNKDLVKI
RDSLGVPSTVRLDT--------RTTQTCTNIADR--CLPGSGSWIWTH----E--AYTTW
TASKDEDVLVVSGPSSSGKSS
>EWC47917.1
------------------------------------------------------------
------------------------------------------------------------
--------------------------------------------------MDKGQMSMND
IWAEAAKEFERI--------CKKSP-------QKG----GLTFDDVLKTIEKTSSV--SY
G-NDSEEASKWDKAKRVGLQSLEYLKVLT-SIATQAAEFVPV------------------
-----PPL-AVTVTSNALSFVFNIPTAVKGYND--AVDEVFSKVSVELLKF-KIYTSIE-
----------KVGDDDIKD---LVGTIYEIMVSFVKLCAHVVNFRQSR-----LTR--FV
QQAKYS-ILKDDSDLRAEMTKFEEAVKRNQNIVGTVTLKVVVDIRNSMATLVDQTAAIGE
TTE----------------------------GIDKS-------LRGIKGGLERNETLDKI
RDVFGIPAKLP--------------VTYEGAYKN--CLEGTGRWIWNH----S--SYVAW
KRPEGDSHALL----------
>KFY79183.1
------------------------------------------------------------
------------------------------------------------------------
----------MKAQLET------------------NAPT-----GGSPPNGIKEMSEMSE
MWIAAEKAFETI--------CHQSL-------QRG---DVKGFDDVQRMIEEATTP--SY
S-IDAEQKDKWEKAKSVGLESLKYLKMLV-GAASLAASTIPI------------------
-----PES-VANITSHALYFVFNIPEAIKGYND--AIGQVFGEVSSALSQF-HIYTSIE-
----------NVDP----R---LVKKIHLVMISFVKLCAHVVKYRQGS-----RRN--RL
LQQVKS-IFDDDSGLRDEMAVFKQAQKQQRIVEGTVTLAVVVESHRDISRVLEDLIVFRK
VNE---------------------EMHQVAQETQKG-------VQSLNADAIRIKTLIKI
RDTLGVPEKVRLDS--------NTTQTCTNISNK--WVKDTGSWIWEH----P--AYTAW
TTPNKDKDISSH---------
>ELA31295.1
------------------------------------------------------------
------------------------------------------------------------
----------MRNHQQP---------------------------NLPQSRTAKGGISMDK
IWAEAAASFESI--------CGESL-------TRG---EVQSFEDVQRRIEKTCER--AS
G-SESKPEDKWDTAKTVGLKSLEYLKLLV-GAAAQASSL---------------------
-----------------------------------------------------IYRSVE-
----------NLDP----L---LVEQIHLVLVSFVKICAHVVKYRQSR-----KRD--RF
WEQTKL-ILGENSGLSDEMAEFKGLLQGQRDVEGTVTLAVVAETRKDIAVALEKIVVFGK
IAE---------------------ETHQTVQETQRG-------VQSLNDDSDRTKTLTKI
RDILGVLLTVHLDT--------TTTQTCVDLANK--CLDNTGSWIWKH----N--AYLSW
TAGKERD--------------
>EMR69905.1
------------------------------------------------------------
------------------------------------------------------------
----------MTDQQALG-----------------GAPE-----KKPPVDG---EPSMKE
IWASAAKAFETI--------CGESL-------QRG---EVKGFDDVQRKIESSGKA--SF
D-TDAGQEDNWDKAKSVGLESLKYLKMLV-GAASQASSLIPI------------------
-----PSA-AANITGTALCFVFDIPQAIRGYND--AINEVFGKVAPALSQF-QIYQSMD-
----------SVDR----L---LIKQIHLVLVSFVRICAHVVKYRQGR-----KRD--RF
LQHVKS-IFENDSGLADEMAQFQQALQGQRDVQGTVTLAVVAETRRDVALVLEQSIVFSK
TAA---------------------ETQQVVQETHKG-------VQALKEDSDHTKTLVKI
RDSLGVWPTVRLDT--------NTTQTCIDISDK--CLDGTGSWIWTH----D--AYVAW
TAAASDKDNKKDTSH------
>EQB52262.1
------------------------------------------------------------
------------------------------------------------------------
----------MKNNRQS---------------------------DLRQSKAVKGGISMDK
IWAEAAASFESI--------CGESL-------RRG---EVKSFEDVQRRIEKTCER--AS
S-SGSKPEDKWDTAKTVGLKSLQYLKLLV-GAAAQASSLIPI------------------
-----PPV-AASITTTALSFVFDIPQTIKGYNN--AIDGVFSEVSSALSQF-QIYRSVE-
----------NLDP----L---LVEQIHLVLVSFVKICAHVVKYRQSR-----KRD--RF
WEQTKF-VFGENSALNDEMTEFKGLLHSQRDVEGTVTLAVVAETRKDMAVALEKIVVFGK
IAE---------------------ETHQTVQETQKG-------VQSLNDDSDRTKTLTKI
RDILGVPLTVHLDT--------TTTQTCVDLANK--CLQNTGSWIWKH----D--SYLSW
TAGQDKD--------------
>ETR98095.1
--------------------------------MACPAGLLPCQG--AK---NSHCCLSDL
KSH---------------------------------SYSLRLIPTGSVVPYPIA---Y--
-MLTIGLGSSMRGQQLAG-----------------DASS------NQPPKG---LLSMQQ
MWDAAAKDFESI--------CGESL-------QKG--HKVKSFDDVQDKIRNANQG--SP
QDGDEEQNAKWEKAKSVGLESLKYLKMLV-GAASQASSFIPI------------------
-----PEA-AANITGSALCFVFDIPDKIKGYND--AIDQVFGEVSSSLSQF-YIYKTIS-
----------HADP----R---LIQQIHLVLVNFVKVCAHVVKYRQGR-----RRD--RI
FQQIKS-VFDDDSGLAAQMTDFRRALQQQRDVEGTVTLAAVVETRQDISLLLEQSIVFGK
TAQ---------------------ETHQAVQETQKG-------MQTLKDDLDRMKALIKI
RDTLGVPSTVRLDT--------NTTQTCNDLIDK--CRSKTGAWIWTH----E--AYAAW
TSSKDRSKDKDRDAQ------
>EXF73820.1
------------------------------------------------------------
------------------------------------------------------------
----------MREQD-AS-----------------DSPG-----K-KLTNG---DRSMDE
IWAAAAEHFREI--------CGESL-------NKG---ELKSFEDVQKQIENSGKV----
N-TSPSPEDSWETAKSVGLSSLKYLKMLV-GAASQASSFIPI------------------
-----PAV-ASNITASALSFVFDIPQAIKGYND--AVDQVFSEVSSALSQF-QIYQSMD-
----------SVDR----L---LINQINLVLIRFVEVCAHVVKHRQGR-----RRD--RV
FQRVKS-IFDSDTDLAGAMAAFKGALQGQRDVEGTVTLAVVVETQR--------------
----------------------------AAQETHKG-------VQSLTDDADRTKTLTKI
RDNLGVLSTVRLDT--------NTTQTVTTISDK--CFNGTGSWIWTH----E--AYTSW
TASNDKD--------------
>KFY11729.1
------------------------------------------------------------
------------------------------------------------------------
----------MEAQPAV------------------HAPA-----GLIPPTGIKQMSEMEK
MWDEAEGEFEKI--------CSKSL-------KRG---DVKGFDDVRRMIEGSTTA--SY
G-DDAEQKDKWEKAKNVGLESLKYLKLIV-GAASLASSAIPI------------------
-----PES-VTNITSNALYFVFNIPEAIKGYND--AIAKVFGEVSSALSQF-NIYTSME-
----------TIDS----N---IITRIHLVMISFVKLCAHVVKYRQGS-----MRH--RL
VHKVKS-IFDDDSDLGSEMAEFKQLQRQQRIVEGTVTHAVVVESQRDIAKV---------
--------------------------NQAAQETQKG-------VQSLTADAIRIKTLIKI
RDTLGVPQKVRLDS--------NTTQTCTNIYNK--WLKDTGSWIWEH----P--AYTAW
TRPNKEKDKDASSH-------
>KFY18429.1
------------------------------------------------------------
------------------------------------------------------------
----------MKAQQV-------------------NAPA-----EGSP---PKQNMEMTE
MWNAAEKAFESI--------CHESL-------QRG---EVKGFDDVQRMIDKATKP--SY
G-IDTDKPDKWEKAR-----------------------TIPI------------------
-----PAS-AANITSSALFFVFNIPEAIKGYND--AIGDVFGEVSSALAQF-HIYTSKK-
----------DIEP----E---LVKNIHHVMISFVKLCAHVVKYRQSS-----TRK--RI
LKQAKS-IFEDDSGLRDEMAKFKQAQQHQHFIEGTLTLTMVVESKDNITSVLEELIIFGN
INE---------------------EIHQVVQETQKG-------VQSLNDDAIRTKTLEKI
RDTLGVDPKVHLNT--------NTTQTCTNIYNK--WVKGTGSWIWEH----D--DYTAW
TTPTKDKDPSSN---------
>KFY34139.1
------------------------------------------------------------
------------------------------------------------------------
----------MEAQP---------------------AVH-----GGVPSSGIKQMSEMEK
MWDEAEREFERI--------CSKSL-------KRG---DVKGFDDVQRMIEKSTTA--SY
G-DDAEQKYKWEKAKNVGLESLKYLKLLV-GAASLASSAIPI------------------
-----PES-VTNITTNALYFVFNIPEAIRGYND--AIAKVFGEVSSALSQF-NIYTSME-
----------KIDS----N---IITRVHLVMISFVKLCAHVVKYRQGS-----MGH--RL
VHKVKS-IFDDDSGLRDEMAEFKQLQEQQRIVEGTVTHAVVVESQRDIAKV---------
--------------------------NQAAQETQKG-------VQSLTADAIRIKTLIKI
RDTLGVPQKVRLDS--------NTTQTCTNIYNK--WLKDTGSWIWEH----P--AYTAW
TRPNKEKDKDASSH-------
>KFY68311.1
------------------------------------------------------------
------------------------------------------------------------
----------MTAQPEV------------------NSPA-----GGGPSKG---IKEMSE
MWAAAEKAFESI--------CHESL-------QKG---EVKGFDDVQRMIEAAPIA--SY
G-IDAEQKDKWEKARSVGFESLKYLKLLV-GAASLATSAIPI------------------
-----PGS-VANITSNALCFVFNIPIAIKGYND--AIGEVFGEVSSALSQF-HIYTSME-
----------NVDP----K---LATKIHQVMISFVKLCAHVVKYRQGS-----RRN--RL
LHQVRS-IFDDDSGLRDEMAEFKRVQKQQRIVEGTLTLAVVVESQRDIARLLESFISFSK
GYE---------------------EMHQTAQETQKG-------VQSLNADATRIKTLIKI
RDSLDVPQKVRLDT--------NTTQTCTNIYKK--WHKGTGLWIWEH----P--AYTTW
TTPNKDKNASSH---------
>KFZ10270.1
------------------------------------------------------------
------------------------------------------------------------
----------MKAQLET------------------NAPT-----GGSPPNGIKEMSEMSE
MWIAAEKAFETI--------CHQSL-------QRG---DVKGFDDVQRMIEEATTP--SY
S-IDAEQKDKWEKAKSVGLESLKYLKMLV-GAASLAASTIPI------------------
-----PES-VANITSHALYFVFNIPEAIKGYND--AIGQVFGEVSSALSQF-HIYTSIE-
----------NVDP----R---LVKKIHLVMISFVKLCAHVVKYRQGS-----RRN--RL
LQQVKS-IFDDDSGLRDEMAVFKQAQKQQRIVEGTITLAVVVESHRDISRVLEDLIVFRK
VNE---------------------EMHQVAQETQKG-------VQSLNADAIRIKTLIKI
RDTLGVPEKVRLDS--------NTTQTCTNIYNK--WVKDTGSWIWEH----P--AYTAW
TTPNKDKDISSH---------
>KKP07502.1
------------------------------------------------------------
------------------------------------------------------------
----------MKSQQMPD-----------------DAPV-----KKPP-EG---QLSMKE
IWDAAAKEFEAI--------CGESL-------QRG---QIKSFEDVQKKIKSANQA--SN
G-ADEEQNIKWEKAKSVGLQSLKYLKMLV-GAASQASSFIPI------------------
-----PEA-AANITGSALCFVFDIPETIKGYND--AINQVFGEVSSALSQF-HIYQTID-
----------NADP----L---LIQQIHLVLVSFVKVCAYVVKYRQGR-----KRD--RF
LKQFKS-VFDDDSGLADQMAEFRSALQQQRDVEGTVTLAVVVETKQDIALLLEQSIVFGN
IVQ---------------------ETHQAVQETQKG-------VQALRDDVNRMRTLIKI
RDTLGVPSTVRLDT--------NTTQTCNDIVDR--CLSGMGSWIWAH----E--AYTTW
TATKDRDKDGQ----------
>KXH49167.1
------------------------------------------------------------
------------------------------------------------------------
----------MREQE-AS-----------------DSSS-----K-KLANG---DQSMDE
IWAAAAEHFREI--------CGESL-------NKG---ELKSFEDVQRQIENSGKV----
N-TSPSPEDSWETAKSVGLSSLKYLKMLV-GAASQASSFIPI------------------
-----PAV-ASNITASALSFVFDIPQAIKGYND--AVDQVFSEVSSALSQF-QIYQSMD-
----------SVDR----L---LINQINLVLIRFVEVCAHVVKHRQGR-----RRD--RV
FQRVKS-IFDSDTDLAGAMAAFKGALQGQRDVEGTVTLAVVVETQR--------------
----------------------------AAQETHKG-------VQSLTDDADRTKTLTKI
RDNLGVPSTVRLDT--------NTTQTVTTISDK--CFNGTGSWIWTH----E--AYTSW
TASNDKD--------------
>KXH50948.1
------------------------------------------------------------
------------------------------------------------------------
----------MREQE-PS-----------------DPPG-----K-RVVNG---NRSMDE
IWAAAAEHFREI--------CGESL-------NKG---ELKNFEDVQKQIENSGKV----
N-TSPSTEDSWETAKSVGLSSLKYLKMLV-GAASQASSFIPI------------------
-----PAV-ASNITASALSFVFDIPQAIKGYND--AVDQVFSEVSSALSQF-QIYQSMD-
----------SVDR----L---LINQINLVLIRFVEVCAHVVKHRQGR-----RRD--RV
FQRVKS-IFDSDTDLAGAMAAFKGAMQGQRDVEGTVTLAVVVETQR--------------
----------------------------AAQETHKG-------VQSLTDDADRTKTLTKI
RDNLGVLSTVRLDT--------NTTQTVTTISDK--CFNGTGSWIWTH----E--AYTTW
TASNDKD--------------
>OBT48579.1
------------------------------------------------------------
------------------------------------------------------------
----------MKAQPEV------------------NAPT-----GGSPPKEIKEMSEMSE
MWAEAEKAFESI--------CHQSL-------QRG---DVKGFDDVQRMIEEATTT--SY
S-IDAEQKDKWEKAKSAGLESLKYLKMLV-GAASLAASTIPI------------------
-----PAS-VANITSHALYFVFSIPEAIKGYND--AIGQVFGEVSSALSQF-HIYTSIE-
----------NVDP----R---LVKKIHLVMISFVKLCAHVVKYRQGS-----RRS--RL
LQQVKS-IFDDDSGLRDEMAVFKQAQEQQRIVEGTITLAVVVESHRDIARVLEDLIVFRK
VNE---------------------EMHQVAQETQKG-------VQSLNADSIRIKTLIKI
RDTLGVPQKVRLDA--------NTTQTCTNIYNK--WLKDTGSWIWEH----P--AYTAW
TTLNKDKDVPSH---------
>OBT54124.1
------------------------------------------------------------
------------------------------------------------------------
----------MKAQLET------------------NAPT-----GGSPPNGIKEMSEMSE
MWIAAEKAFETI--------CHQSL-------QRG---DVKGFDDVQRMIEEATTP--SY
S-IDAEQKDKWEKAKSVGLESLKYLKMLV-GAASLAASTIPI------------------
-----PES-VANITSHALYFVFNIPEAIKGYNG--AIGQVFGEVSSALSQF-HIYTSIE-
----------NVDP----R---LVKKIHLVMISFVRLCAHVVKYRQGS-----RRN--RL
LQQVKS-IFDDDSGLRDEMAVFKQAQKQQRIVEGTITLAVVVESHRDISRVLEDLIVFRK
VNE---------------------EMHQVAQETQKG-------VQSLNADAIRIKTLIKI
RDTLGVPEKVRLDS--------NTTQTCTNIYNK--WVKDTGSWIWEH----P--AYTAW
TTPNKDKDISSH---------
>OBT82064.1
------------------------------------------------------------
------------------------------------------------------------
----------MKAQPEV------------------NAPT-----GGGG---SNGIKEMSE
MWTEAEKAFESI--------CHQSL-------QRG---DVKGFDDVQRMIEEATTP--SY
S-IDAEQKDKWEKAK-----------------------SIPI------------------
-----PES-VANITSHALYFVFNIPEAIKGYND--AIGQVFGEVSSALSQF-HIYTSID-
----------NVDP----R---LVKKIHLVMISFVKLCAHVVKYRQGS-----RRS--RL
LQQVKS-IFDDDSGIRDEMAVFKQAQKQQRIVEGTITLAVVVESHRDIASVLEDLIVFRK
VNE---------------------EMHQVAQETQKG-------VQSLNA-----------
------------DA--------NTTQTCTNIYNK--WVKDTGSWIWEH----P--AYTAW
TTSNKDKDVSSH---------
>OPB40455.1
------------------------------------------------------------
------------------------------------------------------------
----------MKSQPVPD-----------------NAPT-----KKPP-EG---QLSMKE
IWDAAAKEFEAI--------CGESL-------QRG---QIKSFEDVQKKIKSANQV--PN
G-VDEEQNVKWEKAKSVGLQSLKYLKMLV-GAASQASSFIPI------------------
-----PEA-AANITGSALCFVFDIPETIKGYND--AVNQVFGEVSSALSQF-HIYQTID-
----------NADP----L---LIQQIHLVLVSFVKVCAYVVKYRQGR-----KRD--RF
LKQFKS-VFDDDSGLADQMAEFRSALQQQRDVEGTVTLAVVVETKQDIALLLEQSIVFGK
IAQ---------------------ETHQAVQETQKG-------VQALRDDVDRMRTLIKI
RDTLGVPSTVRLDT--------NTTQTCNDIADR--CLSGMGSWIWTH----E--AYTAW
TATKDRDKDAQ----------
>OTA04241.1
------------------------------------------------------------
------------------------------------------------------------
----------MRGQQLAG-----------------DASS------NQPPKG---LLSMQQ
MWDAAAKDFESI--------CGESL-------QKG--QKVKSFDDVQDKIRNANQG--SS
QDGDEEQNAKWEKAKSVGLESLKYLKMLV-GAASQASSFIPI------------------
-----PEA-AANITGSALCFVFDIPDKIKGYND--AIDQVFGEVSSSLSQF-HIYKTIS-
----------NADP----L---LIQQIHLVLVNFVKVCAHVVKYRQGR-----RRD--RI
FQQIKS-VFDDDSGLAAQMTDFRRALQQQRDVEGTVTLAAVVETRQDISLLLEQSIVFGK
TAQ---------------------ETHQAVQETQKG-------MQTLKDDLDRMKALIKI
RDTLGVPSTVRLDT--------NTTQTCNDLIDK--CRSKTGAWIWTH----E--AYAAW
TSSKDRSKDKDRDAQ------
>OTA67103.1
------------------------------------------------------------
------------------------------------------------------------
----------MRGQQP-------------------DAPA-----EKKPTAG---ETAMKE
MWAEAAKAFEDI--------CGESL-------QRG---DVKGFEDVQRKIEGVSKA--SY
G-TDAGQEDKWEKAKSVGLKSLKYLKLLV-GAASQVSSFIPI------------------
-----PQS-AANITSSALCLVFDIPEAIKGYND--AVDQVFSEVSSALSQF-QIYTSMK-
----------NVDP----V---LIQKIHLVMISFVKLCAHVIKYRQGR-----KRD--RF
KRQFMS-IFDDDSGLSDEMAKFKQALQQQRDVEGTVTLAVVVETQHDVAMLLEQSIVFGK
TTE---------------------ETHQLVQETQKD-------VQSFKDDVDRSKTLIKI
RDTLGVAATVRLDT--------NTTQTCTNFYDR--CLPGTGSWIWTH----D--AYTAW
TAPNKDKEASH----------
>OTA84169.1
------------------------------------------------------------
------------------------------------------------------------
----------MRGQQP-------------------DAPA-----EKKPTAG---ETAMRE
MWAEAAKAFEDI--------CGESL-------QRG---DVTGFDDVQRKIEGVSKA--SY
G-IDAGQEDKWEKAKSVGLKSLKYLKLLV-GAASQVSSFIPI------------------
-----PQS-AANITSSALCLVFDIPEAIKGYND--AVDQVFSEVSSALSQF-QIYTSMK-
----------NVEP----V---LIQKIHLVMISFVKLCAHVIKYRQGR-----KRD--RF
KRQFMS-IFDDDSGLSDEMAKFKQALQQQRDVEGTVTLAVVVETQHDVAMLLEQSIVFGK
TTE---------------------ETHQLVQETQKD-------VQSFKDDADRSKTLIKI
RDTLGVAATVRLDT--------NTTQTCTNFYDR--CLPGTGSWIWTH----D--AYTAW
TAPNKDKETSH----------
>PKK51856.1
------------------------------------------------------------
------------------------------------------------------------
----------MKSQPVPD-----------------NAPT-----KKPP-EG---QLSMKE
IWDAAAKEFEAI--------CGESL-------QRG---QIKSFEDVQKKIKSANQI--SN
G-ADEEQNVKWEKAKSVGLQSLKYLKMLV-GAASQASSFIPI------------------
-----PEA-AANITGSALCFVFDIPETIKGYND--AINQVFSEVSSALSQF-HIYQTID-
----------NADP----L---LIQQIHLVLVSFVKVCAYVVKYRQGR-----KRD--RF
LKQFKS-VFDDDSGLADQMAEFRSALQQQRDVEGTVTLAVVVETKQDIALLLEQSIVFGN
IVQ---------------------ETHQAVQETQKG-------VQALRDDVDRMRTLIKI
RDTLGVPSTVRLDT--------NTTQTCNDIADR--CLSGMGSWLWTH----E--AYTAW
TTTKDRDKDAQ----------
>PNP46606.1
------------------------------------------------------------
------------------------------------------------------------
----------MKSQPAPD-----------------NAPT-----KKPP-EG---QLSMKE
IWDATAKEFEAI--------CGESL-------QRG---QIKSFEDVQKKINSANQV--SN
G-ADEEQNVKWEKAKSVGLQSLKYLKMLV-GAASQASSFIPI------------------
-----PEA-AANITGSALCFVFDIPETIKGYND--AVNQVFGEVSSALSQF-HIYQTID-
----------NADP----L---LIQQIHLVLVSFVKVCAYVVKYRQGR-----KRD--RF
LKQFKS-VFDDDSGLADQMAEFRSALQQQRDVEGTVTLAVVVETKQDIALLLEQSIVFGK
IAQ---------------------ETHQVVQETQKG-------VQALREDVDRMRTLIKI
RDTLGVPSTVRLDT--------NTTQTCNDIADR--CLSGIGSWIWTH----E--AYTTW
TATKDRDKDAQ----------
>PSK48671.1
------------------------------------------------------------
------------------------------------------------------------
---------------------------------------------------------MKE
VWAEAAKAFETI--------CGKSL-------QGG---DVRSFDDVQKKIEGSAKA--SY
G-LDAGQVDKWDKAKGVGLKSLKYLKMLI-GAASQASSFIPL------------------
-----PSA-AISITTNALMFVFDIPEAIKGYND--AINSVFNEVSSALSQF-RIYNSMD-
----------NVEA----L---LVKQIHLVMVSFVKICGHVVKYRQGR-----TRH--RV
LEQVKS-IFADDSGLGAEMAEFKRLLQQQRDVEGTVTLSIVAETRSDIAVLLEKSIVFAE
TAE---------------------ETRQVTQETQKG-------VQSLNDDADRTKSLNKI
RDTLGVPSTVRLDT--------RTTQTCISYHSK--CLDGTGSWIWTN----D--DYTMW
AAPKDKDTSH-----------
>PTB73692.1
------------------------------------------------------------
------------------------------------------------------------
----------MGGQQ--------------------LLES------KKPPEG---LISMQH
LWDLAAKDFESI--------CGESL-------QKG---EVKSFDDVQNRIRDAHQG--PQ
AADEGDQSAKWAKAKSVGLESLKYLKMLV-GAASQASSFIPI------------------
-----PDA-AANMTGSALCFVFDIPEKIKGYND--AIDQVFGEVSSALSQF-HIYKTIN-
----------NADP----L---LIQQIHLVLVNFVKVCAHVVKYRQGR-----RRD--RI
FKQIKS-VFDDDSGLADQMAEFRRALQQQRDVEGTVTLATVVETRQDISLLLEQSIVFGK
TAQ---------------------ETHQAVQETQKG-------MQTLKDDLDRMKALIKI
RDTLGVPSTVRLDT--------NTTQTCNDLIDK--CRSKTGSWIWTH----E--AYTAW
TSSKDRNKEKGKDRDAQ----
>RFU74301.1
------------------------------------------------------------
------------------------------------------------------------
----------MRGQQTLD-------------------TP-----AKKPPET---QVSMKE
IWDAAAKDFERI--------CGQSL-------QRG---DVRSFDDVQKKIKSTNQL--SF
G-ANDEQDDKWEKAKSVGLQSLKYLKMLV-GAASQAASFIPV------------------
-----PEA-AANITGSALCFVFDIPEAIKGYND--AINQVFGEVSSALSQF-HIYKSID-
----------SVDP----L---LIQQIHLVLVSFVKVCAYVVKYRQGR-----KRD--RF
LQQVKS-IFDDDSGLADQMAEFRQALQQQRDVEGTVTLAVVVETQKDVALLLEQFIVFGK
TAE---------------------ETHQAVQETQKG-------VQGLKDDADRIKTLIKI
RDTLGVPSTVRLET--------NTTQTCTDIAGR--CLDGMGSWIWTH----E--AYTAW
TAPKEKDKDTP----------
>XP_006968774.1
--------------------------------MACPAGLLPCQG--AK---NSHCCLSDL
KSH---------------------------------SYSLRLIPTGSVVPYPIA---Y--
-MLTIGLGSSMRGQQLAG-----------------DASS------NQPPKG---LLSMQQ
MWDAAAKDFESI--------CGESL-------QKG--HKVKSFDDVQDKIRNANQG--SP
QDGDEEQNAKWEKAKSVGLESLKYLKMLV-GAASQASSFIPI------------------
-----PEA-AANITGSALCFVFDIPDKIKGYND--AIDQVFGEVSSSLSQF-YIYKTIS-
----------HADP----R---LIQQIHLVLVNFVKVCAHVVKYRQGR-----RRD--RI
FQQIKS-VFDDDSGLAAQMTDFRRALQQQRDVEGTVTLAAVVETRQDISLLLEQSIVFGK
TAQ---------------------ETHQAVQETQKG-------MQTLKDDLDRMKALIKI
RDTLGVPSTVRLDT--------NTTQTCNDLIDK--CRSKTGAWIWTH----E--AYAAW
TSSKDRSKDKDRDAQ------
>XP_013961153.1
------------------------------------------------------------
------------------------------------------------------------
----------MRGQQLAD-----------------DVPT-----KKPPEGQ---QLTMKE
IWDAAAKEFETI--------CGESL-------QKG---QVRSFDDVQKKIKAAGQV--SN
S--ADDENVKWEKAKSVGLQSLKYLKMLV-GAASQASSFIPI------------------
-----PEA-AANITGSALCFVFDIPETIKGYND--AINQVFGEVSSALSQF-HIYQTID-
----------DANP----L---LIQQIHLVLVSFVKVCAYVVKYRQGR-----KRD--RF
LKQFKS-IFDDDSGLADQMAEFRRALQQQRDVEGTVTLAVVVNTQKDVAQLLEQSAVFGK
TTQ---------------------ETH-------QA-------VQSMKDDVDRMRTLIKI
RDTLGVPSTVRLDT--------NTTQTCNDIADK--CLSGMGSWIWTH----E--AYTAW
TATKDKDAQ------------
>XP_018131007.1
------------------------------------------------------------
------------------------------------------------------------
----------MKAQLET------------------NAPT-----GGSPPNGIKEMSEMSE
MWIAAEKAFETI--------CHQSL-------QRG---DVKGFDDVQRMIEEATTP--SY
S-IDAEQKDKWEKAKSVGLESLKYLKMLV-GAASLAASTIPI------------------
-----PES-VANITSHALYFVFNIPEAIKGYND--AIGQVFGEVSSALSQF-HIYTSIE-
----------NVDP----R---PVKKIHLVMISFVKLCAHVVKYRQGS-----RRN--RL
LQQVKS-IFDDDSGLRDEMAVFKQAQKQQRIVEGTVTLAVVVESHRNISRVLEDLIVFRK
VNE---------------------EMHQVAQETQKG-------VQSLNADAIRIKTLIKI
RDTLGVPEKVRLDS--------NTTQTCTNISNK--WVKDTGSWIWEH----P--AYTAW
TTPNKDKDISSH---------
>XP_022476173.1
------------------------------------------------------------
------------------------------------------------------------
----------MRDQE-PS-----------------DSPG-----KKLAASR---EGSMDE
IWASAAEHFEKI--------CGESL-------KKG---EVKSFEDVQRQIENSGKA--AA
N-TSQSPEDSWDTAKSVGLSSLKYLKMLV-GAASQASSFIPI------------------
-----PAV-ASNITASALSFVFDIPQAIKGYND--AVDQVFSEVSSALSQF-QIYQAME-
----------NVDR----L---LINQINLVLLRFVEVCAHVIKHRQGR-----RRD--RV
FQRVKS-IFDSDTDLAGAMASFKGALQGQRDVEGTVTLAVVVETQK--------------
----------------------------AAQETHKG-------VQSLTDDADRTKTLTKI
RDNLGVQSTVRLDT--------NTTQTVTTISDK--CFNGTGSWIWTH----D--AYVHW
TASNEKD--------------
>XP_024770462.1
------------------------------------------------------------
------------------------------------------------------------
----------MKSQPVPD-----------------NAPT-----KKPP-EG---QLSMKE
IWDAAAKEFEAI--------CGESL-------QRG---QIKSFEDVQKKIKSANQI--SN
G-ADEEQNVKWEKAKSVGLQSLKYLKMLV-GAASQASSFIPI------------------
-----PEA-AANITGSALCFVFDIPETIKGYND--AINQVFSEVSSALSQF-HIYQTID-
----------NADP----L---LIQQIHLVLVSFVKVCAYVVKYRQGR-----KRD--RF
LKQFKS-VFDDDSGLADQMAEFRSALQQQRDVEGTVTLAVVVETKQDIALLLEQSIVFGN
IVQ---------------------ETHQAVQETQKG-------VQALRDDVDRMRTLIKI
RDTLGVPSTVRLDT--------NTTQTCNDIADR--CLSGMGSWLWTH----E--AYTAW
TTTKDRDKDAQ----------
>PNS19328.1
------------------------------------------------------------
------------------------------------------------------------
----------MERR-----------------------VA-----PPAGRTTDAENMDMSK
VWMEAAEAFKQI--------CGESL-------QVG---QIRTFDDVQKQIEGGNKA--SY
G-LDPAQQTKWEKTKGVAFTSLKYLKLLV-GAAAQASAFIPL------------------
-----PSS-AVNITSNALLMVFDIPGAVKGYND--AIDEVFNEVSSVLSQF-RLYSATQ-
----------QIHK----L---LIQQIHLVMVSFVKVCAQVVKHRQGS-----RLE--RV
FKRTKS-ILEGDTELGGEMAAFKRLLQQQRDVEGTLTLTTVLETRRDIADVLEQSLSTGR
AVQEVTLITSETRLVVGEIRQIALETQKGIEETQKG-------IQSLNDESNRNSDLKKI
REALSVDPNVRLDT--------KSTQTCKSIHDK--CRPGTGSWIWEH----D--AYLDW
TGSKDEYSPH-----------
>XP_024748946.1
------------------------------------------------------------
------------------------------------------------------------
----------MGGQQIID-----------------DAS------PKHPHEG---LVSLEQ
IWDAAAMEFETI--------CGESL-------QKG---EVKSLDDVQVKIQSVNQG--LQ
D-ADKEQNAKWEKAKSVGLESLKYLRMLV-GAASQASSLVRQ------------------
-----HLG-AANLTSSALCFVFNIPEKIKGYNE--AIDQVFGEVASALSQF-EIYKTIS-
----------NPEP----L---LVRQIHLVLVNFVKVCAHVVKYRQSR-----RRD--RL
LKQIKS-VFDDDSDLAGQMAEFRRVLQHQRDVEGTLTLATVVETQQGITLLHEQSNIFGK
TAQ---------------------ETH------QKG-------VQTLTDDQDRMKALIKI
RDALGVPSTVRLDT--------NTTQTCSDIIDK--RNSKTGSWIWTH----E--AYTAW
TSSKDKNKDGDGDVQ------
>XP_004445425.1
------------------------------------------------------------
------------------------------------------------------------
----------------------------------------------MGSPENSGEEDLDQ
MWNEAQIEFQKI--------RGGIR-------N---------------------------
-----HSPARYRRAKDVVNKTLLCIQSLG-SLATDAASN---------------------
-----AFG-PSTLCFNAVSYLITTAQNYSKIFD--GVADLFERIPAFPDGF-EVYAKSKT
-------IGVQIDL----H---LRRIIHELLR----------------------------
--TLEVFSFGTDKGVSEELSKLENLVQQETGMSVALILESVKVNESNVASGFAETKGSLK
TID-----------------S-------KV---------------------------DGI
ANQL---A---EKE--------LWRNDQEEFVRT--RVCGSGEWLLTD----P--QFAAW
ADKTGYAVPILAFE-------
>KKY27422.1
------------------------------------------------------------
------------------------------------------------------------
----------------------------------------------MSDWSDISDPELRK
WWEGAATKYYSE--------VKREP-------NT---ADAMSIDGLLASLYGDGVD----
----DHHKGNQKKTRAYLNNILTTIQNMG-AFVSSATSN---------------------
-----AFQ-ASDICLNAVCYLVKAAKDYHAYFA--SIGDLFEAILPFLMRF-DVYARDKY
-------KFVELDG----H---VKSIIFKLLKCFMEICNISSRITKEK-----ASKWGKL
RVAAKVLAYQDDGGVKDKLNKIQNLVSQELSMDVAVILKSVKLTENGVVELRTDMTKIKE
DVG-----------------SVNSTVKSFDGRFTEA-------QKREEEERVKNTNRQTI
MNVLDIKD---GKR--------PWVDAQQKHLTN--ALQGTGAWLISD----P--DFQKW
ANAKGGTFSA-----------
>RDI86300.1
------------------------------------------------------------
------------------------------------------------------------
------------------------------------------------MADKFHDPDLEE
MWKEAELECRKS--------IGNQW-------Q-----TSLTVERVLDKLDEIKVK--DE
----AHAHTKRGKAKEILKTTLACIDTLG-SIAAQGASM---------------------
--------------------------NYAKLFA--GMMLLFERISVFLTRF-KIYADT--
---------VSVDK----S---LKRIVHQLLQSFMRICNMSLKLARKN-----KV-----
IIYTKVFLFNADEGVKEEMDNLEGLVEQEVSMSVALILQSAKSTEGAVLEVQTAVHEVGD
------------------------RAEEIYAILERG-------ERKSKTKQITDTNRNTV
KKALSIP----EKE--------AWSTEKKNYVSG--LIDGTGNWLIKRN---I--DYMSW
AKAEPNFKPTFA---------
>XP_020133911.1
------------------------------------------------------------
------------------------------------------------------------
------------------------------------------------MEERQQDRSLDD
MWSEAAQSYHQT--------TGNVL-------Q----GKHPTVEEVLEKMRNDKD-----
------SQSVRATRRQSVRLVLDRITSLG-DLAAAGASA---------------------
-----AFP-PSSLCFTAVSYLVETCWEYEKQRA--VITDLFDAIAPFLECF-DIYRTSHQ
-------LQNTADP----GVMKLKRVIHERLQCFIWICSHFTKKSKEH-----RLK----
--RLTKAAVRIDDGVSDKFDEIERLEKAEVRLLQALGFIELEEMRDILRR----------
--------------------------------L-----------ERKREQEDMDQCLDTI
KASLDIDG---TKH--------NWHDTQTAIWND--TAESTGEWLFKR----Q--DFRDW
KNGGRASAPAVFA--------
>EKG19420.1
------------------------------------------------------------
------------------------------------------------------------
------------------------------------------------MELPNYDASFDI
MWENAAAEFRKS--------TGKPP-------I----DHSHTIGRVVKEIQALEA-----
------GNEKSKERTEKVKAVMSRVQGLG-ELAAQGAST---------------------
-----AFP-PSQLCSTAIFYLVNTCWAYKAQKY--DVEELFDAIIPFLKRY-DKYLNTAE
-------LQTGVDA----R---LKAIINELLQCFVRICSRYTQVSREN-----PGR----
--RALKALFRHDSGAKEEMEKIQKLEVEEGRMRGVLVHQEVLKTGLKVDD----------
--------------------------------LQKK-------YSDRNDNELMDQYQETI
KNALNIDD---SQH--------NWHDTQRSIWND--ITDSTGQWLFNR----Q--DFKDW
ENSPSASAPSVFA--------
>XP_007831718.1
------------------------------------------------------------
------------------------------------------------------------
------------------------------------------------------------
---------------------------------------MPRKEEIQKDIEDDR------
------EHDEKNVKLQALKNVGRGLLEVA-DVVVDVAAD---------------------
-----VFS-PVGVCFKAVKLVLQLSAACKKSLFAESLQTLLSSKGERVIRIFAPYA----
-TGISPDAQDLMSE----S---LKSTLYQLMVHFLSICADCAIATGLPKPKRLRGKLSMY
KRVVTRVIAGDAAAVKAREERLDDLLGQLKATIPANTHADVLEVKA--------------
----------------------------ATQGLVDQ-------FSRHTSLSLDDSNLTRI
KEHLGFDHHNRNWG--------YWKRSYKSLLDS--TLVDTGEWIKSN----E--DLVEW
RDVDKSVPNVVLALEAPN---
>XP_020125294.1
------------------------------------------------------------
------------------------------------------------------------
-----------------------------------------------MDPGLGNAQAVQN
DFDDAVNEYIRQ--------TGDDI-------RA---KKPLSKEEMRREMAKISTG----
------------SADHSLRMALDFLMKVG-ELAIGTASN---------------------
-----AWP-PAALCFQALQSLVDAKDHYQRYFSVKSVRGSLDQILTVLQDV-SKYLEGTN
-------LGAQIDD----E---LHDLLRQRLAYFLRMCAIYTTVQKNS-----KRARGIV
KNLYMT-VAGRDGGITETLDTLRSLEDREKKYLARDTWTITRAF---WDLQAK-------
-------------------------------------------------DTFQQRKLHAI
MAGLGLSEKDPVWN--------SSLERHIKLRQN--FLGNSGAWLLDS----K--RFSDW
MKPETTK--------------
>OQV03005.1
------------------------------------------------------------
------------------------------------------------------------
------MNSGSSTTSS-G-----------------PKPT-----SRPSDDEIKLSRTLQE
AWEKASQRFEVD--------TGISL-------VGR-DSAPLSKEDVRETVKQLFSE--DR
Q----DLRQKQSQLRDTIDEVLNAVDKVG-TIVADLGSL---------------------
-----AWP-PTKLCFAAIQILVKAGHDHKELFD--GLHALFEEVPNFFVTF-TILDRAE-
-------RQYGLDK----N---LIASTNGILVAFVHVCKDAIRVTQHP-----KT-----
-ASLRR-TFLGDACVESALSNFKLLIERHNKLTVTLTLETVLRTEKDA------------
--Q---------------------VTNQTVRGLEAD-------RTESRNLKADQATILKV
QGALEVTEADTT----------APLTRLRSYRAD--VLSVTLQTLSEN----I--DYKNW
KASNTGCNLLFF---------
>XP_020127062.1
------------------------------------------------------------
------------------------------------------------------------
------------------------------------------------MENDSREDRLQE
LWEEVLAEYEKI--------TDEPL-------QD---RHVLSVDEMRVKLDEISQA----
------------EKGEIIKKSAEAV-----CSVASAASS---------------------
-----VLP-YASIVLDALSALGNTAQGYNENFTKKHVLEHFKSVAWNLDRI-EGYMKLVN
-------EGFELDA----T---LQTTIVQLFTGMLMLCKIYRKVDKDS-----ETLSGPI
KNTLKA-AIRYDGGLKSYLNEIKDATDRELRNNVAALRVSA-------IYA---------
---------------------------------------------------NSERNSEKL
RQVLQIEPNNH-----------PWIGRRDSLDKQ--HIKGMGDWLYEH----P--HFRSW
ADVEDDTRP------------
>OSS54189.1
------------------------------------------------------------
--------------------------------------------------MTRL---LFF
PASPVQFNRGR------------------------VFFS-----KFPAAMDRDLQDNPDE
FWRNTLLQYRKI--------VGKPE-------AI---EPVADLKQI--------------
------------DREGIIASSITCVNQLA-EHTAAAMSP---------------------
-----VFS-QAQVVLGALQYLAGTVQFHKQNYNVKGVLTRMREASGTLERI-AGYIKVRQ
-------ELATIEE----P---LLRLITQIMSLYLQLCLIYAKVDRDS-----KTASGKI
KNSMKV-LIRWDGGIGQCIEEIEKLTRQELDLNVAAMRVSD-------LSTTE-------
-------------------------------------------------RRSKVEDSSKL
RNLLQVDETDE-----------HWVEMQKWLEQK--SVSGIGDWLFDEA---G--EFTEW
SNVQQRSQDAT----------
>XP_020128582.1
------------------------------------------------------------
------------------------------------------------------------
------------------------------------------------MDEDAGAANVKR
ALGIAIEKYNKV--------TGEDI-------KL---DNKMTVAEMTADMKKIDSG----
--------RLEGQRTEIFKNTMETLVSLG-SVAAEAASM---------------------
-----VFP-SATLCYQVLRPIIDTAETYRKYYRTEVLFETLNSLAAILKRV-TVYLDGAR
-------RGAQIDN----A---LENTIVQLLSHFVTICAIYAKVKKEH-----ETIGGRV
VHYLKA-AVHYDGGITKEFDEIKKLEAEEWQNNSVQTRTVTTITGNFLQADRN-------
-------------------------------------------------DKIQARHRSVI
KGKLPFNEESPAWN--------SWCTAHEKLRKG--FLHGHGAWFFKD----D--AFRAW
IDVGMGSNSFK----------
>XP_020131262.1
------------------------------------------------------------
------------------------------------------------------------
-----------MCFERK---------------SEPPSSANALRQPELDSENTQGTDEFPK
IWKRAVEAFHDA--------TGLNL-------EEH-VSSPATNETIKARVDATN------
------EQDKQNLKDAVGKNIVNAFSQVS-EIAADVASN---------------------
-----VYP-PAKVCFNAAKLLYEFVQNYSSSLDIWPLRKLLDDIGNDILILFQEISQKRR
ERGEGPSSMVRIFG----S---MEDKLKTLMAYFIEICAECAKLAKKP--KGLRAKCKRF
LKGAMNA-IAQDEAVQGKKKDIKQLREQIRGLIANGELFMQMDTNE--------------
----------------------------KVRELTED-------NAKKQKKELRDSSINRI
RTKLPYEGPD--VG--------YWRQVQINLEQS-VGDSTFGTWIQKN----Q--SFSRW
ASASQDGSQATFALKSRNR--
>XP_025473482.1
------------------------------------------------------------
------------------------------------------------------------
-------------------------------MEAETAIKSLRAFLGNTDMNPEAEEELAN
LWTDIDCQISKL--------SSHLS-------DIE-GNRGATLGRLKTHCEE--------
------QTKNHPRSQKVVMRFVKVLETLN-SIAGDSASG---------------------
-----AFP-GASACFKGLAILVAGIQNYANLPE--ELGKLADACMRGLENI-QGM-----
----------YVNA----G---LAIKIHRRFALIVQICCECANATQSR-----KYRL---
KRAVEK-TFGD-DKIKALMDELSELREDQVESVVNDLHRVTFS-----TD----------
---------------------------------------------------AERKWRRSL
VKALDFHPGELGPN------EEPMKSSLGMLYRP--PFENTGKWIDSN----E--SFQAW
LDGSQTT--------------
>XP_025508029.1
------------------------------------------------------------
----------------------------------------------MVVFTHIK---NSF
QRSGIGNDTKHTTYTRPDNHQA--IKPV---ESTESPVDKLRRMLQTSDLSPDTEKVLAE
VWAQVEEYMREL--------FGKEF-------KDK-DISQMDIRELVSMTSFP-------
------KGYDQSSLIGAVTGFCNAVNTAG-NLVAQGAST---------------------
-----VFS-PATPCFAGIALLLSGVKVYAGITV--QLEQLLRNCMTGLENM-CYM---R-
----------HIGP----P---FAKKVQKYLSLFLSICCEWDKIRKSH-----TERL---
KAVFKS-TFLDDSVVRTFTMELDELRKDRNDSALYQVLDATAQ-----PK----------
---------------------------------------------------QYQDYLRII
ADGLSFNPGDLDHN------GEPEGRCLGQAYKD--PFDGTGSWIQYL----D--EYKAW
REGTHP---------------
