# Supplementary material for: Exploring a diverse world of effector domains and amyloid signaling motifs in fungal NLR proteins
Source: PLoS Comput Biol. 2022 Dec 21;18(12):e1010787. doi: 10.1371/journal.pcbi.1010787 (PMC9815663; doi:10.1371/journal.pcbi.1010787)
Supplement: S2 Data — The alignments were calculated using ClustalOmega for 127 MMseqs2 clusters with at least 20 member sequences. (GZ) [file pcbi.1010787.s009.tar.gz › XP_022284051_aligned.fa]

>XP_022284051.1
--------------------------------------------------------MEA-
---AGVMNHFSCVVVRGICDYADSHKNKE---WQGYAAMAAAAFAKDLLCRLQRARSLVP
P-----------------------------------------------EKVHQDTHEADC
LRTLRDTDPSDDK---ARIEET-KGGLLRDSYKWVLSHDGFCQWRDDPES----
>XP_022285029.1
--------------------------------------------------------MEA-
---AGLMNHFPCLVVRGICDYSDSHKNKE---WQSYAAVAAAVCAKELLCRIAPNKVEAE
KKIGDVLSKGV-------NEMRSDVQDTKNVVKGLELEQ-------------------KR
EKTERWLSPP---DPSTNYNNA-MRQRQEGSGLWFLQTDAFVEWKQRRN-----
>OKO97966.1
--------------------------------------------------------MEA-
---ARLMNQFLCLVIRGICDYLDSHKNKE---WQGYAAIAAAVYTRDLLYRIPPTKIETA
KKICDILSKQLKLQQ----TLFRS-LEARQLATQGQLKLQK-----DEAQWKRFDEQKKC
LQLFRLTKSDKDATY-EWYKDR-VEKRVEGTCQWFLKHDHFQE-----------
>EXA53722.1
--------------------------------------------------------MEA-
---AGLMNHFPCLVIRGICDYSDSHKNKQ---WQGFAAMMAAAYAKDLLHQIPPNKVEAE
KKIVDTLDSMKR----EISEIHYSTRDTNAIIKESRVEH-------------------RH
DKINNWLSPP---DPSINYNKA-LLQRQEGSGQWFLQSAAYSAWKADQH-----
>EXK76527.1
------------------------------------MKDALARDKLAASMDVLCFEMEA-
---AGLMNHFPCLVIRGICDYSDSHKNKE---WQGFAAMMAAAYAKDLLRQIPPSKVEAE
KPISEVLGSM----------------------MSMASDH-------------------RF
AKVEGWLSPP---DYSTNANLA-RERRLPGTGTWLLNSPAFREWTVGTRW----
>EXL50441.1
------------------------------------MKDASLRDKLSLKHDILCFEMEA-
---AGLMNHFPCVVIRGICDYSDSHKNDE---WQEYAAMAAAAYTKDLLLQVAPSSVQKE
ERIETLLGQVN----EKVDDIHQMATESSRDIKSLSSSV-------------------HD
DAISRWLNPA---DPSVDHNKA-REACHSGTGQWLLNNPRYLNWKFQTS-----
>EWZ84144.1
------------------------------------MKDASLRDKLSLKHDILCFEMEA-
---AGLMNHFPCVVIRGICDYSDSHKNDE---WQEYAAMAAAAYTKDLLLQVAPSSVQKE
ERIETLLGQVN----EKVDDIHQMATESSRDIKSLSSSV-------------------HD
DAISRWLNPA---DPSVDHNKA-REACHSGTGQWLLNNPRYLNWKFQTS-----
>EXL68463.1
------------------------------------------------------------
------------------MRKSDSHKNKE---WQGFAAMMAAAYAKDLLRQIPPNKVEAE
KPISEILGSIE-----------STGNETKHAVMSMASDH-------------------RF
AKIERWLSPP---DCSTNANLA-RERRHPGTGTWLLNSPAFQEWKLGSR-----
>EGU74147.1
------------------------------------------------------------
---------------------------------------MAAAYAKDLLRQIPPNKVEAE
KPISEILGSIE-----------STGNETKHAVMSMASDH-------------------RF
AKIERWLSPP---DCSTNANLA-RERRHPGTGTWLLNSPAFQEWKLGSR-----
>EGU77001.1
------------------------------------------------------------
---------------------------------------MAAAYAKDLLRQIPPGKVEAE
KPISEVLSSMM----------------------SMASDH-------------------HL
TRIERWLSPP---DYSTNANLA-RERRHPGTGTWLLNSPAFQEWKLGSR-----
>EGU77002.1
--------------------------------------------------------MEA-
---AGLMNHFPCLVIRGICDYSDSHKNKV---WQGFAAMMAAAYAKDLLRQIPPSKVEAE
KPISEILSSIE-----------STGNETKHAVMSMASDH-------------------RF
AKTERWLSPP---DCSTNANLA-RKRRHPGTGAWLLNSPVFQEWKLGTR-----
>EGU77005.1
------------------------------------------------------------
---------------------------------------MAAAYAKDLLYQIPPNKVEAE
KPVSEILSSIE-----------ITGNETKHAVMSMASDH-------------------RF
AKIEGWLSPP---DYSTNANLA-RKRRHPGTGAWLLNSPVFQEWKLG-------
>EGU87126.1
------------------------------------------------------------
--------------------------NKE---WQGFAAMMAAAYAKDLLREIPPSKVEAE
KPISEILSSMM----------------------SMASDH-------------------HS
AKIERWLSPP---DYSTNANLA-RERRHPGTRTWLLNSPAFQEWKLGSR-----
>EXL63994.1
-------------------------------------------------MDVLCFEMEA-
---AGLMNHFPCLVIRGICDYSDSHKNKV---WQGFAAMMAAAYAKDLLRQIPPSKVEAE
KPISEILSSIE-----------STGNETKHAVMSMASDH-------------------RF
AKTERWLSPP---DCSTNANLA-RKRRHPGTGAWLLNSPVFQEWKLGTR-----
>EXL65189.1
------------------------------------------------------------
--------------------------------------MMAAAYAKDLLRQIPPSKVEAE
KPISKVLSSIE-----------SIGNETKHAVMSMASDH-------------------RF
TKIERWLSPP---DYSTNANLA-RKLRHPGTGTWLLNSPAFQEWKLGSR-----
>EXL65765.1
------------------------------------MKDAFARDKLAASMDVLCFEMEA-
---AGLMNHFPCLVIRGICDYSDSHKNKE---WQGFAAMMAAAYAKDLLRQIPPGKVEAE
KPISEVLSSIE-----------STGNETKHAVMSMASDH-------------------HL
TRIERWLSPP---DYSTNANLA-RERRHPGTGTWLLNSPAFQEWKLGSR-----
>GAW22191.1
------------------------------------MKDALVRDRLSKEKGILCFEMEA-
---AGLMNHFRCLVIRGICNYSDSHTNKD---WQGYAAMTAAAYTKDLLCQIQPSDLAAE
ERLNGFVVILE------------SAPRTEENIDALKFKAA------------------GK
KISKSWAGSR---QPTMVLNRMIFKRAQLGTGQWLLQFIQYWG-----------
>KUI61569.1
--------------------------------------------------------MEA-
---AGLMDNFPYLVVRGICDYSDSHKNKE---RQEYAAAVAAAYTKEFLSYIPAIEIPME
PMPSVTEQ---------------------------------------------TSVRRAV
LESLEFEEMDSPH---S----N-IKAAHSKTCEWLLEHPDYVDWLDPLKFHDHH
>OAL44839.1
--------------------------------------------------------MEG-
---AGVIQRHSCLVVRGICDYSDSHKNKS---WQPYAALTAAAYGRDLLENISAISESFT
AQ--------------------------------------------------WKEDVRGM
LLDLRIEDPRHDK---ETIEQR-KGGLLQEAFVWILDTAEFIEWRDHSQR----
>OAQ98794.1
---DGDASTVVARPFRDEDEDDPVVHYGLIASANQLMKDAKLRDQYARERGVLCFEMEA-
---AGLMNHFPCVVVRGICDYSDSHKHKQ---WQGYAAMTAAAYAKDLLRRIAPNKVEAE
KAISAVLESYL-------KGIQSTTVKVEGVVESLHVRVLNSCEKPFNGSGRRTVLHDHL
QTVLDRLPTAKGAAFDSGSEEH-NPTCLPSTRMELLEEI--SAWAGNRDTE---
>OJJ30425.1
--------------------------------------------------------MEA-
---SGLMNDFPSLAIRGICDYSDSHKNKQ---WQDYAAATAAAYAKELLQLVLLPEEVNF
PSTALEESTTL---------------------------------------KELIPKRRLW
VNSLRFDQIQTRK---D----T-IRLAHAGTCKWLQEHQIYQHWLDASKLPEHH
>ELA23755.1
--------------------------------------------------------MEA-
---AGMMDSLQCLPIRGICDYADSHKSKE---WQDFAAATAAAYARELLGELAHLPRELA
DQESQHEAT-----------------------------------------DSASGRREQL
LASLDFPQIDARK---I----T-IGATYAKTCRWLLQYPDYLDWLNPEMQSQNH
>RBQ94645.1
------------------------------------MKNATVRDTVAQELNAICFEMEA-
---AGLNDICPCLSVRGICDYSDSHKSKE---WQEYAAANAAAFAREFLEKLPPTEGISA
STREIVRE---------------------------------------QNDWLQNEKYNNC
LRDIRETDPRDDK---SRIEDT-KGGLLEDAYRWILENDKFKEWYNSSQS----
>RBR02543.1
---------MVQRS--QRRTNNPCIFYGTIASGNQVMKNATVRDTVAQELNAICFEMEA-
---AGLNDICPCLSVRGICDYSDSHKSKE---WQEYAAATAAAFAREFLEKLPATEGISA
NTREIVRE---------------------------------------QNDWLQNEKYNNC
LRDLRETDPRDDK---SRIEDT-KGGLLEDAYRWILENDKFKEWYNSSQS----
>XP_009226505.1
------------------------------------MKNGKERDEIAWLHSALCFEMEA-
---AGMMDNVQCLPIRGICDYLDSHKNKV---WQDYAAATAAAYARELLEVIPASSGELS
RANTTRFN---------------------------------------------NASEPDT
AESLNFAQIDARK---T----T-IRTAHSKTCRWFVRYSAHRDWLDPAMQSQNH
>OJJ73704.1
---------------------MSLYHYGLIASGNAVMRSAVYRDHLRDTWGVCCFEMEA-
---AGLMNEFPCVIIRGVADYSDDHKNDH---WQRYAAAMAAAYAKDLLRVMPPEEVGCT
EVTSHINEDLS----WKLREVESRLTKI----DEMVSDN-------------------HN
ETMLNWLNDF---PYHSKNTYL-FDKMHPGTGQWLLDSDPFQSWYKAKG-----
>OQD95344.1
------------------------------------------------------------
---------------------------------------MAAAYAKELLGCVQSSVVNAE
DPAKAILEKVQ----LQIDSMQQTTAATRATADSIRSDL-------------------HT
SEIKRWLCPP---DPSSNASHA-RTLRHEGTGAWLLESPVFQEWHSGSR-----
>ORY56389.1
------------------------------------MKDPSVRDRLSKEMDVLCLEMEA-
---AGLMNHFPCLVIRGICDYSDTHKNKE---WQGYAAMAAAAYAKDLLNRTAPNRVEAE
KKLTKVIDEGFAH--GYLKGVHSLASASQSGVESLKVDK-------------------YL
EKLRNWLSPP---DLSTNYNKA-LEQRNPGSGQWFLQIEAYKAWKREPNF----
>PKK48247.1
------------------------------------MKNALLRDKLAAEKDVLCFEMEA-
---AGLMNHFPCLIIRGICDYSDSHKNKE---WQGYAAMVAAAYAKDLLYRIAPNSVTAE
KRIIDVLSDVQ-------ETVHGVEKEVHKLVHKQHSQ--------------------EQ
RAILDWLTLV---DYAPQHNDF-ISRQQRGTGQWFLDSTQYKTWLDTKG-----
>RBA13539.1
--------------------------------------------------------MEA-
---AGLNDICPSLSVRGICDYSDSHKSKE---WQEFAAATAAAFAREFLEKLPPTEEIPT
GTPKSA-Q---------------------------------------HDCWLQNEKYNKC
LRELRETDPRDDK---SRIEET-KGGILEDAYLWILENDKFQEWYNATQS----
>RBQ78488.1
--------------------------------------------------------MEA-
---AGLNDICPCLSVRGICDYSDSHKSKE---WQEYAAATAAAFAREFLEKLPPTEEIST
STPESVQE---------------------------------------QDDWLRNEKYNKL
LRDLRETDPRDDK---SRIEDT-KGGLLEDAYRWILENDKFKEWYNASQS----
>KLO92438.1
--------------------------------------------------------MEA-
---AGLNDICPSLSVRGICDYSDSHKSKE---WQEYAAATAAAFAREFVEKLPPTEEITA
STPESVRQ---------------------------------------EEDWLLDEKYNKC
LRDLHETDPRDDK---SRIEQT-KGGLLEDAYRWILENDKFQEWYTAGQS----
>PNP74106.1
--------------------------------------------------------MEA-
---AGLPDIGPCLSVRGICDYSDSHKSKE---WQEYAAATAAAFAREFLEKVPPTEETPP
RTPQSDRL---------------------------------------QGYWLQNENYNNC
VRDLRETDPRDDK---SRIEET-KGGLLEDAYRWILKNDKFQEWYNASQN----
>RDW78594.1
MVCGDDMSSLVLRSPRTEDDDDPTIHYGLIASANHLMKEALIRDKLAAEKDTVCFEMEA-
---AGLMNHFRCLVIRGICDYSDYHKTRN---GKGTQLRS-QRRVLDRLKQLADHIVQTT
DRV-------------------------------------------------------DR
SLDLDKLPIVPGAELDSYMDQH-EGFYLGGTGKELHGNV--VSWATASPLQEEC
>XP_002486905.1
-----------MRPDRSDEDDNPAIHYGLIASANQLMKDALVRDKLSAEKDVLCFEMEA-
---AGLMNHFPCLVIRGICDYSDSHKNKE---WQGYAAMAAAAYAKDLLSRILPIKIEAE
KRIGDVLSSEFIVEKNIIKEVHNTAQQTNTAIDILDSDR-------------------RR
EKVIAKLPYAKGSTFDSFDGAL-DSRCHPETRIDLRRQI--KEWAENGQGK---
>XP_003721407.1
----------------------MMIVLQHNASGNQLMKDANTRDKLAGEKGVLCFEMEA-
---AGLVNQLPCMVIRGICDYSDSHKNKE---WQGFAAMVAAAYAKELVGLIAPSQVDAE
RPIREVLAQVA-------QNVERAVPKI--------EKI-------------------NR
DIAFTKLPTANGATFDDHANEH-DPACHPDTRVDLLDDI--YRWIENPNGK---
>XP_013953319.1
-----------------------------------------MRDRLAAEKDVLCFEMEA-
---AGLMNHFPCLVIRGICDYSDSHKNKE---WQGYAAMTAAAYAKDVLTRIPPNKIEAE
KRISDILSEHREIAR----EQRDI-AKEQRDIATKHLQVQR-----DFAKERLSEKEEKC
HQLFRLTTDGNGATY-EWYKDR-VEERVEDTCMWFLKHEHFQ------------
>XP_016251400.1
--------------------------------------------------------MEA-
---AGLMDVFPCLVVRGICAYSDSHKSTE---WQEYAAATAAAYAREVLLVMAPRVVQGL
AESNRGRLESFDERS---------------YSGRR----YL-----QSPYISAYRNSTDF
LKMLSFTEMKVRQ---E----Q-VDPAYKATYRWVRTSTEYLSWKASDPG----
>XP_016616532.1
--------------------------------------------------------MEA-
---AGIMNHFPCLVVRGICDYSDSHKNKR---WQGYAAKAADAYTKDLLLRIPPNRVQAE
KKITETFSGSL-------FDI----QKDIKTVVNVQTER-------------------MK
QASLQSLSPT---EFVSQQNDF-MMKHQPGTGQWFLNSQEYRNWLGALT-----
>XP_018257083.1
--------------------------------------------------------MEA-
---AGVMDTFPCLVIRGICDYSDSHKNKG---WQEYAALVAAAYAKELLTSIPPQLLQPS
KRRKAQKP---------------------------------------TAPEPLSPEVDDC
LREMFVTDSSLDR---EGILDA-KGDICEGTCEWILSTDELQTWDQNPP-----
>KKP03507.1
-------------------------------------MSGKYRDQIARELDIIALETGS-
---AGAWDELPCVIVKGVSGYGDGHKNNSWNNWQNFAAATAASTTRALIERYPSTDKTHI
MRN--------------------------------------------------RQVYDAC
LKDLFITDPEADK---LRIEST-KGGQFEKAYNWILTDENYLQWRHNAES----
>XP_013944257.1
--------------------------------------------------------MEG-
---AGIWDELPCVIVKGIANYADGHRNAD-SNWQHFAAATAAATARALIERYPKTDRPRP
PLVILKRP------------------------------------------KERTKEENEC
LRDMHVTDPALDK---KRIEDT-NGGLLKDSYIWILSNADFTQWRNNPGG----
>XP_013951911.1
--------------------------------------------------------MEG-
---AGVWDELPCIIVKGVSNYGDGHKTKHWAEWQNFAAATAASVARALVERYPQTDKSPA
TALK-------------------------------------------------LQENKAC
LNALFITNPKDDK---QRIEET-KGGLLLDAYIWITRSKEFIQWLEDPET----
>PKK44836.1
--------------------------------------------------------MEG-
---AGVWDELPCIIVKGVSDYGDGHKTRKWAEWQNFAAATAASVARALIERYPQTDKSPV
TELKADAV------------------------------------------HSQLQENKTC
LDALFITNPEDDK---QRIEDT-KGGLLLDAYIWIMRNEEFMQWLNDPET----
>XP_001909630.1
---------------------------------------------MRRQLGIQIVELYEA
LLSYQITFVCSCYRHRGLAFLGDILELDD---WEHKMKLVVDA--ETDIYKSSRKYTALQ
MSLP----------------------------------------FEQPVVNRVTDEENQC
LRNLRSTDPRDDK---DRMKKT-KGGLLIESYAWIVGNQQFQQWRTHPGR----
>XP_003174928.1
---------------------------------------------------------MT-
---DVYAASAQYLVIRGICDYTGSHRPNL---WHAHAAAAAAAYAKEVLSFIPTVSKTII
PLAVNS-----------------------------------------------YAEAAPV
LDALLLTRPKVDR---KSLIAL-KGRRVDGTCEWLIQHPNYREWLADASS----
>XP_024750033.1
------------------------------------------------------------
-----MSSICNYYRNRGFVLLRDIVKLDD---WEGKFKSIQKA--DDVLRKKINTFLGLE
AKSH-----------------------LKDLVDH----------TKAHERYHRTKEDQQC
LRDLRITDPRADR---NRIEDT-KGGLLQESYQWILENPQFKTWRVSRDSHEN-
