# Supplementary material for: Exploring a diverse world of effector domains and amyloid signaling motifs in fungal NLR proteins
Source: PLoS Comput Biol. 2022 Dec 21;18(12):e1010787. doi: 10.1371/journal.pcbi.1010787 (PMC9815663; doi:10.1371/journal.pcbi.1010787)
Supplement: S2 Data — The alignments were calculated using ClustalOmega for 127 MMseqs2 clusters with at least 20 member sequences. (GZ) [file pcbi.1010787.s009.tar.gz › XP_024406411_aligned.fa]

>XP_024406411.1
MEASGHERRYISNSQFGDNTIIYQGDF-----
>KPA35686.1
MNQPALQRRDVTDSRFGDYTRINLSD------
>OBS15174.1
MNQPALQRRDVTDSRFGDYTRINMSD------
>OBS16075.1
MNQPALQRRDVTDSRFGDYTRINMSD------
>OBS16329.1
MNQPALQRRDVTDSRFGDYTRINMSD------
>OBS16801.1
MNQPALQRRDVTDSRFGDYTRINMSD------
>OBS17316.1
MNQPALQRRDVTDSRFGDYTRINMSD------
>OBS20275.1
MNQPALQRRDVTDSRFGDYTRINMSD------
>PCD20296.1
MDEPALHRRGVTRSRFGDNTRINMGDVHYHL-
>EWZ28760.1
MDQPALHRRGVTRSRFGDNARINLGDI-----
>EXA28621.1
MDQPALHRRGVTRSRFGDNARINLGDI-----
>EXK76697.1
MGQPALHRRDVARSQFGDNARINLGDI-----
>EXL39767.1
MDEPALHQRDVTRSRFGDNARINMGDVHYHL-
>PCD20306.1
MDQPALHRRGVTRSRFGDNARINLGDI-----
>PCD20313.1
MDQPALHGRGVTRSRFGDNARINLGDI-----
>PCD20349.1
MDQPALHRRGVTRSRFGDNARINLGDI-----
>PCD21253.1
MDKPKLHQRDVTRSRFGDNARINMGDV-----
>PTD02583.1
MDQPASHRRDVNRSRIGHNARINMGDIHYYLP
>SCO84729.1
MDQPALHRRGVTSSRFGDNAKINLGDI-----
>XP_018242958.1
MDQPAFHRRGVTCSRFGDNARINQGDI-----
>PNP54079.1
MEQAASCQREIGNSQFGDNATIHQG-------
>XP_018657048.1
MASSGHERRKLSHSQFGDNTFMNQGDLHV---
>RFU78942.1
MASSGHERRKLSHSQFGDNTFMNQGDLHV---
