# Supplementary material for: Exploring a diverse world of effector domains and amyloid signaling motifs in fungal NLR proteins
Source: PLoS Comput Biol. 2022 Dec 21;18(12):e1010787. doi: 10.1371/journal.pcbi.1010787 (PMC9815663; doi:10.1371/journal.pcbi.1010787)
Supplement: S2 Data — The alignments were calculated using ClustalOmega for 127 MMseqs2 clusters with at least 20 member sequences. (GZ) [file pcbi.1010787.s009.tar.gz › XP_024705005_aligned.fa]

>XP_024705005.1
----------MASGF-TTTGRLRVVRNAGDTAQSGIDIILIPGIGTTLPENWPFADREWL
ATLPGAPG--GPRILAYEYASPFVGAKPSWESLLMLGYDLLQHISDARSPTDSD------
-RPILIVCHSLGGSIVKQALCVANKQFPRYGSIVNAIAGVMFLSTPHRYGDKN-TTLTRF
RDVLEATTGKALKIPSASIEQEGAMLLNLADRFEEISLRTPILS----------------
-----------------------------
>KID61024.1
--------MATSASL-AAACHLQILTNPRDNSQDAVDIVLVPGIGTTSPENWPFANQEWL
ASLPGSGA--GARILTFQYASPFVGTMPSWESLLMTGYDLLQKLGDTRSQSDSD------
-LPIIIVCHSLGGIIVKQALCVANKQFNRYGSIVSAIAGVIFLSTPHRYGDKT-TCFIRF
RDILETTTGKNLKIPNENIKQEGAILLDLADRFEGISFRTPILSVYE-------------
-----------------------------
>EXL39662.1
--------MVTTANF-ATTGHLQVLRDPVDTSQDDVDIVLVPGIGTTAPENWPFANQEWL
ATLPSSGA--GARILAYGYTSPFTGTKPSWESILMLGYDFLQHLSDARSQSDPD------
-LPIVIVCHSLGGIVVKQALCVANKQFPRYGSIVNAIAGVIFLSTPHRYGDKT-TCLIRF
RDVLEATTGRNLKIPNANIEQEGAILLDLADRFEGISFRTPILS----------------
-----------------------------
>KFG79643.1
--------MATSASL-AAACHLQILTNPRDNSQDAVDIVLVPGIGTTSPENWPFANQEWL
ASLPGSGA--GARILTFQYASPFVGTMPSWESLLMTGYDLLQKLGDTRSQSDSDL----T
AKPIIIVCHSLGGIIVKQALCVANKQFNRYGSIVSAIAGVIFLSTPHRYGDKT-TCFIRF
RDILETTTGKNLKIPNENIKQEGAILLDLADRFEGISFRTPILSVYE-------------
-----------------------------
>PGH27938.1
--------MATTISF-TTTSHLQVLLDPDT------------------------SQDKWL
ATLPGSGP--GALILAYEYATPFVGTKPSWESILMLGYDLLKHLSDARSQSNPA------
-LPIVIVCHSLGGIVVKQALCIANKQYPRYGSVVNAIAGVVFLSAPHRYGDKITMSLLRF
RDVLEATTGRNLKIPNANIEQEGAILLDLADRFEGISFRTPILS----------------
-----------------------------
>PGH31530.1
-----------MTSF-ATSGRLQVLRHPVDASQETVDIVLVPGIGTVLPENWPFANQEWL
STLPGSSA--GARVLAYEYASPFAGPNHSWESMLMLGYDLLQHLSDARSQSDAD------
-LPILIVCHSLGGIIVKQALCVANKQFPRYGLIVNSIAGVLFLSTPHRYADKT-TGLLRF
GDVLEATTGRNLKISNANVDQEGAILFNLADRFEGISFRTPILS----------------
-----------------------------
>XP_002849133.1
--------MAIPATV-ATTGHLHVLLNPVDTSQGSVDIVLVPGIGTTLPEQWPFASQEWL
TTLPGSGA--GIRILAYEYNSLLLGNKPPWESFLMQGYDLLQHISDLRSKNSPD------
-SPMLIVCHSLGGIIVKQALCVANKQFLRYGSIVNTIAGVIFLGTPHRYSDRA-TNLIRF
QDILEATAGRSLKVHSSGTEQEDAILLNLADRFEGISFRAPVLSVYELRESKSSITPLRQ
KHHQVV--KCLEEYQHATMSAYSPTMSEL
>XP_014543149.1
--------MATSASL-AAACHLQILTNPRDNSQDGVDIVLVPGIGTTSPENWPFANQEWL
ASLPGSGA--GARILTFQYASPFVGTMPSWESLLMTGYDLLQKLGDTRSQSDSD------
-LPIIIVCHSLGGIIVKQALCVANKQFNRYGSIVNAIAGVIFLSTPHRYGDKT-TCFIRF
RDILETTTGKNLKIPNENIEQEGAILLDLADRFEGISFRTPILSVYE-------------
-----------------------------
>RDW79835.1
--------MATTTSF-ATTGHLQVLWDPVDTSRDGVDIVLVPGIGTTSPENWPFANQEWL
ATLPSSGA--RARILAYKYASPFAGTKPSWESILMLGYDLLQHLSDARSRLDPEQASETT
IKPIVIVCHSLGGIVVKQALCVANKQFSRYGTIINAIAGVIFLSTPHRYSDKT-TSLLRF
RDILEATTSKNLKIPNANIEQEGSILLDLADRFEGISLRTPILSVF--------------
-----------------------------
>KOS40408.1
--------MASISFAATGTGRLQVLRDSPHEYQDGVDIVLVPGIGTTLPEEWPFDNEEWI
ATLPGSSDGNGTRILAYEYSSPFGATKPSWESMLVLGHDLIQHISKT------------I
NKPILIVCHSLGGIIVKQALCVADKQFRRYESIINAIVGVIFLSTPHRYGDKT-TSFVQF
RDIFEATTGRNLEIPSMNIKQEGAILLDLADRFEGISFSAPILSAY--------------
-----------------------------
>OQD75303.1
--------MATARSFAAITGQLHVLRDQVDSSQDGVDIVLIPGIGTPLPGTWPFANPEWL
TTLPGFGA--RARVLAYEYPSPFIGNKPSWESFLMLGYDLLEILSDARSSSDPDLT---T
KKPILMVCHSLGGLIVKQSLCVASKQFPRFGLVVNAIAGVILLSTPHRYGDKT-MNLMQF
RDVLEATTNRAFKIPNANIEQEGAMLLDLADRFEGISFRTPLLS----------------
-----------------------------
>CRL22203.1
MLVVPPDFMATKTSF-ATTGSLRVLRDPVGTSQDGVDIVLVPGIGTTLAESWPFANQEWL
ATLPGSNP--GVRILAYEYASPFAGTKPSWESILMLGYDLLQHLSAVRSQSGPDVT---T
SKPILIVCHSLGGIVVKQALCIANKQFHRYGSIVNTIAGVIFLSTPHRYGDKT-TNLTRF
RDVFEATTGRNLKIPNSNIEQEGAILLDLADRFEGISFRTPILS----------------
-----------------------------
>OIW35543.1
--------MTSLTSS-ATAGDLRVLRDPVHASQDGVDIVLVPGTGTTSPENWPFANQEWL
ATLPGSGA--KARILVYEYASPFAATKPSWESILMLGYDLLQKLSDARAQPDPALP---A
DKPIVIVCHSLGGLVVKQALCVANKQFARYGSTVNAIAGVVFLSCPHRYGDKT-TSLARF
RDVLEATSGRTLKIPSANIEQEGAMLIDLADRFEGISFRTPILSVF--------------
-----------------------------
>OPB40355.1
--------MAMPTSF-ATTGRLQVLREPGDHFQDGVDIVLIPGIGTTPPEDWPFADHEWL
ASLPGSGA--GARILAYEYASPFAGTKPSWESILMLGYDLLQHLLDVRSQATYNSV---D
TKPIVVVCHSLGGIVVKQALCVANKQFPRYGSIVNAIAGVIFLSTPHRYGDKA-TSLSRF
RDVLEATTGKSLKIPSANIEQEGAILLDLADRFEGISFRTPILS----------------
-----------------------------
>OQE22153.1
--------MATME--FAATGRLQVLREPLDESQDGVDIVLIPGIGTILPEEWPFANEEWL
ATLPGSST--GTRILAYEYASPFAATRPSWESILVLGHDLLQHISNARSSLAPDMT---T
NKPILMVCHSLGGIIAKQALCVAEKQFLRYESIINAIVGVIFLSTPHRYGDKT-TSFIRF
RDVFEATTGRNLKIPGANIEQEGAILLDLADRFEGLSFSAPVLSAY--------------
-----------------------------
>PGH16718.1
-----------MSGF-AAAGHFRSLQDPVDSSQDGVDIVLVPGIGTIAPENWSFTDQEWL
ATLRGAGA--GARIFAYEYASPFTSTKSSWESVLMLGYDILQLLSDERSQPGLDLT---A
SRPVLLVCHSLGGIIAKQALCIANKQFPRYGPIINAIAGVVFLSTPHRYGDKA-TNLSRF
RDVLEATTGRNVKISSANLEQEGTILLDLADRFEGISFRTPILS----------------
-----------------------------
>PKK54830.1
--------MAMATSF-ATTGRLQVLRDPGDHFQDGVDIVLIPGIGTTSPENWPFADHEWL
ASLPDSGA--GARILAYEYASPFAVTKPSWESILMLGYDLLQHLLDVRSQVTYNSV---D
TKPIVVVCHSLGGIVVKQALCVANKQFPRYGSIVNAIAGVIFLSTPHRYGDKT-TSLSRF
RDVLEATTGKSLKIPSANIEQEGAILLDLADRFEGISFRTPILS----------------
-----------------------------
>PYI19910.1
-----------MTSL-PPHGQLRTLRDPINDSEYGIDIVLVPGIGTASPENWPFANQKWL
ATLPESAI--GARILAYEYTSPFAGSKSSWESMLMLAYDFLQHLNDSRSRLRSGLI---S
NKPVMIVCHSLGGIIVKQALCVANKQFFRFESIVNATAGVIFLSTPHRYDDGA-TSWNRF
RDILESTTGKTLKTSAAHTEQEGSILLDLADRFEGISFRTPILS----------------
-----------------------------
>RAK77166.1
-----------MTSF-PPHGRLRTLRDPINDSQYGIDIVLVTGIGTASPEDWPFASQKWL
ATLPESAI--GARILAYEYASPFAGSKSSWESMLMLAYDFLQHLNDSRSQLSSDLI---S
TRPIMVVCHSLGGIIVKQALCIANKQFFRFESIVNATAGVVFLSTPHRYEDGT-TSWNRF
RDILESTTGKTLKTSGAHIEQEGSILLDLADRFEGISFRTPILS----------------
-----------------------------
>XP_018162857.1
--------MASPANF-VSNGRLQVLQEPVDASQDGVDIILVPGTGTAPPENWPFASRKWL
GTLPGSGA--GARILAYKYASPLTGTKPSWESILMLGYDLLQQLSDEQFRSASDPT---A
NKPILMVCHSLGGVIVKQALCVANKQFPRYGPTVNAIAGILFLSTPHRYGDKT-TSLTRF
RDILEATSGKPFKIPNANVEEEGAVLIDLADRFEGISFRTPILSVYELRETKNNSTPLRS
KYQFVSREACLTHAPLETVIGL-------
>XP_022382917.1
--------MATGAGF-ATTGHLRVLRNPVDASQDGSCS--RSCVGTTSPENWPFANKEWL
ATLPGSLL--GPRILVYEYGSPFGVTKPSWESFLMLGYDFLEHLRDMRSQLDSDLA---T
NKPFLIVCHSLGGIVVKQALCVANKQFSRYGSIVNAIAGVIFLSTPHRYGDRA-TTLLRF
RDVLEATTGKSLRMPNAHIEQEGAILLDLADRFEGISLRTPILS----------------
-----------------------------
>XP_024326774.1
--------------M-ATAGHLHVLRDSVDTSEDGVDIVLVPGTGTTSPENWPFADPEWL
ATLPGSGA--GARILAYEYASPFGGTKPSWESILILGYDFLQHLSDARSQSDQSLT---T
NKPILIVCHSLGGVVVKQALCVANKQFPRYGSTVNAIAGVIFLSTPHRYGKKT-TSLVGF
RDVLEATTGKILKISNANIEQEGAILLDLADRFEGIAFRTPMLS----------------
-----------------------------
>XP_024770340.1
--------MAMATSF-ATTGRLQVLRDPGDHFQDGVDIVLIPGIGTTSPENWPFADHEWL
ASLPDSGA--GARILAYEYASPFAVTKPSWESILMLGYDLLQHLLDVRSQVTYNSV---D
TKPIVVVCHSLGGIVVKQALCVANKQFPRYGSIVNAIAGVIFLSTPHRYGDKT-TSLSRF
RDVLEATTGKSLKIPSANIEQEGAILLDLADRFEGISFRTPILS----------------
-----------------------------
>XP_025494173.1
-----------MTSL-PPHGQLRTLRDPINDSQYGIDIVLVPGIGTASPEHWPFANQTWL
ATLPESAI--GARILAYEYTSPFAGSKSSWESMLMLAYNFLQHLNDSRSRLSSDLI---S
NRPIMVVCHSLGGIIVKQALCNANKQFFRFESVVNATAGVIFLSTPHRYDDGA-TSWNRF
RDILESTTGKTPKSSAAHIEQEGSILLDLADRFEGISFRTPILS----------------
-----------------------------
>XP_025522357.1
-----------MTSL-PPHGQLRTLRDPINDSEYGIDIVLVPGIGTASPENWPFANQKWL
ATLPESAI--GARILAYEYTSPFAGSKSSWESMLMLAYDFLQHLNDSRSRLRSGLI---S
NKPVMIVCHSLGGIIVKQALCVANKQFFRFESIVNATAGVIFLSTPHRYDDGA-TSWNRF
RDILESTTGKTLKTSAAHTEQEGSILLDLADRFEGISFRTPILS----------------
-----------------------------
>CCF33241.1
--------MASPANF-VSNGRLQVLQEPVDASQDGVDIILVPGTGTAPPENWPFASRKWL
GTLPGSGA--GARILAYKYASPLTGTKPSWESILMLGYDLLQQLSDEQFRSASD------
-PPILMVCHSLGGVIVKQALCVANKQFPRYGPTVNAIAGILFLSTPHRYGDKT-TSLTRF
RDILEATSGKPFKIPNANVEEEGAVLIDLADRFEGISFRTPILSVYELRETKNNSTPLRS
KYQFVSREACLTHAPLETVIGL-------
>XP_024680060.1
-----MLSHGHNMGF-ATTGHLQELRGPVDNSQDVVDIILVPGIGTTLPENWPFANEKWL
ATLPDSGA--GARILAYEYASPFAGTKPSWESMLMLGYDFLQHLSDARSQFDSDPT---T
NRPILMVCHSLGGIVVKQALCVANKQFPRYGSIVNAIAGVIFLSTPHRYGDKT-TSWNRF
RDILDTTTGRNLKIPSANIEQEGSILLDLADRFEGIAFRTPILS----------------
-----------------------------
