# Supplementary material for: Exploring a diverse world of effector domains and amyloid signaling motifs in fungal NLR proteins
Source: PLoS Comput Biol. 2022 Dec 21;18(12):e1010787. doi: 10.1371/journal.pcbi.1010787 (PMC9815663; doi:10.1371/journal.pcbi.1010787)
Supplement: S2 Data — The alignments were calculated using ClustalOmega for 127 MMseqs2 clusters with at least 20 member sequences. (GZ) [file pcbi.1010787.s009.tar.gz › XP_024735629_aligned.fa]

>XP_024735629.1
----------------------------MAQRNQMYQALRRRQK-PVSNPQIAPIAALFE
DCRQNFERLCVTARGVSNPNS---GVLDPNSILIEDNYGKFLAWGNDTGASS---RSLDH
TLRKDY--DLSVVTLDLLKTLYEKLNQ------GIDRIQRTAEATIE------FDELENE
-----------------ALGSS---------------LTSTSDGFASMKTETSHDAKVSQ
ILQYIEGLVGCLMKLAPNLCDPFPLDTYSRD------------------AKPNDADEDIS
LAKILF-----------------------------------PTATQ---SLLDRLAWANC
RRRKYLQDLQQRRQETSY-SALN-IR-DYRRN-KKSPMRDVAVDA-FNFQKPGQIEDKH-
----L----QSP---KPRFRPTASYFAPRAPS----EAGAS-------------------
--SIMESVFSRPTADLSS-A----VGTSIP---------------------DVEVVFKPR
TVPRLPIALEGEP---GRSFLCPYCFDDLEV---GLS-----------------------
---------------------IATKDDWNLHVFADLEPYMCTFDKCLRAE--K-TFAIRD
EWFRHELESHR--------ILKVWVCHS--CV-----KEFSSA----QAFEEHLQLNHGN
-ISGPSQMAMMIQLCV-KHSQIHP-------------KEE--VCPLCALK----------
----------------L-CVEEMRDHIASHLQQFALTSINGDESSEEDDSDDIQ---SVR
FPE---DNES--------VVGQTKLKILEDFVDEQLGF-------VLPDKKA-------V
-----------------------A----D-TNVEESVLDFVLDSDDEEEEEEGHAGLS--
-RKQRVEEARDWKLGNYLEHRSGKIAGASN----DRNRFSKSPMRG--------------
-----------GMDARM-------------------------------------------
-----------
>CZR52361.1
------------------MPPIE-MDTGPRGLSQVLSRMSN------AARERAPVAAEFE
DCSQRFDRLSSVMEANELT-------WEPYQILLNDYRSRLATWGSDTGARS---RTIDY
TLRKSS--RLQSQALDLLEHLHESLQN------ILDLVETTATPMLA------PPTANLP
-----------------PPQSY---------------FDARSLAEDASQSAAVLEKKIRP
YIEAIAELFDHLASLVPSLQDPVPWDDYQKG------------------EPGENLQMEVE
RAKRMF-----------------------------------GKAPP---ALVERFGRANW
KRSRYLQHLRERALSLSPKTA-------HSTS-KSGPKREFQLPTRVPLQAPNDNEDIT-
----RE----PD---KVDVRRQ-------------PTLGFTTS----------------T
TLSTGSTTFSKRKASAQMSSR---PATSVAETE--ENQK-----------PEPTSEPGRY
FVPKPPTAL--EP---HKAFICPYCLHEITV---GAE-----------------------
---------------------EAPEKDWADHVYMDLEPYMCTYELCPREQ--K-TYGSKE
DWFRHELNTHR--------ILKIYFCQT--CE-----LEYEEQ----ALLEQHLWEAHDR
-SLQPRELAVIASMCA-RFSQKPS-------------TNQ--GCHLCGET----------
----------------CLTMQLLRDHLADHLEQFALTSVKSEDEFEDDPPLS------PQ
FSDSGSEQRF--------RLGLAGLEDLELMVEEKVEP-------ILQQTST-------S
-----------------------KQTS-G--------DATVG---IPKIQIERGSAMKSA
MRPTLGKRGDSYTLTSRAKEHIDQFSAMTA----VS------------------------
------------------------------------------------------------
-----------
>CZR60318.1
--------------------------------------------MEDPTIEDMTIAGHAA
ACVRAFDQCLSRDVMP-----------SHDNGWTEDQLAGFNIWVTNLGVFAHGHASVDH
RLRDCE--DIRNLMLQLLDALRENLLY------TMKNGTYEHGSSGD------ESEASE-
-------------------DHSPTS-STS----SFTFSSISSSKD---ADDETIPAIILE
ARTEVQDAISRLNRLSTSIRNSGLHYRDLKAATF----VDRDED---DDWTAFYARLSTL
VVNHKF-----------------------------------PDANE---VLRLRAAKSLA
QRRNQLAYRRRHQQKLARKYTNDRPLFGGFQQEGKISLEAPKTSP-E-------------
---------------QKIQAPEPL------------------------------NIKQHV
MSNTSASILDPRRFVNRPRST-TSKAPSTVML-----------------GTPS--QVAAL
NFPPEPKLE-----R-VDFFECPYCFILCPA-----K-----------------------
---------------------ESRGKHWQHHVMKDLAPYICVFEECTKPQ--E-CFQTFS
EWISHIQLEHA---------PLHWDCFAPVHD----PESFDSQ----DLYIDHMRSAHPG
-TFADSQLLALAQMSA-RADSLLF-----------------DKCPFCNSLPQDVPGINPD
Q-------------LPDMYQNALQRHVAQHLQSLALMSLAWLYNSEDDDNSENDDSNTRD
SV---FGRRDSVL----------ALK----DHEEGALV-------F--------------
----------------------------------QDP-PDLG------------------
-IRNDSDLDPDWNFEGCLQSLYFDGMNQQESD----------------------------
----------------------------------------IQ--KECEGTCGWLLAHEKY
LAWKGESS---
>EKG17379.1
------------------------------------------------MESEPTIQAKAK
DVVDSFRLLLEIKPAISSPPK-------ASATDVDDQLARFNIWASNIGVFASGHASLDY
RLRDSP--EAKSLMIQLLEGLQRFLMR------AIYATGVPESD----------PQLQAL
EFSI------------EEAPSDTYQ-SSQS---SYVSSEHS--IPES-TAEVDILTPSEE
RLHWIEQTIDRLYRLSVAIRWPSIVTQNVKAANF----PIKDEE--GNECDGQFHEYALR
IVTHRF-----------------------------------PDADL---KLRERLAGAIT
LRRKRFLYRRNHQQKLSFNSGED----DVPAP---PV--PREDAS-TVAPKQS-PKT---
-----------A---KENLVGKTH------------------------------TGARAP
PSQTSASIFSNKKLDQDFLFD-SASLISTAIR-----------------APSD--HINNV
TVPPPPSVP----PG-SKEFECPYCCLMIPI-----T-----------------------
---------------------EAKASQWKKHVFRDLDPYVCLSPDCSEPE--P-LFYDRH
TWASHMQWEHA----------RQWRCTAPGHA----NFTFTSE----YAFAEHMRSSHKG
-AFSEKQLPLMMERAQ--RPGIFL-----------------RSCPLCGFEVEPEQLSQGR
GAAPHSKTPGLRKPAADSTTEQLSKHIATHLQSISLISLPWRDGGDEATQNDGTASHLAN
EDHNSSIHDDLPP----------PS-----FDEGTEPV-------YAEIPPKDFGFS---
--------T-------------PAIPEDSVLGAASDEWQFLA------------------
-PSPYHGHDRDPIL----------------------------------------------
------------------------------------------------------------
-----------
>CZR64681.1
-------------------------------------------------MESVEIYSRAD
ECLSDFDALVMVQPTANNHR-------NGDDLNSEEQKARFLIWSANIGIFADGHASLDY
RLRDNW--EARNLMLDLLGSLKNYLRR------AMDTVRPADEDEGL------LTSLTIT
EDSL-----------SSIGSRQIPS-ASSILSSSYHGSETDASLS---ISVDQDRTPFEQ
RLHGIEQTIDRLYRLSVAIRRPSIVSQNIKAANF----VIRDED--GNDVGEQFADFALT
WITHQF-----------------------------------PEAPP---VLRDRLAKSVT
LRRKRFLYRQSHQKKLGMKSFLT----PPPRPEK-SLLPGPDADS-TVIART-VVENTVP
-----------G-----THNKQNN------------------------------LLKPRL
PSQTSASKVSGKFRTEDIFEP-TPSRTPTVFS-----------------GAFT--QQGSI
SIPDPPKPA----AG-SKEFECPYCCMILPM-----K-----------------------
---------------------EAVRSHWTRHVLNDLEPYVCVFEDCNDSH--R-LFRDRV
AWLSHMQETHT----------KQWTCTAAGHK----LCVFENE----QGFEDHMRVYHAA
-GFKESQLPWYKKRSQ-GPAASTF-----------------SACPLCGYEPAEEKINALT
N--AEGSNNKQKYQRSKIISEDIVKHLAGHLQAISMKALPWQENVEEEPSEKGASKHADE
------------------------------------------------------------
------------------------------------------------------------
------------------------------------------------------------
------------------------------------------------------------
-----------
>CZT00338.1
-------------------------------------------------MDSVELHNRAQ
ECLFDFETLVLVEPATENCR-------NSDDLNCEEQKARFSIWSANIGIFADGHASLDY
RLRNSL--EAKELMLDLLGSLKNYLRR------AAETIRHMKDNEL-------SFSHTHI
EDGL-----------SSVGSRQTTS-ASSVFPSSYQGSETDDSLS---IPVDQDRTPFEQ
RVHGIEQTIDRLYRLSVAIRRPSIISQNAKAVNI----VIRDED--GTDVSQQFTDFALN
WITHHF-----------------------------------REAPL---TLRERLAKSVT
LRRKRFLYRQSHQLKLGAKATLT----PSPQLKR-PDSLGLDAES-TIVART-VVDGHVH
-----------K-----NQNRRNN------------------------------LPKAVL
PSQTSASRVSDKFRTDDVFET-TPCKTPTVFS-----------------GAFI--QQGAV
SIPDPPKAV----VG-SKEFECPYCCMMLPM-----K-----------------------
---------------------EALRSNWTRHVLNDLEPYVCVFQDCSDPN--R-LFRGRA
TWLSHMQETHT----------KQWTCRAASHR----LVVFDTE----IGFENHMRFDHAK
-GFKESQLPWYKKRSQ-GSAANLF-----------------TECPLCGYGPPVERINTLI
N--SDESGNKQKQDQSRIVSEDFVEHLAGHLHMISIKALPWRENVEEEL-----------
------------------------------------------------------------
------------------------------------------------------------
------------------------------------------------------------
------------------------------------------------------------
-----------
>CZT10392.1
-------------------------------------------------MESVELHNRAQ
ECLFDFETLVLVEPATENCR-------NSDDLNCEEQKARFSIWSANIGIFADGHASLDY
RLRNSL--EAKELMLDLLGSLKNYLRR------AAETIRHMKDNEL-------SFSHTHI
EDGL-----------SSVGSRQTTS-ASSVFPSSYQGSETDDSLS---IPVDQDRTPFEQ
RVHGIEQTIDRLYRLSVAIRRPSIISQNAKAVNI----VIRDED--GTDVSQQFTDFALN
WITHHF-----------------------------------REAPL---TLRERLAKSVT
LRRKRFLYRQSHQLKLGAKATLT----PSPQLKR-PDSLGLDAES-TIVART-VVDGHVH
-----------K-----NQNRRNS------------------------------LPKAVL
PSQTSASRVSDKFRTDDVFET-TPCKTPTVFS-----------------GAFI--QQGAV
SIPDPPK-----------------------------------------------------
------------------------------------------------------------
------------------------------------------------------------
-----AVLPWYKKRSQ-GSAANLF-----------------TECPLCGYGPPVERINTLI
N--SDESGNKQKQDHSRIVSEDIVEHLAGHLHMISIKALPWRENVEEEL-----------
------------------------------------------------------------
------------------------------------------------------------
------------------------------------------------------------
------------------------------------------------------------
-----------
>CZT49999.1
-------------------------------------------------MESVELHNRAQ
ECLFDFETLVLVEPATENCR-------NSDDLNCEEQKARFSIWSANIGIFADGHASLDY
RLRNSL--EAKELMLDLLGSLKNYLRR------AAETIRHMKDNEL-------SFSHTHI
EDGL-----------SSVGSRQTTS-ASSVFPSSYQGSETDDSLS---IPVDQDRTPFEQ
RVHGIEQTIDRLYRLSVAIRRPSIISQNAKAVNI----VIRDED--GTDVSQQFTDFALN
WITHHF-----------------------------------REAPL---TLRERLAKSVT
LRRKRFLYRQSHQLKLGAKATLT----PSPQLKR-PDSLGLDAES-TIVART-VVDGHVH
-----------K-----NQNRRNN------------------------------LPKAVL
PSQTSASRVSDKFRTDDVFET-TPCKTPTVFS-----------------GAFI--QQGAV
SIPDPPKAV----VG-SKEFECPYCCMMLPM-----K-----------------------
---------------------EALRSNWTCHVLNDLEPYVCVFQDCSDPN--R-LFRGRA
TWLSHMQETHT----------KQWTCRAASHR----LVVFDTE----IGFENHMRFDHAK
-GFKESQLPWYKKRSQ-GSAANLF-----------------TQCPLCGYGPPVERINTLI
N--SDESGNKQKQDHSRIVSEDIVEHLAGHLHMISIKALPWRENVEEEL-----------
------------------------------------------------------------
------------------------------------------------------------
------------------------------------------------------------
------------------------------------------------------------
-----------
>XP_020126906.1
------------------------------------------------MDDIPTIASKAR
TVVDSFRLLVDIAPSDGDAPK-------SEATNVDDQFARFNIWASNIGMFAPGHASLDH
RLRDSP--EARTLMTQLLEGLQRFLKR------AIYATGLPESD----------PHLQAL
ESSV------------EETPSDTYQ-SSQS---SYVSSHQS--IPES-ADEADVLTPSEE
RLSGIEQTIDRLYRLSVAIRRPSLVNQNVKAATF----QIRDDE--GNECGDAFYHYALQ
LVTHRC-----------------------------------QNAAQ---ALRERLARAIT
LRRKRFLYRQKHQAKLNFKEDED----EDESP---APSVSKDGET-VLTAHRDLRKN---
-----------T---KGNETVKLP------------------------------TGQRPP
PSHTSASLFSKTRFDRGAILE-SASNISTAIA------------------PSD--HIGNV
QVPPPPKVS----HG-GKEFECPYCFLVIGI-----G-----------------------
---------------------EAKPLQWRKHVFRDLDPYLCLHPDCSESQ--V-LFHDTH
AWTHHMQWEHN----------RQWRCSAPGHAA---GLTFGSE----DAFADHLRGDHKG
-AFSERQLPSLLRRAE--RPGVAF-----------------EECPLCDFSPGQDVSPRST
S--P-HSVPGSRETPPDMSPANLIKHIANHLLSLSLISLPWREVEDEESPKEGTASHHAD
DDPASSYHDDVSS----------LS-----FGEEAEDR-------GSEIPPMDLGFS---
--------T-------------PAVPDDVVLGTARDEWSFLP------------------
-PSEYFGHDRDPVLQTFLRKLYIESSPSMNDKEG----PLL-------------------
------------------------------------------------------------
-----------
>ELA27117.1
------------------------------------------------------------
------------------------------------------------------------
-MPGSA--LTKTIILDLLTELDATLLK-------------------------SIEVIQGD
RLPL----------------EQTLE-SDSEDDSENSSECNS-SSDGSYSGRYDMRTELGQ
NTADVDQTLASLEKIAWRIDSPAFQTTPLNKKAHEHKEEVQVDDQP-FDLFKAYSDFDQR
HVNEFFRQLERAMTGEIDDPPLPLGTPDGLHA---------REAPH---YLKPRWGISIT
TRRRIFAYWSRQARTPNVTEATPQPKP--------MNVHD---LP-FPMNKKRKLMSASS
Q-----------------EDKASN------------------------------SSKRAL
LPETDLSQDYKKAGDVGA-VL----TTSSVAI-----------------RL--DDDNDST
RFPSPPSLE----PE-QTEFVCHYCNRLCTS-----E-----------------------
---------------------CAEDGRWREHLLQDLQPYMCTYPDCEDKEVSK-MYATRS
VWLEHESQSHR----------RVWHCFEHQ------D-KFTTR----AGWIDHMAMSHT-
-TFTEAQIQNMSEFAY-EDTRDER-----------------EQCPFCLSS----------
----------------SLGDADLASHMALHMERLASFAFPRTQGIDEPDSS-QVSYRRD-
---SQNGLDFIPS----------LRSVSLRFSDEETDE--------------ETLGS---
----------------------PRHV-----EDGFQNYAATT------------------
------------------------------------------------------------
----------EDTGSSDDGVRQDGLTVLTD--DEVVCQKYRY--QRYPGTCQWFLDSEKY
RMWMDSEGDSF
>ELA27115.1
----------------------------------------------MESQQAFPLAEATR
TCMSLFNALKSSSETAIDKFK-----AQLPSQVVRDQQDRFKLWATNLGALQRGRASLDF
RLMDSS--LMHSTVYKLLKELENTIKR-------------------------SEQVVTGS
RPPL----------------EETLI-NDMDDSSGYSSESGSSDDGGYFSRVPVKQTELGQ
NTAEINHILSSLVKLSFRIRGPANRTAHLDHKALNHKELVSVDGTTMGDLLEAYSTLDRQ
HVEETLRQLRKNQAAV--EIYDDLHVPAAVDSAAA--EKSSGMLES---YLVDRWSKSIT
SRRRVFAYWRRHAKKLAKDERPSQ-------L-RETIARL---SE-PPVAVPLGVVRSSE
GLNT------NP---RPVESHVPS------------------------------SAGRTL
LSGTDATKYHHDGDNVDT-VS----TISYVST-----------------AF--G-DDGTS
ELPAPPLIK----PD-QLEFVCPYCHVLCAA-----R-----------------------
---------------------EGRGRRWREHILRDLQPYMCTYADCTESS--A-MHSSKA
AWLEHESRVHR----------RVWRCFEHK------D-LFRSK----DALIGHLEASHA-
-TLSQAQIQSMASFAH-ASTTDVR-----------------DTCAFCLSR----------
----------------GPFESSLTDHMALHMERLASFSIPRHTLEEDE--P-THGSNSG-
---AAQGNRSESS----------LLDVSLKFSDINSKA--------------SSSPD---
----------------------IASLKLDDPF----E----E------------------
------------------------------------------------------------
----------DFQDKQESEDNPPDPNNISN--DEFALNYYLR--QRHPGTWQWFLNSTGH
QT---------
>EPE07652.1
----------------------------MDKPTHMYDILGRR----RPGVVKAVVAARFE
NVSQTFDKLCSKIAQFVLVSP----DTHARSQLLDDIFARLTTWGHETGAEN---QTLDY
KLRKSK--DLRETVFETLEELQSSLDE------ALQILDDDKLQQWS------RKAGEDQ
GDV------------LESPPAALIR-DGGNSSRDELSQA--DDSSIGGDPISDLLESISD
VADFIEERVNDLVMLGPSLEHPYPQDIDDFSSSL----T---N------T-SESDQFDIE
QAKREF-----------------------------------PSASS---ILHSRLGRANW
KRRIAQIVAQDQIKRDGKVHT------ARKGV-KKTHRHDVAQDA-FNFQKPTLKYEHKV
QG--------LR---PAMFLPLMSAAASSA-----------------------AVSDTAS
VFD--VDHS-RPMFTRAE------SATTLATLATIHSGKYHLHSST----MLQQPPAKEA
VYPKPPLSLTELPQGQKQLFTCDFCGYDLEA---GGN-----------------------
---------------------IRTEEDWNQHLLDDLEPYLCTFDKCFSAQ--E-TYSQRD
EWYRHELESHR--------ITKTWPCPA--CM-----EEFETK----KEATVHLMQAHCR
DLNDSKDLEMMKAMLRQTLSGQNL-------------GTQ--ICPLCGDK----------
----------------V-EASACKEHIGRHLEYFALLSLARDESSEDDYSDDIGDGRSSV
FDDAMSE-------------RGRKELVLNTFVTEQFKI-------NLERGMN-------P
-----------------------PDLFLE-GSKGLELLDDMSDYDG--------------
------------------------------------------------------------
------------------------------------------------------------
-----------
>EXF76699.1
--------------------------MYPRFSSTVYATIRSGKDRKSAFGEKALIAAKFE
ECRETLQSVCTICENLKSNHP------EIELDIADQVLTSFKTWSNDIGASN---YNLDR
SLRLNQ--RLRDQVVALLNVFQDELKQ------DIEALQYGT-YQLN------DTDSADH
-----------------PFDDE---------------LGL--ASPLQQTEGTRIAAGIQE
VFLCAEESLDQLKSLNPALREAYPEDLNGDSGSS----N---A---SSDQLENPLRDHVE
LTRSMF-----------------------------------PGASK---VLIERLGRANW
RRQQSLRVVRERRAIAMSTKAK---I-SKLGP-RQGPRRDVAVDA-FNFQQPALKGGSD-
----HT---KPS---VPRIEETPEIPHKHD-SPSVSDYSSSSH----------------A
EISVAPSLFSRPHFSRAA------SFTSYAQSTARKPDP-----------PPFIQ-----
------------------------------------------------------------
------------------------------------------------------------
------------------------------------------------------------
-------------------------------------------------G----------
----------------L-EHREMKEHIAEHLEQLALTAVCGEESTEEDDSDDIM---SQS
ASDTMSE-------------RGTKLRMLQAFAEEQGAQ-------FGQRPKP-------A
-----------------------E-------NIDENDIADVSDE------DEPLSDYSRA
AGDRLPGSSGAWRVQELMKDGTRPSRHVEQ----SSGQVLHRSRSD--------------
-----------T------------------------------------------------
-----------
>EXL67266.1
----------------------------------------------------MSISALAS
QCAQLLTQAQSSRALS-----------LTLRLDLENILVRFKIWAGHVGVFASENASVDY
RLRQDA--DITDVFLSMLTSLKTNLER------AINPPLLEELGEEE------P------
------------------SSASLAP-STSGSSSSSLTLDSD--AEEGQDSQMQNELDPGD
PIQRVNDVVDRLYRLASVVRKPVSSTENSRVRDF----IAKQISRGENHDLEDAEDQARR
YMQARF-----------------------------------AKAPE---FLVDRLVAAVV
FRRMKLRYRQRHQEKLRQGVESS----FAP------------------------------
------------------------------------------------------------
------------------------------------------------------------
-------DA----SDANRPATCCYCMRMISK-----E-----------------------
---------------------ETQEPRWTRHILKDIEPYVCLFEDCNRED--I-LFTSAE
EWLGHMQWQHT----------VVWNCQAPGHE----QNIYGSE----RELKEHIQQDHPG
-SFTGSQLPHLVKQGA-LPAADTFAFLALSFNSTETAGQPAVLCPICHDFPPSSAETGQS
S---------------TEGLPDIQNHIMGHLESIALLSLPEKDHLDSAESNVKQSSDNSI
AV----MRDEVDP----------PP---AVLDDEPL---------GTDAVSQIPDSDDSF
----------------------DIDVFIPAALDHEVSWTHIL------------------
-RDGTQPRLPEPGQDPFLLKWQERIKASLIQSEG----AGLAPRPGSHSEVEVQLQSRVR
LTANETKDVMTTIQSDHHVTRLERWLPSPD--YSTNAQLARG--RRQPGTGTWLLDSPAF
QEWKLGLR---
>KIH90765.1
----------------------------MDKQTHMYDVLGKR----RPGVMKAVVAARYE
NASQTFNKLCSNIIPFAQLFP----KTETQHQALDDAFARLTIWGHETGAED---HTLDY
KLRKSK--DLHDTVVEALQELQVSLDE------ALQLLEDEKLQQWS------SRATDDQ
ADR------------SLPPVTVIPDNEDGTASRDELIPGTVDGASLDDAQTADLLETLSD
VFDFIGERVENLTMLGPSLNRPYPQDIDTYSSSI----S---N------TSDVSDQLDIE
RAKLEF-----------------------------------PTASN---ILKTRLGRANW
KRRVSQAVVQEQIQHDGKVHI------TKKGS-KKPHHHDVAQDA-FNFQKPTLKPERRQ
TV--------PK---VPMFLPLMSIAASSA-----------------------APSETAS
IFD--VDHTILPKLTRAE------SATTMATMATFNSKKIQMAGSG----MLGQPPAKAA
LFPRPPLQLTELPKGKTQMFTCNFCGYDLEA---GGK-----------------------
---------------------IKTEEDWNEHLLKDLEPYLCTFDKCFSAQ--E-TYAQRD
EWYRHELESHR--------IKKTWPCPA--CM-----KEFDTK----SEASEHLVQTHCR
ELKDDKEVVMMKAMLRQTLSGQHV-------------GTQ--ICPLCGDK----------
----------------V-EASACKDHIGRHLEYFALLAVANEDASEEDDSDDIF----SQ
SDDAMSE-------------RGRKEFVLNTFVTEQFKL-------NLERGKQ-------P
-----------------------PDLFMD-SSSRLDLLDDMSDYDGS-----------KD
SDSRIGGGH-GDTRQMLIDRMFQTGNTSGAAQQTSVGRTGETFERD--------------
-----------TPARRMTTSTTTSQKTRQALQLAAKPPSLASSTEKMPLLR---------
-----------
>ERS95853.1
----------------------------MDKQTHMYDVLGKR----RPGVMKAVVAARYE
NASQTFNKLCSNFIPFAQLLP----QTETQHQALDDAFARLTIWGHETGAED---HTLDY
KLRKSK--DLHDTVVEALQELQVSLDE------ALQLLEDEKLQQWS------SRATDDQ
ADR------------SLPPVTVIPDNEDGTASRDELIPGTVDGASLDDAQTADLLEALSD
VFDFIGERVENLIMLGPSLDRPYPQDIDTYSSSI----S---N------TSDVSDQLDIE
RAKLEF-----------------------------------PTASN---ILKTRLGRANW
KRRVSQAVVQEQIQQDGKVHI------TKKGS-KKPHHHDVAQDA-FNFQKPTLKPERRQ
TV--------PK---VPMFLPLMSIAASSA-----------------------APSETAS
IFD--VDHTVAPKLTRAE------SATTMATMATFNSKKLQMSGSS----MLGQPPAKAA
LFPRPPLQLTELPKGKTQMFTCNFCGYDLEA---GGK-----------------------
---------------------IKTEEDWNEHLLEDLEPYLCTFDKCFSAQ--E-TYAQRD
EWYRHELESHR--------IKKTWPCPA--CM-----KEFDTK----SEASEHLVQTHCG
ELKDDKEVAMMKAMLRQTLSGQHV-------------GTQ--ICPLCGDK----------
----------------V-EASACKDHIGRHLEYFALLAVANEDVSEEDDSDDIF----SQ
SDDAMSE-------------RGRKEFVLNTFVTEQFKL-------NLERGKQ-------P
-----------------------PDLFMD-SSSRLDLLDDMSDYDGS-----------KD
SDSRFGGGH-GETRQMLIDRMFQTGNTSGAAQQTSVGRTGETFERD--------------
-----------TPARRMTTSTTTSQKTRQALQLAAKPPSLASSTEKMPLLR---------
-----------
>XP_016586730.1
----------------------------MDKQTHMYDVLGKR----KPGVMKAVVAARYE
NASQTFNKLCSNFIPFAQLLP----QTETQHQALDDAFARLTIWGHETGAED---HTLDY
KLRKSK--DLHDTVVEALQELQVSLDEATDYGTALQLLEDEKLQQWS------SRATDDQ
ADR------------SLPPVTVIPDNEDGTASRDELIPGTVDGASLDDAQTADLLEALSD
VFDFIGERVENLIMLGPSLDRPYPQDIDTYSSSI----S---N------TSDVSDQLDIE
RAKLEF-----------------------------------PTASN---ILKTRLGRANW
KRRVSQAVVQEQIQQDGKVHI------TKKGS-KKPHHHDVAQDA-FNFQKPTLKPGRRQ
TV--------PK---VPMFLPLMSIAASSA-----------------------APSETAS
IFD--VDHTVAPKLTRAE------SATTMATMATFNSKKLQMSGSG----MLGQPPTKAA
LFPRPPLQLTELPKGKTQMFTCNFCGYDLEA---GGK-----------------------
---------------------IKTEEDWNEHLLEDLEPYLCTFDKCFSAQ--E-TYAQRD
EWYRHELESHR--------IKKTWPCPA--CM-----KEFDTK----SEASEHLVQTHCG
ELKDDKEVAMMKAMLRQTLSGQHV-------------GTQ--ICPLCGDK----------
----------------V-EASACKDHIGRHLEYFALLAVANEDVSEEDDSDDIF----SQ
SDDAMSE-------------RGRKEFVLNTFVTEQFKL-------NLERGKQ-------P
-----------------------PDLFMD-SSSRLDLLDDMSDYDGS-----------KD
SDSRFGGGH-GETRQMLIDRMFQTGNTSGAAQQTSVGRTGETFERD--------------
-----------TPARRMTTSTTTSQKTRQALQLAAKPPSLASSTEKMPLLR---------
-----------
>KIM94334.1
----------------------------MTELNPVYRTLRRKK--RDYLPQTAPIAAKFE
DCRQCFERFCIVVRSNQP----------SHSTLVEDSYGKFLEWGNDSGALP---RTIDH
TLRKTS--DLSKMTLELLVTLYSILSK------GVDKVQVASTSSIE------SPDEALS
-----------------DGLR-------------------PGGVKSSHEGKAAVTSKVPH
LVEHIEGIVACLMKLMPNLCDSFPVDTYSLD------------------STVNDADPDIS
LAAALF-----------------------------------PTATQ---TLLIRLGWAHR
RRRKYLKSLHEKGKPGMPFGEAK-TQ-NLRRA-KKSPLRDIAIDA-FNFQKPGLEADSP-
----------PP---RPRLHPSTSWVSVSDAA----------------------------
ALSIDDDVFSKVAL--TVGG----SATSVA---------------------ETNALVKQL
TVPKPPIPL--AP---GQTFLCPYCYHELDI---GLN-----------------------
---------------------IITNNDWEVHVIRDLEPYICTFDDCLRAE--K-TFGVRD
EWFRHELESHR--------IMRVWVCQS--CA-----KEFATA----EAFETHLKTYHDN
-VSGPSQLAMMVSLCM-KHSAIRL-------------KEE--LCPLCPMK----------
----------------L-NTKDLKDHIANHLEQLALMSVNGDDTTEEDDSDGIA---SQR
FDDNASEGRA--------SEGRTKLEILNDFVEEQLRL-------VPPDKQG-------P
-----------------------P----D-SGLAGSNLDFVGDSDDESDVKEGDQA----
--SSVWNATRDWRIAHYLGDKAENPDDQDR----AKP-----------------------
------------------------------------------------------------
-----------
>CZR65063.1
----------------------------MAEPNLMYRALRPKQ--HHHRPQANPIAAIFE
TCRDSFERLCIVARRNSSQ---------VISTSIEGQYGQFLTWGKDSGASN---RSLGR
ALRKTK--NLSGIVMELLRSLYSTLVR------GMEKVQETAVVLDE------EDAE---
-----------------AMMIG---------------SFDASDPGLMLEDEKKENPKISM
LIENIEGLLVCLMRVVPNVCDPFPLDEYTID------------------ANPNDAVPDIE
IATDMF-----------------------------------PAATQ---VLITRLGCANW
RRRKYLKALQEKRQPGISYSGMNSTS-TPKRI-KRSPLREVAVDA-FNFQKPVLRKDSP-
----------PS---RPPLRTIPSYLAPSTTA----------------------------
PSLDDDSVFSRLRMGHELVT----TMSEAG---------------------V---IVKPM
TVPKPPVSW--DK---GGLFICPYCHDGVDI---PNR-----------------------
---------------------IATEMDWEGHVFEDLEPYMCTFDTCLRPE--K-TYGERD
EWFRHELESHR--------ILRVWVCQS--CD-----EEFDSA----PACELHLQEKHSS
-ICGPDEMA------------------------------D--VCPLCAVK----------
----------------L-GAEALKVHVAGHLEQLALASINGEESFEEDDSDEWE---SQK
FDDNISE-------------GRTKLEILNDFVEEQLGY-------ILPEKKG-------S
-----------------------A----D-TGAEETNLDFFGDSEG----DSGDESLFGP
SMKKGGDDGAERKVANYLSGHTSRQRREIG----DF------------------------
------------------------------------------------------------
-----------
>RFU32291.1
----------------------------MTEVNQVYRALRPHK--HYPLPSSAPIAAQFE
DCRQCFNRLCLALKSDSTL---------PYSAIADDTYGKFLAWGNDSGAAS---RNLDY
TLRKTT--NLRNTTLELLANLDDSLKK------AIDRVQKANFRSKA------LRVDEES
-----------------PSPRI---------------EGDTIHDGNVKESAKKADSKVAD
LIEHIDGTVSCLMRLIPSLNDPFPVDEYSGT------------------STPSSAHPDID
LAATLF-----------------------------------PAATQ---ALLSRLGKANW
RRRRYLKMLKEKGRTGVVYGAP---K-NLAQP-KRSVLQEVAVDA-FNFQKPTLKIDSL-
----------PS---QASRTLKASAFSVSGGT----DSSSNDG----------------S
SIRDGSSIFSAPKSEFKSAE----STTSYP---------------------VSEAAPKQL
TVPLPPVPL--ER---GRSFACPYCRDEIDV---GVH-----------------------
---------------------IETSTDWDLHVFKDLEPYMCTFDNCLRAE--K-TFGIRD
DWFRHELENHR--------ILKVWICQS--CV-----SEFTTP----ESFEAHLQEFHDS
-IRGPKQLAMMVSLCM-KHSEKRP-------------GDQ--ICPLCGLK----------
----------------L-KMDALRDHVANHLEQLALTSVYGDESSEEDDIDDIG---SQR
FDDTASE-------------GRTKLAILEDFVEEQLGL-------TPPYKKG-------P
-----------------------V----D-TGMDESVFDFVHDSDEEDSEDEDEDGVPTG
SIKDYGDISRGWRVQNYLDIQMDERARRVR----SPRLAP--IDLG--------------
-----------NPGKQM-------------------------------------------
-----------
>XP_018069838.1
----------------------------MAEPNSMYRALRPKQ--HHHRPQTNPIAAIFE
TCRDAFERLCIVARRNSSP---------AISTSIDGQYGQFLTWGKDSGAST---RSLDR
ALRKTT--NLSSIVMEVLRGLYSTLVR------GMEKVQETAAVLEE-------DAE---
-----------------AMMIG---------------SFDASDPGLMLDSQMQENPRISM
LIENIEGLLVCLMRVVPNVCDPFPLDEYTVD------------------ANPNDAVPDID
IATDMF-----------------------------------PAATK---VLITRLGCANW
RRRKYLKSLQEKRQPGISYSGFNSTS-APRRI-KKSQLREVAVDA-FNFQKPVLRKDSP-
----------PS---RPPLRTIPSYLGSSTTT----------------------------
PSVDGESVFSRPGIGHESVT----TMSEAE---------------------FVVKPMTTM
TVPKPPVSW--EK---GGLFICPYCHDEVEI---PNA-----------------------
---------------------ITTEVDWEGHVFEDLEPYMCTFDKCLRPE--K-TYGERD
EWFRHELESHR--------ILKVWVCQS--CN-----EEFDSA----CACEFHLQDKHSS
-ICGPEEMAMMVSLFE-KYSQKGL-------------KAD--VCPLCAVK----------
----------------L-GAEALKVHVAGHLEQLALTSINSEESSEGDDSDEWG---SQK
FDDNVSE-------------GRTKLEILNDFVEEQLGY-------VLPEKKG-------P
-----------------------A----D-TGVEQTNLDFVGDSDD----DSGDESLFGP
SNKKGGDEGAVWKVANYLSGHTSKQRREIG----NSMRRS--------------------
-----------GSGKLSGTEPYIQG-----------------------------------
-----------
>KIN02558.1
----------------------------MDLQMAGWKAHRDQE--YRELRAKAPIAARFE
DCLQFLGRLSATLTGSLPES-------EQIALLAEDCETKFKIWGHDAGADS---RALDH
ALRDSS--RLGEATVQLLDDLREILIH------GVDEIPQRYALASD------APWAPEK
---------------------------------------------VQLQDDLDSDLDPDK
YLDDAVELISCLCDLLPELRRPARDKFGA-G------------------IVEDKATVDME
VALEMF-----------------------------------PKAPE---FLKERLATANS
MRRQRLRALGASTIGASADHA-----------------------L-GKFHLTTQEAPWP-
---------------NLYLRYTREFFRHRRSKMANSEAGIS-T----------------I
ASTAMDTIFSNGRFPSVLGT----SVAE-----------------------TQDSPAPHL
YVPEPPVKL--NP---GVSFTCPYCLFELPF---DLQ-----------------------
---------------------DMTEQTWVEHVFLDLEPYVCTFENCLHAH--K-TFGQRE
EWFNHETCEHR--------LQKVWVCHSPLCT-----KEFSSE----VLFQDHLLASHGD
-LFQGSDLSAVLDIFK-SVSPLMM-------------RTY--LCTLCQSS----------
----------------FRDASKLKEHVANHLEQFALTALYEEEESDDEASDDAG---NEA
EGS-----------------DQPGELHLGQFVAEQASL-------YERARSE-------F
-----------------------REVQ-N-PQQNRLAWENLHNPDL-------------P
PRKGKGKAGWEERMNIFLE-----------------------------------------
------------------------------------------------------------
-----------
>KXH32131.1
------------------------------------------------------------
------------MEHAEEKFR-----KQISPLALKNQYDRFKLWAANLGALHHGRASLDF
RLMDSS--LMKSTLLKFLNELRLVLSK-------------------------SSEIVQGS
RLPL----------------EEALA-QDLGEALEDFSDSDS-SSSENTDRVFSNRTELGQ
NATETSQILSSLMKASFKIRQPLSRTAQLQHKAFNHKLSICINDTSTGDLLMAYSDFDRL
HVEEMFRQFRKYTIEM--DPRSAFRVSHRLGES----GHYHDHLDQ---QLIDRWSKSIT
NRRRFFSYWKRHAFKLSRAAPPERAEDKHVPL-RPFILAT---KQ-TDVQRPSEVQGSAS
Q-----------------IQRAEN------------------------------SVGPPL
VSETDATRYEENMDEHDT-VS----TVSYAST-----------------AL--DIGGSTS
RLPPPPSII----TG-QHEFLCPYCHVLCPS-----K-----------------------
---------------------EAKGKRWREHIRHDLQPYMCTYIDCADAD--V-MFINRA
SWTEHESQAHR----------RIWRCFEHG------M-QFSSQ----DSLTAHLESFHC-
-DLGVAQIQSISELSV-VSRDDER-----------------KACPFCLSF----------
----------------GPFKKDLINHMAFHMEELATFAISRSAGEKPEG-D-SLGTNSG-
---ATIGDLSADS----------LRSAGLDFSYEDLVE--------------SHTSG---
----------------------QVGLSDKTGPGGAPSLDTPG------------------
------------------------------------------------------------
----------NIERESDSDTWYFDWSRFDD--YEASRDVFFR--LWHPGTLAWFLASADF
KLWSSEKG---
>EXF84067.1
----------------------------------------------MSSESPAPLMEATR
SAIESFDVLVFNMEHADERFL-----KQISPLALKNQFDRFKLWAASLGALNHGRASLDF
RLMDSS--LMKSTLLKFLNELRHVISR-------------------------SSEIVQGS
RLPL----------------EEALA-QNSGEALEDFSDSDS-SSSENTDRVFSNRTELGQ
NATETDQILSSLMKASFKIRQPLSRTAQLQHKAFNHKLSIRIDDTSTGDLLMAYSDFDRL
HVEEMFRQFRKYTIRM--DPRSAFRVSQRLGES----GHYHDNLDR---QLIDRWSKSIT
NRRRFFSYWKRHAFKLSRAAPLERAEDKHVPL-RQFILAT---EQ-PNVQRPSEIQGSAL
Q-----------------IQRAEN------------------------------SVGATW
VSETDATKYEENLDDHDT-MS----TVSYAST-----------------AL--DIGGSTS
RLPLPPSVI----TG-QHEFLCPYCYVLCPS-----K-----------------------
---------------------EAKGKRWREHIRHDLQPYMCTYIDCADAD--V-MFINRA
SWTEHESQAHR----------RIWRCFEHG------M-QFSSQ----GSLTAHLESFHC-
-DLGVAQIQSISGLSV-VSRDDER-----------------KACPFCLSF----------
----------------GPFKKDLINHMAFHMEELATFAISRSAGEKPEG-D-SLGTNSG-
---ATFGDRSADS----------LRSAGLDFSYEDLAE--------------SHTSS---
----------------------QVHLSEKTGPDGAPSSSAPG------------------
------------------------------------------------------------
----------NIVRESDSDIWNFDWLKTDD--HEASRDVFFR--RWHSGTLTWFLASADF
KLWSSGKG---
>KXH51697.1
----------------------------------------------MASQPPPPLMEATR
SVIESFGALLSDLEHADEKFR-----KQLSPLALKNQYDRFRLWAANLGALHHGRASLDF
RLMDSS--AMQTTLLKLMSELRLVISK------NCFIPPCLHHSLESHVLFAGNEIVLGS
RLPL----------------EEALT-LDSGEALEDFSDSDS-SGGENGDHLFSSRTELGQ
NATETNHIISSLMKVSFKIRQPVSRTTQLRHKALSHKLSIRIDDTSTGDLFTAYSEFDRL
HVEEMFRKFRKHTIEM--DPKSAFRVKQRLGES----RQYHDKLDR---QLIDRWSKSIT
DRRRFFSYWKRHASKLSRAKPLEKEVVEWIPP-RPSILAT---QQ-LDVQQPVEVQGSAS
H-----------------VQRMES------------------------------ALGLTL
LSETDATKFEDHPDNTDT-VS----TVSYAST-----------------AL--DVGEHLG
RSM---------------------------------------------------------
------------------------------------------------------------
-----------------------------------------SL----KPTAAFGVDIHG-
-DLGEAQIQSISALSV-ASRVDER-----------------KACPFCLSF----------
----------------GPFKKDLLNHMAFHMEELATFAISRSAGEESDR-I-SLGTNSG-
---ATIGDRSAIS----------LISASQDFSHEDLAN--------------SHPSG---
----------------------RAELSEHTRSDGVQSPNFLR------------------
------------------------------------------------------------
----------VSVREPEPDTWGLNRLELDD--HEAIKNVFFG--QWHFGTLSWFLASADF
ELWSSEKG---
>KXJ88488.1
--------------------------MDLAK---TRMGLAKRLEESRGLRARAPIAAHYE
DCSQAVQRLSESLLVHDSD--------SDLHRLARDCAIRLHIWGHGSGASS---RGLDY
SLKDCP--GVRQHTLSLLEDLHESVDL------ATSEARLMTRGDT--------------
--------------------------NPAS-----SGYLEDSMTGAPLDDEFDLQSDPFL
YLEEAVDILRNLFKLLPTLQNPLGENHGFGS---------------NQDPFTHTEEEFQQ
LAMMMF-----------------------------------PKMHR---TLARRFGHGNW
CRRRYIWRLSGGNLGSMAS----------------------------GPLKPGNPNEWEK
HLRRQSDGQTKA---P------------PSSIAVESDAGAS------------------T
VISSPDTLVTVRAINEHD------SATTITDS-------------------SQQSLLQPV
PVPEPPVLM--PT---TNPFGCPYCLSELPL---TLS-----------------------
-------------------STRFTAEDWDMHVYRDLKPYICTFGDCFEPR--R-LYNTRS
DWFQHELNFHR--------SAVEWACCG--CD-----VTYTSS----GAFADHLKTAHPA
-L-SVQEIQALIQNCK-RYKVDAE-------------YDC--RCTVCDTV----------
----------------CGTIDELELHLGAHQQAYAPATFLNKEIPSEDVEEG--------
--------------------NNL----IAEYIHGLP------------DPPEAHSEDMDD
LGLGVLTSLN-----------LSPPVHMSSHPLEKSSWPRYDRN------------STKS
-VRSDEGHLADWRDKVVKHTPKGMGYAEQGL-----------------------------
------------------------------------------------------------
-----------
>OAL30715.1
----------------------------------MGPSIRRSRKELGGYYQHAQIAAAYE
DCRQTFDQLSLLLEANRPV-------WEGNADFLESFKNSLVHWANVHHAEN---GSLDH
ALRLRL--NRA-----VSLQLTYAIHL------VLEDLQITATPLLS------PALLEDN
WSS------------YF---------------------DRQSDLKTI-PKLPVSEELLKE
RLGLISSVLETLQGLNATLKNPFPSDMFSSD------------------VLIGDDKTDIQ
LAARLF-----------------------------------PKAPE---QLRQRLGHANW
LRKCHLRSLRADKYPGSQKRT------------------EA-TTPRSGRMQGG--RVEPL
GSPSSKDGRLPPTFMLNDQRAALHRLAS--TT----------------------AS---D
TASNSGTVFSKADSGYIT--N---VATSVTEF-------------------DEGLGSVAI
PIPSPPIPL--HA---GRSFLCPYCALPITV---GGPRTEAERPAM----------SQRL
AQGHSPYP-EHRKQEEPTVMDVSTSAEWITHLFADLEPYVCTSNQCVQGP--K-TYATQD
AWIHHELYTHY--------IQYVWSCET--CS-----EEWLDE----GAFCEHLASTHHM
---SEEHIPTVSKLCV-KPSDTVP-------------SQM--QCPLCLFD----------
----------------CS-FESYYKHLGDHLQQLALTSVEIDSVETSRTVS--V---S--
------------------TYEGDKFTLLQDFIQEQSGK-------SHFQH--------QR
-----------------------IDSLA---TQIQGLWTEKSNL----ELGDDPPSKALA
SRPRLSSRGLSYTYMQRV----------------------RELKVE--------------
-----------EATKSAATTPLAQWK----------------------------------
-----------
>KIW66779.1
---------------------------------MTAAQSNGPRKDLGSLYQYAQVAAAFE
ECRQTCDQLSSAMAANRPV-------WEARADFVESIQNNLERWGETHHVEN---CSLDH
ALRKSS--ELRELLVELLESLNQKLQN------VLEDLRITATPLLS------PALLEDN
WTS------------YF---------------------DRQSSLRTV-PKLPISDDLLNE
RGSLISAVLERLKGLNEALRNPFPSDVYSSD------------------ILVGDEKVDVQ
LAGRLF-----------------------------------PRASE---KLKQRLGHANW
LRRCFLRHLRADKYHGRQRGT------------------GF-TLAMTNRAQVL--GSQPQ
GSSRNQHTRLPSAFMVDDQRAVLSRLTS--A-----------------------GS---D
TASMSGTIFSKADSGYVT--N---TAASVNEF-------------------EETPQLPAV
SIPPPPNPL--EA---GQSFICSFCALPIIV---GDSKPLLHGVEAYVASPSSRHTHENI
LQ----YARASQNIRETTVMDVATSADWATHVFADLEPYLCTFDQCLQGA--K-TYSTQE
DWVQHELYAHH--------IPMVWACEA--CG-----QEWPDQ----TLFGEHVASIHHV
---PAEHVSAIADVSV-KPSANTP-------------DQL--QCPLCHLD----------
----------------CD-LELYFKHLADHLQQFALISGDSDVPESPHP-T--S---L--
------------------SYQGDRYSDLVHFIEQQSEM-------SQQQQ-------TDK
-----------------------EDSLA---TQFSDLWNEQLGL----QPVSGPPSKPRS
SRPRMSSRGPSYTYMQRV----------------------RELKVE--------------
-----------EAARSAATTPLAQWK----------------------------------
-----------
>OAL45669.1
-------------------------------------------MASMAEPLPETLERVGR
RCALLFASALKDSKDD-------------TRTRLEELISRFKIWAGNIGLFANGRAGIDY
RFESDT--GARDVLFSMLLSLSRALQR------VKASDSSDTEKQTQ------S-SFVNR
EMPIS--------------ANENAI-DSAS---------DESSLSEDSAASSPNNTRDTP
AIKVAEDIVNQLYKILKLVKSSTSSSEYARVVKF----ASQNCD---KEEDTEFESWIRF
SIKKEM-----------------------------------PFAAENLPGLVDRLADAAL
YRRWRMRYKNEHARKLCANVEEL----LPSRPDGGILAETSLLPV-TATQIPAIVID---
-----------------NIVPSEP------------------------------KVRFTA
VPHTEASTVQKLTMPITPKS-----VTPTVIT------------------QSGIMRRGKL
DIPSAPIPE----SGASHEIVCPYCSQIISSDFYGTS-----------------------
---------------------KTNKARWARHVVQDCAPYVCLFDYCTKPL--MTQYSSQN
EWLQHMLWGHT----------RRYHCKAAGHQ----DQIFDSE----EAFRSHLSEHHNE
-DTDSPEVEEIVKRAM-VSTNDLYKDLQGQFQESLE----DGVCILCGNNILEPGSSSPQ
T----------QSMHAPEMSYAIRTHLATHLEELGLLSLPPNQDDGSGGADSNESAHSLT
S--KANNFEGLLP----------VRPC-NSFENVFENSNYLDLLSSKDANSQIPDLDNDR
LMLDDYHQEFYKEYRSLPLDEVGEHLPEPGPSEVDLNWAYIA----------------KK
DRHMPYNWQADPVLSHFNQARNERADRV--------------------------------
---------------------SGRWRAVLD--FL--------------------------
-----------
>OAL46683.1
------------------------------------------------------------
------------------------------------------------------------
-------------------------MP------FPEFQQ------LS------WEEPEKT
ETGLI-STIQEADQNALPPLFGQA-----------------------STSSEEHVFTSLE
NLAGVKSAISRLQRLLTAIRMPGIVSQDSKARAF----SPTNNAVGFEEEQQHFEQFIFE
IIRHKF-----------------------------------PKAQE---DLQRRLSRSNA
ARRRLFLYRKHRKDVLSTKRHTS----PQRQT---VTIADKEQDI-VLDHFEPVSEANID
-----------S---MIKVEEKSI------------------------------NEADPQ
PFPNKATTFAESKFQPDALSA-----TQSSTG-----------------GSSVSSFLTQS
RLPPPPRVK----TT-GEMFECFYCYQLVPT-----K-----------------------
---------------------LLQKRLWRQHILRDLEPFICVFENCSSPD--T-RFYEKS
SWTAHMQS-HA----------TRWTCHLPGHTADSKTPMFLDE----DSYASHLRSHSRT
THLKDVQIRLLIKQSG-RPNPTPI-----------------RTCPLCHDSMDETNIEPSS
H------ATAIEEHPLIVSADAMYKHIASHLMLIASYSLPWSNDDDVDSDARPTSVTNSS
DSVFVEKRNEINP----------SNST-SSLDEHERL-----------------------
----------------------VFEDEGNQEQYEKGEWEFLP------------------
-ATQDNNLEADHVFQDFKHKYLRQRLRGSFPM----------------------------
------------------------------------------------------------
-----------
>OCK90639.1
------------------------------------------------MMEELSLVSQAA
AALALFTNLNSNFSQDITPDE------ATLLPLLEDQYGRFNIWARNVGVFASGHASLDY
RLREDP--QPRVLVGGLLEGLQDQLQR------AIYLQQSTHDPGKD------EEEYEKD
SDSI------------EESLETNYY-ASSSKAVSYYSASESDFTSDT-DTKSEVLSPLQD
RLRVIEQTVDKLFRFSIAIRKPSLATQNSKADCR----AIKDEE--GNDISSDFELFARE
FVSHRF-----------------------------------PDAHP---ALRDRISKAML
LRRRRFVYRQRHQIKLENKGPGP----AAART-------ARLWTS-SQISYPTTLNAEHT
----------SS---PVAKKTLNH------------------------------KEETTV
LSGTSASAFSRNKFRADSVLA-SSTKASTAIY-----------------AYGN--HADTV
QIPPPPRLL----PS-SKEFECPYCCIILPI-----K-----------------------
---------------------EAAPSRWRHHVLKDLEPYVCMFANCTHPD--H-LFPDRS
SWLSHMEFEHT----------RQWRCTSQEHP----PRTFEKE----EDFEAHMRLDHQG
-SFTEVQISRLKYLNA-TPSPVTF-----------------ETCPLCNLDPSSNLEQSGS
L--APLSGFAAQRNKKKTTSDQLANHIAAHLQSVAVRSLPWLDDGEDDASSALSASQKRR
GSTTSSDAEDVT-----------LE-----FDDEVPVK-------I---------AA---
--------D-------------DSIITNALPGDIHDEWSFLP------------------
-PCEYSGHDSDPTLQAFLQAFY--------------------------------------
------------------------------------------------------------
-----------
>OCL12400.1
-------------------------------------------------MQEPSLEAQAA
AAAALFTDLNSIFSQDTTPDE------AALLPLLEDQYGRFNIWARNVGVFASGHASLDY
RLREDP--QPKALVGGLLEGLQDQLQR------AIYLQQTARDSCED------EEGREED
SDAV------------DQSPEAYHY-ASSSGPVSYYSASESELASDT-DTKSEILSPLQD
RLRVIEQTVDKLFRFSIAIRKPSLAAQNLKADSR----AIKDEE--GNDISSNFELFARE
FVRRRF-----------------------------------PDAHP---ILQDRISKAML
LRRRRFVYRQRHQYKLENKGPSA----NVAKI-------TRLWAQ-SQASYPTTLKAENE
----------SP---HLAAILSNH------------------------------KEEATV
LSCTSASAFPRNRFRADSVLA-PSTKASTAIY-----------------AYGN--HADAV
QIPPPPKLL----PL-SKEFECPYCCIILPV-----K-----------------------
---------------------EAAPIRWRRHVLGDLEPYVCMFDNCTQAD--S-LFPDRT
SWLSHMQWEHS----------RQWRCTSQEHP----PRIFDKE----EDFDIHMKLDHQG
-SFTEVQISTLKHLNA-IPSPITF-----------------NTCPLCNFRPSSDLEQSDS
L--PQLSGFAAQQKKKKTASDELANHIAAHLQSVAVRSLPWLDDGADDASSALSASRKRR
GSTISSGNEEVI-----------LE-----FDDEAPAN-------T---------PP---
--------D-------------ESLIINTLPGDIRDEWNFLP------------------
-SYEYSGHDSDPTLQAFLQALYTSDSDIHRLGG---------------------------
------------------------------------------------------------
-----------
>OCT51258.1
------------------------------------------------------------
------------MAANRPV-------WEARAEFLESLQNNLKHWGDLHHAEN---CSLDH
ALRKSS--ELRDLLVELLESLNQKLQN------GTPA------------------LLEDN
LTS------------YF---------------------DRQSSLRTV-AQLPISDDRFKE
RASLISAALERLKGLNDALKDPFPSDVYSRD------------------VLIGDDKVDVQ
LAGRMF-----------------------------------PRASE---KLKQRLGHTNW
LRRSFLRHLRTEKYHGRQGRT------------------GF-TLGVTNRAEVL--GSRTQ
RSLANQHGRLPSTITANDHRAILSRLTS--S-----------------------AS---D
TASNSGTILSKADSGYVT--N---TATSISEF-------------------EEAPLFPAV
SIPPPPNPL--DA---SQSFLCPYCALPILV---GDSESSIHHAGPYVAPSSSRNTHEES
SEHAQPHAQTPQKLREATVMDVATSADWATHVFADLEPYLCTSDQCSQGA--K-TYSTQE
DWVQHELYAHH--------IPNVWACEM--CG-----HEWRDQ----TLFSEHVALIHGT
---PSEHIAAIASLSM-KPSAKTP-------------YQL--TCPLCRLD----------
----------------CD-FELYFKHVADHLQQFALLSIDTEVPESPHP-V--L---T--
------------------SYQGD-------------------------------------
------------------------------------------------------------
------------------------------------------------------------
------------------------------------------------------------
-----------
>OOQ86236.1
----------------------------------------------MENSNPTTIAGRAW
ACAIRFNAVVSQASQA--------------VPAFEDQLARFNIWAANLGVFAGAHASLDY
RIRNSQ--KVKAVMMQLLQSLQRKLQF------ALETMQSEERQHED------N------
DTSV-----------ASTKSDDNDS-DSSLTEASISSTSSSN--SSPTSEPKSRLDRLTQ
IMRAVEAAINRLHRLAMFIRSSSTRRHDLTSSKF----SILDDH--GDDISMHFEGFARR
IVQARF-----------------------------------PSANP---ILHKRIANLIL
QRRKIFVYQQRHQQKLAKVVNPVSQFPKTYQPTGNHPEVEHTWSP-QPSERSVISK----
-----------------PQTLLQG------------------------------LAIKTA
LSSTTATALTATSILSQPAPS------VVSSS-----------------AASSSPGKTAL
SFPRAPNVR----PI-AKEFQCPYCGLLLPV-----R-----------------------
---------------------ERKPRRWRKHVIKDLEPYVCLFEYCNTAS--Q-TYCSVD
AWIKHMKSAHA----------LKWYCGVPNCR----NQSFDDQ----ATFESHMELLHAG
-TYSSSQLPLLMESMM-RPAAQIF-----------------ECCPLCNYIPEIQQPTARE
RRAPL----------HVDSTEKMHKHIAAHLESLALISLPWQDEVDEASSNRSSPTGENR
STFRNTGATGLEE----------VSLC---FEDPPQLE-------PLNVEIQEP--D---
--------N-------------FPWYEENMIASNEAEWGFVR------------------
-SLPYYGHSQDKILQSMIRKYLSTHVEELDTKQA----TEDETAVNSM------------
---------------PVELRTMCDWVSPMD--FAAEHERLLT--LRQENTCEWFVESPAV
ASFMANP----
>ORY58056.1
---------------------MYLLPVNLEKPTHMYDAMWPKSK-QPTGQTKIIIAALFE
DCSQNFNKLCALLVPHCRQ---------VQNKSLADCLSHFITWGIENSAK-----DLDY
KLRKAG--KMHDMVVDLLTQLKEALEE------GLQILETDELQDIE------DKVILPD
DSL------------H-------GLEDVSGVTLDE-------VSPESRNKDSGLVDSAGE
IFEIIETTVDDLKSLTPSLVRPYPEDIDTLSSSV----A---D------SSDTGDVADVE
LARRVF-----------------------------------PSASS---VLHARLGHANW
KRKIAQRTVQLNTRHGGFTQK----Q-APRGE-RKTVRQEVAVDA-FNFQRPTLGMISGN
IVK-TS---SAK---ANPGLPIPSTASSTAPS----EMGGTATASIAPSAIFSQTTEAAS
ISIAPSTIFSRGKLTRAG------STTTLETSSSIHKSSNALKQMKPRVAPVERPKSRVM
TYPAVPVELEGIVKGKEQQFTCNLCGYDLEA---GTK-----------------------
---------------------IKTEDDWKQHVLEDLEPYLCTFDECFSAQ--E-MYAIRD
EWYQHELETHR--------VKKVWKCAA--CS-----EEFTTK----SLVEEHLESHGP-
-ELDQDEIFMMKAMLRQTLSNKHF-------------GTSNFDCPLCRIK----------
----------------V-SSGKTKDHIARHLEFFALLSVLEEESSEDDSDEMFS----QT
NDDAMSD-------------RYIRETVLSTFVKEQLKL-------NLERGKQ-------P
-----------------------PDRFME-DGNFLDLLEDMSDYDGS-----------KD
SRSSPGGRR-DESKNLLMERMFHGERSRNQKLP---------------------------
--------------------FAPASRSTQSLLNAAGASPLTSSTERLPLLRTW-------
-----------
>OWY55134.1
--------------------------------------------------MSRELRTAAE
RCLEQFKLLIEISAELEPAS--EEVDGTYGTTWIEEQYVRFKIWAGNIGAFAEGHASLDY
RLPIVS--LRPEETSDVLERIDSLTGA------NGS------------------------
-----------------IGDGSFDD-STSSAISSFQGSETKSVQEELALETSAENSSPEK
RLPGIERAIDRLFRLSLLIRQPSRSSQNDKAERF----IMRDDD--GNELNESFAGFARQ
IVDHCF-----------------------------------PDAPE---FLRAKLSNGIV
IRRKRFLYRRRHQEKLFGVDISK----GTMRQDLKHGDETEEMDV-TVRAFPLTNEASPV
----------------DTLAPKRL------------------------------RVRASN
PSHTSASALQKQSVPISIVLEDTKSNQTTSFT-----------------ATPS--ASVPV
DLPRPPKPA----LG-SKEFECPYCCLILPI-----K-----------------------
---------------------ESRASRWRQHVLEDLEPYTCLFAGCPDDL--K-LFEDKA
TWKAHLQG-HQ----------TRWRCTSKAHS----ATLFTSK----EDYFEHMRDQHAK
-SFTDSQLPALANRSK-VPTTMIF-----------------SQCPLCSYIPTENDIGDST
G--------ASQMQKDRSISERIVRHLAAHLEFLAVKALPWQDEVEEHPEGHSQTGKADD
FTV---------------------------------------------------------
------------------------------------------------------------
------------------------------------------------------------
------------------------------------------------------------
-----------
>PVH88844.1
--------------------------MDYTEPSQDIDHQQ---RQGIRVSRKAPIAARLE
DCLLALSRLCAGICLDRPE--------------------------SDDVVTA---NDLDH
ALRRSP--PLHGATLNLLIELSETLQE------ANEELTPRSMEPQI------ETTNVN-
--------------------EN---------------L-TSGSEEVGMNDDQLREFEVSQ
HLEVSVEIVSLLRDLLPNLLDPAPEDTYNGT------------------LSTDDVEMDIK
RTRSLF-----------------------------------PAASF---LLCERLGRVNC
RRRQIIREEKRLARCPGNDQMA-----------------------NIGYTVPTHEESGRI
GNCSVE---DNQ---TKTLRRNLSYVSENGAS---------------------------V
APSIAETVFSKAPTSTYG--P---SATSMAES-------------------LTHGPFEIR
SLPPLPVPL--IP---QSKFICPYCRFEIVV---GDQ-----------------------
---------------------DTAMQDWHDHIWLDLEPYICTFNDCIRAD--K-TFASRD
EWFRHELECHR--------VRKTWSCRSLSCK-----REFGTR----ESFEAHLRAEHEE
-ICNPNLCGLIIDNCK-GYSQKPL-------------GRQ--SCPLCGTP----------
----------------LLDAKTSMLHIGTHLEQLALTCIYEHYSEKQPSYGGVG---ASS
EVSAITESRSHDPKHLDESLGQPRKTLTNPWLNETEDI-------FSTAIRP-------Q
------------------------------------------------------------
------------------------------------------------------------
------------------------------------------------------------
-----------
>RDI80258.1
-------------------------------------------------MEPLNIQKLAS
KCAASFKARFQDQPLDLREEE------SEERDLLETQNARFNLWADNIGVFAEGNASLDA
RLQEHQ--DIALLVMGQLLSVQRHLGR------MATYKWSDDDYDEI------YAAEQRC
HDDY--------------------S-STAQSQSSYSFSDSATESQESITGSAKEAVEETT
PLVAIIIAIHRLHRVAMAIRKSGAEYHEMKAAVE----QFFDEE--GTDAVDVFERWCLG
LLRYKF-----------------------------------KTADE---STLKRIAHNNG
ERRRRFLYRKKHQKKLAGRRDSG----ASPQELSSPISVLHADTS-T---SPLGESG---
----------PG---KRPVGHLTA------------------------------PASTAQ
MTQTTASRLVRDKYHYEQSVAPST----PRSI-----------------APSTLIHFDST
MYPPAPKVP----TG-AQEFYCPYCCKVQPS-----S-----------------------
---------------------ERSGKHWKQHFLKDLSPFVCFVEGCQERD--K-LFPDQG
IWLKHVES-HS----------IKFTCQQHPKS-----IQFDTE----LDFNNHILGAHR-
-QLGSAHLDRLRSFNS-TSARLDI-----------------CNCPICGFVPTKAKVPGQ-
-----------SVAKDEPAYNELLAHIASDLHWVAMWSLDECDDAGVDIDSNASDNRVAD
ESTLAAGLSDAG------------------FDLDWRK--------------NDMDDDWST
GERPTTAGE-------------SMDEVVPEGADLHDEWANMV----------------SK
-KAPYTGHERDKTLRNFVRRLQLEKLLEEGKTAD----PQL-------------------
------------------------------------------------------------
-----------
>RDW91721.1
-------------------------------------------------METFNIRSRAT
ECLRDFDALVAVQPSVDDRR-------NAVDLDGEEQKARFLIWSANIGVFADGHASLDY
RLRDSL--EARKLMLDLLESLKNYLRR------ATETIRPTWDDEVA------FFPVLNS
EDSL-----------SSEGF-QPAS-ASSVLSSSYRGSDTDGSQS---MSVDLDRTPFEQ
RLHGIEQTIDRLYRLSVAIRRPSILSQNAKAANF----VIRDEE--GNDVGEQFANFALK
WITHQF-----------------------------------PDASL---ELRQRLASSVT
LRRKRFLYRQSHQRKLSTKQHLA----PPSLAGR-PSSPALDAES-TVIART-IVETPTQ
-----------A---TQPENQQRG------------------------------LLKSIL
PSQTSASKISGKVRTDDVFQL-TPSRTPTVFS-----------------GAFS--QQASI
AVPEPPKPC----LG-SKEFECPYCCMMLPI-----K-----------------------
---------------------DAIASQWTRHVLNDLEPYICVFENCKDAH--R-LFRDRA
SWLTHMRESHT----------RQWTCTAAGHK----LRVFETE----QEFEDHMRLDHAR
-GFKESQLAWYKKRSQ-GPSVCLF-----------------ATCPLCAYEPSEDKITTLI
A--AKGIDHNQRYERVRLISEDIAKHLALHLQALSMKALPWQENVEEEAPSEKEASKHAD
EGHESNDDRSSLS----------LI-----DT-NSSLQ-------FDDVPLVIQAGDWDT
ESY---AGP-------------NSDELLQPQESYESEWGFIR------------------
-RPEYFGHDRDPIL----------------------------------------------
------------------------------------------------------------
-----------
>RDW60544.1
-------------------------------------------------MEPFNIRSRAT
ECLSDFDALVAVQPSVDDRR-------NAVDLDGEEQKARFLIWSANIGVFADGHASLDY
RLRDSL--EARKLMLDLLESLKNYLRR------ATETIRPTWEDEVA------FFSVPNS
EGSL-----------SSEGF-QPAS-ASSVLSSSYRGSDTDGSQS---MSVDLDRTPFEQ
RLHGIEQTIDRLYRLSVAIRRPSILSQNAKAANF----VIRDEE--GNDVGEQFADFALK
WITHQF-----------------------------------PDASL---GLRQRLASSVT
LRRKRFLYRQSHQRKLSTKQHLA----PPALAGR-PSSPAPDAES-TVIART-IVEIPTQ
-----------A---IQSDNQQRG------------------------------FLKPIL
PSQTSASKISGKVRTEDVFQL-TPSRTPTVFS-----------------GAFS--QQASI
AVPEPPKPC----LG-SKEFECPYCCMMLPI-----K-----------------------
---------------------DAIASQWTRHVLNDLEPYICIFENCKDAH--R-LFRDRA
SWLTHMRESHT----------RQWTCTAAGHK----LRVFETE----QEFEDHMRLDHAR
-GFKESQLTWYKKRSQ-GPSVSLF-----------------TTCPLCAYEPSEDKITTLV
A--AKGIDYNQKYERVRLISEDVAKHLALHLQALSMKALPWQENVEEEAPSEKEASKHAD
EGHESNDDRSSLS----------LI-----DT-NSSLQ-------FDDVPLVIQAGDWET
ESY---TVS-------------DSDEFLQPQETYESEWGFIR------------------
-RPEYFGHDRDPILQKLLRKLYLNSSSGADRSTG----PEL-------------------
------------------------------------------------------------
-----------
>XP_007737628.1
---------------------------------------------------MESITAIAR
ACFDSFGQLTATLTKASAEHC-----ESTPPDKIEQEFGRFKIWCANLGALQTGKSSLDS
RLRESV--VIRTNVLKHLARLDQTLVK-------------------------SREVTSGA
RLPL----------------EKQPQ-PE---------DSGSESSSEESESDAEPPRELAL
HLATIRDILNDLITLYRE-----------------------VDDDTGIDKFAAYTEFYRR
HIQDSLLQLRRDAAKEMKKKPSDLARL--------------RDTDQ---YLIDRLVVAMN
KRRKVLRYWQRHARKMAEMPKEVKPVIEPQPM-PK----A---PA-ANLETQSIIEKPSR
Q--------------VQFLMPSSS------------------------------VTGKTI
FSKTEATAFDKRLDELLEVQS----VISYVST-----------------PD--DVHGNDV
ELPAPPSAA----AK-GSEFWCPYCGIVCPA-----R-----------------------
---------------------HGRPRAWRAHILQDLQPYICTYDECKDGY--H-LYSSRT
TWLEHERLGHR----------RVWQCFEHA------EPKFWSK----ATLRHHLESEHGG
-DITEMQIQNLIEISE-LSVEDTR-----------------TTCPFCLLD----------
----------------GPFSSGFENHMSVHMRRFATFSVSRDISTHDEAEDDTNENHSG-
---RAQGVGSQDL----------GISGSLHFESQPPSN--------------TAS-----
--------------------------------------DVDK------------------
------------------------------------------------------------
----------QALQSPPSAIWEEQSFSEDD--QNSPPSYVRYPDLRHRLCHQTFRT-STY
EQFKNANPNR-
>XP_007803110.1
----------------------------------------MANPRASTAVAANTIAAEFE
DCMETYQSLCSAMQANVAA-------WSGTTSAVCEYRKTLHQWGYRTGAAT---RALDY
ALHKNS--DLRDEVLELLEGFKATLQS------TLELVQIAALPLLS------PALLDYP
QTS------------YF---------------------DRSPNDRTGLGARPVCEDDLQP
KLEDICHTLSLLERLSPTLGNPPPMDLFNAD------------------IHDNGTETEIY
LARRMF-----------------------------------PKASD---LLACRLGKANW
QRRLFLRSLRARLRREKSSAH------------------QMAITPGSNRQFPLILSQRLP
TAQNQFNSKLPPSH-----RSILGRINSRRTS----------------------TS---D
STANTSTFWSKSESLT-A--E---TATSVAES-------------------DDRGKPSQL
TVPAPPVAL--EK---GATFRCQYCCLDIVV---GETCAELRRRWLDQTKATCADAG---
---NTP-LKSEANLELPTSLEVSTSADWVAHVFADLEPYICTSEPCFHAT--K-TYGSIA
DWLKHELSVHR--------LARIWTCQL--CQ-----EDFGHS----GAFEAHLVTAHQV
---HPEQAPALSSFCE-RFTGDPP--------------DL--DCALCALK----------
----------------CTSVDSFRTHVAGHLEQLALCSIEPDEKAEEEIPASPI---D--
------------------QASPADYARLEEFVFSQSQY-------YSPDVFREHVTDAAQ
-----------------------KQVFG---QNIISQWSRSEAG----------------
------------------------------------------------------------
------------------------------------------------------------
-----------
>XP_013273074.1
------------------------------------------------MDSGSEIASIVS
LCLGLFNTCLSEGPDD------------DVLATLEDEQRRFRAWSHSLKVFARPHVNLDA
QLRPAANKQIREMVLLLLDVLRENLFL------ALNSLSSK-------------------
------------------------------------------------ETPASMTSDLKA
PFFGIDGALKRLERLAAAILDATEASLHRRVHVY----A-------EKNRDEGFERLVWQ
VILVRFPCVVPASDFR-ETLLSTSEVTESLEEAESLEDFRALLRSSSFSGLFRALFKSIV
FRHYRMIYERERRLKDLNQTLPMN---EPPRMAERVANPEHYQES-GGAIQPPAVGL---
----------------TPSLSELT------------------------------RSETTL
PNTIDGLRFKAKMENAEEHDT---ANTSGDFA-----------------YQ--VSESGDA
MYPRPPRLP----KD-ATEGICLLCGQRCPA-----D-----------------------
---------------------TFEGEKWMIHVGQDIKPYVCLSQDCTQNP--Q-YFARSR
DWKQHMHKIHTPQWIRSMHNPLIWKCPVCSSTS---ATEFVSEEKLQQSLVEHMKQKHA-
-ELDEDDQWNLASVSG-IPTPRPV-----------------DVCPICKDDHKPKARQRHA
---PQG--NRSALEDETPMSTVTRESQESHKKKRARFAVSDGSQSGSDRDGIGRPARRTQ
VKH---------------------------------------------QPSDRLPQASDH
DRIERYIGQHL-------------------------------------------------
------------------------------------------------------------
------------------------------------------------------------
-----------
>XP_013277417.1
---------------------------------------------------MASIYKRAD
DCLNQFKLLVKIENEVREAGKTEAQDLGFGELRADEQLARFEMWASNIGVFADGHASLDY
RVRDRD--DAKQLMIEFLGTLGDFIHR------GSNNKAEIVGSSLI------S-IVSKA
TESLSPNQMQSQDAGAFPSGDGPEQ-SLSSLSSPFQGTESDSLAA---ALPPTNLGLFEQ
RLQVIERTIDRLYRLSKLIRQPSILSHNPKAENF----PITDDE--DNNIDEQFRKFAVE
CVAHKF-----------------------------------PDVSK---ELKERLGNGIV
TRRKRFLYRQKHQRKLSTRTIMA----DSKQEQQKGPVPKGDGQS-TIRGTRAVLESSNQ
----------------AMKGPKGT------------------------------LGGAAL
PSQTSASGMARTSIHIDMTENDEESNQSTTFT-----------------NTPVDPGGTTT
FIPDPPKPT----PG-SKEFECPYCCIILPI-----S-----------------------
---------------------YAKASKWRRHVMRDLEPYACVFEKCPDHN--L-FFRDRS
SWIAHMRNTHT----------TRWVCTSGPHS----PCQFRTD----QEYEDHMWEAHAG
-TFTKSQLPLLKKRSR-IPSSTTF-----------------RACPLCRWRPSEDELRSHL
S--NLTQDEPPSFDIDKMASERITKHLASHLELLSVRALPWPESPGDESDESVESK-HAQ
EGTDQTEDDSSAI----------YR-----AQLVSSSQ-------TSQIHDDEHGSDDSS
IVI---VDE-------------DSEKNSSTAESYAETWDFIP------------------
-HPAYYGHDRDPVLQPLLRKWYFDIAPSADAV----------------------------
------------------------------------------------------------
-----------
>XP_014175858.1
-------------MSSSLSTGIAKATNIMIKPTHMYDSMGRR----KEGVVKAVAAARFE
DALQTFNRLCSRLLSFSHLIT----ET-EAIKQLEDVYARFSTWGHETGAED---LSLDR
RLRKSK--ELHETVIDILHELQSALDD------GMQLVEEQQFADWT------KQLIEQQ
---------------DFDPPAIIEEMAQDE---VDPRDTGPTGPPVDDAQATVLMERLLE
AVDEISGNVDNLIMLGPSLERPYPQDIDAYASSI----S---N------TSDISDSMDIE
RACLEF-----------------------------------PIASS---ILQKRLGRANW
KRRIAQMVVHEQNRKDGKIHP------PRQRT-KKTVRQEVAQDA-FNFQQPTLRREK--
-L--------VV---VPKFLPLMSVTASTA-----------------------EVSDTAS
DLWDTNPRSSTSKLNRAN------SATTLATMATYESNKKVQTGMK----MLQLAAAKEA
MFPKTPVQLTEIPKGRTVAFTCNFCGYDLEA---GGR-----------------------
---------------------IQTEEDWNQHLLEDLEPYLCTFDKCFSAQ--E-TYARRD
EWYRHELESHR--------VHKAWVCPA--CR-----EEFKTK----QEATEHLMQIHCC
DFKNEKEVVMMKAMLKQTLSSRIL-------------GTQ--ICPLCGEK----------
----------------L-EARRCKEHIARHLECFALLSIAEEATSDEDESDDIF----SQ
SDDAMSD-------------RGRKELVLSTFVREQFNL-------NLERGQQ-------P
-----------------------PDRFMD-GGGGLDLLEDMSECGDS-----------KD
SEPRIGNARQRESTQMLMDKMFHGYGGAHPTIAAR---RTATTTAE--------------
----------------TSGKRAARWPQQQQQQQVGGPPSLASLTEKLPLLRTW-------
-----------
>XP_018160718.1
--------------------------MPAAT---DDDSKAQRQRRNRALRERGPIAAEFE
DCQQSFVRLSDALHLSR------------NSYLVEKCWRRFNLWDDDSGASS---RTLDY
NLKSSP--SLVKQTTSLLHDLGWTLTH------AIMAVPLEEPEDEE------TESGL--
--------------------ASIKPFNNCD-----TALLSVDAD--LDNVDADVDYGTGP
WLQEALDIVDNLVHLLPALRKPSEISTPEDAT--------------LDFPGCCPLQLYQE
VADTMF-----------------------------------PSADA---DFLNRLARTQW
LNGLSLSSVHENSDMKHNANIS-----------------------APTSQDQTLPRGWPS
RRDT------RE---V------------QAFHLLESDRISS------------------T
IRSYAETVLSRNTITDHR------STTSFGAL-------------------SQAQPVRHP
NVPSPPVELDQPG---AGQFDCPYCHCELPL---AVG-----------------------
--------------------TNMSHDDWASHFHQDMRPYICTFGQSRCCN--V-TFATRE
EWFLHELDFHR--------ASQIWMCGS--CA-----VEFRSA----AEFESHLLSTHFD
-LPLPRDLSGLAESCK-RLSYVAD-------------ASW--ACAICRTI----------
----------------CGSLEELENHVGNHMEAFVYNTVCEHEPLTEDDQES--------
--------------------KDILGIVLADFLSDQIVP-------AAGLIGGGGDDNDDN
MGTRAYAAAK-------------PDEAV---NTTRSANAGLLLD------------NDKA
NRPAAGHTSSDWT-----------------------------------------------
------------------------------------------------------------
-----------
>XP_022470229.1
--------------------------------------MRSGRDRRAVSGERALIAAKFE
DCRENLQSVYAICDNLKAVHP------EIDLDIADQVLTSFKTWGNDIGASS---YNLDR
SLRLNQ--RLRDQVVALLKVFRDELQQ------DIEALQFHGSYQQR------DPEIVDA
-----------------HLDEQ---------------LDL--ESPLQQSESTLIAAEVHE
VFLCAEESLKQLKSLNPALREAYPEDLDGCSGSS----N---A---SGDTLDNPVREHVE
LTRSMF-----------------------------------PGASK---VLVERLGRANW
RRQQSLRVLRERRAIGISTKVK---I-SKLGP-RQGPRRDVAVDA-FNFQQPALKVGSD-
----HT---KPS---VPRIEKSLDESYRHK-SVSGSDYSNSSR----------------A
ETSGAPSLFSRPHLSRAA------SSTSYAQSMARKPDL-----------TASFHAPEQR
QVPLPPKSL---D---GQPFTCPYCCFEVNL---YKE-----------------------
---------------------LKTTEDWEAHVFEDLLAYLCTFDKCDWSR--K-AYGVRD
EWYHHELRSHL--------IPQVWSCES--CQ-----QEFKTK----PHLEQHLLKSHSK
-DFSPDEATQMVSFLRPIHSRKSF-------------SRE--RCPLCPSP----------
----------------L-DPAQMKEHIAEHLEQLALTAVYGEESTEEDDSDDIM---SQS
ASDNMSE-------------RGTKLRLLQAFADEQVAH-------LGERPKP-------A
-----------------------E-------DIDENDIDDVSDE------DKPAPSFSGV
AESELPS--GAWR-----------------------------------------------
------------------------------------------------------------
-----------
>KXH46763.1
--------------------------MYPRFSSTVYATIRSGKDRKSASGEKALIAAKFE
ECRETLQSVCTICENLKSNHP------EIDLDISDQVLTSFKTWGNDIGASS---YNLDR
SLRLNQ--KLRDQVVALLNVFQDELKQ------DIEALQYGA-YQLN------DTDLADP
-----------------SFDDE---------------LGL--ASPLQQTEGTRLAAEIQE
VFLCAEESLDQLKSLNPALREAYPEDLNGGSGSS----N---A---SSEQLENPLSDHVE
LTRSMF-----------------------------------PGASK---VLIERLGRANW
RRQQSLRVMRERRAIAMSTKAK---I-SKLGP-RQGPRRDVAVDA-FNFQQPALKGGSD-
----HT---KPS---VPRIEETPERLRKHD-SVSVSDYSSSSH----------------A
EISVAPSLFSRPHFSRAA------SFTSYAQSTARKPDP-----------PPFIQGPEHR
EVPLPPRSL---D---GQPFTCPYCCFEVNL---YKE-----------------------
---------------------LTTTEDWEAHVFEDLLAYLCTFDQCDWSR--K-AYGARD
EWYQHELRSHL--------IPQVWSCES--CQ-----KEFKTK----SDLKQHLLKSHST
-DFSPDEATQMVSFLRPIHSRESF-------------SRE--RCPLCPCP----------
----------------L-DPAQMKEHIAEHLEQLALTAVCGEESTEEDDSDDIM---SQS
ASDTMSE-------------RGTKLRMLQAFAEEQNAQ-------LGQRPKP-------A
-----------------------E-------DIDENDIDDVSDE------DEPLSDYSRA
AGDRIPGSSGAWRVQELMSDGTRPSRHVEQ----SSGRILHRPRSD--------------
-----------T------------------------------------------------
-----------
>KXH63449.1
MLTASKPQVFFRATSQEGAKAIRINRMDPRFPSAVYATIRSGKDRKAALGERALIAAKFE
ECRETLQSVHTICKNLKSNHP------EIELDIADQVSASFKTWGNDIGASN---HNLDR
SLRLNQ--RLRDQVVALLNVFQDELEQ------DIEALQYGI-YQTN------DTDLAET
-----------------HFDDE---------------LGL--SSPLPQTEGACIAAEIQE
VFICAEESLDQLKSLNPALREAYPEDLNGGSGSS----N---A---SSDPLDNPVHEHLE
LTRSMF-----------------------------------PGASE---VLIERLGRANW
RRQQSLRVVRERRAVSLNTKAK---I-SKLGP-RQGPRRDFAVDA-FNFQQPALKVGSD-
----HA---KHS---VPRLEGIPERPHKHD-SVSVSDYSSSSH----------------A
ETSFAPSLFSRPHFSRTA------SFTSYAQSTALNPDA-----------PPCIRGT-EH
LVPPPPRSL---D---GQPFTCPYCCFEVNL---YEE-----------------------
---------------------LRTTEDWESHVFEDLLAYLCTFDHCDWSR--K-AYGARD
EWYQHELRSHL--------IPQVWSCES--CQ-----KEFGTK----SHLEEHLLKSHST
-DFSPDEATEMASFLRPIHSRKSF-------------TRE--RCPLCPSP----------
----------------L-EPAEMKKHIAKHLEQLALTAVYGEESTEEDDSDDIM---SQS
ASDNMSE-------------RGTKLRMLQAFADEQVAQ-------LGQRPKP-------A
-----------------------E-------NIDEDDIDDVSDK------NEPASGFSEV
AENGLAGPSGAWRVQELMSGGTRPS-----------------------------------
------------------------------------------------------------
-----------
