# Supplementary material for: Exploring a diverse world of effector domains and amyloid signaling motifs in fungal NLR proteins
Source: PLoS Comput Biol. 2022 Dec 21;18(12):e1010787. doi: 10.1371/journal.pcbi.1010787 (PMC9815663; doi:10.1371/journal.pcbi.1010787)
Supplement: S2 Data — The alignments were calculated using ClustalOmega for 127 MMseqs2 clusters with at least 20 member sequences. (GZ) [file pcbi.1010787.s009.tar.gz › XP_024741356_aligned.fa]

>XP_024741356.1
MPVSSRKALKVTGIPEETTEIDYHEFVECLCQQTANNH----------------------
----------E-------------SSTAAGDRGDNAPF------------------IVSR
KGSWTLARQHEHLVGTVSFPSHSDKM-KALKRLG----KRKASFWRDWNIEHVFRGVTVL
YEN----------------------------------EAKTDICFVHGLGGNAFDTWTVS
NG--GSMWPRDFLPSPKHFLNSRIMTFGYDSDLTDST-TLVTMESCAQSLLRGVNEVRNS
DEARNRPLLFVCHSLGGLITRKAMELLPIM---ASYTNIELAKCGLLFLATPHLGSKRAD
WPKAMLAAAEAIGGVRRE-WVDVLKSFNNDALWDRLKYFKLKPCP-PFRCFAEGEMTSIN
L---LQKKRIVSQNSASLT-EEPAPMLEGTDHRTIAKFDSGATGPFVSVSKGLSDILEEI
TNRNASNP--ARGSPLFGHPRFLAHAYPREEGKYWYVGSGFPAAQQQQLQRRPF--
>XP_022284072.1
MPVESKRAIKVTNIPSGTTEKVYLQFVQLFHPLPTKATSTPVSYSSP-------------
---STLASNEG-------------DPASQLEDNDNSPL------------------LIQG
KKNWTLCRQYAHLAGTVSFPSYEEKN-RALKRFG----KKETSAWEDWNIEHGFRGVTIL
IDHP---------------------------------QAKTDICFVHGLGGNAFDTWATK
GK--DRMWPRDFLPLSPLFRESRIMTFGYDSDLTDSK-TLMKMEGCAHSLLRDVSG----
--ARKRPLLFICHSLGGIVARKAMVLLPLV---DDCPNIALENCGLLFLATPHFGSTAAD
WSTTMLAAAEVM-GARRV-WVDALSSFNNDAVWARLEFSRLNPSP-PFWCFAEGEMTTYV
KHVIRTKKLIVSQLSASLT-EHPAPMLAGTNHKTIAKFETAAGDPFESVCKGLGEVLKQI
TARTLVAP--SCSHRMFGHPRFRAHAYPREEGKFWYVGSGF---------------
>CVK84513.1
MPLQSKRTVKVHEIPAGTTKQQYVDFVEHLCTKPKKSSKFHFTRFARPF-RGKSKLPVSA
SKSASTENIDEDPRSKDESEIGPVPSSSRGEGEQAAPL------------LDDPRPTARG
WTRITYCRQNGHLLGTVSFESEILKD-EALKRHE----KDNKSYWKDWVVEDDFQGVTVI
YEGP---------------------------------DAKFDICAVHGQDGNAMDTWTAV
N---GKMWLRDLLPEHENFINSRIMTFGYDSDLTDKI-TVMGLDDWAETLLRSLNEVRTS
DTEKARPLLLVCHSLGGLVVKKAMTQLDSV---PKYNNIALSRFGIVFLATPHSGSEVAD
WNDFLVVTAHVLGGVRIE-SVKTLQPFNAASVRDAQAFIRLKPCP-PFRCFAEGRMMRVG
----HTDKHVVTLSSATLG-DQQAYQIMNVDHVTICKFDSKL-GPFTTISMELLELLSEV
TRHGMQQSEPQRERRMFGQPRFQAHAYPPEQG-FWWEGNE----------------
>CVK85068.1
MPLQSKRTVKVHEIPAGTTKQQYLDFVEHLCNKPKKTSKFHFGRVAKYL-KGKSKLPVDA
STSASTEEVDEDAKSKDEAELAPPPSTAKGEGEQAAPL------------LDDAQPTAEG
WMGTTYCCQNGHLVGTVSFQNEILKK-EALVRHG----KDKKCSWRGWTVEDNFKSITTL
YEAA---------------------------------DAKIDICAVHGLGGNAIDTWTTK
S---DKMWLRDFLPQHQNFKNSRVMTFGYDSDLTDRR-TVMTLESWAETLLQSLNEVRTG
EKEKERPLLFVSHSLGGLVVRKAMARLHLN---PSCQNIKLSQCGILFLATPHSGSTKAD
WSNFIVAVTHTLGGVRPE-TVKTLESFNTASVWDTAEFLNLDPCP-PFRCFAEGLKMRVK
----GTNQHIVTQSSATLG-SHQAHMIMDVDHSSICKFESRL-GTFTTISMAMWELLNEV
TTVGVQQPNARPQRRVFGQPRFLAHRYPPDRG-FWWEGTE----------------
>CZR32061.1
MPLQSKRTVKVHEIPAGTTKQQYLDFVEHLCTKPKKPSKFHFTRFARPF-RGKSKLPVSA
SKSASTENIDEDPRSKDESEIGPVPSSSRGEGEQAAPV------------LDDPRPTARG
WTRITYCRQNGHLLGTVSFESEILKD-EALKRHE----KDNKSYWKDWVVEDDFQGVTVI
YEGP---------------------------------DAKFDICAVHGQDGNAMDTWTAV
N---GKMWLRDLLPEHENFINSRIMTFGYDSDLTDKI-TVMGLDDWAETLLRSLNEVRTS
DTEKARPLLLVCHSLGGLVVKKAMTQLDSV---PKYNNIALSRFGIVFLATPHSGSEVAD
WNDFLVATAHVLGGVRIE-SVKTLQPFNAASVRDAQAFIRLKPCP-PFRCFAEGRMMRVG
----HTDKHVVTLSSATLG-DQQAYQIMNVDHVTICKFDSKL-GPFTTISMELLELLSEV
TRHGMQQSEPQRERRMFGQPRFQAHAYPPEQG-FWWEGNE----------------
>EWZ52501.1
MPLQSKRTVKVHEIPPGTLEAQYLAFVEHLCTKPQKTSRFRLSRVAKHF-RGKS--KSDA
STSASTDEVDENAKWKDEADLAPPPPTPKGEGEQAAPL------------LNNSQPTAKG
WKETTFCFQNGQSVGTISFENEFLKN-EALARHE----KDNMSCWKDWLVEDNFKGVAIL
YEGP---------------------------------DAKFDICAVHGLGGNAIDTWTAD
S---GKMWLRDFLPEHESFKDSRVMTFGYDSDLTDRS-TVMELENWAETLLQSLNEVRTS
EKEKERPLLFVSHSLGGLVVRKAMARLHLT---PNCQNIKLSQSGIVFLATPHSGSTKAD
WSNFLVATAHTIGGVRAE-TVRTLQSFNTASVWDTAAFLNLEPCP-PFRCFAEGLKMRVK
----GTNQHIVTQASATLG-KHQAHMIMDVDHSSICKFKSRL-GALVTVTMALRELLSGV
TTGGVQQPKAQPDRRMFGQPRFLAHAYPPDRG-FWWEGTELNEIQHQLTSTR----
>KLP00032.1
MPLRSKTTVKVHEIPAGTTKQQYVDFVEHLCTKPKKPSKFHFTRFARPF-RRKSKLPMSA
SKSASTENIDEDPRSKDESEICPVPSSLRGEGEQAAPL------------LDDPRSTARG
WTRITYCRQNGHLLGTVSFESEILKD-EALKRHE----KDNKSYWKDWVVEDDFQGVTVI
YEGP---------------------------------DAKFDICAVHGQDGNAMDTWTAV
N---GKMWLRDLLPEHENFINSRIMTFGYDSDLTDKI-TVMGLDDWAETLLRSLNEVRTS
DTEKARPLLLVCHSLGGLVVKKAMTQLSSV---PKYNNIALSRFGIVFLATPHSGSEVAD
WNDFLVATAHVLGGVRIE-SVKTLQPFNAASVRDAQAFIRLKPCP-PFRCFAEGRMMR--
---------VVTLSSATLG-DQQAYQIMNVDHVTICKFDSKL-GPFTTISMELLELLSEV
TRHGMQQSEPQRERRMFGQPRFQAHAYPPEQG-FWWEGNELSEIQHQLTLTRPFFG
>PCD46563.1
MPLQSKRTVKVHEIPPGTLEAQYLAFVEHLCTKPQKTSRFRLSRVAKHF-RGKS--KSDA
SNSASTNEVDENAKWKDEADLAPPPPTPKGEGEQAAPL------------LNNSQPTAKG
WKETTFCFQNGQSVGTISFENEFLKN-EALARHE----KDNMSCWKDWLVEDNFKGVAIL
YEGP---------------------------------DAKFDICAVHGLGGNAIDTWTAD
S---GKMWLRDFLPEHESFKDSRVMTFGYDSDLTDRS-TVMELENWAETLLQSLNEVRTS
EKEKERPLLFVSHSLGGLVVRKAMARLHLT---PNCQNIKLSQSGIVFLATPHSGSTKAD
WSNFLVATAHTIGGVRAE-TVRTLQSFNTASVWDTAAFLNLEPCP-PFRCFAEGLKMRVK
----GTNQHIVTQASATLG-KHQAHMIMDVDHSSICKFKSRL-GALVTVTMALRELLSGV
TTGGVQQPKAQPDRRMFGQPRFLAHAYPPDRG-FWWEGTELNEIQHQLTSTR----
>SCN71199.1
MPLRSKTTVKVHEIPAGTTKQQYVDFVEHLCTKPKKPSKFHFTRFARPF-RRKSKLPMSA
SKSASTENIDEDPRSKDESEICPVPSSLRGEGEQAAPL------------LDDPRSTARG
WTRITYCRQNGHLLGTVSFESEILKD-EALKRHE----KDNKSYWKDWVVEDDFQGVTVI
YEGP---------------------------------DAKFDICAVHGQDGNAMDTWTAV
N---GKMWLRDLLPEHENFINSRIMTFGYDSDLTDKI-TVMGLDDWAETLLRSLNEVRTS
DTEKARPLLLVCHSLGGLVVKKAMTQLSSV---PKYNNIALSRFGIVFLATPHSGSEVAD
WNDFLVATAHVLGGVRIE-SVKTLQPFNAASVRDAQAFIRLKPCP-PFRCFAEGRMMRVG
----HTDKHVVTLSSATLG-DQQAYQIMNVDHVTICKFDSKL-GPFTTISMELLELLSEV
TRHGMQQSEPQRERRMFGQPRFQAHAYPPEQG-FWWEG------------------
>SCO30898.1
------------------------------------------------------------
-----------------MSTIGAKPE--GGSYKTVTPRLDPFWIFLSFKFFSDSSKLSSR
TASGRLWALNGHLLGTVSFESEILKD-EALKRHE----KDNKSYWKDWVVEDDFQGVTVI
YEGP---------------------------------DAKFDICAVHGQDGNAMDTWTAV
N---GKMWLRDLLPEHENFINSRIMTFGYDSDLTDKI-TVMGLDDWAETLLRSLNEVRTS
DTEKARPLLLVCHSLGGLVVKKAMTQLSSV---PKYNNIALSRFGIVFLATPHSGSEVAD
WNDFLVATAHVLGGVRIE-SVKTLQPFNAASVRDAQAFIRLKPCP-PFRCFAEGRMMR--
---------VVTLSSATLG-DQQAYQIMNVDHVTICKFDSKL-GPFTTISMELLELLSEV
TRHGMQQSEPQRERRMFGQPRFQAHAYPPEQG-FWWEGNE----------------
>SCV33726.1
MPLQSKRTLKVHEIPGGTTKQQYLDFVEHLCTKPKKTSKFHFSRFARPF-RGKPKLSVGA
SKSPSSEKIDEDPRSKDESEIGPPPASLRGEGELASPL------------LDDPRPTARG
WTRITYCCQNGHLLGTVSFENEILKE-EALKRHE----KDNKSCWKDWVVEDDFQGVTVI
YEGP---------------------------------DAKFDICAVHGQDGNAMDTWTAV
N---GKMWLRDLLPEHENFKNSRIMTFGYDSDLTDKI-TVMGLNDWAETLLRSLNEVRTS
NTEKTRPLLVVCHSLGGLVVRKAMAQLGTA---PTYNNIALPRFGIVFLATPHSGSTVAD
WNDFLVATAHVLGGVRIE-SVKTVQAFNPASVWDAQAFIHLKPCP-PFRCFAEGRMMRVG
----YKDKHAC---QATLG-NQQAFQIMTVDHVSICKFTSNL-GPFTTVSMALWELLNEV
TNVGACQPKDQGERRMFGQPHFQAHAYPPDRG-FWWEGNQ----------------
>XP_023425358.1
MPLRSKTTVKVHEIPAGTTKQQYVDFVEHLCTKPKKPSKFHFTRFARPF-RRKSKLPMSA
SKSASTENIDEDPRSKDESEICPVPSSLRGEGEQAAPL------------LDDPRSTARG
WTRITYCRQNGHLLGTVSFESEILKD-EALKRHE----KDNKSYWKDWVVEDDFQGVTVI
YEGP---------------------------------DAKFDICAVHGQDGNAMDTWTAV
N---GKMWLRDLLPEHENFINSRIMTFGYDSDLTDKI-TVMGLDDWAETLLRSLNEVRTS
DTEKARPLLLVCHSLGGLVVKKAMTQLSSV---PKYNNIALSRFGIVFLATPHSGSEVAD
WNDFLVATAHVLGGVRIE-SVKTLQPFNAASVRDAQAFIRLKPCP-PFRCFAEGRMMR--
---------VVTLSSATLG-DQQAYQIMNVDHVTICKFDSKL-GPFTTISMELLELLSEV
TRHGMQQSEPQRERRMFGQPRFQAHAYPPEQG-FWWEG------------------
>EXK81753.1
MPLQSKRTVKVHEIPTGTSEAQYLAFVEHLCTKPQKTSRFRLSRVTKHF-KGKS--KLDA
STSASTDEVDEDAKSKDEGDLAPQPPTPKGEGEQAAPL------------LNNSQPTAKG
WKETTFCFQNGQSVGTISFENEFLKN-DPLARHE----KDKESCWKDWVVEDNFKGVAIL
YEGP---------------------------------DAKFDICAVHGLGGNAIDTWTAD
S---GKMWLRDFLPEHENFKNSRVMTFGYDSDLTDRS-TVMELENWAETLLQSLNE----
--EKERPLLFVSHSLGGLVVRKAMALLYPT---PNSQNIKLSQCGIVFLATPHSGSTKAD
WSNFLVATAHTIGGVRAE-TVKTLQSFNTASVWDTAAFLNLEPCP-PFRCFAEGVKMRVK
----GTNQHIVTQASATLG-KHQAHMIMDVDHSSICKFKSRL-GALVTVTMALRELLSEV
TTGGVQQPKAQPDRRMFGQPRFLAHAYPPDRG-FWWEGTELNEIQHQLTSTR----
>KIL85349.1
MPLESKYAVRVSSIPSTVSREEFCAYVKALFTKDSPK-KSFLSFLKKYS----GKRVSKL
PS----------------QSAEPQT---TSLTEDDAAL-----------------VVFYE
SLRISIAEQHGSKIGTISARSKGVLK-DALLRYE----KSKGCRSQEWGLTSNFQGITVL
YEYNGS------------------------------DEVEMDICNVHGLGGNAMDTWTAE
-G--GAMWPRDYLSSSEYFEKSRVMTFGYDSDLTNRE-TVMTLDNWAETLLQSLDE----
--VR--------------------------------------------------ISEKAD
WGDFLVAVAAVTSGLRQD-VLNSLRAFNPESVWDKKAFLKLEPRP-PFKCFAEGLKMKIK
----GILQHVVTHGSASLDPENPAFMIMQANHNSICKFDKPF-GPFITISCGLRDVYGEL
IGRSTKQP--VIEHRRFGHPRFVAHAYPPHKG-AWWEGSGMNEIQHRL--------
>OBT83139.1
MAKVSSNSLRVKGIPPQTDKATFIDFAKQYSSQTIARG----------W-LSSS------
-------------------------------------------------------VSGSN
NPTVSISLQSDDYVGTITLPSKAHEE-AALQK-----------NDTEWMLDDVFNGITVL
SSPD---------------------------------EPDLDICAVHGLNGNAFDTWAAQ
STTKTIMWLRDLLPTTEPFENARVMTFGYSSQLSDRQ-NLSGILEWSHHLLLSVSNVRKS
EKERARPILFVCHSLGGLVARQAMIRLNGYDKP-EYKGIQLERCGLLFLSTPHSGTTEAD
WNKLLLDIASVSWGVRPE-IVDSLRAFNPTSSESQDLYANMRIKP-PCAALYETKKTKV-
K---GFNRHVVTRQSASFG-NVTASPMENVDHNTICKFDSKFN-GFIELVTQLRYLRGLL
INGGNNAP------------------------------------------------
>OBT73983.1
MAKVSSNSLRVKGIPPQTDKATFIDFAKQYSSQTIARG----------W-LSSS------
-------------------------------------------------------VSGSN
NPTVSISLQSDDYVGTITLPSKAHKE-AALQK-----------NDTEWMLDDVFNGITVL
SSPD---------------------------------EPDLDICAVHGLNGNAFDTWAAQ
STTKTIMWLRDLLPTTEPFENARVMTFGYSSQLSDRQ-NLSGILEWSHHLLLSVSNVRKS
EKERARPILFVCHSLGGLVARQAMIRLNGYDKP-EYKGIQLERCGLLFLSTPHSGTTEAD
WNKLLLDIASVSWGVRPE-IVDSLRAFNPTSSESQDQYANMKIKP-PCAALYETKKTKV-
K---GFNRHVVTRQSASFG-NITASPMENVDHNTICKFDSKFN-GFIELVTQLRYLRGLL
MNGGNNAP------------------------------------------------
>PVH79970.1
MPSYATKTIRVKGLPVDLSREAFDTLARELGSAPRKKK--G------FF-RSKE------
-------------------------------------------------------AVPVE
SITTSLAPQFGEQFGTVTFHSENRKD-KAV-G-----------HRGDWSCDDKFDGITVL
HSGQ---------------------------------HPDIDICAIHGLNGNAFNTWSWD
----TVMWLRDLLPKTEPFGDSRILTFGYNSQLKDRN-NLSGIQEWSIDLLNDGY-----
--------------------------------PHLFDGIKSNLCGLIFLSTPHSGSGEAD
WNKYLVNVIEIIGGVRADAIVNSLRTFNPLSTCANEDFGNMKISP-PYECFYETRETKVA
G---A-------------------------------------------------------
------------SRQPNGVPPVDSRHYPLAPGKRWYEGRGLYPERQPRVL------
>PVH96067.1
-MQTSKRSIRLHGISNETRSEDIAQSAADYLKVGQGLKASVSGF-----FRRSP------
-----------------------------------------------------APEATGA
VLGLSLAPQSNYQTATITYAKEKHKN-NAYNNAR----KILERARSGPSPDDKFDGMTVL
YSCPD-------------------------------SLPDTDICAVHGLNGNALDTWMGD
----SKMWLRDYLPDHLAFRHSRIMTYGYNSSLLDRGSIDMRLSNIADSMLLALGNLRSS
AEEQSRPVIFICHSMGGIVARLAMTRYHKN--RQKFEQVQLGRCGLLFLSTPNLGSMAAN
WSNFTIALAEAFVGVRSN-LLDNLKALNPTMVDNVDDWASMSSPP-IVRCFCESLRT---
-----GSHQVVTESSAGFL-TDTAFRLPDTDHHTVCKFDTDTCQAFVIVMGALCAMRNQL
LRFETPVPPINCASNELNPL-------------LFDN--GFRKLR-----------
>RFU34108.1
MAKVASRTVRVTDIPLDVAQSDFHKYARRLSSMSVNRG----------K-FSST------
-------------------------------------------------------THDSL
NPTITFAPQFDGHVGTITLPSEKHKL-AALRD-----------NHKQWRLDDVFHGITVL
SCPE---------------------------------EPDLDICAVHGLNGNEFDTWVAE
SNNKATMWLRDLLPTSVPFDKARIMTSGYSSQLSDRR-NLSGIHDWSHQLLECLSNVRLS
DKEKNRPILIVCHSLGGIVARQAMIRLNEYDKP-AYRGLSLRQCGLLFLSTPHSGSKEAN
WNKMLLDIAQVTWGIRSE-ILEHLQVFNPFSAESQDQFANLKSQP-PFDAFHETLRTKI-
K---SFNRHIVTRQSASLN-NRVASLMADVDHNTICKFDGKFG-GFMQVVVKLQHLRSLL
MGQARETIP---N-------------------------------------------
>XP_003050547.1
MPLESKYALRVSSIPDYTTKEQFADFVRSVSAAGDCKRQSIFSSLKVKHWRKISKRSLGI
PA----------------EPSRPVSPSTSGQDDGTPLV-----------------RGSDD
GIRTSFASQHSLEVGTIAFSSKKTSE-IVLERHERARRDDVGYPWKDWDLSNNFQGITVL
YEPAAEEENEGGIENDEGKGRIGADKRAEGSQRSKRAKVDMDICAVHGLGGNAMDTWNAS
DK--GILWLRDHLPSSEYFSNSRIMTFGYDSDLTDPG-TVAGLENWAESLIHCLSE----
--EQARPLLFVCHSLGGLVARKAMSQLPTS----NIKGITVSQCGLVFLATPHTGTTKAD
WSDFIVAAAGTVAGVRPE-VVSHLQSFNPASVWDKKAFLKLTPRP-PFRCFAEGRKKLIK
----GTHQHVVTQASASLDPENPAVMLLHQDHSAVCKFSTKL-GAYVTVSSALNQVFSEL
TGRLEPEQ--GQERRMFGHPRFVAHAYPPNKN-FWWEGSE----------------
>XP_008022734.1
-MKKSKQTVRLTDVEEDVTTEQIQTQAQADLEVKHSF----WKP-----WLKTS------
-----------------------------------------------------SRQSSDN
IIASSLAQQKGCKTATITFTSSAIKE-RALENAQ----KRRNKTRKGAYIDDDFRGITVL
HSGSSG------------------------------QQVDLDICAVHGLNGHAFDTWMSE
----TQMWLRDHLPNHPDFRNSRIMTYGYDTQLFNGKGTRSRFEDYADQLLVLLGNERTT
AQERARPIMFLCHSMGGLIARLAMVRYEKY--PRLHPDVSLGPRGLLLLSTPNAGALDAQ
WSDLSLALGDV-LGLRRS-LIDELKVLNPHHIDAVNDWETLQYKP-LVRCYCESSSTALA
PGWTGTSRQVVTATSAGFL-TNTATQLPETDHHSVCKFEKRISPAFDMVKAGLCQMRADL
LSAANQVPSTAANVYRVGRPEVTAPSYPLPKPFVFDH--GFRKASCNVVQ------
>XP_024548640.1
MFRATSTTVRVKGIPLNLNREELLEKAEYYSRDLRR-S----------W-PQS-------
--------------------------------------------------------VNLG
NSKISLAIEREDQVGTITLPSPKHKE-EALKC-----------HNTEWEFDDNFNGITTL
YSSD---------------------------------DPEVDVCAVHGLNGNAFESWVAT
KN--QKMWLRDILPLSKPFDKARIMTFGYSSRLRDRG-NLSGITVWSQDLLRSVSSLRKT
KKERERPILFVCHSMGGLVARQAMVELDKYGSQSEYGGISPAKCALLFLSTPHSGSLEAD
WNDFLTDIAQLTMGIRKE-IVKTLGSFNPMSTESQREFMNMNIIP-PFDAFFETRMTSVA
K---IIHRQIVTQQSASLS-NCTAKGMPDVDHNTICKFESKFG-GFEQVADKLRHLKSIL
DGKPDDLKI---KIDKPWDSPPIASNSFLPAGKKFFEGK-----------------
>PMD21668.1
MATVSARSIRIRHIDEAFTLESLRALYVQQGGVGTEQS--VLSYFSRWL-PYTS------
-------------------------------------------------------RPALS
CLGSSLSVQNGYKVATASFNDENAKRSAAKYA-----------YPAGWIVDDKFDGITIL
HSPTTE------------------------------HGIEVDICAIHGPQGNAFDTWEAG
NETRTSMWLRDYLPYTPPFNRARIMTFGYSSQVKDRE-NVSEIRDWAKNLLSQVGSVRKQ
ETERKRPIIFVCHSLGGIVARDAIVRLNAH--PEEYPCIRIQDCGLLFLGTPHSGTTLAE
WNAFLSSIAAV-AGVRTE-VIEKLRSFNSAGVDSKEAFNSIKIHPPPYYCFSETKRLNI-
G---GKLTLVVIQDSAGLN-GAVAEPIPDSDHRQMCRYEHIFAPGYGLVVEGLEKIQGKL
LLKPKSARSEEEFEELPGHPLVTAARFPLPSGKAYYEGKGLFGRGG----------
