# Supplementary material for: Exploring a diverse world of effector domains and amyloid signaling motifs in fungal NLR proteins
Source: PLoS Comput Biol. 2022 Dec 21;18(12):e1010787. doi: 10.1371/journal.pcbi.1010787 (PMC9815663; doi:10.1371/journal.pcbi.1010787)
Supplement: S2 Data — The alignments were calculated using ClustalOmega for 127 MMseqs2 clusters with at least 20 member sequences. (GZ) [file pcbi.1010787.s009.tar.gz › XP_024755941_aligned.fa]

>XP_024755941.1
---MSGVELLGVAAAAEQFGKVALETAKFIKSVVGEIQDAPARIQQQIERIDSLASLATQ
IKGTKTLQT-VEFENILTRCESHIRELQTLLDKISFEPTNSLPRK--------------T
SKAICSLNEAENITRLFNILDHEYSTLNTLINLL--------------------------
------G-QTADSSKKCVQALFI-----TDPAIDRAKLITSKGE--IVSGTCDWITQKDE
FVKWITSDG--
>ETS04744.1
---MSGLEILGAFAAAEQLVEVLVKTVRLVKSVVNQVQDAPGQIQQQIGRLESFKSLAKQ
IQDTQTLQT-DDIDKILE------------------------------------------
---------EENILKLFNQLDQEYNSLNTHINLHM----LAMTETLHTGVQ---SIESKI
RSIAQAA-DSTPESVKCLQNLFI-----TDPAKDRAKLITSKGE--LVLGTCDWITQRKE
FLDWQASNGG-
>XP_013940862.1
---MSGAKVLGVIAASEQLVEAAFKLAKFVKAVVDQIQDAPDQIRRGVGRIESLASLAAQ
IKTTKPLQT-EDVKNILIRCESYMRELQTLLEKISFKHNDALRKK--------------T
WKAICGLQEEEDIMKLFAVLHQEYSTLDTHINLRT----NAVAEAV----------LAKL
TNLDTQG-QPANPSKKCLQDLFI-----TDSAIDRAKLITSKGE--IVSGTCDWIAQRKE
FVNWIASGG--
>XP_024773484.1
---MSGIEIISVVAAAEQFAEVVFKTIKLVKSVADQIQDGPGHIQQNIKRLQSLASLAKE
IQNTKSLQT-EDIGKILTRCECHVQSLQDLLQKISFNCHDSVQKK--------------T
WRAIAGLKQEVNVSKLFDNLDHEYNSLNTHINLRI----LAMAENIQTGYD---SIDTKL
NTIAQAA-NPSPDSLKCLQALFI-----TDPATDRAKLINSKGE--LVQGTCDWIAQKKE
FIKWRASDGG-
>PKK52729.1
---MSGIEIIGVVAAAEQFAEVVFKTIKLVKSVADQIQDGPGHIQQNIERLQSLASLAKE
IQNTKSLQT-EDIGKILTRCECHVQSLQDLLQKISFNCHDSVQKK--------------T
WRAIAGLKQEVNVSKLFDNLDHEYNSLNTHINLRI----LAMAENIQTGYD---SIDTKL
NTIAQAA-NPSPDSLKCLQALFI-----TDPATDRAKLINSKGE--LVQGTCDWIAQKKE
FIKWRASDG--
>PTB76423.1
---MSGLEILGGLAAAEQFAEVLFKTIKLVKSVVDQIQDAPGQIQQHIGRLESLRSLASQ
IQNTQTLQT-DDIGIILRRCERNVQSMHRLLSGVLFQTRDSVLRK--------------T
WKAICSLREEGNILKLLDQLDQEYNSLNTHINLRT----LEAAENMQTGLH---SIDSKL
ESLARAN-DATPQSSQCVRDLFI-----TDPAMDRADLITSKGD--IVQGTWSKGG----
-----------
>XP_013952446.1
---MSGAEIIGVAAASEQFAEVLFKTIKLVKSVVDQIQDAPDQTRRQIGRLESFVSLSKQ
IQSTNALQT-DDIRMILARCESHVESLRSLLQKLAFDRNDPLREK--------------T
WKAIISLKEDENVESLFISLDQEYTILNTYINLYN----LTANRSNEAGSD---SIKATT
NTMAQAV-DSGTDSEKCLRALFI-----TDPAIDRARLITSKGE--LVYGTCDWITQKKD
FIEWRASDG--
>EGU72859.1
---MSGFEALGAAAAAGQFLEQGYKIAKFCHALYRQVKDGPEAIRQRIEQLESLQAVATR
TQNTESLQT-AEAEKILVRCRNTAEKLLSLLGTLNFDPDDSTTTK--------------T
WRAACSMHKEEEILEQFRILNEEKSMLNLHISNLISETTTATHESVNAGFF---SLESKL
ENLEIAS-DPASEKQKCFRDLFT-----TDPAADRASIKTKKGD--LVQGTCDWIAGKGK
FTDWKDSDAG-
>EWZ28596.1
---MSGFEALGAAAAAGQFLEQGYKIAKFCHALYRQVKDGPEAIRQRIEQLESLQAVATR
TQNTESLQT-AEAEKILVRCRNTAEKLLSLLGTLNFDPDDSTTTK--------------T
WRAACSMHKEEEILEQFRILNEEKSMLNLHISNLISETTTATHESVNAGFF---SLESKL
ENLEIAS-DPASEKQKCFRDLFT-----TDPAADRASIKTKKGD--LVQGTCDWIAGKGK
FTDWQDSDAG-
>EXK76750.1
---MSGFEALGAAAAAGQFLEQGYKIAKFCHALYRQVKDGPEAIRQRIEQLESLQAVATR
TQNTESLQT-AEAEKILVRCRNTAEKLLSLLGTLNFDPDDSTTTK--------------T
WRAACSMHKEEEILEQFRILNEEKSMLNLHISNLISETTTATHESVNAGFF---SLESKL
ENLEIAS-DPASEKQKCFRDLFT-----TDPAADRASIKTKKGD--LVQGTCDWIAGKGK
FTDWKDSDAG-
>KFX87067.1
------MEGLGAAAAADQLLKEAFKLVQLIRAVRDKYKGAPKEIEAWRQEIEDFTALIKS
IEELPTLDG-YGIDTTIERCRTICRDLTGIFGSLDFAATDPRLHKTCGFHVKAHDGGLTT
WMAIKGIDQEPVVKKYFEELQRFKETLQLKINVSQ-------LKQG-------HQTAQDV
QFIKTAI-QPGSEEDRCLKSLFI-----TNPTDDRDAIITAKGV--RIDGTCEWITSTNE
YKTWIASPP--
>KIL90704.1
-----MAEAVGIIAASGQFVEQSIKIFKLAKKVQNKFVDAPDELEDWRNELESLQQIVDR
ILKTPALHT-DNLERIVTECKRVSEKLLDIFSNIDFNESDSFAHK--------------S
WRVVVSLAKEEEICELFNKLERCKSTLNAELASSG----AIQLAQVNEGFA---RTASAL
DEIKRFS-RPGTDEDRCIRSLFV-----TDPLSDREGLVTIKGH--RTRGTFEWIPNTSQ
YRDWEANQNG-
>RFN48574.1
-----MAEVIGLIAAGGQFVEQSVKLIKLARSTREKYRDTPKEIENWQQQLESLQKIVDS
IRQTPSLHNADEVKSTVDRCNTISNFLLQTFDTIHFTESDSFRHK--------------T
WRAAVSILKEEEIRSSFSELEQLKTSLSLHIAIKN-------LNVNQRITHTTTLLNDLL
SSVKSGS-GSGTDEESCLQALFI-----TDTRSDRDGFITTKGQ--RTPGTFEWIPQTRQ
YQEWSARNGP-
>KPA44305.1
-----MVEVVGLVAAGGQFIEQSVKIIKLSKKVRDRYKDAPKEIEGWQRQIESLQKVIKT
VCQSPSLQI-RDVSSTINQCKSVSDFLLDVFNKIQFSSSDSFGQR--------------T
WRVAISFTKEEEIGALFNQLEQLKSTLDIQIGIIH-------LNQSDRGLS---YVASLL
EGMKLSY-QPGTEEEHCLQALFV-----TDVVSDREGLITVKGT--RTPGTFEWIPQTQQ
YRDWIASEYA-
>XP_003043985.1
----MAAETIGIVAACGQFVEQSVKIIRFSKQVHDKFQDAPAEIDAWRQQIQGLEKLVAA
VEASPALQV-EDLKPTVEQAKAVGDKLLRIFEGIDFEKNDGFGHK--------------S
WRVVGGFLKEDEISSLFKEIERLKALLGDQIAVIN-------INQGHDKFA---RVESLI
QDLGRSF-RPGTDEDQCLQDLFI-----TDPLSDRDGIITAKGR--RTPGTCEWIPMTEE
YRSWSTDQS--
>XP_025591250.1
-----MSEVVGLVAASGQFIEQSIKIVGLFKKFRGKFKDTPKEIEGWQNEVTSLSKVVEK
IQNTPALQS-DDLKPIINQCKSVSEEILKTFTSIDFEEADSFSHK--------------S
RKITMALSKEGDIRDLFARIERLKSDLAIQIGMIQ-------INQNQEGFA---HFTSVM
EVMKVSF-QAGTDEEQCVRALFL-----TDPVNDREMLITSKGH--RTPGTCEWIPKTKE
YQDWNAARTA-
>KDN67071.1
---MSGFEVIGAVTAAGQFLEQGHKIVRFISAVVSQVADGQDQIKAWLEELETLNAIVEQ
IRSNAKLHS-AETEKVLVRSKGHAGKLEVQLRSLSFNPEESTLKK--------------T
WRAICTLEQEKSIMDIIQSLEREKQSLNSLLSLAL-------TSMTEAGFS---SVEAKL
DAMALHSPPPGSDEERCLRALFL-----TDPIADRAGLVTKKGR--LVDGTCDWVVKTKE
FISWRQEEGG-
>KFY53625.1
MPFIAAMEVLGAVAAADQLLKETFKLVQLIRTIHGKYQGSPKEIEAWRQEIEDFSTLIKQ
IETLPTLDG-YEIDATIESCRVICRELIGIFSVLDFTASDKRLHK--------------I
WMAIKGIDQEPAVRKHFEELQRLKGTLLIKINVSQ-------FTQG-------YQTAQDV
QFIKAAI-QPGTEEDQCLKSLFL-----TNPPDHRDAIITAKRV--RADGTCEWITSTDE
YKAWITSPP--
>KFY07758.1
------MEFLGATAAADQLLKEAFKLVQLIRNIHDKYKGAPKEIEAWRQEIEDFSELIKH
IETLPDLEG-YNIHGTIESCRTTCCELIGIFSGLDFADGDKRLHK--------------T
WMAIKGIDQEPVVKKHFEKLQSLKVTLLTGINVAQ-------SEQG-------YRTAQDV
QFIKTAI-QPGTEEDRCLKSLYL-----TNPIDDRDAIVTAKGA--KVAGTCEWIASTIE
YKAWIASPP--
>KFY21157.1
------MEVLGAAAAADQLIKEAFKLVQLIRSIRDKYQGAPKEIEAWRQEIEDLSELIKR
IEALPTLDG-YDIYATLESCKTTCHDLIGIFSGLDFATGDPRLLK--------------T
WMAIKGIDQEPTVRKHFGEIQRLKGTLLLKINVSQ-------FTQG-------YQTAQDV
QFIKAAI-QPGTDEDRCLKSLFI-----TDPTDHRDAIITAKGT--RVKGTCEWITSTDE
YKAWIISPQ--
>KFY24519.1
------MDVFGATAASAQLLIEAVKLGQLIRSIHGKYKGAPKEIEAWRQGIEDFTGIMKD
IETLPTLDG-YEIHATIESCGTICQELIRIFSSLDFDASDSRSHK--------------T
WMAVKGLDKDPVVKKHFEELERLKGTLQLKISVSQ-------VKDV-------RQTAQDV
QFIKAAI-QPGTKEDQCMGSLFL-----TNPADHRDAIITAKGD--REEGSCEWVTSTDE
YKAWVISPR--
>KFY79076.1
------MEVLGAAAAADQLLKEAFKLVQLIRSIRDKYQGAPKEIEAWRQEIEDFSALIKH
IEALPTLDG-YDIQSTIESCRITCHDLIGIFSSLDFAASDARLHK--------------T
WMVIKGIDQEPVVRKHLEELQRVKGTLLIKINVSQ-------FSQG-------YQTAQDV
QFIKAAI-QPGTEEGQCLKSLFT-----TNPTDHRDAIITAKGV--RVDGTCEWITSTDE
YKAWIISPP--
>KFY79679.1
------MEGLGAAAAAEQLVRDAFKLVQLIRSIRDKYQGAPKELEAWRQEVEDLLGLIKN
IEALPTLDG-YEIDATIESCRTICRGLIDIFSGLDFTASDSRLHK--------------T
WLAIKGIDQEPVVIKHFEELQRFKGTLLIKINISQ-------FTQG-------YQTAQDV
QFIKAAI-QPGTEEERCLKSLFI-----TNPTDHRDAIITAKGV--RVEGTCEWITSTDE
YKAWIMSPP--
>KFZ06205.1
------MEGLGAAAAAEQLVRDAFKLVQLIRSIRDKYQGAPKELEAWRQEVEDFLGLIKN
IEALPTLDG-YEIDATIEGCRTICRDLIDIFSGLDFSASDSRLHK--------------T
WLAIKGIDQEPVVIKHFEELQRLKGTLLIKINVSQ-------FTQG-------YQTAQDV
QFIKAAI-QPGTEEERCLKSLFI-----TNPTDHRDAIITAKGV--RVEGTCEWITSTDE
YKAWIMSPP--
>OBT39401.1
------MEVLGATAAAEQLFKDAFKLVQLIRSIRDKYQGAPKELEAWRQEIEDFLGLIKN
IEALPTLDG-YEIDATIESCRTICRDLIGIFSGLDFAASDSRLHK--------------T
WLAIKGIDQEPVVIKHFEELQRLKGSLLIKINVSQ-------FTQG-------YQTAQDV
QFIKAAI-QPGTDEERCLKSLFI-----TNPTDHRDAIITAKGV--RVDGTCEWITSTDE
YKAWIVSPP--
>OBT51052.1
------MEGLGAAAAAEQLVKDAFKLVQLIRSIRDKYQGAPKEIEAWRQEIEDFSGVIKN
IEALPTLDG-YEIDATIESCRTICRDLIGIFGGLDFAASDSRLHK--------------T
WLAIKGIDQEPVVIKHFEELQRLKGTLLIKINVSQ-------FTQG-------YQTAQDV
QFIKAAI-QPGTEEERCLKSLFI-----TNPTDHRDAIITAKGV--RVEGTCEWITSTDE
YKAWIMSPP--
>OBT66675.1
------MEALGAAAAAEQLLTEAFKLVQLIRTIRDKYQGAPKEIETWRQEIEDFSALIKH
IEALPTLDG-YGIHATIENCRTTCHDLIGIFSGLDFAASDARLHK--------------T
WMAIKGIDQEPVVKKHFEELQRLKGTLLIKINVSQ-------FTQG-------YQTAQDV
QFIKAAV-QSGTEEDQCLKSLFI-----TNPPDHRDAIITAKGV--RVDGTCEWITSTDE
YKAWITSPP--
>OBT73549.1
------MEGLGAAAAAEQLFRDAFKLVQLIRSIRDKYQGAPKEIEAWRQEIEDFSGLIKN
IEALPTLDG-YEIDATIESCRTICRDLIGIFSGLDFAASDSRLHK--------------T
WLAIKGIDQEPVVIKHFEELQRLRGTLLIKINVSQ-------FTQG-------YQTAQDV
QFIKAAI-QPGTDEERCLKSLFV-----TNPTDHRDAIITAKGV--RVDGTCEWITSTDE
YKTWIMSPP--
>OBT84287.1
------MEGLGAAAAAEQLFRDAFKLVQLIRSIRDKYQGAPKEMEAWRQEIEDFSGLIKN
IEALPTLDG-YEIDATIESCRIICRDLIGIFSGLDFAASDSRLHK--------------T
WLAIKGIDQEPVVIKHFEELQRLKGTLLIKINVSQ-------FTQG-------YQTAQDV
QFIKAAI-QSGTDEERCLKSLFV-----TNPTDHRDAIITAKGV--RVEGTCEWITSTDE
YKTWIMSPP--
>XP_018129491.1
------MEGLGAAAAAEQLVRDAFKLVQLIRSIRDKYQGAPKELEAWRQEVEDLLGLIKN
IEALPTLDG-YEIDATIESCRTICRGLIDIFSGLDFTASDSRLHK--------------T
WLAIKGIDQEPVVIKHFEELQRFKGTLLIKINISQ-------FTQG-------YQTAQDV
QFIKAAI-QPGTEEERCLKSLFI-----TNPTDHRDAIITAKGV--RVEGTCEWITSTDE
YKAWIMSPP--
>CZR36153.1
---MPSKTEFDAEIEGERFIELNLDIHALILSVFGCPENYPAQ--AQLKYLDTLE-----
-----EIWR-DQVGRSWHQCNILAGKLVDLLGKVRLEGN---ENH--------------G
WGTKFGLQRRKDIDRIFVEINAEINTIMLQGNEEP----N--------------------
---------VEVASAKIIRNPFA-----ADPATDRDVIKTTKGE--TVQGTCDWVLHTPE
FIKWRTSDD--
>SCO35663.1
---MPSKTEFDAEIEGERFIELNLEIHALILSVFGCPENYPAQ--AQLKYLDSLEEIVRF
VPIPVSYWR-DQVGRSLHQCNILAGKLVDLLGKARLEGN---EHH--------------G
WGTKFGLQRRKDIDRIFVEINAEIDIIMLQVAKSP----NRDLSKVDTV----TLLPRAD
KAMKNPM--FTVASAKIIRNPFA-----ADPVTDRDVIKTTKGE--TVQGKWDWVLQTPE
FIKWRTSDD--
>SCV37305.1
---MPSKTEFDAEIEGERFIELNLEIHALILSVFGCPENYPAQ--AQLKYLDSLEEIVRF
VPIPVSYWR-DQVGRSLHQCNILAGKLVDLLGKARLEGN---EHH--------------G
WGTKFGLQRRKDIDRIFVEINAEIDIIMLQVAKSP----NRDLSKVDTV----TLLPRAD
KAMKNPM--FTVASAKIIRNPFA-----ADPVTDRDVIKTTKGE--TVQGKWDWVLQTPE
FIKWRTSDD--
>XP_023426891.1
---MPSKTEFDAEIEGERFIELNLEIHALILSVFGCPENYPAQ--AQLKYLDSLEEIVRF
VPIPVSYWR-DQVGRSLHQCNILAGKLVDLLGKARLEGN---EHH--------------G
WGTKFGLQRRKDIDRIFVEINAEIDIIMLQVAKSP----NRDLSKVDTV----TLLPRAD
KAMKNPM--FTVASAKIIRNPFA-----ADPVTDRDVIKTTKGE--TVQGKWDWVLQTPE
FIKWRTSDD--
>EAQ70811.1
---------MDPIAIVTGVAQVGIKLAGIIKEVRERTKDVPQELSDWQGQIEAFNEITRA
VQKEDFLRT-AEVCKILERCLEKLDRIAGDLAELQ-TELDSLVKK--------------T
WSAVCGEKKEDDIRKKFSAFAEELGPLQIQLQLLSD------------------------
------VMNNGTDEEKCLKALFCTVPEVTNPKDDRAGLLTSKGQ--IVEGTCDWIVNKSE
FIEWERKR---
>XP_008731216.1
--MASGLEVLGAFAAASQIAEQLVRIVKSVQTI----RDAPKEVVQHIASLQQLTSVVES
IEANPSYQS-RQVAEILSSINTKTNALSDILVRLQADPGDSNANA--------------I
KKALNSTWNTDNVANKLDQIDGDKMTLALCLARIDAQ---VQSEQIRNLSS---QLQGLC
NSNNTSAPTTEQWQDYCLAELFI-----TNSADDRAMLTRTKGE--RSYGTCTWITEHPI
YRSWKDPACQS
>OCT49764.1
--MASGLEGLGAFAAASQIAEQLVRIVKSGQTI----RDAPKEAVQHIASLQQLTRVVES
IKANPSYQS-RQVAEILSLVNTKTNALSDILVRLQADPGDSKAKA--------------I
QKALNSTWNADNVANKLDQIDGDKMTLALCLARIDAQ---VQSEQIRNLSS---QLQGLR
NSNNTSALTTEQWKDYCLSELLI-----TNPADDRAMLTRTKGE--RSYGTCAWITEHPI
YRSWKDPACQS
>XP_007754407.1
--MASGLEVLGALAAASQIAEQLLNIVKLVQTI----RDAPKEVVQHIASLRQLTSVVES
IKATPSYQS-RQVAEILSLINTKTNALSDILVKLQADSRDSTVNA--------------T
KKRVKSTWITDNVANKLDQIERDKLTLALCLARIDAQ---VQGEQIRSLSS---QLQGLR
STRDASIFTAEQWRDYCLAELFI-----TNPVDDRAMLTRTKGE--RTHGTCTWIIEQPA
YRSWKDPACQS
>RBR24364.1
-----MAEVVGLIAASGQFIEESIKIVKIAKAARDKYRDAQTEIENWQRQ----------
-----------------------------------FSESDSRRHK--------------T
WRAAVSLLKEGEIRSSFSELEQLKSSLNLHIAIKG-------LNESQKISHTATSLDDLM
SLLKSG---SGSDEESCLRALFI-----TDSRSDRDGLITIKGH--RTPGTFEWIPQTKQ
FLDWNTSEK--
>XP_007747763.1
-----MAEVLGIGISATTLVVQLNDALKLFAEV----KGAPKKVRELISSLENLNGVMSN
IKADPAYQQ-EEVAKRLQLLIDQIEKLSCALNKASKSPQDSPFRK--------------A
TKAMRAALLSSKIDGKLAQISFDKSSLDTLLAQLNTK---HLEQLIQSRSS---NAERLA
SSPNDC-IAPEVERDTCLGELGI-----SSPKGDRERMKTERLQ--QCAGTCTWIIQTSQ
YQQWQDPGSQS
>XP_013259736.1
-----MAAEFATATAASGLLGQLIDLVGYIQDV----QNAPQDILRQRESLGRLQSVVDM
VKNDRRFQT-EGVEKSLSAINERVRELLVILRKNR-------------------------
---ILFPLKDKQITKILKQIESDKSNLILILNLLHI------------------------
-----TAEVADDEDEFCRERFLS-----INQDDDRESFKTSTGHTRKGANTCTWITQCEE
YKRWQDVDTAS
