# Supplementary material for: Exploring a diverse world of effector domains and amyloid signaling motifs in fungal NLR proteins
Source: PLoS Comput Biol. 2022 Dec 21;18(12):e1010787. doi: 10.1371/journal.pcbi.1010787 (PMC9815663; doi:10.1371/journal.pcbi.1010787)
Supplement: S2 Data — The alignments were calculated using ClustalOmega for 127 MMseqs2 clusters with at least 20 member sequences. (GZ) [file pcbi.1010787.s009.tar.gz › XP_025168671_aligned.fa]

>XP_025168671.1
---------------------------------------M---AFCFVVGTLIES----T
FEVTGQ------------AGMSISALREIIYDKNKNYFEEIKV-DANKLHLWKVDIPGDV
ENV--KLKKLERRSHDINDENTTIQELGGEKLTP-FKYFG---DIFAC-SSSKNIRIIAQ
PPQPATT----------------GKRPLEYSDEGQNSKRAKPLDP-NIISTARKIMEDIM
KLDEDESSYSNPKKILLLPFPYPGQKKPVDRFAINNDGFFTYMGRKEFRNVLKTINQFRS
GTGYMK-
>GBC28851.1
MSNYSSLSRVLSPFRVQTKFEENTLPASYT------TDIM---AFCFVVGTLIES----T
FEVTGQ------------AGMSISALREIIYDKNKNYFEEIKV-DANKLHLWKVDIPGDV
ENV--KLKKLERRSHDINDENTTIQELGGEKLTP-FKYFG---DIFAC-SSSKNIRIIAQ
PPQPATT----------------GKRPLEYSDEGQNSKRAKPLDP-NIISTARKIMEDIM
KLDEDESSYSNPKKILLLPFPYPGQKKPVDRFAINNDGFFTYMGRKEFRNVLKTINQFRS
GTGYMK-
>PKK59642.1
---------------------------------------MRKTLTCFVMGRSFE-----E
FTIVVADEISIDNSSVPISDFNVGLLKKHIWKEISKKFDGYGV-EPNDLNLWKAEIPISE
EN-DKVLKNPEVEY--------IIQAFNPKKLRSGDMFLDEEIFPDNYAPPRRHIHIIVQ
PPMPATTG--------------KGKRSLGDSDEDQNSKRVKLADP-NIISTARKIMEDIM
KLDEDESSYSNPKKHFSLPFPYPGEKLPVDRFAINDDGFFTYMGRKKFRKVLKTINQFRS
RTGYMK-
>GBC51899.1
MSSYSSLFRVPSPFRVQTKFEENSLPASPTLNPKRYTEIM---LGCIVLGEK--N----A
FPVDFD------------TGKTIGHLKGAIKEKKSVAFCNT---DANELKLWKVNIPESK
KQE---------IYEGI----DIKVKFGGEELDSDLKTIG---QVFEEQPPSEHIHILVQ
PPTPATTE--------------KGKRSLVDSDEGQNSKRAKFADL-NIISTAHKIMEGIM
KLDENESTYSNPKNFLSLPYPYLGEKLPIDRFAIDNNRYFNFMGRKEFRNVLEAINKLRS
GTGYMK-
>EXX56163.1
---------------------------------------M---IFCLVQGDAIKN----S
FPIDTR------------NYATFGHLRIAIKDAKQNAFIGI---DADRLTLWRVDIIQTK
ENQ--E---------------VIVKEYKGVELHS-FESVG---SYFQETPTSTNIRIIVE
PLPSVTTE--------------KGKRSLVDSDKGQNSKRAKFADL-NIISTAHKIMEGIM
KLDENESTYSNPKNFLSLPYPYLGEKLPIDRFAIDNNRYFNFMGRKEFRNILETINKLRS
GTGYMK-
>EXX67380.1
------------------------------------------MAYYLILGKVPAKEELDY
VKFD--------------SSERIMILRNTIYEMKKNTLSS--I-DRSDLKLWKVNIPFDC
END--KLKMLDNAFGTI----NIEKDLKGEKMLPGDE-----ISKYLKNLSTSSIHILVQ
LPQPTTTE--------------KGKRSRIDLDEGQNSKRAKFADL-NIISTAHKIMEGIM
KLDENESTYSNPKNFLSLPYPYIGEKLPIDRFAIDNNRYFNFMGRKEFRNILETINKLRS
GTGYMK-
>GBC32910.1
MSSYSSLFRVPSPFRVQTKFEENSLPASPTLNPKSYIFKMKKVLTCFVMGKSLV-----E
FMIVVAEEISIDNGWIPIKEFNVGLLKKHIWKEISNDFDGSGI-VLNRLNLWKAEIPISE
EN-RKVLENPEIEY--------IKQTFNLKKLDPSDIFLE--VFPDNYAPPLRHIHILVQ
PPPPATTE--------------KGKRSLVDSDEGQNSKRAKFADL-NIISTAHKIMEGIM
KLDENESTYSNPKNFLSLPYPYLGEKLPIDRFAIDNNRYFNFMGRKEFRNVLEAINKLRS
GTGYMK-
>GBC36095.1
-----------MSNRLSGLIKND---SADSHHGKRLRYIM---VGCFILGNG--V----T
FNFEIG------------KYVDFTELKKAIWEDDKDYFASIGVNNDKKIKLWKVEIPTRN
NDK--YERLLENHRVDL----DVKEEFSGERLDETWH-ID---LTFKEPPPKEHIHIIVQ
PPSSPATT---------------GKRPLENSDEDQNSKRVKLADP-NIISTARRIMEDIM
KLDENETIYSDPKNFLSLPYPYLGEKLPIDRFDIDHDGSFIFMGRTKFEQVLEDINKLRP
R-SYMK-
>GBC44801.1
MSNYSSLFRVLSPSRVQTKFEEKSLP-------ARYTDIM---IFCLVQGDAIKN----S
FPIDTR------------NYATFGHLRTAIKDAKQNAFVGI---DADRLTLWRVDIIQTK
ENQ--E---------------VIVKEHKGVELHS-FESVG---SYFQETPTGTNIRIIVE
PPPPATT----------------GKRKAEDSDKDQNSKRVKLADP-KIISTAHRIMEDIM
KLDENETIYSDPKNFLSLPYPYLGEKLPIDRFDIDHDGSFIFMGRTKFEQVLEDINKLRP
R-SYMK-
>PKC57818.1
MSSYSSLSRVLSPFRVQTKFEENSLPASPALNPKRYTEIM---LGCIVLGEK--N----A
FPVDFD------------TGKTIGHLKGAIKEKKSVAFCNT---DANDLKLWKVNIPESK
KQE---------IYEGI----DIKVKFGGEELDSDLKTIG---HVFEEQPLSEHIHILVQ
PPTPATT----------------GKRPLEYSDEGQNSKRAKPLDP-NIISTARKIMEDIM
KLDEDESSYSNPKKILLLPFPYPGQKKPVDRFAINNDGFFTYMGRKEFRNVLKTINQFRS
GTGYMK-
>PKK58149.1
---------------------------------------M---LGCIVLGEK--N----A
FPVDFD------------TGKTIGHLKEAIKEKKSVAFCNT---DANNLKLWKVNIPESK
KQE---------IYEGI----DIKVKFGGEELDSDLKTIG---QVFEEQPPSEHIHILVQ
PPMPTTT----------------GKRPLENSDEDQNSKRVKLADP-KIISTARRIMEDIM
KLDENETIYSDPKNFLSLPYPYLGEKLPIDRFDIDHDGSFIFMGRTKFEQVLEDINKLRP
R-SYMK-
>PKK58668.1
------------------------------------------MAYYLVLGEVPAKEELDY
VEFD--------------SSERVMILRNTIYEMKKNTFSS--I-DRSDLKLWKVDIPFDC
END--KLKMLDNAFGTI----NIKEDLKGEKMLPGDE-----ISKYLKNLPPSSIHILVE
PPPPATTEK-------------GLKRLLEDSDEGRNSKRAKPIDP-NIISTARKIMEDIM
KLDEDESNYSNPKKLLSLPFPYPGQKKPIDRFAINDNGFFNFMGRKEFKNVLTTINKFRS
GTGYMK-
>PKK59049.1
---------------------------------------M---IFCLVQGDAIKN----S
FPIDTR------------NYATFGHLRTAIKDAKQNAFVGI---DADRLTLWRVDIIQTK
ENQ--E---------------VIVKEHKGVELHS-FESVG---SYFQETPTSTNIRIIVE
PPPPATTE--------------KGKRSLVDSDEGQNSKRAKFADL-NIISTAHKIMEGIM
KLDENESTYSNPKNFLSLPYPYLGEKLPIDRFAIDNNRYFNFMGRKEFRNILETINKLRS
GTGYMK-
>PKY34822.1
---------------------------------------M---IFCLVQGDAIKN----S
FPIDTR------------NYATFGHLRIAIKDAKQNAFVGI---DADRLTLWRVDIIQTK
ENQ--E---------------VIVKEHKGVELHS-FESVG---SYFQETPTSTNIRIIVE
PPPPATT----------------GKRKAEDSDKDQNSKRVKLADP-NIISTARRIMEDIM
KLDENETIYSDPKNFLSLPYPYLGEKLPIDRFDIDHDGSFIFMGRTKFEQVLEDINKLRP
R-SYMK-
>RGB25069.1
---------------MSNRLIENDLV--NNHHGKRYIVQMS--LFFVVLAHPLEN----P
SMIDIIEIHVIDGNKVPKDELNTIHLKKLIWHEIGNSEDNNK--EANKLNLWKVKDLREG
NDNWEVLKTLREPYNED----DIKQKLGGVMLLSTDVLFT---EVWQDGLPKNSIHIIVQ
PPPPATTE--------------KGKRSLVDSDEGQNSKRAKFADL-NIISTAHKIMEGIM
KLDENESTYSNPKNFLSLPYPYXGEKLPIDRFAIDNNRYFNFMGRKEFRNVLETINKLRS
GTGYMK-
>RGB41573.1
MSNYSSLFRVLSPSRVQTKFEEKSLS-------ARYTDIM---IFCLVQGDAIKN----S
FPIDTR------------NYVTFGHLRTAIKDVKQNAFIGI---DADRLTLWKVNIIQTK
ENQ--E---------------VIVKDHKGVELHS-FESVG---SYFQETPTSTNIRIIVE
LPLLTTTR--------------KRRWDLDNGNEDQDQKKGKLTVPETILTRAQKIMEDIK
KLPEDRNVYSNPKNSLLLPFPFLGERKPVERFSIDDD-KFLYMGRKVFDKVLNTINELKS
GNGYMD-
>XP_025165424.1
------------------------------------------MAYYLILGKVPAKEELDY
VKFD--------------SSERIMILRNTIYEMKKNTLSS--I-DRSDLKLWKVNIPFDC
END--KLKMLDNAFGTI----NIEKDLKGEKMLPGDE-----ISKYLKNLSTSSIHILVQ
LPQPTTTE--------------KGKRSRIDLDEGQNSKRAKFADL-NIISTAHKIMEGIM
KLDENESTYSNPKNFLSLPYPYIGEKLPIDRFAIDNNRYFNFMGRKEFRNILETINKLRS
GTGYMK-
>XP_025185588.1
---------------------------------------MKKVLTCFVMGKSLV-----E
FMIVVAEEISIDNGWIPIKEFNVGLLKKHIWKEISNDFDGSGI-VLNRLNLWKAEIPISE
EN-RKVLENPEIEY--------IKQTFNLKKLDPSDIFLE--VFPDNYAPPLRHIHILVQ
PPPPATTE--------------KGKRSLVDSDEGQNSKRAKFADL-NIISTAHKIMEGIM
KLDENESTYSNPKNFLSLPYPYLGEKLPIDRFAIDNNRYFNFMGRKEFRNVLEAINKLRS
GTGYMK-
>XP_025171882.1
------------------------------------------------MSNYSSPQVLSP
FQFD--------------SSERIMILRNTIYEMKKNTLSS--I-DRSDLKLWKVNIPFDC
END--KLKMLDNAFGTI----NIEKDLKGEKMLPGDE-----ISKYLKNLSTSSIHILVQ
LPQPTTTEIRVISHLIFFIQSEKGKRSRIDLDEGQNSKRAKFADL-NIISTAHKIMEGIM
KLDENESTYSNPKNFLSLPYPYIGEKLPIDRFAIDNNRYFNFMGRKEFRNILETINKLRS
GTGYMK-
>EXX68369.1
MSNYSSLFRVLSPSRVQSRYMAE------------------FTLFCYVLGTPVKS----A
IPIDIGNITKVDGPDVSLKKLNFGHIKKLIWPNDN---------KANQLKLMKFVTPLKE
DNE--ELKELNKKFYEN--------IELSDKLSPCTKVLK--EFPAGYEFLDDYIHIIVQ
PPPPVTTAT-------------KRQLDSDYWDEVRYRKKRKLRVPETILTRALKTMEDIM
KISDDPRVYSNPENLLPLPFPFLGERKPVERFSIKNK-RFLYMGRKAFDNVLNTINEFKY
EEGYMDC
>GBC40857.1
MSNYSSLFRVLSPSRVQSRYMAE------------------FTLFCYVLGTPVKS----A
IPIDIGNITKVDGPDVSLKKLNFGHIKKLIWPNDN---------KANQLKLMKFVTPLKE
DNE--ELKELNKKFYEN--------IELSDKLSPCTKVLK--EFPAGYEFLDDYIHIIVQ
PPPPVTTV------------------------------------PETILTRALKTMEDIM
KISDDPRVYSNPENLLPLPFPFLGERKPVERFSIKNK-RFLYMGRKAFDNVLNTINEFKY
EEGYMDC
>PKC13661.1
--------------------MAE------------------FTLFCYVLGTPVKS----A
IPIDIGNITKVDGPDVSLKKLNFGHIKKLIWPNDN---------KANQLKLMKFVTPLKE
DNE--ELKELNKKFYEN--------IELSDKLSPCTKVLK--EFPAGYEFLDDYIHIIVQ
PPPPVTTAT-------------KRQLDSDYWDEVRYRKKRKLRVPETILTRALKTMEDIM
KISDDPKVYSNPENLLPLPFPFLGERKPVERFSIKNK-RFLYMGRKAFDNVLNTINEFKY
EEGYMDC
>PKC66608.1
--------------------MAE------------------FTLFCYVLGTPVKS----A
IPIDIGNITKVDGPDVSLKKLNFGHIKKLIWPNDN---------KANQLKLMKFVTPLKE
DNE--ELKELNKKFYEN--------IELSDKLSPCTKVLK--EFPAGYEFLDDYIHIIVQ
PPPPVTTAT-------------KRQLDSDYWDEVRYRKKRKLRVPETILTRALKTMEDIM
KISDDPRVYSNPENLLPLPFPFLGERKPVERFSIKNK-RFLYMGRKAFDNVLNTINEFKY
EEGYMDC
>PKK79299.1
--------------------MAE------------------FTLFCYVLGTPVKS----A
IPIDIDNITKVDGPDVSLKKLNFGHIKKLIWPNDN---------KANQLKLMKFVTPLKE
DSE--ELKELNKKFYEN--------IELSDELSPCTKVLK--EFPAGYEFLDDYIHIIVQ
PPPPVTTAT-------------KRQLDSDYWDEVRYRKKRKLRVPETILTRALKTMEDIM
KISDDPKVYSNPENLLPLPFPFLGERKPVERFSIKNK-RFLYMGRKAFDNVLNTINEFKY
EEGYMDC
