# Supplementary material for: Exploring a diverse world of effector domains and amyloid signaling motifs in fungal NLR proteins
Source: PLoS Comput Biol. 2022 Dec 21;18(12):e1010787. doi: 10.1371/journal.pcbi.1010787 (PMC9815663; doi:10.1371/journal.pcbi.1010787)
Supplement: S2 Data — The alignments were calculated using ClustalOmega for 127 MMseqs2 clusters with at least 20 member sequences. (GZ) [file pcbi.1010787.s009.tar.gz › XP_025560671_aligned.fa]

>XP_025560671.1
------------------------------------------------------------
-----------------MPFRKHL-KELKATLRPPKSSSLN-------------------
-------------------VSQ---------DTSTASL-VLHK--TPVANASSTNTPDPV
PLKLEGLWKKAYSDLRNKN--PDLLVQYETILLSNTESDSL-------------HHESRV
ENHDIDPRLESCVKTRLEAIQKSRLKIYIR------------------------GKEIEV
RKQVRRVVGGIMSMKDIISAAVSAELHASIAWAGVLFL-LDPLAKSFHQNEDALNGFQAV
SDLMIRYAFLEKSQTRIYMK-S---GSKVAESAQHLAELVRSKTVELYVLILEYHICLAT
HFS-HSGYTRFLKDWVDFNKWRNLLESITSLDGKIRQNLTLFAGDDIQKMF---KELEKS
QQNVMTTLSVLKESFKE---AKQKELLEKLPVVSKAKYGSFDDG-NKSECLEGTRTEILH
EIQCWAESPDDS-
>GAA90458.1
------------------------------------------------------------
-----------------MPFRKRL-KDLKATLRPPKNSSLN-------------------
-------------------VSQ---------DTSTASL-VSHN--TPVANESSSIIPDPV
PLRLEGLWKKAYLDLQAKS--PELLAQYERIVLSSAESDTL-------------NNE-KR
ENTDIDPRLEYCVKGRLEAIEKSRLKICIR------------------------GREIEV
RKQVRRVVGGILSVKDVITAAVSAEPHASIAWAGVLFL-LDPLAKSFHQDEEAMSGFQAV
SDLMVRYAFLEKSQARIYST-S---ASKVAESPQHLAELVRSKTVELYILILEYHMCFAT
HFN-HSGYRRFLKDWVDDDKWRNMLESITRLDGKIRQDLTIFVGDDIQAIF---KELENS
QQVVIDSLSVLKESFKE---AKQKELLDDLPVVSKAKFGSFDDG-NKSECLEGTRTEILR
EIQSWAESPDDS-
>GAQ40459.1
------------------------------------------------------------
-----------------MPFRKRL-KDLKATLSPPKNSSLN-------------------
-------------------VSQ---------DTSTASL-VSHS--APVANESSSIIPDPV
PLRLEGLWKKAYLDLQAKS--PELLAQYERIILSSAESDTL-------------NNE-KR
ENTDIDPRLEYCVKGRLEAIGKSRLKVCIR------------------------GREIEV
RKQVRRVVGGILSVKDVISAALSAEPHASIAWAGVLFL-LDPLAKSFHQDEDAMSGFQAV
SDLMVRYTFLEKSQARIYLN-S---GSKVAESPQHLAELVRSKTVELYVLILEYHMCLAT
HFN-HSGYRRFLKDWVDVDKWRNMLESITSLDGKIRQDLTIFVGDDIQAIF---KELENS
QQVVIDSLSVLKESFKE---AKQKKLLDDLPVVSKAQFGSFDDG-NKSECLEGTRTEILR
EIQSWAESPDDS-
>OJI79550.1
------------------------------------------------------------
-----------------MPFRKRL-KDLKATLRPPKNSSLN-------------------
-------------------VSQ---------DTSTASL-VSHN--NPVANGSSSIIPDPV
PLRLEGLWKKAYLDLQAKS--PELLAQYERIILSSTELDTL-------------NNE-KR
ENTDIDPRLEYCVKRSLEAIEKSRLKICIR------------------------GREIEV
RKQVRRVVGGILSVKDVISAAVSAEPHASIAWAGILFL-LDPLAKSFHQDEEAMSGFQAV
SDLMVRYAFLEKSQARIYSN-F---ASKVAESPQHLAELVRSKTVELYVLILEYHMCLAT
HFS-HSGYKRFLKDWVDVDKWRNMLESITRLDGKIRQDLTIFAGDDIQTIF---KELENS
QKVVIDSLSMLKESFKE---AKQKELLNDLPVVSKAKFGSFDDG-NKSECLEGTRTEILR
EIQSWAESPDDS-
>OJJ66823.1
------------------------------------------------------------
-----------------MPFRKRL-KNWTATLRPPRTLSTD-------------------
-------------------VSR---------NTSTASLAPSHS--ISVADASPLSISDPV
PLKLEGLWKKAYSNLQNKN--PKLLAQYEGILLSSTKSDTL-------------QNE-NR
GNTDIDPRLQSCVKGRLEAIENSRLKIRIS------------------------GKEVEV
RKQVRRVVGGILSVKDIISAAVSAEPHVSIAWAGVLFL-LDPLAKSFHQDEDALDGFQAV
SDLMVRYAFIEKGQGRIYSN-S---GCKPADSGQHLADLIRSKTVELYGLILEYHMSLAT
HLN-HAGFKRFLHDWAEIDKWRNMLETITSLDQKIRQDLTAFAGDDIQRIF---KELENS
QRVVMDSLAVLKQEFHE---AKQRELLNGLPLVLEARFGSFDDG-NNPECLEGTRTEILR
EIQTWAEDPDDSP
>OJZ85766.1
------------------------------------------------------------
-----------------MPFRKRL-KDLKATLRPPKNSSLN-------------------
-------------------VSQ---------DTSTASL-VSHN--TPVANESSSIIPDPV
PLRLEGLWKKAYLDLQAKS--PELLAQYERIVLSSAESDTL-------------NNE-KR
ENTDIDPRLEYCVKGRLEAIEKSRLKICIR------------------------GREIEV
RKQVRRVVGGILSVKDVISAAVSAEPHASIAWAGVLFL-LDPLAKSFHQDEEAMSGFQAV
SDLMVRYAFLEKSQARIYST-S---ASKVAESPQHLAELVRSKTVELYVLILEYHMCFAT
HFN-HSGYRRFLKDWVDVDKWRNMLESITRLDGKIRQDLTIFVGDDIQAIF---KELENS
QQVVIDSLSVLKESFKE---AKQKELLDDLPVVSKAKFGSFDDG-NKSECLEGTRTEILR
EIQSWAESPDDS-
>OWW37201.1
------------------------------------------------------------
------------------------------------------------------------
------------------------------------------------------------
----------------MEN--NEESEHYEDSEDSEGSEDSD---------LSNGQPEENY
IYLDDLPTLATCYLYVIIVPGDGELKHWILYIDAPTWTEKPMVHLVGSPTYYRVEARFLT
RNDERRIIKRVNLCDIPNAQNVYDDIIDAGEWAEIDNQ-DPSYNS---------------
---------------QIYILEL---LDDLEHRGIVSMNDPRSKTVELYVLILEYHMSLAT
HFD-HAGFRRFLHDWTEIDKWHSMLKSITSLDESIGQYLATFAGDDIQKIL---KELENS
QRVVMDSLSVIKENVEE---TKQIELLKLLPLVGEATFGSLADQ-NKPECLEGTQTKILR
EIQTWIESPDDS-
>RDH27930.1
------------------------------------------------------------
-----------------MHFRKRL-KDWTATLRPPRNSGLD-------------------
-------------------VSQ---------DTSTASVVSSQNNDISVPHACPSNVPNPI
PLRLEGLWKKAYSDLQNKN--PDLLAQYEKILLSNAELDDP-------------NNENQR
GNIDIDPRLETCVKRRFEAIEKLRCKIRIG------------------------GKEIEV
KKQVRRVVGGILSVKDIITAAVSAEPHVSIAWAGVLFL-LYPLAESFDQDEDAINGFQAV
SDLMVRYAFLEKSQAKIYSN-S---SFTVADSGHDFANLIRSKTVELYVLILEYHMSLAT
HFD-HAGFRRFLHDWTEIDKWHSMLKSITSLDESISQYLATFAGDDIQKIL---KELENS
QRVVMDSLSVIKENVEE---TKQIELLKLLPL--------------------GTQTKILR
EIQTWVESPDDS-
>RDK39741.1
------------------------------------------------------------
-----------------MHFRKRL-KDWTATLRPPRNSGLD-------------------
-------------------VSQ---------DTSTASVVSSQNNDISVPHACPSNVPNPI
PLRLEGLWKKAYSDLQNKN--PDLLAQYEKILLSNAELDDS-------------SNENQG
DNIDIDPRLETCVKRRLEAIEKLRCKIRIG------------------------GKEIEV
KKQVRRVVGGILSVKDIITAAVSAEPHVSIAWAGVLFL-LYPLAKSFDQDEDAMNGFQAV
SDLMVRYAFLERSQAKIYSN-S---SFTVADPGHDFANLIRSKTVELYVLILEYHMSLAT
HFD-----------------HAGMLKSITSLDESIGQYLATFAGDDIQKIL---KELENS
QRVVMDSLSVIKENVE---------LLKLLPLVGEATFGSLADQ-NKPECLEGTQTKILR
EIQTWIESPDDS-
>SPB45207.1
------------------------------------------------------------
-----------------MHFRKRL-KDWTATLRPPRNSGLD-------------------
-------------------VSQ---------DTSTASVVSSQNNDISVPHACPSNVPNPI
PLRLEGLWKKAYSDLQNKN--PDLLAQYEKILLSNAELDDS-------------SNENQG
DNIDIDPRLETCVKRRLEAIEKLRCKIRIG------------------------GKEIEV
KKQVRRVVGGILSVKDIITAAVSAEPHVSIAWAGVLFL-LYPLAKSFDQDEDAMNGFQAV
SDLMVRYAFLERSQAKIYSN-S---SFTVADPGHDFANLIRSKTVELYVLILEYHMSLAT
HFD-HAGFRRFLHDWTEIDKWHSMLKSITSLDESIGQYLATFAGDDIQKIL---KELENS
QRVVMDSLSVIKENVEE---TKQIELLKLLPLVGEATFGSLADQ-NKPECLEGTQTKILR
EIQTWIESPDDS-
>XP_025390813.1
------------------------------------------------------------
-----------------MPFRKRL-KDLKATLRPPTSSSLN-------------------
-------------------VSQ---------DTSTASL-GLHK--TPVANASSSNTPDPV
PLKLEGLWKKAYSDLRNKN--PDLLVQYERILLFNTELDSL-------------HHESRV
EGHDIDPRLESCVKRRLEAIQKSRLKIYIR------------------------GREIEV
RKQVRRVVGGIMSMKDIISAAVSAELHASIAWAGVLFL-LDPLAKSFHQNEDALNGFQAV
SDLMIRYAFLEKSQTRIYMQ-S---GSRVTESAQHLAELVRSKTVELYVLILEYHICLAT
HFS-RSGYKRFLKDWVDFNKWRNLLESITCLDGKIRQNLTLIAGDDIQKMF---KELEKS
QQIVMTTLSVLKENFKE---AKQKELLDELPVVSKAKYGSFDDG-NKSECLEGTRTEILR
EIQCWAESPDDS-
>XP_025453387.1
------------------------------------------------------------
-----------------MHFRKRL-KDWTATLRPPRNSGLD-------------------
-------------------VSQ---------DTSTASVVSSQNNDISVPHACPSNVPNPI
PLRLEGLWKKAYSDLQNKN--PDLLAQYEKILLSNAELDDS-------------SNENQG
DNIDIDPRLETCVKRRLEAIEKLRCKIRIG------------------------GKEIEV
KKQVRRVVGGILSVKDIITAAVSAEPHVSIAWAGVLFL-LYPLAKSFDQDEDAMNGFQAV
SDLMVRHAFLERSQAKIYSN-S---SFTVADPGHDFANLIRSKTVELYVLILEYHMSLAT
HFD-HAGFRRFLHDWTEIDKWHSMLKSITSLDESIGQYLATFAGDDIQKIL---KELENS
QRVVMDSLSVIKENVE---------LLKLLPLVGEATFGSLADQ-NKPECLEGTQTKILR
EIQTWIESPDDS-
>XP_025483531.1
------------------------------------------------------------
-----------------MPFRKRL-KDLKATLRPPKNSSLN-------------------
-------------------VSQ---------DTSTASL-VSHN--APVANESSSIIPDPV
PLRLEGLWKKAYLDLQAKS--PELLAQYERIILSSAESDTL-------------NKE-KR
ENTDIDPRLEYCVKRRLEAIEKSRLKICIR------------------------GREIEV
RKQVRRVVGGILSVKDVISAAVSAEPHASIAWAGILFL-LDPLAKSFHQDEEVMSGFQAV
SDLMVRYAFLEKSQARIYLN-S---GSKVAESPQHLAELVRSKTVELYVRILEYHMCLAT
HFS-HSGYKRFLKDWVDVDKWRNMLESITRLDGKIRQDLTIFAGDDIQTIF---KELENS
QKVVIDSLSVLKENFKE---AKQKELLNDLPVVSKAKFGSFDDG-NKSECLEGTRTEILR
EIQSWAESPDDS-
>XP_025516473.1
------------------------------------------------------------
-----------------MPFRKRL-KDLKATLRPPKNSSLN-------------------
-------------------VSQ---------DTSTASL-VSHN--TPVANESSSIIPDPV
PLRLEGLWKKAYLDLQAKS--PELLAQYERIVLSSAESDTL-------------NNE-KR
ENTDIDPRLEYCVKGRLEAIEKSRLKICIR------------------------GREIEV
RKQVRRVVGGILSVKDVISAAVSAEPHASIAWAGVLFL-LDPLAKSFHQDEEAMSGFQAV
SDLMVRYAFLEKSQTRIYST-S---ASKVAESPQHLAELVRSKTVELYVLILEYHMCLAT
HFN-HSGYRRFLKDWVDVDKWRNILESITRLDGKIRQDLTIFVGDDIQAIF---KELEDS
QQVVIDSLSVLKESFKE---AKQKELLDDLPVVSKAKFGSFDDG-NKSECLEGTRTEILR
EIQSWAESPDDS-
>XP_025534967.1
------------------------------------------------------------
-----------------MPFRKRL-KDLKATLHPPKNSSLN-------------------
-------------------VSQ---------DTSTASL-VSHN--TPVANESSSIIPDPV
PLRLEGLWKKAYLDLQAKS--PELLAQYERIVLSSAESDTL-------------NNE-KR
ENTDIDPRLEYCVKGRLEAIEKSRLKICIR------------------------GREIEV
RKQVRRVVGGILSVKDVISAAVSAEPHASIAWAGVLFL-LDPLAKSFHQDEEAMSGFQAV
SDLMVRYAFLEKSQARIYST-S---ASKVAESPQHLAELVRSKTVELYVLILEYHMCLAT
HFN-HSGYRRFLKDCVDVDKWRNMLESITRLDGKIRQDLTIFVGDDIQAIF---KELENS
QQVVIDSLSVLKERFKE---AKQKELLDDLPVVSKAKFGSFDDG-NKSECLEGTRTEILR
EIQSWAESPDDS-
>OJJ32237.1
------------------------------------------------------------
------------------------------------------------------------
------------------------------------------------------------
------------------M--KTLLRSFQNALLHATDDSEI--------SDCDEEGQSPL
TENDITEHLQTIVQEKLEALSKK-GEVKIF------------------------TRRVNV
KEKVVKAVSFIQSTQGFISAAVAADPHAALAWAGILVV-LPILTRTITEETDAVDGFNRV
SKILVRCRVIEENYFAHA---I---GTKPKSSSQALEASARESMIKLYARILEYEIRFAL
YLS-KKKPWRFLSNLTVSDDWNGILKDIDSNQEEIRKDLEAINSTEWKNIEKMTDNWNSI
SRSLQEQLKRNEEDRERDAKNRLRDRLDSIPFAPGAAFDSRDN--QHSTCLGNTRVELLA
IILAWAQCDDEKE
>OTA59106.1
------------------------------------------------------------
------------------------------------------------------------
------------------------------------------------------------
-LGPNKLWAAAYKKLRDED--PDVLRAYEKLLLEKD------------------DDEIPL
RDGDWEEQVQRLAQERLQAVQEKRFRLQIG------------------------DGNIVV
RDQLQKVMGFIVSTKDFVSAAISSEPHAAIAWASVMFI-FPLLNKMLQQDKDAVEGFEYI
LSLLVRCKLMENDFLQPTAGDPKP---SSSENHHKLALSLQSKTIELYSKVYKYQVRVIL
HLE-HSALTRYLRDIGVSDDWKGMIETLKATEREIKDDLQGLSNHTSKNIDKKFEEFRSK
VDVFLELCKKTMENIKD---IEQASHLGHLPVAHSAAFNASEIE-RERYCMPGTQMKILN
DLQQWLESP----
>XP_025444093.1
----------------------------------------------MRNPT---SHDARL
-------SSGSCRKLFLGLFSSKD-KEDRTTDQPQTAAQFV-------------------
------------------NHAQGDSPSPPAANDNFTTLVPSIS--DQPVDISGDEAPSKK
PTDLRGLWREAYEQLTCDPSTAKLIKAYQLALLEGKREDED----------------AGE
EDFDISPRLCSVVERRFEDIQNSRTRFHLG------------------------GKEIVV
KAQVDRAVKPR----------HYGSGLRALAWAGALVLLVGPITRSLTQDAEASNGFESV
TKLLTLYAVVEQNWARRYSTAE---TTFRSKQQEALAQSIRVQIIKVYANILLFQIRLAR
HYS-RSSIFRVLEDLGAPEDWKGMLQMIVGLDAGIRRDIGAMDSATLLDLD---QRFEAT
SRELK-------KELET---IVDNQIFDRLKIAPEAGIGAEKND-TKDKCFAGTQIGILK
KIHGWIQSPGPE-
>OCK88590.1
------------------------------------------------------------
------------------------------------------------------------
--------------------------MQKPEDEPFRPELKSASNIVESKDNSIASSAEAE
NLSPKDLWEEAYFMLRNNKD-KKLIEAYDTFLQNQRSSQDSIQPENFGNKASTEIPAIPI
EGRERELQLEKLVEVNRQTVDEARLKLTTG------------------------EKKYIV
KEQVDKIISAIIAAKEFITTAASLEPHAALAWAGVSVL-LPLLLNPVAQDIAAIDGLQYI
SDLLLRFRVMEITYRERNVHAYPISAQSETKVQRLSKVEFETKTVKLYSQILEYQIRLAY
QRS-RHTLSRYFRDVVLANDWKAMLAEVKVFEQSIIKDLREIDGYTMKVIDEKTSESLGL
QIRLRAKIESIKQSQSL---AEQERYLDKLSRAEGAAFNSGRPE-RERRCLPNTRTSTLN
LIYEWSADPYGKH
>OCK83071.1
------------------------------------------------------------
-------------------------------MLPPSGRNPLLPR----------------
-----------Q-----RSRKAADETASAPADGPFRSELKSTSNIVESKDDPTVSSAEAE
NLSPKDLWEEAYYMLRNDKDKKKLIEAYDAFLQNQRVLQDSVQPDSFGSKTSTKIPVIPI
KGRERELQLEKLVDVKRQAVEEARLKIPIG------------------------EKKYIV
KEKVDKIISAIIAAKEFITTAASLEPHAAFAWAGVSVL-LPLLLNPAIQDIAAIDGLEYI
SDLLLRFRVMEITYREGNVYPHPISAQSESEVQRLGKVAFETKTVKLYSQILEYQIRLAC
QCS-RRTLSRYFRDVVLADDWKAMLAEVKGFEQSIIKDLREIDGYTMKVIDNKISESLDL
QIRLREKIESIEKNQRL---AEQERYLDKLHCAEGAAFNSGRFE-HERLCLPNTRTSILN
LIYEWSADPRGK-
>CVL06807.1
------------------------------------------------------------
------------MKDTFRRLRIRA-RERLESLRPSSDEVESPIV---EGQVASDRISTDS
RQQHSEITRQEDRVDVAAEPRDTSESTSQF--------------GK-----NRSPIENID
GSSWANIWPEAYQNVKTDPEHSELLQKLERFLEGEGGRLEA-NDVKL-----WDDPSGAT
DDSSRLKTIQKNAEETLGNFSEVHLSFKIR------------------------DKPIVV
RESILKVVQVINTLKPVIGGAVAAEPSAALAWAGVTTI-LPILENVFQQDEDAATGLTNI
IFLLARYQGFYERDFTSQLASL----S-GSGASQELLNRVRDELVSVYGKIYVYEARFIL
QYGKRNKAHRALRNALSADDWKKSWSDIESISNRIDKGVAAQVNTATLETWKAVKDVQEH
VARVEAMQN-------D---FDRRQLLLSLQVTGNASYDSYRSSKVEAPCLPGTQRHILQ
TIQEWTENSQSEM
>CVL03660.1
------------------------------------------------------------
------------MKDTFRRLRVRA-RERLESLRPSSEEVESLGV---EREVASDRISTDS
RQHHTENIQQKVRVNTAAGPGDTFESASHF--------------DT-----NISPTENID
GTSWANVWPEAYQSVKNDPEHSQLLQKLEKFLESEGGRLEA-NGVKL-----WDDPSGAT
DDSSRLKTIQKNAEERLENLSEAHLSFKIR------------------------DKPIVV
RESILKVVQVINTLKPVIGGAVAAEPSAALAWAGVTTI-LPMLENIFQQDENAATGLTSI
IFLMARYQGFHERDFASQLTSP----S-ESGVSRELLSRVRDELVSVYSKIYVYEARFIL
QYGKRNKAHRALRNALSADDWKKAWSDIESISNRIDKGITAQVNDATLETWKVVKDVQGR
VARFEAIQN-------D---FDRRQLLLSLQVTGNATYDSYRSSKVANPCLRGTQRHVLQ
TIQEWTEDPQGEM
>CZR48987.1
------------------------------------------------------------
------------MKDTFRRLRVRA-RERLESLRPSSDEVESPVI---EGQVASDRISTDF
RQQHSEITRQEDRVDVAAEPGDNFQSASQF--------------GT-----NPSPIENID
GPSWANVWPEAYQNVKTDPEHSELLQKLQRFLESEGGRLKAADDVKL-----CDDPSGAT
DASSRLKTIQKNAEERLGNFSDAHLSFKIR------------------------DKPIVV
RESIFKVVQVINTLKPVIGGAVATEPSAALAWAGITTI-LPMLENIFQQDEDAATGLTNI
IFLMARYQGFHERDFASRLASP----S-ESGVSGELLSRIRDELVTVYSKIYVYEARFVL
QYGKRNKAHRALRNALNADDWKKSWSDIESISNRIDKGVTSQVNAAALETWKAVKHVQEH
VAIYEAMQHETLQVVQG---FDRRQLLQSLQITGNAVFDSHRTSRADAFCMPGTQRH---
-------------
>PNP85437.1
------------------------------------------------------------
------------MKDRLRRLKGRV-HEGLENFRTKSDQSELPAV---HDQV-PGRIKADF
QQLDTQMHRSDRRPEETANAGDASNSPPQS--------------DTNKNATTTSTVENID
ISSWANVWSEAYENVKTDPEHSELLQKLERFLGNEGRDLETLDDVEP-----SDDPSA-T
NHDSRLKTIQRNAEERLEKLSDAHLSFKIR------------------------NQPVIV
RESILKAVQVINTLKPVITGAVAAEPSAALAWAGVTTI-LPILENIFQQDEDAATGLTNI
FFLMVRYQGFHERDFASQLQSP----S-ESGGSQELLSRVKNELVSLYSKIYVYEARFIL
QYGKRNKAHRALRNSLSADDWKKSWLDIESISNRIDKGVTAQVNVATLKTWKAVNDVQEQ
VERLETMQH-------H---FDRRQLLQSLQVTGNASYDSYRSSRVEAPCLPGTQRHILQ
VLQEWTEDPHGEM
>RBA14351.1
------------------------------------------------------------
------------MKDTFRRLRVRA-RERLESLRPSSDEVESLGV---EREVASDRISTDS
QQHHTENIQQKVRVNAAAGPVDTFESASHF--------------DT-----NVSRTENID
GTSWANVWPEAYQSVKNDPEHSQLLQKLEKFLESEGGRLEAADGVKL-----WDDPSGAT
DDSSRLKTIQKNAEERLGNLSEAHLSFKIR------------------------DKPIVV
RESILKVVQVINTLKPVIGGAVAAEPSAALAWAGVTTI-LPMLENIFQQDENAATGLTII
IFLMARYQGFHERDFASQLTSP----S-ESGVSRELLSRVRDELVSVYSKIYVYEARFIL
QYGKRNKAHRALRNALSADDWKKAWSDIESISNRIDKGITAQVNDATLETWKVVKDVQGR
VARFEAIQN-------D---FDRRQLLLSLQVTGNATYDSYRSSKVANPCLRGTQRHVLQ
TIQEWTEDPQGEM
>EWZ38816.1
------------------------------------------------------------
------------MRSRIKDL---A-RKGKETLRATAGRPESMQ-------VSEDQVSSEY
SSNTTTVA---------PSSYTNLSKTPQATETPTKADLPDRTKDVFNRSTVPDVSEPTK
PYNSAAIWAEAYEKAKEDPDNFKLVTNMELYLTTKTDADDGT-----------NDDLTTG
DDMGRLKLVQEIAEDKLEDIPGARLSFQIR------------------------DRPIVV
RQGVVKAIRVVNAFKPIISGAVAAEPHAALAWAGISTV-LPILENVFQQDEDAANGLINI
IFLMIRYQQLYEPGFASEFTDS----GHHSESTRQLLSRIRTELIDIYAQVYLYQARFVL
QYATRGRAHRALRNALGADGWKELWKSIETTSQRIDQAVHDRIGTRTLDMWREVNDISVN
VQKIETLQQEILESLKE---IDQRQLLQSLNVTADATFDSRKSWSVEVPCLPGTQQRILK
EIQDWTENSDSK-
>EXA31822.1
------------------------------------------------------------
------------MRSRIKDL---A-RKGKETLQATAGRPESMQ-------VSEDQVSSEY
SSNTTTVA---------PSSYTNLSKTPQATENPTKADLPDRTKDVFNRSTVPDVSEPIK
PYNSAAIWAEAYEKAKEDPDNFKLVTNMELYLTTKTDADDGT-----------NDDLTTG
DDMGRLKLVQEIAEDKLEDIPGARLSFQIR------------------------DRPIVV
RQGVVKAIRVVNAFKPIISGAVAAEPHAALAWAGISTV-LPILENVFQQDEDAANGLINI
IFLMIRYQQLYEPGFASEFTDS----GHHSESTRQLLSRIRTELIDIYAQVYLYQARFIL
QYATRGRAHRALRNALAADGWKELWKSIETTSQRIDQAVHDRIGTRTLDMWREVNDISVN
VQKIETLQQEILESLKE---IDQRQLLQSLNVTADATFDSRKTWSVEVPCLPGTQQRILK
EIQDWTENSDSK-
>EXL39843.1
------------------------------------------------------------
------------MRSRIKDL---A-RKGKETLRATAGRPESMQ-------VSEDQVSSEY
SSNTTTVA---------PSSYTNLSKTPQATENPTKADLPDRTKDVFNRSTVPDVSEPTK
PYNSAAIWAEAYEKAKEDPDNFKLVTNMELYLTTKTDADDGT-----------NNDLTTG
YDMGRLKLVQEIAEDKLEDIPGARLSFQIR------------------------DRPIVV
RQGVVKAIRVVNAFKPIISGAVAAEPHAALAWAGISTV-LPILENVFQQDEDAANGLINI
IFLMIRYQQLYEPGFASEFTDS----GHHSESTRQLLSRIRTELIDIYAQVYLYQARFVL
QYATRGRAHRALRNALGADGWKELWKSIETTSQRIDQAVHDRIGTRTLDMWREVNDISVN
VQKIETLQQEILESLKE---IDQRQLLQSLNVTADATFDSRKTWSVEVPCLPGTQQRILK
EIQDWTENSDSK-
>SCO86072.1
------------------------------------------------------------
------------MRSRIKDL---A-RKGKETLQATAGRPESMLTSSDSKQVSEDQVSSEY
SSNTTTVA---------PSSYTNLSKTPQATENPTKADLPDRTKDVFNRSTVPDVSEPIK
PYNSAAIWAEAYEKAKEDPDNFKLVTNMELYLTTKTDADDGT-----------NDDLTTG
DDMGRLKLVQEIAEDKLEDIPGARLSFQIR------------------------DRPIVV
RQGVVKAIRVVNAFKPIISGAVAAEPHAALAWAGISTV-LPILENVFQQDEDAANGLINI
IFLMIRYQQLHEPGFASEFTDS----GHHSESTRQLLSRIRTELIDIYAQVYLYQARFIL
QYATRGRAHRALRNALGADGWKELWKSIETTSQRIDQAVHDRIGTRTLDMWREVNDISVN
VQKIETLQQEILESLKE---IDQRQLLQSLNVTADATFDSRKTWSVEVPCLPGTQQRILK
EIQDWTENSDSK-
>KIL83903.1
------------------------------------------------------------
------------MKDDLRRLKVHV-KKKVKDLLTSSEGLDSSAA---DNEETSQQNRRDS
EQVATGGVLPTDRIRETASSDTSDRGIPPA--------------APRKNDSFSSEREILD
TSSWDKIWTEAYKKVKEDPKDAIIFTKLELFLDNEDETNDFAI--AA-----DDDDSAMA
ANSVRLKAIQKIAEERLDAFEEGKLSFNVG------------------------KRPIVV
RETIIKAVDVINALKPIISGAVTVEPAAALAWAGITTA-LPILEGIFQQDKNAATGLTEI
TFLMARYQMFHEPDFASDLQPT----S-HSAASLELLQHVKDELVSIYAAIYIYEARFIL
QYATRNKIHRVIRNALNADEWKGLWSEIQSKARRIDEGIHDLIGVKTLETWKKIQTIEMR
TGRIESVQQETLKSVED---IDRRLVLQSLKITGNAFFDSRKTSDTKGPCLPGTQRQILK
TIQDWAEDPADTM
>RFN47634.1
MGGLVTQTPLTFHSLRGLIRHGVSARSQAGVFSPTFPRRFLVAYTFHESPKSDQDQKARL
EHWQRSPMPDRTLKDKFRRLKVRV-QEGFKDPRAGSDGLDPSLN---DSGQPSGQTIPGS
QQVATGNVQRRDQTEVAAASDSAASSHPLS--------------TTNENDTPPLEVNAVD
ASGWGNIWAEAHKKVKEDPKDATLLAKLELFLEKGGDTAGIVD---------GDEDSAVV
NSQARLKAIQKIAKEKLDVFEEGKLSFNIR------------------------DRPIVV
RESIVKAVDVINSFKPIVTGAVAAEPAAALAWAGITTA-LPMLERIFQQDEDAATGVTEI
TFLMARYQMFHEPDFASDLQSM----S-HSAASNELLHNVREELVGIHADIYLYEARFIL
QYATRKKMHRAFRNALNSDDWKKLLSEIQSKARRIDDGVRGQIGGKTLEMWKKVKAIQTT
TERIEFLQQDTMKAVLD---VDRRQLLQSLKVTGNAIFDSRQTSNMEVPCLPGTQLQILK
IIQTWAEDPTDTM
>PYI02821.1
------------------------------------------------------------
---------MANIRTSANLNSVRLVTLWPIIYPPPATKGH--------------------
--------------------------------------------KLRNKTDRRPDAPENT
PTKLEHVWFHAYSELRMEN--EGLVRSYEKKWFKVLASPEDR---------------KRV
ESGQLQELLEEIVP----------------------------------------EQAGKH
GGVVKKIVSTILDNKDPVSQAVAGRPYAQLAWGGVLAL-LMATTRVFKEPQHALEGLEVM
TDILVRHNTEQINFKSLYEPTS-------------SEESLIRNTVKLYSRVLEYQIRLAE
QCY-SHRAIATIRNVFQVDNWGDMTKKLQGLDKRIIDELKTQKEAR--------------
--------------------EQIERRLQEMHPVTRATWARVKE---KSIFHEGTRRETRD
AIHKWSEDPEGK-
