# Supplementary material for: Exploring a diverse world of effector domains and amyloid signaling motifs in fungal NLR proteins
Source: PLoS Comput Biol. 2022 Dec 21;18(12):e1010787. doi: 10.1371/journal.pcbi.1010787 (PMC9815663; doi:10.1371/journal.pcbi.1010787)
Supplement: S3 Data — Full AlphaFold2/ColabFold outputs. (GZ) [file pcbi.1010787.s010.tar.gz]

Archive with 182 entries (176 files):
- EXM15090_1_250
- EXM15090_1_250/rank_4_model_1_ptm_seed_0.raw.txt
- EXM15090_1_250/rank_3_model_4_ptm_seed_0_unrelaxed.pdb
- EXM15090_1_250/msa.pickle
- EXM15090_1_250/predicted_distogram.png
- EXM15090_1_250/rank_2_model_5_ptm_seed_0_pae.json
- EXM15090_1_250/rank_1_model_3_ptm_seed_0_unrelaxed.pdb
- EXM15090_1_250/predicted_alignment_error.png
- EXM15090_1_250/rank_2_model_5_ptm_seed_0_unrelaxed.pdb
- EXM15090_1_250/rank_1_model_3_ptm_seed_0.raw.txt
- EXM15090_1_250/rank_5_model_2_ptm_seed_0.png
- EXM15090_1_250/upload.a3m
- EXM15090_1_250/settings.txt
- EXM15090_1_250/rank_2_model_5_ptm_seed_0.raw.txt
- EXM15090_1_250/rank_4_model_1_ptm_seed_0.png
- EXM15090_1_250/rank_5_model_2_ptm_seed_0_unrelaxed.pdb
- EXM15090_1_250/msa_coverage.png
- EXM15090_1_250/rank_5_model_2_ptm_seed_0.raw.txt
- EXM15090_1_250/rank_1_model_3_ptm_seed_0.png
- EXM15090_1_250/rank_4_model_1_ptm_seed_0_unrelaxed.pdb
- EXM15090_1_250/rank_2_model_5_ptm_seed_0.png
- EXM15090_1_250/predicted_contacts.png
- EXM15090_1_250/rank_1_model_3_ptm_seed_0_pae.json
- EXM15090_1_250/rank_5_model_2_ptm_seed_0_pae.json
- EXM15090_1_250/rank_4_model_1_ptm_seed_0_pae.json
- EXM15090_1_250/predicted_LDDT.png
- EXM15090_1_250/rank_3_model_4_ptm_seed_0_pae.json
- EXM15090_1_250/rank_3_model_4_ptm_seed_0.png
- EXM15090_1_250/rank_3_model_4_ptm_seed_0.raw.txt
- EXM15090_1_250/upload.fas
- KIM77258_1_150
- KIM77258_1_150/rank_4_model_1_ptm_seed_0.raw.txt
- KIM77258_1_150/rank_3_model_4_ptm_seed_0_unrelaxed.pdb
- KIM77258_1_150/msa.pickle
- KIM77258_1_150/predicted_distogram.png
- KIM77258_1_150/rank_2_model_5_ptm_seed_0_pae.json
- KIM77258_1_150/rank_1_model_3_ptm_seed_0_unrelaxed.pdb
- KIM77258_1_150/predicted_alignment_error.png
- KIM77258_1_150/rank_2_model_5_ptm_seed_0_unrelaxed.pdb
- KIM77258_1_150/rank_1_model_3_ptm_seed_0.raw.txt
- KIM77258_1_150/rank_5_model_2_ptm_seed_0.png
- KIM77258_1_150/upload.a3m
- KIM77258_1_150/settings.txt
- KIM77258_1_150/rank_2_model_5_ptm_seed_0.raw.txt
- KIM77258_1_150/rank_4_model_1_ptm_seed_0.png
- KIM77258_1_150/rank_5_model_2_ptm_seed_0_unrelaxed.pdb
- KIM77258_1_150/msa_coverage.png
- KIM77258_1_150/rank_5_model_2_ptm_seed_0.raw.txt
- KIM77258_1_150/rank_1_model_3_ptm_seed_0.png
- KIM77258_1_150/rank_4_model_1_ptm_seed_0_unrelaxed.pdb
- KIM77258_1_150/rank_2_model_5_ptm_seed_0.png
- KIM77258_1_150/predicted_contacts.png
- KIM77258_1_150/rank_1_model_3_ptm_seed_0_pae.json
- KIM77258_1_150/rank_5_model_2_ptm_seed_0_pae.json
- KIM77258_1_150/rank_4_model_1_ptm_seed_0_pae.json
- KIM77258_1_150/predicted_LDDT.png
- KIM77258_1_150/rank_3_model_4_ptm_seed_0_pae.json
- KIM77258_1_150/rank_3_model_4_ptm_seed_0.png
- KIM77258_1_150/rank_3_model_4_ptm_seed_0.raw.txt
- KIM77258_1_150/upload.fas
- OAA76622_1_165
- OAA76622_1_165/msa.pickle
- OAA76622_1_165/rank_3_model_1_ptm_seed_0_unrelaxed.pdb
- OAA76622_1_165/predicted_distogram.png
- OAA76622_1_165/rank_2_model_5_ptm_seed_0_pae.json
- OAA76622_1_165/rank_5_model_4_ptm_seed_0_pae.json
- OAA76622_1_165/rank_5_model_4_ptm_seed_0.raw.txt
- OAA76622_1_165/rank_1_model_3_ptm_seed_0_unrelaxed.pdb
- OAA76622_1_165/predicted_alignment_error.png
- OAA76622_1_165/rank_2_model_5_ptm_seed_0_unrelaxed.pdb
- OAA76622_1_165/rank_1_model_3_ptm_seed_0.raw.txt
- OAA76622_1_165/rank_3_model_1_ptm_seed_0.png
- OAA76622_1_165/upload.a3m
- OAA76622_1_165/rank_5_model_4_ptm_seed_0_unrelaxed.pdb
- OAA76622_1_165/settings.txt
- OAA76622_1_165/rank_4_model_2_ptm_seed_0.raw.txt
- OAA76622_1_165/rank_2_model_5_ptm_seed_0.raw.txt
- OAA76622_1_165/rank_4_model_2_ptm_seed_0_pae.json
- OAA76622_1_165/rank_4_model_2_ptm_seed_0.png
- OAA76622_1_165/msa_coverage.png
- OAA76622_1_165/rank_4_model_2_ptm_seed_0_unrelaxed.pdb
- OAA76622_1_165/rank_1_model_3_ptm_seed_0.png
- OAA76622_1_165/rank_3_model_1_ptm_seed_0_pae.json
- OAA76622_1_165/rank_2_model_5_ptm_seed_0.png
- OAA76622_1_165/rank_5_model_4_ptm_seed_0.png
- OAA76622_1_165/predicted_contacts.png
- OAA76622_1_165/rank_1_model_3_ptm_seed_0_pae.json
- OAA76622_1_165/predicted_LDDT.png
- OAA76622_1_165/rank_3_model_1_ptm_seed_0.raw.txt
- OAA76622_1_165/upload.fas
- OBZ65626_1_175
- OBZ65626_1_175/msa.pickle
- OBZ65626_1_175/predicted_distogram.png
- OBZ65626_1_175/rank_3_model_2_ptm_seed_0.png
- OBZ65626_1_175/rank_1_model_3_ptm_seed_0_unrelaxed.pdb
- OBZ65626_1_175/predicted_alignment_error.png
- OBZ65626_1_175/rank_2_model_4_ptm_seed_0_unrelaxed.pdb
- OBZ65626_1_175/rank_3_model_2_ptm_seed_0_pae.json
- OBZ65626_1_175/rank_1_model_3_ptm_seed_0.raw.txt
- OBZ65626_1_175/rank_5_model_1_ptm_seed_0.png
- OBZ65626_1_175/upload.a3m
- OBZ65626_1_175/rank_3_model_2_ptm_seed_0_unrelaxed.pdb
- OBZ65626_1_175/rank_4_model_5_ptm_seed_0_unrelaxed.pdb
- OBZ65626_1_175/msa_coverage.filtered.png
- OBZ65626_1_175/settings.txt
- OBZ65626_1_175/rank_4_model_5_ptm_seed_0.raw.txt
- OBZ65626_1_175/rank_2_model_4_ptm_seed_0_pae.json
- OBZ65626_1_175/rank_5_model_1_ptm_seed_0_unrelaxed.pdb
- OBZ65626_1_175/msa_coverage.png
- OBZ65626_1_175/rank_4_model_5_ptm_seed_0_pae.json
- OBZ65626_1_175/rank_5_model_1_ptm_seed_0.raw.txt
- OBZ65626_1_175/rank_1_model_3_ptm_seed_0.png
- OBZ65626_1_175/rank_2_model_4_ptm_seed_0.png
- OBZ65626_1_175/rank_2_model_4_ptm_seed_0.raw.txt
- OBZ65626_1_175/predicted_contacts.png
- OBZ65626_1_175/rank_3_model_2_ptm_seed_0.raw.txt
- OBZ65626_1_175/rank_1_model_3_ptm_seed_0_pae.json
- OBZ65626_1_175/rank_4_model_5_ptm_seed_0.png
- OBZ65626_1_175/predicted_LDDT.png
- OBZ65626_1_175/rank_5_model_1_ptm_seed_0_pae.json
- OBZ65626_1_175/upload.fas
- PWW74656_1_165
- PWW74656_1_165/msa.pickle
- PWW74656_1_165/rank_4_model_4_ptm_seed_0.png
- PWW74656_1_165/rank_3_model_1_ptm_seed_0_unrelaxed.pdb
- PWW74656_1_165/predicted_distogram.png
- PWW74656_1_165/rank_2_model_5_ptm_seed_0_pae.json
- PWW74656_1_165/rank_1_model_3_ptm_seed_0_unrelaxed.pdb
- PWW74656_1_165/predicted_alignment_error.png
- PWW74656_1_165/rank_2_model_5_ptm_seed_0_unrelaxed.pdb
- PWW74656_1_165/rank_4_model_4_ptm_seed_0_unrelaxed.pdb
- PWW74656_1_165/rank_4_model_4_ptm_seed_0_pae.json
- PWW74656_1_165/rank_1_model_3_ptm_seed_0.raw.txt
- PWW74656_1_165/rank_5_model_2_ptm_seed_0.png
- PWW74656_1_165/rank_3_model_1_ptm_seed_0.png
- PWW74656_1_165/upload.a3m
- PWW74656_1_165/msa_coverage.filtered.png
- PWW74656_1_165/settings.txt
- PWW74656_1_165/rank_2_model_5_ptm_seed_0.raw.txt
- PWW74656_1_165/rank_5_model_2_ptm_seed_0_unrelaxed.pdb
- PWW74656_1_165/msa_coverage.png
- PWW74656_1_165/rank_5_model_2_ptm_seed_0.raw.txt
- PWW74656_1_165/rank_1_model_3_ptm_seed_0.png
- PWW74656_1_165/rank_4_model_4_ptm_seed_0.raw.txt
- PWW74656_1_165/rank_3_model_1_ptm_seed_0_pae.json
- PWW74656_1_165/rank_2_model_5_ptm_seed_0.png
- PWW74656_1_165/predicted_contacts.png
- PWW74656_1_165/rank_1_model_3_ptm_seed_0_pae.json
- PWW74656_1_165/rank_5_model_2_ptm_seed_0_pae.json
- PWW74656_1_165/predicted_LDDT.png
- PWW74656_1_165/rank_3_model_1_ptm_seed_0.raw.txt
- PWW74656_1_165/upload.fas
- RAK81296_1_292
- RAK81296_1_292/rank_3_model_4_ptm_seed_0_unrelaxed.pdb
- RAK81296_1_292/msa.pickle
- RAK81296_1_292/predicted_distogram.png
- RAK81296_1_292/rank_2_model_5_ptm_seed_0_pae.json
- RAK81296_1_292/rank_1_model_3_ptm_seed_0_unrelaxed.pdb
- RAK81296_1_292/predicted_alignment_error.png
- RAK81296_1_292/rank_2_model_5_ptm_seed_0_unrelaxed.pdb
- RAK81296_1_292/rank_1_model_3_ptm_seed_0.raw.txt
- RAK81296_1_292/rank_5_model_1_ptm_seed_0.png
- RAK81296_1_292/upload.a3m
- RAK81296_1_292/settings.txt
- RAK81296_1_292/rank_4_model_2_ptm_seed_0.raw.txt
- RAK81296_1_292/rank_2_model_5_ptm_seed_0.raw.txt
- RAK81296_1_292/rank_5_model_1_ptm_seed_0_unrelaxed.pdb
- RAK81296_1_292/rank_4_model_2_ptm_seed_0_pae.json
- RAK81296_1_292/rank_4_model_2_ptm_seed_0.png
- RAK81296_1_292/msa_coverage.png
- RAK81296_1_292/rank_4_model_2_ptm_seed_0_unrelaxed.pdb
- RAK81296_1_292/rank_5_model_1_ptm_seed_0.raw.txt
- RAK81296_1_292/rank_1_model_3_ptm_seed_0.png
- RAK81296_1_292/rank_2_model_5_ptm_seed_0.png
- RAK81296_1_292/predicted_contacts.png
- RAK81296_1_292/rank_1_model_3_ptm_seed_0_pae.json
- RAK81296_1_292/predicted_LDDT.png
- RAK81296_1_292/rank_3_model_4_ptm_seed_0_pae.json
- RAK81296_1_292/rank_3_model_4_ptm_seed_0.png
- RAK81296_1_292/rank_5_model_1_ptm_seed_0_pae.json
- RAK81296_1_292/rank_3_model_4_ptm_seed_0.raw.txt
- RAK81296_1_292/upload.fas
