# Supplementary material for: Exploring a diverse world of effector domains and amyloid signaling motifs in fungal NLR proteins
Source: PLoS Comput Biol. 2022 Dec 21;18(12):e1010787. doi: 10.1371/journal.pcbi.1010787 (PMC9815663; doi:10.1371/journal.pcbi.1010787)
Supplement: S3 Data — Full AlphaFold2/ColabFold outputs. (GZ) [file pcbi.1010787.s010.tar.gz › EXM15090_1_250/rank_3_model_4_ptm_seed_0_unrelaxed.pdb]

MODEL     1
ATOM      1  N   PRO A   1     -25.691 -11.857  -9.201  1.00 33.93           N  
ATOM      2  CA  PRO A   1     -25.586 -10.433  -8.875  1.00 33.93           C  
ATOM      3  C   PRO A   1     -25.523 -10.175  -7.371  1.00 33.93           C  
ATOM      4  CB  PRO A   1     -26.860  -9.838  -9.478  1.00 33.93           C  
ATOM      5  O   PRO A   1     -26.334 -10.714  -6.614  1.00 33.93           O  
ATOM      6  CG  PRO A   1     -27.741 -11.015  -9.748  1.00 33.93           C  
ATOM      7  CD  PRO A   1     -26.994 -12.264  -9.379  1.00 33.93           C  
ATOM      8  N   VAL A   2     -24.445 -10.551  -6.727  1.00 34.86           N  
ATOM      9  CA  VAL A   2     -24.119 -10.388  -5.314  1.00 34.86           C  
ATOM     10  C   VAL A   2     -24.640  -9.041  -4.816  1.00 34.86           C  
ATOM     11  CB  VAL A   2     -22.598 -10.496  -5.066  1.00 34.86           C  
ATOM     12  O   VAL A   2     -24.371  -8.002  -5.422  1.00 34.86           O  
ATOM     13  CG1 VAL A   2     -22.274 -10.270  -3.590  1.00 34.86           C  
ATOM     14  CG2 VAL A   2     -22.078 -11.856  -5.528  1.00 34.86           C  
ATOM     15  N   VAL A   3     -25.861  -8.882  -4.528  1.00 30.91           N  
ATOM     16  CA  VAL A   3     -26.648  -7.930  -3.751  1.00 30.91           C  
ATOM     17  C   VAL A   3     -25.865  -7.504  -2.510  1.00 30.91           C  
ATOM     18  CB  VAL A   3     -28.014  -8.525  -3.341  1.00 30.91           C  
ATOM     19  O   VAL A   3     -25.418  -8.348  -1.730  1.00 30.91           O  
ATOM     20  CG1 VAL A   3     -28.889  -7.461  -2.681  1.00 30.91           C  
ATOM     21  CG2 VAL A   3     -28.720  -9.124  -4.555  1.00 30.91           C  
ATOM     22  N   LEU A   4     -24.988  -6.507  -2.623  1.00 39.84           N  
ATOM     23  CA  LEU A   4     -24.358  -5.541  -1.729  1.00 39.84           C  
ATOM     24  C   LEU A   4     -25.198  -5.334  -0.473  1.00 39.84           C  
ATOM     25  CB  LEU A   4     -24.151  -4.204  -2.444  1.00 39.84           C  
ATOM     26  O   LEU A   4     -26.316  -4.818  -0.547  1.00 39.84           O  
ATOM     27  CG  LEU A   4     -23.132  -4.196  -3.585  1.00 39.84           C  
ATOM     28  CD1 LEU A   4     -23.262  -2.915  -4.403  1.00 39.84           C  
ATOM     29  CD2 LEU A   4     -21.717  -4.346  -3.039  1.00 39.84           C  
ATOM     30  N   SER A   5     -25.490  -6.342   0.303  1.00 32.41           N  
ATOM     31  CA  SER A   5     -25.969  -6.418   1.679  1.00 32.41           C  
ATOM     32  C   SER A   5     -25.408  -5.279   2.524  1.00 32.41           C  
ATOM     33  CB  SER A   5     -25.592  -7.762   2.305  1.00 32.41           C  
ATOM     34  O   SER A   5     -24.249  -4.893   2.363  1.00 32.41           O  
ATOM     35  OG  SER A   5     -25.091  -8.651   1.322  1.00 32.41           O  
ATOM     36  N   ASN A   6     -26.171  -4.197   2.687  1.00 30.61           N  
ATOM     37  CA  ASN A   6     -26.567  -3.247   3.721  1.00 30.61           C  
ATOM     38  C   ASN A   6     -25.357  -2.546   4.332  1.00 30.61           C  
ATOM     39  CB  ASN A   6     -27.381  -3.947   4.811  1.00 30.61           C  
ATOM     40  O   ASN A   6     -24.414  -3.202   4.778  1.00 30.61           O  
ATOM     41  CG  ASN A   6     -28.875  -3.754   4.639  1.00 30.61           C  
ATOM     42  ND2 ASN A   6     -29.662  -4.529   5.376  1.00 30.61           N  
ATOM     43  OD1 ASN A   6     -29.318  -2.916   3.849  1.00 30.61           O  
ATOM     44  N   PRO A   7     -24.998  -1.237   3.941  1.00 41.02           N  
ATOM     45  CA  PRO A   7     -23.900  -0.427   4.473  1.00 41.02           C  
ATOM     46  C   PRO A   7     -24.070  -0.104   5.956  1.00 41.02           C  
ATOM     47  CB  PRO A   7     -23.959   0.847   3.627  1.00 41.02           C  
ATOM     48  O   PRO A   7     -24.939   0.691   6.323  1.00 41.02           O  
ATOM     49  CG  PRO A   7     -25.369   0.915   3.136  1.00 41.02           C  
ATOM     50  CD  PRO A   7     -26.096  -0.314   3.603  1.00 41.02           C  
ATOM     51  N   SER A   8     -24.206  -1.065   6.814  1.00 38.02           N  
ATOM     52  CA  SER A   8     -24.033  -0.765   8.232  1.00 38.02           C  
ATOM     53  C   SER A   8     -22.603  -1.039   8.685  1.00 38.02           C  
ATOM     54  CB  SER A   8     -25.010  -1.585   9.076  1.00 38.02           C  
ATOM     55  O   SER A   8     -22.025  -2.073   8.343  1.00 38.02           O  
ATOM     56  OG  SER A   8     -24.313  -2.495   9.911  1.00 38.02           O  
ATOM     57  N   ALA A   9     -21.571  -0.107   8.195  1.00 47.88           N  
ATOM     58  CA  ALA A   9     -20.293   0.229   8.818  1.00 47.88           C  
ATOM     59  C   ALA A   9     -19.201   0.409   7.768  1.00 47.88           C  
ATOM     60  CB  ALA A   9     -19.891  -0.850   9.821  1.00 47.88           C  
ATOM     61  O   ALA A   9     -18.995  -0.465   6.922  1.00 47.88           O  
ATOM     62  N   ASP A  10     -19.428   1.360   6.844  1.00 57.66           N  
ATOM     63  CA  ASP A  10     -18.597   2.470   6.387  1.00 57.66           C  
ATOM     64  C   ASP A  10     -17.416   1.967   5.560  1.00 57.66           C  
ATOM     65  CB  ASP A  10     -18.094   3.289   7.577  1.00 57.66           C  
ATOM     66  O   ASP A  10     -16.505   1.330   6.092  1.00 57.66           O  
ATOM     67  CG  ASP A  10     -19.163   4.189   8.173  1.00 57.66           C  
ATOM     68  OD1 ASP A  10     -20.177   4.462   7.494  1.00 57.66           O  
ATOM     69  OD2 ASP A  10     -18.989   4.630   9.329  1.00 57.66           O  
ATOM     70  N   ASN A  11     -17.690   1.455   4.448  1.00 77.66           N  
ATOM     71  CA  ASN A  11     -16.619   1.244   3.481  1.00 77.66           C  
ATOM     72  C   ASN A  11     -15.630   2.407   3.477  1.00 77.66           C  
ATOM     73  CB  ASN A  11     -17.194   1.033   2.079  1.00 77.66           C  
ATOM     74  O   ASN A  11     -15.861   3.422   2.819  1.00 77.66           O  
ATOM     75  CG  ASN A  11     -16.167   0.500   1.100  1.00 77.66           C  
ATOM     76  ND2 ASN A  11     -16.627  -0.256   0.110  1.00 77.66           N  
ATOM     77  OD1 ASN A  11     -14.969   0.765   1.232  1.00 77.66           O  
ATOM     78  N   LEU A  12     -14.724   2.539   4.428  1.00 87.83           N  
ATOM     79  CA  LEU A  12     -13.744   3.608   4.584  1.00 87.83           C  
ATOM     80  C   LEU A  12     -13.079   3.934   3.251  1.00 87.83           C  
ATOM     81  CB  LEU A  12     -12.681   3.215   5.614  1.00 87.83           C  
ATOM     82  O   LEU A  12     -12.849   5.104   2.937  1.00 87.83           O  
ATOM     83  CG  LEU A  12     -13.177   2.974   7.041  1.00 87.83           C  
ATOM     84  CD1 LEU A  12     -12.005   2.645   7.960  1.00 87.83           C  
ATOM     85  CD2 LEU A  12     -13.940   4.191   7.554  1.00 87.83           C  
ATOM     86  N   TRP A  13     -12.832   2.924   2.431  1.00 88.57           N  
ATOM     87  CA  TRP A  13     -12.196   3.150   1.137  1.00 88.57           C  
ATOM     88  C   TRP A  13     -13.136   3.885   0.188  1.00 88.57           C  
ATOM     89  CB  TRP A  13     -11.757   1.822   0.514  1.00 88.57           C  
ATOM     90  O   TRP A  13     -12.715   4.793  -0.533  1.00 88.57           O  
ATOM     91  CG  TRP A  13     -10.462   1.294   1.053  1.00 88.57           C  
ATOM     92  CD1 TRP A  13     -10.290   0.216   1.877  1.00 88.57           C  
ATOM     93  CD2 TRP A  13      -9.156   1.825   0.809  1.00 88.57           C  
ATOM     94  CE2 TRP A  13      -8.238   1.018   1.517  1.00 88.57           C  
ATOM     95  CE3 TRP A  13      -8.672   2.906   0.060  1.00 88.57           C  
ATOM     96  NE1 TRP A  13      -8.954   0.045   2.159  1.00 88.57           N  
ATOM     97  CH2 TRP A  13      -6.415   2.323   0.756  1.00 88.57           C  
ATOM     98  CZ2 TRP A  13      -6.862   1.259   1.497  1.00 88.57           C  
ATOM     99  CZ3 TRP A  13      -7.303   3.144   0.041  1.00 88.57           C  
ATOM    100  N   ALA A  14     -14.365   3.413   0.229  1.00 87.81           N  
ATOM    101  CA  ALA A  14     -15.351   4.095  -0.606  1.00 87.81           C  
ATOM    102  C   ALA A  14     -15.464   5.569  -0.227  1.00 87.81           C  
ATOM    103  CB  ALA A  14     -16.712   3.412  -0.488  1.00 87.81           C  
ATOM    104  O   ALA A  14     -15.539   6.436  -1.101  1.00 87.81           O  
ATOM    105  N   THR A  15     -15.486   5.827   1.021  1.00 90.14           N  
ATOM    106  CA  THR A  15     -15.526   7.202   1.504  1.00 90.14           C  
ATOM    107  C   THR A  15     -14.282   7.967   1.060  1.00 90.14           C  
ATOM    108  CB  THR A  15     -15.641   7.253   3.039  1.00 90.14           C  
ATOM    109  O   THR A  15     -14.377   9.115   0.621  1.00 90.14           O  
ATOM    110  CG2 THR A  15     -15.726   8.691   3.537  1.00 90.14           C  
ATOM    111  OG1 THR A  15     -16.820   6.547   3.446  1.00 90.14           O  
ATOM    112  N   ALA A  16     -13.184   7.321   1.190  1.00 91.98           N  
ATOM    113  CA  ALA A  16     -11.933   7.953   0.779  1.00 91.98           C  
ATOM    114  C   ALA A  16     -11.955   8.296  -0.708  1.00 91.98           C  
ATOM    115  CB  ALA A  16     -10.748   7.044   1.094  1.00 91.98           C  
ATOM    116  O   ALA A  16     -11.555   9.393  -1.105  1.00 91.98           O  
ATOM    117  N   VAL A  17     -12.430   7.397  -1.455  1.00 89.89           N  
ATOM    118  CA  VAL A  17     -12.523   7.613  -2.895  1.00 89.89           C  
ATOM    119  C   VAL A  17     -13.426   8.810  -3.182  1.00 89.89           C  
ATOM    120  CB  VAL A  17     -13.054   6.358  -3.624  1.00 89.89           C  
ATOM    121  O   VAL A  17     -13.112   9.642  -4.036  1.00 89.89           O  
ATOM    122  CG1 VAL A  17     -13.382   6.678  -5.081  1.00 89.89           C  
ATOM    123  CG2 VAL A  17     -12.037   5.222  -3.540  1.00 89.89           C  
ATOM    124  N   GLY A  18     -14.530   8.930  -2.493  1.00 90.54           N  
ATOM    125  CA  GLY A  18     -15.477  10.022  -2.658  1.00 90.54           C  
ATOM    126  C   GLY A  18     -14.890  11.378  -2.311  1.00 90.54           C  
ATOM    127  O   GLY A  18     -15.359  12.406  -2.802  1.00 90.54           O  
ATOM    128  N   LYS A  19     -13.797  11.415  -1.589  1.00 92.50           N  
ATOM    129  CA  LYS A  19     -13.186  12.667  -1.153  1.00 92.50           C  
ATOM    130  C   LYS A  19     -12.071  13.094  -2.104  1.00 92.50           C  
ATOM    131  CB  LYS A  19     -12.639  12.532   0.269  1.00 92.50           C  
ATOM    132  O   LYS A  19     -11.534  14.197  -1.984  1.00 92.50           O  
ATOM    133  CG  LYS A  19     -13.716  12.456   1.341  1.00 92.50           C  
ATOM    134  CD  LYS A  19     -13.117  12.513   2.740  1.00 92.50           C  
ATOM    135  CE  LYS A  19     -14.198  12.569   3.811  1.00 92.50           C  
ATOM    136  NZ  LYS A  19     -13.617  12.728   5.177  1.00 92.50           N  
ATOM    137  N   LEU A  20     -11.732  12.213  -2.982  1.00 90.54           N  
ATOM    138  CA  LEU A  20     -10.674  12.536  -3.932  1.00 90.54           C  
ATOM    139  C   LEU A  20     -11.160  13.549  -4.964  1.00 90.54           C  
ATOM    140  CB  LEU A  20     -10.182  11.269  -4.637  1.00 90.54           C  
ATOM    141  O   LEU A  20     -12.343  13.570  -5.310  1.00 90.54           O  
ATOM    142  CG  LEU A  20      -9.334  10.312  -3.798  1.00 90.54           C  
ATOM    143  CD1 LEU A  20      -9.037   9.039  -4.582  1.00 90.54           C  
ATOM    144  CD2 LEU A  20      -8.039  10.989  -3.359  1.00 90.54           C  
ATOM    145  N   ASP A  21     -10.200  14.474  -5.383  1.00 89.50           N  
ATOM    146  CA  ASP A  21     -10.509  15.371  -6.493  1.00 89.50           C  
ATOM    147  C   ASP A  21     -10.860  14.584  -7.753  1.00 89.50           C  
ATOM    148  CB  ASP A  21      -9.331  16.308  -6.769  1.00 89.50           C  
ATOM    149  O   ASP A  21     -10.364  13.474  -7.957  1.00 89.50           O  
ATOM    150  CG  ASP A  21      -9.045  17.256  -5.618  1.00 89.50           C  
ATOM    151  OD1 ASP A  21      -9.989  17.635  -4.891  1.00 89.50           O  
ATOM    152  OD2 ASP A  21      -7.866  17.631  -5.438  1.00 89.50           O  
ATOM    153  N   LYS A  22     -11.763  15.137  -8.549  1.00 86.73           N  
ATOM    154  CA  LYS A  22     -12.239  14.475  -9.761  1.00 86.73           C  
ATOM    155  C   LYS A  22     -11.076  14.088 -10.669  1.00 86.73           C  
ATOM    156  CB  LYS A  22     -13.216  15.377 -10.516  1.00 86.73           C  
ATOM    157  O   LYS A  22     -11.056  12.989 -11.227  1.00 86.73           O  
ATOM    158  CG  LYS A  22     -13.874  14.709 -11.715  1.00 86.73           C  
ATOM    159  CD  LYS A  22     -14.835  15.655 -12.424  1.00 86.73           C  
ATOM    160  CE  LYS A  22     -15.433  15.015 -13.670  1.00 86.73           C  
ATOM    161  NZ  LYS A  22     -16.259  15.986 -14.448  1.00 86.73           N  
ATOM    162  N   GLU A  23     -10.114  14.965 -10.761  1.00 86.04           N  
ATOM    163  CA  GLU A  23      -8.955  14.722 -11.615  1.00 86.04           C  
ATOM    164  C   GLU A  23      -8.177  13.494 -11.153  1.00 86.04           C  
ATOM    165  CB  GLU A  23      -8.038  15.948 -11.639  1.00 86.04           C  
ATOM    166  O   GLU A  23      -7.770  12.666 -11.971  1.00 86.04           O  
ATOM    167  CG  GLU A  23      -6.881  15.831 -12.620  1.00 86.04           C  
ATOM    168  CD  GLU A  23      -5.940  17.025 -12.582  1.00 86.04           C  
ATOM    169  OE1 GLU A  23      -4.881  16.984 -13.249  1.00 86.04           O  
ATOM    170  OE2 GLU A  23      -6.264  18.008 -11.880  1.00 86.04           O  
ATOM    171  N   LEU A  24      -7.984  13.360  -9.924  1.00 86.26           N  
ATOM    172  CA  LEU A  24      -7.235  12.243  -9.358  1.00 86.26           C  
ATOM    173  C   LEU A  24      -8.033  10.948  -9.456  1.00 86.26           C  
ATOM    174  CB  LEU A  24      -6.875  12.525  -7.897  1.00 86.26           C  
ATOM    175  O   LEU A  24      -7.472   9.889  -9.751  1.00 86.26           O  
ATOM    176  CG  LEU A  24      -5.830  13.616  -7.654  1.00 86.26           C  
ATOM    177  CD1 LEU A  24      -5.667  13.869  -6.159  1.00 86.26           C  
ATOM    178  CD2 LEU A  24      -4.497  13.230  -8.285  1.00 86.26           C  
ATOM    179  N   ARG A  25      -9.252  11.111  -9.295  1.00 83.68           N  
ATOM    180  CA  ARG A  25     -10.127   9.948  -9.390  1.00 83.68           C  
ATOM    181  C   ARG A  25     -10.088   9.345 -10.790  1.00 83.68           C  
ATOM    182  CB  ARG A  25     -11.564  10.325  -9.021  1.00 83.68           C  
ATOM    183  O   ARG A  25     -10.087   8.122 -10.945  1.00 83.68           O  
ATOM    184  CG  ARG A  25     -12.484   9.130  -8.828  1.00 83.68           C  
ATOM    185  CD  ARG A  25     -13.893   9.559  -8.443  1.00 83.68           C  
ATOM    186  NE  ARG A  25     -13.888  10.444  -7.281  1.00 83.68           N  
ATOM    187  NH1 ARG A  25     -16.061  11.173  -7.568  1.00 83.68           N  
ATOM    188  NH2 ARG A  25     -14.805  11.960  -5.820  1.00 83.68           N  
ATOM    189  CZ  ARG A  25     -14.918  11.190  -6.892  1.00 83.68           C  
ATOM    190  N   ASP A  26     -10.011  10.221 -11.758  1.00 83.07           N  
ATOM    191  CA  ASP A  26      -9.994   9.796 -13.155  1.00 83.07           C  
ATOM    192  C   ASP A  26      -8.692   9.072 -13.493  1.00 83.07           C  
ATOM    193  CB  ASP A  26     -10.185  10.997 -14.083  1.00 83.07           C  
ATOM    194  O   ASP A  26      -8.645   8.274 -14.431  1.00 83.07           O  
ATOM    195  CG  ASP A  26     -11.598  11.551 -14.053  1.00 83.07           C  
ATOM    196  OD1 ASP A  26     -12.511  10.866 -13.544  1.00 83.07           O  
ATOM    197  OD2 ASP A  26     -11.801  12.683 -14.544  1.00 83.07           O  
ATOM    198  N   ASN A  27      -7.718   9.351 -12.712  1.00 77.88           N  
ATOM    199  CA  ASN A  27      -6.427   8.716 -12.952  1.00 77.88           C  
ATOM    200  C   ASN A  27      -6.352   7.335 -12.308  1.00 77.88           C  
ATOM    201  CB  ASN A  27      -5.289   9.603 -12.441  1.00 77.88           C  
ATOM    202  O   ASN A  27      -5.469   6.540 -12.633  1.00 77.88           O  
ATOM    203  CG  ASN A  27      -5.004  10.775 -13.360  1.00 77.88           C  
ATOM    204  ND2 ASN A  27      -4.484  11.858 -12.795  1.00 77.88           N  
ATOM    205  OD1 ASN A  27      -5.249  10.707 -14.567  1.00 77.88           O  
ATOM    206  N   ILE A  28      -7.173   7.092 -11.412  1.00 74.24           N  
ATOM    207  CA  ILE A  28      -7.249   5.798 -10.742  1.00 74.24           C  
ATOM    208  C   ILE A  28      -8.224   4.888 -11.486  1.00 74.24           C  
ATOM    209  CB  ILE A  28      -7.677   5.949  -9.265  1.00 74.24           C  
ATOM    210  O   ILE A  28      -9.379   5.257 -11.709  1.00 74.24           O  
ATOM    211  CG1 ILE A  28      -6.666   6.814  -8.502  1.00 74.24           C  
ATOM    212  CG2 ILE A  28      -7.833   4.577  -8.604  1.00 74.24           C  
ATOM    213  CD1 ILE A  28      -7.084   7.141  -7.075  1.00 74.24           C  
ATOM    214  N   ASP A  29      -7.748   4.151 -12.487  1.00 69.38           N  
ATOM    215  CA  ASP A  29      -8.655   3.271 -13.218  1.00 69.38           C  
ATOM    216  C   ASP A  29      -9.380   2.319 -12.269  1.00 69.38           C  
ATOM    217  CB  ASP A  29      -7.893   2.476 -14.280  1.00 69.38           C  
ATOM    218  O   ASP A  29      -8.884   1.229 -11.977  1.00 69.38           O  
ATOM    219  CG  ASP A  29      -8.809   1.719 -15.225  1.00 69.38           C  
ATOM    220  OD1 ASP A  29     -10.047   1.830 -15.094  1.00 69.38           O  
ATOM    221  OD2 ASP A  29      -8.287   1.002 -16.106  1.00 69.38           O  
ATOM    222  N   PHE A  30     -10.578   2.643 -11.827  1.00 61.57           N  
ATOM    223  CA  PHE A  30     -11.392   1.886 -10.883  1.00 61.57           C  
ATOM    224  C   PHE A  30     -12.045   0.691 -11.568  1.00 61.57           C  
ATOM    225  CB  PHE A  30     -12.465   2.782 -10.257  1.00 61.57           C  
ATOM    226  O   PHE A  30     -12.314  -0.327 -10.928  1.00 61.57           O  
ATOM    227  CG  PHE A  30     -11.914   3.832  -9.331  1.00 61.57           C  
ATOM    228  CD1 PHE A  30     -11.614   3.524  -8.009  1.00 61.57           C  
ATOM    229  CD2 PHE A  30     -11.696   5.128  -9.781  1.00 61.57           C  
ATOM    230  CE1 PHE A  30     -11.104   4.494  -7.149  1.00 61.57           C  
ATOM    231  CE2 PHE A  30     -11.186   6.102  -8.928  1.00 61.57           C  
ATOM    232  CZ  PHE A  30     -10.892   5.783  -7.612  1.00 61.57           C  
ATOM    233  N   ASP A  31     -12.153   0.742 -12.844  1.00 59.61           N  
ATOM    234  CA  ASP A  31     -12.973  -0.248 -13.536  1.00 59.61           C  
ATOM    235  C   ASP A  31     -12.148  -1.476 -13.915  1.00 59.61           C  
ATOM    236  CB  ASP A  31     -13.610   0.363 -14.786  1.00 59.61           C  
ATOM    237  O   ASP A  31     -12.665  -2.595 -13.938  1.00 59.61           O  
ATOM    238  CG  ASP A  31     -14.693   1.378 -14.463  1.00 59.61           C  
ATOM    239  OD1 ASP A  31     -15.298   1.299 -13.372  1.00 59.61           O  
ATOM    240  OD2 ASP A  31     -14.945   2.264 -15.309  1.00 59.61           O  
ATOM    241  N   ASN A  32     -10.814  -1.302 -14.055  1.00 58.48           N  
ATOM    242  CA  ASN A  32      -9.983  -2.398 -14.541  1.00 58.48           C  
ATOM    243  C   ASN A  32      -9.139  -3.001 -13.422  1.00 58.48           C  
ATOM    244  CB  ASN A  32      -9.085  -1.924 -15.686  1.00 58.48           C  
ATOM    245  O   ASN A  32      -8.449  -4.000 -13.629  1.00 58.48           O  
ATOM    246  CG  ASN A  32      -9.866  -1.600 -16.945  1.00 58.48           C  
ATOM    247  ND2 ASN A  32      -9.382  -0.628 -17.710  1.00 58.48           N  
ATOM    248  OD1 ASN A  32     -10.897  -2.217 -17.227  1.00 58.48           O  
ATOM    249  N   GLU A  33      -9.186  -2.407 -12.295  1.00 61.62           N  
ATOM    250  CA  GLU A  33      -8.312  -2.863 -11.218  1.00 61.62           C  
ATOM    251  C   GLU A  33      -8.942  -4.020 -10.448  1.00 61.62           C  
ATOM    252  CB  GLU A  33      -7.988  -1.711 -10.264  1.00 61.62           C  
ATOM    253  O   GLU A  33     -10.104  -3.944 -10.043  1.00 61.62           O  
ATOM    254  CG  GLU A  33      -7.070  -0.656 -10.864  1.00 61.62           C  
ATOM    255  CD  GLU A  33      -6.681   0.433  -9.876  1.00 61.62           C  
ATOM    256  OE1 GLU A  33      -5.912   1.346 -10.251  1.00 61.62           O  
ATOM    257  OE2 GLU A  33      -7.149   0.371  -8.717  1.00 61.62           O  
ATOM    258  N   LYS A  34      -8.633  -5.246 -10.898  1.00 62.29           N  
ATOM    259  CA  LYS A  34      -9.121  -6.561 -10.489  1.00 62.29           C  
ATOM    260  C   LYS A  34      -8.957  -6.764  -8.985  1.00 62.29           C  
ATOM    261  CB  LYS A  34      -8.388  -7.666 -11.250  1.00 62.29           C  
ATOM    262  O   LYS A  34      -8.075  -6.166  -8.365  1.00 62.29           O  
ATOM    263  CG  LYS A  34      -8.671  -7.679 -12.745  1.00 62.29           C  
ATOM    264  CD  LYS A  34      -7.988  -8.855 -13.433  1.00 62.29           C  
ATOM    265  CE  LYS A  34      -8.261  -8.863 -14.931  1.00 62.29           C  
ATOM    266  NZ  LYS A  34      -7.605 -10.022 -15.607  1.00 62.29           N  
ATOM    267  N   ILE A  35      -9.918  -7.342  -8.330  1.00 64.97           N  
ATOM    268  CA  ILE A  35     -10.022  -7.855  -6.968  1.00 64.97           C  
ATOM    269  C   ILE A  35      -8.784  -8.682  -6.632  1.00 64.97           C  
ATOM    270  CB  ILE A  35     -11.300  -8.702  -6.780  1.00 64.97           C  
ATOM    271  O   ILE A  35      -8.354  -8.727  -5.477  1.00 64.97           O  
ATOM    272  CG1 ILE A  35     -12.550  -7.830  -6.948  1.00 64.97           C  
ATOM    273  CG2 ILE A  35     -11.294  -9.392  -5.412  1.00 64.97           C  
ATOM    274  CD1 ILE A  35     -13.852  -8.616  -6.995  1.00 64.97           C  
ATOM    275  N   GLU A  36      -7.928  -8.961  -7.668  1.00 71.60           N  
ATOM    276  CA  GLU A  36      -6.775  -9.805  -7.371  1.00 71.60           C  
ATOM    277  C   GLU A  36      -5.491  -8.982  -7.305  1.00 71.60           C  
ATOM    278  CB  GLU A  36      -6.636 -10.914  -8.417  1.00 71.60           C  
ATOM    279  O   GLU A  36      -4.394  -9.520  -7.472  1.00 71.60           O  
ATOM    280  CG  GLU A  36      -7.775 -11.923  -8.398  1.00 71.60           C  
ATOM    281  CD  GLU A  36      -7.644 -12.995  -9.468  1.00 71.60           C  
ATOM    282  OE1 GLU A  36      -8.507 -13.900  -9.529  1.00 71.60           O  
ATOM    283  OE2 GLU A  36      -6.671 -12.930 -10.252  1.00 71.60           O  
ATOM    284  N   ALA A  37      -5.592  -7.753  -7.014  1.00 80.91           N  
ATOM    285  CA  ALA A  37      -4.445  -6.856  -7.132  1.00 80.91           C  
ATOM    286  C   ALA A  37      -3.363  -7.212  -6.116  1.00 80.91           C  
ATOM    287  CB  ALA A  37      -4.884  -5.405  -6.950  1.00 80.91           C  
ATOM    288  O   ALA A  37      -2.176  -7.235  -6.447  1.00 80.91           O  
ATOM    289  N   ALA A  38      -3.784  -7.644  -4.920  1.00 83.59           N  
ATOM    290  CA  ALA A  38      -2.768  -7.956  -3.918  1.00 83.59           C  
ATOM    291  C   ALA A  38      -1.996  -9.218  -4.293  1.00 83.59           C  
ATOM    292  CB  ALA A  38      -3.410  -8.118  -2.542  1.00 83.59           C  
ATOM    293  O   ALA A  38      -0.774  -9.273  -4.141  1.00 83.59           O  
ATOM    294  N   SER A  39      -2.688 -10.226  -4.775  1.00 86.55           N  
ATOM    295  CA  SER A  39      -2.048 -11.459  -5.223  1.00 86.55           C  
ATOM    296  C   SER A  39      -1.092 -11.196  -6.382  1.00 86.55           C  
ATOM    297  CB  SER A  39      -3.099 -12.488  -5.642  1.00 86.55           C  
ATOM    298  O   SER A  39      -0.015 -11.791  -6.451  1.00 86.55           O  
ATOM    299  OG  SER A  39      -3.901 -12.867  -4.536  1.00 86.55           O  
ATOM    300  N   GLU A  40      -1.486 -10.315  -7.203  1.00 88.56           N  
ATOM    301  CA  GLU A  40      -0.624  -9.954  -8.324  1.00 88.56           C  
ATOM    302  C   GLU A  40       0.635  -9.236  -7.844  1.00 88.56           C  
ATOM    303  CB  GLU A  40      -1.381  -9.076  -9.324  1.00 88.56           C  
ATOM    304  O   GLU A  40       1.716  -9.425  -8.406  1.00 88.56           O  
ATOM    305  CG  GLU A  40      -2.474  -9.812 -10.085  1.00 88.56           C  
ATOM    306  CD  GLU A  40      -1.950 -10.979 -10.908  1.00 88.56           C  
ATOM    307  OE1 GLU A  40      -2.573 -12.065 -10.887  1.00 88.56           O  
ATOM    308  OE2 GLU A  40      -0.908 -10.805 -11.578  1.00 88.56           O  
ATOM    309  N   VAL A  41       0.395  -8.389  -6.879  1.00 90.09           N  
ATOM    310  CA  VAL A  41       1.555  -7.732  -6.285  1.00 90.09           C  
ATOM    311  C   VAL A  41       2.514  -8.782  -5.729  1.00 90.09           C  
ATOM    312  CB  VAL A  41       1.139  -6.746  -5.171  1.00 90.09           C  
ATOM    313  O   VAL A  41       3.729  -8.686  -5.923  1.00 90.09           O  
ATOM    314  CG1 VAL A  41       2.364  -6.253  -4.402  1.00 90.09           C  
ATOM    315  CG2 VAL A  41       0.366  -5.569  -5.761  1.00 90.09           C  
ATOM    316  N   LEU A  42       1.950  -9.745  -5.075  1.00 91.16           N  
ATOM    317  CA  LEU A  42       2.760 -10.823  -4.520  1.00 91.16           C  
ATOM    318  C   LEU A  42       3.534 -11.543  -5.620  1.00 91.16           C  
ATOM    319  CB  LEU A  42       1.880 -11.821  -3.763  1.00 91.16           C  
ATOM    320  O   LEU A  42       4.744 -11.746  -5.503  1.00 91.16           O  
ATOM    321  CG  LEU A  42       2.602 -12.990  -3.092  1.00 91.16           C  
ATOM    322  CD1 LEU A  42       3.627 -12.474  -2.087  1.00 91.16           C  
ATOM    323  CD2 LEU A  42       1.601 -13.919  -2.414  1.00 91.16           C  
ATOM    324  N   LYS A  43       2.899 -11.904  -6.619  1.00 91.64           N  
ATOM    325  CA  LYS A  43       3.520 -12.611  -7.734  1.00 91.64           C  
ATOM    326  C   LYS A  43       4.640 -11.782  -8.357  1.00 91.64           C  
ATOM    327  CB  LYS A  43       2.477 -12.963  -8.795  1.00 91.64           C  
ATOM    328  O   LYS A  43       5.739 -12.288  -8.591  1.00 91.64           O  
ATOM    329  CG  LYS A  43       1.535 -14.087  -8.389  1.00 91.64           C  
ATOM    330  CD  LYS A  43       0.534 -14.405  -9.493  1.00 91.64           C  
ATOM    331  CE  LYS A  43      -0.507 -15.415  -9.031  1.00 91.64           C  
ATOM    332  NZ  LYS A  43      -1.543 -15.661 -10.078  1.00 91.64           N  
ATOM    333  N   LEU A  44       4.336 -10.507  -8.562  1.00 91.45           N  
ATOM    334  CA  LEU A  44       5.305  -9.613  -9.186  1.00 91.45           C  
ATOM    335  C   LEU A  44       6.533  -9.437  -8.298  1.00 91.45           C  
ATOM    336  CB  LEU A  44       4.670  -8.250  -9.474  1.00 91.45           C  
ATOM    337  O   LEU A  44       7.663  -9.421  -8.790  1.00 91.45           O  
ATOM    338  CG  LEU A  44       3.743  -8.178 -10.688  1.00 91.45           C  
ATOM    339  CD1 LEU A  44       3.057  -6.817 -10.751  1.00 91.45           C  
ATOM    340  CD2 LEU A  44       4.519  -8.451 -11.972  1.00 91.45           C  
ATOM    341  N   THR A  45       6.276  -9.291  -7.037  1.00 92.31           N  
ATOM    342  CA  THR A  45       7.373  -9.071  -6.101  1.00 92.31           C  
ATOM    343  C   THR A  45       8.265 -10.306  -6.012  1.00 92.31           C  
ATOM    344  CB  THR A  45       6.847  -8.712  -4.699  1.00 92.31           C  
ATOM    345  O   THR A  45       9.491 -10.190  -5.958  1.00 92.31           O  
ATOM    346  CG2 THR A  45       7.990  -8.339  -3.761  1.00 92.31           C  
ATOM    347  OG1 THR A  45       5.947  -7.602  -4.802  1.00 92.31           O  
ATOM    348  N   VAL A  46       7.691 -11.464  -5.991  1.00 92.88           N  
ATOM    349  CA  VAL A  46       8.446 -12.712  -5.950  1.00 92.88           C  
ATOM    350  C   VAL A  46       9.291 -12.847  -7.215  1.00 92.88           C  
ATOM    351  CB  VAL A  46       7.514 -13.935  -5.800  1.00 92.88           C  
ATOM    352  O   VAL A  46      10.451 -13.261  -7.153  1.00 92.88           O  
ATOM    353  CG1 VAL A  46       8.283 -15.233  -6.038  1.00 92.88           C  
ATOM    354  CG2 VAL A  46       6.862 -13.942  -4.418  1.00 92.88           C  
ATOM    355  N   LYS A  47       8.723 -12.507  -8.262  1.00 91.22           N  
ATOM    356  CA  LYS A  47       9.476 -12.514  -9.514  1.00 91.22           C  
ATOM    357  C   LYS A  47      10.666 -11.561  -9.445  1.00 91.22           C  
ATOM    358  CB  LYS A  47       8.570 -12.138 -10.687  1.00 91.22           C  
ATOM    359  O   LYS A  47      11.773 -11.913  -9.857  1.00 91.22           O  
ATOM    360  CG  LYS A  47       9.259 -12.189 -12.043  1.00 91.22           C  
ATOM    361  CD  LYS A  47       8.318 -11.769 -13.165  1.00 91.22           C  
ATOM    362  CE  LYS A  47       9.034 -11.725 -14.508  1.00 91.22           C  
ATOM    363  NZ  LYS A  47       8.129 -11.262 -15.602  1.00 91.22           N  
ATOM    364  N   ALA A  48      10.417 -10.361  -8.974  1.00 89.32           N  
ATOM    365  CA  ALA A  48      11.479  -9.366  -8.839  1.00 89.32           C  
ATOM    366  C   ALA A  48      12.585  -9.867  -7.915  1.00 89.32           C  
ATOM    367  CB  ALA A  48      10.910  -8.049  -8.318  1.00 89.32           C  
ATOM    368  O   ALA A  48      13.767  -9.604  -8.153  1.00 89.32           O  
ATOM    369  N   GLN A  49      12.174 -10.552  -6.892  1.00 90.83           N  
ATOM    370  CA  GLN A  49      13.148 -11.130  -5.972  1.00 90.83           C  
ATOM    371  C   GLN A  49      14.078 -12.101  -6.693  1.00 90.83           C  
ATOM    372  CB  GLN A  49      12.440 -11.841  -4.817  1.00 90.83           C  
ATOM    373  O   GLN A  49      15.290 -12.090  -6.469  1.00 90.83           O  
ATOM    374  CG  GLN A  49      11.925 -10.899  -3.737  1.00 90.83           C  
ATOM    375  CD  GLN A  49      11.316 -11.634  -2.559  1.00 90.83           C  
ATOM    376  NE2 GLN A  49      11.433 -11.051  -1.371  1.00 90.83           N  
ATOM    377  OE1 GLN A  49      10.744 -12.718  -2.714  1.00 90.83           O  
ATOM    378  N   LYS A  50      13.539 -12.917  -7.515  1.00 88.73           N  
ATOM    379  CA  LYS A  50      14.310 -13.900  -8.271  1.00 88.73           C  
ATOM    380  C   LYS A  50      15.287 -13.217  -9.223  1.00 88.73           C  
ATOM    381  CB  LYS A  50      13.378 -14.826  -9.054  1.00 88.73           C  
ATOM    382  O   LYS A  50      16.435 -13.648  -9.357  1.00 88.73           O  
ATOM    383  CG  LYS A  50      12.630 -15.828  -8.186  1.00 88.73           C  
ATOM    384  CD  LYS A  50      11.787 -16.777  -9.028  1.00 88.73           C  
ATOM    385  CE  LYS A  50      10.991 -17.741  -8.159  1.00 88.73           C  
ATOM    386  NZ  LYS A  50      10.078 -18.597  -8.973  1.00 88.73           N  
ATOM    387  N   GLU A  51      14.875 -12.149  -9.810  1.00 86.06           N  
ATOM    388  CA  GLU A  51      15.734 -11.396 -10.719  1.00 86.06           C  
ATOM    389  C   GLU A  51      16.890 -10.739  -9.970  1.00 86.06           C  
ATOM    390  CB  GLU A  51      14.924 -10.335 -11.470  1.00 86.06           C  
ATOM    391  O   GLU A  51      18.004 -10.652 -10.490  1.00 86.06           O  
ATOM    392  CG  GLU A  51      13.963 -10.911 -12.499  1.00 86.06           C  
ATOM    393  CD  GLU A  51      13.126  -9.850 -13.197  1.00 86.06           C  
ATOM    394  OE1 GLU A  51      12.330 -10.201 -14.098  1.00 86.06           O  
ATOM    395  OE2 GLU A  51      13.269  -8.659 -12.842  1.00 86.06           O  
ATOM    396  N   CYS A  52      16.547 -10.291  -8.739  1.00 85.01           N  
ATOM    397  CA  CYS A  52      17.550  -9.644  -7.900  1.00 85.01           C  
ATOM    398  C   CYS A  52      18.624 -10.637  -7.470  1.00 85.01           C  
ATOM    399  CB  CYS A  52      16.897  -9.019  -6.668  1.00 85.01           C  
ATOM    400  O   CYS A  52      19.788 -10.267  -7.307  1.00 85.01           O  
ATOM    401  SG  CYS A  52      18.019  -7.999  -5.688  1.00 85.01           S  
ATOM    402  N   ASP A  53      18.245 -11.898  -7.275  1.00 82.49           N  
ATOM    403  CA  ASP A  53      19.186 -12.937  -6.867  1.00 82.49           C  
ATOM    404  C   ASP A  53      20.269 -13.142  -7.924  1.00 82.49           C  
ATOM    405  CB  ASP A  53      18.452 -14.253  -6.603  1.00 82.49           C  
ATOM    406  O   ASP A  53      21.432 -13.377  -7.591  1.00 82.49           O  
ATOM    407  CG  ASP A  53      17.706 -14.261  -5.281  1.00 82.49           C  
ATOM    408  OD1 ASP A  53      17.979 -13.396  -4.421  1.00 82.49           O  
ATOM    409  OD2 ASP A  53      16.840 -15.143  -5.095  1.00 82.49           O  
ATOM    410  N   ASP A  54      19.931 -12.798  -9.057  1.00 81.60           N  
ATOM    411  CA  ASP A  54      20.869 -12.989 -10.160  1.00 81.60           C  
ATOM    412  C   ASP A  54      21.784 -11.776 -10.318  1.00 81.60           C  
ATOM    413  CB  ASP A  54      20.116 -13.253 -11.465  1.00 81.60           C  
ATOM    414  O   ASP A  54      22.980 -11.924 -10.576  1.00 81.60           O  
ATOM    415  CG  ASP A  54      19.383 -14.583 -11.468  1.00 81.60           C  
ATOM    416  OD1 ASP A  54      19.735 -15.475 -10.666  1.00 81.60           O  
ATOM    417  OD2 ASP A  54      18.446 -14.742 -12.281  1.00 81.60           O  
ATOM    418  N   LYS A  55      21.343 -10.585  -9.878  1.00 82.34           N  
ATOM    419  CA  LYS A  55      22.041  -9.343 -10.197  1.00 82.34           C  
ATOM    420  C   LYS A  55      22.624  -8.701  -8.942  1.00 82.34           C  
ATOM    421  CB  LYS A  55      21.100  -8.363 -10.898  1.00 82.34           C  
ATOM    422  O   LYS A  55      23.478  -7.816  -9.030  1.00 82.34           O  
ATOM    423  CG  LYS A  55      20.630  -8.828 -12.268  1.00 82.34           C  
ATOM    424  CD  LYS A  55      19.767  -7.774 -12.951  1.00 82.34           C  
ATOM    425  CE  LYS A  55      19.292  -8.241 -14.320  1.00 82.34           C  
ATOM    426  NZ  LYS A  55      18.392  -7.239 -14.966  1.00 82.34           N  
ATOM    427  N   ALA A  56      22.249  -9.204  -7.760  1.00 84.52           N  
ATOM    428  CA  ALA A  56      22.701  -8.674  -6.476  1.00 84.52           C  
ATOM    429  C   ALA A  56      22.526  -7.160  -6.415  1.00 84.52           C  
ATOM    430  CB  ALA A  56      24.161  -9.048  -6.230  1.00 84.52           C  
ATOM    431  O   ALA A  56      23.447  -6.437  -6.027  1.00 84.52           O  
ATOM    432  N   TRP A  57      21.284  -6.653  -6.679  1.00 87.29           N  
ATOM    433  CA  TRP A  57      20.969  -5.228  -6.672  1.00 87.29           C  
ATOM    434  C   TRP A  57      21.072  -4.654  -5.263  1.00 87.29           C  
ATOM    435  CB  TRP A  57      19.566  -4.984  -7.235  1.00 87.29           C  
ATOM    436  O   TRP A  57      20.550  -5.236  -4.310  1.00 87.29           O  
ATOM    437  CG  TRP A  57      19.422  -5.338  -8.685  1.00 87.29           C  
ATOM    438  CD1 TRP A  57      20.425  -5.481  -9.602  1.00 87.29           C  
ATOM    439  CD2 TRP A  57      18.199  -5.588  -9.385  1.00 87.29           C  
ATOM    440  CE2 TRP A  57      18.537  -5.878 -10.726  1.00 87.29           C  
ATOM    441  CE3 TRP A  57      16.849  -5.595  -9.009  1.00 87.29           C  
ATOM    442  NE1 TRP A  57      19.900  -5.806 -10.831  1.00 87.29           N  
ATOM    443  CH2 TRP A  57      16.259  -6.173 -11.297  1.00 87.29           C  
ATOM    444  CZ2 TRP A  57      17.572  -6.173 -11.692  1.00 87.29           C  
ATOM    445  CZ3 TRP A  57      15.891  -5.889  -9.972  1.00 87.29           C  
ATOM    446  N   ARG A  58      21.856  -3.532  -5.158  1.00 88.70           N  
ATOM    447  CA  ARG A  58      21.959  -2.787  -3.907  1.00 88.70           C  
ATOM    448  C   ARG A  58      21.816  -1.288  -4.149  1.00 88.70           C  
ATOM    449  CB  ARG A  58      23.291  -3.081  -3.214  1.00 88.70           C  
ATOM    450  O   ARG A  58      22.047  -0.809  -5.262  1.00 88.70           O  
ATOM    451  CG  ARG A  58      23.486  -4.545  -2.849  1.00 88.70           C  
ATOM    452  CD  ARG A  58      24.808  -4.776  -2.131  1.00 88.70           C  
ATOM    453  NE  ARG A  58      24.989  -6.180  -1.774  1.00 88.70           N  
ATOM    454  NH1 ARG A  58      27.175  -5.933  -1.069  1.00 88.70           N  
ATOM    455  NH2 ARG A  58      26.165  -7.989  -0.988  1.00 88.70           N  
ATOM    456  CZ  ARG A  58      26.109  -6.698  -1.278  1.00 88.70           C  
ATOM    457  N   PHE A  59      21.267  -0.563  -3.159  1.00 85.61           N  
ATOM    458  CA  PHE A  59      21.242   0.891  -3.274  1.00 85.61           C  
ATOM    459  C   PHE A  59      21.572   1.545  -1.938  1.00 85.61           C  
ATOM    460  CB  PHE A  59      19.873   1.368  -3.768  1.00 85.61           C  
ATOM    461  O   PHE A  59      21.525   0.893  -0.893  1.00 85.61           O  
ATOM    462  CG  PHE A  59      18.755   1.125  -2.790  1.00 85.61           C  
ATOM    463  CD1 PHE A  59      18.092  -0.096  -2.760  1.00 85.61           C  
ATOM    464  CD2 PHE A  59      18.369   2.117  -1.898  1.00 85.61           C  
ATOM    465  CE1 PHE A  59      17.057  -0.324  -1.856  1.00 85.61           C  
ATOM    466  CE2 PHE A  59      17.336   1.897  -0.991  1.00 85.61           C  
ATOM    467  CZ  PHE A  59      16.681   0.676  -0.972  1.00 85.61           C  
ATOM    468  N   ARG A  60      22.052   2.836  -2.060  1.00 85.18           N  
ATOM    469  CA  ARG A  60      22.429   3.592  -0.870  1.00 85.18           C  
ATOM    470  C   ARG A  60      21.304   4.527  -0.436  1.00 85.18           C  
ATOM    471  CB  ARG A  60      23.708   4.393  -1.123  1.00 85.18           C  
ATOM    472  O   ARG A  60      20.766   5.279  -1.251  1.00 85.18           O  
ATOM    473  CG  ARG A  60      24.410   4.849   0.146  1.00 85.18           C  
ATOM    474  CD  ARG A  60      25.825   5.335  -0.136  1.00 85.18           C  
ATOM    475  NE  ARG A  60      26.535   5.670   1.095  1.00 85.18           N  
ATOM    476  NH1 ARG A  60      28.633   5.669   0.129  1.00 85.18           N  
ATOM    477  NH2 ARG A  60      28.395   6.126   2.363  1.00 85.18           N  
ATOM    478  CZ  ARG A  60      27.853   5.821   1.193  1.00 85.18           C  
ATOM    479  N   ARG A  61      20.918   4.443   0.884  1.00 82.67           N  
ATOM    480  CA  ARG A  61      19.882   5.306   1.442  1.00 82.67           C  
ATOM    481  C   ARG A  61      20.426   6.702   1.725  1.00 82.67           C  
ATOM    482  CB  ARG A  61      19.308   4.698   2.723  1.00 82.67           C  
ATOM    483  O   ARG A  61      21.632   6.935   1.631  1.00 82.67           O  
ATOM    484  CG  ARG A  61      18.534   3.408   2.500  1.00 82.67           C  
ATOM    485  CD  ARG A  61      17.969   2.857   3.801  1.00 82.67           C  
ATOM    486  NE  ARG A  61      16.712   3.507   4.161  1.00 82.67           N  
ATOM    487  NH1 ARG A  61      16.197   2.032   5.863  1.00 82.67           N  
ATOM    488  NH2 ARG A  61      14.780   3.767   5.376  1.00 82.67           N  
ATOM    489  CZ  ARG A  61      15.899   3.100   5.133  1.00 82.67           C  
ATOM    490  N   LYS A  62      19.485   7.573   2.048  1.00 79.42           N  
ATOM    491  CA  LYS A  62      19.870   8.942   2.380  1.00 79.42           C  
ATOM    492  C   LYS A  62      20.741   8.979   3.632  1.00 79.42           C  
ATOM    493  CB  LYS A  62      18.630   9.815   2.577  1.00 79.42           C  
ATOM    494  O   LYS A  62      21.627   9.827   3.753  1.00 79.42           O  
ATOM    495  CG  LYS A  62      17.897  10.150   1.287  1.00 79.42           C  
ATOM    496  CD  LYS A  62      16.754  11.127   1.530  1.00 79.42           C  
ATOM    497  CE  LYS A  62      16.000  11.439   0.244  1.00 79.42           C  
ATOM    498  NZ  LYS A  62      14.868  12.384   0.481  1.00 79.42           N  
ATOM    499  N   ASP A  63      20.592   8.017   4.503  1.00 83.85           N  
ATOM    500  CA  ASP A  63      21.371   7.986   5.737  1.00 83.85           C  
ATOM    501  C   ASP A  63      22.721   7.308   5.517  1.00 83.85           C  
ATOM    502  CB  ASP A  63      20.595   7.268   6.843  1.00 83.85           C  
ATOM    503  O   ASP A  63      23.510   7.167   6.453  1.00 83.85           O  
ATOM    504  CG  ASP A  63      20.306   5.813   6.516  1.00 83.85           C  
ATOM    505  OD1 ASP A  63      20.746   5.328   5.451  1.00 83.85           O  
ATOM    506  OD2 ASP A  63      19.629   5.147   7.329  1.00 83.85           O  
ATOM    507  N   GLY A  64      22.998   6.821   4.313  1.00 85.49           N  
ATOM    508  CA  GLY A  64      24.290   6.250   3.968  1.00 85.49           C  
ATOM    509  C   GLY A  64      24.310   4.735   4.036  1.00 85.49           C  
ATOM    510  O   GLY A  64      25.281   4.101   3.616  1.00 85.49           O  
ATOM    511  N   ALA A  65      23.258   4.147   4.443  1.00 86.98           N  
ATOM    512  CA  ALA A  65      23.190   2.695   4.581  1.00 86.98           C  
ATOM    513  C   ALA A  65      22.965   2.025   3.229  1.00 86.98           C  
ATOM    514  CB  ALA A  65      22.081   2.305   5.556  1.00 86.98           C  
ATOM    515  O   ALA A  65      22.223   2.540   2.390  1.00 86.98           O  
ATOM    516  N   THR A  66      23.793   0.951   3.005  1.00 88.58           N  
ATOM    517  CA  THR A  66      23.581   0.136   1.814  1.00 88.58           C  
ATOM    518  C   THR A  66      22.546  -0.953   2.082  1.00 88.58           C  
ATOM    519  CB  THR A  66      24.895  -0.508   1.336  1.00 88.58           C  
ATOM    520  O   THR A  66      22.652  -1.690   3.065  1.00 88.58           O  
ATOM    521  CG2 THR A  66      24.683  -1.305   0.054  1.00 88.58           C  
ATOM    522  OG1 THR A  66      25.863   0.521   1.091  1.00 88.58           O  
ATOM    523  N   VAL A  67      21.556  -0.887   1.191  1.00 87.55           N  
ATOM    524  CA  VAL A  67      20.443  -1.810   1.393  1.00 87.55           C  
ATOM    525  C   VAL A  67      20.324  -2.746   0.193  1.00 87.55           C  
ATOM    526  CB  VAL A  67      19.114  -1.055   1.615  1.00 87.55           C  
ATOM    527  O   VAL A  67      20.437  -2.312  -0.955  1.00 87.55           O  
ATOM    528  CG1 VAL A  67      17.962  -2.038   1.819  1.00 87.55           C  
ATOM    529  CG2 VAL A  67      19.230  -0.109   2.809  1.00 87.55           C  
ATOM    530  N   SER A  68      20.093  -4.001   0.557  1.00 89.99           N  
ATOM    531  CA  SER A  68      19.839  -5.001  -0.476  1.00 89.99           C  
ATOM    532  C   SER A  68      18.400  -4.927  -0.975  1.00 89.99           C  
ATOM    533  CB  SER A  68      20.132  -6.405   0.054  1.00 89.99           C  
ATOM    534  O   SER A  68      17.459  -4.942  -0.178  1.00 89.99           O  
ATOM    535  OG  SER A  68      19.680  -7.391  -0.858  1.00 89.99           O  
ATOM    536  N   VAL A  69      18.308  -4.823  -2.314  1.00 89.43           N  
ATOM    537  CA  VAL A  69      16.991  -4.781  -2.941  1.00 89.43           C  
ATOM    538  C   VAL A  69      16.212  -6.047  -2.592  1.00 89.43           C  
ATOM    539  CB  VAL A  69      17.096  -4.625  -4.474  1.00 89.43           C  
ATOM    540  O   VAL A  69      15.006  -5.993  -2.343  1.00 89.43           O  
ATOM    541  CG1 VAL A  69      15.720  -4.747  -5.126  1.00 89.43           C  
ATOM    542  CG2 VAL A  69      17.743  -3.287  -4.831  1.00 89.43           C  
ATOM    543  N   ARG A  70      16.854  -7.075  -2.546  1.00 90.54           N  
ATOM    544  CA  ARG A  70      16.245  -8.349  -2.182  1.00 90.54           C  
ATOM    545  C   ARG A  70      15.590  -8.271  -0.807  1.00 90.54           C  
ATOM    546  CB  ARG A  70      17.287  -9.470  -2.203  1.00 90.54           C  
ATOM    547  O   ARG A  70      14.480  -8.770  -0.612  1.00 90.54           O  
ATOM    548  CG  ARG A  70      16.727 -10.839  -1.851  1.00 90.54           C  
ATOM    549  CD  ARG A  70      17.811 -11.908  -1.847  1.00 90.54           C  
ATOM    550  NE  ARG A  70      17.288 -13.204  -1.427  1.00 90.54           N  
ATOM    551  NH1 ARG A  70      18.334 -14.402  -3.102  1.00 90.54           N  
ATOM    552  NH2 ARG A  70      17.019 -15.481  -1.566  1.00 90.54           N  
ATOM    553  CZ  ARG A  70      17.548 -14.359  -2.033  1.00 90.54           C  
ATOM    554  N   ASP A  71      16.293  -7.720   0.087  1.00 89.96           N  
ATOM    555  CA  ASP A  71      15.782  -7.607   1.450  1.00 89.96           C  
ATOM    556  C   ASP A  71      14.499  -6.779   1.489  1.00 89.96           C  
ATOM    557  CB  ASP A  71      16.836  -6.987   2.369  1.00 89.96           C  
ATOM    558  O   ASP A  71      13.545  -7.137   2.183  1.00 89.96           O  
ATOM    559  CG  ASP A  71      17.989  -7.929   2.669  1.00 89.96           C  
ATOM    560  OD1 ASP A  71      17.880  -9.139   2.378  1.00 89.96           O  
ATOM    561  OD2 ASP A  71      19.016  -7.456   3.203  1.00 89.96           O  
ATOM    562  N   VAL A  72      14.528  -5.722   0.747  1.00 90.66           N  
ATOM    563  CA  VAL A  72      13.348  -4.864   0.702  1.00 90.66           C  
ATOM    564  C   VAL A  72      12.182  -5.622   0.071  1.00 90.66           C  
ATOM    565  CB  VAL A  72      13.623  -3.561  -0.082  1.00 90.66           C  
ATOM    566  O   VAL A  72      11.059  -5.581   0.579  1.00 90.66           O  
ATOM    567  CG1 VAL A  72      12.355  -2.715  -0.185  1.00 90.66           C  
ATOM    568  CG2 VAL A  72      14.747  -2.767   0.582  1.00 90.66           C  
ATOM    569  N   LEU A  73      12.418  -6.304  -0.977  1.00 92.11           N  
ATOM    570  CA  LEU A  73      11.387  -7.087  -1.649  1.00 92.11           C  
ATOM    571  C   LEU A  73      10.849  -8.179  -0.732  1.00 92.11           C  
ATOM    572  CB  LEU A  73      11.939  -7.709  -2.934  1.00 92.11           C  
ATOM    573  O   LEU A  73       9.652  -8.475  -0.748  1.00 92.11           O  
ATOM    574  CG  LEU A  73      12.247  -6.742  -4.079  1.00 92.11           C  
ATOM    575  CD1 LEU A  73      12.962  -7.471  -5.211  1.00 92.11           C  
ATOM    576  CD2 LEU A  73      10.966  -6.085  -4.583  1.00 92.11           C  
ATOM    577  N   THR A  74      11.718  -8.764  -0.002  1.00 92.22           N  
ATOM    578  CA  THR A  74      11.305  -9.788   0.951  1.00 92.22           C  
ATOM    579  C   THR A  74      10.324  -9.215   1.970  1.00 92.22           C  
ATOM    580  CB  THR A  74      12.518 -10.390   1.685  1.00 92.22           C  
ATOM    581  O   THR A  74       9.324  -9.853   2.303  1.00 92.22           O  
ATOM    582  CG2 THR A  74      12.078 -11.412   2.728  1.00 92.22           C  
ATOM    583  OG1 THR A  74      13.374 -11.034   0.733  1.00 92.22           O  
ATOM    584  N   LYS A  75      10.624  -8.090   2.398  1.00 91.13           N  
ATOM    585  CA  LYS A  75       9.725  -7.419   3.332  1.00 91.13           C  
ATOM    586  C   LYS A  75       8.361  -7.164   2.695  1.00 91.13           C  
ATOM    587  CB  LYS A  75      10.334  -6.100   3.811  1.00 91.13           C  
ATOM    588  O   LYS A  75       7.325  -7.376   3.329  1.00 91.13           O  
ATOM    589  CG  LYS A  75      11.523  -6.271   4.744  1.00 91.13           C  
ATOM    590  CD  LYS A  75      12.105  -4.926   5.160  1.00 91.13           C  
ATOM    591  CE  LYS A  75      13.341  -5.097   6.033  1.00 91.13           C  
ATOM    592  NZ  LYS A  75      13.974  -3.784   6.360  1.00 91.13           N  
ATOM    593  N   ILE A  76       8.379  -6.702   1.492  1.00 92.23           N  
ATOM    594  CA  ILE A  76       7.138  -6.443   0.771  1.00 92.23           C  
ATOM    595  C   ILE A  76       6.328  -7.733   0.659  1.00 92.23           C  
ATOM    596  CB  ILE A  76       7.411  -5.858  -0.633  1.00 92.23           C  
ATOM    597  O   ILE A  76       5.118  -7.737   0.901  1.00 92.23           O  
ATOM    598  CG1 ILE A  76       8.046  -4.468  -0.517  1.00 92.23           C  
ATOM    599  CG2 ILE A  76       6.121  -5.804  -1.456  1.00 92.23           C  
ATOM    600  CD1 ILE A  76       8.557  -3.909  -1.838  1.00 92.23           C  
ATOM    601  N   VAL A  77       6.946  -8.815   0.289  1.00 91.79           N  
ATOM    602  CA  VAL A  77       6.289 -10.113   0.175  1.00 91.79           C  
ATOM    603  C   VAL A  77       5.612 -10.468   1.497  1.00 91.79           C  
ATOM    604  CB  VAL A  77       7.287 -11.221  -0.226  1.00 91.79           C  
ATOM    605  O   VAL A  77       4.452 -10.887   1.515  1.00 91.79           O  
ATOM    606  CG1 VAL A  77       6.664 -12.603  -0.041  1.00 91.79           C  
ATOM    607  CG2 VAL A  77       7.746 -11.028  -1.671  1.00 91.79           C  
ATOM    608  N   LYS A  78       6.285 -10.289   2.497  1.00 90.27           N  
ATOM    609  CA  LYS A  78       5.750 -10.647   3.808  1.00 90.27           C  
ATOM    610  C   LYS A  78       4.504  -9.828   4.135  1.00 90.27           C  
ATOM    611  CB  LYS A  78       6.808 -10.447   4.893  1.00 90.27           C  
ATOM    612  O   LYS A  78       3.504 -10.372   4.608  1.00 90.27           O  
ATOM    613  CG  LYS A  78       7.921 -11.484   4.871  1.00 90.27           C  
ATOM    614  CD  LYS A  78       8.882 -11.299   6.038  1.00 90.27           C  
ATOM    615  CE  LYS A  78       9.950 -12.384   6.063  1.00 90.27           C  
ATOM    616  NZ  LYS A  78      10.935 -12.168   7.165  1.00 90.27           N  
ATOM    617  N   TRP A  79       4.569  -8.521   3.847  1.00 89.82           N  
ATOM    618  CA  TRP A  79       3.427  -7.652   4.115  1.00 89.82           C  
ATOM    619  C   TRP A  79       2.223  -8.062   3.274  1.00 89.82           C  
ATOM    620  CB  TRP A  79       3.787  -6.190   3.835  1.00 89.82           C  
ATOM    621  O   TRP A  79       1.104  -8.157   3.786  1.00 89.82           O  
ATOM    622  CG  TRP A  79       4.744  -5.598   4.826  1.00 89.82           C  
ATOM    623  CD1 TRP A  79       5.952  -5.017   4.559  1.00 89.82           C  
ATOM    624  CD2 TRP A  79       4.572  -5.535   6.245  1.00 89.82           C  
ATOM    625  CE2 TRP A  79       5.717  -4.900   6.776  1.00 89.82           C  
ATOM    626  CE3 TRP A  79       3.561  -5.953   7.120  1.00 89.82           C  
ATOM    627  NE1 TRP A  79       6.542  -4.595   5.728  1.00 89.82           N  
ATOM    628  CH2 TRP A  79       4.873  -5.093   8.979  1.00 89.82           C  
ATOM    629  CZ2 TRP A  79       5.878  -4.674   8.145  1.00 89.82           C  
ATOM    630  CZ3 TRP A  79       3.723  -5.727   8.482  1.00 89.82           C  
ATOM    631  N   VAL A  80       2.497  -8.303   2.078  1.00 89.04           N  
ATOM    632  CA  VAL A  80       1.409  -8.639   1.166  1.00 89.04           C  
ATOM    633  C   VAL A  80       0.817  -9.995   1.544  1.00 89.04           C  
ATOM    634  CB  VAL A  80       1.884  -8.656  -0.304  1.00 89.04           C  
ATOM    635  O   VAL A  80      -0.402 -10.176   1.518  1.00 89.04           O  
ATOM    636  CG1 VAL A  80       0.738  -9.044  -1.237  1.00 89.04           C  
ATOM    637  CG2 VAL A  80       2.458  -7.295  -0.695  1.00 89.04           C  
ATOM    638  N   GLU A  81       1.631 -10.975   1.880  1.00 89.00           N  
ATOM    639  CA  GLU A  81       1.155 -12.285   2.315  1.00 89.00           C  
ATOM    640  C   GLU A  81       0.243 -12.163   3.533  1.00 89.00           C  
ATOM    641  CB  GLU A  81       2.334 -13.208   2.632  1.00 89.00           C  
ATOM    642  O   GLU A  81      -0.802 -12.815   3.600  1.00 89.00           O  
ATOM    643  CG  GLU A  81       3.002 -13.798   1.398  1.00 89.00           C  
ATOM    644  CD  GLU A  81       4.184 -14.696   1.727  1.00 89.00           C  
ATOM    645  OE1 GLU A  81       4.580 -15.517   0.869  1.00 89.00           O  
ATOM    646  OE2 GLU A  81       4.717 -14.578   2.853  1.00 89.00           O  
ATOM    647  N   HIS A  82       0.719 -11.348   4.331  1.00 83.66           N  
ATOM    648  CA  HIS A  82      -0.083 -11.147   5.533  1.00 83.66           C  
ATOM    649  C   HIS A  82      -1.422 -10.498   5.199  1.00 83.66           C  
ATOM    650  CB  HIS A  82       0.677 -10.290   6.547  1.00 83.66           C  
ATOM    651  O   HIS A  82      -2.454 -10.865   5.767  1.00 83.66           O  
ATOM    652  CG  HIS A  82       0.053 -10.275   7.906  1.00 83.66           C  
ATOM    653  CD2 HIS A  82      -0.578  -9.287   8.584  1.00 83.66           C  
ATOM    654  ND1 HIS A  82       0.040 -11.378   8.732  1.00 83.66           N  
ATOM    655  CE1 HIS A  82      -0.574 -11.068   9.862  1.00 83.66           C  
ATOM    656  NE2 HIS A  82      -0.958  -9.805   9.797  1.00 83.66           N  
ATOM    657  N   PHE A  83      -1.357  -9.507   4.406  1.00 84.06           N  
ATOM    658  CA  PHE A  83      -2.581  -8.848   3.967  1.00 84.06           C  
ATOM    659  C   PHE A  83      -3.539  -9.852   3.336  1.00 84.06           C  
ATOM    660  CB  PHE A  83      -2.263  -7.729   2.970  1.00 84.06           C  
ATOM    661  O   PHE A  83      -4.739  -9.834   3.619  1.00 84.06           O  
ATOM    662  CG  PHE A  83      -3.481  -7.020   2.444  1.00 84.06           C  
ATOM    663  CD1 PHE A  83      -4.072  -7.417   1.250  1.00 84.06           C  
ATOM    664  CD2 PHE A  83      -4.037  -5.957   3.143  1.00 84.06           C  
ATOM    665  CE1 PHE A  83      -5.200  -6.762   0.760  1.00 84.06           C  
ATOM    666  CE2 PHE A  83      -5.164  -5.298   2.660  1.00 84.06           C  
ATOM    667  CZ  PHE A  83      -5.743  -5.702   1.468  1.00 84.06           C  
ATOM    668  N   VAL A  84      -3.025 -10.645   2.469  1.00 82.18           N  
ATOM    669  CA  VAL A  84      -3.842 -11.626   1.761  1.00 82.18           C  
ATOM    670  C   VAL A  84      -4.492 -12.576   2.763  1.00 82.18           C  
ATOM    671  CB  VAL A  84      -3.008 -12.423   0.734  1.00 82.18           C  
ATOM    672  O   VAL A  84      -5.653 -12.960   2.601  1.00 82.18           O  
ATOM    673  CG1 VAL A  84      -3.797 -13.623   0.212  1.00 82.18           C  
ATOM    674  CG2 VAL A  84      -2.578 -11.520  -0.421  1.00 82.18           C  
ATOM    675  N   VAL A  85      -3.770 -12.949   3.793  1.00 78.55           N  
ATOM    676  CA  VAL A  85      -4.281 -13.849   4.822  1.00 78.55           C  
ATOM    677  C   VAL A  85      -5.411 -13.167   5.589  1.00 78.55           C  
ATOM    678  CB  VAL A  85      -3.165 -14.289   5.796  1.00 78.55           C  
ATOM    679  O   VAL A  85      -6.439 -13.787   5.873  1.00 78.55           O  
ATOM    680  CG1 VAL A  85      -3.756 -15.024   6.997  1.00 78.55           C  
ATOM    681  CG2 VAL A  85      -2.146 -15.170   5.075  1.00 78.55           C  
ATOM    682  N   ILE A  86      -5.207 -11.822   5.838  1.00 69.24           N  
ATOM    683  CA  ILE A  86      -6.188 -11.044   6.587  1.00 69.24           C  
ATOM    684  C   ILE A  86      -7.423 -10.802   5.722  1.00 69.24           C  
ATOM    685  CB  ILE A  86      -5.596  -9.700   7.065  1.00 69.24           C  
ATOM    686  O   ILE A  86      -8.545 -10.756   6.232  1.00 69.24           O  
ATOM    687  CG1 ILE A  86      -4.447  -9.942   8.051  1.00 69.24           C  
ATOM    688  CG2 ILE A  86      -6.683  -8.825   7.696  1.00 69.24           C  
ATOM    689  CD1 ILE A  86      -3.641  -8.694   8.382  1.00 69.24           C  
ATOM    690  N   GLY A  87      -7.056 -10.435   4.365  1.00 63.72           N  
ATOM    691  CA  GLY A  87      -8.102 -10.107   3.410  1.00 63.72           C  
ATOM    692  C   GLY A  87      -9.141 -11.203   3.262  1.00 63.72           C  
ATOM    693  O   GLY A  87     -10.299 -10.929   2.942  1.00 63.72           O  
ATOM    694  N   ASP A  88      -8.822 -12.441   3.569  1.00 58.98           N  
ATOM    695  CA  ASP A  88      -9.913 -13.411   3.568  1.00 58.98           C  
ATOM    696  C   ASP A  88     -10.966 -13.056   4.615  1.00 58.98           C  
ATOM    697  CB  ASP A  88      -9.376 -14.822   3.820  1.00 58.98           C  
ATOM    698  O   ASP A  88     -12.159 -13.279   4.403  1.00 58.98           O  
ATOM    699  CG  ASP A  88      -8.811 -15.474   2.570  1.00 58.98           C  
ATOM    700  OD1 ASP A  88      -9.002 -14.931   1.460  1.00 58.98           O  
ATOM    701  OD2 ASP A  88      -8.172 -16.541   2.695  1.00 58.98           O  
ATOM    702  N   THR A  89     -10.722 -12.052   5.490  1.00 54.15           N  
ATOM    703  CA  THR A  89     -11.728 -11.620   6.454  1.00 54.15           C  
ATOM    704  C   THR A  89     -12.179 -10.191   6.163  1.00 54.15           C  
ATOM    705  CB  THR A  89     -11.195 -11.709   7.896  1.00 54.15           C  
ATOM    706  O   THR A  89     -13.366  -9.876   6.265  1.00 54.15           O  
ATOM    707  CG2 THR A  89     -12.338 -11.814   8.900  1.00 54.15           C  
ATOM    708  OG1 THR A  89     -10.358 -12.866   8.019  1.00 54.15           O  
ATOM    709  N   VAL A  90     -11.333  -9.214   5.621  1.00 50.84           N  
ATOM    710  CA  VAL A  90     -11.551  -7.777   5.500  1.00 50.84           C  
ATOM    711  C   VAL A  90     -12.088  -7.451   4.108  1.00 50.84           C  
ATOM    712  CB  VAL A  90     -10.254  -6.981   5.769  1.00 50.84           C  
ATOM    713  O   VAL A  90     -12.942  -6.574   3.955  1.00 50.84           O  
ATOM    714  CG1 VAL A  90     -10.459  -5.497   5.474  1.00 50.84           C  
ATOM    715  CG2 VAL A  90      -9.795  -7.184   7.212  1.00 50.84           C  
ATOM    716  N   VAL A  91     -11.708  -8.337   2.976  1.00 51.29           N  
ATOM    717  CA  VAL A  91     -12.200  -8.117   1.620  1.00 51.29           C  
ATOM    718  C   VAL A  91     -13.639  -8.613   1.506  1.00 51.29           C  
ATOM    719  CB  VAL A  91     -11.309  -8.819   0.572  1.00 51.29           C  
ATOM    720  O   VAL A  91     -14.314  -8.355   0.507  1.00 51.29           O  
ATOM    721  CG1 VAL A  91     -11.855  -8.597  -0.837  1.00 51.29           C  
ATOM    722  CG2 VAL A  91      -9.869  -8.319   0.675  1.00 51.29           C  
ATOM    723  N   GLN A  92     -14.158  -9.165   2.530  1.00 49.82           N  
ATOM    724  CA  GLN A  92     -15.563  -9.535   2.396  1.00 49.82           C  
ATOM    725  C   GLN A  92     -16.463  -8.303   2.432  1.00 49.82           C  
ATOM    726  CB  GLN A  92     -15.969 -10.513   3.500  1.00 49.82           C  
ATOM    727  O   GLN A  92     -17.531  -8.290   1.816  1.00 49.82           O  
ATOM    728  CG  GLN A  92     -15.432 -11.924   3.299  1.00 49.82           C  
ATOM    729  CD  GLN A  92     -16.018 -12.920   4.282  1.00 49.82           C  
ATOM    730  NE2 GLN A  92     -15.734 -14.201   4.069  1.00 49.82           N  
ATOM    731  OE1 GLN A  92     -16.720 -12.542   5.226  1.00 49.82           O  
ATOM    732  N   TYR A  93     -15.814  -7.037   2.611  1.00 53.53           N  
ATOM    733  CA  TYR A  93     -16.822  -6.008   2.841  1.00 53.53           C  
ATOM    734  C   TYR A  93     -16.779  -4.949   1.746  1.00 53.53           C  
ATOM    735  CB  TYR A  93     -16.619  -5.353   4.210  1.00 53.53           C  
ATOM    736  O   TYR A  93     -17.810  -4.372   1.392  1.00 53.53           O  
ATOM    737  CG  TYR A  93     -16.935  -6.264   5.372  1.00 53.53           C  
ATOM    738  CD1 TYR A  93     -18.249  -6.465   5.788  1.00 53.53           C  
ATOM    739  CD2 TYR A  93     -15.920  -6.925   6.055  1.00 53.53           C  
ATOM    740  CE1 TYR A  93     -18.544  -7.302   6.859  1.00 53.53           C  
ATOM    741  CE2 TYR A  93     -16.204  -7.765   7.128  1.00 53.53           C  
ATOM    742  OH  TYR A  93     -17.804  -8.776   8.582  1.00 53.53           O  
ATOM    743  CZ  TYR A  93     -17.517  -7.946   7.521  1.00 53.53           C  
ATOM    744  N   ASP A  94     -15.642  -4.960   0.812  1.00 62.92           N  
ATOM    745  CA  ASP A  94     -15.549  -4.074  -0.345  1.00 62.92           C  
ATOM    746  C   ASP A  94     -14.338  -4.423  -1.207  1.00 62.92           C  
ATOM    747  CB  ASP A  94     -15.472  -2.613   0.103  1.00 62.92           C  
ATOM    748  O   ASP A  94     -13.329  -3.714  -1.186  1.00 62.92           O  
ATOM    749  CG  ASP A  94     -15.593  -1.632  -1.050  1.00 62.92           C  
ATOM    750  OD1 ASP A  94     -15.813  -2.067  -2.200  1.00 62.92           O  
ATOM    751  OD2 ASP A  94     -15.463  -0.413  -0.806  1.00 62.92           O  
ATOM    752  N   PRO A  95     -14.449  -5.567  -1.784  1.00 64.88           N  
ATOM    753  CA  PRO A  95     -13.313  -6.037  -2.581  1.00 64.88           C  
ATOM    754  C   PRO A  95     -12.912  -5.051  -3.675  1.00 64.88           C  
ATOM    755  CB  PRO A  95     -13.826  -7.346  -3.187  1.00 64.88           C  
ATOM    756  O   PRO A  95     -11.728  -4.938  -4.006  1.00 64.88           O  
ATOM    757  CG  PRO A  95     -15.310  -7.290  -3.017  1.00 64.88           C  
ATOM    758  CD  PRO A  95     -15.627  -6.332  -1.905  1.00 64.88           C  
ATOM    759  N   GLY A  96     -13.946  -4.186  -4.010  1.00 70.48           N  
ATOM    760  CA  GLY A  96     -13.655  -3.339  -5.156  1.00 70.48           C  
ATOM    761  C   GLY A  96     -12.773  -2.153  -4.812  1.00 70.48           C  
ATOM    762  O   GLY A  96     -11.715  -1.965  -5.416  1.00 70.48           O  
ATOM    763  N   HIS A  97     -13.067  -1.454  -3.693  1.00 77.64           N  
ATOM    764  CA  HIS A  97     -12.343  -0.230  -3.371  1.00 77.64           C  
ATOM    765  C   HIS A  97     -11.068  -0.533  -2.590  1.00 77.64           C  
ATOM    766  CB  HIS A  97     -13.232   0.725  -2.573  1.00 77.64           C  
ATOM    767  O   HIS A  97     -10.068   0.177  -2.726  1.00 77.64           O  
ATOM    768  CG  HIS A  97     -14.384   1.269  -3.357  1.00 77.64           C  
ATOM    769  CD2 HIS A  97     -14.494   2.385  -4.115  1.00 77.64           C  
ATOM    770  ND1 HIS A  97     -15.609   0.641  -3.413  1.00 77.64           N  
ATOM    771  CE1 HIS A  97     -16.426   1.349  -4.175  1.00 77.64           C  
ATOM    772  NE2 HIS A  97     -15.774   2.413  -4.613  1.00 77.64           N  
ATOM    773  N   ALA A  98     -11.073  -1.622  -1.846  1.00 78.49           N  
ATOM    774  CA  ALA A  98      -9.899  -1.964  -1.047  1.00 78.49           C  
ATOM    775  C   ALA A  98      -8.781  -2.518  -1.925  1.00 78.49           C  
ATOM    776  CB  ALA A  98     -10.270  -2.973   0.037  1.00 78.49           C  
ATOM    777  O   ALA A  98      -7.613  -2.519  -1.527  1.00 78.49           O  
ATOM    778  N   ALA A  99      -9.146  -2.873  -3.166  1.00 83.18           N  
ATOM    779  CA  ALA A  99      -8.161  -3.402  -4.106  1.00 83.18           C  
ATOM    780  C   ALA A  99      -7.394  -2.274  -4.789  1.00 83.18           C  
ATOM    781  CB  ALA A  99      -8.841  -4.286  -5.148  1.00 83.18           C  
ATOM    782  O   ALA A  99      -6.313  -2.495  -5.340  1.00 83.18           O  
ATOM    783  N   LEU A 100      -7.894  -1.086  -4.629  1.00 86.07           N  
ATOM    784  CA  LEU A 100      -7.391   0.047  -5.397  1.00 86.07           C  
ATOM    785  C   LEU A 100      -5.958   0.381  -4.997  1.00 86.07           C  
ATOM    786  CB  LEU A 100      -8.288   1.271  -5.197  1.00 86.07           C  
ATOM    787  O   LEU A 100      -5.086   0.524  -5.857  1.00 86.07           O  
ATOM    788  CG  LEU A 100      -9.654   1.231  -5.884  1.00 86.07           C  
ATOM    789  CD1 LEU A 100     -10.484   2.446  -5.484  1.00 86.07           C  
ATOM    790  CD2 LEU A 100      -9.489   1.164  -7.398  1.00 86.07           C  
ATOM    791  N   PRO A 101      -5.738   0.528  -3.745  1.00 90.08           N  
ATOM    792  CA  PRO A 101      -4.354   0.866  -3.408  1.00 90.08           C  
ATOM    793  C   PRO A 101      -3.360  -0.206  -3.848  1.00 90.08           C  
ATOM    794  CB  PRO A 101      -4.383   0.990  -1.882  1.00 90.08           C  
ATOM    795  O   PRO A 101      -2.238   0.114  -4.248  1.00 90.08           O  
ATOM    796  CG  PRO A 101      -5.637   0.292  -1.466  1.00 90.08           C  
ATOM    797  CD  PRO A 101      -6.650   0.436  -2.566  1.00 90.08           C  
ATOM    798  N   TRP A 102      -3.792  -1.454  -3.877  1.00 91.11           N  
ATOM    799  CA  TRP A 102      -2.887  -2.522  -4.291  1.00 91.11           C  
ATOM    800  C   TRP A 102      -2.654  -2.484  -5.798  1.00 91.11           C  
ATOM    801  CB  TRP A 102      -3.445  -3.888  -3.883  1.00 91.11           C  
ATOM    802  O   TRP A 102      -1.577  -2.850  -6.275  1.00 91.11           O  
ATOM    803  CG  TRP A 102      -3.367  -4.162  -2.411  1.00 91.11           C  
ATOM    804  CD1 TRP A 102      -4.402  -4.169  -1.518  1.00 91.11           C  
ATOM    805  CD2 TRP A 102      -2.187  -4.465  -1.660  1.00 91.11           C  
ATOM    806  CE2 TRP A 102      -2.582  -4.645  -0.316  1.00 91.11           C  
ATOM    807  CE3 TRP A 102      -0.833  -4.603  -1.994  1.00 91.11           C  
ATOM    808  NE1 TRP A 102      -3.937  -4.459  -0.256  1.00 91.11           N  
ATOM    809  CH2 TRP A 102      -0.351  -5.085   0.341  1.00 91.11           C  
ATOM    810  CZ2 TRP A 102      -1.669  -4.956   0.695  1.00 91.11           C  
ATOM    811  CZ3 TRP A 102       0.073  -4.913  -0.986  1.00 91.11           C  
ATOM    812  N   ALA A 103      -3.592  -2.084  -6.478  1.00 89.41           N  
ATOM    813  CA  ALA A 103      -3.398  -1.867  -7.910  1.00 89.41           C  
ATOM    814  C   ALA A 103      -2.344  -0.793  -8.165  1.00 89.41           C  
ATOM    815  CB  ALA A 103      -4.718  -1.480  -8.572  1.00 89.41           C  
ATOM    816  O   ALA A 103      -1.518  -0.928  -9.070  1.00 89.41           O  
ATOM    817  N   GLY A 104      -2.464   0.265  -7.401  1.00 90.15           N  
ATOM    818  CA  GLY A 104      -1.446   1.300  -7.487  1.00 90.15           C  
ATOM    819  C   GLY A 104      -0.055   0.798  -7.149  1.00 90.15           C  
ATOM    820  O   GLY A 104       0.910   1.108  -7.851  1.00 90.15           O  
ATOM    821  N   VAL A 105      -0.041   0.034  -6.105  1.00 92.08           N  
ATOM    822  CA  VAL A 105       1.234  -0.546  -5.696  1.00 92.08           C  
ATOM    823  C   VAL A 105       1.780  -1.434  -6.812  1.00 92.08           C  
ATOM    824  CB  VAL A 105       1.095  -1.358  -4.389  1.00 92.08           C  
ATOM    825  O   VAL A 105       2.970  -1.381  -7.130  1.00 92.08           O  
ATOM    826  CG1 VAL A 105       2.370  -2.151  -4.107  1.00 92.08           C  
ATOM    827  CG2 VAL A 105       0.768  -0.433  -3.218  1.00 92.08           C  
ATOM    828  N   ARG A 106       0.954  -2.182  -7.363  1.00 91.66           N  
ATOM    829  CA  ARG A 106       1.347  -3.027  -8.486  1.00 91.66           C  
ATOM    830  C   ARG A 106       1.934  -2.193  -9.620  1.00 91.66           C  
ATOM    831  CB  ARG A 106       0.152  -3.836  -8.995  1.00 91.66           C  
ATOM    832  O   ARG A 106       2.974  -2.544 -10.182  1.00 91.66           O  
ATOM    833  CG  ARG A 106       0.465  -4.703 -10.204  1.00 91.66           C  
ATOM    834  CD  ARG A 106      -0.781  -5.392 -10.741  1.00 91.66           C  
ATOM    835  NE  ARG A 106      -0.516  -6.079 -12.003  1.00 91.66           N  
ATOM    836  NH1 ARG A 106      -1.570  -8.042 -11.394  1.00 91.66           N  
ATOM    837  NH2 ARG A 106      -0.602  -7.849 -13.464  1.00 91.66           N  
ATOM    838  CZ  ARG A 106      -0.897  -7.322 -12.284  1.00 91.66           C  
ATOM    839  N   PHE A 107       1.243  -1.179  -9.951  1.00 89.31           N  
ATOM    840  CA  PHE A 107       1.710  -0.276 -10.996  1.00 89.31           C  
ATOM    841  C   PHE A 107       3.116   0.224 -10.691  1.00 89.31           C  
ATOM    842  CB  PHE A 107       0.752   0.910 -11.151  1.00 89.31           C  
ATOM    843  O   PHE A 107       4.005   0.154 -11.543  1.00 89.31           O  
ATOM    844  CG  PHE A 107       1.255   1.978 -12.083  1.00 89.31           C  
ATOM    845  CD1 PHE A 107       1.857   3.128 -11.586  1.00 89.31           C  
ATOM    846  CD2 PHE A 107       1.126   1.833 -13.458  1.00 89.31           C  
ATOM    847  CE1 PHE A 107       2.323   4.119 -12.447  1.00 89.31           C  
ATOM    848  CE2 PHE A 107       1.590   2.819 -14.325  1.00 89.31           C  
ATOM    849  CZ  PHE A 107       2.187   3.961 -13.818  1.00 89.31           C  
ATOM    850  N   LEU A 108       3.319   0.696  -9.563  1.00 89.99           N  
ATOM    851  CA  LEU A 108       4.621   1.227  -9.175  1.00 89.99           C  
ATOM    852  C   LEU A 108       5.685   0.136  -9.207  1.00 89.99           C  
ATOM    853  CB  LEU A 108       4.552   1.848  -7.777  1.00 89.99           C  
ATOM    854  O   LEU A 108       6.819   0.380  -9.626  1.00 89.99           O  
ATOM    855  CG  LEU A 108       3.710   3.118  -7.640  1.00 89.99           C  
ATOM    856  CD1 LEU A 108       3.714   3.602  -6.194  1.00 89.99           C  
ATOM    857  CD2 LEU A 108       4.226   4.206  -8.575  1.00 89.99           C  
ATOM    858  N   LEU A 109       5.295  -0.978  -8.719  1.00 90.64           N  
ATOM    859  CA  LEU A 109       6.217  -2.109  -8.722  1.00 90.64           C  
ATOM    860  C   LEU A 109       6.656  -2.448 -10.143  1.00 90.64           C  
ATOM    861  CB  LEU A 109       5.566  -3.333  -8.071  1.00 90.64           C  
ATOM    862  O   LEU A 109       7.839  -2.697 -10.389  1.00 90.64           O  
ATOM    863  CG  LEU A 109       6.478  -4.535  -7.824  1.00 90.64           C  
ATOM    864  CD1 LEU A 109       7.635  -4.143  -6.911  1.00 90.64           C  
ATOM    865  CD2 LEU A 109       5.687  -5.693  -7.226  1.00 90.64           C  
ATOM    866  N   GLN A 110       5.817  -2.434 -11.080  1.00 89.94           N  
ATOM    867  CA  GLN A 110       6.140  -2.717 -12.475  1.00 89.94           C  
ATOM    868  C   GLN A 110       7.136  -1.702 -13.026  1.00 89.94           C  
ATOM    869  CB  GLN A 110       4.871  -2.725 -13.329  1.00 89.94           C  
ATOM    870  O   GLN A 110       8.064  -2.065 -13.752  1.00 89.94           O  
ATOM    871  CG  GLN A 110       4.002  -3.959 -13.129  1.00 89.94           C  
ATOM    872  CD  GLN A 110       2.700  -3.892 -13.904  1.00 89.94           C  
ATOM    873  NE2 GLN A 110       2.141  -5.054 -14.227  1.00 89.94           N  
ATOM    874  OE1 GLN A 110       2.199  -2.805 -14.209  1.00 89.94           O  
ATOM    875  N   ILE A 111       6.861  -0.525 -12.654  1.00 86.36           N  
ATOM    876  CA  ILE A 111       7.759   0.537 -13.097  1.00 86.36           C  
ATOM    877  C   ILE A 111       9.143   0.330 -12.486  1.00 86.36           C  
ATOM    878  CB  ILE A 111       7.211   1.933 -12.724  1.00 86.36           C  
ATOM    879  O   ILE A 111      10.156   0.414 -13.184  1.00 86.36           O  
ATOM    880  CG1 ILE A 111       5.885   2.196 -13.447  1.00 86.36           C  
ATOM    881  CG2 ILE A 111       8.238   3.021 -13.049  1.00 86.36           C  
ATOM    882  CD1 ILE A 111       6.012   2.285 -14.961  1.00 86.36           C  
ATOM    883  N   MET A 112       9.146   0.062 -11.225  1.00 87.48           N  
ATOM    884  CA  MET A 112      10.396  -0.119 -10.493  1.00 87.48           C  
ATOM    885  C   MET A 112      11.205  -1.274 -11.073  1.00 87.48           C  
ATOM    886  CB  MET A 112      10.119  -0.368  -9.009  1.00 87.48           C  
ATOM    887  O   MET A 112      12.414  -1.151 -11.274  1.00 87.48           O  
ATOM    888  CG  MET A 112      11.376  -0.521  -8.168  1.00 87.48           C  
ATOM    889  SD  MET A 112      12.013  -2.242  -8.164  1.00 87.48           S  
ATOM    890  CE  MET A 112      10.728  -3.057  -7.176  1.00 87.48           C  
ATOM    891  N   ILE A 113      10.526  -2.362 -11.381  1.00 85.17           N  
ATOM    892  CA  ILE A 113      11.187  -3.558 -11.892  1.00 85.17           C  
ATOM    893  C   ILE A 113      11.763  -3.277 -13.278  1.00 85.17           C  
ATOM    894  CB  ILE A 113      10.217  -4.760 -11.949  1.00 85.17           C  
ATOM    895  O   ILE A 113      12.776  -3.865 -13.667  1.00 85.17           O  
ATOM    896  CG1 ILE A 113       9.837  -5.206 -10.532  1.00 85.17           C  
ATOM    897  CG2 ILE A 113      10.835  -5.916 -12.740  1.00 85.17           C  
ATOM    898  CD1 ILE A 113       8.699  -6.216 -10.486  1.00 85.17           C  
ATOM    899  N   GLY A 114      11.188  -2.386 -13.981  1.00 83.89           N  
ATOM    900  CA  GLY A 114      11.675  -2.029 -15.304  1.00 83.89           C  
ATOM    901  C   GLY A 114      13.011  -1.312 -15.275  1.00 83.89           C  
ATOM    902  O   GLY A 114      13.828  -1.472 -16.184  1.00 83.89           O  
ATOM    903  N   ASP A 115      13.292  -0.514 -14.218  1.00 82.55           N  
ATOM    904  CA  ASP A 115      14.531   0.232 -14.025  1.00 82.55           C  
ATOM    905  C   ASP A 115      14.746   0.569 -12.551  1.00 82.55           C  
ATOM    906  CB  ASP A 115      14.522   1.514 -14.861  1.00 82.55           C  
ATOM    907  O   ASP A 115      14.542   1.711 -12.133  1.00 82.55           O  
ATOM    908  CG  ASP A 115      15.898   2.139 -15.003  1.00 82.55           C  
ATOM    909  OD1 ASP A 115      16.818   1.767 -14.244  1.00 82.55           O  
ATOM    910  OD2 ASP A 115      16.062   3.015 -15.880  1.00 82.55           O  
ATOM    911  N   PHE A 116      15.353  -0.342 -11.858  1.00 77.43           N  
ATOM    912  CA  PHE A 116      15.475  -0.202 -10.411  1.00 77.43           C  
ATOM    913  C   PHE A 116      16.424   0.936 -10.055  1.00 77.43           C  
ATOM    914  CB  PHE A 116      15.965  -1.510  -9.783  1.00 77.43           C  
ATOM    915  O   PHE A 116      16.166   1.697  -9.121  1.00 77.43           O  
ATOM    916  CG  PHE A 116      16.333  -1.385  -8.329  1.00 77.43           C  
ATOM    917  CD1 PHE A 116      17.662  -1.265  -7.942  1.00 77.43           C  
ATOM    918  CD2 PHE A 116      15.349  -1.388  -7.349  1.00 77.43           C  
ATOM    919  CE1 PHE A 116      18.005  -1.148  -6.597  1.00 77.43           C  
ATOM    920  CE2 PHE A 116      15.684  -1.272  -6.003  1.00 77.43           C  
ATOM    921  CZ  PHE A 116      17.013  -1.154  -5.629  1.00 77.43           C  
ATOM    922  N   GLN A 117      17.528   1.091 -10.796  1.00 73.25           N  
ATOM    923  CA  GLN A 117      18.543   2.089 -10.473  1.00 73.25           C  
ATOM    924  C   GLN A 117      17.982   3.503 -10.593  1.00 73.25           C  
ATOM    925  CB  GLN A 117      19.763   1.929 -11.382  1.00 73.25           C  
ATOM    926  O   GLN A 117      18.296   4.372  -9.777  1.00 73.25           O  
ATOM    927  CG  GLN A 117      20.606   0.700 -11.070  1.00 73.25           C  
ATOM    928  CD  GLN A 117      21.307   0.795  -9.728  1.00 73.25           C  
ATOM    929  NE2 GLN A 117      21.694  -0.351  -9.179  1.00 73.25           N  
ATOM    930  OE1 GLN A 117      21.501   1.890  -9.191  1.00 73.25           O  
ATOM    931  N   ALA A 118      17.057   3.633 -11.516  1.00 76.27           N  
ATOM    932  CA  ALA A 118      16.491   4.957 -11.756  1.00 76.27           C  
ATOM    933  C   ALA A 118      15.414   5.289 -10.727  1.00 76.27           C  
ATOM    934  CB  ALA A 118      15.916   5.043 -13.168  1.00 76.27           C  
ATOM    935  O   ALA A 118      15.220   6.455 -10.376  1.00 76.27           O  
ATOM    936  N   TYR A 119      14.839   4.230 -10.108  1.00 79.41           N  
ATOM    937  CA  TYR A 119      13.665   4.484  -9.279  1.00 79.41           C  
ATOM    938  C   TYR A 119      13.814   3.831  -7.910  1.00 79.41           C  
ATOM    939  CB  TYR A 119      12.398   3.968  -9.969  1.00 79.41           C  
ATOM    940  O   TYR A 119      12.869   3.225  -7.399  1.00 79.41           O  
ATOM    941  CG  TYR A 119      12.134   4.608 -11.310  1.00 79.41           C  
ATOM    942  CD1 TYR A 119      11.861   5.970 -11.413  1.00 79.41           C  
ATOM    943  CD2 TYR A 119      12.157   3.851 -12.477  1.00 79.41           C  
ATOM    944  CE1 TYR A 119      11.615   6.563 -12.647  1.00 79.41           C  
ATOM    945  CE2 TYR A 119      11.912   4.434 -13.716  1.00 79.41           C  
ATOM    946  OH  TYR A 119      11.401   6.370 -15.015  1.00 79.41           O  
ATOM    947  CZ  TYR A 119      11.643   5.788 -13.791  1.00 79.41           C  
ATOM    948  N   LYS A 120      14.962   3.963  -7.322  1.00 80.36           N  
ATOM    949  CA  LYS A 120      15.252   3.353  -6.028  1.00 80.36           C  
ATOM    950  C   LYS A 120      14.316   3.884  -4.947  1.00 80.36           C  
ATOM    951  CB  LYS A 120      16.708   3.604  -5.631  1.00 80.36           C  
ATOM    952  O   LYS A 120      13.909   3.141  -4.051  1.00 80.36           O  
ATOM    953  CG  LYS A 120      17.074   5.077  -5.524  1.00 80.36           C  
ATOM    954  CD  LYS A 120      18.548   5.263  -5.187  1.00 80.36           C  
ATOM    955  CE  LYS A 120      18.923   6.736  -5.106  1.00 80.36           C  
ATOM    956  NZ  LYS A 120      20.388   6.925  -4.886  1.00 80.36           N  
ATOM    957  N   PHE A 121      13.988   5.201  -5.008  1.00 80.47           N  
ATOM    958  CA  PHE A 121      13.097   5.813  -4.029  1.00 80.47           C  
ATOM    959  C   PHE A 121      11.732   5.136  -4.043  1.00 80.47           C  
ATOM    960  CB  PHE A 121      12.942   7.312  -4.305  1.00 80.47           C  
ATOM    961  O   PHE A 121      11.034   5.113  -3.026  1.00 80.47           O  
ATOM    962  CG  PHE A 121      12.058   7.624  -5.482  1.00 80.47           C  
ATOM    963  CD1 PHE A 121      12.596   7.763  -6.755  1.00 80.47           C  
ATOM    964  CD2 PHE A 121      10.688   7.780  -5.314  1.00 80.47           C  
ATOM    965  CE1 PHE A 121      11.780   8.053  -7.847  1.00 80.47           C  
ATOM    966  CE2 PHE A 121       9.866   8.069  -6.400  1.00 80.47           C  
ATOM    967  CZ  PHE A 121      10.414   8.206  -7.665  1.00 80.47           C  
ATOM    968  N   MET A 122      11.390   4.497  -5.116  1.00 84.88           N  
ATOM    969  CA  MET A 122      10.085   3.864  -5.282  1.00 84.88           C  
ATOM    970  C   MET A 122       9.998   2.575  -4.471  1.00 84.88           C  
ATOM    971  CB  MET A 122       9.813   3.571  -6.759  1.00 84.88           C  
ATOM    972  O   MET A 122       8.943   2.255  -3.919  1.00 84.88           O  
ATOM    973  CG  MET A 122       9.447   4.803  -7.571  1.00 84.88           C  
ATOM    974  SD  MET A 122       8.731   4.379  -9.206  1.00 84.88           S  
ATOM    975  CE  MET A 122      10.161   3.578  -9.984  1.00 84.88           C  
ATOM    976  N   LEU A 123      11.133   1.942  -4.515  1.00 88.49           N  
ATOM    977  CA  LEU A 123      11.154   0.692  -3.764  1.00 88.49           C  
ATOM    978  C   LEU A 123      10.855   0.938  -2.289  1.00 88.49           C  
ATOM    979  CB  LEU A 123      12.511  -0.001  -3.913  1.00 88.49           C  
ATOM    980  O   LEU A 123      10.071   0.207  -1.680  1.00 88.49           O  
ATOM    981  CG  LEU A 123      12.650  -1.370  -3.245  1.00 88.49           C  
ATOM    982  CD1 LEU A 123      11.595  -2.331  -3.780  1.00 88.49           C  
ATOM    983  CD2 LEU A 123      14.051  -1.931  -3.462  1.00 88.49           C  
ATOM    984  N   GLU A 124      11.376   1.951  -1.824  1.00 87.77           N  
ATOM    985  CA  GLU A 124      11.144   2.290  -0.423  1.00 87.77           C  
ATOM    986  C   GLU A 124       9.694   2.704  -0.189  1.00 87.77           C  
ATOM    987  CB  GLU A 124      12.089   3.409   0.023  1.00 87.77           C  
ATOM    988  O   GLU A 124       9.094   2.336   0.823  1.00 87.77           O  
ATOM    989  CG  GLU A 124      13.550   2.989   0.092  1.00 87.77           C  
ATOM    990  CD  GLU A 124      14.478   4.114   0.522  1.00 87.77           C  
ATOM    991  OE1 GLU A 124      15.630   3.831   0.922  1.00 87.77           O  
ATOM    992  OE2 GLU A 124      14.049   5.288   0.459  1.00 87.77           O  
ATOM    993  N   SER A 125       9.174   3.448  -1.116  1.00 89.31           N  
ATOM    994  CA  SER A 125       7.783   3.876  -1.007  1.00 89.31           C  
ATOM    995  C   SER A 125       6.832   2.686  -1.068  1.00 89.31           C  
ATOM    996  CB  SER A 125       7.440   4.871  -2.115  1.00 89.31           C  
ATOM    997  O   SER A 125       5.866   2.616  -0.305  1.00 89.31           O  
ATOM    998  OG  SER A 125       8.222   6.047  -1.996  1.00 89.31           O  
ATOM    999  N   ILE A 126       7.184   1.752  -1.917  1.00 92.22           N  
ATOM   1000  CA  ILE A 126       6.358   0.560  -2.069  1.00 92.22           C  
ATOM   1001  C   ILE A 126       6.378  -0.250  -0.774  1.00 92.22           C  
ATOM   1002  CB  ILE A 126       6.835  -0.311  -3.253  1.00 92.22           C  
ATOM   1003  O   ILE A 126       5.336  -0.724  -0.315  1.00 92.22           O  
ATOM   1004  CG1 ILE A 126       6.582   0.411  -4.582  1.00 92.22           C  
ATOM   1005  CG2 ILE A 126       6.143  -1.677  -3.232  1.00 92.22           C  
ATOM   1006  CD1 ILE A 126       7.260  -0.241  -5.779  1.00 92.22           C  
ATOM   1007  N   GLU A 127       7.553  -0.400  -0.272  1.00 92.18           N  
ATOM   1008  CA  GLU A 127       7.655  -1.122   0.993  1.00 92.18           C  
ATOM   1009  C   GLU A 127       6.822  -0.450   2.081  1.00 92.18           C  
ATOM   1010  CB  GLU A 127       9.116  -1.223   1.438  1.00 92.18           C  
ATOM   1011  O   GLU A 127       6.072  -1.117   2.797  1.00 92.18           O  
ATOM   1012  CG  GLU A 127       9.309  -1.959   2.756  1.00 92.18           C  
ATOM   1013  CD  GLU A 127      10.690  -1.759   3.359  1.00 92.18           C  
ATOM   1014  OE1 GLU A 127      10.972  -2.334   4.434  1.00 92.18           O  
ATOM   1015  OE2 GLU A 127      11.497  -1.020   2.751  1.00 92.18           O  
ATOM   1016  N   SER A 128       6.957   0.866   2.237  1.00 90.80           N  
ATOM   1017  CA  SER A 128       6.229   1.626   3.248  1.00 90.80           C  
ATOM   1018  C   SER A 128       4.722   1.528   3.037  1.00 90.80           C  
ATOM   1019  CB  SER A 128       6.660   3.093   3.228  1.00 90.80           C  
ATOM   1020  O   SER A 128       3.967   1.336   3.992  1.00 90.80           O  
ATOM   1021  OG  SER A 128       8.008   3.227   3.645  1.00 90.80           O  
ATOM   1022  N   LEU A 129       4.300   1.635   1.807  1.00 92.63           N  
ATOM   1023  CA  LEU A 129       2.878   1.551   1.494  1.00 92.63           C  
ATOM   1024  C   LEU A 129       2.329   0.167   1.823  1.00 92.63           C  
ATOM   1025  CB  LEU A 129       2.634   1.871   0.017  1.00 92.63           C  
ATOM   1026  O   LEU A 129       1.229   0.044   2.366  1.00 92.63           O  
ATOM   1027  CG  LEU A 129       2.699   3.348  -0.377  1.00 92.63           C  
ATOM   1028  CD1 LEU A 129       2.632   3.496  -1.893  1.00 92.63           C  
ATOM   1029  CD2 LEU A 129       1.573   4.129   0.292  1.00 92.63           C  
ATOM   1030  N   SER A 130       3.093  -0.854   1.490  1.00 92.30           N  
ATOM   1031  CA  SER A 130       2.659  -2.219   1.772  1.00 92.30           C  
ATOM   1032  C   SER A 130       2.488  -2.447   3.270  1.00 92.30           C  
ATOM   1033  CB  SER A 130       3.660  -3.227   1.206  1.00 92.30           C  
ATOM   1034  O   SER A 130       1.504  -3.050   3.703  1.00 92.30           O  
ATOM   1035  OG  SER A 130       3.756  -3.104  -0.203  1.00 92.30           O  
ATOM   1036  N   GLU A 131       3.449  -1.992   3.937  1.00 90.54           N  
ATOM   1037  CA  GLU A 131       3.369  -2.082   5.392  1.00 90.54           C  
ATOM   1038  C   GLU A 131       2.128  -1.369   5.922  1.00 90.54           C  
ATOM   1039  CB  GLU A 131       4.628  -1.496   6.037  1.00 90.54           C  
ATOM   1040  O   GLU A 131       1.376  -1.932   6.720  1.00 90.54           O  
ATOM   1041  CG  GLU A 131       4.602  -1.508   7.559  1.00 90.54           C  
ATOM   1042  CD  GLU A 131       5.773  -0.768   8.185  1.00 90.54           C  
ATOM   1043  OE1 GLU A 131       5.778  -0.575   9.422  1.00 90.54           O  
ATOM   1044  OE2 GLU A 131       6.693  -0.377   7.432  1.00 90.54           O  
ATOM   1045  N   LEU A 132       1.992  -0.170   5.522  1.00 90.96           N  
ATOM   1046  CA  LEU A 132       0.879   0.668   5.955  1.00 90.96           C  
ATOM   1047  C   LEU A 132      -0.457   0.004   5.637  1.00 90.96           C  
ATOM   1048  CB  LEU A 132       0.950   2.043   5.285  1.00 90.96           C  
ATOM   1049  O   LEU A 132      -1.333  -0.081   6.501  1.00 90.96           O  
ATOM   1050  CG  LEU A 132      -0.111   3.060   5.708  1.00 90.96           C  
ATOM   1051  CD1 LEU A 132       0.462   4.472   5.669  1.00 90.96           C  
ATOM   1052  CD2 LEU A 132      -1.342   2.952   4.814  1.00 90.96           C  
ATOM   1053  N   LEU A 133      -0.638  -0.415   4.423  1.00 90.74           N  
ATOM   1054  CA  LEU A 133      -1.892  -1.014   3.979  1.00 90.74           C  
ATOM   1055  C   LEU A 133      -2.213  -2.266   4.789  1.00 90.74           C  
ATOM   1056  CB  LEU A 133      -1.823  -1.359   2.489  1.00 90.74           C  
ATOM   1057  O   LEU A 133      -3.367  -2.489   5.163  1.00 90.74           O  
ATOM   1058  CG  LEU A 133      -1.790  -0.176   1.520  1.00 90.74           C  
ATOM   1059  CD1 LEU A 133      -1.532  -0.663   0.098  1.00 90.74           C  
ATOM   1060  CD2 LEU A 133      -3.094   0.611   1.593  1.00 90.74           C  
ATOM   1061  N   CYS A 134      -1.225  -3.026   5.008  1.00 87.96           N  
ATOM   1062  CA  CYS A 134      -1.417  -4.238   5.797  1.00 87.96           C  
ATOM   1063  C   CYS A 134      -1.790  -3.898   7.236  1.00 87.96           C  
ATOM   1064  CB  CYS A 134      -0.153  -5.096   5.777  1.00 87.96           C  
ATOM   1065  O   CYS A 134      -2.760  -4.435   7.773  1.00 87.96           O  
ATOM   1066  SG  CYS A 134      -0.302  -6.633   6.715  1.00 87.96           S  
ATOM   1067  N   TYR A 135      -1.055  -3.044   7.820  1.00 86.64           N  
ATOM   1068  CA  TYR A 135      -1.257  -2.670   9.215  1.00 86.64           C  
ATOM   1069  C   TYR A 135      -2.654  -2.099   9.430  1.00 86.64           C  
ATOM   1070  CB  TYR A 135      -0.202  -1.652   9.658  1.00 86.64           C  
ATOM   1071  O   TYR A 135      -3.375  -2.528  10.333  1.00 86.64           O  
ATOM   1072  CG  TYR A 135      -0.306  -1.263  11.113  1.00 86.64           C  
ATOM   1073  CD1 TYR A 135      -0.935  -0.080  11.495  1.00 86.64           C  
ATOM   1074  CD2 TYR A 135       0.225  -2.077  12.107  1.00 86.64           C  
ATOM   1075  CE1 TYR A 135      -1.031   0.283  12.834  1.00 86.64           C  
ATOM   1076  CE2 TYR A 135       0.134  -1.724  13.450  1.00 86.64           C  
ATOM   1077  OH  TYR A 135      -0.588  -0.190  15.130  1.00 86.64           O  
ATOM   1078  CZ  TYR A 135      -0.495  -0.544  13.803  1.00 86.64           C  
ATOM   1079  N   TYR A 136      -3.096  -1.273   8.639  1.00 88.22           N  
ATOM   1080  CA  TYR A 136      -4.348  -0.575   8.908  1.00 88.22           C  
ATOM   1081  C   TYR A 136      -5.541  -1.389   8.422  1.00 88.22           C  
ATOM   1082  CB  TYR A 136      -4.350   0.803   8.240  1.00 88.22           C  
ATOM   1083  O   TYR A 136      -6.684  -1.107   8.789  1.00 88.22           O  
ATOM   1084  CG  TYR A 136      -3.483   1.820   8.942  1.00 88.22           C  
ATOM   1085  CD1 TYR A 136      -3.819   2.294  10.208  1.00 88.22           C  
ATOM   1086  CD2 TYR A 136      -2.327   2.308   8.342  1.00 88.22           C  
ATOM   1087  CE1 TYR A 136      -3.024   3.232  10.859  1.00 88.22           C  
ATOM   1088  CE2 TYR A 136      -1.525   3.246   8.983  1.00 88.22           C  
ATOM   1089  OH  TYR A 136      -1.090   4.629  10.879  1.00 88.22           O  
ATOM   1090  CZ  TYR A 136      -1.880   3.701  10.240  1.00 88.22           C  
ATOM   1091  N   ALA A 137      -5.280  -2.324   7.590  1.00 84.82           N  
ATOM   1092  CA  ALA A 137      -6.310  -3.332   7.351  1.00 84.82           C  
ATOM   1093  C   ALA A 137      -6.627  -4.105   8.628  1.00 84.82           C  
ATOM   1094  CB  ALA A 137      -5.871  -4.290   6.247  1.00 84.82           C  
ATOM   1095  O   ALA A 137      -7.786  -4.430   8.893  1.00 84.82           O  
ATOM   1096  N   CYS A 138      -5.690  -4.294   9.386  1.00 80.45           N  
ATOM   1097  CA  CYS A 138      -5.862  -4.967  10.669  1.00 80.45           C  
ATOM   1098  C   CYS A 138      -6.628  -4.086  11.648  1.00 80.45           C  
ATOM   1099  CB  CYS A 138      -4.506  -5.346  11.262  1.00 80.45           C  
ATOM   1100  O   CYS A 138      -7.517  -4.563  12.355  1.00 80.45           O  
ATOM   1101  SG  CYS A 138      -3.621  -6.601  10.311  1.00 80.45           S  
ATOM   1102  N   VAL A 139      -6.201  -2.928  11.681  1.00 82.77           N  
ATOM   1103  CA  VAL A 139      -6.879  -1.976  12.554  1.00 82.77           C  
ATOM   1104  C   VAL A 139      -8.360  -1.903  12.189  1.00 82.77           C  
ATOM   1105  CB  VAL A 139      -6.240  -0.572  12.468  1.00 82.77           C  
ATOM   1106  O   VAL A 139      -9.224  -1.902  13.070  1.00 82.77           O  
ATOM   1107  CG1 VAL A 139      -7.081   0.452  13.228  1.00 82.77           C  
ATOM   1108  CG2 VAL A 139      -4.812  -0.602  13.010  1.00 82.77           C  
ATOM   1109  N   GLU A 140      -8.637  -1.888  10.949  1.00 83.03           N  
ATOM   1110  CA  GLU A 140     -10.023  -1.880  10.490  1.00 83.03           C  
ATOM   1111  C   GLU A 140     -10.771  -3.121  10.969  1.00 83.03           C  
ATOM   1112  CB  GLU A 140     -10.083  -1.786   8.963  1.00 83.03           C  
ATOM   1113  O   GLU A 140     -11.927  -3.033  11.385  1.00 83.03           O  
ATOM   1114  CG  GLU A 140      -9.678  -0.425   8.414  1.00 83.03           C  
ATOM   1115  CD  GLU A 140      -9.818  -0.322   6.904  1.00 83.03           C  
ATOM   1116  OE1 GLU A 140      -8.909   0.235   6.247  1.00 83.03           O  
ATOM   1117  OE2 GLU A 140     -10.845  -0.801   6.373  1.00 83.03           O  
ATOM   1118  N   ASP A 141     -10.122  -4.204  10.828  1.00 78.89           N  
ATOM   1119  CA  ASP A 141     -10.720  -5.459  11.272  1.00 78.89           C  
ATOM   1120  C   ASP A 141     -11.063  -5.408  12.759  1.00 78.89           C  
ATOM   1121  CB  ASP A 141      -9.778  -6.631  10.990  1.00 78.89           C  
ATOM   1122  O   ASP A 141     -12.139  -5.848  13.169  1.00 78.89           O  
ATOM   1123  CG  ASP A 141     -10.409  -7.982  11.279  1.00 78.89           C  
ATOM   1124  OD1 ASP A 141     -11.460  -8.304  10.683  1.00 78.89           O  
ATOM   1125  OD2 ASP A 141      -9.852  -8.730  12.111  1.00 78.89           O  
ATOM   1126  N   ILE A 142     -10.196  -4.832  13.511  1.00 77.88           N  
ATOM   1127  CA  ILE A 142     -10.409  -4.693  14.948  1.00 77.88           C  
ATOM   1128  C   ILE A 142     -11.604  -3.776  15.206  1.00 77.88           C  
ATOM   1129  CB  ILE A 142      -9.150  -4.144  15.656  1.00 77.88           C  
ATOM   1130  O   ILE A 142     -12.449  -4.072  16.054  1.00 77.88           O  
ATOM   1131  CG1 ILE A 142      -8.021  -5.180  15.615  1.00 77.88           C  
ATOM   1132  CG2 ILE A 142      -9.473  -3.743  17.098  1.00 77.88           C  
ATOM   1133  CD1 ILE A 142      -6.663  -4.632  16.033  1.00 77.88           C  
ATOM   1134  N   LEU A 143     -11.630  -2.675  14.477  1.00 77.78           N  
ATOM   1135  CA  LEU A 143     -12.726  -1.723  14.616  1.00 77.78           C  
ATOM   1136  C   LEU A 143     -14.060  -2.375  14.267  1.00 77.78           C  
ATOM   1137  CB  LEU A 143     -12.493  -0.502  13.723  1.00 77.78           C  
ATOM   1138  O   LEU A 143     -15.070  -2.125  14.929  1.00 77.78           O  
ATOM   1139  CG  LEU A 143     -11.457   0.510  14.216  1.00 77.78           C  
ATOM   1140  CD1 LEU A 143     -11.248   1.604  13.174  1.00 77.78           C  
ATOM   1141  CD2 LEU A 143     -11.888   1.110  15.550  1.00 77.78           C  
ATOM   1142  N   LEU A 144     -14.024  -3.156  13.259  1.00 76.13           N  
ATOM   1143  CA  LEU A 144     -15.236  -3.839  12.822  1.00 76.13           C  
ATOM   1144  C   LEU A 144     -15.724  -4.816  13.886  1.00 76.13           C  
ATOM   1145  CB  LEU A 144     -14.988  -4.582  11.506  1.00 76.13           C  
ATOM   1146  O   LEU A 144     -16.928  -4.922  14.132  1.00 76.13           O  
ATOM   1147  CG  LEU A 144     -14.903  -3.719  10.246  1.00 76.13           C  
ATOM   1148  CD1 LEU A 144     -14.458  -4.562   9.056  1.00 76.13           C  
ATOM   1149  CD2 LEU A 144     -16.244  -3.050   9.964  1.00 76.13           C  
ATOM   1150  N   GLN A 145     -14.917  -5.617  14.408  1.00 74.12           N  
ATOM   1151  CA  GLN A 145     -15.257  -6.590  15.441  1.00 74.12           C  
ATOM   1152  C   GLN A 145     -15.858  -5.905  16.665  1.00 74.12           C  
ATOM   1153  CB  GLN A 145     -14.024  -7.398  15.845  1.00 74.12           C  
ATOM   1154  O   GLN A 145     -16.763  -6.446  17.304  1.00 74.12           O  
ATOM   1155  CG  GLN A 145     -13.531  -8.350  14.763  1.00 74.12           C  
ATOM   1156  CD  GLN A 145     -12.320  -9.155  15.196  1.00 74.12           C  
ATOM   1157  NE2 GLN A 145     -11.523  -9.594  14.228  1.00 74.12           N  
ATOM   1158  OE1 GLN A 145     -12.102  -9.379  16.391  1.00 74.12           O  
ATOM   1159  N   PHE A 146     -15.487  -4.736  16.891  1.00 69.07           N  
ATOM   1160  CA  PHE A 146     -15.973  -4.006  18.056  1.00 69.07           C  
ATOM   1161  C   PHE A 146     -17.311  -3.339  17.757  1.00 69.07           C  
ATOM   1162  CB  PHE A 146     -14.950  -2.956  18.500  1.00 69.07           C  
ATOM   1163  O   PHE A 146     -18.103  -3.089  18.668  1.00 69.07           O  
ATOM   1164  CG  PHE A 146     -13.840  -3.512  19.350  1.00 69.07           C  
ATOM   1165  CD1 PHE A 146     -14.014  -3.687  20.718  1.00 69.07           C  
ATOM   1166  CD2 PHE A 146     -12.622  -3.860  18.781  1.00 69.07           C  
ATOM   1167  CE1 PHE A 146     -12.988  -4.201  21.507  1.00 69.07           C  
ATOM   1168  CE2 PHE A 146     -11.592  -4.375  19.564  1.00 69.07           C  
ATOM   1169  CZ  PHE A 146     -11.776  -4.543  20.926  1.00 69.07           C  
ATOM   1170  N   SER A 147     -17.428  -2.879  16.554  1.00 68.28           N  
ATOM   1171  CA  SER A 147     -18.694  -2.267  16.165  1.00 68.28           C  
ATOM   1172  C   SER A 147     -19.841  -3.269  16.247  1.00 68.28           C  
ATOM   1173  CB  SER A 147     -18.602  -1.699  14.749  1.00 68.28           C  
ATOM   1174  O   SER A 147     -20.999  -2.883  16.422  1.00 68.28           O  
ATOM   1175  OG  SER A 147     -18.525  -2.742  13.792  1.00 68.28           O  
ATOM   1176  N   LYS A 148     -19.547  -4.585  16.169  1.00 66.57           N  
ATOM   1177  CA  LYS A 148     -20.555  -5.638  16.249  1.00 66.57           C  
ATOM   1178  C   LYS A 148     -20.933  -5.928  17.698  1.00 66.57           C  
ATOM   1179  CB  LYS A 148     -20.052  -6.915  15.573  1.00 66.57           C  
ATOM   1180  O   LYS A 148     -21.939  -6.591  17.963  1.00 66.57           O  
ATOM   1181  CG  LYS A 148     -19.945  -6.813  14.059  1.00 66.57           C  
ATOM   1182  CD  LYS A 148     -19.481  -8.126  13.441  1.00 66.57           C  
ATOM   1183  CE  LYS A 148     -19.332  -8.012  11.930  1.00 66.57           C  
ATOM   1184  NZ  LYS A 148     -18.830  -9.282  11.326  1.00 66.57           N  
ATOM   1185  N   ALA A 149     -20.226  -5.319  18.640  1.00 60.78           N  
ATOM   1186  CA  ALA A 149     -20.531  -5.482  20.059  1.00 60.78           C  
ATOM   1187  C   ALA A 149     -21.789  -4.706  20.443  1.00 60.78           C  
ATOM   1188  CB  ALA A 149     -19.349  -5.029  20.913  1.00 60.78           C  
ATOM   1189  O   ALA A 149     -22.197  -3.783  19.734  1.00 60.78           O  
ATOM   1190  N   PRO A 150     -22.775  -5.307  21.257  1.00 54.41           N  
ATOM   1191  CA  PRO A 150     -24.102  -4.798  21.609  1.00 54.41           C  
ATOM   1192  C   PRO A 150     -24.130  -3.279  21.763  1.00 54.41           C  
ATOM   1193  CB  PRO A 150     -24.403  -5.488  22.942  1.00 54.41           C  
ATOM   1194  O   PRO A 150     -23.103  -2.666  22.064  1.00 54.41           O  
ATOM   1195  CG  PRO A 150     -23.230  -6.384  23.181  1.00 54.41           C  
ATOM   1196  CD  PRO A 150     -22.192  -6.100  22.134  1.00 54.41           C  
ATOM   1197  N   LYS A 151     -25.118  -2.486  21.071  1.00 55.08           N  
ATOM   1198  CA  LYS A 151     -25.609  -1.122  20.896  1.00 55.08           C  
ATOM   1199  C   LYS A 151     -25.318  -0.270  22.128  1.00 55.08           C  
ATOM   1200  CB  LYS A 151     -27.111  -1.125  20.605  1.00 55.08           C  
ATOM   1201  O   LYS A 151     -25.049   0.928  22.012  1.00 55.08           O  
ATOM   1202  CG  LYS A 151     -27.468  -1.593  19.202  1.00 55.08           C  
ATOM   1203  CD  LYS A 151     -28.947  -1.385  18.903  1.00 55.08           C  
ATOM   1204  CE  LYS A 151     -29.321  -1.919  17.527  1.00 55.08           C  
ATOM   1205  NZ  LYS A 151     -30.776  -1.741  17.239  1.00 55.08           N  
ATOM   1206  N   ASN A 152     -24.794  -0.885  23.259  1.00 51.64           N  
ATOM   1207  CA  ASN A 152     -24.328  -0.059  24.368  1.00 51.64           C  
ATOM   1208  C   ASN A 152     -22.853  -0.308  24.671  1.00 51.64           C  
ATOM   1209  CB  ASN A 152     -25.176  -0.308  25.616  1.00 51.64           C  
ATOM   1210  O   ASN A 152     -22.356   0.093  25.724  1.00 51.64           O  
ATOM   1211  CG  ASN A 152     -26.627   0.088  25.425  1.00 51.64           C  
ATOM   1212  ND2 ASN A 152     -27.527  -0.611  26.108  1.00 51.64           N  
ATOM   1213  OD1 ASN A 152     -26.937   1.013  24.670  1.00 51.64           O  
ATOM   1214  N   GLY A 153     -22.062  -0.704  23.651  1.00 52.14           N  
ATOM   1215  CA  GLY A 153     -20.646  -0.960  23.863  1.00 52.14           C  
ATOM   1216  C   GLY A 153     -19.748   0.067  23.199  1.00 52.14           C  
ATOM   1217  O   GLY A 153     -20.233   1.033  22.607  1.00 52.14           O  
ATOM   1218  N   PRO A 154     -18.555   0.388  23.726  1.00 53.37           N  
ATOM   1219  CA  PRO A 154     -17.626   1.450  23.331  1.00 53.37           C  
ATOM   1220  C   PRO A 154     -17.631   1.709  21.826  1.00 53.37           C  
ATOM   1221  CB  PRO A 154     -16.266   0.917  23.788  1.00 53.37           C  
ATOM   1222  O   PRO A 154     -16.922   2.598  21.347  1.00 53.37           O  
ATOM   1223  CG  PRO A 154     -16.543  -0.469  24.275  1.00 53.37           C  
ATOM   1224  CD  PRO A 154     -18.024  -0.710  24.210  1.00 53.37           C  
ATOM   1225  N   SER A 155     -18.374   0.948  20.925  1.00 55.53           N  
ATOM   1226  CA  SER A 155     -18.372   1.131  19.478  1.00 55.53           C  
ATOM   1227  C   SER A 155     -18.931   2.496  19.092  1.00 55.53           C  
ATOM   1228  CB  SER A 155     -19.182   0.027  18.796  1.00 55.53           C  
ATOM   1229  O   SER A 155     -18.519   3.080  18.087  1.00 55.53           O  
ATOM   1230  OG  SER A 155     -19.136   0.167  17.387  1.00 55.53           O  
ATOM   1231  N   ALA A 156     -19.426   3.280  20.077  1.00 59.10           N  
ATOM   1232  CA  ALA A 156     -19.968   4.601  19.770  1.00 59.10           C  
ATOM   1233  C   ALA A 156     -19.173   5.698  20.473  1.00 59.10           C  
ATOM   1234  CB  ALA A 156     -21.440   4.678  20.167  1.00 59.10           C  
ATOM   1235  O   ALA A 156     -19.699   6.781  20.739  1.00 59.10           O  
ATOM   1236  N   SER A 157     -17.946   5.367  20.821  1.00 69.58           N  
ATOM   1237  CA  SER A 157     -17.220   6.430  21.507  1.00 69.58           C  
ATOM   1238  C   SER A 157     -16.710   7.476  20.522  1.00 69.58           C  
ATOM   1239  CB  SER A 157     -16.049   5.853  22.303  1.00 69.58           C  
ATOM   1240  O   SER A 157     -16.664   7.230  19.315  1.00 69.58           O  
ATOM   1241  OG  SER A 157     -15.009   5.434  21.435  1.00 69.58           O  
ATOM   1242  N   ASP A 158     -16.715   8.733  20.888  1.00 80.63           N  
ATOM   1243  CA  ASP A 158     -16.117   9.867  20.190  1.00 80.63           C  
ATOM   1244  C   ASP A 158     -14.723   9.520  19.673  1.00 80.63           C  
ATOM   1245  CB  ASP A 158     -16.048  11.088  21.109  1.00 80.63           C  
ATOM   1246  O   ASP A 158     -14.358   9.894  18.556  1.00 80.63           O  
ATOM   1247  CG  ASP A 158     -15.619  12.352  20.385  1.00 80.63           C  
ATOM   1248  OD1 ASP A 158     -16.114  12.613  19.267  1.00 80.63           O  
ATOM   1249  OD2 ASP A 158     -14.776  13.093  20.936  1.00 80.63           O  
ATOM   1250  N   ALA A 159     -13.978   8.647  20.330  1.00 82.31           N  
ATOM   1251  CA  ALA A 159     -12.617   8.268  19.958  1.00 82.31           C  
ATOM   1252  C   ALA A 159     -12.617   7.352  18.738  1.00 82.31           C  
ATOM   1253  CB  ALA A 159     -11.915   7.588  21.131  1.00 82.31           C  
ATOM   1254  O   ALA A 159     -11.777   7.496  17.846  1.00 82.31           O  
ATOM   1255  N   THR A 160     -13.558   6.362  18.733  1.00 82.64           N  
ATOM   1256  CA  THR A 160     -13.679   5.435  17.613  1.00 82.64           C  
ATOM   1257  C   THR A 160     -14.009   6.183  16.325  1.00 82.64           C  
ATOM   1258  CB  THR A 160     -14.759   4.371  17.883  1.00 82.64           C  
ATOM   1259  O   THR A 160     -13.456   5.880  15.265  1.00 82.64           O  
ATOM   1260  CG2 THR A 160     -14.841   3.368  16.737  1.00 82.64           C  
ATOM   1261  OG1 THR A 160     -14.440   3.672  19.093  1.00 82.64           O  
ATOM   1262  N   GLN A 161     -14.898   7.155  16.470  1.00 85.76           N  
ATOM   1263  CA  GLN A 161     -15.248   7.963  15.307  1.00 85.76           C  
ATOM   1264  C   GLN A 161     -14.051   8.776  14.821  1.00 85.76           C  
ATOM   1265  CB  GLN A 161     -16.418   8.894  15.631  1.00 85.76           C  
ATOM   1266  O   GLN A 161     -13.825   8.898  13.615  1.00 85.76           O  
ATOM   1267  CG  GLN A 161     -16.960   9.644  14.422  1.00 85.76           C  
ATOM   1268  CD  GLN A 161     -17.452   8.716  13.327  1.00 85.76           C  
ATOM   1269  NE2 GLN A 161     -17.096   9.023  12.085  1.00 85.76           N  
ATOM   1270  OE1 GLN A 161     -18.145   7.730  13.597  1.00 85.76           O  
ATOM   1271  N   LYS A 162     -13.304   9.362  15.714  1.00 89.37           N  
ATOM   1272  CA  LYS A 162     -12.102  10.108  15.356  1.00 89.37           C  
ATOM   1273  C   LYS A 162     -11.080   9.207  14.668  1.00 89.37           C  
ATOM   1274  CB  LYS A 162     -11.480  10.752  16.596  1.00 89.37           C  
ATOM   1275  O   LYS A 162     -10.391   9.636  13.740  1.00 89.37           O  
ATOM   1276  CG  LYS A 162     -12.257  11.949  17.126  1.00 89.37           C  
ATOM   1277  CD  LYS A 162     -11.540  12.606  18.298  1.00 89.37           C  
ATOM   1278  CE  LYS A 162     -12.289  13.834  18.796  1.00 89.37           C  
ATOM   1279  NZ  LYS A 162     -11.649  14.418  20.013  1.00 89.37           N  
ATOM   1280  N   LEU A 163     -10.986   8.002  15.154  1.00 89.73           N  
ATOM   1281  CA  LEU A 163     -10.092   7.034  14.528  1.00 89.73           C  
ATOM   1282  C   LEU A 163     -10.543   6.717  13.107  1.00 89.73           C  
ATOM   1283  CB  LEU A 163     -10.030   5.748  15.356  1.00 89.73           C  
ATOM   1284  O   LEU A 163      -9.728   6.702  12.181  1.00 89.73           O  
ATOM   1285  CG  LEU A 163      -9.204   4.603  14.768  1.00 89.73           C  
ATOM   1286  CD1 LEU A 163      -7.768   5.055  14.525  1.00 89.73           C  
ATOM   1287  CD2 LEU A 163      -9.239   3.389  15.691  1.00 89.73           C  
ATOM   1288  N   ARG A 164     -11.804   6.554  12.973  1.00 89.63           N  
ATOM   1289  CA  ARG A 164     -12.355   6.271  11.652  1.00 89.63           C  
ATOM   1290  C   ARG A 164     -12.079   7.418  10.686  1.00 89.63           C  
ATOM   1291  CB  ARG A 164     -13.860   6.011  11.741  1.00 89.63           C  
ATOM   1292  O   ARG A 164     -11.645   7.193   9.555  1.00 89.63           O  
ATOM   1293  CG  ARG A 164     -14.219   4.669  12.359  1.00 89.63           C  
ATOM   1294  CD  ARG A 164     -15.703   4.363  12.220  1.00 89.63           C  
ATOM   1295  NE  ARG A 164     -16.039   3.057  12.782  1.00 89.63           N  
ATOM   1296  NH1 ARG A 164     -16.735   3.885  14.824  1.00 89.63           N  
ATOM   1297  NH2 ARG A 164     -16.793   1.630  14.415  1.00 89.63           N  
ATOM   1298  CZ  ARG A 164     -16.522   2.860  14.006  1.00 89.63           C  
ATOM   1299  N   ASP A 165     -12.302   8.588  11.129  1.00 92.12           N  
ATOM   1300  CA  ASP A 165     -12.055   9.773  10.313  1.00 92.12           C  
ATOM   1301  C   ASP A 165     -10.582   9.876   9.925  1.00 92.12           C  
ATOM   1302  CB  ASP A 165     -12.493  11.037  11.055  1.00 92.12           C  
ATOM   1303  O   ASP A 165     -10.257  10.208   8.784  1.00 92.12           O  
ATOM   1304  CG  ASP A 165     -14.001  11.153  11.192  1.00 92.12           C  
ATOM   1305  OD1 ASP A 165     -14.735  10.434  10.479  1.00 92.12           O  
ATOM   1306  OD2 ASP A 165     -14.460  11.972  12.016  1.00 92.12           O  
ATOM   1307  N   ALA A 166      -9.754   9.600  10.906  1.00 93.10           N  
ATOM   1308  CA  ALA A 166      -8.318   9.645  10.646  1.00 93.10           C  
ATOM   1309  C   ALA A 166      -7.911   8.586   9.626  1.00 93.10           C  
ATOM   1310  CB  ALA A 166      -7.536   9.457  11.945  1.00 93.10           C  
ATOM   1311  O   ALA A 166      -7.062   8.836   8.767  1.00 93.10           O  
ATOM   1312  N   LEU A 167      -8.524   7.423   9.697  1.00 93.18           N  
ATOM   1313  CA  LEU A 167      -8.261   6.356   8.737  1.00 93.18           C  
ATOM   1314  C   LEU A 167      -8.678   6.773   7.331  1.00 93.18           C  
ATOM   1315  CB  LEU A 167      -8.999   5.077   9.142  1.00 93.18           C  
ATOM   1316  O   LEU A 167      -7.943   6.548   6.368  1.00 93.18           O  
ATOM   1317  CG  LEU A 167      -8.320   4.210  10.205  1.00 93.18           C  
ATOM   1318  CD1 LEU A 167      -9.258   3.096  10.658  1.00 93.18           C  
ATOM   1319  CD2 LEU A 167      -7.014   3.633   9.670  1.00 93.18           C  
ATOM   1320  N   VAL A 168      -9.811   7.336   7.244  1.00 93.82           N  
ATOM   1321  CA  VAL A 168     -10.298   7.794   5.947  1.00 93.82           C  
ATOM   1322  C   VAL A 168      -9.319   8.804   5.354  1.00 93.82           C  
ATOM   1323  CB  VAL A 168     -11.707   8.420   6.059  1.00 93.82           C  
ATOM   1324  O   VAL A 168      -8.969   8.720   4.174  1.00 93.82           O  
ATOM   1325  CG1 VAL A 168     -12.081   9.142   4.766  1.00 93.82           C  
ATOM   1326  CG2 VAL A 168     -12.741   7.348   6.394  1.00 93.82           C  
ATOM   1327  N   GLN A 169      -8.900   9.712   6.159  1.00 95.40           N  
ATOM   1328  CA  GLN A 169      -7.946  10.711   5.688  1.00 95.40           C  
ATOM   1329  C   GLN A 169      -6.645  10.057   5.233  1.00 95.40           C  
ATOM   1330  CB  GLN A 169      -7.661  11.740   6.784  1.00 95.40           C  
ATOM   1331  O   GLN A 169      -6.043  10.481   4.244  1.00 95.40           O  
ATOM   1332  CG  GLN A 169      -6.807  12.912   6.319  1.00 95.40           C  
ATOM   1333  CD  GLN A 169      -7.434  13.674   5.167  1.00 95.40           C  
ATOM   1334  NE2 GLN A 169      -6.626  14.004   4.165  1.00 95.40           N  
ATOM   1335  OE1 GLN A 169      -8.635  13.963   5.176  1.00 95.40           O  
ATOM   1336  N   LEU A 170      -6.175   9.120   5.976  1.00 94.74           N  
ATOM   1337  CA  LEU A 170      -4.983   8.374   5.589  1.00 94.74           C  
ATOM   1338  C   LEU A 170      -5.172   7.715   4.227  1.00 94.74           C  
ATOM   1339  CB  LEU A 170      -4.650   7.313   6.641  1.00 94.74           C  
ATOM   1340  O   LEU A 170      -4.314   7.836   3.350  1.00 94.74           O  
ATOM   1341  CG  LEU A 170      -3.492   6.370   6.310  1.00 94.74           C  
ATOM   1342  CD1 LEU A 170      -2.186   7.150   6.204  1.00 94.74           C  
ATOM   1343  CD2 LEU A 170      -3.380   5.271   7.361  1.00 94.74           C  
ATOM   1344  N   TYR A 171      -6.254   7.154   4.024  1.00 93.89           N  
ATOM   1345  CA  TYR A 171      -6.540   6.471   2.767  1.00 93.89           C  
ATOM   1346  C   TYR A 171      -6.630   7.466   1.615  1.00 93.89           C  
ATOM   1347  CB  TYR A 171      -7.843   5.674   2.872  1.00 93.89           C  
ATOM   1348  O   TYR A 171      -6.170   7.184   0.506  1.00 93.89           O  
ATOM   1349  CG  TYR A 171      -7.757   4.490   3.803  1.00 93.89           C  
ATOM   1350  CD1 TYR A 171      -6.523   3.992   4.216  1.00 93.89           C  
ATOM   1351  CD2 TYR A 171      -8.908   3.865   4.271  1.00 93.89           C  
ATOM   1352  CE1 TYR A 171      -6.438   2.899   5.073  1.00 93.89           C  
ATOM   1353  CE2 TYR A 171      -8.835   2.772   5.128  1.00 93.89           C  
ATOM   1354  OH  TYR A 171      -7.520   1.215   6.371  1.00 93.89           O  
ATOM   1355  CZ  TYR A 171      -7.598   2.297   5.523  1.00 93.89           C  
ATOM   1356  N   VAL A 172      -7.218   8.569   1.865  1.00 94.50           N  
ATOM   1357  CA  VAL A 172      -7.256   9.632   0.867  1.00 94.50           C  
ATOM   1358  C   VAL A 172      -5.834  10.003   0.452  1.00 94.50           C  
ATOM   1359  CB  VAL A 172      -8.000  10.879   1.393  1.00 94.50           C  
ATOM   1360  O   VAL A 172      -5.539  10.122  -0.739  1.00 94.50           O  
ATOM   1361  CG1 VAL A 172      -7.793  12.068   0.457  1.00 94.50           C  
ATOM   1362  CG2 VAL A 172      -9.489  10.580   1.561  1.00 94.50           C  
ATOM   1363  N   ASN A 173      -5.020  10.157   1.373  1.00 94.90           N  
ATOM   1364  CA  ASN A 173      -3.639  10.538   1.094  1.00 94.90           C  
ATOM   1365  C   ASN A 173      -2.903   9.450   0.317  1.00 94.90           C  
ATOM   1366  CB  ASN A 173      -2.897  10.856   2.394  1.00 94.90           C  
ATOM   1367  O   ASN A 173      -2.113   9.748  -0.580  1.00 94.90           O  
ATOM   1368  CG  ASN A 173      -3.360  12.153   3.028  1.00 94.90           C  
ATOM   1369  ND2 ASN A 173      -3.190  12.266   4.340  1.00 94.90           N  
ATOM   1370  OD1 ASN A 173      -3.867  13.046   2.344  1.00 94.90           O  
ATOM   1371  N   VAL A 174      -3.181   8.224   0.665  1.00 94.42           N  
ATOM   1372  CA  VAL A 174      -2.585   7.104  -0.056  1.00 94.42           C  
ATOM   1373  C   VAL A 174      -3.044   7.123  -1.512  1.00 94.42           C  
ATOM   1374  CB  VAL A 174      -2.944   5.752   0.599  1.00 94.42           C  
ATOM   1375  O   VAL A 174      -2.224   7.039  -2.429  1.00 94.42           O  
ATOM   1376  CG1 VAL A 174      -2.585   4.591  -0.327  1.00 94.42           C  
ATOM   1377  CG2 VAL A 174      -2.236   5.606   1.944  1.00 94.42           C  
ATOM   1378  N   LEU A 175      -4.265   7.269  -1.714  1.00 93.23           N  
ATOM   1379  CA  LEU A 175      -4.817   7.275  -3.064  1.00 93.23           C  
ATOM   1380  C   LEU A 175      -4.312   8.478  -3.853  1.00 93.23           C  
ATOM   1381  CB  LEU A 175      -6.348   7.288  -3.017  1.00 93.23           C  
ATOM   1382  O   LEU A 175      -4.042   8.372  -5.051  1.00 93.23           O  
ATOM   1383  CG  LEU A 175      -7.022   6.003  -2.532  1.00 93.23           C  
ATOM   1384  CD1 LEU A 175      -8.518   6.228  -2.344  1.00 93.23           C  
ATOM   1385  CD2 LEU A 175      -6.766   4.862  -3.511  1.00 93.23           C  
ATOM   1386  N   THR A 176      -4.209   9.541  -3.199  1.00 93.21           N  
ATOM   1387  CA  THR A 176      -3.676  10.739  -3.837  1.00 93.21           C  
ATOM   1388  C   THR A 176      -2.246  10.506  -4.317  1.00 93.21           C  
ATOM   1389  CB  THR A 176      -3.708  11.944  -2.879  1.00 93.21           C  
ATOM   1390  O   THR A 176      -1.903  10.844  -5.452  1.00 93.21           O  
ATOM   1391  CG2 THR A 176      -3.086  13.178  -3.525  1.00 93.21           C  
ATOM   1392  OG1 THR A 176      -5.068  12.235  -2.532  1.00 93.21           O  
ATOM   1393  N   TYR A 177      -1.504   9.951  -3.428  1.00 92.51           N  
ATOM   1394  CA  TYR A 177      -0.127   9.648  -3.799  1.00 92.51           C  
ATOM   1395  C   TYR A 177      -0.079   8.723  -5.010  1.00 92.51           C  
ATOM   1396  CB  TYR A 177       0.619   9.008  -2.624  1.00 92.51           C  
ATOM   1397  O   TYR A 177       0.637   8.994  -5.977  1.00 92.51           O  
ATOM   1398  CG  TYR A 177       1.949   8.404  -3.005  1.00 92.51           C  
ATOM   1399  CD1 TYR A 177       2.086   7.030  -3.186  1.00 92.51           C  
ATOM   1400  CD2 TYR A 177       3.071   9.206  -3.183  1.00 92.51           C  
ATOM   1401  CE1 TYR A 177       3.310   6.469  -3.535  1.00 92.51           C  
ATOM   1402  CE2 TYR A 177       4.300   8.656  -3.532  1.00 92.51           C  
ATOM   1403  OH  TYR A 177       5.623   6.739  -4.052  1.00 92.51           O  
ATOM   1404  CZ  TYR A 177       4.409   7.289  -3.706  1.00 92.51           C  
ATOM   1405  N   LEU A 178      -0.807   7.687  -4.965  1.00 92.13           N  
ATOM   1406  CA  LEU A 178      -0.798   6.697  -6.037  1.00 92.13           C  
ATOM   1407  C   LEU A 178      -1.289   7.309  -7.345  1.00 92.13           C  
ATOM   1408  CB  LEU A 178      -1.669   5.495  -5.663  1.00 92.13           C  
ATOM   1409  O   LEU A 178      -0.737   7.029  -8.411  1.00 92.13           O  
ATOM   1410  CG  LEU A 178      -1.140   4.597  -4.543  1.00 92.13           C  
ATOM   1411  CD1 LEU A 178      -2.188   3.557  -4.159  1.00 92.13           C  
ATOM   1412  CD2 LEU A 178       0.160   3.923  -4.967  1.00 92.13           C  
ATOM   1413  N   ALA A 179      -2.270   8.085  -7.254  1.00 90.42           N  
ATOM   1414  CA  ALA A 179      -2.792   8.757  -8.441  1.00 90.42           C  
ATOM   1415  C   ALA A 179      -1.753   9.703  -9.038  1.00 90.42           C  
ATOM   1416  CB  ALA A 179      -4.069   9.521  -8.101  1.00 90.42           C  
ATOM   1417  O   ALA A 179      -1.561   9.735 -10.255  1.00 90.42           O  
ATOM   1418  N   ARG A 180      -1.139  10.429  -8.271  1.00 89.56           N  
ATOM   1419  CA  ARG A 180      -0.105  11.353  -8.727  1.00 89.56           C  
ATOM   1420  C   ARG A 180       1.086  10.597  -9.307  1.00 89.56           C  
ATOM   1421  CB  ARG A 180       0.354  12.255  -7.581  1.00 89.56           C  
ATOM   1422  O   ARG A 180       1.669  11.021 -10.307  1.00 89.56           O  
ATOM   1423  CG  ARG A 180      -0.664  13.312  -7.182  1.00 89.56           C  
ATOM   1424  CD  ARG A 180      -0.112  14.256  -6.124  1.00 89.56           C  
ATOM   1425  NE  ARG A 180      -1.061  15.319  -5.802  1.00 89.56           N  
ATOM   1426  NH1 ARG A 180       0.223  16.238  -4.116  1.00 89.56           N  
ATOM   1427  NH2 ARG A 180      -1.808  17.158  -4.647  1.00 89.56           N  
ATOM   1428  CZ  ARG A 180      -0.880  16.236  -4.856  1.00 89.56           C  
ATOM   1429  N   ALA A 181       1.409   9.539  -8.596  1.00 88.43           N  
ATOM   1430  CA  ALA A 181       2.498   8.711  -9.108  1.00 88.43           C  
ATOM   1431  C   ALA A 181       2.162   8.158 -10.490  1.00 88.43           C  
ATOM   1432  CB  ALA A 181       2.799   7.569  -8.141  1.00 88.43           C  
ATOM   1433  O   ALA A 181       3.007   8.160 -11.389  1.00 88.43           O  
ATOM   1434  N   ARG A 182       1.030   7.732 -10.580  1.00 86.57           N  
ATOM   1435  CA  ARG A 182       0.590   7.214 -11.871  1.00 86.57           C  
ATOM   1436  C   ARG A 182       0.668   8.291 -12.948  1.00 86.57           C  
ATOM   1437  CB  ARG A 182      -0.837   6.670 -11.775  1.00 86.57           C  
ATOM   1438  O   ARG A 182       1.168   8.042 -14.047  1.00 86.57           O  
ATOM   1439  CG  ARG A 182      -1.313   5.964 -13.035  1.00 86.57           C  
ATOM   1440  CD  ARG A 182      -2.636   5.245 -12.813  1.00 86.57           C  
ATOM   1441  NE  ARG A 182      -3.024   4.457 -13.979  1.00 86.57           N  
ATOM   1442  NH1 ARG A 182      -4.843   3.463 -12.960  1.00 86.57           N  
ATOM   1443  NH2 ARG A 182      -4.326   2.959 -15.135  1.00 86.57           N  
ATOM   1444  CZ  ARG A 182      -4.063   3.628 -14.022  1.00 86.57           C  
ATOM   1445  N   LYS A 183       0.116   9.350 -12.666  1.00 85.85           N  
ATOM   1446  CA  LYS A 183       0.167  10.471 -13.600  1.00 85.85           C  
ATOM   1447  C   LYS A 183       1.608  10.813 -13.969  1.00 85.85           C  
ATOM   1448  CB  LYS A 183      -0.527  11.697 -13.006  1.00 85.85           C  
ATOM   1449  O   LYS A 183       1.915  11.051 -15.139  1.00 85.85           O  
ATOM   1450  CG  LYS A 183      -0.638  12.871 -13.967  1.00 85.85           C  
ATOM   1451  CD  LYS A 183      -1.383  14.041 -13.337  1.00 85.85           C  
ATOM   1452  CE  LYS A 183      -1.456  15.233 -14.281  1.00 85.85           C  
ATOM   1453  NZ  LYS A 183      -2.188  16.382 -13.668  1.00 85.85           N  
ATOM   1454  N   TYR A 184       2.400  10.859 -13.009  1.00 83.12           N  
ATOM   1455  CA  TYR A 184       3.812  11.168 -13.209  1.00 83.12           C  
ATOM   1456  C   TYR A 184       4.451  10.189 -14.187  1.00 83.12           C  
ATOM   1457  CB  TYR A 184       4.563  11.138 -11.874  1.00 83.12           C  
ATOM   1458  O   TYR A 184       5.119  10.601 -15.139  1.00 83.12           O  
ATOM   1459  CG  TYR A 184       6.061  11.250 -12.019  1.00 83.12           C  
ATOM   1460  CD1 TYR A 184       6.870  10.116 -11.988  1.00 83.12           C  
ATOM   1461  CD2 TYR A 184       6.671  12.489 -12.184  1.00 83.12           C  
ATOM   1462  CE1 TYR A 184       8.251  10.215 -12.119  1.00 83.12           C  
ATOM   1463  CE2 TYR A 184       8.051  12.599 -12.315  1.00 83.12           C  
ATOM   1464  OH  TYR A 184      10.199  11.562 -12.412  1.00 83.12           O  
ATOM   1465  CZ  TYR A 184       8.832  11.458 -12.282  1.00 83.12           C  
ATOM   1466  N   PHE A 185       4.180   8.967 -14.071  1.00 81.05           N  
ATOM   1467  CA  PHE A 185       4.884   7.956 -14.850  1.00 81.05           C  
ATOM   1468  C   PHE A 185       4.184   7.716 -16.183  1.00 81.05           C  
ATOM   1469  CB  PHE A 185       4.982   6.644 -14.066  1.00 81.05           C  
ATOM   1470  O   PHE A 185       4.800   7.229 -17.134  1.00 81.05           O  
ATOM   1471  CG  PHE A 185       5.998   6.675 -12.955  1.00 81.05           C  
ATOM   1472  CD1 PHE A 185       7.357   6.737 -13.239  1.00 81.05           C  
ATOM   1473  CD2 PHE A 185       5.593   6.644 -11.627  1.00 81.05           C  
ATOM   1474  CE1 PHE A 185       8.299   6.766 -12.213  1.00 81.05           C  
ATOM   1475  CE2 PHE A 185       6.528   6.673 -10.597  1.00 81.05           C  
ATOM   1476  CZ  PHE A 185       7.880   6.733 -10.892  1.00 81.05           C  
ATOM   1477  N   GLN A 186       2.986   7.996 -16.288  1.00 79.51           N  
ATOM   1478  CA  GLN A 186       2.312   7.913 -17.580  1.00 79.51           C  
ATOM   1479  C   GLN A 186       2.727   9.065 -18.491  1.00 79.51           C  
ATOM   1480  CB  GLN A 186       0.794   7.910 -17.395  1.00 79.51           C  
ATOM   1481  O   GLN A 186       2.812   8.899 -19.710  1.00 79.51           O  
ATOM   1482  CG  GLN A 186       0.236   6.578 -16.911  1.00 79.51           C  
ATOM   1483  CD  GLN A 186      -1.272   6.599 -16.746  1.00 79.51           C  
ATOM   1484  NE2 GLN A 186      -1.874   5.418 -16.651  1.00 79.51           N  
ATOM   1485  OE1 GLN A 186      -1.890   7.667 -16.702  1.00 79.51           O  
ATOM   1486  N   THR A 187       2.905  10.204 -17.948  1.00 72.35           N  
ATOM   1487  CA  THR A 187       3.339  11.358 -18.728  1.00 72.35           C  
ATOM   1488  C   THR A 187       4.810  11.228 -19.113  1.00 72.35           C  
ATOM   1489  CB  THR A 187       3.124  12.670 -17.951  1.00 72.35           C  
ATOM   1490  O   THR A 187       5.204  11.610 -20.217  1.00 72.35           O  
ATOM   1491  CG2 THR A 187       3.444  13.882 -18.820  1.00 72.35           C  
ATOM   1492  OG1 THR A 187       1.757  12.748 -17.527  1.00 72.35           O  
ATOM   1493  N   TYR A 188       5.591  10.502 -18.362  1.00 64.81           N  
ATOM   1494  CA  TYR A 188       7.038  10.444 -18.535  1.00 64.81           C  
ATOM   1495  C   TYR A 188       7.425   9.355 -19.529  1.00 64.81           C  
ATOM   1496  CB  TYR A 188       7.731  10.195 -17.192  1.00 64.81           C  
ATOM   1497  O   TYR A 188       8.392   9.506 -20.280  1.00 64.81           O  
ATOM   1498  CG  TYR A 188       9.237  10.271 -17.262  1.00 64.81           C  
ATOM   1499  CD1 TYR A 188      10.008   9.116 -17.362  1.00 64.81           C  
ATOM   1500  CD2 TYR A 188       9.891  11.498 -17.228  1.00 64.81           C  
ATOM   1501  CE1 TYR A 188      11.396   9.181 -17.425  1.00 64.81           C  
ATOM   1502  CE2 TYR A 188      11.278  11.575 -17.290  1.00 64.81           C  
ATOM   1503  OH  TYR A 188      13.395  10.484 -17.451  1.00 64.81           O  
ATOM   1504  CZ  TYR A 188      12.021  10.413 -17.389  1.00 64.81           C  
ATOM   1505  N   THR A 189       6.742   8.207 -19.413  1.00 57.61           N  
ATOM   1506  CA  THR A 189       7.000   7.220 -20.455  1.00 57.61           C  
ATOM   1507  C   THR A 189       6.693   7.796 -21.834  1.00 57.61           C  
ATOM   1508  CB  THR A 189       6.168   5.942 -20.234  1.00 57.61           C  
ATOM   1509  O   THR A 189       7.404   7.518 -22.802  1.00 57.61           O  
ATOM   1510  CG2 THR A 189       6.652   4.809 -21.132  1.00 57.61           C  
ATOM   1511  OG1 THR A 189       6.284   5.536 -18.864  1.00 57.61           O  
ATOM   1512  N   ALA A 190       6.049   8.911 -21.890  1.00 54.79           N  
ATOM   1513  CA  ALA A 190       5.709   9.466 -23.198  1.00 54.79           C  
ATOM   1514  C   ALA A 190       6.655  10.603 -23.574  1.00 54.79           C  
ATOM   1515  CB  ALA A 190       4.263   9.954 -23.208  1.00 54.79           C  
ATOM   1516  O   ALA A 190       7.030  10.746 -24.740  1.00 54.79           O  
ATOM   1517  N   LYS A 191       7.362  11.252 -22.587  1.00 52.41           N  
ATOM   1518  CA  LYS A 191       8.005  12.508 -22.960  1.00 52.41           C  
ATOM   1519  C   LYS A 191       9.503  12.465 -22.673  1.00 52.41           C  
ATOM   1520  CB  LYS A 191       7.363  13.681 -22.219  1.00 52.41           C  
ATOM   1521  O   LYS A 191      10.246  13.359 -23.084  1.00 52.41           O  
ATOM   1522  CG  LYS A 191       5.984  14.061 -22.737  1.00 52.41           C  
ATOM   1523  CD  LYS A 191       5.461  15.323 -22.063  1.00 52.41           C  
ATOM   1524  CE  LYS A 191       4.062  15.678 -22.548  1.00 52.41           C  
ATOM   1525  NZ  LYS A 191       3.544  16.913 -21.887  1.00 52.41           N  
ATOM   1526  N   ARG A 192      10.294  11.303 -22.373  1.00 53.70           N  
ATOM   1527  CA  ARG A 192      11.707  11.103 -22.069  1.00 53.70           C  
ATOM   1528  C   ARG A 192      12.397  12.430 -21.775  1.00 53.70           C  
ATOM   1529  CB  ARG A 192      12.411  10.391 -23.226  1.00 53.70           C  
ATOM   1530  O   ARG A 192      13.387  12.778 -22.422  1.00 53.70           O  
ATOM   1531  CG  ARG A 192      12.165   8.891 -23.267  1.00 53.70           C  
ATOM   1532  CD  ARG A 192      12.877   8.235 -24.442  1.00 53.70           C  
ATOM   1533  NE  ARG A 192      13.742   7.143 -24.007  1.00 53.70           N  
ATOM   1534  NH1 ARG A 192      14.314   6.470 -26.141  1.00 53.70           N  
ATOM   1535  NH2 ARG A 192      15.165   5.368 -24.320  1.00 53.70           N  
ATOM   1536  CZ  ARG A 192      14.405   6.329 -24.824  1.00 53.70           C  
ATOM   1537  N   VAL A 193      11.890  13.444 -20.982  1.00 53.84           N  
ATOM   1538  CA  VAL A 193      12.607  14.655 -20.597  1.00 53.84           C  
ATOM   1539  C   VAL A 193      13.143  14.508 -19.174  1.00 53.84           C  
ATOM   1540  CB  VAL A 193      11.706  15.906 -20.700  1.00 53.84           C  
ATOM   1541  O   VAL A 193      12.374  14.305 -18.232  1.00 53.84           O  
ATOM   1542  CG1 VAL A 193      12.468  17.158 -20.268  1.00 53.84           C  
ATOM   1543  CG2 VAL A 193      11.175  16.064 -22.124  1.00 53.84           C  
ATOM   1544  N   LEU A 194      14.406  14.192 -18.867  1.00 53.13           N  
ATOM   1545  CA  LEU A 194      15.193  13.903 -17.673  1.00 53.13           C  
ATOM   1546  C   LEU A 194      15.158  15.079 -16.702  1.00 53.13           C  
ATOM   1547  CB  LEU A 194      16.641  13.581 -18.050  1.00 53.13           C  
ATOM   1548  O   LEU A 194      15.085  14.884 -15.487  1.00 53.13           O  
ATOM   1549  CG  LEU A 194      16.894  12.196 -18.646  1.00 53.13           C  
ATOM   1550  CD1 LEU A 194      18.275  12.140 -19.291  1.00 53.13           C  
ATOM   1551  CD2 LEU A 194      16.755  11.119 -17.576  1.00 53.13           C  
ATOM   1552  N   LYS A 195      14.996  16.401 -17.135  1.00 51.04           N  
ATOM   1553  CA  LYS A 195      15.101  17.547 -16.237  1.00 51.04           C  
ATOM   1554  C   LYS A 195      13.802  17.761 -15.465  1.00 51.04           C  
ATOM   1555  CB  LYS A 195      15.459  18.811 -17.020  1.00 51.04           C  
ATOM   1556  O   LYS A 195      13.827  18.086 -14.276  1.00 51.04           O  
ATOM   1557  CG  LYS A 195      16.949  19.117 -17.055  1.00 51.04           C  
ATOM   1558  CD  LYS A 195      17.231  20.447 -17.741  1.00 51.04           C  
ATOM   1559  CE  LYS A 195      18.726  20.695 -17.889  1.00 51.04           C  
ATOM   1560  NZ  LYS A 195      19.008  22.009 -18.541  1.00 51.04           N  
ATOM   1561  N   SER A 196      12.664  17.428 -16.034  1.00 54.53           N  
ATOM   1562  CA  SER A 196      11.375  17.518 -15.356  1.00 54.53           C  
ATOM   1563  C   SER A 196      11.183  16.361 -14.380  1.00 54.53           C  
ATOM   1564  CB  SER A 196      10.233  17.533 -16.373  1.00 54.53           C  
ATOM   1565  O   SER A 196      10.438  16.482 -13.405  1.00 54.53           O  
ATOM   1566  OG  SER A 196      10.251  16.359 -17.167  1.00 54.53           O  
ATOM   1567  N   ALA A 197      12.075  15.373 -14.479  1.00 52.75           N  
ATOM   1568  CA  ALA A 197      11.997  14.140 -13.700  1.00 52.75           C  
ATOM   1569  C   ALA A 197      12.464  14.368 -12.265  1.00 52.75           C  
ATOM   1570  CB  ALA A 197      12.828  13.041 -14.358  1.00 52.75           C  
ATOM   1571  O   ALA A 197      11.853  13.862 -11.320  1.00 52.75           O  
ATOM   1572  N   PHE A 198      13.459  15.234 -12.091  1.00 56.00           N  
ATOM   1573  CA  PHE A 198      14.012  15.443 -10.758  1.00 56.00           C  
ATOM   1574  C   PHE A 198      13.081  16.309  -9.917  1.00 56.00           C  
ATOM   1575  CB  PHE A 198      15.397  16.092 -10.845  1.00 56.00           C  
ATOM   1576  O   PHE A 198      12.879  16.041  -8.730  1.00 56.00           O  
ATOM   1577  CG  PHE A 198      16.346  15.642  -9.768  1.00 56.00           C  
ATOM   1578  CD1 PHE A 198      16.511  16.392  -8.610  1.00 56.00           C  
ATOM   1579  CD2 PHE A 198      17.074  14.469  -9.913  1.00 56.00           C  
ATOM   1580  CE1 PHE A 198      17.390  15.978  -7.611  1.00 56.00           C  
ATOM   1581  CE2 PHE A 198      17.953  14.048  -8.920  1.00 56.00           C  
ATOM   1582  CZ  PHE A 198      18.111  14.805  -7.770  1.00 56.00           C  
ATOM   1583  N   LEU A 199      12.416  17.325 -10.586  1.00 55.97           N  
ATOM   1584  CA  LEU A 199      11.525  18.215  -9.850  1.00 55.97           C  
ATOM   1585  C   LEU A 199      10.248  17.490  -9.441  1.00 55.97           C  
ATOM   1586  CB  LEU A 199      11.180  19.446 -10.693  1.00 55.97           C  
ATOM   1587  O   LEU A 199       9.749  17.680  -8.330  1.00 55.97           O  
ATOM   1588  CG  LEU A 199      12.298  20.472 -10.884  1.00 55.97           C  
ATOM   1589  CD1 LEU A 199      11.895  21.507 -11.929  1.00 55.97           C  
ATOM   1590  CD2 LEU A 199      12.636  21.147  -9.559  1.00 55.97           C  
ATOM   1591  N   GLN A 200       9.826  16.590 -10.266  1.00 62.11           N  
ATOM   1592  CA  GLN A 200       8.574  15.897  -9.983  1.00 62.11           C  
ATOM   1593  C   GLN A 200       8.784  14.769  -8.977  1.00 62.11           C  
ATOM   1594  CB  GLN A 200       7.962  15.344 -11.271  1.00 62.11           C  
ATOM   1595  O   GLN A 200       7.897  14.474  -8.173  1.00 62.11           O  
ATOM   1596  CG  GLN A 200       7.363  16.413 -12.175  1.00 62.11           C  
ATOM   1597  CD  GLN A 200       6.624  15.828 -13.365  1.00 62.11           C  
ATOM   1598  NE2 GLN A 200       6.418  16.643 -14.394  1.00 62.11           N  
ATOM   1599  OE1 GLN A 200       6.242  14.654 -13.359  1.00 62.11           O  
ATOM   1600  N   ALA A 201       9.992  14.137  -8.998  1.00 68.90           N  
ATOM   1601  CA  ALA A 201      10.320  13.140  -7.981  1.00 68.90           C  
ATOM   1602  C   ALA A 201      10.279  13.749  -6.583  1.00 68.90           C  
ATOM   1603  CB  ALA A 201      11.695  12.534  -8.254  1.00 68.90           C  
ATOM   1604  O   ALA A 201       9.804  13.115  -5.637  1.00 68.90           O  
ATOM   1605  N   SER A 202      10.743  15.002  -6.499  1.00 72.85           N  
ATOM   1606  CA  SER A 202      10.689  15.703  -5.219  1.00 72.85           C  
ATOM   1607  C   SER A 202       9.249  15.928  -4.772  1.00 72.85           C  
ATOM   1608  CB  SER A 202      11.418  17.044  -5.311  1.00 72.85           C  
ATOM   1609  O   SER A 202       8.938  15.822  -3.584  1.00 72.85           O  
ATOM   1610  OG  SER A 202      10.788  17.896  -6.252  1.00 72.85           O  
ATOM   1611  N   ASP A 203       8.439  16.197  -5.757  1.00 78.34           N  
ATOM   1612  CA  ASP A 203       7.025  16.411  -5.464  1.00 78.34           C  
ATOM   1613  C   ASP A 203       6.370  15.131  -4.952  1.00 78.34           C  
ATOM   1614  CB  ASP A 203       6.290  16.917  -6.708  1.00 78.34           C  
ATOM   1615  O   ASP A 203       5.553  15.172  -4.029  1.00 78.34           O  
ATOM   1616  CG  ASP A 203       6.602  18.367  -7.032  1.00 78.34           C  
ATOM   1617  OD1 ASP A 203       7.156  19.080  -6.168  1.00 78.34           O  
ATOM   1618  OD2 ASP A 203       6.288  18.802  -8.161  1.00 78.34           O  
ATOM   1619  N   LEU A 204       6.796  14.014  -5.595  1.00 81.07           N  
ATOM   1620  CA  LEU A 204       6.244  12.733  -5.167  1.00 81.07           C  
ATOM   1621  C   LEU A 204       6.706  12.386  -3.756  1.00 81.07           C  
ATOM   1622  CB  LEU A 204       6.652  11.623  -6.139  1.00 81.07           C  
ATOM   1623  O   LEU A 204       5.917  11.898  -2.943  1.00 81.07           O  
ATOM   1624  CG  LEU A 204       5.940  10.280  -5.972  1.00 81.07           C  
ATOM   1625  CD1 LEU A 204       4.444  10.438  -6.224  1.00 81.07           C  
ATOM   1626  CD2 LEU A 204       6.538   9.237  -6.909  1.00 81.07           C  
ATOM   1627  N   GLU A 205       7.937  12.688  -3.449  1.00 80.55           N  
ATOM   1628  CA  GLU A 205       8.476  12.442  -2.115  1.00 80.55           C  
ATOM   1629  C   GLU A 205       7.740  13.264  -1.061  1.00 80.55           C  
ATOM   1630  CB  GLU A 205       9.974  12.755  -2.075  1.00 80.55           C  
ATOM   1631  O   GLU A 205       7.460  12.771   0.034  1.00 80.55           O  
ATOM   1632  CG  GLU A 205      10.842  11.700  -2.745  1.00 80.55           C  
ATOM   1633  CD  GLU A 205      12.326  12.026  -2.699  1.00 80.55           C  
ATOM   1634  OE1 GLU A 205      13.135  11.255  -3.263  1.00 80.55           O  
ATOM   1635  OE2 GLU A 205      12.683  13.061  -2.093  1.00 80.55           O  
ATOM   1636  N   GLU A 206       7.493  14.478  -1.422  1.00 83.39           N  
ATOM   1637  CA  GLU A 206       6.762  15.353  -0.511  1.00 83.39           C  
ATOM   1638  C   GLU A 206       5.356  14.823  -0.244  1.00 83.39           C  
ATOM   1639  CB  GLU A 206       6.690  16.775  -1.073  1.00 83.39           C  
ATOM   1640  O   GLU A 206       4.889  14.834   0.896  1.00 83.39           O  
ATOM   1641  CG  GLU A 206       6.063  17.783  -0.120  1.00 83.39           C  
ATOM   1642  CD  GLU A 206       5.973  19.184  -0.703  1.00 83.39           C  
ATOM   1643  OE1 GLU A 206       5.387  20.077  -0.049  1.00 83.39           O  
ATOM   1644  OE2 GLU A 206       6.491  19.391  -1.823  1.00 83.39           O  
ATOM   1645  N   THR A 207       4.744  14.383  -1.327  1.00 83.87           N  
ATOM   1646  CA  THR A 207       3.396  13.842  -1.187  1.00 83.87           C  
ATOM   1647  C   THR A 207       3.402  12.600  -0.300  1.00 83.87           C  
ATOM   1648  CB  THR A 207       2.789  13.494  -2.558  1.00 83.87           C  
ATOM   1649  O   THR A 207       2.479  12.392   0.491  1.00 83.87           O  
ATOM   1650  CG2 THR A 207       1.335  13.053  -2.420  1.00 83.87           C  
ATOM   1651  OG1 THR A 207       2.848  14.647  -3.407  1.00 83.87           O  
ATOM   1652  N   PHE A 208       4.457  11.827  -0.463  1.00 85.99           N  
ATOM   1653  CA  PHE A 208       4.591  10.644   0.378  1.00 85.99           C  
ATOM   1654  C   PHE A 208       4.724  11.035   1.845  1.00 85.99           C  
ATOM   1655  CB  PHE A 208       5.801   9.810  -0.054  1.00 85.99           C  
ATOM   1656  O   PHE A 208       4.215  10.339   2.727  1.00 85.99           O  
ATOM   1657  CG  PHE A 208       5.873   8.458   0.602  1.00 85.99           C  
ATOM   1658  CD1 PHE A 208       6.739   8.230   1.665  1.00 85.99           C  
ATOM   1659  CD2 PHE A 208       5.073   7.413   0.157  1.00 85.99           C  
ATOM   1660  CE1 PHE A 208       6.807   6.980   2.275  1.00 85.99           C  
ATOM   1661  CE2 PHE A 208       5.135   6.161   0.761  1.00 85.99           C  
ATOM   1662  CZ  PHE A 208       6.003   5.946   1.819  1.00 85.99           C  
ATOM   1663  N   GLY A 209       5.393  12.132   2.156  1.00 86.55           N  
ATOM   1664  CA  GLY A 209       5.545  12.628   3.515  1.00 86.55           C  
ATOM   1665  C   GLY A 209       4.222  12.935   4.190  1.00 86.55           C  
ATOM   1666  O   GLY A 209       4.096  12.808   5.410  1.00 86.55           O  
ATOM   1667  N   VAL A 210       3.246  13.336   3.425  1.00 90.33           N  
ATOM   1668  CA  VAL A 210       1.917  13.649   3.938  1.00 90.33           C  
ATOM   1669  C   VAL A 210       1.278  12.390   4.521  1.00 90.33           C  
ATOM   1670  CB  VAL A 210       1.010  14.246   2.838  1.00 90.33           C  
ATOM   1671  O   VAL A 210       0.546  12.459   5.510  1.00 90.33           O  
ATOM   1672  CG1 VAL A 210      -0.423  14.401   3.345  1.00 90.33           C  
ATOM   1673  CG2 VAL A 210       1.561  15.589   2.364  1.00 90.33           C  
ATOM   1674  N   ILE A 211       1.604  11.275   3.950  1.00 91.98           N  
ATOM   1675  CA  ILE A 211       1.086   9.995   4.421  1.00 91.98           C  
ATOM   1676  C   ILE A 211       1.628   9.701   5.818  1.00 91.98           C  
ATOM   1677  CB  ILE A 211       1.449   8.847   3.453  1.00 91.98           C  
ATOM   1678  O   ILE A 211       0.889   9.246   6.695  1.00 91.98           O  
ATOM   1679  CG1 ILE A 211       0.719   9.023   2.117  1.00 91.98           C  
ATOM   1680  CG2 ILE A 211       1.124   7.488   4.080  1.00 91.98           C  
ATOM   1681  CD1 ILE A 211       1.160   8.046   1.036  1.00 91.98           C  
ATOM   1682  N   ALA A 212       2.868  10.032   6.023  1.00 87.51           N  
ATOM   1683  CA  ALA A 212       3.500   9.797   7.319  1.00 87.51           C  
ATOM   1684  C   ALA A 212       2.811  10.599   8.419  1.00 87.51           C  
ATOM   1685  CB  ALA A 212       4.985  10.149   7.258  1.00 87.51           C  
ATOM   1686  O   ALA A 212       2.590  10.091   9.521  1.00 87.51           O  
ATOM   1687  N   GLU A 213       2.448  11.781   8.098  1.00 89.03           N  
ATOM   1688  CA  GLU A 213       1.758  12.632   9.063  1.00 89.03           C  
ATOM   1689  C   GLU A 213       0.376  12.078   9.398  1.00 89.03           C  
ATOM   1690  CB  GLU A 213       1.636  14.061   8.528  1.00 89.03           C  
ATOM   1691  O   GLU A 213      -0.024  12.058  10.564  1.00 89.03           O  
ATOM   1692  CG  GLU A 213       1.074  15.050   9.539  1.00 89.03           C  
ATOM   1693  CD  GLU A 213       0.994  16.472   9.007  1.00 89.03           C  
ATOM   1694  OE1 GLU A 213       0.522  17.369   9.741  1.00 89.03           O  
ATOM   1695  OE2 GLU A 213       1.406  16.691   7.846  1.00 89.03           O  
ATOM   1696  N   SER A 214      -0.349  11.627   8.364  1.00 90.49           N  
ATOM   1697  CA  SER A 214      -1.673  11.056   8.589  1.00 90.49           C  
ATOM   1698  C   SER A 214      -1.588   9.766   9.398  1.00 90.49           C  
ATOM   1699  CB  SER A 214      -2.375  10.787   7.258  1.00 90.49           C  
ATOM   1700  O   SER A 214      -2.465   9.480  10.216  1.00 90.49           O  
ATOM   1701  OG  SER A 214      -2.677  12.002   6.594  1.00 90.49           O  
ATOM   1702  N   ARG A 215      -0.512   9.099   9.097  1.00 89.58           N  
ATOM   1703  CA  ARG A 215      -0.274   7.881   9.865  1.00 89.58           C  
ATOM   1704  C   ARG A 215      -0.136   8.189  11.352  1.00 89.58           C  
ATOM   1705  CB  ARG A 215       0.980   7.163   9.360  1.00 89.58           C  
ATOM   1706  O   ARG A 215      -0.701   7.486  12.192  1.00 89.58           O  
ATOM   1707  CG  ARG A 215       1.299   5.879  10.110  1.00 89.58           C  
ATOM   1708  CD  ARG A 215       2.478   5.142   9.490  1.00 89.58           C  
ATOM   1709  NE  ARG A 215       2.748   3.884  10.179  1.00 89.58           N  
ATOM   1710  NH1 ARG A 215       4.521   3.285   8.824  1.00 89.58           N  
ATOM   1711  NH2 ARG A 215       3.871   1.913  10.542  1.00 89.58           N  
ATOM   1712  CZ  ARG A 215       3.713   3.030   9.847  1.00 89.58           C  
ATOM   1713  N   ARG A 216       0.563   9.155  11.720  1.00 89.49           N  
ATOM   1714  CA  ARG A 216       0.765   9.546  13.111  1.00 89.49           C  
ATOM   1715  C   ARG A 216      -0.563   9.871  13.787  1.00 89.49           C  
ATOM   1716  CB  ARG A 216       1.706  10.749  13.201  1.00 89.49           C  
ATOM   1717  O   ARG A 216      -0.797   9.473  14.930  1.00 89.49           O  
ATOM   1718  CG  ARG A 216       3.163  10.413  12.925  1.00 89.49           C  
ATOM   1719  CD  ARG A 216       4.067  11.623  13.117  1.00 89.49           C  
ATOM   1720  NE  ARG A 216       5.391  11.403  12.541  1.00 89.49           N  
ATOM   1721  NH1 ARG A 216       5.825  13.641  12.163  1.00 89.49           N  
ATOM   1722  NH2 ARG A 216       7.380  12.055  11.595  1.00 89.49           N  
ATOM   1723  CZ  ARG A 216       6.195  12.367  12.101  1.00 89.49           C  
ATOM   1724  N   LYS A 217      -1.378  10.490  13.069  1.00 89.35           N  
ATOM   1725  CA  LYS A 217      -2.686  10.853  13.606  1.00 89.35           C  
ATOM   1726  C   LYS A 217      -3.526   9.613  13.894  1.00 89.35           C  
ATOM   1727  CB  LYS A 217      -3.427  11.775  12.637  1.00 89.35           C  
ATOM   1728  O   LYS A 217      -4.172   9.522  14.940  1.00 89.35           O  
ATOM   1729  CG  LYS A 217      -2.874  13.192  12.585  1.00 89.35           C  
ATOM   1730  CD  LYS A 217      -3.704  14.083  11.670  1.00 89.35           C  
ATOM   1731  CE  LYS A 217      -3.109  15.480  11.557  1.00 89.35           C  
ATOM   1732  NZ  LYS A 217      -3.873  16.332  10.598  1.00 89.35           N  
ATOM   1733  N   VAL A 218      -3.458   8.686  12.978  1.00 89.72           N  
ATOM   1734  CA  VAL A 218      -4.197   7.441  13.160  1.00 89.72           C  
ATOM   1735  C   VAL A 218      -3.670   6.701  14.387  1.00 89.72           C  
ATOM   1736  CB  VAL A 218      -4.102   6.537  11.910  1.00 89.72           C  
ATOM   1737  O   VAL A 218      -4.449   6.230  15.219  1.00 89.72           O  
ATOM   1738  CG1 VAL A 218      -4.714   5.165  12.188  1.00 89.72           C  
ATOM   1739  CG2 VAL A 218      -4.789   7.201  10.718  1.00 89.72           C  
ATOM   1740  N   ASP A 219      -2.396   6.694  14.482  1.00 87.77           N  
ATOM   1741  CA  ASP A 219      -1.777   5.981  15.595  1.00 87.77           C  
ATOM   1742  C   ASP A 219      -2.168   6.605  16.933  1.00 87.77           C  
ATOM   1743  CB  ASP A 219      -0.255   5.969  15.445  1.00 87.77           C  
ATOM   1744  O   ASP A 219      -2.414   5.892  17.908  1.00 87.77           O  
ATOM   1745  CG  ASP A 219       0.225   5.042  14.342  1.00 87.77           C  
ATOM   1746  OD1 ASP A 219      -0.566   4.200  13.866  1.00 87.77           O  
ATOM   1747  OD2 ASP A 219       1.406   5.153  13.948  1.00 87.77           O  
ATOM   1748  N   ASN A 220      -2.255   7.871  16.994  1.00 87.66           N  
ATOM   1749  CA  ASN A 220      -2.641   8.576  18.212  1.00 87.66           C  
ATOM   1750  C   ASN A 220      -4.062   8.220  18.639  1.00 87.66           C  
ATOM   1751  CB  ASN A 220      -2.506  10.088  18.023  1.00 87.66           C  
ATOM   1752  O   ASN A 220      -4.303   7.900  19.804  1.00 87.66           O  
ATOM   1753  CG  ASN A 220      -1.061  10.545  17.980  1.00 87.66           C  
ATOM   1754  ND2 ASN A 220      -0.835  11.750  17.471  1.00 87.66           N  
ATOM   1755  OD1 ASN A 220      -0.155   9.820  18.399  1.00 87.66           O  
ATOM   1756  N   TYR A 221      -4.949   8.208  17.654  1.00 87.13           N  
ATOM   1757  CA  TYR A 221      -6.341   7.918  17.977  1.00 87.13           C  
ATOM   1758  C   TYR A 221      -6.534   6.436  18.278  1.00 87.13           C  
ATOM   1759  CB  TYR A 221      -7.260   8.341  16.827  1.00 87.13           C  
ATOM   1760  O   TYR A 221      -7.351   6.069  19.125  1.00 87.13           O  
ATOM   1761  CG  TYR A 221      -7.410   9.836  16.689  1.00 87.13           C  
ATOM   1762  CD1 TYR A 221      -7.910  10.605  17.738  1.00 87.13           C  
ATOM   1763  CD2 TYR A 221      -7.055  10.483  15.511  1.00 87.13           C  
ATOM   1764  CE1 TYR A 221      -8.052  11.983  17.615  1.00 87.13           C  
ATOM   1765  CE2 TYR A 221      -7.193  11.861  15.377  1.00 87.13           C  
ATOM   1766  OH  TYR A 221      -7.830  13.965  16.306  1.00 87.13           O  
ATOM   1767  CZ  TYR A 221      -7.691  12.601  16.433  1.00 87.13           C  
ATOM   1768  N   PHE A 222      -5.763   5.669  17.521  1.00 85.77           N  
ATOM   1769  CA  PHE A 222      -5.802   4.239  17.804  1.00 85.77           C  
ATOM   1770  C   PHE A 222      -5.389   3.961  19.244  1.00 85.77           C  
ATOM   1771  CB  PHE A 222      -4.891   3.474  16.839  1.00 85.77           C  
ATOM   1772  O   PHE A 222      -6.023   3.158  19.933  1.00 85.77           O  
ATOM   1773  CG  PHE A 222      -4.895   1.985  17.052  1.00 85.77           C  
ATOM   1774  CD1 PHE A 222      -3.795   1.346  17.612  1.00 85.77           C  
ATOM   1775  CD2 PHE A 222      -5.999   1.223  16.694  1.00 85.77           C  
ATOM   1776  CE1 PHE A 222      -3.796  -0.033  17.811  1.00 85.77           C  
ATOM   1777  CE2 PHE A 222      -6.008  -0.156  16.890  1.00 85.77           C  
ATOM   1778  CZ  PHE A 222      -4.904  -0.781  17.447  1.00 85.77           C  
ATOM   1779  N   ASP A 223      -4.383   4.584  19.665  1.00 83.55           N  
ATOM   1780  CA  ASP A 223      -3.908   4.433  21.036  1.00 83.55           C  
ATOM   1781  C   ASP A 223      -4.983   4.846  22.039  1.00 83.55           C  
ATOM   1782  CB  ASP A 223      -2.637   5.257  21.258  1.00 83.55           C  
ATOM   1783  O   ASP A 223      -5.176   4.181  23.059  1.00 83.55           O  
ATOM   1784  CG  ASP A 223      -1.407   4.632  20.624  1.00 83.55           C  
ATOM   1785  OD1 ASP A 223      -1.455   3.443  20.241  1.00 83.55           O  
ATOM   1786  OD2 ASP A 223      -0.379   5.334  20.509  1.00 83.55           O  
ATOM   1787  N   LEU A 224      -5.673   5.874  21.745  1.00 81.73           N  
ATOM   1788  CA  LEU A 224      -6.744   6.362  22.606  1.00 81.73           C  
ATOM   1789  C   LEU A 224      -7.876   5.344  22.696  1.00 81.73           C  
ATOM   1790  CB  LEU A 224      -7.283   7.698  22.088  1.00 81.73           C  
ATOM   1791  O   LEU A 224      -8.390   5.075  23.784  1.00 81.73           O  
ATOM   1792  CG  LEU A 224      -6.375   8.914  22.276  1.00 81.73           C  
ATOM   1793  CD1 LEU A 224      -6.967  10.131  21.573  1.00 81.73           C  
ATOM   1794  CD2 LEU A 224      -6.161   9.199  23.758  1.00 81.73           C  
ATOM   1795  N   VAL A 225      -8.214   4.848  21.514  1.00 79.00           N  
ATOM   1796  CA  VAL A 225      -9.291   3.865  21.458  1.00 79.00           C  
ATOM   1797  C   VAL A 225      -8.865   2.589  22.181  1.00 79.00           C  
ATOM   1798  CB  VAL A 225      -9.691   3.544  20.001  1.00 79.00           C  
ATOM   1799  O   VAL A 225      -9.655   1.989  22.913  1.00 79.00           O  
ATOM   1800  CG1 VAL A 225     -10.642   2.349  19.953  1.00 79.00           C  
ATOM   1801  CG2 VAL A 225     -10.329   4.766  19.342  1.00 79.00           C  
ATOM   1802  N   TYR A 226      -7.612   2.241  21.930  1.00 76.85           N  
ATOM   1803  CA  TYR A 226      -7.037   1.058  22.560  1.00 76.85           C  
ATOM   1804  C   TYR A 226      -7.065   1.180  24.078  1.00 76.85           C  
ATOM   1805  CB  TYR A 226      -5.598   0.839  22.081  1.00 76.85           C  
ATOM   1806  O   TYR A 226      -7.443   0.236  24.777  1.00 76.85           O  
ATOM   1807  CG  TYR A 226      -4.943  -0.387  22.667  1.00 76.85           C  
ATOM   1808  CD1 TYR A 226      -4.058  -0.283  23.739  1.00 76.85           C  
ATOM   1809  CD2 TYR A 226      -5.206  -1.652  22.152  1.00 76.85           C  
ATOM   1810  CE1 TYR A 226      -3.451  -1.411  24.281  1.00 76.85           C  
ATOM   1811  CE2 TYR A 226      -4.603  -2.786  22.687  1.00 76.85           C  
ATOM   1812  OH  TYR A 226      -3.130  -3.775  24.283  1.00 76.85           O  
ATOM   1813  CZ  TYR A 226      -3.729  -2.656  23.750  1.00 76.85           C  
ATOM   1814  N   LYS A 227      -6.715   2.248  24.680  1.00 77.71           N  
ATOM   1815  CA  LYS A 227      -6.656   2.499  26.117  1.00 77.71           C  
ATOM   1816  C   LYS A 227      -8.054   2.511  26.730  1.00 77.71           C  
ATOM   1817  CB  LYS A 227      -5.947   3.823  26.403  1.00 77.71           C  
ATOM   1818  O   LYS A 227      -8.234   2.120  27.885  1.00 77.71           O  
ATOM   1819  CG  LYS A 227      -4.439   3.774  26.201  1.00 77.71           C  
ATOM   1820  CD  LYS A 227      -3.790   5.118  26.505  1.00 77.71           C  
ATOM   1821  CE  LYS A 227      -2.286   5.079  26.272  1.00 77.71           C  
ATOM   1822  NZ  LYS A 227      -1.659   6.418  26.478  1.00 77.71           N  
ATOM   1823  N   LYS A 228      -9.048   2.880  25.986  1.00 72.71           N  
ATOM   1824  CA  LYS A 228     -10.409   3.051  26.487  1.00 72.71           C  
ATOM   1825  C   LYS A 228     -11.197   1.747  26.394  1.00 72.71           C  
ATOM   1826  CB  LYS A 228     -11.131   4.156  25.714  1.00 72.71           C  
ATOM   1827  O   LYS A 228     -12.317   1.655  26.901  1.00 72.71           O  
ATOM   1828  CG  LYS A 228     -10.681   5.563  26.080  1.00 72.71           C  
ATOM   1829  CD  LYS A 228     -11.593   6.618  25.469  1.00 72.71           C  
ATOM   1830  CE  LYS A 228     -11.214   8.020  25.928  1.00 72.71           C  
ATOM   1831  NZ  LYS A 228     -12.174   9.047  25.423  1.00 72.71           N  
ATOM   1832  N   GLY A 229     -10.652   0.690  26.009  1.00 64.76           N  
ATOM   1833  CA  GLY A 229     -11.514  -0.481  26.049  1.00 64.76           C  
ATOM   1834  C   GLY A 229     -11.072  -1.579  25.100  1.00 64.76           C  
ATOM   1835  O   GLY A 229     -11.714  -2.627  25.014  1.00 64.76           O  
ATOM   1836  N   LEU A 230      -9.845  -1.327  24.411  1.00 62.16           N  
ATOM   1837  CA  LEU A 230      -9.384  -2.336  23.464  1.00 62.16           C  
ATOM   1838  C   LEU A 230      -8.293  -3.203  24.082  1.00 62.16           C  
ATOM   1839  CB  LEU A 230      -8.863  -1.673  22.186  1.00 62.16           C  
ATOM   1840  O   LEU A 230      -7.538  -3.864  23.364  1.00 62.16           O  
ATOM   1841  CG  LEU A 230      -9.723  -1.847  20.933  1.00 62.16           C  
ATOM   1842  CD1 LEU A 230     -10.361  -0.519  20.539  1.00 62.16           C  
ATOM   1843  CD2 LEU A 230      -8.888  -2.407  19.785  1.00 62.16           C  
ATOM   1844  N   GLN A 231      -8.127  -3.207  25.466  1.00 60.82           N  
ATOM   1845  CA  GLN A 231      -7.075  -4.039  26.041  1.00 60.82           C  
ATOM   1846  C   GLN A 231      -7.288  -5.511  25.699  1.00 60.82           C  
ATOM   1847  CB  GLN A 231      -7.014  -3.855  27.558  1.00 60.82           C  
ATOM   1848  O   GLN A 231      -6.326  -6.272  25.580  1.00 60.82           O  
ATOM   1849  CG  GLN A 231      -6.481  -2.496  27.992  1.00 60.82           C  
ATOM   1850  CD  GLN A 231      -6.181  -2.431  29.478  1.00 60.82           C  
ATOM   1851  NE2 GLN A 231      -5.616  -1.312  29.920  1.00 60.82           N  
ATOM   1852  OE1 GLN A 231      -6.455  -3.377  30.222  1.00 60.82           O  
ATOM   1853  N   ARG A 232      -8.677  -5.854  25.382  1.00 57.04           N  
ATOM   1854  CA  ARG A 232      -8.942  -7.252  25.058  1.00 57.04           C  
ATOM   1855  C   ARG A 232      -8.392  -7.608  23.681  1.00 57.04           C  
ATOM   1856  CB  ARG A 232     -10.443  -7.542  25.114  1.00 57.04           C  
ATOM   1857  O   ARG A 232      -8.116  -8.777  23.401  1.00 57.04           O  
ATOM   1858  CG  ARG A 232     -10.946  -7.921  26.498  1.00 57.04           C  
ATOM   1859  CD  ARG A 232     -12.450  -8.158  26.505  1.00 57.04           C  
ATOM   1860  NE  ARG A 232     -12.792  -9.425  27.147  1.00 57.04           N  
ATOM   1861  NH1 ARG A 232     -15.008  -9.393  26.495  1.00 57.04           N  
ATOM   1862  NH2 ARG A 232     -14.201 -11.138  27.744  1.00 57.04           N  
ATOM   1863  CZ  ARG A 232     -14.000  -9.982  27.127  1.00 57.04           C  
ATOM   1864  N   VAL A 233      -7.884  -6.644  22.923  1.00 57.14           N  
ATOM   1865  CA  VAL A 233      -7.283  -6.763  21.599  1.00 57.14           C  
ATOM   1866  C   VAL A 233      -5.766  -6.884  21.728  1.00 57.14           C  
ATOM   1867  CB  VAL A 233      -7.647  -5.559  20.701  1.00 57.14           C  
ATOM   1868  O   VAL A 233      -5.064  -7.055  20.729  1.00 57.14           O  
ATOM   1869  CG1 VAL A 233      -7.019  -5.709  19.316  1.00 57.14           C  
ATOM   1870  CG2 VAL A 233      -9.164  -5.416  20.590  1.00 57.14           C  
ATOM   1871  N   GLU A 234      -5.248  -6.789  22.961  1.00 58.54           N  
ATOM   1872  CA  GLU A 234      -3.817  -6.886  23.232  1.00 58.54           C  
ATOM   1873  C   GLU A 234      -3.222  -8.147  22.610  1.00 58.54           C  
ATOM   1874  CB  GLU A 234      -3.552  -6.868  24.739  1.00 58.54           C  
ATOM   1875  O   GLU A 234      -2.152  -8.099  22.001  1.00 58.54           O  
ATOM   1876  CG  GLU A 234      -2.091  -6.650  25.104  1.00 58.54           C  
ATOM   1877  CD  GLU A 234      -1.856  -6.542  26.603  1.00 58.54           C  
ATOM   1878  OE1 GLU A 234      -0.693  -6.345  27.022  1.00 58.54           O  
ATOM   1879  OE2 GLU A 234      -2.843  -6.655  27.363  1.00 58.54           O  
ATOM   1880  N   LYS A 235      -4.066  -9.246  22.625  1.00 58.70           N  
ATOM   1881  CA  LYS A 235      -3.535 -10.506  22.114  1.00 58.70           C  
ATOM   1882  C   LYS A 235      -3.459 -10.493  20.590  1.00 58.70           C  
ATOM   1883  CB  LYS A 235      -4.392 -11.682  22.586  1.00 58.70           C  
ATOM   1884  O   LYS A 235      -2.482 -10.968  20.007  1.00 58.70           O  
ATOM   1885  CG  LYS A 235      -3.771 -13.046  22.322  1.00 58.70           C  
ATOM   1886  CD  LYS A 235      -4.660 -14.173  22.832  1.00 58.70           C  
ATOM   1887  CE  LYS A 235      -4.091 -15.539  22.475  1.00 58.70           C  
ATOM   1888  NZ  LYS A 235      -4.989 -16.646  22.922  1.00 58.70           N  
ATOM   1889  N   LEU A 236      -4.439  -9.809  19.927  1.00 56.05           N  
ATOM   1890  CA  LEU A 236      -4.475  -9.734  18.471  1.00 56.05           C  
ATOM   1891  C   LEU A 236      -3.384  -8.806  17.947  1.00 56.05           C  
ATOM   1892  CB  LEU A 236      -5.846  -9.250  17.992  1.00 56.05           C  
ATOM   1893  O   LEU A 236      -2.717  -9.121  16.959  1.00 56.05           O  
ATOM   1894  CG  LEU A 236      -6.224  -9.600  16.552  1.00 56.05           C  
ATOM   1895  CD1 LEU A 236      -7.040 -10.888  16.516  1.00 56.05           C  
ATOM   1896  CD2 LEU A 236      -6.996  -8.453  15.908  1.00 56.05           C  
ATOM   1897  N   MET A 237      -3.191  -7.721  18.734  1.00 58.36           N  
ATOM   1898  CA  MET A 237      -2.177  -6.745  18.347  1.00 58.36           C  
ATOM   1899  C   MET A 237      -0.774  -7.291  18.593  1.00 58.36           C  
ATOM   1900  CB  MET A 237      -2.370  -5.435  19.112  1.00 58.36           C  
ATOM   1901  O   MET A 237       0.126  -7.092  17.775  1.00 58.36           O  
ATOM   1902  CG  MET A 237      -3.364  -4.486  18.463  1.00 58.36           C  
ATOM   1903  SD  MET A 237      -3.227  -2.774  19.110  1.00 58.36           S  
ATOM   1904  CE  MET A 237      -2.477  -1.950  17.678  1.00 58.36           C  
ATOM   1905  N   LEU A 238      -0.598  -7.979  19.795  1.00 62.34           N  
ATOM   1906  CA  LEU A 238       0.675  -8.600  20.145  1.00 62.34           C  
ATOM   1907  C   LEU A 238       1.033  -9.702  19.153  1.00 62.34           C  
ATOM   1908  CB  LEU A 238       0.621  -9.171  21.564  1.00 62.34           C  
ATOM   1909  O   LEU A 238       2.193  -9.835  18.758  1.00 62.34           O  
ATOM   1910  CG  LEU A 238       0.739  -8.162  22.706  1.00 62.34           C  
ATOM   1911  CD1 LEU A 238       0.338  -8.808  24.028  1.00 62.34           C  
ATOM   1912  CD2 LEU A 238       2.157  -7.607  22.785  1.00 62.34           C  
ATOM   1913  N   ASP A 239       0.040 -10.466  18.843  1.00 59.33           N  
ATOM   1914  CA  ASP A 239       0.269 -11.530  17.870  1.00 59.33           C  
ATOM   1915  C   ASP A 239       0.610 -10.954  16.497  1.00 59.33           C  
ATOM   1916  CB  ASP A 239      -0.959 -12.437  17.769  1.00 59.33           C  
ATOM   1917  O   ASP A 239       1.410 -11.531  15.758  1.00 59.33           O  
ATOM   1918  CG  ASP A 239      -1.115 -13.359  18.966  1.00 59.33           C  
ATOM   1919  OD1 ASP A 239      -0.154 -13.507  19.751  1.00 59.33           O  
ATOM   1920  OD2 ASP A 239      -2.208 -13.945  19.123  1.00 59.33           O  
ATOM   1921  N   PHE A 240       0.288  -9.618  16.350  1.00 56.92           N  
ATOM   1922  CA  PHE A 240       0.426  -9.014  15.030  1.00 56.92           C  
ATOM   1923  C   PHE A 240       1.670  -8.136  14.964  1.00 56.92           C  
ATOM   1924  CB  PHE A 240      -0.817  -8.190  14.682  1.00 56.92           C  
ATOM   1925  O   PHE A 240       2.382  -8.133  13.958  1.00 56.92           O  
ATOM   1926  CG  PHE A 240      -1.956  -9.009  14.137  1.00 56.92           C  
ATOM   1927  CD1 PHE A 240      -1.884  -9.564  12.865  1.00 56.92           C  
ATOM   1928  CD2 PHE A 240      -3.098  -9.224  14.896  1.00 56.92           C  
ATOM   1929  CE1 PHE A 240      -2.936 -10.323  12.357  1.00 56.92           C  
ATOM   1930  CE2 PHE A 240      -4.154  -9.981  14.396  1.00 56.92           C  
ATOM   1931  CZ  PHE A 240      -4.071 -10.529  13.126  1.00 56.92           C  
ATOM   1932  N   GLN A 241       1.839  -7.345  16.023  1.00 57.00           N  
ATOM   1933  CA  GLN A 241       2.961  -6.415  16.100  1.00 57.00           C  
ATOM   1934  C   GLN A 241       4.289  -7.160  16.184  1.00 57.00           C  
ATOM   1935  CB  GLN A 241       2.804  -5.483  17.303  1.00 57.00           C  
ATOM   1936  O   GLN A 241       5.308  -6.684  15.678  1.00 57.00           O  
ATOM   1937  CG  GLN A 241       1.965  -4.245  17.017  1.00 57.00           C  
ATOM   1938  CD  GLN A 241       1.945  -3.269  18.178  1.00 57.00           C  
ATOM   1939  NE2 GLN A 241       1.349  -2.101  17.961  1.00 57.00           N  
ATOM   1940  OE1 GLN A 241       2.459  -3.562  19.262  1.00 57.00           O  
ATOM   1941  N   ALA A 242       4.139  -8.351  16.759  1.00 58.29           N  
ATOM   1942  CA  ALA A 242       5.402  -9.033  17.028  1.00 58.29           C  
ATOM   1943  C   ALA A 242       6.127  -9.377  15.730  1.00 58.29           C  
ATOM   1944  CB  ALA A 242       5.160 -10.297  17.850  1.00 58.29           C  
ATOM   1945  O   ALA A 242       7.317  -9.090  15.581  1.00 58.29           O  
ATOM   1946  N   PRO A 243       5.298  -9.821  14.717  1.00 52.47           N  
ATOM   1947  CA  PRO A 243       6.024 -10.065  13.469  1.00 52.47           C  
ATOM   1948  C   PRO A 243       6.340  -8.778  12.709  1.00 52.47           C  
ATOM   1949  CB  PRO A 243       5.064 -10.949  12.669  1.00 52.47           C  
ATOM   1950  O   PRO A 243       7.379  -8.685  12.051  1.00 52.47           O  
ATOM   1951  CG  PRO A 243       4.114 -11.497  13.685  1.00 52.47           C  
ATOM   1952  CD  PRO A 243       4.084 -10.565  14.862  1.00 52.47           C  
ATOM   1953  N   LEU A 244       5.541  -7.728  12.891  1.00 54.64           N  
ATOM   1954  CA  LEU A 244       5.719  -6.466  12.181  1.00 54.64           C  
ATOM   1955  C   LEU A 244       6.910  -5.692  12.737  1.00 54.64           C  
ATOM   1956  CB  LEU A 244       4.451  -5.613  12.277  1.00 54.64           C  
ATOM   1957  O   LEU A 244       7.674  -5.091  11.979  1.00 54.64           O  
ATOM   1958  CG  LEU A 244       3.238  -6.111  11.490  1.00 54.64           C  
ATOM   1959  CD1 LEU A 244       2.007  -5.278  11.832  1.00 54.64           C  
ATOM   1960  CD2 LEU A 244       3.518  -6.070   9.992  1.00 54.64           C  
ATOM   1961  N   LEU A 245       7.024  -5.736  14.095  1.00 51.81           N  
ATOM   1962  CA  LEU A 245       8.163  -5.090  14.739  1.00 51.81           C  
ATOM   1963  C   LEU A 245       9.465  -5.795  14.374  1.00 51.81           C  
ATOM   1964  CB  LEU A 245       7.983  -5.080  16.259  1.00 51.81           C  
ATOM   1965  O   LEU A 245      10.495  -5.144  14.184  1.00 51.81           O  
ATOM   1966  CG  LEU A 245       7.013  -4.039  16.820  1.00 51.81           C  
ATOM   1967  CD1 LEU A 245       6.531  -4.456  18.206  1.00 51.81           C  
ATOM   1968  CD2 LEU A 245       7.672  -2.665  16.869  1.00 51.81           C  
ATOM   1969  N   ARG A 246       9.352  -7.112  14.161  1.00 50.35           N  
ATOM   1970  CA  ARG A 246      10.541  -7.869  13.784  1.00 50.35           C  
ATOM   1971  C   ARG A 246      10.948  -7.570  12.346  1.00 50.35           C  
ATOM   1972  CB  ARG A 246      10.300  -9.371  13.959  1.00 50.35           C  
ATOM   1973  O   ARG A 246      12.135  -7.422  12.049  1.00 50.35           O  
ATOM   1974  CG  ARG A 246      11.571 -10.205  13.934  1.00 50.35           C  
ATOM   1975  CD  ARG A 246      11.283 -11.679  14.181  1.00 50.35           C  
ATOM   1976  NE  ARG A 246      12.476 -12.500  13.996  1.00 50.35           N  
ATOM   1977  NH1 ARG A 246      11.372 -14.518  14.208  1.00 50.35           N  
ATOM   1978  NH2 ARG A 246      13.633 -14.477  13.834  1.00 50.35           N  
ATOM   1979  CZ  ARG A 246      12.491 -13.830  14.013  1.00 50.35           C  
ATOM   1980  N   TRP A 247       9.961  -7.182  11.540  1.00 49.28           N  
ATOM   1981  CA  TRP A 247      10.219  -6.952  10.122  1.00 49.28           C  
ATOM   1982  C   TRP A 247      10.739  -5.538   9.886  1.00 49.28           C  
ATOM   1983  CB  TRP A 247       8.949  -7.187   9.299  1.00 49.28           C  
ATOM   1984  O   TRP A 247      11.591  -5.320   9.022  1.00 49.28           O  
ATOM   1985  CG  TRP A 247       8.533  -8.625   9.218  1.00 49.28           C  
ATOM   1986  CD1 TRP A 247       9.299  -9.721   9.502  1.00 49.28           C  
ATOM   1987  CD2 TRP A 247       7.252  -9.122   8.821  1.00 49.28           C  
ATOM   1988  CE2 TRP A 247       7.311 -10.531   8.889  1.00 49.28           C  
ATOM   1989  CE3 TRP A 247       6.057  -8.512   8.415  1.00 49.28           C  
ATOM   1990  NE1 TRP A 247       8.569 -10.871   9.306  1.00 49.28           N  
ATOM   1991  CH2 TRP A 247       5.063 -10.719   8.171  1.00 49.28           C  
ATOM   1992  CZ2 TRP A 247       6.219 -11.341   8.565  1.00 49.28           C  
ATOM   1993  CZ3 TRP A 247       4.972  -9.319   8.093  1.00 49.28           C  
ATOM   1994  N   SER A 248      10.154  -4.629  10.653  1.00 50.09           N  
ATOM   1995  CA  SER A 248      10.643  -3.258  10.554  1.00 50.09           C  
ATOM   1996  C   SER A 248      12.071  -3.141  11.077  1.00 50.09           C  
ATOM   1997  CB  SER A 248       9.729  -2.306  11.327  1.00 50.09           C  
ATOM   1998  O   SER A 248      12.872  -2.372  10.542  1.00 50.09           O  
ATOM   1999  OG  SER A 248       9.762  -2.593  12.715  1.00 50.09           O  
ATOM   2000  N   ASP A 249      12.469  -3.967  12.120  1.00 44.73           N  
ATOM   2001  CA  ASP A 249      13.836  -3.936  12.629  1.00 44.73           C  
ATOM   2002  C   ASP A 249      14.798  -4.626  11.664  1.00 44.73           C  
ATOM   2003  CB  ASP A 249      13.910  -4.596  14.008  1.00 44.73           C  
ATOM   2004  O   ASP A 249      15.915  -4.153  11.449  1.00 44.73           O  
ATOM   2005  CG  ASP A 249      13.298  -3.745  15.106  1.00 44.73           C  
ATOM   2006  OD1 ASP A 249      13.139  -2.521  14.912  1.00 44.73           O  
ATOM   2007  OD2 ASP A 249      12.974  -4.304  16.176  1.00 44.73           O  
TER    2008      ASP A 249
ENDMDL
END
