# Supplementary material for: Exploring a diverse world of effector domains and amyloid signaling motifs in fungal NLR proteins
Source: PLoS Comput Biol. 2022 Dec 21;18(12):e1010787. doi: 10.1371/journal.pcbi.1010787 (PMC9815663; doi:10.1371/journal.pcbi.1010787)
Supplement: S3 Data — Full AlphaFold2/ColabFold outputs. (GZ) [file pcbi.1010787.s010.tar.gz › EXM15090_1_250/rank_1_model_3_ptm_seed_0_unrelaxed.pdb]

MODEL     1
ATOM      1  N   PRO A   1      20.260  11.221   8.868  1.00 34.32           N  
ATOM      2  CA  PRO A   1      19.598  10.102   9.542  1.00 34.32           C  
ATOM      3  C   PRO A   1      18.249  10.490  10.143  1.00 34.32           C  
ATOM      4  CB  PRO A   1      20.592   9.713  10.639  1.00 34.32           C  
ATOM      5  O   PRO A   1      18.139  11.524  10.806  1.00 34.32           O  
ATOM      6  CG  PRO A   1      21.544  10.863  10.717  1.00 34.32           C  
ATOM      7  CD  PRO A   1      21.274  11.785   9.563  1.00 34.32           C  
ATOM      8  N   VAL A   2      17.147  10.617   9.401  1.00 32.57           N  
ATOM      9  CA  VAL A   2      15.840  10.945   9.961  1.00 32.57           C  
ATOM     10  C   VAL A   2      15.480   9.943  11.056  1.00 32.57           C  
ATOM     11  CB  VAL A   2      14.744  10.961   8.872  1.00 32.57           C  
ATOM     12  O   VAL A   2      15.618   8.732  10.868  1.00 32.57           O  
ATOM     13  CG1 VAL A   2      13.375  11.245   9.487  1.00 32.57           C  
ATOM     14  CG2 VAL A   2      15.075  11.995   7.797  1.00 32.57           C  
ATOM     15  N   VAL A   3      15.917  10.088  12.273  1.00 30.94           N  
ATOM     16  CA  VAL A   3      15.605   9.553  13.594  1.00 30.94           C  
ATOM     17  C   VAL A   3      14.117   9.219  13.678  1.00 30.94           C  
ATOM     18  CB  VAL A   3      15.993  10.544  14.714  1.00 30.94           C  
ATOM     19  O   VAL A   3      13.267  10.065  13.390  1.00 30.94           O  
ATOM     20  CG1 VAL A   3      15.670   9.959  16.088  1.00 30.94           C  
ATOM     21  CG2 VAL A   3      17.474  10.904  14.618  1.00 30.94           C  
ATOM     22  N   LEU A   4      13.622   8.073  13.120  1.00 39.27           N  
ATOM     23  CA  LEU A   4      12.377   7.373  13.414  1.00 39.27           C  
ATOM     24  C   LEU A   4      11.803   7.824  14.753  1.00 39.27           C  
ATOM     25  CB  LEU A   4      12.604   5.859  13.428  1.00 39.27           C  
ATOM     26  O   LEU A   4      12.479   7.747  15.781  1.00 39.27           O  
ATOM     27  CG  LEU A   4      12.940   5.212  12.083  1.00 39.27           C  
ATOM     28  CD1 LEU A   4      13.482   3.802  12.294  1.00 39.27           C  
ATOM     29  CD2 LEU A   4      11.713   5.189  11.179  1.00 39.27           C  
ATOM     30  N   SER A   5      11.504   9.150  15.000  1.00 33.65           N  
ATOM     31  CA  SER A   5      10.758   9.725  16.115  1.00 33.65           C  
ATOM     32  C   SER A   5       9.850   8.687  16.766  1.00 33.65           C  
ATOM     33  CB  SER A   5       9.926  10.919  15.645  1.00 33.65           C  
ATOM     34  O   SER A   5       9.381   7.760  16.102  1.00 33.65           O  
ATOM     35  OG  SER A   5       9.367  10.670  14.367  1.00 33.65           O  
ATOM     36  N   ASN A   6      10.209   8.082  17.888  1.00 34.67           N  
ATOM     37  CA  ASN A   6       9.408   7.422  18.913  1.00 34.67           C  
ATOM     38  C   ASN A   6       7.976   7.186  18.439  1.00 34.67           C  
ATOM     39  CB  ASN A   6       9.412   8.238  20.206  1.00 34.67           C  
ATOM     40  O   ASN A   6       7.331   8.098  17.921  1.00 34.67           O  
ATOM     41  CG  ASN A   6      10.632   7.968  21.064  1.00 34.67           C  
ATOM     42  ND2 ASN A   6      10.867   8.827  22.049  1.00 34.67           N  
ATOM     43  OD1 ASN A   6      11.359   6.996  20.843  1.00 34.67           O  
ATOM     44  N   PRO A   7       7.614   5.992  17.914  1.00 37.79           N  
ATOM     45  CA  PRO A   7       6.262   5.673  17.449  1.00 37.79           C  
ATOM     46  C   PRO A   7       5.176   6.291  18.326  1.00 37.79           C  
ATOM     47  CB  PRO A   7       6.216   4.144  17.519  1.00 37.79           C  
ATOM     48  O   PRO A   7       5.280   6.265  19.555  1.00 37.79           O  
ATOM     49  CG  PRO A   7       7.450   3.760  18.271  1.00 37.79           C  
ATOM     50  CD  PRO A   7       8.308   4.981  18.436  1.00 37.79           C  
ATOM     51  N   SER A   8       4.885   7.555  18.308  1.00 44.00           N  
ATOM     52  CA  SER A   8       3.614   7.889  18.942  1.00 44.00           C  
ATOM     53  C   SER A   8       2.620   6.738  18.830  1.00 44.00           C  
ATOM     54  CB  SER A   8       3.017   9.151  18.316  1.00 44.00           C  
ATOM     55  O   SER A   8       2.735   5.897  17.935  1.00 44.00           O  
ATOM     56  OG  SER A   8       2.263   8.830  17.160  1.00 44.00           O  
ATOM     57  N   ALA A   9       2.226   6.049  19.946  1.00 49.94           N  
ATOM     58  CA  ALA A   9       1.063   5.171  20.044  1.00 49.94           C  
ATOM     59  C   ALA A   9       0.149   5.332  18.832  1.00 49.94           C  
ATOM     60  CB  ALA A   9       0.290   5.453  21.330  1.00 49.94           C  
ATOM     61  O   ALA A   9      -0.502   4.375  18.406  1.00 49.94           O  
ATOM     62  N   ASP A  10       0.527   6.334  17.943  1.00 62.55           N  
ATOM     63  CA  ASP A  10      -0.440   6.520  16.865  1.00 62.55           C  
ATOM     64  C   ASP A  10       0.137   6.065  15.526  1.00 62.55           C  
ATOM     65  CB  ASP A  10      -0.875   7.984  16.780  1.00 62.55           C  
ATOM     66  O   ASP A  10      -0.577   6.013  14.522  1.00 62.55           O  
ATOM     67  CG  ASP A  10      -1.876   8.368  17.856  1.00 62.55           C  
ATOM     68  OD1 ASP A  10      -2.526   7.470  18.433  1.00 62.55           O  
ATOM     69  OD2 ASP A  10      -2.017   9.580  18.127  1.00 62.55           O  
ATOM     70  N   ASN A  11       1.443   5.572  15.672  1.00 80.92           N  
ATOM     71  CA  ASN A  11       1.984   5.161  14.380  1.00 80.92           C  
ATOM     72  C   ASN A  11       1.860   3.654  14.174  1.00 80.92           C  
ATOM     73  CB  ASN A  11       3.444   5.598  14.246  1.00 80.92           C  
ATOM     74  O   ASN A  11       2.682   2.886  14.677  1.00 80.92           O  
ATOM     75  CG  ASN A  11       3.981   5.414  12.840  1.00 80.92           C  
ATOM     76  ND2 ASN A  11       4.980   6.211  12.478  1.00 80.92           N  
ATOM     77  OD1 ASN A  11       3.502   4.564  12.085  1.00 80.92           O  
ATOM     78  N   LEU A  12       0.815   3.209  13.514  1.00 88.89           N  
ATOM     79  CA  LEU A  12       0.420   1.816  13.338  1.00 88.89           C  
ATOM     80  C   LEU A  12       1.494   1.037  12.586  1.00 88.89           C  
ATOM     81  CB  LEU A  12      -0.911   1.727  12.588  1.00 88.89           C  
ATOM     82  O   LEU A  12       1.791  -0.110  12.930  1.00 88.89           O  
ATOM     83  CG  LEU A  12      -2.120   2.365  13.274  1.00 88.89           C  
ATOM     84  CD1 LEU A  12      -3.369   2.194  12.414  1.00 88.89           C  
ATOM     85  CD2 LEU A  12      -2.331   1.761  14.658  1.00 88.89           C  
ATOM     86  N   TRP A  13       2.196   1.647  11.618  1.00 89.69           N  
ATOM     87  CA  TRP A  13       3.234   0.972  10.848  1.00 89.69           C  
ATOM     88  C   TRP A  13       4.467   0.710  11.707  1.00 89.69           C  
ATOM     89  CB  TRP A  13       3.619   1.801   9.620  1.00 89.69           C  
ATOM     90  O   TRP A  13       5.069  -0.363  11.628  1.00 89.69           O  
ATOM     91  CG  TRP A  13       2.663   1.671   8.472  1.00 89.69           C  
ATOM     92  CD1 TRP A  13       1.771   2.609   8.032  1.00 89.69           C  
ATOM     93  CD2 TRP A  13       2.499   0.532   7.622  1.00 89.69           C  
ATOM     94  CE2 TRP A  13       1.491   0.850   6.686  1.00 89.69           C  
ATOM     95  CE3 TRP A  13       3.109  -0.728   7.560  1.00 89.69           C  
ATOM     96  NE1 TRP A  13       1.063   2.122   6.958  1.00 89.69           N  
ATOM     97  CH2 TRP A  13       1.691  -1.273   5.660  1.00 89.69           C  
ATOM     98  CZ2 TRP A  13       1.078  -0.048   5.698  1.00 89.69           C  
ATOM     99  CZ3 TRP A  13       2.697  -1.620   6.577  1.00 89.69           C  
ATOM    100  N   ALA A  14       4.799   1.721  12.507  1.00 88.91           N  
ATOM    101  CA  ALA A  14       5.939   1.539  13.402  1.00 88.91           C  
ATOM    102  C   ALA A  14       5.692   0.394  14.379  1.00 88.91           C  
ATOM    103  CB  ALA A  14       6.230   2.830  14.163  1.00 88.91           C  
ATOM    104  O   ALA A  14       6.588  -0.412  14.641  1.00 88.91           O  
ATOM    105  N   THR A  15       4.474   0.362  14.898  1.00 90.94           N  
ATOM    106  CA  THR A  15       4.102  -0.732  15.789  1.00 90.94           C  
ATOM    107  C   THR A  15       4.188  -2.072  15.064  1.00 90.94           C  
ATOM    108  CB  THR A  15       2.681  -0.538  16.348  1.00 90.94           C  
ATOM    109  O   THR A  15       4.690  -3.052  15.619  1.00 90.94           O  
ATOM    110  CG2 THR A  15       2.320  -1.647  17.331  1.00 90.94           C  
ATOM    111  OG1 THR A  15       2.607   0.725  17.022  1.00 90.94           O  
ATOM    112  N   ALA A  16       3.720  -2.103  13.842  1.00 92.69           N  
ATOM    113  CA  ALA A  16       3.766  -3.327  13.048  1.00 92.69           C  
ATOM    114  C   ALA A  16       5.205  -3.774  12.811  1.00 92.69           C  
ATOM    115  CB  ALA A  16       3.049  -3.124  11.715  1.00 92.69           C  
ATOM    116  O   ALA A  16       5.520  -4.961  12.920  1.00 92.69           O  
ATOM    117  N   VAL A  17       6.073  -2.833  12.509  1.00 90.75           N  
ATOM    118  CA  VAL A  17       7.482  -3.136  12.280  1.00 90.75           C  
ATOM    119  C   VAL A  17       8.091  -3.748  13.540  1.00 90.75           C  
ATOM    120  CB  VAL A  17       8.273  -1.877  11.863  1.00 90.75           C  
ATOM    121  O   VAL A  17       8.851  -4.716  13.463  1.00 90.75           O  
ATOM    122  CG1 VAL A  17       9.776  -2.147  11.898  1.00 90.75           C  
ATOM    123  CG2 VAL A  17       7.843  -1.413  10.472  1.00 90.75           C  
ATOM    124  N   GLY A  18       7.759  -3.206  14.733  1.00 91.11           N  
ATOM    125  CA  GLY A  18       8.262  -3.701  16.005  1.00 91.11           C  
ATOM    126  C   GLY A  18       7.801  -5.111  16.321  1.00 91.11           C  
ATOM    127  O   GLY A  18       8.458  -5.829  17.077  1.00 91.11           O  
ATOM    128  N   LYS A  19       6.737  -5.594  15.656  1.00 93.49           N  
ATOM    129  CA  LYS A  19       6.177  -6.914  15.930  1.00 93.49           C  
ATOM    130  C   LYS A  19       6.719  -7.954  14.954  1.00 93.49           C  
ATOM    131  CB  LYS A  19       4.650  -6.874  15.858  1.00 93.49           C  
ATOM    132  O   LYS A  19       6.452  -9.149  15.100  1.00 93.49           O  
ATOM    133  CG  LYS A  19       3.996  -6.116  17.003  1.00 93.49           C  
ATOM    134  CD  LYS A  19       2.480  -6.263  16.978  1.00 93.49           C  
ATOM    135  CE  LYS A  19       1.833  -5.603  18.188  1.00 93.49           C  
ATOM    136  NZ  LYS A  19       0.361  -5.853  18.235  1.00 93.49           N  
ATOM    137  N   LEU A  20       7.442  -7.464  13.976  1.00 91.15           N  
ATOM    138  CA  LEU A  20       7.994  -8.395  12.997  1.00 91.15           C  
ATOM    139  C   LEU A  20       9.099  -9.244  13.617  1.00 91.15           C  
ATOM    140  CB  LEU A  20       8.538  -7.636  11.783  1.00 91.15           C  
ATOM    141  O   LEU A  20       9.808  -8.787  14.517  1.00 91.15           O  
ATOM    142  CG  LEU A  20       7.497  -7.070  10.816  1.00 91.15           C  
ATOM    143  CD1 LEU A  20       8.176  -6.228   9.741  1.00 91.15           C  
ATOM    144  CD2 LEU A  20       6.683  -8.195  10.187  1.00 91.15           C  
ATOM    145  N   ASP A  21       9.165 -10.570  13.190  1.00 89.99           N  
ATOM    146  CA  ASP A  21      10.290 -11.408  13.595  1.00 89.99           C  
ATOM    147  C   ASP A  21      11.620 -10.767  13.204  1.00 89.99           C  
ATOM    148  CB  ASP A  21      10.173 -12.800  12.972  1.00 89.99           C  
ATOM    149  O   ASP A  21      11.716 -10.107  12.168  1.00 89.99           O  
ATOM    150  CG  ASP A  21       8.965 -13.574  13.469  1.00 89.99           C  
ATOM    151  OD1 ASP A  21       8.508 -13.327  14.606  1.00 89.99           O  
ATOM    152  OD2 ASP A  21       8.466 -14.440  12.718  1.00 89.99           O  
ATOM    153  N   LYS A  22      12.619 -10.929  14.054  1.00 87.77           N  
ATOM    154  CA  LYS A  22      13.933 -10.334  13.830  1.00 87.77           C  
ATOM    155  C   LYS A  22      14.484 -10.718  12.460  1.00 87.77           C  
ATOM    156  CB  LYS A  22      14.910 -10.763  14.927  1.00 87.77           C  
ATOM    157  O   LYS A  22      15.056  -9.881  11.759  1.00 87.77           O  
ATOM    158  CG  LYS A  22      16.258 -10.060  14.864  1.00 87.77           C  
ATOM    159  CD  LYS A  22      17.178 -10.514  15.990  1.00 87.77           C  
ATOM    160  CE  LYS A  22      18.550  -9.861  15.890  1.00 87.77           C  
ATOM    161  NZ  LYS A  22      19.504 -10.421  16.893  1.00 87.77           N  
ATOM    162  N   GLU A  23      14.327 -11.918  12.059  1.00 86.55           N  
ATOM    163  CA  GLU A  23      14.821 -12.420  10.780  1.00 86.55           C  
ATOM    164  C   GLU A  23      14.211 -11.649   9.612  1.00 86.55           C  
ATOM    165  CB  GLU A  23      14.521 -13.915  10.637  1.00 86.55           C  
ATOM    166  O   GLU A  23      14.906 -11.320   8.649  1.00 86.55           O  
ATOM    167  CG  GLU A  23      15.111 -14.543   9.382  1.00 86.55           C  
ATOM    168  CD  GLU A  23      14.718 -16.000   9.199  1.00 86.55           C  
ATOM    169  OE1 GLU A  23      15.014 -16.578   8.129  1.00 86.55           O  
ATOM    170  OE2 GLU A  23      14.108 -16.567  10.133  1.00 86.55           O  
ATOM    171  N   LEU A  24      12.951 -11.352   9.686  1.00 85.77           N  
ATOM    172  CA  LEU A  24      12.242 -10.655   8.619  1.00 85.77           C  
ATOM    173  C   LEU A  24      12.600  -9.173   8.605  1.00 85.77           C  
ATOM    174  CB  LEU A  24      10.729 -10.824   8.782  1.00 85.77           C  
ATOM    175  O   LEU A  24      12.772  -8.581   7.537  1.00 85.77           O  
ATOM    176  CG  LEU A  24      10.173 -12.227   8.530  1.00 85.77           C  
ATOM    177  CD1 LEU A  24       8.677 -12.265   8.827  1.00 85.77           C  
ATOM    178  CD2 LEU A  24      10.449 -12.663   7.096  1.00 85.77           C  
ATOM    179  N   ARG A  25      12.787  -8.677   9.746  1.00 84.24           N  
ATOM    180  CA  ARG A  25      13.161  -7.272   9.865  1.00 84.24           C  
ATOM    181  C   ARG A  25      14.501  -7.002   9.189  1.00 84.24           C  
ATOM    182  CB  ARG A  25      13.223  -6.853  11.336  1.00 84.24           C  
ATOM    183  O   ARG A  25      14.681  -5.966   8.545  1.00 84.24           O  
ATOM    184  CG  ARG A  25      13.335  -5.352  11.545  1.00 84.24           C  
ATOM    185  CD  ARG A  25      13.127  -4.968  13.003  1.00 84.24           C  
ATOM    186  NE  ARG A  25      13.950  -5.779  13.896  1.00 84.24           N  
ATOM    187  NH1 ARG A  25      13.186  -4.786  15.838  1.00 84.24           N  
ATOM    188  NH2 ARG A  25      14.747  -6.462  15.939  1.00 84.24           N  
ATOM    189  CZ  ARG A  25      13.959  -5.674  15.222  1.00 84.24           C  
ATOM    190  N   ASP A  26      15.373  -7.984   9.298  1.00 83.90           N  
ATOM    191  CA  ASP A  26      16.715  -7.852   8.740  1.00 83.90           C  
ATOM    192  C   ASP A  26      16.683  -7.898   7.214  1.00 83.90           C  
ATOM    193  CB  ASP A  26      17.632  -8.951   9.281  1.00 83.90           C  
ATOM    194  O   ASP A  26      17.604  -7.413   6.554  1.00 83.90           O  
ATOM    195  CG  ASP A  26      17.993  -8.756  10.743  1.00 83.90           C  
ATOM    196  OD1 ASP A  26      17.800  -7.642  11.276  1.00 83.90           O  
ATOM    197  OD2 ASP A  26      18.478  -9.725  11.367  1.00 83.90           O  
ATOM    198  N   ASN A  27      15.576  -8.382   6.703  1.00 78.17           N  
ATOM    199  CA  ASN A  27      15.449  -8.495   5.254  1.00 78.17           C  
ATOM    200  C   ASN A  27      14.776  -7.265   4.652  1.00 78.17           C  
ATOM    201  CB  ASN A  27      14.673  -9.760   4.881  1.00 78.17           C  
ATOM    202  O   ASN A  27      14.727  -7.114   3.430  1.00 78.17           O  
ATOM    203  CG  ASN A  27      15.509 -11.018   5.010  1.00 78.17           C  
ATOM    204  ND2 ASN A  27      14.877 -12.112   5.418  1.00 78.17           N  
ATOM    205  OD1 ASN A  27      16.714 -11.006   4.745  1.00 78.17           O  
ATOM    206  N   ILE A  28      14.245  -6.465   5.465  1.00 75.20           N  
ATOM    207  CA  ILE A  28      13.613  -5.230   5.014  1.00 75.20           C  
ATOM    208  C   ILE A  28      14.576  -4.060   5.199  1.00 75.20           C  
ATOM    209  CB  ILE A  28      12.293  -4.962   5.771  1.00 75.20           C  
ATOM    210  O   ILE A  28      15.098  -3.844   6.296  1.00 75.20           O  
ATOM    211  CG1 ILE A  28      11.296  -6.100   5.525  1.00 75.20           C  
ATOM    212  CG2 ILE A  28      11.697  -3.613   5.356  1.00 75.20           C  
ATOM    213  CD1 ILE A  28      10.015  -5.989   6.341  1.00 75.20           C  
ATOM    214  N   ASP A  29      15.116  -3.629   4.059  1.00 74.63           N  
ATOM    215  CA  ASP A  29      16.001  -2.473   4.164  1.00 74.63           C  
ATOM    216  C   ASP A  29      15.219  -1.215   4.535  1.00 74.63           C  
ATOM    217  CB  ASP A  29      16.758  -2.255   2.853  1.00 74.63           C  
ATOM    218  O   ASP A  29      14.799  -0.458   3.657  1.00 74.63           O  
ATOM    219  CG  ASP A  29      17.880  -1.239   2.978  1.00 74.63           C  
ATOM    220  OD1 ASP A  29      18.030  -0.626   4.057  1.00 74.63           O  
ATOM    221  OD2 ASP A  29      18.619  -1.049   1.988  1.00 74.63           O  
ATOM    222  N   PHE A  30      15.103  -0.913   5.834  1.00 68.20           N  
ATOM    223  CA  PHE A  30      14.322   0.201   6.360  1.00 68.20           C  
ATOM    224  C   PHE A  30      15.013   1.529   6.075  1.00 68.20           C  
ATOM    225  CB  PHE A  30      14.098   0.039   7.867  1.00 68.20           C  
ATOM    226  O   PHE A  30      14.355   2.566   5.964  1.00 68.20           O  
ATOM    227  CG  PHE A  30      13.158  -1.081   8.224  1.00 68.20           C  
ATOM    228  CD1 PHE A  30      11.782  -0.903   8.146  1.00 68.20           C  
ATOM    229  CD2 PHE A  30      13.651  -2.312   8.637  1.00 68.20           C  
ATOM    230  CE1 PHE A  30      10.910  -1.938   8.476  1.00 68.20           C  
ATOM    231  CE2 PHE A  30      12.785  -3.350   8.969  1.00 68.20           C  
ATOM    232  CZ  PHE A  30      11.415  -3.161   8.888  1.00 68.20           C  
ATOM    233  N   ASP A  31      16.323   1.448   5.818  1.00 66.30           N  
ATOM    234  CA  ASP A  31      17.087   2.683   5.674  1.00 66.30           C  
ATOM    235  C   ASP A  31      17.055   3.183   4.231  1.00 66.30           C  
ATOM    236  CB  ASP A  31      18.534   2.476   6.127  1.00 66.30           C  
ATOM    237  O   ASP A  31      17.059   4.391   3.987  1.00 66.30           O  
ATOM    238  CG  ASP A  31      18.661   2.258   7.624  1.00 66.30           C  
ATOM    239  OD1 ASP A  31      17.827   2.788   8.390  1.00 66.30           O  
ATOM    240  OD2 ASP A  31      19.605   1.554   8.043  1.00 66.30           O  
ATOM    241  N   ASN A  32      16.973   2.223   3.299  1.00 62.38           N  
ATOM    242  CA  ASN A  32      17.120   2.569   1.889  1.00 62.38           C  
ATOM    243  C   ASN A  32      15.767   2.661   1.190  1.00 62.38           C  
ATOM    244  CB  ASN A  32      18.017   1.553   1.178  1.00 62.38           C  
ATOM    245  O   ASN A  32      15.674   3.174   0.073  1.00 62.38           O  
ATOM    246  CG  ASN A  32      19.472   1.672   1.587  1.00 62.38           C  
ATOM    247  ND2 ASN A  32      20.154   0.538   1.686  1.00 62.38           N  
ATOM    248  OD1 ASN A  32      19.978   2.774   1.812  1.00 62.38           O  
ATOM    249  N   GLU A  33      14.758   2.080   1.844  1.00 63.44           N  
ATOM    250  CA  GLU A  33      13.431   2.023   1.238  1.00 63.44           C  
ATOM    251  C   GLU A  33      12.637   3.294   1.526  1.00 63.44           C  
ATOM    252  CB  GLU A  33      12.662   0.798   1.741  1.00 63.44           C  
ATOM    253  O   GLU A  33      12.357   3.608   2.684  1.00 63.44           O  
ATOM    254  CG  GLU A  33      13.190  -0.523   1.202  1.00 63.44           C  
ATOM    255  CD  GLU A  33      12.381  -1.725   1.662  1.00 63.44           C  
ATOM    256  OE1 GLU A  33      12.676  -2.860   1.222  1.00 63.44           O  
ATOM    257  OE2 GLU A  33      11.444  -1.531   2.468  1.00 63.44           O  
ATOM    258  N   LYS A  34      13.216   4.497   1.277  1.00 58.31           N  
ATOM    259  CA  LYS A  34      12.965   5.935   1.319  1.00 58.31           C  
ATOM    260  C   LYS A  34      11.477   6.237   1.167  1.00 58.31           C  
ATOM    261  CB  LYS A  34      13.759   6.651   0.225  1.00 58.31           C  
ATOM    262  O   LYS A  34      10.700   5.370   0.762  1.00 58.31           O  
ATOM    263  CG  LYS A  34      15.266   6.619   0.433  1.00 58.31           C  
ATOM    264  CD  LYS A  34      15.993   7.447  -0.619  1.00 58.31           C  
ATOM    265  CE  LYS A  34      17.501   7.414  -0.413  1.00 58.31           C  
ATOM    266  NZ  LYS A  34      18.222   8.175  -1.477  1.00 58.31           N  
ATOM    267  N   ILE A  35      11.081   7.468   1.347  1.00 60.35           N  
ATOM    268  CA  ILE A  35       9.880   8.281   1.499  1.00 60.35           C  
ATOM    269  C   ILE A  35       9.166   8.403   0.155  1.00 60.35           C  
ATOM    270  CB  ILE A  35      10.213   9.683   2.058  1.00 60.35           C  
ATOM    271  O   ILE A  35       7.934   8.383   0.095  1.00 60.35           O  
ATOM    272  CG1 ILE A  35      10.831   9.567   3.456  1.00 60.35           C  
ATOM    273  CG2 ILE A  35       8.962  10.566   2.083  1.00 60.35           C  
ATOM    274  CD1 ILE A  35      11.380  10.879   4.000  1.00 60.35           C  
ATOM    275  N   GLU A  36       9.943   8.054  -1.017  1.00 67.85           N  
ATOM    276  CA  GLU A  36       9.213   8.304  -2.256  1.00 67.85           C  
ATOM    277  C   GLU A  36       8.767   6.997  -2.906  1.00 67.85           C  
ATOM    278  CB  GLU A  36      10.071   9.111  -3.233  1.00 67.85           C  
ATOM    279  O   GLU A  36       8.600   6.930  -4.126  1.00 67.85           O  
ATOM    280  CG  GLU A  36      10.346  10.537  -2.777  1.00 67.85           C  
ATOM    281  CD  GLU A  36      11.211  11.321  -3.750  1.00 67.85           C  
ATOM    282  OE1 GLU A  36      11.484  12.516  -3.493  1.00 67.85           O  
ATOM    283  OE2 GLU A  36      11.619  10.737  -4.779  1.00 67.85           O  
ATOM    284  N   ALA A  37       8.531   6.047  -2.171  1.00 79.22           N  
ATOM    285  CA  ALA A  37       8.302   4.703  -2.695  1.00 79.22           C  
ATOM    286  C   ALA A  37       6.994   4.637  -3.479  1.00 79.22           C  
ATOM    287  CB  ALA A  37       8.289   3.684  -1.559  1.00 79.22           C  
ATOM    288  O   ALA A  37       6.946   4.063  -4.570  1.00 79.22           O  
ATOM    289  N   ALA A  38       5.961   5.393  -3.031  1.00 85.05           N  
ATOM    290  CA  ALA A  38       4.687   5.308  -3.740  1.00 85.05           C  
ATOM    291  C   ALA A  38       4.769   5.995  -5.100  1.00 85.05           C  
ATOM    292  CB  ALA A  38       3.569   5.924  -2.902  1.00 85.05           C  
ATOM    293  O   ALA A  38       4.249   5.483  -6.094  1.00 85.05           O  
ATOM    294  N   SER A  39       5.428   7.170  -5.150  1.00 88.14           N  
ATOM    295  CA  SER A  39       5.618   7.881  -6.410  1.00 88.14           C  
ATOM    296  C   SER A  39       6.430   7.049  -7.397  1.00 88.14           C  
ATOM    297  CB  SER A  39       6.312   9.223  -6.170  1.00 88.14           C  
ATOM    298  O   SER A  39       6.142   7.043  -8.596  1.00 88.14           O  
ATOM    299  OG  SER A  39       5.499  10.076  -5.384  1.00 88.14           O  
ATOM    300  N   GLU A  40       7.364   6.379  -6.886  1.00 89.98           N  
ATOM    301  CA  GLU A  40       8.173   5.514  -7.739  1.00 89.98           C  
ATOM    302  C   GLU A  40       7.353   4.344  -8.275  1.00 89.98           C  
ATOM    303  CB  GLU A  40       9.394   4.994  -6.976  1.00 89.98           C  
ATOM    304  O   GLU A  40       7.539   3.920  -9.418  1.00 89.98           O  
ATOM    305  CG  GLU A  40      10.441   6.061  -6.693  1.00 89.98           C  
ATOM    306  CD  GLU A  40      10.997   6.706  -7.953  1.00 89.98           C  
ATOM    307  OE1 GLU A  40      11.133   7.950  -7.989  1.00 89.98           O  
ATOM    308  OE2 GLU A  40      11.297   5.961  -8.912  1.00 89.98           O  
ATOM    309  N   VAL A  41       6.545   3.807  -7.380  1.00 91.75           N  
ATOM    310  CA  VAL A  41       5.643   2.751  -7.827  1.00 91.75           C  
ATOM    311  C   VAL A  41       4.759   3.272  -8.958  1.00 91.75           C  
ATOM    312  CB  VAL A  41       4.770   2.221  -6.668  1.00 91.75           C  
ATOM    313  O   VAL A  41       4.545   2.580  -9.956  1.00 91.75           O  
ATOM    314  CG1 VAL A  41       3.672   1.299  -7.197  1.00 91.75           C  
ATOM    315  CG2 VAL A  41       5.634   1.494  -5.640  1.00 91.75           C  
ATOM    316  N   LEU A  42       4.252   4.488  -8.761  1.00 92.64           N  
ATOM    317  CA  LEU A  42       3.421   5.106  -9.789  1.00 92.64           C  
ATOM    318  C   LEU A  42       4.184   5.228 -11.104  1.00 92.64           C  
ATOM    319  CB  LEU A  42       2.944   6.487  -9.333  1.00 92.64           C  
ATOM    320  O   LEU A  42       3.675   4.841 -12.159  1.00 92.64           O  
ATOM    321  CG  LEU A  42       2.019   7.236 -10.294  1.00 92.64           C  
ATOM    322  CD1 LEU A  42       0.779   6.402 -10.594  1.00 92.64           C  
ATOM    323  CD2 LEU A  42       1.630   8.592  -9.714  1.00 92.64           C  
ATOM    324  N   LYS A  43       5.336   5.741 -11.064  1.00 93.52           N  
ATOM    325  CA  LYS A  43       6.160   5.921 -12.255  1.00 93.52           C  
ATOM    326  C   LYS A  43       6.424   4.587 -12.948  1.00 93.52           C  
ATOM    327  CB  LYS A  43       7.485   6.594 -11.894  1.00 93.52           C  
ATOM    328  O   LYS A  43       6.281   4.477 -14.168  1.00 93.52           O  
ATOM    329  CG  LYS A  43       7.357   8.073 -11.559  1.00 93.52           C  
ATOM    330  CD  LYS A  43       8.712   8.697 -11.252  1.00 93.52           C  
ATOM    331  CE  LYS A  43       8.572  10.138 -10.780  1.00 93.52           C  
ATOM    332  NZ  LYS A  43       9.889  10.723 -10.387  1.00 93.52           N  
ATOM    333  N   LEU A  44       6.766   3.589 -12.129  1.00 93.02           N  
ATOM    334  CA  LEU A  44       7.079   2.264 -12.655  1.00 93.02           C  
ATOM    335  C   LEU A  44       5.854   1.636 -13.311  1.00 93.02           C  
ATOM    336  CB  LEU A  44       7.599   1.354 -11.540  1.00 93.02           C  
ATOM    337  O   LEU A  44       5.958   1.031 -14.380  1.00 93.02           O  
ATOM    338  CG  LEU A  44       9.051   1.569 -11.111  1.00 93.02           C  
ATOM    339  CD1 LEU A  44       9.383   0.694  -9.907  1.00 93.02           C  
ATOM    340  CD2 LEU A  44      10.000   1.276 -12.268  1.00 93.02           C  
ATOM    341  N   THR A  45       4.723   1.771 -12.646  1.00 93.34           N  
ATOM    342  CA  THR A  45       3.495   1.157 -13.139  1.00 93.34           C  
ATOM    343  C   THR A  45       3.041   1.821 -14.436  1.00 93.34           C  
ATOM    344  CB  THR A  45       2.368   1.245 -12.093  1.00 93.34           C  
ATOM    345  O   THR A  45       2.595   1.143 -15.364  1.00 93.34           O  
ATOM    346  CG2 THR A  45       1.141   0.455 -12.539  1.00 93.34           C  
ATOM    347  OG1 THR A  45       2.838   0.714 -10.848  1.00 93.34           O  
ATOM    348  N   VAL A  46       3.173   3.136 -14.565  1.00 94.15           N  
ATOM    349  CA  VAL A  46       2.815   3.871 -15.773  1.00 94.15           C  
ATOM    350  C   VAL A  46       3.723   3.446 -16.925  1.00 94.15           C  
ATOM    351  CB  VAL A  46       2.908   5.398 -15.557  1.00 94.15           C  
ATOM    352  O   VAL A  46       3.259   3.256 -18.052  1.00 94.15           O  
ATOM    353  CG1 VAL A  46       2.826   6.138 -16.891  1.00 94.15           C  
ATOM    354  CG2 VAL A  46       1.805   5.871 -14.612  1.00 94.15           C  
ATOM    355  N   LYS A  47       4.948   3.322 -16.633  1.00 92.76           N  
ATOM    356  CA  LYS A  47       5.882   2.846 -17.649  1.00 92.76           C  
ATOM    357  C   LYS A  47       5.502   1.449 -18.134  1.00 92.76           C  
ATOM    358  CB  LYS A  47       7.311   2.840 -17.104  1.00 92.76           C  
ATOM    359  O   LYS A  47       5.504   1.183 -19.337  1.00 92.76           O  
ATOM    360  CG  LYS A  47       8.363   2.438 -18.127  1.00 92.76           C  
ATOM    361  CD  LYS A  47       9.761   2.443 -17.524  1.00 92.76           C  
ATOM    362  CE  LYS A  47      10.806   1.972 -18.527  1.00 92.76           C  
ATOM    363  NZ  LYS A  47      12.171   1.925 -17.924  1.00 92.76           N  
ATOM    364  N   ALA A  48       5.188   0.548 -17.195  1.00 91.01           N  
ATOM    365  CA  ALA A  48       4.788  -0.818 -17.526  1.00 91.01           C  
ATOM    366  C   ALA A  48       3.519  -0.827 -18.375  1.00 91.01           C  
ATOM    367  CB  ALA A  48       4.579  -1.634 -16.253  1.00 91.01           C  
ATOM    368  O   ALA A  48       3.379  -1.649 -19.283  1.00 91.01           O  
ATOM    369  N   GLN A  49       2.622   0.054 -18.016  1.00 91.70           N  
ATOM    370  CA  GLN A  49       1.385   0.182 -18.779  1.00 91.70           C  
ATOM    371  C   GLN A  49       1.672   0.519 -20.239  1.00 91.70           C  
ATOM    372  CB  GLN A  49       0.479   1.248 -18.162  1.00 91.70           C  
ATOM    373  O   GLN A  49       1.069  -0.059 -21.146  1.00 91.70           O  
ATOM    374  CG  GLN A  49      -0.915   1.300 -18.771  1.00 91.70           C  
ATOM    375  CD  GLN A  49      -1.777   2.396 -18.174  1.00 91.70           C  
ATOM    376  NE2 GLN A  49      -3.088   2.287 -18.361  1.00 91.70           N  
ATOM    377  OE1 GLN A  49      -1.269   3.332 -17.549  1.00 91.70           O  
ATOM    378  N   LYS A  50       2.560   1.420 -20.509  1.00 90.75           N  
ATOM    379  CA  LYS A  50       2.933   1.835 -21.858  1.00 90.75           C  
ATOM    380  C   LYS A  50       3.567   0.682 -22.632  1.00 90.75           C  
ATOM    381  CB  LYS A  50       3.893   3.024 -21.809  1.00 90.75           C  
ATOM    382  O   LYS A  50       3.272   0.484 -23.813  1.00 90.75           O  
ATOM    383  CG  LYS A  50       3.234   4.336 -21.409  1.00 90.75           C  
ATOM    384  CD  LYS A  50       4.224   5.492 -21.444  1.00 90.75           C  
ATOM    385  CE  LYS A  50       3.581   6.794 -20.983  1.00 90.75           C  
ATOM    386  NZ  LYS A  50       4.570   7.912 -20.932  1.00 90.75           N  
ATOM    387  N   GLU A  51       4.358  -0.092 -21.977  1.00 87.40           N  
ATOM    388  CA  GLU A  51       5.008  -1.239 -22.603  1.00 87.40           C  
ATOM    389  C   GLU A  51       3.990  -2.310 -22.984  1.00 87.40           C  
ATOM    390  CB  GLU A  51       6.070  -1.830 -21.673  1.00 87.40           C  
ATOM    391  O   GLU A  51       4.127  -2.964 -24.020  1.00 87.40           O  
ATOM    392  CG  GLU A  51       7.296  -0.945 -21.498  1.00 87.40           C  
ATOM    393  CD  GLU A  51       8.304  -1.506 -20.509  1.00 87.40           C  
ATOM    394  OE1 GLU A  51       9.369  -0.879 -20.306  1.00 87.40           O  
ATOM    395  OE2 GLU A  51       8.029  -2.582 -19.932  1.00 87.40           O  
ATOM    396  N   CYS A  52       3.010  -2.428 -22.077  1.00 86.39           N  
ATOM    397  CA  CYS A  52       1.974  -3.428 -22.309  1.00 86.39           C  
ATOM    398  C   CYS A  52       1.110  -3.050 -23.506  1.00 86.39           C  
ATOM    399  CB  CYS A  52       1.098  -3.590 -21.067  1.00 86.39           C  
ATOM    400  O   CYS A  52       0.587  -3.924 -24.201  1.00 86.39           O  
ATOM    401  SG  CYS A  52       1.904  -4.481 -19.719  1.00 86.39           S  
ATOM    402  N   ASP A  53       0.932  -1.738 -23.741  1.00 83.29           N  
ATOM    403  CA  ASP A  53       0.164  -1.260 -24.887  1.00 83.29           C  
ATOM    404  C   ASP A  53       0.774  -1.746 -26.199  1.00 83.29           C  
ATOM    405  CB  ASP A  53       0.083   0.268 -24.879  1.00 83.29           C  
ATOM    406  O   ASP A  53       0.051  -2.107 -27.130  1.00 83.29           O  
ATOM    407  CG  ASP A  53      -0.923   0.804 -23.874  1.00 83.29           C  
ATOM    408  OD1 ASP A  53      -1.771   0.026 -23.386  1.00 83.29           O  
ATOM    409  OD2 ASP A  53      -0.868   2.015 -23.570  1.00 83.29           O  
ATOM    410  N   ASP A  54       1.973  -1.977 -26.141  1.00 85.34           N  
ATOM    411  CA  ASP A  54       2.690  -2.378 -27.347  1.00 85.34           C  
ATOM    412  C   ASP A  54       2.637  -3.892 -27.539  1.00 85.34           C  
ATOM    413  CB  ASP A  54       4.145  -1.906 -27.288  1.00 85.34           C  
ATOM    414  O   ASP A  54       2.488  -4.376 -28.663  1.00 85.34           O  
ATOM    415  CG  ASP A  54       4.280  -0.395 -27.348  1.00 85.34           C  
ATOM    416  OD1 ASP A  54       3.337   0.284 -27.807  1.00 85.34           O  
ATOM    417  OD2 ASP A  54       5.341   0.121 -26.935  1.00 85.34           O  
ATOM    418  N   LYS A  55       2.456  -4.651 -26.435  1.00 86.47           N  
ATOM    419  CA  LYS A  55       2.627  -6.100 -26.469  1.00 86.47           C  
ATOM    420  C   LYS A  55       1.289  -6.815 -26.304  1.00 86.47           C  
ATOM    421  CB  LYS A  55       3.600  -6.552 -25.379  1.00 86.47           C  
ATOM    422  O   LYS A  55       1.158  -7.989 -26.656  1.00 86.47           O  
ATOM    423  CG  LYS A  55       5.031  -6.082 -25.593  1.00 86.47           C  
ATOM    424  CD  LYS A  55       5.976  -6.676 -24.556  1.00 86.47           C  
ATOM    425  CE  LYS A  55       7.413  -6.229 -24.787  1.00 86.47           C  
ATOM    426  NZ  LYS A  55       8.341  -6.795 -23.763  1.00 86.47           N  
ATOM    427  N   ALA A  56       0.225  -6.125 -25.879  1.00 87.30           N  
ATOM    428  CA  ALA A  56      -1.107  -6.680 -25.652  1.00 87.30           C  
ATOM    429  C   ALA A  56      -1.040  -7.921 -24.765  1.00 87.30           C  
ATOM    430  CB  ALA A  56      -1.778  -7.016 -26.981  1.00 87.30           C  
ATOM    431  O   ALA A  56      -1.676  -8.936 -25.058  1.00 87.30           O  
ATOM    432  N   TRP A  57      -0.361  -7.866 -23.603  1.00 90.44           N  
ATOM    433  CA  TRP A  57      -0.217  -8.968 -22.657  1.00 90.44           C  
ATOM    434  C   TRP A  57      -1.541  -9.262 -21.958  1.00 90.44           C  
ATOM    435  CB  TRP A  57       0.863  -8.649 -21.619  1.00 90.44           C  
ATOM    436  O   TRP A  57      -2.260  -8.340 -21.565  1.00 90.44           O  
ATOM    437  CG  TRP A  57       2.250  -8.586 -22.184  1.00 90.44           C  
ATOM    438  CD1 TRP A  57       2.681  -9.110 -23.371  1.00 90.44           C  
ATOM    439  CD2 TRP A  57       3.391  -7.968 -21.580  1.00 90.44           C  
ATOM    440  CE2 TRP A  57       4.481  -8.154 -22.459  1.00 90.44           C  
ATOM    441  CE3 TRP A  57       3.596  -7.272 -20.381  1.00 90.44           C  
ATOM    442  NE1 TRP A  57       4.022  -8.853 -23.542  1.00 90.44           N  
ATOM    443  CH2 TRP A  57       5.934  -6.992 -20.995  1.00 90.44           C  
ATOM    444  CZ2 TRP A  57       5.760  -7.669 -22.175  1.00 90.44           C  
ATOM    445  CZ3 TRP A  57       4.870  -6.790 -20.101  1.00 90.44           C  
ATOM    446  N   ARG A  58      -1.848 -10.568 -21.921  1.00 91.18           N  
ATOM    447  CA  ARG A  58      -3.020 -11.052 -21.198  1.00 91.18           C  
ATOM    448  C   ARG A  58      -2.653 -12.207 -20.272  1.00 91.18           C  
ATOM    449  CB  ARG A  58      -4.112 -11.490 -22.176  1.00 91.18           C  
ATOM    450  O   ARG A  58      -1.652 -12.891 -20.491  1.00 91.18           O  
ATOM    451  CG  ARG A  58      -4.601 -10.380 -23.092  1.00 91.18           C  
ATOM    452  CD  ARG A  58      -5.722 -10.855 -24.006  1.00 91.18           C  
ATOM    453  NE  ARG A  58      -6.232  -9.771 -24.841  1.00 91.18           N  
ATOM    454  NH1 ARG A  58      -7.761 -11.084 -25.970  1.00 91.18           N  
ATOM    455  NH2 ARG A  58      -7.578  -8.852 -26.459  1.00 91.18           N  
ATOM    456  CZ  ARG A  58      -7.189  -9.905 -25.755  1.00 91.18           C  
ATOM    457  N   PHE A  59      -3.355 -12.325 -19.117  1.00 88.98           N  
ATOM    458  CA  PHE A  59      -3.116 -13.469 -18.245  1.00 88.98           C  
ATOM    459  C   PHE A  59      -4.421 -13.959 -17.627  1.00 88.98           C  
ATOM    460  CB  PHE A  59      -2.117 -13.107 -17.142  1.00 88.98           C  
ATOM    461  O   PHE A  59      -5.430 -13.253 -17.653  1.00 88.98           O  
ATOM    462  CG  PHE A  59      -2.689 -12.215 -16.073  1.00 88.98           C  
ATOM    463  CD1 PHE A  59      -2.847 -10.853 -16.296  1.00 88.98           C  
ATOM    464  CD2 PHE A  59      -3.069 -12.740 -14.845  1.00 88.98           C  
ATOM    465  CE1 PHE A  59      -3.376 -10.025 -15.308  1.00 88.98           C  
ATOM    466  CE2 PHE A  59      -3.599 -11.919 -13.853  1.00 88.98           C  
ATOM    467  CZ  PHE A  59      -3.751 -10.562 -14.087  1.00 88.98           C  
ATOM    468  N   ARG A  60      -4.408 -15.277 -17.247  1.00 90.50           N  
ATOM    469  CA  ARG A  60      -5.575 -15.911 -16.644  1.00 90.50           C  
ATOM    470  C   ARG A  60      -5.550 -15.774 -15.125  1.00 90.50           C  
ATOM    471  CB  ARG A  60      -5.647 -17.389 -17.035  1.00 90.50           C  
ATOM    472  O   ARG A  60      -4.580 -16.173 -14.477  1.00 90.50           O  
ATOM    473  CG  ARG A  60      -6.976 -18.049 -16.707  1.00 90.50           C  
ATOM    474  CD  ARG A  60      -7.087 -19.434 -17.330  1.00 90.50           C  
ATOM    475  NE  ARG A  60      -8.373 -20.058 -17.031  1.00 90.50           N  
ATOM    476  NH1 ARG A  60      -8.478 -21.267 -18.997  1.00 90.50           N  
ATOM    477  NH2 ARG A  60     -10.170 -21.423 -17.458  1.00 90.50           N  
ATOM    478  CZ  ARG A  60      -9.004 -20.914 -17.829  1.00 90.50           C  
ATOM    479  N   ARG A  61      -6.582 -15.158 -14.527  1.00 88.12           N  
ATOM    480  CA  ARG A  61      -6.701 -14.973 -13.084  1.00 88.12           C  
ATOM    481  C   ARG A  61      -7.006 -16.295 -12.387  1.00 88.12           C  
ATOM    482  CB  ARG A  61      -7.790 -13.947 -12.761  1.00 88.12           C  
ATOM    483  O   ARG A  61      -7.309 -17.294 -13.042  1.00 88.12           O  
ATOM    484  CG  ARG A  61      -7.469 -12.539 -13.235  1.00 88.12           C  
ATOM    485  CD  ARG A  61      -8.535 -11.542 -12.803  1.00 88.12           C  
ATOM    486  NE  ARG A  61      -8.396 -11.179 -11.396  1.00 88.12           N  
ATOM    487  NH1 ARG A  61      -9.978  -9.497 -11.459  1.00 88.12           N  
ATOM    488  NH2 ARG A  61      -8.878  -9.970  -9.504  1.00 88.12           N  
ATOM    489  CZ  ARG A  61      -9.084 -10.216 -10.789  1.00 88.12           C  
ATOM    490  N   LYS A  62      -6.937 -16.220 -11.069  1.00 85.57           N  
ATOM    491  CA  LYS A  62      -7.241 -17.402 -10.266  1.00 85.57           C  
ATOM    492  C   LYS A  62      -8.711 -17.789 -10.393  1.00 85.57           C  
ATOM    493  CB  LYS A  62      -6.887 -17.158  -8.799  1.00 85.57           C  
ATOM    494  O   LYS A  62      -9.060 -18.966 -10.282  1.00 85.57           O  
ATOM    495  CG  LYS A  62      -5.393 -17.049  -8.532  1.00 85.57           C  
ATOM    496  CD  LYS A  62      -5.105 -16.796  -7.058  1.00 85.57           C  
ATOM    497  CE  LYS A  62      -3.619 -16.579  -6.806  1.00 85.57           C  
ATOM    498  NZ  LYS A  62      -3.339 -16.269  -5.372  1.00 85.57           N  
ATOM    499  N   ASP A  63      -9.560 -16.779 -10.700  1.00 88.09           N  
ATOM    500  CA  ASP A  63     -10.990 -17.040 -10.827  1.00 88.09           C  
ATOM    501  C   ASP A  63     -11.338 -17.520 -12.234  1.00 88.09           C  
ATOM    502  CB  ASP A  63     -11.797 -15.786 -10.484  1.00 88.09           C  
ATOM    503  O   ASP A  63     -12.509 -17.752 -12.544  1.00 88.09           O  
ATOM    504  CG  ASP A  63     -11.539 -14.635 -11.441  1.00 88.09           C  
ATOM    505  OD1 ASP A  63     -10.778 -14.811 -12.416  1.00 88.09           O  
ATOM    506  OD2 ASP A  63     -12.100 -13.540 -11.215  1.00 88.09           O  
ATOM    507  N   GLY A  64     -10.365 -17.655 -13.128  1.00 90.00           N  
ATOM    508  CA  GLY A  64     -10.552 -18.211 -14.459  1.00 90.00           C  
ATOM    509  C   GLY A  64     -10.720 -17.149 -15.530  1.00 90.00           C  
ATOM    510  O   GLY A  64     -10.695 -17.455 -16.724  1.00 90.00           O  
ATOM    511  N   ALA A  65     -10.791 -15.928 -15.157  1.00 91.99           N  
ATOM    512  CA  ALA A  65     -11.002 -14.828 -16.094  1.00 91.99           C  
ATOM    513  C   ALA A  65      -9.688 -14.399 -16.742  1.00 91.99           C  
ATOM    514  CB  ALA A  65     -11.654 -13.643 -15.386  1.00 91.99           C  
ATOM    515  O   ALA A  65      -8.641 -14.394 -16.091  1.00 91.99           O  
ATOM    516  N   THR A  66      -9.798 -14.215 -18.106  1.00 92.05           N  
ATOM    517  CA  THR A  66      -8.656 -13.644 -18.813  1.00 92.05           C  
ATOM    518  C   THR A  66      -8.730 -12.120 -18.819  1.00 92.05           C  
ATOM    519  CB  THR A  66      -8.580 -14.163 -20.262  1.00 92.05           C  
ATOM    520  O   THR A  66      -9.740 -11.544 -19.229  1.00 92.05           O  
ATOM    521  CG2 THR A  66      -7.362 -13.599 -20.984  1.00 92.05           C  
ATOM    522  OG1 THR A  66      -8.494 -15.593 -20.247  1.00 92.05           O  
ATOM    523  N   VAL A  67      -7.658 -11.547 -18.305  1.00 92.34           N  
ATOM    524  CA  VAL A  67      -7.687 -10.092 -18.198  1.00 92.34           C  
ATOM    525  C   VAL A  67      -6.429  -9.501 -18.830  1.00 92.34           C  
ATOM    526  CB  VAL A  67      -7.811  -9.633 -16.728  1.00 92.34           C  
ATOM    527  O   VAL A  67      -5.394 -10.168 -18.908  1.00 92.34           O  
ATOM    528  CG1 VAL A  67      -9.141 -10.086 -16.130  1.00 92.34           C  
ATOM    529  CG2 VAL A  67      -6.641 -10.167 -15.903  1.00 92.34           C  
ATOM    530  N   SER A  68      -6.664  -8.302 -19.308  1.00 92.65           N  
ATOM    531  CA  SER A  68      -5.538  -7.566 -19.874  1.00 92.65           C  
ATOM    532  C   SER A  68      -4.628  -7.019 -18.779  1.00 92.65           C  
ATOM    533  CB  SER A  68      -6.035  -6.420 -20.756  1.00 92.65           C  
ATOM    534  O   SER A  68      -5.106  -6.453 -17.794  1.00 92.65           O  
ATOM    535  OG  SER A  68      -4.961  -5.578 -21.139  1.00 92.65           O  
ATOM    536  N   VAL A  69      -3.324  -7.266 -18.953  1.00 92.42           N  
ATOM    537  CA  VAL A  69      -2.320  -6.759 -18.023  1.00 92.42           C  
ATOM    538  C   VAL A  69      -2.455  -5.244 -17.892  1.00 92.42           C  
ATOM    539  CB  VAL A  69      -0.890  -7.130 -18.475  1.00 92.42           C  
ATOM    540  O   VAL A  69      -2.331  -4.696 -16.794  1.00 92.42           O  
ATOM    541  CG1 VAL A  69       0.150  -6.479 -17.565  1.00 92.42           C  
ATOM    542  CG2 VAL A  69      -0.713  -8.647 -18.494  1.00 92.42           C  
ATOM    543  N   ARG A  70      -2.764  -4.618 -18.908  1.00 92.46           N  
ATOM    544  CA  ARG A  70      -2.952  -3.171 -18.917  1.00 92.46           C  
ATOM    545  C   ARG A  70      -4.051  -2.755 -17.946  1.00 92.46           C  
ATOM    546  CB  ARG A  70      -3.285  -2.681 -20.327  1.00 92.46           C  
ATOM    547  O   ARG A  70      -3.903  -1.773 -17.215  1.00 92.46           O  
ATOM    548  CG  ARG A  70      -3.501  -1.179 -20.423  1.00 92.46           C  
ATOM    549  CD  ARG A  70      -3.968  -0.763 -21.811  1.00 92.46           C  
ATOM    550  NE  ARG A  70      -4.190   0.678 -21.895  1.00 92.46           N  
ATOM    551  NH1 ARG A  70      -5.063   0.627 -24.033  1.00 92.46           N  
ATOM    552  NH2 ARG A  70      -4.864   2.620 -22.919  1.00 92.46           N  
ATOM    553  CZ  ARG A  70      -4.706   1.305 -22.949  1.00 92.46           C  
ATOM    554  N   ASP A  71      -5.119  -3.457 -18.035  1.00 92.61           N  
ATOM    555  CA  ASP A  71      -6.256  -3.135 -17.177  1.00 92.61           C  
ATOM    556  C   ASP A  71      -5.878  -3.242 -15.701  1.00 92.61           C  
ATOM    557  CB  ASP A  71      -7.438  -4.055 -17.485  1.00 92.61           C  
ATOM    558  O   ASP A  71      -6.260  -2.393 -14.894  1.00 92.61           O  
ATOM    559  CG  ASP A  71      -8.115  -3.729 -18.805  1.00 92.61           C  
ATOM    560  OD1 ASP A  71      -7.848  -2.650 -19.377  1.00 92.61           O  
ATOM    561  OD2 ASP A  71      -8.925  -4.557 -19.276  1.00 92.61           O  
ATOM    562  N   VAL A  72      -5.155  -4.266 -15.417  1.00 93.62           N  
ATOM    563  CA  VAL A  72      -4.735  -4.463 -14.033  1.00 93.62           C  
ATOM    564  C   VAL A  72      -3.775  -3.350 -13.621  1.00 93.62           C  
ATOM    565  CB  VAL A  72      -4.069  -5.843 -13.834  1.00 93.62           C  
ATOM    566  O   VAL A  72      -3.895  -2.792 -12.528  1.00 93.62           O  
ATOM    567  CG1 VAL A  72      -3.559  -5.994 -12.401  1.00 93.62           C  
ATOM    568  CG2 VAL A  72      -5.049  -6.963 -14.177  1.00 93.62           C  
ATOM    569  N   LEU A  73      -2.829  -3.003 -14.431  1.00 94.36           N  
ATOM    570  CA  LEU A  73      -1.876  -1.937 -14.147  1.00 94.36           C  
ATOM    571  C   LEU A  73      -2.588  -0.597 -13.996  1.00 94.36           C  
ATOM    572  CB  LEU A  73      -0.824  -1.847 -15.256  1.00 94.36           C  
ATOM    573  O   LEU A  73      -2.189   0.235 -13.178  1.00 94.36           O  
ATOM    574  CG  LEU A  73       0.166  -3.009 -15.346  1.00 94.36           C  
ATOM    575  CD1 LEU A  73       1.066  -2.845 -16.566  1.00 94.36           C  
ATOM    576  CD2 LEU A  73       0.996  -3.105 -14.071  1.00 94.36           C  
ATOM    577  N   THR A  74      -3.616  -0.381 -14.803  1.00 94.71           N  
ATOM    578  CA  THR A  74      -4.420   0.831 -14.690  1.00 94.71           C  
ATOM    579  C   THR A  74      -5.054   0.933 -13.305  1.00 94.71           C  
ATOM    580  CB  THR A  74      -5.520   0.874 -15.766  1.00 94.71           C  
ATOM    581  O   THR A  74      -5.073   2.009 -12.703  1.00 94.71           O  
ATOM    582  CG2 THR A  74      -6.404   2.106 -15.600  1.00 94.71           C  
ATOM    583  OG1 THR A  74      -4.911   0.908 -17.063  1.00 94.71           O  
ATOM    584  N   LYS A  75      -5.526  -0.149 -12.843  1.00 94.29           N  
ATOM    585  CA  LYS A  75      -6.098  -0.175 -11.501  1.00 94.29           C  
ATOM    586  C   LYS A  75      -5.046   0.161 -10.448  1.00 94.29           C  
ATOM    587  CB  LYS A  75      -6.715  -1.544 -11.206  1.00 94.29           C  
ATOM    588  O   LYS A  75      -5.313   0.923  -9.516  1.00 94.29           O  
ATOM    589  CG  LYS A  75      -7.987  -1.831 -11.990  1.00 94.29           C  
ATOM    590  CD  LYS A  75      -8.557  -3.201 -11.648  1.00 94.29           C  
ATOM    591  CE  LYS A  75      -9.787  -3.521 -12.487  1.00 94.29           C  
ATOM    592  NZ  LYS A  75     -10.287  -4.905 -12.231  1.00 94.29           N  
ATOM    593  N   ILE A  76      -3.889  -0.438 -10.572  1.00 94.91           N  
ATOM    594  CA  ILE A  76      -2.803  -0.182  -9.633  1.00 94.91           C  
ATOM    595  C   ILE A  76      -2.454   1.305  -9.639  1.00 94.91           C  
ATOM    596  CB  ILE A  76      -1.553  -1.027  -9.971  1.00 94.91           C  
ATOM    597  O   ILE A  76      -2.274   1.911  -8.581  1.00 94.91           O  
ATOM    598  CG1 ILE A  76      -1.851  -2.519  -9.782  1.00 94.91           C  
ATOM    599  CG2 ILE A  76      -0.361  -0.593  -9.113  1.00 94.91           C  
ATOM    600  CD1 ILE A  76      -0.759  -3.439 -10.312  1.00 94.91           C  
ATOM    601  N   VAL A  77      -2.336   1.913 -10.809  1.00 94.36           N  
ATOM    602  CA  VAL A  77      -2.054   3.339 -10.937  1.00 94.36           C  
ATOM    603  C   VAL A  77      -3.093   4.143 -10.158  1.00 94.36           C  
ATOM    604  CB  VAL A  77      -2.036   3.784 -12.416  1.00 94.36           C  
ATOM    605  O   VAL A  77      -2.746   5.064  -9.415  1.00 94.36           O  
ATOM    606  CG1 VAL A  77      -2.068   5.308 -12.522  1.00 94.36           C  
ATOM    607  CG2 VAL A  77      -0.806   3.221 -13.127  1.00 94.36           C  
ATOM    608  N   LYS A  78      -4.250   3.802 -10.314  1.00 92.79           N  
ATOM    609  CA  LYS A  78      -5.329   4.533  -9.655  1.00 92.79           C  
ATOM    610  C   LYS A  78      -5.207   4.441  -8.137  1.00 92.79           C  
ATOM    611  CB  LYS A  78      -6.690   4.002 -10.105  1.00 92.79           C  
ATOM    612  O   LYS A  78      -5.362   5.443  -7.435  1.00 92.79           O  
ATOM    613  CG  LYS A  78      -7.063   4.382 -11.530  1.00 92.79           C  
ATOM    614  CD  LYS A  78      -8.475   3.928 -11.879  1.00 92.79           C  
ATOM    615  CE  LYS A  78      -8.862   4.341 -13.293  1.00 92.79           C  
ATOM    616  NZ  LYS A  78     -10.223   3.847 -13.660  1.00 92.79           N  
ATOM    617  N   TRP A  79      -4.965   3.238  -7.628  1.00 92.62           N  
ATOM    618  CA  TRP A  79      -4.803   3.055  -6.189  1.00 92.62           C  
ATOM    619  C   TRP A  79      -3.635   3.884  -5.663  1.00 92.62           C  
ATOM    620  CB  TRP A  79      -4.586   1.576  -5.856  1.00 92.62           C  
ATOM    621  O   TRP A  79      -3.755   4.555  -4.636  1.00 92.62           O  
ATOM    622  CG  TRP A  79      -5.786   0.714  -6.108  1.00 92.62           C  
ATOM    623  CD1 TRP A  79      -5.833  -0.440  -6.841  1.00 92.62           C  
ATOM    624  CD2 TRP A  79      -7.116   0.939  -5.631  1.00 92.62           C  
ATOM    625  CE2 TRP A  79      -7.918  -0.119  -6.112  1.00 92.62           C  
ATOM    626  CE3 TRP A  79      -7.708   1.934  -4.841  1.00 92.62           C  
ATOM    627  NE1 TRP A  79      -7.112  -0.945  -6.847  1.00 92.62           N  
ATOM    628  CH2 TRP A  79      -9.837   0.777  -5.054  1.00 92.62           C  
ATOM    629  CZ2 TRP A  79      -9.283  -0.209  -5.829  1.00 92.62           C  
ATOM    630  CZ3 TRP A  79      -9.066   1.842  -4.560  1.00 92.62           C  
ATOM    631  N   VAL A  80      -2.572   3.838  -6.366  1.00 91.93           N  
ATOM    632  CA  VAL A  80      -1.374   4.540  -5.917  1.00 91.93           C  
ATOM    633  C   VAL A  80      -1.608   6.048  -5.972  1.00 91.93           C  
ATOM    634  CB  VAL A  80      -0.141   4.159  -6.767  1.00 91.93           C  
ATOM    635  O   VAL A  80      -1.195   6.780  -5.070  1.00 91.93           O  
ATOM    636  CG1 VAL A  80       1.095   4.923  -6.297  1.00 91.93           C  
ATOM    637  CG2 VAL A  80       0.103   2.653  -6.708  1.00 91.93           C  
ATOM    638  N   GLU A  81      -2.246   6.547  -7.025  1.00 91.30           N  
ATOM    639  CA  GLU A  81      -2.572   7.966  -7.137  1.00 91.30           C  
ATOM    640  C   GLU A  81      -3.427   8.430  -5.961  1.00 91.30           C  
ATOM    641  CB  GLU A  81      -3.293   8.249  -8.456  1.00 91.30           C  
ATOM    642  O   GLU A  81      -3.185   9.497  -5.394  1.00 91.30           O  
ATOM    643  CG  GLU A  81      -2.367   8.319  -9.661  1.00 91.30           C  
ATOM    644  CD  GLU A  81      -3.101   8.564 -10.970  1.00 91.30           C  
ATOM    645  OE1 GLU A  81      -2.445   8.905 -11.980  1.00 91.30           O  
ATOM    646  OE2 GLU A  81      -4.343   8.415 -10.985  1.00 91.30           O  
ATOM    647  N   HIS A  82      -4.317   7.583  -5.689  1.00 88.23           N  
ATOM    648  CA  HIS A  82      -5.185   7.920  -4.567  1.00 88.23           C  
ATOM    649  C   HIS A  82      -4.404   7.960  -3.258  1.00 88.23           C  
ATOM    650  CB  HIS A  82      -6.336   6.917  -4.461  1.00 88.23           C  
ATOM    651  O   HIS A  82      -4.623   8.844  -2.427  1.00 88.23           O  
ATOM    652  CG  HIS A  82      -7.420   7.345  -3.523  1.00 88.23           C  
ATOM    653  CD2 HIS A  82      -7.811   6.844  -2.328  1.00 88.23           C  
ATOM    654  ND1 HIS A  82      -8.249   8.415  -3.782  1.00 88.23           N  
ATOM    655  CE1 HIS A  82      -9.105   8.554  -2.784  1.00 88.23           C  
ATOM    656  NE2 HIS A  82      -8.860   7.612  -1.888  1.00 88.23           N  
ATOM    657  N   PHE A  83      -3.617   6.996  -3.096  1.00 88.60           N  
ATOM    658  CA  PHE A  83      -2.786   6.970  -1.899  1.00 88.60           C  
ATOM    659  C   PHE A  83      -1.947   8.238  -1.795  1.00 88.60           C  
ATOM    660  CB  PHE A  83      -1.876   5.738  -1.900  1.00 88.60           C  
ATOM    661  O   PHE A  83      -1.833   8.828  -0.719  1.00 88.60           O  
ATOM    662  CG  PHE A  83      -0.970   5.650  -0.702  1.00 88.60           C  
ATOM    663  CD1 PHE A  83       0.320   6.166  -0.749  1.00 88.60           C  
ATOM    664  CD2 PHE A  83      -1.408   5.052   0.472  1.00 88.60           C  
ATOM    665  CE1 PHE A  83       1.160   6.086   0.359  1.00 88.60           C  
ATOM    666  CE2 PHE A  83      -0.574   4.968   1.583  1.00 88.60           C  
ATOM    667  CZ  PHE A  83       0.710   5.485   1.524  1.00 88.60           C  
ATOM    668  N   VAL A  84      -1.336   8.612  -2.847  1.00 86.52           N  
ATOM    669  CA  VAL A  84      -0.481   9.794  -2.871  1.00 86.52           C  
ATOM    670  C   VAL A  84      -1.291  11.025  -2.472  1.00 86.52           C  
ATOM    671  CB  VAL A  84       0.159  10.004  -4.261  1.00 86.52           C  
ATOM    672  O   VAL A  84      -0.808  11.877  -1.721  1.00 86.52           O  
ATOM    673  CG1 VAL A  84       0.814  11.381  -4.352  1.00 86.52           C  
ATOM    674  CG2 VAL A  84       1.178   8.903  -4.551  1.00 86.52           C  
ATOM    675  N   VAL A  85      -2.498  11.146  -2.933  1.00 85.09           N  
ATOM    676  CA  VAL A  85      -3.385  12.261  -2.618  1.00 85.09           C  
ATOM    677  C   VAL A  85      -3.691  12.271  -1.122  1.00 85.09           C  
ATOM    678  CB  VAL A  85      -4.697  12.190  -3.431  1.00 85.09           C  
ATOM    679  O   VAL A  85      -3.692  13.330  -0.489  1.00 85.09           O  
ATOM    680  CG1 VAL A  85      -5.705  13.218  -2.920  1.00 85.09           C  
ATOM    681  CG2 VAL A  85      -4.416  12.405  -4.917  1.00 85.09           C  
ATOM    682  N   ILE A  86      -3.921  11.071  -0.533  1.00 79.63           N  
ATOM    683  CA  ILE A  86      -4.205  10.933   0.891  1.00 79.63           C  
ATOM    684  C   ILE A  86      -3.011  11.425   1.705  1.00 79.63           C  
ATOM    685  CB  ILE A  86      -4.539   9.470   1.261  1.00 79.63           C  
ATOM    686  O   ILE A  86      -3.180  12.125   2.707  1.00 79.63           O  
ATOM    687  CG1 ILE A  86      -5.858   9.042   0.607  1.00 79.63           C  
ATOM    688  CG2 ILE A  86      -4.601   9.299   2.782  1.00 79.63           C  
ATOM    689  CD1 ILE A  86      -6.133   7.547   0.689  1.00 79.63           C  
ATOM    690  N   GLY A  87      -1.816  10.981   1.265  1.00 76.76           N  
ATOM    691  CA  GLY A  87      -0.600  11.375   1.958  1.00 76.76           C  
ATOM    692  C   GLY A  87      -0.371  12.875   1.955  1.00 76.76           C  
ATOM    693  O   GLY A  87       0.158  13.429   2.921  1.00 76.76           O  
ATOM    694  N   ASP A  88      -0.794  13.516   0.860  1.00 72.99           N  
ATOM    695  CA  ASP A  88      -0.640  14.962   0.730  1.00 72.99           C  
ATOM    696  C   ASP A  88      -1.595  15.702   1.664  1.00 72.99           C  
ATOM    697  CB  ASP A  88      -0.876  15.398  -0.717  1.00 72.99           C  
ATOM    698  O   ASP A  88      -1.300  16.813   2.109  1.00 72.99           O  
ATOM    699  CG  ASP A  88       0.252  14.994  -1.650  1.00 72.99           C  
ATOM    700  OD1 ASP A  88       1.357  14.666  -1.165  1.00 72.99           O  
ATOM    701  OD2 ASP A  88       0.036  15.007  -2.881  1.00 72.99           O  
ATOM    702  N   THR A  89      -2.666  14.985   2.063  1.00 66.90           N  
ATOM    703  CA  THR A  89      -3.713  15.629   2.848  1.00 66.90           C  
ATOM    704  C   THR A  89      -3.506  15.376   4.339  1.00 66.90           C  
ATOM    705  CB  THR A  89      -5.110  15.133   2.430  1.00 66.90           C  
ATOM    706  O   THR A  89      -3.872  16.207   5.172  1.00 66.90           O  
ATOM    707  CG2 THR A  89      -5.465  15.610   1.026  1.00 66.90           C  
ATOM    708  OG1 THR A  89      -5.128  13.700   2.455  1.00 66.90           O  
ATOM    709  N   VAL A  90      -2.797  14.234   4.639  1.00 59.56           N  
ATOM    710  CA  VAL A  90      -2.719  13.820   6.036  1.00 59.56           C  
ATOM    711  C   VAL A  90      -1.353  14.192   6.609  1.00 59.56           C  
ATOM    712  CB  VAL A  90      -2.968  12.304   6.194  1.00 59.56           C  
ATOM    713  O   VAL A  90      -0.321  13.726   6.122  1.00 59.56           O  
ATOM    714  CG1 VAL A  90      -2.893  11.894   7.664  1.00 59.56           C  
ATOM    715  CG2 VAL A  90      -4.322  11.921   5.598  1.00 59.56           C  
ATOM    716  N   VAL A  91      -1.220  15.366   7.320  1.00 49.00           N  
ATOM    717  CA  VAL A  91      -0.024  15.992   7.873  1.00 49.00           C  
ATOM    718  C   VAL A  91       0.657  15.035   8.849  1.00 49.00           C  
ATOM    719  CB  VAL A  91      -0.357  17.326   8.579  1.00 49.00           C  
ATOM    720  O   VAL A  91       1.887  14.984   8.922  1.00 49.00           O  
ATOM    721  CG1 VAL A  91       0.861  17.856   9.334  1.00 49.00           C  
ATOM    722  CG2 VAL A  91      -0.852  18.356   7.566  1.00 49.00           C  
ATOM    723  N   GLN A  92      -0.094  13.927   9.297  1.00 50.77           N  
ATOM    724  CA  GLN A  92       0.443  13.110  10.380  1.00 50.77           C  
ATOM    725  C   GLN A  92       0.813  11.715   9.885  1.00 50.77           C  
ATOM    726  CB  GLN A  92      -0.564  13.011  11.527  1.00 50.77           C  
ATOM    727  O   GLN A  92       1.131  10.831  10.684  1.00 50.77           O  
ATOM    728  CG  GLN A  92      -0.746  14.310  12.300  1.00 50.77           C  
ATOM    729  CD  GLN A  92      -1.482  14.115  13.612  1.00 50.77           C  
ATOM    730  NE2 GLN A  92      -1.223  14.994  14.574  1.00 50.77           N  
ATOM    731  OE1 GLN A  92      -2.278  13.182  13.759  1.00 50.77           O  
ATOM    732  N   TYR A  93       0.842  11.625   8.586  1.00 55.82           N  
ATOM    733  CA  TYR A  93       1.183  10.355   7.955  1.00 55.82           C  
ATOM    734  C   TYR A  93       2.682  10.091   8.035  1.00 55.82           C  
ATOM    735  CB  TYR A  93       0.729  10.343   6.492  1.00 55.82           C  
ATOM    736  O   TYR A  93       3.491  10.992   7.800  1.00 55.82           O  
ATOM    737  CG  TYR A  93       0.787   8.979   5.849  1.00 55.82           C  
ATOM    738  CD1 TYR A  93       1.816   8.644   4.972  1.00 55.82           C  
ATOM    739  CD2 TYR A  93      -0.187   8.023   6.117  1.00 55.82           C  
ATOM    740  CE1 TYR A  93       1.873   7.388   4.376  1.00 55.82           C  
ATOM    741  CE2 TYR A  93      -0.140   6.764   5.526  1.00 55.82           C  
ATOM    742  OH  TYR A  93       0.943   5.212   4.072  1.00 55.82           O  
ATOM    743  CZ  TYR A  93       0.892   6.456   4.659  1.00 55.82           C  
ATOM    744  N   ASP A  94       3.137   9.242   8.943  1.00 65.31           N  
ATOM    745  CA  ASP A  94       4.532   8.817   9.000  1.00 65.31           C  
ATOM    746  C   ASP A  94       5.003   8.293   7.645  1.00 65.31           C  
ATOM    747  CB  ASP A  94       4.724   7.745  10.074  1.00 65.31           C  
ATOM    748  O   ASP A  94       4.808   7.118   7.327  1.00 65.31           O  
ATOM    749  CG  ASP A  94       6.177   7.344  10.260  1.00 65.31           C  
ATOM    750  OD1 ASP A  94       7.064   7.956   9.626  1.00 65.31           O  
ATOM    751  OD2 ASP A  94       6.437   6.407  11.045  1.00 65.31           O  
ATOM    752  N   PRO A  95       5.467   9.250   6.901  1.00 66.45           N  
ATOM    753  CA  PRO A  95       5.939   8.903   5.558  1.00 66.45           C  
ATOM    754  C   PRO A  95       7.045   7.851   5.576  1.00 66.45           C  
ATOM    755  CB  PRO A  95       6.460  10.235   5.013  1.00 66.45           C  
ATOM    756  O   PRO A  95       7.173   7.068   4.630  1.00 66.45           O  
ATOM    757  CG  PRO A  95       6.572  11.121   6.212  1.00 66.45           C  
ATOM    758  CD  PRO A  95       5.713  10.554   7.305  1.00 66.45           C  
ATOM    759  N   GLY A  96       7.608   7.746   6.823  1.00 74.32           N  
ATOM    760  CA  GLY A  96       8.762   6.862   6.819  1.00 74.32           C  
ATOM    761  C   GLY A  96       8.388   5.392   6.819  1.00 74.32           C  
ATOM    762  O   GLY A  96       8.763   4.650   5.909  1.00 74.32           O  
ATOM    763  N   HIS A  97       7.503   4.973   7.757  1.00 81.13           N  
ATOM    764  CA  HIS A  97       7.186   3.555   7.883  1.00 81.13           C  
ATOM    765  C   HIS A  97       6.128   3.135   6.868  1.00 81.13           C  
ATOM    766  CB  HIS A  97       6.708   3.237   9.301  1.00 81.13           C  
ATOM    767  O   HIS A  97       6.139   2.000   6.387  1.00 81.13           O  
ATOM    768  CG  HIS A  97       7.765   3.413  10.344  1.00 81.13           C  
ATOM    769  CD2 HIS A  97       8.695   2.552  10.822  1.00 81.13           C  
ATOM    770  ND1 HIS A  97       7.948   4.596  11.027  1.00 81.13           N  
ATOM    771  CE1 HIS A  97       8.948   4.454  11.881  1.00 81.13           C  
ATOM    772  NE2 HIS A  97       9.418   3.223  11.777  1.00 81.13           N  
ATOM    773  N   ALA A  98       5.278   4.114   6.471  1.00 83.27           N  
ATOM    774  CA  ALA A  98       4.239   3.786   5.498  1.00 83.27           C  
ATOM    775  C   ALA A  98       4.829   3.621   4.101  1.00 83.27           C  
ATOM    776  CB  ALA A  98       3.157   4.863   5.492  1.00 83.27           C  
ATOM    777  O   ALA A  98       4.190   3.049   3.214  1.00 83.27           O  
ATOM    778  N   ALA A  99       6.078   4.081   3.957  1.00 86.98           N  
ATOM    779  CA  ALA A  99       6.770   3.950   2.677  1.00 86.98           C  
ATOM    780  C   ALA A  99       7.266   2.523   2.465  1.00 86.98           C  
ATOM    781  CB  ALA A  99       7.936   4.933   2.598  1.00 86.98           C  
ATOM    782  O   ALA A  99       7.496   2.101   1.329  1.00 86.98           O  
ATOM    783  N   LEU A 100       7.325   1.774   3.550  1.00 88.84           N  
ATOM    784  CA  LEU A 100       7.952   0.457   3.522  1.00 88.84           C  
ATOM    785  C   LEU A 100       7.154  -0.506   2.651  1.00 88.84           C  
ATOM    786  CB  LEU A 100       8.080  -0.106   4.940  1.00 88.84           C  
ATOM    787  O   LEU A 100       7.714  -1.166   1.773  1.00 88.84           O  
ATOM    788  CG  LEU A 100       9.153   0.529   5.827  1.00 88.84           C  
ATOM    789  CD1 LEU A 100       9.058  -0.019   7.248  1.00 88.84           C  
ATOM    790  CD2 LEU A 100      10.541   0.283   5.246  1.00 88.84           C  
ATOM    791  N   PRO A 101       5.868  -0.609   2.959  1.00 91.44           N  
ATOM    792  CA  PRO A 101       5.143  -1.550   2.102  1.00 91.44           C  
ATOM    793  C   PRO A 101       5.165  -1.144   0.630  1.00 91.44           C  
ATOM    794  CB  PRO A 101       3.718  -1.508   2.658  1.00 91.44           C  
ATOM    795  O   PRO A 101       5.184  -2.007  -0.252  1.00 91.44           O  
ATOM    796  CG  PRO A 101       3.635  -0.212   3.399  1.00 91.44           C  
ATOM    797  CD  PRO A 101       4.984   0.087   3.988  1.00 91.44           C  
ATOM    798  N   TRP A 102       5.250   0.164   0.320  1.00 92.29           N  
ATOM    799  CA  TRP A 102       5.302   0.597  -1.073  1.00 92.29           C  
ATOM    800  C   TRP A 102       6.646   0.249  -1.702  1.00 92.29           C  
ATOM    801  CB  TRP A 102       5.049   2.103  -1.177  1.00 92.29           C  
ATOM    802  O   TRP A 102       6.726  -0.020  -2.903  1.00 92.29           O  
ATOM    803  CG  TRP A 102       3.619   2.497  -0.962  1.00 92.29           C  
ATOM    804  CD1 TRP A 102       3.093   3.127   0.132  1.00 92.29           C  
ATOM    805  CD2 TRP A 102       2.529   2.283  -1.864  1.00 92.29           C  
ATOM    806  CE2 TRP A 102       1.370   2.809  -1.251  1.00 92.29           C  
ATOM    807  CE3 TRP A 102       2.419   1.697  -3.132  1.00 92.29           C  
ATOM    808  NE1 TRP A 102       1.741   3.318  -0.036  1.00 92.29           N  
ATOM    809  CH2 TRP A 102       0.037   2.188  -3.106  1.00 92.29           C  
ATOM    810  CZ2 TRP A 102       0.116   2.767  -1.866  1.00 92.29           C  
ATOM    811  CZ3 TRP A 102       1.171   1.655  -3.741  1.00 92.29           C  
ATOM    812  N   ALA A 103       7.663   0.272  -0.934  1.00 90.63           N  
ATOM    813  CA  ALA A 103       8.956  -0.205  -1.416  1.00 90.63           C  
ATOM    814  C   ALA A 103       8.885  -1.677  -1.811  1.00 90.63           C  
ATOM    815  CB  ALA A 103      10.031   0.006  -0.353  1.00 90.63           C  
ATOM    816  O   ALA A 103       9.469  -2.085  -2.818  1.00 90.63           O  
ATOM    817  N   GLY A 104       8.213  -2.437  -0.965  1.00 90.95           N  
ATOM    818  CA  GLY A 104       8.000  -3.837  -1.298  1.00 90.95           C  
ATOM    819  C   GLY A 104       7.217  -4.033  -2.582  1.00 90.95           C  
ATOM    820  O   GLY A 104       7.584  -4.859  -3.420  1.00 90.95           O  
ATOM    821  N   VAL A 105       6.156  -3.255  -2.710  1.00 93.37           N  
ATOM    822  CA  VAL A 105       5.340  -3.323  -3.918  1.00 93.37           C  
ATOM    823  C   VAL A 105       6.188  -2.959  -5.135  1.00 93.37           C  
ATOM    824  CB  VAL A 105       4.112  -2.390  -3.826  1.00 93.37           C  
ATOM    825  O   VAL A 105       6.115  -3.624  -6.171  1.00 93.37           O  
ATOM    826  CG1 VAL A 105       3.403  -2.295  -5.176  1.00 93.37           C  
ATOM    827  CG2 VAL A 105       3.149  -2.882  -2.747  1.00 93.37           C  
ATOM    828  N   ARG A 106       6.964  -1.937  -4.981  1.00 92.92           N  
ATOM    829  CA  ARG A 106       7.873  -1.540  -6.052  1.00 92.92           C  
ATOM    830  C   ARG A 106       8.801  -2.688  -6.435  1.00 92.92           C  
ATOM    831  CB  ARG A 106       8.696  -0.319  -5.634  1.00 92.92           C  
ATOM    832  O   ARG A 106       9.009  -2.956  -7.620  1.00 92.92           O  
ATOM    833  CG  ARG A 106       9.709   0.127  -6.676  1.00 92.92           C  
ATOM    834  CD  ARG A 106      10.563   1.283  -6.174  1.00 92.92           C  
ATOM    835  NE  ARG A 106      11.679   1.559  -7.074  1.00 92.92           N  
ATOM    836  NH1 ARG A 106      11.986   3.735  -6.360  1.00 92.92           N  
ATOM    837  NH2 ARG A 106      13.331   2.860  -7.998  1.00 92.92           N  
ATOM    838  CZ  ARG A 106      12.329   2.717  -7.142  1.00 92.92           C  
ATOM    839  N   PHE A 107       9.367  -3.293  -5.451  1.00 91.14           N  
ATOM    840  CA  PHE A 107      10.256  -4.429  -5.665  1.00 91.14           C  
ATOM    841  C   PHE A 107       9.556  -5.521  -6.465  1.00 91.14           C  
ATOM    842  CB  PHE A 107      10.745  -4.991  -4.326  1.00 91.14           C  
ATOM    843  O   PHE A 107      10.097  -6.015  -7.456  1.00 91.14           O  
ATOM    844  CG  PHE A 107      11.535  -6.265  -4.455  1.00 91.14           C  
ATOM    845  CD1 PHE A 107      10.954  -7.492  -4.160  1.00 91.14           C  
ATOM    846  CD2 PHE A 107      12.860  -6.235  -4.871  1.00 91.14           C  
ATOM    847  CE1 PHE A 107      11.683  -8.673  -4.278  1.00 91.14           C  
ATOM    848  CE2 PHE A 107      13.595  -7.411  -4.991  1.00 91.14           C  
ATOM    849  CZ  PHE A 107      13.005  -8.629  -4.694  1.00 91.14           C  
ATOM    850  N   LEU A 108       8.399  -5.904  -6.078  1.00 91.81           N  
ATOM    851  CA  LEU A 108       7.646  -6.950  -6.761  1.00 91.81           C  
ATOM    852  C   LEU A 108       7.322  -6.539  -8.194  1.00 91.81           C  
ATOM    853  CB  LEU A 108       6.353  -7.262  -6.003  1.00 91.81           C  
ATOM    854  O   LEU A 108       7.400  -7.359  -9.112  1.00 91.81           O  
ATOM    855  CG  LEU A 108       6.514  -7.904  -4.624  1.00 91.81           C  
ATOM    856  CD1 LEU A 108       5.151  -8.098  -3.967  1.00 91.81           C  
ATOM    857  CD2 LEU A 108       7.254  -9.232  -4.735  1.00 91.81           C  
ATOM    858  N   LEU A 109       6.950  -5.294  -8.330  1.00 92.70           N  
ATOM    859  CA  LEU A 109       6.647  -4.770  -9.657  1.00 92.70           C  
ATOM    860  C   LEU A 109       7.864  -4.865 -10.571  1.00 92.70           C  
ATOM    861  CB  LEU A 109       6.176  -3.316  -9.565  1.00 92.70           C  
ATOM    862  O   LEU A 109       7.746  -5.271 -11.730  1.00 92.70           O  
ATOM    863  CG  LEU A 109       5.575  -2.716 -10.837  1.00 92.70           C  
ATOM    864  CD1 LEU A 109       4.345  -3.509 -11.268  1.00 92.70           C  
ATOM    865  CD2 LEU A 109       5.222  -1.248 -10.622  1.00 92.70           C  
ATOM    866  N   GLN A 110       9.027  -4.546 -10.106  1.00 92.01           N  
ATOM    867  CA  GLN A 110      10.259  -4.608 -10.886  1.00 92.01           C  
ATOM    868  C   GLN A 110      10.554  -6.037 -11.334  1.00 92.01           C  
ATOM    869  CB  GLN A 110      11.435  -4.058 -10.078  1.00 92.01           C  
ATOM    870  O   GLN A 110      10.967  -6.263 -12.473  1.00 92.01           O  
ATOM    871  CG  GLN A 110      11.423  -2.542  -9.929  1.00 92.01           C  
ATOM    872  CD  GLN A 110      12.527  -2.032  -9.022  1.00 92.01           C  
ATOM    873  NE2 GLN A 110      12.963  -0.799  -9.254  1.00 92.01           N  
ATOM    874  OE1 GLN A 110      12.984  -2.741  -8.120  1.00 92.01           O  
ATOM    875  N   ILE A 111      10.324  -6.903 -10.388  1.00 89.71           N  
ATOM    876  CA  ILE A 111      10.536  -8.310 -10.710  1.00 89.71           C  
ATOM    877  C   ILE A 111       9.566  -8.740 -11.808  1.00 89.71           C  
ATOM    878  CB  ILE A 111      10.366  -9.207  -9.463  1.00 89.71           C  
ATOM    879  O   ILE A 111       9.968  -9.374 -12.787  1.00 89.71           O  
ATOM    880  CG1 ILE A 111      11.463  -8.907  -8.436  1.00 89.71           C  
ATOM    881  CG2 ILE A 111      10.374 -10.687  -9.858  1.00 89.71           C  
ATOM    882  CD1 ILE A 111      12.869  -9.236  -8.918  1.00 89.71           C  
ATOM    883  N   MET A 112       8.329  -8.404 -11.635  1.00 90.29           N  
ATOM    884  CA  MET A 112       7.289  -8.789 -12.584  1.00 90.29           C  
ATOM    885  C   MET A 112       7.567  -8.202 -13.964  1.00 90.29           C  
ATOM    886  CB  MET A 112       5.914  -8.336 -12.090  1.00 90.29           C  
ATOM    887  O   MET A 112       7.474  -8.904 -14.972  1.00 90.29           O  
ATOM    888  CG  MET A 112       4.767  -8.763 -12.992  1.00 90.29           C  
ATOM    889  SD  MET A 112       4.491  -7.594 -14.379  1.00 90.29           S  
ATOM    890  CE  MET A 112       3.885  -6.149 -13.463  1.00 90.29           C  
ATOM    891  N   ILE A 113       7.966  -6.933 -14.036  1.00 89.41           N  
ATOM    892  CA  ILE A 113       8.218  -6.235 -15.292  1.00 89.41           C  
ATOM    893  C   ILE A 113       9.463  -6.810 -15.962  1.00 89.41           C  
ATOM    894  CB  ILE A 113       8.383  -4.714 -15.070  1.00 89.41           C  
ATOM    895  O   ILE A 113       9.542  -6.872 -17.191  1.00 89.41           O  
ATOM    896  CG1 ILE A 113       7.050  -4.090 -14.640  1.00 89.41           C  
ATOM    897  CG2 ILE A 113       8.921  -4.039 -16.335  1.00 89.41           C  
ATOM    898  CD1 ILE A 113       7.168  -2.651 -14.157  1.00 89.41           C  
ATOM    899  N   GLY A 114      10.421  -7.212 -15.185  1.00 88.91           N  
ATOM    900  CA  GLY A 114      11.644  -7.786 -15.723  1.00 88.91           C  
ATOM    901  C   GLY A 114      11.409  -9.065 -16.504  1.00 88.91           C  
ATOM    902  O   GLY A 114      12.064  -9.308 -17.520  1.00 88.91           O  
ATOM    903  N   ASP A 115      10.461  -9.912 -16.090  1.00 87.89           N  
ATOM    904  CA  ASP A 115      10.073 -11.169 -16.722  1.00 87.89           C  
ATOM    905  C   ASP A 115       8.595 -11.470 -16.483  1.00 87.89           C  
ATOM    906  CB  ASP A 115      10.935 -12.321 -16.201  1.00 87.89           C  
ATOM    907  O   ASP A 115       8.255 -12.344 -15.683  1.00 87.89           O  
ATOM    908  CG  ASP A 115      10.867 -13.558 -17.079  1.00 87.89           C  
ATOM    909  OD1 ASP A 115       9.924 -13.678 -17.891  1.00 87.89           O  
ATOM    910  OD2 ASP A 115      11.762 -14.422 -16.956  1.00 87.89           O  
ATOM    911  N   PHE A 116       7.777 -10.776 -17.233  1.00 86.25           N  
ATOM    912  CA  PHE A 116       6.336 -10.831 -17.014  1.00 86.25           C  
ATOM    913  C   PHE A 116       5.824 -12.261 -17.135  1.00 86.25           C  
ATOM    914  CB  PHE A 116       5.605  -9.926 -18.011  1.00 86.25           C  
ATOM    915  O   PHE A 116       5.015 -12.708 -16.318  1.00 86.25           O  
ATOM    916  CG  PHE A 116       4.106 -10.039 -17.947  1.00 86.25           C  
ATOM    917  CD1 PHE A 116       3.408 -10.768 -18.902  1.00 86.25           C  
ATOM    918  CD2 PHE A 116       3.394  -9.415 -16.931  1.00 86.25           C  
ATOM    919  CE1 PHE A 116       2.020 -10.874 -18.846  1.00 86.25           C  
ATOM    920  CE2 PHE A 116       2.007  -9.517 -16.868  1.00 86.25           C  
ATOM    921  CZ  PHE A 116       1.322 -10.246 -17.826  1.00 86.25           C  
ATOM    922  N   GLN A 117       6.242 -13.007 -18.168  1.00 84.59           N  
ATOM    923  CA  GLN A 117       5.741 -14.353 -18.426  1.00 84.59           C  
ATOM    924  C   GLN A 117       6.015 -15.278 -17.244  1.00 84.59           C  
ATOM    925  CB  GLN A 117       6.370 -14.926 -19.698  1.00 84.59           C  
ATOM    926  O   GLN A 117       5.162 -16.087 -16.872  1.00 84.59           O  
ATOM    927  CG  GLN A 117       5.868 -14.274 -20.979  1.00 84.59           C  
ATOM    928  CD  GLN A 117       4.365 -14.392 -21.148  1.00 84.59           C  
ATOM    929  NE2 GLN A 117       3.750 -13.361 -21.717  1.00 84.59           N  
ATOM    930  OE1 GLN A 117       3.762 -15.401 -20.771  1.00 84.59           O  
ATOM    931  N   ALA A 118       7.138 -15.058 -16.604  1.00 84.38           N  
ATOM    932  CA  ALA A 118       7.544 -15.918 -15.495  1.00 84.38           C  
ATOM    933  C   ALA A 118       6.809 -15.542 -14.212  1.00 84.38           C  
ATOM    934  CB  ALA A 118       9.054 -15.837 -15.284  1.00 84.38           C  
ATOM    935  O   ALA A 118       6.508 -16.406 -13.385  1.00 84.38           O  
ATOM    936  N   TYR A 119       6.424 -14.259 -14.119  1.00 85.52           N  
ATOM    937  CA  TYR A 119       5.961 -13.796 -12.816  1.00 85.52           C  
ATOM    938  C   TYR A 119       4.594 -13.130 -12.928  1.00 85.52           C  
ATOM    939  CB  TYR A 119       6.969 -12.819 -12.204  1.00 85.52           C  
ATOM    940  O   TYR A 119       4.263 -12.242 -12.139  1.00 85.52           O  
ATOM    941  CG  TYR A 119       8.329 -13.425 -11.958  1.00 85.52           C  
ATOM    942  CD1 TYR A 119       8.490 -14.490 -11.074  1.00 85.52           C  
ATOM    943  CD2 TYR A 119       9.456 -12.934 -12.608  1.00 85.52           C  
ATOM    944  CE1 TYR A 119       9.742 -15.050 -10.843  1.00 85.52           C  
ATOM    945  CE2 TYR A 119      10.713 -13.486 -12.385  1.00 85.52           C  
ATOM    946  OH  TYR A 119      12.087 -15.093 -11.278  1.00 85.52           O  
ATOM    947  CZ  TYR A 119      10.846 -14.543 -11.503  1.00 85.52           C  
ATOM    948  N   LYS A 120       3.891 -13.463 -13.951  1.00 85.69           N  
ATOM    949  CA  LYS A 120       2.571 -12.877 -14.163  1.00 85.69           C  
ATOM    950  C   LYS A 120       1.636 -13.191 -12.999  1.00 85.69           C  
ATOM    951  CB  LYS A 120       1.964 -13.381 -15.473  1.00 85.69           C  
ATOM    952  O   LYS A 120       0.701 -12.435 -12.726  1.00 85.69           O  
ATOM    953  CG  LYS A 120       1.733 -14.885 -15.510  1.00 85.69           C  
ATOM    954  CD  LYS A 120       1.193 -15.335 -16.861  1.00 85.69           C  
ATOM    955  CE  LYS A 120       1.057 -16.850 -16.934  1.00 85.69           C  
ATOM    956  NZ  LYS A 120       0.606 -17.301 -18.284  1.00 85.69           N  
ATOM    957  N   PHE A 121       1.889 -14.297 -12.272  1.00 84.53           N  
ATOM    958  CA  PHE A 121       1.072 -14.698 -11.133  1.00 84.53           C  
ATOM    959  C   PHE A 121       1.144 -13.657 -10.022  1.00 84.53           C  
ATOM    960  CB  PHE A 121       1.520 -16.064 -10.602  1.00 84.53           C  
ATOM    961  O   PHE A 121       0.275 -13.613  -9.148  1.00 84.53           O  
ATOM    962  CG  PHE A 121       2.902 -16.060 -10.007  1.00 84.53           C  
ATOM    963  CD1 PHE A 121       4.017 -16.308 -10.799  1.00 84.53           C  
ATOM    964  CD2 PHE A 121       3.087 -15.807  -8.654  1.00 84.53           C  
ATOM    965  CE1 PHE A 121       5.297 -16.305 -10.250  1.00 84.53           C  
ATOM    966  CE2 PHE A 121       4.364 -15.802  -8.098  1.00 84.53           C  
ATOM    967  CZ  PHE A 121       5.467 -16.052  -8.898  1.00 84.53           C  
ATOM    968  N   MET A 122       2.073 -12.727 -10.003  1.00 89.13           N  
ATOM    969  CA  MET A 122       2.297 -11.731  -8.959  1.00 89.13           C  
ATOM    970  C   MET A 122       1.388 -10.523  -9.154  1.00 89.13           C  
ATOM    971  CB  MET A 122       3.761 -11.287  -8.945  1.00 89.13           C  
ATOM    972  O   MET A 122       1.103  -9.795  -8.202  1.00 89.13           O  
ATOM    973  CG  MET A 122       4.710 -12.322  -8.363  1.00 89.13           C  
ATOM    974  SD  MET A 122       6.383 -11.641  -8.042  1.00 89.13           S  
ATOM    975  CE  MET A 122       6.949 -11.367  -9.744  1.00 89.13           C  
ATOM    976  N   LEU A 123       1.015 -10.368 -10.398  1.00 91.25           N  
ATOM    977  CA  LEU A 123       0.272  -9.164 -10.752  1.00 91.25           C  
ATOM    978  C   LEU A 123      -0.987  -9.033  -9.901  1.00 91.25           C  
ATOM    979  CB  LEU A 123      -0.101  -9.180 -12.237  1.00 91.25           C  
ATOM    980  O   LEU A 123      -1.312  -7.941  -9.430  1.00 91.25           O  
ATOM    981  CG  LEU A 123      -0.704  -7.892 -12.798  1.00 91.25           C  
ATOM    982  CD1 LEU A 123       0.223  -6.712 -12.532  1.00 91.25           C  
ATOM    983  CD2 LEU A 123      -0.979  -8.037 -14.292  1.00 91.25           C  
ATOM    984  N   GLU A 124      -1.603 -10.150  -9.618  1.00 90.92           N  
ATOM    985  CA  GLU A 124      -2.813 -10.118  -8.802  1.00 90.92           C  
ATOM    986  C   GLU A 124      -2.499  -9.716  -7.364  1.00 90.92           C  
ATOM    987  CB  GLU A 124      -3.514 -11.479  -8.827  1.00 90.92           C  
ATOM    988  O   GLU A 124      -3.245  -8.950  -6.751  1.00 90.92           O  
ATOM    989  CG  GLU A 124      -4.159 -11.815 -10.164  1.00 90.92           C  
ATOM    990  CD  GLU A 124      -4.896 -13.145 -10.157  1.00 90.92           C  
ATOM    991  OE1 GLU A 124      -5.166 -13.694 -11.249  1.00 90.92           O  
ATOM    992  OE2 GLU A 124      -5.206 -13.641  -9.051  1.00 90.92           O  
ATOM    993  N   SER A 125      -1.415 -10.226  -6.894  1.00 91.58           N  
ATOM    994  CA  SER A 125      -1.013  -9.888  -5.532  1.00 91.58           C  
ATOM    995  C   SER A 125      -0.633  -8.416  -5.417  1.00 91.58           C  
ATOM    996  CB  SER A 125       0.159 -10.763  -5.086  1.00 91.58           C  
ATOM    997  O   SER A 125      -0.990  -7.751  -4.443  1.00 91.58           O  
ATOM    998  OG  SER A 125      -0.214 -12.130  -5.062  1.00 91.58           O  
ATOM    999  N   ILE A 126       0.014  -7.896  -6.429  1.00 93.98           N  
ATOM   1000  CA  ILE A 126       0.435  -6.499  -6.436  1.00 93.98           C  
ATOM   1001  C   ILE A 126      -0.792  -5.591  -6.465  1.00 93.98           C  
ATOM   1002  CB  ILE A 126       1.358  -6.193  -7.636  1.00 93.98           C  
ATOM   1003  O   ILE A 126      -0.859  -4.604  -5.729  1.00 93.98           O  
ATOM   1004  CG1 ILE A 126       2.693  -6.931  -7.486  1.00 93.98           C  
ATOM   1005  CG2 ILE A 126       1.580  -4.684  -7.776  1.00 93.98           C  
ATOM   1006  CD1 ILE A 126       3.555  -6.915  -8.741  1.00 93.98           C  
ATOM   1007  N   GLU A 127      -1.706  -5.956  -7.315  1.00 94.44           N  
ATOM   1008  CA  GLU A 127      -2.946  -5.187  -7.373  1.00 94.44           C  
ATOM   1009  C   GLU A 127      -3.668  -5.201  -6.029  1.00 94.44           C  
ATOM   1010  CB  GLU A 127      -3.865  -5.730  -8.471  1.00 94.44           C  
ATOM   1011  O   GLU A 127      -4.097  -4.155  -5.538  1.00 94.44           O  
ATOM   1012  CG  GLU A 127      -5.188  -4.987  -8.588  1.00 94.44           C  
ATOM   1013  CD  GLU A 127      -6.186  -5.682  -9.500  1.00 94.44           C  
ATOM   1014  OE1 GLU A 127      -7.249  -5.090  -9.799  1.00 94.44           O  
ATOM   1015  OE2 GLU A 127      -5.905  -6.827  -9.919  1.00 94.44           O  
ATOM   1016  N   SER A 128      -3.806  -6.387  -5.421  1.00 93.21           N  
ATOM   1017  CA  SER A 128      -4.483  -6.544  -4.138  1.00 93.21           C  
ATOM   1018  C   SER A 128      -3.777  -5.754  -3.041  1.00 93.21           C  
ATOM   1019  CB  SER A 128      -4.557  -8.020  -3.747  1.00 93.21           C  
ATOM   1020  O   SER A 128      -4.427  -5.095  -2.226  1.00 93.21           O  
ATOM   1021  OG  SER A 128      -5.443  -8.723  -4.602  1.00 93.21           O  
ATOM   1022  N   LEU A 129      -2.469  -5.803  -3.030  1.00 94.64           N  
ATOM   1023  CA  LEU A 129      -1.698  -5.076  -2.027  1.00 94.64           C  
ATOM   1024  C   LEU A 129      -1.882  -3.571  -2.188  1.00 94.64           C  
ATOM   1025  CB  LEU A 129      -0.214  -5.435  -2.128  1.00 94.64           C  
ATOM   1026  O   LEU A 129      -2.037  -2.851  -1.199  1.00 94.64           O  
ATOM   1027  CG  LEU A 129       0.198  -6.788  -1.546  1.00 94.64           C  
ATOM   1028  CD1 LEU A 129       1.647  -7.100  -1.904  1.00 94.64           C  
ATOM   1029  CD2 LEU A 129      -0.000  -6.803  -0.034  1.00 94.64           C  
ATOM   1030  N   SER A 130      -1.844  -3.095  -3.432  1.00 94.41           N  
ATOM   1031  CA  SER A 130      -2.029  -1.672  -3.694  1.00 94.41           C  
ATOM   1032  C   SER A 130      -3.400  -1.196  -3.226  1.00 94.41           C  
ATOM   1033  CB  SER A 130      -1.859  -1.374  -5.184  1.00 94.41           C  
ATOM   1034  O   SER A 130      -3.517  -0.136  -2.608  1.00 94.41           O  
ATOM   1035  OG  SER A 130      -0.554  -1.715  -5.620  1.00 94.41           O  
ATOM   1036  N   GLU A 131      -4.348  -1.964  -3.572  1.00 93.85           N  
ATOM   1037  CA  GLU A 131      -5.701  -1.655  -3.120  1.00 93.85           C  
ATOM   1038  C   GLU A 131      -5.776  -1.606  -1.597  1.00 93.85           C  
ATOM   1039  CB  GLU A 131      -6.697  -2.682  -3.663  1.00 93.85           C  
ATOM   1040  O   GLU A 131      -6.330  -0.662  -1.027  1.00 93.85           O  
ATOM   1041  CG  GLU A 131      -8.135  -2.434  -3.229  1.00 93.85           C  
ATOM   1042  CD  GLU A 131      -9.100  -3.506  -3.709  1.00 93.85           C  
ATOM   1043  OE1 GLU A 131     -10.290  -3.468  -3.323  1.00 93.85           O  
ATOM   1044  OE2 GLU A 131      -8.662  -4.392  -4.477  1.00 93.85           O  
ATOM   1045  N   LEU A 132      -5.254  -2.638  -0.992  1.00 93.20           N  
ATOM   1046  CA  LEU A 132      -5.265  -2.761   0.461  1.00 93.20           C  
ATOM   1047  C   LEU A 132      -4.583  -1.564   1.114  1.00 93.20           C  
ATOM   1048  CB  LEU A 132      -4.574  -4.057   0.895  1.00 93.20           C  
ATOM   1049  O   LEU A 132      -5.123  -0.971   2.051  1.00 93.20           O  
ATOM   1050  CG  LEU A 132      -4.594  -4.368   2.392  1.00 93.20           C  
ATOM   1051  CD1 LEU A 132      -4.691  -5.872   2.620  1.00 93.20           C  
ATOM   1052  CD2 LEU A 132      -3.354  -3.798   3.073  1.00 93.20           C  
ATOM   1053  N   LEU A 133      -3.419  -1.235   0.658  1.00 92.69           N  
ATOM   1054  CA  LEU A 133      -2.633  -0.152   1.240  1.00 92.69           C  
ATOM   1055  C   LEU A 133      -3.364   1.180   1.111  1.00 92.69           C  
ATOM   1056  CB  LEU A 133      -1.262  -0.063   0.564  1.00 92.69           C  
ATOM   1057  O   LEU A 133      -3.348   1.993   2.038  1.00 92.69           O  
ATOM   1058  CG  LEU A 133      -0.302  -1.226   0.821  1.00 92.69           C  
ATOM   1059  CD1 LEU A 133       0.957  -1.071  -0.026  1.00 92.69           C  
ATOM   1060  CD2 LEU A 133       0.051  -1.312   2.302  1.00 92.69           C  
ATOM   1061  N   CYS A 134      -3.937   1.413  -0.003  1.00 91.31           N  
ATOM   1062  CA  CYS A 134      -4.690   2.644  -0.214  1.00 91.31           C  
ATOM   1063  C   CYS A 134      -5.934   2.681   0.666  1.00 91.31           C  
ATOM   1064  CB  CYS A 134      -5.090   2.783  -1.683  1.00 91.31           C  
ATOM   1065  O   CYS A 134      -6.191   3.677   1.344  1.00 91.31           O  
ATOM   1066  SG  CYS A 134      -5.992   4.304  -2.051  1.00 91.31           S  
ATOM   1067  N   TYR A 135      -6.683   1.613   0.641  1.00 90.72           N  
ATOM   1068  CA  TYR A 135      -7.927   1.525   1.398  1.00 90.72           C  
ATOM   1069  C   TYR A 135      -7.680   1.763   2.883  1.00 90.72           C  
ATOM   1070  CB  TYR A 135      -8.586   0.158   1.192  1.00 90.72           C  
ATOM   1071  O   TYR A 135      -8.365   2.575   3.510  1.00 90.72           O  
ATOM   1072  CG  TYR A 135      -9.906   0.006   1.908  1.00 90.72           C  
ATOM   1073  CD1 TYR A 135      -9.989  -0.680   3.118  1.00 90.72           C  
ATOM   1074  CD2 TYR A 135     -11.072   0.546   1.377  1.00 90.72           C  
ATOM   1075  CE1 TYR A 135     -11.204  -0.824   3.781  1.00 90.72           C  
ATOM   1076  CE2 TYR A 135     -12.292   0.408   2.031  1.00 90.72           C  
ATOM   1077  OH  TYR A 135     -13.552  -0.417   3.883  1.00 90.72           O  
ATOM   1078  CZ  TYR A 135     -12.347  -0.277   3.231  1.00 90.72           C  
ATOM   1079  N   TYR A 136      -6.724   1.193   3.443  1.00 90.86           N  
ATOM   1080  CA  TYR A 136      -6.549   1.257   4.889  1.00 90.86           C  
ATOM   1081  C   TYR A 136      -5.786   2.513   5.291  1.00 90.86           C  
ATOM   1082  CB  TYR A 136      -5.812   0.014   5.396  1.00 90.86           C  
ATOM   1083  O   TYR A 136      -5.777   2.893   6.465  1.00 90.86           O  
ATOM   1084  CG  TYR A 136      -6.657  -1.237   5.392  1.00 90.86           C  
ATOM   1085  CD1 TYR A 136      -7.756  -1.361   6.239  1.00 90.86           C  
ATOM   1086  CD2 TYR A 136      -6.358  -2.296   4.542  1.00 90.86           C  
ATOM   1087  CE1 TYR A 136      -8.536  -2.513   6.240  1.00 90.86           C  
ATOM   1088  CE2 TYR A 136      -7.132  -3.452   4.535  1.00 90.86           C  
ATOM   1089  OH  TYR A 136      -8.987  -4.693   5.382  1.00 90.86           O  
ATOM   1090  CZ  TYR A 136      -8.217  -3.551   5.385  1.00 90.86           C  
ATOM   1091  N   ALA A 137      -5.122   3.090   4.342  1.00 88.62           N  
ATOM   1092  CA  ALA A 137      -4.665   4.455   4.590  1.00 88.62           C  
ATOM   1093  C   ALA A 137      -5.846   5.396   4.816  1.00 88.62           C  
ATOM   1094  CB  ALA A 137      -3.811   4.950   3.426  1.00 88.62           C  
ATOM   1095  O   ALA A 137      -5.779   6.294   5.659  1.00 88.62           O  
ATOM   1096  N   CYS A 138      -6.897   5.130   4.121  1.00 84.80           N  
ATOM   1097  CA  CYS A 138      -8.118   5.907   4.300  1.00 84.80           C  
ATOM   1098  C   CYS A 138      -8.746   5.630   5.660  1.00 84.80           C  
ATOM   1099  CB  CYS A 138      -9.121   5.592   3.191  1.00 84.80           C  
ATOM   1100  O   CYS A 138      -9.205   6.553   6.337  1.00 84.80           O  
ATOM   1101  SG  CYS A 138      -8.597   6.150   1.555  1.00 84.80           S  
ATOM   1102  N   VAL A 139      -8.776   4.438   5.984  1.00 86.65           N  
ATOM   1103  CA  VAL A 139      -9.326   4.045   7.277  1.00 86.65           C  
ATOM   1104  C   VAL A 139      -8.525   4.699   8.400  1.00 86.65           C  
ATOM   1105  CB  VAL A 139      -9.329   2.509   7.450  1.00 86.65           C  
ATOM   1106  O   VAL A 139      -9.099   5.198   9.371  1.00 86.65           O  
ATOM   1107  CG1 VAL A 139      -9.719   2.127   8.876  1.00 86.65           C  
ATOM   1108  CG2 VAL A 139     -10.276   1.862   6.441  1.00 86.65           C  
ATOM   1109  N   GLU A 140      -7.245   4.716   8.281  1.00 86.34           N  
ATOM   1110  CA  GLU A 140      -6.396   5.363   9.277  1.00 86.34           C  
ATOM   1111  C   GLU A 140      -6.722   6.849   9.398  1.00 86.34           C  
ATOM   1112  CB  GLU A 140      -4.918   5.175   8.928  1.00 86.34           C  
ATOM   1113  O   GLU A 140      -6.734   7.400  10.501  1.00 86.34           O  
ATOM   1114  CG  GLU A 140      -4.419   3.749   9.111  1.00 86.34           C  
ATOM   1115  CD  GLU A 140      -2.936   3.590   8.816  1.00 86.34           C  
ATOM   1116  OE1 GLU A 140      -2.517   2.490   8.389  1.00 86.34           O  
ATOM   1117  OE2 GLU A 140      -2.187   4.572   9.016  1.00 86.34           O  
ATOM   1118  N   ASP A 141      -6.901   7.442   8.262  1.00 81.82           N  
ATOM   1119  CA  ASP A 141      -7.269   8.854   8.256  1.00 81.82           C  
ATOM   1120  C   ASP A 141      -8.569   9.087   9.023  1.00 81.82           C  
ATOM   1121  CB  ASP A 141      -7.406   9.367   6.821  1.00 81.82           C  
ATOM   1122  O   ASP A 141      -8.677  10.040   9.797  1.00 81.82           O  
ATOM   1123  CG  ASP A 141      -7.598  10.871   6.744  1.00 81.82           C  
ATOM   1124  OD1 ASP A 141      -6.762  11.621   7.294  1.00 81.82           O  
ATOM   1125  OD2 ASP A 141      -8.594  11.311   6.131  1.00 81.82           O  
ATOM   1126  N   ILE A 142      -9.505   8.230   8.870  1.00 80.53           N  
ATOM   1127  CA  ILE A 142     -10.779   8.318   9.574  1.00 80.53           C  
ATOM   1128  C   ILE A 142     -10.553   8.145  11.074  1.00 80.53           C  
ATOM   1129  CB  ILE A 142     -11.783   7.262   9.059  1.00 80.53           C  
ATOM   1130  O   ILE A 142     -11.122   8.882  11.883  1.00 80.53           O  
ATOM   1131  CG1 ILE A 142     -12.198   7.579   7.617  1.00 80.53           C  
ATOM   1132  CG2 ILE A 142     -13.007   7.187   9.977  1.00 80.53           C  
ATOM   1133  CD1 ILE A 142     -12.989   6.466   6.942  1.00 80.53           C  
ATOM   1134  N   LEU A 143      -9.721   7.142  11.427  1.00 81.58           N  
ATOM   1135  CA  LEU A 143      -9.412   6.887  12.829  1.00 81.58           C  
ATOM   1136  C   LEU A 143      -8.743   8.100  13.468  1.00 81.58           C  
ATOM   1137  CB  LEU A 143      -8.506   5.660  12.965  1.00 81.58           C  
ATOM   1138  O   LEU A 143      -9.024   8.433  14.621  1.00 81.58           O  
ATOM   1139  CG  LEU A 143      -9.179   4.298  12.786  1.00 81.58           C  
ATOM   1140  CD1 LEU A 143      -8.134   3.187  12.788  1.00 81.58           C  
ATOM   1141  CD2 LEU A 143     -10.216   4.066  13.879  1.00 81.58           C  
ATOM   1142  N   LEU A 144      -7.833   8.689  12.740  1.00 79.69           N  
ATOM   1143  CA  LEU A 144      -7.143   9.874  13.239  1.00 79.69           C  
ATOM   1144  C   LEU A 144      -8.129  11.009  13.496  1.00 79.69           C  
ATOM   1145  CB  LEU A 144      -6.072  10.329  12.244  1.00 79.69           C  
ATOM   1146  O   LEU A 144      -8.016  11.719  14.498  1.00 79.69           O  
ATOM   1147  CG  LEU A 144      -5.196  11.505  12.682  1.00 79.69           C  
ATOM   1148  CD1 LEU A 144      -4.393  11.134  13.924  1.00 79.69           C  
ATOM   1149  CD2 LEU A 144      -4.271  11.933  11.548  1.00 79.69           C  
ATOM   1150  N   GLN A 145      -9.060  11.184  12.702  1.00 76.36           N  
ATOM   1151  CA  GLN A 145     -10.059  12.237  12.853  1.00 76.36           C  
ATOM   1152  C   GLN A 145     -10.953  11.979  14.062  1.00 76.36           C  
ATOM   1153  CB  GLN A 145     -10.909  12.356  11.587  1.00 76.36           C  
ATOM   1154  O   GLN A 145     -11.357  12.916  14.754  1.00 76.36           O  
ATOM   1155  CG  GLN A 145     -10.151  12.906  10.386  1.00 76.36           C  
ATOM   1156  CD  GLN A 145     -11.026  13.049   9.155  1.00 76.36           C  
ATOM   1157  NE2 GLN A 145     -10.398  13.230   7.998  1.00 76.36           N  
ATOM   1158  OE1 GLN A 145     -12.257  12.996   9.242  1.00 76.36           O  
ATOM   1159  N   PHE A 146     -11.242  10.652  14.274  1.00 74.12           N  
ATOM   1160  CA  PHE A 146     -12.042  10.275  15.434  1.00 74.12           C  
ATOM   1161  C   PHE A 146     -11.296  10.579  16.727  1.00 74.12           C  
ATOM   1162  CB  PHE A 146     -12.407   8.788  15.376  1.00 74.12           C  
ATOM   1163  O   PHE A 146     -11.912  10.919  17.740  1.00 74.12           O  
ATOM   1164  CG  PHE A 146     -13.508   8.471  14.400  1.00 74.12           C  
ATOM   1165  CD1 PHE A 146     -14.585   9.334  14.241  1.00 74.12           C  
ATOM   1166  CD2 PHE A 146     -13.465   7.309  13.640  1.00 74.12           C  
ATOM   1167  CE1 PHE A 146     -15.605   9.043  13.339  1.00 74.12           C  
ATOM   1168  CE2 PHE A 146     -14.480   7.011  12.736  1.00 74.12           C  
ATOM   1169  CZ  PHE A 146     -15.550   7.879  12.588  1.00 74.12           C  
ATOM   1170  N   SER A 147      -9.963  10.413  16.678  1.00 71.60           N  
ATOM   1171  CA  SER A 147      -9.147  10.599  17.873  1.00 71.60           C  
ATOM   1172  C   SER A 147      -9.064  12.072  18.262  1.00 71.60           C  
ATOM   1173  CB  SER A 147      -7.740  10.041  17.655  1.00 71.60           C  
ATOM   1174  O   SER A 147      -8.809  12.399  19.423  1.00 71.60           O  
ATOM   1175  OG  SER A 147      -7.038  10.809  16.693  1.00 71.60           O  
ATOM   1176  N   LYS A 148      -9.238  12.963  17.311  1.00 71.42           N  
ATOM   1177  CA  LYS A 148      -9.200  14.398  17.577  1.00 71.42           C  
ATOM   1178  C   LYS A 148     -10.505  14.876  18.208  1.00 71.42           C  
ATOM   1179  CB  LYS A 148      -8.925  15.176  16.290  1.00 71.42           C  
ATOM   1180  O   LYS A 148     -10.578  15.992  18.725  1.00 71.42           O  
ATOM   1181  CG  LYS A 148      -7.525  14.969  15.729  1.00 71.42           C  
ATOM   1182  CD  LYS A 148      -7.312  15.769  14.450  1.00 71.42           C  
ATOM   1183  CE  LYS A 148      -5.928  15.529  13.863  1.00 71.42           C  
ATOM   1184  NZ  LYS A 148      -5.739  16.255  12.572  1.00 71.42           N  
ATOM   1185  N   ALA A 149     -11.426  13.951  18.306  1.00 65.70           N  
ATOM   1186  CA  ALA A 149     -12.717  14.287  18.902  1.00 65.70           C  
ATOM   1187  C   ALA A 149     -12.641  14.267  20.426  1.00 65.70           C  
ATOM   1188  CB  ALA A 149     -13.795  13.323  18.413  1.00 65.70           C  
ATOM   1189  O   ALA A 149     -11.733  13.660  21.000  1.00 65.70           O  
ATOM   1190  N   PRO A 150     -13.322  15.137  21.131  1.00 63.67           N  
ATOM   1191  CA  PRO A 150     -13.314  15.247  22.591  1.00 63.67           C  
ATOM   1192  C   PRO A 150     -13.360  13.888  23.286  1.00 63.67           C  
ATOM   1193  CB  PRO A 150     -14.578  16.057  22.891  1.00 63.67           C  
ATOM   1194  O   PRO A 150     -13.848  12.913  22.710  1.00 63.67           O  
ATOM   1195  CG  PRO A 150     -15.119  16.431  21.548  1.00 63.67           C  
ATOM   1196  CD  PRO A 150     -14.339  15.694  20.498  1.00 63.67           C  
ATOM   1197  N   LYS A 151     -12.437  13.579  24.312  1.00 58.18           N  
ATOM   1198  CA  LYS A 151     -12.081  12.458  25.176  1.00 58.18           C  
ATOM   1199  C   LYS A 151     -13.296  11.583  25.472  1.00 58.18           C  
ATOM   1200  CB  LYS A 151     -11.467  12.962  26.483  1.00 58.18           C  
ATOM   1201  O   LYS A 151     -13.171  10.364  25.611  1.00 58.18           O  
ATOM   1202  CG  LYS A 151     -10.051  13.498  26.336  1.00 58.18           C  
ATOM   1203  CD  LYS A 151      -9.421  13.791  27.692  1.00 58.18           C  
ATOM   1204  CE  LYS A 151      -8.033  14.400  27.544  1.00 58.18           C  
ATOM   1205  NZ  LYS A 151      -7.414  14.698  28.870  1.00 58.18           N  
ATOM   1206  N   ASN A 152     -14.555  12.085  25.219  1.00 55.44           N  
ATOM   1207  CA  ASN A 152     -15.739  11.258  25.423  1.00 55.44           C  
ATOM   1208  C   ASN A 152     -16.382  10.861  24.097  1.00 55.44           C  
ATOM   1209  CB  ASN A 152     -16.755  11.983  26.309  1.00 55.44           C  
ATOM   1210  O   ASN A 152     -17.522  10.395  24.070  1.00 55.44           O  
ATOM   1211  CG  ASN A 152     -16.229  12.244  27.707  1.00 55.44           C  
ATOM   1212  ND2 ASN A 152     -16.743  13.286  28.349  1.00 55.44           N  
ATOM   1213  OD1 ASN A 152     -15.367  11.515  28.205  1.00 55.44           O  
ATOM   1214  N   GLY A 153     -15.587  10.873  22.925  1.00 56.20           N  
ATOM   1215  CA  GLY A 153     -16.126  10.482  21.632  1.00 56.20           C  
ATOM   1216  C   GLY A 153     -15.761   9.064  21.238  1.00 56.20           C  
ATOM   1217  O   GLY A 153     -15.255   8.296  22.059  1.00 56.20           O  
ATOM   1218  N   PRO A 154     -16.422   8.464  20.272  1.00 53.20           N  
ATOM   1219  CA  PRO A 154     -16.215   7.095  19.793  1.00 53.20           C  
ATOM   1220  C   PRO A 154     -14.747   6.678  19.816  1.00 53.20           C  
ATOM   1221  CB  PRO A 154     -16.749   7.139  18.359  1.00 53.20           C  
ATOM   1222  O   PRO A 154     -14.439   5.485  19.751  1.00 53.20           O  
ATOM   1223  CG  PRO A 154     -17.146   8.563  18.143  1.00 53.20           C  
ATOM   1224  CD  PRO A 154     -16.844   9.338  19.393  1.00 53.20           C  
ATOM   1225  N   SER A 155     -13.754   7.726  19.925  1.00 54.86           N  
ATOM   1226  CA  SER A 155     -12.321   7.450  19.909  1.00 54.86           C  
ATOM   1227  C   SER A 155     -11.912   6.584  21.096  1.00 54.86           C  
ATOM   1228  CB  SER A 155     -11.523   8.754  19.920  1.00 54.86           C  
ATOM   1229  O   SER A 155     -11.015   5.746  20.980  1.00 54.86           O  
ATOM   1230  OG  SER A 155     -10.131   8.493  19.864  1.00 54.86           O  
ATOM   1231  N   ALA A 156     -12.804   6.575  22.125  1.00 59.98           N  
ATOM   1232  CA  ALA A 156     -12.462   5.815  23.325  1.00 59.98           C  
ATOM   1233  C   ALA A 156     -13.271   4.524  23.405  1.00 59.98           C  
ATOM   1234  CB  ALA A 156     -12.693   6.662  24.574  1.00 59.98           C  
ATOM   1235  O   ALA A 156     -13.236   3.824  24.420  1.00 59.98           O  
ATOM   1236  N   SER A 157     -13.830   4.152  22.232  1.00 72.42           N  
ATOM   1237  CA  SER A 157     -14.636   2.939  22.326  1.00 72.42           C  
ATOM   1238  C   SER A 157     -13.776   1.690  22.164  1.00 72.42           C  
ATOM   1239  CB  SER A 157     -15.741   2.947  21.269  1.00 72.42           C  
ATOM   1240  O   SER A 157     -12.661   1.760  21.642  1.00 72.42           O  
ATOM   1241  OG  SER A 157     -15.226   2.588  19.999  1.00 72.42           O  
ATOM   1242  N   ASP A 158     -14.044   0.677  22.919  1.00 84.44           N  
ATOM   1243  CA  ASP A 158     -13.486  -0.668  22.810  1.00 84.44           C  
ATOM   1244  C   ASP A 158     -13.389  -1.106  21.351  1.00 84.44           C  
ATOM   1245  CB  ASP A 158     -14.333  -1.666  23.604  1.00 84.44           C  
ATOM   1246  O   ASP A 158     -12.403  -1.727  20.948  1.00 84.44           O  
ATOM   1247  CG  ASP A 158     -13.692  -3.039  23.704  1.00 84.44           C  
ATOM   1248  OD1 ASP A 158     -12.492  -3.129  24.040  1.00 84.44           O  
ATOM   1249  OD2 ASP A 158     -14.393  -4.040  23.441  1.00 84.44           O  
ATOM   1250  N   ALA A 159     -14.289  -0.693  20.505  1.00 84.69           N  
ATOM   1251  CA  ALA A 159     -14.332  -1.074  19.095  1.00 84.69           C  
ATOM   1252  C   ALA A 159     -13.212  -0.398  18.310  1.00 84.69           C  
ATOM   1253  CB  ALA A 159     -15.689  -0.723  18.490  1.00 84.69           C  
ATOM   1254  O   ALA A 159     -12.596  -1.016  17.439  1.00 84.69           O  
ATOM   1255  N   THR A 160     -12.954   0.911  18.617  1.00 85.51           N  
ATOM   1256  CA  THR A 160     -11.887   1.656  17.958  1.00 85.51           C  
ATOM   1257  C   THR A 160     -10.527   1.031  18.258  1.00 85.51           C  
ATOM   1258  CB  THR A 160     -11.884   3.132  18.395  1.00 85.51           C  
ATOM   1259  O   THR A 160      -9.687   0.903  17.365  1.00 85.51           O  
ATOM   1260  CG2 THR A 160     -10.792   3.917  17.675  1.00 85.51           C  
ATOM   1261  OG1 THR A 160     -13.156   3.717  18.090  1.00 85.51           O  
ATOM   1262  N   GLN A 161     -10.362   0.652  19.521  1.00 88.09           N  
ATOM   1263  CA  GLN A 161      -9.111   0.001  19.895  1.00 88.09           C  
ATOM   1264  C   GLN A 161      -8.959  -1.344  19.190  1.00 88.09           C  
ATOM   1265  CB  GLN A 161      -9.037  -0.189  21.410  1.00 88.09           C  
ATOM   1266  O   GLN A 161      -7.866  -1.696  18.742  1.00 88.09           O  
ATOM   1267  CG  GLN A 161      -7.688  -0.699  21.901  1.00 88.09           C  
ATOM   1268  CD  GLN A 161      -6.544   0.231  21.542  1.00 88.09           C  
ATOM   1269  NE2 GLN A 161      -5.414  -0.345  21.145  1.00 88.09           N  
ATOM   1270  OE1 GLN A 161      -6.674   1.457  21.620  1.00 88.09           O  
ATOM   1271  N   LYS A 162     -10.024  -2.124  19.091  1.00 91.14           N  
ATOM   1272  CA  LYS A 162      -9.994  -3.405  18.391  1.00 91.14           C  
ATOM   1273  C   LYS A 162      -9.673  -3.215  16.911  1.00 91.14           C  
ATOM   1274  CB  LYS A 162     -11.329  -4.134  18.548  1.00 91.14           C  
ATOM   1275  O   LYS A 162      -8.966  -4.030  16.314  1.00 91.14           O  
ATOM   1276  CG  LYS A 162     -11.558  -4.714  19.936  1.00 91.14           C  
ATOM   1277  CD  LYS A 162     -12.859  -5.503  20.004  1.00 91.14           C  
ATOM   1278  CE  LYS A 162     -13.065  -6.125  21.379  1.00 91.14           C  
ATOM   1279  NZ  LYS A 162     -14.397  -6.791  21.492  1.00 91.14           N  
ATOM   1280  N   LEU A 163     -10.207  -2.140  16.332  1.00 91.45           N  
ATOM   1281  CA  LEU A 163      -9.901  -1.821  14.941  1.00 91.45           C  
ATOM   1282  C   LEU A 163      -8.422  -1.493  14.771  1.00 91.45           C  
ATOM   1283  CB  LEU A 163     -10.756  -0.645  14.461  1.00 91.45           C  
ATOM   1284  O   LEU A 163      -7.775  -1.987  13.845  1.00 91.45           O  
ATOM   1285  CG  LEU A 163     -10.470  -0.132  13.048  1.00 91.45           C  
ATOM   1286  CD1 LEU A 163     -10.634  -1.258  12.033  1.00 91.45           C  
ATOM   1287  CD2 LEU A 163     -11.387   1.038  12.709  1.00 91.45           C  
ATOM   1288  N   ARG A 164      -7.908  -0.695  15.709  1.00 91.29           N  
ATOM   1289  CA  ARG A 164      -6.495  -0.335  15.652  1.00 91.29           C  
ATOM   1290  C   ARG A 164      -5.610  -1.573  15.747  1.00 91.29           C  
ATOM   1291  CB  ARG A 164      -6.145   0.647  16.773  1.00 91.29           C  
ATOM   1292  O   ARG A 164      -4.666  -1.728  14.969  1.00 91.29           O  
ATOM   1293  CG  ARG A 164      -6.648   2.061  16.532  1.00 91.29           C  
ATOM   1294  CD  ARG A 164      -6.095   3.039  17.561  1.00 91.29           C  
ATOM   1295  NE  ARG A 164      -6.523   4.408  17.287  1.00 91.29           N  
ATOM   1296  NH1 ARG A 164      -8.346   4.342  18.705  1.00 91.29           N  
ATOM   1297  NH2 ARG A 164      -7.880   6.246  17.517  1.00 91.29           N  
ATOM   1298  CZ  ARG A 164      -7.582   4.995  17.837  1.00 91.29           C  
ATOM   1299  N   ASP A 165      -5.958  -2.449  16.651  1.00 93.10           N  
ATOM   1300  CA  ASP A 165      -5.193  -3.679  16.834  1.00 93.10           C  
ATOM   1301  C   ASP A 165      -5.257  -4.556  15.586  1.00 93.10           C  
ATOM   1302  CB  ASP A 165      -5.707  -4.455  18.049  1.00 93.10           C  
ATOM   1303  O   ASP A 165      -4.249  -5.133  15.174  1.00 93.10           O  
ATOM   1304  CG  ASP A 165      -5.394  -3.768  19.367  1.00 93.10           C  
ATOM   1305  OD1 ASP A 165      -4.525  -2.871  19.396  1.00 93.10           O  
ATOM   1306  OD2 ASP A 165      -6.021  -4.130  20.386  1.00 93.10           O  
ATOM   1307  N   ALA A 166      -6.462  -4.658  15.038  1.00 94.37           N  
ATOM   1308  CA  ALA A 166      -6.639  -5.453  13.825  1.00 94.37           C  
ATOM   1309  C   ALA A 166      -5.846  -4.862  12.662  1.00 94.37           C  
ATOM   1310  CB  ALA A 166      -8.119  -5.547  13.461  1.00 94.37           C  
ATOM   1311  O   ALA A 166      -5.267  -5.599  11.860  1.00 94.37           O  
ATOM   1312  N   LEU A 167      -5.773  -3.536  12.570  1.00 94.02           N  
ATOM   1313  CA  LEU A 167      -4.999  -2.861  11.534  1.00 94.02           C  
ATOM   1314  C   LEU A 167      -3.510  -3.149  11.693  1.00 94.02           C  
ATOM   1315  CB  LEU A 167      -5.247  -1.351  11.577  1.00 94.02           C  
ATOM   1316  O   LEU A 167      -2.816  -3.415  10.709  1.00 94.02           O  
ATOM   1317  CG  LEU A 167      -6.479  -0.844  10.828  1.00 94.02           C  
ATOM   1318  CD1 LEU A 167      -6.718   0.630  11.136  1.00 94.02           C  
ATOM   1319  CD2 LEU A 167      -6.321  -1.063   9.327  1.00 94.02           C  
ATOM   1320  N   VAL A 168      -3.060  -3.082  12.889  1.00 94.73           N  
ATOM   1321  CA  VAL A 168      -1.653  -3.370  13.146  1.00 94.73           C  
ATOM   1322  C   VAL A 168      -1.325  -4.792  12.696  1.00 94.73           C  
ATOM   1323  CB  VAL A 168      -1.300  -3.189  14.639  1.00 94.73           C  
ATOM   1324  O   VAL A 168      -0.310  -5.022  12.034  1.00 94.73           O  
ATOM   1325  CG1 VAL A 168       0.078  -3.773  14.943  1.00 94.73           C  
ATOM   1326  CG2 VAL A 168      -1.354  -1.711  15.024  1.00 94.73           C  
ATOM   1327  N   GLN A 169      -2.166  -5.720  13.051  1.00 95.94           N  
ATOM   1328  CA  GLN A 169      -1.948  -7.106  12.651  1.00 95.94           C  
ATOM   1329  C   GLN A 169      -1.946  -7.247  11.132  1.00 95.94           C  
ATOM   1330  CB  GLN A 169      -3.015  -8.016  13.261  1.00 95.94           C  
ATOM   1331  O   GLN A 169      -1.166  -8.022  10.576  1.00 95.94           O  
ATOM   1332  CG  GLN A 169      -2.767  -9.500  13.025  1.00 95.94           C  
ATOM   1333  CD  GLN A 169      -1.452  -9.976  13.614  1.00 95.94           C  
ATOM   1334  NE2 GLN A 169      -0.743 -10.822  12.875  1.00 95.94           N  
ATOM   1335  OE1 GLN A 169      -1.077  -9.586  14.725  1.00 95.94           O  
ATOM   1336  N   LEU A 170      -2.861  -6.580  10.490  1.00 95.81           N  
ATOM   1337  CA  LEU A 170      -2.886  -6.582   9.031  1.00 95.81           C  
ATOM   1338  C   LEU A 170      -1.566  -6.072   8.464  1.00 95.81           C  
ATOM   1339  CB  LEU A 170      -4.043  -5.723   8.513  1.00 95.81           C  
ATOM   1340  O   LEU A 170      -0.988  -6.694   7.570  1.00 95.81           O  
ATOM   1341  CG  LEU A 170      -4.115  -5.525   6.998  1.00 95.81           C  
ATOM   1342  CD1 LEU A 170      -4.363  -6.859   6.301  1.00 95.81           C  
ATOM   1343  CD2 LEU A 170      -5.204  -4.519   6.642  1.00 95.81           C  
ATOM   1344  N   TYR A 171      -1.067  -5.031   8.986  1.00 94.93           N  
ATOM   1345  CA  TYR A 171       0.188  -4.451   8.519  1.00 94.93           C  
ATOM   1346  C   TYR A 171       1.353  -5.403   8.765  1.00 94.93           C  
ATOM   1347  CB  TYR A 171       0.453  -3.112   9.214  1.00 94.93           C  
ATOM   1348  O   TYR A 171       2.252  -5.522   7.930  1.00 94.93           O  
ATOM   1349  CG  TYR A 171      -0.490  -2.012   8.791  1.00 94.93           C  
ATOM   1350  CD1 TYR A 171      -1.266  -2.137   7.641  1.00 94.93           C  
ATOM   1351  CD2 TYR A 171      -0.606  -0.846   9.539  1.00 94.93           C  
ATOM   1352  CE1 TYR A 171      -2.135  -1.125   7.246  1.00 94.93           C  
ATOM   1353  CE2 TYR A 171      -1.472   0.173   9.154  1.00 94.93           C  
ATOM   1354  OH  TYR A 171      -3.090   1.029   7.622  1.00 94.93           O  
ATOM   1355  CZ  TYR A 171      -2.231   0.024   8.008  1.00 94.93           C  
ATOM   1356  N   VAL A 172       1.360  -6.061   9.905  1.00 95.00           N  
ATOM   1357  CA  VAL A 172       2.376  -7.069  10.188  1.00 95.00           C  
ATOM   1358  C   VAL A 172       2.355  -8.143   9.102  1.00 95.00           C  
ATOM   1359  CB  VAL A 172       2.167  -7.712  11.577  1.00 95.00           C  
ATOM   1360  O   VAL A 172       3.404  -8.528   8.580  1.00 95.00           O  
ATOM   1361  CG1 VAL A 172       3.055  -8.944  11.741  1.00 95.00           C  
ATOM   1362  CG2 VAL A 172       2.447  -6.696  12.682  1.00 95.00           C  
ATOM   1363  N   ASN A 173       1.209  -8.566   8.761  1.00 95.35           N  
ATOM   1364  CA  ASN A 173       1.066  -9.617   7.760  1.00 95.35           C  
ATOM   1365  C   ASN A 173       1.518  -9.144   6.381  1.00 95.35           C  
ATOM   1366  CB  ASN A 173      -0.381 -10.112   7.704  1.00 95.35           C  
ATOM   1367  O   ASN A 173       2.128  -9.906   5.628  1.00 95.35           O  
ATOM   1368  CG  ASN A 173      -0.778 -10.897   8.938  1.00 95.35           C  
ATOM   1369  ND2 ASN A 173      -2.076 -10.960   9.208  1.00 95.35           N  
ATOM   1370  OD1 ASN A 173       0.075 -11.443   9.643  1.00 95.35           O  
ATOM   1371  N   VAL A 174       1.228  -7.901   6.087  1.00 94.84           N  
ATOM   1372  CA  VAL A 174       1.664  -7.326   4.819  1.00 94.84           C  
ATOM   1373  C   VAL A 174       3.190  -7.275   4.772  1.00 94.84           C  
ATOM   1374  CB  VAL A 174       1.076  -5.914   4.604  1.00 94.84           C  
ATOM   1375  O   VAL A 174       3.802  -7.708   3.793  1.00 94.84           O  
ATOM   1376  CG1 VAL A 174       1.771  -5.211   3.439  1.00 94.84           C  
ATOM   1377  CG2 VAL A 174      -0.430  -5.995   4.362  1.00 94.84           C  
ATOM   1378  N   LEU A 175       3.790  -6.792   5.788  1.00 93.44           N  
ATOM   1379  CA  LEU A 175       5.243  -6.673   5.837  1.00 93.44           C  
ATOM   1380  C   LEU A 175       5.902  -8.048   5.822  1.00 93.44           C  
ATOM   1381  CB  LEU A 175       5.676  -5.901   7.087  1.00 93.44           C  
ATOM   1382  O   LEU A 175       6.952  -8.231   5.201  1.00 93.44           O  
ATOM   1383  CG  LEU A 175       5.352  -4.406   7.106  1.00 93.44           C  
ATOM   1384  CD1 LEU A 175       5.632  -3.821   8.487  1.00 93.44           C  
ATOM   1385  CD2 LEU A 175       6.151  -3.672   6.036  1.00 93.44           C  
ATOM   1386  N   THR A 176       5.276  -8.960   6.476  1.00 93.73           N  
ATOM   1387  CA  THR A 176       5.779 -10.329   6.473  1.00 93.73           C  
ATOM   1388  C   THR A 176       5.773 -10.904   5.059  1.00 93.73           C  
ATOM   1389  CB  THR A 176       4.945 -11.233   7.400  1.00 93.73           C  
ATOM   1390  O   THR A 176       6.757 -11.506   4.624  1.00 93.73           O  
ATOM   1391  CG2 THR A 176       5.438 -12.676   7.351  1.00 93.73           C  
ATOM   1392  OG1 THR A 176       5.047 -10.751   8.745  1.00 93.73           O  
ATOM   1393  N   TYR A 177       4.659 -10.697   4.417  1.00 93.30           N  
ATOM   1394  CA  TYR A 177       4.557 -11.169   3.041  1.00 93.30           C  
ATOM   1395  C   TYR A 177       5.643 -10.548   2.169  1.00 93.30           C  
ATOM   1396  CB  TYR A 177       3.176 -10.846   2.463  1.00 93.30           C  
ATOM   1397  O   TYR A 177       6.332 -11.253   1.429  1.00 93.30           O  
ATOM   1398  CG  TYR A 177       3.079 -11.053   0.971  1.00 93.30           C  
ATOM   1399  CD1 TYR A 177       3.173  -9.977   0.091  1.00 93.30           C  
ATOM   1400  CD2 TYR A 177       2.892 -12.324   0.438  1.00 93.30           C  
ATOM   1401  CE1 TYR A 177       3.082 -10.163  -1.285  1.00 93.30           C  
ATOM   1402  CE2 TYR A 177       2.800 -12.522  -0.936  1.00 93.30           C  
ATOM   1403  OH  TYR A 177       2.805 -11.626  -3.149  1.00 93.30           O  
ATOM   1404  CZ  TYR A 177       2.896 -11.437  -1.788  1.00 93.30           C  
ATOM   1405  N   LEU A 178       5.825  -9.288   2.264  1.00 92.39           N  
ATOM   1406  CA  LEU A 178       6.786  -8.571   1.432  1.00 92.39           C  
ATOM   1407  C   LEU A 178       8.213  -8.999   1.757  1.00 92.39           C  
ATOM   1408  CB  LEU A 178       6.638  -7.059   1.624  1.00 92.39           C  
ATOM   1409  O   LEU A 178       9.040  -9.153   0.856  1.00 92.39           O  
ATOM   1410  CG  LEU A 178       5.359  -6.428   1.071  1.00 92.39           C  
ATOM   1411  CD1 LEU A 178       5.251  -4.974   1.517  1.00 92.39           C  
ATOM   1412  CD2 LEU A 178       5.327  -6.529  -0.451  1.00 92.39           C  
ATOM   1413  N   ALA A 179       8.506  -9.163   3.011  1.00 90.82           N  
ATOM   1414  CA  ALA A 179       9.828  -9.624   3.425  1.00 90.82           C  
ATOM   1415  C   ALA A 179      10.114 -11.024   2.890  1.00 90.82           C  
ATOM   1416  CB  ALA A 179       9.945  -9.606   4.947  1.00 90.82           C  
ATOM   1417  O   ALA A 179      11.212 -11.294   2.396  1.00 90.82           O  
ATOM   1418  N   ARG A 180       9.192 -11.878   2.961  1.00 89.92           N  
ATOM   1419  CA  ARG A 180       9.342 -13.238   2.453  1.00 89.92           C  
ATOM   1420  C   ARG A 180       9.483 -13.242   0.935  1.00 89.92           C  
ATOM   1421  CB  ARG A 180       8.151 -14.103   2.871  1.00 89.92           C  
ATOM   1422  O   ARG A 180      10.264 -14.019   0.381  1.00 89.92           O  
ATOM   1423  CG  ARG A 180       8.141 -14.466   4.348  1.00 89.92           C  
ATOM   1424  CD  ARG A 180       7.009 -15.427   4.685  1.00 89.92           C  
ATOM   1425  NE  ARG A 180       7.008 -15.782   6.101  1.00 89.92           N  
ATOM   1426  NH1 ARG A 180       5.055 -17.012   6.002  1.00 89.92           N  
ATOM   1427  NH2 ARG A 180       6.175 -16.788   7.990  1.00 89.92           N  
ATOM   1428  CZ  ARG A 180       6.079 -16.526   6.695  1.00 89.92           C  
ATOM   1429  N   ALA A 181       8.631 -12.389   0.321  1.00 89.78           N  
ATOM   1430  CA  ALA A 181       8.737 -12.266  -1.131  1.00 89.78           C  
ATOM   1431  C   ALA A 181      10.129 -11.794  -1.541  1.00 89.78           C  
ATOM   1432  CB  ALA A 181       7.675 -11.307  -1.663  1.00 89.78           C  
ATOM   1433  O   ALA A 181      10.710 -12.311  -2.498  1.00 89.78           O  
ATOM   1434  N   ARG A 182      10.610 -10.856  -0.833  1.00 87.96           N  
ATOM   1435  CA  ARG A 182      11.951 -10.353  -1.114  1.00 87.96           C  
ATOM   1436  C   ARG A 182      12.993 -11.455  -0.960  1.00 87.96           C  
ATOM   1437  CB  ARG A 182      12.289  -9.179  -0.193  1.00 87.96           C  
ATOM   1438  O   ARG A 182      13.872 -11.609  -1.811  1.00 87.96           O  
ATOM   1439  CG  ARG A 182      13.589  -8.474  -0.545  1.00 87.96           C  
ATOM   1440  CD  ARG A 182      13.762  -7.183   0.242  1.00 87.96           C  
ATOM   1441  NE  ARG A 182      14.949  -6.447  -0.184  1.00 87.96           N  
ATOM   1442  NH1 ARG A 182      14.261  -4.423   0.692  1.00 87.96           N  
ATOM   1443  NH2 ARG A 182      16.274  -4.582  -0.392  1.00 87.96           N  
ATOM   1444  CZ  ARG A 182      15.158  -5.152   0.040  1.00 87.96           C  
ATOM   1445  N   LYS A 183      12.952 -12.110   0.118  1.00 87.06           N  
ATOM   1446  CA  LYS A 183      13.872 -13.217   0.361  1.00 87.06           C  
ATOM   1447  C   LYS A 183      13.784 -14.259  -0.750  1.00 87.06           C  
ATOM   1448  CB  LYS A 183      13.582 -13.869   1.714  1.00 87.06           C  
ATOM   1449  O   LYS A 183      14.807 -14.760  -1.221  1.00 87.06           O  
ATOM   1450  CG  LYS A 183      14.584 -14.942   2.112  1.00 87.06           C  
ATOM   1451  CD  LYS A 183      14.268 -15.522   3.485  1.00 87.06           C  
ATOM   1452  CE  LYS A 183      15.231 -16.641   3.856  1.00 87.06           C  
ATOM   1453  NZ  LYS A 183      14.931 -17.206   5.205  1.00 87.06           N  
ATOM   1454  N   TYR A 184      12.596 -14.528  -1.145  1.00 84.56           N  
ATOM   1455  CA  TYR A 184      12.350 -15.511  -2.194  1.00 84.56           C  
ATOM   1456  C   TYR A 184      13.009 -15.089  -3.502  1.00 84.56           C  
ATOM   1457  CB  TYR A 184      10.846 -15.706  -2.406  1.00 84.56           C  
ATOM   1458  O   TYR A 184      13.725 -15.875  -4.126  1.00 84.56           O  
ATOM   1459  CG  TYR A 184      10.505 -16.481  -3.657  1.00 84.56           C  
ATOM   1460  CD1 TYR A 184      10.075 -15.826  -4.809  1.00 84.56           C  
ATOM   1461  CD2 TYR A 184      10.612 -17.867  -3.688  1.00 84.56           C  
ATOM   1462  CE1 TYR A 184       9.758 -16.535  -5.962  1.00 84.56           C  
ATOM   1463  CE2 TYR A 184      10.297 -18.586  -4.836  1.00 84.56           C  
ATOM   1464  OH  TYR A 184       9.560 -18.620  -7.106  1.00 84.56           O  
ATOM   1465  CZ  TYR A 184       9.872 -17.913  -5.967  1.00 84.56           C  
ATOM   1466  N   PHE A 185      12.877 -13.872  -3.869  1.00 84.12           N  
ATOM   1467  CA  PHE A 185      13.310 -13.430  -5.189  1.00 84.12           C  
ATOM   1468  C   PHE A 185      14.781 -13.032  -5.171  1.00 84.12           C  
ATOM   1469  CB  PHE A 185      12.453 -12.256  -5.672  1.00 84.12           C  
ATOM   1470  O   PHE A 185      15.451 -13.065  -6.205  1.00 84.12           O  
ATOM   1471  CG  PHE A 185      11.056 -12.647  -6.071  1.00 84.12           C  
ATOM   1472  CD1 PHE A 185      10.837 -13.481  -7.161  1.00 84.12           C  
ATOM   1473  CD2 PHE A 185       9.961 -12.180  -5.356  1.00 84.12           C  
ATOM   1474  CE1 PHE A 185       9.545 -13.845  -7.532  1.00 84.12           C  
ATOM   1475  CE2 PHE A 185       8.667 -12.539  -5.722  1.00 84.12           C  
ATOM   1476  CZ  PHE A 185       8.461 -13.371  -6.811  1.00 84.12           C  
ATOM   1477  N   GLN A 186      15.313 -12.687  -4.078  1.00 81.42           N  
ATOM   1478  CA  GLN A 186      16.746 -12.429  -3.982  1.00 81.42           C  
ATOM   1479  C   GLN A 186      17.545 -13.728  -4.048  1.00 81.42           C  
ATOM   1480  CB  GLN A 186      17.071 -11.678  -2.690  1.00 81.42           C  
ATOM   1481  O   GLN A 186      18.643 -13.760  -4.608  1.00 81.42           O  
ATOM   1482  CG  GLN A 186      16.730 -10.195  -2.737  1.00 81.42           C  
ATOM   1483  CD  GLN A 186      17.049  -9.477  -1.440  1.00 81.42           C  
ATOM   1484  NE2 GLN A 186      17.138  -8.153  -1.501  1.00 81.42           N  
ATOM   1485  OE1 GLN A 186      17.213 -10.107  -0.390  1.00 81.42           O  
ATOM   1486  N   THR A 187      17.033 -14.769  -3.431  1.00 73.61           N  
ATOM   1487  CA  THR A 187      17.704 -16.064  -3.468  1.00 73.61           C  
ATOM   1488  C   THR A 187      17.617 -16.679  -4.862  1.00 73.61           C  
ATOM   1489  CB  THR A 187      17.100 -17.035  -2.436  1.00 73.61           C  
ATOM   1490  O   THR A 187      18.573 -17.298  -5.334  1.00 73.61           O  
ATOM   1491  CG2 THR A 187      17.901 -18.331  -2.367  1.00 73.61           C  
ATOM   1492  OG1 THR A 187      17.104 -16.414  -1.145  1.00 73.61           O  
ATOM   1493  N   TYR A 188      16.519 -16.372  -5.583  1.00 67.62           N  
ATOM   1494  CA  TYR A 188      16.278 -16.988  -6.883  1.00 67.62           C  
ATOM   1495  C   TYR A 188      17.135 -16.337  -7.962  1.00 67.62           C  
ATOM   1496  CB  TYR A 188      14.797 -16.886  -7.260  1.00 67.62           C  
ATOM   1497  O   TYR A 188      17.679 -17.024  -8.830  1.00 67.62           O  
ATOM   1498  CG  TYR A 188      14.467 -17.508  -8.595  1.00 67.62           C  
ATOM   1499  CD1 TYR A 188      14.258 -16.716  -9.722  1.00 67.62           C  
ATOM   1500  CD2 TYR A 188      14.361 -18.888  -8.732  1.00 67.62           C  
ATOM   1501  CE1 TYR A 188      13.951 -17.284 -10.954  1.00 67.62           C  
ATOM   1502  CE2 TYR A 188      14.055 -19.467  -9.959  1.00 67.62           C  
ATOM   1503  OH  TYR A 188      13.549 -19.226 -12.280  1.00 67.62           O  
ATOM   1504  CZ  TYR A 188      13.852 -18.658 -11.062  1.00 67.62           C  
ATOM   1505  N   THR A 189      17.017 -14.922  -7.983  1.00 59.98           N  
ATOM   1506  CA  THR A 189      17.857 -14.247  -8.965  1.00 59.98           C  
ATOM   1507  C   THR A 189      19.315 -14.672  -8.814  1.00 59.98           C  
ATOM   1508  CB  THR A 189      17.750 -12.716  -8.835  1.00 59.98           C  
ATOM   1509  O   THR A 189      20.027 -14.832  -9.808  1.00 59.98           O  
ATOM   1510  CG2 THR A 189      18.411 -12.015 -10.017  1.00 59.98           C  
ATOM   1511  OG1 THR A 189      16.367 -12.343  -8.784  1.00 59.98           O  
ATOM   1512  N   ALA A 190      19.613 -15.246  -7.675  1.00 57.15           N  
ATOM   1513  CA  ALA A 190      21.004 -15.622  -7.439  1.00 57.15           C  
ATOM   1514  C   ALA A 190      21.247 -17.084  -7.803  1.00 57.15           C  
ATOM   1515  CB  ALA A 190      21.384 -15.369  -5.983  1.00 57.15           C  
ATOM   1516  O   ALA A 190      22.294 -17.427  -8.357  1.00 57.15           O  
ATOM   1517  N   LYS A 191      20.142 -17.944  -7.746  1.00 55.40           N  
ATOM   1518  CA  LYS A 191      20.417 -19.378  -7.767  1.00 55.40           C  
ATOM   1519  C   LYS A 191      19.750 -20.048  -8.964  1.00 55.40           C  
ATOM   1520  CB  LYS A 191      19.945 -20.034  -6.469  1.00 55.40           C  
ATOM   1521  O   LYS A 191      20.060 -21.195  -9.293  1.00 55.40           O  
ATOM   1522  CG  LYS A 191      20.794 -19.687  -5.255  1.00 55.40           C  
ATOM   1523  CD  LYS A 191      20.360 -20.474  -4.025  1.00 55.40           C  
ATOM   1524  CE  LYS A 191      21.193 -20.110  -2.804  1.00 55.40           C  
ATOM   1525  NZ  LYS A 191      20.766 -20.874  -1.594  1.00 55.40           N  
ATOM   1526  N   ARG A 192      19.007 -19.387 -10.000  1.00 55.68           N  
ATOM   1527  CA  ARG A 192      18.308 -19.906 -11.171  1.00 55.68           C  
ATOM   1528  C   ARG A 192      17.810 -21.326 -10.927  1.00 55.68           C  
ATOM   1529  CB  ARG A 192      19.219 -19.873 -12.400  1.00 55.68           C  
ATOM   1530  O   ARG A 192      17.867 -22.172 -11.822  1.00 55.68           O  
ATOM   1531  CG  ARG A 192      19.560 -18.471 -12.877  1.00 55.68           C  
ATOM   1532  CD  ARG A 192      20.480 -18.495 -14.089  1.00 55.68           C  
ATOM   1533  NE  ARG A 192      19.757 -18.847 -15.308  1.00 55.68           N  
ATOM   1534  NH1 ARG A 192      21.583 -18.619 -16.705  1.00 55.68           N  
ATOM   1535  NH2 ARG A 192      19.547 -19.230 -17.563  1.00 55.68           N  
ATOM   1536  CZ  ARG A 192      20.298 -18.898 -16.522  1.00 55.68           C  
ATOM   1537  N   VAL A 193      17.233 -21.812  -9.751  1.00 54.04           N  
ATOM   1538  CA  VAL A 193      16.764 -23.166  -9.478  1.00 54.04           C  
ATOM   1539  C   VAL A 193      15.243 -23.220  -9.592  1.00 54.04           C  
ATOM   1540  CB  VAL A 193      17.211 -23.651  -8.080  1.00 54.04           C  
ATOM   1541  O   VAL A 193      14.535 -22.482  -8.902  1.00 54.04           O  
ATOM   1542  CG1 VAL A 193      16.701 -25.065  -7.810  1.00 54.04           C  
ATOM   1543  CG2 VAL A 193      18.733 -23.596  -7.958  1.00 54.04           C  
ATOM   1544  N   LEU A 194      14.561 -23.771 -10.666  1.00 51.32           N  
ATOM   1545  CA  LEU A 194      13.166 -23.887 -11.076  1.00 51.32           C  
ATOM   1546  C   LEU A 194      12.378 -24.739 -10.087  1.00 51.32           C  
ATOM   1547  CB  LEU A 194      13.068 -24.489 -12.480  1.00 51.32           C  
ATOM   1548  O   LEU A 194      11.227 -24.428  -9.772  1.00 51.32           O  
ATOM   1549  CG  LEU A 194      13.283 -23.526 -13.648  1.00 51.32           C  
ATOM   1550  CD1 LEU A 194      13.824 -24.276 -14.861  1.00 51.32           C  
ATOM   1551  CD2 LEU A 194      11.985 -22.805 -13.994  1.00 51.32           C  
ATOM   1552  N   LYS A 195      12.959 -25.814  -9.390  1.00 51.32           N  
ATOM   1553  CA  LYS A 195      12.175 -26.783  -8.631  1.00 51.32           C  
ATOM   1554  C   LYS A 195      11.773 -26.220  -7.271  1.00 51.32           C  
ATOM   1555  CB  LYS A 195      12.958 -28.084  -8.448  1.00 51.32           C  
ATOM   1556  O   LYS A 195      10.664 -26.469  -6.793  1.00 51.32           O  
ATOM   1557  CG  LYS A 195      12.108 -29.341  -8.568  1.00 51.32           C  
ATOM   1558  CD  LYS A 195      12.957 -30.601  -8.466  1.00 51.32           C  
ATOM   1559  CE  LYS A 195      12.100 -31.859  -8.512  1.00 51.32           C  
ATOM   1560  NZ  LYS A 195      12.930 -33.098  -8.431  1.00 51.32           N  
ATOM   1561  N   SER A 196      12.519 -25.297  -6.718  1.00 53.57           N  
ATOM   1562  CA  SER A 196      12.203 -24.673  -5.437  1.00 53.57           C  
ATOM   1563  C   SER A 196      11.211 -23.527  -5.611  1.00 53.57           C  
ATOM   1564  CB  SER A 196      13.475 -24.159  -4.762  1.00 53.57           C  
ATOM   1565  O   SER A 196      10.604 -23.072  -4.639  1.00 53.57           O  
ATOM   1566  OG  SER A 196      14.140 -23.220  -5.590  1.00 53.57           O  
ATOM   1567  N   ALA A 197      10.896 -23.303  -6.970  1.00 52.22           N  
ATOM   1568  CA  ALA A 197      10.069 -22.160  -7.348  1.00 52.22           C  
ATOM   1569  C   ALA A 197       8.592 -22.441  -7.088  1.00 52.22           C  
ATOM   1570  CB  ALA A 197      10.290 -21.807  -8.817  1.00 52.22           C  
ATOM   1571  O   ALA A 197       7.864 -21.570  -6.605  1.00 52.22           O  
ATOM   1572  N   PHE A 198       8.179 -23.677  -7.345  1.00 55.96           N  
ATOM   1573  CA  PHE A 198       6.769 -24.009  -7.171  1.00 55.96           C  
ATOM   1574  C   PHE A 198       6.409 -24.083  -5.692  1.00 55.96           C  
ATOM   1575  CB  PHE A 198       6.440 -25.337  -7.859  1.00 55.96           C  
ATOM   1576  O   PHE A 198       5.350 -23.606  -5.281  1.00 55.96           O  
ATOM   1577  CG  PHE A 198       4.966 -25.628  -7.942  1.00 55.96           C  
ATOM   1578  CD1 PHE A 198       4.359 -26.479  -7.026  1.00 55.96           C  
ATOM   1579  CD2 PHE A 198       4.186 -25.051  -8.936  1.00 55.96           C  
ATOM   1580  CE1 PHE A 198       2.995 -26.751  -7.099  1.00 55.96           C  
ATOM   1581  CE2 PHE A 198       2.822 -25.318  -9.016  1.00 55.96           C  
ATOM   1582  CZ  PHE A 198       2.229 -26.169  -8.097  1.00 55.96           C  
ATOM   1583  N   LEU A 199       7.349 -24.656  -4.863  1.00 56.31           N  
ATOM   1584  CA  LEU A 199       7.058 -24.811  -3.442  1.00 56.31           C  
ATOM   1585  C   LEU A 199       7.029 -23.456  -2.742  1.00 56.31           C  
ATOM   1586  CB  LEU A 199       8.098 -25.719  -2.779  1.00 56.31           C  
ATOM   1587  O   LEU A 199       6.172 -23.212  -1.890  1.00 56.31           O  
ATOM   1588  CG  LEU A 199       8.010 -27.208  -3.114  1.00 56.31           C  
ATOM   1589  CD1 LEU A 199       9.268 -27.932  -2.647  1.00 56.31           C  
ATOM   1590  CD2 LEU A 199       6.766 -27.826  -2.484  1.00 56.31           C  
ATOM   1591  N   GLN A 200       7.836 -22.598  -3.239  1.00 62.13           N  
ATOM   1592  CA  GLN A 200       7.932 -21.307  -2.566  1.00 62.13           C  
ATOM   1593  C   GLN A 200       6.825 -20.363  -3.027  1.00 62.13           C  
ATOM   1594  CB  GLN A 200       9.301 -20.672  -2.815  1.00 62.13           C  
ATOM   1595  O   GLN A 200       6.361 -19.520  -2.257  1.00 62.13           O  
ATOM   1596  CG  GLN A 200      10.438 -21.348  -2.061  1.00 62.13           C  
ATOM   1597  CD  GLN A 200      11.733 -20.558  -2.121  1.00 62.13           C  
ATOM   1598  NE2 GLN A 200      12.821 -21.168  -1.662  1.00 62.13           N  
ATOM   1599  OE1 GLN A 200      11.755 -19.410  -2.576  1.00 62.13           O  
ATOM   1600  N   ALA A 201       6.423 -20.520  -4.357  1.00 70.72           N  
ATOM   1601  CA  ALA A 201       5.267 -19.766  -4.834  1.00 70.72           C  
ATOM   1602  C   ALA A 201       4.024 -20.089  -4.010  1.00 70.72           C  
ATOM   1603  CB  ALA A 201       5.013 -20.059  -6.311  1.00 70.72           C  
ATOM   1604  O   ALA A 201       3.231 -19.198  -3.695  1.00 70.72           O  
ATOM   1605  N   SER A 202       3.939 -21.372  -3.618  1.00 73.38           N  
ATOM   1606  CA  SER A 202       2.824 -21.791  -2.775  1.00 73.38           C  
ATOM   1607  C   SER A 202       2.905 -21.149  -1.394  1.00 73.38           C  
ATOM   1608  CB  SER A 202       2.797 -23.313  -2.638  1.00 73.38           C  
ATOM   1609  O   SER A 202       1.885 -20.750  -0.828  1.00 73.38           O  
ATOM   1610  OG  SER A 202       3.975 -23.783  -2.004  1.00 73.38           O  
ATOM   1611  N   ASP A 203       4.151 -21.089  -0.944  1.00 79.43           N  
ATOM   1612  CA  ASP A 203       4.362 -20.469   0.360  1.00 79.43           C  
ATOM   1613  C   ASP A 203       3.968 -18.994   0.337  1.00 79.43           C  
ATOM   1614  CB  ASP A 203       5.822 -20.616   0.795  1.00 79.43           C  
ATOM   1615  O   ASP A 203       3.360 -18.493   1.285  1.00 79.43           O  
ATOM   1616  CG  ASP A 203       6.162 -22.021   1.261  1.00 79.43           C  
ATOM   1617  OD1 ASP A 203       5.236 -22.823   1.510  1.00 79.43           O  
ATOM   1618  OD2 ASP A 203       7.368 -22.328   1.382  1.00 79.43           O  
ATOM   1619  N   LEU A 204       4.354 -18.345  -0.765  1.00 80.55           N  
ATOM   1620  CA  LEU A 204       4.011 -16.933  -0.895  1.00 80.55           C  
ATOM   1621  C   LEU A 204       2.500 -16.745  -0.972  1.00 80.55           C  
ATOM   1622  CB  LEU A 204       4.676 -16.331  -2.135  1.00 80.55           C  
ATOM   1623  O   LEU A 204       1.950 -15.834  -0.349  1.00 80.55           O  
ATOM   1624  CG  LEU A 204       4.627 -14.807  -2.259  1.00 80.55           C  
ATOM   1625  CD1 LEU A 204       5.350 -14.156  -1.085  1.00 80.55           C  
ATOM   1626  CD2 LEU A 204       5.235 -14.358  -3.583  1.00 80.55           C  
ATOM   1627  N   GLU A 205       1.856 -17.650  -1.654  1.00 82.08           N  
ATOM   1628  CA  GLU A 205       0.402 -17.589  -1.772  1.00 82.08           C  
ATOM   1629  C   GLU A 205      -0.271 -17.790  -0.417  1.00 82.08           C  
ATOM   1630  CB  GLU A 205      -0.101 -18.635  -2.770  1.00 82.08           C  
ATOM   1631  O   GLU A 205      -1.263 -17.128  -0.107  1.00 82.08           O  
ATOM   1632  CG  GLU A 205      -1.558 -18.454  -3.169  1.00 82.08           C  
ATOM   1633  CD  GLU A 205      -1.992 -19.381  -4.293  1.00 82.08           C  
ATOM   1634  OE1 GLU A 205      -3.162 -19.299  -4.730  1.00 82.08           O  
ATOM   1635  OE2 GLU A 205      -1.155 -20.197  -4.740  1.00 82.08           O  
ATOM   1636  N   GLU A 206       0.227 -18.738   0.301  1.00 85.66           N  
ATOM   1637  CA  GLU A 206      -0.307 -18.985   1.637  1.00 85.66           C  
ATOM   1638  C   GLU A 206      -0.180 -17.747   2.520  1.00 85.66           C  
ATOM   1639  CB  GLU A 206       0.406 -20.172   2.290  1.00 85.66           C  
ATOM   1640  O   GLU A 206      -1.112 -17.400   3.249  1.00 85.66           O  
ATOM   1641  CG  GLU A 206      -0.177 -20.575   3.637  1.00 85.66           C  
ATOM   1642  CD  GLU A 206       0.568 -21.727   4.293  1.00 85.66           C  
ATOM   1643  OE1 GLU A 206       0.252 -22.071   5.454  1.00 85.66           O  
ATOM   1644  OE2 GLU A 206       1.475 -22.290   3.640  1.00 85.66           O  
ATOM   1645  N   THR A 207       0.979 -17.111   2.404  1.00 85.22           N  
ATOM   1646  CA  THR A 207       1.203 -15.919   3.214  1.00 85.22           C  
ATOM   1647  C   THR A 207       0.239 -14.805   2.815  1.00 85.22           C  
ATOM   1648  CB  THR A 207       2.653 -15.418   3.083  1.00 85.22           C  
ATOM   1649  O   THR A 207      -0.248 -14.062   3.669  1.00 85.22           O  
ATOM   1650  CG2 THR A 207       2.918 -14.248   4.025  1.00 85.22           C  
ATOM   1651  OG1 THR A 207       3.552 -16.487   3.402  1.00 85.22           O  
ATOM   1652  N   PHE A 208      -0.035 -14.779   1.513  1.00 88.04           N  
ATOM   1653  CA  PHE A 208      -0.992 -13.785   1.042  1.00 88.04           C  
ATOM   1654  C   PHE A 208      -2.384 -14.070   1.595  1.00 88.04           C  
ATOM   1655  CB  PHE A 208      -1.031 -13.757  -0.489  1.00 88.04           C  
ATOM   1656  O   PHE A 208      -3.139 -13.144   1.896  1.00 88.04           O  
ATOM   1657  CG  PHE A 208      -1.722 -12.547  -1.056  1.00 88.04           C  
ATOM   1658  CD1 PHE A 208      -3.052 -12.611  -1.454  1.00 88.04           C  
ATOM   1659  CD2 PHE A 208      -1.041 -11.344  -1.192  1.00 88.04           C  
ATOM   1660  CE1 PHE A 208      -3.695 -11.492  -1.979  1.00 88.04           C  
ATOM   1661  CE2 PHE A 208      -1.676 -10.221  -1.717  1.00 88.04           C  
ATOM   1662  CZ  PHE A 208      -3.003 -10.298  -2.110  1.00 88.04           C  
ATOM   1663  N   GLY A 209      -2.798 -15.355   1.720  1.00 90.41           N  
ATOM   1664  CA  GLY A 209      -4.067 -15.743   2.315  1.00 90.41           C  
ATOM   1665  C   GLY A 209      -4.247 -15.224   3.729  1.00 90.41           C  
ATOM   1666  O   GLY A 209      -5.360 -14.884   4.134  1.00 90.41           O  
ATOM   1667  N   VAL A 210      -3.149 -15.151   4.498  1.00 92.98           N  
ATOM   1668  CA  VAL A 210      -3.177 -14.644   5.866  1.00 92.98           C  
ATOM   1669  C   VAL A 210      -3.568 -13.168   5.862  1.00 92.98           C  
ATOM   1670  CB  VAL A 210      -1.815 -14.833   6.570  1.00 92.98           C  
ATOM   1671  O   VAL A 210      -4.295 -12.710   6.747  1.00 92.98           O  
ATOM   1672  CG1 VAL A 210      -1.825 -14.177   7.950  1.00 92.98           C  
ATOM   1673  CG2 VAL A 210      -1.475 -16.318   6.683  1.00 92.98           C  
ATOM   1674  N   ILE A 211      -3.144 -12.474   4.852  1.00 93.98           N  
ATOM   1675  CA  ILE A 211      -3.486 -11.064   4.707  1.00 93.98           C  
ATOM   1676  C   ILE A 211      -4.991 -10.917   4.490  1.00 93.98           C  
ATOM   1677  CB  ILE A 211      -2.711 -10.411   3.541  1.00 93.98           C  
ATOM   1678  O   ILE A 211      -5.630 -10.053   5.095  1.00 93.98           O  
ATOM   1679  CG1 ILE A 211      -1.215 -10.339   3.868  1.00 93.98           C  
ATOM   1680  CG2 ILE A 211      -3.271  -9.019   3.232  1.00 93.98           C  
ATOM   1681  CD1 ILE A 211      -0.347  -9.883   2.703  1.00 93.98           C  
ATOM   1682  N   ALA A 212      -5.550 -11.801   3.663  1.00 90.64           N  
ATOM   1683  CA  ALA A 212      -6.979 -11.758   3.366  1.00 90.64           C  
ATOM   1684  C   ALA A 212      -7.809 -11.977   4.628  1.00 90.64           C  
ATOM   1685  CB  ALA A 212      -7.335 -12.802   2.311  1.00 90.64           C  
ATOM   1686  O   ALA A 212      -8.819 -11.303   4.839  1.00 90.64           O  
ATOM   1687  N   GLU A 213      -7.359 -12.869   5.462  1.00 92.47           N  
ATOM   1688  CA  GLU A 213      -8.058 -13.146   6.714  1.00 92.47           C  
ATOM   1689  C   GLU A 213      -8.003 -11.944   7.653  1.00 92.47           C  
ATOM   1690  CB  GLU A 213      -7.464 -14.378   7.401  1.00 92.47           C  
ATOM   1691  O   GLU A 213      -9.010 -11.583   8.267  1.00 92.47           O  
ATOM   1692  CG  GLU A 213      -8.223 -14.813   8.646  1.00 92.47           C  
ATOM   1693  CD  GLU A 213      -7.693 -16.104   9.251  1.00 92.47           C  
ATOM   1694  OE1 GLU A 213      -8.276 -16.592  10.246  1.00 92.47           O  
ATOM   1695  OE2 GLU A 213      -6.686 -16.630   8.727  1.00 92.47           O  
ATOM   1696  N   SER A 214      -6.819 -11.353   7.764  1.00 93.45           N  
ATOM   1697  CA  SER A 214      -6.673 -10.190   8.633  1.00 93.45           C  
ATOM   1698  C   SER A 214      -7.487  -9.008   8.117  1.00 93.45           C  
ATOM   1699  CB  SER A 214      -5.201  -9.793   8.754  1.00 93.45           C  
ATOM   1700  O   SER A 214      -7.989  -8.203   8.904  1.00 93.45           O  
ATOM   1701  OG  SER A 214      -4.661  -9.471   7.484  1.00 93.45           O  
ATOM   1702  N   ARG A 215      -7.566  -8.961   6.808  1.00 93.02           N  
ATOM   1703  CA  ARG A 215      -8.400  -7.931   6.198  1.00 93.02           C  
ATOM   1704  C   ARG A 215      -9.854  -8.075   6.632  1.00 93.02           C  
ATOM   1705  CB  ARG A 215      -8.300  -7.992   4.672  1.00 93.02           C  
ATOM   1706  O   ARG A 215     -10.516  -7.082   6.943  1.00 93.02           O  
ATOM   1707  CG  ARG A 215      -9.109  -6.920   3.958  1.00 93.02           C  
ATOM   1708  CD  ARG A 215      -8.924  -6.986   2.449  1.00 93.02           C  
ATOM   1709  NE  ARG A 215      -9.607  -5.886   1.774  1.00 93.02           N  
ATOM   1710  NH1 ARG A 215      -8.933  -6.498  -0.350  1.00 93.02           N  
ATOM   1711  NH2 ARG A 215     -10.252  -4.647  -0.049  1.00 93.02           N  
ATOM   1712  CZ  ARG A 215      -9.596  -5.680   0.460  1.00 93.02           C  
ATOM   1713  N   ARG A 216     -10.401  -9.225   6.646  1.00 92.62           N  
ATOM   1714  CA  ARG A 216     -11.778  -9.479   7.057  1.00 92.62           C  
ATOM   1715  C   ARG A 216     -12.017  -9.013   8.489  1.00 92.62           C  
ATOM   1716  CB  ARG A 216     -12.113 -10.966   6.927  1.00 92.62           C  
ATOM   1717  O   ARG A 216     -13.050  -8.410   8.787  1.00 92.62           O  
ATOM   1718  CG  ARG A 216     -12.313 -11.429   5.493  1.00 92.62           C  
ATOM   1719  CD  ARG A 216     -12.784 -12.876   5.428  1.00 92.62           C  
ATOM   1720  NE  ARG A 216     -11.666 -13.811   5.507  1.00 92.62           N  
ATOM   1721  NH1 ARG A 216     -12.902 -15.534   6.423  1.00 92.62           N  
ATOM   1722  NH2 ARG A 216     -10.666 -15.818   6.004  1.00 92.62           N  
ATOM   1723  CZ  ARG A 216     -11.747 -15.052   5.978  1.00 92.62           C  
ATOM   1724  N   LYS A 217     -11.060  -9.241   9.285  1.00 92.86           N  
ATOM   1725  CA  LYS A 217     -11.173  -8.829  10.681  1.00 92.86           C  
ATOM   1726  C   LYS A 217     -11.231  -7.309  10.802  1.00 92.86           C  
ATOM   1727  CB  LYS A 217     -10.001  -9.375  11.499  1.00 92.86           C  
ATOM   1728  O   LYS A 217     -12.046  -6.772  11.556  1.00 92.86           O  
ATOM   1729  CG  LYS A 217     -10.081 -10.870  11.771  1.00 92.86           C  
ATOM   1730  CD  LYS A 217      -8.925 -11.341  12.645  1.00 92.86           C  
ATOM   1731  CE  LYS A 217      -8.946 -12.851  12.835  1.00 92.86           C  
ATOM   1732  NZ  LYS A 217      -7.768 -13.328  13.619  1.00 92.86           N  
ATOM   1733  N   VAL A 218     -10.370  -6.641  10.034  1.00 92.75           N  
ATOM   1734  CA  VAL A 218     -10.355  -5.182  10.046  1.00 92.75           C  
ATOM   1735  C   VAL A 218     -11.701  -4.647   9.563  1.00 92.75           C  
ATOM   1736  CB  VAL A 218      -9.213  -4.619   9.171  1.00 92.75           C  
ATOM   1737  O   VAL A 218     -12.275  -3.745  10.178  1.00 92.75           O  
ATOM   1738  CG1 VAL A 218      -9.342  -3.104   9.024  1.00 92.75           C  
ATOM   1739  CG2 VAL A 218      -7.855  -4.987   9.767  1.00 92.75           C  
ATOM   1740  N   ASP A 219     -12.181  -5.262   8.529  1.00 90.29           N  
ATOM   1741  CA  ASP A 219     -13.442  -4.806   7.953  1.00 90.29           C  
ATOM   1742  C   ASP A 219     -14.593  -4.982   8.940  1.00 90.29           C  
ATOM   1743  CB  ASP A 219     -13.742  -5.558   6.655  1.00 90.29           C  
ATOM   1744  O   ASP A 219     -15.477  -4.128   9.030  1.00 90.29           O  
ATOM   1745  CG  ASP A 219     -12.846  -5.137   5.504  1.00 90.29           C  
ATOM   1746  OD1 ASP A 219     -12.180  -4.084   5.603  1.00 90.29           O  
ATOM   1747  OD2 ASP A 219     -12.808  -5.863   4.487  1.00 90.29           O  
ATOM   1748  N   ASN A 220     -14.601  -6.010   9.690  1.00 90.80           N  
ATOM   1749  CA  ASN A 220     -15.629  -6.263  10.694  1.00 90.80           C  
ATOM   1750  C   ASN A 220     -15.622  -5.196  11.785  1.00 90.80           C  
ATOM   1751  CB  ASN A 220     -15.449  -7.652  11.309  1.00 90.80           C  
ATOM   1752  O   ASN A 220     -16.669  -4.641  12.123  1.00 90.80           O  
ATOM   1753  CG  ASN A 220     -15.855  -8.766  10.364  1.00 90.80           C  
ATOM   1754  ND2 ASN A 220     -15.422  -9.985  10.664  1.00 90.80           N  
ATOM   1755  OD1 ASN A 220     -16.551  -8.533   9.373  1.00 90.80           O  
ATOM   1756  N   TYR A 221     -14.426  -4.874  12.244  1.00 89.80           N  
ATOM   1757  CA  TYR A 221     -14.326  -3.883  13.310  1.00 89.80           C  
ATOM   1758  C   TYR A 221     -14.602  -2.481  12.778  1.00 89.80           C  
ATOM   1759  CB  TYR A 221     -12.940  -3.931  13.960  1.00 89.80           C  
ATOM   1760  O   TYR A 221     -15.192  -1.652  13.475  1.00 89.80           O  
ATOM   1761  CG  TYR A 221     -12.717  -5.148  14.825  1.00 89.80           C  
ATOM   1762  CD1 TYR A 221     -13.585  -5.451  15.871  1.00 89.80           C  
ATOM   1763  CD2 TYR A 221     -11.638  -5.995  14.598  1.00 89.80           C  
ATOM   1764  CE1 TYR A 221     -13.383  -6.571  16.672  1.00 89.80           C  
ATOM   1765  CE2 TYR A 221     -11.426  -7.117  15.392  1.00 89.80           C  
ATOM   1766  OH  TYR A 221     -12.097  -8.506  17.214  1.00 89.80           O  
ATOM   1767  CZ  TYR A 221     -12.302  -7.396  16.425  1.00 89.80           C  
ATOM   1768  N   PHE A 222     -14.123  -2.274  11.532  1.00 89.00           N  
ATOM   1769  CA  PHE A 222     -14.420  -0.990  10.908  1.00 89.00           C  
ATOM   1770  C   PHE A 222     -15.925  -0.777  10.797  1.00 89.00           C  
ATOM   1771  CB  PHE A 222     -13.773  -0.901   9.523  1.00 89.00           C  
ATOM   1772  O   PHE A 222     -16.426   0.312  11.082  1.00 89.00           O  
ATOM   1773  CG  PHE A 222     -14.008   0.413   8.826  1.00 89.00           C  
ATOM   1774  CD1 PHE A 222     -14.863   0.493   7.734  1.00 89.00           C  
ATOM   1775  CD2 PHE A 222     -13.372   1.567   9.264  1.00 89.00           C  
ATOM   1776  CE1 PHE A 222     -15.082   1.707   7.088  1.00 89.00           C  
ATOM   1777  CE2 PHE A 222     -13.586   2.784   8.623  1.00 89.00           C  
ATOM   1778  CZ  PHE A 222     -14.440   2.852   7.535  1.00 89.00           C  
ATOM   1779  N   ASP A 223     -16.593  -1.775  10.402  1.00 86.59           N  
ATOM   1780  CA  ASP A 223     -18.047  -1.706  10.297  1.00 86.59           C  
ATOM   1781  C   ASP A 223     -18.681  -1.406  11.654  1.00 86.59           C  
ATOM   1782  CB  ASP A 223     -18.607  -3.012   9.732  1.00 86.59           C  
ATOM   1783  O   ASP A 223     -19.620  -0.613  11.745  1.00 86.59           O  
ATOM   1784  CG  ASP A 223     -18.450  -3.121   8.225  1.00 86.59           C  
ATOM   1785  OD1 ASP A 223     -18.065  -2.124   7.578  1.00 86.59           O  
ATOM   1786  OD2 ASP A 223     -18.717  -4.214   7.680  1.00 86.59           O  
ATOM   1787  N   LEU A 224     -18.190  -2.001  12.699  1.00 84.40           N  
ATOM   1788  CA  LEU A 224     -18.689  -1.778  14.052  1.00 84.40           C  
ATOM   1789  C   LEU A 224     -18.463  -0.332  14.482  1.00 84.40           C  
ATOM   1790  CB  LEU A 224     -18.006  -2.728  15.039  1.00 84.40           C  
ATOM   1791  O   LEU A 224     -19.359   0.298  15.048  1.00 84.40           O  
ATOM   1792  CG  LEU A 224     -18.449  -4.192  14.987  1.00 84.40           C  
ATOM   1793  CD1 LEU A 224     -17.558  -5.047  15.882  1.00 84.40           C  
ATOM   1794  CD2 LEU A 224     -19.911  -4.323  15.397  1.00 84.40           C  
ATOM   1795  N   VAL A 225     -17.242   0.112  14.199  1.00 80.98           N  
ATOM   1796  CA  VAL A 225     -16.900   1.482  14.567  1.00 80.98           C  
ATOM   1797  C   VAL A 225     -17.738   2.462  13.749  1.00 80.98           C  
ATOM   1798  CB  VAL A 225     -15.395   1.766  14.361  1.00 80.98           C  
ATOM   1799  O   VAL A 225     -18.241   3.454  14.282  1.00 80.98           O  
ATOM   1800  CG1 VAL A 225     -15.100   3.256  14.524  1.00 80.98           C  
ATOM   1801  CG2 VAL A 225     -14.558   0.943  15.338  1.00 80.98           C  
ATOM   1802  N   TYR A 226     -17.838   2.113  12.513  1.00 78.09           N  
ATOM   1803  CA  TYR A 226     -18.625   2.928  11.595  1.00 78.09           C  
ATOM   1804  C   TYR A 226     -20.073   3.029  12.060  1.00 78.09           C  
ATOM   1805  CB  TYR A 226     -18.571   2.348  10.179  1.00 78.09           C  
ATOM   1806  O   TYR A 226     -20.653   4.117  12.074  1.00 78.09           O  
ATOM   1807  CG  TYR A 226     -19.390   3.122   9.174  1.00 78.09           C  
ATOM   1808  CD1 TYR A 226     -20.644   2.668   8.772  1.00 78.09           C  
ATOM   1809  CD2 TYR A 226     -18.911   4.307   8.625  1.00 78.09           C  
ATOM   1810  CE1 TYR A 226     -21.401   3.377   7.844  1.00 78.09           C  
ATOM   1811  CE2 TYR A 226     -19.660   5.023   7.697  1.00 78.09           C  
ATOM   1812  OH  TYR A 226     -21.647   5.257   6.396  1.00 78.09           O  
ATOM   1813  CZ  TYR A 226     -20.902   4.551   7.314  1.00 78.09           C  
ATOM   1814  N   LYS A 227     -20.731   1.987  12.324  1.00 78.76           N  
ATOM   1815  CA  LYS A 227     -22.126   1.935  12.754  1.00 78.76           C  
ATOM   1816  C   LYS A 227     -22.332   2.722  14.045  1.00 78.76           C  
ATOM   1817  CB  LYS A 227     -22.575   0.486  12.946  1.00 78.76           C  
ATOM   1818  O   LYS A 227     -23.370   3.362  14.229  1.00 78.76           O  
ATOM   1819  CG  LYS A 227     -22.808  -0.268  11.645  1.00 78.76           C  
ATOM   1820  CD  LYS A 227     -23.277  -1.694  11.901  1.00 78.76           C  
ATOM   1821  CE  LYS A 227     -23.461  -2.466  10.601  1.00 78.76           C  
ATOM   1822  NZ  LYS A 227     -23.847  -3.887  10.850  1.00 78.76           N  
ATOM   1823  N   LYS A 228     -21.257   2.817  14.763  1.00 72.96           N  
ATOM   1824  CA  LYS A 228     -21.370   3.521  16.037  1.00 72.96           C  
ATOM   1825  C   LYS A 228     -21.147   5.020  15.859  1.00 72.96           C  
ATOM   1826  CB  LYS A 228     -20.373   2.959  17.052  1.00 72.96           C  
ATOM   1827  O   LYS A 228     -21.644   5.825  16.650  1.00 72.96           O  
ATOM   1828  CG  LYS A 228     -20.753   1.593  17.604  1.00 72.96           C  
ATOM   1829  CD  LYS A 228     -19.830   1.172  18.740  1.00 72.96           C  
ATOM   1830  CE  LYS A 228     -20.251  -0.163  19.338  1.00 72.96           C  
ATOM   1831  NZ  LYS A 228     -19.413  -0.530  20.519  1.00 72.96           N  
ATOM   1832  N   GLY A 229     -20.465   5.364  14.734  1.00 66.88           N  
ATOM   1833  CA  GLY A 229     -20.052   6.744  14.532  1.00 66.88           C  
ATOM   1834  C   GLY A 229     -20.712   7.395  13.331  1.00 66.88           C  
ATOM   1835  O   GLY A 229     -20.305   8.477  12.903  1.00 66.88           O  
ATOM   1836  N   LEU A 230     -21.733   6.758  12.697  1.00 58.92           N  
ATOM   1837  CA  LEU A 230     -22.416   6.986  11.428  1.00 58.92           C  
ATOM   1838  C   LEU A 230     -22.730   8.466  11.238  1.00 58.92           C  
ATOM   1839  CB  LEU A 230     -23.707   6.166  11.359  1.00 58.92           C  
ATOM   1840  O   LEU A 230     -22.623   8.990  10.127  1.00 58.92           O  
ATOM   1841  CG  LEU A 230     -24.027   5.519  10.011  1.00 58.92           C  
ATOM   1842  CD1 LEU A 230     -23.848   4.006  10.093  1.00 58.92           C  
ATOM   1843  CD2 LEU A 230     -25.445   5.871   9.572  1.00 58.92           C  
ATOM   1844  N   GLN A 231     -22.781   9.251  12.308  1.00 56.57           N  
ATOM   1845  CA  GLN A 231     -23.196  10.614  11.993  1.00 56.57           C  
ATOM   1846  C   GLN A 231     -22.001  11.472  11.587  1.00 56.57           C  
ATOM   1847  CB  GLN A 231     -23.915  11.246  13.186  1.00 56.57           C  
ATOM   1848  O   GLN A 231     -22.102  12.295  10.675  1.00 56.57           O  
ATOM   1849  CG  GLN A 231     -25.336  10.736  13.388  1.00 56.57           C  
ATOM   1850  CD  GLN A 231     -26.173  11.659  14.253  1.00 56.57           C  
ATOM   1851  NE2 GLN A 231     -27.465  11.364  14.357  1.00 56.57           N  
ATOM   1852  OE1 GLN A 231     -25.664  12.628  14.824  1.00 56.57           O  
ATOM   1853  N   ARG A 232     -20.826  11.054  11.792  1.00 54.64           N  
ATOM   1854  CA  ARG A 232     -19.675  11.903  11.504  1.00 54.64           C  
ATOM   1855  C   ARG A 232     -18.897  11.381  10.301  1.00 54.64           C  
ATOM   1856  CB  ARG A 232     -18.755  11.994  12.724  1.00 54.64           C  
ATOM   1857  O   ARG A 232     -18.359  12.164   9.515  1.00 54.64           O  
ATOM   1858  CG  ARG A 232     -19.070  13.160  13.647  1.00 54.64           C  
ATOM   1859  CD  ARG A 232     -18.122  13.209  14.837  1.00 54.64           C  
ATOM   1860  NE  ARG A 232     -18.050  14.548  15.415  1.00 54.64           N  
ATOM   1861  NH1 ARG A 232     -16.250  14.084  16.787  1.00 54.64           N  
ATOM   1862  NH2 ARG A 232     -17.187  16.177  16.785  1.00 54.64           N  
ATOM   1863  CZ  ARG A 232     -17.163  14.933  16.327  1.00 54.64           C  
ATOM   1864  N   VAL A 233     -19.031  10.088   9.964  1.00 53.54           N  
ATOM   1865  CA  VAL A 233     -18.228   9.412   8.951  1.00 53.54           C  
ATOM   1866  C   VAL A 233     -18.924   9.504   7.594  1.00 53.54           C  
ATOM   1867  CB  VAL A 233     -17.975   7.933   9.320  1.00 53.54           C  
ATOM   1868  O   VAL A 233     -18.264   9.571   6.555  1.00 53.54           O  
ATOM   1869  CG1 VAL A 233     -17.262   7.206   8.182  1.00 53.54           C  
ATOM   1870  CG2 VAL A 233     -17.164   7.838  10.611  1.00 53.54           C  
ATOM   1871  N   GLU A 234     -20.384   9.531   7.620  1.00 59.64           N  
ATOM   1872  CA  GLU A 234     -21.116   9.641   6.361  1.00 59.64           C  
ATOM   1873  C   GLU A 234     -20.582  10.789   5.510  1.00 59.64           C  
ATOM   1874  CB  GLU A 234     -22.612   9.833   6.625  1.00 59.64           C  
ATOM   1875  O   GLU A 234     -20.421  10.645   4.296  1.00 59.64           O  
ATOM   1876  CG  GLU A 234     -23.494   9.503   5.429  1.00 59.64           C  
ATOM   1877  CD  GLU A 234     -24.980   9.585   5.740  1.00 59.64           C  
ATOM   1878  OE1 GLU A 234     -25.805   9.305   4.840  1.00 59.64           O  
ATOM   1879  OE2 GLU A 234     -25.323   9.932   6.892  1.00 59.64           O  
ATOM   1880  N   LYS A 235     -20.180  11.908   6.129  1.00 55.43           N  
ATOM   1881  CA  LYS A 235     -19.666  13.047   5.373  1.00 55.43           C  
ATOM   1882  C   LYS A 235     -18.285  12.747   4.799  1.00 55.43           C  
ATOM   1883  CB  LYS A 235     -19.608  14.295   6.255  1.00 55.43           C  
ATOM   1884  O   LYS A 235     -17.988  13.112   3.659  1.00 55.43           O  
ATOM   1885  CG  LYS A 235     -19.354  15.584   5.487  1.00 55.43           C  
ATOM   1886  CD  LYS A 235     -19.348  16.794   6.412  1.00 55.43           C  
ATOM   1887  CE  LYS A 235     -19.002  18.072   5.660  1.00 55.43           C  
ATOM   1888  NZ  LYS A 235     -18.943  19.253   6.573  1.00 55.43           N  
ATOM   1889  N   LEU A 236     -17.554  11.899   5.477  1.00 51.99           N  
ATOM   1890  CA  LEU A 236     -16.184  11.615   5.064  1.00 51.99           C  
ATOM   1891  C   LEU A 236     -16.154  10.541   3.982  1.00 51.99           C  
ATOM   1892  CB  LEU A 236     -15.343  11.170   6.264  1.00 51.99           C  
ATOM   1893  O   LEU A 236     -15.376  10.634   3.030  1.00 51.99           O  
ATOM   1894  CG  LEU A 236     -13.829  11.336   6.129  1.00 51.99           C  
ATOM   1895  CD1 LEU A 236     -13.431  12.790   6.363  1.00 51.99           C  
ATOM   1896  CD2 LEU A 236     -13.101  10.414   7.102  1.00 51.99           C  
ATOM   1897  N   MET A 237     -17.133   9.580   4.100  1.00 53.37           N  
ATOM   1898  CA  MET A 237     -17.202   8.481   3.142  1.00 53.37           C  
ATOM   1899  C   MET A 237     -17.807   8.946   1.822  1.00 53.37           C  
ATOM   1900  CB  MET A 237     -18.019   7.320   3.711  1.00 53.37           C  
ATOM   1901  O   MET A 237     -17.443   8.446   0.756  1.00 53.37           O  
ATOM   1902  CG  MET A 237     -17.209   6.363   4.571  1.00 53.37           C  
ATOM   1903  SD  MET A 237     -17.871   4.653   4.534  1.00 53.37           S  
ATOM   1904  CE  MET A 237     -16.596   3.837   3.533  1.00 53.37           C  
ATOM   1905  N   LEU A 238     -18.817   9.864   1.916  1.00 58.64           N  
ATOM   1906  CA  LEU A 238     -19.345  10.406   0.669  1.00 58.64           C  
ATOM   1907  C   LEU A 238     -18.236  11.050  -0.156  1.00 58.64           C  
ATOM   1908  CB  LEU A 238     -20.445  11.431   0.954  1.00 58.64           C  
ATOM   1909  O   LEU A 238     -18.228  10.942  -1.385  1.00 58.64           O  
ATOM   1910  CG  LEU A 238     -21.827  10.867   1.291  1.00 58.64           C  
ATOM   1911  CD1 LEU A 238     -22.662  11.913   2.022  1.00 58.64           C  
ATOM   1912  CD2 LEU A 238     -22.536  10.398   0.025  1.00 58.64           C  
ATOM   1913  N   ASP A 239     -17.203  11.443   0.490  1.00 54.33           N  
ATOM   1914  CA  ASP A 239     -16.108  12.050  -0.261  1.00 54.33           C  
ATOM   1915  C   ASP A 239     -15.125  10.989  -0.753  1.00 54.33           C  
ATOM   1916  CB  ASP A 239     -15.377  13.085   0.596  1.00 54.33           C  
ATOM   1917  O   ASP A 239     -14.549  11.123  -1.835  1.00 54.33           O  
ATOM   1918  CG  ASP A 239     -16.161  14.376   0.764  1.00 54.33           C  
ATOM   1919  OD1 ASP A 239     -17.126  14.606   0.004  1.00 54.33           O  
ATOM   1920  OD2 ASP A 239     -15.808  15.170   1.662  1.00 54.33           O  
ATOM   1921  N   PHE A 240     -15.227   9.692  -0.133  1.00 51.25           N  
ATOM   1922  CA  PHE A 240     -14.129   8.775  -0.414  1.00 51.25           C  
ATOM   1923  C   PHE A 240     -14.636   7.525  -1.124  1.00 51.25           C  
ATOM   1924  CB  PHE A 240     -13.406   8.387   0.879  1.00 51.25           C  
ATOM   1925  O   PHE A 240     -13.966   6.994  -2.012  1.00 51.25           O  
ATOM   1926  CG  PHE A 240     -12.488   9.457   1.405  1.00 51.25           C  
ATOM   1927  CD1 PHE A 240     -11.301   9.758   0.749  1.00 51.25           C  
ATOM   1928  CD2 PHE A 240     -12.812  10.162   2.557  1.00 51.25           C  
ATOM   1929  CE1 PHE A 240     -10.449  10.748   1.234  1.00 51.25           C  
ATOM   1930  CE2 PHE A 240     -11.966  11.153   3.047  1.00 51.25           C  
ATOM   1931  CZ  PHE A 240     -10.784  11.444   2.385  1.00 51.25           C  
ATOM   1932  N   GLN A 241     -15.939   6.974  -0.646  1.00 48.25           N  
ATOM   1933  CA  GLN A 241     -16.506   5.736  -1.171  1.00 48.25           C  
ATOM   1934  C   GLN A 241     -17.026   5.929  -2.593  1.00 48.25           C  
ATOM   1935  CB  GLN A 241     -17.631   5.233  -0.265  1.00 48.25           C  
ATOM   1936  O   GLN A 241     -16.986   5.003  -3.405  1.00 48.25           O  
ATOM   1937  CG  GLN A 241     -17.254   4.012   0.563  1.00 48.25           C  
ATOM   1938  CD  GLN A 241     -18.435   3.425   1.314  1.00 48.25           C  
ATOM   1939  NE2 GLN A 241     -18.193   2.344   2.047  1.00 48.25           N  
ATOM   1940  OE1 GLN A 241     -19.555   3.941   1.238  1.00 48.25           O  
ATOM   1941  N   ALA A 242     -17.328   7.184  -2.879  1.00 49.98           N  
ATOM   1942  CA  ALA A 242     -17.868   7.295  -4.232  1.00 49.98           C  
ATOM   1943  C   ALA A 242     -16.830   6.882  -5.272  1.00 49.98           C  
ATOM   1944  CB  ALA A 242     -18.346   8.720  -4.498  1.00 49.98           C  
ATOM   1945  O   ALA A 242     -17.139   6.133  -6.202  1.00 49.98           O  
ATOM   1946  N   PRO A 243     -15.500   7.155  -4.912  1.00 45.80           N  
ATOM   1947  CA  PRO A 243     -14.563   6.689  -5.937  1.00 45.80           C  
ATOM   1948  C   PRO A 243     -14.217   5.209  -5.791  1.00 45.80           C  
ATOM   1949  CB  PRO A 243     -13.328   7.564  -5.710  1.00 45.80           C  
ATOM   1950  O   PRO A 243     -14.006   4.519  -6.791  1.00 45.80           O  
ATOM   1951  CG  PRO A 243     -13.816   8.704  -4.876  1.00 45.80           C  
ATOM   1952  CD  PRO A 243     -15.076   8.280  -4.178  1.00 45.80           C  
ATOM   1953  N   LEU A 244     -14.282   4.635  -4.500  1.00 40.43           N  
ATOM   1954  CA  LEU A 244     -13.916   3.237  -4.298  1.00 40.43           C  
ATOM   1955  C   LEU A 244     -15.031   2.310  -4.772  1.00 40.43           C  
ATOM   1956  CB  LEU A 244     -13.608   2.971  -2.823  1.00 40.43           C  
ATOM   1957  O   LEU A 244     -14.763   1.259  -5.359  1.00 40.43           O  
ATOM   1958  CG  LEU A 244     -12.273   3.505  -2.302  1.00 40.43           C  
ATOM   1959  CD1 LEU A 244     -12.197   3.357  -0.786  1.00 40.43           C  
ATOM   1960  CD2 LEU A 244     -11.109   2.784  -2.974  1.00 40.43           C  
ATOM   1961  N   LEU A 245     -16.404   2.737  -4.385  1.00 39.77           N  
ATOM   1962  CA  LEU A 245     -17.556   1.952  -4.815  1.00 39.77           C  
ATOM   1963  C   LEU A 245     -17.714   2.004  -6.330  1.00 39.77           C  
ATOM   1964  CB  LEU A 245     -18.832   2.460  -4.139  1.00 39.77           C  
ATOM   1965  O   LEU A 245     -18.144   1.027  -6.948  1.00 39.77           O  
ATOM   1966  CG  LEU A 245     -19.066   1.999  -2.699  1.00 39.77           C  
ATOM   1967  CD1 LEU A 245     -19.847   3.056  -1.925  1.00 39.77           C  
ATOM   1968  CD2 LEU A 245     -19.800   0.663  -2.678  1.00 39.77           C  
ATOM   1969  N   ARG A 246     -17.327   3.147  -6.899  1.00 42.63           N  
ATOM   1970  CA  ARG A 246     -17.339   3.240  -8.356  1.00 42.63           C  
ATOM   1971  C   ARG A 246     -16.266   2.347  -8.970  1.00 42.63           C  
ATOM   1972  CB  ARG A 246     -17.136   4.688  -8.805  1.00 42.63           C  
ATOM   1973  O   ARG A 246     -16.486   1.733 -10.016  1.00 42.63           O  
ATOM   1974  CG  ARG A 246     -17.871   5.045 -10.087  1.00 42.63           C  
ATOM   1975  CD  ARG A 246     -17.618   6.488 -10.499  1.00 42.63           C  
ATOM   1976  NE  ARG A 246     -18.797   7.323 -10.293  1.00 42.63           N  
ATOM   1977  NH1 ARG A 246     -17.921   9.182 -11.348  1.00 42.63           N  
ATOM   1978  NH2 ARG A 246     -20.033   9.252 -10.460  1.00 42.63           N  
ATOM   1979  CZ  ARG A 246     -18.915   8.584 -10.701  1.00 42.63           C  
ATOM   1980  N   TRP A 247     -15.244   1.892  -8.242  1.00 38.40           N  
ATOM   1981  CA  TRP A 247     -14.087   1.166  -8.756  1.00 38.40           C  
ATOM   1982  C   TRP A 247     -14.308  -0.340  -8.673  1.00 38.40           C  
ATOM   1983  CB  TRP A 247     -12.823   1.553  -7.983  1.00 38.40           C  
ATOM   1984  O   TRP A 247     -13.827  -1.092  -9.523  1.00 38.40           O  
ATOM   1985  CG  TRP A 247     -12.331   2.939  -8.275  1.00 38.40           C  
ATOM   1986  CD1 TRP A 247     -12.811   3.802  -9.221  1.00 38.40           C  
ATOM   1987  CD2 TRP A 247     -11.258   3.620  -7.618  1.00 38.40           C  
ATOM   1988  CE2 TRP A 247     -11.143   4.895  -8.217  1.00 38.40           C  
ATOM   1989  CE3 TRP A 247     -10.382   3.277  -6.580  1.00 38.40           C  
ATOM   1990  NE1 TRP A 247     -12.101   4.980  -9.191  1.00 38.40           N  
ATOM   1991  CH2 TRP A 247      -9.341   5.466  -6.793  1.00 38.40           C  
ATOM   1992  CZ2 TRP A 247     -10.185   5.827  -7.811  1.00 38.40           C  
ATOM   1993  CZ3 TRP A 247      -9.430   4.207  -6.177  1.00 38.40           C  
ATOM   1994  N   SER A 248     -15.073  -0.784  -7.506  1.00 37.91           N  
ATOM   1995  CA  SER A 248     -15.400  -2.203  -7.404  1.00 37.91           C  
ATOM   1996  C   SER A 248     -16.393  -2.620  -8.484  1.00 37.91           C  
ATOM   1997  CB  SER A 248     -15.973  -2.523  -6.023  1.00 37.91           C  
ATOM   1998  O   SER A 248     -16.341  -3.747  -8.980  1.00 37.91           O  
ATOM   1999  OG  SER A 248     -17.306  -2.054  -5.910  1.00 37.91           O  
ATOM   2000  N   ASP A 249     -17.195  -1.700  -9.080  1.00 33.29           N  
ATOM   2001  CA  ASP A 249     -18.097  -2.049 -10.174  1.00 33.29           C  
ATOM   2002  C   ASP A 249     -17.367  -2.029 -11.515  1.00 33.29           C  
ATOM   2003  CB  ASP A 249     -19.291  -1.094 -10.211  1.00 33.29           C  
ATOM   2004  O   ASP A 249     -17.593  -2.894 -12.364  1.00 33.29           O  
ATOM   2005  CG  ASP A 249     -20.297  -1.359  -9.104  1.00 33.29           C  
ATOM   2006  OD1 ASP A 249     -20.322  -2.484  -8.559  1.00 33.29           O  
ATOM   2007  OD2 ASP A 249     -21.074  -0.436  -8.776  1.00 33.29           O  
TER    2008      ASP A 249
ENDMDL
END
