# Supplementary material for: Exploring a diverse world of effector domains and amyloid signaling motifs in fungal NLR proteins
Source: PLoS Comput Biol. 2022 Dec 21;18(12):e1010787. doi: 10.1371/journal.pcbi.1010787 (PMC9815663; doi:10.1371/journal.pcbi.1010787)
Supplement: S3 Data — Full AlphaFold2/ColabFold outputs. (GZ) [file pcbi.1010787.s010.tar.gz › EXM15090_1_250/rank_2_model_5_ptm_seed_0_unrelaxed.pdb]

MODEL     1
ATOM      1  N   PRO A   1       0.912 -16.964  24.694  1.00 35.45           N  
ATOM      2  CA  PRO A   1       0.287 -16.780  23.382  1.00 35.45           C  
ATOM      3  C   PRO A   1      -0.962 -15.905  23.441  1.00 35.45           C  
ATOM      4  CB  PRO A   1      -0.066 -18.208  22.956  1.00 35.45           C  
ATOM      5  O   PRO A   1      -1.777 -16.046  24.357  1.00 35.45           O  
ATOM      6  CG  PRO A   1       0.106 -19.029  24.194  1.00 35.45           C  
ATOM      7  CD  PRO A   1       0.717 -18.164  25.259  1.00 35.45           C  
ATOM      8  N   VAL A   2      -0.781 -14.580  23.314  1.00 32.90           N  
ATOM      9  CA  VAL A   2      -1.824 -13.565  23.205  1.00 32.90           C  
ATOM     10  C   VAL A   2      -2.923 -14.051  22.264  1.00 32.90           C  
ATOM     11  CB  VAL A   2      -1.254 -12.217  22.707  1.00 32.90           C  
ATOM     12  O   VAL A   2      -2.646 -14.462  21.135  1.00 32.90           O  
ATOM     13  CG1 VAL A   2      -2.359 -11.167  22.609  1.00 32.90           C  
ATOM     14  CG2 VAL A   2      -0.136 -11.737  23.631  1.00 32.90           C  
ATOM     15  N   VAL A   3      -3.847 -14.863  22.702  1.00 32.19           N  
ATOM     16  CA  VAL A   3      -5.143 -15.314  22.208  1.00 32.19           C  
ATOM     17  C   VAL A   3      -5.908 -14.135  21.611  1.00 32.19           C  
ATOM     18  CB  VAL A   3      -5.977 -15.979  23.326  1.00 32.19           C  
ATOM     19  O   VAL A   3      -6.085 -13.106  22.268  1.00 32.19           O  
ATOM     20  CG1 VAL A   3      -7.299 -16.508  22.772  1.00 32.19           C  
ATOM     21  CG2 VAL A   3      -5.182 -17.105  23.985  1.00 32.19           C  
ATOM     22  N   LEU A   4      -5.664 -13.747  20.294  1.00 38.68           N  
ATOM     23  CA  LEU A   4      -6.400 -12.921  19.344  1.00 38.68           C  
ATOM     24  C   LEU A   4      -7.900 -12.989  19.611  1.00 38.68           C  
ATOM     25  CB  LEU A   4      -6.105 -13.364  17.908  1.00 38.68           C  
ATOM     26  O   LEU A   4      -8.477 -14.078  19.663  1.00 38.68           O  
ATOM     27  CG  LEU A   4      -4.700 -13.069  17.383  1.00 38.68           C  
ATOM     28  CD1 LEU A   4      -4.432 -13.864  16.109  1.00 38.68           C  
ATOM     29  CD2 LEU A   4      -4.525 -11.575  17.132  1.00 38.68           C  
ATOM     30  N   SER A   5      -8.394 -12.444  20.737  1.00 32.93           N  
ATOM     31  CA  SER A   5      -9.743 -11.988  21.054  1.00 32.93           C  
ATOM     32  C   SER A   5     -10.626 -11.968  19.810  1.00 32.93           C  
ATOM     33  CB  SER A   5      -9.705 -10.596  21.684  1.00 32.93           C  
ATOM     34  O   SER A   5     -10.146 -11.701  18.706  1.00 32.93           O  
ATOM     35  OG  SER A   5      -8.601  -9.853  21.196  1.00 32.93           O  
ATOM     36  N   ASN A   6     -11.462 -12.982  19.548  1.00 32.68           N  
ATOM     37  CA  ASN A   6     -12.711 -13.094  18.803  1.00 32.68           C  
ATOM     38  C   ASN A   6     -12.894 -11.927  17.837  1.00 32.68           C  
ATOM     39  CB  ASN A   6     -13.901 -13.181  19.761  1.00 32.68           C  
ATOM     40  O   ASN A   6     -12.727 -10.767  18.219  1.00 32.68           O  
ATOM     41  CG  ASN A   6     -14.502 -14.572  19.821  1.00 32.68           C  
ATOM     42  ND2 ASN A   6     -15.443 -14.773  20.736  1.00 32.68           N  
ATOM     43  OD1 ASN A   6     -14.122 -15.459  19.052  1.00 32.68           O  
ATOM     44  N   PRO A   7     -12.521 -12.079  16.510  1.00 36.01           N  
ATOM     45  CA  PRO A   7     -12.612 -10.989  15.535  1.00 36.01           C  
ATOM     46  C   PRO A   7     -13.884 -10.159  15.695  1.00 36.01           C  
ATOM     47  CB  PRO A   7     -12.602 -11.718  14.189  1.00 36.01           C  
ATOM     48  O   PRO A   7     -14.989 -10.706  15.676  1.00 36.01           O  
ATOM     49  CG  PRO A   7     -12.857 -13.151  14.529  1.00 36.01           C  
ATOM     50  CD  PRO A   7     -12.721 -13.320  16.015  1.00 36.01           C  
ATOM     51  N   SER A   8     -14.184  -9.601  16.826  1.00 39.20           N  
ATOM     52  CA  SER A   8     -15.269  -8.626  16.850  1.00 39.20           C  
ATOM     53  C   SER A   8     -15.545  -8.071  15.457  1.00 39.20           C  
ATOM     54  CB  SER A   8     -14.940  -7.480  17.809  1.00 39.20           C  
ATOM     55  O   SER A   8     -14.677  -8.115  14.583  1.00 39.20           O  
ATOM     56  OG  SER A   8     -14.390  -6.379  17.106  1.00 39.20           O  
ATOM     57  N   ALA A   9     -16.675  -8.346  14.818  1.00 46.97           N  
ATOM     58  CA  ALA A   9     -17.273  -7.511  13.780  1.00 46.97           C  
ATOM     59  C   ALA A   9     -16.511  -6.198  13.626  1.00 46.97           C  
ATOM     60  CB  ALA A   9     -18.741  -7.236  14.098  1.00 46.97           C  
ATOM     61  O   ALA A   9     -16.515  -5.592  12.551  1.00 46.97           O  
ATOM     62  N   ASP A  10     -15.329  -6.053  14.373  1.00 63.65           N  
ATOM     63  CA  ASP A  10     -14.658  -4.766  14.224  1.00 63.65           C  
ATOM     64  C   ASP A  10     -13.323  -4.924  13.499  1.00 63.65           C  
ATOM     65  CB  ASP A  10     -14.440  -4.113  15.591  1.00 63.65           C  
ATOM     66  O   ASP A  10     -12.677  -3.932  13.155  1.00 63.65           O  
ATOM     67  CG  ASP A  10     -15.660  -3.358  16.089  1.00 63.65           C  
ATOM     68  OD1 ASP A  10     -16.583  -3.095  15.288  1.00 63.65           O  
ATOM     69  OD2 ASP A  10     -15.698  -3.022  17.292  1.00 63.65           O  
ATOM     70  N   ASN A  11     -12.940  -6.204  13.184  1.00 81.19           N  
ATOM     71  CA  ASN A  11     -11.649  -6.284  12.508  1.00 81.19           C  
ATOM     72  C   ASN A  11     -11.813  -6.327  10.991  1.00 81.19           C  
ATOM     73  CB  ASN A  11     -10.864  -7.504  12.992  1.00 81.19           C  
ATOM     74  O   ASN A  11     -12.153  -7.369  10.429  1.00 81.19           O  
ATOM     75  CG  ASN A  11      -9.435  -7.517  12.486  1.00 81.19           C  
ATOM     76  ND2 ASN A  11      -8.542  -8.139  13.247  1.00 81.19           N  
ATOM     77  OD1 ASN A  11      -9.135  -6.972  11.421  1.00 81.19           O  
ATOM     78  N   LEU A  12     -11.713  -5.249  10.306  1.00 88.63           N  
ATOM     79  CA  LEU A  12     -11.964  -5.043   8.884  1.00 88.63           C  
ATOM     80  C   LEU A  12     -11.034  -5.906   8.037  1.00 88.63           C  
ATOM     81  CB  LEU A  12     -11.786  -3.568   8.516  1.00 88.63           C  
ATOM     82  O   LEU A  12     -11.460  -6.485   7.035  1.00 88.63           O  
ATOM     83  CG  LEU A  12     -12.735  -2.580   9.198  1.00 88.63           C  
ATOM     84  CD1 LEU A  12     -12.398  -1.151   8.785  1.00 88.63           C  
ATOM     85  CD2 LEU A  12     -14.185  -2.912   8.860  1.00 88.63           C  
ATOM     86  N   TRP A  13      -9.744  -6.058   8.472  1.00 89.78           N  
ATOM     87  CA  TRP A  13      -8.779  -6.847   7.713  1.00 89.78           C  
ATOM     88  C   TRP A  13      -9.112  -8.333   7.789  1.00 89.78           C  
ATOM     89  CB  TRP A  13      -7.358  -6.602   8.228  1.00 89.78           C  
ATOM     90  O   TRP A  13      -9.015  -9.050   6.789  1.00 89.78           O  
ATOM     91  CG  TRP A  13      -6.747  -5.322   7.743  1.00 89.78           C  
ATOM     92  CD1 TRP A  13      -6.552  -4.177   8.465  1.00 89.78           C  
ATOM     93  CD2 TRP A  13      -6.256  -5.055   6.426  1.00 89.78           C  
ATOM     94  CE2 TRP A  13      -5.775  -3.727   6.420  1.00 89.78           C  
ATOM     95  CE3 TRP A  13      -6.174  -5.811   5.249  1.00 89.78           C  
ATOM     96  NE1 TRP A  13      -5.967  -3.214   7.675  1.00 89.78           N  
ATOM     97  CH2 TRP A  13      -5.153  -3.900   4.143  1.00 89.78           C  
ATOM     98  CZ2 TRP A  13      -5.220  -3.139   5.281  1.00 89.78           C  
ATOM     99  CZ3 TRP A  13      -5.622  -5.224   4.117  1.00 89.78           C  
ATOM    100  N   ALA A  14      -9.460  -8.753   8.999  1.00 88.17           N  
ATOM    101  CA  ALA A  14      -9.848 -10.151   9.165  1.00 88.17           C  
ATOM    102  C   ALA A  14     -11.054 -10.493   8.295  1.00 88.17           C  
ATOM    103  CB  ALA A  14     -10.152 -10.448  10.631  1.00 88.17           C  
ATOM    104  O   ALA A  14     -11.102 -11.561   7.680  1.00 88.17           O  
ATOM    105  N   THR A  15     -12.042  -9.610   8.279  1.00 90.38           N  
ATOM    106  CA  THR A  15     -13.214  -9.798   7.431  1.00 90.38           C  
ATOM    107  C   THR A  15     -12.814  -9.866   5.961  1.00 90.38           C  
ATOM    108  CB  THR A  15     -14.239  -8.667   7.636  1.00 90.38           C  
ATOM    109  O   THR A  15     -13.319 -10.705   5.212  1.00 90.38           O  
ATOM    110  CG2 THR A  15     -15.498  -8.910   6.810  1.00 90.38           C  
ATOM    111  OG1 THR A  15     -14.597  -8.599   9.022  1.00 90.38           O  
ATOM    112  N   ALA A  16     -11.942  -9.015   5.606  1.00 92.33           N  
ATOM    113  CA  ALA A  16     -11.471  -8.997   4.224  1.00 92.33           C  
ATOM    114  C   ALA A  16     -10.784 -10.310   3.861  1.00 92.33           C  
ATOM    115  CB  ALA A  16     -10.520  -7.823   4.001  1.00 92.33           C  
ATOM    116  O   ALA A  16     -11.008 -10.857   2.779  1.00 92.33           O  
ATOM    117  N   VAL A  17     -10.000 -10.789   4.760  1.00 89.76           N  
ATOM    118  CA  VAL A  17      -9.299 -12.050   4.541  1.00 89.76           C  
ATOM    119  C   VAL A  17     -10.311 -13.179   4.355  1.00 89.76           C  
ATOM    120  CB  VAL A  17      -8.343 -12.379   5.710  1.00 89.76           C  
ATOM    121  O   VAL A  17     -10.142 -14.035   3.484  1.00 89.76           O  
ATOM    122  CG1 VAL A  17      -7.816 -13.808   5.592  1.00 89.76           C  
ATOM    123  CG2 VAL A  17      -7.187 -11.381   5.749  1.00 89.76           C  
ATOM    124  N   GLY A  18     -11.338 -13.185   5.129  1.00 90.07           N  
ATOM    125  CA  GLY A  18     -12.378 -14.199   5.061  1.00 90.07           C  
ATOM    126  C   GLY A  18     -13.149 -14.176   3.755  1.00 90.07           C  
ATOM    127  O   GLY A  18     -13.746 -15.181   3.363  1.00 90.07           O  
ATOM    128  N   LYS A  19     -13.064 -13.103   3.008  1.00 93.15           N  
ATOM    129  CA  LYS A  19     -13.821 -12.953   1.768  1.00 93.15           C  
ATOM    130  C   LYS A  19     -12.984 -13.362   0.560  1.00 93.15           C  
ATOM    131  CB  LYS A  19     -14.306 -11.512   1.606  1.00 93.15           C  
ATOM    132  O   LYS A  19     -13.497 -13.449  -0.557  1.00 93.15           O  
ATOM    133  CG  LYS A  19     -15.423 -11.123   2.563  1.00 93.15           C  
ATOM    134  CD  LYS A  19     -16.013  -9.764   2.211  1.00 93.15           C  
ATOM    135  CE  LYS A  19     -17.227  -9.441   3.072  1.00 93.15           C  
ATOM    136  NZ  LYS A  19     -17.908  -8.190   2.622  1.00 93.15           N  
ATOM    137  N   LEU A  20     -11.749 -13.603   0.838  1.00 91.29           N  
ATOM    138  CA  LEU A  20     -10.881 -14.010  -0.262  1.00 91.29           C  
ATOM    139  C   LEU A  20     -11.162 -15.451  -0.672  1.00 91.29           C  
ATOM    140  CB  LEU A  20      -9.409 -13.857   0.131  1.00 91.29           C  
ATOM    141  O   LEU A  20     -11.511 -16.284   0.168  1.00 91.29           O  
ATOM    142  CG  LEU A  20      -8.900 -12.425   0.305  1.00 91.29           C  
ATOM    143  CD1 LEU A  20      -7.456 -12.433   0.798  1.00 91.29           C  
ATOM    144  CD2 LEU A  20      -9.019 -11.652  -1.004  1.00 91.29           C  
ATOM    145  N   ASP A  21     -11.059 -15.714  -2.031  1.00 90.47           N  
ATOM    146  CA  ASP A  21     -11.120 -17.101  -2.481  1.00 90.47           C  
ATOM    147  C   ASP A  21      -9.968 -17.918  -1.901  1.00 90.47           C  
ATOM    148  CB  ASP A  21     -11.097 -17.171  -4.009  1.00 90.47           C  
ATOM    149  O   ASP A  21      -8.909 -17.371  -1.586  1.00 90.47           O  
ATOM    150  CG  ASP A  21     -12.319 -16.537  -4.650  1.00 90.47           C  
ATOM    151  OD1 ASP A  21     -13.375 -16.444  -3.989  1.00 90.47           O  
ATOM    152  OD2 ASP A  21     -12.225 -16.129  -5.828  1.00 90.47           O  
ATOM    153  N   LYS A  22     -10.240 -19.251  -1.779  1.00 86.30           N  
ATOM    154  CA  LYS A  22      -9.264 -20.152  -1.172  1.00 86.30           C  
ATOM    155  C   LYS A  22      -7.921 -20.075  -1.893  1.00 86.30           C  
ATOM    156  CB  LYS A  22      -9.783 -21.591  -1.182  1.00 86.30           C  
ATOM    157  O   LYS A  22      -6.868 -20.062  -1.253  1.00 86.30           O  
ATOM    158  CG  LYS A  22      -8.911 -22.568  -0.408  1.00 86.30           C  
ATOM    159  CD  LYS A  22      -9.486 -23.979  -0.445  1.00 86.30           C  
ATOM    160  CE  LYS A  22      -8.575 -24.973   0.263  1.00 86.30           C  
ATOM    161  NZ  LYS A  22      -9.090 -26.371   0.156  1.00 86.30           N  
ATOM    162  N   GLU A  23      -7.950 -19.959  -3.206  1.00 85.89           N  
ATOM    163  CA  GLU A  23      -6.732 -19.916  -4.010  1.00 85.89           C  
ATOM    164  C   GLU A  23      -5.890 -18.690  -3.670  1.00 85.89           C  
ATOM    165  CB  GLU A  23      -7.072 -19.923  -5.502  1.00 85.89           C  
ATOM    166  O   GLU A  23      -4.671 -18.791  -3.518  1.00 85.89           O  
ATOM    167  CG  GLU A  23      -5.857 -20.052  -6.409  1.00 85.89           C  
ATOM    168  CD  GLU A  23      -6.206 -20.018  -7.889  1.00 85.89           C  
ATOM    169  OE1 GLU A  23      -5.280 -20.020  -8.731  1.00 85.89           O  
ATOM    170  OE2 GLU A  23      -7.415 -19.989  -8.208  1.00 85.89           O  
ATOM    171  N   LEU A  24      -6.493 -17.561  -3.554  1.00 86.78           N  
ATOM    172  CA  LEU A  24      -5.805 -16.311  -3.252  1.00 86.78           C  
ATOM    173  C   LEU A  24      -5.266 -16.316  -1.826  1.00 86.78           C  
ATOM    174  CB  LEU A  24      -6.747 -15.120  -3.450  1.00 86.78           C  
ATOM    175  O   LEU A  24      -4.148 -15.860  -1.578  1.00 86.78           O  
ATOM    176  CG  LEU A  24      -7.117 -14.780  -4.894  1.00 86.78           C  
ATOM    177  CD1 LEU A  24      -8.183 -13.690  -4.926  1.00 86.78           C  
ATOM    178  CD2 LEU A  24      -5.881 -14.349  -5.676  1.00 86.78           C  
ATOM    179  N   ARG A  25      -6.031 -16.914  -1.006  1.00 84.09           N  
ATOM    180  CA  ARG A  25      -5.628 -16.998   0.394  1.00 84.09           C  
ATOM    181  C   ARG A  25      -4.360 -17.831   0.550  1.00 84.09           C  
ATOM    182  CB  ARG A  25      -6.754 -17.592   1.243  1.00 84.09           C  
ATOM    183  O   ARG A  25      -3.483 -17.494   1.347  1.00 84.09           O  
ATOM    184  CG  ARG A  25      -7.863 -16.606   1.572  1.00 84.09           C  
ATOM    185  CD  ARG A  25      -8.862 -17.190   2.561  1.00 84.09           C  
ATOM    186  NE  ARG A  25      -9.847 -18.038   1.895  1.00 84.09           N  
ATOM    187  NH1 ARG A  25     -10.882 -18.721   3.844  1.00 84.09           N  
ATOM    188  NH2 ARG A  25     -11.629 -19.484   1.815  1.00 84.09           N  
ATOM    189  CZ  ARG A  25     -10.784 -18.746   2.519  1.00 84.09           C  
ATOM    190  N   ASP A  26      -4.294 -18.838  -0.257  1.00 83.97           N  
ATOM    191  CA  ASP A  26      -3.145 -19.737  -0.196  1.00 83.97           C  
ATOM    192  C   ASP A  26      -1.877 -19.042  -0.684  1.00 83.97           C  
ATOM    193  CB  ASP A  26      -3.406 -20.998  -1.023  1.00 83.97           C  
ATOM    194  O   ASP A  26      -0.766 -19.449  -0.337  1.00 83.97           O  
ATOM    195  CG  ASP A  26      -4.411 -21.934  -0.376  1.00 83.97           C  
ATOM    196  OD1 ASP A  26      -4.727 -21.758   0.821  1.00 83.97           O  
ATOM    197  OD2 ASP A  26      -4.890 -22.859  -1.068  1.00 83.97           O  
ATOM    198  N   ASN A  27      -2.121 -18.026  -1.437  1.00 81.69           N  
ATOM    199  CA  ASN A  27      -0.973 -17.309  -1.982  1.00 81.69           C  
ATOM    200  C   ASN A  27      -0.428 -16.286  -0.990  1.00 81.69           C  
ATOM    201  CB  ASN A  27      -1.344 -16.626  -3.300  1.00 81.69           C  
ATOM    202  O   ASN A  27       0.666 -15.751  -1.181  1.00 81.69           O  
ATOM    203  CG  ASN A  27      -1.482 -17.607  -4.448  1.00 81.69           C  
ATOM    204  ND2 ASN A  27      -2.257 -17.231  -5.459  1.00 81.69           N  
ATOM    205  OD1 ASN A  27      -0.898 -18.693  -4.426  1.00 81.69           O  
ATOM    206  N   ILE A  28      -1.215 -15.943  -0.076  1.00 77.99           N  
ATOM    207  CA  ILE A  28      -0.817 -15.046   1.002  1.00 77.99           C  
ATOM    208  C   ILE A  28      -0.423 -15.861   2.233  1.00 77.99           C  
ATOM    209  CB  ILE A  28      -1.945 -14.051   1.356  1.00 77.99           C  
ATOM    210  O   ILE A  28      -1.176 -16.732   2.675  1.00 77.99           O  
ATOM    211  CG1 ILE A  28      -2.365 -13.256   0.115  1.00 77.99           C  
ATOM    212  CG2 ILE A  28      -1.504 -13.114   2.484  1.00 77.99           C  
ATOM    213  CD1 ILE A  28      -3.578 -12.363   0.333  1.00 77.99           C  
ATOM    214  N   ASP A  29       0.907 -16.053   2.429  1.00 71.47           N  
ATOM    215  CA  ASP A  29       1.303 -16.819   3.607  1.00 71.47           C  
ATOM    216  C   ASP A  29       0.797 -16.160   4.887  1.00 71.47           C  
ATOM    217  CB  ASP A  29       2.824 -16.974   3.660  1.00 71.47           C  
ATOM    218  O   ASP A  29       1.516 -15.381   5.517  1.00 71.47           O  
ATOM    219  CG  ASP A  29       3.283 -17.963   4.717  1.00 71.47           C  
ATOM    220  OD1 ASP A  29       2.429 -18.536   5.428  1.00 71.47           O  
ATOM    221  OD2 ASP A  29       4.509 -18.169   4.843  1.00 71.47           O  
ATOM    222  N   PHE A  30      -0.398 -16.434   5.319  1.00 64.16           N  
ATOM    223  CA  PHE A  30      -1.002 -15.785   6.476  1.00 64.16           C  
ATOM    224  C   PHE A  30      -0.346 -16.259   7.767  1.00 64.16           C  
ATOM    225  CB  PHE A  30      -2.509 -16.058   6.522  1.00 64.16           C  
ATOM    226  O   PHE A  30      -0.311 -15.527   8.758  1.00 64.16           O  
ATOM    227  CG  PHE A  30      -3.293 -15.313   5.475  1.00 64.16           C  
ATOM    228  CD1 PHE A  30      -3.591 -13.966   5.638  1.00 64.16           C  
ATOM    229  CD2 PHE A  30      -3.732 -15.961   4.328  1.00 64.16           C  
ATOM    230  CE1 PHE A  30      -4.317 -13.274   4.671  1.00 64.16           C  
ATOM    231  CE2 PHE A  30      -4.457 -15.276   3.357  1.00 64.16           C  
ATOM    232  CZ  PHE A  30      -4.749 -13.933   3.531  1.00 64.16           C  
ATOM    233  N   ASP A  31       0.292 -17.465   7.688  1.00 62.04           N  
ATOM    234  CA  ASP A  31       0.828 -18.041   8.918  1.00 62.04           C  
ATOM    235  C   ASP A  31       2.246 -17.541   9.186  1.00 62.04           C  
ATOM    236  CB  ASP A  31       0.815 -19.569   8.846  1.00 62.04           C  
ATOM    237  O   ASP A  31       2.673 -17.458  10.339  1.00 62.04           O  
ATOM    238  CG  ASP A  31      -0.588 -20.151   8.869  1.00 62.04           C  
ATOM    239  OD1 ASP A  31      -1.501 -19.519   9.442  1.00 62.04           O  
ATOM    240  OD2 ASP A  31      -0.780 -21.254   8.312  1.00 62.04           O  
ATOM    241  N   ASN A  32       2.894 -17.135   8.142  1.00 63.32           N  
ATOM    242  CA  ASN A  32       4.305 -16.803   8.302  1.00 63.32           C  
ATOM    243  C   ASN A  32       4.548 -15.303   8.160  1.00 63.32           C  
ATOM    244  CB  ASN A  32       5.157 -17.577   7.293  1.00 63.32           C  
ATOM    245  O   ASN A  32       5.688 -14.843   8.251  1.00 63.32           O  
ATOM    246  CG  ASN A  32       5.174 -19.068   7.566  1.00 63.32           C  
ATOM    247  ND2 ASN A  32       5.140 -19.865   6.504  1.00 63.32           N  
ATOM    248  OD1 ASN A  32       5.217 -19.500   8.720  1.00 63.32           O  
ATOM    249  N   GLU A  33       3.461 -14.567   7.811  1.00 66.02           N  
ATOM    250  CA  GLU A  33       3.712 -13.140   7.632  1.00 66.02           C  
ATOM    251  C   GLU A  33       3.954 -12.450   8.972  1.00 66.02           C  
ATOM    252  CB  GLU A  33       2.542 -12.475   6.902  1.00 66.02           C  
ATOM    253  O   GLU A  33       3.298 -12.766   9.966  1.00 66.02           O  
ATOM    254  CG  GLU A  33       2.373 -12.939   5.462  1.00 66.02           C  
ATOM    255  CD  GLU A  33       3.137 -12.085   4.463  1.00 66.02           C  
ATOM    256  OE1 GLU A  33       3.180 -12.444   3.265  1.00 66.02           O  
ATOM    257  OE2 GLU A  33       3.699 -11.048   4.883  1.00 66.02           O  
ATOM    258  N   LYS A  34       5.106 -11.763   9.033  1.00 64.68           N  
ATOM    259  CA  LYS A  34       5.637 -11.183  10.262  1.00 64.68           C  
ATOM    260  C   LYS A  34       4.868  -9.925  10.654  1.00 64.68           C  
ATOM    261  CB  LYS A  34       7.124 -10.861  10.105  1.00 64.68           C  
ATOM    262  O   LYS A  34       4.454  -9.150   9.789  1.00 64.68           O  
ATOM    263  CG  LYS A  34       8.007 -12.086   9.916  1.00 64.68           C  
ATOM    264  CD  LYS A  34       9.484 -11.714   9.904  1.00 64.68           C  
ATOM    265  CE  LYS A  34      10.368 -12.940   9.715  1.00 64.68           C  
ATOM    266  NZ  LYS A  34      11.816 -12.577   9.675  1.00 64.68           N  
ATOM    267  N   ILE A  35       4.563  -9.818  11.889  1.00 69.09           N  
ATOM    268  CA  ILE A  35       3.967  -8.656  12.540  1.00 69.09           C  
ATOM    269  C   ILE A  35       4.847  -7.429  12.314  1.00 69.09           C  
ATOM    270  CB  ILE A  35       3.764  -8.899  14.053  1.00 69.09           C  
ATOM    271  O   ILE A  35       4.353  -6.300  12.286  1.00 69.09           O  
ATOM    272  CG1 ILE A  35       2.722 -10.000  14.282  1.00 69.09           C  
ATOM    273  CG2 ILE A  35       3.353  -7.602  14.757  1.00 69.09           C  
ATOM    274  CD1 ILE A  35       2.597 -10.441  15.734  1.00 69.09           C  
ATOM    275  N   GLU A  36       6.112  -7.704  11.809  1.00 79.00           N  
ATOM    276  CA  GLU A  36       7.039  -6.588  11.653  1.00 79.00           C  
ATOM    277  C   GLU A  36       7.166  -6.175  10.190  1.00 79.00           C  
ATOM    278  CB  GLU A  36       8.415  -6.949  12.219  1.00 79.00           C  
ATOM    279  O   GLU A  36       8.151  -5.545   9.800  1.00 79.00           O  
ATOM    280  CG  GLU A  36       8.423  -7.166  13.726  1.00 79.00           C  
ATOM    281  CD  GLU A  36       9.797  -7.515  14.274  1.00 79.00           C  
ATOM    282  OE1 GLU A  36       9.935  -7.673  15.509  1.00 79.00           O  
ATOM    283  OE2 GLU A  36      10.743  -7.631  13.464  1.00 79.00           O  
ATOM    284  N   ALA A  37       6.220  -6.552   9.377  1.00 85.30           N  
ATOM    285  CA  ALA A  37       6.322  -6.367   7.931  1.00 85.30           C  
ATOM    286  C   ALA A  37       6.463  -4.890   7.575  1.00 85.30           C  
ATOM    287  CB  ALA A  37       5.106  -6.967   7.231  1.00 85.30           C  
ATOM    288  O   ALA A  37       7.267  -4.526   6.714  1.00 85.30           O  
ATOM    289  N   ALA A  38       5.737  -4.040   8.235  1.00 88.30           N  
ATOM    290  CA  ALA A  38       5.827  -2.615   7.925  1.00 88.30           C  
ATOM    291  C   ALA A  38       7.217  -2.071   8.241  1.00 88.30           C  
ATOM    292  CB  ALA A  38       4.766  -1.835   8.698  1.00 88.30           C  
ATOM    293  O   ALA A  38       7.775  -1.289   7.468  1.00 88.30           O  
ATOM    294  N   SER A  39       7.791  -2.470   9.379  1.00 89.99           N  
ATOM    295  CA  SER A  39       9.137  -2.056   9.762  1.00 89.99           C  
ATOM    296  C   SER A  39      10.175  -2.562   8.766  1.00 89.99           C  
ATOM    297  CB  SER A  39       9.475  -2.562  11.165  1.00 89.99           C  
ATOM    298  O   SER A  39      11.132  -1.855   8.445  1.00 89.99           O  
ATOM    299  OG  SER A  39       8.641  -1.952  12.134  1.00 89.99           O  
ATOM    300  N   GLU A  40       9.970  -3.731   8.292  1.00 90.83           N  
ATOM    301  CA  GLU A  40      10.876  -4.290   7.293  1.00 90.83           C  
ATOM    302  C   GLU A  40      10.801  -3.511   5.983  1.00 90.83           C  
ATOM    303  CB  GLU A  40      10.559  -5.767   7.045  1.00 90.83           C  
ATOM    304  O   GLU A  40      11.818  -3.311   5.315  1.00 90.83           O  
ATOM    305  CG  GLU A  40      10.920  -6.678   8.210  1.00 90.83           C  
ATOM    306  CD  GLU A  40      10.631  -8.145   7.937  1.00 90.83           C  
ATOM    307  OE1 GLU A  40      11.006  -9.003   8.769  1.00 90.83           O  
ATOM    308  OE2 GLU A  40      10.025  -8.440   6.883  1.00 90.83           O  
ATOM    309  N   VAL A  41       9.553  -3.172   5.622  1.00 93.00           N  
ATOM    310  CA  VAL A  41       9.380  -2.346   4.432  1.00 93.00           C  
ATOM    311  C   VAL A  41      10.142  -1.033   4.598  1.00 93.00           C  
ATOM    312  CB  VAL A  41       7.887  -2.064   4.148  1.00 93.00           C  
ATOM    313  O   VAL A  41      10.814  -0.576   3.671  1.00 93.00           O  
ATOM    314  CG1 VAL A  41       7.735  -0.993   3.070  1.00 93.00           C  
ATOM    315  CG2 VAL A  41       7.171  -3.349   3.735  1.00 93.00           C  
ATOM    316  N   LEU A  42      10.026  -0.485   5.782  1.00 93.88           N  
ATOM    317  CA  LEU A  42      10.733   0.758   6.075  1.00 93.88           C  
ATOM    318  C   LEU A  42      12.239   0.577   5.916  1.00 93.88           C  
ATOM    319  CB  LEU A  42      10.412   1.235   7.494  1.00 93.88           C  
ATOM    320  O   LEU A  42      12.896   1.375   5.243  1.00 93.88           O  
ATOM    321  CG  LEU A  42      11.060   2.550   7.930  1.00 93.88           C  
ATOM    322  CD1 LEU A  42      10.648   3.681   6.993  1.00 93.88           C  
ATOM    323  CD2 LEU A  42      10.686   2.879   9.371  1.00 93.88           C  
ATOM    324  N   LYS A  43      12.781  -0.424   6.506  1.00 94.01           N  
ATOM    325  CA  LYS A  43      14.214  -0.699   6.452  1.00 94.01           C  
ATOM    326  C   LYS A  43      14.682  -0.899   5.014  1.00 94.01           C  
ATOM    327  CB  LYS A  43      14.556  -1.931   7.291  1.00 94.01           C  
ATOM    328  O   LYS A  43      15.688  -0.322   4.596  1.00 94.01           O  
ATOM    329  CG  LYS A  43      14.482  -1.697   8.793  1.00 94.01           C  
ATOM    330  CD  LYS A  43      14.847  -2.953   9.573  1.00 94.01           C  
ATOM    331  CE  LYS A  43      14.624  -2.769  11.068  1.00 94.01           C  
ATOM    332  NZ  LYS A  43      14.888  -4.028  11.827  1.00 94.01           N  
ATOM    333  N   LEU A  44      13.897  -1.671   4.278  1.00 93.70           N  
ATOM    334  CA  LEU A  44      14.240  -1.982   2.895  1.00 93.70           C  
ATOM    335  C   LEU A  44      14.196  -0.728   2.028  1.00 93.70           C  
ATOM    336  CB  LEU A  44      13.288  -3.041   2.331  1.00 93.70           C  
ATOM    337  O   LEU A  44      15.069  -0.522   1.182  1.00 93.70           O  
ATOM    338  CG  LEU A  44      13.544  -4.484   2.767  1.00 93.70           C  
ATOM    339  CD1 LEU A  44      12.423  -5.393   2.275  1.00 93.70           C  
ATOM    340  CD2 LEU A  44      14.896  -4.967   2.253  1.00 93.70           C  
ATOM    341  N   THR A  45      13.191   0.067   2.243  1.00 94.13           N  
ATOM    342  CA  THR A  45      13.003   1.266   1.434  1.00 94.13           C  
ATOM    343  C   THR A  45      14.104   2.285   1.713  1.00 94.13           C  
ATOM    344  CB  THR A  45      11.627   1.907   1.696  1.00 94.13           C  
ATOM    345  O   THR A  45      14.612   2.926   0.790  1.00 94.13           O  
ATOM    346  CG2 THR A  45      11.353   3.042   0.714  1.00 94.13           C  
ATOM    347  OG1 THR A  45      10.607   0.911   1.554  1.00 94.13           O  
ATOM    348  N   VAL A  46      14.494   2.428   2.963  1.00 94.46           N  
ATOM    349  CA  VAL A  46      15.565   3.342   3.347  1.00 94.46           C  
ATOM    350  C   VAL A  46      16.882   2.887   2.724  1.00 94.46           C  
ATOM    351  CB  VAL A  46      15.706   3.437   4.883  1.00 94.46           C  
ATOM    352  O   VAL A  46      17.653   3.707   2.220  1.00 94.46           O  
ATOM    353  CG1 VAL A  46      17.005   4.146   5.263  1.00 94.46           C  
ATOM    354  CG2 VAL A  46      14.503   4.159   5.486  1.00 94.46           C  
ATOM    355  N   LYS A  47      17.090   1.654   2.796  1.00 92.92           N  
ATOM    356  CA  LYS A  47      18.289   1.114   2.161  1.00 92.92           C  
ATOM    357  C   LYS A  47      18.296   1.403   0.663  1.00 92.92           C  
ATOM    358  CB  LYS A  47      18.394  -0.393   2.405  1.00 92.92           C  
ATOM    359  O   LYS A  47      19.314   1.825   0.111  1.00 92.92           O  
ATOM    360  CG  LYS A  47      19.671  -1.020   1.865  1.00 92.92           C  
ATOM    361  CD  LYS A  47      19.719  -2.517   2.143  1.00 92.92           C  
ATOM    362  CE  LYS A  47      20.963  -3.158   1.544  1.00 92.92           C  
ATOM    363  NZ  LYS A  47      20.988  -4.634   1.766  1.00 92.92           N  
ATOM    364  N   ALA A  48      17.156   1.150  -0.021  1.00 91.37           N  
ATOM    365  CA  ALA A  48      17.025   1.402  -1.453  1.00 91.37           C  
ATOM    366  C   ALA A  48      17.227   2.881  -1.770  1.00 91.37           C  
ATOM    367  CB  ALA A  48      15.660   0.936  -1.953  1.00 91.37           C  
ATOM    368  O   ALA A  48      17.825   3.228  -2.792  1.00 91.37           O  
ATOM    369  N   GLN A  49      16.699   3.683  -0.922  1.00 90.25           N  
ATOM    370  CA  GLN A  49      16.862   5.125  -1.077  1.00 90.25           C  
ATOM    371  C   GLN A  49      18.337   5.515  -1.078  1.00 90.25           C  
ATOM    372  CB  GLN A  49      16.123   5.871   0.035  1.00 90.25           C  
ATOM    373  O   GLN A  49      18.771   6.319  -1.906  1.00 90.25           O  
ATOM    374  CG  GLN A  49      16.155   7.386  -0.115  1.00 90.25           C  
ATOM    375  CD  GLN A  49      15.507   8.105   1.053  1.00 90.25           C  
ATOM    376  NE2 GLN A  49      14.613   9.042   0.752  1.00 90.25           N  
ATOM    377  OE1 GLN A  49      15.806   7.821   2.218  1.00 90.25           O  
ATOM    378  N   LYS A  50      19.136   4.981  -0.171  1.00 88.73           N  
ATOM    379  CA  LYS A  50      20.566   5.256  -0.057  1.00 88.73           C  
ATOM    380  C   LYS A  50      21.316   4.792  -1.303  1.00 88.73           C  
ATOM    381  CB  LYS A  50      21.145   4.579   1.186  1.00 88.73           C  
ATOM    382  O   LYS A  50      22.207   5.489  -1.792  1.00 88.73           O  
ATOM    383  CG  LYS A  50      20.774   5.263   2.493  1.00 88.73           C  
ATOM    384  CD  LYS A  50      21.443   4.590   3.685  1.00 88.73           C  
ATOM    385  CE  LYS A  50      20.987   5.203   5.003  1.00 88.73           C  
ATOM    386  NZ  LYS A  50      21.567   4.487   6.178  1.00 88.73           N  
ATOM    387  N   GLU A  51      20.904   3.702  -1.837  1.00 86.17           N  
ATOM    388  CA  GLU A  51      21.536   3.158  -3.035  1.00 86.17           C  
ATOM    389  C   GLU A  51      21.239   4.022  -4.257  1.00 86.17           C  
ATOM    390  CB  GLU A  51      21.071   1.720  -3.283  1.00 86.17           C  
ATOM    391  O   GLU A  51      22.087   4.173  -5.139  1.00 86.17           O  
ATOM    392  CG  GLU A  51      21.603   0.718  -2.269  1.00 86.17           C  
ATOM    393  CD  GLU A  51      21.057  -0.686  -2.469  1.00 86.17           C  
ATOM    394  OE1 GLU A  51      21.455  -1.605  -1.717  1.00 86.17           O  
ATOM    395  OE2 GLU A  51      20.224  -0.869  -3.385  1.00 86.17           O  
ATOM    396  N   CYS A  52      20.036   4.562  -4.283  1.00 84.10           N  
ATOM    397  CA  CYS A  52      19.617   5.414  -5.390  1.00 84.10           C  
ATOM    398  C   CYS A  52      20.390   6.727  -5.390  1.00 84.10           C  
ATOM    399  CB  CYS A  52      18.117   5.695  -5.311  1.00 84.10           C  
ATOM    400  O   CYS A  52      20.611   7.322  -6.447  1.00 84.10           O  
ATOM    401  SG  CYS A  52      17.088   4.303  -5.828  1.00 84.10           S  
ATOM    402  N   ASP A  53      20.798   7.223  -4.189  1.00 79.05           N  
ATOM    403  CA  ASP A  53      21.561   8.461  -4.060  1.00 79.05           C  
ATOM    404  C   ASP A  53      22.875   8.378  -4.834  1.00 79.05           C  
ATOM    405  CB  ASP A  53      21.837   8.770  -2.587  1.00 79.05           C  
ATOM    406  O   ASP A  53      23.310   9.362  -5.436  1.00 79.05           O  
ATOM    407  CG  ASP A  53      20.641   9.379  -1.876  1.00 79.05           C  
ATOM    408  OD1 ASP A  53      19.681   9.806  -2.553  1.00 79.05           O  
ATOM    409  OD2 ASP A  53      20.661   9.435  -0.627  1.00 79.05           O  
ATOM    410  N   ASP A  54      23.239   7.214  -5.064  1.00 80.46           N  
ATOM    411  CA  ASP A  54      24.527   7.010  -5.720  1.00 80.46           C  
ATOM    412  C   ASP A  54      24.368   6.956  -7.238  1.00 80.46           C  
ATOM    413  CB  ASP A  54      25.190   5.727  -5.215  1.00 80.46           C  
ATOM    414  O   ASP A  54      25.239   7.422  -7.976  1.00 80.46           O  
ATOM    415  CG  ASP A  54      25.603   5.808  -3.756  1.00 80.46           C  
ATOM    416  OD1 ASP A  54      25.708   6.929  -3.213  1.00 80.46           O  
ATOM    417  OD2 ASP A  54      25.829   4.741  -3.145  1.00 80.46           O  
ATOM    418  N   LYS A  55      23.104   6.675  -7.706  1.00 81.85           N  
ATOM    419  CA  LYS A  55      22.927   6.374  -9.123  1.00 81.85           C  
ATOM    420  C   LYS A  55      22.070   7.434  -9.808  1.00 81.85           C  
ATOM    421  CB  LYS A  55      22.295   4.992  -9.304  1.00 81.85           C  
ATOM    422  O   LYS A  55      22.118   7.585 -11.031  1.00 81.85           O  
ATOM    423  CG  LYS A  55      23.183   3.842  -8.854  1.00 81.85           C  
ATOM    424  CD  LYS A  55      22.569   2.492  -9.202  1.00 81.85           C  
ATOM    425  CE  LYS A  55      23.466   1.340  -8.770  1.00 81.85           C  
ATOM    426  NZ  LYS A  55      22.859   0.014  -9.093  1.00 81.85           N  
ATOM    427  N   ALA A  56      21.365   8.277  -9.101  1.00 82.97           N  
ATOM    428  CA  ALA A  56      20.479   9.322  -9.608  1.00 82.97           C  
ATOM    429  C   ALA A  56      19.474   8.752 -10.605  1.00 82.97           C  
ATOM    430  CB  ALA A  56      21.291  10.441 -10.256  1.00 82.97           C  
ATOM    431  O   ALA A  56      19.261   9.324 -11.677  1.00 82.97           O  
ATOM    432  N   TRP A  57      18.763   7.724 -10.269  1.00 87.80           N  
ATOM    433  CA  TRP A  57      17.795   7.063 -11.138  1.00 87.80           C  
ATOM    434  C   TRP A  57      16.533   7.907 -11.287  1.00 87.80           C  
ATOM    435  CB  TRP A  57      17.437   5.679 -10.591  1.00 87.80           C  
ATOM    436  O   TRP A  57      16.016   8.440 -10.303  1.00 87.80           O  
ATOM    437  CG  TRP A  57      18.555   4.684 -10.673  1.00 87.80           C  
ATOM    438  CD1 TRP A  57      19.649   4.739 -11.491  1.00 87.80           C  
ATOM    439  CD2 TRP A  57      18.685   3.480  -9.910  1.00 87.80           C  
ATOM    440  CE2 TRP A  57      19.885   2.855 -10.317  1.00 87.80           C  
ATOM    441  CE3 TRP A  57      17.904   2.870  -8.920  1.00 87.80           C  
ATOM    442  NE1 TRP A  57      20.453   3.643 -11.282  1.00 87.80           N  
ATOM    443  CH2 TRP A  57      19.538   1.071  -8.801  1.00 87.80           C  
ATOM    444  CZ2 TRP A  57      20.321   1.647  -9.768  1.00 87.80           C  
ATOM    445  CZ3 TRP A  57      18.340   1.668  -8.374  1.00 87.80           C  
ATOM    446  N   ARG A  58      16.051   7.956 -12.587  1.00 89.24           N  
ATOM    447  CA  ARG A  58      14.814   8.657 -12.915  1.00 89.24           C  
ATOM    448  C   ARG A  58      13.940   7.820 -13.844  1.00 89.24           C  
ATOM    449  CB  ARG A  58      15.117  10.011 -13.561  1.00 89.24           C  
ATOM    450  O   ARG A  58      14.441   6.956 -14.566  1.00 89.24           O  
ATOM    451  CG  ARG A  58      15.916  10.951 -12.673  1.00 89.24           C  
ATOM    452  CD  ARG A  58      16.149  12.298 -13.343  1.00 89.24           C  
ATOM    453  NE  ARG A  58      16.677  13.284 -12.404  1.00 89.24           N  
ATOM    454  NH1 ARG A  58      17.411  14.748 -14.033  1.00 89.24           N  
ATOM    455  NH2 ARG A  58      17.708  15.250 -11.816  1.00 89.24           N  
ATOM    456  CZ  ARG A  58      17.264  14.425 -12.753  1.00 89.24           C  
ATOM    457  N   PHE A  59      12.614   8.008 -13.728  1.00 85.85           N  
ATOM    458  CA  PHE A  59      11.728   7.344 -14.677  1.00 85.85           C  
ATOM    459  C   PHE A  59      10.579   8.261 -15.078  1.00 85.85           C  
ATOM    460  CB  PHE A  59      11.179   6.043 -14.082  1.00 85.85           C  
ATOM    461  O   PHE A  59      10.309   9.257 -14.404  1.00 85.85           O  
ATOM    462  CG  PHE A  59      10.236   6.255 -12.928  1.00 85.85           C  
ATOM    463  CD1 PHE A  59      10.723   6.491 -11.648  1.00 85.85           C  
ATOM    464  CD2 PHE A  59       8.862   6.217 -13.124  1.00 85.85           C  
ATOM    465  CE1 PHE A  59       9.852   6.687 -10.579  1.00 85.85           C  
ATOM    466  CE2 PHE A  59       7.985   6.412 -12.060  1.00 85.85           C  
ATOM    467  CZ  PHE A  59       8.483   6.646 -10.788  1.00 85.85           C  
ATOM    468  N   ARG A  60       9.988   7.933 -16.298  1.00 85.47           N  
ATOM    469  CA  ARG A  60       8.891   8.740 -16.822  1.00 85.47           C  
ATOM    470  C   ARG A  60       7.543   8.097 -16.513  1.00 85.47           C  
ATOM    471  CB  ARG A  60       9.042   8.939 -18.332  1.00 85.47           C  
ATOM    472  O   ARG A  60       7.338   6.911 -16.782  1.00 85.47           O  
ATOM    473  CG  ARG A  60       8.197  10.073 -18.891  1.00 85.47           C  
ATOM    474  CD  ARG A  60       8.561  10.387 -20.336  1.00 85.47           C  
ATOM    475  NE  ARG A  60       7.808  11.530 -20.844  1.00 85.47           N  
ATOM    476  NH1 ARG A  60       9.066  11.766 -22.767  1.00 85.47           N  
ATOM    477  NH2 ARG A  60       7.316  13.188 -22.355  1.00 85.47           N  
ATOM    478  CZ  ARG A  60       8.065  12.159 -21.988  1.00 85.47           C  
ATOM    479  N   ARG A  61       6.649   8.864 -15.853  1.00 84.43           N  
ATOM    480  CA  ARG A  61       5.308   8.376 -15.547  1.00 84.43           C  
ATOM    481  C   ARG A  61       4.427   8.381 -16.792  1.00 84.43           C  
ATOM    482  CB  ARG A  61       4.665   9.222 -14.446  1.00 84.43           C  
ATOM    483  O   ARG A  61       4.811   8.924 -17.829  1.00 84.43           O  
ATOM    484  CG  ARG A  61       5.352   9.099 -13.095  1.00 84.43           C  
ATOM    485  CD  ARG A  61       4.557   9.787 -11.994  1.00 84.43           C  
ATOM    486  NE  ARG A  61       5.154   9.565 -10.680  1.00 84.43           N  
ATOM    487  NH1 ARG A  61       3.620  10.860  -9.536  1.00 84.43           N  
ATOM    488  NH2 ARG A  61       5.315   9.813  -8.402  1.00 84.43           N  
ATOM    489  CZ  ARG A  61       4.695  10.080  -9.542  1.00 84.43           C  
ATOM    490  N   LYS A  62       3.259   7.782 -16.627  1.00 79.17           N  
ATOM    491  CA  LYS A  62       2.317   7.717 -17.741  1.00 79.17           C  
ATOM    492  C   LYS A  62       1.861   9.112 -18.157  1.00 79.17           C  
ATOM    493  CB  LYS A  62       1.107   6.858 -17.371  1.00 79.17           C  
ATOM    494  O   LYS A  62       1.565   9.350 -19.330  1.00 79.17           O  
ATOM    495  CG  LYS A  62       1.404   5.367 -17.305  1.00 79.17           C  
ATOM    496  CD  LYS A  62       0.135   4.555 -17.076  1.00 79.17           C  
ATOM    497  CE  LYS A  62       0.430   3.062 -17.013  1.00 79.17           C  
ATOM    498  NZ  LYS A  62      -0.803   2.265 -16.741  1.00 79.17           N  
ATOM    499  N   ASP A  63       1.864  10.030 -17.217  1.00 81.88           N  
ATOM    500  CA  ASP A  63       1.417  11.389 -17.506  1.00 81.88           C  
ATOM    501  C   ASP A  63       2.547  12.222 -18.108  1.00 81.88           C  
ATOM    502  CB  ASP A  63       0.886  12.061 -16.238  1.00 81.88           C  
ATOM    503  O   ASP A  63       2.373  13.413 -18.373  1.00 81.88           O  
ATOM    504  CG  ASP A  63       1.944  12.209 -15.159  1.00 81.88           C  
ATOM    505  OD1 ASP A  63       3.110  11.826 -15.391  1.00 81.88           O  
ATOM    506  OD2 ASP A  63       1.606  12.711 -14.064  1.00 81.88           O  
ATOM    507  N   GLY A  64       3.690  11.696 -18.265  1.00 85.40           N  
ATOM    508  CA  GLY A  64       4.801  12.366 -18.921  1.00 85.40           C  
ATOM    509  C   GLY A  64       5.780  12.993 -17.946  1.00 85.40           C  
ATOM    510  O   GLY A  64       6.846  13.465 -18.346  1.00 85.40           O  
ATOM    511  N   ALA A  65       5.473  12.934 -16.690  1.00 86.77           N  
ATOM    512  CA  ALA A  65       6.324  13.537 -15.668  1.00 86.77           C  
ATOM    513  C   ALA A  65       7.534  12.656 -15.371  1.00 86.77           C  
ATOM    514  CB  ALA A  65       5.525  13.786 -14.391  1.00 86.77           C  
ATOM    515  O   ALA A  65       7.415  11.430 -15.303  1.00 86.77           O  
ATOM    516  N   THR A  66       8.682  13.345 -15.342  1.00 88.29           N  
ATOM    517  CA  THR A  66       9.888  12.641 -14.919  1.00 88.29           C  
ATOM    518  C   THR A  66      10.078  12.753 -13.410  1.00 88.29           C  
ATOM    519  CB  THR A  66      11.135  13.188 -15.639  1.00 88.29           C  
ATOM    520  O   THR A  66      10.074  13.856 -12.858  1.00 88.29           O  
ATOM    521  CG2 THR A  66      12.382  12.398 -15.255  1.00 88.29           C  
ATOM    522  OG1 THR A  66      10.941  13.094 -17.056  1.00 88.29           O  
ATOM    523  N   VAL A  67      10.188  11.537 -12.831  1.00 88.49           N  
ATOM    524  CA  VAL A  67      10.274  11.518 -11.375  1.00 88.49           C  
ATOM    525  C   VAL A  67      11.523  10.755 -10.940  1.00 88.49           C  
ATOM    526  CB  VAL A  67       9.015  10.885 -10.740  1.00 88.49           C  
ATOM    527  O   VAL A  67      11.927   9.790 -11.593  1.00 88.49           O  
ATOM    528  CG1 VAL A  67       9.075  10.977  -9.216  1.00 88.49           C  
ATOM    529  CG2 VAL A  67       7.753  11.563 -11.270  1.00 88.49           C  
ATOM    530  N   SER A  68      12.060  11.295  -9.871  1.00 90.08           N  
ATOM    531  CA  SER A  68      13.213  10.618  -9.286  1.00 90.08           C  
ATOM    532  C   SER A  68      12.781   9.437  -8.424  1.00 90.08           C  
ATOM    533  CB  SER A  68      14.042  11.593  -8.451  1.00 90.08           C  
ATOM    534  O   SER A  68      11.848   9.552  -7.627  1.00 90.08           O  
ATOM    535  OG  SER A  68      15.004  10.900  -7.674  1.00 90.08           O  
ATOM    536  N   VAL A  69      13.440   8.332  -8.695  1.00 90.78           N  
ATOM    537  CA  VAL A  69      13.179   7.139  -7.897  1.00 90.78           C  
ATOM    538  C   VAL A  69      13.366   7.457  -6.416  1.00 90.78           C  
ATOM    539  CB  VAL A  69      14.096   5.967  -8.311  1.00 90.78           C  
ATOM    540  O   VAL A  69      12.585   7.006  -5.574  1.00 90.78           O  
ATOM    541  CG1 VAL A  69      13.920   4.782  -7.363  1.00 90.78           C  
ATOM    542  CG2 VAL A  69      13.810   5.549  -9.752  1.00 90.78           C  
ATOM    543  N   ARG A  70      14.310   8.227  -6.167  1.00 90.88           N  
ATOM    544  CA  ARG A  70      14.587   8.639  -4.795  1.00 90.88           C  
ATOM    545  C   ARG A  70      13.380   9.341  -4.180  1.00 90.88           C  
ATOM    546  CB  ARG A  70      15.809   9.559  -4.745  1.00 90.88           C  
ATOM    547  O   ARG A  70      13.029   9.087  -3.026  1.00 90.88           O  
ATOM    548  CG  ARG A  70      16.149  10.057  -3.349  1.00 90.88           C  
ATOM    549  CD  ARG A  70      17.326  11.022  -3.366  1.00 90.88           C  
ATOM    550  NE  ARG A  70      17.598  11.563  -2.037  1.00 90.88           N  
ATOM    551  NH1 ARG A  70      19.839  11.960  -2.432  1.00 90.88           N  
ATOM    552  NH2 ARG A  70      18.921  12.470  -0.394  1.00 90.88           N  
ATOM    553  CZ  ARG A  70      18.786  11.997  -1.624  1.00 90.88           C  
ATOM    554  N   ASP A  71      12.807  10.214  -4.881  1.00 89.75           N  
ATOM    555  CA  ASP A  71      11.657  10.969  -4.393  1.00 89.75           C  
ATOM    556  C   ASP A  71      10.481  10.044  -4.088  1.00 89.75           C  
ATOM    557  CB  ASP A  71      11.240  12.031  -5.413  1.00 89.75           C  
ATOM    558  O   ASP A  71       9.787  10.223  -3.086  1.00 89.75           O  
ATOM    559  CG  ASP A  71      12.206  13.200  -5.480  1.00 89.75           C  
ATOM    560  OD1 ASP A  71      13.079  13.322  -4.594  1.00 89.75           O  
ATOM    561  OD2 ASP A  71      12.092  14.009  -6.427  1.00 89.75           O  
ATOM    562  N   VAL A  72      10.347   9.117  -4.959  1.00 91.43           N  
ATOM    563  CA  VAL A  72       9.263   8.162  -4.758  1.00 91.43           C  
ATOM    564  C   VAL A  72       9.524   7.342  -3.497  1.00 91.43           C  
ATOM    565  CB  VAL A  72       9.096   7.228  -5.977  1.00 91.43           C  
ATOM    566  O   VAL A  72       8.623   7.148  -2.677  1.00 91.43           O  
ATOM    567  CG1 VAL A  72       8.044   6.156  -5.695  1.00 91.43           C  
ATOM    568  CG2 VAL A  72       8.722   8.034  -7.219  1.00 91.43           C  
ATOM    569  N   LEU A  73      10.696   6.894  -3.339  1.00 93.18           N  
ATOM    570  CA  LEU A  73      11.066   6.101  -2.172  1.00 93.18           C  
ATOM    571  C   LEU A  73      10.938   6.922  -0.894  1.00 93.18           C  
ATOM    572  CB  LEU A  73      12.496   5.574  -2.313  1.00 93.18           C  
ATOM    573  O   LEU A  73      10.542   6.398   0.150  1.00 93.18           O  
ATOM    574  CG  LEU A  73      12.723   4.507  -3.385  1.00 93.18           C  
ATOM    575  CD1 LEU A  73      14.212   4.208  -3.528  1.00 93.18           C  
ATOM    576  CD2 LEU A  73      11.947   3.238  -3.052  1.00 93.18           C  
ATOM    577  N   THR A  74      11.290   8.171  -0.967  1.00 92.60           N  
ATOM    578  CA  THR A  74      11.162   9.069   0.175  1.00 92.60           C  
ATOM    579  C   THR A  74       9.706   9.172   0.621  1.00 92.60           C  
ATOM    580  CB  THR A  74      11.701  10.473  -0.154  1.00 92.60           C  
ATOM    581  O   THR A  74       9.415   9.142   1.819  1.00 92.60           O  
ATOM    582  CG2 THR A  74      11.519  11.423   1.025  1.00 92.60           C  
ATOM    583  OG1 THR A  74      13.096  10.381  -0.468  1.00 92.60           O  
ATOM    584  N   LYS A  75       8.872   9.248  -0.316  1.00 91.40           N  
ATOM    585  CA  LYS A  75       7.447   9.297  -0.004  1.00 91.40           C  
ATOM    586  C   LYS A  75       6.989   8.011   0.678  1.00 91.40           C  
ATOM    587  CB  LYS A  75       6.627   9.538  -1.272  1.00 91.40           C  
ATOM    588  O   LYS A  75       6.239   8.053   1.656  1.00 91.40           O  
ATOM    589  CG  LYS A  75       6.743  10.952  -1.824  1.00 91.40           C  
ATOM    590  CD  LYS A  75       5.898  11.133  -3.079  1.00 91.40           C  
ATOM    591  CE  LYS A  75       6.118  12.501  -3.710  1.00 91.40           C  
ATOM    592  NZ  LYS A  75       5.389  12.637  -5.006  1.00 91.40           N  
ATOM    593  N   ILE A  76       7.414   6.929   0.134  1.00 93.91           N  
ATOM    594  CA  ILE A  76       7.050   5.634   0.699  1.00 93.91           C  
ATOM    595  C   ILE A  76       7.519   5.554   2.150  1.00 93.91           C  
ATOM    596  CB  ILE A  76       7.649   4.471  -0.123  1.00 93.91           C  
ATOM    597  O   ILE A  76       6.777   5.101   3.024  1.00 93.91           O  
ATOM    598  CG1 ILE A  76       7.006   4.413  -1.514  1.00 93.91           C  
ATOM    599  CG2 ILE A  76       7.475   3.142   0.617  1.00 93.91           C  
ATOM    600  CD1 ILE A  76       7.690   3.448  -2.472  1.00 93.91           C  
ATOM    601  N   VAL A  77       8.696   6.020   2.425  1.00 93.85           N  
ATOM    602  CA  VAL A  77       9.246   6.025   3.777  1.00 93.85           C  
ATOM    603  C   VAL A  77       8.335   6.827   4.704  1.00 93.85           C  
ATOM    604  CB  VAL A  77      10.678   6.604   3.805  1.00 93.85           C  
ATOM    605  O   VAL A  77       8.012   6.379   5.807  1.00 93.85           O  
ATOM    606  CG1 VAL A  77      11.115   6.895   5.239  1.00 93.85           C  
ATOM    607  CG2 VAL A  77      11.655   5.644   3.130  1.00 93.85           C  
ATOM    608  N   LYS A  78       7.919   7.959   4.278  1.00 92.13           N  
ATOM    609  CA  LYS A  78       7.077   8.822   5.102  1.00 92.13           C  
ATOM    610  C   LYS A  78       5.746   8.148   5.422  1.00 92.13           C  
ATOM    611  CB  LYS A  78       6.832  10.160   4.403  1.00 92.13           C  
ATOM    612  O   LYS A  78       5.280   8.193   6.563  1.00 92.13           O  
ATOM    613  CG  LYS A  78       8.056  11.063   4.349  1.00 92.13           C  
ATOM    614  CD  LYS A  78       7.734  12.402   3.697  1.00 92.13           C  
ATOM    615  CE  LYS A  78       8.943  13.328   3.694  1.00 92.13           C  
ATOM    616  NZ  LYS A  78       8.649  14.620   3.005  1.00 92.13           N  
ATOM    617  N   TRP A  79       5.185   7.487   4.427  1.00 91.39           N  
ATOM    618  CA  TRP A  79       3.909   6.808   4.626  1.00 91.39           C  
ATOM    619  C   TRP A  79       4.054   5.655   5.614  1.00 91.39           C  
ATOM    620  CB  TRP A  79       3.362   6.288   3.293  1.00 91.39           C  
ATOM    621  O   TRP A  79       3.239   5.506   6.528  1.00 91.39           O  
ATOM    622  CG  TRP A  79       2.966   7.370   2.334  1.00 91.39           C  
ATOM    623  CD1 TRP A  79       3.394   7.526   1.045  1.00 91.39           C  
ATOM    624  CD2 TRP A  79       2.064   8.451   2.591  1.00 91.39           C  
ATOM    625  CE2 TRP A  79       1.991   9.224   1.412  1.00 91.39           C  
ATOM    626  CE3 TRP A  79       1.308   8.840   3.705  1.00 91.39           C  
ATOM    627  NE1 TRP A  79       2.811   8.639   0.485  1.00 91.39           N  
ATOM    628  CH2 TRP A  79       0.463  10.724   2.420  1.00 91.39           C  
ATOM    629  CZ2 TRP A  79       1.192  10.366   1.315  1.00 91.39           C  
ATOM    630  CZ3 TRP A  79       0.513   9.976   3.607  1.00 91.39           C  
ATOM    631  N   VAL A  80       5.085   4.931   5.425  1.00 91.97           N  
ATOM    632  CA  VAL A  80       5.278   3.763   6.278  1.00 91.97           C  
ATOM    633  C   VAL A  80       5.577   4.210   7.707  1.00 91.97           C  
ATOM    634  CB  VAL A  80       6.415   2.858   5.753  1.00 91.97           C  
ATOM    635  O   VAL A  80       5.073   3.622   8.667  1.00 91.97           O  
ATOM    636  CG1 VAL A  80       6.616   1.655   6.673  1.00 91.97           C  
ATOM    637  CG2 VAL A  80       6.117   2.400   4.327  1.00 91.97           C  
ATOM    638  N   GLU A  81       6.399   5.246   7.906  1.00 91.47           N  
ATOM    639  CA  GLU A  81       6.706   5.778   9.230  1.00 91.47           C  
ATOM    640  C   GLU A  81       5.436   6.207   9.961  1.00 91.47           C  
ATOM    641  CB  GLU A  81       7.676   6.958   9.124  1.00 91.47           C  
ATOM    642  O   GLU A  81       5.270   5.920  11.148  1.00 91.47           O  
ATOM    643  CG  GLU A  81       9.121   6.546   8.883  1.00 91.47           C  
ATOM    644  CD  GLU A  81      10.067   7.728   8.744  1.00 91.47           C  
ATOM    645  OE1 GLU A  81      11.297   7.539   8.877  1.00 91.47           O  
ATOM    646  OE2 GLU A  81       9.573   8.852   8.503  1.00 91.47           O  
ATOM    647  N   HIS A  82       4.681   6.830   9.191  1.00 87.77           N  
ATOM    648  CA  HIS A  82       3.438   7.300   9.793  1.00 87.77           C  
ATOM    649  C   HIS A  82       2.529   6.133  10.162  1.00 87.77           C  
ATOM    650  CB  HIS A  82       2.710   8.253   8.844  1.00 87.77           C  
ATOM    651  O   HIS A  82       1.882   6.151  11.212  1.00 87.77           O  
ATOM    652  CG  HIS A  82       1.564   8.974   9.479  1.00 87.77           C  
ATOM    653  CD2 HIS A  82       0.232   8.899   9.255  1.00 87.77           C  
ATOM    654  ND1 HIS A  82       1.736   9.909  10.478  1.00 87.77           N  
ATOM    655  CE1 HIS A  82       0.554  10.377  10.842  1.00 87.77           C  
ATOM    656  NE2 HIS A  82      -0.376   9.781  10.115  1.00 87.77           N  
ATOM    657  N   PHE A  83       2.406   5.226   9.272  1.00 88.45           N  
ATOM    658  CA  PHE A  83       1.617   4.034   9.560  1.00 88.45           C  
ATOM    659  C   PHE A  83       2.087   3.373  10.851  1.00 88.45           C  
ATOM    660  CB  PHE A  83       1.702   3.038   8.399  1.00 88.45           C  
ATOM    661  O   PHE A  83       1.270   2.976  11.684  1.00 88.45           O  
ATOM    662  CG  PHE A  83       0.954   1.756   8.644  1.00 88.45           C  
ATOM    663  CD1 PHE A  83       1.597   0.654   9.195  1.00 88.45           C  
ATOM    664  CD2 PHE A  83      -0.393   1.652   8.323  1.00 88.45           C  
ATOM    665  CE1 PHE A  83       0.907  -0.534   9.423  1.00 88.45           C  
ATOM    666  CE2 PHE A  83      -1.090   0.468   8.547  1.00 88.45           C  
ATOM    667  CZ  PHE A  83      -0.437  -0.625   9.097  1.00 88.45           C  
ATOM    668  N   VAL A  84       3.341   3.218  10.978  1.00 87.29           N  
ATOM    669  CA  VAL A  84       3.921   2.567  12.148  1.00 87.29           C  
ATOM    670  C   VAL A  84       3.550   3.342  13.410  1.00 87.29           C  
ATOM    671  CB  VAL A  84       5.457   2.449  12.028  1.00 87.29           C  
ATOM    672  O   VAL A  84       3.224   2.746  14.439  1.00 87.29           O  
ATOM    673  CG1 VAL A  84       6.074   2.040  13.365  1.00 87.29           C  
ATOM    674  CG2 VAL A  84       5.832   1.449  10.935  1.00 87.29           C  
ATOM    675  N   VAL A  85       3.578   4.629  13.342  1.00 85.46           N  
ATOM    676  CA  VAL A  85       3.237   5.492  14.468  1.00 85.46           C  
ATOM    677  C   VAL A  85       1.778   5.274  14.863  1.00 85.46           C  
ATOM    678  CB  VAL A  85       3.483   6.981  14.137  1.00 85.46           C  
ATOM    679  O   VAL A  85       1.456   5.195  16.051  1.00 85.46           O  
ATOM    680  CG1 VAL A  85       2.886   7.881  15.218  1.00 85.46           C  
ATOM    681  CG2 VAL A  85       4.978   7.252  13.977  1.00 85.46           C  
ATOM    682  N   ILE A  86       0.889   5.149  13.845  1.00 79.40           N  
ATOM    683  CA  ILE A  86      -0.531   4.918  14.089  1.00 79.40           C  
ATOM    684  C   ILE A  86      -0.721   3.589  14.817  1.00 79.40           C  
ATOM    685  CB  ILE A  86      -1.340   4.929  12.773  1.00 79.40           C  
ATOM    686  O   ILE A  86      -1.511   3.497  15.759  1.00 79.40           O  
ATOM    687  CG1 ILE A  86      -1.320   6.327  12.145  1.00 79.40           C  
ATOM    688  CG2 ILE A  86      -2.777   4.459  13.018  1.00 79.40           C  
ATOM    689  CD1 ILE A  86      -1.891   6.381  10.735  1.00 79.40           C  
ATOM    690  N   GLY A  87       0.004   2.545  14.301  1.00 76.14           N  
ATOM    691  CA  GLY A  87      -0.086   1.219  14.893  1.00 76.14           C  
ATOM    692  C   GLY A  87       0.364   1.180  16.341  1.00 76.14           C  
ATOM    693  O   GLY A  87      -0.185   0.427  17.147  1.00 76.14           O  
ATOM    694  N   ASP A  88       1.373   2.002  16.659  1.00 73.92           N  
ATOM    695  CA  ASP A  88       1.921   2.065  18.010  1.00 73.92           C  
ATOM    696  C   ASP A  88       0.964   2.784  18.958  1.00 73.92           C  
ATOM    697  CB  ASP A  88       3.282   2.765  18.005  1.00 73.92           C  
ATOM    698  O   ASP A  88       0.959   2.518  20.162  1.00 73.92           O  
ATOM    699  CG  ASP A  88       4.385   1.913  17.403  1.00 73.92           C  
ATOM    700  OD1 ASP A  88       4.202   0.684  17.270  1.00 73.92           O  
ATOM    701  OD2 ASP A  88       5.448   2.475  17.062  1.00 73.92           O  
ATOM    702  N   THR A  89       0.128   3.639  18.371  1.00 67.61           N  
ATOM    703  CA  THR A  89      -0.746   4.488  19.172  1.00 67.61           C  
ATOM    704  C   THR A  89      -2.088   3.803  19.419  1.00 67.61           C  
ATOM    705  CB  THR A  89      -0.980   5.849  18.491  1.00 67.61           C  
ATOM    706  O   THR A  89      -2.708   4.001  20.466  1.00 67.61           O  
ATOM    707  CG2 THR A  89      -1.742   6.800  19.408  1.00 67.61           C  
ATOM    708  OG1 THR A  89       0.286   6.435  18.160  1.00 67.61           O  
ATOM    709  N   VAL A  90      -2.474   2.885  18.427  1.00 58.05           N  
ATOM    710  CA  VAL A  90      -3.806   2.295  18.523  1.00 58.05           C  
ATOM    711  C   VAL A  90      -3.719   0.933  19.208  1.00 58.05           C  
ATOM    712  CB  VAL A  90      -4.465   2.153  17.133  1.00 58.05           C  
ATOM    713  O   VAL A  90      -3.058   0.020  18.706  1.00 58.05           O  
ATOM    714  CG1 VAL A  90      -5.852   1.524  17.256  1.00 58.05           C  
ATOM    715  CG2 VAL A  90      -4.551   3.512  16.442  1.00 58.05           C  
ATOM    716  N   VAL A  91      -4.108   0.828  20.503  1.00 51.23           N  
ATOM    717  CA  VAL A  91      -4.008  -0.358  21.347  1.00 51.23           C  
ATOM    718  C   VAL A  91      -4.809  -1.502  20.729  1.00 51.23           C  
ATOM    719  CB  VAL A  91      -4.503  -0.076  22.783  1.00 51.23           C  
ATOM    720  O   VAL A  91      -4.416  -2.667  20.826  1.00 51.23           O  
ATOM    721  CG1 VAL A  91      -4.455  -1.346  23.631  1.00 51.23           C  
ATOM    722  CG2 VAL A  91      -3.669   1.031  23.426  1.00 51.23           C  
ATOM    723  N   GLN A  92      -5.858  -1.119  19.737  1.00 51.23           N  
ATOM    724  CA  GLN A  92      -6.792  -2.140  19.271  1.00 51.23           C  
ATOM    725  C   GLN A  92      -6.469  -2.570  17.843  1.00 51.23           C  
ATOM    726  CB  GLN A  92      -8.231  -1.630  19.353  1.00 51.23           C  
ATOM    727  O   GLN A  92      -7.246  -3.294  17.216  1.00 51.23           O  
ATOM    728  CG  GLN A  92      -8.752  -1.486  20.777  1.00 51.23           C  
ATOM    729  CD  GLN A  92     -10.239  -1.190  20.831  1.00 51.23           C  
ATOM    730  NE2 GLN A  92     -10.861  -1.482  21.968  1.00 51.23           N  
ATOM    731  OE1 GLN A  92     -10.824  -0.702  19.858  1.00 51.23           O  
ATOM    732  N   TYR A  93      -5.370  -2.064  17.385  1.00 56.94           N  
ATOM    733  CA  TYR A  93      -4.960  -2.390  16.024  1.00 56.94           C  
ATOM    734  C   TYR A  93      -4.559  -3.856  15.912  1.00 56.94           C  
ATOM    735  CB  TYR A  93      -3.797  -1.496  15.583  1.00 56.94           C  
ATOM    736  O   TYR A  93      -3.877  -4.389  16.791  1.00 56.94           O  
ATOM    737  CG  TYR A  93      -3.469  -1.607  14.114  1.00 56.94           C  
ATOM    738  CD1 TYR A  93      -2.372  -2.347  13.679  1.00 56.94           C  
ATOM    739  CD2 TYR A  93      -4.255  -0.972  13.158  1.00 56.94           C  
ATOM    740  CE1 TYR A  93      -2.065  -2.451  12.327  1.00 56.94           C  
ATOM    741  CE2 TYR A  93      -3.957  -1.069  11.803  1.00 56.94           C  
ATOM    742  OH  TYR A  93      -2.562  -1.909  10.057  1.00 56.94           O  
ATOM    743  CZ  TYR A  93      -2.862  -1.809  11.397  1.00 56.94           C  
ATOM    744  N   ASP A  94      -5.301  -4.660  15.169  1.00 64.26           N  
ATOM    745  CA  ASP A  94      -4.924  -6.043  14.894  1.00 64.26           C  
ATOM    746  C   ASP A  94      -3.622  -6.111  14.099  1.00 64.26           C  
ATOM    747  CB  ASP A  94      -6.041  -6.763  14.134  1.00 64.26           C  
ATOM    748  O   ASP A  94      -3.633  -6.024  12.870  1.00 64.26           O  
ATOM    749  CG  ASP A  94      -5.750  -8.235  13.906  1.00 64.26           C  
ATOM    750  OD1 ASP A  94      -4.719  -8.738  14.403  1.00 64.26           O  
ATOM    751  OD2 ASP A  94      -6.556  -8.899  13.219  1.00 64.26           O  
ATOM    752  N   PRO A  95      -2.560  -6.185  14.860  1.00 63.60           N  
ATOM    753  CA  PRO A  95      -1.247  -6.195  14.211  1.00 63.60           C  
ATOM    754  C   PRO A  95      -1.048  -7.405  13.301  1.00 63.60           C  
ATOM    755  CB  PRO A  95      -0.271  -6.230  15.389  1.00 63.60           C  
ATOM    756  O   PRO A  95      -0.313  -7.324  12.313  1.00 63.60           O  
ATOM    757  CG  PRO A  95      -1.126  -6.505  16.585  1.00 63.60           C  
ATOM    758  CD  PRO A  95      -2.564  -6.317  16.196  1.00 63.60           C  
ATOM    759  N   GLY A  96      -1.915  -8.443  13.585  1.00 70.69           N  
ATOM    760  CA  GLY A  96      -1.672  -9.662  12.830  1.00 70.69           C  
ATOM    761  C   GLY A  96      -2.137  -9.574  11.389  1.00 70.69           C  
ATOM    762  O   GLY A  96      -1.336  -9.718  10.463  1.00 70.69           O  
ATOM    763  N   HIS A  97      -3.405  -9.153  11.135  1.00 77.74           N  
ATOM    764  CA  HIS A  97      -3.968  -9.135   9.790  1.00 77.74           C  
ATOM    765  C   HIS A  97      -3.564  -7.870   9.040  1.00 77.74           C  
ATOM    766  CB  HIS A  97      -5.492  -9.249   9.846  1.00 77.74           C  
ATOM    767  O   HIS A  97      -3.392  -7.895   7.820  1.00 77.74           O  
ATOM    768  CG  HIS A  97      -5.977 -10.587  10.306  1.00 77.74           C  
ATOM    769  CD2 HIS A  97      -6.317 -11.697   9.609  1.00 77.74           C  
ATOM    770  ND1 HIS A  97      -6.164 -10.894  11.636  1.00 77.74           N  
ATOM    771  CE1 HIS A  97      -6.597 -12.139  11.738  1.00 77.74           C  
ATOM    772  NE2 HIS A  97      -6.699 -12.649  10.523  1.00 77.74           N  
ATOM    773  N   ALA A  98      -3.338  -6.787   9.786  1.00 80.07           N  
ATOM    774  CA  ALA A  98      -2.970  -5.528   9.143  1.00 80.07           C  
ATOM    775  C   ALA A  98      -1.526  -5.565   8.650  1.00 80.07           C  
ATOM    776  CB  ALA A  98      -3.170  -4.360  10.105  1.00 80.07           C  
ATOM    777  O   ALA A  98      -1.121  -4.735   7.833  1.00 80.07           O  
ATOM    778  N   ALA A  99      -0.841  -6.598   9.120  1.00 85.07           N  
ATOM    779  CA  ALA A  99       0.542  -6.775   8.686  1.00 85.07           C  
ATOM    780  C   ALA A  99       0.606  -7.422   7.306  1.00 85.07           C  
ATOM    781  CB  ALA A  99       1.315  -7.615   9.700  1.00 85.07           C  
ATOM    782  O   ALA A  99       1.610  -7.298   6.600  1.00 85.07           O  
ATOM    783  N   LEU A 100      -0.503  -7.999   6.883  1.00 88.45           N  
ATOM    784  CA  LEU A 100      -0.515  -8.832   5.685  1.00 88.45           C  
ATOM    785  C   LEU A 100      -0.254  -7.994   4.438  1.00 88.45           C  
ATOM    786  CB  LEU A 100      -1.854  -9.562   5.553  1.00 88.45           C  
ATOM    787  O   LEU A 100       0.578  -8.357   3.604  1.00 88.45           O  
ATOM    788  CG  LEU A 100      -2.099 -10.712   6.531  1.00 88.45           C  
ATOM    789  CD1 LEU A 100      -3.519 -11.247   6.376  1.00 88.45           C  
ATOM    790  CD2 LEU A 100      -1.077 -11.823   6.317  1.00 88.45           C  
ATOM    791  N   PRO A 101      -0.978  -6.912   4.292  1.00 92.10           N  
ATOM    792  CA  PRO A 101      -0.688  -6.131   3.088  1.00 92.10           C  
ATOM    793  C   PRO A 101       0.753  -5.626   3.045  1.00 92.10           C  
ATOM    794  CB  PRO A 101      -1.673  -4.964   3.178  1.00 92.10           C  
ATOM    795  O   PRO A 101       1.348  -5.539   1.968  1.00 92.10           O  
ATOM    796  CG  PRO A 101      -2.075  -4.914   4.617  1.00 92.10           C  
ATOM    797  CD  PRO A 101      -2.023  -6.307   5.176  1.00 92.10           C  
ATOM    798  N   TRP A 102       1.356  -5.389   4.228  1.00 92.87           N  
ATOM    799  CA  TRP A 102       2.734  -4.909   4.247  1.00 92.87           C  
ATOM    800  C   TRP A 102       3.704  -6.025   3.876  1.00 92.87           C  
ATOM    801  CB  TRP A 102       3.088  -4.343   5.625  1.00 92.87           C  
ATOM    802  O   TRP A 102       4.768  -5.768   3.308  1.00 92.87           O  
ATOM    803  CG  TRP A 102       2.455  -3.017   5.920  1.00 92.87           C  
ATOM    804  CD1 TRP A 102       1.432  -2.768   6.793  1.00 92.87           C  
ATOM    805  CD2 TRP A 102       2.801  -1.757   5.338  1.00 92.87           C  
ATOM    806  CE2 TRP A 102       1.946  -0.785   5.905  1.00 92.87           C  
ATOM    807  CE3 TRP A 102       3.752  -1.354   4.391  1.00 92.87           C  
ATOM    808  NE1 TRP A 102       1.121  -1.428   6.788  1.00 92.87           N  
ATOM    809  CH2 TRP A 102       2.954   0.933   4.627  1.00 92.87           C  
ATOM    810  CZ2 TRP A 102       2.015   0.565   5.555  1.00 92.87           C  
ATOM    811  CZ3 TRP A 102       3.819  -0.009   4.045  1.00 92.87           C  
ATOM    812  N   ALA A 103       3.379  -7.196   4.216  1.00 90.92           N  
ATOM    813  CA  ALA A 103       4.176  -8.336   3.773  1.00 90.92           C  
ATOM    814  C   ALA A 103       4.193  -8.436   2.251  1.00 90.92           C  
ATOM    815  CB  ALA A 103       3.639  -9.629   4.382  1.00 90.92           C  
ATOM    816  O   ALA A 103       5.233  -8.724   1.653  1.00 90.92           O  
ATOM    817  N   GLY A 104       3.038  -8.259   1.699  1.00 90.97           N  
ATOM    818  CA  GLY A 104       2.959  -8.225   0.247  1.00 90.97           C  
ATOM    819  C   GLY A 104       3.765  -7.097  -0.368  1.00 90.97           C  
ATOM    820  O   GLY A 104       4.477  -7.302  -1.353  1.00 90.97           O  
ATOM    821  N   VAL A 105       3.643  -5.958   0.232  1.00 93.77           N  
ATOM    822  CA  VAL A 105       4.403  -4.805  -0.237  1.00 93.77           C  
ATOM    823  C   VAL A 105       5.899  -5.095  -0.135  1.00 93.77           C  
ATOM    824  CB  VAL A 105       4.053  -3.530   0.563  1.00 93.77           C  
ATOM    825  O   VAL A 105       6.661  -4.793  -1.056  1.00 93.77           O  
ATOM    826  CG1 VAL A 105       5.024  -2.399   0.231  1.00 93.77           C  
ATOM    827  CG2 VAL A 105       2.613  -3.103   0.281  1.00 93.77           C  
ATOM    828  N   ARG A 106       6.264  -5.680   0.912  1.00 92.89           N  
ATOM    829  CA  ARG A 106       7.660  -6.061   1.104  1.00 92.89           C  
ATOM    830  C   ARG A 106       8.129  -6.994  -0.008  1.00 92.89           C  
ATOM    831  CB  ARG A 106       7.853  -6.731   2.466  1.00 92.89           C  
ATOM    832  O   ARG A 106       9.217  -6.813  -0.559  1.00 92.89           O  
ATOM    833  CG  ARG A 106       9.280  -7.180   2.735  1.00 92.89           C  
ATOM    834  CD  ARG A 106       9.384  -7.986   4.022  1.00 92.89           C  
ATOM    835  NE  ARG A 106      10.639  -8.730   4.092  1.00 92.89           N  
ATOM    836  NH1 ARG A 106       9.951 -10.135   5.792  1.00 92.89           N  
ATOM    837  NH2 ARG A 106      12.056 -10.341   4.910  1.00 92.89           N  
ATOM    838  CZ  ARG A 106      10.879  -9.734   4.931  1.00 92.89           C  
ATOM    839  N   PHE A 107       7.359  -7.961  -0.251  1.00 90.83           N  
ATOM    840  CA  PHE A 107       7.665  -8.912  -1.313  1.00 90.83           C  
ATOM    841  C   PHE A 107       7.898  -8.191  -2.636  1.00 90.83           C  
ATOM    842  CB  PHE A 107       6.534  -9.934  -1.464  1.00 90.83           C  
ATOM    843  O   PHE A 107       8.904  -8.425  -3.308  1.00 90.83           O  
ATOM    844  CG  PHE A 107       6.701 -10.855  -2.643  1.00 90.83           C  
ATOM    845  CD1 PHE A 107       6.047 -10.598  -3.841  1.00 90.83           C  
ATOM    846  CD2 PHE A 107       7.513 -11.977  -2.552  1.00 90.83           C  
ATOM    847  CE1 PHE A 107       6.200 -11.449  -4.934  1.00 90.83           C  
ATOM    848  CE2 PHE A 107       7.671 -12.832  -3.639  1.00 90.83           C  
ATOM    849  CZ  PHE A 107       7.013 -12.567  -4.829  1.00 90.83           C  
ATOM    850  N   LEU A 108       7.025  -7.316  -3.028  1.00 91.01           N  
ATOM    851  CA  LEU A 108       7.131  -6.581  -4.283  1.00 91.01           C  
ATOM    852  C   LEU A 108       8.344  -5.656  -4.271  1.00 91.01           C  
ATOM    853  CB  LEU A 108       5.859  -5.770  -4.539  1.00 91.01           C  
ATOM    854  O   LEU A 108       9.030  -5.512  -5.285  1.00 91.01           O  
ATOM    855  CG  LEU A 108       4.585  -6.573  -4.809  1.00 91.01           C  
ATOM    856  CD1 LEU A 108       3.399  -5.636  -5.006  1.00 91.01           C  
ATOM    857  CD2 LEU A 108       4.769  -7.475  -6.025  1.00 91.01           C  
ATOM    858  N   LEU A 109       8.506  -5.067  -3.137  1.00 91.92           N  
ATOM    859  CA  LEU A 109       9.643  -4.169  -2.969  1.00 91.92           C  
ATOM    860  C   LEU A 109      10.958  -4.910  -3.185  1.00 91.92           C  
ATOM    861  CB  LEU A 109       9.624  -3.534  -1.576  1.00 91.92           C  
ATOM    862  O   LEU A 109      11.862  -4.400  -3.851  1.00 91.92           O  
ATOM    863  CG  LEU A 109      10.672  -2.453  -1.309  1.00 91.92           C  
ATOM    864  CD1 LEU A 109      10.492  -1.290  -2.279  1.00 91.92           C  
ATOM    865  CD2 LEU A 109      10.586  -1.970   0.135  1.00 91.92           C  
ATOM    866  N   GLN A 110      11.127  -6.084  -2.714  1.00 90.77           N  
ATOM    867  CA  GLN A 110      12.340  -6.882  -2.866  1.00 90.77           C  
ATOM    868  C   GLN A 110      12.610  -7.198  -4.334  1.00 90.77           C  
ATOM    869  CB  GLN A 110      12.234  -8.177  -2.060  1.00 90.77           C  
ATOM    870  O   GLN A 110      13.764  -7.219  -4.768  1.00 90.77           O  
ATOM    871  CG  GLN A 110      12.384  -7.981  -0.557  1.00 90.77           C  
ATOM    872  CD  GLN A 110      12.195  -9.267   0.224  1.00 90.77           C  
ATOM    873  NE2 GLN A 110      12.850  -9.363   1.376  1.00 90.77           N  
ATOM    874  OE1 GLN A 110      11.466 -10.168  -0.203  1.00 90.77           O  
ATOM    875  N   ILE A 111      11.596  -7.418  -5.001  1.00 87.33           N  
ATOM    876  CA  ILE A 111      11.723  -7.707  -6.425  1.00 87.33           C  
ATOM    877  C   ILE A 111      12.095  -6.432  -7.179  1.00 87.33           C  
ATOM    878  CB  ILE A 111      10.419  -8.307  -6.998  1.00 87.33           C  
ATOM    879  O   ILE A 111      13.009  -6.438  -8.008  1.00 87.33           O  
ATOM    880  CG1 ILE A 111      10.131  -9.669  -6.356  1.00 87.33           C  
ATOM    881  CG2 ILE A 111      10.505  -8.427  -8.523  1.00 87.33           C  
ATOM    882  CD1 ILE A 111       8.785 -10.265  -6.747  1.00 87.33           C  
ATOM    883  N   MET A 112      11.432  -5.392  -6.868  1.00 88.37           N  
ATOM    884  CA  MET A 112      11.568  -4.118  -7.569  1.00 88.37           C  
ATOM    885  C   MET A 112      12.973  -3.551  -7.401  1.00 88.37           C  
ATOM    886  CB  MET A 112      10.533  -3.112  -7.062  1.00 88.37           C  
ATOM    887  O   MET A 112      13.552  -3.022  -8.352  1.00 88.37           O  
ATOM    888  CG  MET A 112      10.617  -1.753  -7.738  1.00 88.37           C  
ATOM    889  SD  MET A 112      10.448  -0.366  -6.549  1.00 88.37           S  
ATOM    890  CE  MET A 112      10.535  -1.275  -4.981  1.00 88.37           C  
ATOM    891  N   ILE A 113      13.582  -3.706  -6.215  1.00 86.64           N  
ATOM    892  CA  ILE A 113      14.872  -3.110  -5.884  1.00 86.64           C  
ATOM    893  C   ILE A 113      15.966  -3.737  -6.746  1.00 86.64           C  
ATOM    894  CB  ILE A 113      15.206  -3.281  -4.385  1.00 86.64           C  
ATOM    895  O   ILE A 113      17.011  -3.124  -6.974  1.00 86.64           O  
ATOM    896  CG1 ILE A 113      14.313  -2.373  -3.532  1.00 86.64           C  
ATOM    897  CG2 ILE A 113      16.688  -2.994  -4.126  1.00 86.64           C  
ATOM    898  CD1 ILE A 113      14.404  -2.644  -2.036  1.00 86.64           C  
ATOM    899  N   GLY A 114      15.704  -4.874  -7.309  1.00 83.56           N  
ATOM    900  CA  GLY A 114      16.663  -5.517  -8.194  1.00 83.56           C  
ATOM    901  C   GLY A 114      16.834  -4.792  -9.515  1.00 83.56           C  
ATOM    902  O   GLY A 114      17.927  -4.782 -10.086  1.00 83.56           O  
ATOM    903  N   ASP A 115      15.804  -4.119 -10.051  1.00 82.77           N  
ATOM    904  CA  ASP A 115      15.798  -3.355 -11.294  1.00 82.77           C  
ATOM    905  C   ASP A 115      14.619  -2.385 -11.337  1.00 82.77           C  
ATOM    906  CB  ASP A 115      15.750  -4.293 -12.502  1.00 82.77           C  
ATOM    907  O   ASP A 115      13.544  -2.728 -11.833  1.00 82.77           O  
ATOM    908  CG  ASP A 115      16.097  -3.599 -13.807  1.00 82.77           C  
ATOM    909  OD1 ASP A 115      16.005  -2.354 -13.879  1.00 82.77           O  
ATOM    910  OD2 ASP A 115      16.463  -4.303 -14.773  1.00 82.77           O  
ATOM    911  N   PHE A 116      14.840  -1.073 -10.980  1.00 79.88           N  
ATOM    912  CA  PHE A 116      13.754  -0.106 -10.879  1.00 79.88           C  
ATOM    913  C   PHE A 116      13.181   0.211 -12.255  1.00 79.88           C  
ATOM    914  CB  PHE A 116      14.238   1.180 -10.202  1.00 79.88           C  
ATOM    915  O   PHE A 116      11.981   0.456 -12.392  1.00 79.88           O  
ATOM    916  CG  PHE A 116      14.496   1.031  -8.727  1.00 79.88           C  
ATOM    917  CD1 PHE A 116      13.445   0.822  -7.842  1.00 79.88           C  
ATOM    918  CD2 PHE A 116      15.789   1.099  -8.226  1.00 79.88           C  
ATOM    919  CE1 PHE A 116      13.680   0.683  -6.476  1.00 79.88           C  
ATOM    920  CE2 PHE A 116      16.032   0.961  -6.862  1.00 79.88           C  
ATOM    921  CZ  PHE A 116      14.976   0.754  -5.989  1.00 79.88           C  
ATOM    922  N   GLN A 117      14.077   0.158 -13.219  1.00 74.02           N  
ATOM    923  CA  GLN A 117      13.666   0.538 -14.566  1.00 74.02           C  
ATOM    924  C   GLN A 117      12.741  -0.511 -15.176  1.00 74.02           C  
ATOM    925  CB  GLN A 117      14.887   0.746 -15.462  1.00 74.02           C  
ATOM    926  O   GLN A 117      11.765  -0.171 -15.848  1.00 74.02           O  
ATOM    927  CG  GLN A 117      15.673   2.012 -15.147  1.00 74.02           C  
ATOM    928  CD  GLN A 117      14.905   3.278 -15.476  1.00 74.02           C  
ATOM    929  NE2 GLN A 117      15.243   4.370 -14.799  1.00 74.02           N  
ATOM    930  OE1 GLN A 117      14.014   3.274 -16.332  1.00 74.02           O  
ATOM    931  N   ALA A 118      13.007  -1.764 -14.852  1.00 78.74           N  
ATOM    932  CA  ALA A 118      12.211  -2.861 -15.396  1.00 78.74           C  
ATOM    933  C   ALA A 118      10.854  -2.951 -14.704  1.00 78.74           C  
ATOM    934  CB  ALA A 118      12.963  -4.183 -15.259  1.00 78.74           C  
ATOM    935  O   ALA A 118       9.874  -3.400 -15.302  1.00 78.74           O  
ATOM    936  N   TYR A 119      10.797  -2.383 -13.486  1.00 82.98           N  
ATOM    937  CA  TYR A 119       9.590  -2.585 -12.693  1.00 82.98           C  
ATOM    938  C   TYR A 119       8.992  -1.252 -12.261  1.00 82.98           C  
ATOM    939  CB  TYR A 119       9.892  -3.446 -11.463  1.00 82.98           C  
ATOM    940  O   TYR A 119       8.550  -1.104 -11.119  1.00 82.98           O  
ATOM    941  CG  TYR A 119      10.357  -4.842 -11.798  1.00 82.98           C  
ATOM    942  CD1 TYR A 119       9.485  -5.773 -12.357  1.00 82.98           C  
ATOM    943  CD2 TYR A 119      11.670  -5.233 -11.555  1.00 82.98           C  
ATOM    944  CE1 TYR A 119       9.909  -7.061 -12.665  1.00 82.98           C  
ATOM    945  CE2 TYR A 119      12.105  -6.519 -11.859  1.00 82.98           C  
ATOM    946  OH  TYR A 119      11.644  -8.698 -12.717  1.00 82.98           O  
ATOM    947  CZ  TYR A 119      11.219  -7.424 -12.414  1.00 82.98           C  
ATOM    948  N   LYS A 120       8.964  -0.300 -13.215  1.00 84.46           N  
ATOM    949  CA  LYS A 120       8.452   1.039 -12.938  1.00 84.46           C  
ATOM    950  C   LYS A 120       7.017   0.983 -12.421  1.00 84.46           C  
ATOM    951  CB  LYS A 120       8.522   1.911 -14.193  1.00 84.46           C  
ATOM    952  O   LYS A 120       6.663   1.693 -11.477  1.00 84.46           O  
ATOM    953  CG  LYS A 120       9.938   2.180 -14.681  1.00 84.46           C  
ATOM    954  CD  LYS A 120       9.941   2.988 -15.972  1.00 84.46           C  
ATOM    955  CE  LYS A 120      11.348   3.146 -16.531  1.00 84.46           C  
ATOM    956  NZ  LYS A 120      11.358   3.954 -17.788  1.00 84.46           N  
ATOM    957  N   PHE A 121       6.181   0.199 -13.041  1.00 84.83           N  
ATOM    958  CA  PHE A 121       4.788   0.076 -12.625  1.00 84.83           C  
ATOM    959  C   PHE A 121       4.695  -0.390 -11.177  1.00 84.83           C  
ATOM    960  CB  PHE A 121       4.037  -0.896 -13.540  1.00 84.83           C  
ATOM    961  O   PHE A 121       3.813   0.046 -10.435  1.00 84.83           O  
ATOM    962  CG  PHE A 121       3.988  -2.306 -13.017  1.00 84.83           C  
ATOM    963  CD1 PHE A 121       4.913  -3.252 -13.441  1.00 84.83           C  
ATOM    964  CD2 PHE A 121       3.016  -2.686 -12.100  1.00 84.83           C  
ATOM    965  CE1 PHE A 121       4.870  -4.558 -12.958  1.00 84.83           C  
ATOM    966  CE2 PHE A 121       2.966  -3.989 -11.614  1.00 84.83           C  
ATOM    967  CZ  PHE A 121       3.894  -4.924 -12.045  1.00 84.83           C  
ATOM    968  N   MET A 122       5.649  -1.229 -10.786  1.00 88.39           N  
ATOM    969  CA  MET A 122       5.644  -1.759  -9.425  1.00 88.39           C  
ATOM    970  C   MET A 122       5.980  -0.667  -8.415  1.00 88.39           C  
ATOM    971  CB  MET A 122       6.635  -2.916  -9.294  1.00 88.39           C  
ATOM    972  O   MET A 122       5.374  -0.598  -7.344  1.00 88.39           O  
ATOM    973  CG  MET A 122       6.548  -3.650  -7.965  1.00 88.39           C  
ATOM    974  SD  MET A 122       7.666  -5.103  -7.891  1.00 88.39           S  
ATOM    975  CE  MET A 122       6.882  -6.174  -9.128  1.00 88.39           C  
ATOM    976  N   LEU A 123       6.990   0.094  -8.799  1.00 90.28           N  
ATOM    977  CA  LEU A 123       7.344   1.217  -7.939  1.00 90.28           C  
ATOM    978  C   LEU A 123       6.143   2.130  -7.716  1.00 90.28           C  
ATOM    979  CB  LEU A 123       8.500   2.015  -8.547  1.00 90.28           C  
ATOM    980  O   LEU A 123       5.859   2.523  -6.582  1.00 90.28           O  
ATOM    981  CG  LEU A 123       9.006   3.206  -7.730  1.00 90.28           C  
ATOM    982  CD1 LEU A 123       9.469   2.745  -6.353  1.00 90.28           C  
ATOM    983  CD2 LEU A 123      10.133   3.920  -8.468  1.00 90.28           C  
ATOM    984  N   GLU A 124       5.412   2.374  -8.726  1.00 89.66           N  
ATOM    985  CA  GLU A 124       4.237   3.235  -8.631  1.00 89.66           C  
ATOM    986  C   GLU A 124       3.137   2.578  -7.801  1.00 89.66           C  
ATOM    987  CB  GLU A 124       3.709   3.579 -10.026  1.00 89.66           C  
ATOM    988  O   GLU A 124       2.470   3.245  -7.008  1.00 89.66           O  
ATOM    989  CG  GLU A 124       4.633   4.484 -10.828  1.00 89.66           C  
ATOM    990  CD  GLU A 124       4.117   4.780 -12.227  1.00 89.66           C  
ATOM    991  OE1 GLU A 124       4.699   5.648 -12.917  1.00 89.66           O  
ATOM    992  OE2 GLU A 124       3.123   4.140 -12.636  1.00 89.66           O  
ATOM    993  N   SER A 125       2.994   1.304  -8.011  1.00 90.89           N  
ATOM    994  CA  SER A 125       1.979   0.573  -7.259  1.00 90.89           C  
ATOM    995  C   SER A 125       2.303   0.552  -5.769  1.00 90.89           C  
ATOM    996  CB  SER A 125       1.853  -0.859  -7.781  1.00 90.89           C  
ATOM    997  O   SER A 125       1.417   0.745  -4.934  1.00 90.89           O  
ATOM    998  OG  SER A 125       1.425  -0.866  -9.132  1.00 90.89           O  
ATOM    999  N   ILE A 126       3.579   0.370  -5.475  1.00 93.65           N  
ATOM   1000  CA  ILE A 126       4.012   0.334  -4.082  1.00 93.65           C  
ATOM   1001  C   ILE A 126       3.792   1.701  -3.438  1.00 93.65           C  
ATOM   1002  CB  ILE A 126       5.495  -0.083  -3.962  1.00 93.65           C  
ATOM   1003  O   ILE A 126       3.334   1.789  -2.296  1.00 93.65           O  
ATOM   1004  CG1 ILE A 126       5.663  -1.566  -4.310  1.00 93.65           C  
ATOM   1005  CG2 ILE A 126       6.028   0.214  -2.557  1.00 93.65           C  
ATOM   1006  CD1 ILE A 126       7.113  -2.011  -4.444  1.00 93.65           C  
ATOM   1007  N   GLU A 127       4.132   2.706  -4.194  1.00 93.21           N  
ATOM   1008  CA  GLU A 127       3.879   4.054  -3.694  1.00 93.21           C  
ATOM   1009  C   GLU A 127       2.398   4.259  -3.386  1.00 93.21           C  
ATOM   1010  CB  GLU A 127       4.357   5.101  -4.703  1.00 93.21           C  
ATOM   1011  O   GLU A 127       2.044   4.745  -2.310  1.00 93.21           O  
ATOM   1012  CG  GLU A 127       4.141   6.537  -4.247  1.00 93.21           C  
ATOM   1013  CD  GLU A 127       4.475   7.563  -5.319  1.00 93.21           C  
ATOM   1014  OE1 GLU A 127       4.671   8.752  -4.980  1.00 93.21           O  
ATOM   1015  OE2 GLU A 127       4.539   7.175  -6.506  1.00 93.21           O  
ATOM   1016  N   SER A 128       1.556   3.893  -4.287  1.00 92.05           N  
ATOM   1017  CA  SER A 128       0.112   4.050  -4.139  1.00 92.05           C  
ATOM   1018  C   SER A 128      -0.420   3.206  -2.985  1.00 92.05           C  
ATOM   1019  CB  SER A 128      -0.605   3.669  -5.434  1.00 92.05           C  
ATOM   1020  O   SER A 128      -1.235   3.677  -2.189  1.00 92.05           O  
ATOM   1021  OG  SER A 128      -0.368   4.635  -6.443  1.00 92.05           O  
ATOM   1022  N   LEU A 129       0.027   1.990  -2.865  1.00 94.16           N  
ATOM   1023  CA  LEU A 129      -0.427   1.090  -1.810  1.00 94.16           C  
ATOM   1024  C   LEU A 129      -0.008   1.606  -0.438  1.00 94.16           C  
ATOM   1025  CB  LEU A 129       0.129  -0.319  -2.030  1.00 94.16           C  
ATOM   1026  O   LEU A 129      -0.786   1.546   0.517  1.00 94.16           O  
ATOM   1027  CG  LEU A 129      -0.556  -1.156  -3.112  1.00 94.16           C  
ATOM   1028  CD1 LEU A 129       0.240  -2.430  -3.379  1.00 94.16           C  
ATOM   1029  CD2 LEU A 129      -1.987  -1.489  -2.706  1.00 94.16           C  
ATOM   1030  N   SER A 130       1.222   2.092  -0.366  1.00 93.87           N  
ATOM   1031  CA  SER A 130       1.708   2.621   0.904  1.00 93.87           C  
ATOM   1032  C   SER A 130       0.875   3.815   1.360  1.00 93.87           C  
ATOM   1033  CB  SER A 130       3.177   3.029   0.788  1.00 93.87           C  
ATOM   1034  O   SER A 130       0.521   3.918   2.536  1.00 93.87           O  
ATOM   1035  OG  SER A 130       3.982   1.916   0.441  1.00 93.87           O  
ATOM   1036  N   GLU A 131       0.645   4.625   0.448  1.00 91.89           N  
ATOM   1037  CA  GLU A 131      -0.208   5.772   0.741  1.00 91.89           C  
ATOM   1038  C   GLU A 131      -1.587   5.327   1.221  1.00 91.89           C  
ATOM   1039  CB  GLU A 131      -0.345   6.670  -0.492  1.00 91.89           C  
ATOM   1040  O   GLU A 131      -2.085   5.817   2.237  1.00 91.89           O  
ATOM   1041  CG  GLU A 131      -1.251   7.873  -0.279  1.00 91.89           C  
ATOM   1042  CD  GLU A 131      -1.550   8.633  -1.562  1.00 91.89           C  
ATOM   1043  OE1 GLU A 131      -2.418   9.535  -1.545  1.00 91.89           O  
ATOM   1044  OE2 GLU A 131      -0.911   8.324  -2.592  1.00 91.89           O  
ATOM   1045  N   LEU A 132      -2.175   4.476   0.434  1.00 91.98           N  
ATOM   1046  CA  LEU A 132      -3.512   3.968   0.721  1.00 91.98           C  
ATOM   1047  C   LEU A 132      -3.565   3.326   2.103  1.00 91.98           C  
ATOM   1048  CB  LEU A 132      -3.939   2.952  -0.342  1.00 91.98           C  
ATOM   1049  O   LEU A 132      -4.479   3.599   2.884  1.00 91.98           O  
ATOM   1050  CG  LEU A 132      -5.362   2.406  -0.225  1.00 91.98           C  
ATOM   1051  CD1 LEU A 132      -5.940   2.131  -1.610  1.00 91.98           C  
ATOM   1052  CD2 LEU A 132      -5.382   1.143   0.629  1.00 91.98           C  
ATOM   1053  N   LEU A 133      -2.623   2.472   2.409  1.00 92.28           N  
ATOM   1054  CA  LEU A 133      -2.606   1.746   3.674  1.00 92.28           C  
ATOM   1055  C   LEU A 133      -2.471   2.707   4.850  1.00 92.28           C  
ATOM   1056  CB  LEU A 133      -1.461   0.731   3.695  1.00 92.28           C  
ATOM   1057  O   LEU A 133      -3.099   2.511   5.893  1.00 92.28           O  
ATOM   1058  CG  LEU A 133      -1.600  -0.469   2.756  1.00 92.28           C  
ATOM   1059  CD1 LEU A 133      -0.333  -1.317   2.788  1.00 92.28           C  
ATOM   1060  CD2 LEU A 133      -2.819  -1.304   3.133  1.00 92.28           C  
ATOM   1061  N   CYS A 134      -1.671   3.663   4.683  1.00 89.80           N  
ATOM   1062  CA  CYS A 134      -1.510   4.671   5.725  1.00 89.80           C  
ATOM   1063  C   CYS A 134      -2.784   5.490   5.893  1.00 89.80           C  
ATOM   1064  CB  CYS A 134      -0.337   5.596   5.399  1.00 89.80           C  
ATOM   1065  O   CYS A 134      -3.255   5.689   7.014  1.00 89.80           O  
ATOM   1066  SG  CYS A 134      -0.014   6.837   6.671  1.00 89.80           S  
ATOM   1067  N   TYR A 135      -3.308   5.933   4.796  1.00 88.80           N  
ATOM   1068  CA  TYR A 135      -4.507   6.762   4.801  1.00 88.80           C  
ATOM   1069  C   TYR A 135      -5.659   6.051   5.500  1.00 88.80           C  
ATOM   1070  CB  TYR A 135      -4.913   7.130   3.370  1.00 88.80           C  
ATOM   1071  O   TYR A 135      -6.290   6.612   6.399  1.00 88.80           O  
ATOM   1072  CG  TYR A 135      -6.118   8.035   3.295  1.00 88.80           C  
ATOM   1073  CD1 TYR A 135      -7.397   7.512   3.116  1.00 88.80           C  
ATOM   1074  CD2 TYR A 135      -5.982   9.415   3.401  1.00 88.80           C  
ATOM   1075  CE1 TYR A 135      -8.511   8.342   3.044  1.00 88.80           C  
ATOM   1076  CE2 TYR A 135      -7.088  10.255   3.330  1.00 88.80           C  
ATOM   1077  OH  TYR A 135      -9.446  10.536   3.081  1.00 88.80           O  
ATOM   1078  CZ  TYR A 135      -8.347   9.710   3.152  1.00 88.80           C  
ATOM   1079  N   TYR A 136      -5.890   4.890   5.209  1.00 90.03           N  
ATOM   1080  CA  TYR A 136      -7.087   4.220   5.706  1.00 90.03           C  
ATOM   1081  C   TYR A 136      -6.848   3.634   7.092  1.00 90.03           C  
ATOM   1082  CB  TYR A 136      -7.525   3.116   4.740  1.00 90.03           C  
ATOM   1083  O   TYR A 136      -7.795   3.248   7.781  1.00 90.03           O  
ATOM   1084  CG  TYR A 136      -8.228   3.631   3.507  1.00 90.03           C  
ATOM   1085  CD1 TYR A 136      -9.508   4.175   3.588  1.00 90.03           C  
ATOM   1086  CD2 TYR A 136      -7.615   3.573   2.261  1.00 90.03           C  
ATOM   1087  CE1 TYR A 136     -10.160   4.649   2.455  1.00 90.03           C  
ATOM   1088  CE2 TYR A 136      -8.258   4.044   1.121  1.00 90.03           C  
ATOM   1089  OH  TYR A 136     -10.169   5.048   0.102  1.00 90.03           O  
ATOM   1090  CZ  TYR A 136      -9.528   4.580   1.227  1.00 90.03           C  
ATOM   1091  N   ALA A 137      -5.598   3.585   7.443  1.00 88.11           N  
ATOM   1092  CA  ALA A 137      -5.321   3.349   8.858  1.00 88.11           C  
ATOM   1093  C   ALA A 137      -5.776   4.530   9.710  1.00 88.11           C  
ATOM   1094  CB  ALA A 137      -3.833   3.084   9.072  1.00 88.11           C  
ATOM   1095  O   ALA A 137      -6.283   4.345  10.819  1.00 88.11           O  
ATOM   1096  N   CYS A 138      -5.620   5.717   9.186  1.00 85.17           N  
ATOM   1097  CA  CYS A 138      -6.093   6.920   9.860  1.00 85.17           C  
ATOM   1098  C   CYS A 138      -7.615   6.948   9.922  1.00 85.17           C  
ATOM   1099  CB  CYS A 138      -5.580   8.171   9.146  1.00 85.17           C  
ATOM   1100  O   CYS A 138      -8.192   7.318  10.946  1.00 85.17           O  
ATOM   1101  SG  CYS A 138      -3.795   8.408   9.284  1.00 85.17           S  
ATOM   1102  N   VAL A 139      -8.197   6.542   8.859  1.00 85.65           N  
ATOM   1103  CA  VAL A 139      -9.654   6.499   8.793  1.00 85.65           C  
ATOM   1104  C   VAL A 139     -10.188   5.499   9.816  1.00 85.65           C  
ATOM   1105  CB  VAL A 139     -10.147   6.128   7.377  1.00 85.65           C  
ATOM   1106  O   VAL A 139     -11.161   5.782  10.520  1.00 85.65           O  
ATOM   1107  CG1 VAL A 139     -11.653   5.870   7.380  1.00 85.65           C  
ATOM   1108  CG2 VAL A 139      -9.793   7.232   6.382  1.00 85.65           C  
ATOM   1109  N   GLU A 140      -9.564   4.407   9.890  1.00 85.84           N  
ATOM   1110  CA  GLU A 140      -9.973   3.400  10.864  1.00 85.84           C  
ATOM   1111  C   GLU A 140      -9.855   3.930  12.290  1.00 85.84           C  
ATOM   1112  CB  GLU A 140      -9.137   2.127  10.705  1.00 85.84           C  
ATOM   1113  O   GLU A 140     -10.697   3.633  13.140  1.00 85.84           O  
ATOM   1114  CG  GLU A 140      -9.437   1.349   9.432  1.00 85.84           C  
ATOM   1115  CD  GLU A 140      -8.658   0.048   9.326  1.00 85.84           C  
ATOM   1116  OE1 GLU A 140      -8.515  -0.484   8.202  1.00 85.84           O  
ATOM   1117  OE2 GLU A 140      -8.186  -0.443  10.375  1.00 85.84           O  
ATOM   1118  N   ASP A 141      -8.778   4.637  12.496  1.00 81.92           N  
ATOM   1119  CA  ASP A 141      -8.573   5.241  13.809  1.00 81.92           C  
ATOM   1120  C   ASP A 141      -9.716   6.190  14.162  1.00 81.92           C  
ATOM   1121  CB  ASP A 141      -7.238   5.987  13.854  1.00 81.92           C  
ATOM   1122  O   ASP A 141     -10.208   6.184  15.293  1.00 81.92           O  
ATOM   1123  CG  ASP A 141      -6.894   6.506  15.239  1.00 81.92           C  
ATOM   1124  OD1 ASP A 141      -6.882   5.710  16.203  1.00 81.92           O  
ATOM   1125  OD2 ASP A 141      -6.636   7.722  15.368  1.00 81.92           O  
ATOM   1126  N   ILE A 142     -10.193   6.931  13.218  1.00 81.27           N  
ATOM   1127  CA  ILE A 142     -11.300   7.862  13.408  1.00 81.27           C  
ATOM   1128  C   ILE A 142     -12.586   7.086  13.683  1.00 81.27           C  
ATOM   1129  CB  ILE A 142     -11.481   8.782  12.180  1.00 81.27           C  
ATOM   1130  O   ILE A 142     -13.362   7.452  14.568  1.00 81.27           O  
ATOM   1131  CG1 ILE A 142     -10.286   9.733  12.044  1.00 81.27           C  
ATOM   1132  CG2 ILE A 142     -12.794   9.564  12.280  1.00 81.27           C  
ATOM   1133  CD1 ILE A 142     -10.251  10.499  10.729  1.00 81.27           C  
ATOM   1134  N   LEU A 143     -12.784   5.996  12.889  1.00 80.66           N  
ATOM   1135  CA  LEU A 143     -13.964   5.157  13.067  1.00 80.66           C  
ATOM   1136  C   LEU A 143     -14.000   4.561  14.471  1.00 80.66           C  
ATOM   1137  CB  LEU A 143     -13.989   4.037  12.024  1.00 80.66           C  
ATOM   1138  O   LEU A 143     -15.064   4.482  15.089  1.00 80.66           O  
ATOM   1139  CG  LEU A 143     -14.383   4.443  10.603  1.00 80.66           C  
ATOM   1140  CD1 LEU A 143     -14.217   3.264   9.650  1.00 80.66           C  
ATOM   1141  CD2 LEU A 143     -15.815   4.965  10.573  1.00 80.66           C  
ATOM   1142  N   LEU A 144     -12.826   4.200  14.930  1.00 78.67           N  
ATOM   1143  CA  LEU A 144     -12.724   3.602  16.257  1.00 78.67           C  
ATOM   1144  C   LEU A 144     -13.064   4.620  17.340  1.00 78.67           C  
ATOM   1145  CB  LEU A 144     -11.317   3.045  16.487  1.00 78.67           C  
ATOM   1146  O   LEU A 144     -13.726   4.286  18.326  1.00 78.67           O  
ATOM   1147  CG  LEU A 144     -10.982   1.733  15.775  1.00 78.67           C  
ATOM   1148  CD1 LEU A 144      -9.491   1.432  15.894  1.00 78.67           C  
ATOM   1149  CD2 LEU A 144     -11.812   0.588  16.344  1.00 78.67           C  
ATOM   1150  N   GLN A 145     -12.648   5.813  17.229  1.00 76.45           N  
ATOM   1151  CA  GLN A 145     -12.888   6.878  18.196  1.00 76.45           C  
ATOM   1152  C   GLN A 145     -14.372   7.226  18.274  1.00 76.45           C  
ATOM   1153  CB  GLN A 145     -12.075   8.123  17.838  1.00 76.45           C  
ATOM   1154  O   GLN A 145     -14.892   7.513  19.355  1.00 76.45           O  
ATOM   1155  CG  GLN A 145     -10.578   7.967  18.069  1.00 76.45           C  
ATOM   1156  CD  GLN A 145      -9.789   9.192  17.645  1.00 76.45           C  
ATOM   1157  NE2 GLN A 145      -8.560   8.976  17.187  1.00 76.45           N  
ATOM   1158  OE1 GLN A 145     -10.279  10.322  17.729  1.00 76.45           O  
ATOM   1159  N   PHE A 146     -15.051   7.083  17.153  1.00 73.23           N  
ATOM   1160  CA  PHE A 146     -16.462   7.450  17.119  1.00 73.23           C  
ATOM   1161  C   PHE A 146     -17.333   6.295  17.595  1.00 73.23           C  
ATOM   1162  CB  PHE A 146     -16.874   7.871  15.705  1.00 73.23           C  
ATOM   1163  O   PHE A 146     -18.468   6.504  18.028  1.00 73.23           O  
ATOM   1164  CG  PHE A 146     -16.496   9.286  15.358  1.00 73.23           C  
ATOM   1165  CD1 PHE A 146     -17.287  10.352  15.767  1.00 73.23           C  
ATOM   1166  CD2 PHE A 146     -15.348   9.549  14.622  1.00 73.23           C  
ATOM   1167  CE1 PHE A 146     -16.939  11.662  15.447  1.00 73.23           C  
ATOM   1168  CE2 PHE A 146     -14.994  10.856  14.298  1.00 73.23           C  
ATOM   1169  CZ  PHE A 146     -15.791  11.911  14.711  1.00 73.23           C  
ATOM   1170  N   SER A 147     -16.842   5.078  17.354  1.00 69.73           N  
ATOM   1171  CA  SER A 147     -17.574   3.905  17.820  1.00 69.73           C  
ATOM   1172  C   SER A 147     -17.675   3.884  19.342  1.00 69.73           C  
ATOM   1173  CB  SER A 147     -16.903   2.622  17.328  1.00 69.73           C  
ATOM   1174  O   SER A 147     -18.614   3.312  19.899  1.00 69.73           O  
ATOM   1175  OG  SER A 147     -16.274   1.941  18.399  1.00 69.73           O  
ATOM   1176  N   LYS A 148     -16.738   4.583  20.032  1.00 66.28           N  
ATOM   1177  CA  LYS A 148     -16.762   4.650  21.490  1.00 66.28           C  
ATOM   1178  C   LYS A 148     -17.801   5.656  21.977  1.00 66.28           C  
ATOM   1179  CB  LYS A 148     -15.381   5.018  22.034  1.00 66.28           C  
ATOM   1180  O   LYS A 148     -18.127   5.693  23.165  1.00 66.28           O  
ATOM   1181  CG  LYS A 148     -14.330   3.934  21.841  1.00 66.28           C  
ATOM   1182  CD  LYS A 148     -12.998   4.329  22.463  1.00 66.28           C  
ATOM   1183  CE  LYS A 148     -11.933   3.265  22.231  1.00 66.28           C  
ATOM   1184  NZ  LYS A 148     -10.609   3.677  22.784  1.00 66.28           N  
ATOM   1185  N   ALA A 149     -18.452   6.332  21.017  1.00 60.40           N  
ATOM   1186  CA  ALA A 149     -19.456   7.341  21.343  1.00 60.40           C  
ATOM   1187  C   ALA A 149     -20.805   6.695  21.643  1.00 60.40           C  
ATOM   1188  CB  ALA A 149     -19.592   8.344  20.200  1.00 60.40           C  
ATOM   1189  O   ALA A 149     -21.029   5.528  21.314  1.00 60.40           O  
ATOM   1190  N   PRO A 150     -21.695   7.198  22.625  1.00 54.84           N  
ATOM   1191  CA  PRO A 150     -22.964   6.619  23.073  1.00 54.84           C  
ATOM   1192  C   PRO A 150     -23.754   5.977  21.935  1.00 54.84           C  
ATOM   1193  CB  PRO A 150     -23.716   7.821  23.650  1.00 54.84           C  
ATOM   1194  O   PRO A 150     -23.573   6.342  20.771  1.00 54.84           O  
ATOM   1195  CG  PRO A 150     -22.755   8.960  23.543  1.00 54.84           C  
ATOM   1196  CD  PRO A 150     -21.555   8.501  22.765  1.00 54.84           C  
ATOM   1197  N   LYS A 151     -24.501   4.747  22.168  1.00 57.52           N  
ATOM   1198  CA  LYS A 151     -25.316   3.865  21.336  1.00 57.52           C  
ATOM   1199  C   LYS A 151     -26.157   4.666  20.346  1.00 57.52           C  
ATOM   1200  CB  LYS A 151     -26.221   2.992  22.207  1.00 57.52           C  
ATOM   1201  O   LYS A 151     -26.394   4.220  19.222  1.00 57.52           O  
ATOM   1202  CG  LYS A 151     -25.520   1.786  22.813  1.00 57.52           C  
ATOM   1203  CD  LYS A 151     -26.508   0.851  23.498  1.00 57.52           C  
ATOM   1204  CE  LYS A 151     -25.801  -0.321  24.165  1.00 57.52           C  
ATOM   1205  NZ  LYS A 151     -26.763  -1.223  24.866  1.00 57.52           N  
ATOM   1206  N   ASN A 152     -26.289   6.065  20.516  1.00 54.12           N  
ATOM   1207  CA  ASN A 152     -27.045   6.884  19.574  1.00 54.12           C  
ATOM   1208  C   ASN A 152     -26.135   7.832  18.799  1.00 54.12           C  
ATOM   1209  CB  ASN A 152     -28.136   7.672  20.302  1.00 54.12           C  
ATOM   1210  O   ASN A 152     -26.611   8.763  18.147  1.00 54.12           O  
ATOM   1211  CG  ASN A 152     -29.121   6.774  21.025  1.00 54.12           C  
ATOM   1212  ND2 ASN A 152     -29.668   7.264  22.131  1.00 54.12           N  
ATOM   1213  OD1 ASN A 152     -29.387   5.650  20.593  1.00 54.12           O  
ATOM   1214  N   GLY A 153     -24.771   7.632  18.779  1.00 54.91           N  
ATOM   1215  CA  GLY A 153     -23.856   8.499  18.054  1.00 54.91           C  
ATOM   1216  C   GLY A 153     -23.606   8.043  16.628  1.00 54.91           C  
ATOM   1217  O   GLY A 153     -24.247   7.105  16.150  1.00 54.91           O  
ATOM   1218  N   PRO A 154     -23.119   8.904  15.782  1.00 55.10           N  
ATOM   1219  CA  PRO A 154     -22.886   8.610  14.366  1.00 55.10           C  
ATOM   1220  C   PRO A 154     -22.383   7.188  14.133  1.00 55.10           C  
ATOM   1221  CB  PRO A 154     -21.825   9.638  13.963  1.00 55.10           C  
ATOM   1222  O   PRO A 154     -22.451   6.680  13.011  1.00 55.10           O  
ATOM   1223  CG  PRO A 154     -21.540  10.403  15.215  1.00 55.10           C  
ATOM   1224  CD  PRO A 154     -22.347   9.809  16.332  1.00 55.10           C  
ATOM   1225  N   SER A 155     -21.888   6.455  15.206  1.00 55.62           N  
ATOM   1226  CA  SER A 155     -21.321   5.120  15.042  1.00 55.62           C  
ATOM   1227  C   SER A 155     -22.403   4.096  14.717  1.00 55.62           C  
ATOM   1228  CB  SER A 155     -20.571   4.698  16.306  1.00 55.62           C  
ATOM   1229  O   SER A 155     -22.163   3.150  13.964  1.00 55.62           O  
ATOM   1230  OG  SER A 155     -19.992   3.414  16.142  1.00 55.62           O  
ATOM   1231  N   ALA A 156     -23.722   4.342  15.081  1.00 60.23           N  
ATOM   1232  CA  ALA A 156     -24.783   3.368  14.838  1.00 60.23           C  
ATOM   1233  C   ALA A 156     -25.572   3.719  13.579  1.00 60.23           C  
ATOM   1234  CB  ALA A 156     -25.718   3.288  16.043  1.00 60.23           C  
ATOM   1235  O   ALA A 156     -26.552   3.049  13.246  1.00 60.23           O  
ATOM   1236  N   SER A 157     -24.943   4.637  12.719  1.00 71.14           N  
ATOM   1237  CA  SER A 157     -25.728   5.050  11.560  1.00 71.14           C  
ATOM   1238  C   SER A 157     -25.543   4.083  10.395  1.00 71.14           C  
ATOM   1239  CB  SER A 157     -25.340   6.464  11.126  1.00 71.14           C  
ATOM   1240  O   SER A 157     -24.552   3.352  10.340  1.00 71.14           O  
ATOM   1241  OG  SER A 157     -25.841   6.748   9.831  1.00 71.14           O  
ATOM   1242  N   ASP A 158     -26.588   3.842   9.593  1.00 78.51           N  
ATOM   1243  CA  ASP A 158     -26.575   3.099   8.337  1.00 78.51           C  
ATOM   1244  C   ASP A 158     -25.407   3.533   7.454  1.00 78.51           C  
ATOM   1245  CB  ASP A 158     -27.897   3.286   7.589  1.00 78.51           C  
ATOM   1246  O   ASP A 158     -24.780   2.702   6.793  1.00 78.51           O  
ATOM   1247  CG  ASP A 158     -28.095   2.273   6.475  1.00 78.51           C  
ATOM   1248  OD1 ASP A 158     -27.701   1.099   6.640  1.00 78.51           O  
ATOM   1249  OD2 ASP A 158     -28.649   2.654   5.420  1.00 78.51           O  
ATOM   1250  N   ALA A 159     -24.963   4.746   7.558  1.00 80.22           N  
ATOM   1251  CA  ALA A 159     -23.880   5.288   6.743  1.00 80.22           C  
ATOM   1252  C   ALA A 159     -22.527   4.754   7.204  1.00 80.22           C  
ATOM   1253  CB  ALA A 159     -23.890   6.814   6.792  1.00 80.22           C  
ATOM   1254  O   ALA A 159     -21.659   4.452   6.381  1.00 80.22           O  
ATOM   1255  N   THR A 160     -22.310   4.687   8.517  1.00 81.91           N  
ATOM   1256  CA  THR A 160     -21.075   4.154   9.082  1.00 81.91           C  
ATOM   1257  C   THR A 160     -20.882   2.695   8.678  1.00 81.91           C  
ATOM   1258  CB  THR A 160     -21.067   4.269  10.617  1.00 81.91           C  
ATOM   1259  O   THR A 160     -19.769   2.279   8.348  1.00 81.91           O  
ATOM   1260  CG2 THR A 160     -19.765   3.734  11.203  1.00 81.91           C  
ATOM   1261  OG1 THR A 160     -21.214   5.646  10.988  1.00 81.91           O  
ATOM   1262  N   GLN A 161     -21.971   1.956   8.708  1.00 84.92           N  
ATOM   1263  CA  GLN A 161     -21.896   0.561   8.288  1.00 84.92           C  
ATOM   1264  C   GLN A 161     -21.545   0.450   6.807  1.00 84.92           C  
ATOM   1265  CB  GLN A 161     -23.217  -0.157   8.569  1.00 84.92           C  
ATOM   1266  O   GLN A 161     -20.768  -0.421   6.412  1.00 84.92           O  
ATOM   1267  CG  GLN A 161     -23.156  -1.663   8.355  1.00 84.92           C  
ATOM   1268  CD  GLN A 161     -22.138  -2.343   9.251  1.00 84.92           C  
ATOM   1269  NE2 GLN A 161     -21.534  -3.417   8.754  1.00 84.92           N  
ATOM   1270  OE1 GLN A 161     -21.895  -1.906  10.380  1.00 84.92           O  
ATOM   1271  N   LYS A 162     -22.131   1.289   6.005  1.00 88.55           N  
ATOM   1272  CA  LYS A 162     -21.813   1.309   4.580  1.00 88.55           C  
ATOM   1273  C   LYS A 162     -20.342   1.643   4.350  1.00 88.55           C  
ATOM   1274  CB  LYS A 162     -22.700   2.316   3.847  1.00 88.55           C  
ATOM   1275  O   LYS A 162     -19.710   1.095   3.444  1.00 88.55           O  
ATOM   1276  CG  LYS A 162     -24.144   1.866   3.683  1.00 88.55           C  
ATOM   1277  CD  LYS A 162     -24.949   2.859   2.856  1.00 88.55           C  
ATOM   1278  CE  LYS A 162     -26.389   2.398   2.673  1.00 88.55           C  
ATOM   1279  NZ  LYS A 162     -27.212   3.421   1.960  1.00 88.55           N  
ATOM   1280  N   LEU A 163     -19.841   2.549   5.135  1.00 89.08           N  
ATOM   1281  CA  LEU A 163     -18.425   2.890   5.060  1.00 89.08           C  
ATOM   1282  C   LEU A 163     -17.557   1.691   5.428  1.00 89.08           C  
ATOM   1283  CB  LEU A 163     -18.107   4.068   5.985  1.00 89.08           C  
ATOM   1284  O   LEU A 163     -16.582   1.390   4.736  1.00 89.08           O  
ATOM   1285  CG  LEU A 163     -16.634   4.464   6.098  1.00 89.08           C  
ATOM   1286  CD1 LEU A 163     -16.080   4.838   4.728  1.00 89.08           C  
ATOM   1287  CD2 LEU A 163     -16.464   5.615   7.083  1.00 89.08           C  
ATOM   1288  N   ARG A 164     -17.933   1.007   6.471  1.00 90.26           N  
ATOM   1289  CA  ARG A 164     -17.192  -0.175   6.896  1.00 90.26           C  
ATOM   1290  C   ARG A 164     -17.196  -1.244   5.808  1.00 90.26           C  
ATOM   1291  CB  ARG A 164     -17.778  -0.743   8.190  1.00 90.26           C  
ATOM   1292  O   ARG A 164     -16.161  -1.849   5.520  1.00 90.26           O  
ATOM   1293  CG  ARG A 164     -17.465   0.088   9.425  1.00 90.26           C  
ATOM   1294  CD  ARG A 164     -17.965  -0.582  10.697  1.00 90.26           C  
ATOM   1295  NE  ARG A 164     -17.519   0.129  11.892  1.00 90.26           N  
ATOM   1296  NH1 ARG A 164     -19.609   0.948  12.436  1.00 90.26           N  
ATOM   1297  NH2 ARG A 164     -17.799   1.447  13.751  1.00 90.26           N  
ATOM   1298  CZ  ARG A 164     -18.310   0.840  12.690  1.00 90.26           C  
ATOM   1299  N   ASP A 165     -18.332  -1.433   5.215  1.00 91.85           N  
ATOM   1300  CA  ASP A 165     -18.452  -2.405   4.132  1.00 91.85           C  
ATOM   1301  C   ASP A 165     -17.567  -2.020   2.948  1.00 91.85           C  
ATOM   1302  CB  ASP A 165     -19.909  -2.529   3.681  1.00 91.85           C  
ATOM   1303  O   ASP A 165     -16.921  -2.880   2.345  1.00 91.85           O  
ATOM   1304  CG  ASP A 165     -20.792  -3.212   4.710  1.00 91.85           C  
ATOM   1305  OD1 ASP A 165     -20.259  -3.853   5.642  1.00 91.85           O  
ATOM   1306  OD2 ASP A 165     -22.032  -3.110   4.588  1.00 91.85           O  
ATOM   1307  N   ALA A 166     -17.599  -0.742   2.671  1.00 92.86           N  
ATOM   1308  CA  ALA A 166     -16.772  -0.250   1.572  1.00 92.86           C  
ATOM   1309  C   ALA A 166     -15.288  -0.437   1.876  1.00 92.86           C  
ATOM   1310  CB  ALA A 166     -17.075   1.220   1.295  1.00 92.86           C  
ATOM   1311  O   ALA A 166     -14.504  -0.775   0.987  1.00 92.86           O  
ATOM   1312  N   LEU A 167     -14.886  -0.252   3.123  1.00 93.30           N  
ATOM   1313  CA  LEU A 167     -13.503  -0.458   3.538  1.00 93.30           C  
ATOM   1314  C   LEU A 167     -13.100  -1.920   3.379  1.00 93.30           C  
ATOM   1315  CB  LEU A 167     -13.308  -0.018   4.991  1.00 93.30           C  
ATOM   1316  O   LEU A 167     -12.005  -2.218   2.897  1.00 93.30           O  
ATOM   1317  CG  LEU A 167     -13.088   1.478   5.223  1.00 93.30           C  
ATOM   1318  CD1 LEU A 167     -13.146   1.798   6.713  1.00 93.30           C  
ATOM   1319  CD2 LEU A 167     -11.756   1.921   4.626  1.00 93.30           C  
ATOM   1320  N   VAL A 168     -13.980  -2.757   3.786  1.00 94.40           N  
ATOM   1321  CA  VAL A 168     -13.700  -4.185   3.668  1.00 94.40           C  
ATOM   1322  C   VAL A 168     -13.480  -4.549   2.202  1.00 94.40           C  
ATOM   1323  CB  VAL A 168     -14.843  -5.038   4.264  1.00 94.40           C  
ATOM   1324  O   VAL A 168     -12.542  -5.278   1.871  1.00 94.40           O  
ATOM   1325  CG1 VAL A 168     -14.679  -6.506   3.875  1.00 94.40           C  
ATOM   1326  CG2 VAL A 168     -14.885  -4.886   5.783  1.00 94.40           C  
ATOM   1327  N   GLN A 169     -14.319  -4.044   1.381  1.00 95.60           N  
ATOM   1328  CA  GLN A 169     -14.183  -4.320  -0.045  1.00 95.60           C  
ATOM   1329  C   GLN A 169     -12.856  -3.791  -0.583  1.00 95.60           C  
ATOM   1330  CB  GLN A 169     -15.347  -3.706  -0.825  1.00 95.60           C  
ATOM   1331  O   GLN A 169     -12.220  -4.433  -1.421  1.00 95.60           O  
ATOM   1332  CG  GLN A 169     -15.460  -4.209  -2.258  1.00 95.60           C  
ATOM   1333  CD  GLN A 169     -16.750  -3.778  -2.931  1.00 95.60           C  
ATOM   1334  NE2 GLN A 169     -17.066  -4.402  -4.060  1.00 95.60           N  
ATOM   1335  OE1 GLN A 169     -17.456  -2.892  -2.440  1.00 95.60           O  
ATOM   1336  N   LEU A 170     -12.486  -2.611  -0.172  1.00 95.61           N  
ATOM   1337  CA  LEU A 170     -11.196  -2.047  -0.556  1.00 95.61           C  
ATOM   1338  C   LEU A 170     -10.054  -2.957  -0.120  1.00 95.61           C  
ATOM   1339  CB  LEU A 170     -11.017  -0.654   0.054  1.00 95.61           C  
ATOM   1340  O   LEU A 170      -9.168  -3.275  -0.917  1.00 95.61           O  
ATOM   1341  CG  LEU A 170      -9.644  -0.006  -0.130  1.00 95.61           C  
ATOM   1342  CD1 LEU A 170      -9.359   0.221  -1.611  1.00 95.61           C  
ATOM   1343  CD2 LEU A 170      -9.564   1.307   0.643  1.00 95.61           C  
ATOM   1344  N   TYR A 171     -10.093  -3.433   1.044  1.00 95.02           N  
ATOM   1345  CA  TYR A 171      -9.044  -4.293   1.580  1.00 95.02           C  
ATOM   1346  C   TYR A 171      -9.002  -5.626   0.842  1.00 95.02           C  
ATOM   1347  CB  TYR A 171      -9.257  -4.532   3.077  1.00 95.02           C  
ATOM   1348  O   TYR A 171      -7.924  -6.174   0.599  1.00 95.02           O  
ATOM   1349  CG  TYR A 171      -9.060  -3.297   3.923  1.00 95.02           C  
ATOM   1350  CD1 TYR A 171      -8.378  -2.189   3.425  1.00 95.02           C  
ATOM   1351  CD2 TYR A 171      -9.556  -3.236   5.221  1.00 95.02           C  
ATOM   1352  CE1 TYR A 171      -8.192  -1.050   4.202  1.00 95.02           C  
ATOM   1353  CE2 TYR A 171      -9.376  -2.102   6.007  1.00 95.02           C  
ATOM   1354  OH  TYR A 171      -8.514   0.110   6.262  1.00 95.02           O  
ATOM   1355  CZ  TYR A 171      -8.695  -1.016   5.489  1.00 95.02           C  
ATOM   1356  N   VAL A 172     -10.162  -6.148   0.514  1.00 95.06           N  
ATOM   1357  CA  VAL A 172     -10.230  -7.364  -0.289  1.00 95.06           C  
ATOM   1358  C   VAL A 172      -9.502  -7.150  -1.615  1.00 95.06           C  
ATOM   1359  CB  VAL A 172     -11.692  -7.793  -0.547  1.00 95.06           C  
ATOM   1360  O   VAL A 172      -8.705  -7.991  -2.035  1.00 95.06           O  
ATOM   1361  CG1 VAL A 172     -11.754  -8.887  -1.612  1.00 95.06           C  
ATOM   1362  CG2 VAL A 172     -12.344  -8.268   0.750  1.00 95.06           C  
ATOM   1363  N   ASN A 173      -9.741  -6.063  -2.211  1.00 95.69           N  
ATOM   1364  CA  ASN A 173      -9.126  -5.759  -3.498  1.00 95.69           C  
ATOM   1365  C   ASN A 173      -7.614  -5.596  -3.373  1.00 95.69           C  
ATOM   1366  CB  ASN A 173      -9.747  -4.499  -4.106  1.00 95.69           C  
ATOM   1367  O   ASN A 173      -6.865  -6.012  -4.258  1.00 95.69           O  
ATOM   1368  CG  ASN A 173     -11.164  -4.725  -4.597  1.00 95.69           C  
ATOM   1369  ND2 ASN A 173     -11.937  -3.650  -4.691  1.00 95.69           N  
ATOM   1370  OD1 ASN A 173     -11.559  -5.857  -4.889  1.00 95.69           O  
ATOM   1371  N   VAL A 174      -7.181  -5.001  -2.284  1.00 95.47           N  
ATOM   1372  CA  VAL A 174      -5.751  -4.856  -2.029  1.00 95.47           C  
ATOM   1373  C   VAL A 174      -5.112  -6.233  -1.871  1.00 95.47           C  
ATOM   1374  CB  VAL A 174      -5.483  -3.996  -0.774  1.00 95.47           C  
ATOM   1375  O   VAL A 174      -4.101  -6.533  -2.511  1.00 95.47           O  
ATOM   1376  CG1 VAL A 174      -4.021  -4.109  -0.344  1.00 95.47           C  
ATOM   1377  CG2 VAL A 174      -5.854  -2.538  -1.038  1.00 95.47           C  
ATOM   1378  N   LEU A 175      -5.695  -7.036  -1.099  1.00 93.75           N  
ATOM   1379  CA  LEU A 175      -5.156  -8.367  -0.843  1.00 93.75           C  
ATOM   1380  C   LEU A 175      -5.183  -9.217  -2.109  1.00 93.75           C  
ATOM   1381  CB  LEU A 175      -5.946  -9.061   0.269  1.00 93.75           C  
ATOM   1382  O   LEU A 175      -4.268 -10.007  -2.351  1.00 93.75           O  
ATOM   1383  CG  LEU A 175      -5.759  -8.507   1.682  1.00 93.75           C  
ATOM   1384  CD1 LEU A 175      -6.749  -9.157   2.642  1.00 93.75           C  
ATOM   1385  CD2 LEU A 175      -4.326  -8.722   2.156  1.00 93.75           C  
ATOM   1386  N   THR A 176      -6.193  -9.037  -2.836  1.00 93.77           N  
ATOM   1387  CA  THR A 176      -6.296  -9.757  -4.100  1.00 93.77           C  
ATOM   1388  C   THR A 176      -5.152  -9.375  -5.035  1.00 93.77           C  
ATOM   1389  CB  THR A 176      -7.643  -9.480  -4.793  1.00 93.77           C  
ATOM   1390  O   THR A 176      -4.514 -10.245  -5.632  1.00 93.77           O  
ATOM   1391  CG2 THR A 176      -7.725 -10.191  -6.140  1.00 93.77           C  
ATOM   1392  OG1 THR A 176      -8.709  -9.942  -3.955  1.00 93.77           O  
ATOM   1393  N   TYR A 177      -4.939  -8.105  -5.110  1.00 93.56           N  
ATOM   1394  CA  TYR A 177      -3.840  -7.633  -5.946  1.00 93.56           C  
ATOM   1395  C   TYR A 177      -2.511  -8.215  -5.478  1.00 93.56           C  
ATOM   1396  CB  TYR A 177      -3.774  -6.103  -5.933  1.00 93.56           C  
ATOM   1397  O   TYR A 177      -1.740  -8.742  -6.283  1.00 93.56           O  
ATOM   1398  CG  TYR A 177      -2.486  -5.547  -6.489  1.00 93.56           C  
ATOM   1399  CD1 TYR A 177      -1.490  -5.064  -5.643  1.00 93.56           C  
ATOM   1400  CD2 TYR A 177      -2.263  -5.501  -7.861  1.00 93.56           C  
ATOM   1401  CE1 TYR A 177      -0.302  -4.549  -6.152  1.00 93.56           C  
ATOM   1402  CE2 TYR A 177      -1.079  -4.988  -8.381  1.00 93.56           C  
ATOM   1403  OH  TYR A 177       1.068  -4.006  -8.028  1.00 93.56           O  
ATOM   1404  CZ  TYR A 177      -0.106  -4.515  -7.519  1.00 93.56           C  
ATOM   1405  N   LEU A 178      -2.258  -8.145  -4.249  1.00 92.93           N  
ATOM   1406  CA  LEU A 178      -0.992  -8.609  -3.692  1.00 92.93           C  
ATOM   1407  C   LEU A 178      -0.836 -10.115  -3.878  1.00 92.93           C  
ATOM   1408  CB  LEU A 178      -0.897  -8.254  -2.206  1.00 92.93           C  
ATOM   1409  O   LEU A 178       0.256 -10.597  -4.185  1.00 92.93           O  
ATOM   1410  CG  LEU A 178      -0.726  -6.771  -1.873  1.00 92.93           C  
ATOM   1411  CD1 LEU A 178      -0.881  -6.543  -0.373  1.00 92.93           C  
ATOM   1412  CD2 LEU A 178       0.629  -6.267  -2.358  1.00 92.93           C  
ATOM   1413  N   ALA A 179      -1.888 -10.799  -3.693  1.00 91.28           N  
ATOM   1414  CA  ALA A 179      -1.860 -12.246  -3.884  1.00 91.28           C  
ATOM   1415  C   ALA A 179      -1.575 -12.602  -5.340  1.00 91.28           C  
ATOM   1416  CB  ALA A 179      -3.182 -12.867  -3.437  1.00 91.28           C  
ATOM   1417  O   ALA A 179      -0.770 -13.494  -5.622  1.00 91.28           O  
ATOM   1418  N   ARG A 180      -2.178 -11.971  -6.195  1.00 90.83           N  
ATOM   1419  CA  ARG A 180      -1.968 -12.211  -7.619  1.00 90.83           C  
ATOM   1420  C   ARG A 180      -0.551 -11.832  -8.035  1.00 90.83           C  
ATOM   1421  CB  ARG A 180      -2.985 -11.428  -8.453  1.00 90.83           C  
ATOM   1422  O   ARG A 180       0.072 -12.527  -8.841  1.00 90.83           O  
ATOM   1423  CG  ARG A 180      -4.399 -11.984  -8.380  1.00 90.83           C  
ATOM   1424  CD  ARG A 180      -5.350 -11.227  -9.297  1.00 90.83           C  
ATOM   1425  NE  ARG A 180      -6.690 -11.806  -9.279  1.00 90.83           N  
ATOM   1426  NH1 ARG A 180      -7.618 -10.220 -10.680  1.00 90.83           N  
ATOM   1427  NH2 ARG A 180      -8.912 -11.921  -9.850  1.00 90.83           N  
ATOM   1428  CZ  ARG A 180      -7.737 -11.314  -9.936  1.00 90.83           C  
ATOM   1429  N   ALA A 181      -0.129 -10.703  -7.488  1.00 89.50           N  
ATOM   1430  CA  ALA A 181       1.238 -10.277  -7.774  1.00 89.50           C  
ATOM   1431  C   ALA A 181       2.249 -11.304  -7.274  1.00 89.50           C  
ATOM   1432  CB  ALA A 181       1.513  -8.914  -7.142  1.00 89.50           C  
ATOM   1433  O   ALA A 181       3.217 -11.622  -7.970  1.00 89.50           O  
ATOM   1434  N   ARG A 182       2.000 -11.741  -6.173  1.00 88.07           N  
ATOM   1435  CA  ARG A 182       2.882 -12.758  -5.609  1.00 88.07           C  
ATOM   1436  C   ARG A 182       2.911 -14.005  -6.486  1.00 88.07           C  
ATOM   1437  CB  ARG A 182       2.442 -13.125  -4.190  1.00 88.07           C  
ATOM   1438  O   ARG A 182       3.982 -14.544  -6.773  1.00 88.07           O  
ATOM   1439  CG  ARG A 182       3.388 -14.079  -3.479  1.00 88.07           C  
ATOM   1440  CD  ARG A 182       3.042 -14.222  -2.003  1.00 88.07           C  
ATOM   1441  NE  ARG A 182       4.005 -15.067  -1.303  1.00 88.07           N  
ATOM   1442  NH1 ARG A 182       3.517 -14.238   0.797  1.00 88.07           N  
ATOM   1443  NH2 ARG A 182       5.110 -15.868   0.544  1.00 88.07           N  
ATOM   1444  CZ  ARG A 182       4.208 -15.056   0.011  1.00 88.07           C  
ATOM   1445  N   LYS A 183       1.784 -14.493  -6.760  1.00 87.18           N  
ATOM   1446  CA  LYS A 183       1.684 -15.664  -7.626  1.00 87.18           C  
ATOM   1447  C   LYS A 183       2.419 -15.438  -8.944  1.00 87.18           C  
ATOM   1448  CB  LYS A 183       0.218 -16.009  -7.896  1.00 87.18           C  
ATOM   1449  O   LYS A 183       3.143 -16.317  -9.416  1.00 87.18           O  
ATOM   1450  CG  LYS A 183       0.021 -17.270  -8.724  1.00 87.18           C  
ATOM   1451  CD  LYS A 183      -1.456 -17.583  -8.923  1.00 87.18           C  
ATOM   1452  CE  LYS A 183      -1.655 -18.825  -9.780  1.00 87.18           C  
ATOM   1453  NZ  LYS A 183      -3.103 -19.133  -9.982  1.00 87.18           N  
ATOM   1454  N   TYR A 184       2.232 -14.313  -9.455  1.00 83.86           N  
ATOM   1455  CA  TYR A 184       2.854 -13.966 -10.727  1.00 83.86           C  
ATOM   1456  C   TYR A 184       4.373 -14.021 -10.625  1.00 83.86           C  
ATOM   1457  CB  TYR A 184       2.412 -12.571 -11.179  1.00 83.86           C  
ATOM   1458  O   TYR A 184       5.036 -14.635 -11.464  1.00 83.86           O  
ATOM   1459  CG  TYR A 184       3.151 -12.062 -12.393  1.00 83.86           C  
ATOM   1460  CD1 TYR A 184       4.201 -11.155 -12.264  1.00 83.86           C  
ATOM   1461  CD2 TYR A 184       2.803 -12.488 -13.670  1.00 83.86           C  
ATOM   1462  CE1 TYR A 184       4.884 -10.683 -13.379  1.00 83.86           C  
ATOM   1463  CE2 TYR A 184       3.479 -12.022 -14.793  1.00 83.86           C  
ATOM   1464  OH  TYR A 184       5.190 -10.657 -15.745  1.00 83.86           O  
ATOM   1465  CZ  TYR A 184       4.517 -11.121 -14.638  1.00 83.86           C  
ATOM   1466  N   PHE A 185       4.905 -13.469  -9.654  1.00 82.96           N  
ATOM   1467  CA  PHE A 185       6.353 -13.309  -9.574  1.00 82.96           C  
ATOM   1468  C   PHE A 185       7.001 -14.549  -8.969  1.00 82.96           C  
ATOM   1469  CB  PHE A 185       6.713 -12.072  -8.747  1.00 82.96           C  
ATOM   1470  O   PHE A 185       8.197 -14.784  -9.155  1.00 82.96           O  
ATOM   1471  CG  PHE A 185       6.464 -10.771  -9.461  1.00 82.96           C  
ATOM   1472  CD1 PHE A 185       7.209 -10.422 -10.581  1.00 82.96           C  
ATOM   1473  CD2 PHE A 185       5.483  -9.895  -9.012  1.00 82.96           C  
ATOM   1474  CE1 PHE A 185       6.981  -9.219 -11.244  1.00 82.96           C  
ATOM   1475  CE2 PHE A 185       5.249  -8.691  -9.669  1.00 82.96           C  
ATOM   1476  CZ  PHE A 185       5.999  -8.354 -10.784  1.00 82.96           C  
ATOM   1477  N   GLN A 186       6.238 -15.311  -8.262  1.00 81.78           N  
ATOM   1478  CA  GLN A 186       6.767 -16.590  -7.798  1.00 81.78           C  
ATOM   1479  C   GLN A 186       6.811 -17.610  -8.932  1.00 81.78           C  
ATOM   1480  CB  GLN A 186       5.928 -17.129  -6.638  1.00 81.78           C  
ATOM   1481  O   GLN A 186       7.704 -18.459  -8.975  1.00 81.78           O  
ATOM   1482  CG  GLN A 186       6.229 -16.466  -5.301  1.00 81.78           C  
ATOM   1483  CD  GLN A 186       5.416 -17.050  -4.160  1.00 81.78           C  
ATOM   1484  NE2 GLN A 186       5.810 -16.737  -2.931  1.00 81.78           N  
ATOM   1485  OE1 GLN A 186       4.441 -17.775  -4.383  1.00 81.78           O  
ATOM   1486  N   THR A 187       5.765 -17.587  -9.741  1.00 72.86           N  
ATOM   1487  CA  THR A 187       5.697 -18.531 -10.850  1.00 72.86           C  
ATOM   1488  C   THR A 187       6.684 -18.147 -11.949  1.00 72.86           C  
ATOM   1489  CB  THR A 187       4.275 -18.604 -11.436  1.00 72.86           C  
ATOM   1490  O   THR A 187       7.297 -19.016 -12.572  1.00 72.86           O  
ATOM   1491  CG2 THR A 187       4.166 -19.710 -12.480  1.00 72.86           C  
ATOM   1492  OG1 THR A 187       3.342 -18.866 -10.380  1.00 72.86           O  
ATOM   1493  N   TYR A 188       6.998 -16.872 -11.983  1.00 64.84           N  
ATOM   1494  CA  TYR A 188       7.805 -16.494 -13.137  1.00 64.84           C  
ATOM   1495  C   TYR A 188       9.169 -15.971 -12.702  1.00 64.84           C  
ATOM   1496  CB  TYR A 188       7.083 -15.434 -13.975  1.00 64.84           C  
ATOM   1497  O   TYR A 188       9.930 -15.447 -13.519  1.00 64.84           O  
ATOM   1498  CG  TYR A 188       5.851 -15.951 -14.678  1.00 64.84           C  
ATOM   1499  CD1 TYR A 188       5.955 -16.684 -15.858  1.00 64.84           C  
ATOM   1500  CD2 TYR A 188       4.582 -15.708 -14.164  1.00 64.84           C  
ATOM   1501  CE1 TYR A 188       4.823 -17.161 -16.510  1.00 64.84           C  
ATOM   1502  CE2 TYR A 188       3.443 -16.180 -14.807  1.00 64.84           C  
ATOM   1503  OH  TYR A 188       2.449 -17.375 -16.619  1.00 64.84           O  
ATOM   1504  CZ  TYR A 188       3.573 -16.905 -15.978  1.00 64.84           C  
ATOM   1505  N   THR A 189       9.601 -16.246 -11.377  1.00 51.96           N  
ATOM   1506  CA  THR A 189      10.943 -16.043 -10.844  1.00 51.96           C  
ATOM   1507  C   THR A 189      11.967 -16.857 -11.631  1.00 51.96           C  
ATOM   1508  CB  THR A 189      11.017 -16.424  -9.354  1.00 51.96           C  
ATOM   1509  O   THR A 189      11.728 -18.024 -11.947  1.00 51.96           O  
ATOM   1510  CG2 THR A 189      12.087 -15.613  -8.630  1.00 51.96           C  
ATOM   1511  OG1 THR A 189       9.747 -16.174  -8.739  1.00 51.96           O  
ATOM   1512  N   ALA A 190      12.674 -16.386 -12.771  1.00 46.30           N  
ATOM   1513  CA  ALA A 190      14.120 -16.489 -12.947  1.00 46.30           C  
ATOM   1514  C   ALA A 190      14.465 -17.304 -14.189  1.00 46.30           C  
ATOM   1515  CB  ALA A 190      14.763 -17.111 -11.710  1.00 46.30           C  
ATOM   1516  O   ALA A 190      15.574 -17.200 -14.720  1.00 46.30           O  
ATOM   1517  N   LYS A 191      14.032 -16.889 -15.472  1.00 42.88           N  
ATOM   1518  CA  LYS A 191      14.697 -17.096 -16.756  1.00 42.88           C  
ATOM   1519  C   LYS A 191      13.702 -17.542 -17.823  1.00 42.88           C  
ATOM   1520  CB  LYS A 191      15.817 -18.128 -16.620  1.00 42.88           C  
ATOM   1521  O   LYS A 191      13.942 -17.358 -19.018  1.00 42.88           O  
ATOM   1522  CG  LYS A 191      17.119 -17.560 -16.075  1.00 42.88           C  
ATOM   1523  CD  LYS A 191      18.239 -18.592 -16.114  1.00 42.88           C  
ATOM   1524  CE  LYS A 191      19.523 -18.048 -15.502  1.00 42.88           C  
ATOM   1525  NZ  LYS A 191      20.632 -19.046 -15.564  1.00 42.88           N  
ATOM   1526  N   ARG A 192      12.457 -17.004 -18.028  1.00 44.23           N  
ATOM   1527  CA  ARG A 192      11.958 -17.584 -19.271  1.00 44.23           C  
ATOM   1528  C   ARG A 192      10.571 -17.047 -19.607  1.00 44.23           C  
ATOM   1529  CB  ARG A 192      11.920 -19.110 -19.176  1.00 44.23           C  
ATOM   1530  O   ARG A 192       9.655 -17.121 -18.785  1.00 44.23           O  
ATOM   1531  CG  ARG A 192      12.966 -19.807 -20.032  1.00 44.23           C  
ATOM   1532  CD  ARG A 192      12.935 -21.317 -19.842  1.00 44.23           C  
ATOM   1533  NE  ARG A 192      12.309 -21.991 -20.976  1.00 44.23           N  
ATOM   1534  NH1 ARG A 192      12.635 -24.125 -20.153  1.00 44.23           N  
ATOM   1535  NH2 ARG A 192      11.594 -23.817 -22.172  1.00 44.23           N  
ATOM   1536  CZ  ARG A 192      12.181 -23.309 -21.098  1.00 44.23           C  
ATOM   1537  N   VAL A 193      10.380 -15.751 -19.869  1.00 46.46           N  
ATOM   1538  CA  VAL A 193       9.456 -15.492 -20.968  1.00 46.46           C  
ATOM   1539  C   VAL A 193       9.022 -14.029 -20.944  1.00 46.46           C  
ATOM   1540  CB  VAL A 193       8.220 -16.416 -20.900  1.00 46.46           C  
ATOM   1541  O   VAL A 193       8.308 -13.601 -20.034  1.00 46.46           O  
ATOM   1542  CG1 VAL A 193       7.287 -16.159 -22.083  1.00 46.46           C  
ATOM   1543  CG2 VAL A 193       8.650 -17.882 -20.865  1.00 46.46           C  
ATOM   1544  N   LEU A 194       9.848 -13.091 -21.138  1.00 48.46           N  
ATOM   1545  CA  LEU A 194       9.595 -11.662 -21.291  1.00 48.46           C  
ATOM   1546  C   LEU A 194       8.305 -11.419 -22.067  1.00 48.46           C  
ATOM   1547  CB  LEU A 194      10.768 -10.983 -22.001  1.00 48.46           C  
ATOM   1548  O   LEU A 194       7.532 -10.520 -21.729  1.00 48.46           O  
ATOM   1549  CG  LEU A 194      11.879 -10.435 -21.103  1.00 48.46           C  
ATOM   1550  CD1 LEU A 194      13.218 -10.475 -21.831  1.00 48.46           C  
ATOM   1551  CD2 LEU A 194      11.552  -9.015 -20.653  1.00 48.46           C  
ATOM   1552  N   LYS A 195       7.811 -12.342 -22.887  1.00 48.85           N  
ATOM   1553  CA  LYS A 195       6.619 -11.943 -23.630  1.00 48.85           C  
ATOM   1554  C   LYS A 195       5.352 -12.216 -22.825  1.00 48.85           C  
ATOM   1555  CB  LYS A 195       6.554 -12.673 -24.973  1.00 48.85           C  
ATOM   1556  O   LYS A 195       4.430 -11.397 -22.811  1.00 48.85           O  
ATOM   1557  CG  LYS A 195       6.730 -11.765 -26.180  1.00 48.85           C  
ATOM   1558  CD  LYS A 195       6.591 -12.537 -27.486  1.00 48.85           C  
ATOM   1559  CE  LYS A 195       6.840 -11.644 -28.694  1.00 48.85           C  
ATOM   1560  NZ  LYS A 195       6.682 -12.392 -29.977  1.00 48.85           N  
ATOM   1561  N   SER A 196       5.331 -13.394 -22.124  1.00 48.90           N  
ATOM   1562  CA  SER A 196       4.181 -13.679 -21.273  1.00 48.90           C  
ATOM   1563  C   SER A 196       4.157 -12.768 -20.051  1.00 48.90           C  
ATOM   1564  CB  SER A 196       4.192 -15.142 -20.829  1.00 48.90           C  
ATOM   1565  O   SER A 196       3.086 -12.418 -19.551  1.00 48.90           O  
ATOM   1566  OG  SER A 196       5.402 -15.455 -20.160  1.00 48.90           O  
ATOM   1567  N   ALA A 197       5.368 -12.197 -19.746  1.00 51.15           N  
ATOM   1568  CA  ALA A 197       5.498 -11.325 -18.582  1.00 51.15           C  
ATOM   1569  C   ALA A 197       4.849  -9.968 -18.838  1.00 51.15           C  
ATOM   1570  CB  ALA A 197       6.969 -11.146 -18.212  1.00 51.15           C  
ATOM   1571  O   ALA A 197       4.216  -9.397 -17.946  1.00 51.15           O  
ATOM   1572  N   PHE A 198       4.927  -9.488 -20.122  1.00 53.70           N  
ATOM   1573  CA  PHE A 198       4.359  -8.184 -20.443  1.00 53.70           C  
ATOM   1574  C   PHE A 198       2.836  -8.234 -20.407  1.00 53.70           C  
ATOM   1575  CB  PHE A 198       4.837  -7.713 -21.820  1.00 53.70           C  
ATOM   1576  O   PHE A 198       2.192  -7.314 -19.898  1.00 53.70           O  
ATOM   1577  CG  PHE A 198       4.990  -6.220 -21.931  1.00 53.70           C  
ATOM   1578  CD1 PHE A 198       3.990  -5.445 -22.505  1.00 53.70           C  
ATOM   1579  CD2 PHE A 198       6.136  -5.592 -21.461  1.00 53.70           C  
ATOM   1580  CE1 PHE A 198       4.130  -4.063 -22.609  1.00 53.70           C  
ATOM   1581  CE2 PHE A 198       6.283  -4.211 -21.561  1.00 53.70           C  
ATOM   1582  CZ  PHE A 198       5.279  -3.449 -22.136  1.00 53.70           C  
ATOM   1583  N   LEU A 199       2.222  -9.369 -20.960  1.00 52.42           N  
ATOM   1584  CA  LEU A 199       0.768  -9.490 -20.965  1.00 52.42           C  
ATOM   1585  C   LEU A 199       0.226  -9.584 -19.543  1.00 52.42           C  
ATOM   1586  CB  LEU A 199       0.335 -10.717 -21.771  1.00 52.42           C  
ATOM   1587  O   LEU A 199      -0.804  -8.984 -19.226  1.00 52.42           O  
ATOM   1588  CG  LEU A 199       0.408 -10.589 -23.294  1.00 52.42           C  
ATOM   1589  CD1 LEU A 199       0.367 -11.967 -23.944  1.00 52.42           C  
ATOM   1590  CD2 LEU A 199      -0.727  -9.713 -23.812  1.00 52.42           C  
ATOM   1591  N   GLN A 200       0.939 -10.292 -18.668  1.00 55.69           N  
ATOM   1592  CA  GLN A 200       0.485 -10.465 -17.292  1.00 55.69           C  
ATOM   1593  C   GLN A 200       0.689  -9.189 -16.481  1.00 55.69           C  
ATOM   1594  CB  GLN A 200       1.217 -11.633 -16.628  1.00 55.69           C  
ATOM   1595  O   GLN A 200      -0.090  -8.894 -15.572  1.00 55.69           O  
ATOM   1596  CG  GLN A 200       0.740 -13.002 -17.093  1.00 55.69           C  
ATOM   1597  CD  GLN A 200       1.267 -14.132 -16.228  1.00 55.69           C  
ATOM   1598  NE2 GLN A 200       0.903 -15.362 -16.573  1.00 55.69           N  
ATOM   1599  OE1 GLN A 200       1.996 -13.901 -15.258  1.00 55.69           O  
ATOM   1600  N   ALA A 201       1.780  -8.385 -16.803  1.00 63.74           N  
ATOM   1601  CA  ALA A 201       1.945  -7.074 -16.180  1.00 63.74           C  
ATOM   1602  C   ALA A 201       0.730  -6.187 -16.436  1.00 63.74           C  
ATOM   1603  CB  ALA A 201       3.213  -6.396 -16.694  1.00 63.74           C  
ATOM   1604  O   ALA A 201       0.292  -5.451 -15.549  1.00 63.74           O  
ATOM   1605  N   SER A 202       0.161  -6.367 -17.656  1.00 68.94           N  
ATOM   1606  CA  SER A 202      -1.042  -5.606 -17.976  1.00 68.94           C  
ATOM   1607  C   SER A 202      -2.214  -6.029 -17.097  1.00 68.94           C  
ATOM   1608  CB  SER A 202      -1.410  -5.779 -19.450  1.00 68.94           C  
ATOM   1609  O   SER A 202      -2.995  -5.188 -16.648  1.00 68.94           O  
ATOM   1610  OG  SER A 202      -2.358  -6.821 -19.612  1.00 68.94           O  
ATOM   1611  N   ASP A 203      -2.242  -7.344 -16.856  1.00 78.13           N  
ATOM   1612  CA  ASP A 203      -3.302  -7.869 -16.000  1.00 78.13           C  
ATOM   1613  C   ASP A 203      -3.165  -7.344 -14.572  1.00 78.13           C  
ATOM   1614  CB  ASP A 203      -3.284  -9.399 -16.001  1.00 78.13           C  
ATOM   1615  O   ASP A 203      -4.164  -7.024 -13.925  1.00 78.13           O  
ATOM   1616  CG  ASP A 203      -3.833  -9.996 -17.285  1.00 78.13           C  
ATOM   1617  OD1 ASP A 203      -4.458  -9.263 -18.081  1.00 78.13           O  
ATOM   1618  OD2 ASP A 203      -3.643 -11.213 -17.500  1.00 78.13           O  
ATOM   1619  N   LEU A 204      -1.883  -7.230 -14.129  1.00 82.00           N  
ATOM   1620  CA  LEU A 204      -1.650  -6.731 -12.778  1.00 82.00           C  
ATOM   1621  C   LEU A 204      -2.022  -5.255 -12.673  1.00 82.00           C  
ATOM   1622  CB  LEU A 204      -0.187  -6.930 -12.377  1.00 82.00           C  
ATOM   1623  O   LEU A 204      -2.606  -4.828 -11.674  1.00 82.00           O  
ATOM   1624  CG  LEU A 204       0.194  -8.323 -11.872  1.00 82.00           C  
ATOM   1625  CD1 LEU A 204       1.711  -8.485 -11.856  1.00 82.00           C  
ATOM   1626  CD2 LEU A 204      -0.389  -8.567 -10.484  1.00 82.00           C  
ATOM   1627  N   GLU A 205      -1.697  -4.545 -13.737  1.00 81.77           N  
ATOM   1628  CA  GLU A 205      -2.043  -3.127 -13.761  1.00 81.77           C  
ATOM   1629  C   GLU A 205      -3.555  -2.926 -13.706  1.00 81.77           C  
ATOM   1630  CB  GLU A 205      -1.468  -2.455 -15.011  1.00 81.77           C  
ATOM   1631  O   GLU A 205      -4.042  -2.031 -13.012  1.00 81.77           O  
ATOM   1632  CG  GLU A 205      -1.501  -0.934 -14.961  1.00 81.77           C  
ATOM   1633  CD  GLU A 205      -0.745  -0.280 -16.106  1.00 81.77           C  
ATOM   1634  OE1 GLU A 205      -0.728   0.969 -16.187  1.00 81.77           O  
ATOM   1635  OE2 GLU A 205      -0.165  -1.023 -16.930  1.00 81.77           O  
ATOM   1636  N   GLU A 206      -4.244  -3.741 -14.482  1.00 83.58           N  
ATOM   1637  CA  GLU A 206      -5.702  -3.675 -14.487  1.00 83.58           C  
ATOM   1638  C   GLU A 206      -6.273  -3.992 -13.107  1.00 83.58           C  
ATOM   1639  CB  GLU A 206      -6.280  -4.636 -15.529  1.00 83.58           C  
ATOM   1640  O   GLU A 206      -7.192  -3.315 -12.640  1.00 83.58           O  
ATOM   1641  CG  GLU A 206      -7.787  -4.518 -15.705  1.00 83.58           C  
ATOM   1642  CD  GLU A 206      -8.344  -5.463 -16.758  1.00 83.58           C  
ATOM   1643  OE1 GLU A 206      -9.580  -5.492 -16.955  1.00 83.58           O  
ATOM   1644  OE2 GLU A 206      -7.537  -6.182 -17.389  1.00 83.58           O  
ATOM   1645  N   THR A 207      -5.708  -5.038 -12.507  1.00 84.44           N  
ATOM   1646  CA  THR A 207      -6.172  -5.422 -11.179  1.00 84.44           C  
ATOM   1647  C   THR A 207      -5.936  -4.296 -10.177  1.00 84.44           C  
ATOM   1648  CB  THR A 207      -5.470  -6.703 -10.691  1.00 84.44           C  
ATOM   1649  O   THR A 207      -6.748  -4.079  -9.275  1.00 84.44           O  
ATOM   1650  CG2 THR A 207      -6.052  -7.177  -9.363  1.00 84.44           C  
ATOM   1651  OG1 THR A 207      -5.639  -7.736 -11.670  1.00 84.44           O  
ATOM   1652  N   PHE A 208      -4.837  -3.574 -10.401  1.00 87.47           N  
ATOM   1653  CA  PHE A 208      -4.532  -2.443  -9.532  1.00 87.47           C  
ATOM   1654  C   PHE A 208      -5.578  -1.345  -9.687  1.00 87.47           C  
ATOM   1655  CB  PHE A 208      -3.138  -1.887  -9.840  1.00 87.47           C  
ATOM   1656  O   PHE A 208      -5.909  -0.656  -8.720  1.00 87.47           O  
ATOM   1657  CG  PHE A 208      -2.650  -0.882  -8.833  1.00 87.47           C  
ATOM   1658  CD1 PHE A 208      -2.697   0.479  -9.109  1.00 87.47           C  
ATOM   1659  CD2 PHE A 208      -2.143  -1.299  -7.609  1.00 87.47           C  
ATOM   1660  CE1 PHE A 208      -2.245   1.411  -8.178  1.00 87.47           C  
ATOM   1661  CE2 PHE A 208      -1.689  -0.373  -6.673  1.00 87.47           C  
ATOM   1662  CZ  PHE A 208      -1.740   0.982  -6.960  1.00 87.47           C  
ATOM   1663  N   GLY A 209      -6.105  -1.146 -10.881  1.00 87.65           N  
ATOM   1664  CA  GLY A 209      -7.128  -0.147 -11.147  1.00 87.65           C  
ATOM   1665  C   GLY A 209      -8.399  -0.369 -10.349  1.00 87.65           C  
ATOM   1666  O   GLY A 209      -9.122   0.583 -10.047  1.00 87.65           O  
ATOM   1667  N   VAL A 210      -8.704  -1.630 -10.046  1.00 90.71           N  
ATOM   1668  CA  VAL A 210      -9.886  -1.981  -9.267  1.00 90.71           C  
ATOM   1669  C   VAL A 210      -9.795  -1.351  -7.878  1.00 90.71           C  
ATOM   1670  CB  VAL A 210     -10.053  -3.513  -9.147  1.00 90.71           C  
ATOM   1671  O   VAL A 210     -10.814  -0.988  -7.287  1.00 90.71           O  
ATOM   1672  CG1 VAL A 210     -11.211  -3.858  -8.212  1.00 90.71           C  
ATOM   1673  CG2 VAL A 210     -10.272  -4.134 -10.525  1.00 90.71           C  
ATOM   1674  N   ILE A 211      -8.601  -1.173  -7.393  1.00 92.92           N  
ATOM   1675  CA  ILE A 211      -8.368  -0.570  -6.086  1.00 92.92           C  
ATOM   1676  C   ILE A 211      -8.768   0.903  -6.119  1.00 92.92           C  
ATOM   1677  CB  ILE A 211      -6.892  -0.714  -5.652  1.00 92.92           C  
ATOM   1678  O   ILE A 211      -9.376   1.409  -5.172  1.00 92.92           O  
ATOM   1679  CG1 ILE A 211      -6.554  -2.187  -5.391  1.00 92.92           C  
ATOM   1680  CG2 ILE A 211      -6.606   0.141  -4.415  1.00 92.92           C  
ATOM   1681  CD1 ILE A 211      -5.073  -2.450  -5.156  1.00 92.92           C  
ATOM   1682  N   ALA A 212      -8.458   1.510  -7.233  1.00 88.18           N  
ATOM   1683  CA  ALA A 212      -8.796   2.924  -7.379  1.00 88.18           C  
ATOM   1684  C   ALA A 212     -10.305   3.137  -7.311  1.00 88.18           C  
ATOM   1685  CB  ALA A 212      -8.243   3.470  -8.694  1.00 88.18           C  
ATOM   1686  O   ALA A 212     -10.777   4.086  -6.679  1.00 88.18           O  
ATOM   1687  N   GLU A 213     -11.033   2.238  -7.912  1.00 88.04           N  
ATOM   1688  CA  GLU A 213     -12.490   2.323  -7.908  1.00 88.04           C  
ATOM   1689  C   GLU A 213     -13.050   2.126  -6.502  1.00 88.04           C  
ATOM   1690  CB  GLU A 213     -13.093   1.291  -8.864  1.00 88.04           C  
ATOM   1691  O   GLU A 213     -13.945   2.859  -6.075  1.00 88.04           O  
ATOM   1692  CG  GLU A 213     -14.596   1.433  -9.054  1.00 88.04           C  
ATOM   1693  CD  GLU A 213     -15.170   0.446 -10.058  1.00 88.04           C  
ATOM   1694  OE1 GLU A 213     -16.388   0.505 -10.340  1.00 88.04           O  
ATOM   1695  OE2 GLU A 213     -14.394  -0.395 -10.566  1.00 88.04           O  
ATOM   1696  N   SER A 214     -12.555   1.146  -5.762  1.00 91.10           N  
ATOM   1697  CA  SER A 214     -13.019   0.892  -4.402  1.00 91.10           C  
ATOM   1698  C   SER A 214     -12.644   2.037  -3.468  1.00 91.10           C  
ATOM   1699  CB  SER A 214     -12.436  -0.420  -3.873  1.00 91.10           C  
ATOM   1700  O   SER A 214     -13.388   2.354  -2.537  1.00 91.10           O  
ATOM   1701  OG  SER A 214     -11.020  -0.390  -3.903  1.00 91.10           O  
ATOM   1702  N   ARG A 215     -11.494   2.577  -3.785  1.00 90.07           N  
ATOM   1703  CA  ARG A 215     -11.075   3.735  -3.002  1.00 90.07           C  
ATOM   1704  C   ARG A 215     -12.069   4.882  -3.147  1.00 90.07           C  
ATOM   1705  CB  ARG A 215      -9.679   4.195  -3.428  1.00 90.07           C  
ATOM   1706  O   ARG A 215     -12.405   5.548  -2.165  1.00 90.07           O  
ATOM   1707  CG  ARG A 215      -9.183   5.425  -2.685  1.00 90.07           C  
ATOM   1708  CD  ARG A 215      -7.751   5.775  -3.065  1.00 90.07           C  
ATOM   1709  NE  ARG A 215      -7.204   6.821  -2.205  1.00 90.07           N  
ATOM   1710  NH1 ARG A 215      -5.171   6.942  -3.295  1.00 90.07           N  
ATOM   1711  NH2 ARG A 215      -5.595   8.298  -1.496  1.00 90.07           N  
ATOM   1712  CZ  ARG A 215      -5.991   7.351  -2.334  1.00 90.07           C  
ATOM   1713  N   ARG A 216     -12.529   5.187  -4.303  1.00 88.19           N  
ATOM   1714  CA  ARG A 216     -13.485   6.258  -4.567  1.00 88.19           C  
ATOM   1715  C   ARG A 216     -14.774   6.048  -3.780  1.00 88.19           C  
ATOM   1716  CB  ARG A 216     -13.793   6.346  -6.063  1.00 88.19           C  
ATOM   1717  O   ARG A 216     -15.327   6.997  -3.220  1.00 88.19           O  
ATOM   1718  CG  ARG A 216     -12.704   7.027  -6.877  1.00 88.19           C  
ATOM   1719  CD  ARG A 216     -13.105   7.179  -8.338  1.00 88.19           C  
ATOM   1720  NE  ARG A 216     -11.949   7.457  -9.187  1.00 88.19           N  
ATOM   1721  NH1 ARG A 216     -13.063   7.087 -11.177  1.00 88.19           N  
ATOM   1722  NH2 ARG A 216     -10.848   7.678 -11.191  1.00 88.19           N  
ATOM   1723  CZ  ARG A 216     -11.956   7.407 -10.516  1.00 88.19           C  
ATOM   1724  N   LYS A 217     -15.179   4.842  -3.710  1.00 87.43           N  
ATOM   1725  CA  LYS A 217     -16.397   4.510  -2.976  1.00 87.43           C  
ATOM   1726  C   LYS A 217     -16.235   4.794  -1.485  1.00 87.43           C  
ATOM   1727  CB  LYS A 217     -16.772   3.044  -3.193  1.00 87.43           C  
ATOM   1728  O   LYS A 217     -17.133   5.353  -0.853  1.00 87.43           O  
ATOM   1729  CG  LYS A 217     -17.343   2.748  -4.572  1.00 87.43           C  
ATOM   1730  CD  LYS A 217     -17.787   1.296  -4.694  1.00 87.43           C  
ATOM   1731  CE  LYS A 217     -18.290   0.980  -6.096  1.00 87.43           C  
ATOM   1732  NZ  LYS A 217     -18.672  -0.457  -6.237  1.00 87.43           N  
ATOM   1733  N   VAL A 218     -15.088   4.443  -0.950  1.00 88.80           N  
ATOM   1734  CA  VAL A 218     -14.816   4.670   0.465  1.00 88.80           C  
ATOM   1735  C   VAL A 218     -14.790   6.170   0.752  1.00 88.80           C  
ATOM   1736  CB  VAL A 218     -13.482   4.022   0.898  1.00 88.80           C  
ATOM   1737  O   VAL A 218     -15.394   6.634   1.721  1.00 88.80           O  
ATOM   1738  CG1 VAL A 218     -13.121   4.431   2.325  1.00 88.80           C  
ATOM   1739  CG2 VAL A 218     -13.566   2.501   0.780  1.00 88.80           C  
ATOM   1740  N   ASP A 219     -14.137   6.844  -0.140  1.00 84.57           N  
ATOM   1741  CA  ASP A 219     -14.003   8.285   0.057  1.00 84.57           C  
ATOM   1742  C   ASP A 219     -15.367   8.971   0.035  1.00 84.57           C  
ATOM   1743  CB  ASP A 219     -13.092   8.890  -1.013  1.00 84.57           C  
ATOM   1744  O   ASP A 219     -15.614   9.898   0.809  1.00 84.57           O  
ATOM   1745  CG  ASP A 219     -11.629   8.533  -0.817  1.00 84.57           C  
ATOM   1746  OD1 ASP A 219     -11.258   8.063   0.280  1.00 84.57           O  
ATOM   1747  OD2 ASP A 219     -10.840   8.727  -1.767  1.00 84.57           O  
ATOM   1748  N   ASN A 220     -16.246   8.500  -0.780  1.00 84.51           N  
ATOM   1749  CA  ASN A 220     -17.592   9.055  -0.878  1.00 84.51           C  
ATOM   1750  C   ASN A 220     -18.382   8.841   0.410  1.00 84.51           C  
ATOM   1751  CB  ASN A 220     -18.339   8.446  -2.066  1.00 84.51           C  
ATOM   1752  O   ASN A 220     -19.003   9.773   0.924  1.00 84.51           O  
ATOM   1753  CG  ASN A 220     -17.842   8.970  -3.399  1.00 84.51           C  
ATOM   1754  ND2 ASN A 220     -18.161   8.258  -4.473  1.00 84.51           N  
ATOM   1755  OD1 ASN A 220     -17.175  10.007  -3.463  1.00 84.51           O  
ATOM   1756  N   TYR A 221     -18.297   7.659   0.952  1.00 84.66           N  
ATOM   1757  CA  TYR A 221     -19.023   7.355   2.180  1.00 84.66           C  
ATOM   1758  C   TYR A 221     -18.412   8.085   3.370  1.00 84.66           C  
ATOM   1759  CB  TYR A 221     -19.030   5.846   2.441  1.00 84.66           C  
ATOM   1760  O   TYR A 221     -19.133   8.561   4.250  1.00 84.66           O  
ATOM   1761  CG  TYR A 221     -19.998   5.083   1.570  1.00 84.66           C  
ATOM   1762  CD1 TYR A 221     -21.368   5.328   1.636  1.00 84.66           C  
ATOM   1763  CD2 TYR A 221     -19.546   4.116   0.679  1.00 84.66           C  
ATOM   1764  CE1 TYR A 221     -22.264   4.627   0.837  1.00 84.66           C  
ATOM   1765  CE2 TYR A 221     -20.432   3.408  -0.125  1.00 84.66           C  
ATOM   1766  OH  TYR A 221     -22.670   2.973  -0.834  1.00 84.66           O  
ATOM   1767  CZ  TYR A 221     -21.787   3.670  -0.040  1.00 84.66           C  
ATOM   1768  N   PHE A 222     -17.086   8.103   3.323  1.00 82.49           N  
ATOM   1769  CA  PHE A 222     -16.392   8.783   4.410  1.00 82.49           C  
ATOM   1770  C   PHE A 222     -16.762  10.261   4.448  1.00 82.49           C  
ATOM   1771  CB  PHE A 222     -14.875   8.626   4.264  1.00 82.49           C  
ATOM   1772  O   PHE A 222     -16.995  10.821   5.521  1.00 82.49           O  
ATOM   1773  CG  PHE A 222     -14.099   9.075   5.472  1.00 82.49           C  
ATOM   1774  CD1 PHE A 222     -13.372  10.259   5.447  1.00 82.49           C  
ATOM   1775  CD2 PHE A 222     -14.096   8.314   6.633  1.00 82.49           C  
ATOM   1776  CE1 PHE A 222     -12.652  10.678   6.564  1.00 82.49           C  
ATOM   1777  CE2 PHE A 222     -13.379   8.726   7.753  1.00 82.49           C  
ATOM   1778  CZ  PHE A 222     -12.657   9.908   7.716  1.00 82.49           C  
ATOM   1779  N   ASP A 223     -16.813  10.897   3.324  1.00 81.03           N  
ATOM   1780  CA  ASP A 223     -17.197  12.301   3.219  1.00 81.03           C  
ATOM   1781  C   ASP A 223     -18.620  12.521   3.726  1.00 81.03           C  
ATOM   1782  CB  ASP A 223     -17.073  12.785   1.772  1.00 81.03           C  
ATOM   1783  O   ASP A 223     -18.907  13.535   4.366  1.00 81.03           O  
ATOM   1784  CG  ASP A 223     -15.649  13.144   1.387  1.00 81.03           C  
ATOM   1785  OD1 ASP A 223     -14.769  13.185   2.273  1.00 81.03           O  
ATOM   1786  OD2 ASP A 223     -15.406  13.392   0.186  1.00 81.03           O  
ATOM   1787  N   LEU A 224     -19.486  11.602   3.554  1.00 76.31           N  
ATOM   1788  CA  LEU A 224     -20.885  11.692   3.957  1.00 76.31           C  
ATOM   1789  C   LEU A 224     -21.023  11.579   5.472  1.00 76.31           C  
ATOM   1790  CB  LEU A 224     -21.711  10.599   3.275  1.00 76.31           C  
ATOM   1791  O   LEU A 224     -21.829  12.287   6.081  1.00 76.31           O  
ATOM   1792  CG  LEU A 224     -22.046  10.824   1.799  1.00 76.31           C  
ATOM   1793  CD1 LEU A 224     -22.609   9.547   1.183  1.00 76.31           C  
ATOM   1794  CD2 LEU A 224     -23.031  11.978   1.644  1.00 76.31           C  
ATOM   1795  N   VAL A 225     -20.107  10.820   6.067  1.00 75.43           N  
ATOM   1796  CA  VAL A 225     -20.287  10.466   7.471  1.00 75.43           C  
ATOM   1797  C   VAL A 225     -19.456  11.397   8.350  1.00 75.43           C  
ATOM   1798  CB  VAL A 225     -19.901   8.994   7.740  1.00 75.43           C  
ATOM   1799  O   VAL A 225     -19.912  11.834   9.409  1.00 75.43           O  
ATOM   1800  CG1 VAL A 225     -20.003   8.672   9.230  1.00 75.43           C  
ATOM   1801  CG2 VAL A 225     -20.787   8.053   6.925  1.00 75.43           C  
ATOM   1802  N   TYR A 226     -18.284  11.834   7.854  1.00 72.53           N  
ATOM   1803  CA  TYR A 226     -17.362  12.505   8.764  1.00 72.53           C  
ATOM   1804  C   TYR A 226     -16.747  13.735   8.107  1.00 72.53           C  
ATOM   1805  CB  TYR A 226     -16.256  11.545   9.213  1.00 72.53           C  
ATOM   1806  O   TYR A 226     -15.523  13.877   8.064  1.00 72.53           O  
ATOM   1807  CG  TYR A 226     -16.754  10.402  10.064  1.00 72.53           C  
ATOM   1808  CD1 TYR A 226     -16.999  10.576  11.425  1.00 72.53           C  
ATOM   1809  CD2 TYR A 226     -16.978   9.146   9.511  1.00 72.53           C  
ATOM   1810  CE1 TYR A 226     -17.456   9.525  12.213  1.00 72.53           C  
ATOM   1811  CE2 TYR A 226     -17.435   8.088  10.290  1.00 72.53           C  
ATOM   1812  OH  TYR A 226     -18.123   7.243  12.413  1.00 72.53           O  
ATOM   1813  CZ  TYR A 226     -17.671   8.287  11.638  1.00 72.53           C  
ATOM   1814  N   LYS A 227     -17.528  14.677   7.603  1.00 69.87           N  
ATOM   1815  CA  LYS A 227     -17.060  15.847   6.865  1.00 69.87           C  
ATOM   1816  C   LYS A 227     -15.837  16.466   7.535  1.00 69.87           C  
ATOM   1817  CB  LYS A 227     -18.175  16.888   6.745  1.00 69.87           C  
ATOM   1818  O   LYS A 227     -14.852  16.785   6.866  1.00 69.87           O  
ATOM   1819  CG  LYS A 227     -19.190  16.584   5.653  1.00 69.87           C  
ATOM   1820  CD  LYS A 227     -20.158  17.743   5.452  1.00 69.87           C  
ATOM   1821  CE  LYS A 227     -21.225  17.409   4.419  1.00 69.87           C  
ATOM   1822  NZ  LYS A 227     -22.169  18.547   4.209  1.00 69.87           N  
ATOM   1823  N   LYS A 228     -15.836  16.618   8.996  1.00 62.85           N  
ATOM   1824  CA  LYS A 228     -14.755  17.306   9.696  1.00 62.85           C  
ATOM   1825  C   LYS A 228     -13.528  16.409   9.830  1.00 62.85           C  
ATOM   1826  CB  LYS A 228     -15.219  17.769  11.078  1.00 62.85           C  
ATOM   1827  O   LYS A 228     -12.394  16.891   9.804  1.00 62.85           O  
ATOM   1828  CG  LYS A 228     -16.146  18.976  11.048  1.00 62.85           C  
ATOM   1829  CD  LYS A 228     -16.446  19.485  12.452  1.00 62.85           C  
ATOM   1830  CE  LYS A 228     -17.387  20.681  12.424  1.00 62.85           C  
ATOM   1831  NZ  LYS A 228     -17.666  21.199  13.797  1.00 62.85           N  
ATOM   1832  N   GLY A 229     -13.743  15.028   9.986  1.00 59.28           N  
ATOM   1833  CA  GLY A 229     -12.650  14.073  10.077  1.00 59.28           C  
ATOM   1834  C   GLY A 229     -11.835  13.975   8.802  1.00 59.28           C  
ATOM   1835  O   GLY A 229     -10.621  13.765   8.849  1.00 59.28           O  
ATOM   1836  N   LEU A 230     -12.474  14.360   7.731  1.00 63.49           N  
ATOM   1837  CA  LEU A 230     -11.851  14.294   6.414  1.00 63.49           C  
ATOM   1838  C   LEU A 230     -10.772  15.362   6.269  1.00 63.49           C  
ATOM   1839  CB  LEU A 230     -12.902  14.461   5.314  1.00 63.49           C  
ATOM   1840  O   LEU A 230      -9.718  15.110   5.680  1.00 63.49           O  
ATOM   1841  CG  LEU A 230     -12.445  14.155   3.887  1.00 63.49           C  
ATOM   1842  CD1 LEU A 230     -12.286  12.651   3.693  1.00 63.49           C  
ATOM   1843  CD2 LEU A 230     -13.431  14.729   2.875  1.00 63.49           C  
ATOM   1844  N   GLN A 231     -11.004  16.556   6.886  1.00 67.24           N  
ATOM   1845  CA  GLN A 231     -10.053  17.655   6.754  1.00 67.24           C  
ATOM   1846  C   GLN A 231      -8.740  17.335   7.463  1.00 67.24           C  
ATOM   1847  CB  GLN A 231     -10.648  18.950   7.311  1.00 67.24           C  
ATOM   1848  O   GLN A 231      -7.662  17.664   6.962  1.00 67.24           O  
ATOM   1849  CG  GLN A 231     -11.707  19.576   6.414  1.00 67.24           C  
ATOM   1850  CD  GLN A 231     -12.241  20.886   6.963  1.00 67.24           C  
ATOM   1851  NE2 GLN A 231     -13.159  21.505   6.229  1.00 67.24           N  
ATOM   1852  OE1 GLN A 231     -11.833  21.336   8.038  1.00 67.24           O  
ATOM   1853  N   ARG A 232      -8.899  16.580   8.578  1.00 67.87           N  
ATOM   1854  CA  ARG A 232      -7.716  16.223   9.353  1.00 67.87           C  
ATOM   1855  C   ARG A 232      -6.853  15.215   8.602  1.00 67.87           C  
ATOM   1856  CB  ARG A 232      -8.117  15.656  10.716  1.00 67.87           C  
ATOM   1857  O   ARG A 232      -5.631  15.366   8.532  1.00 67.87           O  
ATOM   1858  CG  ARG A 232      -6.959  15.522  11.693  1.00 67.87           C  
ATOM   1859  CD  ARG A 232      -7.430  15.066  13.067  1.00 67.87           C  
ATOM   1860  NE  ARG A 232      -6.315  14.623  13.899  1.00 67.87           N  
ATOM   1861  NH1 ARG A 232      -7.643  13.723  15.561  1.00 67.87           N  
ATOM   1862  NH2 ARG A 232      -5.359  13.637  15.740  1.00 67.87           N  
ATOM   1863  CZ  ARG A 232      -6.442  13.995  15.065  1.00 67.87           C  
ATOM   1864  N   VAL A 233      -7.538  14.200   8.035  1.00 68.79           N  
ATOM   1865  CA  VAL A 233      -6.815  13.157   7.315  1.00 68.79           C  
ATOM   1866  C   VAL A 233      -6.234  13.729   6.023  1.00 68.79           C  
ATOM   1867  CB  VAL A 233      -7.725  11.949   7.001  1.00 68.79           C  
ATOM   1868  O   VAL A 233      -5.086  13.447   5.673  1.00 68.79           O  
ATOM   1869  CG1 VAL A 233      -6.982  10.920   6.151  1.00 68.79           C  
ATOM   1870  CG2 VAL A 233      -8.231  11.312   8.294  1.00 68.79           C  
ATOM   1871  N   GLU A 234      -7.002  14.606   5.397  1.00 70.44           N  
ATOM   1872  CA  GLU A 234      -6.566  15.212   4.142  1.00 70.44           C  
ATOM   1873  C   GLU A 234      -5.366  16.129   4.359  1.00 70.44           C  
ATOM   1874  CB  GLU A 234      -7.713  15.991   3.494  1.00 70.44           C  
ATOM   1875  O   GLU A 234      -4.430  16.135   3.557  1.00 70.44           O  
ATOM   1876  CG  GLU A 234      -8.708  15.113   2.748  1.00 70.44           C  
ATOM   1877  CD  GLU A 234      -9.868  15.895   2.151  1.00 70.44           C  
ATOM   1878  OE1 GLU A 234     -10.657  15.312   1.374  1.00 70.44           O  
ATOM   1879  OE2 GLU A 234      -9.988  17.101   2.464  1.00 70.44           O  
ATOM   1880  N   LYS A 235      -5.425  16.909   5.402  1.00 72.37           N  
ATOM   1881  CA  LYS A 235      -4.324  17.814   5.719  1.00 72.37           C  
ATOM   1882  C   LYS A 235      -3.029  17.042   5.960  1.00 72.37           C  
ATOM   1883  CB  LYS A 235      -4.663  18.663   6.945  1.00 72.37           C  
ATOM   1884  O   LYS A 235      -1.963  17.446   5.492  1.00 72.37           O  
ATOM   1885  CG  LYS A 235      -3.677  19.793   7.207  1.00 72.37           C  
ATOM   1886  CD  LYS A 235      -4.071  20.604   8.435  1.00 72.37           C  
ATOM   1887  CE  LYS A 235      -3.043  21.683   8.746  1.00 72.37           C  
ATOM   1888  NZ  LYS A 235      -3.398  22.448   9.979  1.00 72.37           N  
ATOM   1889  N   LEU A 236      -3.164  15.956   6.644  1.00 67.81           N  
ATOM   1890  CA  LEU A 236      -2.008  15.116   6.937  1.00 67.81           C  
ATOM   1891  C   LEU A 236      -1.440  14.507   5.660  1.00 67.81           C  
ATOM   1892  CB  LEU A 236      -2.387  14.006   7.921  1.00 67.81           C  
ATOM   1893  O   LEU A 236      -0.221  14.469   5.473  1.00 67.81           O  
ATOM   1894  CG  LEU A 236      -1.237  13.152   8.456  1.00 67.81           C  
ATOM   1895  CD1 LEU A 236      -0.439  13.929   9.497  1.00 67.81           C  
ATOM   1896  CD2 LEU A 236      -1.768  11.849   9.045  1.00 67.81           C  
ATOM   1897  N   MET A 237      -2.346  14.246   4.732  1.00 69.37           N  
ATOM   1898  CA  MET A 237      -1.934  13.615   3.481  1.00 69.37           C  
ATOM   1899  C   MET A 237      -1.278  14.629   2.550  1.00 69.37           C  
ATOM   1900  CB  MET A 237      -3.132  12.965   2.786  1.00 69.37           C  
ATOM   1901  O   MET A 237      -0.303  14.311   1.867  1.00 69.37           O  
ATOM   1902  CG  MET A 237      -3.625  11.700   3.470  1.00 69.37           C  
ATOM   1903  SD  MET A 237      -2.383  10.350   3.431  1.00 69.37           S  
ATOM   1904  CE  MET A 237      -2.845   9.446   4.935  1.00 69.37           C  
ATOM   1905  N   LEU A 238      -1.794  15.791   2.532  1.00 71.39           N  
ATOM   1906  CA  LEU A 238      -1.218  16.855   1.716  1.00 71.39           C  
ATOM   1907  C   LEU A 238       0.210  17.164   2.153  1.00 71.39           C  
ATOM   1908  CB  LEU A 238      -2.076  18.120   1.802  1.00 71.39           C  
ATOM   1909  O   LEU A 238       1.067  17.464   1.319  1.00 71.39           O  
ATOM   1910  CG  LEU A 238      -3.376  18.115   0.997  1.00 71.39           C  
ATOM   1911  CD1 LEU A 238      -4.263  19.283   1.415  1.00 71.39           C  
ATOM   1912  CD2 LEU A 238      -3.080  18.169  -0.498  1.00 71.39           C  
ATOM   1913  N   ASP A 239       0.470  16.921   3.423  1.00 70.03           N  
ATOM   1914  CA  ASP A 239       1.803  17.195   3.950  1.00 70.03           C  
ATOM   1915  C   ASP A 239       2.818  16.181   3.427  1.00 70.03           C  
ATOM   1916  CB  ASP A 239       1.788  17.183   5.479  1.00 70.03           C  
ATOM   1917  O   ASP A 239       3.979  16.523   3.189  1.00 70.03           O  
ATOM   1918  CG  ASP A 239       1.124  18.412   6.075  1.00 70.03           C  
ATOM   1919  OD1 ASP A 239       0.898  19.399   5.343  1.00 70.03           O  
ATOM   1920  OD2 ASP A 239       0.827  18.394   7.289  1.00 70.03           O  
ATOM   1921  N   PHE A 240       2.221  14.961   3.105  1.00 66.39           N  
ATOM   1922  CA  PHE A 240       3.118  13.897   2.671  1.00 66.39           C  
ATOM   1923  C   PHE A 240       3.332  13.950   1.163  1.00 66.39           C  
ATOM   1924  CB  PHE A 240       2.564  12.527   3.075  1.00 66.39           C  
ATOM   1925  O   PHE A 240       4.328  13.433   0.653  1.00 66.39           O  
ATOM   1926  CG  PHE A 240       2.657  12.245   4.550  1.00 66.39           C  
ATOM   1927  CD1 PHE A 240       3.777  12.633   5.276  1.00 66.39           C  
ATOM   1928  CD2 PHE A 240       1.625  11.592   5.211  1.00 66.39           C  
ATOM   1929  CE1 PHE A 240       3.866  12.373   6.642  1.00 66.39           C  
ATOM   1930  CE2 PHE A 240       1.707  11.329   6.575  1.00 66.39           C  
ATOM   1931  CZ  PHE A 240       2.829  11.720   7.289  1.00 66.39           C  
ATOM   1932  N   GLN A 241       2.303  14.594   0.430  1.00 64.04           N  
ATOM   1933  CA  GLN A 241       2.343  14.650  -1.027  1.00 64.04           C  
ATOM   1934  C   GLN A 241       3.139  15.859  -1.509  1.00 64.04           C  
ATOM   1935  CB  GLN A 241       0.926  14.691  -1.602  1.00 64.04           C  
ATOM   1936  O   GLN A 241       3.527  15.928  -2.678  1.00 64.04           O  
ATOM   1937  CG  GLN A 241       0.196  13.357  -1.534  1.00 64.04           C  
ATOM   1938  CD  GLN A 241      -1.156  13.392  -2.221  1.00 64.04           C  
ATOM   1939  NE2 GLN A 241      -1.859  12.264  -2.205  1.00 64.04           N  
ATOM   1940  OE1 GLN A 241      -1.566  14.424  -2.762  1.00 64.04           O  
ATOM   1941  N   ALA A 242       3.234  16.873  -0.602  1.00 59.99           N  
ATOM   1942  CA  ALA A 242       3.959  18.048  -1.077  1.00 59.99           C  
ATOM   1943  C   ALA A 242       5.290  17.653  -1.711  1.00 59.99           C  
ATOM   1944  CB  ALA A 242       4.191  19.030   0.069  1.00 59.99           C  
ATOM   1945  O   ALA A 242       5.901  16.657  -1.316  1.00 59.99           O  
ATOM   1946  N   PRO A 243       5.488  18.161  -3.025  1.00 48.37           N  
ATOM   1947  CA  PRO A 243       6.829  17.955  -3.577  1.00 48.37           C  
ATOM   1948  C   PRO A 243       7.927  18.072  -2.522  1.00 48.37           C  
ATOM   1949  CB  PRO A 243       6.955  19.066  -4.622  1.00 48.37           C  
ATOM   1950  O   PRO A 243       7.817  18.885  -1.600  1.00 48.37           O  
ATOM   1951  CG  PRO A 243       5.600  19.693  -4.678  1.00 48.37           C  
ATOM   1952  CD  PRO A 243       4.800  19.206  -3.504  1.00 48.37           C  
ATOM   1953  N   LEU A 244       8.477  16.892  -2.072  1.00 46.79           N  
ATOM   1954  CA  LEU A 244       9.675  17.051  -1.255  1.00 46.79           C  
ATOM   1955  C   LEU A 244      10.481  18.266  -1.702  1.00 46.79           C  
ATOM   1956  CB  LEU A 244      10.545  15.793  -1.329  1.00 46.79           C  
ATOM   1957  O   LEU A 244      10.837  18.383  -2.877  1.00 46.79           O  
ATOM   1958  CG  LEU A 244       9.943  14.517  -0.736  1.00 46.79           C  
ATOM   1959  CD1 LEU A 244      10.764  13.301  -1.153  1.00 46.79           C  
ATOM   1960  CD2 LEU A 244       9.863  14.620   0.783  1.00 46.79           C  
ATOM   1961  N   LEU A 245       9.826  19.418  -1.904  1.00 34.16           N  
ATOM   1962  CA  LEU A 245      10.544  20.658  -2.174  1.00 34.16           C  
ATOM   1963  C   LEU A 245      11.945  20.618  -1.571  1.00 34.16           C  
ATOM   1964  CB  LEU A 245       9.771  21.857  -1.617  1.00 34.16           C  
ATOM   1965  O   LEU A 245      12.099  20.629  -0.347  1.00 34.16           O  
ATOM   1966  CG  LEU A 245       8.946  22.658  -2.625  1.00 34.16           C  
ATOM   1967  CD1 LEU A 245       7.465  22.591  -2.270  1.00 34.16           C  
ATOM   1968  CD2 LEU A 245       9.424  24.106  -2.677  1.00 34.16           C  
ATOM   1969  N   ARG A 246      12.785  19.564  -1.784  1.00 37.17           N  
ATOM   1970  CA  ARG A 246      14.151  19.772  -1.314  1.00 37.17           C  
ATOM   1971  C   ARG A 246      15.146  18.982  -2.157  1.00 37.17           C  
ATOM   1972  CB  ARG A 246      14.279  19.374   0.158  1.00 37.17           C  
ATOM   1973  O   ARG A 246      14.964  17.783  -2.382  1.00 37.17           O  
ATOM   1974  CG  ARG A 246      14.964  20.422   1.022  1.00 37.17           C  
ATOM   1975  CD  ARG A 246      15.089  19.966   2.469  1.00 37.17           C  
ATOM   1976  NE  ARG A 246      16.430  20.205   2.995  1.00 37.17           N  
ATOM   1977  NH1 ARG A 246      16.158  18.877   4.865  1.00 37.17           N  
ATOM   1978  NH2 ARG A 246      18.142  19.967   4.507  1.00 37.17           N  
ATOM   1979  CZ  ARG A 246      16.907  19.683   4.121  1.00 37.17           C  
ATOM   1980  N   TRP A 247      15.852  19.611  -3.161  1.00 31.35           N  
ATOM   1981  CA  TRP A 247      17.271  19.834  -3.423  1.00 31.35           C  
ATOM   1982  C   TRP A 247      17.513  20.123  -4.900  1.00 31.35           C  
ATOM   1983  CB  TRP A 247      18.095  18.620  -2.985  1.00 31.35           C  
ATOM   1984  O   TRP A 247      18.351  19.479  -5.536  1.00 31.35           O  
ATOM   1985  CG  TRP A 247      18.362  18.565  -1.511  1.00 31.35           C  
ATOM   1986  CD1 TRP A 247      18.240  19.588  -0.612  1.00 31.35           C  
ATOM   1987  CD2 TRP A 247      18.801  17.426  -0.764  1.00 31.35           C  
ATOM   1988  CE2 TRP A 247      18.924  17.831   0.583  1.00 31.35           C  
ATOM   1989  CE3 TRP A 247      19.101  16.100  -1.104  1.00 31.35           C  
ATOM   1990  NE1 TRP A 247      18.577  19.154   0.649  1.00 31.35           N  
ATOM   1991  CH2 TRP A 247      19.623  15.665   1.232  1.00 31.35           C  
ATOM   1992  CZ2 TRP A 247      19.335  16.956   1.592  1.00 31.35           C  
ATOM   1993  CZ3 TRP A 247      19.510  15.231  -0.099  1.00 31.35           C  
ATOM   1994  N   SER A 248      16.666  20.938  -5.547  1.00 29.16           N  
ATOM   1995  CA  SER A 248      17.320  21.567  -6.690  1.00 29.16           C  
ATOM   1996  C   SER A 248      17.749  22.994  -6.365  1.00 29.16           C  
ATOM   1997  CB  SER A 248      16.392  21.569  -7.905  1.00 29.16           C  
ATOM   1998  O   SER A 248      18.375  23.663  -7.190  1.00 29.16           O  
ATOM   1999  OG  SER A 248      15.363  22.531  -7.750  1.00 29.16           O  
ATOM   2000  N   ASP A 249      18.312  23.330  -5.189  1.00 29.05           N  
ATOM   2001  CA  ASP A 249      19.306  24.399  -5.191  1.00 29.05           C  
ATOM   2002  C   ASP A 249      20.694  23.858  -4.856  1.00 29.05           C  
ATOM   2003  CB  ASP A 249      18.916  25.496  -4.199  1.00 29.05           C  
ATOM   2004  O   ASP A 249      21.705  24.433  -5.264  1.00 29.05           O  
ATOM   2005  CG  ASP A 249      17.824  26.411  -4.725  1.00 29.05           C  
ATOM   2006  OD1 ASP A 249      17.611  26.461  -5.956  1.00 29.05           O  
ATOM   2007  OD2 ASP A 249      17.172  27.090  -3.903  1.00 29.05           O  
TER    2008      ASP A 249
ENDMDL
END
