# Supplementary material for: Exploring a diverse world of effector domains and amyloid signaling motifs in fungal NLR proteins
Source: PLoS Comput Biol. 2022 Dec 21;18(12):e1010787. doi: 10.1371/journal.pcbi.1010787 (PMC9815663; doi:10.1371/journal.pcbi.1010787)
Supplement: S3 Data — Full AlphaFold2/ColabFold outputs. (GZ) [file pcbi.1010787.s010.tar.gz › EXM15090_1_250/upload.a3m]

>EXM15090.1
PVVLSNPSADNLWATAVGKLDKELRDNIDFDNEKIEAASEVLKLTVKAQKECDDKAWRFRRKDGATVSVRDVLTKIVKWVEHFVVIGDTVVQYDPGHAAL
PWAGVRFLLQIMIGDFQAYKFMLESIESLSELLCYYACVEDILLQFSKAPKNGPSASDATQKLRDALVQLYVNVLTYLARARKYFQTYTAKRVLKSAFLQ
ASDLEETFGVIAESRRKVDNYFDLVYKKGLQRVEKLMLDFQAPLLRWSD
>APA06018.1
----slgaLSSQNDALWEEAYEKFKRDd-pelyeRlqSIISKDpnvksn-Vg--leQQLGD---LLLRKLRIMedK-Q-WVF----ywrKKAIKIGPQFD
KIVKLFKLVKPIGDTAAVIDPVHAGIPWTCVSVLLPl-ILNHSEEQEAALNGLQEVVEIVQQFTSFDWDHLNIPKEK--------SEKQLKGSIVTLYWK
ILRYEATAIHNFSRht--LSRYAAsiarkddwk----T-l------LSDVEVYKNNFMTDLQLNDSqnqkrf--eSElrel----ILGLDRTNEKNLE-
>XP_024551686.1
----afmaLANQNDILWKEAYEKLKHEd-sdlweRlqSIINKDsnvknn-Vg--qeQQLGD---LLFRKRRIMedK-Q-WVL----ywrKKAIKIGPQFD
KIVKIFKLIKPVGDTAAGLDPVHAGIPWACVSILLPl-ILSHSEEQEAALNGLQKVVEIVQQFTSFRWDYLNLSQGK--------PEKQLKESILTLYWK
ILRYEATAINNFSRht--IARYAAsivgkdewk----K-l------LGEVEDYKNNFMSNLQLNDSqnqkrf--eNElrel----ILQLDRTDDKNLE-
>APA15625.1
--Dpsta-iskrsQVSWKSDFWLQASEKLQTKd-pelap-------kila----dtATLLE---VCKTSLESMns------------TSSRAGKVLEKTV
KIVGLAKDLVGSAVSAEP-HATIAWAGVCLFLPl-LLNPSQQDDARRKGLEELPFLIEKYSLIERICTTKIS------NPESasIQHTLSNAIVELYTKI
LSFQAEAICQSNQsm--VKGYFRkvfqvdnwe----N-m------HHDIISTEGRCWGLAQAIDGdfcsksledf--sIKlaelytv-GSEFLQASRQTC
QAV--
>AUW30916.1
---hvvstqd-lppapDRPSSEKLWDDAYDSLEK-d-qdelvkAyvKTLAKVlnlreandtsaakaidiptKlKdRThrkMYMDQ---LVEEGKKKVgkA
-T------------kVTKAV-GDFAETILKIKPVVDFAM-TIPqTaPAALPWAGVCVgll---MLANPARLMASNLEGITYVVSRMDWYCVLTDKLLKIV
NEDKI-ankddnvnedsnmneqnianEIESLqsVRKQLKQRVIELYKAILLYQMKSVCSYYQnq--YKEFFLnlvdlkdwd----G-a------RTNVTT
AENTLKEDWEQYNSvqkkdlwrilleh--tGNmee----KLG-------NIGE
>CAK38649.1
---dnqvpls-settlprrdGKARRRNLWQEAYD----TldekQr-QYMKPVreheqssdnhena--dTNhvyKTLDEVIQTVKAQYQIRmS--------
--kRe-DSKLRDAANKILTATLSCKDIISAIVALDPtGHa-SSAWTVVSLGLTMTQNYRDQQMAWFQSSAILTDILARYAVMEKL-YRD----------D
GseLNDKIEDAILRVYIAVLKYAAEAMTIY----------rsntgkrlmqsvvAL----anLPLTDIESSIATEEEHLGKWLQMHQEmqr----kqean-
--SILLGIDrllDDVRNV--
>EHA20628.1
---dnqvpls-settlpqrdGKARRRNLWQEAYD----TldekQr-QYMKPVreheqssdnhena--dTNhvyKTLDEVIQTVKAQYQIRmS--------
--kRe-DSKLRDAANKILTATLSCKDIISAIVALDPtGHa-SSAWTVVSLGLTMTQNYRDQQMAWFQSSAILTDILARYAVMEKL-YRD----------D
GseLNDKIEDAILRVYIA-------AMTIY----------rsntgkrlmqsvvAL----anLPLTDIESSIATEEEHLGKWLQMHQEmqr----kqean-
--SILLGIDrllDDVRNV--
>GAA82838.1
---dgqvass-sntilphldRKAEKRNLWQEAYK----SldekQr-QNINPVevhkqssdnhdv--dANpvrKALDDVIQTVKAQYEMRmS---------
-kRg-DSQLRDAASKILTATLSCKDIISAIVAFDPtGHa-SSAWTVVSLGLTMTQNYRDQQMAWFQSSAILTDILARYAFVEKL-YRD----------ER
seMNEKIEDAIVRVYLAVLKYAAEAMNIY----------rsnpgkrlmqsvvDL----enLPLTEIQSTIDTEETHLEKWLHMYQEmqr----kqead--
-NILLGVDrilDGIRGI--
>GAQ37764.1
---dgqvvls-sdatlphrnLKIERRNLWQEAYN----TldekQr-QNIKPLkendqngdnhdd--dATpvrKTLDDVIETVKAQYEIRmS---------
-rGg-DSRLRDAASKILTATLSCKDIISAIVAFDPtAHa-SSAWTVVSLGLTMTQNYRDQQMAWFQSSAILTDILARYAVIEKL-YRD----------ES
seLNDKIEDAILRVYIAVLKYTAEAMIIY----------rsntgkrlmrsvvAL----anLPLTEIQSSIDTEETHLRKWLQIYQEkqr----kqean--
-NILIGVDrllDDIRGI--
>GAT25799.1
---dgqvass-sntilphldRKAEKRNLWQEAYK----SldekQr-QNINPVevhkqssdnhdv--dANpvrKALDDVIQTVKAQYEMRmS---------
-kRg-DSQLRDAASKILTATLSCKDIISAIVAFDPtGHa-SSAWTVVSLGLT---NYRDQQMAWFQSSAILTDILARYAFVEKL-YRD----------ER
seMNEKIEDAIVRVYLAVLKYAAEAMNIY----------rsnpgkrlmqsvvDL----enLPLTEIQSTIDTEETHLEKWLHMYQEmqr----kqead--
-NILLGVDrilDGIRGI--
>OJI81247.1
---dgqvass-sntilphlnRKAEKRNLWQEAYK----SldekQr-QNINPVevhkqssdnhdv--dANparKTLDDVIQTVKAQYEIRmS---------
-kRg-DTQLRDAASKILTATLSCKDIISAIVAFDPtGHa-SSAWTVVSLGLTMTQNYRDQQMTWFKSSAILTDILARYAFVEKL-YRD----------ER
seLNEKIEDAIVKVYIAILKYAAEAMNIY----------rsntgkrlmqsvmDL----enLPLTEIQSSIDTEETHLEKWLHIYQEtqr----kqead--
-NILLGVDrilDGIRGI--
>OJZ87399.1
---dkqvqls-sntillhpnRKTEKRNLWQEAYN----AldekQr-QNITPLkkndqngdnhdd--dATpvrKTLDDVIQTVKAQYEIRmS---------
-kRg-DSRLRDAANKILTATLSCKDIISAIVAFDPtAYa-SSAWTVVSLGLTMTQNYRDQQMAWFQSSAILTDILARYAVIEKL-YRD----------ES
seVNDRIEDAILRVYIAVLKYTAEAMTIY----------rsntgkrlmrsvvAL----anLPLAEIQSSIDTEETHLGKWLQMFQEmqr----keean--
-NILLGVDrilDGIRGI--
>OWW30583.1
---dnqvpls-settlpqrdGKARRRNLWQEAYD----TldekQr-QYMKPVreheqssdnhena--dTNhvyKTLDEVIQTVKAQYQIRmS--------
--kRe-DSKLRDAANKILTATLSCKDIISAIVALDPtGHa-SSAWTVVSLGLTMTQNYRDQQMAWFQSSAILTDILARYAVMEKL-YRD----------D
GseLNDKIEDAILRVYIA----------------------svvAL----anLPLTDIESSIATEEEHLGKWLQMHQEmqr----kqean---SILLGIDr
llDDVRNV--
>RDH39622.1
---dnqvpls-setalprrnGKVRRRNLWQEAYD----AldekQr-QYINPVkeheqssdnhena--dTNpvcKTLDEVVQTVKAQYEIRiS--------
--rRg-DSQLRDAANKILTATLSCKEIISAIVAFDPtGHa-SSAWTVVSLGLTMTQNYRDQQMAWFQSSAILTDILARYAVIEKL-YRD----------E
SseLNDKIEDAILRVYIAVLKYAAEGMKIY----------rsntgkrlmhsvvTL----anLPLTDVQSSIDIEETHLEKWLRMYQQmqr----kqean-
--NILLGVDrllDDIRDV--
>RDK47140.1
---nqvps-csdttlsrrdGKAKRRNLWQEAYD----AldekQr-QYIN--pakeheqssdndena--dTSpvcKTLDGVVQTVKAQYEIRi-CK-----
------------------------EIISAIVAFDPtGHa-SSVWTVVSLGL--------------TSSAILTDILARYAVIEKLY-RD----------ES
ceLNDKIEDAILRVYISLLRYAAEAMKIC----------rsntgkrlmhsvvTL----anLPLTDVQSSIDTEETHLEKWLRMYQQmqrk----qean--
-NILLGVDrllDDIRDV--
>SPB50343.1
---dnqvpls-settlpqrdGKARRRNLWQEAYD----TldekQr-QYMKPVreheqssdnhena--dTNhvyKTLDEVIQTVKAQYQIRmS--------
--kRe-DSKLRDAANKILTATLSCKDIISAIVALDPtGHa-SSAWTVVSLGLTMTQNYRDQQMAWFQSSAILTDILARYAVMEKL-YRD----------D
GseLNDKIEDAILR--------------------------svvAL----anLPLTDIESSIATEEEHLGKWLQMHQEmqr----kqean---SILLGIDr
llDDVRNV--
>XP_001401751.2
---dnqvpls-settlprrdGKARRRNLWQEAYD----TldekQr-QYMKPVreheqssdnhena--dTNhvyKTLDEVIQTVKAQYQIRmS--------
--kRe-DSKLRDAANKILTATLSCKDIISAIVALDPtGHa-SSAWTVVSLGLTMTQNYRDQQMAWFQSSAILTDILARYAVMEKL-YRD----------D
GseLNDKIEDAILRVYIAVLKYAAEAMTIY----------rsntgkrlmqsvvAL----anLPLTDIESSIATEEEHLGKWLQMHQEmqr----kqean-
--SILLGIDrllDDVRNV--
>XP_025457538.1
---dnqvpls-settlprrdGKARRRNLWQEAYD----TldekQr-QYMKPVreheqssdnhena--dTNhvyKTLDEVIQTVKAQYQIRmS--------
--kRe-DSKLRDAANKILTATLSCKDIISAIVALDPtGHa-SSAWTVVSLGLTMTQNYRDQQMAWFQSSAILTDILARYAVMEKL-YRD----------D
GseLNDKVEDAILRVYIAVLKYAAEAMTIY----------rsntgkrlmqsvvAL----anLPLTDIESSIATEEEHLGKWLQMHQEmqr----kqean-
--SILLGIDrllDDVRNV--
>XP_025481733.1
---dkqvqls-sdtilhhlnRKAEKRNLWQEAYN----TldekQr-QNITPLkkndqngdnhdd--dATpvrKTLDHVIQTVKAQYEIRmS---------
-kRg-DSRLRDAANKILTATLSCKDIISAIVAFDPtAHa-SSAWTVVSLGLTMTQNYRVQQMAWFQSSAILTDILARYAFVEKL-YRD----------ER
seLNEKIEDAIVRVYIAVLKYAAEAMNIY----------rsntgkrlmhsvvDL----enLPLTEIQSSIDTEKTHLEKWLHMYQEmqr----kqead--
-NILLGVDrilDGIRGI--
>XP_025515085.1
---dkqvqls-sdtilphlnRKTEKRNLWQEAYN----TldekQr-QNIKPLkkndqngdnhdd--nATpvrKTLDDVIRAVKAQYEIRmS---------
-kRg-DSRLRDAANKILTATLSCKDIISAIVAFDPtAHa-SSAWTVVSLGLTMTQNYRDQQMAWFQSSAILTDILARYAVIEKL-YRD----------ES
seVNDRIEDAILRVYIAVLKYTAEAMTIY----------rsntgkrlmrsvvAL----anLPLTEIQSSIDTEETHLGKWLQMFQEmqr----keean--
-NILLGVDrilDGIRGI--
>XP_025537323.1
---dkqvqls-sdtilphlnRKTEKRNLWQEAYN----TldekQr-QNITPLkkndqngdnhdd--dATpvrKTLDDVIQTVKAQYEIRmS---------
-kRg-DSRLRDAANKILTATLSCKDIISAIVAFDPtAHa-SSAWTVVSLGLTMTQNYRVQQMAWFQSSAILTDILARFAFVEKL-YRD----------ER
seLNEKIEDAIVRVYMAVLKYAAEAMNIY----------rsntgkrlmhsvmDL----anLPLTEIQSSIDTEETQLGKWLQMFQEmqr----kqead--
-NILLGVDrilDGIRGI--
>XP_025567464.1
---dkqvqss-sdtilphlnRKAEKRNLWREAYN----TldekQr-QNINPVkeheqsgnnhdi--dSDsvrKTLDDVIQTVKAQYEIRmS---------
-kRg-DSRLRDAANKILTATLSCKDIISAIVAFDPtAHa-SSAWTVVSLGLTMTQNYRDQQMTWFQSSAILTDILARYAVIEKL-YRD----------ES
seVNDRIEDAILRVYIAVLKYTAEAMTIY----------rsttgkrlmrsvvAL----akLPLTEIQSSIDTEETHLGKWLQMYQEmqr----kqdan--
-NILLGVDrllDYIRDI--
>CAK43892.1
--Qsnqnppns-cvaAPDSPKDLWQEAFD----KldqpAr-DKLCSIrnadgg--lHArteELLQSIVQTTQRQYDEDe-KRng--------eSk-TRQL
RVYAHKTLSAALSFQSVISAAAACDPtGHa-TTAWTFVSLALTMAKNRHDLREAAFESSGFIADTLERYAVVEMYCRRS----------VNtnTQVPLER
LFIDTYVAILKYTAEMVTVR----------qanvgrmlllsitAL----kdQPLSTLKSAIAEQDKQLDSWMRLDQYrrr----ddeae---KLLTQIDv
iaADVQSL--
>EHA26671.1
--Qsnqnppns-cvaAPDSPKDLWQEAFD----KldqpAr-DKLCSIrnadgg--lHArteELLQSIVQTTQRQYDEDe-KRng--------eSk-TRQL
RVYAHKTLSAALSFQSVISAAAACDPtGHa-TTAWTFVSLALTMAKNRHDLREAAFESSGFIADTLERYAVVEMYCRRS----------VNtnTQVPLER
LFIDTYVAILKYTAEMVTVR----------qanvgrmlllsitAL----kdQPLSTLKSAIAEQDKQLDSWMRLDQYrrr----ddeae---KLLTQIDv
iaADVQSL--
>OWW31634.1
--Qsnqnppns-cvaAPDSPKDLWQEAFD----KldqpAr-DKLCSIrnadgg--lHArteELLQSIVQTTQRQYDEDe-KRng--------eSk-TRQL
RVYAHKTLSAALSFQSVISAAAACDPtGHa-TTAWTFVSLALTMAKNRHDLREAAFESSGFIADTLERYAVVEMYCRRS----------VNtnTQVPLER
LFIDTYVAILKYTAEMVTVR----------qanvgrmlllsitAL----kdQPLSTLKSAIAEQDKQLDSWMRLDQYrrr----ddeae---KLLTQIDv
iaADVQSL--
>RDH17723.1
--Qsnqnppns-cvaAPDSPKDLWQEAFD----KldqpAr-DKLCSIrnadgg--lHArteELLQSIVQTTQRQYDEDe-KRng--------eSk-TRQL
RVYAHKTLSAALSFQSVISAAAACDPtGHa-TTAWTFVSLALTMAKNRHDLREAAFESSGFIADTLERYAVVEMYCRRS----------VNtnTQVPLER
LFIDTYVAILKYTAEMVTVR----------qanvgrmlllsitAL----kdQPLSTLKSAIAEQDKQLDSWMRLDQYrrr----ddeae---KLLTQIDv
iaADVQSL--
>RDH37025.1
--Qsnqnqpns-cvaAPDSPKDLWQEAFD----KldqpAr-DKLCSIrnadgg--lHArpeELLQSIVQTTQRQYDEEe-KRng--------eSk-TRQL
RVYAHKTLSAALSFQSVISAAAACDPtGHa-TTAWTFVSLALTMAKNRHDLREAAFESSGFIADTLERYAVVEMYCRRS----------VNtdTQVPLER
LFIDTYVAILKYTAEMVTVR----------qanvgrmlllsitAL----kdQPLSTLKSAIAEQDEQLDSWMRLDQYrrr----ddeae---KLLTQIDv
iaADVQSL--
>RDK45967.1
--Qsnqnppns-cvaAPDSPKDLWQEAFD----KldqpAr-DKLCSIrnadgg--lHArteELLQSIVQTTQRQYDEDe-KRng--------eSk-TRQL
RVYAHKTLSAALSFQSVISAAAACDPtGHa-TTAWTFVSLALTMAKNRHDLREAAFESSGFIADTLERYAVVEMYCRRS----------VNtnTQVPLER
LFIDTYVAILKYTAEMVTVR----------qanvgrmlllsitAL----kdQPLSTLKSAIAEQDKQLDSWMRLDQYrrr----ddeae---KLLTQIDv
iaADVQSL--
>XP_001389225.2
--Qsnqnppns-cvaAPDSPKDLWQEAFD----KldqpAr-DKLCSIrnadgg--lHArteELLQSIVQTTQRQYDEDe-KRng--------eSk-TRQL
RVYAHKTLSAALSFQSVISAAAACDPtGHa-TTAWTFVSLALTMAKNRHDLREAAFESSGFIADTLERYAVVEMYCRRS----------VNtnTQVPLER
LFIDTYVAILKYTAEMVTVR----------qanvgrmlllsitAL----kdQPLSTLKSAIAEQDKQLDSWMRLDQYrrr----ddeae---KLLTQIDv
iaADVQSL--
>XP_016594457.1
--Lvdtsrdsd-cvletshtGFNGSRDLWQEAFK----KldqaTq-EKLRSIrnaeds--iRPtaeELLQTVIQDTQRQYDEEr-KRve--------eSk
-SRQLRTLAHKILSAALSFQSVIGAVAACDPtGHa-ATAWTLVSLALTMSKNRHDLRGAAFESSGFLADTLTRYAMVEMDWRKS----------EGtnAQ
THLENALIDTYFAILKYTAETVAIR----------qasvgkmtflsvnAL----ntQPLSTLKSAIGEQDQRLQNWMRVIESrrq----heeae---ELL
KKIDaitGDIRSL--
>XP_025456190.1
--Qsnqnppns-cvaAPDSPKDLWQEAFD----KldqpAr-DKLCSIrnadgg--lHArteELLQSIVQTTQRQYDEDe-KRng--------eSk-TRQL
RVYAHKTLSAALSFQSVISAAAACDPtGHa-TTAWTFVSLALTMAKNRHDLREAAFESSGFIADTLERYAVVEMYCRRS----------VNtnTQVPLER
LFIDTYVAILKYTAEMVTVR----------qanvgrmlllsitAL----kdQPLSTLKSAIAEQDKQLDSWMRLDQYrrr----ddeae---KLLTQIDv
iaADVQSL--
>CAK48373.1
----edsrenVGATGSTAFARALEEYINKpRsar-sKTpqfLKKLqeqqrsg--sK-ltgDAVKKD--LF-LLDRQAtD-R-TA-----AR--AARKILG
PVIQVLNTYSGIVETLVSADPMPTAIIWGCLKSVIDCSQRFLELYEKISDQIKRLNTHITVLTEYEDLFDH--------------SATMRELLQASYIDI
IRFWRRVDKECNRcv--ANRAFRaiapfs------tEKLDSIITSVGDTADSMSRLIPAVQe-rldr----gerenaaee--RRLAGIAR------E-
>EHA19561.1
----edsrenVGATGSTAFARALEEYINKpRsar-sKTpqfLKKLqeqqrsg--sT-ltgDAVKKD--LF-LLDRQAtD-R-TA-----AR--TARKILG
PVIQVLNTYSGIVETLVSADPMPTAIIWGCLKSVIDCSQRFLELYEKISEQIKRLNTHITVLTEYEDLFDH--------------SATMRELLQASYIDI
IRFWRRVDKECNRcv--ANRAFRaiapfs------tEKLDSIITSIGDTADSMSRLIPAVQe-rldr----gerenaaee--RRLAGIAR------E-
>GAA83862.1
----edssenVGGTGSTAFARALEEYINKpRsar-sKTphfLKKLqeqqrsg--aN-ltgDAVKKD--LF-LLDRQAtD-R-TA-----AR--AARKILG
PVIQVLNTYSGIVETLVSADPMPTAIIWGCLKSVIDCSQRFLELYEKISDQIKRLNTHITVLTEYEDLFDH--------------SATMRELLQASYIDI
IRFWRRVDKECNRcv--ANRAFRaiapfs------tEKLDGIITSIGDTADSMSRLIPAVQe-rldr----gerenaaee--RRLAGIAR------E-
>GAQ42246.1
----eessenVGGAGSTAFVRALEEYINKpRsar-sKTpqfLKKLqeqqrsg--sN-ltgDAIKKD--LF-LLDRQAtD-R-TA-----AR--AARKILG
PVIQVLNTYSGIVETLVSADPMPTAIIWGCLKSVIDCSQRFLELYEKISDQIKRLNTHITVLTEYEDLFDH--------------SATMRELLQASYIDI
IRFWRRVDKECNRcv--ANRAFRaiapfs------tEKLDGIITSIGDTADSMSRLIPAVQe-rldr----gerenaaee--RRLAGIAR------E-
>GAT22366.1
----edssenVGGTGSTAFARALEEYINKpRsar-sKTphfLKKLqeqqrsg--aN-ltgDAVKKD--LF-LLDRQAtD-R-TA-----AR--AARKILG
PVIQVLNTYSGIVETLVSADPMPTAIIWGCLKSVIDCSQRFLELYEKISDQIKRLNTHITVLTEYEDLFDH--------------SATMRELLQASYIDI
IRFWRRVDKECNRcv--ANRAFRaiapfs------tEKLDGIITSIGDTADSMSRLIPAVQe-rldr----gerenaaee--RRLAGIAR------E-
>OJI82825.1
----eessenVGGAGSTAFARALEEYINKpRsar-sKTpqfLKKLqeqqrsg--sN-ltgDAIKKD--LF-LLDRQAtD-R-TA-----AR--AARKILG
PVIQVLNTYSGIVETLVSADPMPTAIIWGCLKSVIDCSQRFLELYEKISDQIKRLNTHITVLTEYEDLFDH--------------SATMRELLQASYIDI
IRFWRRVDKECNRcv--ANRAFRaiapfs------tEKLDGIITSIGDTADSMSRLIPAVQe-rldr----gerenaaee--RRLAGIAR------E-
>OJJ77785.1
----gdtgetVGATGSSAFARAVEEYINKpRsar-sKTpdfIKKLqeqqrsg--sP-ltgDAVKKD--LF-LLDRQAtD-R-TA-----AR--AARKILG
PVIQVLNTYSGIVDALVSADPMPTAIIWGCLKSVIDCSQRFLELYEKISDQIKRLNTHITVLTEYEDLFDH--------------SATMRELLQASYIDI
IRFWRRVDKECNRcv--ANRAFRaiapfs------tDKLDGIIKSIGDTADSMSRLIPAVQe-rldr----gerenaaee--RRLAGIAR------E-
>OJZ90838.1
----edssenVGGTGSTAFARALEEYINKpRsar-sKTphfLKKLqeqqrsg--aN-ltgDAVKKD--LF-LLDRQAtD-R-TA-----AR--AARKILG
PVIQVLNTYSGIVETLVSADPMPTAIIWGCLKSVIDCSQRFLELYEKISDQIKRLNTHITVLTEYEDLFDH--------------SATMRELLQASYIDI
IRFWRRVDKECNRcv--ANRAFRaiapfs------tEKLDGIITSIGDTADSMSRLIPAVQe-rldr----gerenaaee--RRLAGIAR------E-
>OOF98974.1
----qdtpedaaAAAASSTAFTRALEEYINKpRsak-sKTpqfLQKLqeqqrsg--tP-ltgDVIKED--LV-QLERRAeD-R-TA-----AR--AARKI
LRPVVQVLNTYSGLVDTLVSADPMPTAIIWGCLRSVIDCSQRFLELYEKISDQIKQLNTHLAILTEYEELFAH--------------SATMRELLQTSYI
DIIRFWRRVDKECNRcv--ANRAFRamtnfs------tEKLNGIITSIGNTADSMSRLVPAVQe-rver----gerenaaee--RRLAGIAR------E-

>OQD99327.1
----enatedvGATGGSAAFARALDEYINKpRstk-sKTrqfFQKLqeqqrsg--vP-iagA-IKND--II-QLERQAdD-R-TA-----AR--AARKIL
GPVVQVLSAYSGIVDVLVSADPMPTAIIWGCLRSAIEGSKRFLELYDKISDQIKKLNTHLVVLSEYEELFDH--------------SSTMRELLQTSYID
IIRFWRRVDKECNRcv--ANRALRamakfs------iEKIDGIVTSIANTADSMGRLVPVVQe-rvdr----gerenaaee--RRLAGIAR------E-
>OWW37706.1
----edsrenVGATGSTAFARALEEYINKpRsar-sKTpqfLKKLqeqqrsg--sT-ltgDAVKKD--LF-LLDRQAtD-R-TA-----AR--TARKILG
PVIQVLNTYSGIVETLVSADPMPTAIIWGCLKSVIDCSQRFLELYEKISEQIKRLNTHITVLTEYEDLFDH--------------SATMRELLQASYIDI
IRFWRRVDKECNRcv--ANRAFRaiapfs------tEKLDSIITSIGDTADSMSRLIPAVQe-rldr----gerenaaee--RRLAGIAR------E-
>PYH94744.1
----qniaedaGAAAGSAAFARALEEYIKKpRsak-sKTpqfLQKLqeqqrsg--tP-ltgDVIKKD--II-QLERQAdD-R-TA-----AR--TARKIL
APVVQVLNAYSGLVDTLVSADPMPTAIIWGCLRAVIDCSQRFLELYDKISDQIKTLSTHLVVLTEYEELFDR--------------SATMRELLQASYID
IIRFWRRVDKECNRcv--ASRALRamtkfs------tDKIDGIVASIGNTADSMSRLVPAVQe-rvdr----gerenaaee--RRLAGIAR------E-
>PYI00733.1
----edtkDAAAGSAAFARALEEYINKpRsak-sKTpqfLRKLqdqqrsg--tP-ltgDVIKAD--II-QLERRAeD-R-TG-----AR--AARKILSPI
VQVLNTYSGIVDTLVSADPMPTAIIWGCLRAVIDCSQRFLELYEKISDPIKQLKTHLAILTEYEELFDH--------------SATMRGLLQASYIDIIR
FWRRVDKECNRcv--ANRALRamtkfs------tDKLNGIITSIGNTADSMTRLVPAVQe-rmdr----gerenaaee--RRVAGIAR------E-
>RDH21351.1
----edsrenVGATGSTAFARALEEYINKpRsar-sKTpqfLKKLqeqqrsg--sK-ltgDAVKKD--LF-LLDRQAtD-R-TA-----AR--AARKILG
PVIQVLNTYSGIVETLVSADPMPTAIIWGCLKSVIDCSQRFLELYEKISDQIKRLNTHITVLTEYEDLFDH--------------SATMRELLQASYIDI
IRFWRRVDKECNRcv--ANRAFRaiapfs------tEKLDSIITSVGDTADSMSRLIPAVQe-rldr----gerenaaee--RRLAGIAR------E-
>RDH36433.1
----ddfrenVGATGSTAFARALEEYINKpRsar-sKTpqfLKKLqeqqrsg--sT-ltgDAVKKD--LF-LLDRQAtD-R-TA-----AR--AARKILG
PVIQVLNTYSGIVETLVSADPMPTAIIWGCLKSVIDCSQRFLELYEKISDQIKRLNTHITVLTEYEDLFDH--------------SATMRELLQASYIDI
IRFWRRVDKECNRcv--ANRAFRaiapfs------tEKLDSIITSIGDTADSMSRLIPAVQe-rldr----gerenaaee--RRLAGIAR------E-
>RDK38787.1
----edsrenVGATGSTAFARALEEYINKpRsar-sKTpqfLKKLqeqqrsg--sK-ltgDAVKKD--LF-LLDRQAtD-R-TA-----AR--AARKILG
PVIQVLNTYSGIVETLVSADPMPTAIIWGCLKSVIDCSQRFLELYEKISDQIKRLNTHITVLTEYEDLFDH--------------SATMRELLQASYIDI
IRFWRRVDKECNRcv--ANRAFRaiapfs------tEKLDSIITSVGDTADSMSRLIPAVQe-rldr----gerenaaee--RRLAGIAR------E-
>XP_001394383.2
----edsrenVGATGSTAFARALEEYINKpRsar-sKTpqfLKKLqeqqrsg--sK-ltgDAVKKD--LF-LLDRQAtD-R-TA-----AR--AARKILG
PVIQVLNTYSGIVETLVSADPMPTAIIWGCLKSVIDCSQRFLELYEKISDQIKRLNTHITVLTEYEDLFDH--------------SATMRELLQASYIDI
IRFWRRVDKECNRcv--ANRAFRaiapfs------tEKLDSIITSVGDTADSMSRLIPAVQe-rldr----gerenaaee--RRLAGIAR------E-
>XP_025392056.1
----edasetVGGTGSTAFARALEEYINKpRsar-sKTpqfLKKLqeqqrsg--sV-ltgDAIKKD--LF-LLDRQAtD-R-TA-----AR--AARKILG
PVIQVLNTYSGIVETLVSADPMPTAIIWGCLKSVIDCSQRFLELYEKISDQIKRLNTHITVLTEYEDLFDH--------------SATMRELLQASYIDI
IRFWRRVDKECNRcv--ANRAFRaiapfs------tEKLDGIITSIGDTADSMSRLIPAVQe-rldr----gerenaaee--RRLAGIAR------E-
>XP_025455167.1
----edsrenVGATGSTAFARALEEYINKpRsar-sKTpqfLKKLqeqqrsg--sK-itgDAVKKD--LF-LLDRQAtD-R-TA-----AR--AARKILG
PVIQVLNTYSGIVETLVSADPMPTAIIWGCLKSVIDCSQRFLELYEKISDQIKRLNTHITVLTEYEDLFDH--------------SATMRELLQASYIDI
IRFWRRVDKECNRcv--ANRAFRaiapfs------tEKLDSIITSVGDTADSMSRLIPAVQe-rldr----gerenaaee--RRLAGIAR------E-
>XP_025462278.1
----qdthdAAAASSTAFARALEEYINKpRssk-sKTppfIQKLqeqqrsg--vP-ltgDVIKED--IV-QLERRAeD-R-TA-----AR--AARKILKP
VVQVLSTYSGLVDSLVSADPMPTAIIWGCLRAVIDCSQRFLELYEKISDQIKQLNTHLAILTEYEELFDH--------------SATMRELLQTSYIDII
RFWRRVDKECNRcv--ANRAFRamtsfs------vDKLNGIITSIGNTADSMSQLVPAVQe-rver----gerenaaee--RRLAGIAR------E-
>XP_025482799.1
----eessenVGGAGSTAFARALEEYINKpRsar-sKTpqfLKKLqeqq---------H--LF-LLDRQAtD-R-TA-----AR--AARKILGPVIQVLN
TYSGIVEILVSADPMPTAIIWGCLKSVIDCSQRFLELYEKISDQIKRLNTHITVLTEYEDLFDH--------------SATMRELLQASYIYIIRFWRRV
DKECNRcv--ANRAFRaiapfs------tEKLDGIITSIGDTADSMSRLIPAVQe-rldr----gerenaaee--RRLAGIAR------E-
>XP_025515287.1
----edfsenVGGTGSTAFARALEEYINKpRsar-sKTphfLKKLqeqqrsg--aN-ltgDAVKKD--LF-LLDRQAtD-R-TA-----AR--AARKILG
PVIQVLNTYSGIVETLVSADPMPTAIIWGCLKSVIDCSQRFLELYEKISDQIKRLNTHITVLTEYEDLFDH--------------SATMRELLQASYIDI
IRFWRRVDKECNRcv--ANRAFRaiapfs------tEKLDGIITSIGDTADSMSRLIPAVQe-rldr----gerenaaee--RRLAGIAR------E-
>XP_025541222.1
----edssenVGGAGSTAFARALEEYINKpRspr-sKTpqfLKKLqkqqrsg--sI-ltgDAIKKD--LF-LLDRQAtD-R-TA-----AR--AARKILG
PVIQVLNTYSGIVETLVSADPMPTAIIWGCLKSVIDCSQRFLELYEKISDQIKRLNTHITVLTEYEDLFDH--------------SATMRELLQASYIDI
IRFWRRVDKECNRcv--ANRAFRaiapfs------tEKLDGIITSIGDTADSMSRLIPAVQe-rldr----gerenaaee--RRLAGIAR------E-
>XP_025561461.1
----edssenVGGTGSTAFARALEEYINKpRsar-sKTpqfLKKLqeqqcsg--sI-ltgDAIKKD--LF-LLDRQAtD-R-TA-----AR--AARKILG
PVIQVLNTYSGIVETLVSADPMPTAIIWGCLKSVIDCSQRFLELYEKISDQIKRLNTHITVLTEYEDLFDH--------------SATMRELLQASYIDI
IRFWRRVDKECNRcv--ANRAFRaiapfs------tEKLDGIITSIGDTADSMSRLIPAVQe-rldr----gerenaaee--RRLAGIAR------E-
>XP_025570016.1
----edtheeaaPAAAGSTAFARALEEYINKpRsak-sKTpqfLRKLqeqqrsg--tP-ltgDVIKTD--II-QLERQAeD-R-TA-----AR--AARKI
LSPVVQVLNAYSGLVDTLVSADPMPTAIIWGCLRAVIDCSQRFLELYEKISDQIKQLKTHLTILTEYEELFDH--------------SATMRELLQASYI
DIIRFWRRVDKECNRcv--ANRALRamtkfs------tDKLNGIVTSMGNTADYMSRLVPAVQe-rmdr----gerenaaee--RRVAGIAR------E-

>CBF69403.1
---mdiss-ieprsAPPTKPDLWQRAFD--DLRpeDqelikSvsMPSCN-kkiecngENnSSa-IVSRlriLSE-LVESVKIQyqT-D--------qenS
RIK---EPAQRIVKAVPNFQSFIQKAVAIDpTGHATSVWAIVSLGFTk-EA--------WLESCASLTNVITRYSLVEDEYRKN-----------PtTDE
HVETALVQVYAAVLTFAARAQSLYDRgr--AVWIWKsvtsyarsldlsiariktsrstmnqlpieSLLVT-ksipgDSLTELRKSIAEAEFHLQKWFQIV
DCyeqr--ERvnrllev-ADNMLSSANEPHDKIDL
>XP_664073.1
---mdiss-ieprsAPPTKPDLWQRAFD--DLRpeDqelikSvsMPSCN-kkiecngENnSSa-IVSRlriLSE-LVESVKIQyqT-D--------qenS
RIK---EPAQRIVKAVPNFQSFIQKAVAIDpTGHATSVWAIVSLGFTk-EA--------WLESCASLTNVITRYSLVEDEYRKN-----------PtTDE
HVETALVQVYAAVLTFAARAQSLYDRgr--AVWIWKsvtsyarsldlsiariktsrstmnqlpieSLLVT-ksipgDSLTELRKSIAEAEFHLQKWFQIV
DCyeqr--ERvnrllev-ADNMLSSANEPHDKIDL
>CCD43916.1
--Mp-pqktvsfklQVKTDASPFNRALEEYIK-rRgkk-sKTsqlIADLqsspkp----lskQDVNNA--LK-QLEKETtD-S-AV-----TR--NIRKV
LRPVITVLADYSGVVDTMSNADPMPTAIIWGCMKVVIDTSKRYLNLYDDIKNQLEDITLQLNVLTEFEELFGD--------------SKTMQELLQMTYI
DVIRFWIRVDKECHRcv--ANRMGRalssfs------tSKLDVIIKDIEKNADRVSKLVPVVQe-rvqk----geredaaee--RRLAGIAR------D-

>EMR87167.1
--Mp-pqktvsfklQVKTDASPFNRALEEYIK-rRgkk-sKTsqlIADLqsspkp----lskQDVNNA--LK-QLEKETtD-S-AV-----TR--NIRKV
LRPVITVLADYSGVVDTMSNADPMPTAIIWGCMKVVIDTSKRYLNLYDDIKNQLEDITLQLNVLTEFEELFGD--------------SKTMQELLQMTYI
DVIRFWIRVDKECHRcv--ANRMGRalssfs------tSKLDVIIKDIEKNADRVSKLVPVVQe-rvqk----geredaaee--RRLAGIAR------D-

>XP_024547508.1
--Mp-pqktvsfklQVKTDASPFNRALEEYIK-rRgkk-sKTsqlIADLqsspkp----lskQDVNNA--LK-QLEKETtD-S-AV-----TR--NIRKV
LRPVITVLADYSGVVDTMSNADPMPTAIIWGCMKVVIDTSKRYLNLYDDIKNQLEDITLQLNVLTEFEELFGD--------------SKTMQELLQMTYI
DVIRFWIRVDKECHRcv--ANRMGRalssfs------tSKLDVIIKDIEKNADRVSKLVPVVQe-rvqk----geredaaee--RRLAGIAR------D-

>PQE09952.1
----myiepVPKDEPSNFKRALDEYVN-rRgkk-sKTpqfIADLqksskl----pskEDVNDA--MK-TLEKEStD-S-KV-----TR--NIRKILRPVI
TVLDDYSGVVDTLSNADPMPTAIIWGCMKVVINTSKRYLNLYDDIKDQLSDITIQLNILTEFEELFGQ--------------SQTMQELLQMSYIDVIRF
WVRVDKECHRcev--ANRMGRalssfs------tSKLDGIIKDIERNAERVSQLVPVVQe-riqr----gerenaaee--RRLAGIAR------D-
>CEF84263.1
--------MASLWDHAFQNLSAEDKDTLR--p-EdTElqPKAMDITKLVETAKENCERKQWVlYKDDQGKEVKFRDKLEEVVGLFEKFIAAGDAAVSYDP
AHAALPWAAVRALL-------QTYGAMIEGVKAVSTIVFTYTTIETRVLLR-----------EsqVTKQLSASLVTLYSSALRFLASATRYYSKNTFKRL
MSSLHRN-asSVVEAPILVIEKQEKEVYKLVSLAERevqgtdlq-------KIITLVESSVRTSGE
>XP_011328640.1
--------MASLWDHAFQNLSAEDKDTLR--p-EdTElqPKAMDITKLVETAKENCERKQWVlYKDDQGKEVKFRDKLEEVVGLFEKFIAAGDAAVSYDP
AHAALPWAAVRALLQVTVNDCQTYGAMIEGVKAVSTIVFTYTTIETRVLLR-----------EsqVTKQLSASLVTLYSSALRFLASATRYYSKNTFKRL
MSSLHRN-asSVVEAPILVIEKQEKEVYKLVSLAERevqgtdlq-------KIITLVESSVRTSGE
>CEF85670.1
--Qte-aieedsqpgeKPSSKSDLWDKALTHLSKS-EydRdIvaIVKTftgnpigdnatadgrpsstkDLaK-disERMAQ---AIQDGQHSReQRE-WK
V--tVGhkey----SARGMVDKTVDILNKFVAVGDVAVSFDPVHAALPWAAVRFVlVT-LAAGSELRSQIIFGLAKVTSLILQCDTYRRIYLTLDP----
-TLRPAadILDLLETSIVHSYVNSLLFLGFAIHRQgSR---SRMVSapfklneve----------SYIESLQESGDQLSRAADDCEKqcnlqnrtgv---
-k---ELLRYAKESHQSMQ-
>EGU86709.1
--Qte-aneedtqsegKPSSKSDLWDKALAHLIES-EsdRdIvaIVKTfarnpvgdnatadgrpssteDIaK-disERMAQ---AIQDGQHGReHRE-WK
V--tIGhkey----SARGLVDKTVNILNKFVGVGDVAVSFDPVHAALPWAAVRFVlVT-LTASSEIRSQIIVGLAKVTSLILQCDTYRRIYMAPDI----
-TLRPPadILDLLEKSIVQTYVKSLLFLGFAIHRQgSK---SRMVSapfkmnele----------SYIESLQESGDQLSQAADNCEKqcnlqnrtgv---
-k---ELLKYAKESHQIMQ-
>EWY79322.1
--Qte-aneedtqsegKPSSKSDLWDKALAHLIES-EsdRdIvaIVKTfarnpvgdnatadgrpssteDIaK-disERMAQ---AIQDGQHGReHRE-WK
V--tIGhkey----SARGLVDKTVNILNKFVGVGDVAVSFDPVHAALPWAAVRFVlVT-LTASSEIRSQIIVGLAKVTSLILQCDTYRRIYMAPDI----
-TLRPPadILDLLEKSIVQTYVKSLLFLGFAIHRQgSK---SRMVSapfkmneve----------SYIESLQESGDQLSQAADNCEKqcnlqnrtgv---
-k---ELLKYAKESHQIMQ-
>EXA29912.1
--Qse-aseedmqsegNPSSKSDLWDKALAHLSES-EydRyIvaIVKTfarnpvgdnapadgrpssteDIaK-disERMAQ---AIQDGQHGReQRE-WK
V--tIGdkey----SARGLVDKTVNILNKFVGVGDVAVSFDPVHAALPWAAVRFVlVT-LTASSELRSQIIVGLTKVTSLILQCDTYRRIYMAHDL----
-TLRPPtdILDLLETSIVQTYVRSLLFLGFVVDCQgSK---SRMVSaafkinkae----------SYIESLQQSGDQLSQAADNCETqcslqnragv---
-k---ELLSYAKESHQIMQ-
>EXA30335.1
--Qte-aneedtqserKPSSKSDLWDKALAHLSES-EydRdIvaIVKTfaenpigdnatangrpssteDLaK-digERMTQ---AIQDGQHGReQRE-WK
V--tIGdkey----SVRGLVDKTINILNKFVGVGDVAASFDPAHAALPWAAVRFVlVT-LTASSELRSQIIFGFAKVTSLILQCDTYRRIYMAPDP----
-ALRPPadILDLLETSIVQTYVRSLLFLGFAIHRQgSK---SCMVSapfkmdeve----------SYIGSLQESGDQLSRAADNCEKqcslqnragv---
-k---ELLSYAKESHQIMQ-
>EXK77339.1
--Qse-aseedmqsegNPSSKSDLWDKALAHLSES-EydRdIvaIVKTfarnpvgdnapadgrpssaeDIaK-disERMAQ---AIQDGQHGReQRE-WK
V--tIGdkey----SARGLVDKTVNILNKFVGVGDVAVSFDPVHAALPWAAVRFVvVT-LTASSELRSQIIVGLTKVTSLILQCDTYRRIYMAHDL----
-TLRPPadILDLLETSIVQTYVRSLLFLGIAVDCQgSK---SRMVSaafkinkae----------SYIESLQQSGDQLSQAADNCETqcslqnragv---
-k---ELLSYAKESHQIMQ-
>EXL39970.1
--Qte-aneedtqsegKPSSKSDLWGKALAHLSES-EsdRdLvaIVKTfaenpigdnatangrpssteNLaK-disERMAQ---AIQDGQHGReQRE-WK
V--tIGdkey----SARGLVDKTVNILNKFVGVGDVAVSFDPVHAALPWAAVRFVlVT-LTASSELRSQLIFGLAKVTSLILQCDTYRRIYMAPDP----
-TLRPPadNSDLLEKSIVQTYVKSLLFLGFAIHRQeSK---SRMVSapfkmneve----------SYIESLQESGDQLSRAADNCEKqcslqnrigv---
-k---ELLSYAKESHQIMQ-
>EXL65724.1
--Qte-aneedtqsegKPSSKSDLWDKALAHLIES-EsdRdIvaIVKTfarnpvgdnatadgrpssteDIaK-disERMAQ---AIQDGQHGReHRE-WK
V--tIGhkey----SARGLVDKTVNILNKFVGVGDVAVSFDPVHAALPWAAVRFVlVT-LTASSEIRSQIIVGLAKVTSLILQCDTYRRIYMAPDI----
-TLRPPadILDLLEKSIVQTYVKSLLFLGFAIHRQgSK---SRMVSapfkmnele----------SYIESLQESGDQLSQAADNCEKqcnlqnrtgv---
-k---ELLKYAKESHQIMQ-
>EYB30446.1
--Qte-aieedsqpgeKPSSKSDLWDKALTHLSKS-EydRdIvaIVKTftgnpigdnatadgrpsstkDLaK-disERMAQ---AIQDRKHGReQRE-WK
V--tVGhkey----SARGMVDKTVNILNKFVAVGDVAVSFDPVHAALPWAAVRFVlVT-LTARSELRSQIIFGLAKVTSLILQCDTYRCIYMAPDL----
-TLRPPadILDFLETSIVQTYVKSLLFLGFAIHRQrSK---SRMASapfeineve----------SFIESLQESGDQLSRAADDCEKqcnlqnrtgv---
-k---ELLRYAKESHQSMQ-
>PCD32415.1
--Qte-aieedsqpgeKPSSKSDLWDKALTHLSKS-EydRdIvaIVKTftgnpigdnatadgrpsstkDLaK-disERMAQ---AIQDGQHSReQRE-WK
V--tIGdkey----SVRGLVDKTVNVLNKFVGVGDVAVSFDPVHAALPWAAVRFVlVT-LTARSELRSQIIFGLAKVTSLILQCDTYRRIYMAPDL----
-TLRPPadILDFLEASIVQTYVKSLLFLGFAIHRQrSK---SRMASapfkineve----------SFIESLQESGDQLSRAADDCEKqcnlqnrtgv---
-k---ELLRYAKESHQSMQ-
>PTD03447.1
--Qte-aneedtqsegKPSSKSDLWDKALAHLSES-EydRdIvaIVRTfaenpigdnatangrpssteDLaK-digERMAQ---AIQDGQYGReQRE-WK
V--tIGdkey----SVRGLVDKTVNILNKFVGVGDVAVSFDPVHAALPWAAVRFVlVT-LTASSELRSQIIVGLSKVTSLILQCDTYQRIYMAPDI----
-TLRPPtdILDLLEKSIVQTYVKSLLFLGFAIHRQgSK---SRMVSapfkmneve----------SYIESLQESGDQLSQAADSCEKqcslqnrvgv---
-k---ELLSYAKESHQIMQ-
>SCO92739.1
--Qte-aneedtqskgKPSSKSDLWDKALAHLSES-EydRdTvaIVKTfarnpvgdnatangtpssteDLaK-disERIAQ---AIQDGQHGReQRE-WK
V--tIGdkey----SARGLVDKTVNILNKFIGLGDVAVSFDPVHAALPWAAIRFVlVA-LTADSELRSQIIFGLAKVTSLIFQCDTYRRIYMAPDP----
-TLRPPadILDLLETSIVHTYVKSLLFLGFAVDRQgSK---SRLVSapfkmneve----------SYIESLQESGDQLSRAADNCEKqcslqnragv---
-k---ELLSYAKESHQIMQ-
>SCO92770.1
--Qte-aneedmqsegKPSSKSDLWDKALAHLSES-EydRdIvaIVKTfaenpigdnatgngrpssteGLaK-disERMAQ---AIQDGQHGKeQCE-WK
V--tIGdkey----SARGLVDKIVNILNKFVGVADIAVSFDPVHAALPWAAVRFVlVT-LTADSELKSQIIFGLAKVTSLILQCDTYRRVYMAADP----
-TLRPPadILDLLETSIVQTYVKSLLFLGFATHRQgSK---SRMASapfkineve----------SFIESLQKSGDQLSRAADYCEKqcnlqnrtgv---
-e---ELLRYAKESHQIMQ-
>XP_011328862.1
--Qte-aieedsqpgeKPSSKSDLWDKALTHLSKS-EydRdIvaIVKTftgnpigdnatadgrpsstkDLaK-disERMAQ---AIQDGQHSReQRE-WK
V--tVGhkey----SARGMVDKTVDILNKFVAVGDVAVSFDPVHAALPWAAVRFVlVT-LAAGSELRSQIIFGLAKVTSLILQCDTYRRIYLTLDP----
-TLRPAadILDLLETSIVHSYVNSLLFLGFAIHRQgSR---SRMVSapfklneve----------SYIESLQESGDQLSRAADDCEKqcnlqnrtgv---
-k---ELLRYAKESHQSMQ-
>CEJ57384.1
----mskalasaSRLKPQIRLSQAIAEFQADlti--dqKaEFDNHtarmc----rapPSTNDvmyLTAEIDQQLSR--K---H-----RR--CLGTRTTS
FLQSVQQFAGLGDILVgGSqNL-IACGVWTLVRMsllmllgfsnyfek--------------LSHVFMIIGRSAPRYEKLALLYSR--------------
SNTLRSSLCEYFIVTVHLCHHILKFTKKs--A---FGklgsVLN------D---PELPEYQSQLETWAEEIK-gevnylmaqriee---Qa-----NVHT
RIFSTKSRK
>XP_007828775.1
----msqallraGPLKADIRLAQALSEFEATlss--ddKaRLRSSksqsq----sksPTVDDvmrFTAEVDAQAKR--RL-GS-----GR--CFGPRLTN
MLQAMQQFAALGDILVgGSqNL-IACGVWSVVRMtilavtlsasgmer--------------LSLLFMSAGRSAPRYQGLALLYAR--------------
SRHIRDYLAEYMTIVVQVCHYFHDFSHKs--T---IGqitsSLS------D---SKIRNAEEELKRWAHLIK-deasflqaqtter---Eaa----ENSN
IRKWLSLSIG
>CEJ62509.1
-------------------------------mttepqda--sRArtrEILDQVVKATETQYKENp--Rk-----------DGIRATAHRILNSALSFQDV
INNAVKFDPtGYa-SSAWAIVSLGLTMAKNHADLRDALLDSSGYLADLLSRCAFIEDQFFRD----------SGplrQNTQKDRSIIRAYVAILQYSAKV
RRVQ----------esgtgekivesitDG----asTQLAQLKRSIEEEESLLHRWLLLDEHlhr----kaeae---EILSQIDklaVNIQKM--
>CEJ82927.1
--Galpteqe-qpvvatsiaqPEAAPSSLWERAYESLREDn-sslikEyeELLAKHlssdlsltsasets----ldqEKMQQ---ITKHGLESLneS-R-
LKY----tiaGMEFVVIDQVAQVSEALIKFKEYVADAIKASP-EASMAWAGVCVILPl-FTNPSTVEAANKEGFSYVASRMGFYSGLEPLLWPQRVQL--
-rQ----dLRTELATSLVKLYTALITFHVESALRFYRnw--FGRTIRdmvkfepwe----S-m------LKSVKDAEAVVGTNFDKVNDvsvrkgveelg
di--sARlleg-LQTQTEVATQQLEVSKE
>CEJ82920.1
--Galpteee-qqvvatsiaqPEAAPPSLWERAYENLREEn-sslikEyeKLLAKHllsdlsltttsets----vdqKKMQQ---ITKLGLESLneS-R-
LKY----tiaGMEFVVIDQVAQVSEALIKFKEYVADAIKASP-EASMAWAGVCVILPl-FTNPSTVEAANKEGFSYVASRMGFYSGLEPLLWPQQVQL--
-rQ----dLRTELETSLVKLYTALITFHVESALRFYRnw--FGRTIRdmvkfepwe----S-m------LKSVKDAEAVVGTYFDKVNDvtvrkgieelg
dt--aARlleg-LKSQTEVATQQLEVSKE
>CEJ82946.1
----plkpaSSPQARQAISTAFTELEQTit-ped-SRdFNV-----TTIEKvrdEAKVIEDQIA-SRKW-L-------R---NMRRLMPLFQGLEHYAKS
MEVLcn--g-t--PFLPWAWAPITL-iL---riSSeh-VEAFERVVKGYAKIGDCLDRFKTLGLALG-----K----N---L--EFQQTLAAFYVDILKF
HKQAYKFVRRr-----NWKlffvtswgrf------eRTFGNIIe-DLEYHGKLVDLQANAQ----hvLEarnmreeiktwre-------ESLvrtk----
----
>CEJ92472.1
---daassnta-alaspataenDAPLADSRWDHAYDALKVShge-lieAyeDLLSKSlhqvqiphpdhatnvvpQGdAAarrRKMDT---IIALGLEHAa
dK-E-TSV----tiaGHKVTVEEAIAKTAGVVSWAEDYIKDAVKDLP-YASIVMIGVSLVLPl-LKNPVVAEEARSTGFTYVTSQMRYYAAMESLLLPED
MES--------vRRADLASRLTYLYSLVIEFQFRCVIHLYRsr--TKNFFRgaiyyddwk----G-t------LASIKSAEQDLDTKFFKAQSaqsvetl
rlmqre--aDEsrrr-LDSTM---DEIVQLMRE
>CEJ92473.1
---daassnta-alaspataenDAPLADSRWDHAYDALKVShge-lieAyeDLLSKSlhqvqiphpdhatnvvpQGdAAarrRKMDT---IIALGLEHAa
dK-E-TSV----tiaGHKVTVEEAIAKTAGVVSWAEDYIKDAVKDLP-YASIVMIGVSLVLPl-LKNPVVAEEARSTGFTYVTSQMRYYAAMESLLLPED
MES--------vRRADLASRLTYLYSLVIEFQFRCVIHLYRsr--TKNFFRgaiyyddwk----G-t------LASIKSAEQDLDTKFFKAQSaqsvetl
rlmqre--aDEsrrr-LDSTM---DEIVQLMRE
>CEJ93768.1
---ntanstta-alaspvtaenDAPLADSLWDHAYDALKVRhse-lieVyeDFLSKSlhqaqtphpdhatnvipQGdAAarrQKMDT---IIALGLEHAa
dK-E-TSV----tiaGQKITVEEAIAKTAGVVSWAEDYIKDTVKDLP-YASIVMVGVSLVLPl-LKNPVVAEEARSTGFTYVTSQMRYYAAMESLLLPED
MES--------vRRADLASRLTDLYSLVIEFQIRCVIHLYRsr--TKNFFRgaihyddwk----G-t------LASIKSAEQDLDTKFFKAQSaqsvetl
rwmqre--aEEsrrr-LDSTM---DEIVQLMRE
>CEJ93516.1
----tatpsfiSRDSLHNAMQNSIDNFKRTakia-eae-ENtFR------mMTYDKlldFLRQMQVDQEHSKHG-L-------Q---GMIRIQPFLLSAK
QFCDVVGDMvg--s-t--TATAFLFGPMKQ-iL---qaVSat-PDPFNFILDFYEDIGESMPQLQEAQQSFV-----S----K---E--YSTEVIVMVFN
DVLEFHSKLISLI------Ktpc-WEelfhsswhtd------kLHLERIRd-SILQSRRLLEHPVTLQ----efEEirar------------------
>CEJ93587.1
--Nsiptena-peiaatvPDGPPVSLWPRAYDQVRKEn-ktlveEyeKLLAKHldkdsgsestsnsv--LGnspEKMAL---ITEQGLEELtnS-R-IKY
----tlfGNDFVLMDQAGQLSSTLVGFKDYVAEAFKASP-EASMAWAGVALVLPl-VTNISTVEAEHKASFIKVLSRMKLYVGMEQLLWPKHLNL---qP
----sARITLEHEITQLYVSIIIFQMESARRFYRrw--IMRTVRdavkyddwe----T-k------VKAVNDAEEVVLNAFRLVTDqavrsnldelvls-
-aGQqtka-LISIADDIKSLLDIQTK
>CEL01360.1
---ntv-avaadssldhdNGTTGERIWSQAYDWLKE-q-dselvaAyeKVLSRElavagtqsdaieTKdPRkrqAQMEA---LVQIGMNKLqgR------
---------NVRV-ERAVQSVLGVSSVIGTALQPVPq--AALAWVGVSFalq---VLVNATTENRALYEGVSYVAIRMDWYCELSQLLLRENTNS----G
ALPadLRLKFKDRILNLYTVLLSYLMKSVCSCYRsr--AYRYFQntlklndwe----G-g------LKDIREAEQLVQHDMTQYSTqqvrleleelata-
-aQNrha---QLLANIQka--------
>EPE03477.1
---sdad-piaqgitqtvPVLNSQEVWNEAFNRIEE-d-qetaelfqAymKVLNDTlgsssdggdddtvgdmeaEsRsAAtrqKQMAR---LVKEGQEKI
qrT-S------------kITKAV-GDFVEAVLVLKPAGDFVIKNIPqAsPAALPWAS------ILSNPASASKANLEGVKNITARMEWYCALTDILLDTG
SIES--g--RAFsqAVGSLRERIVCLYHELLLFLMKSVCSYYKnq--GLVYLKsmfvpndwk----E-s------LDKIEQVESLLRTSFDQYSGlhqrk
alqecsdr--aEEsvk----RLG-------NINE
>GAQ10342.1
---gav-ptapssgskemIHHIAERLWNAAYDGLKV-e-ekelvdAyeRILSRElgnpssgdaesnkieQSdPQkrqLQMEQ---LIRVA----------
------------------MQGVLALNNVIGAALQPVPq--AALAWVGVSFalq---ILVNPTTETTANREGISYVAARMAWYCELSELLLGENTVD----
GGSSagLRSKLEGQLIDLYKLLLSYLMKSVCSLYRnr--VINYLQdmiklndwd----G-n------LKAIQTAEKIVQQDSADYNTqqikshleqlvsf
--aQNqet---ELLSNLGqa--------
>RDW65768.1
---apv-phdstldNPTTAATLWAKAYDRLKA-e-dgqlvdAyeRVLSRElapasaednaieKAdHGrrqAQMEQ---LIKLGMERTgnK-L--------
----kM-----EKTLQGAQALNNLVGPALQPIPq--AALAWTAVSFalq---IVVNPTTETRANREGVGYVAARMQWYGELSQLLLRENTVD----GGLS
snLRSALEGRVVDLYRLLLAFLMKSVCSYYRnr--LVNYLQdtiklndwe----G-a------LREIQDTERLVQRDIDQYNTqqmrshlealvni--aQ
Dqqv---RLLSNIHda--------
>CEL06482.1
------------------------------Mgfdqnrds-TsIRANLDDLIQLTREKEQLCRDKQWKV-RVGEREISVREYAARISKLLQ---QLGDIVI
PFAPREAGPPWGVVKAVLRVSITFDTEMIALLETVDRVLRVIHHGHVYEMVYT--PE------RI-PgdMLQLLHDAIANVYKAALEVIAFSANHLAKGS
VSQIAATILHPD-ELSTLFSNLDRRESEIARTVQTCEIhrsadadgtl------MAQLHEIHPVLAQIDQ
>CEL09008.1
--Qpqp-atstsslpsePSEPVSDFWDRAEKALEESsDpqtrkvmaAylSLLEEAtgsslaargT--FtrqKQLSDLTA---RRVRMIeENR-KVI-TVG
gkqv-----pVETALTTIVNNVSVVKDLISTVALAEP-HAALACAGLVLVTTLLLRPRQEYQALLAGLEYVSQVIYQFNVLERRYLCRKHEIA--lPAEQ
AdqFTEGLQAAFVSLYTNVLEFQARAVCHLTKts--AARAVKdmlqmdnwg----S-m------LDGIKESETTCRHFTAVIDSeklhtgmeehta---Q
lqdikqDTAQ----IQSTMLGQ--
>KZN89462.1
---vv-ltptSEDEPSDLWDRAEKALRNSpDgqtrkimeTylSILESElgfeiagmaS--SdrqKQLSNFTV---NRIQALdEKK-WRV-RLRenhv---
--sVESILTGIANNVLAVKDIVSTAAAADP-HVALACAGVT----LLIRSVNEHKALLSGFDYTSKLICQFNVMGKLYMSRKDVVL--aSADDAarFATE
FEASMLDLYSGVLEFQARALCHLSRhp--IRQRFIetfevdswk----G-k------LADIKDSETLCRNFTSVIDSvklhsglekheq---NllkvreN
TDD----ILHSLRKQ--
>OQE25585.1
--Et-kephspaaesLHEPSSDFWDRAEEDLLNSpDpgmrdvmvTylSILESAtesklaargT--LtrqIQLSDFTA---KRIQTIdEKK-WTV-NIGkn
ei-----vVDGVLTGIAKNILAAKELISTAASADP-HIALACAGVSLIITLLLRPGQEYQALLDGLDYVSQVICQLNVIERGYLSGKYTSC--lPADQVh
qFVDGLEGAFLKLYTKILEFQAKAVCHLTKhq--VTRTFKdmflvnswg----T-m------SSQIKESEALCQNFIRVVDSerlhtgmeengs---Qlr
dlrnSTDQ----IQSSLSMQ--
>OQE77701.1
---vi-ltptSEDEPSDLWDRAEKALQNSpDdrtrkimeTylSILESElgfeiagmtS--SdrqKQLSNFTV---NRIQALdEKK-WRV-RLRenhv---
--pVESILTGIANNVLAVKDIVSTAAAADP-HVALACAGVTVILSLLIRSVNEHKALLSGFDYV--------------------VL--aSADDAarFAAE
FEASMLDLYSGVLEFQARALCHLSRhp--VRQRFRemfevdswk----E-k------LADIKDPETLCRNFTSVIDSvklhsglekheq---SllkvreN
TDD----ILNSLRKQ--
>XP_002568900.1
---vv-ltptSEDEPSDLWDRAEKALRNSpDgqtrkimeTylSILESElgfeiagmaS--SdrqKQLSNFTV---NRIQALdEKK-WRV-RLRenhv---
--sVESILTGIANNVLAVKDIVSTAAAADP-HVALACAGVTVILSLLIRSVNEHKALLSGFDYTSKLICQFNVMGKLYMSRKDVVL--aSADDAarFATE
FEASMLDLYSGVLEFQARALCHLSRhp--IRQRFIetfevdswk----G-k------LADIKDSETLCRNFTSVIDSvklhsglekheq---NllkvreN
TDD----ILHSLRKQ--
>KXG54533.1
---dvp-iaqpTPDEPSDLWDRAEKALRGSpDgetrnvmeTylSILESElgfaiagmaS--SdrqKQLSNFTV---NKIQALdEKK-WTV-RLRenhv--
---sVESIYSGIVNNVLAVKDIVSTAAAADP-HVALACAGVTVILSLLIRSVNEHKALLSGFDYTSKLICQFNVIEKLYMSRKDVVL--aNADDAiqFAT
EFEASMLDLYSGVLEFQARALCHLSRhp--IRQRFKetfeisswk----E-k------IEDIKELETMCRNFTSVIDSaklhsglekqer---Gllevre
NTTE----ILDSLRRY--
>OQE42284.1
---rpi-aqppsnslqpTLEQPSDLWDRAEKALRESsNdetrkvmeTylSILESElgfamagmaS--SdrqKQLFDFTI---RRIQTLdDNK-WTI-RLR
enqi-----sVESFFTGIVNNVLAVKDIVSTAASADP-HISLACAGVTVILSLLIRSANEHKALLSGFDYTSKLICQFNVIEKLYMSRKDVVL--aGANN
AskFATEFEASMLHLYSGVLEFQARALCHLARhp--IRQRFKetfevsswk----D-k------VSDIKDTETLCRNFTSIIDSaklhsglekneq---G
llevqeITND----ILNNLRRH--
>CEL10467.1
---gqagksd-aalstqstatQQDEPRDLWAEAYQ----QlsprEq-DILLKDesagpaykrg--d-----------------ISq-EKri--VI-T--r
fdGr-EISVRDTSVRILNAVLSYRDIVSAATAFDPtGLa-TKVWRVVSQGLSIVKNYYDLQVELFESAEFLADILARYALIEKQVPEY-----------C
pnTRDGVESTIIRVYRAILQYTAESRSAG----------esfsaarissiatPS----teHQLRVLRETIEREQETFARWDQLDQRlah----raeae--
-ALLRRLGdimAPVNAI--
>CEN59396.1
----matsnVPQAPSIAFQKALGRFT-nSls-eeq-KRdWAV-----TKYEDvedAIDGIQRQYG-EPKA-M-------Q---NMFRVQSFLEAMNEYGK
VVEVFln--c-t--PFVAYIWGPVKF-vL---qtASsw-SDSLDILLGAYEDIGARAPSFLQYRLVFE-----N------N-P--RMRDMLERWYCDVLE
FHFHALQFL------Trpr-WKqlfnsswkvf------nSKFKRILd-SLERNKSLVESEKSSL----tvY-----------eiqnlr--------
>CEN61886.1
----mastmSSPIDDSAFKQAVEKFR-gKlt-peq-AQdFQL-----TTIDDlksAIAKLQNQQM-SERK-L-------R---NLKRLESFVLRMGQFEQ
VVTVYln--a-s--MFVGFVWGPVKC-lL---ltASsy-HAAFDALLEMYERIGLNLPQLEQYQSLFQ-----S------N-A--HMRTILHLIYADILR
FHKKALKFF------Khpv-WKqlfrvqwdss------kVKFSRIIe-SFQSHKMLLESQASLV----efTEhrk------------------
>CEN61885.1
----mastmSSPIDDSAFKQAVEKFR-gKlt-peq-AQdFQL-----TTIDDlksAIAKLQNQQM-SERK-L-------R---NLKRLESFVLRMGQFEQ
VVTVYln--a-s--MFVGFVWT---------ASsy-HAAFDALLEMYERIGLNLPQLEQYQSLFQ-----S------N-A--HMRTILHLIYADILRFHK
KALKFF------Khpv-WKqlfrvqwdss------kVKFSRIIe-SFQSHKMLLESQASLV----efTEhrk------------------
>RDW70893.1
----masgATTIDESAFRQALDKFRLKit-pde-ALdFQL-----TTVDDlksAIKDLQAEQM-AERK-M-------R---NLRRVQNFVLAMEQFEQII
SVYln--a-s--EFVGFVWGPMKF-iL---lvASsy-AAALDAVLGMYETIGLNLPQLEQYQSLFQ-----A------N-P--HMRTILHLIYADILRFH
RKALKFF------Kqrv-WKqvfqatwktl------sVRFSRITd-SFLLHKSLLESQANLI----qfAE----------yr--------
>CRK20948.1
--Eglvdpgkp-gpeaVALTSHSLWDVAYDELIEDg-desrsrveKyeKILSLNlsktpidapgvnsaspegeavdgihneiATdPDsrrKQMER---IT
EPGLQKMdeQ-K-IRL----hvgQRNLDVGNQVKKGAKFVAWAQDWVGKATALSR-EASAVWSVVLLVLPl-LTNPVSANEARENGYEEITSLLKYYVAQ
ESMLLGTENDGSNGvvadegankgIASELsaQRAELRGRIIKLYKAILDFQIQSVLRFYRnr--FIGFANdalrlddwe----S-l------VQTVKDQD
ASIKELSQQIYSariiepllelrfq--vIEiqkqwqsHLLGLVELARENLDVNRA
>CRK49012.1
--Tdvtt-hsgpdAPRDSRSLWKQAYDKLREEe-sdlvlNfqTLVAQEaqrqnqsqrlpgglAQdQDltyHDVQK---LCQDGKQRMedA-E-IRF----
klrNKDHKVGEMFDKGIRMIAWGKDLVSTALGktASF-EVSIVWAATILVLPl-LENVQKAKDMNDSGFIYVTGTLKYYLALEPEFQKSH-------ASC
SqeLVDAAEESIIALYKAILSFQLRSALRFNRrk--LKNKLRdavdydswe----T-m------LQSVKDAEKLVAERWRPLQrtasEgylrql--kEEt
aanldv-TNSIMLNISTAFQNHSE
>CRK18297.1
----gpdAPRDSRSLWKQAYDKLREEe-sdlvlNfqTLVAQEaqrqnqsqrlpgglAQdQDltyHDVQK---LCQDGKQRMedA-E-IRF----klrNKD
HKVGEMFDKGIRMIAWGKDLVSTALGktASF-EVSIVWAATILVLPl-LENVQKAKDMNDSGFIYVTGTLKYYLALEPEFQKSH-------ASCSqeLVD
AAEESIIALYKAILSFQLRSALRFNRrk--LKNKLRdavdydswe----T-m------LQSVKDAEKLVAERWRPLQrtasEgylrql--kEEtaanldv
-TNSIMLNISTAFQNHSE
>XP_003006001.1
--Tdltt-qngpdTPRDSRSLWKQAYDKLREEe-sglvlDfqTLAAQEvqrqnqpprllgdpAQdQDpthHDVQR---LCQDGKQRMedA-E-IRF----
klrNKDHKVGEIFDKGIRVIAWGKDLVSTALGktASF-EVSIVWAATILVLPl-LENVQKAKEMNDSGFIYVTGTLKYFLALEPEFRKSH-------GSC
SqeLVDAAEESIVELYKAILSFQLLSALRFNRrk--LKNKFRdafdydgwe----T-m------LQRVKDGE---------------------------T
FHNHAE
>XP_009648361.1
--Tdltt-qngpdTPHDSRPLWKQAYDKLREEe-rdlvlNfqTLVAQEarrqdqpqelpgdlAQdQDptyHDVQK---LCQDGKQRMedA-E-IRF----
klrNKDHKVGEMFDKGFRMIAWGKDLVSTALGktASF-EVSIVWAATILVLPl-LENVQKAKDMNYSGFIYVTGTLKYYLALEPELQKSH-------GSC
SqeLIEAAEESIIALYKAILSFQLRSALRFNRrk--LKNKLRdavdydgwe----T-m------LQSVKDAEKLFAERWRPLQrtasEdylrql--kEEt
van------------------
>CRL19852.1
----lvvddahnndAKRKPKNLWDEAFLSLTPDEQAQLKAIlgdgqvps-IfTKPDFASLKVDVQRKQDQCEEKSWKL-SFGDHVIIVKDFAAKSATWLQ
---KLGDLVIPFAPTAASAPWGLIKGVLQIPISYDHQMLALLGTLDEVFKVVYHGQIYEMLYT--PE------RT-RedVLQTLQTELHGIYKSALELIA
YTQKQLSCGTLKNIVEAIASPD-SADGLLSTLKARHVDLSHAAQLCESwrsgevddrl------LDGLRSISEPMTRLEE
>CRL20224.1
---aqVtelpgdvgpqfSQQMNVMLWAEAYSHLSNKEQEVIARSlpadrgdadl-----IPEILLRDVRAKREICDKRRWT-FRCGDHTVQLRDTADKVL
GWLDKFKAVGDIVSNVDPLHAGVPWAGIGFLTQVVQSERNQMEALFRGLNRICYILYRCRLYEGLLQS---------SQGSsqARQNLQLALTEFYTVIL
RFLAQAAHVYEKGSLKRAFAAFWSS-DDIQTLENQCRELETRAEIEAQNCDRsesseark--------LLLALPmmkdl--TDSISS
>CRL21838.1
--Qpettvp-dsssadttptLLGDSNDPWALAYVILQKRep-klveCyqTHLSLAqrkgsvgpadtadaDL--snpRSVES---MMTRLLGDReQKQ-WK
V----sllGKDVRIREQTEKLAKFLLWADPLVKNAVSAQP-YAALAWSGVSLLLPLLSSSTTANLAMLQGFDSIDNVQIYWNICEKRYLQSE--------
--HeeEYRDLIKPLATLYSYIIEYQARAICHLSEaq--ISRAWKnmagendwd----G-m------KSKIELSSENCS-SYLPRLeLgeirshrdrq--l
QEike-SRSILDEICNVLKEDT-
>CDM29340.1
--Qpenfip-gpss-SPTTEDTWARAYKLLQARep-elvkDyqTHLSLAqpensehiNL--snpHSVER---VIKQLLEVRdQKQ-WRV----slvGKEV
KIREQAEKLVKFLLWAEPAVKKAVSTQP-YAALAWAGVSLLLPLLTSSTTSNLAMLEGFDSIDHVQIYWDICEKTYLQSK----------DgeEYQALIQ
PLAKVYSFILEYQARAICHFSKaq--VSRAWEnmtgesnwg----K-i------RLTIEQLSDNCR-SYVSPLkLgevrrhrdrq--lLEike-SRVILD
GILDVLKADT-
>KOS36602.1
--Qpetivp-dpssadtistFSGDSNDPWALAYVILQKRep-klveYyqTHLSLAqrngsvdpadavdaDL--snpRSVES---MMTRLLEDReQKQ-WK
V----sllGKDVKIREQTEKLAKFLLWADPVVKNAVSTQP-YAALAWAGVSLLLPLLSSSTTANLAMLKGFDSIDNVQIYWNICEKRYLQSE--------
--HmeEYRDLIKPLATLYSYIIEYQARAICHLSEaq--LSRAWKniagetdwd----G-m------KSKIETSSEDCS-SYLPHLeLgeirnhrdrq--l
QEike-SRSILDEICNVLKEDT-
>OQD61627.1
--Qpettvp-dslsadtt---PISDPWALAYAILKKRep-klveCyqTHLSLAqhndsvdaadavdaDL--snpRSVES---VMTRLLGHReQKQ-WKA-
---sllGNDVKIREQTEKLAKFLLWADPVVKNAVSTQP-YAALAWAGVSLLLPLLSSSTTANLAMLKGFDSIDNVQIYWNICEKRYLQSE----------
HmeEYRDLIKPLATLYSYIIEYQARAICHLSKaq--LSRAWKniagendwd----G-m------KSKIELSSEGCS-SYLPHLeLgeirnhrdrq--lRE
ike-SRSILDEICNVLKEDT-
>OQD98340.1
--Qpentvp-dsssadttptLLSDSKDPWALAYVILQKRep-klveYyqTHLSLAqrnssvdssdtadaDL--snpRSVES---MMTRLLEDReQKQ-WK
V----sllGKDVKIREQTEKLAKFLLWADPVVKNAVSTQP-YAALAWAGVSLLLPLLSSSTTANLAMLKGFDSIDNVQIYWNICEKRYLQSE--------
--HveEYRDLIKPLATLYSYIIEYQARAICHLSEaq--ISRAWKniagendwd----G-m------KSKIELSSEDCS-SYLPRLeLgeirnhrdrh--l
QEike-SRSILDEICNVLKEDT-
>OQE10847.1
---lsdpt-eespkqaipiSSSDDGDCWASAYNLLQCRep-klieDymKHLSSLqhdksanpIF--lspESIRL---IVELLLEDReKKQ-WRF----sl
lGKDVKIREQTEKLAKFFLWADPVIKNAVSTQP-YAALAWAGVSLLLPLLSSGTTGNMEMLKGFNKIDDTLMYWHICEKKYLRSE----------YreEY
QDLMEPLAKLCSHVIEYQARSVCHLSKaq--LSRAWEnmtggvdwe----S-m------MTEIERLSEACS-SYIPPLaAeeirktrddq--lQTmre-S
RDILDEIRKTLEADR-
>OQE19230.1
--Qtekiip-dpssshttptSSSESDDPWELAYGILQARep-klveAyqAHLRLAqhdnsvhtNL--snpRSVQS---VMTKLLEDReKNQ-WRI----s
llGKDVKIREQTEKLAKFLLWADPVVKSAVSTQP-YAALAWAGVSLLLPLLSSSTTSNLAMLKGFDPIHSIQIYWDIFEKNYLQSE----------HreE
YQDLLEPLAALYSHIIEYQARAICHLSKaq--LSRAWVniagesdwn----E-v------ISKIESSSDACS-SNLSHYvLeetrnnrdsl--lQEire-
SRSILDEICNVLKADT-
>OQE93098.1
--Qaektip-dpsscttptSSSDSDNPWELAYGILQARep-klveAyqAHLRLAqhdnsvhtNL--snpRSVQS---VMTKLLEDReKKQ-WRV----sl
lGKDVKIREQTEKLAKFLLWADPIVKSAVSTQP-YAALAWAGVSLLLPLLSSSTTSNLAMLKGFDSIHSIQIYWDIFEKNYLKSE----------HmeEY
QDLLEPLAALYSHIIEYQARAICHLSKaq--LSRAWVniagesdwn----E-m------ISKIESSSEACS-SHLSHYvLgeirnnrdsl--lQEire-S
RSILDEICNVLKADT-
>XP_022487072.1
---vp-gfsespsSSSDDRDIWARAYKLLQDRep-klteDytKHLGSMrhnkpadaNL--sipKLLQQ---VVKLLLEEReKKQ-WRV----slpGKDVK
IREQVEKLTKFLLWADPVVQKAVSTQP-YAALAWAGVSLLLPLLSSGTTSNIAMLKGFNSIDDVLIYWDLCRRNYICSK----------HreEYQELMEP
LAKLYSHILEYQARSICHLSKaq--LSRAWEnmadggywd----S-m------TTEIERLSKTCS-SYIHPLeAeeirknrdsl--lQEmre-SRNNLDK
IRMILEANG-
>CRL23409.1
----msqslssaPRLKPDVRLAQVVSQFEAElsn--eqKaSFRAWrtksi----espPSIQDvmqLTAEIDRV-SE--R---R-----RR--CLGPRLMN
VLQATQQFAALGDIIVgGSqNL-LACGVWSIVRIslllvldfssyleq--------------LSKIFMTAGRLAPRYEKMALLYPR--------------
SKDLQSCLCEYFILIVRLCHEMTSFTRKs--I---FGkltsALG------D---SDLKTYQSELESWGKTIK-aevgflmakgied---Eae----HNFR
FRAVSSIFQK
>KXG53472.1
----msqslssaPRLKPDVRLAQAVSQFEAElsn--eqKaSFRTYrtksi----espPGIQDvmqLTAEIDRI-SG--K---R-----RR--CLGPRLTN
VLQATQQFAALGDVIVgGSqNL-LACGVWSIVRMsllfvldfssyleq--------------LSYIFMTAGRLAPRYEKMALLYPR--------------
SKDLQSCLCEYFILIVRLCHEMTTFARKs--L---FGklasAFS------E---SDLKTYQSELESWGKTIK-aevgflmakgied---Eae----NNSR
FRTVSTIFQK
>KZN93691.1
----msqltstPRLKPDVRLAQAVSQFEAElsn--eqKaSFRAWrttsi----espPGIQDvmqLTAEIDRV-SE--K---R-----RR--CLGPRLMNV
LQATQQFAALGDIIVgGSqNL-LACGVWSVMRIslqlvldfssyleq--------------LSNIFMTAGRLAPRYEKMALLYPR--------------S
KDLQSSLCEYFILIVGLCHEMITFTRKs--I---FGklrasALG------D---SDLKTYQSELESWGKTIK-aevgflvakgied---Eae----NNSR
FRTVSSIFQK
>OQD90382.1
----msksvvivSHLKPEARLAQAVSQFEAElsd--ehKaSFRVSrskai----gspPGIQDvmqLTAEIDHA-AE--K---R-----RR--CLGPRLTN
ILQATQQFAALGDVLVgGSqNI-LVCGVWTTVRLslqiiagftsyler--------------LSNVFMIAGRLAPRHEKMALLYPR--------------
SSELQTSLCEYFIVIVRLCREISTFARKs--A---FGklaaSLS------D---PNLKSYQSDLESWGQMIK-devtylmakrled---Egd----LNSR
FRIMSTKLHK
>OQD91302.1
----msqslssaPRLKPDVRLAQAVSQFEAElsn--eqKaSFRAWrtksi----espPGIQDvmqLTAEIDRV-SE--K---R-----RR--CLGPRLMN
VLQATQQFAALGDIIVgGSqNL-LACGVWSVVRIslllvldfssyleq--------------LSKIFMTAGRLAPRYEKMALLYPR--------------
SKDLQFCLCEYFILIVRLCHEMTSFTRKs--V---FGkltsALG------D---SDLKAYQSELESWGKTIK-aevsflmakgied---Eae----HNSR
FRSVSSIFQK
>OQE11501.1
----msqslisaPRLKPDVRLAQVVSQFEAElsn--eqKaTFRAWrtksi----espPSIQDvmkFTAEIDRA-SE--K---G-----RR--CLGPRLMN
VLQATQQFAALGDIIVgGSqNL-LACGVWSIVRIsllaaldfssyleq--------------LSNIFMIAGRLAPRYEKMALLYPR--------------
SKDLQSSLCEYFILIVRLCHEMTTFSRKs--I---FGkfasTLG------D---SNLKTYQSELESWGKTIK-aevtflmakvmen---Eae----SNSR
FRAVSSIFQK
>OQE39276.1
----msqslssaPRLKPDARLAQAVSQFEAElsn--dqKaSFRACraksi----espPSIQDvmqLTAEIDRV-SE--K---R-----RR--CLGPRLTN
ILQATQQFAALGDIIVgGSqNL-LACGVWSIVRMsllfvldfssyleq--------------LSNIFMTAGRLAPRYEKMALLYPR--------------
SKDLQSCLCEYFILIVRLCHEMTTFTRKs--I---FGkltsALT------D---SVLKTYQSELESWGKTIK-aevsylvakgied---Eae----NNSR
FRAVSSIFQK
>OQE84776.1
----msqlssaPRLKPDVRLAQAVSQFEAElsn--eqKaSFRAWrtksi----espPGIQDvmqLTAEIDRV-SE--K---R-----RR--CLGPRLMNV
LQATQQFAALGDIIVgGSqNL-LACGVWSVVRIslqlvldfssyleq--------------LSNIFMTAGRLAPRYEKMALLYPR--------------S
KDLQSCLCEYFILIVRLCHEMTTFTRKs--T---FGklrasALG------D---SDLKTYQSELESWGKTIK-aevgflmakgied---Eae----NNSR
FRTVSSIFQK
>XP_002561370.1
----msqltstPRLKPDVRLAQAVSQFEAElsn--eqKaSFRAWrttsi----espPGIQDvmqLTAEIDRV-SE--K---R-----RR--CLGPRLMNV
LQATQQFAALGDIIVgGSqNL-LACGVWSVMRIslqlvldfssyleq--------------LSNIFMTAGRLAPRYEKMALLYPR--------------S
KDLQSSLCEYFILIVGLCHEMITFTRKs--I---FGklrasALG------D---SDLKTYQSELESWGKTIK-aevgflvakgied---Eae----NNSR
FRTVSSIFQK
>CRL26700.1
----maspNPTRLSDAFDKAKQDFLTSlk-dpsl-FNsiAT------vTSIDEvyaFTTQLQQDQS-KRHG-L-------R---NLLKIKPFLDRLKEFA
GAIDVLvs--aKp--EILALIWGPIKF-lL---qmSDnl-TKSFDAIVEAMAVIGNKLPLFEAYTVLFK-----E----N---D--RVAQVLVLFYKDIL
DFYEIVLNFFSAk-----RWVfvfdsvwprh------kDKIGVVVs-SIEQHCLLMTDEVTLE----niSGayrarve------------------
>CEO59983.1
----mtsqAAPRLAGAFQNAKQEFLASlk-dpsl-FNsiSN------vKSIDEiyaFTAQLQNDQS-KRQG-L-------R---HLRKIEPYLERLKQYA
GVIEVFiq--aKp--DILALIWGPIKL-lL---qmADnl-TQSFDAIVEAMTGIGNKLPLFEAYTNIFE-----A----S---D--RVLDILSLFYKDIL
DFYEIMLNFFSAk-----RWTivfdsvwpry------kAKINLVVs-SIERHSLLMTEEVTLA----niTEahaarva------------------
>OOQ87200.1
----mtsqAAPRLAGAFQKAKQDFLASlk-dpsl-LKrvSN------vKSIDEiynYTVQLQDDQS-KRED-M-------R---NLRKIEPYLERLRQYA
DVIEVFvq--aKp--EILALIWGPVKL-lL---qmADnl-KKPFDAIVEAMTGIGNKLPLFEAYTNMFE-----A----S---N--RIFDVLSLFYKDIL
DFYEIVLNFFSAk-----RWSivfdsvwpry------kAKINLVIn-SIERHSVLMTEEVTLA----niTEahaarva------------------
>OQD67970.1
----mpspNLTRLSDAFDKAKLDFLTSlk-dpsl-FNsiAT------vTSIDEvyaFTTQLQQDQS-KRHG-L-------R---NLLKIKPFLDRLKEFA
SAIDVLvs--aKp--EILALIWGPIKF-lL---qmSDnl-TKSFDAIVEAMAVIGNKLPLFEAYTMLFK-----G----N---D--RVAQVLVLFYKDIL
DFYEIVLNFFSAk-----RWVfvfdsvwprh------kDKIGVVVs-SIEQHCLLMTDEVTLE----niSGayrarve------------------
>OQD83481.1
----matSNSHLLNAFMTAKREFLASqk-dcsl-FDrvSN------vTSIQEiheFVMQFQAQQS-NTTG-M-------R---CLRKINNFLERLRQLSE
VIEVFvs--vKp--DVLALIWGPIKL-lL---qmANat-IQSFDAIVDTMAIIGDRLPLFEEFTTLFQ-----A----R---D--RVKDALILFYKDILD
FFGIALNFLSVk-----HWKlvfesvwpkh------rSKIDVVVs-NIERHSFLLRDEVNLT----hiSEahqarli------------------
>XP_016603529.1
----mashSSLRLSDAFQNAKQDFLDSlk-dpsl-FNsiST------vTSIHDvyaFTSQLQEDQS-KRHG-L-------R---NLRKISSYLDRLKQFA
GVIEVFvs--aKp--EILALIWGPIKL-lL---qmSDnl-TKSFDAIVEAMAIIGNKLPLFESYVMLFK-----E----N---D--RVADVLVLFYKDIL
DFYEVTLNLFTAk-----RWVfvfdsvwprh------kAKISVVVg-NIEQHCLLMTDQVTLE----niSGahkarie------------------
>CRL28458.1
---dtg-sTSSEHISLWDQAYDLLKEEk-pkvllEyeCILSRVavegkstsieraqdtenfnniipQSnTAerrKKLQQ---IAESSFKKMqeG-K-LPV
----tffGKEIVWQEAIGKVGNGIEWVQKYAKDALKDVP-YAPAVMACTSLLLPl-LTSPSKVDGENNKGFLYVSSQIRYYIAMETRLLPDILDA-----
---dTKAELKDQLKGLYKLVIDYQVQSVMKFNRna--GKNYVRsvvdyddws----G-q------LKVIQEKEKTLDRRFMGAKSglnvqylhdlnrk--
aEEsrgelrd------------------
>CVK90887.1
--Ns-esqdvsTKSKTFSFWTKAYEEILADk-deqlkkildAydVLLERAagtdggiansntiqnqgddvgfikdsssaeadigdsssselsdsgirplp
sARrVVgddAKMKA---IVKIKLEEMqqK-E-WVL----kwhGHVFKVREEVTRIVAIAQKISGFASQTAALNPY-AGLAWAGVCVLLPi-ITNDTDERQ
LAIDGVSKATELVARYKIVEEDYIYGKHGK---------HEDFEKIIVAMYSKITLFYIKAACYFAKst--LKRMLRgvatlddwk----S-t------L
TNLTKADEECQAFVVSLGiSaslkkg--dQIlekl----SKIET--STQINR-
>CVK91852.1
---p-etspsaggteTRPDSDLIFDRSVAKFKSRls-rsq-AEqfAK------CTIDDvrnQIRHIQNRHG-SQRR-L-------R---NMDRLSKFVEG
MVHLGQVVEVFln--l-h--NGVALIW-gPIKF-lL---laASnw-IDSLDSLLAVYSQIGDVLPDLTRYGQIYK-----E----Y---P--YVHTHLES
YYCDILEFHSNALDVF------Arpg-WKvlfhsawktf------kTKFDPILk-SLERHRIMLSEEKLTA----vmEEtq---KQGYSIQdkldqlh--
------
>EYB33484.1
---s-qtspsvggtqARTGSDPVFDKAMAKFKKHlt-kdq-AAkfAN------CTVDDvrnEIKIIQNRHG-SQRR-L-------R---NMERISKFVEG
MVQLGQVVEVFln--l-d--NIVALIW-gPLKF-iL---ltAStc-LDTLDTLLDVYGQIGEVLPDLTRYHQIYK-----E----Y---H--SVHKHLED
YYCDILQFHSNALDVF------Arpg-WKtlfhstwktf------kTQFGPILk-SLERHRVMLSEEKLTA----imQEtq---KQGKSIHdklhqmd--
------
>KIL93778.1
---p-dtspsaggtqTRTDSDLVFDKAVAKFKSRln-rtq-AEqfAK------CTIDDvrnQIRHIQNRHG-SQRR-L-------R---NMDRLSKFVEG
MVHLGKVVEVFln--l-h--NGVALIW-gPIKF-lL---laASnw-IDSLDSLLGVYGQIGEVLPDLTRYGQIYK-----E----Y---P--HVHTHLES
YYCDILEFHSNALNVF------Arpg-WKvlfhsawktf------kTQFDPILk-SLERHRIMLSEEKLTA----vmEEsq---KQGHSIQdkldqlh--
------
>KLP18132.1
---p-etspsaggteTRPDSDLIFDKSVAKFKSRls-raq-AEqfAK------CTIDDvrnQIRHIQNRHG-SQRR-L-------R---NMDRLSKFVEG
MVHLGKVVEVFln--l-h--NGVALIW-gPIKF-lL---laASnw-IDSLDSLLGVYAQIGEVLPDLTRYGQIYK-----E----Y---P--YVHTHLES
YYCDILEFHSNALDVF------Arpy-LKvlfhsawktf------kTKFDPILk-SLERHRIMLSEEKLTA----vmEEtq---KQGHSIQdkldqlh--
------
>OBS29595.1
---p-yqpsSNDGTDPVFDKAVAKFKKGlt-knq-AQifAG------CTLDDvknEIKDIQNRHG-SQRR-L-------R---NMERLSKFVEGMDQLGK
VVEVFln--l-h--NTVALIW-gPLKF-lL---ltAKts-VDTLESLLDVYAQVGEVLPDLTRYGQIFK-----E----Y---P--AVHTHLESYYCDIL
QFHSNALEVF------Srpc-WKvlfhsawktf------kTQFDPILr-SLQRHRDMLSEEKLTA----vmEEtq---KQGQSIQeklhqls--------

>PTD03276.1
---s-qtspstggtqTRTGSDPVFDKAVTKFKKRlt-kdq-VAkfAN------CTVDDvrnQIIDIQNRHG-SQRR-L-------R---NMERISKFVEG
MVQLGTVVEVFln--l-h--NTVALIW-gPIKF-lL---vtAStw-IDTLDSLLDVYGQIGEVLPDLTRYQQIYK-----E----Y---P--SVHTHLEA
YYCDILQFHSNALDVF------Arpg-WKvlfhsawktf------kTQFDPMLk-SLERHRVTLSEEKLTA----vmQEtq---KQGHSIQdklqqld--
------
>RBR14483.1
---p-qtsasggqnqTRVALDPVFAQAVAKFKKRlt-kvq-ADtfVD------CTIDDvrnQISDIQNHHG-SQRR-Q-------R---NMVRLSKFVEG
MSQLGKVMEVFln--l-d--NTVALIW-gPLKF-lL---ltAStw-IDSLDSLLDVYERVGNVLPNLTRYPEIYK-----S----Y---S--HVLTHLQG
YYCDILEFHSNALEVF------Srsg-WKilfhsawktf------kTQFDPILk-SLERHRTMLSEEKLTA----vmEEiqaqslanqqkldgvvgETRR
HGQCVQdrldrle--------
>XP_009252150.1
---t-qtspsaggtqARTGSDPVFDKAVAKFKKRlt-kdq-AAkfAN------CTVDDvrnQIKDIQNRHG-SQRR-L-------R---NMERISKFVEG
MVQLGTVVEAFln--l-h--NAVALVW-gPIKF-lL---vtAStw-IDTLDSLLDVYGQIGEVLPDLTRYRQIYN-----E----Y---P--SVHTHLEA
YYCDILQFHSNALDVF------Arpg-WKvlfhsawktf------kTQFDPILk-SLERHRVMLSEEKLTA----vmQEtq---KQGKSIQdklhqlg--
------
>XP_011319567.1
---s-qispsaggtqARIGPDPVFDKAVAKFKKRlt-kdq-AAkfAN------CTVDDvrdQIRDIQNRHG-AQRR-L-------R---NMERISKFVEG
MVQLGTVVEVFln--l-h--NTVALIW-gPIKF-lL---vtAStw-IDTVDSLLDVYGQIGEILPDLTRNRQIYK-----E----Y---P--SVHTHLEA
YYCDILQFHSNALDVF------Arpg-WKvlfhfawktf------kTQFDPILk-SLERHRVMLSEEKLTA----vmQEtq---KQGQSIQdklhqln--
------
>CVL05439.1
----massSTDQVSEVFEKAKADFLKGik-dpkl-RNeLEK-----aTTIDDiwdYTEQLQKDQA-SNKR-L-------R---GMKRIGPYIERLQEYAG
VIEVFvq--vKp--DILALIWGPIKL-lL---qvSSnl-VASFDAILGVMKNMGSILPRFNEFVPLFK-----N----N---E--RMKYVLGLFFQDILD
FYLVSLKFFGLt-----RWKvffeslwpar------rAEIQVIAe-NIEKHRLLLCNEITLN----diLEahtarkk------------------
>CVK97829.1
----massSTDQVSEVFEKAKADFLNGik-dqkl-RIqLQK-----aTTIDDiwdYTDQLQKDQG-SNKR-L-------R---GMKRIGPYIERLQEYAG
VIEVFvq--aKp--DILALIWGPIKL-lL---qvSSnl-VASFDAILGVMKSMGSILPRFNEFVPLFK-----N----N---E--RMRYVLGLFFQDILD
FYLVSLKFFGLt-----RWKvffeslwpar------rAEIQVIAe-NIEKHRLLLCNEITLN----diLEahtarkk------------------
>CZR41601.1
----mafsSADQVSEVFEKAKADFLNGik-dqkl-RSqLQK-----aTTIDDiwdYTDQLQKDQG-SNKR-L-------R---GLKRIGPYIERLQEYAG
VIEVFvq--aKp--DILALIWGPIKL-lL---qvSSnl-VASFDAILGVMKNMGSILPRFNEFVPLFK-----N----N---E--RMKYVLGLFFQDILD
FYLVSLKFFGLt-----RWKvffeslwpar------rAEIQVIAe-NIEKHRLLLCNEITLN----diLEahtarkk------------------
>KLO93164.1
----massSTDQVSEVFEKAKADFLNGik-dqkl-RSqLQK-----aTTIDDiwdYTEQLQKDQA-SNKR-L-------R---GMKKIGPYIERLQEYAG
VIEVFvq--vKp--DILALIWGPIKL-lL---qvSSsl-VASFDAILGVMKNMGSILPRFNEFVPLFK-----N----N---E--RMKYVLGLFFQDILD
FYFVSLKFFGLt-----RWKvffeslwpar------rAEIQVIAe-NIEKHRLLLCNEITLN----diLEahtarkk------------------
>KLP19169.1
----massSTDQVSEVFEKAKADFLNGik-dqkl-RSqLQK-----aTTIDDiwdYTDQLQKDQG-SNKR-L-------R---GMKRIGPYIERLQEYAG
VIEVFvq--aKp--DILALIWGPIKL-lL---qvSSnl-VASFDAILGVMKNMGSILPRFNEFVPLFK-----N----N---E--RMKYVLGLFFQDILD
FYLVSLKFFGLt-----RWKvffeslwpar------rAEIQVVAe-NIEKHRLLLCNEITLN----diLEahtarkk------------------
>PNP80169.1
----masnSTDQVSEVFEKAKADFLNGik-dqkl-RTqLQK-----aTTIDDiwdYTEQLQKEQG-STKR-L-------R---GMRRIGPYIERLQEYAG
VIEVFvq--vKp--DILALIWGPIKL-lL---qvSSnl-VASFDAILGVMKNMGSILPRFNEFVPLFK-----N----N---E--RLKYVLGLFFQDILD
FYHVSLRFFGLt-----RWKvffeslwpar------rAEIQVIAe-NIEKHRLLLCNEITLN----diLEahtarkk------------------
>PNP81277.1
----masrSTDQVSEVFEKAKADFLNGik-dqkl-RSqLQK-----aTTIDDiwdYTEQLQKDQA-SNKR-L-------R---GLKRIGHYIERLQEYAG
VIEVFvq--aKp--DILALIWGPIKL-lL---qvSSnl-VASFDAILGVMKNMGSILPRFNEFVPLFK-----N----N---E--RLKYVLGLFFQDILD
FYLVSLRFFGLt-----RWKvffeslwpar------rAEIQVIAe-NIEKHRLLLCDEITLN----diLEahtarkk------------------
>RBA22841.1
----massSIDQVSEVFEKAKADFLNGik-dqkl-RIqLQN-----aTTIDDiwdYTDQLQKEQG-SNKR-L-------R---GMKRIGPYIERLQEYAG
VIEVFvq--aKp--DILALIWGPIKL-lL---qvSSnl-VASFDAILGVMKNMGSILPRFNEFVPLFK-----N----N---E--RMKYVLGLFFQDILD
FYLVSLKFFGLt-----RWKvffeslwpar------rAEIQVIAe-NIEKHRLLLCNEITLN----diLEahtarkk------------------
>SCN69499.1
----massSTDQVSEVFEKAKADFLNGik-dqkl-RSqLQK-----aTTIDDiwdYTDQLQKDQG-SNKR-L-------R---GMKRIGPYIERLQEYAG
VIEVFvq--aKp--DILALIWGPIKL-lL---qvSSnl-VASFDAILGVMKNMGSILPRFNEFVPLFK-----N----N---E--RMKYVLGLFFQDILD
FYLVSLKFFGLt-----RWKvffeslwpar------rAEIQVVAe-NIEKHRLLLCNEITLN----diLEahtarkk------------------
>SCV57007.1
----massSTDQVSEVFEKAKADFLNGik-dqkl-RSqLQK-----aTTIDDiwdYTDQLQKDQG-SNKR-L-------R---GMKRIGPYIERLQEYAG
VIEVFvq--aKp--DILALIWGPIKL-lL---qvSSnl-VASFDAILGVMKNMGSILPRFNEFVPLFK-----N----N---E--RMKYVLGLFFQDILD
FYLVSLKFFGLt-----RWKvffeslwpar------rAEIQVITe-NIEKHRLLLCNEITLN----diLEahtarkk------------------
>SCV57123.1
----massSTDQVSEVFEKAKADFLNGik-dqkl-RSqLQK-----aTTIDDiwdYTDQLQKDQG-SNKR-L-------R---GMKRIGPYIERLQEYAG
VIEVFvq--aKp--DILALIWGPIKL-lL---qvSSnl-VASFDAILGVMKNMGSILPRFNEFVPLFK-----N----N---E--RMKYVLGLFFQDILD
FYLVSLKFFGLt-----RWKvffeslwpar------rAEIQVITe-NIEKHRLLLCNEITLN----diLEahtarkk------------------
>XP_023433757.1
----massSTDQVSEVFEKAKADFLNGik-dqkl-RSqLQK-----aTTIDDiwdYTDQLQKDQG-SNKR-L-------R---GMKRIGPYIERLQEYAG
VIEVFvq--aKp--DILALIWGPIKL-lL---qvSSnl-VASFDAILGVMKNMGSILPRFNEFVPLFK-----N----N---E--RMKYVLGLFFQDILD
FYLVSLKFFGLt-----RWKvffeslwpar------rAEIQVVAe-NIEKHRLLLCNEITLN----diLEahtarkk------------------
>CVL06857.1
---aapepqi-vssppeepennTPSIPERLWSKAYNILEE-k-epdvvkGyqEILERVqnewadaaapeelqnlEHcKSvksRQMWR---LVYSGLERSk
kQ-A------------kIKESV-SNIMETIDNLKGVVDKAVKYSSe--ASIGWAGVSLgle---ILSNPMKEPGLNRKGIAYVLSRMEWYWNLAELVLQD
IS------SVSSaaLRTNLETQIIEFYKKLLVFQMRSACLYYRnw--AGVILRdvvklddwa----G-e------LNSIKDAERQIRKDIEQYDNqdirl
klgtiets--aLVqa---ESLESIYli--------
>CVL03792.1
---atpepqi-vssppeepennTPSIPERLWSKAYDILEE-k-epdivkKyqEILEQVqhewidtaapkelqnlQNcKSvksQQMWR---LVYSGLERSk
rQ-A------------kVKESV-SNIMETIDNLKGVVDKAVKYSSe--AAIAWAGISLgle---ILSNPMKEPGLNRKGIAYVLSRMEWYWNLAELVLQD
DT------SVSSaaLRTSLETQIIEFYKKLLLFQMRSACLYYRnw--AGVILRdavklddws----G-e------LNSIKDGENLIRNDIEQYDNqdirs
klstiess--aLGqa---ESLESICmi--------
>KLO78902.1
---aapepqi-assppgepennTPSIPERLWSKAYNILEE-k-epdvvkGyqEILERLqnewantaapeelqnlQHcKSvksQQMWR---LVYSGLERTk
rQ-A------------kVKESV-SNIMETIDNLKGVVEKAVKYSSe--AAIAWAGVSLgle---ILSNPMKEPGLNRKGIAYVLSRMEWYWNLAELVLLD
NS------SVSSaaLRTNLETQIIEFYKKLLLFQMRSACLYYRnw--AGVILRdavklddws----G-e------LNSIKDAENLIRNDIEQYDNqdirl
klgtiets--aLGqa---ESLESICmi--------
>KLP11973.1
---aapepqi-assppgepennTPSIPERLWSKAYNILEE-k-epdvvkGyqEILERLqnewantaapeelqnlQHcKSvksQQMWR---LVYSGLERTk
rQ-A------------kVKESV-SNIMETIDNLKGVVEKAVKYSSe--AAIAWAGVSLgle---ILSNPMKEPGLNRKGIAYVLSRMEWYWNLAELVLLD
NS------SVSSaaLRTNLETQIIEFYKKLLLFQMRSACLYYRnw--AGVILRdavklddws----G-e------LNSIKDAENLIRNDIEQYDNqdirl
klgtiets--aLGqa---ESLESICmi--------
>KLP17121.1
---asaepet-vspppeesestILSVPDRLWSKAYNILEE-k-epdtvkKyeEILDQVqhewvdttapeelqslQHcKSlesRQMWR---LVYSGLEKSk
rQ-A------------qLKENI-STVIETVDKLKGVVDKAVKYSTe--AGIAWAGVSLgle---ILSNPMKEPGLNREGIAYVVSRMEWYWNLAELVLQD
NS------SGSSaaLRANLETQITDFYTKLLMFQMRSACLYYRnw--AVVILRdavklddwa----G-e------LNTIKDAERLICKDIEQYDNqdirl
klkmieis--aVEqa---ESLKSICkf--------
>PNP85487.1
---atsqqet-isppspepenaVRSVPERLWKKAYDILEE-k-epeivkSyqEILQLVqhewtdttapeelqalEHcKTvesRQMWR---LVYSGLEKSk
rQ-A------------kLKENV-SNIIETIDNLKGVVDKAVKYSSe--AAIAWAGVTLgle---ILSNPMKEPGLNRKGIAYVLSRMEWYWNLVELVLQD
NS------SAPSatLRTNLETQIIDFYKKLLLFQMKSACLYYRnw--AGVILRdtvklddwa------------LNTIKDAERLVRKDIEQYDNhdirlk
lgtiets--aVDqa---ESLETICki--------
>RBQ71733.1
---aineaat-vsspslepenvILSIPERLWTKAYNIIEE-k-epditkNyrAILTLVerewtdttapeelqalEHcKTvksRQMWR---LVYSGLEKSk
rQ-A------------kLKESV-SNIIETIDNLKGVVDKAVKYSSe--AAIAWAGVTLgle---ILSNPMKEPGLNRKGIAYVLSRMEWYWNLVELVLQD
NS------SAPSatLRTNLETQIIDFYKKLLLFQMKSACLYYRnw--AGVILRdavklddwa----G-e------LNTIKDAERLIQKDIEQYDNqdirl
klgtiess--sVDqa---ESLETICki--------
>RBQ96734.1
---etneaat-vsppslepenaVRSVPERLWNKAYDILEE-k-epevvkSyqEILQLVqhewtdttapeelqalEHcKTvksRQMWR---LVYSGLEKSk
rQ-A------------kLKESV-SNIIETIENLKGVVDKAVKYSSe--AAIAWAGVTLgle---ILSNPMKEPGLNRKGIAYVLSRMEWYWNLVELVLQD
NS------SAPSatLRTNLETQIIDFYKKLLLFQMKSACLYYRnw--AGVILRdavklddwa----G-e------LNTIKDAERLIQKDIEQYDNqdirl
klgtiets--sVDqa---ESLETICki--------
>RBR16152.1
---atneaat-vsspslepenvILSIPERLWTKAYNIIEE-k-epditkNyrAILTLVecewtdttapeelqalEHcKTvksRQMWR---LVYSGLEKSk
rQ-A------------kLKESV-SNIIETIDNLKGVVDKAVKYSSe--AAIAWAGVTLgle---ILSNPMKEPGLNRKGIAYVLSRMEWYWNLVELVLQD
NS------SAPSatLRTNLETQIVDFYKKLLLFQMKSACLYYRnw--AGVILRdavklddwa----G-e------LNTIKDAERLIQKDIEQYDNqdirl
klgtiets--sVDqa---ESLETICki--------
>SCV39827.1
---atpephi-vssppeepannTPSIPERLWSKAYNILEE-k-epdvvkGyqEILDRVqnewadtaapeelqnlKHcKSvksRQMWR---LVYSGLERSk
rQ-A------------kVKESV-SNIMETIDNLKGVVDKAVKYSSe--ASIAWAGVSLgle---ILSTPMKEPGLNRKGIAYVLSRMEWYWNLAELVLQD
IS------SVPSaaLRTNLETQIIEFYKKLLLFQMRSACLYYRng--AGVILRdvvklddwa----G-e------LNSIKDAERQICKDIEQYDNqdirl
klgtiets--aLGqa---ESLESICli--------
>XP_018761686.1
---etneaat-vsppslepenaVRSVPERLWNKAYDILEE-k-epevvkSyqEILQLVqhewtdttapeelqalEHcKTvksRQMWR---LVYSGLEKSk
rQ-A------------kLKESV-SNIIETIENLKGVVDKAVKYSSe--AAIAWAGVTLgle---ILSNPMKEPGLNRKGIAYVLSRMEWYWNLVELVLQD
NS------SAPSatLRTNLETQIIDFYKKLLLFQMKSACLYYRnw--AGVILRdavklddwa----G-e------LNTIKDAERLIQKDIEQYDNqdirl
klgtiets--sVDqa---ESLETICki--------
>XP_023435002.1
---asaepet-vspppeesestILSVPDRLWSKAYNILEE-k-epdtvkKyeEILDQVqhewvdttapeelqslQHcKSlesRQMWR---LVYSGLEKSk
rQ-A------------qLKENI-STVIETVDKLKGVVDKAVKYSTe--AGIAWAGVSLgle---ILSNPMKEPGLNREGIAYVVSRMEWYWNLAELVLQD
NS------SGSSaaLRANLETQITDFYTKLLMFQMRSACLYYRnw--AVVILRdavklddwa----G-e------LNTIKDAERLICKDIEQYDNqdirl
klkmieis--aVEqa---ESLKSICkf--------
>RBR08934.1
---elsvstv-plqtaprdqdtCLSLSEKLWTKAYDGLKE-k-esdlvqEyeKILSKVqeewtetatpseidslQHcKNdkaRQMWK---LVYAGLERTk
rQ-A------------eYKETA-SSFMEAINNIKGLIDKVAKYSAe--ASIVWVGVSLgle---VLSNPMKEPGLNRKAIAYVLSKMEWYWNLADVALGQ
KQSS---sPSTPPdtLRNNLEGHIVDFFKKLLLFQMRSACLYYRnw--ASIILRdivklddwn----G-k------LTELKDAEAAIRRDIQQYNSedvk
vklagiedn--sTLqa---ESLENIYta--------
>CVL07376.1
----ipvptaAPLTPAVRLAKVISEFSSAlde--KYrPIFKtwqt---HspPSEIDVIRL-TEEINRDgsrLHHtSWK---------PFGTRLLKFLDQI
QLLIKPGDILVgGSQNMIASGVWATVRLSlE-i-ATGHLSYFERLSLLLMRLGHATIIQRDRVLLFPH--------------DSDLKALTCEYLIVITEM
CKTIIGFEK-k-GFl-----aqlatS--TC-leKEFKEFETQLAFWSKVINKKLAYLNEasqaqant----siaai-----SGS-L---SS-WG
>CVK95706.1
----vpvptaAPLTPTVRLAKVISEFSSAlde--KYrPIFKtwqt---HspPSEIDVIRL-TEEINRDgsrLHQtSWK---------PFGTRLLKLLDQI
QLLIKPGDILVgGSQNMIASGVWATVRLSlE-i-ATGHLSYFERLSLLLMRLGHATIIQRDRVLLFPH--------------DSDLKALTCEYLTVIIEM
CKTIIGFEK-k-GFl-----aqlatS--TY-leKEFKEFETQLAFWSKVINKKLAYLNEasqaqant----siaai-----SGS-L---SS-WG
>CZR44561.1
----vpvptaAPLTPAVRLAKVISEFSSGlde--KYrPIFKtwqt---HspPSEIDVIRL-TEEINRDgsrLHQtSWK---------PFGTRLLKFLDQI
QLLIKPGDILVgGSQNMIASGVWATVRLSlE-i-ATGHLSYFERLSLLLMRLGHATIIQRDRVLLFPH--------------DSDLKALTCEYLIVITEM
CKTIIGFEK-k-GFl-----aqlatS--TC-leKEFKEFETQLAFWSKVINKKLAYLNEasqaqant----siaai-----SGS-L---SS-WG
>KLO90786.1
----vpvptaAPLTPAVRLAKVISEFSSAlde--KYrPIFKtwqt---HspPSEIDVIRL-TEEINRDgsrLHQtSWK---------PFGTRLLKFLDQI
QLLIKPGDILVgGSQNMIASGVWATVRLSlE-i-ATGHLSYFERLSLLLMRLGHATIIQRDRVLLFPH--------------DSDLKALTCEYLIVITEM
CKTIIGFEK-k-GFl-----aqlatS--TC-leKEFKEFETQLAFWSKVINKKLAYLNEasqaqant----siaai-----SGS-L---SS-WG
>KLP05034.1
----vpvptaAPLTPAVRLAKVISEFSSAlde--KYrPIFKtwqt---HspPSEIDFIRL-TEEINRDgsrLHQtSWK---------PFGTRLLKFLDQI
QLLIKPGDILVgGSQNMIASGVWATVRLSlE-i-ATGHLSYFERLSLLLMRLGHATIIQRDRVLLFPH--------------DSDLKALTCEYLIVITEM
CKTIIGFEK-k-GFl-----aqlatS--TC-leKEFKEFETQLAFWSKVINKKLAYLNEasqaqant----siaai-----SGS-L---SS-WG
>KLP14073.1
----vpvptaAPLTPAVRLAKVISEFSSAlde--KYrPIFKtwqt---HspPSEIDVIRL-TEEINRDgsrLHQtSWK---------PFGTRLLKFLDQI
QLLIKPGDILVgGSQNMIASGVWATVRLSlE-i-ATGHLSYFERLSLLLMRLGHATIIQRDRVLLFPH--------------DSDLKALTCEYLIVITEM
CKTIIGFEK-k-GFl-----aqlatS--TC-leKEFKEFETQLAFWSKVINKKLAYLNEasqaqant----siaai-----SGS-L---SS-WG
>SCN98916.1
----vpvptaAPLTPAVRLAKVISEFSSAlde--KYrPIFKtwqt---HspPSEIDFIRL-TEEINRDgsrLHQtSWK---------PFGTRLLKFLDQI
QLLIKPGDILVgGSQNMIASGVWATVRLSlE-i-ATGHLSYFERLSLLLMRLGHATIIQRDRVLLFPH--------------DSDLKALTCEYLIVITEM
CKTIIGFEK-k-GFl-----aqlatS--TC-leKEFKEFETQLAFWSKVINKKLAYLNEasqaqant----siaai-----SGS-L---SS-WG
>SCO44299.1
----vpvptaAPLTPAVRLAKVISEFSSAlde--KYrPIFKtwqt---HspPSEIDFIRL-TEEINRDgsrLHQtSWK---------PFGTRLLKFLDQI
QLLIKPGDILVgGSQNMIASGVWATVRLSlE-i-ATGHLSYFERLSLLLMRLGHATIIQRDRVLLFPH--------------DSDLKALTCEYLIVITEM
CKTIIGFEK-k-GFl-----aqlatS--TC-leKEFKEFETQLAFWSKVINKKLAYLNEasqaqant----siaai-----SGS-L---SS-WG
>SCO57938.1
----vpvptaAPLTPAVRLAKVISEFSSAlde--KYrPIFKtwqt---HspPSEIDVIRL-TEEINRDgsrLHQtSWK---------PFGTRLLKFLDQI
QLLIKPGDILVgGSQNMIASGVWATVRLSlE-i-ATGHLSYFERLSLLLMRLGHATIIQRDRVLLFPH--------------DSDLKALTCEYLIVITEM
CKTIIGFEK-k-GFl-----aqlatS--TC-leKEFKEFETQLAFWSKVINKKLAYLNEasqaqant----siaai-----SGS-L---SS-WG
>SCV47828.1
----vpvptaAPLTPAVRLAKVISEFSSAlde--KYrPIFKtwqt---HspPSEIDVIRL-TEEINRDgsrLHQtSWK---------PFGTRLLKFLDQI
QLLIKPGDILVgGSQNMIASGVWATVRLSlE-i-ATGHLSYFERLSLLLMRLGHATIIQRDRVLLFPH--------------DSDLKALTCEYLIVITEM
CKTIIGFEK-k-GFl-----aqlatS--TC-leKEFKEFETQLAFWSKVINKKLAYLNEasqaqant----siaai-----SGS-L---SS-WG
>XP_023436800.1
----vpvptaAPLTPAVRLAKVISEFSSAlde--KYrPIFKtwqt---HspPSEIDVIRL-TEEINRDgsrLHQtSWK---------PFGTRLLKFLDQI
QLLIKPGDILVgGSQNMIASGVWATVRLSlE-i-ATGHLSYFERLSLLLMRLGHATIIQRDRVLLFPH--------------DSDLKALTCEYLIVITEM
CKTIIGFEK-k-GFl-----aqlatS--TC-leKEFKEFETQLAFWSKVINKKLAYLNEasqaqant----siaai-----SGS-L---SS-WG
>CVL10572.1
---ts-sfntteNGNLFNNLCEAAINEFLQD-petlkladnpfvQfvSH-RKEqiekcr--DEehnDPIEE----MQQCIREVeQ-K-WT-----GsKAH
HLREKVNPFVESITALTKSCENLLQPAP-FgVAIAVSGFRIVLEl-ATKAHGAVEDILTVLEEVSPLLDCYKMTA----------------MSqqTSPQI
SKAIKKSYKNILQFWAYSARVLSKs--YTRVtLSs-AIRP-f------KQEIQTFREKFREDSKQVS-qlli----------ASIA--IERA--
>CVL04724.1
---ts-sfntteNGNLFNTLCETAINEFLRD-petlkatdnpfvQyvSH-RKEqiekck--EEehnDPIEE----TQQCIREVeQ-K-WT-----GsKAH
HLREKVNPFVESITALTKSCENLLQPAP-FgVAIAVSGFRIVLEl-ATKAHGAVEDILDVLEEVSPLLDCYKMTA----------------MSqqSSPQI
SKAIKKSYKNILQFWAYSARVLSKs--YTRVtLSs-TIRP-f------KQEIQTFREKFRDDSKQVS-qlli----------ASIA--IERA--
>CZR47743.1
----mteNGNLFNNLCEAAINEFLQD-petvkladnpfvQfvSH-RKEqiekcr--DEehnDSIEE----MQQCIREVeQ-K-WT-----GsKAHHLREK
VNPFVESITALTKSCENLLQPAP-FgVAIAVSGFRIVLEl-ATKAHGAVEDILTVLEEVSPLLDCYKMTA----------------MSqqTSPQISKAIK
KSYKNILQFWAYSARVLSKs--YTRVtLSs-AIRP-f------KQEIQTFREKFREDSKQVS-qlli----------ASIA--IERA--
>EGU83969.1
---ts-sfntteGGNSFNALCETAIKEFLDD-petqkladnpfvRyvTC-RKEqiekgk--DEehdDPIEQ----TQQCIREVeQ-R-WT-----GsKAH
HLRERINPFIESITALTKSCESLLQPAP-FgVAIAVSGFRIVLEl-ATKAHGAVEEILNVLEEVPPLLDCYKMTA----------------MSqqNSPQI
SKAIKKSYKNILQFWAYSAKVLSKs--YTRVtLSs-AMRP-f------KQEIQTFREKFREDSKQVS-qlli----------ASMA--IERV--
>EMT65778.1
---ps-sfntteGGNSFNALCETAIKEFLDD-petqkladnpfvRyvTC-RKEqiekgk--DEehdDPIEQ----TQQCIREVeQ-R-WT-----GsKAH
HLRERINPFIESITTLTKSCESLLQPAP-FgVAIAVSGFRIVLEl-ATKAHGAVEEILSVLEEVPPLLDCYKMTA----------------MSqqNSPQI
SKAIKKSYKNILQFWAYSAKVLSKs--YTRVtLSs-AMRP-f------KQEIQTFREKFREDSKQVS-qlli----------ASMA--IERV--
>ENH65761.1
---ts-sfntteGGNSFNALCETAIKEFLDD-petqkladnpfvRyvTC-RKEqiekgk--DEehdDPIEQ----TQQCIREVeQ-R-WT-----GsKAH
HLRERINPFIESITALTKSCESLLQPAP-FgVAIAVSGFRIVLEl-ATKAHGAVEEILNVLEEVPPLLDCYKMTA----------------MSqqNSPQI
SKAIKKSYKNILQFWAYSAKVLSKs--YTRVtLSs-AMRP-f------KQEIQTFREKFREDSKQVS-qlli----------ASMA--IERV--
>EXA38117.1
---ts-sfnateGGNSFNALCETAIKEFLDD-petqkladnpfvRyvTC-RKEqiekgk--DEehdDPIEQ----TQQCIREVeQ-R-WT-----GsKAH
HLRERINPFIESITALTKSCESILQPAP-FgVAIAVSGFRIVLEl-ATKAHGAVEEILNVLEEVPPLLDCYKMTA----------------MSqqNSPQI
SKATNKSYKNILQFWAYSAKVLSKs--YTRVtLSs-AMRP-f------KQEIQTFREKFREDSKQVS-qlli----------ASMA--IERV--
>EXK89586.1
---ts-sfntteGGNSFNALCETAIKEFLDD-petqkladnpfvRyvTC-RKEqiekgk--DEehdDPIEQ----TQQCIREVeQ-R-WT-----GsKAH
HLRERINPFIESITALTKSCESLLQPAP-FgVAIAVSGFRIVLEl-ATKAHGAVEEILNVLEEVPPLLDCYKMTA----------------MSqqNSPQI
SKAIKKSYKNILQFWAYSAKVLSKs--YTRVtLSs-AMRP-f------KQEIQTFREKFREDSKQVS-qlli----------ASMA--IERV--
>EXM05399.1
---ps-sfntteGGNSFNALCETAIKEFLDD-petqkladnpfvRyvTC-RKEqiekgk--DEehdDPIEQ----TQQCIREVeQ-R-WT-----GsKAH
HLRERINPFIESITTLTKSCESLLQPAP-FgVAIAVSGFRIVLEl-ATKAHGAVEEILSVLEEVPPLLDCYKMTA----------------MSqqNSPQI
SKAIKKSYKNILQFWAYSAKVLSKs--YTRVtLSs-AMRP-f------KQEIQTFREKFREDSKQVS-qlli----------ASMA--IERV--
>EXM26933.1
---ts-sfntteGGNSFNALCETAIKEFLDD-petqkladnpfvRyaTC-RKEqiekgk--DEehdDPIEQ----TQQCIREVeQ-R-WT-----GsKAH
HLRERINPFIESITALTKSCESLLQPAP-FgVAIAVSGFRIVLEl-ATKAHGAVEEILNVLEEVPPLLDCYKMTA----------------MSqqNSPQI
SKAIKKSYKNILQFWAYSAKVLSKs--YTGVtLSs-AMRP-f------KQEIQTFREKFREDSKKVS-qlli----------ASMA--IERV--
>KLO83740.1
---ts-sfntteNGNLFNTLCETAIYEFLQD-petlkladnpfvQyvSH-RKEqiekcr--DEelnDPIEE----TQQCIREVeQ-K-WT-----GsKAH
HLREKVNPFVESITALTKSCENLLQPAP-FgVAIAVSGFRIVLEl-ATKAHGAVEDILNVLEEVSPLLDCYKMTA----------------MSqqSSLQI
SKAIKKSYKNILQFWAYSARVLSKs--YTRVtLSs-AIRP-f------KQEIQTFREKFREDSKQVS-qlli----------ASMA--IERA--
>KLP06426.1
---ts-sfntteNGNLFNTLCETAIYEFLQD-petlkladnpfvQyvSH-RKEqiekcr--DEelnDPIEE----TQQCIREVeQ-K-WT-----GsKAH
HLREKVNPFVESITALTKSCENLLQPAP-FgVAIAVSGFRIVLEl-ATKAHGAVEDILNVLEEVSPLLDCYKMTA----------------MSqqSSLQI
SKAIKKSYKNILQFWAYSARVLSKs--YTRVtLSs-AIRP-f------KQEIQTFREKFREDSKQVS-qlli----------ASMA--IERA--
>KLP11383.1
---ts-sfntteNGNLFNTLCETAIYEFLQD-petlkladnpfvQyvSH-RKEqiekcr--DEelnDPIEE----TQQCIREVeQ-K-WT-----GsKAH
HLREKVNPFVESITALTKSCENLLQPAP-FgVAIAVSGFRIVLEl-ATKAHGAVEDILNVLEEVSPLLDCYKMTA----------------MSqqSSLQI
SKAIKKSYKNILQFWAYSARVLSKs--YTRVtLSs-AIRP-f------KQEIQTFREKFREDSKQVS-qlli----------ASMA--IERA--
>PNP74806.1
---ts-sfntteNGNLFNTLCETAIKEFLED-petlkladnpfvQyvSH-RREqtgkci--EEehnDPIEE----TQQCIREVeK-K-WT-----GnKAH
HLREKVNPFVESITALTKSCESLLQPAP-FgVAIAVSGFRIVLEl-ATKAHGAVEDILNVLEEVSPLLDCYKMTA----------------MSqqSSPQI
SKAIKKSYKNILQFWAYSAKVLSKs--YTRVtLSs-AIRP-f------KQEIQTFREKFREDSKQVS-qlli----------ASIA--IERA--
>RBA20203.1
---ts-sfntteNGNLFNNLCEAAINEFLQD-petlkladnpfvQfvSH-RKEqiekcr--DEehnDPIEE----MQQCIREVeQ-K-WT-----GsKAH
HLREKVNPFVESITALTKSCENLLQPAP-FgVAIAVSGFRIVLEl-ATKAHGAVEDILTVLEEVSPLLDCYKMTA----------------MSqqTSPQI
SKAIKKSYKNILQFWAYSARVLSKs--YTRVtLSs-AIRP-f------KQEIQTFREKFREDSKQVS-qlli----------ASIA--IERA--
>RBR00401.1
---as-sfntteNGNLFNTLCETAIKEFLED-petrklaenpfvQyvNH-RREqtekwr--EEehsDPIEE----TQQCIREVeQ-K-WT-----GsKAH
HLREKVNPFVESITALTKSCESLLQPAP-FgVAIAVSGFRIVLEl-ATKAHGAVEDILNVLEEVSPLLDCYRMTA----------------MSqqSSPQI
SKAIKKSYKNILQFWAYSAKVLSKs--YTRVtLSs-AIRP-f------KQEIQTFREKFREDSKQVS-qlli----------ASIA--IERA--
>RBR18191.1
---as-sfntteNGNLFNTLCETAIKEFLED-petrklaenpfvQyvNH-RREqtekwr--EEehsDPIEE----TQQCIREVeQ-K-WT-----GsKAH
HLREKVNPFVESITALTKSCESLLQPAP-FgVAIAVSGFRIVLEl-ATKAHGAVEDILNVLEEVSPLLDCYRMTA----------------MSqqSSPQI
SKAIKKSYKNILQFWAYSAKVLSKs--YTRVtLSs-AIRP-f------KQELQTFREKFREDSKQVS-qlli----------ASIA--IERA--
>SCO06154.1
---ts-sfntteNGNLFNTLCETAIYEFLQD-petlkladnpfvQyvSH-RKEqiekcr--DEelnDPIEE----TQQCIREVeQ-K-WT-----GsKAH
HLREKVNPFVESITALTKSCENLLQPAP-FgVAIAVSGFRIVLEl-ATKAHGAVEDILNVLEEVSPLLDCYKMTA----------------MSqqSSLQI
SKAIKKSYKNILQFWAYSARVLSKs--YTRVtLSs-AIRP-f------KQEIQTFREKFREDSKQVS-qlli----------ASMA--IERA--
>SCO47076.1
---ts-sfntteNGNLFNTLCETAIYEFLQD-petlkladnpfvQyvSH-RKEqiekcr--DEelnDPIEE----TQQCIREVeQ-K-WT-----GsKAH
HLREKVNPFVESITALTKSCENLLQPAP-FgVAIAVSGFRIVLEl-ATKAHGAVEDILNVLEEVSPLLDCYKMTA----------------MSqqSSLQI
SKAIKKSYKNILQFWAYSARVLSKs--YTRVtLSs-AIRP-f------KQEIQTFREKFREDSKQVS-qlli----------ASMA--IERA--
>SCO55805.1
---ts-sfntteNGNLFNTLCETAIYEFLQD-petlkladnpfvQyvSH-RKEqiekcr--DEelnDPIEE----TQRCIREVeQ-K-WT-----GsKAH
HLLEKVNPFVESITALTKSCENLLQPAP-FgVAIAVSGFRIVLEl-ATKAHGAVEDILNVLEEVSPLLDCYKMTA----------------MSqqSSLQI
SKAIKKSYKNILQFWAYSARVLSKs--YTRVtLSs-AIRP-f------KQEIQTFREKFREDSKQVS-qlli----------ASMA--IERA--
>SCO89821.1
---ts-sfnttkGGNSFNALCETAIKEFLDD-petqkladnpfvRyvTC-RKEqiekgk--DEehdDPIEQ----TQQCIREVeQ-R-WT-----GsKAH
HLRERINPFIESITALTKSCESLLQPAP-FgVAIAVSGFRIVLEl-ATKAHGAVEEILNVLEEVPPLLDCYKMTA----------------MSqqNSPQI
SKAIKKSYKNILQFWAYSAKVLSKs--YTRVtLSs-AMRP-f------KQEIQTFREKFREDSKQVS-qlli----------ASMA--IERV--
>SCV44481.1
---ts-sfntteNGNLFNTLCETAIYEFLQD-petlkladnpfvQyvSH-RKEqiekcr--DEelnDPIEE----TQQCIREVeQ-K-WT-----GsKAH
HLREKVNPFVESITALTKSCENLLQPAP-FgVAIAVSGFRIVLEl-ATKAHGAVEDILNVLEEVSPLLDCYKMTA----------------MSqqSSLQI
SKAIKKSYKNILQFWAYSARVLSKs--YTRVtLSs-AIRP-f------KQEIQTFREKFREDSKQVS-qlli----------ASMA--IERA--
>SCV52450.1
---ts-sfntteNGNLFNTLCETAIYEFLQD-petlkladnpfvQyvSH-RKEqiekcr--DEelnDPIEE----TQQCIREVeQ-K-WT-----GsKAH
HLREKVNPFVESITALTKSCENLLQPAP-FgVAIAVSGFRIVLEl-ATKAHGAVEDILNVLEEVSPLLDCYKMTA----------------MSqqSSLQI
SKAIKKSYKNILQFWAYSARVLSKs--YTRVtLSs-AIRP-f------KQEIQTFREKFREDSKQVS-qlli----------ASMA--IERA--
>XP_018757268.1
---as-sfntteNGNLFNTLCETAIKEFLED-petrklaenpfvQyvNH-RREqtekwr--EEehsDPIEE----TQQCIREVeQ-K-WT-----GsKAH
HLREKVNPFVESITALTKSCESLLQPAP-FgVAIAVSGFRIVLEl-ATKAHGAVEDILNVLEEVSPLLDCYRMTA----------------MSqqSSPQI
SKAIKKSYKNILQFWAYSAKVLSKs--YTRVtLSs-AIRP-f------KQEIQTFREKFREDSKQVS-qlli----------ASIA--IERA--
>XP_023435830.1
---ts-sfntteNGNLFNTLCETAIYEFLQD-petlkladnpfvQyvSH-RKEqiekcr--DEelnDPIEE----TQQCIREVeQ-K-WT-----GsKAH
HLREKVNPFVESITALTKSCENLLQPAP-FgVAIAVSGFRIVLEl-ATKAHGAVEDILNVLEEVSPLLDCYKMTA----------------MSqqSSLQI
SKAIKKSYKNILQFWAYSARVLSKs--YTRVtLSs-AIRP-f------KQEIQTFREKFREDSKQVS-qlli----------ASMA--IERA--
>CZR51156.1
----mETNAPNTAFQKAFIEWRDSLfkkkkSHKynfLLS-cnyailtehnA---ataES---VEEAVRMIEVKNsqKTS-T-------R--MIKKIIGPV
VKILKDYEGIIEILCQADPFPSAIIWGCLKVIVNGLGRYFELFEKIRGQLDLLKFQLERLKWCDELWGDSD--------------DMQRYLCNTYVHVFR
FWSAIDKECNRis--LN--t--imraat----S-fstKKIQSI---iddLGEEVDKIDKLWPIVEGrkargerqdsek----er---QEAGLERM-----
Es-
>CZR51502.1
ASNalsvVqttpdtpasatTQKASDDLWSEAVKLLRPDDENQIRLQEGdKLTVLSEVLAATIEKQERCKDRQWRFKKKDGTFIVLRDVFDKIVSWLKKLQ
SIGDFVAQLDPVHLALPWSIIKFFLQVSTGDTERLGAVYDGIEKIANLIGRYAIFEDLYLRET-----------skASDLLKKVIVKLYSSVLTYLAGAK
RYYAQNTAMRVTKnILQIS-dVDIDKLAEDIQSEQIGVDELARLIDAeslrnanqimkrlste----arehkeELKHALADLKIDD--IHD
>RFU27471.1
ASIappeTqgapgsspaiaGQNESDELWTAAVKLLNPDDEAQIRLQNTnKLTVLDEVLAAAIEKRERCKDRQWKIKRRDGTIIVLRDVFDRIASWLNKLQ
SIGDFVTQFDSAHLALPWSLIKFFLQISTVDSEKLGTVYDRIEMITNLIGRCAIFEDLYLRDS-----------skASDLFKKAIIKLYVSVLTYLAEAK
RFYAQNSA---TKnILHIS-dFDVDKLAENIQNEQTSVEEFARLIDAeslrnanqnirllste----aqkykkELRDALANLRIDH--IRD
>XP_018073822.1
MSNtdpvdPgtaagpspatEQKSGDDLWSEAVKLLRPGDEEQLRLEka-DKLPVLEEVLAAAIKKRERCKDRQWRIKKRDGTVIVLRDVFDKIASWLKKL
ESIGDCVAQLDSVHLALPWSVIKFFLQLSTGDNEKLGSVYDQLEKITNLIGRYGIFEELYLEESS-------K--ASNLLKKAIVKLYASVLTFLAEAKR
YYAQDTAKRMAKNILQISdwd--VDKLADNIQSEQACVDEIARLIDAeslrnasqgikrl--sKGarehkeELRKAL--GDLGIDHIND
>CZR52556.1
----plnqadPPDGNPDLWKEAYQALYLEk-pklviAyqNLVLEDdvadvspketkaddvgmteadataiEAhLRldkEQISR---FLSKKVEAAqdQAK
-LHL----kiskskEVTIDVGEQVDRIVKGITCAKDFIGSIVSNEP-HAALAWAGVCVILPf-ILNAHEQSTAALDGFEYISNLMLQYLVREQTYRGLKA
DE---idrpGGVNVanLKGQFESKTVKLYTRITEYQIRLSRQYSRhr--LFRYMRnvakcdgwn----A-m------LDEIKKFEAQGGGDVAAIDSirl
kflalgq--kRHfealeer-L--------K---INQK
>CZR53464.1
--Qensn-tdpdaaGSAQENDMWKIAEAQLRL-DkkqtelldAyyDILKSKlkkdlnpagT--LerqKQISAFIV---SESKGFrDTS-KLG-KFAsvlk
-----------KGADCILKAEAVISAASQPCL-PASVACAGVMLVLSLCTQAGSQRDVLFKGLWEIPDVIYDLAENEKLHWTDAQ-----------DPVF
KTSMTKLCSHILEFLARAACHLEKhp--ITRTLKdmfnqvewd----T-l------LSAIKDAEARVYNHSAVNGWkdvrmireaqe--kGQ--------
LA--QQTA--
>OCK73003.1
--Qdnen-vdpetntnaaDSAEEDDMWKIAEAQLRR-DkkknqlldVyyGILKSKlkedvaaagT--LerrKQICNFIE---SESKGFqDTS-KLG-KFA
svfn-----------KAANCILNAKEVINAAAQPCL-PASIACAGVMLVLSLCVQARNQQEVLFKGLNDIPDVIYNLAKIEKLHWTDTQ-----------
DPVFKRSMTTLCSHILEFLARAACHLEEhp--TTRISKnmlnqcewd----V-l------VPAIQDAEAGVLKHAAVNGWegirkilenqe--kDQ----
----LA--QQTV--
>RDL30832.1
--Qenqn-iglkpntdaaDSAQEDNMWKIAEAQLRR-DqkknklldAyyDILKSKlkdldssnT--SekqKQISAFIE---SQSKTIqDAN-KLG-KFTs
vlk-----------KAADYILKAEKVISTAAQPCL-PASIACAGVMLVLSLYAQAGSQRDILFKGLDEIPHVIYDLTENETLHWTKTQ-----------E
QVIKKSMIELCSYILEFLARAACHLKKhp--ITQTLKdmfnqgewn----V-l------LSAIKAAEARIINHSGVEGWkevrmireaqe--nNR-----
---LA--QLAA--
>CZR53656.1
----mstalanaSRLKPEIRLAQAVSQFEADlsr--edKaAFQFSrsesl----kspPRPSDvmlLTAQIDRRSRE--KG-PG-----GR--CVGPRLLN
FL------------------------------qafvvnstsyler--------------LSALFMVLGRSAPRYQRMASLYPL--------------SNI
LQSSLSEYFIVLVGLCHHLLKFTKKs--A---VGqfvaSLS------D---IDLKMAQSELEIWANSIK-eevdillaqtieg---Eag----ENTRFRT
LSSKFSE
>XP_013314841.1
----mavalrraAPLKPEIRLAQAMSEYESLlnd--dqKaTMRIYrsg----qpPRPSDvmrLTAEIDRSHS--R---RK-----SR--CVGTRLTNILH
CLQQFSAVVDTVVgGSqCL-IASGIWAVFKLtlylalewasyfek--------------LSTLLMDVGRSSPRYQELGVLYSA--------------STA
LRKVLCEYMVLVIDLSFRSRIQPL----------------------------QRLPDSLADAVR-mevniasakeqql---Eik----DNATFRSFVGRF
SD
>CZR56422.1
----senaptevanQPKPIRELWNEAYEALKVId-dslmkQyeTIMKDEmasvgslaanvsDPnGVfghEQMQD---FLKKNLIEVdDKK-WTL----kw
vGaRDVKVEDLAKPVVGIIKWAKEYIDPVANGNP-YTAVAWTGVSLLLPl-FLNPSEQAASMVKVMEDISNLIVRCSMREDLYTRRLESTNS------fD
WKGYRDTLQELYTRILKFQAKSICYLTEng--FFRKGRdlikwddwd----S-m------HETVMKQEDIFQAVYEIWKDgiylresealver--hKEim
d-----------VNNNISS
>CZR57679.1
----sslpSSERTRTTFLEARDSFLELVpea-eKAqFLE-cn----dsTA---LLNGVKALL-kQSpgQAY-QLS-----H--HCLDKVASFSHKLEHYF
EVVGILVSSNPQFGAIAWGAIRFILKLASNYTTFFERVIALIDCLRISFNQYEYISEVLKRSF------tra--VADdrSLARVEAALRNVYTDLFDFFL
RVANIFKRrD-GS--SRnralvigklawk----P-fdVRFDDILQSLEKHRETICLELHIAEMekeseertkdqqe----wveaq---------------
---
>CZR59391.1
----mamHFDPVEDAFNSAKQAFRNSla-dpnl-YNeiLT------aTTIADvykLTTKLQEDAA-SQTK-L-------R---HLARIRPFLERLSAYAG
VIDTFiq--vKp--DLLALIWGPIRL-iI---lwSSql-NQALDAIAAAMGQIAQALPQFASMAHTFA-----Q----N---D--AIKAALGVFYQDILD
FYTIILKFFCMs-----RWKymfesiwpnq------kKKIDVVVg-NLKSHAHLMREEVTLV----diKEaqearir------------------
>CZR60508.1
A-----TPAGSRWTKALESLSENDRLQLQSNfppdQAhYRGMLEEVLDIAVEKKQLCIKKAWKFKKSDGKVVIVRDLFEKIVVWVQKFKEVGDVAVSYDP
GHAALPWAAVRFLLTIAIADTQTFGAMVEGIEKVAMLVTRCRILEQLYLNHGG-----D-----DIEFEEALVNLYVAILKFECNAIRFYGKNTAKRILS
GVIATSSSVEEDFKKIAEAQIEVDSCAKFIDAkhqretgqkvdalgvairgtyakldTTiMAigqnqtRLETILRELEEPIVRSAS
>CCD47759.1
---maSpsstpamrQRTVAEHRWHKAWESLKKEDANEIKLDptRTdYLDILQDIHNLATKKKEVCIQKACKYKKNNGTTVIIRDLFEKILIWVNKVKDIG
DIIVSYDPGHAALPWAAVRLLLTIAVEDSHSFGVLIEGLEQISKLIAQCKVLEDLYSQSA-----------gDDTGFDEALLELYVAILTFESHAIQIYR
KSTPSRLIS-AIKL-psnklqdglei---------VWVKYQRVTDCTKL------IdaqhirQFENIIRKFEQPIVRSAT
>EMR89734.1
----mrQRTVAEHRWHKAWESLKKEDANEIKLDptRTdYLDILQDIHNLATKKKEVCIQKACKYKKNNGTTVIIRDLFEKILIWVNKVKDIGDIIVSYDP
GHAALPWAAVRLLLTIAVEDSHSFGVLIEGLEQISKLIAQCKVLEDLYSQSA-----------gDDTGFDEALLELYVAILTFESHAIQIYRKSTPSRLI
S-AIKL-psnklqdglei---------VWVKYQRVTDCTKL------IdaqhirQFENIIRKFEQPIVRSAT
>XP_024551699.1
---maSpsstpamrQRTVAEHRWHKAWESLKKEDANEIKLDptRTdYLDILQDIHNLATKKKEVCIQKACKYKKNNGTTMIIRDLFEKILIWVNKVKDIG
DIIVSYDPGHAALPWAAVRLLLTIAVEDSHSFGVLIEGLEQISKLIAQCKVLEDLYSQSA-----------gDDTGFDEALLELYVAILTFESHAIQIYR
KSTPSRLIS-AIKL-psnklqdglei---------VWVKYQRVTDCTKL------IdaqhirQFENIIRKFEQPIVRSAT
>OCK92067.1
TKSIvvhhssvdqemAVQNSRDLWEKAFQTLADEDALQFDF-tTAdRLTILKDVLAVVETKKRNCMQRRWKYTKPNGDVIILRDIFEKIATWVNTFKQVG
DLATQSDPTHMSLPWAGVRLLLQVSVNDVQTFGAMAEGVEFVSNLITRSAIIEALYLQGLT-----A----AMHQLTQAIIKLYTAILQYILKARRFYDR
STARRMAFSLIQTSeTGVEMYLRHISNAQTDVDACMRLVEAeggeqmkhtlqsiqc-Gmgam--eeetreKLGSILEDLGKPITRMAI
>XP_007841469.1
ASRaesaShsesttipsAQSSSESLWAEALDLLHAEDGERLRLLAAeKITVLDEVLEAAKEKRQQCQDGQWKYKKSDGTVVVLRDVFDKMVKWLTKLQTI
GDLVVQFDSTHLTIPWAAIKFFLAISSSDSQNLSAVFDGLEMITNLISRYKIFEELYLREV-----------skATELLKQAIIKLYASVLTFLAQAKRY
YSQNTASKLWRaISLQ--------------------------PLstlrsvddklgnllve----gkahqtELRKALDDLRLTQ--IHG
>XP_024737259.1
--------------MPTQKLSAEDKASINFSY-nKLSILSDLKLETEVAQQKCDEKRLGFKRRNGEKVILRDLLGKVVKWINLFKEVGDVAVSYDPGHAA
LPWALVRFLLQATVGDIEKYDFVVENLESVSKCICRCGLLERLYLD---------GSAStAKTEFETALVKLYGSMLLYLSKAKGFFDRKKSFRIISSAF
SDKKEFQDYTDNIAKDLEDVNQYAALIGRe---VdssryfELKGIIEEFDSPLKRMST
>CZR60767.1
--Iakpv-eapardagfqDLCPISELWNQAYEDLKADa-ngagklitKyeTIIENDlstqlasaagilsqASlKSlrkENMTR---ILTKKVAEVnDKK-
WKL----rfnDHEVAVEDLVKPVVDAVGWADKYVSGALAANP-YASIAWAGVSLILPi-FLNPSKQAASMAEGLKKVSDLIVQSTIREALYAHRYESDTG
-rkGDMSLkeTHVKYREELQKLYCAILKFQAGCVCYYYRgs--SSRLVSdlakwddwd----A-e------LKEIQDQNKSFSEVYELMKSvmsqedfga
vyrq--yEKnte-----------LLKSMGN
>CZR61018.1
----maVPQEP--VFKREFEKFLHDLqnsksKRKaafIGR-iqlqnaN---htpEE---LLESVQVLMRECsdKRM-R-------K--WYNKSFTPVIDA
IKDYTGVIDTMIQAYPMPTALIWGGLKIVLDCAGRHGQQFEKIKSHMETLQDHLWDLANCDMLYGSSP-----------ySADVVRRLIGRSYVTILRFW
YRCTKIIEHpm--R-----yv----A-vtdHKLLAI---lgdLKKDSEELSKICERAEAllnqaarkdvaeefvrsalergaAQidrekAEierteaake
rtkaeqeraaaqRSRELAEIEFQ-----Ea-
>CZR63552.1
----msSLTPIDDLFHEARDGFLNSLset-eKKhVPK-ct----saEE---FISSISKLD-lLTkrGRR-G-------V--SLLKKLQKFSDSLSPYFHI
IEVFCSAHPEFACLAWGALSLLLQLASNFSNFFEKVCDLLESLNAILPQFRDVYNSLNHMK------s-----dLTPRLHEAILQFYTCLFEFFQTLARV
FTNkN-GT--IRrtpatladlfwr----P-fdVRFQAVVKRIRICQGIVKSELDVALIlairtdinlereq----lsqnted------------------

>XP_013951841.1
--Tn-sqvlGSTDLAELFKEAQDTFLASLsee-eRRsFPK-cs----saEE---LVESARKLD-iLSrgHRD-R-------K--AMLRKIQAFGNKLSPF
FGIIDILCSAHPEWANVAWGAFRLVLQmllwlfatvhnddltkrlnrrvkLASNFGTFFENLCETLDQLAAEFPQWTEIYISLGRDK------h-----s
FSQRLPEALVRFYTCMFDFLHSVSRVFIRkD-GK--PKktslyvanimrq----P-fsTRFQDILKKMKACREIVLSELNLALRiqlrnnsrqdsdy---
-ikeklkk------------------
>CZR64609.1
---tfTskhvngaqtsaGTTTSGGLWLKALEKLSGEDREAIKNLqpkpenqhpf--SKANIDELLDLTKHVQTKCQESSLK-LSFGGKDIIVRDVAGKII
FWLSKFKEIGDVTVSCDPVHAALPWAGVRFLLQATIGEHEQMGNLVLATEKISYLISRGAIYERLYPPGECQPLSPhefpttawtfcdflkkftnsevvg
SGTMQtdVESNFHDAMIELYATILRMIALCHRLFAKNTAKRAVHALFQP-GDVSTFLEQSTELENRVEHEVQNCERsdrqrsda----ETRSLLALLKep
--IVRTDE
>CZR65489.1
--Agep-iveesvkklISRPIVELWDEAYDELSKKd-kslvaDyeAQLSESlvgavalagqasaiafsg-LgKIqrcQQMKV---LLDQKIKEIdEGK-W
KL----kfkDHELVVKDLVEPVVGVIDWAKDFVGTALEPSP-YGSIAWAGVCVLLPl-VLNPSKQEAARVKGLDDIATIISQCIMREALYHRRYESTDH-
geLKREFetSHIRYRDALRALYVKILSFQATSVCCLSIst--FSRVTAdmvkwtdwd----N-m------LAEIKQQENALKSIEDQWRDmkydeecklh
ndr--hEQrmr-----------GLSAIED
>CZR66406.1
---skaitsgqsavg-pteskedeklDLPPISDLWDEAYRKLP---nrlvkDyeQMLKDAsgggqmPTeTGqrrDQMQK---LAEGRRNEIesG-Q-WKI
----pligGHEFAVRDLIGPVVSITTWAKDYVGDAVSSSP-PASIVWAGVCLLLPl-LLNPSHQEASRLKGLDTIAGIIGECSLREAIYYRRYELPSEGk
ka-QRASrpEHETYRSDIKAVYEMILTFQAKYVCFLSGmt--AERWIQdttkwqdwe----K-m------IGDIVKQNDKLRNTDSAWNLytdqenwemq
veq--hKQrldmlsh-I--KAETSRL--VEL--
>CZR67570.1
----ahtvsrqppePLKPVGELWNEAYEELKDKe-kslikEyeAAMSQDmstilcstslalgaPEvSVrrkEQMVA---LVEKKVVEAkKNA-WKL----
kygDSEVLVKDLAEPVVNLINDAEKFVDGVVSANP-YASIAWAGVSLLLPl-FLNPSKQAASLATGLDYIGNLIVRSDMRQKLYERQYKVANS-se----
-GLHEYRDTLKELYVRILKFEAKCVCYYSKnq--VSRLSRdiakwdmwd----S-l------LQDVTVQEGEFVKVYKIWKDliaqeeyeklssr--hAE
sin-----------VMKLISE
>CZR67760.1
AAK-ssedaivsvqPASAARDLWKKAIETLDDEDRKTIEALnnddrsvteltrAAkLRTIEDDVLTVVKEGMETCKKKRWKYKKG-GHDVIIRDKLEKIV
KWVEKFVEVGDTIVQYDPGHAALPWAGV------ATNDSQIYGAMVDGVEHISNLITRYHVLEAIYLKPIE-------GGDlkARDQFEASLVKLYAAIM
IYLVKARLFFNKNPIKRMAGaVVHTA-eSSVESFFDRIEKAQADVNRCLSLLDAertqsshenmslitlq----idDLKRILSDLDAPI--LR-
>CZR67837.1
---sssq-nvpqsqqqgpSAAGATNLWDRAYETFAKKNpdldsAfrEILSTEsaspagvltsknyadkeKElSAlkrRLVWLWVK---AQVERMeSRE-W
KI-RLGrkti-----kIRKQIEGIIKILSAVKDFGTQAAaLDPV-HAGLPVAGLYLILSFVTNDKDSRDALFDGLESTSNIVRRYAAIEKVYVWSSQG--
-------qAQDALQDSILSVYGRILEFEARALCQCHHnv--AFQTFKnmfggnswk----D-v------VQKISDADTTCTKLLPTLDAesqsshskqls
di--lsaqtDQieksfqESNKLIESILEEVRAA--
>CZR69566.1
-------MDMDELLVLAEKFGTwdLlk-pqd-QEfFES-----SSYEDvqqDINVIQSQQE-ITKT-M-------M---NMKRIHPFLTGMAHLEKVLTT
Irfqh--t-a--KVMAYVWGPVRF-lL---ktTNpr-ERAFDNVLDVYEQLGYKIPPLYDYIRLLT-----G----L---P--ESEGCLVYIYQDVLTFH
RLAYKLF------SlrakLWQrlsnatwkdl------sHTFKHLAd-SMESHGRFIRTHGSSV----rnPQadsdrgnepmrvdsgldvtqD----WGDA
Kmefyryr--------
>XP_001223437.1
-------MDVDKLLGLAETFETwdClkfr-dk--EfFES-----SSYDAvqqDLNVIQLQRQ-TTRT-M-------M---NMKRIHSFLTGMAHLEKVLV
AIrfeh--s-s--KVMAYVWGPVRF-iL---kl------------------------------FT-----A----L---P--ESEGCLVYVYRDVLTFHR
LAYKLF-------slpsnLWQklykpawkal-------DhtFEHLAa-SLERHLRFIQTHGLSL----q-DpqpnldqpvglvrvesglnmtqD----WD
DVKmefyryr--------
>XP_013952264.1
-------MDENELLPIIDKFL-sDtnts-er--ElFQS-----SSYDDvlqDINTIQSIRE-STKN-M-------M---NMKRIHSFLTGMAHFENVLIK
Iefqh--v-t--KVMACVWGPLRY-lL---el------------------------------FI-----A----I---P--DCATFLTHIYQDVLTFHQL
AYKLF-------slrptLFQkiyksiwkal-------NntFDHLAg-SLESHRKFIIKNGLSF----r-NpqatldldadlapagswpdnetN----VEN
VRrmfleyp--------
>CZR69763.1
--Tldp-istivvlIWEN-------AIEIHNARScd-dERrIES-sk-GdAKctlAE---LFEAV--DAAKEksRAS-E-------S--RWRAKIDEALD
RFQLYAPAVDVLIQQQPNITSIVWGSFRLLLHVATRKSGLATKIEDGMVLILMNIWTWHQIIKNEP--------------SADSIFDICSQLFSHVLTFL
VEARIYSEAse--LV--q--fwtsgft----R-spEIIDMAVESIRNVSNDLHHAAQAITNskasqfhnisnkspqnsvprgvNIsgvglSCydlqkeei
l------------------
>CZR69810.1
--Gsrs-kislggsnvQDRPVSDLWDEAYEEIRQNk-qnlvqDfeTILSKDlaanivtaggfggLQgKVrrsQMLKP---LLDRKIKEIeSDA-WKL---
-kfkDHELLVKDLVVPVVGAIQWAKDYVGSALETSP-SASLAWAGVCLLLPv-ILNPSTQGTAHVEALEIIAATISECSVRETLYHQRYEISE--tVKRD
AssPHFAYKAALKSLYIKILSFQMTSICCLSGhs--MSRVTKdivkwddwt----S-m------LAEIKKEEVKLKSMEEQWRDvkydeeckllgar--h
EDsmm-----------RLGALAQ
>CZT06513.1
----slsgesEWTR-------AVKLYNTTLtdd-pRKrIPD-dpvavelmfgtp---IkklDE---LIDYT--RSAKEkvDAG-R-------S--KFMKH
IDNLLQWFNKYAIIADIMIQHQPSITALVWGAVRGLLVVAVRDIEVSDKIGSNILSVLNHIGRWEEYLHLHP--------------ASARLSTIIIELFA
HLISFLVRSKRFYEInp--AK--r--yvkaafs----A-fnEKIDGTLRKVAELADAAEREAHLASQqe--qnRQwkavasert----------------
--
>CZT01742.1
----slsgesEWTR-------AVKLYNTTLtdd-pRKrIPD-dpvavelmfgtp---IkklDE---LIDYT--RSAKEkvDAG-R-------S--KFMKH
IDNLLQWFNKYAIIADIMIQHQPSITALVWGAVRGLLVVAVRDIEVSDKIGSNILSVLYHIGRWEEYLHLHP--------------ASARLSTIIIELFA
HLISFLVRSKRFYEInp--AK--r--yvkaafs----A-fnEKIDGTLRKVAELADAAEREAHLASQqe--qnRQwkavasert----------------
--
>CZT45234.1
----slsgesEWTR-------AVKLYNTTLtdd-pRKrIPD-dpvavelmfgtp---IkklDE---LIDYT--RSAKEkvDAG-R-------S--KFMKH
IDNLLQWFNKYAIIADIMIQHQPSITALVWGAVRGLLVVAVRDIEVSDKIGSNILSVLNHIGRWEEYLHLHP--------------ASARLSTIIIELFA
HLISFLVRSKRFYEInp--AK--r--yvkaafs----T-fnEKIDGTLRKVAELADAAEREAHLASQqe--qhRQwkavasert----------------
--
>EDP48589.1
---sekn-egdsatanssTSKKVFEPWLEAQQLLRK-DetldkiwvEsiHILNSRlglksendgN--AirvNDLRTFLN---VTTERLdDKK-WTI-QDD
sgqd-----dRRKKLTKVCQNILLVKDIVNSAAAASP-PAAIACAGITAGLLLFIQAMEQHESLLRGLDSISSLLPRLHVIEQHFLLRETG-------LG
aeLRRSLERNMIVLCAKVLEFQSRAVCYLGKpt--AKQLLKdlskhdgwd----G-i------LGDIERYDTYIKDTISSARDfkvdsqlntlqd-----
----------KLQQI--
>GAA92418.1
---sert-ngycapphssTIEKVFDPWLEAQQLLRK-DetldkiwvEsiHILNSRlglksendgN--AirvTDLRTFLN---VTTERLdDKK-WTI-QDD
iahd-----dKRRKLTKVCRNILCVKDIVNAAAAASP-PAAIACAGITAGLLLFIQAMEQHESVLRGLDSISSLLPRLQVIERHFLPRQTG-------LG
veLRRSLESDMINLCAKVLEFQSRAVCYLGKpt--ARQLLKdlskhdgwd----G-i------LGDIERYDTRVKDIISSAGIievnsqlnalqd-----
----------KLQQI--
>GAT20835.1
---sert-ngycapphssTIEKVFDPWLEAQQLLRK-DetldkiwvEsiHILNSRlglksendgN--AirvTDLRTFLN---VTTERLdDKK-WTI-QDD
iahd-----dKRRKLTKVCRNILCVKDIVNAAAAASP-PAAIACAGITAGLLvspsihvlsalltfqqLFIQAMEQHESVLRGLDSISSLLPRLQVIERH
FLPRQTG-------LGveLRRSLESDMINLCAKVLEFQSRAVCYLGKpt--ARQLLKdlskhdgwd----G-i------LGDIERYDTRVKDIISSAGIi
evnsqlnalqd---------------KLQQI--
>KMK58512.1
---sekn-egdsatanssTSKKVFEPWLEAQQLLRK-DetldkiwvEsiHILNSRlglksendgN--AirvNDLRTFLN---VTTERLdDKK-WTI-QDD
sgqd-----dRRKKLTKVCQNILLVKDIVNSAAAASP-PAAIACAGITAGLLLFIQAMEQHESLLRGLDSISSLLPRLHVIEQHFLLRETG-------LG
aeLRRSLERNMIVLCAKVLEFQSRAVCYLGKpt--AKQLLKdlskhdgwd----G-i------LGDIERYDTYIKDTISSARDfkvdsqlntlqd-----
----------KLQQI--
>OQD68167.1
---sers-dgdcatpnspTVKKVFDPWLEAQQLLRK-DktldkiwvEsiHILNSTvglkfendgN--AirvNDLRTFLN---VMTERLdDKK-WTI-QDD
igqd-----dKRKKLTKVCQNILLVKDIVNSAAAASP-PAAIAFAGITAGLLvnpsihvlsallifqqLFIQAMEQHESLLRGLGSIASLLPRLHVIEQH
FLLRETG-------LSaeLRTSLERDVIVLCAKVLEFQSRAVCYLGKpt--AKQLLKdlskhdgwd----G-i------LEDIERYDTYIKDTISSARDf
nvdsqlnalqd---------------KVQQI--
>XP_025473662.1
---sert-ngycapphssTIEKVFDPWLEAQQLLRK-DetldkiwvEsiHILNSRlglksendgN--AirvNDLRTFLN---VTTERLdDKK-WTI-QDD
iahd-----dKRRRLTKVCRNILLVKDIVNAAAAASP-PAAIACAGITAGLLLFIQAMEQHESVLRGLDSISSLLPRLQVIEQHFLPRQTG-------LG
veLRRSLESDMINLCAKVLEFQSRAVCYLGKpt--ARQLLKdlskhdgwd----G-i------LGDIERYDTRVKDIISSARVlevdsqlnalqd-----
----------KLQQI--
>EFQ86438.1
--Mstq-tqtidvameDSTPQHPLFDEATVAIHDTIlqe-hRHhFHQ-na----taSL---LLDELHRLSA-Snisgd-RS-I-------V--LSSRKFA
LFIRAFAPYFDVLSTCVILRSEWVGGFWGVIRLVFKIGSDYAVFLEKIADIFEVVAQIIPHYQQIYEVCK--HNT----fd--PNGdaGGLYLAALMSYV
YADLVQFCLDLYRIFCRga--QG--sETycltpptpwr----P-ldSRLVRLEARISQHRRWLQKETETHVQqyad----vtlhrreyleflhrq-----
-SEAK--------
>EGE03254.1
----msgpesepaDDVDIDQMWRETEIEFQN-Ls-GSsTKGLk----qLTVEDVLANLQQKKEADaKTS-VRY-----A--RVKHAVDKTLVCIQTLGSF
AASvA-SnfFGP--ANLCFSAVSMLITASQKYSKIFDGLSELFERISTFLDRFQIYARSKVV------------GvkIDPHLRRIIHDLLRSFVRICALS
IKISKHSKVLLALEvfsfg----S-dKGVSAEL---SKLENLVQNETKMSIAlilesakisegkiT-AGfsdvkssidTVDSKLDTLDGHMDSV--
>EER39635.1
----megvkyDGQDIEQMWGEALVEFHK-Ls-GHdPKKFs----eLSIGDVIGKINQQKELDdRKA-AKY-----G--KAKEVLNKTLTCIQTLGSLVAQ
gA-Sm---------------------NYSKIFSGIAELFERISHFLERFEVYVRSKSL------------GveLDIHLRKIIHELLWSFMRICALSIKIS
RENKLLLALEvfsfg----S-dKGVQAEL---DVLEALVKRETGMGVAltlesakitegnvT-TGfaetkgslqSLNSKVDGVTGQLSRV--
>EGC43321.1
----megvkyDGQDIEQMWGEALVEFHK-Ls-GHdPKKFs----eLSIGDVIGKINQQKELDdRKA-AKY-----G--KAKEVLNKTLTCIQTLGSLVAQ
gA-Sm---------------------NYSKIFSGIAELFERISHFLERFEVYVRSKSL------------GveLDIHL----------------------
-------TLEvfsfg----S-dKGVQAEL---DVLEALVKRETGMGVAltlesakitegnvT-TGfaetkgslqSLNSKVDGVTGQLSRV--
>EGD98293.1
----msgpesepaDDVDIDQMWRETEIEFQN-Ls-GSsTKGLk----qLTVEDVLANLQQKKEADaKTS-VRY-----A--RVKHAVDKTLVCIQTLGSF
AASvA-SnfFGP--ANLCFSAVSMLITASQKYSKIFDGLSELFERISTFLDRFQIYARSKVV------------GvkIDPHLRRIIHDLWRSFVRICALS
IKISKHSKVLLALErrk--------------------------------vQ-LGfrsqssidTVDSKLDTLDGHMDSV--
>EZF31527.1
----msgpesepaDDVDIDQMWRETEIEFQN-Ls-GSsTKGLk----qLTVEDVLTNLQQKKEADaKTN-ARY-----A--RVKHAVDKTLVCIQTLGSF
AASvA-SnfFGP--ANLCFSAVSMLITASQKYSKIFDGLSELFERISTFLDRFQIYARSKVV------------GvkIDPHLRRIIHDLLRSFVRICALS
IKISKHSKVLLALEvfsfg----S-dKGVSAEL---SKLENLVQNETKMSIAlilesakisegkiT-AGfsdvkssidTVDSKLDTLDGHMDSV--
>GBF61138.1
----msgpesepaDDVDIDQMWRETEIEFQN-Ls-GSsTKGLk----qLTVEDVLANLQQKKEADaKTS-ARY-----A--RVKHAVDKTLVCIQTLGSF
AASvA-SnfFGP--ANLCFSAVSMLITASQKYSKIFDGLSELFERISTFLDRFQIYARSKVV------------GvkIDPHLRRIIHDLLRSFVRICALS
IKISKHSKVLLALEvfsfg----S-dKGVSAEL---SKLENLVQNETKMSIAlilesakisegkiT-AGfsdvkssidTVDSKLDTLDGHMDSV--
>KDB27720.1
----msgpesepaDDVDIDQMWRETEIEFQN-Ls-GSsTKGLk----qLTVEDVLTNLQQKKEADaKTN-ARY-----A--RVKHAVDKTLVCIQTLGSF
AASvA-SnfFGP--ANLCFSAVSMLITASQKYSKIFDGLSELFERISTFLDRFQIYARSKVV------------GvkIDPHLRRIIHDLLRSFVRICALS
IKISKHSKVLLALEvfsfg----S-dKGVSAEL---SKLENLAQNETKMSIAlilesakisegkiT-AGfsdvkssidTVDSKLDTLDGHMDSV--
>KKZ61982.1
----medvkyDGKDIEQMWKEALVEFHK-Ls-GHdPKKFt----eLRVEDVIGKINQQRELDeKKA-AKY-----G--KAKDVLDKTLTCIQTLGQLLAQ
gT-SmvFGP--SNLCFNAVSYLITVAQKYSKIFAGIAELFERISAFLERFEVYVRSKSL------------GveLDIHLRKIIHELLRSFMRICALSIKV
SKENKILLALEvfsfg----S-dKGIQVEL---DTLEALVKRETGMGVAltlesakitqgnvT-AGfaetkgslqILDSKVDGVTGQLSSV--
>KLJ08852.1
----megeyDGKDIEQMWREALVEFHK-Ls-GHdPKKFt----eLSVDDVLGKINQRKELDdKKA-AKY-----G--KAKDVLDKTLTCIQTLGGLAAQg
A-SmvFGP--SDLCFNAVSYLITAAQNYSKIFSGIAELFERISAFLERFEVYVRSKSL------------GveLDIHLRKIIHELLQSFMRICALSIKIS
RENKFFLALEvfsfg----S-dKGIQAEL---DTLEALVKRETGMGVAltlesakitegnvT-TGfaetkgslqTLDSKVDGVTGQLGRV--
>OAL73442.1
----mselepvDDVDIDQMWRETEIEFQN-Ls-GNsNKDLk----qLTVEDILANLQQKKEADaKTS-ARY-----A--RVKHAVDKTLVCIQTLGSFAA
SvA-SnfFGP--ANLCFSAVSMLITASQKYSKIFDGLSELFERISTFLDRFQIYARSKVV------------GvkIDPHLRRIIHDLLRSFVRICALSIK
ISKHSKVLLALEvfsfg----S-dKGVSAEL---SKLENLVQNETKMSIAlilestkisegkiT-AGfsdvkssidTVDSKLDTLDGHIDSV--
>OAX83844.1
----medtkyDGEDIEQMWREALLEFHK-Ls-GHdPKKFt----eLRAHDVINKISQRRELDeKKA-AKY-----G--KAKDVLDKTLSCIQTLGNLLAQ
gA-SmiFGP--SNLCFNAVSYLITAAQNYSKIFGGIAELFERISAFLERFEIYVRSKSV------------GieLDIHLRKIIHELLRSFMRICALSIKI
SRENKFLLALEvfsfg----S-dKGIQAEL---DKLEALVERETGMGVAltlesakitegnvT-VGfaetkgslhVLDSKVDDVTGQLSSV--
>OJD18304.1
----megtkyNGEDIEQMWREALAEFHK-Ls-GHdPNKFt----eLKVSDVIDKINQRRELDeKKA-AKY-----G--KAKDVLDKTLTCIQTLGNLLSQ
gA-SmvFGP--STLCFNAVSYLITAAQNYSKIFGGIAELFERISAFLERFEVYVRSKSL------------GveLDIHLRKIIHELLRSFMRICALSIKV
SRENKFLLALEvfsfg----S-dKGIQAEL---DALEALVKRETGMGVAltlesakitegnvT-VGfaetrgslqTLNSKVDGVTGQLSSV--
>OJD28057.1
-----------MWREALVEFHK-Ls-GHdPKKFt----eLRVDDVLGKMNQRKELDnKKA-AKY-----G--KARD---------------------vFG
P--SDICFNAVSYLITAAQNYSKIFSGIAELFERISAFLERFEVYVRSKCL------------GveLDTHLRKTIHELLRSFMRICALSIKISRENKFLL
ALEvfsfg----S-dKGIQVEL---HTLEALVKRETGMGVAltlesakitegnvT-AGfaetqgslkTIDSKVDNVTGQLSRV--
>PGG99903.1
----medskyDEEDIDQMWREALVEFHK-Ls-GYdPKKFt----geLSVGDVIGKIGQQKEKDeKKA-AKY-----S--KAKRVLDKTLTCIQTLGNIAA
QgA-SmvFGP--SALCFNAVSFLITTARSYSKIFAGIAELFERISAFLERFEVYVRSKSL------------GveIDIHLRKIIHELLRSFMRICALSIK
VSRENKFLLALEvfsfg----S-dKGVQAEL---DNLETLVQRETGMSVAlilesakitegkvT-AGfaetrgslqNLDGKVDGVTGQLSSV--
>PGH00149.1
----megeyDGEDIEQMWREALVEFHK-Ls-GHdPKKFt----eLSVNDVLGKINQRKELDdKKA-AKY-----D--KARNVLDKTLTCIQTLGSLAAQg
A-SmvFGP--SDLCFNAVSYLITAAQNYSKIFSGIAELFERISAFLERFEVYVRSKSL------------GveVDFHLRKIIHELLRSFMRICALSIKIS
RENKFLLALEvfsfg----S-dKGIQAEL---DTLEALVKREMGMGVAltlesakitegnvT-TGfgetkeslqTIDGKVDGVTGQLSRV--
>PGH12190.1
----mknpqvDEEDLDQMWKEALVEFHK-Ls-GRdPKKFt----hLKVEDVLGKINQKKESDeKKS-AKY-----A--KAKDILGKTLTCIQTLGGLAAQ
gA-SmvFGP--ADMCFNAVSYLITVGQNYSKIFTGISELFERVSAFLERFEVYVRSKSL------------GitLDIHLRRIIHELLRSFMRICTLSIKV
SKESKILLALEvfsfg----T-dKGVQAEL---GALEALVQRETGMSVAlilesakitegnvV-SGfsetksslkNLDGKVDGISGQMGTV--
>PGH34763.1
----medvkyDGKDIEQMWKEALVEFHK-Ls-GHdPKKFt----eLRVEDVIGKINQQRELDeKKA-AKY-----G--KAKDVLDKTLTCIQTLGQLLTQ
gT-SmvFGP--SNLCFNAVSYLITVAQKYSKIFAGVAELFERISAFLERFEVYVRSKSL------------GveLDIHLRKIIHELLRSFMRICALSIKV
SKENKILLALEvfsfg----S-dKGIQAEL---DTLEALVKRETGMGVAltlesakitegnvT-AGfaetkgslqTLDSKVDGVTGQLSSV--
>XP_001544692.1
----megvkyDGQDIEQMWREALVEFHK-Ls-GHdPQKFs----eLSIGDVIGKINQQKELDdKKA-AKH-----G--KAKEVLNKTLTCIQTLGSLVAQ
gA-SmvFGP--SDLCFNAVSYLITVAQNYSKIFSGIAELFERISHFLERFEVYVRSKSL------------GveLDIHLRKIIHELLRSFMRICALSIKI
SRENKLLLALEvfsfg----S-dKGVQAEL---DVLEALVKRETGMGVAltlesakitegnvT-TGfaetkgslqSLNSKVDGVTGQLSRV--
>XP_002848651.1
----msgaesaDDVDIDQMWRETEVEFQN-Ls-GNsTKGLk----qLSVEEVLASLQQKKEADaKTN-ARY-----A--RVKNAVDKTLVCIQTLGSFAA
SiA-SnfFGP--SNLCFSAVSMLITASQKYSKIFDGLSELFERISTFLDRFEIYARAKVV------------GvkIDPHLRRIIHDLLRSFVRICALSIK
ISKHSKVLLALEvfsfg----S-dKGVSAEL---SKLETLVQNETKMSIAlilesakisegkiT-AGfsdvkssigIMDSKLDNIDGHMENV--
>XP_003010958.1
----mpgpepaDDVDIDQMWKETEIEFQN-Ls-GNsTKDLk----qLTVEDVLANLQQKKEADaKTS-ARY-----A--RVKHAVDKTLVCIQTLGSFAA
SiA-SnfFGP--SNLCFSAVSMLITASQKYSKIFDGLSELFERISTFLDRFQIYARSKVV------------GvkIDPHLRRIIHDLLRSFVRICALSIK
ISKHSKVLLALEvfsfg----S-dKGVSAEL---SKLENLVQNETKMSIAlilesakisegkiT-AGfsdvkssidTVDSKLDTLDGHMDSV--
>XP_003020356.1
----msgpepaDDVDIDQMWRETEIEFQN-Ls-GNsTKDLk----qLTVEDVLANLQQKKEADaKTS-ARY-----A--RVKHAVDKTLVCIQTLGSFAA
SvA-SnfFGP--SNLCFSAVSMLITASQKYSKIFDGLSELFERISTFLDRFQIYARSKVV------------GvkIDPHLRRIIHDLLRSFVRICALSIK
ISKHSKVLLALEvfsfg----S-dKGVSAEL---SKLENLVQNETKMSIAlilesakisegkiT-AGfsdvkssidTVDSKLDTLDGHMDSV--
>XP_003174309.1
----mpesenvDDVDIDQMWKETEIEFQN-Ls-GNsTKGLk----qLTVEDVLANLKQKKESDaKTM-ARY-----A--RVQNAVDKTLVCIQTLGSFAA
LvA-SnfFGP--ANLCFSAVSMLITASQKYSKIFDGLSELFERISTFLDRFQIYARAKVV------------GvkLDPHLRRIIHDLLRSFVRICALSIK
ISKHSKVLLALEvfsfg----S-dKGVSAEL---SKLETLVQNETKMSIAlilesakisegkiA-AGfsnvkssleTVDTKLDTLDGHMDNV--
>XP_003231600.1
----mselepvDDVDIDQMWRETEIEFQN-Ls-GNsTKDLk----qLTVEDVLANLQQKKEADaKTS-ARY-----A--RVKHAVDKTLVCIQTLGSFAA
SvA-SnfFGP--ANLCFSAVSMLITASQKYSKIFDGLSELFERISTFLDRFQIYARSKVV------------GvkIDPHLRRIIHDLLRSFVRICALSIK
ISKHSKVLLALEvfsfg----S-dKGVSAEL---SKLENLVQNETKMSIAlilestkisegkiT-AGfsdvkssidTVDSKLDTLDGHMDSV--
>EGU72224.1
----maknNTEWIISAFESAKVDFTKNlk-hpek-Y-dfTN------iTSGEDvikAAKDIEERQT-KSRT-L-------S---ALGRIEPYMKGLEGYA
GVIDTFaq--aKa--DILCLIWGPLKL-iL---lmAShl-TSAFRKVVEVLQDIGRLLPQFETYTNIFK-----E----N---K--TIHYGLFLFYRDIL
DFYATLLNFFAKk-----SKQphfcclp-------------p-LITEDARLITSNASLE----hvQAtdllrrn------------------
>EXL66861.1
----maknNTEWIISAFESAKVDFTKNlk-hpek-Y-dfTN------iTSGEDvikAAKDIEERQT-KSRT-L-------S---ALGRIEPYMKGLEGYA
GVIDTFaq--aKa--DILCLIWGPLKL-iL---lmAShl-TSAFRKVVEVLQDIGRLLPQFETYTNIFK-----E----N---K--TIHYGLFLFYRDIL
DFYATLLNFFAKk-----NLNiffnalwpsl------rDQLDSIMn-RITEDARLITSNASLE----hvQAtdllrrn------------------
>EXM21913.1
----maknNTEWIINAFESAKVDFTKNlk-hpek-Y-dfTN------iTSGEDvikAAKDIEERQT-KSRT-L-------R---ALGRIEPYMKGLEGYA
GVIDTFaq--aKa--DILCLIWGPLRL-iL---lmAShl-TSAFQKVVEVLQDIGRVLPQFETYTNIFK-----D----N---K--TIHYGLFLFYRDIL
DFYATLLNFFAKk-----SKQprfcclppl------DQLDSIMn-RITEDARLITTNASLE----hvQAtdllrrn------------------
>EGU83663.1
----massstEDLTMEQLWDEAAERFLARTgr-G-LNRK----ppMTIDDVRKQIESRTDPTtdid--A-AN-----tLK--HKKDIGLNILECLKLLGG
IAAQgASVvF-Q-PATVMFNAMSILLEAPKKIREFHEAIDEVFAVVAPSLSQFRIYERIEQF-------------rkIDTDLTRAIHITMISLVDICALV
ITLQDPnSKWSK-FKsnvkkalld----D-dSGLSIELRKfrqAIHGQQSIEATLTLEVAlesrhevsiila----kvfetgkWT-E---EIASKITT--
-
>CZR44658.1
----mastgtEELTMEQLWDEAAKRFLARTgk-G-LSRK----ppMTIDGVRKQIESRTDQTtdtd--A-LN-----tLK--HRKDIGLNILECLKLLGG
IAAQgASVvF-Q-PASVVFNAMSILLEAPKKIREFHEAIDEIFAVIAPSLSQFRIYERIEQF-------------rkIDTDLTRAIHITMISLVDICALV
ITLKDPnSKWSK-FKsnlkkalld----D-dSGLSVELRKfrqAIHGQQSIEATLTLEVAlesrhevsiila----kvfetgkWT-E---EIASKITT--
-
>EMT71441.1
----massgtEDLTMEQLWDEAAERFLARTgk-G-LNRK----ppMTIDDVRKQIESRTDPTtgid--T-AN-----aLK--HKKDIGLNILDCLKLLGG
IAAQgASVvF-Q-PATVVFNAMSILLEAPKKIREFHEAIDEVFAVVAPSLSQFRIYERIEQF-------------rkIDTDLTRAIHITMISLVDICALV
ITLQDPnSKWSK-FKsnvkkalld----D-dSGLSIELRKfrqAIHGQQSIEATLTLEVAlesrhevsiila----kvfetgkWT-E---EIASKITT--
-
>ENH75427.1
----massgtEDLTMEQLWDEAAERFLARTgk-I-LNRK----ppMTIDDVRKQIESRTDPTtdid--A-AN-----tLK--HKKDIGLNILECLNLLGG
IAAQgASVvF-Q-PTTVVFNAMSILLEAPKKIREFHEAIDEVFAVVAPSLSQFRIYERIEQF-------------rkIDTDLTRAIHITMISLVDICALV
ITLQDPnSKWSK-FKsnvkkalld----D-dSGLSIELRKfrqAIHGQQSIEATLTLEVAlesrhevsiila----kvfetgkWT-E---EIASKITT--
-
>EWZ32672.1
----massgkEDLTMEQLWDEAAERFLARTgk-G-LNRK----ppMTIDDVRKQIESRTDPTtdid--A-AN-----tLK--HKKDIGLNILECLKLLGG
IAAQgASVvF-Q-PATVVFNAMSILLEAPKKIREFHEAIDEVFAVVAPSLSQFRIYERIEQF-------------rkIDTDLTRAIHITLISLVDICALV
ITLQDPnSKWSK-FKsnvkkalld----D-dSGLSIELRKfrqAIHGQQSIEATLTLEVAlesrhevsiila----kvfetgkWT-E---EIASKITT--
-
>EXA35873.1
----massgtEDLTMEQLWDEAAERFLVRTgk-G-LNRK----ppMTIDDVRKQIESRTDPAtyid--A-AN-----tPK--HKKDIGLNILECLKLLGG
IAAQgASVvF-Q-PATVVFNAMSILLEAPKKIREFHEAIDEVFAVVAPSLSQFRIYERIEQF-------------rkIDTDLTRAIHITMISLVDICALV
ITLQDPnSKWSK-FEsnvkkalld----D-dSGLSIELRKfrqAIHGQQSIEATLTLEVAlesrhevsitfa----kvfetgkWT-E---EIASKITT--
-
>EXM19566.1
----massgtEDLTMEQLWDEAAERFLARTgk-I-LNRK----ppMTIDDVRKQIESRTDPTtdid--A-AN-----tLK--HKKDIGLNILECLNLLGG
IAAQgASVvF-Q-PATVVFNAMSILLEAPKKIREFHEAIDEVFAVVAPSLSQFRIYERIEQF-------------rkIDTDLTRAIHITMISLVDICALV
ITLQDPnSKWSK-FKsnvkkalld----D-dSGLSIELRKfrqAIHGQQSIEATLTLEVAlesrhevsiilt----kvfetgkWT-E---EIASKITT--
-
>PCD26860.1
----massgkEDLTMEQLWDEAAERFLTRTgk-G-LNRK----ppMTIDD--------------------------------------------------
--vF-Q-PATVVFNAMSILLEAPKKIREFHEAIDEVFAVVAPSLSQFRIYERIEQF-------------rkIDTDLTRAIHITMISLVDICALVITLQDP
nSKWSK-FKsnvkkalld----D-dSGLSIELRKfrqVIHGQQSIEATLTLEVAlesrhevsiila----kvfetgkWT-E---EIASKITT---
>PNP74197.1
--------MQQLWDEAAERFLARTgk-G-LNRK----ppMTIDDVRKQIESRDDPTtdsd--A-AN-----tLK--HKKDIGLNILECLKLLGGIAAQgA
SVvF-Q-PASVVFNAMSILLEAPKKIRDFHEAIDEVFAVVAPSLSQFRIYERIEQF-------------rkIDTDLTRAIHITMISLVDICALVITLKDP
nSKWSK-FKsnvkkalld----D-dSGLSVELRKfrqAIHGQQSIEATLTLEVAlesrhevsvila----kvfetgkWT-E---EIASKITT---
>RBA21956.1
--P-scitastgtEELTMEELWDEAAKRFLARTgk-G-LNRK----ppMTIDGVRKQIESRTDQTtdtd--A-LN-----tLK--HRKDIGLNILECLKL
LGGIAAQgASVvF-Q-PASVVFNAMSILLEAPKKIREFHEAIDEIFAVIAPSLSQFRIYERIEQF-------------rkIDTDLTRAIHITMISLVDIC
ALVITLKDPnSKWSK-FKsnvkkalld----D-dSGLSVELRKfrqAIHGQQSIEATLTLEVAlesrhevsiila----kvfetgkWT-E---EIASKIT
T---
>RBQ79911.1
----massgtDDLTMQQLWDEAAERFLARTgk-G-LNRK----ppMTIDDVRKQIESRDDPNtnsd--A-AS-----tLK--HKKDIGLNILECLKLLGG
IAAQgASVvF-Q-PASVVFNAMSILLEAPKKIRDFHEAIDEVFAVVAPSLSQFRIYERIEQF-------------rkIDTDLTRAIHITMISLVDICALV
ITLKDPnSKWSK-FKsnvkkalld----D-dSGLSVELRKfrqAIHGQQSVEATLTLEVAlesrhevsiila----kvfetgkWT-E---EIASKITT--
-
>RBQ96003.1
----massgtDDLTMQQLWDEAAERFLARTgk-G-LNRK----ppMTIDDVRKQIESRDDPNtnsd--A-AS-----tLK--HKKDIGLNILECLKLLGG
IAAQgASVvF-Q-PASVVFNAMSILLEAPKKIRDFHEAIDEVFAVVAPSLSQFRIYERIEQF-------------rkIDTDLTRAIHITMISLVDICALV
ITLKDPnSKWSK-FKsnvkkalld----D-dSGLSVELRKfrqAIHGQQSVEATLTLEVAlesrhevsiila----kvfetgkWT-E---EIASKITT--
-
>RBR13605.1
----massgtDDLTMQQLWDEAAERFLARTgk-G-LNRK----ppMTIDDVRKQIESRDDPNtnsd--A-AS-----tLK--HKKDIGLNILECLKLLGG
IAAQgASVvF-Q-PASVVFNAMSILLEAPKKIRDFHEAIDEVFAVVAPSLSQFRIYERIEQF-------------rkIDTDLTRAIHITMISLVDICALV
ITLKDPnSKWSK-FKsnvkkalld----D-dSGLSVELRKfrqAIHGQQSVEATLTLEVAlesrhevsiila----kvfetgkWT-E---EIASKITT--
-
>SCO90854.1
----massgrEDLTMEQLWDEAAERFLTRTgk-G-LNRK----ppMTIDDVRKQIESRTDPTtdid--T-AN-----aLK--HKKDIGLNILECLKLLGG
IAAQgASVvF-Q-PASVVFNAMSILLEAPKKIRHFHEAIDEAFAVVAPSLSQFRIYERIEQF-------------kkIDIDLTRAIHITMISLVDICALV
IALQDPnSKWSK-FKsnvkkalld----D-dSGLSVELRKfrkAIHGQQSIEATLTLEVAlesrhevsiila----kvfetgkWT-E---ELASKITT--
-
>XP_018755114.1
----massgtDDLTMQQLWDEAAERFLARTgk-G-LNRK----ppMTIDDVRKQIESRDDPNtnsd--A-AS-----tLK--HKKDIGLNILECLKLLGG
IAAQgASVvF-Q-PASVVFNAMSILLEAPKKIRDFHEAIDEVFAVVAPSLSQFRIYERIEQF-------------rkIDTDLTRAIHITMISLVDICALV
ITLKDPnSKWSK-FKsnvkkalld----D-dSGLSVELRKfrqAIHGQQSVEATLTLEVAlesrhevsiila----kvfetgkWT-E---EIASKITT--
-
>EGU88679.1
---------MNRLYELADEFRRSlk-ahh-EEeFEN-----TTIGDmrkEIHDIQLLRD-KTNN-M-------M---DMNRLRMFLGGMEELEKVLLRLe
fpg--t-t--GVMSIVWGSVRF-lL---rvIIgl-----------------WFMHRT--------------------------------QLKAYRRFHSI
AYRLFSLt-----tk-------------------RSHAKFIKEHRLST----q------DYDALHaafqqys--------
>EGZ76068.1
-P-atgsa-dretsagaddtTTSLPARLWERAYNELKQ-e-evklvdAyeKILSRQlqngsnsmvlesqpniia-QsNSdrrRQMTQ---LINAGLAKTe
rE-A------------kVKESC-GEVVDVVLSVK-----------------------ni---IFINPIKATKANREGIDYVVKRMKWYWSLSNSLLKDPT
N----NISELsgIRGELEIQIVDLYKALLSYQIKSVCAYYRhr--GLIFLRdmirlddwk----A-d------LGAIREAENCFQNDDQTYNNhaqtynn
qqla--------------sd--------
>EGZ76219.1
N-Fietkesgrap-htgsaEQSSKRTLWDQAVALLQESqeGpaivgIvkEFTSN-pta-----S--PdgsPDSVKGLAKDITeeM-E-REI----krqPQ
DDHRHRFIEKTISILNKFIAVGDVVVSFDPVHAALPWAAVRFVLVt-LTASSELKSQLLGGIAKVTSLVLQCHTYRRLYIESDLT----l--QLPenVSS
ALETSIIQAYAKSLLFLGFTIQ--RQrs--WSKFVDasfkhsdid----K-ciGGLLESGSQLAQAADDCEKHCNLLNRstvnelhnia--KElrqeild
-QTNLVLKI---------
>EHA19527.1
------TIHNALWNEAYNNLKQD-lkkakyveAyeKLVLAVfletpmsdaagegsgs--rTDlgeERMKA---VVAKGLERIedS-K------------K
VMETVDNVSGVLTQVKAFLDIPLK-NaP-QTALPWAVISSTFDvsilnfcmgamltvqILVKPAKAAADLYNGVAYVVSRMSWYSKAVDKLLSEQNIK--
D-NTSLeeMNHDLKTGIVDLYQSMLFYQIKSVCFYYKsq--LLVLLRgfldlddws----G-n------LDAVKNAENALQNDLILYNQehikdqir---
--------------QIT--
>EHA19917.1
-----------------------------MSsstnatdnnep--tSSgleDVLDKVIETVKTQSEIWkL----------k-s-DTRISEGARTILNAALA
LQSNISALVASDPtGHa-SSAWAVISLGLTITQNYREQQEVWLQSSGFLSDTISRASLIEARFYQD----------AGseTKEAMKGALIQTYLNILRYS
AEVMRIY----------rsgtskkilktisEM----gnVSLKSIQTSIEDKWAKLKEWVDIERDlny----nikan---TILARVDevlAELQGM--
>OJJ78158.1
----------------------------MSKsstdatdsdkp--tSSgleDALDKVIETVKTQCEIRkL----------k-n-DTHIKKGSRTILNAALA
LQSNISALVACDPtGHa-SSAWAVISLGLTITQNYREQQDVWLQSSGFLSDTISRASLIEARLYQH----------ASieTKAPMKDALVQTYLEILRYS
AEVIRVY----------rsgtskkilktvsEL----gnISLKGIQTSIEEKWVKLKEWVDIERDlny----nskad---TILARVDevlAELQEI--
>EHA25329.1
------------------------mtAsiEILQSDydlkfqpvdS---slhERLSDFLK---TRANLVeEKK-WMI-HLGthti-----iVRDQLTKAFQ
NILAVKDIVTTAANASL-PASLACAGIMACFTTVIQAAEQHSHLLQGLESISELICRLHVMERLYLHSDTK-------QNigLLDDLRKTMISFYSKILE
FQARALCYLHRpr--AYQFWRdvlnrdgwa----N-l------LQEFERYQITLGRTTSVIADagsmqryeelqd---Kyk---R----ILEALHNR--
>RDH35390.1
------------------------mtAsiEILQSDynlnfqpgdS---slhERLSDFLK---TKANLVeERK-WMI-HLGthti-----iVRDQLTKVFQ
TILAVKDIVTTAANASL-PASLACAGIMACFTTVIQAAEQHSHLLQGLESVSELICRLHVMERLYLHSDTK-------QDigLLDDLRKTMISFYSKILE
FQARALCYLHRpr--AYQFWRdvlnrdgwa----N-l------LQEFERYQITLGRTTSVIADagsmqrheelqn---Kyq---A----ILEALHNR--
>XP_001395633.2
------------------------mtAsiEILQSDydlkfqpvdS---slhERLSDFLK---TRANLVeEKK-WMI-HLGthti-----iVRDQLTKAFQ
NILAVKDIVTTAANASL-PASLACAGIMACFTTVIQAAEQHSHLLQGLESISELICRLHVMERLYLHSDTK-------QNigLLDDLRKTMISFYSKILE
FQARALCYLHRpr--AYQFWRdvlnrdgwa----N-l------LQEFERYQITLGRTTSVIADagsmqryeelqd---Kyk---R----ILEALHNR--
>XP_025455897.1
------------------------mtAsiEILQSDydlkfqpvdS---slhERLSDFLK---TRANLVeEKK-WMI-HLGthti-----iVRDQLTKAFQ
NILAVKDIVTTAANASL-PASLACAGIMACFTTVIQAAEQHSHLLQGLESISELICRLHVMERLYLHSDTK-------QNigLLDDLRKTMISFYSKILE
FQARALCYLHRpr--AYQFWRdvlnrdgwa----N-l------LQEFERYQITLGRTTSVIADagsmqryeelqd---Kyk---R----ILEALHNR--
>XP_025564695.1
------------------------mtAsvEILHSEynlsfqpgdY---clhARLSEFLE---TKATQVkEKK-WVI-NLGahai-----iVRDQLTKIFQ
NLLAVKDIVTTAANASL-PASLACAGIMACFTTIIQAAEQHSHLLQGLTSISELICRLHVMERLYLHSGTK-------QDisLLDNLRKTMISFYSKILE
FQARALCYLHRpr--ASQFWRdvlnrdgwt----N-l------LQEFEKYQDTIGRTTCVIADagsrqrheelqk---Kyq---K----ILEALRDR--
>EHL00937.1
---deDgvpqnelgRSNAKASFWEQAYQDLLTNpkTkslmkDydRVMAESkneaaikdkkvdgsdgltaavvpaangspaaaapansategpgAGgDEeq
qHKILGkdsEMKdLVSQKLKEMedS-E-WVI----kwkGNEVfRVRKAVSEAVKIVQKFSGLASSAASLDPLHAGLVWAGVSCVLPl-LLNDTKERTKAV
DGIASTSETAARYLLIERDYRDG-----------KlgKNDDFERSAIKICTEILIFYAQAAVFFARne--WKRWLVntfkiddwt----G-a------LE
AISEAETACERFSAILTSsallk----grqe-IA--------------K
>XP_008085774.1
Q-AseagsinpadeDgvpqnelgRSNAKASFWEQAYQDLLTNpkTkslmkDydRVMAESkneaaikdkkvdgsdgltaavvpaangspaaaapansateg
pgAGgDEeqqHKILGkdsEMKdLVSQKLKEMedS-E-WVI----kwkGNEVfRVRKAVSEAVKIVQKFSGLASSAASLDPLHAGLVWAGVSCVLPl-LLN
DTKERTKAVDGIASTSETAARYLLIERDYRDG-----------KlgKNDDFERSAIKICTEILIFYAQAAVFFARne--WKRWLVntfkiddwt----G-
a------LEAISEAETACERFSAILTSsallk----grqe-IA--------------K
>EIT74723.1
---ikeeEggqaeaniarlGEKVMKDLWSEAYKKLHSDNaslveSyeTVLLAPetdhmggrsstTQeKTdrqKRIQD---LVFCRLQDMeqG-R-FDI--
--pkrSRQGVIGDYVRRTVHGILYAKDFVTAAISAEP-HAALAWAGVVMVLPl-FLKPFTQREDAVAGLQFISDLLIRYHIIQNSHVEIFMDVLG-kstP
E-DIskFGLRLRERTINLYSQVLEYQIRLTKQLSRsg--LFQYMRdiataddwk----E-m------LTEIKRTDKSIEDILGDWSKktvqeihaeit--
-Smk------REVERQLNIVlD-
>KOC11861.1
---ikeeEegqdeasiarlGEAVMKDLWSEAYKKLHSDNaslieSyeKGLLATetdqmvgrsstKQgKTdrqKRIQD---LVFCRLQDMeqG-R-FDI--
--pkrSRQGVIGDYIRRAVHGILYAKDFVTAAISAEP-HAALAWAGVVMVLPl-FLKPFTQREDAVAGLEFISDLLIRYQIIQNSLVRIFMDVLG-estP
E-DRfkLGLRLRERTITLYSQVLEYQIRLTKQLSRsg--LFQYMRdiataddwk----E-m------LTEIKCTDKSIEDILGDWSKktvqeihaelt--
-Smk------REVERQLNIVlD-
>OOO09156.1
---ikeeEegqdeasiarlGEAVMKDLWSEAYKKLHSDNaslieSyeKGLLATetdhmvgrsstKQgKTdrqKRIQD---LVFCRLQDMeqG-R-FDI--
--pkrSRQGVIGDYIRRAVHGILYAKDFVTAAISAEP-HAALAWAGVVMVLPl-FLKPFTQREDAVAGLEFISDLLIRYQIIQNSLVRIFMDVLG-estP
E-DRfkLGLRLRERTITLYSQVLEYQIRLTKQLSRsg--LFQYMRdiataddwk----E-m------LTEIKCTDKSIEDILGDWSKktvqeihaelt--
-Smk------HEVERQLNIVlD-
>PIG87801.1
---ikgeEegqdeasiarlGEAVMKDLWGEAYKKLHSDNtslieSyeKVLLATetdqmvgrsstKQgKTdrqKRIQD---LVFCRLQDMeqG-R-FNI--
--pkrSRQGVIGDYVRRAVHGILYAKDFVTAAISAEP-HAALAWAGVVMVLPl-FLKPFTQREDAVAGLEFISDLLIRYQIIQNSLVRIFMDVLG-estP
E-DRfkLGLRLRERTITLYSQVLEYQIRLTKQLSRsg--LFKYMRdiattddwk----E-m------LTEIKCTDKSIEDILGDWSKktvqeihaelt--
-Smk------REVERQLNIVlD-
>RAQ53546.1
---ikeeEegqdeasiarlGEAVMKDLWSEAYKKLHSDNaslieSyeKGLLATetdqmvgrsstKQgKTdrqKRIQD---LVFCRLQDMeqG-R-FDI--
--pkrSRQGVIGDYIRRAVHGILYAKDFVTAAISAEP-HAALAWAGVVMVLPl-FLKPFTQREDAVAGLEFISDLLIRYQIIQNSLVRIFMDVLG-estP
E-DRfkLGLRLRERTITLYSQVLEYQIRLTKQLSRsg--LFQYMRdiataddwk----E-m------LTEIKCTDKSIEDILGDWSKktvqeihaelt--
-Smk------REVERQLNIVlD-
>RAQ68848.1
---ikeeEggqaeaniarlGEKVMKDLWSEAYKKLHSDNaslveSyeTVLLAPetdhmggrsstTQeKTdrqKRIQD---LVFCRLQDMeqG-R-FDI--
--pkrSRQGVIGDYVRRTVHGILYAKDFVTAAISAEP-HAALAWAGVVMVLPl-FLKPFTQREDAVAGLQFISDLLIRYHIIQNSHVEIFMDVLG-kstP
E-DIskFGLRLRERTINLYSQVLEYQIRLTKQLSRsg--LFQYMRdiataddwk----E-m------LTEIKRTDKSIEDILGDWSKktvqeihaeit--
-Smk------REVERQLNIVlD-
>XP_015405225.1
---vkgeEerqdeaniarlGEQMMKNLWSEAYKKLHNDNaslieSyeKVLLATetyqmversptKQeKTdrqKRLQD---LVFCRLQDMeqG-R-FDI--
--prrSRQSVIGDYVRRTVHGILYAKDFVTAAISAEP-HAALAWAGVVMVLPl-FLKPFTQREDAVAGLEFISDLLVRYQVIQSSHARMFMDPLG-kstP
E-DGskVGRRLRERTITLYCQVLEYQIRLTKQLSRfg--LIQYMRdiataddwk----E-m------LTEIKHTDKSIEELLGDWSKktvqeihaelf--
-Smk------REVEGRLNIVlG-
>XP_022391295.1
---vegeEerqdeasierlGEKIMKNLWSEAYMKLHNDNaslieSyeKALLATeayqmversptKQeKTdrqKRLQD---LVFCRLQDMeqG-R-FDI--
--prrSRQSVIGDYVRRTVHGILYAKDFVTAAINAEP-HAALAWAGVVMLLPl-FLKPFTQREDAVAGLEFISDLLVRYQVIQSSHARMYMDFLG-ksaP
E-DGskVGLRLREKTITLYSQVLEYQIRLTKQLSRfg--LIQYMRdiataddwk----E-m------LTEIKHTDKSIEELLGDWSKktvqeihtelf--
-Smk------REVEGRLNIVlD-
>EIT80503.1
---vsp-tpgdnkrLSSIHEDLWNRAYKELKED-pvkekymnSyeQLVSDIflrqptngsaraepvhegksgtd--rTPwteDQLQN---IVQKGLERVn
aS-Q------------KRIDSASEVFGVVQNLKPIFNAVLS-NtP-HTALPWAIVSSTLDILANPVRSTKALYDGVSHVVGRMQWYSKITDNLLQTGSEN
--G-HQKLeeVRKQLETGMLDMYKCMLFYEIKSVCFYHKnq--LAVFVRglfniddwd----G-g------LTKLNEQENALRSDLQQYKLeqivaild-
----------------QMA--
>KJK63134.1
---isl-tlddnkrLISIHEDLWNRAYRELKED-pvkekymkAyeQLVSDRflrqptngaaraepvhegksdtd--nTPwteDQLQN---IIQKGLERVh
aN-Q------------KRIDSASEVFGVVQNLKPIFNAVLS-NtP-HTALPWAIVSSALDILANPIRSTKALYDGVNHVVGRMQWYSKITDSLLQTGGAN
--G-HQKLeeVCKQLESGMLDMYKCMLFYEIKSVCFYHKnq--LAVFVRglfniddwd----G-g------LTKINEQENALRSDLQQYKLeqivaild-
----------------EMA--
>KOC15876.1
---vsp-tpgdnkrLSSIHEDLWNRAYKELKED-pvkekymnSyeQLVSDIflrqptngsaraepvhegksgtd--rTPwteDQLQN---IVQKGLERVn
aS-Q------------KRIDSASEVFGVVQNLKPIFNAVLS-NtP-HTALPWAIVSSTLDILANPVRSTKALYDGVSHVVGRMQWYSKITDNLLQTGSEN
--G-HQKLeeVRKQLETGMLDMYKCMLFYEIKSVCFYHKnq--LAVFVRglfniddwd----G-g------LTKLNEQENALRSDLQQYKLeqivaild-
----------------QMA--
>PIG85099.1
---vsp-tpgdnkrLISIHEDLWNRAYKELKED-pvkekymkAyeQLVSDIflrqptngsaraepvhegksstd--sTPwteDQLQY---IIQKGLERVn
aS-Q------------KRIDSASEVFGVVQNLKPIFNAVLS-NtP-HTALPWAIVSSTLDILANPVRSTKALYDGVNHVVGRMQWYSKITDSLLQTGNEN
--G-HQTLeeVRKQLETGMLDMYKCMLFYEIKSVCFYHKnq--LAVFVRglfniddwd----G-g------LTKINEQENALRSDLQQYKLerivamld-
----------------QMA--
>RAQ42736.1
---vsp-tpgdnkrLSSIHEDLWNRAYKELKED-pvkekymnSykQLVSDIflrqptngsaraepvhegksgtd--rTPwteDQLQN---IVQKGLERVn
aS-Q------------KRIDSASEVFGVVQNLKPIFNAVLS-NtP-HTALPWAIVSSTLDILANPVRSTKALYDGVSHVVGRMQWYSKITDNLLQTGSEN
--G-HQKLeeVHKQLETGMLDMYKCMLFYEIKSVCFYHKnq--LAVFVRglfniddwd----G-g------LTKLNEQENALRSDLQQYKLeqivaild-
----------------QMA--
>RAQ67379.1
---vsp-tpgdnkrLSSIHEDLWNRAYKELKED-pvkekymnSyeQLVSDIflrqptngsaraepvhegksgtd--rTPwteDQLQN---IVQKGLERVn
aS-K------------KRIDSASEVFGVVQNLKPIFNAVLS-NtP-HTALPWAIVSSTLDILANPVRSTKALYDGVSHVVGRMQWYSKITDNLLQTGSEN
--G-HQKLeeVRKQLETGMLDMYKCMLFYEIKSVCFYHKnq--LAVFVRglfniddwd----G-g------LTKLNEQENALRSDLQQYKLeqivaild-
----------------QMA--
>XP_002378757.1
---vsp-tpgdnkrLSSIHEDLWNRAYKKLKED-pvkekymnSyeQLVSDIflrqptngsaraepvhegksgtd--rTPwteDQLQN---IVQKGLERVn
aS-Q------------KRIDSASEVFGVVQNLKPIFNAVLS-NtP-HTALPWAIVSSTLDILANPVRSTKALYDGVSHVVGRMQWYSKITDNLLQTGSEN
--G-HQKLeeVRKQLETGMLDMYKCMLFYEIKSVCFYHKnq--LAVFVRglfniddwd----G-g------LTKLNEQENALRSDLQQYKLeqivaild-
----------------QMA--
>XP_023092186.1
-------------------------------qptngsaraepvhegksgtd--rTPwteYQLQN---IVQKGLERVnaS-Q------------KRIDSAS
EVFGVVQNLKPIFNAVLS-NtP-HTALPWAIVSSTLDILANPVRSTKALYDGVSHVVGRMQWYSKITDNLLQTGSEN--G-HQKLeeVRKQLETGMLDMY
KCMLFYEIKSVCFYHKnq--LAVFVRglfniddwd----G-g------LTKLNEQENALRSDLQQYKLeqivaild-----------------QMA--
>OJJ33735.1
---taa-sdassqnsqcGIPIHNALWYTAYKNLKND-qskkkyveAyeQLVAERflrqssgkvpfpdpdagq--pLSaqeEQMRM---IIKEGLEKIkkP
-K------------AVVEKSEEVLRVMKPLMAIVEIPLK-NtP-QTSLPWAVISSTLDILANPVKAGIGLYNGIAFISSRMDRYTKLTDQLLDKKDIQ--
T-GTPLeaLGSDLHEDILGLYQSMLFYQIKSITD-----------------------------------------------------------------
>XP_015407483.1
---isp-vdndnnnnrkLISIHEDLWNRAYKELKAD-pgkekyikAyeQLVSDIflgrptnssacaepihgprrdtd--nAPwtaDQLQH---IIQKGLE
RVnaS-Q------------KRIDSTSEVFGVVQNLKPIFNAVLN-NtP-HTALPWAIISSAIDVG-NPL-KYCSLYDGVNHVVDRMQWYSKITDSLLQTG
SDN--G-HLKLekVRKQLETGMLDMYKCMLFYEIKSVCFYHKsq--VAVFVRgllnvddwy----G-s------LAIITEQENALRSDLQQYKLeqilti
id-----------------QMA--
>EJD45514.1
----MAHTTLSAFDAEMAKYIQGLqdKEEsefIHL-cgtsg----aspEE---FNRLIRETHNTMr--I-N-------T--RFSRTIARVADALKDYSEV
IGQLATARPLPVAIIWGCVKVAVDGVIRCRDMIDTIGEQFDALAEQIERIKAYKSLYGSSA--------------IMQQLFFRSYRNMIHFWHRAHQECK
Ksp--------------mEKLNLI---vkdIEKDVRAIAAEAAICQAqldrrehcaar----------------------
>KJA21807.1
--Ahp-nsaeptpgtSTEHSFSTFDCALEEYLEGLpkdKKKskfIEL-crasatD---atpQA---INALLQRQEDRRa--L-S-------G--PVHRIF
SRVMSALNDYTEVVGQLVSAQPLPCAIIWGALMVVVEASNRCDSLFESMQKELLSLAEYLQRITVYEDLYGDST--------------EMQRLFFVSYTN
IIHFWHRVHKECKHtg--LA--m--sarslt----S-salKKMNTI---iseIHSVSNSITEQASLCQGqkdkqeysear--------------------
--
>ELA24853.1
AVNQvlrwsGPLHSEDIWAAAIKTLGDDLKSTIDPAQLsKRAVVEDVLAATAKAKKSCDEKSSYISTPKGKKIPVRHILNKVDKWASNFKQLGDACVQFD
PIHAALPWAGVCFILKIAAGDLHAYARVLEGIAYIAECICHNALIETGLTS---------VPTASAEELRRALVKLYASILTYLVKAGQYYRMSTSTDT-
-------------------------------------------------------
>ELA24869.1
------------------------m-TDdfSS------fPTIDHvyrAAEELQSQQV-NTRS-M-------R---NLGKIRTFLESLRHFGEVIDTFvq-
-vKp--DVLALIWGPIKL-lL---vvSCnf-YSIHDNVLSAMELIGDALPAFKQYTQLFP-----N----N---T--KMHQALCLFYTDIMDFYATLLDL
FKHn-----KWSaifrslwprc------lGRLQTITq-NILSHRSLLSDEATLA----nmVQaqkdret------------------
>ELA25922.1
--AstavsppsdasTgdvsstttsMNGHVTQMWHRALEAVMRDeeVkeaaiLfdSLLKEHmkqeqalstqpkscsdqdpk--nMQdalSLVDR---TL--
--QDA-----------TKAQQALDTTLGAFAVVKGLSSFVGSMLSECP-PAALAWAGVCAWIPi-IAAPIEQHQSMIKGLRHIYARAPIYFDLTGNLLQD
GA--------HSsdLGNSIRTNIQPLYEGILKYIMLSICSIHRgk--FSRFWKaisgqaqwe----S-l------LDNIAKAEEGSLRNIQTIHg-----
skllav-TAHFSERYTR---EA--
>ELA27399.1
---a-qellgpqeNDNSIRQLWAVAYKSLRDEk-dspvqAfeDQIRRNlssdiaetIEsHAntkDWMSK---VVQNQMDQVkRDT-LKL----rfgKSEV
EAQDVVKSVLAVVDWSKDFVTKALSGNP-TASIAWGGVSLLLPl-FLNPLEQASSLAKGLEHISSLIVRSSMWEDLYVRRYEPATW---DTLpeSHAEYR
RALEMLYREVLRFQIVCYGYYSHks--AARLALdnvrhhgwd----E-l------LEKIKYQETEFDKMSHNWRDkvyneewekaetr--hQEamg----
-------QWRTIGT
>CZR42829.1
---v-eepldpkeCGNSIRHLWAVAYKNLRDEe-dspvqTfeDQIRRNlpdiadrMSsDAntkDWMSK---VVQNQMDHVkRDT-LKI----rfrNFEVE
AQDVVKSVLAVVDWSKDYVSKALSSNP-TASIAWGGVTLLLPl-FLNPIEQASSLAKGLEHIASIIVWGSMWEDLYVRRYESAIS---DALpeSHAEYRR
ALEMLYQEILRFQIVCYGYYSHrs--VSRLALdsvkhhgwd----E-l------LGNIKYRETEFDKVSQGWRDkmyneewekaear--hQQams-----
------QWRTIGT
>EXF73799.1
---t-aklappqsNEGSIRQLWDVAYQNLRNQe-eslvqEfeDQICGNlaaglaagIRsHAgtkDWLAT---ILKHKMDQVnRES-WKL----kfgSSEV
EVQDVVEPVLAVVDWANDFVAKALVSNP-YASIAWSGVSLLLPl-LLNPLDQAATLAKGLEHISSLIVRSSMWEDLYVRRYESETR---EPSsgPHAAYR
IVLERLYREILKFQVVCYRYHNHkt--ASRMALdsvkhhdwe----E-l------LEQIKYHETEFDKVSNHVRDqtytdecenaear--hQQamn----
-------HWENIGT
>KXH49144.1
---a-aksapstsSEGSIRQLWDVAYQNLRNQe-eslvqEfeEQICGNlaaglgvgVRsHAgtkDWLAT---ILKHKMDQVnRES-WKL----kfgSSEV
EVQDVVKPVLAVVDWANDFVAKALVSNP-YASIAWSGVSLLLPl-LLNPLDQAAALAKGLEHISSLIVRSSMWEDLYVRRYESATS---EPSsgPHAAYR
LILERLYREILKFQIVCYRYHNHkt--ASRMALdsvkhhdwe----E-l------LEQIKYHETEFDKVSNHVRDqaytdeweyaear--hQQamn----
-------HWERIGT
>KXH50760.1
---a-aklapsksSEGSIRQLWDVAYQNLRNQe-eslvqDfeDQICGNlaaglgagVRsHAgtkDWLAT---ILKHKMDQVnRES-WKL----kfgSSEV
EVQDVVKPVLAVVDWANDFVAKALVSNP-YASIAWSGVSLLLPl-LLNPLDQAAALAKGLEHISSLIVRSSMWEDLYVRRYESKTS---EASsePHAAYR
LVLERLYREILKFQIVCYRYHNHkt--ASRMALdsvkhhdwe----E-l------LEQIKYHETEFDKVSNHVRDqtytdewkyaevr--hQQamn----
-------HWERIGT
>PNP79783.1
---d-qellapeeGDNSIRKLWAVAYESLRDEe-dspvqTfeDQIRRNlpdiagrMSsDAntkGWMSK---VVQNQMDQVkRDT-LKL----rfgNFEME
AQEVVKSVLAVVNWSKDYVSKALSSNP-TASIAWGGVTLLLPl-FLNPIEQASSLAKGLEHIASIIVRSSMWEDLYVRRYEYATS---DTLpiSHAEYRR
ALEMLYKEVLRFQIVCYGYYSHks--VSRLALdsvkhhgwd----E-l------LGNIKYRETEFDKVSHGWRDkmyneewekaear--hQQamt-----
------QWRTIGT
>RBQ70004.1
---d-eqlpapkeSGNSIRQLWAVAYKSLRDEe-dspvtKfeDQIRRNlpdiadrMSsDQstkEWMSN---VVETQMDQVkRDT-LKL----rfgNFEME
AQEVVKSVLAVVNWSKDYVSKALSSNP-TASIAWGGVTLLLPl-FLNPIEQASSLAKGLEHIASIIVRSSMWEDLYVRRYEAATS---DTLpeSHAEYRR
ALEMLYQEVLRFQIVCYGYYSHks--VSRLALdsikhhdwd----E-l------LGNIQYRETEFDKMSLGWRDtmyneewekaear--hRQams-----
------QWRTIGT
>RBQ93869.1
---d-eqllapkeSGNSIRQLWAVAYKSLRDEe-dspvtKfeDQIRRNlpdiadrMSsDQstkEWMSK---VVETQMDQVkRDT-LKL----rfgNFEME
AQEVVKSVLAVVNWSKDYVSKALSSNP-TASIAWGGVTLLLPl-FLNPIEQASSLAKGLEHIASIIVRSSMWEDLYVRRYEAATS---DTLpeSHAEYRR
ALEMLYQEVLRFQIVCYGYYSHks--VSRLALdsikhhdwd----E-l------LGNIQYRETEFDKISLGWRDtmyneewekaear--hRQams-----
------QWRTIGT
>RBR04131.1
---d-eqlpapkeSGNSIRQLWAVAYKSLRDEe-dspvtKfeDQIRRNlpdiadrMSsDQstkEWMSN---VVETQMDQVkRDT-LKL----rfgNFEME
AQEVVKSVLAVVNWSKDYVSKALSSNP-TASIAWGGVTLLLPl-FLNPIEQASSLAKGLEHIASIIVRSSMWEDLYVRRYEAATS---DTLpeSHAEYRR
ALEMLYQEVLRFQIVCYGYYSHks--VSRLALdsikhhdwd----E-l------LGNIQYRETEFDKMSLGWRDtmyneewekaear--hRQams-----
------QWRTIGT
>XP_018744481.1
---d-eqlpapkeSGNSIRQLWAVAYKSLRDEe-dspvtKfeDQIRRNlpdiadrMSsDQstkEWMSK---VVETQMDQVkRDT-LKL----rfgNFEME
AQEVVKSVLAVVNWSKDYVSKALSSNP-TASIAWGGVTLLLPl-FLNPIEQASSLAKGLEHIASIIVRSSMWEDLY-------------------YRRAL
EMLYQEVLRFQIVCYGYYSHks--VSRLALdsikhhdwd----E-l------LGNIQYRETEFDKMSLGWRDtmyneewekaear--hRQams-------
----QWRTIGT
>ELA29825.1
----masIGNVPSSLWEKAFQLLDSDTQRGLGPSkt-NRRDVLYSKK------------SKKRGTWPNGDVVIVRDVMEKIAGWVQRFKETADAAMQYDP
AHAALPWAAFRFLLQTTVSEVQVFSAVVTDLEDIARKLARYRMTEKLHVRRIQ-------S--eIDTEVERALVRLYAEILTHLSYAVRFYSERTIARAV
KSPFRTVk---EDRKKELQDREHEVNQLTTLADAeilrsfdgtfk------------------RFSM
>ELA30134.1
---its-kpsspaakttEPNVHNRLWNAAYEELKL-q-esaivdAyeKLLSARlqdteqsltaatenqiEAsAErrwCQMRD---LVLTGLDKMekT-Q-
-----------aIQQRI-NEGINITAPIKAVIGKAVQTSPe--GAIAWIGVCFafe---ILSNPFTEPGINRSGIMYVVSRMEWYWNLASLLVDEDGP--
---N-RRsgLRQQLERHLTELYQKLLLYQMKS--------------lddwn----G-q------LDDIKAAEMVIRDDSETFNTqvvlghleimssg--a
SLqy---KELERATis--------
>ELA31404.1
--Spra-teqpqpttsPTSDTSLLWSRAYEALRQEd-aqlveQyeILLSQEleeasalgmqgscqqhdderrhdnridTYPDkryAQLQT---ITDRGLR
RAddK-R-TRY----tlfGHQFILRDQVQQTAQFVQTMKGIIGEAVKASS-EASLVWAGICVLLPv-FTNPSAAEEANRGGLSYVASRLPYYVQLERLLW
PENLLE---T----gPKAEFHGHIVDLYRHILEFQIKTVIRFYRkw--LANMSRdviqyddwk----R-m------ISNIQEREQIIREESNTLNSiasr
ntleaiskv--aQQnynd-MHSLLSVTQDHLDVSRE
>ELA36165.1
----dtakfslvELDVSREIWNDAYDRLKREq-pvmvdIyeKVLSSSlvesavaq------VTM---DVANCFANSenR-S-AL-----------DGEIV
AAVDVVKAIAGFIVGFVAAYP-PAAMALSGVSTILTv-LVKPLQENRDMVAGLEYVMEVSERHMALCRLLLREIWHK----DSDFqaGREMLKARVTSLY
VAVLTYQMKCVCQCYHdh-PVTASIKailsrtnwk----S-e------MEIVKVREEGVQSDACLYNQqvtieflrstksd--aHElpqis---------
-HLLNQLNR
>ELA36240.1
---set-stttntlasisLQELRRQIWNDAYDEAKK-d-epeifeQyeQILSVQlrktstrtsdaanetdaikQ-dTLgrqLQMIK---LVELGLEKTek
R-A------------mVKGKI-MEGMQPVLNIKEFIATAVKSEPt--AAIAWVGVTTcmyVRSstkaekpplivsqIITNPVTEPGINRDGVKFVLERSR
WHWELTQLLLDIRET-----DTSLieLQTQLRAHIARLYKKLLLYQIQSVVLYNRkl--AGVLIRdvfkvddwq----Q-k------IDAIQSVEEALRK
DVEQHNSeelkgrlrdidst--lKDlr---LDIKAVEta--------
>ELA36323.1
--Athp-itplsqttlpVPENAPSLWNSAYEALRDKd-aqlvtEyeILLSKElddpnaanrpqepaqqndgqkrhdnrihTDPDkrhAQLKT---ITDRG
LRRAddK-Q-TKY----tifGHQFVLRDQVKQAAQFVQALKGLIDEAVEASP-QASLVWAGMCVLLPv-FTNPSAAEEADRDGLSYVASRLRYYVELERL
LWPESLIK---P----gLKTEFDSHIVDLYQDILEFQVKTVLRFYGrw--LANIGRdilqhdewd----G-l------VTKIKEREQVVQEESNTLNNva
srntleamska--aQRqynn-MQSLLSVAKDHLAVSIQ
>ELA36322.1
--Tprt-itslpqtilpPSEDVPSLWSRAYEDLRKKd-aqlveQyeTLLSREleeqeprapemqglfqqhdgeyrhdnridTDPDmrcAQLKT---ITDR
GLRRAddE-R-TKY----tifGHQFVLRDQVQQTAQFVLTMKGLVDEAVKASP-EASLVWAGICVLLPv-FTNPSAAEEANRDGLSYVTSRLRYYVELEC
LLWPRPLAN---P----gLKAKFDDHVVELYQRILEFQIKTVLRFYRkw--VKKLVSditqhdewe----G-m------LSKIKEQEQIVRDESNHLQLv
asgrtlqdisea--aQQnydd-MRSLLSYAKDHLDVSTQ
>ELA37216.1
--Ree-avsdMEDTSADAFTRAVEGFLGRLskklaTdhKNpFLTElkrlydsvksnltacdge-SfTQqatQS---LKQSMDTLEGKHks-TR-F-----
--R--HFMSAIAPFMRKVEPVIKVLEPLGSAGPMGTGIIFSGARLVLEMAVGYQDYFDELLSALCIIADNLRVYELRSQDFRDK------------pdF-
---QSRLVSCYKRILEFWYSVSETLRDar--KA----slkalhp----D-rsDDIVAAKGRFREDMDSLNDLAKAYES----------------------

>ELA37827.1
---eprt-ihsatkpnedRERALPDLWAKAADVLKSDpDpekrslieQysATLKEEigpskmddcaTPfLGlqpGQAAKLLN---AKAEELkNRK-MTV-
GSGkhav-----eVEPHFNNVAKHIITAKDLINSAARADP-HASVACAGVIVILTFLIRQIEQREQLFKGLDLVSSIICRYLVMETVFRPRIQVDS--vS
KATArdLERDFENNLVNLYAKILEFQARALSYVQRsr--PSQFFRdtfrgdtwk----T-l------MADIKDLDGQCRAFADLVTDeklhsfldnqlq-
--Pst----------HSEPKA--
>ELQ34815.1
----MTTPQNDLFARARDDFLSTLtpq-eQAqISS-cs----siED---VLESIRGLQ-sLTkvKRR-V-------N--PCMKKVKALGDNLAPYFHILE
IFCGSNPEWANIVLGALRLVLQLASQFVTFFEKLCDTVEALNAKLPRYKELYDSLSQVG------at-----pISSRLRDSLSEIYCLLFEFFSAVGRVF
SKkD-GSRslslaipqfacspefdFiagVRktsavvaslmwk----P-fdARFEVTLAKITMHADIVRHELQFAHLgdlrdafdteave----msrkhhe
------------------
>ELQ67489.1
----MTTPQNDLFARARDDFLSTLtpq-eQAqISS-cs----siED---VLESIRGLQ-sLTkvKRR-V-------N--PCMKKVKALGDNLAPYFHILE
IFCGSNPEWANIVLGALRLVLQLASQFVTFFEKLCDTVEALNAKLPRYKELYDSLSQVG------at-----pISSRLRDSLSEIYCLLFEFFSAVGRVF
SKkD-GSRslslaipqfacspefdFiagVRktsavvaslmwk----P-fdARFEVTLAKITMHADIVRHELQFAHLgdlrdafdteave----msrkhhe
------------------
>XP_003712408.1
----MTTPQNDLFARARDDFLSTLtpq-eQAqISS-cs----siED---VLESIRGLQ-sLTkvKRR-V-------N--PCMKKVKALGDNLAPYFHILE
IFCGSNPEWANIVLGALRLVLQLASQFVTFFEKLCDTVEALNAKLPRYKELYDSLSQVG------at-----pISSRLRDSLSEIYCLLFEFFSAVGRVF
SKkD-GR--VRktsavvaslmwk----P-fdARFEVTLAKITMHADIVRHELQFAHLgdlrdafdteave----msrkhhe------------------
>EMD40006.1
----mttshvTDSWQRSLVQEALQKHLGSLeskGSTdafIKE-clsiggkpglN---lnaNE---IHETFKESMKHIt-QP-G-------N--SVQKWTQ
NICAEFQGYGDIINNIVSADPMPTALVWGGLKIVIDCFSRYTGYNDIVKEQMDSLVVILRRINQYGDLYGKSD--------------EMQKCLCDSYVHI
FRFWYRVYKDCKRsk--LG--a--vfksls----T-krlRKLSAI---vkdLDRNSLCIAELASLLESgkakedreaaqk----ey---DARKRDRL---
--An-
>EMR66754.1
----------------------------------------------------mD-EgRLSV--K-GRDIiLQGRF-LEGSGFLMRAKSIIDEAVKASPe-
-ASLIWAGICLt---lpFFTNPALSQQTNETGLVYVISRMKYYTAMEAMLLPEKLSA----TAELasVKRAYESHIVDLYKFIINFQVQTILRLYRpn--
LLNFLRdtvlyddwe----N-m------LNAVKETEELIDRESQQINTafsheelvsirsl--aDKsgaV----LGDQLki--------
>EMR67742.1
----malalshaSKLKPAIRLQQTVLAFESIlta--eeKlEFQSCrkacq----aspPTVRDvmrLTAEVSRKASSRKSG-VG-----GP--VLGPRFTN
IIQVAQQFASVGDVLIgASqNL-IAAAVWSLVRLtiltlagfsayaek--------------VSELFNAIGRATPRIQELSALYER--------------
SKKIQGYVAEYFICVVQICHRLVQHSRQt--T---IQqilsVLT------H---QKIKEDELELKAWVMEIK-deqlllmaqsied---Iaq----GQST
LSKIFSWDGE
>EMR68021.1
--Mksd-almedMWRD-------AAARFSERTgknvnL--------kPPktlDE---CIKKLKQSRVEQdshePTG-K-------E--KAEEYGIRTIHL
LRLLGGAATKvAEIGFGSLPGICFNAVFQLLDVPEQLKSFREEIDGLFTTIEPHLSifrIYGKMDHFND--------------IEPELKQAIHDVMISFV
DICSLSINLRDSgk--WQ--kLKfktkhvil----Q-ddSGIKGEIEKFESLTKAHYsiqSTQ-----tlkvl----lesrsdftvsl------------
------
>EMR90187.1
---svtdpt-aqrdqefqnpKLSISQRLWNAAYDNLEK-n-dntaklvnNyvKILVANrgsgtsasepddilaEvKdPNkrqKHMEY---LVEEGQIKIa
aT-S------------rTIENV-DIVMKYTKKAKGIIDAAIGNIPq--AALPWAAICLglq---ILSNPGKSTKLNREGIAHITSRMEWYCALTEHLLKE
DKIEK--r-DESFesILKILEGEVIKLYEEILKYQMKSV-YYYRhr--GLVVLRgitnlddwa----S-d------LERITDAEAAVERISHQYHReyes
stlcqlvns--sNKtei----QLA-------KIHQ
>XP_024548115.1
---svtdpa-aqrdqefqnpKLSISQRLWNAAYDNLEK-n-dntaklvnNyvEILVANrgsgasasepddilaEvKdPNkrqKNMEY---LVQEGQTRIa
vT-S------------kTIENV-GSVIEYTEKAKGIIDAAIGNIPq--AALPWAAICLglq---ILSNPGKSTKLNREGIAHITSRMEWYCALTEHLLKE
DKIEK--r-DESFesVLKILEGEVIKLYEEILKYQMKSV-YYYRhr--GLVVLRgitnlddwa----S-d------LERITDAEAAVERISHQYHReyes
stlcqlvns--sNKtet----QLA-------KIHQ
>EMT62723.1
-------------------------------------------------------------------------------MEHVEKLVTIFln--a-s--D
FVAFIWGPIKL-aL---mvATtw-TDAVRQLIDAYEEIAEALGNLAFFHNLIQ-----S----R---D--HLKLVLEDYFSDILRFHRCVLDVFSRp---
--e-WKrvfkwawgsf------rREVKPILe-SLKRKQALLSDDKLQSha----ilKEvqds-----DHYSKdqfsklhTSLEDI--
>EMT72371.1
----vne-NKLQEQLWNEAYDKLRE-s-enkyiaQyeEILVSElkkdnpdtdsvslgS-sHEerwRHMQR---LVQIGLSKTekE-A------------k
IYEKV-NDGLELFGTVRALVEPAVSAVPq--AAIPWVG--------------------------------------------------------------
------KFLCYLIESVCYFQKnr--ATAFLKsvvnidyws----G-k------LKDIEASEKEFDKHSQQYNTtesrdrlkt----li---IGVKSIEka
--------
>EMT72989.1
--------------------------------------MTlndTIQPTQNILE-RRND-L-------C---KLTRIQRFLHAIEHIEELVAMFlsADa-s
--GFVAFIWGPIKL-aL---miTTtw-TDAVRQLIDAYEEIAEALEG-----------------------------------------------------
------Kkffkwawecf------rREVKPIAe-NLKRKRSLLSDDKLQShv----vlKEvqds-----CQYTKghlndlqTSLEDI--
>ENH75897.1
-------------------------------------------------------------------------------MEHVEKLVAIFln--a-s--D
FVAFIWGPIKL-aL---miATtw-TDAVRQLLDAYEEIAEALGNLAFFHKLIQ-----S----R---D--HLKLVLEDYFSDILRFHRCVLDVFSRp---
--e-WKrvfkwawgsf------rREVKPILe-SLKRKQSLLSGDKLQSha----ilKEvqds-----EKYAKdqfsnlqTSLEDI--
>ENH63666.1
----malslrdgARLKPDIRLAQAVSEFEAAlss--eqKvAFRASrssaa----hvaPTMSDvmrLTAEIDLKATT--KH-GR-----GR--CFGPRMTN
LLNAIQQFAALGDVVVgGLqNL-IACGVWAAARMtvhvitgyftylek--------------LSLLFMAVGRNAPRYQALAAIYPK--------------
SKNLQRYLCEYFIIVTRLCFQSISWTQKs--A---FSrlstSIS------D---PEMKELQSELDIWSSSIK-eeanlllnqkvde---Eak----ENAK
FRSLTTFLSE
>CVK85364.1
----malvlreiAGLKPDIRLAQAVSEFEAVlta--eqKvTFRASrtaal----staPTMSDvmrLTAEMDLKATS--KH-GR-----IR--CFGPRLTN
MLQAIQQFAALGDIVVgGSqNL-IACGVWSAARMtvhvmtgylthlek--------------LSVLFMTVGRNAPRYQAMAAIYPK--------------
SKNLQRYLCEYFIVVTQLCYQLVTWVQKp--A---LNristSLR------D---PDMKSFQADLETWSASIK-eeadlllsqrfqe---Eak----ENAT
FRSIVSYRSE
>CVK85891.1
----malaireaSGLKADIRLAQAVSEFEAEltt--eqKlAFRASrtaat----skaPTMSDvmrLTAEMDLKATS--KH-GR-----IR--CFGPRLTN
MLQAIQQFAALDDIVVgGSqNL-IACGVWSVARMtvhvitgylthlek--------------LSVLFMAVGRNAPRYQAMAAIYPK--------------
SKNLQRYLCEYFIVVTKICHQTIHWAQKs--A---VSrlssSIR------D---PDMKGFQADLDTWSASIK-eeadlllsqglqe---Eak----ENAT
FRSIVSSRSK
>CZR37880.1
----malaireaSGLKADIRLAQAVSEFEAEltt--eqKvAFRASrtaat----staPTMSDvmrLTAEMDLKATS--KH-GR-----IR--CFGPRLTN
MLQAIQQFAALGDIVVgGSqNL-IACGVWSVARMtvyvitgylthlek--------------LSVLFMAVGRNAPRYQAMAAIYPK--------------
SKNLQRYLCEYFIVVTKICHQTIQWAQKs--A---VGrlssSIR------D---PDMKGFQADLDTWSASIK-eeadlllsqgiqe---Eak----ENAT
FRSIVSSRSK
>EMT67609.1
----malslrdgARLKPDIRLAQAVSEFEAAlss--eqKvVFRASrssaa----hvaPTMSDvmrLTAEIDLKATT--KH-GR-----GR--CFGPRMTN
LFNAIQQFAALGDVVVrGSqNL-IACGVWAAARMtvhvitgyftylek--------------LSLLFMAVGQNAPRYQAMAAIYPK--------------
SKNLQRYLCEYFIIVTRLCFQSISWTQKs--A---FSrlstSIS------D---SEMKELQSELDIWSSSIK-eeanlllnqkvde---Eak----ENAK
FRSLTTFLSE
>EWY82242.1
----malslrdgARLKPDIRLAQAVSEFEAAlts--eqKvAFRASrssaa----hvaPTMSDvmrLTAEIDLKATA--KH-GR-----GR--CFGPRMTN
LLQAIQQFAALGDVVVgGSqNL-IACGVWAAARMavhvingyftylek--------------LSLLFMAVGRNAPRYQAMAAIYPK--------------
SKNLQRYLCEYFIIVTRLCFQSISWTRKs--A---FSrlstSIS------D---PDMKEFQSELETWSSSIK-eeanlllnqkide---Eak----ENAK
FRSLTSFLSE
>EWZ31140.1
----malslrdgARLKPDIRLAQAVSEFEAAlss--eqKvAFRASrssaa----qvaPTMSDvmrLTAEIDLKATT--KH-GR-----GR--CFGPRMTN
LLNAIQQFAALGDVVVgGSqNL-IACGVWAAARMtvhvitgyftylek--------------LSLLFMAVGRNAPRYQAMAAIYPK--------------
SKNLQRYLCEYFIIVTRLCFQSISWTQKs--A---FSrlstSIS------D---PEMKELQSELDIWSSSIK-eeanlllnqkvde---Eak----ENAK
FRSLTTFLSE
>EWZ80731.1
----malslrdgARLKPDIRLAQAVSEFEAAlss--eqKvAFRASrssaa----qvaPTMSDvmrLTAEIDLKATT--KH-GR-----GR--CFGPRMTN
LLNAIQQFAALGDVVVgGSqNL-IACGVWAAARMtvhvitgyftylek--------------LSLLFMAVGRNAPRYQAMAAIYPK--------------
SKNLQRYLCEYFIIVTRLCFQSISWTQKs--A---FSrlstSIS------D---PEMKELQSELDIWSSSIK-eeanlllnqkvde---Eak----ENAK
FRSLTTFLSE
>EXA36801.1
----malslrdgARLKPDIRLAQAVSEFEAAlts--eqKvAFRASrssaa----hvaPTMSDvmrLTAEIDLKATA--KH-GR-----GR--CFGPRMTN
LLQAIQQFAALGDVVVgGSqNL-IACGVWAAARMavhvitgyftylek--------------LSLLFMAVGRNAPRYQAMAAIYPK--------------
SKNLQRYLCEYFIIVTRLCFQSISWTRKs--A---FSrlstSIS------D---PDMKEFQSELETWSSSIK-eeanlllnqkide---Eak----ENAK
FRSLTSFLSE
>EXK36501.1
----malslrdgARLKPDIRLAQAVSEFEAAlts--eqKvAFRASrssaa----hvaPTMSDvmrLTAEIDLKATA--KH-GR-----GR--CFGPRMTN
LLQAIQQFAALGDVVVgGSqNL-IACGVWAAARMavhvitgyftylek--------------LSLLFMAVGRNAPRYQAMAAIYPK--------------
SKNLQRYLCEYFIIVTRLCFQSISWTRKs--A---FSrlsaSIS------D---PDMKEFQSELETWSSSIK-eeanlllnqkide---Eak----ENAK
FRSLTSFLSE
>EXL52465.1
----malslrdgARLKPDIRLAQAVSEFEAAlss--eqKvAFRASrssaa----qvaPTMSDvmrLTAEIDLKATT--KH-GR-----GR--CFGPRMTN
LLNAIQQFAALGDVVVgGSqNL-IACGVWAAARMtvhvitgyftylek--------------LSLLFMAVGRNAPRYQAMAAIYPK--------------
SKNLQRYLCEYFIIVTRLCFQSISWTQKs--A---FSrlstSIS------D---PERKELQSELDIWSSSIK-eeanlllnqkvde---Eak----ENAK
FRSLTTFLSE
>EXL69152.1
----malslrdgARLKPDIRLAQAVSEFEAAlss--eqKvAFRASrssaa----hvaPTMSDvmrLTAEIDLKATT--KH-GR-----GR--CFGPRMTN
LLNAIQQFAALGDVVVgGSqNL-IACGVWAAARMtvhvitgyftylek--------------LSLLFMAVGRNAPRYQAMAAIYPK--------------
SKNLQRYLCEYFIIVTRLCFQSISWTQKs--A---FSrlstSIS------D---PEMKELQSELDIWSSSIK-eeanlllnqkvde---Eak----ENAK
FRSLTTFLSE
>EXL97337.1
----malslrdgARLKPDIRLAQAVSEFEAAlss--eqKvVFRASrssaa----hvaPTMSDvmrLTAEIDLKATT--KH-GR-----GR--CFGPRMTN
LFNAIQQFAALGDVVVrGSqNL-IACGVWAAARMtvhvitgyftylek--------------LSLLFMAVGQNAPRYQAMAAIYPK--------------
SKNLQRYLCEYFIIVTRLCFQSISWTQKs--A---FSrlstSIS------D---SEMKELQSELDIWSSSIK-eeanlllnqkvde---Eak----ENAK
FRSLTTFLSE
>EXM21361.1
----malslrdgARLKPDIRLAQAVSEFEAAlss--eqKvAFRASrssaa----hvaPTMSDvmrLTAEIDLKATT--KH-GR-----GR--CFGPRMTN
LLNAIQQFAALGDVVVgGSqNL-IACGVWAAARMtvhvitgyftylek--------------LSLLFMAVGRNAPRYQAMAAIYPK--------------
SKNLQRYLCEYFIIVTRLCFQSISWTQKs--A---FSrlstSIS------D---PEMKELQSELDIWSSSIK-eeanlllnqkvde---Eak----ENAK
FRSLTTFLSE
>KPM39010.1
----mslalstsARLKPDIRLAQAVSQFEADlls--dqKaAFRTLrskac----drpPGPDDvmcLTAEIDRRAAQ--NG-NR-----MR--CVGPRLTN
TLQAIQQIVGLGDIVVgGSqNM-VACGVWSLVRTslllvtnhaaylek--------------ISVLFMNAGRSAPRYQQMALLYPR--------------
SKSLQGDICEYLTVVVHICHEVLRLSQKs--Y---VAqllaTLS------D---ERVKQYQIELETWSASIK-eevnllmvqnmen---Eak----ESHK
FRVMTSKLSE
>OBS22703.1
----malviresGSLKPDIRLAQAVSEFEALlts--eqKsTFRTSrdrav----staPTMSDvmrLTAEIDLKATS--KH-GR-----GR--CFGPRMTN
TLQAVQQFAALGDIVVgGGqNL-VACGVWAVARMalhvitgyftyles--------------LSLLFMAIGRNAPRYQAMAALYPK--------------
SKRLQGYLCEYFTIITKLCHQSVSWTKKs--A---IGrftsTIN------D---PQMKTFKDDLEVWSAAIK-eetnlllnkkvae---Eak----ENSI
FRSLAAFRAD
>PCD24752.1
----malslrdgARLKPDIRLAQAVSEFEAAlss--eqKvAFRASrssaa----qvaPTMSDvmrLTAEIDLKATT--KH-GR-----GR--CFGPRMTN
LLNAIQQFAALGDVVVgGSqNL-IACGVWAAARMtvhvitgyftylek--------------LSLLFMAVGRNAPRYQAMAAIYPK--------------
SKNLQRYLCEYFIIVTRLCFQSISWTQKs--A---FSrlstSIS------D---PEMKELQSELDIWSSSIK-eeanlllnqkvde---Eak----ENAK
FRSLTTFLSE
>PCD29868.1
----malviresGSLKPEIRLAQAVSEFEALlts--eqKsMFRTSrdrav----staPTMSDvmrLTAEIDLKATS--KH-GR-----GR--CFGPRMTN
TLQAIQQFAALGDIVVgGGqNL-IACGVWAVARFtlhtiigyytyles--------------LSQLFMAIGRNAPRYQTMAALYPK--------------
SKALQVNLCEYFIVITKLCHQSVLWTKKs--A---LGrfasTMN------D---PQMKKFKDDLDLWSSAIK-eetnlllnqtive---Eak----ESSI
FRSLTTFRSE
>PNP76521.1
----------------------------------------mrLTAEMDLKATS--KH-GR-----IR--CFGPRLTNMLQAIQQFAALGDIVVgGSqNL-
IACGVWSAARMtvhvmtgylthlek--------------LSVLFMTVGRNAPRYQAMAAIYPK--------------SKNLQRYLYEYFIIVTKICHQTI
QWAQKs--A---VSrlssSIR------D---PDMKGLQADLDTWSASIK-eeadlllsqglqe---Eak----ENATFRSIVSSRSK
>PTD08933.1
----malviresGNLKPDIRLAQAVSEFEALlts--eqKsTFRTSrdrav----staPTMSDvmrLTAEIDLKATS--KH-GR-----GR--CFGPRMTN
TLQAIQQFAALGDIVVgGGqNL-IACGVWAVARMalhvitgyftyles--------------LSLLFMAIGRNAPRYQAMAALYPK--------------
SKRLQGFLCEYFTIITKLCHQSVLWTRKs--A---IGrftsTIN------D---PQMKTFKDDLEVWSSAIK-eetnlllnqqvve---Eak----KNSI
FRSLATFRSD
>RBQ65749.1
-------------------------------------MSDvmrLTAEMDLKATS--KH-GR-----IR--CFGPRLTNMLQAIQQFAALGDIVVgGSqNL
-IACGVWSAARMtvhvmtgylthlek--------------LSVLFMTVGRNAPRYQAMAAIYPK--------------SKNLQRYLCEYFIIVTKLCYEL
VTWVQKp--A---LNristSLR------D---PDMKGFQADLETWSASIK-eeadlllsqrfqe---Eak----ENATFRSIISYRSE
>RBQ98606.1
----malvirdvSALKPDIRLAQAVSEFEAAlta--eqKvTFRASrtaai----staPTMSDvmrLTAEMDLKATS--KH-GR-----IR--CFGPRLTN
MLQAIQQFAALGDIVVgGSqNL-IACGVWSAARMtvhvmtgylthlek--------------LSVLFMTVGRNAPRYQAMAAIYPK--------------
SKNLQRYLCEYFIIVTKLCYELVTWVQKp--A---LNrissSLR------D---PDMKGFQADLETWSASIK-eeadlllsqrfqe---Eak----ENAT
FRSIISYRSE
>RBR13379.1
----malvirdvSALKPDIRLAQAVSEFEAAlta--eqKvAFRASrtaai----staPTMSDvmrLTAEMDLKATS--KH-GR-----IR--CFGPRLTN
MLQAIQQFAALGDIVVgGSqNL-IACGVWSAARMtvhvmtgylthlek--------------LSVLFMTVGRNAPRYQAMAAIYPK--------------
SKNLQRYLCEYFIIVTKLCYELVTWVQKp--A---LNristSLR------D---PDMKGFQADLETWSASIK-eeadlllsqrfqe---Eak----ENAT
FRSIISYRSE
>SCN88095.1
----malvlreiAGLKPDIRLAQAVSEFEAAlsa--eqKvTFRASrtaal----staPTMSDvmrLTAEMDLKATS--KH-GR-----IR--CFGPRLTN
MLQAIQQFAALGDIVVgGSqNL-IACGVWSAARMtvhvmtgylthlek--------------LSVLFMTVGRNAPRYQAMAAIYPK--------------
SRNLQRYLCEYFIVVTQLCYQLVTWVQKp--A---LNristSLR------D---PDMKSFQADLETWSTSIK-eeadlllsqrfqe---Eak----ENAM
FRSIVSYRSE
>SCN92765.1
----malvlreiAGLKPDIRLAQAVSEFEAAlsa--eqKvTFRASrtaal----staPTMSDvmrLTAEMDLKATS--KH-GR-----IR--CFGPRLTN
MLQAIQQFAALGDIVVgGSqNL-IACGVWSAARMtvhvmtgylthlek--------------LSVLFMTVGRNAPRYQAMAAIYPK--------------
SRNLQRYLCEYFIVVTQLCYQLVTWVQKp--A---LNristSLR------D---PDMKSFQADLETWSTSIK-eeadlllsqrfqe---Eak----ENAM
FRSIVSYRSE
>SCO42372.1
----malvlreiAGLKPDIRLAQAVSEFEAAlsa--eqKvTFRASrtaal----staPTMSDvmrLTAEMDLKATS--KH-GR-----IR--CFGPRLTN
MLQAIQQFAALGDIVVgGSqNL-IACGVWSAARMtvhvmtgylthlek--------------LSVLFMTVGRNAPRYQAMAAIYPK--------------
SRNLQRYLCEYFIVVTQLCYQLVTWVQKp--A---LNristSLR------D---PDMKSFQADLETWSTSIK-eeadlllsqrfqe---Eak----ENAM
FRSIVSYRSE
>SCO42884.1
----malaireaSGLKADIRLAQAVSEFEAEltt--eqKvAFRASrtaat----staPTMSDvmrLTAEMDLKATS--KH-GR-----IR--CFGPRLTN
MLQAIQQFAALGDIVVgGSqNL-IACGVWSVARMtvhvitgylthlek--------------LSVLFMAVGRNAPRYQAMAAIYPK--------------
SKNLQRYLCEYFIVVTKICHQTIQWAQKs--A---VGrlssSIR------D---PDMKGFQADLDTWSASIK-eeadlllsqglqe---Eak----ENER
FRSIVSSRSK
>SCO91561.1
----malslrdgARLKPDIRLAQAVSEFEAAlss--eqKvAFRASrssaa----hvaPTMSDvmrLTAEIDLKATT--KH-GR-----GR--CFGPRMTN
LLNAIQQFAALGDVVVgGSqNL-IACGVWAAARMtvhvitgyftylek--------------LSLLFMAVGRNAPRYQAMAAIYPK--------------
SKNLQRYLCEYFIIVTRLCFQSISWTQKs--A---FSrlstSIS------D---PEMKELQSELDIWSSSIK-eeanlllnqkvde---Eak----ENAK
FRSLTTFLSE
>SCV51941.1
----malaireaSGLKADIRLAQAVSEFEAEltt--eqKvAFRASrtaat----staPTMSDvmrLTAEMDLKATS--KH-GR-----IR--CFGPRLTN
MLQAIQQFAALGDIVVgGSqNL-IACGVWSVARMtvhvitgylthlek--------------LSVLFMAVGRNAPRYQAMAAIYPK--------------
SKNLQRYLCEYFIVVTKICHQTIQWAQKs--A---VGrlssSIR------D---PDMKGFQADLDTWSASIK-eeadlllsqglqe---Eak----ENER
FRSIVSSRSK
>XP_009254228.1
----malviresGNLKPDIRLAQAVSEFEALlts--eqKsTFRTSrdrav----staPTMSDvmrLTAEIDLKATS--KH-GR-----GR--CFGPRMTN
TLQAIQQFAALGDIVVgGGqNL-IACGVWAVARMalhvitgyftyles--------------LSLLFMAIGRNAPRYQAMAALYPK--------------
SKRLQGFLCEYFTIITKLCHQSVLWTKKs--A---IGrftsTIK------D---PQMKTFKDDLEVWSAAIK-eetnlllnqqvve---Eak----RNSI
FRSLATFRAD
>XP_011325158.1
----malviresGSLKPEIRLAQAVSEFEALlts--eqKsMFRTSrdrav----staPTMSDvmrLTAEIDLKATS--KH-GR-----GR--CFGPRMTN
TLQAIQQFAALGDIVVgGGqNL-IACGVWAVARFtlhtiigyytyles--------------LSQLFMAIGRNAPRYQTMAALYPK--------------
SKALQVNLCEYFIVITKLCHQSVLWTKKs--A---LGrfasTMN------D---PQMKKFKDDLDLWSSAIK-eetnlllnqtive---Eak----ESSI
FRSLTTFRSE
>XP_018252400.1
----malslrdgARLKPDIRLAQAVSEFEAAlss--eqKvAFRASrssaa----qvaPTMSDvmrLTAEIDLKATT--KH-GR-----GR--CFGPRMTN
LLNAIQQFAALGDVVVgGSqNL-IACGVWAAARMtvhvitgyftylek--------------LSLLFMAVGRNAPRYQAMAAIYPK--------------
SKNLQRYLCEYFIIVTRLCFQSISWTQKs--A---FSrlstSIS------D---PEMKELQSELDIWSSSIK-eeanlllnqkvde---Eak----ENAK
FRSLTTFLSE
>XP_018760170.1
----malvirdvSALKPDIRLAQAVSEFEAAlta--eqKvTFRASrtaai----staPTMSDvmrLTAEMDLKATS--KH-GR-----IR--CFGPRLTN
MLQAIQQFAALGDIVVgGSqNL-IACGVWSAARMtvhvmtgylthlek--------------LSVLFMTVGRNAPRYQAMAAIYPK--------------
SKNLQRYLCEYFIIVTKLCYELVTWVQKp--A---LNrissSLR------D---PDMKGFQADLETWSASIK-eeadlllsqrfqe---Eak----ENAT
FRSIISYRSE
>XP_025594223.1
----malviresGSLKPDIRLAQAVSEFEALltf--eqKsTFRTSrdrav----saaPTMSDvmrLTAEIDLKATS--KH-GR-----GR--CFGPRMTN
TLQAIQQFAALGDIVVgGGqNL-IACGVWAVARLtlhvitgyytylen--------------LSQLFMAMGRNAPRYQAMAALYPK--------------
SKALQVNLCEYFIVITKLCHQSVLWTKKs--A---LGrlasTMN------D---PQMKTFKDDLDLWSSAIK-eetdlllnrkvaq---Eak----ENSI
FRSLTTFRSD
>ENH67516.1
---------MNRLYELADEFRR-slk-ahh-EEeFEN-----TTIGDmrkEIHDIQLLRD-KTNN-M-------M---DMNRLRMFL-------------
----------------------------------------------------------------------------------------------------
--gVWQrlqrpiwdda-------ShlFSRLSd-SLGSHAKFIKEHSPST------qD----YDALHaafqqys--------
>ENH80102.1
---mssas-qtlaagvsGHANTQEPFENELQRFKSElk-ske-KDyFRF-----TTKEEfvrELDVLQTKLH-AGRR-Q-------Q---NMTKLQGFIE
AMMQFGKVIDVFcq--t-s--EVVAFVWVtlntkacrsvpsltdeyiqgPWKL-lL---lvGEtf-SNAFSELLDTYQRLGDTLKLLLQTHSLFP-----
N----D---V--HMALVVSGIYRDVLEFHRLAFTYF------Qqpn-LIhale-----------------QHRLVLIGQITLS----eaRRtrev-----
-------------
>ENH85706.1
---ssslvasp-rpsirlpessASDLQERLWNQAFEDLKA-n-npevvgAyeKLLSARlldiesfpntqtenriQAcEQerwKQMKE---LVLAVLRKTe
kD-A------------aIRQKI-GEGIRIMGPTKAVIEKSLQTNPq--AAIAWVPVSFale---ILANPFTEPGIHRDGLSYVVSRMEWYWNLGDLLLDN
NSL-----D-PRvgLRSELEKRITDLYQKLFLYQMKSICRFYRsr--SVIFFRdtfkvddwd----T-q------VKDIKTAELVVIRDSETFSTqtirr
higslarr--aDEly---KELKSVNss--------
>KPM44895.1
SAAqlavsppe-ppspsidteslPPSLPERLWNKAYDGLIE-k-epdrvnAyeEILDKIqkewtatttppkieeleQCKGiksRQMWQ---LVYAGLDRS
kkQ-A------------kYKESV-STGIQIVDNIKEMIDKAVKSWPq--AGLAWAGVCLgle---ILSNPTNEEVHNRNGIAYVLSRMEWYWNLADLILD
EDGAS-----PSStvLRSNLESHVVELYKNILLFQMRSVCLYYRnw--LSTLLRdavklddwv----E-k------LKEIKDAESLIGQDFEQYSSeemr
srlrgiers--aRSqek---N-LE-------SIYS
>ENH86560.1
---asp-rgaglh-FGPEDRTLVEAARKFKAAld-pkh-AQdFEE-----STRALvcgDLRLLQAQQQ-ETNA-L-------M---NLRRVQMFLDGVTS
LQTVLTELgfpe--v-g--EVMACIWGPMRF-lF---ktANvn-ERALDHILEVYQRLGLQILDLTEYRQLFA-----A----C---P--PTRIALVYIY
QDILSFHAIAYKLF------SlrssLWAklqratwrdl------eNTFDHLAa-TLKQHAHFIEQHGSPL----rdRHagagartdsgyfdggP----VD
LSAreihryk--------
>ENH87226.1
----msSSASKRSGFERAAERFKESlp-kkl-ADdfVI------TTLESlknEIKSIQKEHG-AQGK-L-------R---NIQRASKFVEAAAQLGQVIE
VFvn--a-s--EFVCFIW-gPMKF-lL---gmAKth-IDCFDKLLEAYSQIGSAIPGLVAYTGTFQ-----Q----H---S--TLYQILEDYYDDVLQFH
LEAVQVF------Nrsk-WSkafhatwktf------nSQIGPILq-SMQSRRELLESEKISA----slYEihsiret------------------
>EPE06410.1
---rsesdlg-slaniqESPATQSLWNRAYDALAKQn-pdlvkEyeKLLAKEeqmansasndeppaqpipprdatcGPdSLsreTQLET---VIKQGLQR
MeeA-K-ATY----tiaGHDFDLTDQITQAANLLLWAKDWIGAAVHASP-EASIAWTGVCLILPl-LTNPTTAAEANRDGFAYVTARMRYYVALEPLLRR
LGENAG--vaD----mLMSEANDHIVDLYQLILDFQLCSVLRFYQgh--RKIYLHdmfstkdwk----Q-t------TLDIKTREEIVNQDLRQINElva
reelerlnnt--sTNtlta-MESLLSVSTQQLAV---
>EPE06576.1
---aktp-qpvadpvqrtALSISQRLWNDAYDRLKE-d-gdtaelveAyaMTLSKVvregastsdatddltElNdAEtrqSYMKT---LVQEGQKRIskA
-S------------kITKGV-GDFATFVLSAKGIVDLVVQNFPq--AALPWAGVCAglq---ILMNPANATKSNLAGIAHVVSRMDWYCALTEHLFDRDK
TTI--g-DVSFesVLQQLEETVVTLYKALLLYQMKSVRSYHRns--GLLILRglanlddwd----G-d------LSGVTEAESSLERLSFQYHReyekss
lyqlvvq--gKEaqt----LLG-------DIRK
>EPS37078.1
----ktQLQD-------AIFSFCSSIpas-eRSkLPT-n----pepND---VL-DFVTRANYLgsKRN-S-------R--KFGDRIRPFLTAVHQFSGTV
DVMVQSNPEIASLVWGSVKFLMTILM-aHNKYFEDATSILQRIGRYCPL-VEEFRMLL--------------PEPKLEDVICEFYAIIINFCESLVSVLL
Tks--WK--s--yvkatlg----S-lkEDFQDFEK-------------IEKYGsyvdlyir----laskrahyrerq------------------
>EPS38617.1
------MVSAQLLQDALTEFKQRln-deq-KKeFSL-----AKYADveyTSARLQEELR-QSKS-Y-------K---ALGLLQPFVEGLSGYAKVIEVFa
q--t-s--EILAFVWGPIKF-lL---qvVStt-HRALEKLMDALAAVGEKLLVYGHCSQLAV-----I----D---V--RFRPILVRVYKDILDLLWMAM
RTF------Kknl-LVqalemnlplf------dRKLRLVLs-NLANDEEIIHKAISAV----gfKKslD----A----fdeafa--------
>EPS42977.1
----mSVTVGQQEFEKAVADFISVlksDd-KKaLS-As----dPTAEDVANL-VKQIDNTlrpKQKr-RI---------LRNSLFETLLVSIQQFYGVID
SCTq-SNPEIASLVWGGMKFLiL-a-FSNYVEYFEKIIGMCDEMGKLCPQYNRFAQLFPN--------------HLELQSCIFEFYGVVVGFFKEASLFL
YRs--Vl-----kqfaiAIFQP-frDKFNVILKSLGILKERIENEIWIAENqeahtq----rvrdaQNWATTENHF---ALARI
>EQB46656.1
----mgggfdQEALSPSLWQQALEALPDEDKNQLRTSgs-ESRIKPTDVLAAVEEKKKYCEEKQWVFYVNDaGEKILVRDTLNKVVNWLDKFKQVGDAAV
QYDPGHAALPWMAIRFLLQASLNDCETFGNMLEGIESVSRIVARYTELETKVLLRTS-------S--LTKELAGALIKLYGSALKFLALASRYYGKSTLR
RIFKSTLYTSskv--VAPPMLLVEKDEEDVYKLVRLVQDeiagsklddiv------------------KSIQ
>EGU88232.1
-----MNNSSCIWAKARENLPAD-vrD-WLASLeqgiqp--nA-tgtEQIDALIKQTAQKQQELgrTS------------HRFKKYFDNIIRWLDKFKGI
GDVVSSFDPGHAALPWAAFRFILQa-ILAEREQADTVLELLALTPHFVFSGRVLEMVYTQESMHIG--etqdEIKLSqqGLDNLREELIKLYSALLGALK
YSYLISSQhk--VKR---katAIFNS-s-ELVSIHQDLEAQHKKVIDRGEDCRKilshtlsrk----sl---DLLRSIQPSLTEI--
>CVK98678.1
-----MSTSVCLWEIARENVPKD-vkV-WLVSLeqgiqp--nA-tgtEQIDALIEQTSKKQKELekFN------------HKFRRYFDKIIHWLDKFKGI
GDVVSSFDPVHAALPWAAFRFILQa-ILAEREQADSVLDLLALTPHFIFSGRVLEMVYTKESMHIG--ttqdETKLSqqCLDNLHKELIKLYSELLCALQ
YCYVISNQhk--AKR---katALFNS-s-EVTNIHKDLEVQHKKVLKCGEDCHKflshtlsrk----sl---DLLQKIQPTLTEL--
>CVL11922.1
-----MANSSCLWTTARENLPAD-vkE-WLASLeqgiqp--sA-aatEQIDALIEQTATRQKDIekSN------------HRFKKYLDKIIHWLDKVKGI
GDVISSFDPVHAALPWAAFRFALQa-ILSEREQVESVLELLASTPHFVFSGRVLEMVYTRESMHTA--etedDVKLSqqCLNSLHEELIKLYSGLLGALK
YCYSISSKhk--IQR---katAIFNS-s-EVVSIHQDLEVQHRKVIACGENCHKilnhtlsrk----sl---GMLQKIQPTLTEL--
>CZR49299.1
-----MANSSCLWAKTRENLPAD-vnE-WLASLeqgiqp--iA-tatKQIDALIEQTTTKQKDLekSN------------HRFTKYFDKIIHWLDKVKGI
GDVISSFDPVHAALPWAAFRFALQa-ILSEREQAENVLELLASTPHFAFSGRVLEMVYTRESMHTG--etenDVKLSqqCLNSLHEELIKLYSGLLGALK
YCYSISSKhk--IQR---katAIFNS-s-EVVSIHQDLEVQHRKVIACGENCHKilnhtlshk----sl---DMLQKIQPTLTEL--
>EWY89569.1
-----MSNSSCLWAKARENLPAD-vrD-WLASLeqgiql--nA-tgtEQIDALIKQTAQKQQELgrTS------------HKFKKYFDNIIRWLDKFKGI
GDVVSSFDPVHAALPWAAFRFILQa-ILADREQADTVLELLASTPHFVFSGRVLEMVYTQESMHIG--gtqdEVKLSqqGLDNLREELIKLYSALLSALK
YCNLISSQhk--VKR---katAIFNS-s-ELVSIHQDLEAQHKKVIDRGEDCRKilshtlsrk----sl---DLLRSIQPSLTEI--
>EWZ38899.1
-----MSNSSCLWAKAREKLPAD-vrD-WLASLeqgiql--nA-tgtEQIDALIKQTAQKQQELgrTS------------HRFKKYFDNIIRWLDKFKGI
GDVVSYFDPVHAALPWAAFRFILQa-ILAEREQADTVLERLASTPHFVFSGRVLEIVYTQESMHIG--gtqnEVKLSqqGLDNLREELIKLYSALLSALK
YCYFISSQhk--VKR---katAIFNS-s-ELVSIHEDLEAQHKKVIDRGEDCRKilshtlsrk----sl---DLLRSIQPSLTEI--
>EWZ84139.1
-----MSNSSCLWAKARENLPAD-vrD-WLASLeqgiql--nA-tgtEQIDALIKQTAQKQQELgrTS------------HKFKKYFDNIIRWLDKFKGI
GDA----------------------ILAEREQADTVLELLASTPHFVFSGRVLEMVYTQESMHIG--gtqnEVKLSqqGLDNLREELIKLYSALFSALKY
CYFISSQhk--VKR---katAILNS-s-ELVSIHQGLEAQHKKVIDRGEDCRKilshtlsrk----sl---NLLRSIQPSLTEI--
>KLO92921.1
-----MSTSVCLWEIARENLPKD-vkD-WLVSLeqgiqp--nA-tgtEQIDALIEQTSKKQKELekFN------------HKFRRYFDKIIHWLDKFKGI
GDVVSSFDPVHAALPWAAFRFILQa-ILAEREQADSVLDLLTLTPHFIFSGRVLEMVYTKESMHIG--ttqdETRLSqqCLDNLHKELIKLYSELLCALQ
YCYVISNQhk--AKR---katALFNS-s-EVTNIHKDLEVQHKKVLKCGEDCHKflshtlsrk----sl---ELLQKIQPTLTEL--
>KLP08514.1
-----MTSSSCLWTKARENLPAD-vkE-WLASLeygiqp--sA-tatEQIDALIEQTTTKQKDLekSN------------HRFRKYFDKIIYWLDKVKGI
GDVISSFDPVHAALPWAAFRFALQv-ILAEREQTDSVLQLLASTPHLVFSGRVLERVYTNESINSQ--gpqeEVEIGqqCIDSLHDELIKLYCALLGALK
YCHSIVSQhk--VKR---katAIFNS-s-EVASIHKDLAAQHTKVLSCGETCHKflshvlsrk----sl---DLLAQVQPSLAEL--
>PCD33628.1
-----MSNSSCLWAKARENLPAD-vrD-WLASLeqgiql--nA-tgtEQIDALIKQTAQKQQELgrTS------------HRFKKYFDNIIRWLDKFKGI
GDVVSYFDPVHAALPWAAFRFILQa-ILAEREQADTVLELLASTPHFVFSGRVLEMVYTQQSMHIG--gtqnEVKLSqqGLDNLREELIKLYSALLSALK
YCYFISSQhk--VKR---katAIFNS-s-ELVRIHEDLEAQHKKVIDRGEDCRKilshtlsrk----sl---DLLRSIQPSLTEI--
>PNP78932.1
-----MANSSCLWTKARENLPVE-vkE-WLASLeqgiqp--sA-tatEQIDALIKQTTKKQKDLekSG------------HRFRKYFDKIIHWLDKVKGI
GDVISSFDPVHAALPWAAFRFALQa-ILAEREQAESVLELLASTPHFVFSGRVLEMVYTTESMHIG--etqdDVKLSqqCLSSLDEELIKLYSGLLGALN
YCYSISSKhk--VKR---katAIFNS-s-KVVSLHKDLEVQHRKAITCGENCHKilshglsrk----sl---DLLEKIQPSLVAL--
>RBA17640.1
-----MTSSSCLWAKALENLPED-vkD-WLASLeqgtqp--nP-tttDDIDRIIKQTREKQKDHekSS------------HRFKKYLDKIIHWLDKFKGI
GDVVSSFDPVHAALPWAAFRFALQa-ILAEREQEDIVLELLASIPHWVFSGRVLERVYTKESMHGQ--esqeEVEIGqqCVDSLHEELLKLYSALLGVLK
YCHSIFSQhk--VKR---katAIFNS-s-EVVSMHKDLAAQHTKVLSCGETCHKflshtlsrk----sl---DLLEQIQPSLIEL--
>RBQ91389.1
-----MANTSCLWTKARENPPVD-vkE-WLASLekgiqp--nA-tatEQIDALIEQTTKKQKDFekSN------------HKFRKYFDKIIHWLDKVKGI
GDVVSSFDPVHAALPWAAFRFALQa-VLAEKEQAESILELLASTPHFVFSGRVLEMVYTKESMHIG--eaqdDIKLSqqCLGHLEEELIKFYSSLFSALQ
YCYTISSKhk--VKR---katAIFNS-s-EVVSIHRDLEVQRKKVIACGENCHKilnhtlssk----sl---DLLQKIQPTLTEI--
>RBR08303.1
-----MANTSCLWTKARENLPVD-vkE-WLASLeqgiqp--nA-tatEQIDALIEQTTKKQKDLekSN------------HKFRNYFDKIIHWLDKVKGI
GDVVSSFDPVHAALPWAAFRFALQa-VLAEKEQAESILELLASTPHFVFSGRVLEMVYTKESMHIG--eaqdDIKLSqqCVENLQEELIKFYSSLFSALQ
YCYMISSKhk--VKR---katAIFIS-s-EVVSIHKDLEVQQKKVIACGENCHKilnhalssk----sl---DLLQKIQPTLTEI--
>SCO50163.1
-----MTSSSCLWTKARENLPAD-vkE-WLASLeygiqp--sA-tatEQIDALIEQTTTKQKDLekSN------------HRFRKYFDKIIYWLDKVKGI
GDVISSFDPVHAALPWAAFRFALQv---------------------------------------SQ--gpqeEVEIGqqCIDSLHDELIKLYCALLGALK
YCHSIVSQhk--VKR---katAIFNS-s-EVASIHKDLAAQHTKVLSCGETCHKflshvlsrk----sl---DLLAQVQPSLAEL--
>SCO53229.1
-----MTSSSCLWTKARENLPAD-vkE-WLASLeygiqp--sA-tatEQIDALIEQTTTKQKDLekSN------------HRFRKYFDKIIYWLDKVKGI
GDVISSFDPVHAALPWAAFRFALQv-ILAEREQTDSVLQLLASTPHLVFSGRVLERVYTNESINSQ--gpqeEVEIGqqCIDSLHDELIKLYCALLGALK
YCHSIVSQhk--VKR---katAIFNS-s-EVASIHKDLAAQHTKVLSCGETCHKflshvlsrk----sl---DLLAQVQPSLAEL--
>SCO87393.1
-----MSNSSCLWAKARENLPAD-vrD-SLASLeqgiqp--nA-tgtEQIDALIKQTAQKQQELgrTS------------HRFKKYFDNIIRWLDKFKGI
GDVVSSFDPGHAALPWAAFRFILQa-ILAEREQADTVLELLASTPHFVFSGRVLEMVYTQESMHIG--gtqnEVKLSqqGLDNLREELIKLYSALLSALK
YCYFISSQhk--VKR---katAIFNS-s-ELVSIHQDLEAQHKKVIDRGEDCRKilshtlsrk----sl---DLLRNIKPSLTEI--
>SCV34434.1
-----MSTSVCLWEIARENLPKD-vkD-WLVSLeqgiqp--nA-tgtEQIDALIEQTSKKQKELekFN------------HKFRRYFDKIIHWLDKFKGI
GDVVSSFDPVHAALPWAAFRFILQa-ILAEREQADSVLDLLTLTPHFIFSGRVLEMVYTKESMHIG--ttqdETRLSqqCLDNLHKELIKLYSELLCALQ
YCYVISNQhk--AKR---katALFNS-s-EVTNIHKDLEVQHKKVLKCGEDCHKflshtlsrk----sl---ELLQKIQPTLTEL--
>SCV59500.1
-----MTSSSCLWTKARENLPAD-vkE-WLASLeygiqp--sA-tatEQIDALIEQTTTKQKDLekSN------------HRFRKYFDKIIYWLDKVKGI
GDVISSFDPVHAALPWAAFRFALQv-ILAEREQTDSVLQLLASTPHLVFSGRVLERVYTNESINSQ--gpqeEVEIGqqCIDSLHDELIKLYCALLGALK
YCHSIVSQhk--VKR---katAIFNS-s-EVASIHKDLAAQHTKVLSCGETCHKflshvlsrk----sl---DLLAQVQPSLAEL--
>XP_018256139.1
-----MSNSSCLWAKARENLPAD-vrD-WLASLeqsiql--nA-tgtEQIDALIKQTAQKQQELgrAS------------HRFKKYFDNIIRWLDKFKGI
GDVVSSFDPVHAALPWAAFRFILQa-ILAEREQADTVLELLASTPHFVFSGRVLEMVYTQESMHTG--gtqdEVKLSqqGLDSLREELIKLYSALLSALK
YCYLISSQhk--VKR---katAILNS-s-ELVSIHQDLEAQHKKVIDRGEDCRKilihtlsrk----sl---DLLRSIQPSLTEI--
>XP_018761343.1
-----MANTSCLWTKARENPPVD-vkE-WLASLekgiqp--nA-tatEQIDALIEQTTKKQKDFekSN------------HKFRKYFDKIIHWLDKVKGI
GDVVSSFDPVHAALPWAAFRFALQa-VLAEKEQAESILELLASTPHFVFSGRVLEMVYTKESMHIG--eaqdDIKLSqqCLGHLEEELIKFYSSLFSALQ
YCYTISSKhk--VKR---katAIFNS-s-EVVSIHRDLEVQRKKVIACGENCHKilnhtlssk----sl---DLLQKIQPTLTEI--
>XP_023431666.1
-----MTSSSCLWTKARENLPAD-vkE-WLASLeygiqp--sA-tatEQIDALIEQTTTKQKDLekSN------------HRFRKYFDKIIYWLDKVKGI
GDVISSFDPVHAALPWAAFRFALQv-ILAEREQTDSVLQLLASTPHLVFSGRVLERVYTNESINSQ--gpqeEVEIGqqCIDSLHDELIKLYCALLGALK
YCHSIVSQhk--VKR---katAIFNS-s-EVASIHKDLAAQHTKVLSCGETCHKflshvlsrk----sl---DLLAQVQPSLAEL--
>EQB47243.1
---itatepss-isasasehsVESLQESLLVEAYKALKS-e-epkvvdAyeKLLSVKvkdndseptddtenrieA-fAQeewGRMKQ---MIENGLKKRe
rS-A------------aVYKKI-NDAIQFATPIKPIITQVVQASPp--VATAWVGVSLa---leILINPLEESESSISGIAYVISRMEWYWALVGLLSST
TSST-------HlvLQRKIEDQFSKLYQKLLLYQMKSICRYFRas--FKTFCRdlgklddwd----G-q------LEAIKTSEVVLLRDFRTYNDqvllv
dthemvgf--lKTidsS----AEDIRkg--------
>EQB49454.1
--Vvvd-vqsveeiatHNDSPETAFGRAIREFFGSLpemhkDdPEnpfLKE-laavdlsnqsassaldgTSyVQesmQS---LTACLETLER-KrkKKR-
G-------D--RLMLKMAPFLQRFERVSKVLEPLGQAGPMGTGVIFSGTRIVLELAIGFHEYFEDLVDALADIADYFIVYEMYGKTFHDSQ---------
-----ELQKRLAGSYKRIINFWYKASKRLLKts--LK--m--md----P-fASLGEEMTQtkaaLEKDSNAIHKLAAAHHMfrsqqnre-----------
-----------
>EQB56029.1
---ngp-gpgplr-FGAEADSLVEAAQKFKAIln-tkd-AEeFEK-----STKELvdkELNSLQVQQQ-ATKN-L-------M---NMKRLQRFLDGMAD
LQTVLKTLdfqa--v-d--SVMACIWGPMRF-fF---kaTSlh-ERAFDSLLDVYHRLGLSILPFDDYTPVFR-----E----S---Q--DDIKCLVHTY
EDVLKFHSAAYRLF------SlrsqLWTklhratwkdl------ePTFDHLCs-TLKLHAKYIDDHGSFL----rRMdsgfddpgrtdT----NRSRKte
fqfye--------
>ELA35565.1
---ngp-gpgsvr-YGAEAGFFANEAENFKATln-tkd-AEdFED-----SSFDLvrrELFSLQTQQQ-ATKN-L-------M---NMKRLQRFLDGMAA
LQQVLTELefqe--v-d--SIMACIWGPMRF-fL---ktTNin-ERAFDDILDVYYRLGLNIPRFTDYMHVFQ-----S----S---R--NGIMCLVNTY
KDVLKFHSTAYKLF------SlrsqLWAklhratwrdl------nPTFDHISs-TLELHTKCIQDHGSFM----qqRMdsgfddlwrndP----IHNRDn
efrvye--------
>EQB58428.1
----maSNSQLKDGFKRAAENFKDSip-adl-AKrfAKQ-----tNNLASlrdEIKAIQDDHG-KKGS-L-------R---NLPRLQKFVEAMNQLGQVI
EVFvn--a-n--DLVCFIW-iAKAH--------LDNFDKLLDVYAQIGDVIPGLLFYQDMFI-----Q----H---E--PLRDVLQDYYSDILKFHEAAI
KVF------Arsk-WKdifhatwktf------nTQFDPIMk-SLVRRGELLESVKLSA----slDQihiirrq------------------
>ELA35728.1
----mdSTPQPIGGFERAVNRFKSAvp-kal-SDqfARD-----tNTLSSlqdDIRSIQKEQG-EGGS-L-------R---NMPRLSKFVEAMSQLGQVI
EVFvn--a-n--DFVCFIWVigldtadgkvliirnpqgPMKF-lL---gvRLthrPYDTFDKLLNIYSQIGDTIPGLLEYKSTFE-----K----R---P
--TLMIVLHDYYSDILRFHELALKVF------Trsk-WKdlvsavwktf------eSSFGPIIq-SLQSRRELLESEKLSA----slSDiqtilhg----
--------------
>EXK79046.1
----MEKFNPGSFQRALDRFKESis-pal-IDqfSV------CSLQDirdVAGDIQREQG-QGGR-L-------R---YLRRLGAFIEAMDQLGKTIEVF
ln--m-h--ELVCFIW-a---------AKth-VESLDKILDVYARVGEEIPSLYHYRAAFE-----R----H---P--TLADVLEDYYSDILSFHQAALS
IF------Nrpr-WKklchsiwktf------dSDLQPILn-SMNSRRTLLESEKSSA----tlDGiqllldr------------------
>OTA54440.1
----msirMTGPNVDSFQRAIDRFKKSlp-qdl-VNqfTI------CNLQDvrnLCLDIQLEHA-REGK-L-------R---YMRRLEAFIEAMEQFGKV
IEVFvn--l-n--ELVCFIW-gPIKF-vL---ga-----------------------------TFE-----K----H---P--PLATVLEDYYSDILVFH
EAALSVF------Krpr-WKkmfhstwktf------dSKFKPIIq-SLKRRRELLESEKGSA----alYEiqklrqd------------------
>OTA80302.1
----MAGPNVDSFQRALDRFKKSls-qdl-VNqfTI------CNLQDvrnLCDSIQKEHA-QAGK-L-------R---YMRRLQAFIEAMEQFGKVIEVF
an--s-s--KYVCFIW-gPIKF-vL---giARty-MDSFDKLLDVYAQLGEAIPGLLRYQDTFE-----K----H---P--PLATVVEDYYSDILVFHEA
ALSVF------Krpg-WKklfhstwktf------dSKFQPIMq-SLKKRRELLESEKGSA----tlYEiqklrqd------------------
>XP_011393650.1
----mPQAQRPDGFTRALAKFKQGld-psl-AQqfSI------STLEDvrvLADKIQHEQG-PQGK-L-------R---HLQRLEPFIEAMTQLGTVIEV
Ftn--a-c--DFICFIW----------lAKth-LDSLNKLLEAYGKIASSIPGMERYKEAFQ-----S----H---P--PLAQVLEDYYSDILNFHERAI
EVF------Rrpn-WKmlfdaawkrf------dSKFGPVLq-SLESRRALLDSEKASA----tlFQihqalee------------------
>XP_009851714.1
----mPQSQHPDGFTRALAKFKKGld-pri-AHdfPI------STLEDvrdLADKIQLEQG-PQGK-L-------R---HLQRLEPFIEAMTQLGAVIEV
Ftn--a-s--ELICFIW-gPIKF-lL---mlAKth-LDSLNKLLEAYGKIASSISGLERYKEAFQ-----S----H---P--PLAKVLEDYYSDILNFHE
RAIEVF------Trpn-WKmlfdaawkrf------dSKFGPILq-SLDSRRALLDSEKASA----tlYEihqalee------------------
>XP_011393649.1
----mPQAQRPDGFTRALAKFKQGld-psl-AQqfSI------STLEDvrvLADKIQHEQG-PQGK-L-------R---HLQRLEPFIEAMTQLGTVIEV
Ftn--a-c--DFICFIW-gPIKF-lL---glAKth-LDSLNKLLEAYGKIASSIPGMERYKEAFQ-----S----H---P--PLAQVLEDYYSDILNFHE
RAIEVF------Rrpn-WKmlfdaawkrf------dSKFGPVLq-SLESRRALLDSEKASA----tlFQihqalee------------------
>XP_018163625.1
----mnPSSQANAGFQRAATKFKQSip-ktl-WDqfAYD-----sNSLSSlnaEIKAIQKSHG-EKGS-L-------R---NMARLGNFIEAMTQFGKVI
EVFvn--a-s--EFVCFVW-gPMK------------------FLLGIGSAIPGHLLYKDMFS-----E----H---Q--NLKVILEDYYSDVLQFHAEAL
KVF------Grsk-FKdlfhatwktf------dSRFGPILq-SLQSRRELLESEKLSA----slDHihnvrqr------------------
>ERT00521.1
--Ppplnps-dttdtgteahTDADDIEPWTAAFHLFQEKsp-dlaaSyeECLVSLqgmtaddvKL--avpRSVEA---VVQTQLKRReGKQ-WKL----p
lpsGKTINVRKQTEKLVKFLLYFDPIVKNAVSAQP-YAALAWSSVSMLLSLLTNTSAQNEAMLDGFNSINDILVYWNAGEEILRNGN-----------TG
AHFLKSLSNLYASIIEYQASVICHISKgq--GSRALQsvvgavnwv----T-k------AQKIAKLNTACK-DLVDIScRadiqrandst--lHGmrd-I
-------VVALEQSE-
>KIH91045.1
--Ppplnps-dmtntgteaqTNADDIEPWTAAFHLFQEKsp-dlaaSyeKCLVSLlgmtaddvKL--avpRSVET---VVQTQLKRReGKQ-WKL----p
lplGKTINVRKQTEKLVKLLLYFDPIVKDAVSAQP-YAALAWSSVSMLLSLLTNTTIQNEAMLDGFNSINDILVYWNAGEEILRKGN-----------TG
AHFLKSLSNLYASIIEYQASVICHISSgq--GSRALKsvvgavdwa----K-k------AQKIAQLNTACK-DLVDIScRadiqrandst--lQGmrd-I
-------VVALEQSE-
>ESZ96976.1
----tntLLQR-----------YVDKLqst-gNCcMGA-----nvED---LMEEVELLENYHpsNDN-S-------Q--CFSRKISPLIDFLTICGPAVD
MVIQCHPTSSALVWSATKALLEIGR-tSVRHYQLVSRIILKITNIVDISIHYEVIFG--------------SEPRVSNALTDVYFEILVFLRSVRAAFSK
dt--FK--l--vrtvlk----T-ldAEFSNHVRRLAQATTILSQEARIAYKqyaefyav----mqpear------------------
>APA09572.1
----tLLQK-----------YVNKLqst-gNCfLGA-----nvED---VMKEIELLEYYYppNNN-C-------P--PFSRKISPLIDFLTICGPAVDMM
IQCYPAPSTLVWSATKTLTEIGR-tSIRYYKLVSKILSKMAGIVDIPVHYEVIFG--------------SDPRVSKALADVYFEILIFLGSVRAALCKdt
--FK--l--ertvlk----S-ldAEFTKYVRRLSKAVKIFSQEATLAYEqymefcav----kqpqas------------------
>CCD53444.1
----aLLQN-----------YVDKLqsa-dSYsLGA-----nvED---LMKEIELLENCYpsNNN-S-------Q--CLSHKISPLIDFLTMCGPAVDMM
IQSYPAPSALVWSATKALLEIGR-tSNRYYQLVSRIILKITNIVDISVQYEVIFG--------------SEPRVSSALADVYFEILVFLGTVRSALSRes
--FK--l--ertvlk----S-ldAEFTNHVQRLSKATKTLSQEATLAYEqytefyav----kqpqis------------------
>EMR80525.1
----aLLQN-----------YVDKLqsa-dSYsLGA-----nvED---LMKEIELLENCYpsNNN-S-------Q--CLSHKISPLIDFLTMCGPAVDMM
IQSYPAPSALVWSATKALLEIGR-tSNRYYQLVSRIILKITNIVDISVQYEVIFG--------------SEPRVSSALADVYFEILVFLGTVRSALSRes
--FK--l--ertvlk----S-ldAEFTNHVQRLSKATKTLSQEATLAYEqytefyav----kqpqis------------------
>XP_024548913.1
----aLLQN-----------YVDKLqsa-dSYsLGA-----nvED---LMKEIELLENCYpsNNN-S-------Q--CLSHKISPLIDFLTMCGPAVDMM
IQSYPAPSALVWSATKALLEIGR-tSNRYYQLVSRIILKITNIVDISVQYEVIFG--------------SEPRVSSALADVYFEILVFLGTVRSALSRes
--FK--l--ertvlk----S-ldAEFTNHVQRLSKATKTLSQEATLAYEqytefyav----kqpqis------------------
>ETR98546.1
-----DVPIRHLWNLAYEKLRKEd-grlidDyeAKIRNSlsagvsctIGsNVsmrDRMEN---ILRNKMKEVnDNA-WKI----rfgTSEVQFKDVADNI
LGVINWANEYITNALKPNP-CASMAWAGVSLLLP--------AASLAKGLKSISFLIAQSRLREDLYVRQYEAEAR-vlHQERPslSHHVYKDSLEMLYR
EILRFQATSYCYYASng--AYRLGLdmvkwedwd----E-l------LGRVHDSESNFTAVEALWRDlkydeecsaaekr--hQEslh-----------Q
WTEMRT
>ETS01555.1
---tasa-ptststnegpFGPLQGRLWNEAYELLKS-s-naelvaSyeKVLSREllrgqhgntesassenridAEYGerwRQMYT---VADAALRRQeeK
-V------------aKKQKI-GAGLAAVST---AMRQALRTVPe--AAVAWTGVCLafe---MISNSIQEAKANQKGMVYVISRMDWYWHLPDILLEGDQ
SE-----PAPsaLRDRTEKHIVDLYHKLLLYQMKSVCRYYRqh--GSVLWRdaiktddwt----G-q------LDDIRHAEAIVQEETRAFNGleihrrl
aeidrs--sRIlqs---D-IQ-------GFWP
>OTA06883.1
---pnevpavl-kpstgieptveHKPLQGRLWNEAYELLKS-s-haelvaSyeRVLSREllrgqhgdtepassgnriNAeYGerwRQMYT---VADAALR
RQeeK-V------------aKKQNI-GAGLAA----------------------------se---MISNIVQEAKANHKGMVYVISRMDWYWHLPDILLE
GDQS-----ESAPsaLRDRIEKHIIDLYHKLLLYQMKSVCRYYRqh--GPALWRdaikvddwt----G-q------LDDIRHAEATVQEGVRAFNGleiq
rrlaeidrg--sQMiq---SDIQ-----------
>ETS04712.1
-------MDASKLLAIADEFLAgAvepn-eke-YElFQL-----TTSDDvqhCIHQIQSTRH-LKQN-M-------I---NMKRIDPFLTGMEHFEKVLI
ALkfed--v-p--KIMACIWGPLRF-lL---evLYtv-P----CLLHIYQDIITFHQLAYRLHV--F-----S--------P--R---------------
---------------knLFQkiyksawrel-------NvtIDHLLg-ALEKHDEFIRKSGSSF----r-SgsatpdmdsdstteqacsgsdrD----RER
IAddfsnym--------
>XP_006962657.1
----MAAMDASKLLAIADEFLAgAvepn-eke-YElFQL-----TTSDDvqhCIHQIQSTRH-LKQN-M-------I---NMKRIDPFLTGMEHFEKVLI
ALkfed--v-p--KIMACIWGPLRF-lL---eiTNlt-DREIDNLLEAYKKIGKQLPRFYEYHT--G-----S----M---F--S---------------
---------------lpERTkiyksawrel-------NvtIDHLLg-ALEKHDEFIRKSGSSF----r-SgsatpdmdsdstteqacsgsdrD----RER
IAddfsnym--------
>EWY84509.1
----------------------------------------------------------------------------------------------------
------------miATsw-TDSVRKLIDAYEEIAEALDNLAFFHNLIR-----S----R---D--HLKLVLEDYFSDILRFHRCVLGVFSRp-----e-W
Krffewawgsf------rREVKPILk-SLKRKQALLSDDKLQSha----ilKEvqds-----DQYTKdqfsnlhTSLADI--
>EWZ33721.1
----maseaaaaASLEPDIRLAQAISMLLADlsd--eeRlSFETHqdn----flpPTITDvmrVVAKVDIVAG-GKQK-GG-----GR--TFGPRLTGFL
EAVQEFASIGEVELgGSmSL-LATSVWLIVCLtltilaeyprwlek--------------ASMTLMSAGRNAPRRMEIRLFYAR--------------SK
KLQSFLHEYFGVVVHTCHYIVKSLRSs--V---FAkaisFLM------D---SKLKGYESDLERWAAKIR-eemmilqfqpapl---Qtg----G---FA
NIFD-FGK
>EWZ33722.1
----maseaaaaASLEPDIRLAQAISMLLADlsd--eeRlSFETHqdn----flpPTITDvmrVVAKVDIVAG-GKQK-GG-----GR--TFGPRLTGFL
EAVQEFASIGEVELgGSmSL-LATSVWLIVCLtltilaeyprwlek--------------ASMTLMSAGRNAPRRMEIRLFYAR--------------SK
KLQSFLHEYFGVVVHTCHYIVKSLRSs--V---FAkaisFLM------D---SKLKGYESDLERWAAKIR-eemmilqfqpapl---Qtg----G---FA
NIFD-FGK
>EWZ83237.1
----maseaaaaASLEPDIRLAQAISMLLADlsd--eeRlSFETHqdn----flpPTITDvmrVVAKVDIVAG-GKQK-GG-----GR--TFGPRLTGFL
EAVQEFASIGEVELgGSmSL-LATSVWLIVCLtltilaeyprwlek--------------ASMTLMSAGRNAPRRMEIRLFYAR--------------SK
KLQSFLHEYFGVVVHTCHYIVKSLRSs--V---FAkaisFLM------D---SKLKGYESDLERWAAKIR-eemmilqfqpapl---Qtg----G---FA
NIFD-FGK
>EWZ83238.1
----maseaaaaASLEPDIRLAQAISMLLADlsd--eeRlSFETHqdn----flpPTITDvmrVVAKVDIVAG-GKQK-GG-----GR--TFGPRLTGFL
EAVQEFASIGEVELgGSmSL-LATSVWLIVCLtltilaeyprwlek--------------ASMTLMSAGRNAPRRMEIRLFYAR--------------SK
KLQSFLHEYFGVVVHTCHYIVKSLRSs--V---FAkaisFLM------D---SKLKGYESDLERWAAKIR-eemmilqfqpapl---Qtg----G---FA
NIFD-FGK
>EXK24549.1
----maseaaaaASLEPDIRLAQAISMLLADlsd--eqRrSFRTQqdn----flpPTITDvmrVVAKVDIVAG-GKQK-GG-----GR--TFGPRLTGFL
EAVQEFASIGEVELgGSmSL-LATSVWLIVCLtltilaeyprwlek--------------ASMTLMSAGRNAPRRMEIRLFYAR--------------SK
KLQSFLHEYFGVVVHTCHYIVKSLRSs--V---FAkaisFPI------D---FKLKGYESDLERWAAKIR-eemmilqfqpapl---Qtg----G---FA
NIFD-SGK
>EXL42552.1
----maseaaaaASLEPDIRLAQAISMLLADlsd--eeRlSFETHqdn----flpPTITDvmrLVAKVDIVAG-GKQK-GG-----GR--TFGPRLTGFL
EAVQEFASIGEVELgGSmSL-LATSVWLIVCLtltilaeyprwlek--------------ASMTLMSAGRNAPRRMEIRLFYAR--------------SK
KLQSFLHEYFGVVVHTCHYIVKSLRSs--V---FAkaisFLM------D---SKLKGYESDLERWAAKIR-eemmilqfqpapl---Qtg----G---FA
NIFD-PGK
>EXL42553.1
----maseaaaaASLEPDIRLAQAISMLLADlsd--eeRlSFETHqdn----flpPTITDvmrLVAKVDIVAG-GKQK-GG-----GR--TFGPRLTGFL
EAVQEFASIGEVELgGSmSL-LATSVWLIVCLtltilaeyprwlek--------------ASMTLMSAGRNAPRRMEIRLFYAR--------------SK
KLQSFLHEYFGVVVHTCHYIVKSLRSs--V---FAkaisFLM------D---SKLKGYESDLERWAAKIR-eemmilqfqpapl---Qtg----G---FA
NIFD-PGK
>PCD23380.1
----maseaaaaASLEPDIRLAQAISMLLADlsd--eeRlSFETHqdn----flpPTITDvmrVVAKVDIVAG-GKQK-GG-----GR--TFGPRLTGFL
EAVQEFASIGEVELgGSmSL-LATSVWLIVCLtltilaeyprwlek--------------ASMTLMSAGRNAPRRMEIRLFYAR--------------SK
KLQSFLHEYFGVVVHTCHYIVKSLRSs--V---FAkaisFLM------D---SKLKGYESDLERWAAKIR-eemmilqfqpapl---Qtg----G---FA
NIFD-FGK
>EXA29378.1
--Qt-tgsgPLGDTNELFDKAKDEFLSVLspe-eAAtFTS-wtg---QttpDV---LIEEAKRTA-eLFkdKSR-S-------F--RVYAQVSSFGESIR
PYFEVLGIVVSSHPEWAAIAWGALRLILQLASNYTSFFEKLTDLLAEVGRIVPRFKDLAELVCDH------------slASQRVKAAIQGFYTDLFALYQ
AVALVFTKkS-GK--RKkthqvighlmwt----P-feSRFQNIVSKIKHHGKAIEDELHILTLrrfveiqntlshq----tqtttkikddvhdqi---RC
AEEVRKAIDDL-nE
>EXA51363.1
-----MSQKPRLWAEARKGLPQEVQDWLQIIagdlelglt--ATQQMDEIIGHTRQTQDQLGKSHlsFV-IKTTNHRWDLAKYFDRMVHWLDKFKGIGDV
ASSFDPVHAALPWAAFRFVLQAILAGKEHTDSLVRLLSLIPHFVFSGYVLELVYTQQSI-----cveqghnVADIGakSIINLEEQLVKLYASIFEALWY
CHLAQTRRKTKQRIVALFNF-REPTDLLDGLKAQHQQVIECGEDCRRildfsisf----NHFDLLEELQGSVADLDG
>OBS17670.1
-----MSETASLWVNSRECLPEH-vkE-WLESFehnvkp--gL-takEQVDWLISETEQKKTEFekTRL-LHfAeTK--SNRWDLRKYFDRMVHCLNKFK
AIGDVASSFDPVHAALPWAAFRFVLQa-IVAEKEFTESIFELLSLIPHFVISGHVLEVVYINDKTHLE--hshnGPSLRqqCVYNLSQELTKLYSSLFVA
LEYSYSSFILkk--GKR---kvlALFNS-s-EPVGILNELKAKFNQVSNCGQDCGRilayasshk----yl---SLLDEVKLSIAHL--
>SCB65993.1
-----MRDASSLWVKTREGLPEN-vkN-WLEGIeddaqs--gL-tatQQIDWLISRTEQKKTELenARR-PYlLeIK--GHRWDLRKYFERMVHWLNKFK
DIGDVASSFDPVHAALPWAAFRFVLQa-IVAEKEYTESLFEILSLMPQFVLSGHVLEVVYMNEDMHIG--naygGTDLGqrCVNTLIENLIKLYSSLLAA
LEYSYSAFIMkk--GKR---kvlALFNS-s-EPAGILRELKAQHKQVIDCGQDCERilthhtshk----ys---NLLSELKSSIANL--
>XP_023425271.1
-----MSRKPCLWEEAREGLSQEVQDWLQTIsgglglglt--ATQQVDEIIGHARQKQGQLEKNHhrsLV-IETTNHKWDLASYFDRMVHWLDKFKSIGD
VASSFDPLHAALPWAAFRFVLQAILAGKEHTDSLVRLLSLIPHFVFSGYVLELVYAQQPI-----cykqatkVADLGakIIVNLEDQLLKLYSLIFDALW
YCHLAQTRGKTKQRIVALFNF-REPTDFLDGLKAQHQQVIECGEECRRisdfsmsf----EYINLLEELQGSVADLDG
>XP_025580847.1
-----MSEPTSLWVKSREGLPED-vkK-WLDSVendtkp--gL-tatEHINWLINETEQKKTEFekTRR-LCvIeTT--SHRWDLSKYFDRMVRWLNKFK
AIGDVASSFDPVHAALPWAAFRFVLQa-IVAEKEYTESTFELMSLIPHFVISGHVLEVVYINDKKNLE--nnhdVSYLSqqCVKNLSEELFKLYSSLLVA
LEYSYSSFMLkk--GTR---kviALFNS-s-EPVGILNELKAQYQQALDCGQDCGRilaynsshk----yl---GLLDEVKLSIAHL--
>EXF80835.1
---pe-dt-SSALTNLWKKATEALQNDpDsvkrdlaeHyaEILASElceprdgpkaKDpGHlkhEQVAERLN---VKVEELsQER-LTI-SIGsrel---
--aIEPMFKNVSKHIVAARDLISSAAGAEP-HAALACAGGLVILTFLVRPIEQREHILRGLELTSSLICRYFAMEQVYRSRARLES--lSAESArkLELD
LEQNLINLYTNIIEFQARALCYLHRsr--STRFIRdmfrgntwk----D-l------IEEIERLDANCRAVANLITDekiltfleshst---Nve-----
-----QAIINV--
>KXH34312.1
---p-snlsvtpsrvQSPGLTNLWERANETLRNDpDsekrelaqKyaEILALElagpeagpmdTHpVRlkqETVAERLN---ARVEMLsHEQ-LSI-SVG
srel-----dIEPLLRNVSKHIVAARDLISSAAGADP-HAALACAGGLVILTFLIRPLEQREHILRGLELTSSLICRYFAMEQVYRSRACLES--lSAES
ArkLVLDLEQNLIKLYTNIIEFQARALCYLHRtr--STRFIKdmfrgdtwk----T-l------IEEIERLDAHCRAFANLVTDekiltfleshse---K
ve----------QVIINI--
>KXH47426.1
---rr-kgrvkndavvANPGLSSIASSNASLIKPSqAsvhsrlleKptIPAASElyelrdkpeaEDpGHlkhEQIAERLN---EKVEELsQER-LTI-SI
Gsrel-----aIEPMFKNVSKHIVAARDLISSAAGAEP-HAALACAGGLVVLTvgstpflrnmhallvlyaakltseqFLVRPIEQREHILRGLELTSSL
ICRYFAMEQVYRSRARLES--lSAEPAkkLELNLEQSLINLYTNIIEFQARALCYLHRsr--STRFIRdmfrgntwk----D-l------IEEIGRLDAN
CRAVANLVTDekiltfieshsq---Kve----------QAIINV--
>EXF81421.1
--Nyek-msfvdMWEA-------ASGRFQEQTgrkleR--------nPGislDD---CFRRIEAARPYNstekapftSEK-R-------H--KLTRYTLN
TLRCLKLLGGVVAEgAEMVLA-PSKICFSAFAMLLDIPEKVENFWDRVDSLLDALWPSLSdfeIYGDMSQFDQ--------------IDYRLKRAIHMLM
ICFVDICALSVSLRSMrt--WQ--kFKvtskqlaf------eeSDLDNAITRFQELSKYHDstkATL-----alktv----lesksditkll--------
----------
>EQB57237.1
----mskhgEDVSFRKMWESAAGRFEKTTsq-K-LDLN----skVSLDDCLKKIEDAQSPVedrdRRdA-PK-----kRD--KWKRHGLNTLRCLRLLGG
VIAEgAGMvF-Q-PSNVCFSALSMLLDVAQKVHDFWENVDNLLDTLWPSLSDFQIYQDMKQF-------------dhVERQLKEVVHKLMICFVDICALC
VLLQ-QsSKMAK-FGitikhiaws----D-dSGVAEQIEKfenLTKHHNSIKNTVTLKAVletkddmvrvld----kasetgsNV-G---KILET-----
-
>EXF82998.1
----matvlrkaSRLKPDIRLMQEVSEFEASlss--aqKaSFKKErsaac----tkpPTTADvmqFTARIDDEARQ--KR-LS-----SR--CFGPRLTN
LLQAVQQFAALGDVVVgRSqNI-VAYLND-----tnalfkicigfssylek--------------LSLLFMAAGRQAPRHQAMALIYPK-----------
---SKALRNHLCEYFIVVTQICNHVRSFTQQs--M---LSqlaaSLN------D---SDLKGFQSDLDLWSTSIR-eeanlllnqhlkt---Eae----L
SADARLTTARWTA
>EXF84740.1
----tfSTTTPQSLWDEAYCHLPTDLKDCLGTVqr-AHVNILETVLVAAEEQWNESVANQWRFKKPGGGEIVVRDKLEKIIKWINCFKAVGDTAVQYDPA
HAALPWAAVRFVLQAAVNDVELFNSLAENLEVLSRLISRHAISETVYGWFAS-------A--ASRGLRDSLTRLYAKILTYLAKTIQYLATPTPTRAMRS
AFKSTk---AFEIEDIKLLDIEVDNFFRVVLAersiacaeevs---KtlqllePLSA-------SVAQLIQ
>EXK38479.1
---sisvsqs-pppsaplptinQ-----ATSPSSIHDIKE-k-epnrvkEyeEIIENIknewgnipenemedleH-cKTdksRQMWM---VVYMGLERSk
kM-A------------hYKETV-SNNIGIIGNLKGVIDQAVKASPe--AGVAWAGISVg---leIFANPMKEPGLNRQGITYVLSRMEWYWNLANIILGA
ERAN----A-DAsvLKSKLDSQR---------------LSLLPnw--ASVLLRdtlklddwa----E-r------LKDVKDAESNLRQDFEQYNTeeikl
wlsgiani--aKSqeaL----LENICas--------
>EXL55908.1
-------------------------------medlEHcKTdksRQMWM---VVYMGLERSkkM-A------------hYKEIV-SNNIGIIWILKGVIDQ
AVKASPe--AGVAWAGIAVgle---IFANPMKEPGLNRQGITYVLSRMEWYWNLANIILGAERA-----NADAsvLKSKLDGQVVEFYKKLLLFQIHSAC
LYYRnw--ASVLLKdtlklddwa----E-k------LKDVKDAESNLRQDFEQYNTeeiklwlsgiant--aKSqe---ALLENICat--------
>EWZ36446.1
-------------------------------medlEHcKTdksRQMWM---VVYMGLERSkkM-A------------hYKEIV-SNNIGIIGNLKGVIDQ
AVKASPe--AGVAWAGISVgle---IFANPMKEPGLNRQGITYVLSRMEWYWNLANIILDAERA-----NANAsvLRSKLESQVVEFYKKLLLFQIHSAC
LYYRnw--ASVLLRdtlklddwa----E-k------LKDVKEAESNLRQDFEQYNTeemklwlsgiani--aKSqe---ALLENICas--------
>EXL66681.1
PPTLSKPNADDLWATAVNRLDKNLRTKIDFDHEKIETVSVVLQLTENAQTECDAKAWRLRRKNGVTVSVRDVLAKVIKWVNHFKEIGDIAVQYDPGYAAL
PWAGIRFLLQIVIGDFQAYKFVLESIENIIELLCRHAFVEELLLQFSKAPTKGPSASNPAHELRQALVQLYTSVLPYLAHARAYYQQSTAKRLVKSALLQ
PSDLEESFTVIADAQSKVDRCLHVASVQ--DeldrhdGLKDMVAALQAPVSRWSD
>EGU77543.1
PPTLSKPNADDLWATAVNRLDKNLRTKIDFDHEKIETVSVVLQLTENAQTECDAKAWRLRRKNGVTVSVRDVLAKVIKWVNHFKEIGDIAVQYDPGYAAL
PWAGIRFLLQIVIGDFQAYKFVLESIENIIELLCRHAFVEELLLQFSKAPTKGPSASNPAHELRQALVQLYTSVLPYLAHARAYYQQSTAKRLVKSALLQ
PSDLEESFTVIADAQSKVDRCLHVASVQGIDeldrhdGLKDMVAALQAPVSRWSD
>EXL92040.1
---tinqat-spssihesdspPLSVPERLWTKAYDSIKE-k-epnrvkAyeEIIENIknewgnipenemedlEHcKTdksRQMWM---VVYMGLERSkkM
-A------------hYKEIV-SNNIGIIGNLKGVIDQAVKASPe--AGVAWAGISVgle---IFANPMKEPGLNRQGITYVLSRMEWYWNLANIILGAER
V-----NANAsvLKSKLDSQVVEFYKKLLLFQIHSACLYYRnw--ASVLLRdtlklddwa----E-k------LKDVKDAESNLRQDFEQYNTeeiklwl
sgiant--aKSqe---ALLENICat--------
>EMT69311.1
---tinqat-spssihesdspPLSVPERLWTKAYDSIKE-k-epnrvkAyeEIIENIknewgnipenemedlEHcKTdksRQMWM---VVYMGLERSkkM
-A------------hYKEIV-SNNIGIIGNLKGVIDQAVKASPe--AGVAWAGISVgle---IFANPMKEPGLNRQGITYVLSRMEWYWNLANIILGAER
V-----NANAsvLKSKLDSQVVEFYKKLLLFQIHSACLYYRnw--ASVLLRdtlklddwa----E-k------LKDVKDAESNLRQDFEQYNTeeiklwl
sgiant--aKSqe---ALLENICat--------
>EWZ78967.1
---tinqat-spssihesdspPLSVPERLWTKAYDSIKE-k-epnrvkAyeEIIENIknewgnipenemedlEHcKTdksRQMWM---VVYMGLERSkkM
-A------------hYKEIV-SNNIGIIWILKGVIDQAVKASPe--AGVAWAGIAVgle---IFANPMKEPGLNRQGITYVLSRMEWYWNLANIILGAER
A-----NADAsvLKSKLDGQVVEFYKKLLLFQIHSACLYYRnw--ASVLLKdtlklddwa----E-k------LKDVKDAESNLRQDFEQYNTeeiklwl
sgiant--aKSqe---ALLENICat--------
>PCD34690.1
---tinqat-spssihesdspPLSVPERLWTKAYDSIKE-k-epnrvkAyeEIIENIknewgnipenemedlEHcKTdksRQMWM---VVYMGLERSkkM
-A------------hYKEIV-SNNIGIIGNLKGVIDQAVKASPe--AGVAWAGISVgle---IFANPMKEPGLNRQGITYVLSRMEWYWNLANIILDAER
A-----NANTsvLRSKLESQVVEFYKKLLLFQIHSACLYYRnw--ASVLLRdtlklddwa----E-k------LKDVKEAESNLRQDFEQYNTeemklwl
sgivni--aKSqe---ALLENIW--------
>EXL97681.1
----madpsraaASLKPDIRLAQAISMLLANlpd--eqRrSFRTQgee----lspPTITDvmrVVAEVDMVTR-GKQK-GS-----SR--AFGPRLTNFL
EAVQEFASIGEVVLgGSmSS-LAASVWLIVRLtimmlaeyprwlek--------------VSTMLMSAGRTAPRRMEISMFYAR--------------SK
HLQSCLHEYFSVVVHTCHYIVKSLQSs--I---FAkfisFAT------D---SKLKGYESDLERWATMIK-eemkilqsqpapt---Rtd----D---FA
NIFPNSGK
>EMT68829.1
----madpsraaASLKPDIRLAQAISMLLANlpd--eqRrSFRTQgee----lspPTITDvmrVVAEVDMVTR-GKQK-GS-----SR--AFGPRLTNFL
EAVQEFASIGEVVLgGSmSS-LAASVWLIVRLtimmlaeyprwlek--------------VSTMLMSAGRTAPRRMEISMFYAR--------------SK
HLQSCLHEYFSVVVHTCHYIVKSLQSs--I---FAkfisFAT------D---SKLKGYESDLERWATMIK-eemkilqsqpapt---Rtd----D---FA
NIFPNSGK
>EXM12786.1
---asp-rdgspdtlastPPIPPEPLWNRAYDALKE-e-dhelvdTyeKLLSRGlegdpgstdltlqkndieQEnPAerrSQMTR---LVEAGLKKIenE
-A------------tVKQSI-EKRMLPLSSAKRVIDTAVTASPe--ASLAWAGVCCvlq---ILKNPVTETSANRDGIAYIISRIDWYHELSKLLFQESK
-D----ETSLagLRDELKKHVIDLYKLLLSYQMKSVCSYFRhr--GIVFVWdmitpgkwa----D-a------LQAVHDAEKTVQEDIERHSTedikshl
rdlves--aKYlqe---ELLPGFRqa--------
>EXU97718.1
---ladsqQdatasdnvvqsEAKSESSLWQEALEKTDKTTKaRIDKYMsredikv-----QIDELIGIVREREKEFKDKTHKI-KIGDREIIWRDYANRV
VSWIT---DIGNFAVKFAPSGSEVVWSALKVLLKAHVDQCQQLTALLGCAEKVLRLVRRGKIYEAIYIEGAT-------ETSfkSSEGLREALVNAYQAC
LSLLALTVDCLQQTNIVRFLHALENPRGEGNEMVGALSKSEALLSREVQACEAeqrqtenakn------RELLQRLNEPLRYIDQ
>KID59702.1
---iadsqQdatgsdnvvqsEAKSESSLWQEALEKTDKTTKtRIDKYMsredvkv-----QIDELIGIVREREKEFKDKTHKI-KIGDREIIWRDYANRV
VSWIT---DIGNFAVKFAPSGSEVVWSALKVLLKAHVDQCQQLTALFGCAEKVLRLVRRGKIYEAIYIEGAT-------ETNfkSSEGLREALVNAYQAC
LSLLALTVDCLQQTNIVRFLHALENPRGEGNEMVGALSKSEALLSREVQACEAeqrqtenakn------RELLQRLNEPLRYIDQ
>KID83355.1
---itesqQeatgsdkvvepDPKSESRLWQEALEKTDKKTKaRIDKYMsredvkv-----QTNELIGIVRDRETEFQDKTHKI-KIGDREIIWRDYANRV
VSWIT---DIGNIAVQFAPSGSAAVWSALKVLLKAHVDQCQDLTALLGCAEKVLRLARRGKIYEAIYIEGAT-------ETSfnSSEGLREALVNAYQAC
LNLLALTADRLQQTNIARFLHALENPQGEGNDLVEALCKSEDVLSREVQACEAeqrqmensen------RELLQSLNEPLRYIDQ
>KJK76048.1
---iadsqQdatgsdnvvqsEAKSESSLWQEALEKTDKTTKtRIDKYMsredvkv-----QIDELIGIVREREKEFKDKTHKI-KIGDREIIWRDYANRV
VSWIT---DIGNFAVKFAPSGSEVVWSALKVLLKAHVDQCQQLTALFGCAEKVLRLVRRGKIYEAIYIEGAT-------ETSfkSSEGLREALVNAYQAC
LSLLALTVDCLQQTNIVRFLHALENPRGEGNEMVGALSKSEALLSREVQACEAeqrqtenakn------RELLQRLNEPLRYIDQ
>XP_007823963.2
---ladsqQdatasdnvvqsEAKSESSLWQEALEKTDKTTKaRIDKYMsredikv-----QIDELIGIVREREKEFKDKTHKI-KIGDREIIWRDYANRV
VSWIT---DIGNFAVKFAPSGSEVVWSALKVLLKAHVDQCQQLTALLGCAEKVLRLVRRGKIYEAIYIEGAT-------ETSfkSSEGLREALVNAYQAC
LSLLALTVDCLQQTNIVRFLHALENPRGEGNEMVGALSKSEALLSREVQACEAeqrqtenakn------RELLQRLNEPLRYIDQ
>XP_014539766.1
---iadnqQdatgsdnvvqsDAKSESSLWQEALEKTDKMTKaRIDKYMsredvkv-----QTNELIGIVREREKEFQDKTHKI-NIGDREIIWRDYANRV
VSWIT---DIGNIAVQFAPSGSAAVWSAMKVLLKAHVDQCQELTALFGCAERVLRLVRRGKIYEAIYIQGAS-------ETSfkSSEGLREALVNAYQAC
LNLLALTADRLQQTSIVRFLHALENPRGEGDEMVGALSKSEVLLSHEVQACEAeqrqtenakn------RELLQRLNEPLRYIDQ
>EYB23437.1
---inEkpaalrdenttEKDDHPHPWKQAVSYLNEEDRVLINSVdehdnnanv------FADLHDLIIKKKTLGEEKAWK-ITFGGRRIVLRDVLAKIVS
WLDSFKAIGDIISQVDPVHAGIPWSAIKLVLSVFTADNEQMGLLIIGMEQVICLIARCSIYHQLYLENV------vhTTKLQtkATHQLSNAMARLYAKL
FSFLAYCIRLLDRNSAVRMLKTFCNP-TEVAAKLKEIGNLETQVTTEANVCQGtiaesafqnmde----nsrDTRQ---KLRdm--SSSFDG
>KPA35880.1
-----------------TGDVFEDQILIDSIdvhdnsdev------FADLQDLVIKKQKAWEEKAWK-ITFRGRRIVLRDVLAKIASWLGSFKTIGDLVS
QIDPVHAGIPWSAIKLVLSAITADNEQMGLVIIGMEQVICIIARCSIYHQLYLENV------vkTTEKQaqATRQLSNAMARLYAKVFSFLASYIRLLDR
NGAVRVLKTFFHP-SEVAEKLNEMGNLETRVTTEANVCQGtmaqsafqqmde----nsqNNLQ---KLRem--ASHFDG
>PCD24450.1
---inEkpaalrdenttEKDDHPHPWKQAVSYLNEEDRVLINSVdehdnnanv------FADLHDLIIKKKTLGEEKAWK-ITFGGRRIVLRDVLAKIVS
WLDSFKAIGDIISQVDPVHAGIPWSAIKLVLSVFTADNEQMGLLIIGMEQVICLIARCSIYHQLYLENV------vhTTKLQtkATHQLSNAMARLYAKL
FSFLAYCIRLLDRNSAVRMLKTFCNP-TEVAAKLKEIGNLETQVTTEANVCQGtivesafqnmde----nsrDTRQ---KLRdm--SSSFDG
>SCB65048.1
---inEkpaalrdekttEKDDHPHPWKQAVSYLNEEDRVLINSVdehdnnanv------FADLHDLIIKKKTLGEEKAWK-ITFGGRRIVLRDVLAKIVS
WLDSFKAIGDIISQVDPVHAGIPWSAIKLVLSVFTADNEQMGLLIIGMEQVICLIARCSIYHQLYLENV------vhATKLQtkATHQLSNAMARLYAKL
FSFLAYCIRLLDRNSAVRMLKTFCNP-TEVAAKLKEIGNLETQVTTEANVCQGtiaesafqnmde----nsrDTRQ---KLRdm--SSSFDG
>XP_009254677.1
---inDkpadlkdenttQKDDHPHPWKQAVSYLNEEDRILIASIdendnnanv------FADLHDLINKKKTLGEEKAWK-ITFGGRRIVLRDVLAKIVS
WLDSFKAIGDLISQVDPVHASVPWSAIKLVLSVFTADNEQMGLLIIGMEQVICLIARCSIYHQLYLENV------vhTTRLQtkATRQLSNAMARLYAKL
FSFLAYYIRLLDCNSAVRMLKTFCNP-SEVAAKLKEIGNLETQVTTEANVCQGtiaesafqnmde----ssrDTRQ---KLRdm--SSRFDD
>XP_025594527.1
---kyEsavlkeqst-CHQEDHPWKKALSYLSDDDRVLIGSIdthdngdka------FADVQDLISKKQKIWEEKAWK-ITFGGRRIVLRDVLAKIASWL
DSFKAIGDLVLQIDPIHAGIPWTAIRLVLSAVIADNEQMGLVIIGLEQVICIITRCSIYQQLYLENV------eqITEKQalAVRQLSEAMAHLYAKTFF
FLVYYIRLLDLNSVVRTLKSFCHP-SEIAEKLKEVGNLETRVTTEANVCQGtiaqsafqride----nsqDTRQ---SLRdi--ASLFDG
>EYB23934.1
------------------------------------------------------------------------------------------MPSVPq--AQ
VPWLAVSLt---feIFTKPFKEPGINRTGLLDVISKTQEYMSLSEYLVDNN-GL-------QsdLHRKLEKDTVELYKTLLSYQIKSIYCFHKne--LKR
FVRnvfkvddws----S-q------LDTIKATESLVWEDVRKFQNqvmvdhlr---KqlsX----XXXXXxx--------
>PTD11360.1
------------------------------------------------------------------------------------------MPSVPq--AQ
VPWLAVSLtfe---IFSKPFKEPGINRAGLLDVISKIQEYMSLSDYLVDDNGL-----Q-S-dLHRKLEKDTVELYKALLSYQIKSIYCFHKne--LKRF
FRnvfkiddws----S-q------LDAIKAAETLVWEDVNKFQNqvmvdhlrrhssd--aQSsl---KALTEMSmg--------
>EYB25255.1
-------------------------------------------------------------------------------MEEIEKLVSIFln--v-s--E
AVAFIWGPVKL-vL---miATtw-TNSIKNIIDVYEEIAIALDNLAVFRNLIR-----H----D---E--QLKRMLEDYFSDILRFHSSILEVFSKp---
--d-WKrmfmfiwref------rRNVKPIIe-SLKRKQAMLSDDKLQQha----ilKSvqds-----DLYAKdqfgqiqSGLDDV--
>PCD20830.1
-------------------------------------------------------------------------------MEEIEKLVSIFln--v-s--E
AVAFIWGPVKL-vL---miATtw-TNSIKNIIDVYEEIAIALDNLAVFRNLIR-----H----D---E--QLKRMLEDYFSDILRFHSSILEVFSKp---
--d-WKrmfmfiwref------rRNVKPIIe-SLKRKQAMLSDDKLQQha----ilKSvqds-----DLYAKdqfgqiqSGLDDV--
>PTD02171.1
------------------------------------------------------------------------MSRFLDAMEEIEKLVSIFln--v-s--E
AVAFIWGPVKL-vL---miATtw-TNSIKNIIDVYEEIAIALDNLAVFRNLIR-----H----D---E--QLKRMLEDYFSDILRFHSSILAVFSKp---
--d-WKrmfmfiwref------rRNVKPIIe-SLKRKQAMLSDDKLQQha----ilKSvqds-----DLYVKdqfgqiqSGLDDV--
>XP_011320584.1
-------------------------------------------------------------------------------MEEIEKLVSIFln--v-s--E
AVAFIWGPVKL-vL---miATtw-TNSIKNIIDVYEEIAIALDNLAVFRNLIR-----H----D---E--QLKRMLEDYFSDILRFHSSILEVFSKp---
--d-WKrmfmfiwref------rRNVKPIIe-SLKRKQAMLSDDKLQQha----ilKSvqds-----DLYAKdqfgqiqSGLDDV--
>EYE90296.1
-------------------------------mvdhg--kDArtlRKLEEVIQLTEQQYEDYq-NGgl--KI-T--rgsgKe-DISIRDTAHRILDATLSF
KDIISAIAAFDPtNHa-SSAWAIVSLGLTMTKNHMDIRDALFKSSEFLADVLARCAFIEKTHYCN----------NQseTKDKIEKALVKVYTT------
----------------nlgkrmlesvpAV----snHPIIQIESSIKNDEQALHHWVQRNEHlqh----qksae---DMLDQIDeviTSIQHL--
>EYE91369.1
---mtpstgnt-aqedsaskqsaALIDPKLLWDKAYNSLRK-d-kpglveAyeKVLSCElatptaspvsniqqnlieQEdPElrrSQMRQ---LVDQGLA
KTehE-A------------kLKQGA-GHVVDVALAANNMISTALKVCPe--AALAWTGVTFalq---MIVNPIKETETNRAGIDYVARKMEWYWNLSSHL
LKRRDLS----GNSYagLQLGLQDQIIHLYKALLSYQMTCVCSYYRnr--GFVFLKdlvqlhdwd----G-q------LDDVREAVTAVLENSKEYSAqq
ivdfh---Eeet---RTLQNIFhd--------
>EYE97965.1
---ttpsggda-vwkdslqkqsaTLFEPKLLWDRAYDNLRG-g-qpelveAyeRVLSCElsetptasasndqqnmieQKdKEarrSQMRK---LIDKGLA
KTepE-A------------kVKQGA-GHVVDVVLASNHMISTALKACPe--AALAWTGVTFalq---MIANPIKETEINRAGIEYVVRKMDWYWSLSRHL
LKERDLE----SKDYaeLQSGLEGQIIHLYKVLLSYQMKSVCSYYQnr--GLVFLKdlvqlhdwe----G-q------IDDIGEAVTAFFESSQEYSTqq
ivdiq---Ekem---KTLRGIHha--------
>ODM17235.1
---mtpfssgi-mpedsaskrsvALIDPKLLWDKAYDSLKE-d-dpelvkAyeKVLSCElltpttfplsdiqqnrieQKdTElrrSQMRQ---LVGRGLA
KTehE-A------------kLKQGA-GHVVDVALAANNTISTALKECPe--AALAWTGVTFalq---MIANPIKETETNRAGIDYVVRKMEWYWNLSSHL
LKRRDLC----GNSYagLQFGLQDQIIHLYKALLSYQMKSVCSYYQnr--GLVFLKdlvqlhdwd----G-q------LHNIREAVTAVLESSKEYSTqq
ivdfh---Eeet---RTLQNIFhd--------
>ODM23012.1
---mapsgsdt-tqeesaskrsaALIDPKLLWDKAYDSLKE-d-dpelvkAyeKVLSCElmtptasplsdiqqnrieQKdTElrrSQMRQ---LVDWGLA
KTehE-A------------kLKQGA-GHVVDVALAASNTISTALKECPe--AALAWTGVTFalq---MIANPIKETETNRAGIDYVVRKMDWYWNLSSHL
LKRRDLN----DDSYagLQLGLEDQIIHLYKALLSYQIKSVYLYYQnr--GHVFLKdlvqlhdwd----G-q------LGDIREAVKAVLESSKEYSTqq
ildfh---Eedk---RILQKIShd--------
>XP_022403692.1
---vtlsggda-vrkdsiqkqpa-PFEPKLLWDRAYDNLRG-d-hpglveAyeRVLSFElsgtptasaskyqqnmieQKdKEarrSQMRQ---LIDKGLA
KTelE-A------------kVKQGA-GHVVDVVFASNHMISTALKGCPe--AALAWTGVTFalq---MIANPIKETETNRAGIDYVARKMDWYWSLSSHL
LKERDLE----SKDYagLQSGLEGQIIHLYKVLLSYQMKSVCSYYRnr--GLVFLKdlvqlhdwe----G-q------MNNIGEAVTAIFESSQEYSTqq
ivdfq---Eqem---RTLRDIHht--------
>EYE91542.1
---ysdk-phepneqkRGTGPKDLWQIAYE----KlsneDq-QLLSADqlssqssqmvdhg--kDArtlRKLEEVIQLTEQQYEDYq-NGgl--KI-T--
rgsgKe-DISIRDTAHRILDATLSFKDIISAIAAFDPtNHa-SSAWAIVSLGLTMTKNHMDIRDALFKSSEFLADVLARCAFIEKTHYCN----------
NQseTKDKIEKALVKVYTT----------------------nlgkrmlesvpAV----snHPIIQIESSIKNDEQALHHWVQRNEHlqh----qksae--
-DMLDQIDeviTSIQHL--
>EYE96633.1
---ysek-phepneqkRDTGPKDLWQIAYK----KlsneDq-EILSADrpslqstpttehg--kDTeilGKLDEVIRLTEQQYEDYq-NRgl--KI-T--
rgsgKe-DINIRDAAHRILDATLSSKDIISAIAVFDPtNHa-SSAWAIVSLGLTMTKNHIDIRNALFRSSEFLADVLARCAFIEKTHYRN----------
NQseTKDKIEKALVQVYTSTLSYSARVQKQH----------kvnlgkrmiesvpAA----snHPIIQIESSIKNDEQALHHWVQQNEHlqh----rksae
---VMLDRIDeaiMLVQQV--
>EYE93084.1
---anpvegp-hirpnderpnETPFPPNLWQAAFS----QlkedKq-LLLRTGltnesahcdrdt--tSPkieIALHSVIETVQEQYETRsL--------
--k-n-DNRLYKTAKQILDAALSLRQSISAVVACDPtGHa-STAWSIVSLGLMMTQNYCDQQDQWFESSAFLADTIARTTLYEIHYLN-----------K
NpnTKDAIEIALRHVYMAVLDYSAEVIRIG----------rsragkrilksviAL----nqLPLAEIKNAIQKEELHLESLARMQEWfcl----dakad-
--KILARGEqvlRKVQNV--
>GAA85012.1
---qqdrsvk-atdaslskeTPARDESLWDQAYKNL---d-pglveEyeELLAKQrqeindnsCKnGTnrqQDLDI---IINHGLHQAenQ-R-T-----
-----GVQEGLAQAASWVLSVKDFIGEAVKASP-EASLAWAGVCIVLPl-LTNPQSAAQANKSGFTYVNGRIRYYVELERILWSTSSRSS--dhT----g
LKEQFNANIVKLYEEILHFEVKSVLRFHRsw--QRNSAGdifrpkdwn----G-m------VSSIKDLEKLVQQDAATISTevsrrhlneveqs--tRHn
fes-MQKLLPLAQRHLEVD--
>GAQ43250.1
---qqdrpvk-stnaslskeTPARDESLWDQAYKNL---d-pglveKyeELLAKQrqeindnsCKnGTnrqQDLDI---IINHGLHQAeiQ-R-T-----
-----GVQEGLAQAASWILSVKDFIGEAVKASP-EASLAWAGVCIVLPl-LTNPQSAAQANKSGFTYVTGRIRYHVELERILWSTSSPSS--dhT----g
LKEQFNANIVKLYQEILHFEVKSVLRFHRsw--QRNFAGdifqpedwn----G-m------VSSIKDLENLVQQDAATISTevsrrhlneveqs--tRHn
fes-MQKLLPLAQRHLEVD--
>GAT24369.1
---qqdrsvk-atdaslskeTPARDESLWDQAYKNL---d-pglveEyeELLAKQrqeik---------------------nQ-R-T----------GVQ
EGLAQAASWVLSVKDFIGEAVKASP-EASLAWAGVCIVLPl-LTNPQSAAQANKSGFTYVNGRIRYYVELERILWSTSSRSS--dhT----gLKEQFNAN
IVKLYEEILHFEVKSVLRFHRsw--QRNSAGdifrpkdwn----G-m------VSSIKDLEKLVQQDAATISTevsrrhlneveqs--tRHnfes-MQKL
LPLAQRHLEVD--
>OJI83882.1
---qqdrpve-atddslskeTLARDESLWDQAYKKL---d-pglveKyeELLAKQrqeindnsCKnGTnrqQDLDL---IIKHGLHQAktE-R-T-----
-----DVQEGLAQAASWVLSVKDFIGEAVKASP-EASLAWAGVCIVLPl-LTNPQSAAQANKSGFTYVTGRIRYYVELERILWSTSSRSS--dhT----g
LKEQFNANIVKLYEEILRFEVKSVLRFHRsw--QRNFAGdifqpedwn----G-m------VSSIKDLEKLVQQDAATISTevsrrhlneveqs--tRHn
fes-MQKLLPLAQRHLEVD--
>OJZ86645.1
---qqdrpvk-atdaslskeTLARDESLWDQAYKNL---d-pglveRyeELLAKQrqeinddsCKnGTnrqQDLDI---IINHGLHQAeiQ-R-T-----
-----GVQEGLAQAASWILSVKDFIGEAVKASP-EASLAWAGVCIVLPl-LTNPQSAAQANKSGFTYITGRIRYYVELERILWSTSSRSS--dhT----g
LKEQFNANIVKLYEEILRFEVKSVLRFHRsw--QRNFAGdifqpedwn----G-m------VSSIKDLEKLVQQDAATISTevsrrhlneveqs--tRHn
fes-MQKLLPLAQRHLEVD--
>XP_025386802.1
---qrdrpvk-atdaslskeTPARDESLWDQAYNKL---d-pglikKyeELLAKQrqeisekndnsCKnGTnrqQDLDL---IIEHGLHQAktQ-R-T--
--------DVQEGLAQAADWILSVKDFIEEAVKASP-EASLAWAGVCIVLPl-LTNPQSAAQANKSGFTYVTGRIRYHIELERILWSTSSRSS--dhT--
--gLKEQFNANIVKLYQEILHFEVKSVLRFHRsw--QRNFAGdifqpedwn----G-m------VSSIKDLEKLVQQDAATISTevsrrhlkeveqs--t
RHnfes-MQKLLPLAQRHLEVD--
>XP_025484448.1
---qqdrpvk-stdaslskeTPARDESLWDQAYKNL---d-pglveKyeELLAKQrqeindnsCKnGTnrqQDLDI---IINHGLHQAeiQ-R-T-----
-----GVQEGLAQAASWILSVKDFIGEAVKASP-EASLAWAGVCIVLPl-LTNPQSAAQANKSGFTYVTGRIRYHVELERILWSTSSPSS--dhT----e
LKEQFNANIVKLYQEILHFEVKSVLRFHRsw--QRNFAGdifqpedwn----G-m------VSSIKDLEKLVQQDAATISTevsrrhlneveqs--tRHn
fes-MQKLLPLAQRHLEVD--
>XP_025511123.1
---qqdrpvk-atdaslskeTLARDESLWDQAYKNL---d-pglveRyeELLAKQrqeindnsCKnGTnrqQDLDI---IINHGLHQAeiQ-R-T-----
-----GVQEGLAQAASWILSVKDFIGEAVKASP-EASLAWAGVCIVLPl-LTNPQSAAQANKSGFTYITGRIRYYVELERILWSTSSRSS--dhT----g
LKEQFNANIVKLYEEILRFEVKSVLRFHRsw--QRNFAGdifqpedwn----G-m------VSSIKDLEKLVQQDAATISTevsrrhlneveqs--tRHn
fes-MQKLLPLAQRHLEVD--
>XP_025542923.1
---qqdrpvk-atnaslskeTLARDESLWDQAYKNL---d-pglveRyeELLAKQrqeindnsCKnGTnrqQDLDI---IINHGLHQAeiQ-R-T-----
-----GVQEGLAQAASWVLSVKDFIGEAVKASP-EASLAWAGVCIVLPl-LTNPQSAAQANKSGFTYVTGRIRYHVELERILWSTSSRSS--dhT----g
LKEQFNANIVKLYQEILHFEVKSVLRFHRsw--QRNFAGdifqpedwn----G-m------VSSVKDLEKLVQQDAATISTevsrrhlneveqs--tRHn
fes-MQKLLPLAQRHLEVD--
>XP_025559005.1
---qqdrpek-atdaslskeTPARDESLWDQAYKNL---d-pglveKyeELLAEQrqeindnsCKnGTnrqQDLDI---IINHGLHQAeiQ-R-T-----
-----GVQEGLAQAASWILSVKDFIGEAVKASP-EASLAWAGVCIVLPl-LTNPQSAAQANKSGFTYVTGRIRYYVELERILWSTSSRSS--dhT----g
LKEQFNANIVKLYQEILHFEVKSVLRFHRsw--QRNFAGdifqpedwn----G-m------VSSIKDLEKLVQQDAATISTevsrrhlneveqs--tRHn
fes-MQKLLPFAQRHLEVD--
>GAA85218.1
--Anl-shadpqpapqPNAFAKDLWWDALQKLPAAKq-TQLKSMgfgkigsg---EsveTGIDDLVEAVNKKQEECeKKF-WRV-SVGDNDIVLRNYTTK
IVGWVQKAGDIA---IQFApP-QASMPWSVIKSLMQVPVIEGEQMAALLGATEKIVRIVSRGQVYEQVYLSNVP------GSPEdkLSKGLQDALLRIYT
TSLELLADSGGLFSKn-TAHRTLDAILNPG-NVSSGLSALAQQEDELLRDVQACETrrsaaaddrm------IGMLDALNAPLTRVDK
>GAQ39380.1
--Anp-shadpqpapqPNAFAKDLWWDALQKLPAAKq-TQLKSMgfgkigsg---EsveTGIDDLVEAVNKKQEECeKKF-WRV-SVGDNDIVLRNYTTK
IVGWVQKAGDIA---IQFApP-QASMPWSVIKSLMQVPVIEGEQMAALLGATEKIVRIVSRGQVYEQVYLSNVP------GSPEdkLSKGLQDALLRIYT
TSLELLADSGGLFSKn-TAHRTLDAILNPG-NVSSGLSALAQQEDELLRDVQACETrrsaaaddrm------IGMLDAMNAPLTRVDK
>GAT19853.1
--Anl-shadpqpapqPNAFAKDLWWDALQKLPAAKq-TQLKSMgfgkigsg---EsveTGIDDLVEAVNKKQEECeKKF-WRV-SVGDNDIVLRNYTTK
IVGWVQKAGDIA---IQFApP-QASMPWSVIKSLMQVPVIEGEQMAALLGATEKIVRIVSRGQVYEQVYLSNVP------GSPEdkLSKGLQDALLRIYT
TSLELLADSGGLFSKn-TAHRTLDAILNPG-NVSSGLSALAQQEDELLRDVQACETrrsaaaddrm------IGMLDALNAPLTRVDK
>KZN89445.1
----vgkslttqSELPARDLWRDALKQLPETRq-EKLKCMgfgqlssg----sveASIYDLVGEVNKKQEQCeQKF-WRV-SVGDHDFVLRNYTTKIIGW
LEKAGDIA---VLFApP-QASVPWTVLKSVMQIPVIDDEQMAALLVTTEKVVRIASRGQVYEQVYLTDTS------RTPEekLSKNLQDALVKIYSTSLE
LLADSADLFSTd-TARRTLKAVLNTG-HVSGGLSALAEQEDELLRDVQACESrrsaqaddrm------IGMLDRLNAPLSRVDE
>OQD83624.1
--Sad-apaeetpsakQPDTPKDLWVEALKSLPESKq-DILKRMgfnqetaqs---VsveSSIDDLVGVVNKRQEECeKKF-WKV-KVGDEEIVLRNYTN
KIVDWLEKAGDIA---VLFApP-QAAIPWAVIKSAMQIPVIEGEQMAALLATTEKIVRVISRGQVYESVYLKNTA------AAPTdnLSKNLQGALTTIY
TTSLDLLADSGSLFSRn-TAMRTLQALVNPG-KVSGGLSAISEQEDDLLRDVSACEVrrsanaddsm------IGMLDALNAPMKRMDE
>XP_002568882.1
----vgkslttqSELPARDLWRDALKQLPETRq-EKLKCMgfgqlssg----sveASIYDLVGEVNKKQEQCeQKF-WRV-SVGDHDFVLRNYTTKIIGW
LEKAGDIA---VLFApP-QASVPWTVLKSVMQIPVIDDEQMAALLVTTEKVVRIASRGQVYEQVYLTDTS------RTPEekLSKNLQDALVKIYSTSLE
LLADSADLFSTd-TARRTLKAVLNTG-HVSGGLSALAEQEDELLRDVQACESrrsaqaddrm------IGMLDRLNAPLSRVDE
>XP_022484704.1
--Pae-vpaeekpakQPDAPKDLWVEALNSLPESKq-ETLKKMgfnkdtaqs---VsveSSINDLVGVVNKRQEECeKKF-WKV-KVGDEEIVLRNYTNK
IVDWLEKAGDIA---VQFApP-QAAIPWAVIKSVMQIPVIEGEQMAALLATTEKIVRVISRGQVYESVYLKNAT------ATPTdnLSKNLQSALTTIYT
TSLDLLAESGSLFSKn-TATRTLQALINPG-KVSGDLSAISEQEDDLLRDVSACEVrrsanaddsm------IGMLNALNAPMKRMDE
>XP_025391333.1
--Ans-lqadpqpaaqPNAFAKDLWWDALQKLPAAKq-TQLKSMgfgklgsg---EsveTGIDDLVEAVNKKQEECeKKF-WRV-SVGDNDIVLRNYTTK
IVGWVQKAGDIA---IQFApP-QASMPWSAIKSLMQVPVIEGEQMAALLGATEKIVRIVSRGQVYEQVYLSNVP------GSPEdkLSRGLQDALLRIYT
TSLELLADSGGLFSKn-TAHRTLDAILNPG-NVSSGLSALAQQEDELLRDVQACETrrsaaaddrm------IGMLDALNAPLTRVDK
>XP_025484179.1
--Ans-shadpqpapqPNAFAKDLWWDALQKLPAAKq-TQLKSMgfgkigsg---EsveT-------------------------VGDNDIVLRNYTTKT
VGWVQKAGDIA---IQFApP-QASMPWSVIKSLMQVPVIEGEQMAALLGATERIVRIVSRGQVYEQVYLSNVP------GSPEdkLSKGLQDALLRIYTT
SLELLADSGGLFSKn-TAHRTLDAILNPG-NVSSGLSALAQQEDELLRDVQACETrrsaaaddrm------IGMLDALNAPLTRVDK
>GAD93829.1
--Tseestgta-kqvtiisASDESDSVWSRAYDSLKEKd-aalvkRyeEILSKEyfspcsqedmpsnviaQNdHRkrkLQMDD---MMRKGQQRIekS-R
-TKC----rt---LT-WGGAASTANAVLATRDWVGQALKNSD-EASLIWAGVSLIIQl-VTNPITAHDSNMEGFLYVTERLGFYNEFQTRWIPQVPDG--
------LRKSFEKSVQDLYESILEFQLLSVIRFYRss--IRNFGGdifqpkrwd----E-l------LLRVKERESIVAQDSAQIRGsasyd--------
---LQEKNLK----
>GAM36872.1
----mnTTNPVQNAFDRAKREFENGln-nral-VQdiLT------vNTIDQvyeTLEKLQVKQR-KQDR-L-------R---YLARAEPFLKCLQSYASV
IEVFiq--vKp--DVLCLIWGPIRL-lL---lwSSei-KESFDAILNITEKLAMLLPQFKEVVELFS-----D----K---E--RITATLGLFFQDMLDF
YLIALKFFNLr-----RWQilfealwprk------kAEIEVVEk-NIEKHSQMLRSEITVE----hlRKayearsh------------------
>GAP90443.1
----maDTDPTQSVFDTAKQEFEKDld-dkal-FQdiLA------iRTIDQvheAIQELQEKQR-KQGR-L-------R---YLARAEPFIKGLENYAKV
IEVYvq--vEs--SILPLIWGPIKL-iI---lwSSet-KKSFDAILTITETLGVLLPQFQDISGLFR-----D----T---E--RLTAAMGLFFRDMLDF
YLIALKFFKLr-----KWEfffealwpkk------rAEIEVVEa-NIEKHSQMIRSEVTIE----hlREahearah------------------
>GAM42205.1
--Snavt-mtvpenkNDGTKESLWTRAYNGCREEa-pklveDylCLLAGThensae-Ts--dpTQVAN---VVKKQKEIMekK-Q-WKL----vfwHHEI
IIREKIDHIVQAFRIFEGIGSAAASLDPVHAGIPWAGVCAILQl-VTKNSEQHDQVLDGLVSITDLTNFYAQAEPFYL--------------SQNVNTEP
LVELYKLVLEFQMLAAGYFSRnt--AARFTRnvfmpdgws----D-k------LTKVRKKDEECRKWVNLSVSkqv--iSKldah----LSAVNNDAAQA
QQ-
>CEL09236.1
A-HhedvdatlkqeAtaprsaggkdeANDRKETLWTQAFNKVRDATpelveHylKLLAGSgeqqdsa-----TGSEpalQVSeVVEKQKAIMekR-Q-WK
L----vfwHHEIVVREKVDRIVQGFRLFEGIGSAIASLDPVHAGIPWAGVCALLQl-VTNDSDQHGRLLDGLVFITDLVNFYIEAESFYLSQ--------
------EVQRKPFVDLYALILKFQMLAAGYFAQnt--AKRVARnvllldswp----E-k------LTGIEQKDIECRKRIDLTMSkqiik----klda-Q
S---------------
>GAM91406.1
A-Aaalrls-pqdpsL-PLRQRMLDKALR--QLApnEqkvfkNdiTAADE-rdv------GVAlqkAYNAAFKKQQECkqK-N-WQW----qfrGRTIIV
RDEADKVLFWLKRFKTIGGAVAEIDPVHIGLPWAVISSLLDl-ALADQEQVASLLAGMANALYLSQRLRPYADYLESV---------GDDapSAVNLEAT
LVDLYSHVLRFLGMAYHAYCRridsf--AKEVLQsfwkksela----D-feVRGEKLTLRAQQDADMCAREMDGLSRsesrtwkael--DDklqn-LD--
---------ALRA
>GAO84174.1
----aftrnmGVDDPTRPLKEALQSFQDIlseEq-KRqYQANta----tP--TSVISF-VREIDKNksNTKm--R---------CIGPRLCNFLDKTQQF
TATIDTFVs-SNPKIAALVWGSVRTAiL-m-SNNVTSYSEKVSNLLMNIGKLCPAYEEFGQLYQG--------------CIGLQSALCDFYAVIIQLCVK
IAEVSQRp--Gi-----tqivsSIFNP-feSEFRPFLNKLDDAAKATKLQISLASHkanfeaak----lqelerqenaKFRSQ---LY---RKTKS
>GAP83024.2
--Dgppsp-trgstprneDLSTTRSLWDRAYDSLKEEn-pklveDyeKLLSEDtpgtsmhdlkntsvhidqftvsvsnddppallgdaspATnNRprkAQ
LDD---IMAKGIQRLeeG-K-TKY----tiaGHEFVLRDQVAGAAKLVLWAKNLVTEGVKASP-EASIAWAGVCIILPl-LTNPQVAEEANRDGFTHVTA
RMRYYAGFEPLSQNLSETDG--vpD----gVKEAIEGDMLRLYQKILEFQIQSVLRFYQsc--FTRYVRdvlstrdwk----Q-m------KLDIEGLDR
EFNKNLSQINEfisteklkslsnt--sKEaldt-MRQFMSVFEEQLRV---
>GAP84539.1
---lep-pegpvepsnpALSISEELWNAAYDKISA-d-egqlvgSyvEILKEVlggessetttdfpnGrKdQTeryRYMRE---LVKRGRERIetA-P--
----------kITSKV-GSIADFVLSSKGIVDLTIQAVPqAaPAALPWAGVCLald---ILRNPSQEMNSNLEGITYVISRMDWYCALTELLPNESTFAH
---DNAFqeVLSQLKEMIIELYEALLLYQMKSIVYYYRqq--GVRILRdmvklddwg----G-d------YQHVRDVEASVRTAMDQYYKertkvhldel
seh--aSTlia----LLG-------DIQQ
>GAP85649.2
---gtsrp-tpishhdplaTQVASSNIWADAYKEFARRep-dlanDynTHLATVgsddtilqmDF--lssSAAKS---IVERLEKNReDNQ-WHV----t
fhGKDIKFRTQAEKLAKILVWCNSVVKDALSTQP-HAALAWSGVSILFPLLTSATAQHEAMLSHFDAIHHVQIYWKAYLDTFPVEF-----------rsI
DNGIVTDLVELYSHILEYQARTICHLSSvq--LSRLWQkvagwndwe----K-k------ASDVNRLSEHCK-SRMDIAqAketqqkcdqq--lEQmyk-
SREALQQIYKILKEER-
>GAP87993.2
E--qQardtsrneilkPYASSVDMWKEGLESLDDTASHDIRSHlgglespgqnd--AKTLAEDVLG----RLDAILKT-------EQRGSRVGRTLENTV
AVLKKLLSTGDVLVSIDPTHAAPPWAIVRSVLVLFTSNVELKDRLIAGIAVVVTLLVQCGMYQQLYMTPDL-----PLRPPetALSELKKSIIHTYAQSQ
RFISFAMRQQ--KSRVKVVTAAFTL-GDVEGYVNDLSQCDKRLSRAANNCEKhcnlsdrrkvqe--------LLELKAdf--SRVFQD
>GAP91555.2
---lpav-sptaePSTLGADTWRRAYEIVRARep-elmeDyrRHLASLqanasahaDL--stpRSVEC---IMEQLLEHReKKQ-WRV----sllGRDIK
IREQVEKLAKFLVWSDSVVKNALSAQP-HAALAWSGVSLLLPLLTSGTTQNEAMLKGFNSITELQMYWRICEEAYLQSE----------HrkSYRELVRP
LSELYARVIEYQARAICHLSSaq--LSRAWQnvagwndwd----A-k------AQDVDKQSKTCK-DYVSHSqAekitehwscq--lQEmqq-SRTILQE
IRQALDNGG-
>GAP92625.1
---ep-ssklpptsitNDTPIRELWVIAYEKLREDn-eelikNyeEKLQGElgaslvsaLGsKVsprDRMHA---ILQRRMEQInRDV-WKL----kfgS
SEIQARDMVQPVLSVVSWANRYISTAVSTNP-QASMAWAGVSLLLSl-LLNPSEQDAALKDGLEYISSLIDQSLMWEDLYIRRYDTGHN-MSESSmpTHF
AYKNALEKLYRQILKFQATSYCYCAGka--ALRLVVdvaklnewn----G-l------SDDIRAKEREFRSVSDSWRDakydeeclaaenr--hKEalr-
----------HWQAIGS
>GAW17393.1
---as-gprsslistyGDTSIRELWNVAYANLRKEn-eelvvEyeAKLCGNlsagiisaLGsQVsmrDRMNA---ILQCKMDEVnRDI-WKL----kfgS
SHLQVRELAQLILGVVNRANNFITASLSANP-SASLAWAGVSVLLPl-FLNPSEQVASQAKGLDHVSSLITQSRMWEDLYLRRYESEYS-ARESLmpSHA
AYKNTLEQLYRQILKFQATSYCYYARns--VSRLGLdvlkwnkwd----D-l------LNEIRDKEIQFSAVCDIWRDmkydeecsaaanr--hQEais-
----------HWRDIGT
>XP_009224818.1
---pl-sqsvpvrtraSDKPIRELWNSAYENLREEd-adlvtDyeARLCGSltagfdliLGpKAnrrDRMAA---ILKYKMDEVnRDV-WKL----kfgS
SEVQVKEVVGPVLSAVNSANEYITDATSSNP-YVSIAWAGVSLLLPl-LTNPAEQDATLAKGLGYISTIIVRSRIWEDLYFRRYESTAG-QHELSlpSHT
EYKEALEELYFHILKFQAKAYCYYSQst--ALRLGRdmikwdgwd----E-l------FNGVEDQVRVLTALHDDWRDkkydeecekletr--hQEsth-
----------SLQAIGA
>GAQ05449.1
---eggpat-kqpeaavdgtsELTTSQILWNEAYDSLKV-e-eaalvkSyvRVMAKTlqpegtgtadgvlaEmDdPVerqLAMEK---LVRDGVQKIarT
-S------------aVATGV-GIVADGFLKAKGLIDTAIGNIPq--AALPWAGVCVvlq---VLINPMQASQANQAGMEYVVANMDWYCSLSEHILSKEY
IKV--g-EENYegVRDQLNSTLVKLYKALLLYQMKSVCSYYRnq--VEEFLRqmlnlqdwd----E-a------LEDVKKAETVVKDYLKQFTTlqmrdm
tgkivkd--gEErne----LLG-------GMRQ
>XP_001262713.1
---eggpas-kqpeanvdctrELTTSQILWNEAYDSLYV-e-eaalvkSyvKVMAKNlqpeetggadgvlaEmDdPVerqLAMEK---LVRDGVQKIarT
-S------------aVAKGV-GVVADGFLKAKGLIDTAIGNIPq--AALPWAGVCVvlq---VLINPMQASQANQVGMEYVVTNMDWYCSLSDHILRKEY
IKV--g-EENYegVRDQLKSTLVKLYKALLLYQMKSVCSYYRnq--VEEFLRqmlnlqdwd----E-a------LEDVKKAETVVKNYLKQFTTlqmrdm
tgkivkd--gEErne----LLS-------GMRQ
>XP_024679049.1
---eggpat-kqpeanvdrtpKLTTSQILWNDAYDSLYV-e-eaalvkSyvKVMAKNlhpdenggadgilaEmDdPVerqLAMEE---LVRDGVQKIarT
-S------------aVAKGV-GVVADGFLKAKGLIDTAIGNIPq--AALPWAGVCVvlq---VLINPMQASQANQVGMEYVVANMDWYCSLSEHILRKEY
IKV--g-EENYegVRDQLKSTLVKLYKALLLYQMKSVCSYYRnq--VEEFLRqmlnlqdwd----E-a------LEDVKKAETVVKNYLKQFTTlqmrdm
tgkivkd--gEErne----LLS-------GMRQ
>GAQ08767.1
--Ata-tdnsnallvnDQSGNESLWDQAYAALGAEn-krlvdDyeKILSRElptaepvpkakensssvdedsldetgnsieKNAQdrqMQLQT---IIKS
GLQRVeeK-K-IAY----tiaGHEMVLEEQIAQAANLVQWAKGLIDEAVKASP-EASLIWAGVSLILPl-LTQPSAAEAARRDGFTYVTARMRFYVALEP
LILPRDAGSSSHktlsE----eSKKEFEAHIVDLYQHILEFQLQSVLHFYRsr--RRNFGRaiigkdqwk----Q-m------LEQIQKLETIIHLDFKK
INDsrvrqelesisks--aNQslec-LQELVAVAGKQLETQNE
>GAQ37323.1
---g-dvcvvasddVTPQRANLWEVAGG----KldenDr-KALG--ler--PLlitDAIEGVIKSTEEKYREYq-EGgl--KI-R--krdGg-HINVRDS
AKNIILHALQAQDLVTKLVSFDPtGHa-SSAWSVVSIGLSIIKNDIERRDEILHAAEYLAGILSYYAIVDNHY-RE----------RKveSDRELEDALI
EVYIAVLQYAAEVKKAE----------qesnaarilksvtAL----vqQPFKELKGTVEKKEQAVQKWANVTEAldh----rrqae---SMLDGIDeavE
RLKII--
>CAK38547.1
----eSTSQRANLWEVAGE----KlnenDr-KALG--ler--PLpitDALESVLKSTEEKYREYk-KGgl--KI-R--krdGg-HINVRDSAKSIILHAL
QAQDLVTRLVSFDPtGHgSaSSAWSVVSIGLSIIKNDIERRDEIFHAAEYLAGILSYYAIVDNHY-RE----------RKaeSDEGLEDALVEVYTAVLQ
YTVEVKKAE----------neskaartlksitAL----vqKPFKELKEAVEKKEQAVRKWADLTEAldr----reqae---GMLDVIDkaiEELKII--
>OJI81520.1
---g-dvcvvasddVTPQRANLWEVAGE----RldenDr-KALG--ler--PLlitDAIKDVIKSTEEKYREYq-EGgl--KI-R--krdGg-HINVRDS
AKNIILHALQAQDLVTKLVSFDPtGHa-SSAWSVVSIGLSIIKNDIERRDEILHAAEYLAGILSYYAIVDNHY-RE----------RKveSDRELEDALV
EVYIAVLQYAAEVKKAE----------qesnaarmlksitAL----vqQPFKELKRTVEKKEQAVQKWANLTEAldh----rrqae---SMLDGIDeavE
RLKII--
>OJJ40118.1
------HPRENLWEIAGE----RlddkYr-KFLD--lds--PLpitKAIEDVIESTEKKYREYk-EGgl--KI-R--krhGg-HINVRDSAKNIIRYALQ
AQDLVKTIVSFDPtGHa-SSAWSIVSIGLTMINNAIERRDDIFEASEYLASTLFYYAIVDSHY-LD----------RKveSDQGLEDSLVEVYTAVLQYT
AEVKKAE----------kesaaarvgksiaAL----vqQPLKDLKAAIETKGEAVQKWTDLTATldh----rqqae---STLDRIDeavERLKII--
>OJZ87121.1
---v-dvstpdaesSTPARANLWEVAGG----KldekDr-LALG--les--SLpitNAIENVIQITEEKYREYk-EGgl--KI-R--krnGg-HINVRDA
AKNIILHALQAQDFVSKLVSYDVtSH-aSIAWSVVSLGLTMIKNDIERRDDIFHAAEYLTGILSYYAILENHY-RD----------RKveSDRGLEDALV
EVYTAILQYTAEV-----Kk--A----EneskaarvgesirAL----vqESLKELKETVEKKEQAVLRWADLTVAldh----rkqae---SMLDGIDeai
ERLKAI--
>OOF90667.1
-------HRENLWEVAGE----RldekCr-EALG--les--ASpitNTIEDVVKTTEHKYREYk-EGgl--KI-R--krdGg-HINVRDSAKNIILYALQ
AQDLVKTLVAFDPtGHa-SSAWSIVSIGLTMIKNDIERRDDIFEAAEYLARILSYYAIVDKHY-RE----------RKvaSNRGLENALVEVYMAVLQYA
AEVKKAG----------qeneaarvvksitAL----iqQPLKDLKETVEKKGQAVQKWTDLTAAldh----skqae---RMLDGIDeavERLKNI--
>OQE19034.1
---tepnn-datstrdsnTPSSERNLWEVAGE----RleekRr-IALD--ldn--ASpvaESIDDVIKTTEEKYREYq-EGgl--KI-R--krgGg-QIN
IRDSATNIISYTLQAKDLVKALTSFDStGYa-SSAWSVVSIGLTLIQNDIERRDDIFEASEYLADRLAYYAIFENTY-RK----------KEveSDQGLE
DALVELYIAVLEYAAEVKKAV----------qesaaarvlksitAL----ieQPLKDLKGAIGEKEVALKSFAVLTADlec----rkqae---SILSGID
eavGKLKMI--
>PYI24076.1
------SPRRNLWEVAGE----RldgrHr-EALE--les--ASsvtKATEGVITTTEQKYREYk-AGgl--KI-R--krdGg-EINVRDSAKNIILYALQ
AQELVKTLASFDPtGHv-SSAWSIVSFGLTLLQNDLQRRDDIFEAAEYLARNLAYYAIVDSQY-RE----------RPvgTDRGLEDALVEVYTAILQYA
AEVKEAE----------qeskatrviksitAL----iqQPLQDLKKTIESKAQAVQKWTRLMEDldr----rreae---SMLDGIDeavERLKNI--
>PYI34344.1
------SPRRNLWEVAGE----RldekHc-KALE--les--AAavtKAIEGVITTTEQKYREYk-AGgl--KI-R--krdGg-EINVRDSAKNIIIYALQ
AQELVKTLASFDPtGHa-SSAWSIVSFGLTLLQNDLQRRDDIFEAAEYLARNLAYYAIVDSHY-RE----------RQvgSDRGLEDALVEVYTAILQYA
AEVKEAE----------keskatrviksitAL----iqQPLQDLKNTIESKAQAVQKWTSLTEDldr----rreae---SMLDGIDeavERLKKI--
>RAK79543.1
------SPRRNLWEVAGE----RldkkHr-EILA--qes--ASpitNAIEGVIKTTEEKYREYk-EGgl--KI-R--kreGg-QIDVRETAKNIILYALQ
AQELVKALVSFDPtGHa-SSAWSVVSFGLTLIQNNFQRRDDIFEAAEYLARNLSYYAIIDRHY-RE----------SRveSNRGLEDALVEVYIAILQYT
AEVKEAE----------keskadrilksftAL----iqQPLKDLKNTIESKAQAVQNWTNLTEDldr----kreae---SILDGIDeavEKLKII--
>RDH21075.1
----eSTSQRANLWEVAGE----KlnenDr-KALG--ler--PLpitDALESVLKSTEEKYREYk-KGgl--KI-R--krdGg-HINVRDSAKSIILHAL
QAQDLVTRLVSFDPtGHa-SSAWSVVSIGLSIIKNDIERRDEIFHAAEYLAGILSYYAIVDNHY-RE----------RKaeSDEGLEDALVEVYTAVLQY
TVEVKKAE----------neskaartlksitAL----vqKPFKELKEAVEKKEQAVRKWADLTEAldr----reqae---GMLDVIDkaiEELKII--
>XP_024698546.1
---kkadt-gvpstrdvkPDLPRENLWEVAGE----RldeeHr-NALG--les--VFpvtNAIEQVIKTTEEKYREYk-EGgl--KI-R--krdGg-HIN
VRDSAKNIILYTLQAQDIVKKLVAFDPtGHa-SSAWSIVSIGLTLIKNDIERRDDIFETAEYLARILSYYAIVDNHY-RE----------RKveSDRGLE
DALIEVYLAILQYTAEVKKAE----------keshaarvvksitAL----vhQPLKDLKETVEQKGQAVQNWTNLTAAldh----rkqae---TMLDGID
eavERLKII--
>XP_025444814.1
------SPRRNLWEVAGE----RldkkHr-EILE--qes--ASpitNAIEGVIKTTEEKYREYk-EGgl--KI-R--krdGg-QIDVRETAQNIILYALQ
AQELVKALVSFDPtGHa-SSAWSVVSIGLTFIQNGIQRRDDIFEAAEYLARNLSYYAIVDRHY-RE----------SQveSNRGLEDALVEVYIAVLRYT
AEVKEAE----------keskvdrmvksitAL----tqEPLKDLKNTIESKAQAVQKWTKLTEDldr----rreae---SILDGIDeavERLKII--
>XP_025451150.1
----eSTSQRANLWEVAGE----KlnenDr-KALG--ler--PLpitDALESVLKSTEEKYREYk-KGgl--KI-R--krdGg-HINVRDSAKSIILHAL
QAQDLVTRLVSFDPtGHa-SSAWSVVSIGLSIIKNDIERRDEIFHAAEYLAGILSYYAIVDNHY-RE----------RKaeSDEGLEDALVEVYTAVLQY
TVEVKKAE----------neskaartlksitAL----vqKPFKELKEAVEKKEQAVRKWADLTEAldr----reqae---GMLDVIDkaiEELKII--
>XP_025469356.1
----retVSPQRENLWEVAGE----RldeeCr-EALG--lkt--ASpvaNAIEDVIKITEKKYREYk-EGgl--KI-R--krdGg-QINFRDSAKNIILY
ALQAQDLIKTLVAFDPtGHa-SSAWSVVSIGLTIIKNEIERRDDVFEAAEYLSRILSYYAIVDNHY-RE----------RKvaSDRGLEDVLVEVYMAVL
QYAAEVKKAQ----------nesdtarvlksitAL----vqQPLKDLKETVEKKEQAVQKWKDLTADldh----skqae---HMLDGIDdavERLKNI--

>XP_025482004.1
---v-dvstpdaesSIPARANLWEVAGG----KldkkDr-LALG--les--SLpitDAIENVIKITEEKYREYk-EGgl--KI-C--krnGg-HINVRDA
AKNIILHALQAQDFVSKLVSYDVtCY-aSIAWSVVSLGLTMIKNDIERRDDIFHAAEYLTGILSYYAILENHY-RD----------RKveSDRGLEDALV
EVYTAILQYTAEV-----Kk--A----EneskaarvgesirAL----vqEPLKELKETVEKKEQAVLRWADLTVAldh----rkqae---SLLDGIDeai
ERLKAI--
>XP_025499473.1
------SPRRNLWEVAGE----RldkkHr-EILE--qes--AThitDAIKGVIETTEEKYREYk-EGgl--KI-R--kreGg-QIDVRETAKNIILYALQ
AQELVKALVSFDPtGHa-SSAWSVVSFGLTLIQNNFQRRDDIFEAAD------------------------------RveSNRGLEDALVEVYIAILQYT
AEVKEAE----------keskadrivksftAL----iqQPLRDLKNTIESKAQAVQKWTSLTEDldr----kreae---SILDGIDeavEKLKVI--
>XP_025519785.1
---v-dvstpdaesSAPARANLWEVAGE----KldekDr-LALG--les--SLpitNAIENVIKITEEKYREYk-EGgl--KI-R--krnGg-HINVRDA
AKNIILHALQAQDFVSKLVSYDVtSH-aSIAWSVVSLGLTMIKNDIERRDDIFHAAEYLTGILSYYAILENHY-RD----------RKveSDRGLEDTLV
EVYTAILQYTAEV-----Kk--A----EneskaarvgesirAL----vqEPLKELKESVEKKEQAVLRWADLTVAldh----rkqae---SMLDGIDeai
ERLKAI--
>XP_025531747.1
------SPRRNLWEVAGE----RldgrHr-EALE--les--ASsvtKATEGVITTTEQKYREYk-AGgl--KI-R--krdGg-EINVRDSAKNIILYALQ
AQELVKTLASFDPtGHv-SSAWSIVSFGLTLLQNNFQRRDDIFEAAEYLARNLAYYAIVDSHY-RE----------RQvgSDRGLEDALVEVYMAILQYA
AEVKEAE----------keskatrfmrsitAL----iqQPLQDLKNTIESKAQAVQKWTRLTEDldr----rreae---SMLDGIDeavERLKNI--
>XP_025534014.1
---v-dvstrdaesSTSARANLWEVAGE----KldekDr-LTLG--lqs--SLpitDAIENFIKITEEKYREYk-EGgl--KI-C--krnGg-HINVRDA
AKNIIFHALQAQDFVSKLVSYDVtCHa-SIAWSVVSLGLTMIKNDIERRDDIFHAAEYLTDILSYYAILENHY-RD----------RKveSDRGLEDALV
EVYTAILQYTAEVKKA----------EneskaarvgesirAL----vqEPLKELKETVEKKEQAVLRWADLTVAldh----rkqae---SMLDGIDeaiE
RLKVI--
>XP_025567745.1
---g-dvcvvanddVTPQRANLWEVAGG----KldenDr-KALG--ler--PLlitDVIKDVIKSTEDKYREYq-EGgl--KI-R--krdGg-HINVRDS
AKNIILHALQAQDLVTKLVSFDPtGHa-SSAWSVVSIGLSIIKNDIERRDEILHAAEYLADLLSYYAIVDNHY-RE----------RKveSDRELEDALV
EVYIAVLQYAAEVKKAE----------qernaarilksvtAL----vqQPFKELKRTVEKKEQAVQKWANLTEAldh----krqve---SMLEEIDeavG
RLKII--
>GAA82584.1
---v-dvstpdaesSTPARANLWEVAGG----KldekDr-LALG--les--SLpitNAIENVIQITEEKYREYk-EGgl--KI-R--krnGg-HINVRDA
AKNIILHALQAQDFVSKLVSYDVtSHgSaSIAWSVVSLGLTMIKNDIERRDDIFHAAEYLTGILSYYAILENHY-RD----------RKveSDRGLEDAL
VEVYTAILQYTAEM-----Ev--PHVVIEtdtlrarvgesirAL----vqESLKELKETVEKKEQAVLRWADLTVAldh----rkqae---SMLDGIDea
iERLKAI--
>XP_025383160.1
---v-dvstpdaesSTPARANLWEVAGE----KldekDr-LALG--les--SLpitNAIEHVIKITEEKYREYk-EGgl--KI-R--krnGg-HINVRDA
AKNIILHALQAQDFVSTLVSYDLtCHgSaSIAWSVVSLGLTMIKNDIERRDDIFHAAEYLTGILSYYAILENHY-RD----------RKveSDRGLEEAL
VEVYTAILQYTAELVCGLEEv--LHVVIEtdslrarvgqsirAL----vqEPLKELKETVEKKEQAVLRWADLTVAldh----rkqae---SMLDGIDea
iERLKVI--
>RDH34225.1
---l-dvsmpdgesFTPAKANLWEVAGE----KldekDr-QALG--let--PFpitNAIENVIKTTEEKYREYk-EGgl--KI-R--krnGg-HINVRDS
AKNIILHALQAHELVSKLVCYDLtGY-aSSAWSIVAIGLSMIKNDIERRDDIFHAAEYLAGILSYYAIIDNQY-RE----------RKveSDRGLEDALV
EVYLAVLQYTAEVKRAEN---------eskaearvggsikAL----vqEPLKELKETVEKKEQAVSRWADLTAAldh----rkqae---SMLDGIDdavE
RLKII--
>GAQ44901.1
--Asksl-apkrqnlerPASASDDLWVQAERKLRQ-NseldkimtAsvEILRSEynlrfqpgdS---clhERLSEFLE---TKATQVeEKK-WVI-NLGt
hai-----iVRDQLTKVFQNLLAVKDIVTTAANASL-AASLACAGIMACFTTVIQAAEQHSHLLQGLESISDLICRLHVMERLYLHSSTE-------QDi
sLLDNLRKSIISFYTKILEFQARALCYLHKpr--ASRFWRdvlnrdgwt----N-l------LQEFERYQKTIGRTTCVIADaesrqrheelqn---Eyk
---K----ILEALRDR--
>CAK46276.1
--Isegl-vsrqeyldrPAPPSDDLWIQAEQKMRH-NseldtimtAsiEILQSDydlkfqpvdS---slhERLSDFLK---TRANLVeEKK-WMI-HLGt
hti-----iVRDQLTKAFQNILAVKDIVTTAANASL-PASLACAGIMACFTTVIQAAEQHSHLLQGLESISELICRLHVMERLYLHSDTK-------QNi
gLLDDLRKTMISFYSKILEFQARALCYLHRpr--AYQFWRdvlnrdgwa----N-l------LQEFERYQITLGRTTSVIADagsmqryeelqd---Kyk
---R----ILEALHNR--
>GAT20836.1
----casecqsqsrNPPPSQDLWKSAFD----LlsreEq-NALRTSlv--SSsttDALNNVIETTKEKYEIYqEKGgi--RI-R--kstGe-EISIRKIS
KKIINATISFQEVISAGVACDPtGHa-ASAWAIVSLGLTaaeltlnaqMAKHDSDRRDALFESSEYLAEALARCAYIEKKLCHN-----------RsdED
DVVTQAMVTLYKTILQYAAKVMASH----------nmstrgklldsvtAA----tvQHITELRCSIEKEEQKLFHFTQLQlleAIeeitvslqk---Qne
kate---EILTAIDdklsKSLNAL--
>GAA92419.1
----casecqsqsrNPPPSQDLWKSAFD----LlsreEq-NALRTSlv--SSsttDALNNVIETTKEKYEIYqEKGgi--RI-R--kstGe-EISIRKIS
KKIINATISFQEVISAGVACDPtGHa-ASAWAIVSLGLTMAKHDSDRRDALFESSEYLAEALARCAYIEKKLCHN-----------RsdEDDVVTQAMVT
LYKTILQYAAKVMASH----------nmstrgklldsvtAA----tvQHITELRCSIEKEEQKLFHFTQLQlleAIeeitvslqk---Qnekate---EI
LTAIDdklsKSLNAL--
>OJZ80818.1
----yasecqsqprNPQPLQDLWKSAFD----LlsreEr-NALQTNlv--SSsttATLNDVIETTREKYEIYqEKGgi--RI-R--kstGe-EVNIRKIS
KKIINATLSFKEVISAGVACDPtGHa-ASAWAIVSLGLTMAKNHSDCRDALFESSEYLAEALARCAYIERKICHN-----------RsdEDGVVTQAIIS
LYKTILQYAAKVMASH----------nmttrgklldsvtAT----taQIITELRCSVEKEEQKVVHFTQLQsleAIeeitvslqk---Qnekate---EV
LTAIDdklsKSLNAM--
>XP_025430068.1
----yasecqfqprNPPPSQDLWKSAFD----LlsreEq-NALRTSlv--PSsttDALNDVIETTKEKYEIYqEKGgi--RI-W--kstGe-EVNIRKIS
KKIINATLSFKEVISAGVACDPtGHa-ASAWAIVSLGLTMAKNHSDRRDALFESSEYLAEALARCAYIEKKICRN-----------QsdEDNVVTQAIIT
LYKTILQYASKVMASH----------nmstrgklldsvtAT----tvQTITELRCSVGKEEQKLFHFTQLQsleAIekitvslrk---Qnekate---EI
LTAIDdklsKSLNAL--
>XP_025464860.1
----yasecqsqprSPPPSQDLWKSAFD----LlsreEq-NALQSSlv--PSsttDALNDVIKTTKEKYEIYqEKGgi--RI-R--kstGe-EVNIRKII
KKIINATLSFQEVISAGVACDPtGHa-ASAWAIVSLGLTMAKNHSDRRDALFESSEYLAEALARCAYIEKKISHN-----------RsdEDDVVTQAIIT
LYKTILQYAAKVMASH----------nmstrgklldsvtAT----taQHITELRCSIEKEEQKVFHFTQLQsleEIekitvslqk---Qnekate---EI
LTAIDdklsKSLNAL--
>XP_025482710.1
----casecqfrprNPPPSQDLWKSAFD----LlsreEq-NALQISli--PSsttDALNDVIETTKEKYEIYqEKGgi--RI-R--kstGe-EINIRKIS
KKIINATLSFQEVISAGVACDPtGHa-ASAWAIVSLGLTMAKNHSDRRDALFESSEYLAEALARCAYIEKKICHN-----------RsdEDDVVMQAMVT
LYKTILQYAAKVMASH----------nmstrgklldsvtAT----tvQYITELRCSIEKEEQKLFHFTQLQlleAIekitvslqk---Qnekate---EI
LTAIDdklsKSLNAL--
>XP_025579272.1
----casecqsrprNPPPSQDLWKSAFD----LlsreEq-NALQISlv--PSsttDALNDVIETTKEKYEIYqEKGgi--RI-R--kstGe-EINIRKIS
KKIISATLSFQEVISAGVACDPtGHa-ASAWAIVSLGLTMAKNHSDRRDALFESSEYLAEALARCAYIEKKICHN-----------RsdEDDVATQAMVT
LYKTILQYAAKVMASH----------nmstrgklldsvtAT----tvQHITELRCSIEKEEQKLFHFTQLQlleAIekitvslqk---Qnekate---EI
LTAIDdklsKSLNAL--
>GAT28154.1
---khtea-ietnslswdFLNCTDYLWDRAYILVQGRep-elmeEyrHQIVVVhqgdgqaagtDL--tcrKSVES---LVNHLLDYReKRR-WRI----s
llGKDITLRRQVERLTKFLIWSDPIVKTAVCTQP-YAALAWSGVSAFIALLSSGATQDGTMLKGFNYTTDLQIYWQVCEESYFTSE---------SNkeD
YLSLVEPLAKLYSYIVEYQARTICYLSGpq--KARAWRsmtgsddwf----A-t------IEQIEKQDQVCR-DILGPVeAkitrdtaarq--lQQmqe-
SQTILHDIREILREGE-
>OJI83267.1
---khtea-igtnslswnSLDCTDDLWNRAYTLVQGRep-elmeEyrRQIAVVhqedgqaagtDL--tcrKSVES---LVKHLLDHReNRR-WRI----s
llGKDITLRRQVERLTKFLIWSDPIVKTAVCTQP-YAALAWSGVSTFIALLSSGATQEGTMLKGFNYTTDLQIYWQVCEESYFKSE---------NNegH
YLSLVEPLAKLYSYIVEYQARTICYLSGpq--KTRAWRsmtgsddws----A-t------IERIEKQD---------------Qmqe-SQTILHDIRKIL
REGE-
>OJZ91278.1
---khtea-ietnslswdFLNCTDYLWDRAYILVQGRep-elmeEyrHQIVVVhqgdgqaagtDL--tcrKSVES---LVNHLLDYReKRR-WRI----s
llGKDITLRRQVERLTKFLIWSDPIVKTAVCTQP-YAALAWSGVSALIALLSSGATQDGTMLKGFNYTTDLQIYWQVCEESYFTSE---------SNkeD
YLSLVEPLAKLYSYIVEYQARTICYLSGpq--KARAWRsmtgsddws----A-t------IEQIEKQDQVCR-DILGPVeAkitrdtaarq--lQQmqe-
SQTILHDIREILREGE-
>GAT46315.1
------MTSPTPFRQALDQYIASLpekKKKrefIVH-ccaeA---atpED---INEAIKRVEEKSteKSG-R-------K--MVKRILSPVVSVLRDYDG
LINSLASADPMPTALIWGALKVVVDGTHRFFGLFETIKKELLSLVSQLQRINMYDDLYGDSP--------------DMQKLLCQSFINMLRFWSRVDKEC
NSyg--FT--v--flksaa----S-fstKKLDTI---iqdIEEDADQIEKLASILEAnmgrderkaael----er---FRQERERV-----Aa-
>GAW17421.1
--Fgkepipas-dssfvhvheDPPAIQSLWGRAYDALREEn-pqlleKyeKLLSEEaskanthhkssndetsvqvtplddvgrDTkRQsqqAQLDT---I
IAKGLQRLeeT-K-TTY----tiaGREFVLGDQIAQTAEFVLWAKNLIGEAVKQSP-EASIAWAGVCMILPl-LTNPETAQAANRDGFTYVTARMRYYTE
LEPLVRRLGEDP--------LMAKVTDQTVVLYQLILEFQILSVLRFYKss--LGRYASdvmqthdwe----R-m------RVAIEKAEGTVKGDLSQIN
Qfasreklesldat--sTDtlks-MQKLLSVSEAHLGIAER
>GAW17761.1
---lestntlStptlsaeneksPEKEENDLWHEAFEKIDEATKkQISGDFdrsgdd-----PVRSLISIVQGHEARLKGKSAKI-KVGEREIIWRDYAAR
VVDGLT---VLGDVAVQFAPAPSSIIWSALKVLLKAHVSECESLAAMLGCATQVLPLVRCGAVYEKVYLKDIA-------EQFdeAATNLREALVNLYVK
ILQLLFHATHYLDKNVAVRFLHALLYPS-ESEESIQGLDKAGAQLSTAVQACQSvqskgnnaea------RKLLQSLDEPLRHIDE
>GAW18457.1
----msAINPAEQVLQEAQKLFRRNlr-dqnl-YAesVT------aKTATDvydTIANLQETMA-PKGQ-L-------R---GLGRLTPLMDRLSELSAA
MEALls--pEs--DLLALIWGPIKA-iL---lrSSqn-MRVFEKNIEMLSMIGDAFPHFVRIVQRFL-----T----D---D--MIGELLTLFYQELLEF
YCITLVFLRRk-----SSKmdfdivwpnh------kKNVEIIAs-NLKRYSALTTTEKDFL----diDEarearnq------------------
>GAW19057.1
----mTGSVEQSLFGEALGEFK-qGlg-rrv-VEdFKA-----TTLDElkaSIGKLQTIQH-RQRR-L-------Q---DLTRLQRFIDAIEQYGKLVDE
Lyg--r-n--DLVAFIWGPVKF-lL---qaTSvd-DGAFCELLSAYSRMGDSLPLLMRHRDLFQ-----A------T-S--PMVRVLSEMYVDILKFQRI
VMRYF------Qqpq-WRqvfneswdtc------kYRFSGIIl-SIAQRRSLIESQATPS----qiEDarkg----------iq--------
>GAW21808.1
----------------------------------------------------------------------------------------------------
----MKF-lL---gvARth-IDSFDKLLEKYDEMGNAIPGLLHYRATFE-----K----H---P--TLVTVLGDYYYDILVFHQEALSVF------Krpr
-WKelfhstwktf------dSKFGPILh-SLSKRRELLESEKGSA----tlDEiqklhal------------------
>GAW21862.1
----masAPTNPTASLQAALGEFQSVlsdEd-RKrLQSIkd----kPEVDAAIQF-TATLDQEnaaKRKg--P---------SISSRLYSVLLSVQQFSN
VVDTFVs-ANPSIAALVWGTVKLTmL-i-VTNFLTYYEETSKAFVDFDRWSPRFSQYQSLFPT--------------SARLQAAICEFHASIIRCCKQIV
YMSQRs--Wq-----ahlvnSLTKS-fqSELGSHILIIKNVAQEVSFEVELAKAqsdveeqr----fqrqertlalSHRSAITAFI---SKSND
>GAW24923.1
---DsprqptvpatsESHTRPDLWRQAVTTLSEVDRASIARAtsdtsmp--THEVVDTMIILVTERQQQCENSGWKKLHLNDYEISLGDLASNAVIWLNK
FKEIGDIIVQYDPAHAALPWAAVRFLLQASVATEEQMAACLTITEKVARIIHRCQVFEGLYNR---------ETVDhvVVESLESALVKLYASVLRGLIE
TNKFLSKRTAARSLYAIFHP-TASSGLLTSLENDEAQVRREIIACEGqrreradtklqe----qlq---GLLEL--gKPVLRLDK
>GAW26224.1
---aptts-klqpapsdstASGLQGRLWNEAYDDLKK-e-epklvdAyeILLSRElresdsnltdetsqkneieQTnSKtrrSQMVR---LVRAGLEKTe
kE-A------------tVKNNI-QGITDIVSPIKGLVSAAVNSVPe--AAIAWTGACFalq---ILANPINETVANRDGITYVISRMEWYWNLSSLLLED
NQVD------NTaaLRAELEKHIIDLYKQLFLYQMKSVCSYYRnr--LVAALRdmvklddwe----G-a------LQSIKTAENAIQQDSDQYNTqefks
ylrklvga--aESlaa---DILP-------GIRQ
>GAW26453.1
----n-LANPRSPLEDAIADFQLVldhDq-RTkLSGLnt----vPDADSILVF-TAQLDLAnrNRRg--K---------SIGSRLYTVLSSVRDFCTVVD
VFVs-SHPEVAALVWGSVKLTmQ-i-IVNYTSYFEATSELFMRIGRLCPLFTEYQALYPA--------------SQRLQDALSDFHAAIIRCCKHVIHAS
QKp--W-----inqtlsAMWRP-fdDEFKVDLVDLDNCSNSVKEAIDAAKAhadakehe----lqarerkeasQGRAMISQLV---KRTDD
>GAW23347.1
----ltaVQPVVGQALRGVIDEFRGIldeEq-RReLDALkp----vPDTDAILVF-TAKLDGInrSRRg--R---------SVASRLHTILLAVRNFCSI
ADTFVs-SHPEIAALVWGSVKLTmL-i-MSNFTSYYEATSNLFMRVGRLCPLFHEYLILYRT--------------STRLRQSLLDFHTSIVYCCKHVVE
AAKRp--L-----stqifqALWNS-feQEFMPDLDDIERCSNKVKEEIALAKAqadaqehq----lqalerekafILRRTARGFF---SRTDN
>EXM16537.1
----qavtscIPKKGDRILQDAIDSFRTVltpEq-LAeFDNIqs----vPDTDAVLVF-TAELDLGrqNQKg--K---------SIASRLFPVLQAVHNF
TSIIDTFIs-SNPTIAALVWGSVKMTmM-i-MLNAASYYEAFVELCMELGRICPRFEQYQALFPA--------------SERLQEALCTFNASIIQCCRR
VIAMPKCsm-GWtsp-----lnplspSFWQS-fqQVFESDLQTLRDNSKNVTKEIRLAADqsqhrnse----lqrieneqagRSRRSLGRFM---SRTRN

>CVL07164.1
----qavtssVPKRGDQILQNAINSFRTVltpEq-LAeFDCIes----vPETDAVLVF-TAELDLRrqNKKg--K---------SIASRLFPVLQAVHSF
TSIIDTFIs-SNPTIAALVWGSVKMTmT-i-MLNAASYYEAFIELCIELGRICPRFEQYQALFPT--------------SKRLQEALCTFNACIIDCCRR
VIAMPKSss-GWtsp-----lnplnpSFWQS-fqQVFESDLQKLRDHSKNVNKEIRLAADqsqyrnne----lqrleneqadRSRRSLSRFM---SRTRD

>CVL12481.1
----qavtssVPKKGDQILQNAINSFRTVltpEq-LAeFECIqs----vPDTDAVLVF-TAELDLRrqNQRg--K---------SIASRLFPVLQAVHSF
TSVIDTFVs-SNPTIAALVWGSVKMTmT-i-MLNAASYYEAFIELCMELGRICPRFEQYQALFPA--------------SKRLQEALCTFNACIIECCRR
VIAMPKSsr-GWtsp-----lnplnpSFWQS-fqQVFESDLQKLRDHSKNVNKEIRLAADqsqyrnne----lqrleneqadRSRRSLNRFM---SRTRD

>CZR49525.1
----qaatssIPKRGDQILQNAIDSFRTVltpEq-LAeFDCIrs----vPETDAVLVF-TAELDLRrqNKKg--K---------SIASRLFPLLQAVHSF
TAIIDTFVs-SNPTIAALVWGSVKMTmT-i-MLNAASYYEAFVELCMELGKICPRFEQYQALFPA--------------SERLQDALCTFNASIIQCCRH
VIAIPKSsr-GWtsp-----lnplnpSFWQS-fqQAFESDLQKLRDDSKNVNKEIRLAADqsqhrnne----lqrieneqadQSRRSLSRFM---SRTRH

>EMT66244.1
----mi---MPKAEFLNVQDSFRTVltpEq-LAeFNSIqs----vPDTDAVLIF-TAELDLRrrSQKg--K---------SIASRLFPVLQAVHNFTAVI
DTFIs-SNPTIAALVWGSVKLTmQ-i-MLNAASYYEAFAELFMNLGTICPRFEQYQALFPN--------------SERLQTALCNFNASIIRCCQHVIDM
PKSgs-GWtsp-----lnplnaSFWQS-fqQAFESNLQELRDYSKNVKEEIRLAQAqseyrnre----lqrieqdqaeKSRLSLGRFM---SRTRD
>EXM02241.1
----sqvvatVPGKGDQILQNAIDSFRTVltpEq-LAeFNSIqs----vPDTDAVLIF-TAELDLRrrSQKg--K---------SIASRLFPVLQAVHNF
TAVIDTFIs-SNPTIAALVWGSVKLTmQ-i-MLNAASYYEAFAELFMNLGTICPRFEQYQALFPN--------------SERLQTALCNFNASIIRCCQH
VIDMPKSgs-GWtsp-----lnplnaSFWQS-fqQAFESNLQELRDYSKNVKEEIRLAQAqseyrnre----lqrieqdqaeKSRLSLGRFM---SRTRD

>EXM33447.1
----sqvvatVPGKGDQILQNAIDSFRTVltpEq-LAeFNSIqs----vPDTDAVLIF-TAELDLRrrSQKg--K---------SIASRLFPVLQAVHNF
TAVIDTFIs-SNPTIAALVWGSVKLTmQ-i-MLNAASYYEAFAELFMNLGTICPRFEQYQALFPN--------------SERLQTALCNFNASIIRCCQH
VIDMPKSgs-GWtsp-----lnplnaSFWQS-fqQAFESNLQEFRDYSKNVKEEIRLAQAqseyrnre----lqrieqdqaeKSRLSLGRFM---SRTRD

>KLO80598.1
----qavtssVPKKGDQILQNAINSFRTVltpEq-LAeFECIqs----vPDTDAVLVF-TAELDLRrqNQRg--K---------SIASRLFPVLQAVHSF
TSVIDTFVs-SNPTIAALVWGSVKMTmT-i-MLNAASYYEAFVELCMELGKICPRFEQYQALFPA--------------SERLQDALCTFNASIIQCCQH
VIAIPKSsr-GWtsp-----lnplnpLFWQS-fqQAFESDLQKLRDDSKNVNKEIRLAADqsqhrnne----lqrieneqadQSRRSLSRFM---SRTRH

>KLO90146.1
----qavtcsVPKKGDQILQNAINSFRTVltsEq-LAeFDCIqs----vPETDAVLVF-TAELDLRrqNKKg--K---------SIASRLFPVLQAVHSF
TSIIDTFIs-SNPTIAALVWGSVKMTmT-i-MLNTASYYEAFVELCMELGRICPRFEQYQALFPA--------------SKRLQEALCTFNACIIECCRR
VIAMPKSss-GWtsp-----lsplnpSFWQS-fqQVFESDLQKLRDHSKNVNKEIRLAADqsqyrnne----lqrleneqadRSRRSLGRFM---SRTRD

>RBA15881.1
----qaatssIPKRGDQILQNAIDSFRTVltpEq-LAeFDCIqs----vPETDAVLVF-TAELDLRrqNKKg--K---------SIASRLFPVLQAVHSF
TAIIDTFVs-SNPTIAALVWGSVKMTmT-i-MLNAASYYEAFVELCMELGKICPRFEQYQALFPA--------------SERLQDALCTFNASIIQCCRH
VIAIPKSsr-GWtsp-----lnplnpSFWQS-fqQVFESDLQKLRDHSKNVNKEIRLAADqsqhrnie----lqrleneqadRSRRSLSRFM---YRTRD

>RBR10780.1
----arsavaVPNLADEILQNAINSFRTAltpEq-LAeFNSIqs----vPDTDAVLVF-TAELDLRrqSQKg--K---------SIASRLFPVLQAVHSF
IGVIDTYVs-SNPTIAALVWGSVKITiQ-i-MLNAASYYEAFAELFMNLGTVCPRFDQYQALFPT--------------STRLQEALCNFNASIIRCCQR
VIQMPKGss-GWtsp-----lnplnpTFWQS-fqQSFEPNLKELRDNSKNVEKEIRLAQAesdhrnre----lqklengeaeKSRRSMGHFM---SRTET

>SCO26835.1
----qavtcsVPKKGDQILQNAINSFRTVltsEq-LAeFDCIqs----vPETDAVLVF-TAELDLRrqNKKg--K---------SIASRLFPVLQAVHSF
TSIIDTFIs-SNPTIAALVWGSVKMTmT-i-MLNTASYYEAFVELCMELGRICPRFEQYQALFPA--------------SKRLQEALCTFNACIIECCRR
VIAMPKSss-GWtsp-----lsplnpSFWQS-fqQVFESDLQKLRDHSKNVNKEIRLAADqsqyrnne----lqrleneqadRSRRSLGRFM---SRTRD

>SCV57733.1
----qavtssVPKKGDQILQNAINSFRTVltpEq-LAeFECIqs----vPDTDAVLVF-TAELDLRrqNQRg--K---------SIASRLFPVLQAVHSF
TSVIDTFVs-SNPTIAALVWGSVKMTmT-i-MLNAASYYEAFVELCMELGKICPRFEQYQALFPA--------------SERLQDALCTFNASIIQCCQH
VIAIPKSsr-GWtsp-----lnplnpLFWQS-fqQAFESDLQKLRDDSKNVNKEIRLAADqsqhrnne----lqrieneqadQSRRSLSRFM---SRTRH

>XP_023438194.1
----qavtcsVPKKGDQILQNAINSFRTVltsEq-LAeFDCIqs----vPETDAVLVF-TAELDLRrqNKKg--K---------SIASRLFPVLQAVHSF
TSIIDTFIs-SNPTIAALVWGSVKMTmT-i-MLNTASYYEAFVELCMELGRICPRFEQYQALFPA--------------SKRLQEALCTFNACIIECCRR
VIAMPKSss-GWtsp-----lsplnpSFWQS-fqQVFESDLQKLRDHSKNVNKEIRLAADqsqyrnne----lqrleneqadRSRRSLGRFM---SRTRD

>KDN62081.1
----saliatETLKPEVRLAQAISEFSASlrdDk-DAhIRFKnlqt---RspPDATEILRL-TEELNRDgarQH-rSWS---------PLATRLVAVLER
ICQFAPIGDVLVgGAQNLLAAGIWAAIRLAlE-l-SLGYVSYFDKVTAMLLRIGQSLSLHQDFALLFPQ--------------CRQIQTWMCEYTVVMVD
ICKKVVTHVGNlk-SLr-----sqlqtIFFTS-fdSEFKPLEKSLVELGRLIEKRCVVLAAstnlnaqs----stldr-----LSRFQ---ASFTK
>KDN68427.1
--SsannadepvsvvPittdqgpattaNAAKTLDLWQEAYNKAKEETRKWIDSNpppanae--d---PASELVELVRSSEEKHDKESLKL-KVGDREILW
RDYASRVVSVVT---AIGDIAISFAPAPATTVWSAVKVLLEANVSEREDLVAIMGCTDIVLCLVRRGRVYEEVYIGE---------PPRptHQEDLKNKL
VEVYATCLDFLAFVNEEMQRKNLGRFLDALLDPK-SGETQVSAVKALEQELQSAALPCEAklgeky------RRLLQSLEGPLRRVDK
>ELA31053.1
---avnvkdkpasviPitdqesattdRAAATVDLWQEAYNKVDENTRKWIDSIpgaadak--d---PVKELVELVRLREEKHGKGALKL-TIGGRQILWR
DYASRVISLLT---AIGDIAVTVAPAPSSTVWSAVKMLLKTNVLEREDLVAVMGCADIVLCLVRRGIVYEEVYIRG---------LPRlpAQEDLKQELV
KVYSNCLEFLAFVDGELQHGNMRRFLEALLDPG-HGDKRVSAIKALEQRLQFAAQACEAkasseh------RGLIQSLAWPLKRVDD
>XP_022476491.1
---sagiadkpdfiaPtldevsvttdDAATILDLWKEAYEKVDVKTRNWIDSLppadvk--d---PATELVELVRSCEKIHDEESFKL-KVGDREILWRD
YAKRVVSVVT---AIGDIAVSFTPAPSTAVWSAVKVLLKANVSEREDLVAIMGCTDIVLCLVRRGKVYEEVYIGN---------SPRppYEEDLKKKLVE
VYVACLEFLAFVDQEMQHGNLGRFLDALLDPG-HGEKRVSAVKALEQELEFAARACEVkagdeh------RKLLESLEVPLKNVDK
>KDN70108.1
--Tapl-tmplsqrtpPSGDTPSLWSRAYDSLRGEd-prlvnRyeNLLSREleqhanspvipqditpqgddldytenridPNPDkrqSQLKT---ITDRG
LQRAgeK-Q-MTY----tlfGHAFVLKDQVAKAGQLIQTMKNLISEAVKVSP-EASLAWAGVCVLLPv-FTNLRAAEEANSNGLLYVTSRIRYYIKLERL
LWPDNLLE---Q----eLKEGFESHIVDLYQHILEFQIKTVFRFYRnw--LFTASRdaihhddwe----G-m------LSKIKEQEQIIWKESSTLNTvt
srnslqdiska--aERlngd-IQSLLLIAKDHLGVSRE
>KDN70375.1
------MVAIDLWDTAFQTLNPDIQKRLNSTrs-RRRDILDAVLAEAVAKRTLSAQKRWKLKKPNGDTIVVRDVLEKIVGWVQRFKETGDTIVQYDPGQA
ALPWAAVRFLLQIAVSEVQLFAALADDLEYIARVMVRYRAFEGLYLRGSK-------S--eIELSLEDALTRLYAEILTHLSNAIRFFEETTFVRVLKSP
FRTAd---QERAKALHDREVEVEKFAKLADTytllsleksfv------------------RLST
>KEQ66234.1
----plptiaATTTTTNALSDAIKSFQDClgpEe-KAeLEAIka----vPDVHAVAMF-THQLDEAnaKRRs--R---------CIAARISPLLESVQQF
SGVVETFVs-SSPHIAALVWGSVKLVlQ-etyrtfcpsnIASNFTTYLDNLSALLMTIGKRCPRFQEYQKLYRD--------------STELQKVLCDFY
SVIVRCCEQAVTVLRRt--Ay-----iqllrAVTSS-fnSEFDPIMAQVDHLSKEVKETIRLAEAklstverq----dqrtervaaeKYRISSMMYR---
KE-RE
>KEQ79485.1
--------MASLWQKAQQQLSDADQQLFDFNrpESeRRLILEDILRSVQVQNERCLNKRWKIKGIGGREIILRDLCGKLLSWVNQFLSVVDVIAQYDPVH
SSLPWAGIRLFLQISLKDIKTFEAMIEGLEITARVVAQYSLVEILYLKDHT----------eAQKQLQGQVTILYAAVLRYLCRARKYYSHNTATRTFVN
AFRP-PELDDALSQITDQEALVCRQADLVNTerqmslaalvsdikaag--TItnngleSVQRKLDRFGVSFLQTTG
>KEY71906.1
ASLPvir-EN-VDDLWAEAIAQLSDEDKCNIDFSCPdKLNAVADLYAFAEKSKKKCIDKRWKYTRRSGETVILRDVFEKLVKWIDIFKEIGDIAVQYDPF
HAALPWAGIRFLLQV-------------------------------------------------------------------------------ERIFES
ALPTQSKLDQFLEDIRTAHGYVGECTSLVDRd---DqlrhyaELKRLLADIDTPVRRMND
>KFA71872.1
ASLPvir-EN-VDDLWAEAIAQLSDEDKCNIDFSCPdKLNAVADL---------------------SGETVILRDVFEKLVKWIDIFKEIGDIAVQYDPF
HAALPWAGIRFLLQTAVNDHAKFGEVLEGVSWVAELICRYAVVERLYSS--------------QGELRRVLIKLYIAILIYLSKAKLYLEKGSAKRIFES
ALPTQSKLDQFLEDIRTAHGYVGECTSLVDRd---DqlrhyaELKRLLADIDTPVRRMND
>KEY73591.1
----MATAAAeHIFQTAINAFEA-vls-drq-REqFSL-----TTTRRvktQVLMIQNDQE-KSKA-M-------M---NLNRLHCFIEAFENFDESCKA
Lcin--i-a--KLPGYIWGPLRY-iL---qiAKed-PKTLDHVLESYFDLGQRLPYIYRRDYQAE-----E----A---S--VVARCLAHIYEDLLNFHT
DLLKLF-------sarTWKrtfdvnwkdy------tHNrpFKVVLq-SFESHRNLLQGVHNSQ----q-HralqdtqqrvvdvqrrtndhimryqrD---
-WQDVQnhinqye--------
>KFA54584.1
----MATAAAeHIFQTAINAFEA-vls-drq-REqFSL-----TTTRRvktQVLMIQNDQE-KSKA-M-------M---NLNRLHCFIEAFENFDESCKA
Lcin--i-a--KLPGYIWGPLRY-iL---qiAKed-PKTLDHVLESYFDLGQRLPYIYRRDYQAE-----E----A---S--VVARCLAHIYEDLLNFHT
DLLKLF-------sarTWKrtfdvnwkdy------tHNrpFKVVLq-SFESHRNLLQGVHNSQ----q-HralqdtqqrvvdvqrrtndhimryqrD---
-WQDVQnhinqye--------
>KFA67061.1
----mATAAAEHIFQTAIKDFDAVls-drq-REqFLL-----TTTARvkaQVLMIQKDQE-KSKA-M-------M---NLNRLHYFIVAFEQFDESCKAL
cin--i-a--KLPGYIWGPLRY-iL---qtAKed-PKTLDHVLESYFDLGQRLPYIYQHDYQAE-----E----A---S--VVARCLAHIYEDLLKFHTE
LLKLF------Sart-WKrtfdvnwkdy------sQNrlFKVVLq-SFDSHRNLLQGVHNSQ----qhRAlqdtrqrivdvqrrtndhimryqsD----W
QDIQnhinqye--------
>KFA81095.1
----MATAAAeHIFQTAINAFEV-vls-erq-REqFSL-----TTTRRvkaQVLMIQNDQE-KSKA-M-------M---NLNRLHCFIEAFEHFDESCKA
Lcin--i-a--KLPGYIWGPLRY-iL---qiAKed-PKTLDHVLESYFDLGQRLPYIYRRDYQAE-----E----A---S--VVARCLAHIYEDLLNFHT
DLLKLF-------sarTWKrtfdvnwkdy------tHNrpFKVVLq-SFESHRNLLQGVHNSQ----q-HralqdtqqrvvdvqrrtndhimryqrD---
-WQDVQdhinqye--------
>KFA69571.1
AVQvtsqplpf-rtapkdvntrpPPRLQERIWNQAYDNLKE-s-epkvvdAfeRILSAElqptewdssdpqstensieKDWKirsHQMQQ---LVQNGLD
RTkkV-A------------sIKRET-GESLKAVQAVRGIVESA---------------------------------------------------------
-AE-----RSPegLRFQLENSITQLYEKLLLYQMKSICLYHRhw--LSTIRRdllkvddwt----G-q------LVDINDSEAAVQRDMAQYNTeeskrk
fgqlids--aRVree---S-LQ-------AIRV
>KFA81663.1
AVQvtsqplps-pttskdintrtPPNLQERIWNQAYDNLKE-s-epkvvdAfeRILSAElqpne----sHQMQQ---LVQNGLERTkkV-A---------
---tVKRGT-DEGLQAVQAVRGIVNSA--------------------MVSNPITEANSNRQGIIYILSRVEWYWALVDLLFDENKVD-----RSSegLRF
QLENSIAQLYEKLLLYQMKSICLYRRhw--LSTIRRdllkfddwt----G-q------LVEINDSEAAVQRDMAQYNTeeskrkfgqlids--aRVree-
--S-LQ-------AIRV
>KFA74228.1
--Lg-snglPLGSQNNTFLKAQREFQSSLpvn-eRHrLTP-ci----svKH---LLSEVEKFD-iIAhkGPA-G-------K--KWLSIIQKFTDGVEPY
FKIVDIFVSSHPEYAALFWGSLRLVLQIAGNYTSFFDKLMRLFESVTDTLPQYEELLELCVKQS------rttD---DeaNPNRMQNHIQETYTDIFRIL
HIVTGIFVKpD-GR--QKkavkvaahliwk----P-feSRFNEILDRIRYHRAFVYQQLIIWHAnetskeiartaae----rdvdalerqdaaqer---R
LAEKARE-----lEr-
>KEY72958.1
--Lg-snglPLGSQNNTFLKAQREFQSSLpvn-eRHrLTP-ci----svKH---LLSEVEKFD-iIAhkGPA-G-------K--KWLSIIQKFTDGVEPY
FKIVDIFVSSHPEYAALFWGSLRLVLQIAGNYTSFFDKLMRLFESVTDTLPQYEELLELCVKQS------rttD---DeaNPNRMQNHIQETYTDIFRIL
HIVTGIFVKpD-GR--QKkavkvaahliwk----P-feSRFNEILDRIRYHRAFVYQQLIIWHAnetskeiartaae----rdvdalerqdaaqer---R
LAEKARE-----lEr-
>KFG86301.1
----mASVHYGSVLVKPLEEFK-kNls-krd-IEeFKR-----VTKQEfdaSIGDLQARQH-SQRR-L-------Q---NMSRLKRFLETMEQFWNVAQV
Lcd--h-g--EIIAFVWGPTRR-lL---qiSSsv-AEAFSQVLDTYERMGDNLPLLGHYRDFFL-----T------E-P--HMVQILQQMYRDILDFHRI
ALEYF------Qqpe-WErlfnttwktc------kCRLSDKIs-KIARHRSLIESRATPS----qvEEsqrv----------gq--------
>EXU97900.1
---ma--SGHYGSVLVTTLEEFKKNls-krd-IEeFK------rVTKQEfdaSIGNLQARQ-HSQRQ-L-------Q---NMSRLKRFLETMEQFWNVAQ
VLcd--h-g--EIIAFVWGPTRR-lL---qiSSsv-A-EAGQVLDTYERMGDNLPLLGHYRDFFL-----T----E---P--HMVQILQQMYLDILDFHR
IALQYF------Qqpq-WEriftttwktc------kCRLSDKIs-KIARHRSLIESRATPS----qvEEsqrv------------------
>KID91963.1
----mASGHYGSVLVKTLEEFK-kSls-rrd-IEeFKR-----ITKQEfdaSIGNLQARQH-SQRR-L-------Q---NMSRLKRFLETMEQFWNVAQV
Lcn--h-g--EIIAFIWGPTRR-lL---qiSSsv-AEAFGQVLDTYERMGDNLPLLGHYRDFFL-----T------E-P--HMVQILQHMYRDILDFHRI
ALRYF------Qqpq-WErlfnttwktc------kCRLSDIIs-KIARHRSLIESHATAS----qaEEsqrv----------gq--------
>KJK80558.1
---ma--SGHYGSVLVKPLEEFKKNls-krd-IEeFK------rVTKQEfdaSIGNLQARQ-HSQRR-L-------Q---NMSRLKRFLETMEQFWNVAQ
VLcd--h-g--EIIAFVWVGGAD-qAIVVgmmhrsfssvptndtcgqiSSsv-AEAFSQVLDTYERMGDNLPLLGHYRDFFL-----T----E---P--H
MVQILQQMYRDILDFHRIALEYF------Qqpe-WEriftttwktc------kCRLSDKIs-KIARHRSLIESRATPS----qvEEsqrv----------
--------
>KJK95040.1
---ma--SGHYGSVLVKPLEEFKKNls-krd-IEeFK------rVTKQEfdaSIGNLQARQ-HSQRR-L-------Q---NMSRLKRFLETMEQFWNVAQ
VLcd--h-g--EIIAFVWIS---------Ssv-AEAFSQVLDTYERMGDNLPLLGHYRDFFL-----T----E---P--HMVQILQQMYRDILDFHRIAL
EYF------Qqpe-WEriftttwktc------kCRLSDKIs-KIARHRSLIESRATPS----qvEEsqrv------------------
>XP_007822410.2
---ma--SGHYGSVLVTTLEEFKKNls-krd-IEeFK------rVTKQEfdaSIGNLQARQ-HSQRQ-L-------Q---NMSRLKRFLETMEQFWNVAQ
VLcd--h-g--EIIAFVWGPTRR-lL---qiSSsv-A-EAGQVLDTYERMGDNLPLLGHYRDFFL-----T----E---P--HMVQILQQMYLDILDFHR
IALQYF------Qqpq-WEriftttwktc------kCRLSDKIs-KIARHRSLIESRATPS----qvEEsqrv------------------
>XP_014548492.1
----mASGHYGSVLVTTLEEFK-kNls-krd-IEeFKR-----VTKQEfdaSIGNLQARQH-SQRR-L-------Q---NMSRLKRFLETMEQFWNVAQV
Lcd--h-g--EIIAFVWGPTRR-lL---qiSSsv-AEAFGQVLDTYERMGDNLPLLGHYRDFFL-----T------E-P--HMVQILQQMYLDILDFHRI
ALQYF------Qqpq-WErlfnttwktc------kCRLSDKIs-KIARHRSLIESRATPS----qvEEsqrv----------gq--------
>KFH40933.1
rTP-atas-hrmvendgSAPKIIPLWIRAYEAICD-n-dpklvaAykAVLSSEllpeavcdrggdgd--dAEnarQEMDR---QVQEGLRRTekA-A---
---------aRIDKM-REGMRVVSSVKELISMAAKHAPe--AAAAWAGICLlft---ILENPLGESKVLRDGVSHVVSRMDWYWRLSELLETTHT-----
---ETsgMRDELQRHIGHLYEKLLSHQMKSICSLFRga--RRTIARdmiklddwa----N-a------LQSVRDAEAVVQRDIDTFHDaevrtllndisk
q--aRDqha---Q-LQDISra--------
>KFX53247.1
----tasntilsakPRYVKRDLWDEAYEALQAQNqdliqKyeEIILEYdkqnadattqqlgESlT-tKFYHD---IASQKIDEVdLAK-WQI-KIGn-RS
LVLRDQFDKAVKVVIATKEFISSAVSSEP-HAALAWAG------l-LENPTRQSKDVQDCLETIPFIVRRLRVMERLIRPDSA-----qdtYNVDSfaLI
QDFEETTIKLYQTILEFQIRVGRHYSElw--ATRYGRdvikaddwa----D-l------KSQINSLESKCTILARDLSLenieaglqssd----lh-VRQ
GFDQIQKELARTAT
>XP_002144738.1
----tasntilsakPRYVKRDLWDEAYEALQAQNqdliqKyeEIILEYdkqnadattqqlaPPkSSrreEQLRQ---IASQKIDEVdLAK-WQI-KIGn-
RSLVLRDQFDKAVKVVIATKEFISSAVSSEP-HAALAWAG------l-LENPTRQSKDVQDCLETIPFIVRRLRVMERLIRPDSA-----qdtYNVDSfa
LIQDFEETTIKLYQTILEFQIRVGRHYSElw--ATRYGRdvikaddwa----D-l------KSQINSLESKCTILARDLSLenieaglqssd----lh-V
RQGFDQIQKELARTAT
>KUL90919.1
----ttsnttlfvsPSYVKRDLWDDAYEALRAENedliqKyeAIIVEHdkqnnhatgqqlaPPkSSrreEQLRQ---IVSQKINEVdLAK-WQI-RAGn-
HSLVLRDQFEKAIKVIIATKEFISTAVSNEP-HAALAWAGVCVFLPl-LENPTRQSKDAQDCLETIPFVVRRLRVMERLIRPGSAQ-A--qdaYQVDSla
LIHDFEESATKLYRTILEFQIRVGRQYSEsw--ATRYGRdvikaddwa----S-l------KSQINTLETKCTVLARDLSLekmeadlqssd----lh-I
QQGFEQMQQELQRTAT
>KFX88299.1
----msvvssyaSRLKPEIRLAQAVSQFEADlsr--eqKvTFRNYrsqsq----dapPDPRDvmqLTAEFDHRVSN--KT-GG-----GR--CFGPRLTN
FLQSVQQFAALGDIILgGSqNI-LACGVWSLVRMsllvvnr--------------------------------GLLFLF--------------GKAID--
----------------------------------------------SPYDYLNHWASAIK-eevnllmaktiee---Ear----ENFKFRSFSSKVSK
>KFX95474.1
PT-pssptpaPtsttpspasptPLSVGRDLWTEAIEKGSDKAKIWMAKNecgqldpr--pAKVKIQELVDLAKTKESLCEDNPWAI-TIGNQKIIFRDYV
ADFVQCIT---MIGDVVIPFAPAEVSAPWSIVKAVMKIPVMQAEQICALLGTVEVIVRIIRRGQVYEALYT--AD------TVEDdaAFENFQGALLKVY
VAAIELLAESDALFSKGMARQTFHAIVHPG-KGTGLASDLFKAEQKLALDVQPCEAicrrkndksa----nskmdNLLKLLLQLGPQLTRIDT
>KFY17970.1
--MTsar--PSGDDLWASAAANLSEEDRCNISFGHPdKLGVLSDLLTLTEKSRQECISKRWRYTRKSGETVIFRDLFGKIVKSIDLFKQVGDVAVQYDPV
HAALPWAGVRFLLQIAVNDHATYATLIEGAALMAEMICRYAVFEDLYLR---------STSLATDELKRALIQLYAAIMIYLSKAKRYFDQNSAKRIIKS
GVLNAPDLESSLDSITTAQVAVDHCSGLVSMq---DdverhkELKRILKHIDAPLKRFEE
>KFY56275.1
--Ttlsirp-adqpsvsgtpSTSESLDLWKLAYDKFRTEaaQdllvGynTHVLGNaaadtDL--ssrDSIEK---ALDNLLTNReNRQ-WKV----hilG
RDINIRAQFERLTKILQWSDPLVKSTIITQT-YAALAWSGVSLLLPLLTSGTTQNEEMLEGFSSIGELQKFWQIQEKISFQSE----------HqdHYQV
VIEPLIELYSLFFAYQAHVICHLTKtq--LSRAWGdlsspelwr----S-k------TEDINKQSKNCC-RLIGVSrEseiqenrdgl--lQAiqk-QQE
S-------TERHI-
>KFY65896.1
---vdagssd-aspepgiqeGHNLHQKLWNDAYDSLEK-d-edtaqfvgPymETLAEVldeerasdtfplrasngsakiegrkankvsdgstdipaRlKd
RTrrqEHMKK---LVNDGKERVarA-S------------rITNAV-GEL------TKPMVDIVM-TIPhAaPAALPWAGFCValq---MLSNPAKATRSN
LDGITYVVSRMNWYSALIEHLLGTDNTI---MDGSFesVLQRLQCKVIELYKAILLYQMKSVCSYYKcq--GLVFLQsliiqdkwt----E-d------L
KSVRAAEEELLKDWKKYDMvkagkvrgelldl--tKRmdn----QLQ-------IIHQ
>KFY67894.1
-----MANPKATIAKAFENLQRSls-peh-RHtFAS-----t-ELKDvwsALQEIQISQR-KRNS-A-------Q---NLRRIEPLLRGLEKYAKVIEVL
cn--g-t--PYLSFIWAPIKL-mI---qlASnh-RDIFDALLDAYADIGSALPRFDRYGKTFE-----S----N---P--EFQFVLAEVYSTIVEFHQRA
YKFFQCr-----AWHlmflsswkdf------kARFDGILh-TLEKHRDFVDREASSI----dmVEdratrl-------QILegit--------
>KFY70327.1
---sp-msgp-----DEEFLKSHELFFSALsgn-dRSqFKS-ck----spEE---LLEEVKKF---SrfkdeKGS-W-------A--RPIICIQKFSDRL
APL------------------GGS--EVDITAHNFTSFFDKLTEILDEIGRTIPRYQEILTLAP--GEL----s-------TRFRSSLVAFYRDLFEFFT
SVACVFTQks--GK--lKRtpvvisqllwk----P-fsVRYTNFVKRLDFHGDVLEDEENLMRTktlfqi----kksqd------EMLH-------d-
>XP_018126309.1
--As-nptsPMSGPDEEFLKSHELFFSALsgn-dRSqFKS-ck----spEE---LLEEVKKFS-rFKdeKGS-W-------A--RPIICIQKFSDRLAPY
FEIITIFTQSHPELSSIAWGAVRLILQLAHNFTSFFDKLTEILDEIGRTIPRYQEILTL--------------APgeLSTRFRSSLVAFYRDLFEFFTSV
ACVFTQkS-GK--LKrtpvvisqllwk----P-fsVRYTNFVKRLDFHGDVLEDEENLMRTktlfqikksqdem----lh------------------
>KFY86569.1
------------------------------------------------------Q-WKV----yilGRDINIRAQFERLTKILQWSDPLVKSTIITQT-Y
AALAWSGVSLLLPLLTSGTTQNEEMLEGFSSIGELQKFWQIQEKISFQSE----------HqdHYQVVIEPLIELYSLFFAYQAHVICHLTKtq--LSRA
WGdlsspelwr----S-k------TEDINKQSKHCC-RLIGVSrEseiqenrdgl--lQAiqk-QQES-------NERHI-
>KFY91248.1
-------------------------------------------------------------------------------------MVDVVM-TIPhAaPA
ALPWAGFCValq---MLSNPAKATRSNIDGITYVVSRMNWYSALTEHLLGTDNTV---MDGSFesVLQRLEGKVIELYKAILLYQMKSVCSYYKcq--GL
VFLQsliiqdkwt----E-d------LKSVRAAEEELLKDWKKYDMakagkvrgelldl--tKRmdn----QLQ-------IIHQ
>KFY96114.1
--Esnaepfsg-qskalishegELDDYMKLWDEAYDELRRLe-pelvkAyeKILSHDykisreteraqenlieQDdRTrrrSQMDQ---ILRGILQNSgk
P-T-GA-----------ERRVEDAINVVLSLKQVISSSLQPVP-IAALAWTGVCIGLQl-TSATIEEQRSRDTGVVDIALKMKWYSSLSQVILDDKNKK-
------LvnLRSSLPDGILDFYVGILAYLFKCICATYNgr---TQIFKdmlkldgwe----S-s------LQKTREKEVSFRNAIRDYSDerkisylell
vdl--hR-------------------
>KFY47777.1
--Esnaepfsg-qskalishegELDDYMKLWDEAYDELRRLe-pelvkAyeKILSHDykisreteraqenlieQDdRTrrrSQMDQ---ILRGILQNSgk
P-T-GA-----------ERRVEDAINVVLSLKQVISSSLQPVP-IAALAWTGVCIGLQl-TSATIEEQRSRDTGVVDIALKMKWYSSLSQVILDDKNKK-
------LvnLRSSLPDGILDFYVGILAYLFKCICATYNgr---TQIFKdmlkldgwe----S-s------LQKTREKEVSFRNAIRDYSDerkisylell
vdl--hR-------------------
>KFZ09338.1
---lp-msgp-----DEEFLKSHELFFSALsgn-dRSqFKS-ck----spEE---LLEEVKTF---SrfkdqKGS-W-------A--RPIMCIQKFSDSL
APL------------------GGS--EVDIVAHNFTSFFDKLTEILDEIGRTIPHYQEILTLAS--GDL----s-------TRFQ---------------
--------------lRRtpvvisqllwk----P-fsVRYINFVKRLDFHRDVLKDEEDLMRTkalfqtlyki----kmsqd------ETLH-------e-

>KGO45194.1
---sp-apstGASQDIDTWNRAYEIAEKRes-elmtDyaSHLASLqvnptskrNI--snsEFVED---VVKRLLDDReKKQ-WRL----sllENNVIIRK
QVEKLAKVLLWSDPVVKSAVSTQP-HAALACY---------LQVLSPDEAMLKGFNSISDVQVYWTIFEETYLTSS----------HrqHYENLVEPLAK
LYSYIIEYQARAICHFSKtq--LSRGWQnvaggndwa----G-k------ASEIGALSKARS-ILISHDnEkeirerwsrq--lREiqe-STAILGEIRQ
VLDESQ-
>KGO48488.1
---sp-apstGASQDIDTWNRAYEIAEKRes-elmtDyaSHLASLqvnptskrNI--snsEFVED---VVKRLLDDReKKQ-WRL----sllENNVIIRK
QVEKLAKVLLWSDPVVKSAVSTQP-HAALACY---------LQVLSPDEAMLKGFNSISDVQVYWTIFEETYLTSS----------HrqHYENLVEPLAK
LYSYIIEYQARAICHFSKtq--LSRGWQnvaggndwa----G-k------ASEIGALSKARS-ILISHDnEkeirerwsrq--lREiqe-STAILGEIRQ
VLDESQ-
>XP_016597669.1
---sp-apstGASQDIDTWNRAYEIAEKRes-elmtDyaSHLASLqvnptskrNI--snsEFVED---VVKRLLDDReKKK-WRL----sllENNVIIRK
QVEKLAKVLLWSDPVVKSAVSTQP-HAALACY---------LQVLSPDEAMLKGFNSISDVQVYWTIFEETYLTSS----------HrqHYENLVEPLAK
LYSYIIEYQARAICHFSKtq--LSRGWQnvaggndwa----G-k------ASEIGALSKARS-ILISHDnEkeirerwsrq--lREiqe-STAILGEIRQ
VLDESQ-
>KGO75635.1
----grissTVAETKDLWNEAFLSLRPIEQTQLKTItgsegvc-AfTKPDFAILKAQIQQKQKQCEEDSWKV-PIGDHVIIVRDFAAKSATWLQ---KLG
DLIIPFTPTAASAPWGLIKGILQVSVTYDSQMLALLGTMDKVLEVVYHGQIYEMVYT--SE------RI-RldALEILQTKLREIYKTALELVAYTQNQL
CHGTPRHICEAIVNPD-GAEGFLKDLKTRHSELSYAAQLCEScrssgadrrl------MDAMRAMSEPLVRFEK
>KGQ03269.1
---tp-dtkc----------GA-------n-kavapdaaSfeKPT---tspsntaqTkGrPVereECYpPS---TSTEAQSHAlpD-P------------
sSYGTP-RDVAKFILLAKGIVDVAIRNIPq--AALPWAGVCVrlq---ILLNPATASSANLAGIAHG---------------------------------
-------------------------l--GLIFPQglanwddwd----A-y------LKTVIDAEGAVLKDWAQYDQchahdsreklvkc--aEGmes---
-VLQ-------AIRH
>KGQ06558.1
--Sshdaas-ktadepssspAATSAEALWCDAYRQLSETee-dlikGyeKNVRKYslststttgeaaaiqqpvvDL--sspAGVAA---VVTALEDRRkE
KQ-LQV----tirCKKYVVREQVEKIIKVVKLADGGVKAAMSVQP-YAALGWSILSAIIPLLQSSFDSNAAMIKGLATIAELIHYWRNFETLYLPSM---
-------SseAYKSLCSPLSNLYANMLKYQFTVVNHLSKnq--ASRGGSallvandwk----D-m------EEAISVMDERCR-LHIDAFqEsqiknlve
----e-EGRKLDGLCRVTEESS-
>PQK15624.1
--Sshdaas-ktadepssspAATSAEALWRDAYRQLSETee-dlikGyeKNVRKYflststttgeaaaiqqpvvDL--sspAGVAA---VVTALEDRRkE
KQ-LQI----tirCKKYVVREQVEKMIKVVKLADEGVKAAMSVQP-YAALGWSILSAIIPLLQSSFDSNAAMIKGLATIAELIHYWRNFETLYLPSM---
-------SseAYKSLCSPLSNLYANMLKYQFTVVNHLSKnq--ASRGGSallvandwk----D-m------EEAISVMDERCR-LHIDAFqEsqiknlve
----e-EGRKLDGLCRVTEESS-
>XP_008602097.1
--Sshdaas-ktadepssspAATSAEALWRDAYRQLSETee-dlikGyeKNVHKYflststttgeaaaiqqpvvDL--sspAGVAA---VVTALEDRRkE
KQ-LQV----tirCKKYVVREQVEKIIKVVKLADGGVKAAMSVQP-YAALGWSILSAIIPLLQSSFDSNAAMIKGLATIAELIHYWRNFEILYLPSM---
-------SseAYKSLCSPLSNLYANMLKYQFTVVNHLSKnq--ASRGGSallvandwk----D-m------EEAISAMDERCR-LHIDAFqEsqikvlve
----e-EGRKLDRLCRVTEESS-
>KIA75560.1
P-Lattafaag-atdggSESKNKSLWQMAFD--DLShtDrrtlaEyeAYLLS-pn------PGIlddLRAKIHKEEEAYaqR-K-LRL----kfkGHEIA
LSEICRKILNYLDQFLIIGDIIIEYDPGHTAIPWAIIRGFVKm-AQNIGGSAGAVVDGLERLSAVITRFSLVETELARK-----------KyaIASDLIN
SMARLYTAILAYMASAKRFYDTns--LGARAVagm------------INRVQSEMDS----------awkii--ADkeedawk-LRL---ML--------
-
>KID60020.1
--Sseplqt-kandtsdqvsASSIQLKVWNDAYKGLKDDn-kktmeKfeAIMRKSsastsstssqnkevVVrSEdvwNLMRR---FVRSQ---VekT-E-
KLD----kh------LGTIENVARIAQGITELIKGPLESvpQA-GPAIAALGLVLVSKl-VANPASERRANRQGLVYVQKKLAWYWELSDFLLQDI----
----DSMrgLGQNLRLFIVDLYQQFLLYEVDSVLMLQRnr--ALGWLQdmlkwkdwa----G-q------LSEIQQAEQQVTQCISDYTQmkes--qERr
earn------------------
>EXU96522.1
--Sseplqn-kandasdqvsASSIQLKVWNDAYKGLKDDn-kktmeKfeAIMRKSsastsstssqskeVVrSEdvwNLMRR---FVRSQ---VekT-E-K
LD----kh------LGTIENVARIAQGITELIKGPLESvpQA-GPAIAALGLVLVSQl-VANPASERRANRQGLVYVQKKLAWYWELSDFLLQDI-----
---DSMrgLGQNLRLFIVDLYQQFLLYEVDSVLMLQRnr--ALGFLQdmlkwkdwa----G-q------LSEIQQAEQQVTQCISDYIQmkes--qEKre
arn------------------
>KFG78228.1
--Sseplqt-kandtsdqvsASSIQLKVWNDAYKGLKDDn-kktmeKfeAIMRKSsastsstssqnkevVVrSEdvwNLMRR---FVRSQ---VekT-E-
KLD----kh------LGTIENVARIAQGITELIKGPLESvpQA-GPAIAALGLVLV--l-VANPASERRANRQGLVYVQKKLAWYWELSDFLLQDI----
----DSMrgLGQNLRLFIVDLYQQFLLYEVDSVLMLQRnr--ALGWLQdmlkwkdwa----G-q------LSEIQQAEQQVTQCISDYTQmkes--qERr
earn------------------
>KID82181.1
--Sseplrt-kandasdqvsASSIQLKVWNDAYKGLKDDn-rktmeKfeAIMRKGsastsstssqnkevVVrSEdvwNLMRR---FVRSQ---VekT-E-
KLD----kh------LGTIENVARIAQSITELIKGPLESvpQA-GPAIAALGLVLVSKl-VANPASERRANRQGIVYVQKKLAWYWELSDFLLQDI----
----DSMrgLGQNLRLFIVDLYQQFLLYQVDSVIMLQRnr--ALGWLQdmlkwkdwa----G-q------LSEIQQAEQQVTQCISDYTQmkes--qEKr
darn------------------
>KJK74991.1
--Sseplqt-kandtsdqvsASSIQLKVWNDAYKGLKDDn-kktmeKfeAIMRKGsastsstssqskeVVrSEdvwNLMRR---FVRSQ---VekT-E-K
LD----kh------LGTIENVARIAQGITELIKGPLESvpQA-GPAIAALGLVLV--l-VANPASERRANRQGLVYVQKKLAWYWELSDFLLQDI-----
---DSMrgLGQNLRLFIVDLYQQFLLYEVDSVLMLQRnr--ALGFLQdmlkwkdwa----G-q------LSEIQQAEQQVTQCIIDYTQmkes--qEKre
arn------------------
>XP_007815743.1
--Spepvqt-kandtsdevsASPVQRKVWNDAYKGLKDEn-rktmaKfeAIMRKSststsstspqnkel-VhPEdvwNLMTR---FVRSQ---VqkT-E-
RLD----kh------LGTIENVARIAEGITELIKGPLESvpQA-GPPIAALGLVIVSKl-VANPASERKANRQGLVYVQKKLAWYWELSDFLLQDI----
----DSMkgLGQNLRLFIVDLYQKFLLYQVESVLMIQRnr--FVSWLQdlikwkdwa----G-k------LSDIQKAEQKVTQCISEYTQmkes--qEKr
eard------------------
>XP_011410805.1
--Sseplqn-kandasdqvsASSIQLKVWNDAYKGLKDDn-kktmeKfeAIMRKSsastsstssqskeVVrSEdvwNLMRR---FVRSQ---VekT-E-K
LD----kh------LGTIENVARIAQGITELIKGPLESvpQA-GPAIAALGLVLVSQl-VANPASERRANRQGLVYVQKKLAWYWELSDFLLQDI-----
---DSMrgLGQNLRLFIVDLYQQFLLYEVDSVLMLQRnr--ALGFLQdmlkwkdwa----G-q------LSEIQQAEQQVTQCISDYIQmkes--qEKre
arn------------------
>XP_014544007.1
--Sseplqt-kandtsdqlsASSIQLKVWNDAYKGLKDDn-kktmeKfeAIMRKSsastsstssqskeVVrSEdvwNLMRR---FVRSQ---VekT-E-K
LD----kh------LGTIENVARIAQSITELIKGPLESvpQA-GPAIAALGLVLVFKl-VANPASERRANRQGLVYVQKKLAWYWELSDFLLQDI-----
---DSMrgLGQNLRLFIVDLYQQFLLYEVDSVLMLQRnr--ALGWLQdmlkwkdwa----G-q------LSEIQQAEQQVTQCISDYTQmkes--qEKrd
arn------------------
>KID64389.1
--Nasanga-snasdisdrpGKASSERLWSQADQDLCGRaePglmdEfeAQLGGQPL--snpKSVKE---AVIQRLSERqDKK-WHF----tlmGKTHTV
RDQAQRLVDLLTFSDSIVKLAVSTQP-NAALAWTS------PLNAASAQNQALVDGFEAVVVVQRYWATCENVFLSES----------QqhISRELATKL
QNLYSLMLEYQVRAICHLSKga--IKRALKspendwg----K-k------LNAIRDCDVTCR-NLNDVLwReeardsqsvq--fRKmde-HRDLQLKALQ
AAADER-
>KFG78714.1
N-Asangasnasd-isdrpGKASSERLWSQADQDLCGRaEpglmdEfeAQLGGQ------PLSnpkSVKeAVIQRLSERqdK-K-WHF----tlmGKTHT
VRDQAQRLVDLLTF----SDSIVKLAP----------------LNAASAQNQALVDGFEAVVVVQRYWATCENVFLSE----------SQqhISRELATK
LQNLYSLMLEYQVRAICHLSKga--IKRALKspendwg----K-k------LNAIRDCDVTCRNLNDVLWReeards----qs-V---------------
-
>KJK82908.1
--Nasanga-sdasdisdrpGKASSERLWSQADQDLCGRaePglmdEfeEQLGGQPL--snlKSVKE---AVIQRLSERqNKK-WHF----tlmGKTHTV
RDQAQRLVDLLTFSDSIVKLAVSTQP-NAALAWTS------LLNAASAQNQALVDGFEAVVVVQRYWATCENIFLSES----------QqhISRELATKL
QNLYSLMLEYQVRAICHLSKga--IKRALKspenywg----K-k------LNAIRDCDVTCR-NLNDVLwRgeardsqsvq--fRKmde-HRDLQLKALQ
AAADER-
>KJK95156.1
--Nasanga-sdasdisdrpGKASSERLWSQADQDLCGRaePglmdEfeEQLGGQPL--snlKSVKE---AVIQRLSERqNKK-WHF----tlmGKTHTV
RDQAQRLVDLLTFSDSIVKLAVSTQP-NAALAWTS------LLNAASAQNQALVDGFEAVVVVQRYWATCENIFLSES----------QqhISRELATKL
QNLYSLMLEYQVRAICHLSKga--IKRALKspenywg----K-k------LNAIRDCDVTCR-NLNDVLwRgeardsqsvq--fRKmde-HRDLQLKALQ
AAADER-
>KID65972.1
TENansvTprlapsengSVAEKKGKWTAALHTLSDEERRLFKNLdaEKpALGILQDVLAATLKKKEDCLRKRRKVRI-PGRDIVIRDVLDKLSAWVTMFI
SIGDIIVQYDPVHAALPWAAVRFVLEVAYIRSAISPAQAPPVSDLNE-----ARNAKGFLTNFA--------LSldVYPQLFEAVETLHTNVLKFLGYLL
RYFGSSTIARHLKSIVVS-kKDIEAKFQPIEKSWRRVDEPSRLATAekneee----------------------
>KID81089.1
TENadsvtPrlvpsengsv--AEKEGKWTAALHALSDEERQLFKNLdaeKPa-LGILQDVLAATLKKKEDCIRKRRKVRIPG-REIVIRDVLDKLSAWVT
KFISIGDIVVQYDPVHAALPWAAVRFVLQVAVNDFETLDFALSSIERLVNYITISSIFEVQYLQPKH-------HH-ldVYPQLFEAVETLHTNVLKFLG
YLLRYFGSSTIARHLKSIVVSKkd--IEVKFQPIEKAWCRVDELSRLATAekne----eefeVLQNKLQELYRPIARSAD
>EXU97098.1
TENadsvTprlvpsengSVAEKEGKWTAALHALSDEERQLFQNLdaEKpALGILQYVLAATLKKKEDCLRKRRKVRI-PGREIVIRDVLDKLSAWVTKFI
SIGDIIVQYDPVHAALPWAAVRFVLQVAVNDFETLDLALSSIERLVNYITISSIFEVQYLQPKH--------HHldVYPQLFEAVETLHTNVLKFLGYLL
RYFGSSTIARHLKSIVVS-kKDIEAKFQPIEKSWRRVDEPSRLATAekneee----------------------
>KID85162.1
TENadsatPrlvpsengsv--AEKEGKWTAALHALSDEERQLFKNLdaeKPa-LGILQDVLAATLKKKEDCIMKRRKVRIPG-REIVIRDVLGKLSAWVT
KFMSIGDIIVQYDPVHAALPWAAVRFVLQVAVNDFETLDFALSSIERLVNYVTISSIFEVQYLQPKH-------HH-ldVYPQLFEAVETLHTNVLKFLG
YLLRYFGSSTIARHLKSIVVSKkd--IEAKFQPIEKAWRRVDELSRLATAekne----eefeVLQNKLQELYRPIARSAD
>KID93812.1
TENadsvtPrlvpsengsv--AEKEGKWTAALHALSDEERQLFKNLdaeKPa-LGILQDVLAATLKKKEDYIRKRRKVRIPG-REIVIRDVLDKLSAWVT
KFISIGDIVVQYDPVHAALPWAAVRFVLQVAVNDFETLDFALSSIERLVNYITISSIFEVQYLQPKH-------HH-ldVYPQLFEAVETLHTNVLKFLG
YLLRYFGSSTIARHLKSIVVSKkd--IEVKFQPIEKAWCRVDELSRLATAekne----eefeVLQNKLQELYRPIARSAD
>XP_007825988.2
TENadsvTprlvpsengSVAEKEGKWTAALHALSDEERQLFQNLdaEKpALGILQYVLAATLKKKEDCLRKRRKVRI-PGREIVIRDVLDKLSAWVTKFI
SIGDIIVQYDPVHAALPWAAVRFVLQVAVNDFETLDLALSSIERLVNYITISSIFEVQYLQPKH--------HHldVYPQLFEAVETLHTNVLKFLGYLL
RYFGSSTIARHLKSIVVS-kKDIEAKFQPIEKSWRRVDEPSRLATAekneee----------------------
>XP_014542919.1
-------------------------------mskSLp-LGILQDVLAETLKKKEDCLRKRGKVKIQG-REIVIRDVLNKLSACITKFISIGDIIVQYDPV
HAALPWAAVRFVLQVAVDDPETFDLVLFYIERLVYYITISSIFDVQYLQPKH-------HL-ldVYPQLFEAIETLQTNVLKFLGYLLRHFCSSTIARHL
KSIVVSKkd--IEAKFQPIEKAWRRVDELSRLATAekne----eefeVLQNKLQELYRPIARSAD
>XP_018144511.1
TDSStlaasedgSVAEKQGKWAAALRALSDEDRQLFENLhldaQKpALSVLQDVLAATNEKKEECVKKRIKVK-IKGREIVIRDVLDKISAWVTKFISIG
DVIVQYDPAHAALPWAAVRFVLQISVNDFEMFDFALSSIERLVNYITISSIFEVQYLQPKH------H--HlkAYPQLSEAVESLYANVLKFLGYLLRYF
GSSTIARHLKSIVVSKNDIESKFQPIEAARLRVDELSRLMAAeyte----eefqVLQDKLEELYRPIARTAD
>KIJ24000.1
--Gtd-sdeeWRKKKSAEFAGAMLEFARKLgqt-gkKSyFTDKvieqahfinrdedpi-KrSRrslEE---LRELVSQLDETHkkTSK-A-------R--
RTIDHLQPFFDGITRYMGVVETLVSSNPAISALVWGGVKYVVQLAGEYSHHYDNLTGLLESLEPQLNFLGQLSEIFDWS------------esL----CK
IIMKSYEDILSLFAAAAEAYAQsg--KH----qcclgtll----P-fdRKYKRVAERLDKNMQAIRDSAQAAQS----------------------
>KIJ50943.1
----MLPKESTAFELALGEYLRSLpekKRIrnfIFE-lansassT---sfnKS---LEQLVQKVEEKHrqKAI-K-------V--TLYGVLRRITRTLRD
YYDIFDTLVSANPMPAALILGAVKVLIDGVDRFLNMFDIIKDELQSLQRYLLRVTEYEYLYPDSA--------------PLQKFLCQFYVNFLRFWHQVD
KECKRsg--FN--a--lfssva----P-lstSKMRKI---leeIRDALDQIETEANMAE-reeake----er---MLSQRERL-----Ln-
>KIJ62331.1
----mslsklsqcSPPTEKTYFERAWDEYVATLtnd-KEqgfIQK-clqaasglpD---draTS---INQSLVEIVDKKaeSAS-Q-------K--VLGT
YVRPVVDTLKGFYGIIDTLTSSNTIA-SISWGCVKLLLDTVGQYAGLLDTIQSQLKTLQIVLSNVTQYDQLYRGDE--------------KMQQLLCQTY
ISVIGFWRRVDKECSRys--TF----iks----S-rsaKKLDDI---skkIEGDVSRIKDRADVLSKvesrteytsyqa----ar---AAA---------
---
>KIK37029.1
----mdqpdeTTSSEKTPFELAWEAYRATIkssqTKKlkfIEK-csnftselR---dpaAA---INEAITEAEKQDsqKQS-R-------K--VVRAYLL
PVLNVLTGFTGIVDALTTLNPIA-SIVWGCLKVAITSLDQCARLFETIHSELGSLGEHLEYIAGYGDLYQKNK--------------KMQRILCSVYINV
IRFWYRVDKECTKsg--PK----fgt----P-fstKKLQVI---isdMREDAVKIKACADLLHGqesgedrnankv----ar---QKVEDEII-----Ka
-
>KIL83643.1
----mtSLDPAQAAFNTAIHEFKAGln-dqal-YSkiLT------TTIKDvyeQAIHIQQEQP-RQRS-L-------I---NLARASLYLERLRDLVAVI
DAFvq--vTp--DIAPLIWGPVNL-lL---rwTSdm-KSPFDELLHVLEEIGILLPDFNYSAKLFP-----G----G---Q--YINQVLALLFQDILDFY
LVFLKFFSSr-----GWKiffgllwprk------rAEIDRVIg-RMRDHTHHLRNDVHQE----niQEayqarrr------------------
>KIL84644.1
---slstssl-stsklsngsTGSLQERLWNQAYANLKD-d-etttveVyeSFLLQRseeleprpmtspddqttA-lLLknpDHMEK---LVNVGLERSqr
I----AR--------AKKNI-EEFVRVAEPVKEVMKVVVQAAPq--ATIAWSCISFaleVGWlgdtvimnlslidslqIVANPLTESSINRDSITYVLGM
MEWYWGIVDLLLDEEIHR----R---sLRDQVEKQIIELYQKLLLYQMKSISRYFRnq--IYVLLRdvvklddwa----G-e------LKGVKDAEEDLR
KKLQDYTTgtiierlktless--lKNe-----FDSF---------
>KIL85069.1
---------MEKLTDIVKEFRSSlk-slh-QDeFEG-----ISIGDmkrEIQEKQEMRH-RTSN-M-------I---NMNRLRMFIEGMESLENILCQLe
fpd--t-s--SVMSTIWGSVRF-lF---ktTDaa-DKALDSILDVYERLGAELIDLTEHEQLFR-----D----Y---P--DTVKCLVNIVEDIQRFHLL
AYKLFSLt-----pqLWQrlqkpvweds------sSMFKKISd-SLKNTADFIKKGSIYS----qg-----ADYSETRaafvryf--------
>KIL85368.1
--KstsvsetgsmpsNvasaqtnaqkdAAAISLELWIEAYEEADDKTREWIGRVpeidnvk--n---FAQGLVEVVHRREEEYEGDHLDLeGSKGKRKIL
WRLHAERVVSWLT---AIGDIAIPFAPAPSSAVWSGVKVLL-----------------------------------------------------------
-----------------------NFLDALIDPE-ESTGKVAEMRNWESRLSIVAEACGTesiqarsaeq------KKLLQRLQEPLGRIDD
>KIL86170.1
----alqdspaplnTTSPPQRIWNQAYDELKK-p-eneqaiveAyeKILTKYllsttetteenngaqnliNAdPAkrwKQMEQ---LVQEGLETTakD-A
------------dIKEKV-NHWITIIQPLRDAVSTGVKAAPa--AAIPWAGICCalq---ILSSPLTEPKKNRDGMTYVLSRMQWYWELWRLVLDENLS-
----SSSArtLQSELEKQVTKLYRKLLLYQMKSVITYHRsr--FAVFLRdlpklddwa----T-l------VSEVKDAENAVMRDVEQYSTldmrtklrg
ilss--aDEqa---KHLADMFnq--------
>PNP76753.1
----pevhqptpqpPESLPERLWNEAYDELKN-s-eskqtiveAyeKVLSSQlqpatvssdgsadvpnivASdPNarwRQMER---LVQVGLEKTakD-A
------------dRKQKV-NQWLEMINPLKQAISTGIKAAPq--AAVPWAGICCale---ILSSPLTEPKKNRDGMTHVLTRMEWYWELSRLLLDEDRP-
----SNSSrpLQAQLEKHVISLYGKLLLYEMKSVVLYHRsr--FGVFMRdlpklddwe----T-q------LNEIKDAESAVERDASQYNTlemrttlqd
isas--aRVse---RKLHDIFle--------
>KIL92207.1
--V-eeter-PFNMESLWAKAYKMIQDDenHsqlldKfeAYLQKAgdegreeicsSSqSVqrvKDIQK---MAENKLEKLpeS-R-TSL----sigGKRV
IVRESVQKAIRTITQFKPLISGAISAEP-HAALAWACILGVLPi-LESIFQQDEAAADGLGKIVFLLVRYQNIQDTILSRNS----GyggqiE--TTqqL
YDNIESKLVSIYANVYMYQIQFVLQYGRsk--WRRNLGgifkpedwk----Q-k------WNEIDSARQLVDQGIQDQVGarildtweavkki--eVEtt
etlkv-V-----------QGINA
>KLO91676.1
--A-eeaer-LFNMESLWAKAFEMIQDDdnHsqlldKfeAYLQKEkddgreemsgSSqDVhrlKQIQK---LAEKKLEQLpkN-R-TSF----sigGRRI
TIRESAQKVIRTITQFKALISGAVSAEP-HAALAWACILGVLP--------DEAAAGGLGKIVFLLVRYQVIQDTILSRHY----GdgrqtD--NSqrLT
ANIESKLVSIYAKVYIYQIQFVLQYGRsk--WRRNLGgvfkpedwk----Q-k------WNEIDSARQLVDQSIQDRVSaktldvweairni--qAEcte
taev-V-----------HDIKA
>RBA18516.1
--A-eeaer-LFNMESLWAKAFEMIQDDdnHsqlldKfeAYLKKEkddgreemsgSSqDVhrlKQIQK---LAEKKLEELpeN-R-TSF----svgGKRI
VIRESIQKAIRTITQFKALISGAVSAEP-HAALAWACILGALPi-LESIFQQDEAAADGLGKIVFLLVRYQVIQDTILSRHY----GdgrqtD--NTqrL
TANIESKLVSIYAKVYLYQIQFVLQYGRsk--WRRNLGgvfkpedwk----Q-k------WNEIDSARQLVDQSIQDRVSaktldaweairni--qAEct
etlev-V-----------HDIKA
>KIM28668.1
PPNet-tvlsngttiSPAKELTFWDKAIETLPEEYK----MPdeWRtPTTNGDNLVDLVKQEQQECEGKLWKIEI-NGKELVVRELFEKTISWVQRFVVV
GDTAVQYDPGNAALPWAGFRFLLQIALNEKETYGAMLAGLERATWLTAYCSAQESLYKEYFA-----TNPKYsdINASFVDNLVHLYAAVLKFLVQAHKY
FATNTAVRMLKSIVEP-sSWVRELTQAIDSRKANMEDYANLVHKknvsqs-----LKDVLETLQP-------
>KIM73983.1
ISMGtpe-EQRSNDLWAVALETLSDADRQNIHFDSPdKLKVLSDLQALTERAREECIRKRWKYTR-NGKTVVLRDVFDKVLQWVEMFKNIGDVVAQHVPA
SVALPWAGIGFLLDIVLKDFAKYSFLVDGVELISRLIDRYIIFENLYLQ---------HASAGAASLRDALTSLYAAILKYLSQTKAYFNQNTISRIINS
AVVSKDDFKILLEDIGLQQMHVDRCANLVDAeyrnaesalltkIASDqtdtreELLTLLKTLSGPISRMNS
>KIM95725.1
----mpTFDPSRQAFESAKNVFQESlk-derl-LKdiQE------aITIEDvwkLASDIQATQD-AEKR-L-------R---HMAKMRSFLDKLEAYTVV
VDTFvq--vKp--DLLALIWGPIRL-lL---vwTSny-AMFADALASVMKKVGDALPHFVEVVKIFS-----N----N---D--RLKDLLALFYRDILDF
YVITLELFNLp-----RLKmifqavwprr------kEKIDIVVn-NIERLTTMMRDEVTIQ----hiKEeydlrak------------------
>KZL74295.1
---flni-rttyieiamsTFDPARQAFENAKAAFRAKlk-dkdl-FQqlLQ------tTSIEQvwqTTNEIQTRQE-VEKR-M-------R---FMGKIK
TFLDKLSDYASVVDTFvq--vKp--DVMALIWGPIRL-lL---lwTAnv-AKLADAIVSATSRIGDVLPPFLETVKIFS-----D----S---E--RLKN
VLALFFEDILDFYAILLEFFKLs-----RRQflfesiwpkq------rERVKVVVe-SIERHGSLLRNEATLQ----qiKAehearak------------
------
>KIM99246.1
-----RTRGENLWQLSVSSLSQEQKELIDF-nHSdRLTVLKEVVNLAEDKKEQCLRKRWTIKKRKGGTLILRDVFEKIAVWAQKFREIGDIAVQYDPVHA
ALPWAGVRLLLQLVINESQPFGAMLEGLEYVSNLIARYAIVEELYLSQSS-----V----AIHQLSNSIVKLYSSILIFLGKAHGFFDDNTAKRLAKSHT
---------------------------------eQMLKLSEHLSHPVKRVAE
>KIV83969.1
----malssrrvASSSPMKGLSQALHDFEAHldk--scTaVLEKErlq----sqPTLEDvlsFTESLDEENR--Q---RR-----CK--GVGPRLHTILE
AVQQFSGVIDTVVgGSqSK-LAGYLWGAIKTtllvtqnsssyfdk--------------LSDLLMHVGRSCPRFQEYGLLYPI--------------SAE
LQGALCDYFIVVVRLCRETVDFITKs--L---LAklsaTIFDP---FQ---TRFGHYENELERHGSAIR-devrlaavkeqhl---Vnt----MNQSFHR
KYLV---
>KIV87308.1
--Qnnas-pstagaaAKPQSRNLWGEAWLKLEIDq-pdlhdKfaSILAAEapiaas-ApAKlneAFLRH---LIDEKLATIqqK-Q-WTL----nlgSRS
IRARAIVERCLGFITVSKDLLTQAAALDPAHAGLPVAALCLAVSl-LTRDKEQNEALVDALETTAIIVQRYVATEQVYVYH-NED--------PNERLVE
CIVSLYSKILLLEAKLVIHLSAnt--GLRIAQnmtgqtdwl----S-v------SKSVQQADEECERLRAIADSasatdh--hRElrem----LKDLNRK
TLD----
>KIW70327.1
K-Pisssh-gcipnptqpTDRFFQDTLSGYLAKYKSRlt-kde-EKeFEN-----TKLIDvkrQILQIQDQQG-KEKK-M-------I---NLTRMDRFL
NALDEWGIVVSSFad--s-s--VFVAFIWGLVKA-lL---qrANtf-SEAFEALLDAYEKIGQHLPSLEPYRGLFA-----E----N---M--DTRNALG
LMYSDIAEFHLKALRFF------Sgsg-WKksftsfwkdf------gTRFGGILk-ALDQHRSLIERLAQQY----qfNQyqldrkllfevvq-------
---sye--------
>KIW70328.1
K-Pisssh-gcipnptqpTDRFFQDTLSGYLAKYKSRlt-kde-EKeFEN-----TKLIDvkrQILQIQDQQG-KEKK-M-------I---NLTRMDRFL
NALDEWGIVVSSFad--s-s--VFVAFIWGLVKA-lL---qrANtf-SEAFEALLDAYEKIGQHLPSLEPYRGLFA-----E----N---M--DTRNALG
LMYSDIAEFHLKALRFF------Sgsg-WKksftsfwkdf------gTRFGGILk-ALDQHRSLIERLAQQY----qfNQyqldrkllfevvq-------
---sye--------
>XP_007754668.1
K-Tassap-vctsyrpqhPDQAFQDSLSRYLAKYKSRlt-rde-EKeLEN-----TKLSDvkrQILQIQDQQG-KERK-A-------I---NLTRMDKFI
KAMDEWENVVSIFad--s-t--VFVAFVWGLVKA-lL---raAStf-SDSFENLLDAYEQLGLRLPSLEPYRELFA-----E----N---A--EMRNALG
LMYSDIAEFHLKALRFF------Sgsg-WKksftslwkdf------gTKFGGTLr-ALDQHRSLIEELARQY----qfNQyqldrkqlfevvq-------
---sye--------
>CZR51266.1
---c-fhhfqwQIRVPETIFYQTLERFK-iGln-dhe-KEdFGL-----TTLDEvndIICEIQDEHA-SERK-M-------Q---NMTRIQTFLEGMEQY
GNVIEVFln--a-s--VFVAFVWV---------AKtc-TDSLDSLLNTYEQICETIPQLLQYDKLFK-----Q------N-P--AMQRVLGLIYKDILEF
HRRALVVF------Krrs-WRrhfsatwkdf------nTHFGRLLd-NLRRHKRDIESQASLV----eiERnqs------------------
>CZR60104.1
--------MDTSFENALVKFRANlt-ekq-RRdfAR------CTLKDvqtAIDEIQDHLG-SKRR-L-------R---NMKRIAKFIEAMTQLGQVVEVF
ln--v-g--NTVAFVW-gPIKF-vL---laAStw-VETFDLLLDTYAEIGEILPRLTQFRNLLE-----Q----Y---P--YLKVHLENYYYDVLDFHKN
ALHVF------Srpa-WKtvfysswktf------kTRFGPIIg-SLKRHRELISDEKLTI----aiSEvr---DVREFVEekletls--------
>KIN04273.1
-----MDSTGDTFQTALNDFK-tRlt-ake-LEsFQF-----AKLDDvryCILRIQREQE-QFRT-M-------M---NMTRLESFLEAMKQFGKIIEVF
gn--s-s--SLVGFIWGPMKM-iL---etASty-TDSFETLLDAYRQIGEHMPLLEQYEYLFG-----D------N-P--YMQRVLALMYSDILMFHKKA
LRFF------Tara-WRqvfrsiwktf------eTRFKDILr-SLSGSRQLITEQASLV----hyQ-hyqqD----REMLRglitrye--------
>PMD43143.1
-----MSTVEESFEVILANFK-nKlt-pke-RHdFQF-----VTLSDvreTAIRIQKDQE-TLKN-M-------M---NMRRLESFLEAMKQFGEVIGIF
an--a-s--IFVAFVWGPLKF-iL---qtAHtw-TDSFEHILDAYSQIGDHMPLLEQYRDLFG-----Q------K-P--HMRRVLALIYTDILKFHKKA
VRIF------Radi-WRqlfrsiwkdf------dTRFQGLLe-NLRLHRQMIVDQAGLL----hmE-esqrS----NQAMIdhiqsya--------
>OAL02432.1
-----KRQPIEAFSKALASFR-tRls-aee-LAtFRS-----TTYDNlldDLIRLQQQQE-KKKE-M-------M---NLSRIQAFLEGMHQLGKIVEVF
ln--v-n--EAVCFVWGPVKF-lL---ltASvf-SDTFDTLLDAYAKIGEQLPLLPEYEELFG-----D------N-P--HMIDALQWIYVDILTFHKHA
LRFF------Qgtk-LKhiframwksy------eTEFQGILq-NLERHKDLVERRASVD----qyR-ryre------------------
>OAL51767.1
D-Sgpsth-vtlsgensdSPQAPGEACTLAIKKFSARlt-gee-LAeFKS-----TTYEQlcsDLDRVQNEQA-SRME-M-------K---NLSRIKSCL
EAMHQFAKVFEIFsn--v-s--DAVAFIWGPMKL-lL---ltASmf-AEPFEALVDAYEQIGEQLPLISEYEALFQ-----T----S---P--HMINVLE
LMYIDILDFHSQALKIV------Sgrh---f------nTKFGGILe-SLSRHKDIVECHATVS----qyREyre------------------
>OBT70089.1
----maNNEPDKTIFEESRSRFL-iGlt-nse-KNdFKF-----TTLQGvhdAIDKIQDEHG-SQRK-M-------R---NMTRIRGFIEAMEQYGTVIE
VFln--v-s--DFIAFIWGPVKF-lL---lvAKtw-AESLDTLLDAYEQLGEAIPLLCQYESLFT-----N------N-K--HMRRLLGCIYADILEFHR
RALVIF------Krka-WKqlfhstwkdf------nAHFRRLLd-SLRNNAALIGQQATLV----eiKEnqr------------------
>OCK83584.1
----mttPLSTHSPALEKALNEFRSGls-qdd-QDeFNN-----TTLEDhqrSILEVQEKHA-SARK-A-------K---NMTRLKAFLEAMEQYGKIVE
VFln--a-s--NVLAFVWGPAKV-sL---taFRsh-LPTPRHLTSfwTCTTILGKASMFAQYESLFQ-----D----T---kfG--HMRQVLELLYMGVL
RFHHAAYKYF------Tqrn-----------------DLRRHKNLVEKQAGLY----qfEEiqr------------------
>OCK87027.1
----mavPTILQTNAFERVLQHFKNNlt-pde-AKdFQF-----TKLHDlhvEIETIQQNHA-SARK-L-------R---NMKRLEKFLEAMEQYGKVVE
IFln--c-t--PMLAYVWGPMKF-iL---qvASth-SDSFNSLLDAYEQLGENMPQLLQYQTM-D-----K------D-P--QMAKVLSLLFEDILDFHL
QALKQF------Rqrm-WKkifhatwktf------rSDFDHILq-NIKRHNNLIRNQANLI----hfERtqea----------fekah--------
>OCK89170.1
----maaIASSQESEFTRTLRDFE-kNlt-deq-RDdFKF-----STLDDlraTISTIQSKQG-SERN-M-------R---NFTRMRAFLEAIEQYGKVI
EVFan--s-s--IFVAFIWV---------ASay-SEAFDALLDAYEEIGNNLPLLSQYQDLLEHVRVSH------N-P--HFQRALTLIYIDILEFHKKA
LKYF------Qqrm-WKqlfqatwktf------rTKFSGLLe-NIRRNQHLVESQANLI----qfKQlkeanlahfeql----------fqelh------
--
>OCK98115.1
----mesLLSAHAPAFRKALDDFQFSla-qnd-RDlFKY-----TTLADlqrSILEIQAKHA-SERK-T-------K---NMARLNSFLEAMEQYGKVIE
VFln--a-s--EFVAFVWGPAKF-lL---qvAStf-TEAFDELLDVYNDIGESLPMLSQYESLFK-----E------K-G--YMGKVLELIYFDILEFHH
KAYKYF------Kqra-WKqmfracwktf------rSRFRPVLe-NLRRHKSLVETQASLC----qfEE----------iq--------
>OQD65277.1
----MATSQSSAFQHVLATFK-aKvd-pkm-TSeFEM-----TTLVDlrrSLASIQRKHA-SERR-V-------R---NMGRLSRFLDAMEQYGKVIEVF
ln--a-t--DILAFVWGPMKF-lL---qvANtf-NEAFNKLLETYQLIGESLPLLDKCQGILE-----N------T-P--YVRQALESIFSDILEFHGYA
LGYF------Kkpm-WQrifqatwaty------kTRFQPIVd-NLYRHKDLLEGRVTFT----qlETiic------------------
>OQD67723.1
----MANTYTPLFERSLEAFKKDln-kkd-RDnFKF-----STLEDleqCLTQLQVKHR-SQRR-I-------Q---NLNRLRPFLEAMNQFGKVVEVFc
n--s-s--EIVPFLWGPVKF-lL---liADtf-ENAFSELLDTYEYIGENLPLLLQYQELFR-----T------N-P--HMIKVLSLMYEDILNFHRIAI
QYF------Qqrl-WKqlwhatwktq------qSRFSSIIs-GMARHRALIESQAGLS----eiAD----------sq--------
>CRL18986.1
----MTNTYTPLFERSLETFKKDln-kkd-RDnFKF-----STLEDleqCLTQLQAKHR-SQRR-M-------Q---NLNRLKPFLEAMNQFGKVVEVFc
n--s-s--EIVPFLWGPVKF-lL---liADtf-ESAFSELLDTYEYIGENLPLLLQYQELFR-----T------N-P--HMIKVLSLMYEDILKFHRIAI
QYF------Qqrl-WKqlwhatwktq------qSRFSNIIs-GMARHRALIESQAGLV----qiAD----------sq--------
>OCK92030.1
----mstASPPQDDLFRRVLDSFKKDls-rqe-KQnFSF-----TDIKGlnlAIDDLQKKQH-SQRR-L-------Q---NLSRLKPFLEAMEQYGKVVE
VFcn--s-s--EFVAFVWGPMKF-lL---qvASsy-AEAFNELLDVYQTIGQDMPLLLQYQSVFQ-----D------N-P--HMVRVLTLMYEDILEFHR
RALKYF------Qqrm-WRqlfqatwktf------kSKFSGLSd-SMRRHRSLIESQANLL----qiEE----------sq--------
>OQD95723.1
----MANTYTPLFERSLEAFKKDln-kkd-RDnFKF-----STLEDleqCLTQLQAKHR-SQRR-M-------Q---NLNRLKPFLEAMNQFGKVVEVFc
n--s-s--EIVPFLWGPVKF-lL---liADtf-ENAFSELLDTYEYIGENLPLLLQYQELFR-----T------N-P--HMIKVLSLMYEDILKFHRIAI
QYF------Qqrl-WKqlwhatwktq------qSRFSNIIs-GMARHRALIESQAGLV----qiAD----------sq--------
>XP_016595911.1
----MANTYTPLFERSLEAFKKDln-kke-RDnFKF-----SKLEDleqCLTQLQAKHR-SQRR-M-------Q---NLNRLKPFLEAMNQFGKVVEVFc
n--s-s--EIVPFLWGPVKF-lL---liADtl-ENAFSELLDTYEYIGENLPLLLQYQELFH-----T------N-P--HMIKVLSLMYEDILKFHRIAI
QYF------Qqrl-WKqlwhatwktq------qSRFSNVIs-GMARHRALIESQASLS----qiAD----------sq--------
>OQE08067.1
------------------------m-VSeFEM-----TRLKDlkhAISVVQNKQA-SERR-M-------Q---NMRRLSRFLEGMEQYGKVVEVFln--i
-a--DLLAFVWGPMKF-lL---qvASnf-TEAFNKLIETYELIGESLPLLNKCEGILG-----S------T-P--YVYQALESSISTSLNFTRMHSA---
------is-ESrifqatwpty------kSRFEPIVa-NLNRHKQLLEGRVTFS----qlELvis------------------
>ORY16158.1
------KGSADPFKTALTKFR-sRls-gqq-LQeFEY-----ATYESlchDVIRIQHEQE-NGKM-M-------M---NLSRLQGCLEGLEQFGKVIEVF
ln--v-s--WTVAFIWGPIKF-lL---ltAStf-ADSFDTLLDAYEQIGECLPMLSEYEGLFS-----Q------N-P--HMLHALELMYVDILEFHQHA
MRFF------Tgkv-WKrffrsvwkdf------gTKFNGILk-SLSRHKQLIETRAQLI----hfR-qyqe------------------
>OWY55412.1
-----PRAAGSALDRAMIQFR-nRln-gtq-LMeFKG-----TTHENlreELLKVQEKQE-ARLE-T-------M---NLARIKHCLEAMNQFGQVIEIF
ln--v-s--DAVAFVWGPMKF-lL---ltAStf-ADSFDSLLDAYERIGEQLPLLAEYHSLFS-----E------S-P--HMIDALELIYIDILDFHQQA
CKFF------Sgrl-WVrffksmwknf------hTKFDGILs-SLRRHKDIVECRANLA----qyR-myqd------------------
>BAI44791.1
T-Galsqq-stlnggctpPTRPAGVAFTRAITEFRNKrt-gke-LEgFKV-----TTYEQlckELIEIQKKQD-HRKE-T-------M---NLGRIRSCL
EAMHQFGQVIEIFln--v-s--DAVAFVWGPMKF-iL---vtAStf-ADSFELLLDAYEQIGEQLPLLLEYETLFY-----E----S---P--HMIDALE
LIYLDILEFHRQACKFF------Sgrm---warf------f-------------------KSILA----qyRLyqd------------------
>XP_018385421.1
T-Tafsqq-stvigsttpPPRAAGAALDRAIIQFRNRln-gte-LMeFKG-----TTHDNlreELLKVQEKQE-ARLE-T-------M---NLARIKHCL
EAMHQFGQVIEIFln--v-s--DAVAFVWGPMKF-lL---ltAStf-ADSFDSLLDAYERIGEQLPLLAEYHSLFS-----N----S---P--HMVDALE
LIYIDILDFHQQACKFF------SgrcdlYIQltlgyrwknf------hTKFDGILs-SLRRHKDIVECRANLV----qyRLyqd---------------
---
>PMD12225.1
----maSNQPQLGLFSLYLQSFVETlt-deq-KNeFEF-----STLEDfqaAIVAIQNRQN-SVRK-M-------R---NLARLRCFLEAMDQYGKVIEV
Fvn--a-s--ELVCFIWGPAKF-lL---qtASay-TEAFDALLDAYQQIGESLPLLSQYQALFQ-----R------N-P--SMRKVLALIYSDILEFHKK
ALKYF------Rqrt-WRqlfnatwktf------rTEFSGLLv-NIQRHGRLVESQANLV----efEQlf----------hqme--------
>PSN69484.1
--------MATPFDRVLKEFK-aDla-qhe-IDdFNF-----TTAADlktAISKLQEKQA-SEKR-M-------Q---NLRRLNSFVEAMDQYDKVVSVF
ln--a-t--DYLGFIWAS------------EALNTLLDAYEEIGENLPLLEQYDSLKF-----R------N-P--YLQKILGFLYEDILKFHHQAMKHF-
-----Rrra-WEkifnatwktf------rSSFRNILq-NLQSHKRLLDSQTLLM----gvKEteva----------ieelq--------
>PSN71159.1
------PSTSSSLQNALVSFR-nKlk-gde-LEeFRS-----MNYHKlcqEIYKIQNEQE-STKK-M-------M---NLNRIQSFLEAMDQFGKTIEVF
ln--v-a--DVVAFIWGPIKF-lL---ltASnf-TDSFESLLDAYEQIGENLPMLTKYERLFH-----E------N-D--YMRSALELMYIDILEFHMHA
KRFF------Sgpa-WRkvfksvwkdf------gSSFGGILk-RLERHKKLIETRADLS----qfQ-ryql------------------
>PVH69331.1
----MTTTSTGSFEAVLQDFK-tSln-tkq-IQnFEF-----TTLDDvrqTAIRIQSEQD-RTKS-L-------M---NMTRLMSFLEAMEQFGNVIGVF
vn--a-s--SFLPFVWGPMKF-lL---ltAStw-ADSFEILLDAYSQLGEHIPLLQQYHSLFG-----S------T-S--ELITVLLMIYEDILSFHKEA
TKFF------Sgtv-WRqlfrsrwkdf------ePTFKQILd-NLNRHRNLIREQAIVV----sfQRkel----------fieqhk--------
>PVI03077.1
----manTSPTVAVTFKQTLEDFK-kTls-qde-IHdFGF-----ATLMDlkkLVSDIQNDQA-SSRR-M-------K---NLNRLAPFLEAMEQYDKIV
RVFln--a-a--NMLAFVWGPMKF-lL---qvPSty-SDSFNALLDAYQEIGEMLPLLANYERILQ-----Q------N-S--SLQPVLGLIYTDIMEFH
RSAMKYF------Rgri-WYqifqavwknf------kTKFDRILv-NLARHRRMVDSHADLV----lfE-----------qlr--------
>PVI07637.1
T-Gfssqq-stlvgtgppHK---NGALQAAVLKFKNKlp-pqq-LVgFKD-----VTYDDlrdQIMKIQNDQE-HNMK-I-------M---NLSRIQSCL
EAMHQFGKVIEVFln--i-s--DVIAFVWGPMKF-lL---ltASnf-ADSFEILLDAYEQIGEQLPLLQEYEALFW-----D----N---P--YMVEVLE
LMYMDILDFHQHALKFF------Sgkq---wrrf------f-----------------QCRANIS----qyQRyke------------------
>XP_007835438.1
----maHDAAIERDLREVLENFRQtsGls-hdq-LQsFQN-----ASFENiqgALAAIQQRQA-QTKR-L-------V---YMKRLQPFFASMADYGKVI
EVFvr--a-s--EMLAFIW----------iTStf-SEAFTSLLETYEYLGEQLPLLSHYQELFS-----N------Q-K--HMRDMLVLIFKDILVFHAE
GLKYF------Tqkv-WKqlfqatwkgf------nIKMQTLKd-NFKRHRQLLEQRASLI----efEQ----------im--------
>XP_007839265.1
----mSDAAEDVAFSEALERFRKNlt-kdq-REqfAG------CNKKEvqkTIADIQQRHG-SQRR-Q-------K---NMRRVSKFIEGMSQLGQVIEV
Fln--v-d--VTVAFIW-t---------AStc-VETLDLLLDTYAEIGETLPGLAQIGTLFK-----D----Y---D--EVGKQLKNYYCDVLEFNKSAL
EVF------Srpa-WKtvfhstwktf------qTEFRPILs-KFKMHQKLLSEEKLTS----lmSEmqr----MKCATRdnfqqlr--------
>XP_008082127.1
----maCNQSEIGEFSLSLKSFV-dTlt-eeq-KNdFRF-----STLEDfktTAAAIQNLQG-SGKK-M-------R---NLARLRCFLEAMEQYGKVIE
VFvn--t-s--EIVGFIWV---------ASay-TEAFDSLLDAYQQIGESLPLLSQYQAFFQ-----R------N-P--NMRKVLALIYNDVLEFHKKAL
KYF------Rqrsklikkprlvtqpkypta-WQqlfhatwktf------rTEFSGLLa-NIQRHGRLVESQANLL----efEQl----------fhqme-
-------
>XP_009218068.1
--------MDAEFRRVSDAFKADlt-pqe-LDyFQS-----SRLEDvqhALSRVQSEQE-AKGS-L-------R---FLRRIEPFVNTMLEYSKVVEVFi
n--v-e--ETMALIWGPLRF-mL---mmTKnl-TEAFSSLLDTYQQIGEQIPLLLSFQALFE-----N------Q-THVHMRQLLVLIYQDILNFQLLAL
RFF------Rkkm-WKklflanwsgf------kTDISQLKe-NLGRHKRLIESRASLT----qfEEths------------------
>KLU87314.1
--------MDVEFQRVNDDFKAkaKlt-sqe-LDyFQS-----SRLEDvqrALARIQSEQE-AKGS-L-------R---YLRRIDPFIKTMLEYSKVVEV
Fvn--v-e--EILAFIWGPLRF-mL---mmTSnf-ADAFDSLLNTYQQIGEQIPLLISFKTLFD-----D------P-AHVHMRQLLVLIYQDILTFQLL
ALQFF------Rkkm-WKklflaswngf------kSDINQLKe-NLARHRRLIESRASLT----qfEEtqs------------------
>XP_013274859.1
---p-ghtslgltrtVDVSFQESLDEFLSEFK-sRlt-kee-EEqFRN-----TTLEQvkvEILHIQEKQA-RDKK-L-------M---GLNRIARFIEG
MEEWGRVVAIFan--s-s--IFVAFVWGPVKF-lL---qaAKnf-TDSFEILLDAYRQIGQQIPLLTQYQTLFS-----Q------S-P--EMRNALKLM
YYDILTFHRKAHRFF------Sgpa-WKkifhafwkdf------kTRFDGILk-SLSYHKNIIESQAQLL----hfQ-rydqD----RMQLLaclkqye-
-------
>XP_016643001.1
----msvssnsnpeASARLDSAFQRALAKFKTdSlt-eke-GDeFQW-----GTLDElkaSIEKIQDEQV-SKNK-N-------R---NLNRVKAFLEGM
QQYEEIVKVFln--t-c--NYLAFVWGPMKF-lL---qvTSnf-VNAFDALLDMYNEIGEQLGLLGKYQSLFC--------------ekP--HMMNVLEM
IYVDILEFHAKALSYF------Rqkl-WKqlfrhtwknf------rTRFNDTIq-NFKRHKSLIESQATLA----qfEE----------ic--------
>XP_024735095.1
----msSQTFPITIFYSSLDRFK-iGls-dre-KEdFEL-----TSLDEvhnVVLEIQKKHA-SERR-M-------Q---NMKRIESFLEGMEQYGSVIE
VFln--a-s--LFIAFVWGPVKF-lL---qvAKnw-TESLSLLLDAYEQIGETIPQLLQYDKLFT-----Q------N-P--AMQRVLGLIYQDILEFHR
RALVVF------Krks-WKhlfhsawknf------nAHFNRLIq-NLQQHKLDIEREASLI----evERnqv------------------
>XP_025541704.1
----MATEGSTCFQQALNSFKTQsg-pgl-VAeFEM-----TSLTAlksSIAKIEKRQA-TERR-M-------Q---NMRRLYKFVDIMERHGKVIEILl
n--t-t--NLLAFVWGPMKF-lLQ--vASsv-SEAFNELLDTYKIIGESIELLERCNGLID-----G----N---H--LVQQAVVSMFQDIFEFHQTALA
YF------Rkpm-WKqvfqatwsty------kAKFGPVVd-SLKRHKQVFGDRLTFT----qlENirsegir------------------
>GAA92444.1
---ma---TEGSTCFQQALNSFKTQsg-pgl-VAeFE------mTSLTAlksSIAKIEKRQ-ATERR-M-------Q---NMRRLYKFVDIMERHGANEV
FV-----TSMAYIKPSNRA-gA---eimqvASsv-SEAFNELLDTYKVIGESIELLENCNGLID-----G----N---H--LVKQAVVSMFQDIFEFHQT
ALAYF------Rkpm-WKqvfqatwsty------kAKFGPVVd-SLKRHKQVFGDRLTFA----qlENirse------------------
>GAQ46501.1
----MATEKVTSFQLALDLFKSQsg-pll-VReFEM-----TSLEAlkrSIAKIERKQA-TERR-L-------Q---NMRRLSKFVDIMERHGEVIETLl
n--t-t--NLLGFVWGPMKF-lLQ--vASsv-SEAFNELLDTYKIIGESLELLESCNGLID-----G----N---P--LVQRAVESMFHDILEFHTTAVA
YF------Rkpm-WKqvfqatwsty------kAKFGPVVd-SLKRHRQVFGERLTFA----qlEEirvegir------------------
>GAT24770.1
---ma---TEGSTCFQQALNSFKTQsg-pgl-VAeFE------mTSLTAlksSIAKIEKRQ-ATERR-M-------Q---NMRRLYKFVDIMERHGANEV
FV-----TSMAYIKPSNRA-gA---eimqvASsv-SEAFNELLDTYKVIGESIELLENCNGLID-----G----N---H--LVKQAVVSMFQDIFEFHQT
ALAYF------Rkpm-WKqvfqatwsty------kAKFGPVVd-SLKRHKQVFGDRLTFA----qlENirse------------------
>KGO46228.1
----msktMATGGLFSFQRVLESFKSQlg-psl-AAeFEM-----TSLADlkrSIAKIERKQA-TERR-L-------Q---NMGRLSNFVEIMDNYGKVI
EIFln--v-t--DVLAFVWGPMKF-lLQ--vASsv-SEAFNELLTTYKIIGESLPLLEKCEGLLD-----G----N---P--CVQQALESMFHDILEFHR
TALTYF------Rkpm-WKqlfqatwsty------kMKFGPIVd-SLKRHKQLFGDRVTFT----qlEEirsiglk------------------
>OJI88606.1
---ma---TEGSACFQQALNSFKTQsg-pgl-VAeFE------mTSLTAlksSIAKIEKRQ-RKEKR-M-------Q---NMRRLSKFIEIMERHGANEV
FV-----TGTAYLKLSNRA-sA---eimqvASsv-CDAFNELLDTYKVIGESIELLEKCNGLID-----G----S---H--LVQQAVVSMFQDIFEFHQI
ALAYF------Rkpm-WKqvfratwsty------kANFGPVVd-SLKRHKQVFGDRLTFA----qlENirse------------------
>OJZ81575.1
---ma---TEGSTCFQQALNSFKTQsg-pgl-VAeFE------mTSLTAlksSIAKIEKRQ-ATERR-M-------Q---NMRRLYKFVDIMERHGANEV
FV-----TSMAYIKPSNRA-gA---eimqvASsv-SEAFNELLDTYKVIGESIELLENCNGLID-----G----N---H--LVKQAVVSMFQDIFEFHQT
ALAYF------Rkpm-WKqvfqatwsty------kAKFGPVVd-SLKRHKQVFGDRLTFA----qlENirse------------------
>XP_016599725.1
----msktMATGGLFSFQRVLESFKSQlg-psl-AAeFEM-----TSLADlkrSIAKIERKQA-TERR-L-------Q---NMGRLSNFVEIMDNYGKVI
EIFln--v-t--DVLAFVWGPMKF-lLQ--vASsv-SEAFNELLTTYKIIGESLPLLEKCEGLLD-----G----N---P--CVQQALESMFHDILEFHR
TALTYF------Rkpm-WKqlfqatwsty------kMKFGPIVd-SLKRHKQLFGDRVTFT----qlEEirsiglk------------------
>XP_025474837.1
----METETSACFQQALNSFKTQsg-pgl-VAeFEM-----TSLTDlksSIAKIQTKQA-TERR-M-------Q---NMRRISSFIGIMERYGEVIEVFl
n--t-t--NILAFVWGPMKF-lLQVLfnsnhqafmiaemlqvASsv-SEAFNELLETYKIIGEGLELLERCIGLID-----G----K---T--LVQRAVE
SMFHDIFAFHEIALAYF------Rkpm-WKqvfqatwsty------kARFGPVVe-SFKRHKQVFEDRLTFV----qlEDirskvit-------------
-----
>XP_025521331.1
----MATEKITSFQLALDSFKSQsg-pil-VReFEM-----TSLAAlkrSIVKIERKQA-TERR-L-------Q---NMRRLSKFVDIMERHGEVIETLl
n--t-t--NLLGFVWGPMKF-lLQ--vASsv-SEAFNELLDTYKVIGESLELLESCNGLID-----G----N---P--LVQRAVESMFHDILEFHKTAVA
YF------Rkpm-WKqvfqatwsty------kAKFGPVVd-SLKRHRQVFGDRLTFA----qlEEirvegvr------------------
>KIW70873.1
TNQdgtqTavslkaetglvPARSGTNLWEIAIKELARDEIDYL---qrgyaqGQsWKMLLINLEREAKQQSEEWKGQRWQIARANKPPIILREKIDRILF
WVTKFIQIGDIAMQYDPGHASLPWAAVRFVLQVAVNESQAFDLIVEGMERISSVICRYAIFEGLYLDPQ-----------lkSYLGLEKALTVLYVGVLK
FLAKAKRFYEKSAASRLAStVIKDD-rRNFESLYAAIVDKEAEVDRFVRLAEAenhryrnqglavm----lgqmsvDVTSILADLQ--------
>KJK67716.1
---e-eekkdsgshirERRFQKDLWKEAYEKIRKGNrglveSyeEGLLKLglecdkeqmrvn--pCDsrtSQIQQ---LANQRIKEIgdR-Q-LVV----
kigGEEKVVRGEArqlaQRIVHGIVNVKDVISAAISSEP-HAGLAWAGVLVILPv-FLNIITQEEHAIKGLQSISDRIIRYHYMESELSSLD--------
-DQveLHHALKIKTIDMYAKVLEYQIRFAVHYSKrs--PSRYFDnvtasddwr----G-i------LKEIEEINEKVDADLEAISRgtlqkikn----qm
------SQ-------LnQ-
>KJX98386.1
-----MATRPPRWHQAIARLSDKDKETLSPHsa-TtFDDLIQEIENQ-------------------QEDLSIRDVLEKMSKWVKRFVKVGDTIVQYDTAH
AALPWAGVRLILQVSMNNIDKHAAVLEGLEKITYLLAWSKIEEGNLSISY-----------gAHDHLEKDFVPLYTHMLEFLARSIRFLRSKT-KRLTAV
LLSG-dSKFAAHIKGMSDSKKATDSFTQQILSqtshqqyde----vkKIVSQIADLERPIIRIE-
>KJZ69826.1
DVQdaqstqhs-lpasfcsrafRQSLQERLWNEAYDELRV-n-eckivnAyeVILSTKlhqidstsavvepwenkieQTREtrwHQMQQ---LVQDGLAR
TqkG-A------------aVKQGI-DTGLQAVQAVKEVVGKAVKAAPq--AALAWVGVCLgle---ILSNPVTEAGINRQGIAYVLSRMEWYWNLVCLLL
DKNRDE-----KSSleLRDVLESNILQLYQKLLLYQIKSVCLYHRhs--AAVALRdlfklddwg----G-q------LKEIKDAEAAIHRDSEQHNTeqi
ksylrglada--aRSdek---K-LQ-------DIHS
>KKF92248.1
---lleaat-ptpppkpepvaLSTLQEKVWENAYKGLRS-k-epklveAfeKIVLSEchyeddetcveveptdrikgkmTAeLKvtsSQMRE---IAERG
IERTkkE-A------------aLKQGI-DDGLRAVQAVMGIMDRALRAAPe--AAVIWATVCLgie---VLKNPITETVENGQGIH--------------
----------------------------------------------r--AATFVRdmfliddwa----G-q------LNDIKATENTVLHDMEQYNTqem
qrqihnlnnt--aSDlrv---S-LG-------NIYA
>KKF92466.1
--------------------------------------------------------------------------------------MDRALRAAPe--AA
VIWATVCLgie---VLKNPITEALENRQGIQYVLGRTEWYWDLTSLLLDENKGH-----TTTvaLRDTLEKNITQLFEKLLLYQIRSICLYHRsq--AIT
ALRdtfliddwa----G-q------LSDIKEAEKAVLYDMEQYNAqeiqtqmhqlnnt--tSAlqv---S-LG-------NIYA
>KKF93678.1
---------------------------------------------------MkkG-A------------sIKQGI-DRGLQAVDAVRGTISKALSAAPe-
-AAFVWATFSLgie---LLSNPVTEALENRNGVEYVLCRLGWYWELAGLLLGKSKGD-----AATaaLRERLEEDIAQLFRKLILYQMRSVCVYHRne--
AATIFRdifraddwt----G-q------LRLIKNAEEAIRYDVEQYGTresmvqlqklnnt--aGTlqq---S-LQSI-------HS
>KKF96783.1
-------------------------------------MLQ---FVQDGIKKTakE-A------------aVKQRA-NDGLQTVQAIREIMEGAVRVAPe-
-PAVVWAAVSLgie---ILSNPITEALQNRIGMEYVLCRMEWYWNLADLLLDKNKCE-----TATaaMQEKLEKDIVQLFQKLLLYQMRSVRLYHRsr--
AAVITRdmfriddwt----S-q------LNSIKEAEETVQRHIDQYNTqenrirlqnlkdt--aISlqq---S-LQ-------SIDQ
>KKF97531.1
-----------------------------------------------------------------------------------MGIVDTAIRAAPe--AA
VIWAAVCLgie---VLKNPITEALENRQGIH----------------------------TAAtvLRDALEESITQLFQQLLSYQIRSICLYRRnk--VVG
FIRdmflidnwa----G-q------VISIKEAEKAVQHDIEQYNTqesqqqmqklnds--tAAmqa---N-VA-------NIHT
>KKF97025.1
-----------------------------------------------------------------------------------MGIVDTAIRAAPe--AA
VIWATVCLgie---VLKNPITEALENRQGIQYVLGRIEWYWNLTSLLLDENKKN-----TAAtvLRDALEESITQLFQQLLSYQIRSICLYRRnk--VVG
FIRdvfliddwa----G-q------VNSIKKAEKAVQHDIEQYNTqesqqqmqklnds--tAAmqa---N-VA-------NIHT
>KKK23536.1
---adq-aiqstQTLQPRDLWQAAYN----QldetQr-QILSINkkpikpgdenn----tlkNLIDQVIQTTTEEYKKYh-LTa----------DGNFRK
ASWKIVNAALSFKDIIGAVSALDPtQHa-ASVWNIISLGLTMAKSYSESREALFGSSEYLAEILTYGAFIEKNFYEN----------RNtiTNsHSIEQA
LVRLYKGILCYTAQIQQMY----------dasigqkilntviNN----prQSLTTFQAVAEDERVKLAQWVSLDYYlrh----eqean---NILYKIDgl
aDSTNQL--
>KKK19917.1
---adq-aiqstQTLQPRDLWQAAYN----QldemQr-QILSINkklikpgdenn----tlkNLIDQVIQTITEEYKKYh-LTv----------DGNFRK
ASWKIVNAALSFKDIIGAVSALDPtQHa-ASVWNIILLGLTMAKSYSESREALFGSSEYLAEILTYGAFIEKNFYEN----------RNtiTNsHSVEQA
LIRLYK-----------------------viNN----prQSLTTFQAVAEDERVKLAQWVSLDYYlrh----eqean---NILYKIDglaDSTNQL--
>PYI20500.1
---adq-aiqstQTLQPRDLWQAAYD----QldksQq-NILSIKeisitpgqgkk----hlkDLIDQVITITEEGYEKYy-QTa----------DKTFRK
TSRKILDAALSFKDIIGAVAALDPtQHa-ASVWNIVSLSLTLAKNYSQSRDSLFESSEYLADVLTYSAFVEQNFHEK----------TKkiFDnCLVEDA
LIRLHKAILCYVAQIRKFQ----------easvgekvlntvtDS----lqQPLIALKTSVENERAKLDKWIGLIEYlnr----tkkae---NILREIDel
aDSLKRL--
>XP_020055242.1
---adq-liqstQTSRPRDLWQAAYD----QldksQr-HVLSINkklikpgtenn----ilgNSIDQVIQITKEEYEKYh-QTa----------DGNFHK
ASRKIINAALSFKDIIGAVAALDPtQHa-ASVWNIVSLGLTMAKSYSASREALFESSEYLAEILTYGAFIEKNFYEN----------RNtvTSsCPVEEA
LIKLYKAILCYTAQIQKIH----------dasigqkifntvtNN----lqRSLTILQAVAEAEKIKLNQWISLDHYlrh----eqdas---NILHRINgl
aDSTNQL--
>XP_025398787.1
---adq-aiqstQTLQPRDLWQTAYN----HldksQq-NILSTKeisitpgegkk----hlkNLIDQVITTTEEGYEKYy-QTa----------DKTCRK
TSRKILDAALSFKDIIGAVAALDPtQHa-ASVWNIVLLSLTLAKKYSQCRNSLFESSGYLADVLTYGAFIEQNFHEK----------TKsiSDnHLVEDA
LIRLYKAILCYVVQIRKFQ----------easvgekvlntvtDS----lqQPLIALKTSVENERAKLDKWIGLIEYlnr----akeae---NILRKIDel
aDSLKRL--
>XP_025426071.1
---adq-aikstQTLQPRDLWQAAHD----QldksQq-NILLIKeisiapgeakk----hlkDLIDQVITTTEEGYEKYy-QTa----------DKTFRK
TSRKILDAALSFKDIIGAVAALDPtQHa-ASVWNIVSLTLTLAKKYSQSRDSLFESSQYLADVLTYGVFIEQKFHEK----------TKsiSDnHLVEDA
LIRLYKAILCYAVQIRKFQ----------easvgervlntvtDS----lhQPLIALKSSVENERAKLDKWIGLIEYlnr----tkeae---NILYKIDel
aDSLKKL--
>XP_025485542.1
---adq-tiqstQTLQPRDLWQAAYN----QldncQq-NYLSIKeisitpgdgke----hlkDSIDQVVTTTEEGYEKYh-QTa----------DQTFRK
TSRKILNAALSFKDIIGAVAALDPtQHa-ASVWNIVSLSLTLAKKYSQSRDSLFESSEYLADVLTYGAFIEQKFHEK----------TKriSDnHLVEDA
LIRLYKAILCYVVQIRKFQ----------easvgervlntvtDS----lqQPLIALKISVENERAKLDKWIGLVEYlnr----teeae---NILRKIDel
aDSLKRL--
>XP_025486804.1
---adq-aiqstQTLQPRDLWQAAYD----HldksQq-NILSTTeisitpgegkk----hlkDLIDRVITTTEEGYEKYy-QTa----------DKTFRK
TSQKILDAALSFKDIIGAVAALDPtQHa-ASVWNIVSLSLTLAKKYSQSRDSLFESSEYLADVLTYSASIEQNFHEK----------TKsnSDnHLVEDA
LIRLYKAILCYVVQIRKSQ----------eanvgervlntvtDS----lqQPLIALKTSVENERAKLDKWIGLIEYlnr----tkeae---NILRKIDel
aDSLKRL--
>XP_025578471.1
---adq-aiqstQTLQPRDLWQAAYN----QldncQq-NILSIKeisitpgdekk----hfkDLIDQVVTTTKEGYEKYh-QTa----------DQTFRK
TSRKILDAALSFKDIIGAVAALDPtQHa-ASVWNIVSLSLTVSKKYSQSHDSLFESSEYLADVLTYSAFIEQNFHEK----------KKrnLEnHLVEDA
LIRLYKAILSYVVQIRKFQ----------easvgervlntltDS----lqQPLIALKTSVENEKAKLDKWIGLIEYlnr----tkeae---NILRKIDel
aDSLKRL--
>KKP01231.1
PALdtiate-etpeSPAPPLNLWNKVFEGVNEETKKWIQTHhlisteqs--qPESQIKGLMTLLES-KTLAEDkeTPSSM-VIGNHKIIFNEYLPGVVAS
LV---TFGDIAMNFAPPSANAPWAAAKVLLKMPVKNIEQMAALTGTIQWFIRVVRRGQVYESIYT--ET------NT-DkqLLSDLHDALRDLYIAAMEL
LARSDELFKSRITTQMLNAILRPE-QVSGLVSDLAKKEDTVMQEVQACEVsrsartgtnl----dqkfqDMLKILDEMSVPLRRMDE
>KKP05402.1
---Msesvkp--NNVSDLWSQAYQKLDDKAKKWIGDAsknasgee-----RTQDLITLVRNREEEYKHGTLKI-RIGDSEIMWRDYANSVVSWIT---AI
GDISISFAPAGPSVAWSALKVLLKANVSQCKDLAAIFGCADKVLRLMRHSRVYEDVYLSS---------GSCngATENLKDTLVDLYKGLMELLAHAFVR
LNEGQGKQFLRAVVSGG-EGTKLISALTEQERKVSMAAQGCGAvasqeh------QTLLKNLDEPLKNVEN
>KKP06190.1
---sd-tatlspddeyQNTPIVELWNSTYEKLRKEn-kelidGyeAKLQESpataldpvPDtKEnrqRWMSQ---ILRQKMEQIqKDA-WKF----mflG
SEIRPAETVESVLRVIKMVNDSITATIVPNS-CVSLAWTG------------------------------------------------------------
-----------------------k--ASRLISdfsmkndwr----G-l------VEDIRRQEAQMVAIDKIWRDqryddecaaserr--yQGtil-----
------NLKTIGA
>KLO10224.1
----mdpNTTCPLKPFDRALKAYLAGLpqdKKKfkfVDL-crgsgV---vapQE---IHDLIDSEVSNRt--L-S-------G--PAKRLFNRIVTAVKD
LSGVIDQI----------------------ARCKDMFDLMKDELRSLADLIENMTDYEDLYGNSE--------------TMQNLFFRSYTNIISFWHRVH
KECKRte--FG--s--frrslt----S-arlNKLKSI---vgnLKVDVNSISQKAFIEQAkldakehssaek----ertmage-ERAMAGEERT-----K
a-
>KLO10243.1
--Ysp-kltmenpSNTLPLTAFDRALEAYLSSLpkdKKKfkfVDV-crgsgE---vtpQE---INDFIQNEVSKRt--L-S-------G--PAKRLFNRL
INAVKDFSGVIDQIASVQPLPLCIIWGGLKAVIEGAARCKEMFDLMKDELRSLADLIENIADYEDLYGDSE--------------VMQDLFFRSYTNIVS
FWHRVHKECRTte--MG--s--frrsmt----S-sslNKLKAI---vgnLKQDVYSISQKASVLQAdldakeycear-----------QERA-----Ka-

>KLO11231.1
----mstsSQNGEPTVFDHALEDYLSSLpkdNAKskfFDL-crntgD---ltaEQ---LNNLIQDELSKRn--L-H-------G--PANRLFNRLAGAIM
DYSGVIEQFASAQPLPLSIIWGGLKIIIEIAGRRKEAFDLMSKELRALLDQLYIINDYEGLYGDSD--------------EMQTLIFRSYKNIIRFWHRV
YKECSTtn--FG--s--fgrsmt----S-gklSKLKAI---vddLKTDAESISEKGKVLEAslnakerheae-----------KERE-----Ka-
>KLO97327.1
----mtsavavaATLSTEIRLAQAVSEFVEDlsd--eqIhSYRLQrdh----rstPNIDDvmrLTAEIDKRVA-REDP-GS-----GR--VFGPRLTNFI
LAIQQYAARGDVVIgGSaNL-IAFSVWLILQMtlrilgedsrllek--------------ASTLFMNAGRSAPCCEEIDLPLFE--------------SK
KLKLCLNEYLIVVIRICHYLVRLMQTs--V---PGetvsDLT------D---SKLSEFESELNLWAASYH-qqvksagsqafsg---Qsg----D---FI
DTLSDSDE
>SCN70611.1
----mtsavavaATLSTEIRLAQAVSEFVEDlsd--eqKhSYRLQrdh----rstPNIDDvmrLTAEIDKRVA-REDP-GS-----GR--VFGPRLTNFI
LAIQQYAARGDVVIgGSaNL-IAFSVWLILQMtlrilgedsrllek--------------ASTLFMNAGRSAPCCEEIDLPLFE--------------SK
KLKLCLNEYLIVVIRICHYLVRLMQTs--V---PGetvsDLT------D---SKLSEFESELNLWAASYH-qqvksagsqafsg---Qsg----D---FI
DTLSDSDE
>SCV54687.1
----mtsavavaATLSTEIRLAQAVSEFVEDlsd--eqKhSYRLQrdh----rstPNIDDvmrLTAEIDKRVA-REDP-GS-----GR--VFGPRLTNFI
LAIQQYAARGDVVIgGSaNL-IAFSVWLILQMtlrilgedsrllek--------------ASTLFMNAGRSAPCCEEIDLPLFE--------------SK
KLKLCLNEYLIVVIRICHYLVRLMQTs--V---PGetvsDLT------D---SKLSEFESELNLWAASYH-qqvksagsqafsg---Qse----D---FI
DTLSDSDE
>XP_023437880.1
----mtsavavaATLSTEIRLAQAVSEFVEDlsd--eqKhSYRLQrdh----rstPNIDDvmrLTAEIDKRVA-REDP-GS-----GR--VFGPRLTNFI
LAIQQYAARGDVVIgGSaNL-IAFSVWLILQMtlrilgedsrllek--------------ASTLFMNAGRSAPCCEEIDLPLFE--------------SK
KLKLCLNEYLIVVIRICHYLVRLMQTs--V---PGetvsDLT------D---SKLSEFESELNLWAASYH-qqvksagsqafsg---Qsg----D---FI
DTLSDSDE
>KLU85947.1
----attqagSGDPALRLWDAAYQELKASsdTadlvaKyeGALQSElgeaattrllaGTSGervLAMQD---IVKK-AGTSkhG-A-KA-----------
AEAAETTLKILNMIKGTVSELAQANP-IAAFAWAGFCTVTPn-LLAPIMENKTMRNGLDHITGRMKWFMALSRVLLRESWSN----DAEFqrFREVLDDK
MVALYRKLLEFEVRCVCAWAS-PFLAAAKdmvgwhgwd----D-l------VTSIKTVESELNADISQYSTealkqylmplgd--iK-----------TQ
LEVHSR
>KLU92750.1
---gp-ppsqpvptkaSATQICQLWKTAYENLREEd-egliaDyeAELCGSlaaglastISsKLdirDRMAT---ILQHKMDEVnKDT-WRL----kfgS
SEVQVKDLVQPILGVINSANEYIANAASANP-CASLAWAGVSFLLPl-FLNPTDQGASLSEGLEYISTLIAQSRMWEDLYARRYESKMP-QHEPSlpSHT
AYRDALEKLYRQILKFQTVSYCYYSRha--AFRLGLdmikwnewd----T-m------MGEIRDRERMFADLRDIWRDmkydeecekldsr--hQEttq-
----------HWQAIGA
>KND86748.1
--Lnpaps-vpqaailadTRCDDTDIWAGAFGIVQDRep-kimeNykAYLDSPredssvneGI--skpHAAKD---IIARLLDEReSNQ-WR-----lwG
TEIKIREPAEKLVKFAIWASPIVKDAVSAQP-YAALAWSGVSMLLPLLTRSTTQHEEMIQGLTSMADFQVYWRVSEETYLSES----------YgkEYQE
LLAPLAKVYSYIIEYHARVICHLYKpt--THRAWNnitgsdws------------VAKVKSSSDECE-KLISPLkQrelreswklq--lKEmqe-SQEIL
RQVCRIMEHGC-
>KND89309.1
---raeasp-atqlpqrqthSISTSQRLWNAAYDRLKD-d-kdtaelvtAyvKTLMKVlgaslettfgadvmtElEdPVrrqLVMKK---LVEEGRSKAd
kA-S------------kIAKRV-GDFAQAVLSFKPLVDLVL-SIPqAaPAALPWAGVCIglq---ILSNPAAAAKSNLAGITHVLSRMEWYDAVTEHLLN
EDGLEI--r-DGTFqaVLRQLEEKVVALYKALLLYQMKSICSYYRhq--GYVFLRalanwddwd----A-h------LKTITDAEDTLRRDSSQYNKqha
ssalgelvgr--aEGtqn----LLG-------NIRQ
>KND93793.1
-------------------------------------MKE---LVQIGQAKIatP-S------------kLTKGV-GDVAQFILSAKSMVDLAIENIPq-
-AALPWAGVCVglq---ILLNPAKATKANLAGITHVVSRMDWYCALTELLLKEDSIEI--s-NETCgaVLRQLEEKVVALYKALLLYQMKSICSYYRhq-
-GLVFLRglvncddwd----A-d------LKNVKDAEETVQGDSDQYNRfhakfalgqlied--aKGmeg----LLG-------DIYQ
>KOC07866.1
----ldtpadsSTLPVADFWQKALHRLSMEDQVLIQKHtttrstpci--VSDTPVLLLEEVKQKRELFESRRWN-VSLNGYTFRLSDIANKVMTWLEKLK
AIGDIAVNADQIHSRLPWAGIRMLFLEATADRETMGPLLVGLDKVLYLIDLCTVYELLYPY---------DPKIehTYHNLEATVIEVYVLILQFLRTAI
LAYERSTKTSTSATFWTL-DYINDYNARFEAIIPRIDYEAQNCERcysrldrvisid----qvkRLKRVLEDMErvkahqNEFRNMNS
>EIT74711.1
---ldt-padsSTLPVADFWQKVLH--RLSmeDqvliqKhtTTRST-pci-----VSDTpvlLLEEVKQKRELFesR-R-WNV----slnGYTFRLSDIA
NKVMTWLEKLKA--------------------------------------------------------------------------------IVIEVYVL
ILQFLRTAILAYERst--KTSTSAtfwtldyin----D-ynARFEAIIPRIDYEAQNCERCYSRLDRvisidqvkrl--KRvledmer-VK---------
--AHQN
>OOO09208.1
----------------------------------------------------------------------------MTWLEKLKAIGDIAVNADQIHSRL
PWAGIRMLFLEATADRETMGPLLVGLDKVLYLIDLCTVYELLYPY---------DPKIehTYHNLEATVIEVYVLILQFLRTAILAYERSTKTSTSATFW
TL-DYINDYNARFEAIIPRIDYEAQNCERcysrldrvisid----qvkRLKRVLEDMErvkahqNEFRNMNS
>PIG83502.1
----ldtpte-----ADFWQKALHRLSMEDQVLIQKHtttrstsci--VSDTPVLLLEEVKQKRELFESRRWN-VSLNGYTFRLSDIANKVMTWLEKLKA
IGDIAVNADQIHSRLPWACIRMLLLEATADRETMGPLLVGLDKVLYLFDLCTVYELLYPY---------DPKIehTYHNLEATVIELYVLILQFLRTAIL
AYERCTKTSTSATFWTL-DYINDYNARFEAIIPRIDYEAQNCERcysrldrvistd----qvkRLKRVLEDMErvkthqNEFLNVDS
>RAQ53572.1
---------------------MEDQVLIQKHtttrstpci--VSDTPVLLLEEVKQKRELFESRRWN-VSLNGYTFRLSDIANKVMTWLEKLKAIGDIAV
NADQIHSRLPWAGIRMLFLEATADRETMGPLLVGLDKVLYLIDLCTVYELLYPY---------DPKIehTYHNLEATVIEVYVLILQFLRTAILAYERST
KTSTSATFWTL-DYINDYNARFEAIIPRIDYEAQNCERcysrldrvisid----qvkRLKRVLEDMErvkahqNEFRNMNS
>RAQ68350.1
----ldtpadsSTLPVADFWQKALHRLSMEDQVLIQKHtttrstpci--VSDTPVLLLEEVKQKRELFESRRWN-VSLNGYTFRLSDIANKVMTWLEKLK
AIGDIAVNADQIHSRLPWAGIRMLFLEATADRETMGPLLVGLDKVLYLIDLCTVYELLYPY---------DPKIehTYHNLEATVIEVYVLILQFLRTAI
LAYERSTKTSTSATFWTL-DYINDYNARFEAIIPRIDYEAQNCERcysrldrvisid----qvkRLKRVLEDMErvkahqNEFRNMNS
>XP_023093066.1
---ldt-padsSTLPVADFWQKVLH--RLSmeDqvliqKhtTTRST-pci-----VSDTpvlLLEEVKQKRELFesR-R-WNV----slnGYTFRLSDIA
NKVMTWYQNVV---------------------------------------------------------------------------------SVIEVYVL
ILQFLRTAILAYERst--KTSTSAtfwtldyin----D-ynARFEAIIPRIDYEAQNCERCYSRLDRvisidqvkrl--KRvledmer-VK---------
--AHQN
>KOC08180.1
--LqtcgeddNreqikpetperPQNAK-----------------------------QGVLAEAKRQRDKCEEKDWII-KVGDHEIKVRDTVVQIIGWVT-
--KIGDLAVGFAQPA-EGPWSVIKLLLGGIEVYDKEKGALLSIVENVTRVIYSGQIYESIYK--LD------KAGVePTSRLYDVLVELCNFILELVIKS
TDV-S-NTAVQFLISVFDPE-KASDMLCTLRDHESRLADAVRVCEAtaqanldsll------RIQLEDAHMALVGVTH
>XP_002382617.1
--LqtcgeddNreqikpetperPQNAKRDLWHEAYVRLAPELQENLKSLgfdqqspe--pVKQRIEGVLAEAKRQRDKCEEKDWII-KVGDHEIKVRDTA
VQIIGWVT---KIGDLAVGFAQPA-EGPWSVIKLLLGGIEVYDKEKGSLLSIVENVTRVIYSGQIYKSIYK--LD------KAGVePTSRLYDVLVELYN
FILELVIKSTDV-SSNTAVQFLKSVFDPK-KASDMLCTLRDHESRLADAVRVCEAtaqanldsll------RIKLEDAHMALVGVTH
>EIT77132.1
---geddnreQikpetperPQNAKRDLWHEAYV-----rLapelqEnlKSLGFDqq---SpePVKQRiegVLAEAKRQRDKCeeK-D-WII----kvgDH
EIKVRDTAVQIIGWVTK---IGDLAVGFAQ-PAEGPWSVIKLLLGg-IEVYDKEKGALLSIVENVTRVIYSGQIYKSIYKL-DKA-------GVePTSRL
YDVLVELYNFILELVIKStD-VSSNta--VQ-FLKsvfdpkkas----D-mlCTLRDHESRLADAVRVCEATAQANLDsllriql------E--------
------D
>OOO11928.1
--LqtcgeddNreqikpetperPQNAKRDLWHEAYVRLAPELQENLKSLgfdqqspe--pVKQRIEGVLAEAKRQRDKCEEKDWII-KVGDHEIKVRDTA
VQIIGWVK---KIGDLAVGFAQPA-EGPWSVIKLLLGGIEVYDKEKGALLSIVENVTRVIYSGQIYKSIYK--LD------KAGVePTSRLCDVLVELYN
FILELVIKPTDV-SSNTAVQFLKSVFDPK-KASDMLCTLRDHESRLADAVRVCVAtaqanldsll------RIKLEDAHMALVGVTH
>RAQ52766.1
--LqtcgeddNreqikpetperPQNAKRDLWHEAYVRLAPELQENLKSLgfdqqspe--pVKQRIEGVLAEAKRQRDKCEEKDWII-KVGDHEIKVRDTA
VQIIGWVT---KIGDLAVGFAQPA-EGPWSVIKLLLGGIEVYDKEKGALLSIVENVTRVIYSVQIYKSIYK--LD------KAGVePTSRLYDVLVELYN
FILELVIKLTDV-SSNTAVQFLKSVFDPK-KASDMLCTLRDHESRLADAVRVCEAtaqanldsll------RIQLEDAHMALVGVTH
>RAQ73516.1
--LqtcgeddNreqikpetperPQNAKRDLWHEAYVRLAPELQENLKSLgfdqqspe--pVKQRIEGVLAEAKRQRDKCEEKDWII-KVGDHEIKVRDTA
VQIIGWVK---KIGDLAVGFAQPA-EGPWSVIKLLLGGIEVYDKEKGALLSIVENVTRVIYSGQIYKSIYK--LD------KAGVePTSRLYDVLVELYN
FILELVIKPTDV-SSNTAVQFLKSVFDPK-KASDMLCTLRDHESRLADAVRVCEAtaqanldsll------RIKLEDAHMALVGVTH
>XP_023091758.1
---geddnreQikpetperPQNAKRDLWHEAYV-----rLapelqEnlKSLGFDqq---SpePVKQRiegVLAEAKRQRDKCeeK-D-WII----kvgDH
EIKVRDTAVQIIGWVTK---IGDLAVGFAQ-PAEGPWSVIKLLLGg-IEVYDKEKGALLSIVENVTRVIYSGQIYESIYKL-DKA-------GVePTSRL
YDVLVEIYNFILELVIKStD-VSSNta--VQ-FLKsvfdpekas----D-mlCTLRDHKSRLADAVRVCEATAQANLDsllriql------E--------
-------
>KOC17103.1
---h-tppakpnTSSAKPDLWIEAYN----GlskeSk-DYIS--lag--TKsttDVIDNVINQTKMKYSDWk-NGgl--QI-R--rkdGn-DIN------
------------------------------------MVQSDIKRRDVVFAASEFLAETLAYYTLADTHY-RD----------QNvaGGHNFDRALIRVYT
AILNYTAEVNKVQ----------nesfstrmyhsilAI----sdQPLEQLKGKIEEERLGAAKWADFTNTlrn----reaaq---DTLNLLDksiGILKN
V--
>CEN62394.1
---s-asitkeKPLGSPDLWKEAYE----SldedRk-DLVS--lgs--TGsstDAINGVIEQTEKRYREWk-KGgl--TI-R--rsdGn-DINVRSSAER
ILNAAMQARDLIATVAALDPtGKa-SAAWTVVSLGLTMVHNDIERRDAVFAASEYLAENLAYYSLVDAHY-RD----------QRveGGQNFDRALVRVY
TAILDYTAEVKKVQ----------kenravrmaksirAL----adQPLTQLKATIEEQSLAAEKWADFTNNmrs----relaq---KTLAQVDesvGMIK
KL--
>KOS21289.1
--Eeeelpa-eetahdeeekEQDEGLDLWAEAFRQMEQRkp-elaaDylRHINAFqgsdgsgsgsgsgsgsgsgsgsgsgsgsgsgSLvLPvdfRSAEP-
--VIGQLLANReMRQ-WRI----pllDKDIKIRAQVERLAKFCLFTNEIVKQALSSQP-CAALAWSGVSILLPLINSGKIQHTSMLDGFEYIGEVQLYWK
FYEQGPQSQA-----------qpCPKDIRKALIKLYSHIVEYQASVICHLSSaq--LSRSWQkaldsngwd----D-q------KQTIAKMDKHCV-RLV
SESdRikiqeqrdlq--lREiqe-SREILNEIHEAIRSSD-
>KOS38173.1
T-Gcdqlp-riastpptpaYQDTIRDTFKASIMRFKRAtgit-eie-EAdFK------tTSLDElhkFIRSMQGEQEQSNEG-L-------Q---NMNRL
DSFLTSVTQYTMVTGDFlv--f-s--DFEYFIWGPVKY-vL---rvASal-PDAYNSILDAYQEIGELIPRLLTSRQLFT-----M----R---P--FLR
EILTLMYDDIMDFHCAAIRLFKQrrG-FlvtivsdnyelTQntd-WKklfraswrsk------lPEIDYIKq-NMRRNRRVVENPITLA----efEEiqn
h------------------
>KOS41592.1
P--pKdqaseqstqlsPYADSYDLWTEALESLKEEEKRDVEALlgdldrddtd--RKGLVGDIQK----QLDVASKS-------EHHD--RTTSIDKFVS
VLNKFVSVGDVVVSFDPVHAALPWAAVRSVIVILTANRELKGFILTGMAEVSSLLVRCDMYQQLYMAPDP-----TLRPPedALGKLSASIVQTYAGLQS
FLAFMVRRQ--QSKVKI-DAVFKL-ENARSHMDKLAGSEKQLLQAADDCEKvcdlssrsdlre--------LLNITAei--PT-IRY
>CRL21857.1
P--pNdqaseqsgrlkPYADNYDLWTEALGSLKDEERRDVEALlgdldrddtd--RKGLVEDIQK----QLDVASKS-------EHHD--RSTSIDKFLS
VLNKFLSVGDVVVSFDPVHAALPWAAVRSVIVILTADRELKGFILTGMAEVASLLVRCDMYQQLYMAPDP-----TLRPPedALGKLSACIVQTYAGLQS
FLAFMVRRQ--RSKVKI-DAVFKL-ENARNHMDKLSGSEKQLLQAADDCEKacdlssrsdlke--------LLNLAAei--PT-IRH
>OQD61610.1
P--qNdqasgqssqlkPYADNYDMWIEALESLKDEERRDVEALlgdldrddtd--RKGLVEDIQK----QLDVASKS-------EHHD--RTTSIDKFLS
VLNKFLSVGDVVVSFDPVHAALPWAAVRSVIVILTAERELKGVILTGMAEVASLLVRCDMYQQLYMAPDL-----ALRPPedALDKLSACIVQTYAGLQS
FLAFMVRRQ--RSKVKI-YASFKL-ENARSHMDKLSGSEKQLLQAADDCEKacdlssrsdlre--------LLNIAAei--PT-IRH
>OQD98394.1
S--tNdqaskqssqvkPYADTYDLWTEALESLKEEERRDVEALlgdldrddtd--RKGLVDDIQK----KLDVASKS-------EHHD--RTTSIDKFLS
VLNKFLSVGDVVVSFDPVHAALPWAAVRSVIVILTADRELKGFILTGMTEVASLLVRCDMYQQLYMAPDP-----ALRPPedALGKLNASIVQTYAGLQS
FLVFIVRRQ--RSKVKI-DAVFKL-ENARSHMDKLSGSEKQLLQAADDCGKay----------------------
>KPA36786.1
----malviresGTLKPDIRLAQAVSEFEALlts--eqKsTFRTSrsrav----staPTMSDvmrLTAEIDLKATS--KH-SR-----GR--CFGPRMTN
TLQAIQQFAALGDIVVgGGqNL-IACGVWAVARMalhviagyftyles--------------LSLLFMAIGRNAPRYQAMAALYPK--------------
SKRLQGYLCECFTII-KLCHQSVLWTKKs--V---IGrftsMIN------D---PQMKTFKDDLEVWSAAIK-eetnlllnqkvae---Eak----ENSI
FRSLATFRAD
>KPM35904.1
----satapntaeEPDPSIRLWNKAYNSIKANn-aelviVfeEILTERmegrsligsedvngaedassqplpnafnY-yGRsrlELMNQ---AVQKSLER
AqkN-E-RI-----------ESGLLDISNVIKDLEKVGSAVLSPYP-PAAMAWSGICAILPv-ITRHVEAKEAMIEGLNHIISKMTWYMGLSSAIVDDPW
KG----SPRFvkLKASIEQRIVGIYESMLQYQMQSVAHCYSrh-PKTQNMKtmlirptewk----S-r------VEAIKTSEKELESELAQYASrqssdi
srsiaqd--tQ-----------ST---LKH
>KPM38335.1
--Qsgtaralp-sgdvsnclGDGDRLSLWDQAYDALKRDs-pdkveEyeILLSTElpatntplkgpdpedatenliNAdPKtrqSQFSK---ISEQGLTR
MdgK-K-LEY----tiaGHQFVLRDQITQAVNIVQGVKTLIDKAVQASP-EASMAWAGVCIILPl-LANPKTADEANRGGFSYVTTRMNYYIALEPMLNR
LYRGAD--vpG----d---LVKAHVKGLYQGILDFQIRSVLRFYRss--FKNLSRdvirhddwe----G-m------LKKVKESEEVVKNDISQVNDlks
tqeledlntt--aNEhfrv-MGQFLSVAEQQLKVASD
>KPM42909.1
SS-qpips-qlespdpevsTQSLQERLWNQAYDGLKA-s-esdmveTyeKILSRQlhggdstslasqkneieEGQEgrsHQMKE---LVRIGLEKTakN-
A------------nIKQGI-ENGMQTATIVRGMVDKAIQASPe--AAVAWVGVCLald---ILSNPITEAGINRRGVSYVLSRMDWYWNLAGLLLSENRA
A-----TATsgLRGELEKHIIQLYQKLLLYQMKSICIYNRnq--AIVFMRdliklddwn----G-q------LTDIQDAEAAVQKDSQQFNTeqikshlq
tiaes--aVSqem---R-LQ-------DIHS
>EXL40785.1
---sqptps-pptstdsetspLLSLQERLWNQAYDELKT-s-epklveAyeKILSIGlhrkdpssvtcesteneieG-aREtrcRQMQQ---LVR---DR
TqkA-A------------sIKRGI-DEGLQAVQAVRGIVDKAIQAAPe--AAIAWVGVCLgle---ILSNPVTEARYNRNGIAYVLSRMEWYWNL-----
-------------------------LYEKFLSYQVKSVCLYHRnw--AAVVLRdvfqlddwa----G-q------LDDIQKAEAAVRTDSDQYNTeqski
ylrkltdt--aSAlem----NLQGIHsa--------
>KFY46557.1
EVQaafvapka-qararpdpttsLPSLPERLWNGAYDRAKA-n-nlsifsDyeKILSARlrgqdvdasdpqhsaglasqqneiaQNADerrLQMQQ---L
VHHGLQRTekD-A------------gAKQGM-EDGIQAAMVLKEIVDKAVQASPe--AAIAWVGVCFale---IVMNPLTQASSNRQGIAYVLSRMDWYW
NLSSLLLDENFTE-----AHSqgLRGELEKVITELYSKLLLYQMKSVCYYHRgr--LSVFARdlirlenwd----G-e------LSGIQAAEAAVQADSA
QYNTlsirtrlgaiaet--aKSqna---K-LD-------SIGS
>EWZ28103.1
QARpasiasks-qpparpdstksPTSLPERLWDQAYEQAKT-g-nlstvsVyeKILSAQlreqdanvselpdsadfesqqneiaQIADerrGQMQR---L
VQHWLRRTerD-A------------dVKQGM-EDGIRAAMAIKEVVDKAVQASPe--AAIAWI--------FMNPLTQASSNRQGIAYVLSRMDWYWNLS
RLLLDENITE-----AHSqgLRGELEKVITDLYSKLLLFQMKSVCYYHRgr--LLGFARdlikldnwd----G-e------LSAIQAAEAAVQTDSAQYN
Tlsirnrlgeiaet--aKSqnv---K-LD-------SISS
>EXM13787.1
QARpasipsks-qpparpdstksPTSLPERLWNQAYEQAKA-g-nlstvsVyeKILSARlreqdanvseppdsaglesqqneiaQAADerrVQMQR---L
VQHGLRRTetD-A------------eVKQGM-EDGIQAAMAIKEVVDKAVQASPe--AAIAWVGVCFale---IMMNPLTQASSNRQGIAYVLSRMDWYW
NLSSLLLDENITE-----AHSqgLRGELEKVVTDLYSKLLLFQMKSVCYYHRgr--LSVFARdmiklenwd----G-e------LSAIKAAEAAVQTDSA
QYNTlsirnrlgeiaet--aKSqnv---K-LD-------SISS
>OBT51787.1
EASstsitph-apatpdpaapPPSLPEQLWNQAYDQVKT-g-dsstvdTyeKILSARlsqkdadpadsshsadlasqlnaieQDPDkrwKQMCQ---LVQ
DGLHRTekN-T------------nVKHGM-EDGIQAATAMKEVVGRAMQASPe--AALAWVGVCFale---ILMNPFTQASSNRQGIAYVVSRIDWYWNL
SSLLLDENMTE-----AHSqgLRGELEKIITQLYAKLLLYQMKSVCYYHRgr--LSVFTRdlvkldnwd----G-e------VSDIQAAEAAVQSDLAQY
NTlsirtrlgsiaet--aKSqna---K-LD-------SISS
>RFN43630.1
QARpvsnttes-hpparpdsnksPTSLPERLWDQAYDQAKA-s-nlstvsVyeKILSARlreqdaniseypdsaelesqkneiaHTADerrGQMQR---L
VNHGLRRTerD-A------------eLKQGM-EDGIQAALAVKEVVDKAVQASPe--AAIAWVGVCFale---IMMNPLTQASSNRRGIAYVLSRMDWYW
NLSSLLLDENITE-----ANSqpLRGELEKVVTDLYSRLLLFQMKSVCYYHRgr--LSVFARdliklndwd----G-e------LSAIQAAEAAVQADSA
QYNTvsirnrlgeiaet--aRSqnv---K-LD-------SISS
>XP_007806010.1
EASststvph-asaaldpaasQPSLPERLWNQAYDQAKA-g-dlsivdTyeRILSAQlsqknadpadlasqqneidQNPEkrwVQMRR---LVQDGLHRT
ekE-T------------nVKQGM-EDGIQAAMAVKEVVDKAIKAAPe--AALAWVGVCLale---ILMNPLTQASSNRQGIAYVVSRMDWYWNLSSLLLD
ENITE-----GRPqgLRGELEKNITHLYAKLLLYQMKSVCYYHRrr--LSVLARdliklddwg----G-e------LNDIQATEAAVQRDSEQYNTlsir
srlgsiaet--aKSqnt---K-LD-------SISS
>KKF92139.1
---avt-pspptksepvpLHTLQKKIWDNAYQGLKS-e-epklvkAfeSIILSEpqldddsaeptdrtegkaTAePTvtpRQMRK---FVERGIERTkkE
-A------------sVKQEI-DRGLRAVQTVMGIVDNAIRAAPe--AAVIWATVCLgie---VLKNPITETLENRQGIQ---------------------
KN-----TAAagLRDALEKSITQLFQQLLSYQIKSICLYRRnk--VVGFLKdvllidnwa----G-q------VNSIKEAEKAVQHDIEQYNTeesqqqm
qklnds--tAAmqa---D-VA-------NIHT
>PHH49991.1
---avt-pppptksepvpLHTLQKKIWDNAYQGLKS-e-epklvkAfeSIILSEpqldddsaeptdrtegkaTAePTvtpRQMRK---FVERGIERTkkE
-A------------sVKQEI-DRGLQAVQAIMGIVDNAIRAAPe--AAVLWATVCLgie---VLKNPITETLENRQGIHL--------------LLDENK
KN-----TAAagLRDALEESITQLFQQLLSYQIKSICLYRRnk--VVGFLKdvllidnwa----G-q------VNSIKEAEKAVQHDIEQYNTqesqqqm
qklnds--aAVmqa---D-VA-------NIHT
>KKF92239.1
---qpppgta-clppaepkpatLPSLQEKIWNQAYNDAAS-e-epklvkRfkEIIFSElhpkgpsvestd---RvedTEI--------------------
----------------------------------------TDQNITSSQmle---LLTNPITEALSNREGIQYVLGRTEWYWNLVSLLLDENKA-----D
EATvsLRDTMEKNITQLFQRLLVYQMRSACLYHRna--GATLVRdtfkidnwp----E-q------LGSIKEAEETVRRDMEQYNNqkiqkkfqtlndt-
-tFAlh---ESLQSIFavandqaEYLRNIHE
>KKF92354.1
---nsrap-sprlaepesvpLPSLQENIWKQAYRNSKL-k-elklveAfeKIILSElhpgettakstdqi---EvtsFQMQQ---VVQNGIDRTknE-I-
-----------sLKQGI-DDGLRAVNAVRGIIGGAFRAAPe--AAVLWATVSLgid---VLTNQITEALENRQGIQL-----------------------
------------KKNIIELFEKLLLYQIRSICLYHRnq--AATVLRdvflidnwa----E-k------LSDIEKAERSVQYYMEQYNSqesqlkmdklnn
t--aAAlqa---S-LG-------NIYA
>KKF93679.1
---pss-vvhepepallpLPRLQGEIWNQAYDASRK-e-epelveAfeNIVFAKlrpketsteaasrfegnmAAeRMvtsRQLQQ---LVQDGINRTkkE
-A------------sIKQRI-DDGMQAVHAIRGIMDRVIRAAPe--AAVVWATVCLgie---VLSNPVTEALENRKGLQD--------------------
-K-----TSTaaMQNELKKDIVRLFQRLLLYQMRSICLYHRns--AAIILRdllrvdnwa----D-q------LNTIREAEEAVQYHMEQYNTqeskmql
qklnda--aGSlqq---D-LQ-------SINA
>KKF94990.1
----mnhelaEPCIQENVWRRAYDDLRK-k-dpelvkAfeNIVHTTlhlnekdaessetaeskaVAaREvssREMQQ---IVRDAINRTktE-T------
------sLKQEI-SDGLQAVHAIRGLMDSALRTAPe--AAVVWATVCLgie---ILSNPVTEALENRKGIQYVLCRMGWYWNLADLLLDENKGE-----T
ATtsMRDELEKDIVRLFEKLLLYQMKSICLYHRsr--SVTFVRdlfqiddwg----G-q------LSGIKEAEEAVRYDIEQYNNqesqiqlqklndt--
aDSlqq---G-LQSITtavktqtELLHDIHA
>PHH51561.1
---tps-pppapepkpapLASIQENVWRRAYDDLRK-k-dpelvkAfeTIVHTTlhlnekdaesseiaeskaVAaREvssREMQQ---IVRDGINRTknE
-A------------sLKQEI-SDGLQAVHAIRGLMDSALRTAPe--AAVVWATVCLgie---ILSNPVTEALENRKGIQYVLCRMEWYWNLADLLLDENK
GE-----TATtsMRDELEKDIVRLFEKLLLYQMKSICLYHRsr--SVTFVRdlfqiddwg----G-q------LSGIKEAEEAVRYDIEQYNSqesqiql
qklndt--aDAlqq---G-LQSITtavknqtECLHDIHA
>KUL83182.1
---mssqtkpe-sapqstsshsYLTTQERLWNQAYDDLKT-s-eartveTyeKLLSSElqagsgnkigQSLEgksSQMQQ---LVQLGLERTkkI-A---
---------tIKGLV-ADGLDVVDSLKGIIDQAVNASPe--ASIAWAGISFgie---ILANPVKQAAVNRSGIAYVISRMNWYWDLAGLLLDENTIQ---
--KSSagLRARLEEHVIELYQKLLLFQIMCACLYYQnq--GIVLLKdvlklddwe----S-q------IQDIKDAEAAVKRDSEQYNSeqvklhlhdiav
t--aHSqet---K-L--------DVFL
>PCG89185.1
---mssqtkpe-sapqstsshsYLTIQERLWNQAYDYLKT-s-eartveTyeKLLSSElqagsgnkigQSLEarsSQMQQ---LVQLGLERTkkI-A---
---------tIKGLV-ADGLDVVDSLKGIIDQAVNASPe--ASIAWAGISFgie---ILANPVKEAAVNRSGIAYVISRMNWYWDLAGLLLDENTIQ---
--KSSagLRARLEEHIIELYQKLLLFQVKCACLYYQnq--GIVLLKdmlklddwe----S-q------IQDIKDAEAAVQRDSEQYNSeqvklhlhdlav
t--aHSqet---K-LG-------DVFL
>KXH46863.1
---sals-taspssnevsAIGLRERLWNEAFDGLEV-v-dadtvkQykEILLKQlkegqlqnapfdptsatneeiRAaSNgrwQQMEQ---LVEIGLRRI
ekS-A------------aIKANI-SDKLSVVTPFKDFIGNAVKASPe--ASIAWVGISFgle---ILANPLKAPSDNRKGLTEVVSNMEWYWGLSELLLE
NDHA-----ESAFeeLRCRLEKDIVQLYQKLLLYQMKSVCRFFKse--FSGVAGdfihgddwn----G-q------LDQIKASSAAVSQRSKEYNSqrsy
rrlndaaln--aELqh---KKLTEVLea--------
>KXH33074.1
---ssnvatvf-taspspvevsAKCLRERLWNEAFDGLES-v-dtdtvkRykEILLKQlqegqlqnapsdsgsatdeeiRAaSNgrwRQMEK---LVEIG
LQRIekS-T------------aIKANI-SDKVNVVMPFKDLIGNAVKASPe--ASIAWVGISFgle---ILANPLKAPSDNRKGLTEVVSKMEWYWGLSE
LLLEEENS-----GPPFeeLRGRLEKDIVQLYQKLLLYQMKSVCRFFKse--VGGIFKdlvqgddwi----G-q------LDDIKAASTAVDQRSKEYNS
qkrykrlndlasn--aELqh---KKLTEMLea--------
>OHW95573.1
---pprass-spqtsphpqtsTASLQGRLWNQAYDEIKS-g-epeifeAyeKFLSAKledegsgsvatenrvqAVSEerwRQMQR---LIQAGLQRTekD
-A------------tIKQKI-SDGLQIASPVKAVISKAVQAAPe--AVIAWVGVSFale---ILANPLTEPGINRDGVSYVVSSMDWYWNLVDLLLDDKR
AG-----PAFegLRGQLEKHIVQLYQKLLLYQMKSICRYHRnl--AAIFFRdvaklddwa----G-q------LDDIRIAEAAVRSDSEQYNSqqmrdrl
qvvaat--aELqyk---E-LQ-------GITS
>PHH49640.1
---pppgta-clppaepkpatLPSLQEKIWNQAYNDAAS-e-epklvkRfkEIIFSElhpegpsvestdrvedteITdQNitsSQMLE---VVQIGIDRT
kkD-A------------sVKQNI-SDGLRAVQPIMAIMESAVRGVPq--AAVVWVAVSFgid---LLTNPITEALSNREGIQYVLGRTEWYWNLVSLLLD
ENKAD-----EATvsLRDTMEKNITQLFQRLLVYQMRSACLYHRna--GATLVRdtfkidnwp----E-q------LGSIKEAEETVRRDMEQYKIqkkf
qtlndt--tSAlhe---S-LQSIFavandqaEYLRNIHE
>PHH49659.1
---ptpqnap-ssitsepepepNLNQRERIWKQAYDQSVE-q-epdlvaVfeKIVLAQlhgcasleakkekt--sQRvtpCEMQQ---LVQDGIARTakE
-F------------sVNDRI-HEGLQAFQAIRGIMEGALRVAPq--AAAAWAIVSLgie---ILSNPITESLENRSGIQYVLSQMKWYWNLTDLLLEKSK
C-----EATTaaMQDELEKGVINLFQKLLLYQMRSIRLYHRnw--GVAIAKsmlktddwk----T-q------LNDIKEAEETLKRQMDQYNTqenkiwl
rslre----------------------
>PHH49791.1
---pllvvt-sppppkpepvpLHTLQEKIWGNAYQRLKS-e-epelvkAfeRIILSEpqldetsteptdriegkvTAePKvtsRQLRK---VAERGIERA
kkE-A------------sLKQGI-DSGLQAVQAIMGIMDRALRAAPe--AAVIWATVCLgie---VLKNPITEALENRQGIQYVLGRIEWYWNLTSLLLD
ENKRD-----TTTtlLRDTLEENITQLFQKLLLYQIRSICLYHRnk--AVTVLRdmfliddwa----G-q------INDIQDAEKAVQLDIEQYNTqesq
vqmhklnds--tAAiqa---N-VE-------NIHA
>KKF92142.1
---lldatt-ppsppkpepvaLSTLQEKIWENAYKGSRS-k-epklveAfeKIILSEshddetsvkpadqiegmaTAeLNvtsSQMRK---FAEQGIEKT
kkQ-A------------aLVQGV-DDGLKAVQAVMRIMDRALRVAPe--AAVIWATVCLgie---VLKNPITEAVENQKGIQYVLGRTEWYWNLTSLLLE
ENKRH-----TTTvvLRETLEKNITRLFEKLLLYQIRSICLYHRsr--AATFVRdmfliddwa----G-q------LNDIKATENNVLHDMEQYNTqeiq
tqirdlnnt--aCDlqv---G-LG-------SIYA
>KKF92151.1
---vi-sppppkpepvlLHTLQEKIWENAYQRLKS-e-epglvkAfeRIILSEpqldetsteptdriqgkvTAePKvtsRQLRK---VAERGIERAkkE-
A------------sLKQGI-DSGLQAVQAIMGIMDRALCAAPe--AAVIWATVCLgie---VLKNPITEALENRQGIQYVLGRIEWYWNLTSLLLDENKR
D-----TTTavLRDTLEENITQLFQKLLLYQIRSICLYHRnk--AVTVLRdmfliddwa----G-q------INDIQEAEKAVQLDIEQYNTqesqvqmh
klnds--tAAiqa---N-VE-------NIHA
>KKF92206.1
---plhgas-splpakpkpvsLPGLQEKIWQQAYSNLES-e-eptlveAfeKIILSRlhpgttsttstdri---KvtpLQMKQ---VVEDGIDRTkkE-I
------------aLKQRV-DNGLQAVNSIRGIIDGAIRVAPe--AAVIWAAVSLgie---VLTGPITEALKNRQGIQYVLGRTEWYWNLAGLLLDENKSN
-----TATvvLQDRLEKNIVELFQKLLEYQIRSICLYDRnk--VVTAFRdalliddwa----G-k------LADIKEAERSVQGDMEQYNTqesqqqmqk
lnds--tAAmqa---D-VA-------NIHT
>KKF92662.1
---mllgts-srlsakpipvsLPSLQEKIWQQAYCNLES-e-eptlveAfeKIILSQlhpgttsttstdri---KvtpLQMKQ---FVEDGIDRSkkE-I
------------aLKQGI-DSGLQAVNSIRGIIDGAIRVAPe--AAVIWAAVSLgie---VLTGPVTEALKNRQGIQYVLGRTEWYWNLAGLLLDQNKSN
-----TATvlLRDGLEKNIVELFQKLLAYQIRSICLYDRnk--VVTAFRdalliddwa----G-k------LADIKEAERSVQGDMDQYNTqdsrmkmne
lndt--tAAlqr---S-LG-------NIHA
>KKF96006.1
---vt-sppptksepvlLHTLQEKIWDDAYQRLKS-e-epelvkAfeSIILSEpqldetsteptdriegkvTAeLKvtsRQMRK---VAEKGIERTkkE-
A------------sLKQRI-DRGLQAVQAIMGIMDKALRAAPe--AAVIWATVCLgie---VLKNPITEALENRQGIQYVLGRIEWYWNLTSLLLDENKR
D-----TTTaaLRDALEENITRLFQKLLLYQIRSICLYHRnk--AVTVLRdmfliddwa----G-q------INDIQEAEKAVQHDIEQYNTqesqlqmy
klnds--tAAmqa---N-VE-------NIHT
>KKF97007.1
---mllgas-splpaepesvsLPSLQEKIWQQAYSNLRS-e-epglvkAfeKIILSElqpgtntatstnri---EvtsLQMQQ---LIQIGIDRTkkE-I
------------sIKQGI-DDGLQAVNAIRGIIDGAFRAAPe--AAVIWATVSLgid---VLTNPVTEALKNRQGIQYVIGRTQWYWSLADLLLDENKSD
-----RATavLRDRLEKNIIELFQKLLLYQIRSICLYRRnq--IVTVLRdalliddwa----G-k------LADIKEAENSVQSDMDQYNTqesqikmne
lnnt--tAAlqt---S-LK-------SVYA
>PHH49485.1
---ppqgts-srlsakanpvsLPSLQEKIWQQAYSNLES-e-eptlveAfeKIILSQlhpgtastastdri---KvtsLQMKQ---FVEDWIDRTkkE-I
------------aLKQRV-DNGLQAVNSIRGIIDGAIRAAPe--AAVIWAAVSLgie---GLTGPVTEALKNRQGIQYVLGRTEWYWNLAGLLLDENKSN
-----TATvlLCDGLEKNIVELFQKLLAYQIRSICLYDRnk--VVAAFRdalliddwa----S-k------LADIKEAEKSVQGDMDQYNTqdsrmkmnd
lndt--tAAlqk---S-LG-------NIYA
>PHH52935.1
---pleaat-sppspkpkpvaLSTLQEKIWENAYKGSRS-k-epklveAfeKIILSEshhdetsveatdriegkaTAeLNvtsSQMRK---VAERDIERT
kkE-A------------aLKQGI-DDGLRAVQAVMGIMDRALRAAPe--AAVIWATVCLgie---VLKNPIAEAVENRQGIQYVLGRTEWYWNLTSLLLD
ENKGR-----TTTplLRDTLEKNITQLFEKLLLYQIRSICLYHRsp--AATFVRdmfliddwa----G-q------LNDIKTTEMTVLHDMEQYNTqeiq
tqirdlnnt--aCDlqv---S-LG-------NIYA
>PHH52955.1
---lleaat-ppsppkpesvaLSTLQEKVWENAYKGLRS-k-epklveAfeKIVLSEchyeddetcveptdrikgkmTAeLRvtsSQMRK---VAERGIE
RTkkE-A------------aLKQGI-DDGLRAVQAVMGIMDRALRAAPe--AAVIWATVCLgie---VLKNPITETVENRQGIQYVLGRTEWYWNLTSLL
LDENKGR-----TTTplLRDTLEKNITQLFEKLLLYQIRSICLYHRsp--AATFVRdmfliddwa----G-q------LNDIKTTEMTVLHDMEQYNTqe
iqmqirdlnnt--aSDlrv---S-LG-------NIHA
>PHH53591.1
---lletat-pppppkpepvaLSILQEKIWENAYEGSRS-k-kpklveAfeKIVLSEchykdeetrvkptdriegkmTAdLKvtsCQMRK---VAEGGIE
RTkkQ-A------------aLKQGV-DDGLRAVQAVMGIMDRALRAAPe--AAVIWATVCLgie---VLKNPITEALENRQGIQYVLGRTEWYWNLTSLL
LDENKGH-----TTTvvLRDTLEKNITKLFEKLLLYQIRSICLYHRsq--AATFVRdmfliddwa----G-q------LNDIKATENTVLHDMEQYNTqe
iqtqihrlnnt--aSDlqv---S-LG-------NIYA
>PHH49970.1
---plqtas-tpqpakpkpvsLPSLQEKIWQQAYSNLES-e-eptlveAfeKIILSQlhpgtastastdri---KvtsLQMKQ---FVEDWIDRTkkE-I
------------aLKQRV-DNGLQAVNSIRGIIDGAIRVAPe--AAVIWVAVSLgie---VLTGPVTEALKNRQGIQYVLGRTEWYWNLAGLLLDENKSN
-----TATvLRDGLEKNIVELFQKLLEYQIRSICLYDRnk--VVAAFRdalliddwa----G-k------LADIKEAEKSVQGDMDQYNTqdsrmkmnel
nht--tSAlqk---S-LG-------NINA
>PHH50007.1
---ldtpsp-lptnsesesLASLQEKIWSQAYDGLRE-k-epklvqAfeDVVSAEihhneldiaptnrfkdseSInRElklHLIQK---LVQNGIDRTkk
E-A------------sLKQGI-DDSLQVVNSVRGIIDSALRAAPe--AAAVWATFCLgie---ILSNPVTEALENRKGIEYVLCRIGWYWELAGLLLDEN
KSE-----TATvaLRKKLEEVIVLLFEKLIAYQMRSVCVYHRnq--AATIFRdmfrvddwa----S-q------LLSIKEAEEAVQYCTEQYNTqeikme
lrnlnna--aVTwqq---S-LQNIStaangqvEYLRNIHT
>PHH52579.1
---tlliet-apltsnsnptsCINIRERIWKQAYDESRE-e-epdlvnAfeNIVAAKlhhqesaesttltedqlKApPKvtpREILQ---FVQDGIKKTa
kE-A------------aVKQRA-NDGLQAVQAIRGLMEGAVRAAPe--AAVVWAAVSLgie---ILSNPITEALENRNGIQYVLCGMGWYWNLADLLLDK
NKCE-----TATaaMQEELEKDIVQLFKKLLLYQMRSVRLYHRsr--AAVITRdmlriddwt----S-q------LNSIKEAEETVQRHIDQYNTqenri
rlqnlkdt--aISlqq---S-LQ-------SIDQ
>PHH55862.1
---lplhps-spaasdrepapCLSQQERIWRKAYDAAKE-e-epdlvrVfeNIVLAQlrdndkstrpaglagtneETsQTvtpFEMQQ---FVQEGIARM
akE-T------------sVKQEI-NDGLQPILTIRGIIDGALRAAPe--AATVWAIVSLgie---VLSNPITESLENHAGIQYVLCQMKWYWNLTDLLLD
ENKCD-----TTTaaMQDELEKDMVHLFQKLLVYQMRSIRRYHRsr--AAVVARdmiriddwt----G-q------LEDIKEAEGIVQHHMDQYNTqesk
mrlqglket--aDGlqq---S-LR-------NIDK
>PHH88576.1
---tpqqtpsv-ptaassgqessSPSLQERLWNRAYDELKR-s-dpkiieSyeRILSAElyrhesasapgptenligRTQEtrwDQMKH---LVQAGLDR
TqkE-A------------fVKHKI-EGKLQAVLSTKELAEKAIQAAPr--AAVAWVGVSLwle---MLSSPVTEAGFNRRGIAYVLSKMAWYWDMASLLL
DENRSD------SFtgLQDELESHIGQLYQKLLLYQIRSICLYHRsr--TTTVLRdvvkadnws----G-q------LDDIKDAEAAVLSYIEQFNTeqm
klhlqnlatd--aKSrek---Q-LD-------NICS
>PNH48837.1
II-setps-qppshgpeisPQSLQERLWNQAYDDLKA-n-esktveAyeKVLTCElkggdpasigfatqeneieQTRKgrwGQMEQ---VVRAGLERTak
E-A------------aIKQGI-QDGMQAVCAVKGIVDKAVQASPe--AAVAWVGVCFale---ILSNPITEAGINRQGLTYVVSRTDWYWNLAGLLLDEN
RSE-----TSSagLRYQLEKHVAQLYQKLLLYQMKSACLNYRnr--GAVFLRdmlrldnwd----G-s------LDEIRNAEDAVRRDSEQYNTeqirsh
lqaiaia--aGSqem---K-LQ-------DIYL
>PNH36293.1
II-setps-qppshgpeisPQSLQERLWNQAYDDLKA-n-esktveAyeKVLTCElkggdpasigfatqeneieQTRKgrwGQMEQ---VVRAGLERTak
E-A------------aIKQGI-QDGMQAVCAVKGIVDKAVQASPe--AAVAWVGVCFale---ILSNPITEAGINRQGLTYVVSRTDWYWNLAGLLLDEN
RSE-----TSSagLRYQLEKHVAQLYQKLLLYQMKSACLNYRnr--GAVFLRdmlrldnwd----G-s------LDEIRNAEDAVRRDSEQYNTeqirsh
lqaiaia--aGSqem---K-LQ-------DIYL
>PVH71957.1
---ppifvps-pttivpevaesEHSLQGRLWNQAYDAIKA-a-dpelaeAyeRILSTEirwedsetgpdadasasasavrndiaPSREsraVQMQQ---L
VQIGLKKTqrD-A------------aVKQKM-GDGMAAIAAIKGIIDKAVQASPe--AAIAWVGVSFale---ILSNPIIEAGLHRSGITYVVTRMDWYW
NLAGLLLDENKAH-----ASSvgLRAELEKHVLELYQQLLAFQIKSICVHYKnk--ALNFLRdlfqlddwg----G-r------LQGIKESECAVRKDSE
QFNTqqvrlylhnmaet--aSSqqn---K-LQ-------DIHA
>XP_007706078.1
EALpsitpp-araapdaatsPPVLPARLWNQAYDQAKI-s-gsstvdTyeKILSARlseqdadasnlyysadlalqqneiaQDTGkrrMQMQQ---LVQN
GLRRTekD-A------------kVKQGM-EDGIQAAMAVKEVVDKAIQASPe--AAVAWVGVCFale---ILMNPLTQASSNRQGIAYVVSRMDWYWNLS
TLLLDENMTE-----AHSsgLRDELEKVIIQLYAKLLLYQMKSVCYYHRrr--LSVFARdlikldnwd----G-e------LSDIQAAEAAVQADSAQYN
Tlsirtrlgaiaem--aKSqnv---K-LD-------SISS
>XP_022484863.1
---qrqatd-trdTQPIFESLWDEAYDTLKQEr-pdlmsRyeDLLSRVlvrveanalsapsqqediedignqipQQdVAarrEKLKR---IAELGLQHMe
dK-K-AKV----tilGHEVSLQDRVGQLGEAVAWAQEYVKDAIKDVP-YAPAVMAGISLILPl-FKNPATVDAANRAGFTYVTSQMRYYVELETVILPAD
MKH--------gLKAYLTEGIVDLYKLIIDFQVQSVIRFYRsg--TKNYFRsvinydkwq----D-r------LDHLMAEERKLKEKFESALSgsnmqql
kklage--aEEsrkimnr------------------
>KPM43943.1
---ppm-lsdlhspvpasVEEIRHQIWNEAYDELKL-d-epsvieAyeKILSAQlaeranpglladgniigQ-dAGarqAQMKE---LVDIGLHKTekA-
S------------kTKEKI-NEGMQSIKNIHNLISTAVKAEPi--AAVAWVGVTTfme---VIANPVSEPGLNREGIQYVLDQTEWYWSLAERLLYPNKM
-----DESMarLQSLLKVHVVKLYKALLLYQIQSVCMYHKhw--AAVIMKdvvklhdwq----G-k------FDGIKTQESSLRDHLELYSSevvkyhin
hiakd--tAEfr---ENEA-----------
>KTB32586.1
--Tlaq-rswssqtdlTIRR------RALDDYIQGLpekKQKrkfIVA-caslgsS---atpEA---INEAIQRAEEKKt--S-K-------R--AIKNI
MSPVINALKDYAGIIDLLASAGPMPTAIIWGALKVVIEGAQRYLSLFDTIKSELRSLASETQRITEYEYLYGESE--------------RMQMLFYNSYI
NMLRFWSKVDRECDRcy--FS--s--icraat----S-fstKKLNEI---iqdIKDDADDIEETATLVEArlakgereeakn----er---REAAGERL-
----Ka-
>ESK93511.1
--Tlaq-rswssqtdlTIRDTRSTFQRALDDYIQGLpekKQKrkfIVA-caslgsS---atpEA---INEAIQRAEEKKt--S-K-------R--AIKNI
MSPVINALKDYAGIIDLLASAGPMPTAIIWGALKVVIEGAQRYLSLFDTIKSELRSLASETQRITEYEYLYGESE--------------RMQMLFYNSYI
NMLRFWSKVDRECDRcy--FS--s--icraat----S-fstKKLNEI---iqdIKDDADDIEETATLVEArlakgereeakn----er---REAAGERL-
----Ka-
>KTB46945.1
DITsstalpl-lqpptilgsplPWLGSEDLWKEAFETLDDADKQHIAS-E-eKLEALDQLHQLVEHAKEECIRKCWKYKW-KGRQVVLRDVFEKITGRIK
AFESLGDGIAGASNrSEVGLAWAGIKFLLKIMTADFDKFSFVIEGVEHISRLIPRSRILERLYLHG-K----------fdEETCLRSVLIHVYAGILTYL
AQAKAYFQKNTLRRHLGsAFE-T-hDDFRKQLTSIEKGEDEVDRYTNLLDArhravategq----vemhdNLKQMLASIDGPIKRMA-
>KUI59751.1
----malssepPVVMIPSLWDKAFGSLNDDLKTGLYTTkS-aKRDIVEAVLREVEQKRQESARRRWKSHTSNGEVVIVRDVLEKIAAWANKFKTAGYVAV
QFDPDPAALLWAAVRFLLHKPVDNVDLFGAMAINLDTISRIITWSRMFERHHLRETK------A---eVKVLLEEALIRLCSELMAHLANTVKFFKEEDI
VRMRDNRLM--QNV-------LARENEVIKIAKLADMetlqlpeaaimrlslq----------------------
>KUI70485.1
----malssepPVVMTPSLWDKAFGSLNDDQKTGLYTIks-AKRDIVEAVLREAEKKRQESAKKRWKFKTPNGEVLIVRDVLEKIAAWADKFKTAGYVAV
QFDPDPAALLWAAVRFLLHKPVDDVDVFGAMVINLEAISRIITWSRMFERHHLRGTT-------A-AgeAKLLLEEALIRLYTELMAHLANIVKCLKEED
IVRMRD---------DGHMQKALAWEDEVTKIARLADTetlqlpeaaiv------------------RLPL
>KUI69629.1
----wlstlsGSLKPEVRLGLAISEFAQAldeDh-KHdFRRMqnasnn----qLTGSDVIKV-TEQINKDgerRH-sTWR---------PYGTRVHSFLS
RLQMFASIGDVMIgGSQNLIATGVWSAVRLSlM-a-ATNFLGYFERLSTLFMKLGTSWTLHKDYADLFTS--------------SKVLQNHLCEYLIVLV
RLCQKVVCFTQ-k-GLt-----aqlrlSLGSS-fdAEFGPIQKQMEERGSLIQQTAQHLATksllgs----------------------
>KUI54145.1
----wlstlsGHLKPQVRLGLAISEFAQAldeDr-KHdFRRMqdasnn----qLSGADVIKV-TEQINKDgerRH-sAWR---------PYGTRVHSFLS
RLQMFASIGDLMIgGSQNLIATGVWSAVRLSlT-a-ATNLLGYFEKLSTLFMKLGTSWTLHKDYAELFTS--------------SEVLQNHLCEYLIVLM
RLCRKVVLFTQ-k-SPt-----sqlfsSLGSS-fdAEFGPIQKEMEERGSLIQQTAHHLAAksflgs--------------------HL
>KUL81578.1
---d-rqvvsgdiskTELGHQSLWDRAYEAL---d-pqlvkKylNLLSRElsqkslppegskdgtpdgydsldeadnrihDAsFLdrrAQLEM---IIKS
GLQRMddQ-R-TEY----qiaGHKFVLRDQIAQAANLVQNVKDVISSAVSASP-QASLAWAGICVILPi-LTNPSAAEQANRDGFTYVTARMRYYAALEP
LFWPQEHKQERRyvgvdfE----eVKREFEGLVVDLYQHILDFQLRSVVRFYRsw--RRNFPRdvirsekwe----D-m------LRKIKELEHIVDDKS
KGITGlisrshleeisam--tQGsfdg-LQKVLSVAEQQLELAKK
>KUL84444.1
R-Assgtislfs-sdgfsDSFAMTDLWKKAIQ--QLDpeDrdkipShqGQ----------TVTletVLSSAQEKQAECekK-S-WKY----kkrdGTQIE
LRQVFSRVVQRLSKFKAIAL--------------------------------------------------------------------------------
-------KYLIKANKYYAGgs--VKRitmgIIEaywfdgwma----D-ireqqRIADELARLIDAQ-------ANRHADdkldsikneq--RVlkenlky
-FQ---QPIQFIK----D
>GAM38694.1
------MGSQDLWKKAIQQLDPEDrd-KI-PSHq----GQTVTletVLSSTQEKQAECeKKS-WKYkKRD-GTQVELRQVFSRVVQRLSKFKSIGDSVAT
IDPVHLSIPWAAISLVLKIATSESEYYQTVFEGIETFSGLVPRYALFERLYLRVG-----------fpLQDNLEEALVKLYATALKYLIKANKYYAEgs-
-I-------------------------------------tnrhadnklds----ikneqsVLR---ENLKyfqQPIQFIK-
>PCG95568.1
----islfssddfsNSFAMTDLWKKAIQQIDPEDrd-KI-PSHq----GQRVTletVLSSAQEKQAECeKKS-WKYkKRD-GTQVELRQVFSRVVQRLSK
FKSIGDSVAAIDPVHLSIPWAAISLVLKIATSESEYYQTVFEGIETFSGLVPRYALFERLYLRVG-----------fpLQDNLEEALVKLYATALKYLIK
ANKYYAEgs--I-------------------------------------tnrhadnklds----ikneqsVLR---ENLKyfqQPIQFIK-
>KUL85671.1
----akhptqkqEPTLAEQLWDQAYNNLRD-gq-esklvrEyeKLLSRDlkdgdsdsdmavtsldgvenaidQDnPDrrrAQMRD---VIKVGLQKTqkQ
-A------------dTKRVM-GAILGGISPVTDIISVAISSSPq--AALPWAVVTTalk---LLENPVAEAASNRTGTAYVIRRMDWYWNLSGVLLKKKN
VL---NDGPSdgLRDILEADLIDLYQQLLLYQMKTALSCYGsq--TLNFLKdlikgndwq----G-t------LAGIQDAEQKFRENSQVYDTqkitasf
ekslel--qENqsr------------------
>CRG83829.1
----aiitppaaPPSLAEKIWDRAYNNLRD-ggeKesklvrEyeKILSRQlkddddesgtpsasleavenaieQHnPDkrrAQMRG---IIDAGLKKTqk
Q-A------------nAKSVM-GSILGGITPLTDIITAAISASPq--AALPWAVVTTtlk---LLDNPIAESAAQRTGAAYVTKRMSWYWNLSGVLLKKD
NTL---AGSPAegMRDMLEADLVELYQQLLLFQMKTALACYGnq--TLNFLKdlikgsdwq----G-s------LTDIQNAEKTFRENSQVYDTqkitas
fdkflkl--qETrlr------------------
>GAM39617.1
----akpptqkqEPTLAEQLWDRAYNNLRD-gq-qsklvrEyeKLLSRDlkdgdsdsdtavtsldgvenaidQDnPDrrrEQMRD---VIKLGLQKTgkQ
-A------------eTKRVM-GAILGGISPVTDIISVAVSSSPq--AALPWAVVTTalk---LLENPVAEAASNRTGTAYVIRRMDWYWNLSGVLLKKQN
VL---NDGPSdgLRDILEADLIDLYQQLLLYQMKTALSCYGsq--TLNFLKdlvkgndwq----G-t------LAGIQDAEQKFRENAQVYDTqkitasf
ekslel--qENqsr------------------
>PCH06501.1
----akpptqnhEPTLAEQLWDRAYNNLRD-gq-qsklvrEyeKLLSLDlkdgdsdsdtavtsldgvenaidQDnPDrrrAQMRD---VIKLGLQKTgkQ
-A------------eTKRVM-GAILGGISPVTDIISVAVSSSPq--AALPWAVVTTalk---LLENPVAEAASNRTGTAYVIRRMDWYWNLSGVLLKKQN
VL---NDGPSdgLRDILEADLIDLYQQLLLYQMKTALSCYGsq--TLNFLKdlvkgndwq----G-t------LAGIQDAEQKFRENAQVYDTqkitasf
ekslel--qENqsr------------------
>RAO65282.1
----akpltqkqEPTLAERLWDQAYNNLRD-gq-qsklvrEyeKLLSCDlkdgdtdsdtavlsldgvenaidQDnPDrrrAQMRD---VIKVGLXKTekX
-A------------dTKRVM-GAILGGISPVTDIISVAISSSPq--AALPWAVVTTalk---LLENPVAEVASNRTGTAYVIRRMDWYWNLSGILLKKKN
VL---NDGPSdgLRDILEADLIDLYQELLLYQMKTALSCYGsq--TLNFLKdiikandwq----G-t------LTGIQDAEQKFRENSQVYDNqkitasf
ekslel--qENqsr------------------
>KUL86942.1
---aaaqpsvp-taaa-SPKPSPLWDQAYDNLKRSd-ealvaEyeNLLSKQittinsspdsnNNnTSarqAQLNL---IIHHGLQHFssR-K-TTY----
niaGHTYVLQDQISQVVGVVQDVKDFVSSAVSSSP-QASLVWAGVCIILPl-LTNPTTAEKANSDGFTYVTCRMEYYTKLEEYLLLQRGKVQ-DdefE--
--eLRGELEKFLVDLYQQILGFQLRSILRFYRsl--VLNFLRdvsrhedwe----G-m------LQGIKDAENVLDAKSKQVNDqvsvrylanvdya--t
GQshka-LRNMLSKIKESLELAKQ
>GAM33445.1
---aaqpsvlp-taaaaaaastSPIRPSSLWDQAYDNLKSSd-ealvtEygNLLSKQittinsspdskTNtHTarqAQLNL---IIHHGLQHFssR-K-T
KY----niaGHTFVLQDQISQVVGVVQDVKDFVSSAVSSSP-QASLVWAGVCIILPl-LTNPTTAEKANSDGFTYVTSRMEYYTKLEEFLLLPRAKAQ-D
defE----eLRGELEKFLVDLYQQILGFQLRSILRFYRns--VLNFLRdvsrhedwe----G-m------LQSIKDAEDTLDAKSKQVSDavsvqylanv
dna--aDQshka-LRNMLSKIEESLELARQ
>PCG96883.1
---aaqpsvlp-taaaaaaastSPIRPSSLWDQAYDNLKSSd-ealvtEygNLLSKQittinsspdsnTNtHTarqAQLNL---IIHHGLQHFssR-K-T
KY----niaGHTFVLQDQISQVVGVVQDVKDFVSSAVSSSP-QASLVWAGVCIILPl-LTNPTTAEKANSDGFTYVTSRMEYYTKLEEFLLLPRAKAQ-D
defE----eLRGELEKFLVDLYQQILGFQLRSILRFYRns--VLNFLRdvsrhedwe----G-m------LQSIKDAEDTLDAKSKQVSDavsvqyltnv
dna--vDQshka-LRNMLSKIEESLELARQ
>KUL87660.1
TSLdeQhlhyeafdmqhPVTNAEQLWKKAFDNLSTPDKASLLKDsp-NrQTPSLEEIIQYVKLQQTRCMEKRWK-IEINGKTVYLRDVCDKIIHWVNKFK
EIGDIVMQYDTGHAALPWAAFRLLLQVAVNDNQMFSNMAEGLERVARLIAVYSDTQ--YVLQ-----------GysTSNKLVEALVRLYGTILTYFANAV
RFYSSG--------------GIKPYLQKMDDAERHVRSLMCHLNLeyhvdsrksmnfv------------LQ----YHHE
>RAO66806.1
ATLneQrlqydtfdiqhPVTNSEQLWKRAFENLNATDKDSLVQDss-SqDTPSLEEIIQYVKLQQTKCMEKRWK-IEIKGKTVYLRDLCDKIILWVNKFK
EIGDIVMQYDPGHAALPWAAFRLLLQVTVNDNQMFSSMAEGLERVARLLAVYSDTQ--YVLQ-----------GysTSAKLVDALIRLYGTILTYFANAI
RYYGSGALTDLWQLEERL-vksasvSGIEPYLQRMDDAERHVRSLMDNLNLeyqvdsrknmnfv------------LQ----YHHE
>KUL87853.1
----qpnhassqpfQDLWPENLWDEAYGELRKTn-klviaTyqNYLLKWeasdakvndl--gSSegqSSLQE---LVTEKLDHIreT-R-LRI----pvy
ANrvdgefvvkKVAVRDQVCNIIRGIQSVSGFISTTLSPMP-PAALAWAGVLVILPv-VLNTMTKDQDAMDGLDEV------------------------
--KNVqeLVTSLKRKTVQLYTGVLKYQIQLAIHYNHgl--FRRSLGdfvvtndwk----G-m------VADLDNASRKINEDLSEQDRqamtnefanl--
rEKadqelsi-L-----------KDVQD
>KUL91511.1
----vapqfdipskSASIHKALWEKAYSNLRSD-kkkveyvtTyeQLLSTVllnqkia--dQGlgeDQMKE---IIAHGLKKIekY-K------------
KAVDYSEDKLEAVKAIKSIIEIPLS-NiP-QTALPWAIISSTIDIFLKPLEVGAEFYNGVGYVVGRIEWYSRFTDQLLSQSSFR--N-ESPLgkIRADIE
TSITNLYRSLLFYQIKSVCCFYQrhq--ILVLVRgalrfdnwk----G-d------LDDIKAAEKALRESCDFYSLeclkgqvr----------------
-ELS--
>GAM41446.1
----vaaqfdipskSASIHKALWEKAYSNLRSD-kkkreyvtTyeQLLSTVllnqkia--dQGlgeDQMTE---IIAQGLKKIekY-K------------
KAIDYSEDKLEAVKAIKSIIEIPLS-NiP-QTALPWAIISSTIDIFLKPLEVGAEFYNGVGYVVGRIEWYSRFTDQLLSQSSFR--N-ESPLvkIRADIE
ISITNLYQSLLFYQIKSVCCFYQrhq--ILVLVRgalrfdnwk----G-d------LDDIKAAEKALRESCDFYSLeclkgqir----------------
-EIS--
>PCH03287.1
----vapqfdipskSASIHKALWEKAYSNLRSD-kkkieyvpTyeQLLSTVllnqkia--dLGlgeHQMTE---IIAQGLKKIekY-K------------
KAIDYSEDKLEAVKAIKSIIEIPLS-NiP-QTALPWAIISSTIDIFLKPLEVGAEFYNGVGYVVGRIEWYSRFTDQLLSQSSFR--N-ESPLakIRTDIE
ISITNLYQSLLFYQIKS--------------------------------------------------------------------
>RAO65522.1
----vapgsdlasrSTSIHKALWEKAYSNLRSD-ekkaeyvtKyeQLLSTVilnqkvg--eQSigeDQMKE---IIAQGLKKIekY-Q------------
KAIKNSEDKLEAVKAIKSIIEIPLK-NiP-QTALPWAIISSTIDIFLKPLEVGAEFYNGVGFVVGRIEWYSRFTNQLLSQSSFR--N-ESPLmnIRTDIE
LSITNLYQSLLFYQIKSVCCFYQrrq--ILVLIRgalrfdnwk----G-d------LDDIKAAEKALREKCDFYRLeclndeiq----------------
-EIS--
>KUL91794.1
---tdv-dhagaadnspPEFTHNILWDEAYQHLKTE-nqgmldAyeKILSRVflksspkqtqgsdpdnviaq--dAPsrdEQMKI---VVEKGLEKIqqA
-K------------KVTEGYGKFFQLVTPFKNVLDTGLQ-NvP-QAALPWGVVSASLDILAKPAKVGAVLYTGVNEVVSRMDWYSALTDKLLKSDDIN--
G-DRPLetSRLELKNRILDLYKALLLYQIKSVCYYYRnq--FQVFLRglvelddws----G-d------LKTVTDAENALRNDLNQYNQehikllle---
--------------STL--
>KUM59347.1
----MDIETQSLWMTAKAKLDKVDQNLLDFEsddgikrtREnELDILESLEKTTREAYDTCIRKRWHIPIpgK-GKKIIIRDLLRKVAHWIELFKTVGDQ
VVQYDPGHAALPWAGARFLLQIAINDFGKFDFVVQGAERIARMTARYRTIEQIYAN---------KGSAASEQLEEAVVRVYGSILKYLVEAKRYFEHKT
GgelilqisivaresskslVRLLKSGLLGQNDFQDLLEKMEADERLVDRCANLVQ-vnnditshlaTLSLeretfhSLRDTLSRVTQPISQVSL
>KOS40937.1
----MHIETQSLWMTAKAKLDKVDQKLLDFDsddgmkrtRQnELDILESLERTTREAYNTCVHKRWQITIpgK-GKKIIIRDLLSKVAHCIELFKSVGDQ
AVQYDPGHAALPWAGARFLLQIAINDFSKFDFVVQGAERIARMTARYRIIEHIYSQ---------KGSAASEQLEEAIVRVYGSILKYLVEAKSYFEQET
GVRILKSGLLGQNNFQDLLEKMEADEKLVDRCANLVQAemnndiashlaTLSLemetfqSLRHTLSRMAEPISQVSF
>OQD62738.1
----MDIETQSLWMTAKAKLDKVDQNLLDFEsddgikraREnELDILDSLEQTTREAYDTCIRKRWHITIpgK-GKKIIIRDLLRKVAHWIELFKTVGDQ
VVQYDPGHAALPWAGARFLLQIAINDFGKFDFVVQGAERIARMTARYRIIEQIYAN---------KGSAASGQLEEAIVRVYGSIFKYLVEAKRYFEHKT
GVRFLKSGLLGQNDFQDLLEKMEADERLVDRCASLVQ-vnndiashleTLSLemetfhSLRDTLSRVSQPISHVSF
>CRL28473.1
----MHNGTQSLWRTATAKLDKVDQKLLDFDsddgikrtREnELDILESLEQTTREAYDTCIHKRWQITIpgK-GKKIIIRDLLSKVAHWIELFKSVGDQ
IVQYDPGHAALPWAGARFLLQIAINDFGKFDFVVQGAERIARMTARYRIIEQIYAQ---------KGSAASEQLEEAVLGVYGSILKYLVEAKRYFEHKT
GVRLLKSGLLGQNDFQELLEKMEADERLVDRCASLVQGemnndiashlaTLSLemetfhSLRDTLGRMAQPISQVSF
>OJJ55440.1
----MDGGSQDLWLSAMNRLDEADKQLLAFGdvtnPVqRLDVLDVLGQTTREAYEVCVRKRWSLKLpgSQGKRIVVRDLIGKIAHWLEVFKGIGDQAVNF
DPAFAALPWAGARFLLQIAINDFAKFDFVVEAAERISRMSARYRIIEKLYLR---------RVSEATRQLEQALVALYATTLMYLAKAKRYFEENTALRI
LHSGLLAKSDLHELLEKLEAHEREADRCTSLVEAevsqdtagqiaDLSLeikqmsALRDALVSIDQPILHMSL
>OJJ06515.1
----MGGRSQDLWLSAMDKLDDADKQrLITFGditsPSqRLDVLDGFGQTTREAYEICVRKRWSFKLpgEQGKRIIVRDLIGKITHWLEVFKGIGDQAVN
FDPAFAALPWAGARFLLQIAINDFAKFDFVVEAAERISRMTSRYRIIEKLYLR---------RASEATGQLEQALVTLYATTLTYLAKAKRYFEENTALR
ILHSGLLAKSDLHDLLNKLESHEKEADRCTLLVEAevnkdaaaqiaDLSLeikqisALREALVRIDRPILNMSH
>KUM60673.1
----anvttEHSTPRDLWDEAYVILSREDpklkqRyeEIVLIQdkinrepsqnnlaPAgSYqreEQLRQ---IAKSKVEEIdLAT-WQP-KIGs-HSVDV
GGGFDNAVKIVVAAKEFVSSAVSSEP-HAALAWAGVCIFLPl-LLNPSEQNSAAHEGLEAAPLAVRRLRVMERLIRPGKSGLT--rssYHPDSleLVKDF
EDAAIDLYKTILEFQIRLARQYSDnw--AKRYGRdvfkaddwt----G-l------TSRIKSLEVRCTEIAQDLSReriesalqvse----sn-MQRGLH
EVQQELKKTMG
>OQD71732.1
----anvttEHSIPRDLWDEAYVILSREDpklkqRyeEIVWTQdkingepsqnhlaPAgSYqreEQLRQ---IAKSKVEEIdLAK-WQP-KIGs-HSVDV
GGGFDKAVKIVVAAKEFVSSAVSSEP-HAALAWAGVCIFLPl-LLNPSEQNSAAHEGLEAAPLAVRRLRVMERLIRPGKSGLT--rssYHSDSlaLVKDF
EDTAVDLYKTILEFQIRLARQYSDnw--AKRYGRdvfkaddwt----G-l------TSRIKRLEVRCTEVAQDLSRerietalqvse----sn-MQRGLH
EVQQELKKTTR
>OQD93481.1
----anvttEHSTPRDLWDEAYIILSREDpklkeRyeEILSTQdeingepshnhlaPAgSYqreEQLRQ---IAKSKVEEIdLAK-WQP-RIGs-HSVDV
GGGFNQAVKVVVAAKEFVSSAVSSEP-HAALAWAGVCIFLPl-LLNPSEQNSAAHDGLGAVPLDVRRLRVMERLIRPGKSELT--risYHSDSleLVKDF
EDTAVDLYKTILEFQIRLARQYSDnw--AKRYGRdvfkaddwt----G-l------TSRIRSLEARCTEIAQDLSReriesalqvse----hn-MQRGLQ
EVQQELKKTTR
>KXG45996.1
---------------------------MAGLlvaeknvadw-----TPEVLLRDVQAKREICDKNRWT-FRRGGHNIQLRDTADKVLNWLDKFKAVGDIV
SNVDPLHAGVPWAGIRFLIQVVQSEKTQMEALFCGLNRICYILYRCRLYEGLLQS---------CQSSpqACQNLHSVLIEFYTVILRFLVQAAYAYERT
SLQRAFAAFWSS-DDIQDLENKCQELEARAEIEAQNCDRsesseark--------LLLNLPvvkdl--TDSMST
>KXG48154.1
----ttpdisVWAQ-------AVDLYNKTLtkd-pNKrIDV-ntgwgpgi--hSLssvDQ---LIDFA--CETKKcaEEK-K-------W--KFSSRVDE
ILLWFNRNATVVDVMIQHQPHITALVWGGIRSLLAVAIREIEVSDKIGSSLLDLLKHIGRWETYLQLWP--------------ATPRLSAALVELLAQII
NFLVRASTYHQTpp--HK--r--yvkasft----F-fnEKVENILASITRLADNAEKEALLASQve--qrKQftrasadsk------------------
>KXH29847.1
---qgl-styrvpdldLDVDVEVALRMSADNFKEQln-dih-VDkFGK-----TTLDDvyrSLRDIQFQQQ-EQKT-L-------M---NLNRIELFLSG
MYSFQEVLDDRkmkd--v-e--GIMAFVWGPMRF-lL---etTNvn-ERAFDHVLEVYQRLGIQILPLSEYKQFFA-----E----S---V--NGRACLL
NIYNDIAEFHTTAYRLF------SlrnsLWGklhkatwkdl------eSTFQHVAa-SLKLHAKFIKTHGAPL----qdR-hafrsvdsgfsaprnsilf
D----NDDFRrkchqym--------
>EXF74187.1
---qdr-gpyrvpdld--VDVEVALRTSADKFKELln-dih-VDkIGK-----TTLEDvyrCLRDIQFQQQ-EKKT-L-------M---NLNRIELFLIG
MDSFREVLEDRrmkg--v-d--GIMALVWGPMRF-lL---etTNvn-DRAFDHILEVYQRLGIHILSLSEYKQFFA-----G----S---V--NATACLL
NIYNDVAEFHKTAYRLF------SlrssLWGklhkatwkdl------eSTFKHLAa-SLRLHAEFIQTHGALL----qdR-hafrsvdsgfaapqnsill
D----NNDFRrkskkym--------
>KXH25235.1
---qgl-gpyrvpdldLNVDVEVALRMSADNFKEQln-dih-VDkFGK-----TTLDDvyrSLRDIQFQQQ-EQKT-L-------M---NLNRIEMFLSG
MYSFQEVLDDRgmkd--v-e--GIMAFVWGPMRF-lL---etTNvn-ERAFDHVLEVYQRLGIRILPLSEYKQFFA-----G----S---A--NGRACLL
NIYDDIAEFHTTAYRLF------SlrssY--l------eSTFAHLAa-SLRLHAEFIKTHGAPL----hdR-hafrsvdsgftapqtsilfD----NDDF
Rrkshdym--------
>KXH63870.1
---qgf-eiyrvpdln--VDVEVALRKSADDFKGLln-dih-VDkIEK-----ATFSDvcrSLSAIQFQQQ-EKKT-L-------M---NLNRIELFLSG
MHSFQDVLKDRgmed--v-k--GIMAFIWGPMRF-lL---etTNvn-DKAFDHILDVYQRLGIQILPLDEYKQFFA-----E----S---V--NGRICLL
NIYKDVAKFHKTAYRLF------SlrspLWGklykatwkdl------gSTFDHLAa-SLKLHADFIRTHGDRY----a--lrvdsgfessqnnaifD---
-NNDFRrksheym--------
>XP_022469243.1
---maqgf-gayrvpdLNVDVEVQLAKSADTSKA-lin-dih-VDkIGK-----TTSYDvyrSLSDIQCKQV-TSKT-L-------M---NLNRIELFLS
GMLSLQDVLNDRemgd--v-e--GIMAFVWGPMRF-lL---etTNvn-DRAFDHILEVYQQLGIKILPLSEYKQFFA-----E----S---V--NGRTCL
LNIYNDVAVFHRTAYKLF-------slrssLWVklhratwkdl-------EstFNHLAa-SLQLHADFIRTHGAPL----q-Drralrtvdsgfaapqds
imfdsd-------EFRrksheyt--------
>KXH35088.1
--Teahieapssdv-qlvkyqpiiaTEDAPVDLWHEALNKTHQDTKSWMGKFgvdrssti-----QVQELTTLVRQSEETYQDASSGL-KIGERNILWRD
YANRVVAWVT---MIGDISVPFAPAPVSPVWSALRVLLQAETSRVEQITAAFGAADRILSIVRRGQIYESVYGLSSA-------NLTehSRVLLRDSIIE
LYRSSLDLLASTSTQLDGqeSWAAQFLAALTDPN-RAKSLLSDLTAAENNVSKNAEACVCestern------LELLQSLHSPLRRIDD
>EXF80679.1
--Teahveapssdv-qlvkyqhiivTENAPVDLWHEALNKTHQDTKSWMGKFgidrssti-----QVQELTTLVRQSEETYQTASPGL-KIGERNILWRD
YANRVVAWVT---MIGDISVPFAPAPVSPVWSALRVLLQAETSRVEQITAAFGAADRILSIVRRGQIYESVYGLPSA-------NLTesSKVLLRDSIIE
MYRSSLELLASTSTQLDGqeSWATQFLTALTDPD-RAESLLSDLKSAENDVSKNAEACVCestern------LELLQSLYSPLRRIDD
>KXH45718.1
--Teahveapssda-qlvkyqpiivTENAPVDLWHEALNKTHQDTKSWMGKFgvdrssti-----QVQELTTLVRQSEETYQDASSGL-KIGERNILWRD
YANRVVAWVT---MIGDISVPFAPAPVSPVWSALRVLLQAETSRVEQITAAFGAADRILSIVRRGQIYESVYGLSSA-------NLTnlSRRLLKKSIIE
LYRSSLDLLASTSTQLNRqeSWATQFLTALTDPN-RAESLLSDLTAAENDVSKNAEACVCestern------IELLQSLHSPLRRIDD
>XP_022473640.1
--Teahgddaaslna-qlpkhqpiniAENKPTDLWSEALEKTLPDTKSWFGKLdidrssti-----QVKEFTTIVRQSEAAYKDASARL-EIDGHKILWR
DYANRVVTWVT---TIGDIAVPLAPAPASPVWSALKVLLKAETGRVEQITAVFGAADRILSTVRRGQIYEAVYGLSSA-------TLIepSRVLLRESLI
ELYRSSLDLLALTFNKLGGedSWVNQFLTALIDPN-RAELFLSDLTNTENEASKNAGACVCestern------LELLQSLHSPLRRIDD
>KXH41992.1
--SstgiaddpsllPasnvsgpsamnGSTPTIDLWQEACKKVDVKTQTWIASLpppsnvq--n---PASELAEFVRASEEEHKQESLKI-KSGDREILWR
DYANKVIPVVT---AIGNIAINFAPAPSNVVWSAIKVLLAAHVSEREDLVAIMGCTDIVLCLVRRGRVYEKVYIGNSM-------SPRppYQEDLMTKLV
EVYAKCLEFLGFVYEEMEHGHLRRFFDALVNPS-YGENRLSAVRALEQELELATRPCKAtaddeh------RRLLESLEEPIKRTDK
>EXF85873.1
--SstgiadepsllPasnvpgpsalnGSTPTVDLWQEACKKVDVNTQIWIASLpppvnaq--d---PASELAEFVRASEEKHKQEALKL-KYGDREILWR
DYANKVIPVVT---AIGNIAINFAPAPSNVVWSAVKVLLAAHVSEREDLVAIMGCTDVVLCLVRRGRVYEKVYIGNSM-------SPRptYQEDLMTKLI
DVYAKCLEFLAFVYEEMEHGNLRRFFDALVDPG-YGENRLSAVRALEQELELATRPCKAtaddeh------RRLLESLEEPIKRTDK
>KXH39537.1
--SstgiaddplllPaskvpgpsamdGSTPSIDLWQEAYKKVDAKTQTWIACLpppgnaq--d---PASELAEFVRASEKKNKQEALKL-KFGDREVLWR
DYVNKVVPVMT---AIGDISINFAPAPSIAVWSAVKVLLMAHVSEREDLVAIMGCTDIVLCLVRRGRVYEEVYIGNSM-------SPRppYQEDLITKLV
-----------------EHGNLRRFFDALVDPG-YGENRLSAVKALEQELELATRPCKAkadnkh------RRLLESLTGPIKRTDK
>KXH41389.1
--SsagnaddpsllPasnvpgppamnGSTPTIDLWQEACKKVDVKTQAWIASLpppdnaq--d---PASELAEFVRASEQKHKQESLKI-KSGDREILWR
DYANKVIPVVT---AIGNIAINFAPAPSNVVWSAIKVLLAAHVSEREDLVAIMGCTDIVLCLVRRGRVYEKVYIGNSM-------SPRppYQEDLMTKLV
EVYAECLEFLAFVYEEMEHGHLRRFFDALVDPG-YGENRLSAVRALEQELELATRPCKAtaddeh------RRLLESLEEPIKRTDK
>KXH45588.1
----egtkestdgntDQMEDVTGWTRVVDPGLSPD-------patshraGLdKLEILDDILAAAVEKNAESLRKRWKFTRN-GK----------------
--TYIGDIAIQYDPAHAALPWAVIRFFLQATVDNEKAFGIVCKNMSHIANIIARSAILEDLYLGRY-----------fpSSRLLEQNLVRIYARILGYLS
AASKYYSTSTLGNFSEAVFKD-sVLTQSIQDILDMDQKDVDRCAFMVNTeiqemattalgqe----hsrqmqVLRGILPELEAPITRVST
>KXH46908.1
-----MASHIDLWDNAFKLLPPDICASLERArS-hKLDILGAVLQEAESKSELSLRKRWKVTKPNGEVVIVHDVLEKIVAWIHRFKETGDTLVQYDPSHA
ALPWAAVRFLLQMAISEVQVFGAMAEER--------------------PQ------S---ePQLMMKEALVRLYAEMLTFLGTALNFYRERSIVRILKGP
FR--CMHEVRSNALNEKEREVNALASLFDAatlqslqvaftrms----------------------
>KZL66376.1
-----MGLHTNLWERALDSLSPDIQKSFDRTkt-HKRDIVAAVLEEAEAKRALSLRKRWKFTKPNGEVVIVRDVLEKIISWVQRFKETGDTIIQYDPAHA
ALPWAAVRFLLQMTVSEVQTFAAMADDP----RILVRYRLFEGLYLRGSQ-------S--eIELKLEDALTRLYAEILVHLSNAW-------TARVLKSP
FRTFd---EARAKSMVEREQEVDAFASLSDAetlrsleaaft------------------RLSS
>KXH61667.1
--AspnenefSlqtheqpsqNVQSVSDLWEEAFQ-----gDnp----------------vkqLIGLVEGQEDRFkqH-S-AKI----tigEREILWRDCA
TRVVSLLSA---TVDIGMQLAPTPGPVIWSALKVLLKa-HTSGCESLAAIFGCADKVLCLMNRGAIYEQVFLQLTPA-------DLdsCAEALRNALIHA
YRNALELLNYArTQLREGea--VRRFFEalwdpqkak----D-klNELQEAERSLQQVVTAFDVKKKHFQNekslrllqrl------N------------
--N
>XP_013949032.1
--Aspkvne-issqthdqpssNVQQVSDLWGEAFQGLSKEYKkSISANVssisnk-----PAEQLIGLVRGREENFKDRSAKI-KIGEREILWRDCATRV
ISLLS---ATVDIGIQFAPAPGPVVWSALKVLLNAHASGCESLTAIFGCADRVLCLVNRGAIYEQVFLQSKL-------DDLdaCEKDLRDALINAYRKT
FELLDYAGTQLKDGVtVRRFFEALLDPQ-KAKDKLNELQEAENSLQKVVMACDVkkkdlqneks------LRLLKRLDKPLRYIDE
>KDN62735.1
--Aslngnd-pslqphdqpspDVQQVSGLWAEAFQGLDKEYKkSISANVsfihdn-----PAEQLMALVRDREDNFKDHSAKI-TIGGREILWRDCATRV
ISLLS---ATVDIGIQFAPSPGPVVWSALKVLLNAHASGCESLTVIFGCADRALCLMNRGAIYEQVYLQSRP------EEDLdaCAKDLRNALINAYQKS
LEIMDYARTQLRDGRaASRFFEALWDPQ-KAKDKLNELQEAETSLQETVTACNVkkqhlqneks------LRLLKRLEKPLRYIDE
>KXX74057.1
---anp-addandtaaSASLSVRLWDRAYDDLKR-e-etkllgVyeKILSSQlddglgsvvtesqpntiaQNdPDarrRQMIR---IIYAGLEKTekE-A
------------kAKERA-GVVVDSVLSVKNVIGLAIQAVPq--AAVPWTGVCVale---AFANPITESRANRKGIDYVVKRMDWYWDLSNRLVKDLPDX
----ASELxgVRRELEKQIVDLYKLLLSYQIKSVYSYYRnr--GLVLLRdmikfddwd----A-s------LTTIQKAEKRFLGDTQVYTAqqatsh---
------LEQLVsy--------
>KXX75528.1
-------------------------------mtgDVgYQlgqKQLQA---IIDQGLQRLddT-K-LKY----tiaDHDFVVKDKIAQAADLILWAKGFIS
QAVQASP-QASIAWAGVSIILPl-FTNPKTAEDANRDGFNYVTTRMHYYAEFETQILHLVQNRGANdaA----nKFNTIIAQVVKLYENILDFQLRSVLR
FYEsr--LRVALRdivqyddwk----R-k------QEKIRDLEATLCSDLAQIGAskslkelehfnka--sMEflrt-VQRFLPIYEEQL-----
>KXX78699.1
---pprpa-atepivqpHLSVSERLWNAAYDSLET-d-daelvgSyvEILERVlgceahdpsaadilaKlKdPAirqMYMRE---MVQKGQEKIakA-S-
-----------rVTAGV-GNVADFILSAKEMVNLVLQAVPqAaPAALPWAGVCLglq---ILRNPSQATKSNLAGITYVISRMDWYCTLTEHLLNKNNIT
A--g-NE-FrvVLHRLEETIVKLYKALLLYQMKSVCSYYRnq--GLVFLRgmlnlddwd----G-d------LKHVTDAEATVQNDATQYFQeqtktflg
elvrr--aKGvet----QLG-------DIHQ
>KZL63519.1
TVAQdlr--RSSDDLWVAAISTLGDDLRSEIDFTQGsKHASVDELLAATTKARDGLDARSWSFTR-NGKKVIVRDVLTKVAKWVHHFKEVGDIAVQYDPG
HAALPWAGVRFLLNVAVGDLDTYSNLLERTADIAEFICRNALIESLLKS---------ASSAAAEELRRAMVKLYASILTYLAKARSYYSNNTAARVIKH
GVLASTDLDSTFTAITEAQNDVTQCSAIFGL--EAqlelrgELKQMLKNFDAPVQRWNE
>KXG49496.1
DVTHsvr--VNGDSLWTAAIGMLGDELKSQIDFTQEqKNQSLNELLAVTEDARKRLVDKSWSFKRKNGEKVIVRDVLAKVAKWVNHFKDLGDIVVQYDPV
HAALPWAGIRFLLNVAMGELNTYNELLETTATVAEILCRSTLFEGLLKH---------SRSQDAEELSRALVKLYASILTYLAKARTYYLQNGFRRVLKN
GILASSDLESAFSAINKAQGDIHSCFGIFGL--QAqlemhdELHRMLKAFDAPVNRWSE
>ORY68872.1
AFAGslr--VSSDNLWNEAVATLGEEITSHIDFDQQKQESLNKLLELTETARRQSLDKAWSFTPKNGEQVIVRDVLAKLVKWVNHFKEVGDIVVQYDPIH
AALPWAGVRFLLNVAVGDMNTYSSLVEKTASIAESICRNALVEDILKG---------SSSSTAEELRHALVKLYAKILTYLTQARTYYRQNTVKRTIKHR
ISNTSHLESSFIAISEAQKDVDHCCRIFNL--QSqleiqvNLKMMHEKFDAPIVRWTS
>OBS15080.1
---Mdir--ASGDDLWSAAIQTLGHELTSQIDFAQDsKEKTLDEVLAVTEQARKRSVDKSWSFKRKNGEVVFVRDLLAKAAKWVNYFKDVGDIAVQYDPA
HAALPWAGVRFLLNVAVGDLNTYNSVLERTVDIEETICRNAIIERQLKN---------FQSQTAEKLNCALVELYASILAYLSKAKSYYEQNSLKRVLKH
GVLASSDLESAFTAISEAQKHVDCCAVDFDLwvtinidkklrlHHKDqleshaELKRMLKDFGAPIKRWDE
>OBS15059.1
---Mdir--ASGDDLWSAAIQTLGHELTSQIDFAQDsKEKTLDEVLAVTEQARKRSVGKSWSFKRKNGEVVFVRDLLAKAAKWVNHFKDVGDIAVQYDPA
HAALPWAGVRFLLNVAVGDLNTYNSVLERTVDIEETICRNAIIERLLKD---------FQSQTAEKLNRALVELYASILAYLAKAKSYYEQNSLKRVLKH
GVLASSDLESAFTAISEAQKHVDRCATNFGLsvtinidkilclHHKDqleshaELKRMLKDFDAPIKRWDE
>ORY58533.1
DTVEslr--PNTEDLWKIAVKQLPEEDKACLDVDCPdRRQIVARSLELTNNAKQRCERMAWRFKRKSGEVVIARDVLAKVARWIEHFKAVGDTIVQYDPA
HAALPWAGVRFVLQICVDHFETHAFLLEAIPAIAQQICRCALMEELLMP---------SLSDAAEELKRALVKLYASILTYQARVKAYFQKSTTVQILQS
LQGEPSKFESAFKAILDAQADVERCFQIASV--QEqlkrlaQLKDAFAKLEIPINRWSD
>KZL84343.1
----MSSQALQLWQRAVDGLEDDLASAIRDIgp-ArKHGALQTISRIAEESRRECVNKRWKVTMPNGEVVVLRDKMEKLIHWVDRFKQVGDIAVQYDPTV
AALPWAGVRFILQAAVNDVEVFEATALGIETVARLIARHARTELMFTRGPP-------E--VVSQLDLVLLELYTEILRFLAKAVAYFRTRKAKRVLKSP
FQAVe---TFQLSKVLEKDSEVSRVTDLLANealf----GAHDTLQGLDASMIRLCS
>KZL74993.1
----MSSQASQLWQRAIDGLEDDLASAIRDSgp-ArKHGALQTILRIAEESRRQCVNKRWKVTMPNGEVVVLRDKMEKLIHWVDRFKQVGDVAVQYDPTA
AALPWAGVRFILQAAVNDVEVFEATAFGIETIARLIARHARTELMFMRGPP-------E--VVSQLDVALLELYTEILRFLAKAVAYFRTRKAKRILKSP
FQAVe---TFQLSKVLEKDSEVSRVTDLVANealf----GAHDTLQGLETSMVRLCS
>KZM27407.1
---g-issgpnvsssSTKPSNSKVLNALRKFK-aRls-gpe-LTaFRG-----TTVNDlhrDMRRLQAEQE-KRRD-M-------V---NMRRIQGCIEA
MDQFGKVIEVFln--v-s--EAVAFVWGPMKF-lL---ltASaf-VEHFETLLEAYEKIGDHMPLLRQYEKLFS-----H------D-D--QLKGALELM
YVDILDFHESAVHFF------Rgka-WNrffrsmwknf------dTKFGGILk-NLGRHKDFVENCAQLA----qyE-lyqsNLVDMRTASSnrfqqyq-
-------
>KZN84613.1
---qkpsn-tpeekgspDLSISQILWNRAYDELAK-d-kgtsdiveNymRIIPKAidpdgdfneavsddimrDmNdPIrrqAILKD---SIKAGQARIar
V-Q------------kATNVV-GGVVELINRFKGVIDVAVKANPq--VALPWAGVCIglq---FLLNPAQELESQRNGIAFVITRMEWYCSLASHLLSQE
NIDL--k-GQSYqpVVNELEGRVVALYKALLLYQMKSVCSYYKnh--CLVILRstinlddwd----G-e------IQGIESAEKAVLNDLRHYYAlyske
alghlvrq--vQEcqk----ILS-------DFHQ
>XP_002557902.1
---qkpsn-tpeekgspDLSISQILWNRAYDELAK-d-kgtsdiveNymRIIPKAidpdgdfneavsddimrDmNdPIrrqAILKD---SIKAGQARIar
V-Q------------kATNVV-GGVVELINRFKGVIDVAVKANPq--VALPWAGVCGsslinyfgrcktniffq---FLLNPAQELESQRNGIAFVITRM
EWYCSLASHLLSQENIDL--k-GQSYqpVVNELEGRVVALYKALLLYQMKSVCSYYKnh--CLVILRstinlddwd----G-e------IQGIESAEKAV
LNDLRHYYAlyskealghlvrq--vQEcqk----ILS-------DFHQ
>KZZ94758.1
-AKsakrsak-rrdsadddsdqGPSRSQQLWNDAYDSLQD-s-satagiveSyaETLTFAitgqegekpnvpssslaaDlRdPIkrqTHMRN---LVCQG
REKFasD-S------------rVAQAV-GDVAGFVLQARAVVDVAIKNVPq--AALPWAG------ILTNPARVSRANLAGITHVVSRMDWYCSLVDHLL
DERSIIE--GKEPSflVMQRLEALVLDLYKNLLLYQMKSVGSYYRns--GLTYFRelaawdnwd----A-d------LKAITNAEEALRAASVQYNTpss
ltrlselmqn--gDKmqs----TLG-------NIHQ
>OAA45492.1
-VSaanqprk-tvspeadddqGLSKSQQLWNDAYDGLED-s-eatsgivqSyaETLTFAiagpgddggkttmatlaaDlRdPVkrqAHMRD---LVQRGR
EKFadD-S------------rLAQTV-GDVAGFVLQARGVIDVAIKNVPq--AALPWAGVCVglq---ILTNPAKVSRENLAGITHVVSRMDWYCSLVDH
LLDERSIVQ--GKEPAnvVTLRLEALVLDLYKSLLLYQMKSVSSYYRns--GLTYLRelaawdkwe----S-d------LKAITTAEEALRAASVQYNTq
sslerlselmqy--gDKmqs----TLG-------NIHQ
>CCE30648.1
-TQpavaevpt-rrreasddaerGLSKSQRLWNEAYDGLED-s-gatagiviSyaETLTMAitgddeqksetlihaitgnderkpdtntsilptDlKdPI
krqAHMRY---LVMKGRDKFasD-S------------kMAQAV-GDVASFVLQARGVIDVAIRNVPq--AALPWAGVCValq---ILTNPAKVSRANLAG
ITHVVSRMDWYCSLVDHLLDERSIVE--GREPAnmVTQRLETLVLDLYKRLLLYQMKSISSYYRns--GLTYLRelaswdswd----T-e------LQAI
ATAEEALRAASVQYNTqsslqqlsrlmqs--gDKmqs----TLG-------NIHQ
>GAO15542.1
-AEpvkarar-rrdasdgeesGQPKSQQLWNDAYDLLEG-d-dataaivkSyaAMLTFAitgddgkpqpetsalmaElKdPVkrqAHMRE---LVKKGRE
KFagD-S------------kTAQTV-GDVASFILQARGIIDVAIKNVPq--AALPWAGVCVglq---ILTNPARVSRANLSGITHVVSRMDWYCSLVDHL
LDERSIIE--SQEPAvvVMQRLESLVLNLYKSLLLYQMKSVVSYHRss--SLTYIRelaawddwd----G-d------LKVIKTAEEALRAASVQYNTqs
slerlsellqq--gDMmqs----TLG-------NVHQ
>KDB14492.1
-AEpvkarar-rrdasdgeesGQPKSQQLWNDAYDLLEG-d-dataaivkSyaAMLTFAitgddgkpqpetsalmaElKdPVkrqAHMRE---LVKKGRE
KFagD-S------------kTAQTV-GDVASFILQARGIIDVAIKNVPq--AALPWAGVCVglq---ILTNPARVSRANLSGITHVVSRMDWYCSLVDHL
LDERSIIE--SQEPAvvVMQRLESLVLNLYKSLLLYQMKSVVSYHRss--SLTYIRelaawddwd----G-d------LKVIKTAEEALRAASVQYNTqs
slerlsellqq--gDMmqs----TLG-------NVHQ
>KFG86813.1
-TApaktpkk-assptpddgqALSKSQQLWNDAYDGLED-g-gatsgivqSyaETLTFAiaggdegkpgpematlaaDlKdPVkrqAHMRD---LVQKGR
EKFadD-S------------kLAQTV-GDVAGFVLQARGIIDVAIKNVPq--AALPWAGVCVglq---ILTNPAKVSRENLAGITHVVSRMDWYCSLVDH
LLDERSIVE--GKEPAsvVTQRLETLVLDLYKSLLLYQMKSVSSYYRns--GLTYLRelaawdkwe----S-d------LKAITSAEEALRAASVQYNTq
sslerlselmkh--gDKmqs----TLG-------NIHQ
>KHN94141.1
-AGsaktprr-rtassaadddqGLPKSQQLWNDAYDGLED-s-gatsgivrSyaETLTFAiaggdqgkpgpdtatllaaDlKdPVkrqAHMRY---LVQK
GRDKFadD-S------------kLAQTV-GDVAGFVLQARGVIDVAIENVPq--AALPWAGVCVglq---ILTNPARVSRENLAGITHVVSRMDWYCSLV
DHLLDERSIVQ--GKEPAnvVTQRLETLVLDLYKSLLLYQMKSVCSYYRns--GLTYLRelaawdkwe----L-d------LKAITSAEEALRAASVQYN
Tqsslerlselmqh--gDKmqs----TLG-------NVHQ
>KID87058.1
-TApaktpkk-avsptpdddqALSKSQQLWNDAYDGLED-g-gatsgivqSyaETLTFAiaggdegkpgpematlaaDlKdPVkrqAHMRD---LVQKGR
EKFadD-S------------kLAQTV-GDVAGFVLQARGIIDVAIKNVPq--AALPWAGVCVglq---ILTNPAKVSRENLAGITHVVSRMDWYCSLVDH
LLDERSIVE--GKEPAsvVTQRLETLVLDLYKSLLLYQMKSVSSYYRns--GLTYLRelaawdkwe----S-d------LKAITTAEEALRAASVQYNTq
sslerlselmkh--gDKmqs----TLG-------NIHQ
>KIE01817.1
-TApaktpkk-avsptpdddqTLSKSQQLWNDAYDGLED-g-gatsgivqSyaETLTFAiaggdegkpgpematlaaDlKdPVkrqAHMRD---LVQKGR
EKFadD-S------------kLAQTV-GDVAGFVLQARGIIDVAIKNVPq--AALPWAGVCVglq---ILTNPAKVSRENLAGITHVVSRMDWYCSLVDH
LLDERSIVE--GKEPAsvVTQRLETLVLDLYKSLLLYQMKSVSSYYRns--GLTYLRelaawdkwe----S-d------LKAITTAEEALRAASVQYNTq
sslerlselmkh--gDKmqs----TLG-------NIHQ
>KJK77826.1
-TApaktpkk-assptpdddqALSKSQQLWNDAYDGLED-g-gatsgivqSyaETLTFAiaggdegkpgpematlaaDlKdPVkrqAHMRD---LVQKGR
EKFadD-S------------kLAQTV-GDVAGFVLQARGIIDVAIKNVPq--AALPWAGVCVglq---ILTNPAKVSRENLAGITHVVSRMDWYCSLVDH
LLDERSIVE--GKEPAsvVTQRLETLVLDLYKSLLLYQMKSVSSYYRns--GLTYLRelaawdkwe----S-d------LKAITTAEEALRAASVQYNTq
sslerlselmkh--gDKmqs----TLG-------NIHQ
>XP_007806866.1
-AGpaktpkk-avsstpdddqALSKSQQLWNDAYDGLED-s-gatsgivqSyaETLTFAiaggdegkpgpetatlaaDlKdPVkrqAHMRD---LVQRGR
EKFadD-S------------kLAQTV-GDVAGFVLQARGIIDVAIKNVPq--AALPWAGVCVglq---ILTNPAKVSRENLAGITHVVSRMDWYCSLVDH
LLDERSIVE--GKEPAsvVTQRLETLVLDLYKSLLLYQMKSVSSYYRns--GLTYLRelaawdkwe----S-d------LKAITTAEEALRAASVQYNTq
sslerlselmkh--gDKmqs----TLG-------NIHQ
>XP_007823471.1
-TApaktpkk-avsptpdddqALSKSQQLWNDAYDGLED-g-gatsgivqSyaETLTFAiaggdegkpgpematlaaDlKdPVkrqAHMRD---LVQKGR
EKFadD-S------------kLAQTV-GDVAGFVLQARGIIDVAIKNVPq--AALPWAGVCVglq---ILTNPAKVSRENLAGITHVVSRMDWYCSLVDH
LLDERSIVE--GKEPAsvVTQRLETLVLDLYKSLLLYQMKSVSSYYRns--GLTYLRelaawdkwe----S-d------LKAITTAEEALRAASVQYNTq
sslerlselmkh--gDKmqs----TLG-------NIHQ
>XP_014546624.1
-TApaktpkk-avsptpdddqALSKSQQLWNDAYDGLED-g-gatsgivqSyaETLTFAiaggdegkpgpematlatDlKdPVkrqAHMRD---LVQKGR
EKFadD-S------------kLAQTV-GDVAGFVLQARGIIDVAIKNVPq--AALPWAGVCVglq---ILTNPAKVSRENLAGITHVVSRMDWYCSLVDH
LLDERSIVE--GKEPAsvVTQRLETLVLDLYKSLLLYQMKSVSSYYRns--GLTYLRelaawdkwe----S-d------LKAITTAEEALRAASVQYNTq
sslerlselmkh--gDKmqs----TLG-------NIHQ
>XP_018140963.2
-AGpakppkr-tassasdddqGLPKSQQLWNEAYDGLEE-s-gatsgivqSyaETLTYAiagedgekpapematlaaDlKdPAkrqAHMRD---LVQNGR
EKFadD-S------------kLAQTV-GDVAGFVLQARGVIDVAIKNVPq--AALPWAGVCVglq---ILTNPAKVSRENLAGITHVVSRMDWYCSLVDN
LLDERSIVE--GKEPAelVTQRLETLVLDLYKSLLLYQMKSVSSYYRhs--GLTYLRelaawdkwd----S-d------LASIKTAEDALRAASVQYNTq
sslerlselmqh--gDKmqs----TLG-------NIHQ
>OAA77529.1
---anp-rspavsapedPASVSEDLWARAYQTLSERep-elvkDyeKHVEAVdgggsgVL--anpESVRA---LVKSLQDRReKAQ-WKF----svrSKD
RKVSDQFEKLVKLLALADGVVKQSLSSQP-YAALAWSTVSVFIPLLSGGFANNVAMVKGFTTIGDLQGYWRNYENVCLRSI----------SseHYKNLL
EPLSNVYSYMLEYQVRAVCHLSEkq--LSRAWQkvagssdws----G-k------EAYIVKLSDRCV-ANIAPLqReemlqtlaah--nKTleq-IGNTE
NSILKTMKDDR-
>OAK95772.1
--Mpsq-kqtidvemvDTRLDRPLFDESIEAIEHTLldi-hRRaFHH-v----nvSS---LLDDLRGISN-Qsstdd-RI-V-------I--ACSRKFTL
FVRTFAPYFDILSICTSIRAEWMGCFWALIRLLFQVASNYVLFLEKVANMFEVMASVLPPYHQIYNICK--RRM----dg--SHAdaDDQRLATLMSYAY
ADIVRMCLDMYRVFLRss--HC--tPSrhiawr----P-ldSRFAQLEGRLGRHRKWLEKETESHLQdfae----vqhhrdhyvqylhrr------TDAN
--------
>OAK98633.1
----hgydhvsnaARLKPELRLAEAISRFEAHlst--neKaAFRTQrakal----hsaPGIDDvmrFTAQIDSCIIG-----KG-----NR--CFGPRFT
NILSTVQQFAALGDVVVgGSqNI-VACGVWALVRMsimamtrlstlles--------------MSVIFMEIGRRSPRHQELALMYPR-------------
-SKRLQADINEYFIVVVRFCQDIFRFTQKs--F---LSkmttALG------G---DQIQAVQSELDRWAYEIS-qevymliarrled---Esv----EHS
RFRSVSKILSK
>OAQ75273.1
----mdlsltktEQVAPEIRLAAAISEFEANldi--eqKaAFRNHrskyc----eslPSIQDvmqITAEFNRRSTA--ER-AG-----SR--CWGTRLTN
FLEAVQQYAAVGDVLVgGSqNI-IACGVWSLVRLtlisavatstriae--------------MTGFFMSVGLSAPRYDRLALLYPQ--------------
SKRLRAYMSEYYIVVVRFCQKLVTLQEKp--T---YLqfipFLD------D---FSLKSFQTELGTWAKSIK-eeietlkteeqts---Qlr--------
---QLMRSSE
>XP_007835655.1
----msssmiakaTTLKPEIRLAQSVSEFEASlsd--ehKaAFRSSrsqsl----nkpPDPSDvmrLTAEIDRRVVQ--QN-GG-----GQ--CFGPRLT
NILQAVQQYAALGDVIIgGSqNI-IACGIWSLLRLtllalvsfsaymdk--------------LSKLLMVAGRKAPRYEQMALLYPR-------------
-SSDLQSSLSEYFIVVVQLCRQLYKSSRRt--T---LGsvfsFLS------D---IDLKEHETSLQLWADCIK-devtlltarkite---Qs------AS
L-GVLSKNSQ
>XP_018174749.1
----msffvaktEQLASEVRLAAAISEFEASldp--erKaALRNHrskyc----eslPSIQDvmqITAEFNQISNS--QK-PG-----SR--CWGTRLTN
FLEAVQQYAAVGDVIVgGSqNI-IACGVWSLVRLtlisvvatssrige--------------VTAFFMQVGLSAPRYDRLALLFPQ--------------
SKRLVSCMSEYYIVVVRFCHQLAMMQKKs--A---IQqlvsFTD------D---LSLKAIRKDLDTWAASIK-eeietlkteeqts---Hlr--------
---QLMRSSD
>OAL04259.1
----mSATIDVSPFEQALKEFRSSLapr-eQSlFTQ-cr----spEE---LIAYVQSLE-kL-kdIQK-R-------A--ALILHLDRFSKNLSHYFDVI
GILVQSHPEYAALAWGAFRLVLQLASNFHEFFEKLARTLLQLSEHLPWHKELASSLMGTT------krn-SSLRyqASSRLINSLTKVYVDLFVFLQSVV
RVFTKkD-TT--NRasfvilnslfwk----P-fdARFHDILSSMQHHQELLKTELSLYGHqtthaeitnkyke----lkkellairndtsrhQDRF--EE
LHCALAELtnklEk-
>OAL07613.1
----mSTSSKNSVFENVHNVFLNSLsdk-eKIhFSR-cs----spEE---LLKTLENFK-iLStqRQK-KTL-----N--RCLNVMKKLNDKLRPYFDAL
NVIA-STHDTAAVAYGAFRLVLELASGFPIFFEKLIALLERLADTFPQYSAIVELFGGNP------------PARIRRHLERVYLDLFRFIQMATRIFTA
sD-GK--VKrplrmiatviwt----P-fdAQFSGLINAMDHHRNFIIDELRIHQAqqakdseraagle----reraekerqmaekdr-------------
-----
>OAL31833.1
--Fptp-vtgtl-----EVDLDHARTQFLECLaed-dRHaFQS-vd----npDD---LTNYTTQFMTNSqvkkaTAA-K-------A--LNI--VAALTE
ALVPYFEALGLVAQGVTAYAATVWGSILLILKMASGFPSLFGRLCELLLEVSTHIPHYRKLLELFE--ADA----sl--CGQsiPSDMLNWSLHALYHDL
LGLFGTMGSVFNQke---R--lNNaplatpamwch----P-feCRFDNFLKKLVLHAKVFNSDMHALAQkyaeslhdg----segd-------RIP----
----
>XP_016638116.1
--Fptp-vtgtl-----EVDLDHARTQFLECLaed-dRHaFQS-vd----npDD---LTNYTTQFMTNSqvkkaTAA-K-------A--LNI--VAALTE
ALVPYFEALGLVAQGVTAYAATVWGSILLILKMASGFPSLFGRLCELLLEVSTHIPHYRKLLELFE--ADA----sl--CGQsiPSDMLNWSLHALYHDL
LGLFGTMGSVFNQke---R--lNNaplatpamwch----P-feCRFDNFLKKLVLHAKVFNSDMHALAQkyaeslhda----nasr-------PSC----
---g-
>OAL43917.1
----mdqapvDRTDIKDLWARAEKKLSDADKRYVTVHs-QdKNDVVAKLLQDTENWRKKATIFPWRIT-RKGENIIFSRLFQRLTQWLVKFAKIGDIAVQ
CDAGHAALPWALVRLVLQVLVLDWESLTAIEQGLPHVAELICLYKLVERRYRQGTS----------dAVKELERALCKLYISILTFLDMARQYCAASTTR
RMLKALTYE-SDFAEALVNINKEEVSVAKCQVLVDAenahiegekasaernasvaer--IVrsrdhlVLRKLLEDLGNSTKITND
>OAL44689.1
---------MAEFEQAHQRFLAQLsde-eKQqFSP-ik----dyTT---FKAVILKLS-e-SkkSSK-F-------T--KLLNVVNKCGQSLASYFEVVG
IVVQSHPEWAGLAWGSLRLILALASNYVSFFEKLENLFERLNRVIRGYQELSAQFKKLN---------TEinVSSEFSSSLQAFYIDVLEIFRGIARIFT
KkT-GE--LRsntavigqllwq----P-feVRFSDILLRFDEHRRILLLEMDAIHLqtttnialtqkee----ss------------------
>CVK90926.1
------MASHDIFASAYHSFLSTLsdtdraRydDK----ct----pqSLLDGlqkITSL-AKGTQ--nRRS-QK-----pf--AI-VR----DFNERMRP
FFAIVEGPVtQ-SSVYAGAALGALRLVLEl-ASCFPTLLMKLLECIKDITESFPRYEALEDICRG-------------kLTPRLLLHLGRVYRDLFDFFN
SAASLFTAssGKVRRPIEliasviwr----P-fdERFGVILSSMSRHQQQLNDEVNIYQLeltreaata--sEEickd-TQ----ATRACVSDL--
>CZR43691.1
------MASHDIFACAYHSFLSTLsdtdraRydDK----ct----pqSLLDGlqkITSL-AKGTQ--nRRS-QK-----pf--AI-VR----DFNERMRP
FFAIVEGPVtQ-SSVYAGAALGALRLVLEl-ASCFPTLLMKLLECIKDITESFPRYEALEDICRG-------------kPTPRLLLHLGRVYRDLFDFFN
SAASLFTAssGKVRRPIEliasviwr----P-fdERFGVILSSMSRHQQQLNDEVNIYQLeltreaata--sEEiykd-TQ----ATRACVSDL--
>EGU73782.1
------MASPDIFASAYHSFLSTLsdndraRydDK----ct----pqGLLDGlkrISSL-AKGTQ--nRRS-QK-----pf--AI-VR----DFNERMRP
FFAIIEGPVtQ-SSVYAGAALGALRLV--------------LECIKDITESFPRYEALEDICRG-------------kLSSRLLVHLGRVYRDLFDFFDS
AATLFTAssGKVRRPVEliasviwr----P-fdERFGGILSSMSKHQQQLNDEVNIYQPeltrdvatt--sEEickd-TQ----ATHASVSGL--
>ENH67752.1
------MASPDIFASAYHSFLSTLsdndraRydDK----ct----pqGLLDGlkrISSL-AKGTQ--nRRS-QK-----pf--AI-VR----DFNERMRP
FFAIIEGPVtQ-SSVYAGAALGALRLV--------------LECIKDITESFPRYEALEDICRG-------------kLSSRLLVHLGRVYRDLFDFFDS
AATLFTAssGKVRRPVEliasviwr----P-fdERFGGILSSMSKHQQQLNDEVNIYQLeltrdvatt--sEKickd-TQ----ATHASVSGL--
>EWY89945.1
------MASPDIFASAYHSFLSTLsdndraRydDK----ct----pqGLLDGlkkISSL-AKGTQ--nRRS-QK-----pf--AI-VR----DFNERMRP
FFAIIEGPVtQ-SSVYAGAALGALRLVLEl-ASCFPTLLTKLLQCIKDITESFPRYEALEDICRG-------------kLSSRLLVHLGRVYRDLFDFFD
SAATLFTAgsGKVRRPVEliasviwr----P-fdERFGGILSSMSKHQQQLNDEVNIYQLeltrdvaat--sEEickd-TQ----ATLASVSGL--
>EWZ36540.1
------MASPDIFASAYHSFLSTLsdndraRydDK----ct----pqGLLDGlkkISSL-AKGTQ--nRRS-QK-----pf--AI-VR----DFNERMRP
FFAIIEGPVtQ-SSVYAGAALGALRLVLEl-ASCFPTLLTKLLQCIKDITESFPRYEALEDICCG-------------kLSSRLLLHLGRVYRDLFDFFD
SAATLFTAssGKVRRPVEliasviwr----P-fdERFGGILSSMSKHQQQLNDEVNIYQLeltrdvatt--sEEickd-TQ----ATHAIVSGL--
>EWZ90797.1
------MASPDIFASAYHSFLSTLsdndraRydDK----ct----pqGLLDGlkrISSL-AKGTQ--nRRS-QK-----pf--AI-VR----DFNERMRP
FFAIIEGPVtQ-SSVYAGAALGALRLVLEl-ASCFPTLLTKLLQCIKDITESFPRYEALEDICRG-------------kLSSRLLLHLGRVYRDLFDFFD
SAATLFTAssGKVRRPVEliasviwr----P-fdERFGGILSSMSKHQQQLNDEVNIYQLeltrdvatt--sEEickd-TQ----ATHAIVSGL--
>EXA44106.1
------MASPDIFASAYHSFLSTLsdndraRydDK----ct----pqGLLDGlkrISSL-AKGTQ--nRRS-QK-----pf--AI-VR----DFNERMRP
FFAIIEGPVtQ-SSVYAGAALGALRLVLEl-ASCFPTLLTKLLQCIKDITESFPRYEALEDICRG-------------kLSSRLLVHLGRVYRDLFDFFD
SAATLFTAssGKVRRPVEliasviwr----P-fdERFGGILSSMSKHQQQLNDEVNIYQLeltrdvatt--sEEickd-TQ----ATHASISGL--
>EXK81360.1
------MASPDIFASAYHSFLSTLsdndraRydDK----ct----pqGLLDGlkrISSL-AKGTQ--nRRS-QK-----pf--AI-VR----DFNERMRP
FFAIIEGPVtQ-SSVYAGAALGALRLVLEl-ASCFPTLLTKILQCIKDITESFPRYEALEDICRG-------------kLSSRLLVHLGRVYRDLFDFFD
SAATLFTAssGKVRRPVEliasviwr----P-fdERFGGILSSMSKHQQQLNDEVNIYQLeltrdvatt--sEEickd-TQ----ATHASVSGL--
>EXL56001.1
------MASPDIFASAYHSFLSTLsdndraRydDK----ct----pqGLLDGlkrISSL-AKGTQ--nRRS-QK-----pf--AI-VR----DFNERMRP
FFAIIEGPVtQ-SSVYAGAALGALRLVLEl-ASCFPTLLTKLLQCIKDITESFPRYEALEDICRG-------------kLSSRLLLHLGRVYRDLFDFFD
SAATLFTAssGKVRRPVEliasviwr----P-fdERFGGILSSMSKHQQQLNDEVNIYQLeltrdvatt--sEEickd-TQ----ATHAIVSGL--
>EXL70773.1
------MASPDIFASAYHSFLSTLsdndraRydDK----ct----pqGLLDGlkrISSL-AKGTQ--nRRS-QK-----pf--AI-VR----DFNERMRP
FFAIIEGPVtQ-SSVYAGAALGALRLVLEl-ASCFPTLLTKLLQCIKDITESFPRYEALEDICRG-------------kLSSRLLVHLGRVYRDLFDFFD
SAATLFTAssGKVRRPVEliasviwr----P-fdERFGGILSSMSKHQQQLNDEVNIYQPeltrdvatt--sEEickd-TQ----ATHASVSGL--
>EXL98775.1
------MASPDIFASAYYSFLSTLsdndraRydDK----ct----pqGLLDGlkkISSL-AKGTQ--nRRS-QK-----pf--AI-VR----DFNERMRP
FFAIIEGPVtQ-SSVYAGAALGALRLVLEl-ASCFPTLLTKLLQCIKDITESFPRYEALEDICRG-------------kLSSRLLVHLGRVYRDLFDFFD
SAATLFTAssGKVRRPVEliasviwr----P-fdERFGGILSSISKHQQQLNDEVNIYQLeltrdvatt--sEEickd-TK----ATHASVSGL--
>EXM24832.1
------MASPDIFASAYHSFLSTLsdndraRydDK----ct----pqGLLDGlkrISSL-AKGTQ--nRRS-QK-----pf--AI-VR----DFNERMRP
FFALIEGPVtQ-SSVYAGAALGALRLVLEl-ASCFPTLLTKLLQCIKDITESFPRYEALEDICRG-------------kLSSRLLVHLRRVYRDLFDFFD
SAATLFTAssGKVRRPVEliasviwr----P-fdERFGGILSSMSKHQQQLNDEVNIYQLeltrdvatt--sEKickd-TQ----ATHASVSGL--
>KLO89197.1
------MASHDIFASAYHSFLSTLsdtdraRydDK----ct----pqSLLDGlqkVTSL-AKGTQ--nRRS-QK-----pf--AI-VR----DFNERMRP
FFAIVEGPVtQ-SSVYAGAALGALRLVLEl-ASCFPTLLMKLLECIKDITESFPRYEAIEDICRG-------------kPTPRLLLHLGRVYRDLFDFFN
SAASLFTAssGKVRRPIEliasviwr----P-fdERFGVILSSMSRHQQQLNDEVNIYQLeltreaaka--sEEiykd-TQ----ATRACVSDL--
>PCD34760.1
------MASPDIFASAYHSFLSTLsdndraRydDK----ct----pqGLLDGlkkISSL-AKGTQ--nRRS-QK-----pf--AI-VR----DFNERMRP
FFAIIEGPVtQ-SSVYAGAALGALRLVLEl-ASCFPTLLTKLLQCIKDITESFPRYEALEDICRG-------------kLSSRLLLHLGRVYRDLFDFFD
SAATLFTAssGKVRRPVEliasviwr----P-fdERFGGILSSMSKHQQQLNDEVNIYQLeltrdvatt--sEEickd-TQ----ATHAIVSGL--
>RBA21201.1
------MASHDIFACAYHSFLSTLsdtdraRydDK----ct----pqSLLDGlqkITSL-AKGTQ--nRRS-QK-----pf--AI-VR----DFNERMRP
FFAIVEGPVtQ-SSVYAGAALGALRLVLEl-ASCFPTLLTKLLECIKDITESFPRYEALEDICRG-------------kPTPRLLLHLGRVYRDLFDFFN
SAASLFTAssGKVRRPIEliasviwr----P-fdERFGVILSSMSRHHEQLNDEVNIYQLeltreaata--sEEiykd-TQ----ATRACVSDL--
>SCV28600.1
------MASHDIFASAYHSFLSTIsdtdraRydDK----ct----pqSLLDGlqkITSL-AKGTQ--nRRS-QK-----pf--AI-VR----DFNERMRP
FFAIVEGPVtQ-SSVYAGAALGALRLVLEl-ASCFPTLLMKLLECIKDITESFPRYEALEDICRG-------------kPTPRLLLHLGRVYRDLFDFFN
SAASLFTAssGKVRRPIEliasviwr----P-fdERFGVILSSMSRHQQQLNDEVNIYQLeltreaaka--sEEiykd-TQ----ATRACVSDL--
>XP_018239679.1
------MASPDIFASAYHSFLSTLsdndraRydDK----ct----pqGLLDGlkkISSL-AKGTQ--nRRS-QK-----pf--AI-VR----DFNERMRP
FFAIIEGPVtQ-SSVYAGAALGALRLVLEl-ASCFPTLLTKLLQCIKDITESFPRYEALEDICRG-------------kLSSRLLVHLGRVYRDLFDFFD
SAATLFTAgsGKVRRPVEliasviwr----P-fdERFGGILSSMSKHQQQLNDEVNIYQLeltrdvatt--sEEickd-TQ----ATHAIVSGL--
>XP_023430169.1
------MASHDIFASAYHSFLSTLsdtdraRydDK----ct----pqSLLDGlqkITSL-AKGTR--nRRS-QK-----pf--AI-VR----DFNERMRP
FFAIVEGPVtQ-SSVYAGAALGALRLVLEl-ASCFPTLLTKLLECIKDITESFPRYEALEDICRG-------------kPTPRLLLHLGRVYRDLFDFFN
SAASLFTAssGKVRRPIEliasviwr----P-fdERFGVILSSMSRHQQQLNDEVNIYQLeltreaata--sEEiykd-TQ----ATHACVSDL--
>OAL48734.1
--Mpsq-tqtvdivmvDPEAEHPRIDEAIEAIHASVlde-hRReFNH-qt----haSL---LLNELRALSA-GngtaaGLR-L-------V--PCCQKLA
IFVRNFAPYFDILSTCTQIRPEWIGWFWGTVRLVFKIGSNYVTFLEKIVDMFEVIAHILPPYQQIFETIQ--HAG----vd--AQLpsEDARLAALLSHV
YADLVQLFLDLYRTFCRga--QG--sGLrhlsldstqsalwr----P-ldSRFARLEMRLSQHRRWLQKETESQIQnyae----itehrnnyvsflnhq-
-----QELN--------
>PSN68713.1
--Mpsq-tqtveitmaDHGHGHALFDEAIENVQNTIsak-dRStFRH-ha----dvSS---LIEGLRSLAD-Vpskdq-RR-V-------V--ACSRKFT
LFARSFSPYFDVLKDLDQVRPDWLGWFWGMLQLVFKAASKYAIFLEKVAQLLESIAHVLPVYRQIYQSCK--AQY----q----SnnHDGRLVVLMSYVY
ADLMQFCLDVYRMFSRcs--QG--gKLrhlrlsstpiiwr----P-ldSRFAQLEQRLWRHKKWFESETASQNHdhdq----vsqnrreyvgflaaq---
---AEK---------
>PVH94142.1
---mhg-qknvemimvDPWADRALFDDAIATVQSAIsee-hRKtFLR-ya----daAD---LLEGLKVHCC-Rnakdc-RK-L-------N--VCIEKML
LFTDKFAPYLELLGAYVKTSLDLGGWLWGMVGLVLNIGSSYNIVLESIVDTFVSISAALPDYQRLHNQHN--HKL----h-----ldNDERWCILLSYAY
ADMMQHCLDLYHIFCRdi--P-----ge----P-ldSRLARLEARIVCHRRWIEAEFTCQSEdvat----kelqrrqyteflsqq------ADAD-----
---
>XP_003835566.1
----mvDTSHDLHLFDQATSDIQNTIsen-hRQdFLC-na----saSL---LLDELQASFT-Stsicd-QR-L-------V--ACSQKFALLVQNFAPYF
EILALCVQLRSEWASWLWGTIRLVFRISSNHPVFLEKAADMLETIAHIVSPYRQMYEGCN--RNG----pv--SHLavQDLHLAALMSNVYADIVCLCLD
LYKIFCRsa--R-----vlwr----P-ldYRFARLEVRLVRHRKWLERETEGQAQnyse----iamhrreyatflsrq------SGFT--------
>XP_008021184.1
--Masr-tettdltmpHPAPATPLFDDAVAAIRNSImre-hSSyFQS-na----taAS---LMDELRRVSV-Gngaad-PT-V-------V--ACSRKLV
LFIRAFAPYFDVLSTCITLRPEWVHWFWGAVRLVVKISSDYLLLLEKAADMFEAIAHVLPPYQHMYNASS--QHT----ae--PYLkeEDGDLATLLSHV
YADLVQLFLEIYRIFCRgt--Q-----ahavswr----P-ldSRLTRLEVRLGKHRRWLERETQNHVQqyad----vshyrkqyldflrnq------ERI
R--------
>XP_018038003.1
----------------------MTlst-nAPyTLP-ca----slAL---LAEDLSAASR-Rsknhr-GT-L-------T--ICEEKYLAFARRMDIFFDL
IAAAIPSSSAWHCNFWGLICAVFKAAGTYVIVFEKVTELLESVTHLMPDYKQLLAART--RPL----dl--EERrgSET-YFEPVLHVVTDVAQFLRELQ
EMLTRts--HG--dPLrhnrlfsptylwr----P-ldSRFAQLEARLVRNKEWLEKELGGTETeyai----tekyraecrefldkq------SQA-----
----
>OAL50438.1
----msliasnaARLKPEIRLAQAVSQFEASlsd--dlKsEFRNNrarsl----ssaPTSNDvmrFTGNLDRKLSG--K--AG-----SR--CFGPRFTN
FLQGVQQFAALGDVIVgGSqNI-IACGVWSIVRMsllsivnyssymet--------------LSVLFMEVGRSAPRYQTLSVLYAR--------------
SKDLQAHICEYFIVVVRLCQYIRRLTTKs--A---FRkitaTFN------G---SDLQTFRSDLDDWAKTIK-deielliarkvee---Eak----DNLK
FRTVSTLFSK
>OAL50966.1
-----PAQSSQALSGAINKFC-nRlt-gsq-LQdVRN-----TTYLQlckEVERIQNEQK-KRGD-M-------R---NLARIKSFLEAMEQLSKVIEVF
ln--v-s--NVVAFVWGPMKL-lL---ltASts-LDSFETLLDAYELIGEQLPSLLEWESLFH-----D------S-R--HLINALESIYLDILEFHQKA
MQFF------Sgkv-WKlyfrsmwknf------gTQFDGILk-SLGRHKELVESRGTLA----qyQ-rykd------------------
>OAL52436.1
----mgdtSLPVDQRDFKSAHAEFLDELahe-eKKqFTK-id----tyES---FLTELQKFQ-qFPkkHKK-W-------T--GLCNAVQKCSEQLQPYF
EVVGIAVQSHPEWAALAWGSLRLVLLLASNYGMFFDKLGGLFDELSKRIPAYNELSQILHNAQ---------AEpsLSQRFRDSLRKFYLDLFELFKAVA
RVFTKkdT-GR--LKktravvanvlwk----P-fdVRFANVLQRLDKHRDMLELEIEIAQVkltslvlknqase----ae------------------
>OAL55020.1
AALIvqq-QS-IHDLWADAAAQLSDNDRKNINFSRDdKLNILAELLSSAEKCKQKFLDSRWKYTRKSGETVIISDLFGKIVRWIDSFRQIGDIVMQYDPA
HAALPWAGVRFVLQIVVNTTNQAESVIEGLADVAELIFRSALTEALFLH---------RASRttVTTGLERAITKLYASILRWLSEARQHLERSTSKRMI
RSAVLADTPLESCLKSIRMADEDVHKHMDYVDWs---DgadrhaELTQTLQSITVPLKRIDG
>OAQ74440.1
---aevpp-qtesgeqqayATRTSQRVWNSAYDSLKE-d-gntatlvkLyvRTLNKVsgpgndadngvaaGlDdPDtrqHVMKK---FVEAGQAKIatS-
S------------rLTKGV-GNVAEFIQKIKPIIDTAIANTSq--AALPWAGVCVglq---ILFNPAKATNSNLAGITHVVSRMEWYCALTVHLLEDDSV
MI--r-DETHtaVLRQLEEKVLALYKALLLYQMKSVCCYYRhq--GYVFLRalanlddwd----A-d------LKTVNDAEETVRADWEQYNKirgkntl
sqvlnr--aQEmqr----LLG-------DIQQ
>OAR00404.1
--Aahp-pqeadsddaGLEVVESLWDRAYVTLRNQk-kdlvtDyeALLSRElpptqrasgeqadgn--TMtdqKQLHE---ITSRGLERMekH-K-ATY-
---tifGETFVVKDQVAQASQFLLGLKDFVSDAIKVSP-EASLAWAGVCIILPl-FTNPSTADEAQSSGFGYVTSRIRFYVHFEELLWPKDMTI---pD-
---eSRKVLEDLIEDLYVKILMFQLTSIIRFYRgw--LKQLGRdmfqydgwk----S-m------LESVKEAERTMKAEFMALNDaatvdalakmtks--
aDEhtel-LKSHLSLQQRQLELVSE
>OAR05768.1
---eaEkegennpppynQTAPGSDLWGEAKNALDKADRDILEKAidnlgqe---RNIQDGLHEVVRQKQRLAEEKAWK-FEFGGRRIVLRDVVEKIVGWI
NVFKGLGDIASSADPIHAGIPWAVIKVVLQVATADVEQNGQILVAVELATSVMNRGKIYEGLYLSPGH-----madSPEYVveALKDLQKGITRMYSQIL
SIMVTYVKTIEKGTIARAFKAALDP-SHFSGMMSDLGKLEDRCEAAANNCERhassnsrnlqdi----nfrKLREILKE--h--MEQSTT
>OAA82015.1
---eaEkegdtnpppynQATPELDLWEEARNALGQADRDLLEKAignpgqe---RNLQDVLQEVVRQKQQLAEEKAWK-FEFGGRRIVLRDVVEKIVSWI
NVFKSLGDIASSADPIHAGIPWAVIRVVLQVATADVEQNGQILVAVELATSIMNRGKIYEGLYLSPGH-----msnGPEYAveALRDLQKGITRMYSQIL
SIMISYVKMMETGTVARAFKAALDP-SHFSGMMADLGKLEDRCEMAANNCERhvssnsrnlqda----nfrKLREMLKE--h--MERNTA
>OAX38625.1
----mmDTCSKITPFERAWKEYVEQLspkKKQrrfLMN-caralqdrsgD---spaSA---INDAISEAEKKHamQPS-R-------R--VIRKYIDPVV
NVLSDFDAIICTLISADPMPTAIIWGALKVIIDGLSRFSGLFETIKNELRSLRDQLEHITDHENLYGRDD--------------KMQNLLCKSYFNIIRF
WHRVDKECDNcg--FT----ilkava----P-fstKKLNSI---vadMQHDAQEISKRANMLQAmenreeqgenai----ar---QEAADDRR-----Ka
-
>XP_012182273.1
----mdspttEAGAGKTPFQRAWEEYVAHLppkKKQrrfLMN-caraiqensdS---spaSA---VNEAIITAEKKHsmQAS-R-------R--IIRKYV
DPVIAVLNDFDAIISNLVSADPMPTAIIWGALKVIIDGLSRFSNLFETIKNELRSLRDHLELITDHENLYGKDE--------------KMQNLLCRSYVN
IIRFWHRVDKECDNcg--FA----llktva----S-fstKKLESI---ladMQHDAQEIGKRAGTLQAielrgeheeaai----ar---REAADEMR---
--Ra-
>OBS15450.1
------------------------------------------------------------------------------------------MKSEPt--AA
IAWLGITTlid---LVANPLTEPGINRDGVRYVLERVEWYWELAQLLLDPGKVD-----GSIirLQSLLRRNVIKLYKKLLLYQMQSVCLYNKhw--AAV
IVRdlfkgddwq----N-k------VDSIKKAEASLRDDVNQHNSeelksrlrridnt--lGRlrl---D-VK-------AVES
>OBS17333.1
---iip-nrpavqripadIEDIRRQIWNEAYDKVKG-d-epdtvdAyeKILSAQlaagdadpsadrnlinsiAKnAEarqAQMKT---LVGQGLDKTekE
-A------------rIKEKF-NKALQPINNVKDFVSIAVKSEPt--AAVAWLGITTlmd---LVANPLTESGINLDGVTYVLERVEWYWELAQLLLDPGK
V-----DDSLvgLQSLLRGHTIELYKKLLLYQMQSVVLYNKhw--AAVIIGdvfkrnnwq----G-q------VDSIKKAEASLRDDMEQHNSeelksrl
rridnm--lGHvr---LGVKAVEsv--------
>EXL39405.1
----pptvppvpasIEDIRRQIWNEAYDKVKD-d-epntvdAyeMILSAQlaagdavpsadrdttnviGEnAEarqAQMKT---LVEKGRDKTekE-A--
----------kIKEKV-KERIQPVNNVKDFVSMAVKSEPs--AAVAWLGITTlmd---LIANPLTEPGINRDGIKYVLERVEWYWELARLLLDPGKV---
--DNSIvrLQSLLKRHVIKLYKKLLLYQMQSVCLYNKhw--AEVIVRdlfkaddwq----D-k------VDSIKKVEASLREDVKQHNSeelksrlhnid
nt--lGHih---LDVKAVEla--------
>OBS14970.1
---iip-nrpavqripadIEDIRRQIWNEAYDKVKG-d-epdtvdAyeKILSAQlaagdadpsadrnlinsiAEnAEarqAQMKT---LVGQGLDKTekE
-A------------rIKEKF-NKALQPVNNVKDFVSIAVKSEPt--AAVAWLGITTlmd---LVANPLTESGINLDGVTYVLERVEWYWELAQLLLDPGK
V-----DDSLvgLQSLLRGHTIELYKKLLLYQMQSVVLYNKhw--AAVIIGdvfkrnnwq----G-k------VDSIKKAEASLRDDMEQHNSeelksrl
rridnm--lGHvr---LGVKAVEsv--------
>PNP60635.1
---iip-nrpavprvpadIVDIRRQIWNEAYDKVKD-d-epdtvdAyeKILSAQlaagdadpssdrnpiniiAEnAEarqAQMKT---LVGQGLDKTekE
-A------------mIKEKF-NEGLQPVNNVKDFVSIAVKSEPt--AAVAWLGITTlid---LVANPLTEPGINREGVRYVLERVEWYWESAQLLLDPGK
V-----DDSLvgLQNLLRRHVIKLYKKLLLYQMQSVCLYNKhw--AAVIIRdlfkgddwq----D-k------VDSIKKAEASLRDDVNQHNSeelksrl
rrvdnt--lGHlr---LDVKAVEsa--------
>OBS22765.1
---qlvtyspGlppishavvptDKERTKDLWQEAFDQLDDASDkkSIDVNVnkpgekf-----DIDGLVHLIQGHEETFKERSVKI-TIGDQDIFWRDCA
KRTVSCIK---TCGDIAMPFAPEPSSIVWSAVKVLLNAHVDQCENLIAILGCAEKALRLVRVGAICDRAFLQIGL------TEGSqs-FELMRAALVKMY
KTILLLLIHAKEQLNETSaISQFCKALWNPG-EADGLIKDLHTAEQELNTCMQACNQelsvannrev------QERLQSLDERICYIDR
>OBS29493.1
---iassssiEndvegqgknpiRIEGDSELWYEALRKSDDQTReAIQRHRtstrden-----KAAELIAMVRNKQENFANTTAKI-KIGNREIIWRDHAT
RVVTWVT---NIGDIAVPFAPSPSSTVWSALKVLMQAHVSRCEDLVAILDCAEKVLRLVQRGRTYEAVYIRQLS-------HNYseSRGSLRNALIEAYK
QALKLLVHAADHFQKGKGKRFVDALMNPK-QGETLVNDLTKADENLSRAVQASESehrqmdnaet------RRCLERLNGPLRYIDD
>OBS29574.1
--A-gegen-PFHLANLWTKAYTKVHENgeYsqllkDfeIHLQQAndnqielvsattpsSSgGLarlKDIQR---LAQKKLEVVnqG-H-TFF----fvr
GKRIVVREAVQKAIQQVTQFKAIINGAVSAEP-HAALAWACVLGVLPi-LESVYQQDEDAADGFNKIVFTMIRYQHLLQTVVLRDF----TkssqdG--N
TsqLFSNMETQLVSFYEQVYLYQIQFIRQYGKsk--WRRNMGnmfnpkdwk----Q-k------WSTIDSVREIIDTSIRDRVSarsldsweavmsi--e
KRtenvlkt-V----------------
>OBT45904.1
----maataTEAPISELWNEAWDELRKNt-alfeEyeTRLTASsssvglpSFeKCdraQMMKV---LLEKKIEEVeSGQ-WKI----gfqNNQFAVKDLI
EPVVGVIDWAKEYIGKAAQASP-YSSVAWAGVCLLLPl-VLNPGEQEAARAKCLEGIAALLRQCSIREALYRNSYDGNT--dRKEANlpVHISYREELKI
LYVKILTFQATCLCHLSHrt--GGRIIRdmaiwtdwd----E-l------STAIDIQKGRMREIEMQWRDfklqeqwnteekr--hSEqmd---------
--YLDPISN
>OBT92876.2
--Ttlsirp-adqlsasatpSTSDSLDLWKSAYDQFRKEgpQelllAydTHVLGSapvdtDL--ssrESIET---ALEKLLKDReNRQ-WKV----sirG
RDVNIRAQVIRLTKILEWSDPLVKSAVSTQP-YAALAWSGVSLLFPLLTSGTTENEAMLEGFSSIGELQQFWQIQEKTSLQSK----------HqhHYQS
LTERLVKLYSLFFTYQAYVICHLSKsq--FSRAWGdlsspgfwk----S-k------VEEIDSWSENCS-RLIGVSrEseiqenrdsl--lQGiqn-LRE
S-------NERHI-
>KFZ18419.1
--Ttlsirp-adqlsasatpSMSDSLDLWKLAYDQFRKEspQelllGydTHVLGSapvdaDL--ssrESIET---ALEKLLKDReNRQ-WKV----sirG
RDVNIRAQVVRLTKILEWSDPLVKSAVSTQP-YAALAWSGVSLLLPLLTRGTTENEAMLEGFSSIGELQQFWQIQEKISLQSK----------HqhHYQS
LTERLVKLYSLFFTYQAYVICHLSKtq--FSRAWEdlsspgfwt----S-k------VEEIDSWSKIAA-GSSV----------------------YL-
>OBT42987.1
--Ttlsirp-adqpsasataATSKSPDVWKLAYDKFRAEgpQellvGynTHVLGSaavdtDL--ssrESIET---ALDKLLKDReNRQ-WKV----silG
RDVNIRAQVVRLTKILEWSDPLVKSAVSTQP-YAALAWSGVSLLLPLLTSGTTENEAMLEGFSSIGELQQFWQIQEKTSLQSK----------HqhHYQS
LTERLVKLYSLFFTYQAYVICHLSKsq--FSRAWGdlsspgfwk----S-k------AEEIDSWSENCS-RLIGVSrEseiqenrgsl--lQGiqn-LRE
S-------NERHI-
>OBT53244.1
--Ttlsirp-adqlsasatpSTSDSLDLWKLAYDQFRKEspQelllGydTHVLGGapvdtDL--ssrESIET---ALDKLLQDReNRQ-WKV----sirG
RDVNIRAQVVRLTKILEWSDPLVKSAVSTQP-YAALAWSGVSLLLPLLTSGTTENEAMLEGFSSIGELQQFWQIQENISLQSK----------HqhHYQS
LTERLVKLYSLFFTYQACVICHLSKtq--FSRAWGdlsspgfwt----S-k------VEEIDSWSENCC-RLIGVSrEseiqenrdsl--lEGlqk-LQE
S-------SERHI-
>OBT80382.1
--Atlsirp-adqlsasatpSTSDSLDLWKLAYDQFREKgsQellvGydTHVLGSapvdtDL--ssrKSIET---ALEKLLKAGeNKQ-WKV----sirG
RDVNIRAQVVRLTKILEWSDPFVKSAVSTQP-YAALAWSRVSLLLPLLTSGTTENEAMLEGFSSIGELQQFWQIQEKISLQSK----------HqhHYQS
LTERLVKLYSLFLTYQAYVICHLSKtq--FSRAWGdlsspgfwt----S-k------VEEIDSWSENCC-RLIGVSrEseiqenrdsl--lEGlqk-LQE
S-------SERHI-
>XP_018126609.1
--Ttlsirp-adqlsasatpSTSDSLDLWKSAYDQFRKEgpQelllAydTHVLGSapvdtDL--ssrESIET---ALEKLLKDReNRQ-WKV----sirG
RDVNIRAQVIRLTKILEWSDPLVKSAVSTQP-YAALAWSGVSLLFPLLTSGTTENEAMLEGFSSIGELQQFWQIQEKTSLQSK----------HqhHYQS
LTERLVKLYSLFFTYQAYVICHLSKsq--FSRAWGdlsspgfwk----S-k------VEEIDSWSENCS-RLIGVSrEseiqenrdsl--lQGiqn-LRE
S-------NERHI-
>OCK73496.1
D-SgsIneneeadippsRDVDGSRQLERALSNLKFEERQILQPLiatgsea--LNNTLRKALQAAQEKRNMCEKKQWT-FQFRGHTFSLKKKADTVVQWL
DRFKDIGDIAAGADPIHVGLPWAGVRLLLEATLAESKQMESLLSGIEVILFITNRLRVYVDYLHR----------IPSsdERANFGGRLETLQTAILRFL
ARALQIYQKNGWQRVAEAFWTP-VDLDSFEDSCRRMAEDVEIEAQNCDRllarraltsnnq----i-LTEVSKK----------
>OCK75173.1
---irlh-tspaasssvEDLGPKNLWDEAYNVLREKDaklidAyeKDLLTSqnphqqadGVgGAdrqVQLQE---LVNHKLQGMqnA-Q-LKI----vvs
GKEVVVKEQVRKVVHAILSAKDFIGSAVSAEP-HAALAWAGVLVVLPi-LLNPVTQDDDAMEGLGYISDLLIRCKVTEDTYLAPS------trnqsTSQH
LrdLNNSFKAKTIELYSQILKYQIQLTRQYSRsg--LFRFLRdcvvaddwn----I-m------LADLKKTEENINKDLRAFGSntlkliddkvs---El
q------NQADKSWALLmD-
>OCK76743.1
-----------MWKIAEAQLRR-DekkgklldAyyDILKSKlkedlepagT--RerqKQIYDFIT---SEFNSFhGTS-QSG-TFSsvlr-----kAASC
VKKAADCVLKAENVISAAAQPCL-PASIACAGVMLVVSLCIQAGSQRDVLFKGLDEIPDVIYDLAEHEKLHWADTQ-----------EPVFKRSMTNLCS
GILEFLARAACHLQKhp--VTRILKdmfnqgewd----V-l------LAAIKNAEARLINHSTVSGWkdvrmireaqe--kDQ--------LA--QRTA-
-
>OCK78869.1
--Sahctsgs-rapvagqnasADSGPESLWDLAYERLRVEh-dimveDyqKVLSRElsktssntsngnppkdslddtenlinADPKerqAQLKA---ILD
LGQKRMdeK-K-IEY----vigGHKFVLQDQIAQAARFVQWGKDLIDEAVRASP-EASMAWCGICLVLPl-FTRHSDVEKAHRDGFTYVSGRMSYYVALE
PKFDLENQDS--------SAGISKDSILNLYQHILEFQVRSVLRFFRsr--LRNFARdilpsegws----G-m------VTKIKELEKTLDKDLQM---g
elmelnkn--tKKsada-MQKLLPASEDIRDALQE
>OCK79032.1
AANagsqSlvilpeaepiaCIGPGKNYWSLAIAELGHQEAEYIDFDdagilrRIpWQTVLTEVKQAVEEKKVQFMDKRWAINRKDNRPIILREKLDKIAV
SVEKFIQIGDCAVQYDPAHAALPWAGVRFVLKATIIDQQTITGVFDGMELISNLIGRYAIFEQLYLNTQ-----------lkTYTGLEKTLVELYKRVME
YLSKAKRFYSRSTAARLARnIILDA-kGDFDSLLQRIVEQQREVDYYASLADAecqranfedlkqflai----fgryskDMHSKI------------
>OCK81309.1
SPPLspakg---NQADIWEDALSLLSENDQQRFEFVftkd-QeRQNLLYDVLSAATLKKEECLRKRWKIN-LTNKTIILRDVLEKVSVWVRKFIAVGDTI
MQYDPGHAALPWAAIRFCLQVTVNDVQIYGTFLQSVEQNANLLARCSIMERLYLYRQT-----RS--EseVTERFRQALVTLYAAILTNLAKGLRYFGQN
TAKRIER------------------------------------heELLQLLKDLKQPIARIDS
>OCK81844.1
T-Asrtnrsgqah-kesaeITSSNEELWGEALKYIEKSkeDrvivsIikRFAKE-daa---------tagPGTAKGSAMVIKqeM-E-QHI----kgqQH
DSATCRFVEKTVSVLNKFVSGVDVAVSFDPIHAAPPWAAIRLVLVa-ITAGNELRGQLLSGIAKVTSLVLQCDAYQRLYMIPGPN----l--RPPedVLN
TLKTSIVHAYAKSLLFLGFVIQ--RQes--RLNWVDapfklgdve----N-yiKGLTESADQLCRIADNCEKHCNNRNRttveelhdlv--EEshqairt
-------LI---------
>OCK87361.1
----mgsrTSPQARLLFKDAFDSLEQTvnasNled-ARvLQN-----t-TLQDvhdAARKLEQELG-ARQC-L-------R---NMARVVPFLEALGHYS
KTVDVFcs--g-t--PYLPFIWAPIKL-lL---qvASdf-TSALEKLVSAYSKIAEILPRFDRLSSAFR-----G----N---A--DFQRVLATVYADIL
RFHEEAYKVFRKp-----GWKiffdiswarf------dRRFKAILe-SLANHSDLVDREANAI----niDEareqrk-------RAIeeaa--------
>OCK88373.1
---dpdp-spksipnipTNGKPEDLWDRAEEELSN-DkgkagileAykEILRSQlgselaakgT--AsrhEQMSRLLN---TKVEELeRRK-WRL-HLRd
hni-----eVETLFSGVVRNILLAKNIIS-AALADP-HAALACAGVSVILTLLIQPSEQRTALLQGLNYISTLICRFNVVEHVYRSRARIPS--lRPEDA
vqFEKKFEASLTTLYSQILEFQARALCHLSNhp--VAQFLKnmfkydgwg----T-l------LQDIQGSESQCKGFKDLIDGeklhkgleehka---Rm
gelqqTTNN----IMNTLKKD--
>OCK89940.1
----ppasapGSVAAVDTIQQAFEDFERTvt-pnd-SYtFSA-----TTLGNvrqAALDVERLLA-ARQS-L-------C---NVARLEPFFTGLEHYSK
VIEILcn--g-t--PYLPWIWAPVKL-aL---qlASeh-IESFKIIIDAYTQIAETLPRFDRLGEAFK-----A----N---P--EFQQVLAVFYADILR
FHKEAYIFLRRs-----GWStffrsswgrf------nRRFKGILa-NLSRHSELVDKEANAW----diAEaqkwrketrlwre-------ESLseia---
-----
>OCK90994.1
---s-ptddRTVDPKEVFKNACASFRSALsdd-dRRvFKE-fp----daKS---MLEAIGQQTKnHPshSSL-L-------T--KCCKKIQGLSNKLEPY
FEIINIFVQTHPEFAGLAWGSIRLVFLLGVNHTVFLERICNMFENMGMLLPAYEEYVESLRFRSRNQP-------kdMSDRLLRALAYIYSDLIQFCFNA
CKLLSKkr--SK--iLRlknsfeysinwk----P-fdVRYDTLLTHWREHRELMDLEMRVSSHveqidssa----rmeamlrkievrwAGARNEE-----
------
>OCK92021.1
----MEFQNNKVFREAHDHFVASLspk-dRDlYSR-cd----saQE---FLAEVQKFE-aVSgnRLR-G-------R--GLIARIKSFSDRLEPYFDAIG
IIVQARPEYAAFVWGTVRMVLQLASNFISFFEKLASTLEELAAQFPQYDLIAGLCEKLG------pd-----aFSDRVKCSLREAYVDLFRFFQSVARIF
VKkD-GK--QKrtpliatdlfwr----P-fdLRFEDLLKQLEFHARIARTELDLANIyagieerskscae----rdaiaaerv----------------E
a-
>EWY97489.1
----mSTSSMFSPVVSAGHRFLDSLedn-nRSiATL-ct----saDT---FIHHVKELD-aV-qnAQS-GVK-----K--SIFNSISTFSENVEPYVKVI
DTFVSSKPEVAALIWGAARLVLQLASNYLNFFRKLTGMMEKTSSQLANYKQLLELLEEND------ikp------TPGLQCAVVTTYEGILDFFQKLVDV
FYKkT-GK--AKsqpivignillk----P-ldSTFNTLQEKLSDCDTLVDKELQLYQLrlilqrrqedvne----leanndqssdalr------------
------
>EWY97490.1
----mSTSSMFSPVVSAGHRFLDSLedn-nRSiATL-ct----saDT---FIHHVKELD-aV-qnAQS-GVK-----K--SIFNSISTFSENVEPYVKVI
DTFVSSKPEVAALIWGAARLVLQLASNYLNFFRKLTGMMEKTSSQLANYKQLLELLEEND------ikp------TPGLQCAVVTTYEGILDFFQKLVDV
FYKkT-GK--AKsqpivignillk----P-ldSTFNTLQEKLSDCDTLVDKELQLYQLrlilqrrqedvne----leanndqssdalr------------
------
>EXL91218.1
----mSTSSMFSPVVSAGHRFLDSLedn-nRSiATL-ct----saDT---FIHHVKELD-aV-qnAQS-GVK-----K--SIFNSISTFSENVEPYVKVI
DTFVSSKPEVAALIWGAARLVLQLASNYLNFFRKLTGMMEKTSSQLANYKQLLELLEEND------iep------TPGLQCAVVTTYEGILDFFQKIVDV
FYKkT-GK--AKsqpivvgnillk----P-ldSTFSTLQEKLSDCDTLVDKELQLYQLrlilqrrqedvne----lkanndrssdalr------------
------
>OCK92638.1
-------SSKNLWECAIKELSVQEFECVNS-ncksDLhIRVLLVELQQVAIDTRTQSEAGRWTIKRTNKTPIVLRDKFDQIATWVGKFIKIIDSAVQYDP
GHAALPWAGVKLILQVILTDHQTFGAVVEGMERISNLISRYAIFEDLYLNPE-----------lkSYDGLERALIELYLRIFKYLSKAIKFYKKGTASIS
QLnvdvmqlvnritvarlvdTIKNS-aEKFEPLLLSIIQQESEVERFAKLADAesi----------------------
>OCK93776.1
------------MDNILSKFQSSls-rke-EErFG------qVNLANmkqFLINLQAKQ-RSERR-Q-------Q---GLKRLGPFLEAFEQFGELLGKF
cv--p-d--TFMAFIWGPVKY-mLE--lTKdh-QEALNEIVDMYEKIGRQQPLYPQYDELLR-----T----Q---P--DITQIVSAGYSDIIQVHALAL
QIF------Kqrc-WKdilstswprr------kFQISRHIs-SMASRLDLIVHGGNFE----qiHTaqsq------------------
>OCK76290.1
--Aqnelp-gsspqgaprNAEGLLVSLDNILTNFQSSln-rkd-ERkFR------lTSLANlkqFIVNLQAKQ-CRERR-Q-------Q---GLKRLGPF
LEAFEQFGQLLEGFce--s-d--TFMAFIWGPIKY-mLE--iTNdh-HEAFNEVIDVYGKIGLKQPLYTQYEELLR-----T----Q---P--DITQVIS
AGYSDIVQVHALALRVF------Tqrc-WRdifsttwprh------kFQISRHIs-NMEFRLDIIVHGGNVS----qfNTaqnl----------------
--
>PMD17908.1
---meep-ggstqrpsrVSEDLVFSLEDTLGEFRQSls-rkd-ERkFR------lTTFADlkqFLVNLQARQ-YAEGR-Q-------Q---ALKRLFPLI
ENFEQFGQFLGEFcgelcd--s-n--DFMAFIWTT---------Sth-ENAFNEILSIYRQIGLNQPLRSQYEELLC-----S----Q---P--EMGIIL
SAAYSDIIRVHKLTLIFF------Kqrr-WRdlydttwiry------kSRFLRYIt-HMGCRLDLVTHRGTVL----qfSDfqns---------------
---
>OCK95346.1
SPPLsptstaaEELAKKDVWEEALMLLSEEDRERFDVAsark-QeYQQLLKDVLAASNEKKAECLKKRWKII-RGDRNIILRDIIEKVAIWVRKFIAVGD
TLMQYDPGHAALPWAAIRFFLQVTVNDVQIYGTMLQSIELISNLLARCAIMERLYLQRPSLLISSSS--SldVTERFRKALVELYAAILTILAKALRYYG
YNTAVRIAKSIVTNTKDVESWSSMVSEKQAEVERLATVAEAekmqqehdq----rdaKLSQLLKELQTPISRMDM
>OBW64509.1
G---isalkkdsRHRITQNLWTAAVAKLPEKDQKALEQPks-GtATtSLIDDALAGVRSSEDKVNR-NLIRVKTKRGEVPLRHYVDKLSKVLMQFREIGD
TLVQYDPGHAALPWAGVRLLLNIAVNDTTSFQDMAEGIELVSAMITRYAVVESLYLLE-----------DstLQNQLTDGITKLYVAILKYLGIAKTYYN
KSTTRRIGESAFRS-srTLVEVPIADVRAGHGEIDEILKVIDAekkkdsd-------RKLSNIQESADSTRD
>OCK95560.1
P-AnaRaspvqpcapaANTQSCNLLDKALGLLKERERATIQENilpntnd--IGSALRDVLKAAHKKQKICDDKRWT-FTIRGRLVMLREEADKVIMWLD
RFKTVGDIAVNVDPIHAGLPWAGIRLLLEAAVSESRQMAALLTGLKTALYMTHRLKAYMDYLQI----------LPDtqTRTNFENALIDLHAHVLEFLA
RAINIYRKNTLRRAVDAFWKP-EEVRDFEGKCNEVAVRAEIEASNCDRtlssydrdeasq----rkkQLQRLLEE----------
>OCK95059.1
P-TgqTtspaqgcpa-SNPGRDLLGRALQLLEERERVTIQGYllpstdd--IASALEEAFNAAQEKQKVCESKRWT-FTWGKHSMRLWDEADKVMLWLDR
FKQVGDIAVNADPIHAGLPWAGIRLLLEATISESRQMAALLTGLKTTLYMMNRLKAYWEYLRE----------LPEtqSRTNFETALTELHAIILQFLAR
AIQIYQKTSLSRGFDAFWKP-DEVSNFDSECDKIAARAETEASNCDRtlsaiergganq----rkeHLQRVLKE----------
>OCL02377.1
---iqs-rapvpN-ARSRHLLSKAIQ--LLKehEraiiqKyi-LPST-vdv------KSAlkdVLDAVREKKKICntK-R-WTF----tirGRIIRLKEE
ADKVVSWLDRFKQVGDIA--------------------a-AVSESRQMAALLTGLQTALYTVHQLKAYIDYLQIL---------PD-tpTRTNFKNALID
LHVHLLQFLARAIRIYEKns--LSRAVDsfwkpeevr----D-feDKSNKLAARAEIKASNCDQTLSDCDRnkanqrkeql--QKvleelka-LQ-----
------GIEE
>OCK95973.1
-------------------------------------MEQ---EINSK---------------qhds----ETRCFVEKTVSVLNKFLSVGDVVVNFDPI
HAALPWAAVRFVlLT-ITAGIELRSQQLAGLAKVTSLVLQCDMYQQLYTAPDP-----SLRPPgdVLYTLEASIVCAYAKSLLFLGFVIQRQqSE---SK
WVDapfklgsme----------EYVKSLSDSGDRLAQAADNCEKqcnylnrstv----k---GLHDLAEESHKAAR-
>OCL01702.1
----------DLWSAALQKLSVEDQRVIECIaptqangip--FSERVEELIEITRNKQDECEKKRYK-FSFRGHEIILRDVAEKIIIWLDKFKAIGDVAV
NFDPVHSSLPWAGVRFLLQVSVGEQEQMGSLLVTAEKFTYLINRCTIYDLLYGS---------TTTPgkELQNLHAALVELYVTILQLIALAYRLYTKST
TARAVHSFLNP-EGVSGILSKCQNIEARVECEAQNCERmrsrvvganfek----siqTLQQLHDAMQkp--ILRTDE
>OCL02208.1
----maseGENTFSEALETIVKSFRDSlt-keq-KQqfSA------TTLKDvksEIQNIQGRFG-LEKK-L-------R---NLKKVSKFLEAMKQVEQV
VSIFln--v-n--EVVAFIW----------vAGtr-IDILERLLDTYVEIGDVIPALHQYDQLFK-----N----C---H--AVREVLERYLDDILRFHR
KALDLF------Arpa-WQtvirsawktf------eASFKPILd-SLKRHRALLSDEKLTA----aiEEiqdtrqlvlsl-------QLHnrfqels---
-----
>OCK93720.1
----MASGPENTFNKALERFR-dSlt-eeq-KRqFSA-----TRFEDvesEIQNIQHRFG-LEKK-L-------R---NLKKVSKFLEAMKQIEQVIKVF
ln--v-h--EVVAFVWV---------AGtr-IDVLERLLDTYVEIGEVIPGLQQYDQLFK-----N------C-P--AVKEVLERYFYDILQFHRKALDL
F------Arpa-WEtvlrsawktf------eTSFKPILd-SLKRHRTLLSDEKLTT----aiAEiqdirqfnvtRFNELSQQLYsrfqels--------
>GAW14444.1
----msaiTE----TAFQRAILKFQRSlt-sqq-KAqfAV------SSQEDvvsEIQKIQDRYG-STRK-L-------R---SLSRLSKFLEAMSQIEQL
VTIFln--v-s--NVVAFVW-gPIKF-aL---lvAGtr-LETLECLLDTYIEIGEVIPSLRQYDRLFK-----A----A---P--PVLEVLERYFCDILE
FHLNALEVF------Sspa-WKaffnsawktf------kTKFNPILe-SLKRHRTLLLDERLNT----avLEiqtsrseilvaldgstkqsvdGFSRVEA
HIRdvftkls--------
>OCL03472.1
----------------------MAqya-RQpkfIQK-clntseS---itpND---VLQSVEQVERDSsnKTS-T-------R--IIRKVLEPVITVMVDY
SGILDTLCQADPMPSAVVWGGLKAVVECSKRYIDLYSQIKSQLQALTERLSRLTKYEKLFGHST--------------EMQDVLRASYVNILRFWSKVVE
ECDRsv--PV--v--mmrsvt----S-istKRLDEI---lenLADDANNIARLVPIIQEemhrdeieetsk----er---RKASLARH-----El-
>OCK82019.1
--Vfts-slsappsyiSLGESSSPFRAAIDEFLNSYpkn-RQpkfVRK-cltdgeH---vteED---VRQSVAQVEKESsnKTS-T-------K--IIRK
VLEPVITAMSDYSGILDVLCQADPMPSAVIWGSLKAVIECSKRYLDLYSQIKTQLNALTERLARLSKYEKLFGHSA--------------EMQDVLRASY
VNILRFWSKVVEECDRsa--PV--a--mirsvt----S-istKRLDEI---lenLADDADNIARLVPIIQEelhrdqleetak----er---RKASLARQ
-----Em-
>OCK94807.1
--Qyas-sltlapstiTF--ANSPFRGAIDEFLGSFpkn-RQpkfIRK-cldtgeS---vtpGD---VLQSVEQVERESsnKTS-T-------R--IIRK
VLEPVITVMVDYSGILDVLCQADPMPSAVVWGGLKAIIECSKRYVDLYSQIKSQLQALTERLSRLTKYEKLFGHST--------------EMQDVLRASY
VSILRFWSKVVEECDRsa--PV--a--mmrsvt----S-istKRLDEI---lenLADDANNIARLVPIIQEemhrdeieetar----er---RKASLARH
-----Ei-
>OCL05745.1
----------------------------------------MLASVRKVYEtHSlqRPR-L-------K--RFFQKLGNLAGRLTPYFEVVNIFVQSNPQY
ASLVWGTLRFIFQLGTNYVGFMETFGSMFEKIEISLPAFEAYVSVLKARADKRG-------qpLSSSLIKALTCVYVDLVKFCQDIFKLLGTkr--GS--
rFRtvtilkdlcwk----P-fdIRFAEFIRSFNQHATILEQELCFDHAskvleefellsek----mseterhletlklemsSHRQ--------------
>CZR62722.1
--Aq-atseGDAGPKELFQRVFTTFRNSLted-eKReFQA-yp----dsVS---MLASVKQVFEnHPlrRSQ-L-------G--RLFQKLGDLAGRLAPY
FETVNTLVSSHPEYAALVWGTLRFLFTLGAQYVGFIEKLAEMFEKITSTLPRVEEYVSVLKARSEKLA-------qpLPSRLTMALACMYVDLTQCCQHI
CKLFVDrr--GS--rFRamiiikdlcwq----P-fdIRFNDFLRSFNQHTISLGLELALNHAsnvvqefdllqek----vgqteqlmqtlrseisSAEH-
-------------
>OCL07139.1
------------------------maDykKHLASLqenaapsaDL--lapRFVES---IVNKLWEDReKKQ-WGV----sllGKNIKIREQTERLAKFLL
WSAPIVKSAVSAQP-YAALAWSGVSVLLPLLTSGTTQNEAMLKGFNLVNDIQVYWKLCEKTYLQSS----------HreIYQELIEPLSKLYSRVVEYQA
RVICHLSSaq--LSRAWKnvigwdgwn----E-k------ATSIDDLSKRCS-QCIPPLqEeeirknrdsq--lQEmhe-SLTILDEIRRIIKEDG-
>OCL08347.1
--------------------------MrYSP-ca----saDE---LLEGLQGLE-aLAkkRLK-KLS-----T--RVAASIKTFNDRLQPYFEVVNTFIQ
SNPQYTALMWGALRLILQLASNFVTFFEKLVTVLERLIESFPQYAMIADLCKDKV------------STRMKSHLENVYLDIFQFFQSVARVFTNsR-GG
--LRktpivigellwk----P-fnVRFDEVLGRMAHHRDLVNSELDIIRAqaandaeaaaahe----rsleakeryeaeksr------------------

>CRL26351.1
--Ss-avlqDEGDKDAVFRKAQNDFLNSLape-eSAvFSP-cs----ssAE---LLDGISKLA-tVTkhKQR-G-------L--KFLRQINRLSDSLQPY
FKALDILVSAKPDVAAIAWGSFRLILQLASNYTTFFEKLATVIERFAAVFPQYDEISCLTRD-A------------SSVIKSSLANVYLDLFEFFSLVAR
LFTNgR-GG--LKrtpiiiaellwk----P-fdVRFQDLLEKFTFHRDVVKDELIILGFqraseeqrqqike----rraasiar----------------
--
>OCL08397.1
----msTSSSVQEAFDSARRDFLQSlt-nphd-Y-dfSQ------yNSIDQvydATEKIQKEQE-TSGT-L-------R---NLNKIQPYLECMSQYVNT
IDTFvq--vKp--EILALIWGPIKL-lL---qiSStf-VQSYDKILDAMALIGDALPRFQIYADLFR-----S----N---S--RVKRVLCIFYKNILDF
HVMTLNFFKKk-----NWRiffesiwpky------aSKITLILr-NIGHHVTLMDSEVTLA----niIEadaartk------------------
>OCK96003.1
----msASSSVQEAFDFARRDFLQSla-dphd-Y-dfSQ------yNSIEQvydATEKIQKEQE-KSGT-L-------R---NLNKIQPYLECMRQYVQT
IDTFvq--vKp--EILAIIWGPIKL-lL---qiSStf-VRSYDKIVNAMAQIGDALPRFQIYADLFS-----S----N---S--RVQRVLCIFYKDILDF
HATALNFFKKk-----KWRilfeslwpry------aSKITLILr-NIGNHVTLMDSEVTLA----niIEadaartk------------------
>OCL09419.1
----mSAINDNDIFTEARDQFLASLspe-eHRlFSK-cs----saDD---LIEAIGKFD-tT-keKRW-L-------Q--KHLSKVSTLCKKLTPYFDVI
GVFVQS-QEFASIAWGAIRLILQLANNYVSFFEKLANTLERIALELPQYEVLPKLWKDLN------ikp------SPRLRSSLCRLYVDLFVFFQNVARV
FVKkN-GG--AKksplvaldlfwk----P-fdVRFQDFLEQLKLHRQLINDEILLEQYqggllarksgvee----lirgaqdrtftseac----------
--------
>OAL43415.1
----mSNSPHNQVFEQARDEFLASLsps-eKStFLK-cs----slEI---LIADVTKST-s-SkrDGS-G-------K--RVLASINALGSSLKPYFDTI
SIFVQSHPEYAAIVWGAFHLVFKLAENYTSFFSKVAKTLDRIVQVLPHYSQVANLSTKGP------------SASLRSSLCTVYKDLLRFCQSLLRVFSK
eD-GK--SKhsvriatglmwk----P-fdTRFEEILDDFRFHADIVKSELLRVQLlesregkgaias----qiqalqetlrkqeqvraarD---------
--------
>OCL03838.1
----maSQISTDDVFKKAHDQFLASLppn-eRTrLSS-cs----saDQ---LLIEVRKLE-vVSkdRVR-G-------R--GFIRRIKALSDGLKPYFNS
ISTMIQSNPELTSLVLGGIQFVLQLASNYTTFFDKLTLNFERLAHQLPQHDLIVQLYKGSH------rn-----eFTERVKASLEDVYVDTFQFLQSIAR
VFIRkD-GK--YKhrplvmaslawq----P-fdTRFDEMLERMELHRNVLKEVVQLDQIhaaigererteka----rqeeekerlaavkareaqkVERAL
SEAIREQLLKAsreaedarlEaeeR
>OCL06693.1
----mgdePVSDEPNVFIEARDQFLASIspk-eRAlFSN-ct----saKC---LIEDIKKFD-sLSkkKRW-C-------K--PLFTKIHYFSQELAPYF
EIVGIVIQSNPEIAAIAWGAIRFILQvcsfltffdlLASNYATFFEKLANTLDRLGKEIPQYGRFLELLNKSD------gksSKDPQpeHWERFKLSLIT
IYQDLFGFFRSVALVFMKkS-GG--QKatplvvadlfwk----P-fdVRFTDLLEKMKWHRKVIKFEILLIQYeqakeaiekltee----qmraeeerle
akrer------------------
>ORY05553.1
----mstySATNDLKIFQEARDSFLNSLspn-eRSlVSP-cq----dsEE---LLKSLKSLD-kISknHRG-F-------Q--KAVGKVKRFCDRLEPYF
EAIGWFVQSHAEFAAIAWGAIRLI---ASNFSTFFDKLANTLDRLGFELPVYSSLTEFWRQEN------iqp------SSRIREALCKVYKDLFLFFQAT
ARIFLRkD-GN--SRntslivldlfwk----P-ydARFKDLEESMNLHREVLSAYLDLETLkhgvqsnaaasqa----veeaaearlkiaevq-------
-----------
>OCL12159.1
---plSartesptaqetQKDALPDLWGEALRRLSDEERNAVEEFfvpqhssns--TPELLGQVQEAVMQQRDKHEGKRWT-IQFNGQQVVLRDKVQKILV
WLNKFKETGDIMVNYDPVHLALPWAGIRFLLQAAVAESQQMEALLVGLDTTTYLVSRCQVYEILYLSGA-------SQQQteAIINLKRILVMLYSTILG
FFAAAAKLYRGKAGSRALSAILNP-DKISGLTQKCHKLANEAHIEAENCERdvnraarqdlhn----sgeKLKSVLDDLR---VAFEQ
>OHW91558.1
--Sahp-ttsspkttllQSETETCLWNRAYEALRDEd-aqlvdRyeKLLSKElpehgdantavsqdtlhreedldhaenrinADPDtrrDQLKK---IVD
QGLQQAdeR-K-TKY----sifGREFVLRDQVAQATRFIQAIKGLVDEAVRASP-EASLAWAGVCVLLPa-LTNPSAVEEENRDGLSYVTCRMRYYVELE
SLLWPGNIRE---P----gLKGEFDIHIVDLYQHILEFQFKSVVRFYGnw--LAHVGRnmvrydnwd----E-m------LRTIKDLEQIVREESSTVNT
lasrdtleainka--aKQhyat-IRSL-------------
>KZL84606.1
--Sahp-ttsspkttllQSETETCLWNRAYEALRDEd-aqlvdRyeKLLSKElpehgdantavsqdtlhreedldhaenrinADPDtrrDQLKK---IVD
QGLQQAdeR-K-TKY----sifGREFVLRDQVAQATRFIQAIKGLVDEAVRASP-EASLAWAGVCVLLPa-LTNPSAVEEENRDGLSYVTCRMRYYVELE
SLLWPGNIRE---P----gLKGEFDIHIVDLYQHILEFQFKSVVRFYGnw--LAHVGRnmvrydnwd----E-m------LRTIKDLEQIVREESSTVNT
lasrdtleainka--aKQhyat-IRSL-------------
>OHX00973.1
---qsf-gaapnpyLHDDLGDALTQSAGEFKALln-tkh-VVdFER-----ATSHGvyrDLHTIQSHQQ-EKRT-M-------M---NLSRIQMFLDGMD
GLQEVLEELepnk--a-e--NIMAYVWGSMRF-lL---ntTNin-DKAFDHILEVYQRLGIHIPPLQQYKQFFA-----N----S---Q--DAKTCLLHI
YRDILEFHRLAYKLF------SlrttSWTklhraswkdl------eATFAHLAs-SLQLHADFIRTHGHPY----hdR-halrgvdsgfashptpP----
DPDFRrgyqqye--------
>KDN62903.1
---qsf-gdaalkrpdLHDDLGDALIQSADGFRAIld-tkh-VAmFEK-----ATSHGvyaDLHTIQSQQQ-EKRT-M-------M---NLSRIQMFLEG
MDGLQEVLGELepsr--a-v--NIMTRVWGPMRF-lL---ntTNin-DKAFDHILETYQRLGAAIPPLNQYKQFFA-----D----S---Q--DAKTCLL
HLYRDILEFHRLAYKLF------SlrttLWTklhraswkdl------eTTFVHLEe-TLRLHADFIRTYG-------R-rglrsvdsgfaspltpvaS--
--ADDLRrgrqqye--------
>KZL75948.1
---qsf-gaaprpdLHDDLGDALTQSAEEFKALld-tkh-VVgFEK-----ATSHGvyrDLHTIQSHQQ-EKRT-M-------M---NLGRIQMFLDGMD
GLQEVLEELdpdk--a-v--NIMACVWGPMRF-lL---ntTTin-NKAFDHVLEVYQRLGIHVQPLQQYKQFFA-----S----S---Q--DAKTCLLHI
YRDILEFHRLAYKLF------SlrttLWTklhraswkdl------eATFVHLAs-SLELHAAFIRTHGHAY----rdR-halrgvdsgfgsppapA----
DPDVRrgyqqye--------
>XP_008099397.1
---maqsf-gdaalrpdLHDDLGHALVQSADAFKA-vld-tkh-VAsFEK-----ATSHGvyaDLHTIQSQQQ-EKRT-M-------M---NLSRIQMFL
EGMAGLQDILSDLepar--a-v--NIMACVWGPMRF-lL---ntTNin-DKAFDHMLEAYQRLGAEIPPLNQYRHFLA-----G----S---Q--DAKTC
LLHLYRDVLEFHRLAYKLF-------slrttLWTklhraswkdl-------EttFAHLEe-TLRLHAGFIRTHG---------rrdlsnvdsgfasppts
tayandaaaaaA----AADIRrgrqqye--------
>XP_018161678.1
---qtf-gaipdkdLRDDLGDALTQSADEFKALld-tnh-VWdFEK-----ATSRDvyrDLQAIQFQRQ-EKRT-M-------M---NLSRIQMFFDGMD
GLQDVLDELepsr--a-s--SIMAYVWGPMRF-lL---kvTTvn-DKAFDQILEVYQRLGHNIPPLEEYKQFFA-----G----S---L--DARRCLLHL
YRDVLEFHRLAYKLF------SlrrtLWTrlhratwrdl------eSTFAHLAs-SIALHADFIRTHGRRV----hcDRlpllravdsgfvapspspppp
pppA----DHEFRrgyqqye--------
>CVK90548.1
A-Gspral-aivtQSLIKMDRLYELAEGFRRSlk-shh-EEeFES-----TTDGDmrkEIRDIQLLRD-KTNN-M-------M---DMNRLRMFLDGMEE
LEKALLQLkfpg--t-r--GVMSMVWGSVKF-lL---rtTNtt-ERAFDGVLDVYGLLGAQLLALTQFEELFQ-----K----F---P--PAIECIVNIY
DDIPRFHFTSYKLFSLt-----akLWQrlqrsvwdda------sGLFSRLSa-SLGSHAKFIKDHYS-I----qgEPpshnsstepSNSRDSDTLHapfq
qys--------
>ANF07002.1
---------MDRLHELAEGFRRSlk-phh-EEeFEN-----TTIEDmlkEIHDIQLLRD-RTSS-M-------M---DMNRLRMFLDGMEELEKTLLHLe
fpg--t-k--GVMSIVWGSLRF-fL---rsTNtt-DRAFDGLLNVYGLLGAQLLPLTKFKEFFQ-----R----F---P--SAIECIANIYQDIQRFHSA
AYRLFSLt-----atLWQrlqksvwdda------gDFFSSLSd-SLGSHAKFIKEHSIST----e------DYGALHaafqqys--------
>CVK92184.1
---------MDRLYELADGFRRSlk-shh-EEeFEN-----TTDGDmrkEIRDIQLLRD-KTNN-M-------M---DMNRLRMFLDGMEELEKVLLQLe
fpg--t-r--GVMSMVWGSVKF-lL---r----------------------------ELFQ-----R----F---P--PAIECIVNIYGDIQRFHSTVYK
LFSLt-----akLWQrlqrsvwdda------nALFSKLSv-SLGSHAKFIKGHYS-T----q------DYNSLHaafqqys--------
>CZR43535.1
A-Gspral-aivtQSLIKMDRLYELAEGFRRSlk-shh-EEeFES-----TTDGDmrkEIRDIQLLRD-KTNN-M-------M---DMNRLRMFLDGMEE
LEKVLLQLkfpg--t-r--GVMSMVWGSVKF-lL---rtTNts-ERAFDGVLDVYGLLGAQLLALTQFEELFQ-----K----F---P--PAIECIVNIY
DDIQRFHFTSYKLFSLt-----akLWQrlqrsvwdda------sGLFSKLSa-SLGRHAKFIKDHYS-I----qgEPpshnsstesSNSKDSDTLHapfq
qys--------
>EMT63143.1
---------MNRLYELADEFRRSlr-thh-EEeFEN-----TTIEDmrkEIHDIQLLRD-KTNN-M-------M---DMNRLRMFLGGMEELEKVLLRLq
fpg--t-t--GVMSIVWGSVRF-lL---rsTNtt-DRAFDGVLDVYGLLGAQLLPLTRFEEFFQ-----R----F---P--FAIECIVNIYHDIQRFHSI
AYRLFSLt-----tkLWQrlqrpiwdda------sHLFSRLSd-FLGSHAKFIKEHSPST----q------DYDALHaafqqys--------
>EWY90123.1
---------MNRLYEIAEEFRRSlk-thh-EEeFEN-----TTIGDmrkEIHNIQLLRD-KTNN-M-------M---DMNRLRMFLDGMEELEKVLLHLe
fpg--t-k--GVMSIVWGSVRF-lL---rsTNtt-DRAFDGVLDVYGLLGAQLLPLTQVKEFFQ-----R----F---P--FAIECIVNIYHDIQRFQSI
AYRLFSLt-----akLWQrlqrpiwdda------sHLFSRLSd-SLGSHAKFIKEHSPST----q------DYDALHaafqqys--------
>EWZ36723.1
---------MNRLYELADEFRRSlk-ahh-EEeFEN-----TTIGDmrkEIHDIQLLRD-KTNN-M-------M---DMNRLRMFLGGMEELEKVLLRLe
fpg--t-t--GVMSIVWGSVRF-lL---rsTNtt-DRAFDGVLDVYGLFGAQLLPLTQFEEFFQ-----R----F---P--FAIECIVNIYHDIQRFHSI
AYRLFSLt-----tkLWQrlqrpiwdda------sHLFSRLSd-SLGSHAKFIKEHSPST----q------DYDALHaafqqys--------
>EXA44307.1
---------MNRLYELADEFRRSlk-ahh-EEeFEN-----TTIGDmrkEIHDIQLLRD-KTNN-M-------M---DMNRLRMFLGGMEELEKVLLRLe
fpg--t-t--GVMSIVWGSVRF-lL---rsTNtt-DRAFDGVLDVYGLLGAQLLPLTQFEEFFQ-----R----F---P--FAIECIVNIYHDIQRFHSI
AYRLFSLt-----tkLWQrlqrpiwdda------sHLFSRLSd-SLGSHAKFIKEHRLST----q------DYDALHaafqqys--------
>EXK38758.1
---------MNRLYELADEFRRSlk-thh-EEeFEN-----TTIEDmrkEIHDIQLLRD-KTNN-M-------M---DMNRLRMFLGGMEELEKVLLRLq
fpg--t-t--GVMSIVWGSVRF-lL---rsTNtt-DRAFDGVLDVYGLLGAQLLPLTRFEEFFQ-----R----F---P--FAIECIVNIYHDIQRFHSI
AYRLFSLt-----tkLWQrlqrpiwdda------sHLFSRLSd-FLGSHAKFIKEHSPST----q------DYDALHaafqqys--------
>EXK88804.1
---------MNRLYELADEFRRSlk-ahh-EEeFEN-----TTIGDmrkEIHDIQLLRD-KTNN-M-------M---DMNRLRMFLGGMEELEKVLLRLe
fpg--t-t--GVMSIVWGSVRF-lL---rsTNtt-DRAFDGVLDVYGLLGAQLLPLTQFEEFFQ-----R----F---P--FAIECIVNIYHDIQRFHSI
AYRLFSLt-----tkLWQrlqrpiwdda------sHLFSRLSd-SLGSHAKFIKEHRLST----q------DYDALHaafqqys--------
>EXL56185.1
---------MNRLYELADEFRRSlk-ahh-EEeFEN-----TTIGDmrkEIHDIQLLRD-KTNN-M-------M---DMNRLRMFLGGMEELEKVLLRLe
fpg--t-t--GVMSIVWGSVRF-lL---rsTNtt-DRAFDGVLDVYGLFGAQLLPLTQFEEFFQ-----R----F---P--FAIECIVNIYHDIQRFHSI
AYRLFSLt-----tkLWQrlqrpiwdda------sHLFSRLSd-SLGSHAKFIKEHSPST----q------DYDALHaafqqys--------
>EXL68227.1
---------MNRLYELADEFRRSlk-ahh-EEeFEN-----TTIGDmrkEIHDIQLLRD-KTNN-M-------M---DMNRLRMFLGGMEELEKVLLRLe
fpg--t-t--GVMSIVWGSVRF-lL---rsTNtt-DRAFDGVLDVYGLLGAQLLPLTQFEEFFQ-----R----F---P--FAIECIVNIYHDIQRFHSI
AYRLFSLt-----tkLWQrlqrpiwdda------sHLFSRLSd-SLGSHAKFIKEHRLST----qgEF---PNYDALHaafqqys--------
>EXM17219.1
---------MNRLYELADEFRRSlk-ahh-EEeFEN-----TTIGDmrkEIHDIQLLRD-KTNN-M-------M---DMNRLRMFLGGMEELEKALLRLe
fpg--t-t--GVMSIVWGSVRF-lL---rsTNtt-DRAFDGVLDVYGFLGAQLLPLTQFEEFFQ-----R----F---P--FAIECIVNIYHDIQRFHSI
AYRLFSLt-----tkLWQrlqrpiwdda------sHLFSRLSd-SLGSHAKFIKEHSPST----q------DYDALHaafqqys--------
>KLO88918.1
---------MDRLYELSEGFRRSlk-shh-EEeFEN-----TTDGDmrkEIRDIQLLRD-KTNN-M-------M---DMNRLRMFLDGMEELEKVLLQLk
fpg--t-r--GVMSMVWGSVKF-lL---rtTNtt-ERAFDGVLDVYGLLGAQLLALTQFKELFQ-----K----F---P--PAIECIVNIYDDIQRFHFT
SYKLFSLt-----akLWQrlqrsvwdda------sGLFSRLSa-SLGSHAKLIKDHYS-I----qgELpshnsstepSNSRDPDTLHapfqqys------
--
>KLO94641.1
---------MDRLYELAEGFRRSlk-shh-EEeFEN-----TTDGDmrkEIRDIQLLRD-KTNN-M-------M---DMNRLRMFLDGMEELEKVLLQLk
fpg--t-r--GVMSMVWGSVKF-lL---rtTNtt-ERAFDGVLDVYGLLGAQLLALTQFEELFQ-----K----F---P--PAIECIVNIYDDIQRFHFT
SYKLFSLt-----akLWQrlqrsvwdda------sGLFSRLSa-SLGSHAKLIKDHYS-I----qdELpshssstepSNSRDPDTLHapfqqys------
--
>KLP14933.1
---------MDRLYELAEGFRRSlk-shh-EEeFEN-----TTDGDmrkEIRDIQLLRD-KTNN-M-------M---DMNRLRMFLDGMEELEKVLLQLk
fpg--t-r--GVMSMVWGSVKF-lL---rtTNtt-ERAFDGVLDVYGLLGAQLLALTQFEELFQ-----K----F---P--PAIECIVNIYDDIQRFHFT
SYKLFSLt-----akLWQrlqrsvwdda------sGLFSRLSa-SLGSHAKLIKDHYS-I----qgELpshssstepSNSRDPDTLHapfqqys------
--
>PCD34892.1
---------MNRLYELADEFRRSpk-thh-EEeFEN-----TTIEDmrkEIHDIQLLRD-KTNN-M-------M---DMNRLRMFLGGMEELEKVLLRLq
fpg--t-t--GVMSIVWGSVRF-lL---rsTNtt-DRAFDGVLDIYGLLGAQLLPLTQFEEFFK------------------------------------
AYRLFSLt-----tkLWQrlqrpiwdda------sHLFSRLSd-SLGSHTKFIKEHSPST----q------DYDALHaafqqys--------
>RBA21332.1
---------MDRLYELAEGFRRSlk-shh-EEeFES-----TTDGDmrkEIRDIQLLRD-KTNN-M-------M---DMNRLRMFLDGMEELEKVLLQLk
fpg--t-r--GVMSMVWGSVKF-lL---rtTNts-ERAFDGVLDVYGLLGAQLLALTQFEELFQ-----K----F---P--PAIECIVNIYDDIQRFHFT
SYKLFSLt-----akLWQrlqrsvwdda------sGLFSKLSa-SLGRHAKFIKDHYS-I----q------DSDTLHapfqqys--------
>RBQ84207.1
---------MDRLHELAEGFRRSlk-phh-EEeFEN-----TTIEDmlkEIHDIQLLRD-RTSS-M-------M---DMNRLRMFLDGMEELEKTLLHLe
fpg--t-k--GVMSIVWGSLRF-fL---rsTNtt-DRAFDGLLNVYGLLGAQLLPLTKFKEFFQ-----R----F---P--SAIECIANIYQDIQRFHSA
AYRLFSLt-----atLWQrlqksvwddt------gDFFSSLSd-SLGSHAKFIKEHSSST----e------DYGALHaafqqys--------
>SCN77109.1
A-Gspral-aivtQSLITMDRLYELAEGFRRSlk-shh-EEeFEN-----TTDGDmrkEIRDIQLLRD-KTNN-M-------M---DMNRLRMFLDGMEE
LEKVLLQLkfpg--t-r--GVMSMVWGSVKF-lL---rtTNtt-ERAFDGVLDVYGLLGAQLLALTQFEELFQ-----K----F---P--PAIECIVNIY
DDIQRFHFTSYKLFSLt-----akLWQrlqrsvwdda------sGLFSRLSa-SLGSHAKLIKDHYS-I----qdELpshssstepSNSRDPDTLHapfq
qys--------
>SCO31303.1
A-Gspral-aivtQSLITMDRLYELAEGFRRSlk-shh-EEeFEN-----TTDGDmrkEIRDIQLLRD-KTNN-M-------M---DMNRLRMFLDGMEE
LEKVLLQLkfpg--t-r--GVMSMVWGSVKF-lL---rtTNtt-ERAFDGVLDVYGLLGAQLLALTQFEELFQ-----K----F---P--PAIECIVNIY
DDIQRFHFTSYKLFSLt-----akLWQrlqrsvwdda------sGLFSRLSa-SLGSHAKLIKDHYS-I----qgELpshssstepSNSRDPDTLHapfq
qys--------
>SCO46487.1
---------MDRLYELAEGFRRSlk-sdh-EEeFEN-----TTDGDmrkEIRDIQLLRD-KTNN-M-------M---DMNRLRMFLDGIEELEKVLLQLe
fpg--t-r--GVMSMVWGSVKF-lL---rtTNtt-ERAFDAVLDVYGLLGAQLLALTQFKELFR-----R----F---P--SAIECIVNIYHDIQRFHST
AYRLFSLt-----akLWQrlqrsvwdds------nALFSKLSv-SLGSHAKFIKGHCS-T----q------DYGALHaafqqys--------
>SCO78116.1
---------MNRLYELADEFRRSlk-ahh-EEeFEN-----TTIGDmrkEIHDIQLLRD-KTNN-M-------M---DMNRLRMFLGGMEELEKVLLRLe
fpg--t-t--GVMSIVWGSVRF-lL---rsTNtt-DRAFDGVLDVYGLLGAQLLPLTQFEEFFQ-----R----F---P--FAIECIVNIYHDIQRFHSI
AYRLFSLt-----tkLWQrlqrpiwdda------sHLFSRLSd-SLGSHAKFIKEHSPST----q------DYDALHaafqqys--------
>SCV28753.1
---------MDRLYELAEGFRRSlk-sdh-EEeFEN-----TTDGDmrkEIRDIQLLRD-KTNN-M-------M---DMNRLRMFLDGIEELEKVLLQLe
fpg--t-r--GVMSMVWGSVKF-lL---rtTNtt-ERAFDAVLDVYGLLGAQLLALTQFKELFR-----R----F---P--SAIECIVNIYHDIQRFHST
AYRLFSLt-----akLWQrlqrsvwdds------nALFSKLSv-SLGSHAKFIKGHCS-T----q------DYGALHaafqqys--------
>SCV42635.1
A-Gspral-aivtQSLITMDRLYELAEGFRRSlk-shh-EEeFEN-----TTDGDmrkEIRDIQLLRD-KTNN-M-------M---DMNRLRMFLDGMEE
LEKVLLQLkfpg--t-r--GVMSMVWGSVKF-lL---rtTNtt-ERAFDGVLDVYGLLGAQLLALTQFEELFQ-----K----F---P--PAIECIVNIY
DDIQRFHFTSYKLFSLt-----akLWQrlqrsvwdda------sGLFSRLSa-SLGSHAKLIKDHYS-I----qgELpshnsstepSNSRDPDTLHapfq
qys--------
>XP_018239871.1
---------MNRLYELADEFRRSlk-thh-EEeFEN-----TTIEDmrkEIHDIQLLRD-KTNN-M-------M---DMNRLRMFLGGMEELEKVLLRLq
fpg--t-t--GVMSIVWGSVRF-lL---rsTNtt-DRAFDGVLDVYGLLGAQLLPLTRFEEFFQ-----R----F---P--FAIECIVNIYHDIQRFHSI
AYRLFSLt-----tkLWQrlqrpiwdda------sHLFSRLSd-FLGSHAKFIKEHSPST----q------DYDALHaafqqys--------
>XP_018747156.1
---------MDRLHELAEGFRRSlk-phh-EEeFEN-----TTIEDmlkEIHDIQLLRD-RTSS-M-------M---DMNRLRMFLDGMEELEKTLLHLe
fpg--t-k--GVMSIVWGSLRF-fL---rsTNtt-DRAFDGLLNVYGLLGAQLLPLTKFKEFFQ-----R----F---P--SAIECIANIYQDIQRFHSA
AYRLFSLt-----atLWQrlqksvwddt------gDFFSSLSd-SLGSHAKFIKEHSSST----e------DYGALHaafqqys--------
>XP_023430311.1
---------MDRLYELAEGFRRSlk-sdh-EEeFEN-----TTDGDmrkEIRDIQLLRD-KTNN-M-------M---DMNRLRMFLDGIEELEKVLLQLe
fpg--t-r--GVMSMVWGSVKF-lL---rtTNtt-ERAFDAVLDVYGLLGAQLLALTQFKELFR-----R----F---P--SAIECIVNIYHDIQRFHST
AYRLFSLt-----akLWQrlqrsvwdds------nALFSKLSv-SLGSHAKFIKGHCS-T----q------DYGALHaafqqys--------
>OBS29476.1
---------MERLNSLADEFRS-slk-ehh-EEqFEN-----TTKQDmrrEIHDVQALRD-ATNN-M-------I---NMNRLRMFLNGMEEFEQVLLFL
efpg--a-g--SVMSNIWGAVKF-lL---kvLFrm-QTILSVQLNSksrrRTLQTGHL--MECSREFFR-----R----Y---P--GYIECLVNIYNDIQ
SFHSLAYKLF-------sltakLWQrlqkpiwdns-------SrvFKRISe-SLNKTAKIIKSQSDRA----q-NmhaD----YAEICsaleqys-----
---
>PCD18562.1
-----MEVHMERLKSLAEDFKCSlk-ehh-EEsFEN-----TTNQDmrrEIHDMQALRD-VTNN-M-------I---NMNRLRMFIEGMEELESVLIFId
ypg--a-r--SIMSNVWGAVKF-lL---ktTNtt-DRAFDGVLDVYGLLGAQLMPLTRYRELFK-----R----Y---P--STVECLVNIYEDIQRFHSL
AYKLFSLt-----akLWQrlqkpiweds------aRRFKRISe-SLRNTAKIIKAQSTRS----hdMY---PDSHGILseleqyc--------
>PTD02606.1
-----MEVHMERLNSLAEDFKCSlk-ehh-EEsFEN-----TTNKDmrrEIHDMQTLRD-VTNN-M-------I---NMNRLRMFIEGMEELESVLIFIn
ypg--a-r--SIMSNVWGAVKF-lL---ktTNtt-DRAFDGVLDVYGLLGAQLMPLTRYKELFK-----R----Y---P--SAVECLVNIYEDIQRFHSL
AYKLFSLt-----akLWQrlqkpiweds------aRRFKRISe-SLRNTAKIIKAQSTRS----qdMY---PDSHGILseleqyc--------
>RBR03772.1
---mdlf-apavLPHVTLERLNSLAEDFRQSlk-ehh-EEtFQD-----TTKEDmsrEIRDIQTARV-VTHN-M-------I---NMNRLKMFLEGMDEL
EKVLLFLdfpg--a-g--SVMSNVWGTVRF-lL---ktTNst-DKAFDGVLDVYGLLGAQLVKLTRYRELFK-----R----Y---P--KATGCLVNIYQ
DIQRFHSMAYKLFSMs-----tkLWQrlqkpiwdds------sLMFRRISe-SLRTTGNIIKAQATS----------QDHEEIDraleqya--------
>RFN46162.1
---mdlf-apavLPHVTMERLNSLAAEFRQSlk-ehh-EEtFLD-----TTKEDmgkEIRDIQTLRD-ATHN-M-------I---NMNRLKMFLEGMDEL
EKVLIFLefpg--a-s--SVMSNVWGTVRF-lL---ktTNtt-DRAFDGVLDVYGLLGAQLVKLTRYRELFK-----R----Y---P--KATGCLVNIYQ
DIQRFHSIAYKLFSMs-----tkLWQrlqkpiweds------aRMFRRISe-SLSTTANIIKAQGTS----------QDYSGIDpaleqya--------
>XP_009260606.1
-----MEVHMERLNSLAEEFRCSlk-ehh-EEsFEN-----TTNQDmrrEIYDMQTLRD-VTNN-M-------I---NMNRLRMFIEGMEELESVLIFIg
ypg--a-r--SIMSNVWGAVKF-lL---ktTNtt-DRAFDGVLDVYGLLGAQLMPLTRYRELFK-----K----Y---P--SAVECLVNIYEDIQRFHSL
AYKLFSLt-----akLWQrlqkpiweds------aRRFKRISe-SLRNTAKIIKAQSTRS----qdMY---PDSHGILseleqyc--------
>XP_025591155.1
---------MERLSSLAEEFRSSlk-ehh-EEqFEN-----TTKEDmqrEIHDVQALRD-VTNN-M-------I---NMNRLRMFLNGMEELEEVLMFLe
fpg--a-r--SAMSNIWGAVKF-lL---ktTNtt-DRAFDGVLEVYGLLGAQLMPLTRHRELFR-----R----Y---P--GAIECLVNIYDDIQSFHSL
AYKLFSLt-----akLWQrlqkpiweds------aRIFKRISe-SLNTTAKITKSQSNLA----qnMQ---GDYAEISsalerys--------
>XP_013948565.1
-------MSTNDILKIAREFS-tTlrpq-dk--EfFES-----SSYGHvlqDVNDVQSQRE-LTKT-M-------I---NMKRIHPFLTGMASLEKVFIA
Infpq--v-s--NVMACVWGSIRF-lL---kaTNln-DREIDNLLDAYEELGDKILPLDEYTPFFT-----G----A---R--ETEICLLHIYRDVSTFH
QHLYKLF-------slrpsLSQrlykptwkal-------NdtTKFLVa-SLEKHGQIIKRYGSPL----q-NspaglnieesqphitqD----WGFVSlk
lqeyd--------
>XP_024405935.1
-------MSTNELLKIAREFL-gTlrpq-dk--EfFES-----SSYSDvlqDVNDVQSQRE-LTRT-M-------I---NMKRIHPFLIGMASLENILAA
Infsq--a-s--NVMACVWGSIRF-lL---kaTNln-DREIDNLLDAYEELGDKIPPLDEYTPFFN-----R----G---T--ESQICLLHIYRDVSTFH
QNLYKLF-------slrsgLCQklykptwkal-------SdtTEFLVe-SLQRHGQIMKRYGSPV----q-NspaslnadgeiifeepqphiaqD----W
DFVSlklqeyd--------
>XP_024758968.1
-------MSTNELLKIAREFR-kTlrpq-dk--EtFET-----SSYNDvlqDVNDIQSQRE-LTKT-M-------I---NMKRIQPFLIGMVNLEKILVA
Ikfqq--v-s--DVMACVWGSIRF-lL---ktTNlt-EREIDNLLDAYEKLGDKIPPLYEYAPLFI-----G----F---T--ESELCLVHIYRDVSTFH
QNSYKLF-------slrssLCLklykptwkal-------NdtIKHLEd-SLERHGQFIQDHGSPF----r-NplasldigsellfeesepyttqN----W
GRLSlelhnyd--------
>OIW23631.1
----msvvlssaSRLKAEVRLGQAISEFEKDlsa--eqKaALCRTrdsst----kipPDYHDvmrLTEEIDRNASR--ML-KS-----RR--CFGTRFTN
ILHAVQQFAALGDVVVgGSqNF-IACGVWSLVRMtlltvvnfssylek--------------LSALLMNVGRSAPRYELLHQLYPR--------------
SKPLRSHLSEYFIVIVRICHRLLKMTKKs--T---FGqlltFPS------D---ADLKAHESELEGISSLIK-eevtllmgqevre---Qn------SRI
-RTIQLSAE
>KFY83682.1
----tmsivlsnsSRLNPEIRLAQAVSQFEAVlss--eqKaTFRNYksqsq----dspPDPSDvmrLTAEFDYRASN--KI-GG-----GR--CFGPRLT
NFLQAVQQFAALGDIIIgGTqNL-VACSVWSLVRMslllivnfssylek--------------ISTLLMTAGHSAPRYQMMALLYPR-------------
-SKNLQSYLPEYFIVVVNLCHRLLKFTQKs--A---LGqfasSLS------D---LDTKTYQSDLNHWANAIK-eevsllmaktiee---Ear----DNS
KFRALSSRFSK
>CZR58343.1
----mssvlanaSPLKPEIRLAQAVSQFEADlss--dqKaTLRTYrsqiq----dvpPDPSDvmrLTAEIDRRATG--KR-GA-----GR--CFGPRMTN
FLHAVQQFAAVGDVMIgGSqNL-IACGVWSLVRIsllsivnfssylek--------------LSSLLMNAGRSAPRYQTIALLYTR--------------
SKKLQSHLAEYFIVVVGLCHMLFRFTQKs--T---IGqfasSLS------D---SELGAYQSNLDLWANSIK-eevsmlvaekiee---Eaq----ENTG
FRALLSKGSK
>GAM42517.1
----malalataSRLKPEIRLAQAVSEFEADltm--eqKlRFNSYraqvh----kspPEIHDvmrLTAEIDQKISP--KI-GR-----GR--CYGPRLTN
FLQGLQQFVSLGDILVgGSqNL-VACGVWSLVRMslmslvnsasylek--------------VSRLLMIIGRGAPRYQTLAAIYPR--------------
SKELQTNLCEYFIVVVRLCHHILKYTQKs--T---VMqftsTLN------A---SNLESFQPELEIWATAIK-eevnilmakrfed---Ead----KNSK
FRDWSLGFRT
>GAW26416.1
----malalantASLKPEIRLAQAVSEFEASlsg--dqKsRFRLFrsqaq----flaPQINDvmrITAEVDANASR--KL-AA-----AR--CYGPRFTN
LLQTVQQFAALGDIIVgGSqNL-VACGVWSLVRMtilaittstasier--------------LSVLFMSIGRSSPRYQALAVLYSR--------------
SRRIQDLLTRYFIVVVEICHHFVRFNSKs--A---LSqitsSLN------D---SKLKSAEEDLHRWAQCIR-deanflnaetter---Eaq----QNED
FRSWVGATSR
>KFX44842.1
----malalamsARLKPEIRLAQAVSEFEADltm--eqKlRFNSCraqvh----ktpPEIHDvmqLTAEIDQKISP--KV-GR-----GR--CYGPRLTN
FLQGVQQFVGLGDILVgGSqNL-VACESIPTSHD---------------------CWSGSASVQSMAAIYPR--------------SKELQSNLCEYFIV
VVRLCHHILKYTQKs--T---VMqfttTLN------T---SNLDSFQPELEIWATAIK-eevnilmakrsed---Eat----KNSKFRDWSLSFRT
>KFY01839.1
----msvvssyaSRLKPEVRLAQAVSQFEADlsr--eqKvTFRNYrsqsq----dapPDPSDvmrLTAEFDRRASN--KI-GG-----GR--CFGPRLTN
FLQSVQQFAALGDIILgGSqNI-LACGVWSLVRMslllivdfssylek--------------LSTLLMTVGHSAPRYQTMALLYPR--------------
STNLQSYLTEYFIVVVNLCYRLLKFTRKs--A---LGqfasTLS------D---LDTKQYQSELNHWANAIK-eevsllmaktiee---Ear----ENFK
FRSLSSKVSK
>KFY09434.1
----msivlsnaPRLKPELRLAQAVSQFEAAlst--kqKvTFRNYrsqsq----dcpPDPSDvmrLTAEVDSRPSN--KM-GG-----GR--CFGPRLTN
FLQAVQQFAALGDII-----------------mignfssymek--------------LSTLLMTAGHSAPRYQTMSLIYPR--------------SKNLQ
SYMSEYFIVVVDLCHRMLKFTQKs--A---LGqfasSQS------D---LDTKTYQAGLDHWSNAIK-eevsllmaktieg---Eak----DNSKFRVLS
SKFSK
>KFY17560.1
----msivfskaSPLKSEIRLAQAVSQFVADlss--dqKaT---Yrsqsh----aspPDLRDvdqLIAEIGDA-TR--KI-GC-----RR--CFAPRLIS
FLHGVQQFAALGDVIVgGSqNL-IACGVWSLVRMsllsitnftsylek--------------LSELLMTAGRSAPRYQMMALLYPR--------------
SKKMQSYLHEYFIVVVHLCHQSLKFTQKs--A---LAqfasTLS------D---SDITTYQSNLDRWANEIK-eeatllttkmiee---Eaq----DNSK
FRAFSRKFSE
>KFY22245.1
----msialsnaSRLKPEIRLAQAVSQFEADlss--eqKaTFRNYrsqsq----espPDPSDvmrLTAEVDFRAS---KV-AR-----GR--CFGPRLTN
FLQAVQQFAALGDIIIsGSqDI-TACSVWSL---lianfssylek--------------LSTLLMIAGHSAPRYQTMALLYPQ--------------SKN
LRSYLSEYFIVVVNLCCRLSKFTKKs--T---LGqfasSLS------D---LDIKTYQSDLDHWANAIK-eevslqmaktiee---Eaq----DNSRFRA
LSSMFST
>KFY38347.1
----msiilsnaPRLKPELRLAQAVSQFEASlst--kqKvTFRNYrsqsq----dcpPDPSDvmrLTAEVDSRPSN--KI-GG-----GR--CFGPRLTN
FLQAVQQFAALGDII-----------------mignfssymek--------------LSTLLMTAGHSAPRYQTMSLIYPR--------------SKNLQ
SYMSEYFIVVVDLCHRMLKFTQKs--A---LGqfasSQS------D---LDTKTYQVGLDHWSNAIK-eeasllmaktieg---Eak----DNSKFRVLS
SKFSK
>KFY57612.1
----msvvssyaSRLKPEIRLAQAVSQFEADlsr--eqKvAFRNYrsqsq----dspPDPSDvmrLTAEFDRRASN--KT-GG-----GR--CFGPRLTN
FLQSVQQFAALGDIILgGSqNI-LACGVWSLVRMsllvgisllpylcpiltfsklivdfssylek--------------LSTLLMTAGHSAPRYQTMALL
YPR--------------STNLQLYLAEYFIVVVNLCSRMLKFTRKs--A---LGqfasTLS------D---LDTKQYQSELNNWANAIK-eevgllmakt
iee---Ear----ENFKFRSLSTQFSK
>KFY58528.1
----mstvlsnaSQLEPEARLAKAVSEFEADlss--eqKaTFRSYklqsq----dspPVPSDvmrLTAEFDRL-SN--TT-GR-----GR--CFGPRLTN
FLQAVQQFAALGDIILgGSqNI-LACGIWSLVRMslriivnfsshlek--------------ISTLLMTAGHSAPRYQMMALLYPQ--------------
SKNLRSYLSEYFIVVVNLCHRLLKFTRKs--A---LGqfasSLN------D---LDMKTYQSELNHWSNAIK-eevgflmaktieg---Eaq----DNSR
FRALSSKRFK
>KFY65485.1
----msivfskaSPLKSEIRLAQAVSQFVADlss--dqKaT---Yrsqsh----aspPDPRDvdqLIAEIGDA-TR--KI-GC-----RR--CFAPRLIS
FLHGVQQFAALGDVIIgGSqNL-IACGVWSLVRMsllsianftsylek--------------LSELLMTASRSAPRYQMMALLYPS--------------
SKKMQSYLHEYFIVVVHLCHQSLKFTQKs--A---LAqfasTLS------D---SDMKTYQSDLDRWANEIK-eeatllttkmieg---Eaq----DNSK
FRAFSSKFSE
>KFY79296.1
----msiilsnaSRLKPELRLAQAVSQFEADlss--eqKvAFRNYrsqwq----nspPGPSDvmrLTAEVDYCASN--KS-GR-----GR--CFGPRMTN
FLQAVQQFAALGDIILgGSqNI-IACSVWSL---lianfssylek--------------LSTLLMTAGQSAPRYQMIALLYPQ--------------SKN
LQSYLPEYFVVVVNLCHRLLKFTQKs--A---LGqfasSLS------D---LDTRTYQSELEHWANAIK-eemnllmaktieg---Eaq----DNSIFRA
FSNKISK
>KFY80602.1
----tmsivfskaSPLKSEIRLAQAVSQFVADlps--dqKaT---Yrsqsh----aspPDPRDvdqLIAEIGDA-TR--KI-GC-----RR--CFAPRLI
SFLHGVQQFAALGDVIIgGSqNL-IACGVWSLVRMsllsianftsylek--------------LSELLMTAGRSAPRYQMMALLYPR-------------
-SKKMQSYLHEYFIVVVHLCHQSLKFTQKs--A---LAqfasTLS------D---SDMKTYQSDLDRWANEIK-eeatllttkmike---Eaq----DNS
KFRAFSSKFSE
>KFZ14711.1
----msiilsnaSRLKPELRLAQAVSQFEADlss--eqKvAFRNYrsqwq----nspPGPSDvmrLTAEVDYCASN--KS-GR-----GR--CFGPRMTN
FLQAVQQFAALGDIILgGSqNI-IACSVWSLVRMslllianfssylek--------------LSTLLMTAGQSAPRYQMIALLYPQ--------------
SKNLQSYLPEYFVVVVNLCHQLLKFTQKs--A---LGqfasSLS------D---LDTKKYQSELDHWANAIK-eemnllmaktieg---Eaq----DNSI
FRAFSSKISR
>KIM96862.1
----msavvsniSRLKPEIRLAQAVSQFEADlss--eqKaAFRTYrsqsl----dspPDPRDvmrLTAEIDRQNLG--NI-GR-----GR--CFGPRLTN
FLQAVQQFAALGDIIIgGSqNL-IACGVWTIVRMsllsmvnfssylek--------------LSSLLMAAGRSAPRYQMMALLYPR--------------
SESLQSYLSEYFIVVVHLCHHLLKFTLKs--A---LGqytsSLG------D---SDTKMYQSQLDLWANAIK-eevslvmaktiee---Eak----ENSK
FRMFSSKFSE
>KIM99444.1
----msvvpagsSVLKPEIRLAQAISQFEADlss--eqKaAYRNYrsqwi----dspPDHRDvmrLTAEIDCDASG--KA-SG-----RR--CFGPRFTN
FLQAVQQFTALGDIMVgGSqNI-IACSVWSIVRMslvavvnfssylek--------------LSSLLMTAGRMAPHYEMMAELYPQ--------------
STDLQSHLSEYFLVVVRLCHEVLKFTQKr--T---ITqiasTLS------D---SILQNFRSELDLWANTIK-kdvrllmakrmee---Eaq----DNSR
FRALWTKSSK
>KLU82696.1
----mssalaevAQLKPEIRLAQAVSEFEAAlsd--eqKaAFRTCksqar----vspPDAGDimrLTAELDRRASG--SG-HR-----GR--CFGPRFFN
ILETIQQFASLGDIVVgGGqNI-IACGVWSLVRMtlllvvnfhsyfek--------------LSALLMAIGRSSPRYQMMALLYPQ--------------
SKRLQSDLCEYFIVIVRLCHQHLKLTQKs--K---LGqlasFLS------D---SELKTYQSSTDLWASSIK-eevhalmardise---Qs------SQT
-KILLKFSK
>KLU92670.1
----msfalanaAPLKPEIRLAQAVSEFEAAlsd--eqKaTFGSCksqal----vspPDAGDiarLTAEVDLRAAR--GG-HR-----GR--CFGPRFSN
ILETIQQFAALGDTVVgGSqNI-IACGVWSLVRMtlllvvnfhsyfek--------------LSTLLMAIGRSSPRYQMMALLYPQ--------------
SKKLQSYLCEYFIVVVRLCHQHLKLIQRs--T---LEqlvsFAS------D---SDLKTYQSSTDSWASLIK-eevnalmakdlak---Qg------SRT
-KALLQFSK
>KUL89517.1
----malalatvSRLKPEIRLAQAVSEFEADltm--eqKlRFNSYrtqvh----kspPEIHDvmrLTAEIDQKISP--KI-GR-----GR--CYGPRLTN
FLQGLQQFVSLGDILVgGSqNL-VACGVWSLVRMslmslvnsasylek--------------VSRLLMIIGRGAPRYQTLADIYPR--------------
SKELQANLCEYFIVVVRLCHHILKYTQKs--T---VMqftsTLN------A---SNLESFQPELEIWATAIK-eevnilmakrfed---Ead----KNSK
FRDWSLGFRT
>KZL75034.1
----malvpstasSRWKAELRLAQAVSQFEADlts--dqKeAFNKQrlyrr----tnpPDSSDvmrLTAEIDRQAAQ--KG-RG-----IR--CFGPRLT
NVLQAVKQFASIGDVLVgGSqNI-VACGVWTA---lvanfsshien--------------ISLLFMAVGRSAPRHQNLALIYPH--------------SK
NLASYLSEYFILIVQLCHHVLKLTQKs--F---LGqlvaSLS------D---PEMKTLQSELEIWASNIR-eevnlllnkkide---Eas----KNSRFR
ALSTKISD
>OBT39120.1
----msivfskaPPLKSEIRLAQAVSQFVADlss--dqKaT---Yrsqsh----aspPDPRDvdqLTAEIGDA-TR--KI-GC-----RR--CFAPRLIS
FLHGVQQFAALGDVIIgGSqNL-IACGVWSLVRMsllsianftsylek--------------LSELLMTAGRSAPRYQMMALLYPR--------------
SKKMQSYLHEYFIVVVHLCHQSLKFTQKs--A---LAqfasTLS------D---SDMKTYQSDLDRWANEIK-eeatllttkmike---Eaq----DNSK
FRAFSSKFSE
>OBT47335.1
----msiilsnaSRMKPELRLAQAVSQFEADlss--eqKaAFRNYrsqwq----nspPGPSDvmrLTAEVDYCASH--KS-GR-----GR--CFGPRLTN
FLQAVQQFAALGDIILgGSqNI-IACSVWSLVRMslllivnfssylek--------------LSTLLMTAGQSAPRYQMIALLYPQ--------------
SKNLQSYLPEYFIVVVNLCHRLLKFTQKs--A---LGqfasSLS------D---LDTKTYQSELDQWANAIK-eemsllmaktiee---Eaq----DNSI
FRAFSSKLSK
>OBT52098.1
----msivfskaSPLKSEIRLAQAVSQFVADlss--dqKaT---Yrsqsh----aspPDPRDvdqLIAEIGDA-TR--KI-GC-----RR--CFAPRLIS
FLHGVQQFAALGDVIIgGSqNL-IACGVWSLVRMsllsianftsylek--------------LSELLMTAGRSAPRYQMMALLYPR--------------
SKKMQSYLHEYFIVVVHLCHQSLKFTQKs--A---LAqfasTLS------D---SDMKTYQSDLDRWANEIK-eeatllttkmike---Eaq----DNSK
FRAFSSKFSE
>OBT54916.1
----msiilsnaSRLKPELRLAQAVSQFEADlss--eqKvAFRNYrsqwq----nspPGPSDvmrLTAEVDYCASN--KS-SH-----GR--CFGPRMTN
FLQAVQQFAALGDIILgGSqNI-IACSVWSLVRMslllianfssylek--------------LSTLLMTAGQSAPRYQMIALLYPQ--------------
SKNLQSYLPEYFVVVVNLCHRLLKFTQKs--A---LGqfasSLS------D---LDTKTYQSELGHWANAIK-eemsllmaktieg---Eaq----DNSI
FRAFSNKISK
>OBT60437.1
----msivfskaPPLKSEIRLAQAVSQFVADlss--dqKaT---Yrsqsh----aspPDPRDvdqLTAEIGDA-TR--KI-GC-----RR--CFAPRLIS
FLHGVQQFAALGDVIIgGSqNL-IACGVWSLVRMsllsianftsylek--------------LSELLMTAGRSAPRYQMMALLYPR--------------
SKKMQSYLHEYFIVVVHLCHQSLKFTQKs--A---LAqfasTLS------D---SDMKTYQSDLDRWANEIK-eeatllttkmike---Eaq----DNSK
FRAFSSKFSE
>OBT64449.1
----msivlsnsSRLKPELRLAQAVSQFEADlss--eqKaTFRSYrtqlq----dspPDPSDvmrLTAEFDRLASN--TI-SR-----GR--CFGPRLTN
FLQAVQQFAALGDIILgGSqNM-LACGVWSL---livnlssylee--------------LSTLLMTAGHSAPRYQMMAVLYPQ--------------SKN
LQSYLPEYFIVVVNLCHRLLKFTQKs--A---LGqfasSLS------N---FDTKAYQSGLSHWANAIK-eemsllmartiee---Eaq----ENSKFRA
LSNKFSK
>OBT79642.1
----msiilsnaSRLKPELRLAQAVSQFEADlss--eqKaAFRNYrsqwk----tspPGPSDvmrLTAEVDYCASN--KG-GR-----GR--CFGPRLTN
FLQAVQQFAALGDIILgGSqNI-IACSVWSLVRMslllvanfssylek--------------LSTLLMTAGRSAPRYQMIALLYPQ--------------
SKNLQSYLPEYFIVVVNLCHRLLKFTQKs--A---LGqfasSLS------D---LDTKTYQSELDQWANAIK-eemsllmaktiee---Eaq----DNSI
FRAFSSKLSK
>OBT89581.1
----msiilsnaSRLKPELRLAQAVSQFEADlss--eqKaAFRNYrsqwq----tfpPGPSDvmrLTAEIDYCASN--KG-GR-----GR--CFGPRLTN
FLQAVQQFAALGDIILgGSqNI-IACSVWSLVRMsllltanfssylek--------------LSTLLMTAGQSAPRYQMIALLYPQ--------------
SKNLQSYLPEYFIVVVNLCHRLLKFTQKs--A---LGqfasSLS------D---LDTKTYQSELDQWANAIK-eemsllmaktiee---Eaq----DNSI
FRAFSSKLSK
>OBT95296.2
----tmsivfskaSPLKSEIRLAQAVSQFVADlps--dqKaT---Yrsqsh----aspPDPRDvdqLIAEIGDA-TR--KI-GC-----RR--CFAPRLI
SFLHGVQQFAALGDVIIgGSqNL-IACGVWSLVRMsllsianftsylek--------------LSELLMTAGRSAPRYQMMALLYPR-------------
-SKKMQSYLHEYFIVVVHLCHQSLKFTQKs--A---LAqfasTLS------D---SDMKTYQSDLDRWANEIK-eeatllttkmike---Eaq----DNS
KFRAFSSKFSE
>OCK74155.1
----msvmlgnaSRLKPEIRLAQAVSQFEADlss--eqKtIFRTYrsqsl----dclPDPSDimrLTAEIDRHASG--KV-G------RR--CFGPRLTN
FLQAVQQFAALGDIIVgGSqNI-IACSVWSLVRIsllsivnfssyler--------------LSVLLMTVGRSAPRHQMMAFLYPG--------------
SKNLQSHLSEYFIVVVRLCHKLLRLTQKs--T---FGqfasTLS------D---YDMKTYQSELDHWANMIK-eevtlqmakkiee---Eaq----ENSR
FRTLSSKFFQ
>OCK75162.1
----msgilesvSRLKPEIRLAQAVSEFEKDlss--eqRtAFRTYrsqsl----ctpPDSSNvmqLTAEIDRRASG--KV-G------GR--CFGPRFTN
VLQAVQQFAALGDVIVgGSqNI-IACGVWSLVRMslllivnfssyfek--------------LSTLFMSVGRSAPRYQIMALLYPR--------------
SKSLRSHVSEYFIIVVRLCHQLLKFTQKs--T---FRqvtsTLS------D---SDIKTFQSELDLWANSIK-eevsllmakkvee---Eaq----ENSR
FRAFSSKLSK
>OCK77585.1
----msvvlanaSRLKSEIRLAQAVSQFEADlss--eeKaTFHTYrsqsl----yspPDSSDvmrFTAEIDRRACG--KV-G------DR--CFGPRFTN
ILQAAQQFAALGDIVVgGPqNI-IACGVWSLVRIsllsivnipsylek--------------LSTLFMNVGRSAPRYQQIALLYSR--------------
SKSLQSHLSEFFLVVVRLCHQLLKSTQMs--T---FRqvasTLS------D---SDIKTFQSELDLWANSIK-eeinllmakkiee---Eaq----ENSR
FSALSSKHFK
>OCK90491.1
----msvmlanaSRLKSEIRLAQAVSQFEADlss--eqKtTFCTYrsqsl----ytpPDSGDvmrLTAEIDRRASG--KV-G------GR--CFGPRLTN
FLQAVQQFAALGDIIVgGSqNI-IACGVWSLLRMsllllvnftsylek--------------LSSLFMNVGRSAPRYQIMALLYPR--------------
SKNLQSHLSEYFIVIVRLCHQLLKFTQKs--T---FWqvtsTLS------D---LDIKAFQSELDFWANSIK-eevsllmakkiee---Eaq----ENSR
FRALSSKLSK
>OCK94015.1
----msvlaniSRLKPEIRLAQAVSQFEADlss--eqKtTFRTYrsqsc----dspPDPKDvmrLTAEIDRKVG------G------RR--CFGPRLINF
LQAVQQYAALGDIVVgSAqNI-IASGVWSLVRMslllivnfcsylek--------------MSTLLMTVGRSAPRYQMMALLYPR--------------S
KNLQSYLSEYFIVAVRLCHQLLRFTQKs--T---FGqfasTLS------D---SDMKTYQSELDLWANTIK-eevnlqmakkiee---Eaq----ENSRF
RTLSIRFFE
>OCK98035.1
----msvllasaSRLKPEIRLAQAVCQFEADlss--eqKtTFRTYksqsr----cspPDPSDvmrFTAEIDRQVSG--KV-SG-----RR--CFGPRLTN
FLQAVQQFAALGDVVVgGSqNI-IACGVWSLVRMsllaivnfssylek--------------LSTLLMTAGRSAPRYQMMALLYPQ--------------
SKSLQSHLSEYFLVVVRLCHQLLKYTQKs--T---FGqfasTLS------D---SDIKSYQLEFDLWANTIK-eeanllmakkidk---Eaq----ENFQ
FRTLSSKYSK
>OCL01989.1
----msvvlaraSRLKPEIRLAQAISAFEADlss--aqKaTLRTYksqsl----nspPDVSDvmqLTAEIDSYASG--KA-AG-----RR--CFGPRLTN
FLQAVQQYAALGDIIIgGSqNL-IACGVWSLVRMslllivnfssyfek--------------LSTLLMNVGRSAPRYQAMTLLYPQ--------------
SKVLQSHLSEYFIVVVHLCHKLLEFTQKs--T---FGqvtyALS------N---SDMTNFQSEFDRWANSIK-eeanllmakkfee---Eaq----ENSR
FRDLSTKFSK
>PCG99901.1
----malalataSRLKPEIRLAQAVSEFEADltm--eqKlRFNSYraqvh----kspPEIHDvmrLTAEIDQKISP--KI-GR-----GR--CYGPRLTN
FLQGLQQFVSLGDILVgGSqNL-VACGVWSLVRMslmslvnsasylek--------------VSRLLMIIGRGAPRYQTLAAIYPR--------------
SKELQTNLCEYFIVVVRLCHHILKYTQKs--T---VMqftsTLN------A---SNLESFQPELEIWATAIK-eevnilmakrfed---Ead----KNSK
FRDWSLGFRT
>PQE16530.1
----msvalanaSRLKAEVRLAQAISQFEADlsr--eqKaAFHASkirth----kspPTPSDvmrLAAEIDRSASG--KV-GG-----GR--CFGPRFTN
VLHAVQQFAALGDIIIgGSqSL-IACGVWSLVRMtllllilvgtktdvftqfivtstsylek--------------LSGLFMAVGRSAPRYQMMGLLYAK
--------------SKSLQSSLSEYFIVVVRLCHHMLNLTQRs--I---VGqfvsSLN------D---SHIKGFQSELDSWAITIK-eevtlsmgqtied
---Egq----ENSRFRALSTKFSE
>PQE30756.1
----msvalanaSRLKAEVRLGQAISQFEADlsr--eqKaAFHASrirth----kspPTPNDvmrLAAEIDRTASG--KV-GG-----GR--CFGPRFTN
VLHAVQQFAALGDIIIgGSqNL-IACGVWSLVRMtllfivtstsymek--------------LSGLFMAVGRSAPRYQMMGLLYAK--------------
SKSLQSSLSEYFIVVVRLCHHMLNLTQRs--I---IGqfvsSLN------D---SHIKGFQSELDSWANTIK-eevalsmgqtied---Egq----ENSR
FRALSTKFSE
>RAO66477.1
----malaltaaSRLKPEIRLAXAVSEFEADltm--eqKiRFNSYktqvh----kspPEIHDvmrLTAEIDQKISP--KI-GR-----GR--CYGPRLTN
FLQGVQQFVGLGDIIVgGSqNL-VACGVWSLVRMslmslvssasylek--------------VSRLLMIVGRGAPRYQTLAAIYPR--------------
SKELQANLGEYFIVVVRLCHHILKFTQKs--T---VMqltsTMN------T---STLESFQPELEIWATAIK-eevnllmakrsed---Ead----KNSK
FRDWSLGFRT
>RDW75102.1
----mssalenaARLKPKLRLAQAISEFEADlss--dqKaTLHTYrsqiq----ngpLAPSDvmrLTAEIDRHASS------G-----NV--TVRFDWGR
YDRRLPEPYCLR-FLVGSa---------NVVT-ksivtmssyldk--------------LSSLLMDVGRSAPRYQEIVLVFPR--------------SKL
LRTYLAEYFITVVHLCHTVFKLAHKs--T---ARwfmsTVN------D---SSLKGYQSDFDRWANLIK-devntlvakrvet---Eaq----ANTHFRA
LMGKASS
>RDW85731.1
----msfalenvARLKPEIRLAQAISEFEADlss--nqKaSLHTYrsqiq----nvpLAPSEvmrLTAEIDRSASS--RN-VS-----RQ--CFGPRMTN
FLYAVQQFASIGDVMVgGSqNL-IACGVWAVVRMlllsivtmssylek--------------LSSLLMDAGRSAPRYQEIVLVFPR--------------
SKPLQSYLAEYFITVVDLCHTVFKLAHKs--T---VRwfvsTLD------D---SSLKGYQSDFDRWANLIR-devntlvakrvek---Eaq----ANTH
FRALMGKASS
>XP_002145803.1
----malalamsARLKPEIRLAQAVSEFEADltm--eqKlRFNSCraqvh----ktpPEIHDvmqLTAEIDQKISP--KV-GR-----GR--CYGPRLTN
FLQGVQQFVGLGDILVgGSqNL-VACGVWSLVRMslmslvnsasylek--------------VSQLLMIVGRGAPRYQSMAAIYPR--------------
SKELQSNLCEYFIVVVRLCHHILKYTQKs--T---VMqfttTLN------T---SNLDSFQPELEIWATAIK-eevnilmakrsed---Eat----KNSK
FRDWSLSFRT
>XP_007801558.1
----msyvlanaSRLRPDIRLAQAVSQFEADlss--eqKnSFRTYrsqsc----dspPDPSDvmrLTAEIDCRVSG--KV-GG-----GR--CFGPRLTN
FLQGVQQFAALGDIIVgGSqNL-IACGVWSLVRMslllivnfssylek--------------LSTLLMTVGRSAPRYQRMALLYSR--------------
SKDLQSHLSEYFIVVVRLCHQLLKFTQKs--M---FGqiasTLS------D---SDMKTYQSDLDLWAKMIK-gevnllmakkiee---Eae----ENSR
FRALSSKVSK
>XP_008082559.1
----msslmataSRLKPDIRLAQAVSQFEADlss--ehKaIFQDSrsqar----sspPAHLDvlrLTAEVDRRASG--KV-GG-----GR--CFGPRFIN
LLEAVQRFAALGDVIVgGSqNI-IACGVWSLVRMtllfavssasyleg--------------LSLLFMNAGRSAPRFQVMALLYPQ--------------
SRALQSSMSEYFIVVVSLCHQLLKFTQKs--V---IGqliaSLS------D---SDTKKYQSELEFRATSIR-aevnlligqkvee---Esl----ANTR
FRAFSLKSLE
>XP_009223933.1
----mssalmkaGTLKPEIRLAQKVSEFEAAlsd--erKaTFRSYrsqar----aspPDAGDimrLTAEVDRRAAG--RG-YR-----GR--CFGPRFSN
ILQTTQQFAALGDVVVgGSqNI-IACGIWSLVRMtllvvanfhsyfek--------------LSDLLMAIGRSSPRHEMMALLYPQ--------------
SKRLQSYLCEYFIVVVNLCHQHLKLTNKs--V---LCqllsFPS------D---SELKAYQSGTDLWASHIK-devnalmakdlve---Qg------STT
-KALLQFSK
>XP_009229696.1
----msfalakaARLKPEIRLAQEISKFEATlsd--eqKaTCNSCksqal----aspPDAGDimrLTAEVDRRAAG--RG-YR-----GR--CFGPRFSN
ILETIQPFAALGDTVVgGSqNI-IACGVWSLVRMtlllvvnfhsyfek--------------LSDLFMAIGRSSPRYQMMALLYPR--------------
SERLQSYLCEYFIVVVRLCHQHLKLIQKs--T---LGqlmsFIS------D---SDLKTYQSDTDSWASLIK-eevnalmakdvae---Qs------SRT
-RTLLQFSK
>XP_018063261.1
----msalvanaSPLKAEIRLAQAVSEFEADlss--dqKaMFRSYkaqtc----sspPTPDDvmlLTALIDRRASG--KV-VG-----GR--CFGPRFCN
VLQAVQQFAALGDILIgGSqNL-IACGVWSLVRMtllmfvtsnsylek--------------LSQLFMTVGRSAPRYQMMALLYPR--------------
SKILQSSLSEYFIVVVRLCHSLLKFTKKs--S---LGqvfsSLS------D---SDIKTAETQLIAWATSIK-eevvllsskkiee---Eaq----ENSR
FRAVSSRFSE
>XP_018129029.1
----msivfskaSPLKSEIRLAQAVSQFVADlps--dqKaT---Yrsqsh----aspPDPRDvdqLIAEIGDA-TR--KI-GC-----RR--CFAPRLIS
FLHGVQQFAALGDVIIgGSqNL-IACGVWSLVRMsllsianftsylek--------------LSELLMTAGRSAPRYQMMALLYPR--------------
SKKMQSYLHEYFIVVVHLCHQSLKFTQKs--A---LAqfasTLS------D---SDMKTYQSDLDRWANEIK-eeatllttkmike---Eaq----DNSK
FRAFSSKFSE
>XP_018134526.1
----msiilsnaSRLKPELRLAQAVSQFEADlss--eqKvAFRNYrsqwq----nspPGPSDvmrLTAEVDYCASN--KS-SR-----GR--CFGPRMTN
FLQAVQQFAALGDIILgGSqNI-IACSVWSLVRMslllianfssylek--------------LSTLLMTAGQSAPRYQMIALLYPQ--------------
SKNLQSYLPEYFVVVVNLCHRLLKFTQKs--A---LGqfasSLS------D---LDTKTYQSELGHWANAIK-eemsllmaktieg---Eaq----DNSI
FRAFSNKISK
>XP_018152532.1
----malvpstasSRWNAELRLAQAVSQFEADlts--dqKaAFNKQrlyrr----tnpPDSSDvmrLTAEIDRQAAQ--KG-RG-----VR--CFGPRLT
NVLQAVKQFASIGDVLVgGSqNI-VACGVWTAVRMslllmanfsshlet--------------VSLLFMAVGRSAPRYQTLALIYPH-------------
-SKNLASHLSEYFILIVQLCHRLLKFTQKs--F---LGqlaaSLS------D---PEMKTFQTELEIWASNIR-eevnlllnqkvdd---Ess----KNS
RFRALSTKFSE
>XP_024741609.1
----msallanaSRLKPEIRLAQAISQFEADlss--ehKaTFHTYrtqsh----nspPSHTDvmrLAAEIDHRASG--KV-G------GR--CFGPRLIN
VLQAVQQFAALGDVIVgASqNI-IACGVWSLVRMtllfmvtstsylek--------------LSDLFMTVGRSAPRYQTMALLYPL--------------
SKSLQSSLSEYFIVVVRLCHQLLKFTQKs--I---LGqlvsSLS------D---LDPKTYQSELDLWANSVK-eevnlligqkiee---Ear----ENSR
FRALSNKFSE
>OAL53394.1
----mskaiakaSPLKPEIRLAQAVSQFEASlsd--kqKtEFRDLksrtl----ataPCPNDvmlLTAEIDRQLSC------N-----SR--CVGPRFTN
FLQGVQQFAALADIVVgGSqNI-VACSVWSLVRMsllslvnlstyier--------------LSTLFMDIGRSAPRYNAMALLYPQ--------------
SKALQSQLIEYFIVVVGLCHHLLKFTHMs--G---LRkitsTLS------D---SHLRSFQTDLDRWAAFIK-devqlv---Elq----ESSRFRTLSSK
FSK
>OJJ54690.1
----mstsvakaGRLKPEVRLGQAISEFQGDlss--lqKaTFRAHqts----atpPGIRDvmqLTAEINRE-----SG-IR-----GR--CFGPRLTSIL
QTVQQFAALGDVVVgGTqNL-LACGVWSLVRMtflsivkysayfer--------------VSAMLMAAGRSAPRYQLMGVIYPK--------------SK
TLQSYMLEYFIVLVRLCHHILQVAQKs--A---IGkwasALM------D----PLDTYQSELDLWATSIK-eevdsltaqhlsl---Atd----QSSLFR
SHVSLHID
>OJJ07479.1
----mstniakaGRLKPEVRLGQAISEFQGDlss--lqKaTFRAHqts----atpPGIRDvmqLTAEINRE-----SG-VQ-----GR--CFGPRLTSIL
QTVQQFAALGDVVVgGTqNL-LACGVWSLVRMtflsivrypayfer--------------VSSMLMAAGRSAPRYQLMGVIYPK--------------SK
PLQSYMLEYFIVLVRLCHHILQVAQKs--A---IGkwasALI------D----PLDTYQSELDLWASSIK-eevdlltaqhlsl---Aas----QNSLFR
SQVSLHVD
>PQE11929.1
----amsvalanaSRLKAEVRLAQAISQFEADlsr--eqKaAFHASkirth----kspPTPSDvmrLAAEIDRSASG--KV-GG-----GR--CFGPRFT
NVLHAVQQFAALGDIIIgGSqSL-IACGVWSLVRMtllsktdvftqfivtstsylek--------------LSALFMAVGRSAPRYQMMGLLYAK-----
---------SKSLQSSLSEYFIVVVRLCHHMLNLTQRs--I-------------------------SELDSWANEIK-eevalsmgrtied---Egq---
-ENSRFRALSTKFSE
>OIW28320.1
-----MRTPEEILETALARFKSTls-ehqvlEyqLEkFTN-----TTAEDvkiDIIQIQNARE-QDKS-L-------M---NLSRFESFVAAFEQFDEVC
EAMelg--n-p--ELSYFIWGPPRF-iL---qkAKew-PTALDSILDSYLKFGRRVPLLGTYKSLLR-----D----H---Y--AMRTCLTYMYADLLDF
HGHILKLF------Aern-WKrtfssywkdy------qAPFEELLk-GFKIHAEHLDKFAKHQ----qtQNvqetssqltdhflryqeD----REAFQry
--------
>OJI85059.1
---dtg-ahhgkptinqADSIHKSLWDKAYSNLKND-tekaeyvsRyeELLTKVflnqftaekavetrep--yQNlgeEQMKK---VIEEGLARIekY-K
------------KAIEHSESTVNIIKQVKAILDIPLK-NiS-QTALPWAVISSSVDILLKPVSAGAALYNGVAYAVSRIEWYSKLTNKLLCEDSIK--D-
DQSIhgIREEIAGRITSLYESLLFYQIKSVCFYYKkyq--LLVWARglldlddws----G-d------LKHIQEAEDALARDCALFDLehlkdq------
---------MRGMI--
>GAA87278.1
---dag-ghrgqqainqADSIHKALWDKAYNNLKND-pakkeyvsRyeDLLQRVflsqytaekvvetnes--sQHlgeEQMKK---VVEERLSRIekY-K
------------KAIEHSESTINVIKQVKSILDIPLK-NvS-QTALPWAVISSSVDILLKPVSAGAALYNGVAYAVSRIEWYSKLTNKLLCEDSIK--D-
DQSLhrIREDVAGRITSLYESLLFYQIKSVCFYYKryq--LLVWARglldlddws----G-d------LKHIQEAEDALARDCALFDMeymkgq------
---------MRAMI--
>GAT23257.1
---dag-ghrgqqainqADSIHKALWDKAYNNLKND-pakkeyvsRyeDLLQRVflsqytaekvvetnes--sQHlgeEQMKK---VVEERLSRIekY-K
------------KAIEHSESTINVIKQVKSILDIPLK-NvS-QTALPWAVISSSVDILLKPVSAGAALYNGVAYAVSRIEWYSKLTNKLLCEDSIK--D-
DQSLhrIREDVAGRITSLYESLLFYQIKSVCFYYKryq--LLVWARglldlddws----G-d------LKHIQEAEDALARDCALFDMeymkgq------
---------MRAMI--
>OJZ89742.1
---dag-ghrgqqainqADSIHKALWDKAYNNLKND-pakkeyvsRyeELLQRVflsqytaekvvetnes--sQHlgeEQMKK---VVEEGLSRIekY-K
------------KAIEHSESTINVIKQVKSILDIPLK-NvS-QTALPWAVISSSVEILLKPVSAGAALYNGVAYAVSRIEWYSKLTNKLLCEDSIK--D-
DQSLhrIREDIAGRITSLYESLLFYQIKSVCFYYKryq--LLVWARglldlddws----G-d------LKHIQEAEDALARDCALFDMeymkgq------
---------MRAMI--
>XP_025392612.1
---nta-arhrqqttnqAVSVHKALWDKAYSNLKND-pekaeyvsGyeELLAKVflnqstaekavrtnes--sQHlgeEQMKK---VVEEGLARIekY-K
------------RAIEHSESTVNVIKQVKAILDIPLK-NvS-QTALPWAVISSSVDILLKPVSVGAALYNGVAYAISRIEWYSKLTNKLLCADSIK--D-
EKSLhgIREDIAGRITSLYESLLFYQIKSVCFYYKkyq--LLVWARgllelddws----G-d------LKHIQEAEDALARDCALFDMeymkgqmk----
-------------AMI--
>XP_025485148.1
---tlv-davdnrpltrRVFIHKALWDKAYKNLKND-pakaeyvsRyeELLQRVflsqytaakvvetnes--sQHlgeEQMKK---VVEEGLARIekY-K
------------KAIEDSESTVNVIKQLKAILDIPLK-NvS-QTALPWAVISSSVDILLKPVSVGAALYNGVAYAVSRIEWYSKLTNKLVCEDSIK--D-
DQSLhrIREDIAGRITSLYESLLFYQIKSVCFYYKryq--LLVWARglldlddws----G-d------LKHIQEAEDALARDCALFDMeymkgq------
---------MRAMI--
>XP_025536054.1
---gta-ahhghtttqAASIHKALWDKAYGNLKND-pgkaeyvsRyeELLAKVflnqpttekavgtnes--sQHlgeEQMKK---VVDEGLARIekY-K-
-----------KAIEHSESTFNVIKQVKAILDIPLK-NvS-QTALPWAVISSSVDILLKPVSAGAALYNGVAYAVSRIEWYSKLTNKLLCEDSIK--D-D
QSLhkIREDIAGRITSLYESLLFYQIKSVCFYYKryq--FLVWARglldlddwn----G-d------LKHIQEAEDALARDCALFDMeymkgq-------
--------MRAMI--
>XP_025562097.1
---dts-ahheqqtinqAASIHKALWDKAYSNLKSD-sekaeyvsRyeELLAKVflnqstaekatnes--sQHlgeEQMKK---VVEEGLARIekY-K--
----------KAIEYSESTVNVIKQLKAILDIPLK-NvS-QTALPWAVISSSVDILLKPVSVGAALYNGVAYAVSRIEWYSKLTNKLLCEDSLK--D-VK
SLhgIREDIAGRITSLYESLLFYQIKSVCFYYKryq--LLVWARgllelddws----G-d------LKHIQQAEDALARDCALYDMeqlkdq--------
-------MRAII--
>OJJ29741.1
---r-dsdkpntkpeEEYHPPDLWQAAYD----QleedKr-LILE--ighpdinvsneddaas---SkleVILGGVIETVQKQHEIRe-LKre-------
--n-STQVRKHAGTILNAAFILQDSISKVVGCDPtGHa-STAWAVVSLGLMMTQNYRDQQDAWFQSSAFLSDVLSRNTLIEIHYYRN----------DNp
aTKDGIKNALVQLYLSILRYSAEVMKIH----------qsntgklllksifAL----kdLPLSGIETAIQNVEKRLGQWTGIHQYlkte-------EMQA
QVEevlTVTQSI--
>OJJ29775.1
--L-aekedthedLTLVAKEIWDDAYDELRND-askkelvdEyeKILRSQlrdlrsdsqralnsddsdgnekgniasdlaRLdKKdrqALVDA---LVEK
GLEETN-K-S-------S--TGREIISIVSSSIQKTKAIVDSAVSACP-PASIAWAATCLIvVPv-IVNNVEQTDANQAGLNYVISILPWYTQLIDLLDA
DAWNS----PEKFheLKSTIRKEIVKLYKLLIEYQLRSVRAHHSkt--T--IARnivkwddwa----K-m------IQDIKDAEQQLNGYISTYHKvkfq
hkfdamgdr--iQEirdilslssqe-QTDILKEIR----DS--
>OJJ29935.1
---a-sppahvdEKPVRRDLWQEAFD----AlsddCk-KYVS--vhe--GAstaAAIDDVIQQTEQKYAEWa-KEal--RI-R--thdGn-HVDVRDAAR
KILISAIQAKDAIATWASFDPaGHa-SAAWRIVSLGLLMVQPHIHRRDAALAASQYLADALAFFTPVDSHR-RG-----------EigSNQKLDDALLGV
YTALLDYSAEVNKLR----------eqnpagngltsvaAI----adQPLSQLKASVEKKGLGAEKWTSPSNDpha----revae---NILAKIDqsiDRK
SVR--
>CRL24677.1
----ssrdsnaNKPARRDLWKEAFD----GlnasHq-KYLP--ans--L-patDAIFGVIHDTTAKYEEWk-KGgl--KV-H--rknEd-DINIRDSVEK
IIGAAMKAQEVISKLVSFDPtGHa-STAWTVISLGMSTVQNRLDRRDAIFSAAEYLAETLAYYALVDEKY-RN----------QDvgSDTNLDKALLDVY
SAILEYTAQVKKDQ----------eenaaarvwhsilPL----vdQPLGELKSSVEAQNATVTKWLGLSINlgd----rkrae---AHLKKTDetiQIAR
GI--
>KOS40947.1
---g-vppvrkKTAVPRDLWTEAYN----SlpeeRr-NLVP--lkg--TGsttDAINMVIEQTKAKYTEWq-ESgf--KI-Q--rkdEk-DIDVRATSEK
ILDAALQAKALISNLTAFDPtGKa-SAAWSVVSLGLTMISNNNTRRDATFASSEYLAESLAYYALIDAHY-RD----------DKmeGGENFDRALLRVY
TAILEYTAEVTKRH----------qesfigqmarsvrAI----adDPLTQLKAAIEQNRLDAERWTNVTENlrn----rkvak---DTLDLLDknnAITM
SI--
>XP_022391718.1
---l-kpktaivEKPVKRDLWKEAFE----SlpddRk-RYLI--vke--GSstvDVIDDVISTTEQKYKEWk-EGgl--RI-R--rqdGk-DFNVRDSAE
KILNYAFQAKDLIKTAVSFDPtGHa-SAAWSIVSLGLTMIQNDIQRRDAVFAASEYLADTLNYYTCIDMHH-RD----------QNgdSDQNLENALLGV
YSALLNYSAEVNKVR----------eqnavvrvgmsinAI----adQPLEQLKANIKEKGQGADRWVHLSDRihn----rkqae---GILAKIDqsiLVN
KNI--
>KJK63782.1
---l-ktnvaivEKPAKRDLWKQAFE----SlpedRk-QYLR--vnd--GCstvDAIKDVTNTIEQKYKEWm-EGgl--KI-R--rrdGn-DFNVRDSAE
KILNCALQAKDLISKAVSFDPtGHa-STAWSIVSLGLTMVQNDIQRRDAVFAASEYLADTLAYYTLIDMHR-RD----------QNvdSDQNLDNALLGV
YSALLDYSAEVNKVR----------eqnaivrvgksiyAI----adQPLEQLKGNVKEKGQSADKWAYLSDSlrn----rknae---DILAKIDqaiLVN
KNI--
>PIG81972.1
---l-ktnvaivEKPAKRDLWEEAFE----SlpedRk-QYLR--vnd--GCatvDAIKDVINTIEQKYKEWi-EGgl--KI-R--rrdGk-DFNVRDSAE
KILNCALQAKDLISKAVSFDPtGHa-STAWSIVSLGLTMVQNDIQRRDAVFSASEYLADTLAYYTSIDTHH-RD----------QSvdSDQNLDNALLGV
YSALLDYSAEVNKVR----------eqkavvrvgksiyAI----adQPLEQLKAKVKEKGQDADKWAYLSDSlrn----rknak---DILAKIDqaiLVN
KNI--
>XP_015409789.1
---v-kpkiatvENPVKRDLWKEAFT----GlpddRk-RYLM--vke--GCstvDVINDVIKTTEQKYKEWk-EGgl--KI-R--rrnGn-DFDVRDSAE
KILHCAFQARDLISKAVSLDPtGHa-SAAWSIVSVGLTMIHNDIQRRDAVFAASEYLADTLAYYTSIDTHH-RD----------QNidSDQNLDNALLGV
YSAILDYSAEVNKVQ----------eqnavvrvgmsinAI----adQPLEQLKAHVKEKGQSVDNWAYLSDSrhn----rkkae---DTLANIDqciAIN
KHI--
>OJJ31332.1
----teegSLVLAREIWNEAYEKLRADasTrslvdEyeDTLHKRlltlginrpqvtktsdekgnvanelaNLdDSdrkTLLETia------------neR
-----L----ediKKHSKSQQVLEAVVGSANKITSVVGGALAAC-PPASFAWSAVCMTIVpa-IGNNIDQIVENQEGLNYVVSKLPWYIQLIDLLHSSSW
NHSDQfrr-----LSRTIRDEIVDLYKTLILYQLQSFRSYRHpv---ATLVKntvryhnwk----Q-m------KQDIEAAELQLDKGIKAHHNtsvqsk
fdelv--REtmst-RQ-------IL-GHLFE
>OJJ31429.1
---tsk-sveqsigtaeAKPKEDNLWKIAGA----RldekSq-EYLD--igg--NSdlnATIQALVDETRAACEEYe-KGgf--RI-Q--ihGk-NINVR
DSVQSILISALQVQDIIKAGAAFDPtGHa-STAWSVISIGLTVVKNSKDRQDAVMQASDFLAGVLVYYAIVDARY-RD----------QGveTDQGLEDA
LIEVYTAVLRSTRVAEHKG----------------fsNPLERLKAAVEERGKTVEIWRHLGADldl----rqkad---KILDYTHelpEKMNNI--
>OJJ31951.1
------------------------mdDyeSFMLCEgisdsstDAnHGerhQKFQQ---LVINRMNGVqdA-Q-MKI----ktgDKTIVVKDEIRSILSTI
MLFKDSITAAVSAEP-HASLAWAGITSFFPf-IINAVTQFSHAADGIKYISELLVRCRVIEEALPSNIEN----ssaCLEKDhnLHSQLKDQIVDIYAQI
LKYQIYLARRCSRns--TKSIFRdalaldnwe----G-m------LETLQKTERNINEAVQKIDHktlnmvdkkad---Emk------CNLDKILMGIgR
-
>OJJ32260.1
----arfglrvdpEEYNPPNLWQAAFD----LleekQk-QILM--tgragtgqqqnddtag--sEIlvqLALDTVIETVKKQYDIRk-QKke--------
-k-SR-LHDYPRKILGAALGLQGIISEVVKAVPtGLa-SSAWTVISLGLNITQNYRKQQESWLEASAFLSDTVSRLTLIEVSY-RR----------KNpa
TKDGVENALIQTYVEILRYSAEVMAIH----------esnrgmrilqviaAM----ndLPLHNIKGSIESQQSRLEGWLSIQQYlewn----enar----
----GDeilRIAHGI--
>OJJ36220.1
---tppt-lqsqpdpnaTTIRPDNLWERAEHKLTE-NedkrkivqAglEILGSQlksnclqprgT--AsrqEQLCGLLE---LKTRELeEKK-LTV-RFL
dnev-----sVRDKVTKTFRNILLFKDIISPATASSP-PAAIACAGVTLIcVQLVLNAAEQHSNLIQGLESISGLICRLQVTEDLYRSARSQSA-----A
EvkLQQKFEADLTDLYSMILEFQFRALCYVQKhr--VTKLFRdafdkdgwt----T-l------MQDIEKSEDLSQSYTALLGAtnvdkrlsdikr----
-----------AQEST--
>CEL07160.1
--Hstas-qqslsnssqCAQRANDLWEIAHQTLEN-DeeiskilvAatEILEVDfqfsiqsagS---aarDQLCSFLD---RQARDLeEKR-WVV-KLGd
hsv-----gVKEKLITICRNILCVKDVVNTIAIASP-PAAIVCAGITVSLLLVSQAADQHESLVQGLELTSALIPRLRLVEDLHLQPNVG-------LAs
qFVDKSKEQLVLLYCKIIEFQARALCHLRKhs--VSRLFRnmfkqdawn----D-l------IKEIQQLDDSTEKFTLRIENagvrrkleeihs------
---------TLSND--
>EZF32372.1
---idrn-kshvisepptQKRVAIDPWSEAEKRLRQ-DavlnklweEsiRILKEDftl----eeNELHSFLD---LMAVRLdSKK-WAI-SNNvkqtD-A
CLtiTREKMTKVCRNILVFKDIISPAAASSP-PAAIACAGVTVGLLLFIQAMEQHDTLLKGLEITSSLIPRLHIIEIHFLGCDSN-------LSadLTRT
LENDLVLLCSKVLEFQSRAICYLQKrs--AVQFLTdmfkkdawd----E-i------LKDIERYENTIRNTTSSVHDigadkkleeied-----------
----ALKRV--
>EGD99219.1
---idkn-kshvisepptQKRVAIDPWSEAEKRLRQ-DavlnklweEsiRILKEDftl----eeNELHSFLD---LMAVRLdSKK-WAI-SNNvkqtD-A
CLtvTREKMTKVCRNILVFKDIISPAAASSP-PVAIACAGVTVGLL----AMEQHDTLLKGLEITSSLIPRLHIIEIHFLGCDSN-------LSadLTRT
LENDLVLLCSKVLEFQSRAICYLQKrs--AVQFLTdmfkkdawd----E-i------LKDIERYDNTIRNTTSSVHDigadkkleeiqd-----------
----ALKRV--
>EGE03706.1
---idkn-kshvisepptQKRVAIDPWSEAEKRLRQ-DavlnklweEsiRILKEDftl----eeNELHSFLD---LMAVRLdSKK-WAI-SNNvkqtD-A
CLtvTREKMTKVCRNILVFKDIISPAAASSP-PVAIACAGVTVGLL----AMEQHDTLLKGLEITSSLIPRLHIIEIHFLGCDSN-------LSadLTRT
LENDLVLLCSKVLEFQSRAICYLQKrs--AVQFLTdmfkkdawd----E-i------LKDIERYDNTIRNTTSSVHDigadkkleeiqd-----------
----ALKRV--
>GBF64979.1
---idrn-kshvisepptQKRVAIDPWSEAEKRLRQ-DavlnnlweEsiRILKEDftl----eeNELHSFLD---LMAVRLdSKK-WAI-SNNvkqtD-A
CLtiTREKMTKVCRNILVFKDIISPAAASSP-PAAIACAGVTVGLLLFIQAMEQHDTLLKGLEITSSLIPRLHIIEIHFLGCDSN-------LSadLTRT
LENDLVLLCSKVLEFQSRAICYLQKrs--AVQFLTdmfkkdawd----E-i------LKDIERYENTIRNTTSSVHDigadkkleeied-----------
----ALKRV--
>KDB24378.1
---idrn-kshvisepptQKRVAIDPWSEAEKRLRQ-DavlnklweEsiRILKEDftl----eeNELHSFLD---LMAVRLdSKK-WAI-SNNvkqtD-A
CLtiTREKMTKVCRNILVFKDIISPAAASSP-PAAIACAGVTVGLLLFIQAMEQHDTLLKGLEITSSLIPRLHIIEIHFLGCDSN-------LSadLTRT
LENDLVLLCSKVLEFQSRAICYLQKrs--AVQFLTdmfkkdawd----E-i------LKDIERYENTIRNTTSSVHDigadkkleeied-----------
----ALKRV--
>XP_003169703.1
---kdsn-nssTSKVAIEPWSEAEKRIKQ-DktlnkvweEsiRILKSDfal----keNDLHSFLS---VMAWRLdSKK-WTV-SNDmkqtG-TFPtdTRE
KLTKVCRNVLVFKDVITPTAAASP-PVAIACAGVIVGLLLLIQAMEQHDTLLKGLETTSSLISRLHVIESHFLHRDAN-------LSadLMRSLENDMVL
LCYKVLEFQSRAICYLQKqs--AVQLLTdmfkkdawd----E-i------LRDIERYDASIQKITSSAHEvgvdkqleaiqd---------------ALQ
GV--
>KIW69667.1
--Aag-aarqaspvpPLQATDNLWARAEEALKC-DpvkkklfeDylEILGQRldskldpadG--HdrhKQLCQLID---VETRELeDKK-WKF-QVGdyt
r-----gVAELFQRSFKAILSVKDLINTAATSCP-PAALACAGATMILTILVAAKDQESAIVEGLHTTSTLICRLPVMEKLYRSNAHLSV--lNTQEAvk
FQQEFESTLTNLYSQILEFQARAVYHLRRww--IVQTWKgitgqdmwt----G-l------LKDIEGSETQARKFTSDIDSvqmkqwfgkmee-------
--------AQDRQ--
>KJK66021.1
--Rsqsl-apkedehhrSTTPPNDLWSRAERKLKE-NseldkvltEsaKILESDcglklrpgdT---shhERLRDLL----------eERK-WVI-KLGn
rnv-----gIGDQITNISKNVLAIKDIVNPAASASP-PASLACAGIIACFSMVVQVAEQHALLLQGLESASGLIVRLHVMEKLYLHSQAK-------HAv
dMLGEFQDTLVSIYSKILEFQARAVCYVHRhs--ASQLLRnifkwdgwa----E-l------LQDFETSQKSLDRFTSLIGYselaq---Rle---E---
-ILNTSRER--
>PIG90131.1
--Rpqsp-vpkedehhrSTTPPNDLWTRAERKLKE-NseldkvltEsaKILESDyglklrpgdT---shhERLRDLL----------eERK-WVI-KLGn
rni-----gIGDQITNISKNVLAIKDVVNPAASASL-PASLACAGIIACFSMVVQVAEQHALLLQGLESASGLIVRLHVMEKLYLHSQAK-------HVv
dMLGEFQDTLVSIYSKILEFQARAVCYVSRhl--ASQLLRnifkwdgwa----E-l------LQDFETSQKSLDRFTSLIGHaelal---Rle---E---
-ILNTSHEH--
>XP_022391365.1
--Rlqsp-vskqeeqhkRPAESKDLWIKAEKKLRQ-TpeldkvltDsvKILEDDyglslkpgdT---shhKRLRELL----------eERK-WVI-HLGn
hhv-----gVGEQITNISKNVVAIKDLVSPAASASP-PASLACAGIIACFSMVVQVAEQHTLLLKGLESTSGLILRLHVMEKLYLNSQNK-------HAi
dLRAELQDTLVSLYSKILEFQARAVCYVHRhs--ASQLIRnifkwdgwa----D-l------LQDFETYQGSLDRSTSLIEHaelnq---Kle---E---
-IRNKSCER--
>OCK92247.1
---sstp-ieskpdaaTSSEDGNLWMRAEQMLSG-DkskgkiwqTylEILGSElgselkpsaT--AdrqKQLCELLD---AKTQELeDKK-WTV-RFGxh
gv-----eARDLLTGAFKNVLIAKNLINSAASASP-PAAIACAGVTVVLTLLVQAVEQHATLLKGLDSISALICRLHIMEDLYRSRAKLPL--lDPKHPv
pMKQKFEANLTALYSKILEFQARALCYLRKhl--VTQTFNdmfkqdgwd----A-l------LQDIKESEDSIRSFTALIDAddirsrlerlqk------
---------AQEKD--
>XP_001215590.1
--Qssha-lekcqqstsTTSDPPDLWSEAEKRLRQ-DekmsrvmdEavEILE-EfgmkvgsyaT---adrQQLSEFLD---TRVDELeQKK-WIV-RVGg
hsi-----gVQDQLTRIFKNVLVVKDIVTTAAAASP-PAAIVCASMTVSIHLYIQAVEQHDQLLNGLETASNLIPRLHAMETLYLHSNAV-------LDk
nFMNKFRERMIILYSKVLELQARALSYLRKrs--VSRISRdilkqdpwq----A-l------LQDMKNLEREAQNFTALIDKaelneayekvhr---K--
------LQTAVDGF--
>OJJ40138.1
---dkennTekadeividykELKTRTDLWKRAYEQFEQKEpaliaSyeKGLLRSgladrhddgt--dPEarkKQLQD---FVNQKLDEIeaR-K-LVV--
--tirDKKIVVKDEIRHIVHGIVKVKDVISAAIASEP-HAALAWAGVLVILPv-FLNPITQAEEAVKGLSTISEIMIKYQSIEEHQLPSHSR----dsek
KSTRDtiYRNSLEGNVVKMYTHILEYQMSLAKSFSRsk--FVQFLRdlapvddwk----D-m------VGKIQDLDGTIFKQLECLSQsatlqvketvd-
--Eih------SQ-------VdN-
>OJJ56543.1
----sdnpEITTSERVWNRAYDELAA-d-setaglveAymKILPKAidpdasatdelslEtDdPVqrqVILKS---AVDRGRARIdkS-I----------
--kATNVV-GSALGFINEIKGVIDLAVSGVPq--AALPWAGVCVglq---FFTNSAQASQTQMSGLSYVITRMNWYCQLTNYLLDEDKIDP--r-GRSHr
dLLQELEGRIVTLYKALLKFQIKSACSYQKnq--AWVFLKntinwdnwd----G-e------LQAAKDAELALDKDTKSYLDvnsnraltglaqq--gQE
sqr----ILG-------DFHQ
>OJJ61018.1
----mppqtaastHTATANSCWQKAMDKLEPDLKYVLSSVtT-qKLDIIGAVLKVAEAKRQLCIRKQWKYKTSSGKVIVLRDVLEKVVGWIDRFKTAGDI
AMQYDPGTAALPWAAFRFLLTISCGDVHVFGSVVAVLETVARIAARCRVLEELYLHRPC----------dMSGVIEEALLGLYTESLSLLAKVVRYFKKP
TGGKRHRLRYTHAsnrlmkpvrvlssiaqlPVSNDDINAIEAREKEVLKLASMADSktiqaldtqvaklatgtt-------STLQDLSGRFTRVLD
>EIT81911.1
---marTarrtktaaasHRHTADHYWQQALASLDADSKAALSSVst-RKLDIMGAVLSAAEDKRRLCVRKQWKFRLPSGRSVVLRDVLEKVVGWIDRFKA
VGDITAQYSPEHVALPWAAFRFLLTVVCGDAQVFGSMVLALEVVARLATRCRVLEELYLRRPC-------D--ASGVIEEALVRLYAGSLVLLAQIIRFF
KKSTGGKMFIQLPLESlav--SSEDIQALEAREAEVLKLASLADTkvlqaldakveql--tAGtttvlqDLNA-------RSARLMD
>KOC14646.1
---marTarrtktaaasHRHTADHYWQQALASLDADSKAALSSVst-RKLDIMGAVLSAAEDKRRLCVRKQWKFRLPSGRSVVLRDVLEKVVGWIDRFKA
VGDIAAQYSPEHVALPWAAFRFLLTVVCGDAQVFGSMVLALEVVARLATRCRVLEELYLRRPC-------D--ASGVIEEALVQLYAGSLVLLAQIIRFF
KKSTGGKMFIQLPLESlav--SSEDIQALEAREAEVLKLASLADTkvlqaldakveql--tAGtttvlqDLNA-------RSARLMD
>OOO12247.1
---marTarrtktaaasHRHTADHYWQQALASLDADSKAALSSVst-RKLDIMGAVLSAAEDKRRLCVRKQWKFRLPSGRSVVLRDVLEKVVGWIDRFKA
VGDIAAQYSPEHVALPWAAFRFLLTVVCGDAQMFGSMVLALEVVARLATRCRVLEELYLRRPC-------D--ASGVIEEALVRLYAGSLGLLAQIIRFF
KKSTGVRLFSGV--LQlav--SSEDIQALEAREAEVLKLASLADTkvlqaldakveql--tAGtttvlqDPNA-------RSARLMD
>RAQ69120.1
---marTarrtktaaasHRHTADHYWQQALASLDADSKAALSSVst-RKLDIMGAVLSAAEDKRRLCVRKQWKFRLPSGRSVVLRDVLEKVVGWIDRFKA
VGDITAQYSPEHVALPWAAFRFLLTVVCGDAQVFGSMVLALEVVARLATRCRVLEELYLRRPC-------D--ASGVIEEALVRLYAGSLVLLAQIIRFF
KKSTGVRLFSGV--LQlav--SSEDIQALEAREAEVLKLASLADTkvlqaldakveql--tAGtttvlqDLNA-------RSARLMD
>XP_023091962.1
---marTarrtktaaasHRHTADHYWQQALASLDADSKAALSSVst-RKLDIMGAVLSAAEDKRRLCVRKQWKFRLPSGRSVVLRDVLEKVVGWIDRFKA
VGDIAAQYSPEHVALPWAAFRFLLTVVCGDAQVFGSMVLALEVVARLATRCRVLEELYLRRPC-------D--ASGVIEEALVRLYAGSLVLLAQIIRFF
KKSTGGKMFIQLPLESlav--SSEDIQALEAREAEVLKLASLADTkvlqaldakveql--tAGtttvlqDLNA-------RSARLMD
>RFU26917.1
ALDfeaDvdiqrlslpvtIQCKSDDLWQEALESLGSELRSILTINqh-RdRRVILESVLFEAREKRKQCLAKRWKIMKRNGDIIVLRDVFEKIIKWVDKF
KAVGDAAINSAPTYASIPWGVVSMLIKSSINDNEIFAAMIDGLERVTNVMARYAIFEDVYLRQQT----------mASNHLKSSMIALYASILTFLARSY
KYFGQNTAKRMVKSALGQSsSDIQEPLDEVEKRQVEVDRTAQLVGMeilhmtstgmgslnnttgrmasqlellssslvALqqgqvK-vqdtfTMREAIDS
IMGPTQRLLE
>XP_001219383.1
----malsnatatTPDSSDKSWQMALDRLDPDLKTALIAVgT-rKVDIVSAVLRAAEARRQLCIRKQWRFTAPNGKIIVVRDVIERVVGWIDRYKSVGDV
ASQYDQVHAALPWAAFRFLLRVATGDVQAFGLTVAVLERVARIMAWSKLID-----------------------EDALVLLFSDALALLAKCVKYFGRST
TA----------rtllsagklPITDSDLKVLDRREEEVLRMIALVDTkvlhevdtkmkalt-------NSLTGLDAKLIRLID
>XP_007830390.1
-MAavaLlapaapqlpglVQQKSEKLWSEALSSLKSDLRESLL-Sve-GdRRATLEVVLFEARNKREIAMRKQWKITKKNGDIIILRDVFEKIIQWVDKF
KAIGDTAMSAAPSYASIPWNVVCVLIKVTINESEEFAAMIDGLQEVTNVIARYAIFESIYLQQHT----------sATEHLEASLVALYAAVLSFLGEAD
AHFGRNTTRRFLRSTLRP-aSEIEKSLELIRSRQTEVDRTANIAGMeilqntstamhelvtmvgnltlqlnitnyrleQMhtsrvSRpkspteSLKSVVT
SIMGPTQRLSQ
>OJJ66295.1
--S-pnnskvdhhaSEPEPVDLWGQALHRLSQQn-aklvnEyrTVLIEEgqkd--gDTstvQVLGN---LVTSKLDKIekV-R-FKY----tfnGKKHSV
NEQFGKLIQGILGLKEYITVAVSPDP-HASLAWSGVLVVLPi-LLRPWTEEDEVRDGFAYIVDYLIRCKVIEDEYKKAHS----NrflatdrtSEFNRqs
LHEAYTEKMIELYKQILEYQIRFLHHLSRsg--FIRVFAdlsqkdgwk----S-l------KSSIETIEKDIVVILDDLDRvtihnidqgveai--yEFg
eqalrm-L-----------EDMQG
>OJJ68072.1
--Ggpan-akydmfqps-AHNMKGFWQIAYD----EltesDp-DSVAILfpptgikprna--gDArtrEILDEVVKAIEAQYREKg--Kk----------
-DGIRATAHKILNSVLSFQDIISNIAKFDPtGYt-SSAWAIVSLGLTMAKNHADRKDALFDASGYLADLLTRCAFIEEHFYGE----------TDpamVN
VEKERSIVRMYVAILCYSAEVRRVQ----------qsnkgrdimesitAI----tsQPLTQLKASIKEEESHLHQWLDLDQHlhr----gkeae---AIL
NHLDqltVDIQKL--
>OJJ65575.1
--Sgpvn-pknnifqps-DYKMKGFWQMAYD----EltesDp-NSVATLfpltgtkpqev--gDArtrEILDEVVMATEAQYREKg--Gk----------
-DGIRARAHKILNSVLSFQDIVSNIAKFDPtGYa-SSAWAIVSLGLTMAKNHADRKDALFDSSGYLADLLIRCAFIEEHFYGD----------RDpniVN
VEKERSIVRMYVAILRYTAEVRRVQ----------qsnkgkdivesttAI----tsQPLAQLKASVKEEESHLHQWLDLDQHlrr----eedae---KIL
THLDeltMDIQKL--
>OJJ65577.1
--Dgpan-skydifqps-DHNTKGFWQMAYD----EltesDq-NSIAVLfpltgtksqda--gNArtrEILDEVVKATEAQYREKg--Gk----------
-DGIRATAHKILNSVLSFQDIVSNIAKFDPtGYa-SSAWAIVSLGLTMAKNHADLQGALFDSSGYLADLLTRCAFIEEQFYGD----------RDhaiVN
VEKERSIVRVYVAILGYSAEVRRVQ----------qsnkgkdivesitAI----tsQPLTQLKTSIKEEESHLHQWLVLDQHlhr----kkeae---AIL
NHLNtltMDIQKV--
>OJZ80816.1
--Ggpan-skydtlklr-NHHTKGFWQMAYD----EltesDp-NSIAVLfpaagtmsqda--gSArmrEILDEVVKATEAQYREKg--Gk----------
-DGIRAIAHKILNSALSFQDVVSNIAKFDPtGYa-SSAWAIVSLGLTMAKNHTDRKDTLFDASGYLADLLTRCAFIEEHFYLE----------RDpamVN
FEKERSIVRMYMAILCYSAEVRRLQ----------qsnkgrdimesitTI----tsQPLTRLKASIKEEESHVHQWLDLDQHlrr----gkeae---AIL
DHLDqltVDIQKL--
>XP_025559834.1
--Dspai-skydisqpsdSDHNTKGFWQMAYD----DlkesDp-NSVAALfsltgakpqda--gDArtrEILDEVVEAVKAQYREKg--Ek---------
--DGIRATAHKILNSVLSFQDVVSNIAKFDPtGYt-SSAWAIVSLGLTMAKNHTDRKGALFDASEYLADLLTRCAFIEEHFYGE----------RDpamV
NFEKERSIVRMYMAILCYSAEVRRVQ----------qsnkgkdimdsitAI----tsQPLTQLMASIKEEESHLHQWLDLDQHlrr----gkeae---AI
LNYLDqltVDIHKL--
>CEL07551.1
--Sg-paDTRNRSDRWQIAYD----QlnetEq-RNLSRLllsttptqsgd--sRSrtkEILTQVLETTEKQYEEYq-QNr-----------SAIRATAHK
ILNSTLSFQDIISNIARLDPtGHa-SSAWAIVSLGLTMAKTHTDRRDALFESAAYLADVLTRSAFIEQQLYSE----------TDvaiPNAEKDRSLIRV
YVAILRYAAEVCRIQ----------qssigrdlmesitAI----tsQPLTQLKSSIKEEESQLQLWLLLDQHlhr----kaeae---AILAGIDevrMAV
QEV--
>XP_022405979.1
---sqh-giqttrsiKSFEPQDLWQTAYD----QldeeKq-RILSAVkatanpteq------LDEVINLTTKQYAEFq-QNg----------NGGFRTSS
RKIIDAALSFNNIIKAVAAFDPtQHa-ASAWAIVSLGLTMAKNHHDRRDALFESSDYLADTLAQCAFIEAKLYRE----------GRssHLQDLKNPLVR
LYKAILHYTALVQKAQ----------tankarrlldcvsAI----teNPLTELKASVETERESLRRWIELGEYlhr----eeeae---NILDEIDelaGS
MKQL--
>OJJ68820.1
---ieee-qielnerlhDNTLRNGLWEAAYRKVEEKLdknvvAqfVKLLLEaeisqgepgtsqdngdk-KgDEdnlEKLQD---IVKRKLDVIqnS-R-L
VI----r--GRVVRDEVSEIFGTIKMFKDIITAAVSAEP-HAALAWGCVAGFFPl-LDNALTQFANAQTGLKIISEILVRCRVMEATPLISRGPVWS-RS
PERqrLLSQVKDKTIDLYSHILEYQILLASQYSRss--IKRLLRnvilkdnwk----T-m------YGKLQERETSIMSDLKVLDRntaasvdynl----
q------KATELILSRTmK-
>GAA90431.1
---stve-qeelshrlhDKTLRNGLWEAAYRKVEQEVntnvmAqfVKLLVEaeisqneqgtsnddade-RgNEgnlEKLQD---IVKGKLNVIqnA-R-L
VV----r--GRVVRDQASEILGTIKMFKDIITATVSAEP-HAALAWGCVAGLFPl-IDNTLTQFDNAKSGLKKISDILVRCRLIEATPLISRGQ-----S
SEDqgLLSRVKDKMIDLYSQILNYQVSLVAQYSRps--IKRLLRdavlkdnwt----A-m------LTSMKNTEDSITLDLERLNQkiitsidgqms---
Slr------QTVKSILDESrK-
>GAT30948.1
---stve-qeelshrlhDKTLRNGLWEAAYRKVEQEVntnvmAqfVKLLVEaeisqneqgtsnddade-RgNEgnlEKLQD---IVKGKLNVIqnA-R-L
VV----r--GRVVRDQASEILGTIKMFKDIITA----------------------------TFDNAKSGLKKISDILVRCRLIEATPLISRGQ-----SS
EDqgLLSRVKDKMIDLYSQILNYQVSLVAQYSRps--IKRLLRdavlkdnwt----A-m------LTSMKNTEDSITLDLERLNQkiitsidgqms---S
lr------QTVKSILDESrK-
>OJI79582.1
---stve-qeelihrlhDNTLRNGLWEAAYRKVEQEVnenvmGqfVKLLVEaeisqveagisngdade-RgNDgnlEKLQD---IVKDKLDVIqnA-R-L
VV----r--GRVFRDKASEILSTIKMFKDIITATVSAEP-HAALAWGCVAGFFPl-LDNALTQFDTAKTGLKNISDILVRCRLIEATPLIAKGQ-----S
SEHqqLLSRVKDKMINLYSQFLKYQISLVAQYSRps--IKRLLRdavlkdnwt----A-m------LTNMKITEDSITSDLETLNQtmitsiddqms---
Slr------QTVKLILDESiM-
>OJZ85796.1
---stve-qeelshrlhDKTLRNGLWEAAYRKVEQEVntnvmAqfVKLLVEaeisqdeqgtsnddade-RgNEgnlEKLQD---IVKGKLNVIqnA-R-L
VV----r--GRVVRDQASEILGTIKMFKDIITATVSAEP-HAALAWGCVAGLFPl-IDNTLTQFDNAQTGLRKISDILVRCRLIEATPLISRDQ-----S
SEDqgLLSRVKDKMIDLYSQILNYQVSLVAQYSRps--IKRLLRdavlkdnwt----A-m------LTSMKNTEDSITSDLERLNQkiitsidgqms---
Slr------QTVKSILDESrK-
>RDH37731.1
---skde-qvelsnrlhDKTLRNGLWKAAYQKVAQELdgnvlAqfVHLLVEaeisqeepgtsnnnank-VdSEgilENLQE---IVKGRLDVIqnA-R-L
VI----r--GRVVRDEVSEIFDTVKTFKDIITATVSAEP-HAALAWGCMAGFFPl-LDNALTQFENAKTGLRVISDILVRCRVIEATALISRDQ-----S
SGNqeLLSQVKDKMIDLYSQILKYQISLASQYSRps--IKRLLRdivlkdnwt----A-m------YKDMRMTEESITLDLERLDQktiasiayqms---
Slq------KTVKVVLDESvK-
>RDK39708.1
---skde-qeelsdrlhDKTLRNGLWEGAYRKVEQELdenvlAqfVKLLVEaeisqdepgpstdnvde-RaIGsdlEKLQD---IVKRKLDVIqeA-R-L
VI----r--GRVVRDEVSEIFSMVKTFKDIITATVSAEP-HAALAWGCLAGFFPl-LDNALAQFESAKTGLRVISDILVRCRVIEATPMVSRDQ-----S
AGNqrLLSQVKDKIIDLYSQILKYQISLASQYSRps--IKRLLRdvvlkdnwk----A-m------YEDMQKTEESITLDLERLDQktiasiayqms---
Nlq------KTVKVILNESiK-
>XP_025390784.1
---stve-qeelnhrlhDKTLRNGLWEAASRKVEQEVnknvmAqfVKLLVEaeisqdeegtsngdane-RgYEgnlEKLQH---IVKGKLDVIqnA-R-L
VV----r--GQVVRDKAFEIFGTIKIFKDIITATVSAEP-HAALAWGCVAGFFPl-LDNAFTQFGTAKTGLKNISDILVRCRLIEATNLISRDQ-----S
SEDqeLLSRVKDKMIDLYSQFLKYQISVVAQYSRpf--IKRLLRdavlidnwe----V-m------YKTMNAIEESISRDLARISQktvetikdefs---
Rlr------ENVALILDESrN-
>XP_025483561.1
---skve-qeelsqrlhDKTQRNGLWEAAYRKVEQEVnenvmAqfVKLLVEaeisqdeagtsngdade-RgNKgnlEKLQD---IVKGKLDVIqnA-R-L
VV----r--GRVVGDKVSEILCTIKMFKDIITATVSAEP-HAALAWGCVAGFFPl-LDNALTQFDTAKAGLKDISDILVRCRLIETTPLISRVQ-----S
SEDqgLLSRVKDKMINLYSQSLKYQISLVAQYSRps--IKRLLRdavlkdnwt----A-m------LTSMKNTEDSITLDLGKLNQkiitsiddqms---
Rlr------QTVKSTLDESrK-
>XP_025516441.1
---skve-qeelsqrlhDKTQRNGLWEAAYRKVEQEVnenvmAqfVKLLVEaeisqdeagtsngdade-RaNKgnlEKLQD---IVKGKLDVIqnA-R-L
VV----r--GRVVRDKVSEIFCTIKMFKDIITAIVSAEP-HAALAWGCVAGFFPl-LDNALTQFDTAKAGLKDISDILVRCRLIETTPLISRGQ-----S
SEDqrLLSRVKDKMINLYSQSLKYQISLVAQYSRps--IKRLLRdavlkdnwt----A-m------LTSMKNTEDSITLDLGKLNQkiitsiddqms---
Rlr------QTLKSTLDESrK-
>XP_025535000.1
---stve-qeelnhrlhDKTLCNGLWEAAYRKAEQEVnksvmAqfVKLLVEaetsqdeqgtsngdade-RgNEgnlEKLQD---IVKDKLDVIqnA-R-L
VV----r--GRVIRNDVSEIFGTIKMFKDIITATVSAEP-HAALAWGCVAGFFPl-LDNALTQFDTAKTGLKKISDILVRCRLIEATPLISRDL-----S
SEHqqLLSRVKDKMIDLYSQFLKYQISLVAQYSRhs--IKRLLRdavlkdnwt----A-m------LTNMKNTEDSITSDLETLNRkmitsindqms---
Slr------QTVKLILDESiM-
>XP_025560702.1
---skve-peelsqqlhDKTQRNGLWEAAYRKVEQEVnknvmAhfVKLLVEaevsqyeqgtsnddade-RgNTgdlEKLQD---IVKGKLDVIqnA-K-L
VV----r--GRVVRDKVSEIFCTVKMFKDIITATVSAEP-HAALAWGCVAGFFPl-LDNALTQFDTAKAGLKDISDILVRCRLIETTPLISRDQ-----S
SEYqgILSRVKDKMIDLYSQSLKYQISLVAQYSRps--IKRLLRdavlkdnwt----A-m------LTSMKNTEDSITSDLGKLNQkiitsiddqms---
Rlr------QTVKSTLDESrK-
>OJJ70220.1
------------------------mtSsvEILQSNynlmfdpgcQ---nhhKQLSEFLN---TKATQVeEKK-WVV-NLGthai-----vVRDQLTKVFQ
NLLAIKDIVTTAANASL-PASIACAGIMACFTTVIQAAEQHSQLLQGLGSISELICRLHVMERLYLNSDTK-------QDtgLLDNLRKNMISFYSKILE
FQARALCYLHKpr--ASQFWRdvlkrdgwa----D-l------LQEFERYQNTIGRTTSVIADagsrqrheelqa---Eyk---R----ILEALRDR--
>OJJ74462.1
------------------------mvAylSLLESAtesnlaargT--LlrqKQLLDLTT---RQLHAVeEKK-WLT-G--------ESIWRDLANNVLGA
KDLISTAAAAEP-HVALACAGLSLIIKLLLKPGQEYQALLAGLEYVSQIIRQFNVMERRYLSRKHSLA--iPPDQAvqFVDGLEAAFLKLYTGVLEFQAR
AVCHLTKhs--VTRTFKdifevdswe----K-m------VDAIKESESTCRNFIRVIDSeklhtglaehks---QlrniqkDTKQ----IYTALLEQ--
>OKP14595.1
---SatipstsapiPPIASGNLWTEAHSRLSDKEREAISRSgatgqpy-----NPRLIIQYVQDKQKICEDKRWR-FQQFGRTIELKETADKVLSWLQKF
IAAGDIAVNVDPLHAGLPWAGIRLLAQAAISGHDQMEALLRGLNRVLCVLYRCQLYELLLTA---------NETSdqARSNLRQALIELYIVILRFLATA
IRVYEKNSFQRTFAA-WTS-DELLRFEKDCQDRENRADFEARNCDRsafseilk--------VLQTLPviqdl--ADSIDS
>OLN85474.1
---eds-gacrapdLHVDVEEALEKSAEEFAALln-anh-VEeYER-----TTAYDvyrDLHDIQFKQQ-QKKA-M-------M---NLNRIQMFLDGMV
ALQTILEDLafrn--v-d--LVMACVWGPMKF-lL---qtTNvn-DKAFDHILEVYQQLGIEIPPLSEYKQLFM-----E----S---Q--SGKQCLLHL
YRDILDFHRLAYKLF------SlrssLWVklhkatwkdl------ePTFNHLAs-SLRLHSEFIRAQGPSL----hnRAafrihdsgpgsdnN----SDD
MCrkfreym--------
>OLN95224.1
--Ttqp-pqpleqtahvQSKTAPSLWGRAYEALREKd-grlvdRyeRLLSREllehvatsttmsqhmpnqdndldhaenripTDHDtrcDQLQK---TIN
QGLQRAdkK-K-TKY----tifGREFVLGDQISVTLKLVQAIKGVVDEAVKASP-EASLAWAGVCVLLPv-ITNPSAAEEANRNGLFYVSSRMRYYVEFE
SLLWPVNLKR---A----gFKGQIDSHI----KHILEFQIKSVLRFYGtw--LARVGRdmilcdgwq----E-l------LEGIKGLEQIIWNESQTVNI
lasrdtleairka--aEQhsdn-MQSLL---KEHLQVFRE
>OOF90635.1
---adq-piqltQLSQPRDLWQAAYD----QldetQr-QILSLNknsikpgdenn----slrSSIDQVIQTTEAEYKKYh-QTa----------DGNFHK
ASRKIVNAALSFKDIIDAVAALDPtQHa-ASVWNIVSLGLTMAKSYFESREVLFGSSEYLAEILTYGAFVEKNFYEN----------RNsiRNsHLIEKI
LIRLYKAILCYTAQIQQMH----------dasigr------------------------------------------------------
>OOF91874.1
----tlTKATTRDLWAEAFEKLSPQVQTQIREFgylpegsk-LQREDIETLLHEFQRKRQICEQQSWKY-KTERHEIIVRDYAAKCVAWVQ---KVGDLI
VPFAPSPVAGPWGLVKAILQVPASFAGQMLAVLGTLEKVLQIIHHGRVYESVYT--AG------QI-PepLLSMLQHDLIKLYTATLGLLSHCTDLLSRP
VLKPLLSQILYPD-KTSGLSSDVANCEADLAKTIQICESqrsidtneti------TKLLHATHAPLVRIET
>XP_025574246.1
----sslseadgNRTVTRDLWAEAFEELSPQTQTQLSKFgylpdess-LQKRDIDTLLHGFQQKSEKCEQKSWKY-KTERHEIIVRDYAAKCATWVQ---
KVGDLILPFAPSPVAGPWGLVKALLQIPVSYAEEMLALLGTLEKALQIIHHGSVYESVYT--AE------TV-PefLLAMLQRDLIKVYKAVLELLNHCT
VQLSKPMLKRLVSEVLYPD-RTSGMSSNLSNCQVDLTKTIQTCESqrsadangta------TKLLHAIHRPLLRIEA
>OOF99295.1
---nr-sttstLLEPERNLWEEAWM--SVDlgDdnrnr-ltQKWHN-knlnrmgKLpKDy-VES-VME-LTKSKLSVyqE-R-WPS----kskEVAY---
DRSVSILKSAMAVKALGDVVVKFDpTGYASSAWAVVSFGLTl-VQNTQERMQRTLEASQYLAVLLARYSRIEVHYHRV-----------HqnNAEELGNA
IVKVYIGVLRYSAKVKEAATSkr--LDRVIQ---SF-ksltdEPLKALKAAIENDDQMVDKWYRQLMAeqqqlmlesq--eEEiqrvkdv--LNMLSKAS
HNTSLILH
>XP_025469400.1
N-Snstsnitg-sttstLLEPERNLWEEAWM--SVDvgDdnrnr-lsQKWHN-ktlnrmgKLpKDy-VES-VME-LTKSKLSVyqE-R-WPS----ksrE
IAY---DRSVSILKSAMAVKALGDVVVKFDpTGYASSAWAVVSFGLTl-VQNTQERMQRTLEASQYLAVLLARYSRIEAHYHRV-----------HqnNA
EDLGNAIVKVYIGVLRYSAKVKEAATSkr--LDRVVQ---SF-ksltdEPLKALKTAIENDDQMVDKWYRQLMAeqqqlmlesq--eEEiqrvkev--QD
MLSKASHNASLIIQ
>OOG00111.1
----------------------------------------------------------------------------------------------------
------------------------------------------------------------------MPELHAALARVLTSVLVLCGVsvkytrqnr--FL
KGFKnlvkgedse------lrAAYADFHRSVeneNIAVRNATLVELQQNLaistrteqkt--ETivtqter-IN-----------QYF-
>OOO03862.1
---rps-tikttqstEPFKPQDLWQTAYS----QldeeKq-RILSTHkdtadpndken--RIrmeDLIGQVIHLTKEQYEEYq-RNa----------DGK
IRKYSRNIIDAALSTKDIIGAVATFDPtQHa-ASAWAIVSLGLTMTKNYRDRQDALFESSDYLADVLAQCAFVEQNFYRE----------SRsgNQQDLG
NILIRLYRAILSYTAAVQQTQ----------s---------AKLKALVEEEREKLRRRIELDEYlrr----geeae---NILCLIDkltESMKEL--
>OOO08424.1
---rls-tvkniqstEPFKPQDLWQTAYD----QldeeKr-RILSTLkgtadpndken--RArieDLIGQVIDLTEEQYKEYq-QNa----------NRK
IRKYSKNIINAALSTKDIISAAATFDPtQHa-ASAWAIVSLGLTMTKNYRDRQDALFESSDYLADVLAQCAFVEQNFYRE----------SRsgNQQDFG
NILIRLYRAILSYTAVVQENR----------saskgkklldcvsAI----teHPLTELKALIEKEREDLRRHIELDEYlrr----geeae---NILYKID
eiaESMKLL--
>OOQ86779.1
----MGSHTRSLWTCAAGKLDEADQSLLAFGqeinnainDEsTLDLVESLTYTTHKAYELCVRKRWQIKLpgR-KDKIIVRDLLGKITHWIQVFKNVGDQ
AISFDPGHAALPWAGARFLLQIAINDFKQFDFVVEGAAKITRITTRYRIVESLYLQ---------RSSAATTLLEQAVVRLYTTMLNYLVQASRYFQQRT
GIRILKSGVLAQNDFQDLLMKMDTEEREADHCADLVKTemanetaeqfaNLSLemnniaLLRDALDRMEQPISQTAR
>OPB37023.1
---sstt-raepteqqrtSPSKSQDLWNAAYEGLAE-d-kdtvklvrAyvTTLATVlkttlpedefltHlNdRTkrqDLMRK---LVEEGQARLsvstT-
S------------nVLNGV-GAVAEFIDSVKGLVDAAVGNIPq--AALPWAGVCIglqI---LTNPAKAIKSNLDGMVHVISRMEWYCSLTECLMEKDDA
N------ESglILSQLEKKIISLYKALLQYQMKSICFYYQhq--GLQILRelanldswe----T-d------YRTIRDAEDVLRHDLDQYIKvqgktmle
ellgr--aKGmve----LLG-------DLRQ
>KKO96923.1
---sstt-raepteqqctSLSKSQDLWNAAYESLAE-d-kdtvklvrSyvTILVTVlkttlpedevltHlNdRTkrqDFMRK---LVEEGQARLsasaT-
S------------nILNGV-GAVADFIVSVKGLVDAAVQNIPq--AALPWAGVCIglqI---LTNPAKAMKSNLDGMAHVISRMEWYCSLTECLMKKDGV
D------ESglIPPQLEREIISLYKALLQYQMKSICSYYRhq--GLQFLRelanldswe----N-d------YKTIRDAEDVLRHDIDQCIKvkggttle
ellgr--aKGmfe----LLG-------DLRQ
>PKK53991.1
---sstt-raepteqqctSPSKSQDLWNAAYESLAE-d-kdtvklvrAyaTILATVlkttlsedevltHlNdRTkrqDFMRK---LVEEGQARLsvstT-
S------------nVLNGV-GAVAEFIDSVKGLVDAAVGNIPq--AALPWAGVCIglqI---LTNPAKAIKSNLDGMAH-----------------KDDV
D------ESglILSQLEREILSLYKALLQYQMKSICSYYRhq--GLQFLRelanlnswe----N-d------YKAIRDAEGVIRHDLDQYIKvqgktmle
ellgr--aKGmve----LLG-------DLRQ
>XP_024777224.1
---sstt-raepteqqctSPSKSQDLWNAAYESLAE-d-kdtvklvrAyaTILATVlkttlsedevltHlNdRTkrqDFMRK---LVEEGQARLsvstT-
S------------nVLNGV-GAVAEFIDSVKGLVDAAVGNIPq--AALPWAGVCIglqN---GVVV-----LPDRMLME-----------------KDDV
D------ESglILSQLEREILSLYKALLQYQMKSICSYYRhq--GLQFLRelanlnswe----N-d------YKAIRDAEGVIRHDLDQYIKvqgktmle
ellgr--aKGmve----LLG-------DLRQ
>PNP46434.1
---sstt-raepteqqctSPSKSQELWNAAYESLAE-n-kdtaqlvrSyvATLATVlkttlseaqvltHlNdQTkrqDFMRK---LMEEGQARLstA-S-
-----------nIMTGV-GAVAEFIVSIKGLVDAAVQNIPq--AALPWAGVCIglqVNTiltildilainlcqILINPANATKSNLDGMAHVVSRMGWYC
SLADCLMENYGVD------ESgsILPQLEKKIISLYKALLKYQMKSICFYYRhq--GLQFLRelvnldnle----N-n------YKTLRDAEDVLRYDLD
QYIKlkgkttleellgr--aNGive----LLG-------DLRQ
>XP_001209259.1
[truncated: 543,758 more chars]
