# Supplementary material for: Exploring a diverse world of effector domains and amyloid signaling motifs in fungal NLR proteins
Source: PLoS Comput Biol. 2022 Dec 21;18(12):e1010787. doi: 10.1371/journal.pcbi.1010787 (PMC9815663; doi:10.1371/journal.pcbi.1010787)
Supplement: S3 Data — Full AlphaFold2/ColabFold outputs. (GZ) [file pcbi.1010787.s010.tar.gz › EXM15090_1_250/rank_2_model_5_ptm_seed_0.raw.txt]

i	j	aa_i	aa_j	p(cbcb<8)	maxdistbin
0	1	P	V	1.000	5.44
0	2	P	V	0.906	7.00
0	3	P	L	0.176	10.12
0	4	P	S	0.077	13.25
0	5	P	N	0.027	16.06
0	6	P	P	0.015	17.62
0	7	P	S	0.016	>21.69
0	8	P	A	0.014	>21.69
0	9	P	D	0.010	>21.69
0	10	P	N	0.010	>21.69
0	11	P	L	0.004	>21.69
0	12	P	W	0.006	>21.69
0	13	P	A	0.018	>21.69
0	14	P	T	0.015	>21.69
0	15	P	A	0.005	>21.69
0	16	P	V	0.012	>21.69
0	17	P	G	0.019	>21.69
0	18	P	K	0.020	>21.69
0	19	P	L	0.009	>21.69
0	20	P	D	0.012	>21.69
0	21	P	K	0.009	>21.69
0	22	P	E	0.003	>21.69
0	23	P	L	0.003	>21.69
0	24	P	R	0.008	>21.69
0	25	P	D	0.004	>21.69
0	26	P	N	0.001	>21.69
0	27	P	I	0.003	>21.69
0	28	P	D	0.005	>21.69
0	29	P	F	0.015	>21.69
0	30	P	D	0.024	>21.69
0	31	P	N	0.020	>21.69
0	32	P	E	0.013	>21.69
0	33	P	K	0.022	>21.69
0	34	P	I	0.041	>21.69
0	35	P	E	0.016	>21.69
0	36	P	A	0.007	>21.69
0	37	P	A	0.008	>21.69
0	38	P	S	0.011	>21.69
0	39	P	E	0.003	>21.69
0	40	P	V	0.001	>21.69
0	41	P	L	0.003	>21.69
0	42	P	K	0.001	>21.69
0	79	P	V	0.001	>21.69
0	80	P	E	0.003	>21.69
0	81	P	H	0.004	>21.69
0	82	P	F	0.004	>21.69
0	83	P	V	0.012	>21.69
0	84	P	V	0.013	>21.69
0	85	P	I	0.009	>21.69
0	86	P	G	0.019	>21.69
0	87	P	D	0.027	>21.69
0	88	P	T	0.020	>21.69
0	89	P	V	0.015	>21.69
0	90	P	V	0.026	>21.69
0	91	P	Q	0.021	>21.69
0	92	P	Y	0.014	>21.69
0	93	P	D	0.018	>21.69
0	94	P	P	0.027	>21.69
0	95	P	G	0.028	>21.69
0	96	P	H	0.012	>21.69
0	97	P	A	0.006	>21.69
0	98	P	A	0.017	>21.69
0	99	P	L	0.005	>21.69
0	101	P	W	0.002	>21.69
0	102	P	A	0.003	>21.69
0	105	P	R	0.001	>21.69
0	133	P	C	0.002	>21.69
0	136	P	A	0.004	>21.69
0	137	P	C	0.004	>21.69
0	139	P	E	0.002	>21.69
0	140	P	D	0.008	>21.69
0	141	P	I	0.005	>21.69
0	142	P	L	0.004	>21.69
0	143	P	L	0.010	>21.69
0	144	P	Q	0.014	>21.69
0	145	P	F	0.012	>21.69
0	146	P	S	0.015	>21.69
0	147	P	K	0.019	>21.69
0	148	P	A	0.016	>21.69
0	149	P	P	0.014	>21.69
0	150	P	K	0.011	>21.69
0	151	P	N	0.008	>21.69
0	152	P	G	0.009	>21.69
0	153	P	P	0.008	>21.69
0	154	P	S	0.007	>21.69
0	155	P	A	0.010	>21.69
0	156	P	S	0.006	>21.69
0	157	P	D	0.006	>21.69
0	158	P	A	0.005	>21.69
0	159	P	T	0.006	>21.69
0	160	P	Q	0.010	>21.69
0	161	P	K	0.006	>21.69
0	162	P	L	0.002	>21.69
0	163	P	R	0.004	>21.69
0	164	P	D	0.010	>21.69
0	165	P	A	0.005	>21.69
0	166	P	L	0.002	>21.69
0	167	P	V	0.006	>21.69
0	168	P	Q	0.013	>21.69
0	169	P	L	0.002	>21.69
0	170	P	Y	0.002	>21.69
0	171	P	V	0.010	>21.69
0	172	P	N	0.007	>21.69
0	174	P	L	0.002	>21.69
0	175	P	T	0.007	>21.69
0	178	P	A	0.002	>21.69
0	205	P	E	0.001	>21.69
0	206	P	T	0.002	>21.69
0	208	P	G	0.001	>21.69
0	209	P	V	0.006	>21.69
0	210	P	I	0.001	>21.69
0	212	P	E	0.004	>21.69
0	213	P	S	0.004	>21.69
0	216	P	K	0.004	>21.69
0	217	P	V	0.002	>21.69
0	219	P	N	0.002	>21.69
0	220	P	Y	0.003	>21.69
0	221	P	F	0.001	>21.69
0	222	P	D	0.001	>21.69
0	223	P	L	0.003	>21.69
0	224	P	V	0.006	>21.69
0	225	P	Y	0.005	>21.69
0	226	P	K	0.004	>21.69
0	227	P	K	0.004	>21.69
0	228	P	G	0.005	>21.69
0	229	P	L	0.002	>21.69
0	230	P	Q	0.002	>21.69
0	231	P	R	0.004	>21.69
0	232	P	V	0.003	>21.69
0	233	P	E	0.001	>21.69
0	234	P	K	0.002	>21.69
0	235	P	L	0.003	>21.69
0	236	P	M	0.001	>21.69
0	238	P	D	0.001	>21.69
0	239	P	F	0.001	>21.69
1	2	V	V	1.000	5.75
1	3	V	L	0.901	7.00
1	4	V	S	0.149	10.12
1	5	V	N	0.073	13.56
1	6	V	P	0.029	15.44
1	7	V	S	0.020	17.62
1	8	V	A	0.023	>21.69
1	9	V	D	0.016	>21.69
1	10	V	N	0.016	>21.69
1	11	V	L	0.008	>21.69
1	12	V	W	0.009	>21.69
1	13	V	A	0.026	>21.69
1	14	V	T	0.023	>21.69
1	15	V	A	0.010	>21.69
1	16	V	V	0.021	>21.69
1	17	V	G	0.034	>21.69
1	18	V	K	0.037	>21.69
1	19	V	L	0.018	>21.69
1	20	V	D	0.015	>21.69
1	21	V	K	0.009	>21.69
1	22	V	E	0.003	>21.69
1	23	V	L	0.005	>21.69
1	24	V	R	0.010	>21.69
1	25	V	D	0.003	>21.69
1	26	V	N	0.002	>21.69
1	27	V	I	0.004	>21.69
1	28	V	D	0.007	>21.69
1	29	V	F	0.019	>21.69
1	30	V	D	0.026	>21.69
1	31	V	N	0.019	>21.69
1	32	V	E	0.019	>21.69
1	33	V	K	0.027	>21.69
1	34	V	I	0.080	>21.69
1	35	V	E	0.021	>21.69
1	36	V	A	0.009	>21.69
1	37	V	A	0.011	>21.69
1	38	V	S	0.010	>21.69
1	39	V	E	0.003	>21.69
1	40	V	V	0.002	>21.69
1	41	V	L	0.003	>21.69
1	42	V	K	0.001	>21.69
1	77	V	K	0.001	>21.69
1	78	V	W	0.001	>21.69
1	79	V	V	0.002	>21.69
1	80	V	E	0.003	>21.69
1	81	V	H	0.006	>21.69
1	82	V	F	0.007	>21.69
1	83	V	V	0.013	>21.69
1	84	V	V	0.012	>21.69
1	85	V	I	0.013	>21.69
1	86	V	G	0.024	>21.69
1	87	V	D	0.028	>21.69
1	88	V	T	0.022	>21.69
1	89	V	V	0.023	>21.69
1	90	V	V	0.036	>21.69
1	91	V	Q	0.028	>21.69
1	92	V	Y	0.029	>21.69
1	93	V	D	0.038	>21.69
1	94	V	P	0.067	>21.69
1	95	V	G	0.063	>21.69
1	96	V	H	0.020	>21.69
1	97	V	A	0.012	>21.69
1	98	V	A	0.032	>21.69
1	99	V	L	0.010	>21.69
1	100	V	P	0.001	>21.69
1	101	V	W	0.004	>21.69
1	102	V	A	0.005	>21.69
1	103	V	G	0.001	>21.69
1	105	V	R	0.001	>21.69
1	106	V	F	0.001	>21.69
1	109	V	Q	0.001	>21.69
1	132	V	L	0.002	>21.69
1	133	V	C	0.003	>21.69
1	134	V	Y	0.002	>21.69
1	135	V	Y	0.001	>21.69
1	136	V	A	0.006	>21.69
1	137	V	C	0.007	>21.69
1	138	V	V	0.002	>21.69
1	139	V	E	0.005	>21.69
1	140	V	D	0.011	>21.69
1	141	V	I	0.009	>21.69
1	142	V	L	0.008	>21.69
1	143	V	L	0.014	>21.69
1	144	V	Q	0.016	>21.69
1	145	V	F	0.018	>21.69
1	146	V	S	0.023	>21.69
1	147	V	K	0.023	>21.69
1	148	V	A	0.021	>21.69
1	149	V	P	0.015	>21.69
1	150	V	K	0.013	>21.69
1	151	V	N	0.012	>21.69
1	152	V	G	0.011	>21.69
1	153	V	P	0.011	>21.69
1	154	V	S	0.012	>21.69
1	155	V	A	0.016	>21.69
1	156	V	S	0.010	>21.69
1	157	V	D	0.011	>21.69
1	158	V	A	0.006	>21.69
1	159	V	T	0.010	>21.69
1	160	V	Q	0.016	>21.69
1	161	V	K	0.012	>21.69
1	162	V	L	0.005	>21.69
1	163	V	R	0.010	>21.69
1	164	V	D	0.023	>21.69
1	165	V	A	0.011	>21.69
1	166	V	L	0.005	>21.69
1	167	V	V	0.015	>21.69
1	168	V	Q	0.029	>21.69
1	169	V	L	0.004	>21.69
1	170	V	Y	0.005	>21.69
1	171	V	V	0.022	>21.69
1	172	V	N	0.012	>21.69
1	173	V	V	0.001	>21.69
1	174	V	L	0.005	>21.69
1	175	V	T	0.011	>21.69
1	176	V	Y	0.001	>21.69
1	178	V	A	0.002	>21.69
1	179	V	R	0.001	>21.69
1	206	V	T	0.002	>21.69
1	209	V	V	0.006	>21.69
1	210	V	I	0.001	>21.69
1	212	V	E	0.003	>21.69
1	213	V	S	0.006	>21.69
1	216	V	K	0.005	>21.69
1	217	V	V	0.002	>21.69
1	219	V	N	0.002	>21.69
1	220	V	Y	0.005	>21.69
1	221	V	F	0.002	>21.69
1	222	V	D	0.001	>21.69
1	223	V	L	0.005	>21.69
1	224	V	V	0.009	>21.69
1	225	V	Y	0.007	>21.69
1	226	V	K	0.004	>21.69
1	227	V	K	0.005	>21.69
1	228	V	G	0.005	>21.69
1	229	V	L	0.003	>21.69
1	230	V	Q	0.002	>21.69
1	231	V	R	0.005	>21.69
1	232	V	V	0.004	>21.69
1	233	V	E	0.002	>21.69
1	234	V	K	0.002	>21.69
1	235	V	L	0.004	>21.69
1	236	V	M	0.002	>21.69
1	238	V	D	0.001	>21.69
1	239	V	F	0.002	>21.69
1	246	V	W	0.001	>21.69
2	3	V	L	1.000	5.75
2	4	V	S	0.886	7.31
2	5	V	N	0.236	10.12
2	6	V	P	0.121	12.62
2	7	V	S	0.046	14.50
2	8	V	A	0.037	17.31
2	9	V	D	0.024	>21.69
2	10	V	N	0.025	>21.69
2	11	V	L	0.010	>21.69
2	12	V	W	0.009	>21.69
2	13	V	A	0.041	>21.69
2	14	V	T	0.026	>21.69
2	15	V	A	0.008	>21.69
2	16	V	V	0.024	>21.69
2	17	V	G	0.031	>21.69
2	18	V	K	0.032	>21.69
2	19	V	L	0.011	>21.69
2	20	V	D	0.008	>21.69
2	21	V	K	0.005	>21.69
2	22	V	E	0.002	>21.69
2	23	V	L	0.002	>21.69
2	24	V	R	0.008	>21.69
2	25	V	D	0.002	>21.69
2	27	V	I	0.003	>21.69
2	28	V	D	0.006	>21.69
2	29	V	F	0.023	>21.69
2	30	V	D	0.026	>21.69
2	31	V	N	0.019	>21.69
2	32	V	E	0.016	>21.69
2	33	V	K	0.021	>21.69
2	34	V	I	0.042	>21.69
2	35	V	E	0.010	>21.69
2	36	V	A	0.006	>21.69
2	37	V	A	0.008	>21.69
2	38	V	S	0.007	>21.69
2	39	V	E	0.002	>21.69
2	40	V	V	0.001	>21.69
2	41	V	L	0.002	>21.69
2	79	V	V	0.001	>21.69
2	80	V	E	0.002	>21.69
2	81	V	H	0.005	>21.69
2	82	V	F	0.006	>21.69
2	83	V	V	0.009	>21.69
2	84	V	V	0.010	>21.69
2	85	V	I	0.011	>21.69
2	86	V	G	0.023	>21.69
2	87	V	D	0.024	>21.69
2	88	V	T	0.021	>21.69
2	89	V	V	0.029	>21.69
2	90	V	V	0.038	>21.69
2	91	V	Q	0.040	>21.69
2	92	V	Y	0.033	>21.69
2	93	V	D	0.052	>21.69
2	94	V	P	0.057	>21.69
2	95	V	G	0.065	>21.69
2	96	V	H	0.031	>21.69
2	97	V	A	0.011	>21.69
2	98	V	A	0.020	>21.69
2	99	V	L	0.010	>21.69
2	100	V	P	0.002	>21.69
2	101	V	W	0.003	>21.69
2	102	V	A	0.004	>21.69
2	132	V	L	0.002	>21.69
2	133	V	C	0.003	>21.69
2	134	V	Y	0.001	>21.69
2	135	V	Y	0.001	>21.69
2	136	V	A	0.007	>21.69
2	137	V	C	0.008	>21.69
2	138	V	V	0.002	>21.69
2	139	V	E	0.007	>21.69
2	140	V	D	0.015	>21.69
2	141	V	I	0.008	>21.69
2	142	V	L	0.011	>21.69
2	143	V	L	0.025	>21.69
2	144	V	Q	0.021	>21.69
2	145	V	F	0.018	>21.69
2	146	V	S	0.031	>21.69
2	147	V	K	0.031	>21.69
2	148	V	A	0.022	>21.69
2	149	V	P	0.015	>21.69
2	150	V	K	0.013	>21.69
2	151	V	N	0.010	>21.69
2	152	V	G	0.011	>21.69
2	153	V	P	0.010	>21.69
2	154	V	S	0.015	>21.69
2	155	V	A	0.014	>21.69
2	156	V	S	0.009	>21.69
2	157	V	D	0.008	>21.69
2	158	V	A	0.004	>21.69
2	159	V	T	0.011	>21.69
2	160	V	Q	0.019	>21.69
2	161	V	K	0.010	>21.69
2	162	V	L	0.004	>21.69
2	163	V	R	0.014	>21.69
2	164	V	D	0.025	>21.69
2	165	V	A	0.010	>21.69
2	166	V	L	0.005	>21.69
2	167	V	V	0.016	>21.69
2	168	V	Q	0.023	>21.69
2	169	V	L	0.002	>21.69
2	170	V	Y	0.004	>21.69
2	171	V	V	0.013	>21.69
2	172	V	N	0.005	>21.69
2	174	V	L	0.003	>21.69
2	175	V	T	0.004	>21.69
2	178	V	A	0.001	>21.69
2	209	V	V	0.003	>21.69
2	212	V	E	0.002	>21.69
2	213	V	S	0.003	>21.69
2	216	V	K	0.004	>21.69
2	217	V	V	0.001	>21.69
2	219	V	N	0.001	>21.69
2	220	V	Y	0.003	>21.69
2	221	V	F	0.001	>21.69
2	223	V	L	0.003	>21.69
2	224	V	V	0.006	>21.69
2	225	V	Y	0.005	>21.69
2	226	V	K	0.003	>21.69
2	227	V	K	0.003	>21.69
2	228	V	G	0.003	>21.69
2	229	V	L	0.002	>21.69
2	230	V	Q	0.001	>21.69
2	231	V	R	0.003	>21.69
2	232	V	V	0.004	>21.69
2	233	V	E	0.001	>21.69
2	234	V	K	0.001	>21.69
2	235	V	L	0.003	>21.69
2	236	V	M	0.001	>21.69
2	239	V	F	0.001	>21.69
3	4	L	S	1.000	5.44
3	5	L	N	0.722	7.31
3	6	L	P	0.251	10.12
3	7	L	S	0.139	12.62
3	8	L	A	0.079	15.44
3	9	L	D	0.053	14.50
3	10	L	N	0.076	14.19
3	11	L	L	0.023	>21.69
3	12	L	W	0.028	>21.69
3	13	L	A	0.086	>21.69
3	14	L	T	0.051	>21.69
3	15	L	A	0.016	>21.69
3	16	L	V	0.044	>21.69
3	17	L	G	0.047	>21.69
3	18	L	K	0.043	>21.69
3	19	L	L	0.014	>21.69
3	20	L	D	0.006	>21.69
3	21	L	K	0.004	>21.69
3	22	L	E	0.001	>21.69
3	23	L	L	0.002	>21.69
3	24	L	R	0.012	>21.69
3	25	L	D	0.002	>21.69
3	27	L	I	0.006	>21.69
3	28	L	D	0.007	>21.69
3	29	L	F	0.027	>21.69
3	30	L	D	0.028	>21.69
3	31	L	N	0.017	>21.69
3	32	L	E	0.021	>21.69
3	33	L	K	0.025	>21.69
3	34	L	I	0.063	>21.69
3	35	L	E	0.009	>21.69
3	36	L	A	0.006	>21.69
3	37	L	A	0.009	>21.69
3	38	L	S	0.004	>21.69
3	39	L	E	0.001	>21.69
3	79	L	V	0.001	>21.69
3	80	L	E	0.001	>21.69
3	81	L	H	0.005	>21.69
3	82	L	F	0.006	>21.69
3	83	L	V	0.008	>21.69
3	84	L	V	0.008	>21.69
3	85	L	I	0.014	>21.69
3	86	L	G	0.030	>21.69
3	87	L	D	0.021	>21.69
3	88	L	T	0.025	>21.69
3	89	L	V	0.040	>21.69
3	90	L	V	0.058	>21.69
3	91	L	Q	0.073	>21.69
3	92	L	Y	0.066	>21.69
3	93	L	D	0.108	>21.69
3	94	L	P	0.097	>21.69
3	95	L	G	0.097	>21.69
3	96	L	H	0.074	>21.69
3	97	L	A	0.026	>21.69
3	98	L	A	0.036	>21.69
3	99	L	L	0.020	>21.69
3	100	L	P	0.002	>21.69
3	101	L	W	0.004	>21.69
3	102	L	A	0.004	>21.69
3	132	L	L	0.002	>21.69
3	133	L	C	0.004	>21.69
3	134	L	Y	0.002	>21.69
3	135	L	Y	0.003	>21.69
3	136	L	A	0.012	>21.69
3	137	L	C	0.010	>21.69
3	138	L	V	0.004	>21.69
3	139	L	E	0.015	>21.69
3	140	L	D	0.022	>21.69
3	141	L	I	0.015	>21.69
3	142	L	L	0.024	>21.69
3	143	L	L	0.041	>21.69
3	144	L	Q	0.029	>21.69
3	145	L	F	0.034	>21.69
3	146	L	S	0.055	>21.69
3	147	L	K	0.038	>21.69
3	148	L	A	0.028	>21.69
3	149	L	P	0.017	>21.69
3	150	L	K	0.014	>21.69
3	151	L	N	0.011	>21.69
3	152	L	G	0.014	>21.69
3	153	L	P	0.014	>21.69
3	154	L	S	0.025	>21.69
3	155	L	A	0.028	>21.69
3	156	L	S	0.013	>21.69
3	157	L	D	0.011	>21.69
3	158	L	A	0.006	>21.69
3	159	L	T	0.025	>21.69
3	160	L	Q	0.036	>21.69
3	161	L	K	0.015	>21.69
3	162	L	L	0.010	>21.69
3	163	L	R	0.035	>21.69
3	164	L	D	0.051	>21.69
3	165	L	A	0.016	>21.69
3	166	L	L	0.011	>21.69
3	167	L	V	0.032	>21.69
3	168	L	Q	0.030	>21.69
3	169	L	L	0.004	>21.69
3	170	L	Y	0.006	>21.69
3	171	L	V	0.019	>21.69
3	172	L	N	0.005	>21.69
3	173	L	V	0.001	>21.69
3	174	L	L	0.005	>21.69
3	175	L	T	0.003	>21.69
3	209	L	V	0.002	>21.69
3	212	L	E	0.001	>21.69
3	213	L	S	0.004	>21.69
3	216	L	K	0.005	>21.69
3	217	L	V	0.002	>21.69
3	219	L	N	0.001	>21.69
3	220	L	Y	0.006	>21.69
3	221	L	F	0.001	>21.69
3	223	L	L	0.003	>21.69
3	224	L	V	0.009	>21.69
3	225	L	Y	0.006	>21.69
3	226	L	K	0.003	>21.69
3	227	L	K	0.003	>21.69
3	228	L	G	0.004	>21.69
3	229	L	L	0.002	>21.69
3	230	L	Q	0.002	>21.69
3	231	L	R	0.004	>21.69
3	232	L	V	0.004	>21.69
3	233	L	E	0.001	>21.69
3	234	L	K	0.001	>21.69
3	235	L	L	0.003	>21.69
3	236	L	M	0.001	>21.69
4	5	S	N	1.000	5.44
4	6	S	P	0.779	7.31
4	7	S	S	0.244	9.81
4	8	S	A	0.219	13.25
4	9	S	D	0.132	14.19
4	10	S	N	0.138	10.75
4	11	S	L	0.023	15.12
4	12	S	W	0.016	>21.69
4	13	S	A	0.093	>21.69
4	14	S	T	0.043	>21.69
4	15	S	A	0.009	>21.69
4	16	S	V	0.024	>21.69
4	17	S	G	0.040	>21.69
4	18	S	K	0.031	>21.69
4	19	S	L	0.009	>21.69
4	20	S	D	0.003	>21.69
4	21	S	K	0.003	>21.69
4	23	S	L	0.002	>21.69
4	24	S	R	0.007	>21.69
4	25	S	D	0.001	>21.69
4	27	S	I	0.003	>21.69
4	28	S	D	0.004	>21.69
4	29	S	F	0.019	>21.69
4	30	S	D	0.020	>21.69
4	31	S	N	0.013	>21.69
4	32	S	E	0.010	>21.69
4	33	S	K	0.012	>21.69
4	34	S	I	0.020	>21.69
4	35	S	E	0.004	>21.69
4	36	S	A	0.004	>21.69
4	37	S	A	0.005	>21.69
4	38	S	S	0.002	>21.69
4	81	S	H	0.001	>21.69
4	82	S	F	0.003	>21.69
4	83	S	V	0.004	>21.69
4	84	S	V	0.004	>21.69
4	85	S	I	0.008	>21.69
4	86	S	G	0.026	>21.69
4	87	S	D	0.016	>21.69
4	88	S	T	0.020	>21.69
4	89	S	V	0.049	>21.69
4	90	S	V	0.065	>21.69
4	91	S	Q	0.102	>21.69
4	92	S	Y	0.075	>21.69
4	93	S	D	0.117	>21.69
4	94	S	P	0.075	>21.69
4	95	S	G	0.085	>21.69
4	96	S	H	0.059	>21.69
4	97	S	A	0.021	>21.69
4	98	S	A	0.015	>21.69
4	99	S	L	0.006	>21.69
4	100	S	P	0.001	>21.69
4	101	S	W	0.001	>21.69
4	102	S	A	0.002	>21.69
4	132	S	L	0.002	>21.69
4	133	S	C	0.002	>21.69
4	135	S	Y	0.002	>21.69
4	136	S	A	0.009	>21.69
4	137	S	C	0.004	>21.69
4	138	S	V	0.002	>21.69
4	139	S	E	0.015	>21.69
4	140	S	D	0.019	>21.69
4	141	S	I	0.007	>21.69
4	142	S	L	0.024	>21.69
4	143	S	L	0.060	>21.69
4	144	S	Q	0.026	>21.69
4	145	S	F	0.025	>21.69
4	146	S	S	0.072	>21.69
4	147	S	K	0.044	>21.69
4	148	S	A	0.031	>21.69
4	149	S	P	0.021	>21.69
4	150	S	K	0.020	>21.69
4	151	S	N	0.014	>21.69
4	152	S	G	0.015	>21.69
4	153	S	P	0.014	>21.69
4	154	S	S	0.033	>21.69
4	155	S	A	0.031	>21.69
4	156	S	S	0.012	>21.69
4	157	S	D	0.012	>21.69
4	158	S	A	0.004	>21.69
4	159	S	T	0.022	>21.69
4	160	S	Q	0.048	>21.69
4	161	S	K	0.012	>21.69
4	162	S	L	0.005	>21.69
4	163	S	R	0.031	>21.69
4	164	S	D	0.045	>21.69
4	165	S	A	0.007	>21.69
4	166	S	L	0.009	>21.69
4	167	S	V	0.022	>21.69
4	168	S	Q	0.015	>21.69
4	169	S	L	0.002	>21.69
4	170	S	Y	0.003	>21.69
4	171	S	V	0.009	>21.69
4	172	S	N	0.001	>21.69
4	174	S	L	0.002	>21.69
4	175	S	T	0.001	>21.69
4	213	S	S	0.001	>21.69
4	216	S	K	0.002	>21.69
4	220	S	Y	0.002	>21.69
4	224	S	V	0.004	>21.69
4	225	S	Y	0.003	>21.69
4	226	S	K	0.001	>21.69
4	227	S	K	0.001	>21.69
4	228	S	G	0.001	>21.69
4	229	S	L	0.001	>21.69
4	231	S	R	0.001	>21.69
4	232	S	V	0.001	>21.69
4	235	S	L	0.001	>21.69
5	6	N	P	1.000	5.44
5	7	N	S	0.915	7.31
5	8	N	A	0.435	10.12
5	9	N	D	0.279	10.12
5	10	N	N	0.156	9.50
5	11	N	L	0.032	13.87
5	12	N	W	0.013	14.50
5	13	N	A	0.101	10.44
5	14	N	T	0.075	13.87
5	15	N	A	0.007	>21.69
5	16	N	V	0.017	>21.69
5	17	N	G	0.048	>21.69
5	18	N	K	0.021	>21.69
5	19	N	L	0.004	>21.69
5	20	N	D	0.001	>21.69
5	21	N	K	0.001	>21.69
5	24	N	R	0.003	>21.69
5	27	N	I	0.002	>21.69
5	28	N	D	0.002	>21.69
5	29	N	F	0.009	>21.69
5	30	N	D	0.009	>21.69
5	31	N	N	0.005	>21.69
5	32	N	E	0.005	>21.69
5	33	N	K	0.005	>21.69
5	34	N	I	0.009	>21.69
5	35	N	E	0.002	>21.69
5	36	N	A	0.001	>21.69
5	37	N	A	0.002	>21.69
5	83	N	V	0.001	>21.69
5	84	N	V	0.002	>21.69
5	85	N	I	0.007	>21.69
5	86	N	G	0.020	>21.69
5	87	N	D	0.011	>21.69
5	88	N	T	0.015	>21.69
5	89	N	V	0.043	>21.69
5	90	N	V	0.062	>21.69
5	91	N	Q	0.112	>21.69
5	92	N	Y	0.062	>21.69
5	93	N	D	0.092	>21.69
5	94	N	P	0.055	>21.69
5	95	N	G	0.052	>21.69
5	96	N	H	0.035	>21.69
5	97	N	A	0.010	>21.69
5	98	N	A	0.007	>21.69
5	99	N	L	0.003	>21.69
5	135	N	Y	0.001	>21.69
5	136	N	A	0.008	>21.69
5	137	N	C	0.003	>21.69
5	138	N	V	0.002	>21.69
5	139	N	E	0.014	>21.69
5	140	N	D	0.020	>21.69
5	141	N	I	0.004	>21.69
5	142	N	L	0.026	>21.69
5	143	N	L	0.080	>21.69
5	144	N	Q	0.025	>21.69
5	145	N	F	0.021	>21.69
5	146	N	S	0.093	>21.69
5	147	N	K	0.050	>21.69
5	148	N	A	0.028	>21.69
5	149	N	P	0.018	>21.69
5	150	N	K	0.017	>21.69
5	151	N	N	0.014	>21.69
5	152	N	G	0.014	>21.69
5	153	N	P	0.016	>21.69
5	154	N	S	0.032	>21.69
5	155	N	A	0.031	>21.69
5	156	N	S	0.011	>21.69
5	157	N	D	0.009	>21.69
5	158	N	A	0.003	>21.69
5	159	N	T	0.024	>21.69
5	160	N	Q	0.053	>21.69
5	161	N	K	0.005	>21.69
5	162	N	L	0.004	>21.69
5	163	N	R	0.042	17.31
5	164	N	D	0.033	>21.69
5	165	N	A	0.003	>21.69
5	166	N	L	0.006	>21.69
5	167	N	V	0.019	>21.69
5	168	N	Q	0.005	>21.69
5	170	N	Y	0.002	>21.69
5	171	N	V	0.003	>21.69
5	224	N	V	0.001	>21.69
5	225	N	Y	0.001	>21.69
6	7	P	S	1.000	5.44
6	8	P	A	0.749	7.31
6	9	P	D	0.353	9.50
6	10	P	N	0.405	5.12
6	11	P	L	0.116	9.50
6	12	P	W	0.056	15.12
6	13	P	A	0.273	12.62
6	14	P	T	0.193	12.62
6	15	P	A	0.017	16.69
6	16	P	V	0.067	17.31
6	17	P	G	0.123	>21.69
6	18	P	K	0.041	>21.69
6	19	P	L	0.003	>21.69
6	24	P	R	0.003	>21.69
6	27	P	I	0.002	>21.69
6	28	P	D	0.002	>21.69
6	29	P	F	0.012	>21.69
6	30	P	D	0.008	>21.69
6	31	P	N	0.004	>21.69
6	32	P	E	0.004	>21.69
6	33	P	K	0.003	>21.69
6	34	P	I	0.006	>21.69
6	35	P	E	0.001	>21.69
6	37	P	A	0.001	>21.69
6	85	P	I	0.007	>21.69
6	86	P	G	0.015	>21.69
6	87	P	D	0.007	>21.69
6	88	P	T	0.012	>21.69
6	89	P	V	0.053	>21.69
6	90	P	V	0.080	>21.69
6	91	P	Q	0.156	>21.69
6	92	P	Y	0.097	>21.69
6	93	P	D	0.152	>21.69
6	94	P	P	0.072	>21.69
6	95	P	G	0.060	>21.69
6	96	P	H	0.095	14.19
6	97	P	A	0.023	>21.69
6	98	P	A	0.004	>21.69
6	99	P	L	0.004	>21.69
6	135	P	Y	0.001	>21.69
6	136	P	A	0.008	>21.69
6	137	P	C	0.002	>21.69
6	138	P	V	0.003	>21.69
6	139	P	E	0.044	14.50
6	140	P	D	0.030	>21.69
6	141	P	I	0.006	>21.69
6	142	P	L	0.068	15.44
6	143	P	L	0.173	14.50
6	144	P	Q	0.036	>21.69
6	145	P	F	0.039	>21.69
6	146	P	S	0.152	>21.69
6	147	P	K	0.075	>21.69
6	148	P	A	0.039	>21.69
6	149	P	P	0.022	>21.69
6	150	P	K	0.020	>21.69
6	151	P	N	0.018	>21.69
6	152	P	G	0.021	>21.69
6	153	P	P	0.021	>21.69
6	154	P	S	0.050	>21.69
6	155	P	A	0.038	>21.69
6	156	P	S	0.011	>21.69
6	157	P	D	0.009	>21.69
6	158	P	A	0.003	>21.69
6	159	P	T	0.037	>21.69
6	160	P	Q	0.060	>21.69
6	161	P	K	0.006	>21.69
6	162	P	L	0.010	>21.69
6	163	P	R	0.081	13.87
6	164	P	D	0.038	>21.69
6	165	P	A	0.004	>21.69
6	166	P	L	0.014	15.44
6	167	P	V	0.041	16.06
6	168	P	Q	0.005	>21.69
6	169	P	L	0.001	>21.69
6	170	P	Y	0.004	17.62
6	171	P	V	0.004	>21.69
6	224	P	V	0.002	>21.69
6	225	P	Y	0.001	>21.69
7	8	S	A	1.000	5.44
7	9	S	D	0.869	7.31
7	10	S	N	0.575	4.50
7	11	S	L	0.194	9.81
7	12	S	W	0.043	10.75
7	13	S	A	0.273	9.19
7	14	S	T	0.198	9.50
7	15	S	A	0.007	13.87
7	16	S	V	0.010	15.44
7	17	S	G	0.027	15.12
7	18	S	K	0.006	17.31
7	19	S	L	0.001	>21.69
7	24	S	R	0.001	>21.69
7	29	S	F	0.004	>21.69
7	30	S	D	0.004	>21.69
7	31	S	N	0.002	>21.69
7	32	S	E	0.002	>21.69
7	33	S	K	0.002	>21.69
7	34	S	I	0.003	>21.69
7	85	S	I	0.003	>21.69
7	86	S	G	0.007	>21.69
7	87	S	D	0.004	>21.69
7	88	S	T	0.006	>21.69
7	89	S	V	0.042	>21.69
7	90	S	V	0.068	>21.69
7	91	S	Q	0.187	>21.69
7	92	S	Y	0.108	>21.69
7	93	S	D	0.163	9.50
7	94	S	P	0.051	>21.69
7	95	S	G	0.040	13.87
7	96	S	H	0.047	13.25
7	97	S	A	0.026	14.50
7	98	S	A	0.002	>21.69
7	99	S	L	0.001	>21.69
7	135	S	Y	0.001	>21.69
7	136	S	A	0.007	>21.69
7	138	S	V	0.002	>21.69
7	139	S	E	0.067	13.56
7	140	S	D	0.021	>21.69
7	141	S	I	0.003	>21.69
7	142	S	L	0.081	13.56
7	143	S	L	0.194	12.31
7	144	S	Q	0.016	>21.69
7	145	S	F	0.022	>21.69
7	146	S	S	0.173	10.75
7	147	S	K	0.045	>21.69
7	148	S	A	0.033	>21.69
7	149	S	P	0.019	>21.69
7	150	S	K	0.018	>21.69
7	151	S	N	0.020	>21.69
7	152	S	G	0.020	>21.69
7	153	S	P	0.023	>21.69
7	154	S	S	0.041	>21.69
7	155	S	A	0.025	>21.69
7	156	S	S	0.007	>21.69
7	157	S	D	0.005	>21.69
7	158	S	A	0.002	>21.69
7	159	S	T	0.023	>21.69
7	160	S	Q	0.048	13.87
7	161	S	K	0.002	>21.69
7	162	S	L	0.005	17.31
7	163	S	R	0.112	12.62
7	164	S	D	0.021	15.44
7	165	S	A	0.001	>21.69
7	166	S	L	0.010	15.12
7	167	S	V	0.025	14.19
7	168	S	Q	0.001	>21.69
7	170	S	Y	0.003	16.06
8	9	A	D	1.000	5.44
8	10	A	N	0.867	7.31
8	11	A	L	0.363	10.12
8	12	A	W	0.095	12.62
8	13	A	A	0.212	10.12
8	14	A	T	0.292	10.12
8	15	A	A	0.003	14.19
8	16	A	V	0.012	14.50
8	17	A	G	0.020	15.12
8	18	A	K	0.004	16.69
8	29	A	F	0.003	>21.69
8	30	A	D	0.003	>21.69
8	31	A	N	0.002	>21.69
8	32	A	E	0.001	>21.69
8	33	A	K	0.002	>21.69
8	34	A	I	0.002	>21.69
8	85	A	I	0.002	>21.69
8	86	A	G	0.006	>21.69
8	87	A	D	0.002	>21.69
8	88	A	T	0.005	>21.69
8	89	A	V	0.050	>21.69
8	90	A	V	0.064	>21.69
8	91	A	Q	0.195	>21.69
8	92	A	Y	0.130	13.87
8	93	A	D	0.140	12.00
8	94	A	P	0.050	17.31
8	95	A	G	0.037	16.38
8	96	A	H	0.062	12.94
8	97	A	A	0.033	15.44
8	98	A	A	0.002	19.50
8	99	A	L	0.002	18.25
8	100	A	P	0.000	19.50
8	135	A	Y	0.002	18.56
8	136	A	A	0.013	18.25
8	138	A	V	0.004	18.25
8	139	A	E	0.183	12.94
8	140	A	D	0.034	17.00
8	141	A	I	0.003	>21.69
8	142	A	L	0.198	13.56
8	143	A	L	0.275	10.75
8	144	A	Q	0.013	>21.69
8	145	A	F	0.023	>21.69
8	146	A	S	0.225	10.44
8	147	A	K	0.054	>21.69
8	148	A	A	0.031	>21.69
8	149	A	P	0.017	>21.69
8	150	A	K	0.017	>21.69
8	151	A	N	0.020	>21.69
8	152	A	G	0.023	>21.69
8	153	A	P	0.028	>21.69
8	154	A	S	0.057	>21.69
8	155	A	A	0.031	>21.69
8	156	A	S	0.005	>21.69
8	157	A	D	0.003	>21.69
8	158	A	A	0.001	>21.69
8	159	A	T	0.037	13.56
8	160	A	Q	0.079	13.56
8	161	A	K	0.001	>21.69
8	162	A	L	0.007	16.69
8	163	A	R	0.253	12.31
8	164	A	D	0.027	15.44
8	165	A	A	0.001	17.62
8	166	A	L	0.029	14.19
8	167	A	V	0.066	12.94
8	168	A	Q	0.001	18.25
8	169	A	L	0.000	18.25
8	170	A	Y	0.004	15.12
8	171	A	V	0.001	17.94
8	174	A	L	0.000	18.88
9	10	D	N	1.000	5.44
9	11	D	L	0.860	7.31
9	12	D	W	0.102	10.44
9	13	D	A	0.475	8.56
9	14	D	T	0.521	8.25
9	15	D	A	0.004	12.31
9	16	D	V	0.004	13.87
9	17	D	G	0.007	13.87
9	18	D	K	0.000	14.50
9	19	D	L	0.000	18.25
9	29	D	F	0.001	>21.69
9	30	D	D	0.001	>21.69
9	31	D	N	0.001	>21.69
9	86	D	G	0.001	16.38
9	88	D	T	0.002	>21.69
9	89	D	V	0.010	>21.69
9	90	D	V	0.034	>21.69
9	91	D	Q	0.225	>21.69
9	92	D	Y	0.104	11.38
9	93	D	D	0.202	9.50
9	94	D	P	0.045	14.50
9	95	D	G	0.027	14.19
9	96	D	H	0.082	11.69
9	97	D	A	0.026	12.94
9	98	D	A	0.001	17.31
9	99	D	L	0.002	17.00
9	100	D	P	0.000	17.62
9	101	D	W	0.000	20.12
9	132	D	L	0.000	18.56
9	135	D	Y	0.000	15.12
9	136	D	A	0.001	15.12
9	137	D	C	0.000	18.25
9	138	D	V	0.000	15.12
9	139	D	E	0.115	10.12
9	140	D	D	0.003	13.56
9	141	D	I	0.000	13.87
9	142	D	L	0.163	9.19
9	143	D	L	0.277	8.56
9	144	D	Q	0.003	13.56
9	145	D	F	0.009	13.56
9	146	D	S	0.259	8.25
9	147	D	K	0.037	12.00
9	148	D	A	0.026	>21.69
9	149	D	P	0.016	>21.69
9	150	D	K	0.013	>21.69
9	151	D	N	0.014	>21.69
9	152	D	G	0.016	>21.69
9	153	D	P	0.022	>21.69
9	154	D	S	0.031	>21.69
9	155	D	A	0.011	>21.69
9	156	D	S	0.002	>21.69
9	158	D	A	0.000	16.69
9	159	D	T	0.006	11.69
9	160	D	Q	0.010	11.69
9	161	D	K	0.000	15.44
9	162	D	L	0.001	13.56
9	163	D	R	0.308	8.88
9	164	D	D	0.003	12.62
9	165	D	A	0.000	15.44
9	166	D	L	0.005	11.38
9	167	D	V	0.044	10.75
9	168	D	Q	0.000	15.75
9	169	D	L	0.000	16.06
9	170	D	Y	0.001	13.25
9	171	D	V	0.000	16.06
9	172	D	N	0.000	19.81
9	173	D	V	0.000	18.56
9	174	D	L	0.000	17.62
9	213	D	S	0.000	19.81
9	217	D	V	0.000	17.00
9	220	D	Y	0.000	17.31
10	11	N	L	1.000	5.75
10	12	N	W	0.990	5.75
10	13	N	A	0.989	3.88
10	14	N	T	0.990	6.06
10	15	N	A	0.013	8.88
10	16	N	V	0.007	9.19
10	17	N	G	0.001	10.44
10	18	N	K	0.000	12.31
10	19	N	L	0.000	14.50
10	20	N	D	0.000	19.50
10	21	N	K	0.000	20.12
10	23	N	L	0.000	18.56
10	24	N	R	0.000	15.75
10	27	N	I	0.000	16.38
10	28	N	D	0.000	18.88
10	29	N	F	0.001	13.87
10	30	N	D	0.002	>21.69
10	31	N	N	0.002	>21.69
10	33	N	K	0.000	18.25
10	34	N	I	0.000	14.81
10	35	N	E	0.000	19.19
10	36	N	A	0.000	17.00
10	37	N	A	0.000	17.00
10	82	N	F	0.000	17.00
10	83	N	V	0.000	18.88
10	85	N	I	0.000	15.44
10	86	N	G	0.000	13.87
10	87	N	D	0.001	17.94
10	88	N	T	0.003	17.31
10	89	N	V	0.016	12.62
10	90	N	V	0.058	13.87
10	91	N	Q	0.252	9.50
10	92	N	Y	0.203	9.19
10	93	N	D	0.721	5.44
10	94	N	P	0.134	10.75
10	95	N	G	0.140	9.50
10	96	N	H	0.847	6.38
10	97	N	A	0.240	8.56
10	98	N	A	0.001	12.62
10	99	N	L	0.001	12.00
10	100	N	P	0.000	13.56
10	101	N	W	0.000	16.06
10	102	N	A	0.000	17.00
10	103	N	G	0.000	18.88
10	104	N	V	0.000	19.81
10	128	N	L	0.000	20.12
10	131	N	L	0.000	18.25
10	132	N	L	0.000	15.44
10	133	N	C	0.000	18.56
10	134	N	Y	0.000	18.56
10	135	N	Y	0.000	13.87
10	136	N	A	0.000	13.25
10	137	N	C	0.000	17.00
10	138	N	V	0.000	14.81
10	139	N	E	0.056	9.81
10	140	N	D	0.001	13.87
10	141	N	I	0.000	16.06
10	142	N	L	0.006	12.00
10	143	N	L	0.020	11.06
10	144	N	Q	0.001	16.38
10	145	N	F	0.001	16.38
10	146	N	S	0.009	12.31
10	147	N	K	0.004	16.06
10	148	N	A	0.009	>21.69
10	149	N	P	0.004	>21.69
10	150	N	K	0.003	>21.69
10	151	N	N	0.003	>21.69
10	152	N	G	0.003	>21.69
10	153	N	P	0.004	>21.69
10	154	N	S	0.002	>21.69
10	156	N	S	0.000	19.81
10	157	N	D	0.000	20.44
10	158	N	A	0.000	20.12
10	159	N	T	0.001	15.44
10	160	N	Q	0.001	14.81
10	161	N	K	0.000	17.62
10	162	N	L	0.001	15.12
10	163	N	R	0.028	10.44
10	164	N	D	0.002	13.56
10	165	N	A	0.000	15.75
10	166	N	L	0.003	11.06
10	167	N	V	0.019	9.81
10	168	N	Q	0.000	14.81
10	169	N	L	0.000	14.50
10	170	N	Y	0.003	10.44
10	171	N	V	0.000	13.56
10	172	N	N	0.000	17.31
10	173	N	V	0.000	15.12
10	174	N	L	0.000	13.87
10	175	N	T	0.000	18.25
10	176	N	Y	0.000	20.44
10	177	N	L	0.000	18.25
10	178	N	A	0.000	18.88
10	210	N	I	0.000	20.12
10	213	N	S	0.000	18.25
10	214	N	R	0.000	20.12
10	216	N	K	0.000	20.12
10	217	N	V	0.000	16.69
10	220	N	Y	0.000	18.88
10	221	N	F	0.000	18.88
11	12	L	W	1.000	5.12
11	13	L	A	0.999	7.31
11	14	L	T	0.998	5.44
11	15	L	A	0.999	6.06
11	16	L	V	0.001	9.81
11	17	L	G	0.000	11.06
11	18	L	K	0.000	10.75
11	19	L	L	0.000	13.56
11	20	L	D	0.000	18.25
11	21	L	K	0.000	20.44
11	23	L	L	0.000	17.31
11	24	L	R	0.000	16.38
11	26	L	N	0.000	20.44
11	27	L	I	0.000	16.06
11	28	L	D	0.000	20.12
11	29	L	F	0.000	15.44
11	33	L	K	0.000	19.81
11	34	L	I	0.000	17.00
11	35	L	E	0.000	20.44
11	36	L	A	0.000	17.31
11	37	L	A	0.000	16.38
11	40	L	V	0.000	20.12
11	78	L	W	0.000	18.88
11	79	L	V	0.000	19.19
11	81	L	H	0.000	18.56
11	82	L	F	0.000	14.81
11	83	L	V	0.000	18.25
11	84	L	V	0.000	19.19
11	85	L	I	0.000	13.87
11	86	L	G	0.000	13.87
11	87	L	D	0.001	18.56
11	88	L	T	0.001	17.31
11	89	L	V	0.008	12.94
11	90	L	V	0.031	16.06
11	91	L	Q	0.130	12.00
11	92	L	Y	0.084	9.81
11	93	L	D	0.282	8.56
11	94	L	P	0.028	13.25
11	95	L	G	0.034	12.31
11	96	L	H	0.188	8.56
11	97	L	A	0.248	8.25
11	98	L	A	0.001	13.56
11	99	L	L	0.002	12.00
11	100	L	P	0.000	11.38
11	101	L	W	0.000	15.12
11	102	L	A	0.000	17.00
11	103	L	G	0.000	17.31
11	104	L	V	0.000	17.62
11	105	L	R	0.000	20.75
11	127	L	S	0.000	19.19
11	128	L	L	0.000	16.06
11	129	L	S	0.000	17.94
11	130	L	E	0.000	17.94
11	131	L	L	0.000	13.56
11	132	L	L	0.000	12.00
11	133	L	C	0.000	14.81
11	134	L	Y	0.000	13.87
11	135	L	Y	0.037	8.88
11	136	L	A	0.002	10.44
11	137	L	C	0.000	13.25
11	138	L	V	0.001	9.81
11	139	L	E	0.982	6.69
11	140	L	D	0.001	11.69
11	141	L	I	0.000	12.94
11	142	L	L	0.111	8.56
11	143	L	L	0.012	10.44
11	144	L	Q	0.001	14.81
11	145	L	F	0.001	14.50
11	146	L	S	0.003	12.00
11	147	L	K	0.003	16.38
11	148	L	A	0.005	18.56
11	149	L	P	0.001	>21.69
11	153	L	P	0.003	>21.69
11	154	L	S	0.001	>21.69
11	155	L	A	0.000	16.69
11	156	L	S	0.000	17.00
11	157	L	D	0.000	17.31
11	158	L	A	0.000	16.06
11	159	L	T	0.001	12.31
11	160	L	Q	0.001	12.00
11	161	L	K	0.000	13.25
11	162	L	L	0.002	10.12
11	163	L	R	0.983	6.38
11	164	L	D	0.004	9.50
11	165	L	A	0.000	10.12
11	166	L	L	0.991	5.44
11	167	L	V	0.996	5.44
11	168	L	Q	0.000	10.12
11	169	L	L	0.003	8.88
11	170	L	Y	0.994	6.06
11	171	L	V	0.001	9.81
11	172	L	N	0.000	12.62
11	173	L	V	0.000	11.06
11	174	L	L	0.000	11.38
11	175	L	T	0.000	15.12
11	176	L	Y	0.000	16.69
11	177	L	L	0.000	15.75
11	178	L	A	0.000	17.31
11	179	L	R	0.000	20.75
11	180	L	A	0.000	21.06
11	181	L	R	0.000	21.37
11	206	L	T	0.000	20.44
11	207	L	F	0.000	20.44
11	208	L	G	0.000	20.44
11	209	L	V	0.000	17.62
11	210	L	I	0.000	15.12
11	211	L	A	0.000	18.88
11	212	L	E	0.000	18.25
11	213	L	S	0.000	12.94
11	214	L	R	0.000	14.50
11	215	L	R	0.000	17.94
11	216	L	K	0.000	14.50
11	217	L	V	0.000	11.06
11	218	L	D	0.000	15.75
11	219	L	N	0.000	17.31
11	220	L	Y	0.000	13.56
11	221	L	F	0.000	13.56
11	222	L	D	0.000	18.56
11	223	L	L	0.000	18.25
11	224	L	V	0.000	15.12
11	225	L	Y	0.000	15.75
11	232	L	V	0.000	16.38
12	13	W	A	1.000	5.12
12	14	W	T	0.999	7.00
12	15	W	A	1.000	5.12
12	16	W	V	0.999	6.38
12	17	W	G	0.001	9.50
12	18	W	K	0.000	10.75
12	19	W	L	0.000	11.06
12	20	W	D	0.000	16.38
12	21	W	K	0.000	17.62
12	22	W	E	0.000	19.19
12	23	W	L	0.000	14.50
12	24	W	R	0.000	12.94
12	25	W	D	0.000	17.31
12	26	W	N	0.000	16.38
12	27	W	I	0.001	11.69
12	28	W	D	0.002	14.81
12	29	W	F	0.012	10.75
12	30	W	D	0.004	15.12
12	31	W	N	0.004	16.06
12	32	W	E	0.003	11.69
12	33	W	K	0.008	14.81
12	34	W	I	0.002	12.62
12	35	W	E	0.001	16.06
12	36	W	A	0.001	12.31
12	37	W	A	0.001	12.94
12	38	W	S	0.000	17.31
12	39	W	E	0.000	17.62
12	40	W	V	0.000	16.38
12	41	W	L	0.000	19.19
12	75	W	I	0.000	20.44
12	78	W	W	0.000	17.31
12	79	W	V	0.000	16.69
12	80	W	E	0.000	20.12
12	81	W	H	0.000	17.94
12	82	W	F	0.000	12.94
12	83	W	V	0.000	16.06
12	84	W	V	0.000	18.25
12	85	W	I	0.000	13.56
12	86	W	G	0.000	12.62
12	87	W	D	0.002	17.00
12	88	W	T	0.005	17.31
12	89	W	V	0.021	12.94
12	90	W	V	0.067	16.06
12	91	W	Q	0.100	12.00
12	92	W	Y	0.212	9.81
12	93	W	D	0.606	5.75
12	94	W	P	0.149	9.50
12	95	W	G	0.693	7.94
12	96	W	H	0.972	3.56
12	97	W	A	0.924	4.50
12	98	W	A	0.049	8.56
12	99	W	L	0.977	6.69
12	100	W	P	0.877	7.62
12	101	W	W	0.000	10.75
12	102	W	A	0.000	11.69
12	103	W	G	0.000	12.94
12	104	W	V	0.000	13.87
12	105	W	R	0.000	16.06
12	106	W	F	0.000	17.00
12	107	W	L	0.000	18.25
12	108	W	L	0.000	19.81
12	124	W	S	0.000	19.19
12	125	W	I	0.000	18.88
12	126	W	E	0.000	21.06
12	127	W	S	0.000	18.25
12	128	W	L	0.000	14.19
12	129	W	S	0.000	16.06
12	130	W	E	0.000	17.31
12	131	W	L	0.000	13.25
12	132	W	L	0.001	10.12
12	133	W	C	0.000	14.19
12	134	W	Y	0.000	14.81
12	135	W	Y	0.003	10.44
12	136	W	A	0.002	10.12
12	137	W	C	0.000	14.81
12	138	W	V	0.000	12.94
12	139	W	E	0.009	9.19
12	140	W	D	0.000	13.56
12	141	W	I	0.000	16.38
12	142	W	L	0.000	12.94
12	143	W	L	0.000	13.25
12	144	W	Q	0.000	18.25
12	145	W	F	0.000	18.88
12	146	W	S	0.000	16.06
12	158	W	A	0.000	21.37
12	159	W	T	0.000	17.62
12	160	W	Q	0.000	17.00
12	161	W	K	0.000	18.25
12	162	W	L	0.000	15.12
12	163	W	R	0.000	11.69
12	164	W	D	0.000	13.87
12	165	W	A	0.000	14.19
12	166	W	L	0.002	9.50
12	167	W	V	0.075	8.56
12	168	W	Q	0.000	12.31
12	169	W	L	0.001	10.75
12	170	W	Y	0.998	5.75
12	171	W	V	0.000	9.81
12	172	W	N	0.000	12.62
12	173	W	V	0.001	9.50
12	174	W	L	0.242	8.25
12	175	W	T	0.000	13.25
12	176	W	Y	0.000	14.50
12	177	W	L	0.000	12.31
12	178	W	A	0.000	13.87
12	179	W	R	0.000	17.94
12	180	W	A	0.000	17.94
12	181	W	R	0.000	17.00
12	182	W	K	0.000	20.12
12	206	W	T	0.000	18.88
12	207	W	F	0.000	18.88
12	208	W	G	0.000	20.44
12	209	W	V	0.000	17.62
12	210	W	I	0.000	14.81
12	211	W	A	0.000	19.81
12	212	W	E	0.000	19.50
12	213	W	S	0.000	14.50
12	214	W	R	0.000	16.06
12	215	W	R	0.000	20.44
12	216	W	K	0.000	17.62
12	217	W	V	0.000	14.19
12	218	W	D	0.000	18.88
12	220	W	Y	0.000	17.94
12	221	W	F	0.000	17.31
13	14	A	T	1.000	5.12
13	15	A	A	1.000	7.00
13	16	A	V	0.999	5.44
13	17	A	G	0.992	7.00
13	18	A	K	0.002	9.81
13	19	A	L	0.000	11.06
13	20	A	D	0.000	16.06
13	21	A	K	0.000	16.06
13	22	A	E	0.000	18.88
13	23	A	L	0.000	15.12
13	24	A	R	0.001	12.00
13	25	A	D	0.000	17.00
13	26	A	N	0.001	17.62
13	27	A	I	0.001	12.94
13	28	A	D	0.004	15.75
13	29	A	F	0.026	10.44
13	30	A	D	0.014	13.87
13	31	A	N	0.005	16.69
13	32	A	E	0.002	13.25
13	33	A	K	0.002	16.69
13	34	A	I	0.001	14.19
13	35	A	E	0.000	18.56
13	36	A	A	0.000	16.06
13	37	A	A	0.000	17.31
13	40	A	V	0.000	20.75
13	82	A	F	0.000	17.94
13	83	A	V	0.000	20.12
13	85	A	I	0.000	17.62
13	86	A	G	0.000	16.06
13	89	A	V	0.002	15.44
13	90	A	V	0.009	17.00
13	91	A	Q	0.033	12.94
13	92	A	Y	0.047	12.00
13	93	A	D	0.556	6.69
13	94	A	P	0.094	11.38
13	95	A	G	0.187	8.56
13	96	A	H	0.926	4.81
13	97	A	A	0.066	8.88
13	98	A	A	0.004	11.69
13	99	A	L	0.018	9.81
13	100	A	P	0.000	12.31
13	101	A	W	0.000	15.12
13	102	A	A	0.000	14.81
13	103	A	G	0.000	16.69
13	104	A	V	0.000	18.56
13	105	A	R	0.000	20.12
13	106	A	F	0.000	20.44
13	128	A	L	0.000	19.19
13	129	A	S	0.000	21.37
13	131	A	L	0.000	18.25
13	132	A	L	0.000	15.75
13	133	A	C	0.000	19.50
13	134	A	Y	0.000	19.81
13	135	A	Y	0.000	15.12
13	136	A	A	0.000	14.81
13	137	A	C	0.000	19.19
13	138	A	V	0.000	17.00
13	139	A	E	0.000	12.62
13	140	A	D	0.000	17.00
13	141	A	I	0.000	19.19
13	142	A	L	0.000	15.12
13	143	A	L	0.000	14.81
13	144	A	Q	0.000	20.12
13	146	A	S	0.000	16.38
13	159	A	T	0.000	18.25
13	160	A	Q	0.000	16.69
13	161	A	K	0.000	19.19
13	162	A	L	0.000	17.31
13	163	A	R	0.000	12.62
13	164	A	D	0.000	14.19
13	165	A	A	0.000	16.38
13	166	A	L	0.000	12.31
13	167	A	V	0.001	9.50
13	168	A	Q	0.000	14.19
13	169	A	L	0.000	14.50
13	170	A	Y	0.000	9.50
13	171	A	V	0.000	11.38
13	172	A	N	0.000	15.75
13	173	A	V	0.000	13.87
13	174	A	L	0.000	11.06
13	175	A	T	0.000	15.44
13	176	A	Y	0.000	18.25
13	177	A	L	0.000	15.75
13	178	A	A	0.000	15.75
13	179	A	R	0.000	20.44
13	180	A	A	0.000	21.37
13	181	A	R	0.000	19.50
13	209	A	V	0.000	20.75
13	210	A	I	0.000	19.19
13	213	A	S	0.000	17.94
13	214	A	R	0.000	20.44
13	216	A	K	0.000	20.44
13	217	A	V	0.000	17.62
13	220	A	Y	0.000	20.12
13	221	A	F	0.000	20.75
14	15	T	A	1.000	5.12
14	16	T	V	0.999	7.31
14	17	T	G	0.998	6.38
14	18	T	K	0.995	6.38
14	19	T	L	0.002	10.12
14	20	T	D	0.000	14.81
14	21	T	K	0.000	16.38
14	22	T	E	0.000	18.56
14	23	T	L	0.000	14.81
14	24	T	R	0.000	12.94
14	25	T	D	0.000	18.25
14	26	T	N	0.000	18.56
14	27	T	I	0.000	14.81
14	28	T	D	0.000	18.88
14	29	T	F	0.000	13.56
14	36	T	A	0.000	19.19
14	37	T	A	0.000	20.12
14	82	T	F	0.000	19.50
14	85	T	I	0.000	19.19
14	86	T	G	0.000	18.56
14	91	T	Q	0.002	>21.69
14	92	T	Y	0.002	14.50
14	93	T	D	0.004	10.12
14	94	T	P	0.002	15.75
14	95	T	G	0.002	13.56
14	96	T	H	0.010	8.88
14	97	T	A	0.001	11.69
14	98	T	A	0.000	15.44
14	99	T	L	0.001	12.31
14	100	T	P	0.000	13.56
14	101	T	W	0.000	17.62
14	102	T	A	0.000	17.94
14	103	T	G	0.000	18.56
14	104	T	V	0.000	20.12
14	128	T	L	0.000	19.19
14	131	T	L	0.000	17.31
14	132	T	L	0.000	16.06
14	133	T	C	0.000	19.81
14	134	T	Y	0.000	18.88
14	135	T	Y	0.000	13.87
14	136	T	A	0.000	15.75
14	137	T	C	0.000	18.88
14	138	T	V	0.000	15.12
14	139	T	E	0.000	12.00
14	140	T	D	0.000	17.31
14	141	T	I	0.000	18.25
14	142	T	L	0.000	13.25
14	143	T	L	0.000	14.81
14	144	T	Q	0.000	19.81
14	145	T	F	0.000	18.56
14	146	T	S	0.000	15.44
14	148	T	A	0.002	>21.69
14	149	T	P	0.001	>21.69
14	150	T	K	0.002	>21.69
14	151	T	N	0.001	>21.69
14	152	T	G	0.002	>21.69
14	153	T	P	0.003	>21.69
14	156	T	S	0.000	18.88
14	157	T	D	0.000	17.94
14	158	T	A	0.000	18.25
14	159	T	T	0.000	14.81
14	160	T	Q	0.000	12.31
14	161	T	K	0.000	14.19
14	162	T	L	0.000	13.25
14	163	T	R	0.082	8.56
14	164	T	D	0.008	9.19
14	165	T	A	0.000	12.00
14	166	T	L	0.001	9.19
14	167	T	V	0.997	4.81
14	168	T	Q	0.001	9.81
14	169	T	L	0.000	11.38
14	170	T	Y	0.897	7.94
14	171	T	V	0.032	8.56
14	172	T	N	0.000	13.25
14	173	T	V	0.000	12.94
14	174	T	L	0.000	11.06
14	175	T	T	0.000	13.87
14	176	T	Y	0.000	17.31
14	177	T	L	0.000	16.38
14	178	T	A	0.000	16.06
14	179	T	R	0.000	19.81
14	181	T	R	0.000	20.75
14	206	T	T	0.000	20.44
14	209	T	V	0.000	17.94
14	210	T	I	0.000	17.00
14	211	T	A	0.000	21.06
14	212	T	E	0.000	19.19
14	213	T	S	0.000	14.19
14	214	T	R	0.000	17.62
14	215	T	R	0.000	20.44
14	216	T	K	0.000	16.06
14	217	T	V	0.000	14.19
14	218	T	D	0.000	19.50
14	219	T	N	0.000	20.12
14	220	T	Y	0.000	16.06
14	221	T	F	0.000	17.62
14	224	T	V	0.000	18.25
15	16	A	V	1.000	5.12
15	17	A	G	1.000	6.69
15	18	A	K	0.999	5.75
15	19	A	L	0.984	7.00
15	20	A	D	0.001	12.31
15	21	A	K	0.001	14.50
15	22	A	E	0.001	15.75
15	23	A	L	0.002	11.06
15	24	A	R	0.001	10.44
15	25	A	D	0.000	15.44
15	26	A	N	0.000	14.50
15	27	A	I	0.001	10.75
15	28	A	D	0.001	15.75
15	29	A	F	0.002	11.38
15	30	A	D	0.000	16.38
15	31	A	N	0.000	18.25
15	32	A	E	0.000	13.87
15	33	A	K	0.000	18.25
15	34	A	I	0.000	17.31
15	35	A	E	0.000	20.44
15	36	A	A	0.000	15.75
15	37	A	A	0.000	17.00
15	39	A	E	0.000	21.06
15	40	A	V	0.000	19.19
15	78	A	W	0.000	19.81
15	79	A	V	0.000	19.81
15	82	A	F	0.000	16.69
15	83	A	V	0.000	20.44
15	85	A	I	0.000	17.94
15	86	A	G	0.000	17.62
15	91	A	Q	0.003	>21.69
15	92	A	Y	0.001	14.50
15	93	A	D	0.004	10.75
15	94	A	P	0.003	14.81
15	95	A	G	0.005	12.31
15	96	A	H	0.610	7.62
15	97	A	A	0.004	9.81
15	98	A	A	0.001	12.94
15	99	A	L	0.039	8.88
15	100	A	P	0.002	9.19
15	101	A	W	0.000	13.87
15	102	A	A	0.000	14.19
15	103	A	G	0.000	13.87
15	104	A	V	0.000	15.44
15	105	A	R	0.000	18.25
15	106	A	F	0.000	17.94
15	107	A	L	0.000	18.25
15	108	A	L	0.000	21.37
15	124	A	S	0.000	18.25
15	125	A	I	0.000	19.19
15	126	A	E	0.000	21.37
15	127	A	S	0.000	17.62
15	128	A	L	0.000	14.19
15	129	A	S	0.000	17.62
15	130	A	E	0.000	18.25
15	131	A	L	0.000	13.25
15	132	A	L	0.000	12.31
15	133	A	C	0.000	16.69
15	134	A	Y	0.000	16.06
15	135	A	Y	0.000	11.38
15	136	A	A	0.000	13.56
15	137	A	C	0.000	17.31
15	138	A	V	0.000	14.19
15	139	A	E	0.000	12.00
15	140	A	D	0.000	17.31
15	141	A	I	0.000	18.56
15	142	A	L	0.000	14.81
15	143	A	L	0.000	16.69
15	145	A	F	0.000	20.75
15	146	A	S	0.000	18.25
15	157	A	D	0.000	20.75
15	158	A	A	0.000	20.12
15	159	A	T	0.000	17.31
15	160	A	Q	0.000	15.44
15	161	A	K	0.000	15.75
15	162	A	L	0.000	14.19
15	163	A	R	0.000	10.75
15	164	A	D	0.001	10.75
15	165	A	A	0.000	11.38
15	166	A	L	0.126	8.25
15	167	A	V	0.996	5.12
15	168	A	Q	0.830	7.94
15	169	A	L	0.495	7.94
15	170	A	Y	0.995	3.56
15	171	A	V	0.990	4.50
15	172	A	N	0.001	8.56
15	173	A	V	0.852	7.94
15	174	A	L	0.992	5.75
15	175	A	T	0.001	9.19
15	176	A	Y	0.000	12.00
15	177	A	L	0.000	11.38
15	178	A	A	0.000	11.38
15	179	A	R	0.000	14.81
15	180	A	A	0.000	16.38
15	181	A	R	0.000	16.06
15	182	A	K	0.000	17.94
15	183	A	Y	0.000	20.44
15	203	A	L	0.000	19.19
15	205	A	E	0.000	20.12
15	206	A	T	0.000	15.44
15	207	A	F	0.000	16.69
15	208	A	G	0.000	17.31
15	209	A	V	0.000	13.56
15	210	A	I	0.000	12.31
15	211	A	A	0.000	17.00
15	212	A	E	0.000	16.06
15	213	A	S	0.000	11.06
15	214	A	R	0.000	14.19
15	215	A	R	0.000	17.62
15	216	A	K	0.000	14.50
15	217	A	V	0.000	12.62
15	218	A	D	0.000	17.62
15	219	A	N	0.000	18.88
15	220	A	Y	0.000	16.06
15	221	A	F	0.000	17.00
15	224	A	V	0.000	19.50
16	17	V	G	1.000	4.50
16	18	V	K	0.999	7.31
16	19	V	L	0.997	5.75
16	20	V	D	0.016	11.06
16	21	V	K	0.006	11.38
16	22	V	E	0.002	13.25
16	23	V	L	0.016	9.50
16	24	V	R	0.911	6.69
16	25	V	D	0.006	11.69
16	26	V	N	0.009	12.00
16	27	V	I	0.540	7.94
16	28	V	D	0.060	11.69
16	29	V	F	0.562	6.38
16	30	V	D	0.031	11.69
16	31	V	N	0.009	13.87
16	32	V	E	0.003	10.75
16	33	V	K	0.012	15.44
16	34	V	I	0.001	14.81
16	35	V	E	0.000	18.56
16	36	V	A	0.000	14.50
16	37	V	A	0.000	17.00
16	38	V	S	0.000	20.75
16	39	V	E	0.000	19.81
16	40	V	V	0.000	19.19
16	79	V	V	0.000	21.06
16	82	V	F	0.000	18.56
16	85	V	I	0.000	19.81
16	86	V	G	0.000	18.25
16	91	V	Q	0.002	>21.69
16	92	V	Y	0.005	15.12
16	93	V	D	0.013	9.81
16	94	V	P	0.015	13.56
16	95	V	G	0.018	9.81
16	96	V	H	0.825	5.44
16	97	V	A	0.007	10.12
16	98	V	A	0.003	11.38
16	99	V	L	0.961	6.69
16	100	V	P	0.001	10.12
16	101	V	W	0.000	13.87
16	102	V	A	0.000	12.00
16	103	V	G	0.000	12.94
16	104	V	V	0.000	16.06
16	105	V	R	0.000	17.31
16	106	V	F	0.000	16.38
16	107	V	L	0.000	18.56
16	108	V	L	0.000	21.37
16	124	V	S	0.000	20.44
16	125	V	I	0.000	20.75
16	127	V	S	0.000	21.06
16	128	V	L	0.000	16.38
16	129	V	S	0.000	19.81
16	131	V	L	0.000	17.00
16	132	V	L	0.000	14.81
16	133	V	C	0.000	19.50
16	134	V	Y	0.000	19.81
16	135	V	Y	0.000	15.44
16	136	V	A	0.000	16.38
16	137	V	C	0.000	21.06
16	138	V	V	0.000	18.56
16	139	V	E	0.000	15.44
16	140	V	D	0.000	20.12
16	142	V	L	0.000	18.56
16	143	V	L	0.000	19.19
16	160	V	Q	0.000	19.50
16	161	V	K	0.000	20.75
16	162	V	L	0.000	19.19
16	163	V	R	0.000	15.12
16	164	V	D	0.000	15.12
16	165	V	A	0.000	16.69
16	166	V	L	0.000	13.25
16	167	V	V	0.000	9.81
16	168	V	Q	0.000	12.94
16	169	V	L	0.000	13.25
16	170	V	Y	0.270	8.25
16	171	V	V	0.094	8.25
16	172	V	N	0.000	12.62
16	173	V	V	0.000	10.75
16	174	V	L	0.993	6.69
16	175	V	T	0.000	10.75
16	176	V	Y	0.000	13.87
16	177	V	L	0.000	11.38
16	178	V	A	0.001	10.44
16	179	V	R	0.000	15.12
16	180	V	A	0.000	16.38
16	181	V	R	0.000	14.50
16	182	V	K	0.000	16.38
16	183	V	Y	0.000	19.81
16	184	V	F	0.000	20.75
16	185	V	Q	0.000	19.50
16	203	V	L	0.000	20.44
16	206	V	T	0.000	17.31
16	207	V	F	0.000	19.19
16	208	V	G	0.000	20.75
16	209	V	V	0.000	17.31
16	210	V	I	0.000	16.06
16	211	V	A	0.000	21.37
16	212	V	E	0.000	20.44
16	213	V	S	0.000	15.75
16	214	V	R	0.000	18.88
16	216	V	K	0.000	19.50
16	217	V	V	0.000	17.94
17	18	G	K	1.000	4.81
17	19	G	L	1.000	5.75
17	20	G	D	0.037	9.50
17	21	G	K	0.026	10.12
17	22	G	E	0.003	13.25
17	23	G	L	0.005	10.12
17	24	G	R	0.799	7.31
17	25	G	D	0.002	12.62
17	26	G	N	0.001	13.87
17	27	G	I	0.006	11.06
17	28	G	D	0.006	15.12
17	29	G	F	0.013	9.81
17	30	G	D	0.003	14.50
17	31	G	N	0.001	17.31
17	32	G	E	0.000	14.81
17	33	G	K	0.000	20.12
17	36	G	A	0.000	18.88
17	93	G	D	0.000	12.62
17	94	G	P	0.001	17.31
17	95	G	G	0.001	13.56
17	96	G	H	0.007	9.50
17	97	G	A	0.000	13.87
17	98	G	A	0.000	15.75
17	99	G	L	0.001	11.38
17	100	G	P	0.000	13.87
17	101	G	W	0.000	18.25
17	102	G	A	0.000	16.38
17	103	G	G	0.000	17.00
17	104	G	V	0.000	19.81
17	106	G	F	0.000	20.12
17	128	G	L	0.000	19.81
17	131	G	L	0.000	19.81
17	132	G	L	0.000	18.25
17	135	G	Y	0.000	17.94
17	136	G	A	0.000	19.50
17	138	G	V	0.000	20.44
17	139	G	E	0.000	17.31
17	142	G	L	0.000	19.50
17	143	G	L	0.000	20.75
17	159	G	T	0.000	21.06
17	160	G	Q	0.000	17.94
17	161	G	K	0.000	19.50
17	162	G	L	0.000	19.19
17	163	G	R	0.000	14.81
17	164	G	D	0.000	13.87
17	165	G	A	0.000	16.38
17	166	G	L	0.000	14.19
17	167	G	V	0.001	9.50
17	168	G	Q	0.000	12.31
17	169	G	L	0.000	14.50
17	170	G	Y	0.001	10.12
17	171	G	V	0.063	8.25
17	172	G	N	0.000	13.56
17	173	G	V	0.000	13.56
17	174	G	L	0.001	9.50
17	175	G	T	0.000	11.69
17	176	G	Y	0.000	16.06
17	177	G	L	0.000	14.81
17	178	G	A	0.000	12.31
17	179	G	R	0.000	16.38
17	180	G	A	0.000	19.19
17	181	G	R	0.000	17.31
17	182	G	K	0.000	17.94
17	206	G	T	0.000	18.56
17	207	G	F	0.000	21.37
17	209	G	V	0.000	17.62
17	210	G	I	0.000	17.94
17	212	G	E	0.000	20.75
17	213	G	S	0.000	16.38
17	214	G	R	0.000	20.44
17	216	G	K	0.000	19.50
17	217	G	V	0.000	18.56
18	19	K	L	1.000	5.44
18	20	K	D	0.122	8.56
18	21	K	K	0.028	11.38
18	22	K	E	0.007	13.25
18	23	K	L	0.004	9.81
18	24	K	R	0.008	9.50
18	25	K	D	0.001	14.50
18	26	K	N	0.000	14.81
18	27	K	I	0.000	12.62
18	28	K	D	0.000	17.62
18	29	K	F	0.000	12.94
18	36	K	A	0.000	20.75
18	94	K	P	0.000	19.81
18	95	K	G	0.000	16.69
18	96	K	H	0.000	12.00
18	97	K	A	0.000	15.12
18	98	K	A	0.000	17.94
18	99	K	L	0.000	12.94
18	100	K	P	0.000	14.19
18	101	K	W	0.000	19.19
18	102	K	A	0.000	17.94
18	103	K	G	0.000	17.31
18	104	K	V	0.000	19.81
18	106	K	F	0.000	21.06
18	128	K	L	0.000	18.56
18	131	K	L	0.000	17.94
18	132	K	L	0.000	17.62
18	134	K	Y	0.000	21.06
18	135	K	Y	0.000	16.38
18	136	K	A	0.000	19.19
18	138	K	V	0.000	18.88
18	139	K	E	0.000	17.00
18	142	K	L	0.000	18.56
18	159	K	T	0.000	19.19
18	160	K	Q	0.000	15.75
18	161	K	K	0.000	16.06
18	162	K	L	0.000	16.38
18	163	K	R	0.000	12.94
18	164	K	D	0.001	10.75
18	165	K	A	0.000	12.94
18	166	K	L	0.000	12.00
18	167	K	V	0.986	7.00
18	168	K	Q	0.445	8.25
18	169	K	L	0.000	11.38
18	170	K	Y	0.031	8.56
18	171	K	V	0.995	4.81
18	172	K	N	0.001	10.12
18	173	K	V	0.000	11.69
18	174	K	L	0.027	8.56
18	175	K	T	0.005	9.19
18	176	K	Y	0.000	13.87
18	177	K	L	0.000	14.19
18	178	K	A	0.001	12.00
18	179	K	R	0.000	14.81
18	180	K	A	0.000	18.25
18	181	K	R	0.000	17.62
18	182	K	K	0.000	17.94
18	183	K	Y	0.000	21.06
18	203	K	L	0.000	20.44
18	205	K	E	0.000	20.12
18	206	K	T	0.000	15.75
18	207	K	F	0.000	18.56
18	208	K	G	0.000	18.25
18	209	K	V	0.000	13.87
18	210	K	I	0.000	14.81
18	211	K	A	0.000	19.19
18	212	K	E	0.000	16.38
18	213	K	S	0.000	12.31
18	214	K	R	0.000	17.00
18	215	K	R	0.000	19.50
18	216	K	K	0.000	15.44
18	217	K	V	0.000	15.44
18	218	K	D	0.000	20.44
18	219	K	N	0.000	20.75
18	220	K	Y	0.000	17.94
18	221	K	F	0.000	20.44
19	20	L	D	1.000	5.44
19	21	L	K	0.934	7.62
19	22	L	E	0.124	8.56
19	23	L	L	0.972	4.50
19	24	L	R	0.960	4.50
19	25	L	D	0.012	9.19
19	26	L	N	0.017	9.19
19	27	L	I	0.673	7.62
19	28	L	D	0.013	12.94
19	29	L	F	0.036	9.50
19	30	L	D	0.002	14.19
19	31	L	N	0.000	16.06
19	32	L	E	0.000	13.56
19	33	L	K	0.000	19.19
19	34	L	I	0.000	19.50
19	36	L	A	0.000	17.62
19	37	L	A	0.000	20.44
19	40	L	V	0.000	21.37
19	94	L	P	0.000	18.88
19	95	L	G	0.000	15.44
19	96	L	H	0.001	11.06
19	97	L	A	0.000	14.81
19	98	L	A	0.000	15.44
19	99	L	L	0.002	10.12
19	100	L	P	0.000	12.00
19	101	L	W	0.000	16.69
19	102	L	A	0.000	14.19
19	103	L	G	0.000	13.56
19	104	L	V	0.000	17.00
19	105	L	R	0.000	18.88
19	106	L	F	0.000	16.38
19	107	L	L	0.000	17.62
19	124	L	S	0.000	18.88
19	125	L	I	0.000	20.44
19	127	L	S	0.000	20.44
19	128	L	L	0.000	16.69
19	129	L	S	0.000	21.06
19	131	L	L	0.000	17.62
19	132	L	L	0.000	17.00
19	135	L	Y	0.000	17.62
19	136	L	A	0.000	19.81
19	138	L	V	0.000	21.06
19	139	L	E	0.000	19.19
19	160	L	Q	0.000	21.06
19	161	L	K	0.000	21.06
19	162	L	L	0.000	20.75
19	163	L	R	0.000	17.31
19	164	L	D	0.000	15.75
19	165	L	A	0.000	16.69
19	166	L	L	0.000	15.12
19	167	L	V	0.001	11.06
19	168	L	Q	0.001	11.69
19	169	L	L	0.000	13.25
19	170	L	Y	0.004	9.81
19	171	L	V	0.995	6.38
19	172	L	N	0.002	10.12
19	173	L	V	0.001	10.75
19	174	L	L	0.995	5.75
19	175	L	T	0.986	6.69
19	176	L	Y	0.000	11.38
19	177	L	L	0.000	10.44
19	178	L	A	0.974	7.00
19	179	L	R	0.001	10.75
19	180	L	A	0.000	13.87
19	181	L	R	0.000	12.31
19	182	L	K	0.000	12.62
19	183	L	Y	0.000	16.38
19	184	L	F	0.000	18.25
19	185	L	Q	0.000	17.00
19	186	L	T	0.000	18.56
19	202	L	D	0.000	17.62
19	203	L	L	0.000	16.69
19	204	L	E	0.000	20.44
19	205	L	E	0.000	18.25
19	206	L	T	0.000	13.25
19	207	L	F	0.000	16.69
19	208	L	G	0.000	17.62
19	209	L	V	0.000	13.56
19	210	L	I	0.000	14.50
19	211	L	A	0.000	19.19
19	212	L	E	0.000	17.94
19	213	L	S	0.000	14.19
19	214	L	R	0.000	18.25
19	216	L	K	0.000	18.56
[truncated: 10,144 more rows]
