# Supplementary material for: Exploring a diverse world of effector domains and amyloid signaling motifs in fungal NLR proteins
Source: PLoS Comput Biol. 2022 Dec 21;18(12):e1010787. doi: 10.1371/journal.pcbi.1010787 (PMC9815663; doi:10.1371/journal.pcbi.1010787)
Supplement: S3 Data — Full AlphaFold2/ColabFold outputs. (GZ) [file pcbi.1010787.s010.tar.gz › EXM15090_1_250/rank_5_model_2_ptm_seed_0_unrelaxed.pdb]

MODEL     1
ATOM      1  N   PRO A   1      17.494 -20.734   7.399  1.00 27.27           N  
ATOM      2  CA  PRO A   1      18.204 -19.481   7.130  1.00 27.27           C  
ATOM      3  C   PRO A   1      18.217 -19.117   5.648  1.00 27.27           C  
ATOM      4  CB  PRO A   1      19.621 -19.764   7.636  1.00 27.27           C  
ATOM      5  O   PRO A   1      18.482 -19.973   4.800  1.00 27.27           O  
ATOM      6  CG  PRO A   1      19.702 -21.253   7.732  1.00 27.27           C  
ATOM      7  CD  PRO A   1      18.348 -21.826   7.425  1.00 27.27           C  
ATOM      8  N   VAL A   2      17.156 -18.497   5.193  1.00 31.08           N  
ATOM      9  CA  VAL A   2      16.961 -18.040   3.821  1.00 31.08           C  
ATOM     10  C   VAL A   2      18.140 -17.169   3.394  1.00 31.08           C  
ATOM     11  CB  VAL A   2      15.637 -17.259   3.665  1.00 31.08           C  
ATOM     12  O   VAL A   2      18.518 -16.234   4.104  1.00 31.08           O  
ATOM     13  CG1 VAL A   2      15.464 -16.771   2.228  1.00 31.08           C  
ATOM     14  CG2 VAL A   2      14.453 -18.129   4.083  1.00 31.08           C  
ATOM     15  N   VAL A   3      19.262 -17.689   2.949  1.00 28.51           N  
ATOM     16  CA  VAL A   3      20.442 -17.181   2.256  1.00 28.51           C  
ATOM     17  C   VAL A   3      20.030 -16.102   1.257  1.00 28.51           C  
ATOM     18  CB  VAL A   3      21.207 -18.313   1.533  1.00 28.51           C  
ATOM     19  O   VAL A   3      19.134 -16.316   0.438  1.00 28.51           O  
ATOM     20  CG1 VAL A   3      22.440 -17.761   0.821  1.00 28.51           C  
ATOM     21  CG2 VAL A   3      21.602 -19.406   2.524  1.00 28.51           C  
ATOM     22  N   LEU A   4      19.962 -14.773   1.679  1.00 39.79           N  
ATOM     23  CA  LEU A   4      19.894 -13.481   1.006  1.00 39.79           C  
ATOM     24  C   LEU A   4      20.844 -13.438  -0.186  1.00 39.79           C  
ATOM     25  CB  LEU A   4      20.229 -12.350   1.982  1.00 39.79           C  
ATOM     26  O   LEU A   4      22.064 -13.494  -0.015  1.00 39.79           O  
ATOM     27  CG  LEU A   4      19.208 -12.086   3.090  1.00 39.79           C  
ATOM     28  CD1 LEU A   4      19.833 -11.241   4.195  1.00 39.79           C  
ATOM     29  CD2 LEU A   4      17.968 -11.402   2.524  1.00 39.79           C  
ATOM     30  N   SER A   5      20.559 -14.218  -1.301  1.00 31.79           N  
ATOM     31  CA  SER A   5      21.152 -14.161  -2.633  1.00 31.79           C  
ATOM     32  C   SER A   5      21.182 -12.732  -3.164  1.00 31.79           C  
ATOM     33  CB  SER A   5      20.382 -15.058  -3.603  1.00 31.79           C  
ATOM     34  O   SER A   5      20.345 -11.907  -2.790  1.00 31.79           O  
ATOM     35  OG  SER A   5      20.177 -16.344  -3.043  1.00 31.79           O  
ATOM     36  N   ASN A   6      22.326 -12.113  -3.393  1.00 33.44           N  
ATOM     37  CA  ASN A   6      22.728 -10.925  -4.139  1.00 33.44           C  
ATOM     38  C   ASN A   6      21.589 -10.396  -5.007  1.00 33.44           C  
ATOM     39  CB  ASN A   6      23.958 -11.222  -5.000  1.00 33.44           C  
ATOM     40  O   ASN A   6      20.909 -11.169  -5.685  1.00 33.44           O  
ATOM     41  CG  ASN A   6      25.255 -11.110  -4.224  1.00 33.44           C  
ATOM     42  ND2 ASN A   6      26.324 -11.675  -4.772  1.00 33.44           N  
ATOM     43  OD1 ASN A   6      25.296 -10.520  -3.142  1.00 33.44           O  
ATOM     44  N   PRO A   7      21.013  -9.160  -4.713  1.00 38.94           N  
ATOM     45  CA  PRO A   7      19.890  -8.578  -5.452  1.00 38.94           C  
ATOM     46  C   PRO A   7      20.144  -8.511  -6.956  1.00 38.94           C  
ATOM     47  CB  PRO A   7      19.766  -7.173  -4.856  1.00 38.94           C  
ATOM     48  O   PRO A   7      21.245  -8.156  -7.384  1.00 38.94           O  
ATOM     49  CG  PRO A   7      21.031  -6.972  -4.085  1.00 38.94           C  
ATOM     50  CD  PRO A   7      21.734  -8.294  -3.970  1.00 38.94           C  
ATOM     51  N   SER A   8      19.839  -9.500  -7.778  1.00 43.73           N  
ATOM     52  CA  SER A   8      19.825  -9.297  -9.223  1.00 43.73           C  
ATOM     53  C   SER A   8      19.141  -7.984  -9.590  1.00 43.73           C  
ATOM     54  CB  SER A   8      19.120 -10.460  -9.922  1.00 43.73           C  
ATOM     55  O   SER A   8      18.289  -7.492  -8.846  1.00 43.73           O  
ATOM     56  OG  SER A   8      17.735 -10.196 -10.065  1.00 43.73           O  
ATOM     57  N   ALA A   9      19.791  -6.990 -10.238  1.00 48.39           N  
ATOM     58  CA  ALA A   9      19.338  -5.766 -10.894  1.00 48.39           C  
ATOM     59  C   ALA A   9      17.875  -5.877 -11.312  1.00 48.39           C  
ATOM     60  CB  ALA A   9      20.213  -5.457 -12.106  1.00 48.39           C  
ATOM     61  O   ALA A   9      17.158  -4.874 -11.356  1.00 48.39           O  
ATOM     62  N   ASP A  10      17.295  -7.125 -11.115  1.00 60.79           N  
ATOM     63  CA  ASP A  10      15.930  -7.315 -11.595  1.00 60.79           C  
ATOM     64  C   ASP A  10      14.952  -7.451 -10.430  1.00 60.79           C  
ATOM     65  CB  ASP A  10      15.845  -8.546 -12.499  1.00 60.79           C  
ATOM     66  O   ASP A  10      13.736  -7.416 -10.627  1.00 60.79           O  
ATOM     67  CG  ASP A  10      16.390  -8.296 -13.895  1.00 60.79           C  
ATOM     68  OD1 ASP A  10      16.507  -7.120 -14.302  1.00 60.79           O  
ATOM     69  OD2 ASP A  10      16.704  -9.283 -14.594  1.00 60.79           O  
ATOM     70  N   ASN A  11      15.575  -7.396  -9.167  1.00 78.69           N  
ATOM     71  CA  ASN A  11      14.673  -7.508  -8.026  1.00 78.69           C  
ATOM     72  C   ASN A  11      14.562  -6.188  -7.267  1.00 78.69           C  
ATOM     73  CB  ASN A  11      15.132  -8.624  -7.086  1.00 78.69           C  
ATOM     74  O   ASN A  11      15.429  -5.859  -6.456  1.00 78.69           O  
ATOM     75  CG  ASN A  11      14.081  -8.989  -6.056  1.00 78.69           C  
ATOM     76  ND2 ASN A  11      14.058 -10.255  -5.656  1.00 78.69           N  
ATOM     77  OD1 ASN A  11      13.297  -8.141  -5.624  1.00 78.69           O  
ATOM     78  N   LEU A  12      13.615  -5.324  -7.613  1.00 87.14           N  
ATOM     79  CA  LEU A  12      13.439  -3.957  -7.137  1.00 87.14           C  
ATOM     80  C   LEU A  12      13.208  -3.931  -5.630  1.00 87.14           C  
ATOM     81  CB  LEU A  12      12.266  -3.285  -7.857  1.00 87.14           C  
ATOM     82  O   LEU A  12      13.762  -3.083  -4.927  1.00 87.14           O  
ATOM     83  CG  LEU A  12      12.385  -3.160  -9.377  1.00 87.14           C  
ATOM     84  CD1 LEU A  12      11.147  -2.481  -9.951  1.00 87.14           C  
ATOM     85  CD2 LEU A  12      13.647  -2.391  -9.753  1.00 87.14           C  
ATOM     86  N   TRP A  13      12.457  -4.899  -5.047  1.00 88.34           N  
ATOM     87  CA  TRP A  13      12.145  -4.931  -3.622  1.00 88.34           C  
ATOM     88  C   TRP A  13      13.376  -5.304  -2.803  1.00 88.34           C  
ATOM     89  CB  TRP A  13      11.010  -5.921  -3.341  1.00 88.34           C  
ATOM     90  O   TRP A  13      13.628  -4.719  -1.747  1.00 88.34           O  
ATOM     91  CG  TRP A  13       9.647  -5.396  -3.680  1.00 88.34           C  
ATOM     92  CD1 TRP A  13       8.870  -5.750  -4.747  1.00 88.34           C  
ATOM     93  CD2 TRP A  13       8.903  -4.418  -2.948  1.00 88.34           C  
ATOM     94  CE2 TRP A  13       7.680  -4.227  -3.629  1.00 88.34           C  
ATOM     95  CE3 TRP A  13       9.150  -3.684  -1.780  1.00 88.34           C  
ATOM     96  NE1 TRP A  13       7.685  -5.051  -4.722  1.00 88.34           N  
ATOM     97  CH2 TRP A  13       6.975  -2.626  -2.035  1.00 88.34           C  
ATOM     98  CZ2 TRP A  13       6.707  -3.331  -3.180  1.00 88.34           C  
ATOM     99  CZ3 TRP A  13       8.181  -2.793  -1.335  1.00 88.34           C  
ATOM    100  N   ALA A  14      14.114  -6.261  -3.309  1.00 87.06           N  
ATOM    101  CA  ALA A  14      15.348  -6.636  -2.623  1.00 87.06           C  
ATOM    102  C   ALA A  14      16.323  -5.464  -2.567  1.00 87.06           C  
ATOM    103  CB  ALA A  14      15.997  -7.833  -3.313  1.00 87.06           C  
ATOM    104  O   ALA A  14      16.957  -5.224  -1.537  1.00 87.06           O  
ATOM    105  N   THR A  15      16.418  -4.775  -3.676  1.00 89.97           N  
ATOM    106  CA  THR A  15      17.267  -3.589  -3.720  1.00 89.97           C  
ATOM    107  C   THR A  15      16.784  -2.541  -2.722  1.00 89.97           C  
ATOM    108  CB  THR A  15      17.300  -2.979  -5.133  1.00 89.97           C  
ATOM    109  O   THR A  15      17.589  -1.932  -2.015  1.00 89.97           O  
ATOM    110  CG2 THR A  15      18.237  -1.777  -5.191  1.00 89.97           C  
ATOM    111  OG1 THR A  15      17.754  -3.969  -6.064  1.00 89.97           O  
ATOM    112  N   ALA A  16      15.534  -2.381  -2.686  1.00 91.88           N  
ATOM    113  CA  ALA A  16      14.960  -1.411  -1.757  1.00 91.88           C  
ATOM    114  C   ALA A  16      15.277  -1.782  -0.311  1.00 91.88           C  
ATOM    115  CB  ALA A  16      13.450  -1.309  -1.959  1.00 91.88           C  
ATOM    116  O   ALA A  16      15.660  -0.924   0.487  1.00 91.88           O  
ATOM    117  N   VAL A  17      15.148  -3.040   0.004  1.00 90.63           N  
ATOM    118  CA  VAL A  17      15.437  -3.519   1.352  1.00 90.63           C  
ATOM    119  C   VAL A  17      16.899  -3.244   1.695  1.00 90.63           C  
ATOM    120  CB  VAL A  17      15.130  -5.026   1.497  1.00 90.63           C  
ATOM    121  O   VAL A  17      17.214  -2.830   2.814  1.00 90.63           O  
ATOM    122  CG1 VAL A  17      15.685  -5.565   2.814  1.00 90.63           C  
ATOM    123  CG2 VAL A  17      13.625  -5.274   1.407  1.00 90.63           C  
ATOM    124  N   GLY A  18      17.787  -3.459   0.752  1.00 90.54           N  
ATOM    125  CA  GLY A  18      19.210  -3.232   0.941  1.00 90.54           C  
ATOM    126  C   GLY A  18      19.553  -1.777   1.202  1.00 90.54           C  
ATOM    127  O   GLY A  18      20.593  -1.474   1.790  1.00 90.54           O  
ATOM    128  N   LYS A  19      18.685  -0.870   0.858  1.00 93.78           N  
ATOM    129  CA  LYS A  19      18.950   0.558   1.014  1.00 93.78           C  
ATOM    130  C   LYS A  19      18.466   1.061   2.371  1.00 93.78           C  
ATOM    131  CB  LYS A  19      18.282   1.354  -0.108  1.00 93.78           C  
ATOM    132  O   LYS A  19      18.738   2.202   2.749  1.00 93.78           O  
ATOM    133  CG  LYS A  19      18.925   1.159  -1.473  1.00 93.78           C  
ATOM    134  CD  LYS A  19      18.328   2.099  -2.512  1.00 93.78           C  
ATOM    135  CE  LYS A  19      19.063   2.003  -3.842  1.00 93.78           C  
ATOM    136  NZ  LYS A  19      18.655   3.092  -4.780  1.00 93.78           N  
ATOM    137  N   LEU A  20      17.776   0.199   3.037  1.00 91.51           N  
ATOM    138  CA  LEU A  20      17.295   0.592   4.357  1.00 91.51           C  
ATOM    139  C   LEU A  20      18.416   0.520   5.388  1.00 91.51           C  
ATOM    140  CB  LEU A  20      16.129  -0.299   4.790  1.00 91.51           C  
ATOM    141  O   LEU A  20      19.321  -0.310   5.270  1.00 91.51           O  
ATOM    142  CG  LEU A  20      14.860  -0.218   3.940  1.00 91.51           C  
ATOM    143  CD1 LEU A  20      13.819  -1.211   4.444  1.00 91.51           C  
ATOM    144  CD2 LEU A  20      14.301   1.201   3.948  1.00 91.51           C  
ATOM    145  N   ASP A  21      18.425   1.437   6.397  1.00 92.34           N  
ATOM    146  CA  ASP A  21      19.369   1.292   7.501  1.00 92.34           C  
ATOM    147  C   ASP A  21      19.005   0.098   8.382  1.00 92.34           C  
ATOM    148  CB  ASP A  21      19.415   2.570   8.340  1.00 92.34           C  
ATOM    149  O   ASP A  21      17.915  -0.463   8.256  1.00 92.34           O  
ATOM    150  CG  ASP A  21      18.085   2.896   8.997  1.00 92.34           C  
ATOM    151  OD1 ASP A  21      17.266   1.975   9.208  1.00 92.34           O  
ATOM    152  OD2 ASP A  21      17.852   4.086   9.303  1.00 92.34           O  
ATOM    153  N   LYS A  22      19.959  -0.319   9.200  1.00 89.55           N  
ATOM    154  CA  LYS A  22      19.827  -1.543   9.985  1.00 89.55           C  
ATOM    155  C   LYS A  22      18.592  -1.492  10.880  1.00 89.55           C  
ATOM    156  CB  LYS A  22      21.079  -1.775  10.833  1.00 89.55           C  
ATOM    157  O   LYS A  22      17.843  -2.468  10.970  1.00 89.55           O  
ATOM    158  CG  LYS A  22      21.081  -3.098  11.585  1.00 89.55           C  
ATOM    159  CD  LYS A  22      22.350  -3.269  12.410  1.00 89.55           C  
ATOM    160  CE  LYS A  22      22.325  -4.562  13.214  1.00 89.55           C  
ATOM    161  NZ  LYS A  22      23.490  -4.659  14.144  1.00 89.55           N  
ATOM    162  N   GLU A  23      18.395  -0.382  11.472  1.00 88.24           N  
ATOM    163  CA  GLU A  23      17.264  -0.220  12.381  1.00 88.24           C  
ATOM    164  C   GLU A  23      15.939  -0.443  11.659  1.00 88.24           C  
ATOM    165  CB  GLU A  23      17.286   1.169  13.025  1.00 88.24           C  
ATOM    166  O   GLU A  23      15.062  -1.147  12.163  1.00 88.24           O  
ATOM    167  CG  GLU A  23      16.215   1.371  14.087  1.00 88.24           C  
ATOM    168  CD  GLU A  23      16.184   2.785  14.646  1.00 88.24           C  
ATOM    169  OE1 GLU A  23      15.246   3.117  15.406  1.00 88.24           O  
ATOM    170  OE2 GLU A  23      17.105   3.567  14.321  1.00 88.24           O  
ATOM    171  N   LEU A  24      15.718   0.130  10.572  1.00 87.86           N  
ATOM    172  CA  LEU A  24      14.498   0.022   9.779  1.00 87.86           C  
ATOM    173  C   LEU A  24      14.326  -1.392   9.235  1.00 87.86           C  
ATOM    174  CB  LEU A  24      14.518   1.027   8.624  1.00 87.86           C  
ATOM    175  O   LEU A  24      13.215  -1.928   9.228  1.00 87.86           O  
ATOM    176  CG  LEU A  24      14.394   2.503   9.007  1.00 87.86           C  
ATOM    177  CD1 LEU A  24      14.555   3.385   7.774  1.00 87.86           C  
ATOM    178  CD2 LEU A  24      13.057   2.768   9.690  1.00 87.86           C  
ATOM    179  N   ARG A  25      15.365  -1.982   8.872  1.00 87.93           N  
ATOM    180  CA  ARG A  25      15.320  -3.349   8.362  1.00 87.93           C  
ATOM    181  C   ARG A  25      14.834  -4.317   9.435  1.00 87.93           C  
ATOM    182  CB  ARG A  25      16.698  -3.778   7.853  1.00 87.93           C  
ATOM    183  O   ARG A  25      14.060  -5.232   9.148  1.00 87.93           O  
ATOM    184  CG  ARG A  25      17.023  -3.274   6.457  1.00 87.93           C  
ATOM    185  CD  ARG A  25      18.306  -3.892   5.918  1.00 87.93           C  
ATOM    186  NE  ARG A  25      19.474  -3.457   6.678  1.00 87.93           N  
ATOM    187  NH1 ARG A  25      20.891  -5.066   5.818  1.00 87.93           N  
ATOM    188  NH2 ARG A  25      21.669  -3.547   7.349  1.00 87.93           N  
ATOM    189  CZ  ARG A  25      20.676  -4.024   6.613  1.00 87.93           C  
ATOM    190  N   ASP A  26      15.278  -4.078  10.600  1.00 86.12           N  
ATOM    191  CA  ASP A  26      14.886  -4.930  11.719  1.00 86.12           C  
ATOM    192  C   ASP A  26      13.398  -4.781  12.027  1.00 86.12           C  
ATOM    193  CB  ASP A  26      15.716  -4.600  12.961  1.00 86.12           C  
ATOM    194  O   ASP A  26      12.743  -5.744  12.432  1.00 86.12           O  
ATOM    195  CG  ASP A  26      17.156  -5.070  12.855  1.00 86.12           C  
ATOM    196  OD1 ASP A  26      17.468  -5.881  11.956  1.00 86.12           O  
ATOM    197  OD2 ASP A  26      17.986  -4.628  13.679  1.00 86.12           O  
ATOM    198  N   ASN A  27      12.935  -3.634  11.759  1.00 84.35           N  
ATOM    199  CA  ASN A  27      11.551  -3.326  12.105  1.00 84.35           C  
ATOM    200  C   ASN A  27      10.585  -3.807  11.026  1.00 84.35           C  
ATOM    201  CB  ASN A  27      11.379  -1.824  12.341  1.00 84.35           C  
ATOM    202  O   ASN A  27       9.381  -3.913  11.269  1.00 84.35           O  
ATOM    203  CG  ASN A  27      11.871  -1.388  13.707  1.00 84.35           C  
ATOM    204  ND2 ASN A  27      12.383  -0.165  13.790  1.00 84.35           N  
ATOM    205  OD1 ASN A  27      11.794  -2.143  14.679  1.00 84.35           O  
ATOM    206  N   ILE A  28      11.079  -4.038   9.851  1.00 82.34           N  
ATOM    207  CA  ILE A  28      10.198  -4.450   8.764  1.00 82.34           C  
ATOM    208  C   ILE A  28      10.218  -5.972   8.632  1.00 82.34           C  
ATOM    209  CB  ILE A  28      10.605  -3.791   7.426  1.00 82.34           C  
ATOM    210  O   ILE A  28       9.534  -6.535   7.774  1.00 82.34           O  
ATOM    211  CG1 ILE A  28      12.062  -4.125   7.087  1.00 82.34           C  
ATOM    212  CG2 ILE A  28      10.389  -2.276   7.484  1.00 82.34           C  
ATOM    213  CD1 ILE A  28      12.447  -3.822   5.646  1.00 82.34           C  
ATOM    214  N   ASP A  29      10.975  -6.656   9.515  1.00 78.84           N  
ATOM    215  CA  ASP A  29      10.970  -8.114   9.584  1.00 78.84           C  
ATOM    216  C   ASP A  29       9.731  -8.626  10.315  1.00 78.84           C  
ATOM    217  CB  ASP A  29      12.237  -8.623  10.275  1.00 78.84           C  
ATOM    218  O   ASP A  29       9.709  -8.680  11.547  1.00 78.84           O  
ATOM    219  CG  ASP A  29      12.422 -10.125  10.143  1.00 78.84           C  
ATOM    220  OD1 ASP A  29      11.615 -10.780   9.449  1.00 78.84           O  
ATOM    221  OD2 ASP A  29      13.382 -10.657  10.741  1.00 78.84           O  
ATOM    222  N   PHE A  30       8.624  -8.735   9.609  1.00 67.87           N  
ATOM    223  CA  PHE A  30       7.328  -9.137  10.144  1.00 67.87           C  
ATOM    224  C   PHE A  30       7.283 -10.642  10.380  1.00 67.87           C  
ATOM    225  CB  PHE A  30       6.201  -8.721   9.194  1.00 67.87           C  
ATOM    226  O   PHE A  30       7.390 -11.428   9.435  1.00 67.87           O  
ATOM    227  CG  PHE A  30       6.088  -7.233   9.001  1.00 67.87           C  
ATOM    228  CD1 PHE A  30       5.447  -6.442   9.947  1.00 67.87           C  
ATOM    229  CD2 PHE A  30       6.624  -6.624   7.873  1.00 67.87           C  
ATOM    230  CE1 PHE A  30       5.341  -5.064   9.771  1.00 67.87           C  
ATOM    231  CE2 PHE A  30       6.522  -5.248   7.691  1.00 67.87           C  
ATOM    232  CZ  PHE A  30       5.879  -4.470   8.640  1.00 67.87           C  
ATOM    233  N   ASP A  31       8.315 -11.444  11.082  1.00 55.89           N  
ATOM    234  CA  ASP A  31       8.512 -12.835  11.479  1.00 55.89           C  
ATOM    235  C   ASP A  31       7.539 -13.758  10.747  1.00 55.89           C  
ATOM    236  CB  ASP A  31       8.346 -12.990  12.992  1.00 55.89           C  
ATOM    237  O   ASP A  31       6.369 -13.417  10.567  1.00 55.89           O  
ATOM    238  CG  ASP A  31       9.494 -12.384  13.780  1.00 55.89           C  
ATOM    239  OD1 ASP A  31      10.617 -12.285  13.241  1.00 55.89           O  
ATOM    240  OD2 ASP A  31       9.273 -12.004  14.950  1.00 55.89           O  
ATOM    241  N   ASN A  32       7.886 -14.843   9.809  1.00 51.62           N  
ATOM    242  CA  ASN A  32       7.329 -16.099   9.318  1.00 51.62           C  
ATOM    243  C   ASN A  32       5.928 -15.905   8.746  1.00 51.62           C  
ATOM    244  CB  ASN A  32       7.307 -17.148  10.432  1.00 51.62           C  
ATOM    245  O   ASN A  32       5.237 -16.879   8.439  1.00 51.62           O  
ATOM    246  CG  ASN A  32       8.681 -17.717  10.726  1.00 51.62           C  
ATOM    247  ND2 ASN A  32       8.845 -18.289  11.913  1.00 51.62           N  
ATOM    248  OD1 ASN A  32       9.588 -17.643   9.893  1.00 51.62           O  
ATOM    249  N   GLU A  33       5.400 -14.632   8.507  1.00 54.87           N  
ATOM    250  CA  GLU A  33       4.057 -14.325   8.025  1.00 54.87           C  
ATOM    251  C   GLU A  33       4.095 -13.745   6.615  1.00 54.87           C  
ATOM    252  CB  GLU A  33       3.354 -13.353   8.976  1.00 54.87           C  
ATOM    253  O   GLU A  33       3.094 -13.212   6.130  1.00 54.87           O  
ATOM    254  CG  GLU A  33       2.956 -13.973  10.307  1.00 54.87           C  
ATOM    255  CD  GLU A  33       2.278 -12.991  11.248  1.00 54.87           C  
ATOM    256  OE1 GLU A  33       1.925 -13.382  12.384  1.00 54.87           O  
ATOM    257  OE2 GLU A  33       2.096 -11.820  10.846  1.00 54.87           O  
ATOM    258  N   LYS A  34       5.188 -13.988   5.835  1.00 60.58           N  
ATOM    259  CA  LYS A  34       5.422 -13.243   4.601  1.00 60.58           C  
ATOM    260  C   LYS A  34       4.826 -13.970   3.399  1.00 60.58           C  
ATOM    261  CB  LYS A  34       6.920 -13.016   4.387  1.00 60.58           C  
ATOM    262  O   LYS A  34       4.348 -13.334   2.458  1.00 60.58           O  
ATOM    263  CG  LYS A  34       7.568 -12.126   5.438  1.00 60.58           C  
ATOM    264  CD  LYS A  34       9.055 -11.937   5.169  1.00 60.58           C  
ATOM    265  CE  LYS A  34       9.729 -11.149   6.285  1.00 60.58           C  
ATOM    266  NZ  LYS A  34      11.197 -11.001   6.049  1.00 60.58           N  
ATOM    267  N   ILE A  35       4.470 -15.262   3.519  1.00 58.40           N  
ATOM    268  CA  ILE A  35       4.236 -16.062   2.322  1.00 58.40           C  
ATOM    269  C   ILE A  35       2.737 -16.144   2.042  1.00 58.40           C  
ATOM    270  CB  ILE A  35       4.833 -17.480   2.463  1.00 58.40           C  
ATOM    271  O   ILE A  35       2.311 -16.085   0.886  1.00 58.40           O  
ATOM    272  CG1 ILE A  35       6.357 -17.406   2.606  1.00 58.40           C  
ATOM    273  CG2 ILE A  35       4.436 -18.355   1.270  1.00 58.40           C  
ATOM    274  CD1 ILE A  35       7.015 -18.742   2.921  1.00 58.40           C  
ATOM    275  N   GLU A  36       1.905 -15.236   2.772  1.00 69.47           N  
ATOM    276  CA  GLU A  36       0.480 -15.135   2.469  1.00 69.47           C  
ATOM    277  C   GLU A  36      -0.088 -13.795   2.928  1.00 69.47           C  
ATOM    278  CB  GLU A  36      -0.291 -16.285   3.121  1.00 69.47           C  
ATOM    279  O   GLU A  36      -1.259 -13.707   3.301  1.00 69.47           O  
ATOM    280  CG  GLU A  36       0.042 -17.653   2.545  1.00 69.47           C  
ATOM    281  CD  GLU A  36      -0.748 -18.783   3.187  1.00 69.47           C  
ATOM    282  OE1 GLU A  36      -0.603 -19.948   2.753  1.00 69.47           O  
ATOM    283  OE2 GLU A  36      -1.520 -18.500   4.130  1.00 69.47           O  
ATOM    284  N   ALA A  37       0.741 -12.848   2.952  1.00 77.91           N  
ATOM    285  CA  ALA A  37       0.384 -11.583   3.589  1.00 77.91           C  
ATOM    286  C   ALA A  37      -0.753 -10.893   2.841  1.00 77.91           C  
ATOM    287  CB  ALA A  37       1.601 -10.664   3.666  1.00 77.91           C  
ATOM    288  O   ALA A  37      -1.697 -10.394   3.457  1.00 77.91           O  
ATOM    289  N   ALA A  38      -0.762 -10.968   1.528  1.00 82.12           N  
ATOM    290  CA  ALA A  38      -1.820 -10.302   0.772  1.00 82.12           C  
ATOM    291  C   ALA A  38      -3.161 -11.002   0.973  1.00 82.12           C  
ATOM    292  CB  ALA A  38      -1.464 -10.254  -0.712  1.00 82.12           C  
ATOM    293  O   ALA A  38      -4.192 -10.346   1.139  1.00 82.12           O  
ATOM    294  N   SER A  39      -3.185 -12.338   0.947  1.00 84.74           N  
ATOM    295  CA  SER A  39      -4.398 -13.110   1.194  1.00 84.74           C  
ATOM    296  C   SER A  39      -4.940 -12.855   2.597  1.00 84.74           C  
ATOM    297  CB  SER A  39      -4.132 -14.604   1.005  1.00 84.74           C  
ATOM    298  O   SER A  39      -6.153 -12.752   2.790  1.00 84.74           O  
ATOM    299  OG  SER A  39      -3.732 -14.879  -0.326  1.00 84.74           O  
ATOM    300  N   GLU A  40      -4.079 -12.756   3.481  1.00 86.80           N  
ATOM    301  CA  GLU A  40      -4.485 -12.464   4.852  1.00 86.80           C  
ATOM    302  C   GLU A  40      -5.086 -11.066   4.964  1.00 86.80           C  
ATOM    303  CB  GLU A  40      -3.296 -12.603   5.806  1.00 86.80           C  
ATOM    304  O   GLU A  40      -6.027 -10.849   5.730  1.00 86.80           O  
ATOM    305  CG  GLU A  40      -2.845 -14.041   6.021  1.00 86.80           C  
ATOM    306  CD  GLU A  40      -3.907 -14.911   6.674  1.00 86.80           C  
ATOM    307  OE1 GLU A  40      -4.043 -16.094   6.287  1.00 86.80           O  
ATOM    308  OE2 GLU A  40      -4.609 -14.406   7.578  1.00 86.80           O  
ATOM    309  N   VAL A  41      -4.457 -10.143   4.267  1.00 88.08           N  
ATOM    310  CA  VAL A  41      -5.028  -8.801   4.222  1.00 88.08           C  
ATOM    311  C   VAL A  41      -6.461  -8.866   3.699  1.00 88.08           C  
ATOM    312  CB  VAL A  41      -4.182  -7.853   3.342  1.00 88.08           C  
ATOM    313  O   VAL A  41      -7.357  -8.214   4.241  1.00 88.08           O  
ATOM    314  CG1 VAL A  41      -4.918  -6.536   3.105  1.00 88.08           C  
ATOM    315  CG2 VAL A  41      -2.821  -7.600   3.987  1.00 88.08           C  
ATOM    316  N   LEU A  42      -6.656  -9.639   2.693  1.00 88.71           N  
ATOM    317  CA  LEU A  42      -7.987  -9.808   2.120  1.00 88.71           C  
ATOM    318  C   LEU A  42      -8.956 -10.373   3.154  1.00 88.71           C  
ATOM    319  CB  LEU A  42      -7.933 -10.728   0.898  1.00 88.71           C  
ATOM    320  O   LEU A  42     -10.046  -9.831   3.350  1.00 88.71           O  
ATOM    321  CG  LEU A  42      -9.257 -10.973   0.174  1.00 88.71           C  
ATOM    322  CD1 LEU A  42      -9.846  -9.654  -0.315  1.00 88.71           C  
ATOM    323  CD2 LEU A  42      -9.061 -11.941  -0.988  1.00 88.71           C  
ATOM    324  N   LYS A  43      -8.569 -11.387   3.783  1.00 90.00           N  
ATOM    325  CA  LYS A  43      -9.412 -12.033   4.785  1.00 90.00           C  
ATOM    326  C   LYS A  43      -9.766 -11.068   5.912  1.00 90.00           C  
ATOM    327  CB  LYS A  43      -8.716 -13.271   5.354  1.00 90.00           C  
ATOM    328  O   LYS A  43     -10.931 -10.956   6.298  1.00 90.00           O  
ATOM    329  CG  LYS A  43      -8.660 -14.447   4.391  1.00 90.00           C  
ATOM    330  CD  LYS A  43      -7.980 -15.655   5.023  1.00 90.00           C  
ATOM    331  CE  LYS A  43      -7.796 -16.784   4.018  1.00 90.00           C  
ATOM    332  NZ  LYS A  43      -7.037 -17.929   4.604  1.00 90.00           N  
ATOM    333  N   LEU A  44      -8.738 -10.370   6.371  1.00 90.25           N  
ATOM    334  CA  LEU A  44      -8.925  -9.438   7.478  1.00 90.25           C  
ATOM    335  C   LEU A  44      -9.860  -8.301   7.079  1.00 90.25           C  
ATOM    336  CB  LEU A  44      -7.579  -8.871   7.935  1.00 90.25           C  
ATOM    337  O   LEU A  44     -10.720  -7.894   7.863  1.00 90.25           O  
ATOM    338  CG  LEU A  44      -6.711  -9.793   8.793  1.00 90.25           C  
ATOM    339  CD1 LEU A  44      -5.325  -9.188   8.987  1.00 90.25           C  
ATOM    340  CD2 LEU A  44      -7.378 -10.056  10.139  1.00 90.25           C  
ATOM    341  N   THR A  45      -9.653  -7.815   5.900  1.00 89.93           N  
ATOM    342  CA  THR A  45     -10.440  -6.677   5.437  1.00 89.93           C  
ATOM    343  C   THR A  45     -11.904  -7.069   5.259  1.00 89.93           C  
ATOM    344  CB  THR A  45      -9.890  -6.121   4.110  1.00 89.93           C  
ATOM    345  O   THR A  45     -12.804  -6.305   5.614  1.00 89.93           O  
ATOM    346  CG2 THR A  45     -10.587  -4.819   3.729  1.00 89.93           C  
ATOM    347  OG1 THR A  45      -8.485  -5.875   4.247  1.00 89.93           O  
ATOM    348  N   VAL A  46     -12.181  -8.237   4.741  1.00 91.01           N  
ATOM    349  CA  VAL A  46     -13.541  -8.730   4.549  1.00 91.01           C  
ATOM    350  C   VAL A  46     -14.228  -8.895   5.903  1.00 91.01           C  
ATOM    351  CB  VAL A  46     -13.555 -10.069   3.778  1.00 91.01           C  
ATOM    352  O   VAL A  46     -15.399  -8.540   6.059  1.00 91.01           O  
ATOM    353  CG1 VAL A  46     -14.933 -10.724   3.858  1.00 91.01           C  
ATOM    354  CG2 VAL A  46     -13.147  -9.850   2.322  1.00 91.01           C  
ATOM    355  N   LYS A  47     -13.498  -9.424   6.782  1.00 90.24           N  
ATOM    356  CA  LYS A  47     -14.030  -9.557   8.135  1.00 90.24           C  
ATOM    357  C   LYS A  47     -14.386  -8.194   8.722  1.00 90.24           C  
ATOM    358  CB  LYS A  47     -13.025 -10.271   9.040  1.00 90.24           C  
ATOM    359  O   LYS A  47     -15.459  -8.024   9.305  1.00 90.24           O  
ATOM    360  CG  LYS A  47     -13.542 -10.545  10.445  1.00 90.24           C  
ATOM    361  CD  LYS A  47     -12.496 -11.249  11.299  1.00 90.24           C  
ATOM    362  CE  LYS A  47     -12.984 -11.455  12.726  1.00 90.24           C  
ATOM    363  NZ  LYS A  47     -11.940 -12.096  13.581  1.00 90.24           N  
ATOM    364  N   ALA A  48     -13.472  -7.246   8.594  1.00 87.28           N  
ATOM    365  CA  ALA A  48     -13.692  -5.892   9.096  1.00 87.28           C  
ATOM    366  C   ALA A  48     -14.909  -5.252   8.434  1.00 87.28           C  
ATOM    367  CB  ALA A  48     -12.451  -5.031   8.868  1.00 87.28           C  
ATOM    368  O   ALA A  48     -15.665  -4.525   9.082  1.00 87.28           O  
ATOM    369  N   GLN A  49     -15.112  -5.518   7.175  1.00 88.50           N  
ATOM    370  CA  GLN A  49     -16.263  -5.008   6.437  1.00 88.50           C  
ATOM    371  C   GLN A  49     -17.571  -5.496   7.053  1.00 88.50           C  
ATOM    372  CB  GLN A  49     -16.188  -5.425   4.967  1.00 88.50           C  
ATOM    373  O   GLN A  49     -18.512  -4.717   7.224  1.00 88.50           O  
ATOM    374  CG  GLN A  49     -17.207  -4.728   4.077  1.00 88.50           C  
ATOM    375  CD  GLN A  49     -17.129  -5.179   2.631  1.00 88.50           C  
ATOM    376  NE2 GLN A  49     -17.732  -4.405   1.734  1.00 88.50           N  
ATOM    377  OE1 GLN A  49     -16.532  -6.215   2.321  1.00 88.50           O  
ATOM    378  N   LYS A  50     -17.599  -6.771   7.374  1.00 86.32           N  
ATOM    379  CA  LYS A  50     -18.790  -7.384   7.954  1.00 86.32           C  
ATOM    380  C   LYS A  50     -19.112  -6.779   9.318  1.00 86.32           C  
ATOM    381  CB  LYS A  50     -18.607  -8.897   8.083  1.00 86.32           C  
ATOM    382  O   LYS A  50     -20.277  -6.526   9.631  1.00 86.32           O  
ATOM    383  CG  LYS A  50     -18.683  -9.645   6.760  1.00 86.32           C  
ATOM    384  CD  LYS A  50     -18.545 -11.148   6.959  1.00 86.32           C  
ATOM    385  CE  LYS A  50     -18.541 -11.891   5.629  1.00 86.32           C  
ATOM    386  NZ  LYS A  50     -18.320 -13.357   5.814  1.00 86.32           N  
ATOM    387  N   GLU A  51     -18.106  -6.492  10.035  1.00 82.42           N  
ATOM    388  CA  GLU A  51     -18.271  -5.925  11.370  1.00 82.42           C  
ATOM    389  C   GLU A  51     -18.777  -4.487  11.300  1.00 82.42           C  
ATOM    390  CB  GLU A  51     -16.953  -5.982  12.145  1.00 82.42           C  
ATOM    391  O   GLU A  51     -19.533  -4.046  12.168  1.00 82.42           O  
ATOM    392  CG  GLU A  51     -16.540  -7.389  12.555  1.00 82.42           C  
ATOM    393  CD  GLU A  51     -15.180  -7.442  13.232  1.00 82.42           C  
ATOM    394  OE1 GLU A  51     -14.741  -8.546  13.625  1.00 82.42           O  
ATOM    395  OE2 GLU A  51     -14.550  -6.370  13.372  1.00 82.42           O  
ATOM    396  N   CYS A  52     -18.390  -3.833  10.225  1.00 79.90           N  
ATOM    397  CA  CYS A  52     -18.751  -2.430  10.058  1.00 79.90           C  
ATOM    398  C   CYS A  52     -20.159  -2.293   9.492  1.00 79.90           C  
ATOM    399  CB  CYS A  52     -17.752  -1.725   9.142  1.00 79.90           C  
ATOM    400  O   CYS A  52     -20.787  -1.241   9.626  1.00 79.90           O  
ATOM    401  SG  CYS A  52     -16.134  -1.454   9.899  1.00 79.90           S  
ATOM    402  N   ASP A  53     -20.679  -3.345   8.836  1.00 76.28           N  
ATOM    403  CA  ASP A  53     -22.020  -3.334   8.258  1.00 76.28           C  
ATOM    404  C   ASP A  53     -23.080  -3.122   9.336  1.00 76.28           C  
ATOM    405  CB  ASP A  53     -22.289  -4.637   7.503  1.00 76.28           C  
ATOM    406  O   ASP A  53     -24.079  -2.438   9.105  1.00 76.28           O  
ATOM    407  CG  ASP A  53     -21.743  -4.625   6.086  1.00 76.28           C  
ATOM    408  OD1 ASP A  53     -21.312  -3.553   5.607  1.00 76.28           O  
ATOM    409  OD2 ASP A  53     -21.747  -5.695   5.441  1.00 76.28           O  
ATOM    410  N   ASP A  54     -22.679  -3.364  10.484  1.00 74.71           N  
ATOM    411  CA  ASP A  54     -23.649  -3.276  11.571  1.00 74.71           C  
ATOM    412  C   ASP A  54     -23.617  -1.897  12.226  1.00 74.71           C  
ATOM    413  CB  ASP A  54     -23.382  -4.361  12.616  1.00 74.71           C  
ATOM    414  O   ASP A  54     -24.650  -1.390  12.667  1.00 74.71           O  
ATOM    415  CG  ASP A  54     -23.655  -5.763  12.099  1.00 74.71           C  
ATOM    416  OD1 ASP A  54     -24.385  -5.911  11.096  1.00 74.71           O  
ATOM    417  OD2 ASP A  54     -23.137  -6.727  12.703  1.00 74.71           O  
ATOM    418  N   LYS A  55     -22.562  -1.107  12.021  1.00 76.92           N  
ATOM    419  CA  LYS A  55     -22.291   0.061  12.855  1.00 76.92           C  
ATOM    420  C   LYS A  55     -22.333   1.346  12.032  1.00 76.92           C  
ATOM    421  CB  LYS A  55     -20.933  -0.075  13.545  1.00 76.92           C  
ATOM    422  O   LYS A  55     -22.476   2.438  12.584  1.00 76.92           O  
ATOM    423  CG  LYS A  55     -20.867  -1.204  14.563  1.00 76.92           C  
ATOM    424  CD  LYS A  55     -19.544  -1.198  15.319  1.00 76.92           C  
ATOM    425  CE  LYS A  55     -19.469  -2.340  16.324  1.00 76.92           C  
ATOM    426  NZ  LYS A  55     -18.163  -2.354  17.049  1.00 76.92           N  
ATOM    427  N   ALA A  56     -22.459   1.292  10.643  1.00 81.48           N  
ATOM    428  CA  ALA A  56     -22.528   2.417   9.713  1.00 81.48           C  
ATOM    429  C   ALA A  56     -21.530   3.506  10.095  1.00 81.48           C  
ATOM    430  CB  ALA A  56     -23.943   2.987   9.672  1.00 81.48           C  
ATOM    431  O   ALA A  56     -21.872   4.691  10.116  1.00 81.48           O  
ATOM    432  N   TRP A  57     -20.232   3.192  10.327  1.00 85.84           N  
ATOM    433  CA  TRP A  57     -19.184   4.138  10.697  1.00 85.84           C  
ATOM    434  C   TRP A  57     -18.823   5.038   9.521  1.00 85.84           C  
ATOM    435  CB  TRP A  57     -17.938   3.395  11.189  1.00 85.84           C  
ATOM    436  O   TRP A  57     -18.714   4.572   8.385  1.00 85.84           O  
ATOM    437  CG  TRP A  57     -18.129   2.686  12.496  1.00 85.84           C  
ATOM    438  CD1 TRP A  57     -19.144   2.870  13.394  1.00 85.84           C  
ATOM    439  CD2 TRP A  57     -17.276   1.681  13.055  1.00 85.84           C  
ATOM    440  CE2 TRP A  57     -17.837   1.300  14.294  1.00 85.84           C  
ATOM    441  CE3 TRP A  57     -16.093   1.066  12.627  1.00 85.84           C  
ATOM    442  NE1 TRP A  57     -18.974   2.039  14.477  1.00 85.84           N  
ATOM    443  CH2 TRP A  57     -16.094  -0.258  14.668  1.00 85.84           C  
ATOM    444  CZ2 TRP A  57     -17.252   0.329  15.111  1.00 85.84           C  
ATOM    445  CZ3 TRP A  57     -15.512   0.099  13.441  1.00 85.84           C  
ATOM    446  N   ARG A  58     -18.678   6.375   9.862  1.00 87.36           N  
ATOM    447  CA  ARG A  58     -18.258   7.356   8.867  1.00 87.36           C  
ATOM    448  C   ARG A  58     -17.143   8.243   9.410  1.00 87.36           C  
ATOM    449  CB  ARG A  58     -19.444   8.216   8.426  1.00 87.36           C  
ATOM    450  O   ARG A  58     -17.012   8.412  10.624  1.00 87.36           O  
ATOM    451  CG  ARG A  58     -20.589   7.422   7.818  1.00 87.36           C  
ATOM    452  CD  ARG A  58     -21.745   8.323   7.407  1.00 87.36           C  
ATOM    453  NE  ARG A  58     -21.531   8.906   6.086  1.00 87.36           N  
ATOM    454  NH1 ARG A  58     -23.720   8.652   5.392  1.00 87.36           N  
ATOM    455  NH2 ARG A  58     -22.170   9.592   3.989  1.00 87.36           N  
ATOM    456  CZ  ARG A  58     -22.474   9.049   5.158  1.00 87.36           C  
ATOM    457  N   PHE A  59     -16.252   8.693   8.507  1.00 84.88           N  
ATOM    458  CA  PHE A  59     -15.227   9.632   8.945  1.00 84.88           C  
ATOM    459  C   PHE A  59     -14.951  10.674   7.867  1.00 84.88           C  
ATOM    460  CB  PHE A  59     -13.935   8.892   9.304  1.00 84.88           C  
ATOM    461  O   PHE A  59     -15.308  10.480   6.704  1.00 84.88           O  
ATOM    462  CG  PHE A  59     -13.246   8.267   8.121  1.00 84.88           C  
ATOM    463  CD1 PHE A  59     -13.663   7.037   7.626  1.00 84.88           C  
ATOM    464  CD2 PHE A  59     -12.180   8.909   7.504  1.00 84.88           C  
ATOM    465  CE1 PHE A  59     -13.027   6.456   6.531  1.00 84.88           C  
ATOM    466  CE2 PHE A  59     -11.539   8.334   6.410  1.00 84.88           C  
ATOM    467  CZ  PHE A  59     -11.964   7.108   5.926  1.00 84.88           C  
ATOM    468  N   ARG A  60     -14.434  11.844   8.375  1.00 84.86           N  
ATOM    469  CA  ARG A  60     -14.117  12.948   7.475  1.00 84.86           C  
ATOM    470  C   ARG A  60     -12.670  12.870   7.001  1.00 84.86           C  
ATOM    471  CB  ARG A  60     -14.371  14.292   8.163  1.00 84.86           C  
ATOM    472  O   ARG A  60     -11.748  12.783   7.815  1.00 84.86           O  
ATOM    473  CG  ARG A  60     -14.366  15.480   7.214  1.00 84.86           C  
ATOM    474  CD  ARG A  60     -14.815  16.758   7.909  1.00 84.86           C  
ATOM    475  NE  ARG A  60     -14.829  17.894   6.991  1.00 84.86           N  
ATOM    476  NH1 ARG A  60     -15.810  19.355   8.487  1.00 84.86           N  
ATOM    477  NH2 ARG A  60     -15.264  20.063   6.376  1.00 84.86           N  
ATOM    478  CZ  ARG A  60     -15.301  19.101   7.287  1.00 84.86           C  
ATOM    479  N   ARG A  61     -12.484  12.883   5.672  1.00 81.90           N  
ATOM    480  CA  ARG A  61     -11.156  12.839   5.069  1.00 81.90           C  
ATOM    481  C   ARG A  61     -10.464  14.195   5.171  1.00 81.90           C  
ATOM    482  CB  ARG A  61     -11.244  12.405   3.605  1.00 81.90           C  
ATOM    483  O   ARG A  61     -11.096  15.197   5.511  1.00 81.90           O  
ATOM    484  CG  ARG A  61     -11.704  10.968   3.415  1.00 81.90           C  
ATOM    485  CD  ARG A  61     -11.616  10.536   1.958  1.00 81.90           C  
ATOM    486  NE  ARG A  61     -11.979   9.132   1.790  1.00 81.90           N  
ATOM    487  NH1 ARG A  61     -11.533   9.073  -0.476  1.00 81.90           N  
ATOM    488  NH2 ARG A  61     -12.285   7.193   0.597  1.00 81.90           N  
ATOM    489  CZ  ARG A  61     -11.932   8.469   0.637  1.00 81.90           C  
ATOM    490  N   LYS A  62      -9.223  14.150   4.751  1.00 75.72           N  
ATOM    491  CA  LYS A  62      -8.440  15.382   4.775  1.00 75.72           C  
ATOM    492  C   LYS A  62      -8.964  16.386   3.751  1.00 75.72           C  
ATOM    493  CB  LYS A  62      -6.963  15.086   4.510  1.00 75.72           C  
ATOM    494  O   LYS A  62      -8.878  17.597   3.962  1.00 75.72           O  
ATOM    495  CG  LYS A  62      -6.252  14.400   5.667  1.00 75.72           C  
ATOM    496  CD  LYS A  62      -4.760  14.253   5.399  1.00 75.72           C  
ATOM    497  CE  LYS A  62      -4.050  13.552   6.549  1.00 75.72           C  
ATOM    498  NZ  LYS A  62      -2.594  13.369   6.272  1.00 75.72           N  
ATOM    499  N   ASP A  63      -9.557  15.847   2.762  1.00 78.80           N  
ATOM    500  CA  ASP A  63     -10.058  16.695   1.685  1.00 78.80           C  
ATOM    501  C   ASP A  63     -11.463  17.206   1.997  1.00 78.80           C  
ATOM    502  CB  ASP A  63     -10.059  15.933   0.358  1.00 78.80           C  
ATOM    503  O   ASP A  63     -12.059  17.927   1.195  1.00 78.80           O  
ATOM    504  CG  ASP A  63     -10.987  14.731   0.364  1.00 78.80           C  
ATOM    505  OD1 ASP A  63     -11.687  14.506   1.375  1.00 78.80           O  
ATOM    506  OD2 ASP A  63     -11.017  14.000  -0.649  1.00 78.80           O  
ATOM    507  N   GLY A  64     -11.979  16.805   3.146  1.00 82.98           N  
ATOM    508  CA  GLY A  64     -13.237  17.357   3.624  1.00 82.98           C  
ATOM    509  C   GLY A  64     -14.433  16.482   3.303  1.00 82.98           C  
ATOM    510  O   GLY A  64     -15.540  16.734   3.783  1.00 82.98           O  
ATOM    511  N   ALA A  65     -14.199  15.375   2.618  1.00 86.17           N  
ATOM    512  CA  ALA A  65     -15.275  14.466   2.231  1.00 86.17           C  
ATOM    513  C   ALA A  65     -15.582  13.473   3.349  1.00 86.17           C  
ATOM    514  CB  ALA A  65     -14.908  13.722   0.949  1.00 86.17           C  
ATOM    515  O   ALA A  65     -14.676  13.021   4.053  1.00 86.17           O  
ATOM    516  N   THR A  66     -16.905  13.263   3.573  1.00 88.45           N  
ATOM    517  CA  THR A  66     -17.325  12.227   4.510  1.00 88.45           C  
ATOM    518  C   THR A  66     -17.526  10.896   3.791  1.00 88.45           C  
ATOM    519  CB  THR A  66     -18.625  12.624   5.235  1.00 88.45           C  
ATOM    520  O   THR A  66     -18.249  10.826   2.795  1.00 88.45           O  
ATOM    521  CG2 THR A  66     -19.039  11.558   6.244  1.00 88.45           C  
ATOM    522  OG1 THR A  66     -18.422  13.864   5.923  1.00 88.45           O  
ATOM    523  N   VAL A  67     -16.764   9.914   4.337  1.00 88.29           N  
ATOM    524  CA  VAL A  67     -16.833   8.617   3.672  1.00 88.29           C  
ATOM    525  C   VAL A  67     -17.151   7.528   4.694  1.00 88.29           C  
ATOM    526  CB  VAL A  67     -15.517   8.287   2.933  1.00 88.29           C  
ATOM    527  O   VAL A  67     -16.845   7.672   5.880  1.00 88.29           O  
ATOM    528  CG1 VAL A  67     -15.281   9.269   1.787  1.00 88.29           C  
ATOM    529  CG2 VAL A  67     -14.340   8.305   3.907  1.00 88.29           C  
ATOM    530  N   SER A  68     -17.778   6.517   4.132  1.00 89.21           N  
ATOM    531  CA  SER A  68     -18.091   5.369   4.977  1.00 89.21           C  
ATOM    532  C   SER A  68     -16.893   4.434   5.106  1.00 89.21           C  
ATOM    533  CB  SER A  68     -19.289   4.601   4.416  1.00 89.21           C  
ATOM    534  O   SER A  68     -16.198   4.168   4.123  1.00 89.21           O  
ATOM    535  OG  SER A  68     -19.393   3.322   5.017  1.00 89.21           O  
ATOM    536  N   VAL A  69     -16.624   3.963   6.297  1.00 88.72           N  
ATOM    537  CA  VAL A  69     -15.547   3.015   6.562  1.00 88.72           C  
ATOM    538  C   VAL A  69     -15.713   1.783   5.675  1.00 88.72           C  
ATOM    539  CB  VAL A  69     -15.512   2.600   8.050  1.00 88.72           C  
ATOM    540  O   VAL A  69     -14.736   1.276   5.118  1.00 88.72           O  
ATOM    541  CG1 VAL A  69     -14.494   1.482   8.275  1.00 88.72           C  
ATOM    542  CG2 VAL A  69     -15.190   3.805   8.932  1.00 88.72           C  
ATOM    543  N   ARG A  70     -16.865   1.405   5.507  1.00 88.94           N  
ATOM    544  CA  ARG A  70     -17.175   0.247   4.674  1.00 88.94           C  
ATOM    545  C   ARG A  70     -16.706   0.464   3.239  1.00 88.94           C  
ATOM    546  CB  ARG A  70     -18.676  -0.045   4.696  1.00 88.94           C  
ATOM    547  O   ARG A  70     -16.133  -0.438   2.625  1.00 88.94           O  
ATOM    548  CG  ARG A  70     -19.080  -1.258   3.874  1.00 88.94           C  
ATOM    549  CD  ARG A  70     -20.593  -1.418   3.809  1.00 88.94           C  
ATOM    550  NE  ARG A  70     -20.979  -2.564   2.992  1.00 88.94           N  
ATOM    551  NH1 ARG A  70     -23.247  -2.326   3.362  1.00 88.94           N  
ATOM    552  NH2 ARG A  70     -22.470  -4.025   2.034  1.00 88.94           N  
ATOM    553  CZ  ARG A  70     -22.231  -2.969   2.798  1.00 88.94           C  
ATOM    554  N   ASP A  71     -17.000   1.595   2.758  1.00 88.44           N  
ATOM    555  CA  ASP A  71     -16.626   1.908   1.382  1.00 88.44           C  
ATOM    556  C   ASP A  71     -15.111   1.851   1.199  1.00 88.44           C  
ATOM    557  CB  ASP A  71     -17.152   3.288   0.983  1.00 88.44           C  
ATOM    558  O   ASP A  71     -14.621   1.330   0.195  1.00 88.44           O  
ATOM    559  CG  ASP A  71     -18.654   3.309   0.764  1.00 88.44           C  
ATOM    560  OD1 ASP A  71     -19.274   2.227   0.682  1.00 88.44           O  
ATOM    561  OD2 ASP A  71     -19.223   4.418   0.670  1.00 88.44           O  
ATOM    562  N   VAL A  72     -14.447   2.365   2.156  1.00 89.62           N  
ATOM    563  CA  VAL A  72     -12.989   2.359   2.080  1.00 89.62           C  
ATOM    564  C   VAL A  72     -12.475   0.923   2.131  1.00 89.62           C  
ATOM    565  CB  VAL A  72     -12.359   3.192   3.218  1.00 89.62           C  
ATOM    566  O   VAL A  72     -11.583   0.549   1.365  1.00 89.62           O  
ATOM    567  CG1 VAL A  72     -10.834   3.102   3.172  1.00 89.62           C  
ATOM    568  CG2 VAL A  72     -12.814   4.648   3.129  1.00 89.62           C  
ATOM    569  N   LEU A  73     -12.995   0.146   2.988  1.00 91.30           N  
ATOM    570  CA  LEU A  73     -12.606  -1.254   3.113  1.00 91.30           C  
ATOM    571  C   LEU A  73     -12.910  -2.020   1.830  1.00 91.30           C  
ATOM    572  CB  LEU A  73     -13.328  -1.907   4.295  1.00 91.30           C  
ATOM    573  O   LEU A  73     -12.137  -2.890   1.423  1.00 91.30           O  
ATOM    574  CG  LEU A  73     -12.899  -1.447   5.689  1.00 91.30           C  
ATOM    575  CD1 LEU A  73     -13.838  -2.017   6.747  1.00 91.30           C  
ATOM    576  CD2 LEU A  73     -11.458  -1.860   5.969  1.00 91.30           C  
ATOM    577  N   THR A  74     -14.007  -1.685   1.238  1.00 90.90           N  
ATOM    578  CA  THR A  74     -14.367  -2.303  -0.033  1.00 90.90           C  
ATOM    579  C   THR A  74     -13.313  -2.006  -1.096  1.00 90.90           C  
ATOM    580  CB  THR A  74     -15.744  -1.816  -0.521  1.00 90.90           C  
ATOM    581  O   THR A  74     -12.940  -2.890  -1.871  1.00 90.90           O  
ATOM    582  CG2 THR A  74     -16.090  -2.418  -1.879  1.00 90.90           C  
ATOM    583  OG1 THR A  74     -16.745  -2.202   0.430  1.00 90.90           O  
ATOM    584  N   LYS A  75     -12.885  -0.845  -1.097  1.00 90.09           N  
ATOM    585  CA  LYS A  75     -11.836  -0.463  -2.037  1.00 90.09           C  
ATOM    586  C   LYS A  75     -10.560  -1.264  -1.793  1.00 90.09           C  
ATOM    587  CB  LYS A  75     -11.542   1.035  -1.934  1.00 90.09           C  
ATOM    588  O   LYS A  75      -9.916  -1.719  -2.741  1.00 90.09           O  
ATOM    589  CG  LYS A  75     -12.632   1.921  -2.517  1.00 90.09           C  
ATOM    590  CD  LYS A  75     -12.292   3.398  -2.367  1.00 90.09           C  
ATOM    591  CE  LYS A  75     -13.418   4.287  -2.878  1.00 90.09           C  
ATOM    592  NZ  LYS A  75     -13.135   5.734  -2.636  1.00 90.09           N  
ATOM    593  N   ILE A  76     -10.213  -1.375  -0.575  1.00 91.49           N  
ATOM    594  CA  ILE A  76      -9.019  -2.134  -0.220  1.00 91.49           C  
ATOM    595  C   ILE A  76      -9.155  -3.572  -0.718  1.00 91.49           C  
ATOM    596  CB  ILE A  76      -8.770  -2.116   1.304  1.00 91.49           C  
ATOM    597  O   ILE A  76      -8.216  -4.128  -1.292  1.00 91.49           O  
ATOM    598  CG1 ILE A  76      -8.446  -0.694   1.775  1.00 91.49           C  
ATOM    599  CG2 ILE A  76      -7.646  -3.087   1.679  1.00 91.49           C  
ATOM    600  CD1 ILE A  76      -8.411  -0.536   3.289  1.00 91.49           C  
ATOM    601  N   VAL A  77     -10.297  -4.175  -0.520  1.00 90.85           N  
ATOM    602  CA  VAL A  77     -10.561  -5.535  -0.980  1.00 90.85           C  
ATOM    603  C   VAL A  77     -10.322  -5.627  -2.485  1.00 90.85           C  
ATOM    604  CB  VAL A  77     -12.002  -5.978  -0.641  1.00 90.85           C  
ATOM    605  O   VAL A  77      -9.661  -6.553  -2.960  1.00 90.85           O  
ATOM    606  CG1 VAL A  77     -12.367  -7.253  -1.400  1.00 90.85           C  
ATOM    607  CG2 VAL A  77     -12.155  -6.187   0.865  1.00 90.85           C  
ATOM    608  N   LYS A  78     -10.791  -4.698  -3.156  1.00 89.62           N  
ATOM    609  CA  LYS A  78     -10.676  -4.715  -4.611  1.00 89.62           C  
ATOM    610  C   LYS A  78      -9.216  -4.629  -5.049  1.00 89.62           C  
ATOM    611  CB  LYS A  78     -11.476  -3.566  -5.227  1.00 89.62           C  
ATOM    612  O   LYS A  78      -8.794  -5.342  -5.962  1.00 89.62           O  
ATOM    613  CG  LYS A  78     -12.984  -3.751  -5.152  1.00 89.62           C  
ATOM    614  CD  LYS A  78     -13.721  -2.646  -5.897  1.00 89.62           C  
ATOM    615  CE  LYS A  78     -15.227  -2.870  -5.885  1.00 89.62           C  
ATOM    616  NZ  LYS A  78     -15.961  -1.740  -6.528  1.00 89.62           N  
ATOM    617  N   TRP A  79      -8.479  -3.765  -4.368  1.00 88.54           N  
ATOM    618  CA  TRP A  79      -7.066  -3.625  -4.703  1.00 88.54           C  
ATOM    619  C   TRP A  79      -6.312  -4.923  -4.436  1.00 88.54           C  
ATOM    620  CB  TRP A  79      -6.435  -2.479  -3.907  1.00 88.54           C  
ATOM    621  O   TRP A  79      -5.518  -5.370  -5.267  1.00 88.54           O  
ATOM    622  CG  TRP A  79      -6.921  -1.119  -4.308  1.00 88.54           C  
ATOM    623  CD1 TRP A  79      -7.473  -0.168  -3.495  1.00 88.54           C  
ATOM    624  CD2 TRP A  79      -6.903  -0.559  -5.625  1.00 88.54           C  
ATOM    625  CE2 TRP A  79      -7.459   0.736  -5.537  1.00 88.54           C  
ATOM    626  CE3 TRP A  79      -6.468  -1.027  -6.872  1.00 88.54           C  
ATOM    627  NE1 TRP A  79      -7.799   0.950  -4.228  1.00 88.54           N  
ATOM    628  CH2 TRP A  79      -7.159   1.086  -7.858  1.00 88.54           C  
ATOM    629  CZ2 TRP A  79      -7.592   1.569  -6.650  1.00 88.54           C  
ATOM    630  CZ3 TRP A  79      -6.602  -0.197  -7.979  1.00 88.54           C  
ATOM    631  N   VAL A  80      -6.589  -5.480  -3.342  1.00 88.18           N  
ATOM    632  CA  VAL A  80      -5.883  -6.697  -2.953  1.00 88.18           C  
ATOM    633  C   VAL A  80      -6.259  -7.836  -3.897  1.00 88.18           C  
ATOM    634  CB  VAL A  80      -6.193  -7.091  -1.492  1.00 88.18           C  
ATOM    635  O   VAL A  80      -5.400  -8.621  -4.307  1.00 88.18           O  
ATOM    636  CG1 VAL A  80      -5.471  -8.384  -1.116  1.00 88.18           C  
ATOM    637  CG2 VAL A  80      -5.802  -5.961  -0.541  1.00 88.18           C  
ATOM    638  N   GLU A  81      -7.550  -7.968  -4.226  1.00 87.00           N  
ATOM    639  CA  GLU A  81      -8.005  -8.993  -5.161  1.00 87.00           C  
ATOM    640  C   GLU A  81      -7.285  -8.876  -6.501  1.00 87.00           C  
ATOM    641  CB  GLU A  81      -9.519  -8.900  -5.366  1.00 87.00           C  
ATOM    642  O   GLU A  81      -6.861  -9.882  -7.074  1.00 87.00           O  
ATOM    643  CG  GLU A  81     -10.332  -9.483  -4.220  1.00 87.00           C  
ATOM    644  CD  GLU A  81     -11.833  -9.328  -4.409  1.00 87.00           C  
ATOM    645  OE1 GLU A  81     -12.607 -10.040  -3.730  1.00 87.00           O  
ATOM    646  OE2 GLU A  81     -12.238  -8.489  -5.244  1.00 87.00           O  
ATOM    647  N   HIS A  82      -7.210  -7.673  -6.880  1.00 83.50           N  
ATOM    648  CA  HIS A  82      -6.521  -7.439  -8.145  1.00 83.50           C  
ATOM    649  C   HIS A  82      -5.049  -7.823  -8.049  1.00 83.50           C  
ATOM    650  CB  HIS A  82      -6.655  -5.974  -8.565  1.00 83.50           C  
ATOM    651  O   HIS A  82      -4.493  -8.407  -8.983  1.00 83.50           O  
ATOM    652  CG  HIS A  82      -6.264  -5.719  -9.986  1.00 83.50           C  
ATOM    653  CD2 HIS A  82      -5.183  -5.098 -10.512  1.00 83.50           C  
ATOM    654  ND1 HIS A  82      -7.037  -6.122 -11.053  1.00 83.50           N  
ATOM    655  CE1 HIS A  82      -6.444  -5.760 -12.179  1.00 83.50           C  
ATOM    656  NE2 HIS A  82      -5.317  -5.136 -11.878  1.00 83.50           N  
ATOM    657  N   PHE A  83      -4.443  -7.431  -7.008  1.00 83.33           N  
ATOM    658  CA  PHE A  83      -3.042  -7.774  -6.792  1.00 83.33           C  
ATOM    659  C   PHE A  83      -2.843  -9.284  -6.821  1.00 83.33           C  
ATOM    660  CB  PHE A  83      -2.548  -7.205  -5.458  1.00 83.33           C  
ATOM    661  O   PHE A  83      -1.893  -9.779  -7.429  1.00 83.33           O  
ATOM    662  CG  PHE A  83      -1.121  -7.560  -5.138  1.00 83.33           C  
ATOM    663  CD1 PHE A  83      -0.827  -8.635  -4.308  1.00 83.33           C  
ATOM    664  CD2 PHE A  83      -0.073  -6.819  -5.668  1.00 83.33           C  
ATOM    665  CE1 PHE A  83       0.493  -8.967  -4.010  1.00 83.33           C  
ATOM    666  CE2 PHE A  83       1.249  -7.144  -5.374  1.00 83.33           C  
ATOM    667  CZ  PHE A  83       1.529  -8.217  -4.545  1.00 83.33           C  
ATOM    668  N   VAL A  84      -3.700 -10.002  -6.127  1.00 81.06           N  
ATOM    669  CA  VAL A  84      -3.595 -11.455  -6.045  1.00 81.06           C  
ATOM    670  C   VAL A  84      -3.676 -12.059  -7.445  1.00 81.06           C  
ATOM    671  CB  VAL A  84      -4.698 -12.054  -5.143  1.00 81.06           C  
ATOM    672  O   VAL A  84      -2.957 -13.010  -7.760  1.00 81.06           O  
ATOM    673  CG1 VAL A  84      -4.758 -13.572  -5.299  1.00 81.06           C  
ATOM    674  CG2 VAL A  84      -4.456 -11.673  -3.683  1.00 81.06           C  
ATOM    675  N   VAL A  85      -4.504 -11.475  -8.279  1.00 77.70           N  
ATOM    676  CA  VAL A  85      -4.679 -11.957  -9.645  1.00 77.70           C  
ATOM    677  C   VAL A  85      -3.408 -11.702 -10.450  1.00 77.70           C  
ATOM    678  CB  VAL A  85      -5.890 -11.286 -10.332  1.00 77.70           C  
ATOM    679  O   VAL A  85      -2.945 -12.577 -11.186  1.00 77.70           O  
ATOM    680  CG1 VAL A  85      -5.927 -11.634 -11.819  1.00 77.70           C  
ATOM    681  CG2 VAL A  85      -7.190 -11.705  -9.650  1.00 77.70           C  
ATOM    682  N   ILE A  86      -2.785 -10.481 -10.187  1.00 69.36           N  
ATOM    683  CA  ILE A  86      -1.601 -10.067 -10.930  1.00 69.36           C  
ATOM    684  C   ILE A  86      -0.371 -10.792 -10.388  1.00 69.36           C  
ATOM    685  CB  ILE A  86      -1.396  -8.537 -10.859  1.00 69.36           C  
ATOM    686  O   ILE A  86       0.571 -11.072 -11.133  1.00 69.36           O  
ATOM    687  CG1 ILE A  86      -2.575  -7.809 -11.513  1.00 69.36           C  
ATOM    688  CG2 ILE A  86      -0.072  -8.138 -11.518  1.00 69.36           C  
ATOM    689  CD1 ILE A  86      -2.593  -6.307 -11.261  1.00 69.36           C  
ATOM    690  N   GLY A  87      -0.331 -10.958  -9.000  1.00 62.05           N  
ATOM    691  CA  GLY A  87       0.750 -11.568  -8.242  1.00 62.05           C  
ATOM    692  C   GLY A  87       1.038 -12.998  -8.658  1.00 62.05           C  
ATOM    693  O   GLY A  87       2.174 -13.465  -8.546  1.00 62.05           O  
ATOM    694  N   ASP A  88       0.172 -13.689  -9.364  1.00 57.42           N  
ATOM    695  CA  ASP A  88       0.482 -14.995  -9.937  1.00 57.42           C  
ATOM    696  C   ASP A  88       1.485 -14.869 -11.081  1.00 57.42           C  
ATOM    697  CB  ASP A  88      -0.794 -15.681 -10.430  1.00 57.42           C  
ATOM    698  O   ASP A  88       2.331 -15.746 -11.271  1.00 57.42           O  
ATOM    699  CG  ASP A  88      -1.549 -16.395  -9.323  1.00 57.42           C  
ATOM    700  OD1 ASP A  88      -1.022 -16.501  -8.195  1.00 57.42           O  
ATOM    701  OD2 ASP A  88      -2.681 -16.860  -9.582  1.00 57.42           O  
ATOM    702  N   THR A  89       1.810 -13.637 -11.611  1.00 51.80           N  
ATOM    703  CA  THR A  89       2.706 -13.398 -12.737  1.00 51.80           C  
ATOM    704  C   THR A  89       3.938 -12.616 -12.292  1.00 51.80           C  
ATOM    705  CB  THR A  89       1.990 -12.635 -13.867  1.00 51.80           C  
ATOM    706  O   THR A  89       5.058 -12.928 -12.699  1.00 51.80           O  
ATOM    707  CG2 THR A  89       2.631 -12.928 -15.220  1.00 51.80           C  
ATOM    708  OG1 THR A  89       0.614 -13.032 -13.907  1.00 51.80           O  
ATOM    709  N   VAL A  90       3.997 -11.664 -11.205  1.00 48.28           N  
ATOM    710  CA  VAL A  90       4.978 -10.650 -10.832  1.00 48.28           C  
ATOM    711  C   VAL A  90       5.648 -11.038  -9.515  1.00 48.28           C  
ATOM    712  CB  VAL A  90       4.330  -9.252 -10.708  1.00 48.28           C  
ATOM    713  O   VAL A  90       6.841 -10.794  -9.324  1.00 48.28           O  
ATOM    714  CG1 VAL A  90       5.359  -8.219 -10.253  1.00 48.28           C  
ATOM    715  CG2 VAL A  90       3.702  -8.836 -12.037  1.00 48.28           C  
ATOM    716  N   VAL A  91       5.083 -11.861  -8.574  1.00 52.05           N  
ATOM    717  CA  VAL A  91       5.570 -12.299  -7.270  1.00 52.05           C  
ATOM    718  C   VAL A  91       6.413 -13.562  -7.431  1.00 52.05           C  
ATOM    719  CB  VAL A  91       4.407 -12.556  -6.286  1.00 52.05           C  
ATOM    720  O   VAL A  91       7.049 -14.017  -6.477  1.00 52.05           O  
ATOM    721  CG1 VAL A  91       4.936 -13.059  -4.944  1.00 52.05           C  
ATOM    722  CG2 VAL A  91       3.579 -11.286  -6.096  1.00 52.05           C  
ATOM    723  N   GLN A  92       6.567 -13.989  -8.661  1.00 51.28           N  
ATOM    724  CA  GLN A  92       7.362 -15.186  -8.914  1.00 51.28           C  
ATOM    725  C   GLN A  92       8.855 -14.875  -8.862  1.00 51.28           C  
ATOM    726  CB  GLN A  92       6.999 -15.797 -10.268  1.00 51.28           C  
ATOM    727  O   GLN A  92       9.668 -15.754  -8.565  1.00 51.28           O  
ATOM    728  CG  GLN A  92       5.655 -16.511 -10.281  1.00 51.28           C  
ATOM    729  CD  GLN A  92       5.486 -17.424 -11.481  1.00 51.28           C  
ATOM    730  NE2 GLN A  92       4.516 -18.329 -11.406  1.00 51.28           N  
ATOM    731  OE1 GLN A  92       6.221 -17.316 -12.468  1.00 51.28           O  
ATOM    732  N   TYR A  93       9.202 -13.536  -8.695  1.00 50.87           N  
ATOM    733  CA  TYR A  93      10.605 -13.185  -8.887  1.00 50.87           C  
ATOM    734  C   TYR A  93      11.288 -12.917  -7.551  1.00 50.87           C  
ATOM    735  CB  TYR A  93      10.733 -11.958  -9.795  1.00 50.87           C  
ATOM    736  O   TYR A  93      12.472 -13.215  -7.382  1.00 50.87           O  
ATOM    737  CG  TYR A  93      10.614 -12.276 -11.265  1.00 50.87           C  
ATOM    738  CD1 TYR A  93      11.722 -12.691 -12.000  1.00 50.87           C  
ATOM    739  CD2 TYR A  93       9.394 -12.160 -11.923  1.00 50.87           C  
ATOM    740  CE1 TYR A  93      11.617 -12.983 -13.356  1.00 50.87           C  
ATOM    741  CE2 TYR A  93       9.278 -12.449 -13.279  1.00 50.87           C  
ATOM    742  OH  TYR A  93      10.284 -13.148 -15.328  1.00 50.87           O  
ATOM    743  CZ  TYR A  93      10.393 -12.860 -13.986  1.00 50.87           C  
ATOM    744  N   ASP A  94      10.389 -12.853  -6.347  1.00 62.93           N  
ATOM    745  CA  ASP A  94      10.893 -12.729  -4.982  1.00 62.93           C  
ATOM    746  C   ASP A  94       9.744 -12.613  -3.982  1.00 62.93           C  
ATOM    747  CB  ASP A  94      11.820 -11.518  -4.861  1.00 62.93           C  
ATOM    748  O   ASP A  94       9.498 -11.537  -3.434  1.00 62.93           O  
ATOM    749  CG  ASP A  94      12.525 -11.443  -3.518  1.00 62.93           C  
ATOM    750  OD1 ASP A  94      12.477 -12.427  -2.748  1.00 62.93           O  
ATOM    751  OD2 ASP A  94      13.131 -10.390  -3.225  1.00 62.93           O  
ATOM    752  N   PRO A  95       9.126 -13.736  -3.844  1.00 67.20           N  
ATOM    753  CA  PRO A  95       7.939 -13.782  -2.986  1.00 67.20           C  
ATOM    754  C   PRO A  95       8.224 -13.321  -1.559  1.00 67.20           C  
ATOM    755  CB  PRO A  95       7.542 -15.260  -3.014  1.00 67.20           C  
ATOM    756  O   PRO A  95       7.362 -12.714  -0.918  1.00 67.20           O  
ATOM    757  CG  PRO A  95       8.377 -15.860  -4.097  1.00 67.20           C  
ATOM    758  CD  PRO A  95       9.482 -14.900  -4.435  1.00 67.20           C  
ATOM    759  N   GLY A  96       9.542 -13.340  -1.196  1.00 74.22           N  
ATOM    760  CA  GLY A  96       9.871 -12.983   0.174  1.00 74.22           C  
ATOM    761  C   GLY A  96       9.893 -11.485   0.412  1.00 74.22           C  
ATOM    762  O   GLY A  96       9.171 -10.977   1.272  1.00 74.22           O  
ATOM    763  N   HIS A  97      10.559 -10.729  -0.452  1.00 79.22           N  
ATOM    764  CA  HIS A  97      10.719  -9.292  -0.265  1.00 79.22           C  
ATOM    765  C   HIS A  97       9.476  -8.535  -0.720  1.00 79.22           C  
ATOM    766  CB  HIS A  97      11.948  -8.787  -1.025  1.00 79.22           C  
ATOM    767  O   HIS A  97       9.086  -7.543  -0.099  1.00 79.22           O  
ATOM    768  CG  HIS A  97      13.241  -9.320  -0.495  1.00 79.22           C  
ATOM    769  CD2 HIS A  97      14.054  -8.866   0.487  1.00 79.22           C  
ATOM    770  ND1 HIS A  97      13.836 -10.459  -0.993  1.00 79.22           N  
ATOM    771  CE1 HIS A  97      14.962 -10.683  -0.336  1.00 79.22           C  
ATOM    772  NE2 HIS A  97      15.117  -9.731   0.567  1.00 79.22           N  
ATOM    773  N   ALA A  98       8.818  -9.048  -1.706  1.00 78.99           N  
ATOM    774  CA  ALA A  98       7.628  -8.398  -2.247  1.00 78.99           C  
ATOM    775  C   ALA A  98       6.424  -8.608  -1.333  1.00 78.99           C  
ATOM    776  CB  ALA A  98       7.325  -8.923  -3.648  1.00 78.99           C  
ATOM    777  O   ALA A  98       5.430  -7.885  -1.429  1.00 78.99           O  
ATOM    778  N   ALA A  99       6.614  -9.552  -0.375  1.00 83.87           N  
ATOM    779  CA  ALA A  99       5.558  -9.834   0.594  1.00 83.87           C  
ATOM    780  C   ALA A  99       5.618  -8.863   1.769  1.00 83.87           C  
ATOM    781  CB  ALA A  99       5.662 -11.274   1.091  1.00 83.87           C  
ATOM    782  O   ALA A  99       4.633  -8.692   2.492  1.00 83.87           O  
ATOM    783  N   LEU A 100       6.730  -8.197   1.925  1.00 88.42           N  
ATOM    784  CA  LEU A 100       7.006  -7.380   3.102  1.00 88.42           C  
ATOM    785  C   LEU A 100       6.013  -6.228   3.210  1.00 88.42           C  
ATOM    786  CB  LEU A 100       8.435  -6.833   3.052  1.00 88.42           C  
ATOM    787  O   LEU A 100       5.421  -6.010   4.269  1.00 88.42           O  
ATOM    788  CG  LEU A 100       9.551  -7.821   3.397  1.00 88.42           C  
ATOM    789  CD1 LEU A 100      10.915  -7.197   3.120  1.00 88.42           C  
ATOM    790  CD2 LEU A 100       9.445  -8.261   4.853  1.00 88.42           C  
ATOM    791  N   PRO A 101       5.841  -5.505   2.116  1.00 90.65           N  
ATOM    792  CA  PRO A 101       4.901  -4.391   2.254  1.00 90.65           C  
ATOM    793  C   PRO A 101       3.485  -4.852   2.595  1.00 90.65           C  
ATOM    794  CB  PRO A 101       4.941  -3.722   0.878  1.00 90.65           C  
ATOM    795  O   PRO A 101       2.772  -4.171   3.337  1.00 90.65           O  
ATOM    796  CG  PRO A 101       5.528  -4.754  -0.031  1.00 90.65           C  
ATOM    797  CD  PRO A 101       6.442  -5.633   0.773  1.00 90.65           C  
ATOM    798  N   TRP A 102       3.059  -6.030   2.124  1.00 91.00           N  
ATOM    799  CA  TRP A 102       1.730  -6.535   2.452  1.00 91.00           C  
ATOM    800  C   TRP A 102       1.663  -6.985   3.907  1.00 91.00           C  
ATOM    801  CB  TRP A 102       1.353  -7.696   1.527  1.00 91.00           C  
ATOM    802  O   TRP A 102       0.622  -6.854   4.556  1.00 91.00           O  
ATOM    803  CG  TRP A 102       0.991  -7.272   0.135  1.00 91.00           C  
ATOM    804  CD1 TRP A 102       1.745  -7.425  -0.995  1.00 91.00           C  
ATOM    805  CD2 TRP A 102      -0.216  -6.621  -0.273  1.00 91.00           C  
ATOM    806  CE2 TRP A 102      -0.126  -6.410  -1.667  1.00 91.00           C  
ATOM    807  CE3 TRP A 102      -1.367  -6.197   0.405  1.00 91.00           C  
ATOM    808  NE1 TRP A 102       1.079  -6.909  -2.082  1.00 91.00           N  
ATOM    809  CH2 TRP A 102      -2.259  -5.385  -1.708  1.00 91.00           C  
ATOM    810  CZ2 TRP A 102      -1.145  -5.791  -2.395  1.00 91.00           C  
ATOM    811  CZ3 TRP A 102      -2.379  -5.581  -0.322  1.00 91.00           C  
ATOM    812  N   ALA A 103       2.736  -7.497   4.404  1.00 89.86           N  
ATOM    813  CA  ALA A 103       2.807  -7.793   5.832  1.00 89.86           C  
ATOM    814  C   ALA A 103       2.615  -6.529   6.665  1.00 89.86           C  
ATOM    815  CB  ALA A 103       4.141  -8.452   6.173  1.00 89.86           C  
ATOM    816  O   ALA A 103       1.933  -6.552   7.692  1.00 89.86           O  
ATOM    817  N   GLY A 104       3.239  -5.489   6.247  1.00 90.63           N  
ATOM    818  CA  GLY A 104       3.051  -4.205   6.902  1.00 90.63           C  
ATOM    819  C   GLY A 104       1.614  -3.719   6.862  1.00 90.63           C  
ATOM    820  O   GLY A 104       1.083  -3.250   7.871  1.00 90.63           O  
ATOM    821  N   VAL A 105       1.039  -3.829   5.685  1.00 92.37           N  
ATOM    822  CA  VAL A 105      -0.358  -3.441   5.521  1.00 92.37           C  
ATOM    823  C   VAL A 105      -1.237  -4.265   6.459  1.00 92.37           C  
ATOM    824  CB  VAL A 105      -0.827  -3.617   4.059  1.00 92.37           C  
ATOM    825  O   VAL A 105      -2.130  -3.725   7.116  1.00 92.37           O  
ATOM    826  CG1 VAL A 105      -2.340  -3.430   3.952  1.00 92.37           C  
ATOM    827  CG2 VAL A 105      -0.098  -2.635   3.143  1.00 92.37           C  
ATOM    828  N   ARG A 106      -0.988  -5.515   6.477  1.00 91.31           N  
ATOM    829  CA  ARG A 106      -1.711  -6.393   7.392  1.00 91.31           C  
ATOM    830  C   ARG A 106      -1.575  -5.913   8.833  1.00 91.31           C  
ATOM    831  CB  ARG A 106      -1.205  -7.832   7.270  1.00 91.31           C  
ATOM    832  O   ARG A 106      -2.564  -5.850   9.568  1.00 91.31           O  
ATOM    833  CG  ARG A 106      -1.868  -8.802   8.234  1.00 91.31           C  
ATOM    834  CD  ARG A 106      -1.248 -10.190   8.153  1.00 91.31           C  
ATOM    835  NE  ARG A 106      -1.522 -10.974   9.354  1.00 91.31           N  
ATOM    836  NH1 ARG A 106      -0.948 -13.003   8.412  1.00 91.31           N  
ATOM    837  NH2 ARG A 106      -1.651 -12.904  10.591  1.00 91.31           N  
ATOM    838  CZ  ARG A 106      -1.373 -12.292   9.450  1.00 91.31           C  
ATOM    839  N   PHE A 107      -0.381  -5.662   9.225  1.00 89.37           N  
ATOM    840  CA  PHE A 107      -0.107  -5.164  10.568  1.00 89.37           C  
ATOM    841  C   PHE A 107      -0.939  -3.922  10.865  1.00 89.37           C  
ATOM    842  CB  PHE A 107       1.383  -4.849  10.733  1.00 89.37           C  
ATOM    843  O   PHE A 107      -1.603  -3.847  11.901  1.00 89.37           O  
ATOM    844  CG  PHE A 107       1.718  -4.161  12.028  1.00 89.37           C  
ATOM    845  CD1 PHE A 107       1.924  -2.788  12.069  1.00 89.37           C  
ATOM    846  CD2 PHE A 107       1.828  -4.889  13.206  1.00 89.37           C  
ATOM    847  CE1 PHE A 107       2.235  -2.148  13.267  1.00 89.37           C  
ATOM    848  CE2 PHE A 107       2.138  -4.256  14.407  1.00 89.37           C  
ATOM    849  CZ  PHE A 107       2.342  -2.886  14.435  1.00 89.37           C  
ATOM    850  N   LEU A 108      -0.916  -2.957  10.048  1.00 89.92           N  
ATOM    851  CA  LEU A 108      -1.654  -1.714  10.239  1.00 89.92           C  
ATOM    852  C   LEU A 108      -3.155  -1.978  10.304  1.00 89.92           C  
ATOM    853  CB  LEU A 108      -1.346  -0.727   9.110  1.00 89.92           C  
ATOM    854  O   LEU A 108      -3.863  -1.366  11.107  1.00 89.92           O  
ATOM    855  CG  LEU A 108       0.082  -0.181   9.059  1.00 89.92           C  
ATOM    856  CD1 LEU A 108       0.261   0.721   7.842  1.00 89.92           C  
ATOM    857  CD2 LEU A 108       0.413   0.573  10.342  1.00 89.92           C  
ATOM    858  N   LEU A 109      -3.581  -2.829   9.458  1.00 90.03           N  
ATOM    859  CA  LEU A 109      -4.994  -3.190   9.432  1.00 90.03           C  
ATOM    860  C   LEU A 109      -5.427  -3.787  10.767  1.00 90.03           C  
ATOM    861  CB  LEU A 109      -5.274  -4.182   8.301  1.00 90.03           C  
ATOM    862  O   LEU A 109      -6.493  -3.451  11.286  1.00 90.03           O  
ATOM    863  CG  LEU A 109      -6.745  -4.480   8.008  1.00 90.03           C  
ATOM    864  CD1 LEU A 109      -7.477  -3.201   7.615  1.00 90.03           C  
ATOM    865  CD2 LEU A 109      -6.871  -5.532   6.912  1.00 90.03           C  
ATOM    866  N   GLN A 110      -4.648  -4.647  11.344  1.00 88.53           N  
ATOM    867  CA  GLN A 110      -4.955  -5.267  12.629  1.00 88.53           C  
ATOM    868  C   GLN A 110      -5.086  -4.217  13.729  1.00 88.53           C  
ATOM    869  CB  GLN A 110      -3.878  -6.287  13.004  1.00 88.53           C  
ATOM    870  O   GLN A 110      -5.969  -4.314  14.584  1.00 88.53           O  
ATOM    871  CG  GLN A 110      -3.947  -7.578  12.199  1.00 88.53           C  
ATOM    872  CD  GLN A 110      -2.815  -8.534  12.524  1.00 88.53           C  
ATOM    873  NE2 GLN A 110      -3.068  -9.829  12.365  1.00 88.53           N  
ATOM    874  OE1 GLN A 110      -1.722  -8.112  12.914  1.00 88.53           O  
ATOM    875  N   ILE A 111      -4.223  -3.294  13.655  1.00 85.98           N  
ATOM    876  CA  ILE A 111      -4.258  -2.209  14.629  1.00 85.98           C  
ATOM    877  C   ILE A 111      -5.530  -1.385  14.438  1.00 85.98           C  
ATOM    878  CB  ILE A 111      -3.011  -1.304  14.513  1.00 85.98           C  
ATOM    879  O   ILE A 111      -6.232  -1.082  15.406  1.00 85.98           O  
ATOM    880  CG1 ILE A 111      -1.750  -2.078  14.915  1.00 85.98           C  
ATOM    881  CG2 ILE A 111      -3.176  -0.044  15.367  1.00 85.98           C  
ATOM    882  CD1 ILE A 111      -0.459  -1.290  14.743  1.00 85.98           C  
ATOM    883  N   MET A 112      -5.778  -1.059  13.232  1.00 86.56           N  
ATOM    884  CA  MET A 112      -6.924  -0.217  12.900  1.00 86.56           C  
ATOM    885  C   MET A 112      -8.228  -0.877  13.331  1.00 86.56           C  
ATOM    886  CB  MET A 112      -6.957   0.078  11.399  1.00 86.56           C  
ATOM    887  O   MET A 112      -9.097  -0.225  13.912  1.00 86.56           O  
ATOM    888  CG  MET A 112      -8.088   1.004  10.981  1.00 86.56           C  
ATOM    889  SD  MET A 112      -9.655   0.103  10.667  1.00 86.56           S  
ATOM    890  CE  MET A 112      -9.230  -0.751   9.124  1.00 86.56           C  
ATOM    891  N   ILE A 113      -8.353  -2.196  13.080  1.00 83.93           N  
ATOM    892  CA  ILE A 113      -9.574  -2.935  13.382  1.00 83.93           C  
ATOM    893  C   ILE A 113      -9.782  -2.993  14.894  1.00 83.93           C  
ATOM    894  CB  ILE A 113      -9.533  -4.362  12.791  1.00 83.93           C  
ATOM    895  O   ILE A 113     -10.918  -3.064  15.368  1.00 83.93           O  
ATOM    896  CG1 ILE A 113      -9.603  -4.308  11.261  1.00 83.93           C  
ATOM    897  CG2 ILE A 113     -10.668  -5.216  13.362  1.00 83.93           C  
ATOM    898  CD1 ILE A 113      -9.325  -5.642  10.581  1.00 83.93           C  
ATOM    899  N   GLY A 114      -8.765  -2.892  15.614  1.00 80.92           N  
ATOM    900  CA  GLY A 114      -8.847  -2.905  17.066  1.00 80.92           C  
ATOM    901  C   GLY A 114      -9.485  -1.653  17.639  1.00 80.92           C  
ATOM    902  O   GLY A 114     -10.153  -1.709  18.674  1.00 80.92           O  
ATOM    903  N   ASP A 115      -9.381  -0.487  16.955  1.00 79.09           N  
ATOM    904  CA  ASP A 115      -9.945   0.792  17.374  1.00 79.09           C  
ATOM    905  C   ASP A 115     -10.039   1.762  16.198  1.00 79.09           C  
ATOM    906  CB  ASP A 115      -9.108   1.407  18.498  1.00 79.09           C  
ATOM    907  O   ASP A 115      -9.196   2.650  16.050  1.00 79.09           O  
ATOM    908  CG  ASP A 115      -9.835   2.513  19.242  1.00 79.09           C  
ATOM    909  OD1 ASP A 115     -10.834   3.049  18.715  1.00 79.09           O  
ATOM    910  OD2 ASP A 115      -9.404   2.853  20.365  1.00 79.09           O  
ATOM    911  N   PHE A 116     -11.176   1.671  15.447  1.00 73.50           N  
ATOM    912  CA  PHE A 116     -11.348   2.400  14.196  1.00 73.50           C  
ATOM    913  C   PHE A 116     -11.409   3.902  14.450  1.00 73.50           C  
ATOM    914  CB  PHE A 116     -12.616   1.938  13.472  1.00 73.50           C  
ATOM    915  O   PHE A 116     -10.848   4.689  13.685  1.00 73.50           O  
ATOM    916  CG  PHE A 116     -12.413   0.720  12.611  1.00 73.50           C  
ATOM    917  CD1 PHE A 116     -11.713   0.808  11.414  1.00 73.50           C  
ATOM    918  CD2 PHE A 116     -12.923  -0.512  12.998  1.00 73.50           C  
ATOM    919  CE1 PHE A 116     -11.524  -0.318  10.615  1.00 73.50           C  
ATOM    920  CE2 PHE A 116     -12.738  -1.640  12.205  1.00 73.50           C  
ATOM    921  CZ  PHE A 116     -12.039  -1.541  11.013  1.00 73.50           C  
ATOM    922  N   GLN A 117     -12.000   4.322  15.509  1.00 70.85           N  
ATOM    923  CA  GLN A 117     -12.218   5.737  15.788  1.00 70.85           C  
ATOM    924  C   GLN A 117     -10.905   6.443  16.115  1.00 70.85           C  
ATOM    925  CB  GLN A 117     -13.208   5.910  16.941  1.00 70.85           C  
ATOM    926  O   GLN A 117     -10.685   7.581  15.696  1.00 70.85           O  
ATOM    927  CG  GLN A 117     -14.640   5.532  16.585  1.00 70.85           C  
ATOM    928  CD  GLN A 117     -15.293   6.526  15.643  1.00 70.85           C  
ATOM    929  NE2 GLN A 117     -16.306   6.073  14.913  1.00 70.85           N  
ATOM    930  OE1 GLN A 117     -14.890   7.692  15.573  1.00 70.85           O  
ATOM    931  N   ALA A 118     -10.002   5.701  16.698  1.00 74.86           N  
ATOM    932  CA  ALA A 118      -8.737   6.279  17.144  1.00 74.86           C  
ATOM    933  C   ALA A 118      -7.736   6.359  15.995  1.00 74.86           C  
ATOM    934  CB  ALA A 118      -8.156   5.464  18.297  1.00 74.86           C  
ATOM    935  O   ALA A 118      -6.892   7.257  15.960  1.00 74.86           O  
ATOM    936  N   TYR A 119      -7.982   5.517  14.966  1.00 76.99           N  
ATOM    937  CA  TYR A 119      -6.937   5.424  13.952  1.00 76.99           C  
ATOM    938  C   TYR A 119      -7.515   5.613  12.555  1.00 76.99           C  
ATOM    939  CB  TYR A 119      -6.219   4.074  14.042  1.00 76.99           C  
ATOM    940  O   TYR A 119      -7.142   4.900  11.620  1.00 76.99           O  
ATOM    941  CG  TYR A 119      -5.537   3.836  15.367  1.00 76.99           C  
ATOM    942  CD1 TYR A 119      -4.436   4.598  15.753  1.00 76.99           C  
ATOM    943  CD2 TYR A 119      -5.991   2.850  16.236  1.00 76.99           C  
ATOM    944  CE1 TYR A 119      -3.803   4.381  16.972  1.00 76.99           C  
ATOM    945  CE2 TYR A 119      -5.365   2.624  17.458  1.00 76.99           C  
ATOM    946  OH  TYR A 119      -3.651   3.175  19.025  1.00 76.99           O  
ATOM    947  CZ  TYR A 119      -4.274   3.394  17.817  1.00 76.99           C  
ATOM    948  N   LYS A 120      -8.330   6.579  12.382  1.00 76.86           N  
ATOM    949  CA  LYS A 120      -8.987   6.882  11.114  1.00 76.86           C  
ATOM    950  C   LYS A 120      -7.966   7.217  10.031  1.00 76.86           C  
ATOM    951  CB  LYS A 120      -9.971   8.042  11.283  1.00 76.86           C  
ATOM    952  O   LYS A 120      -8.110   6.794   8.882  1.00 76.86           O  
ATOM    953  CG  LYS A 120     -11.192   7.700  12.123  1.00 76.86           C  
ATOM    954  CD  LYS A 120     -12.120   8.899  12.274  1.00 76.86           C  
ATOM    955  CE  LYS A 120     -13.291   8.588  13.196  1.00 76.86           C  
ATOM    956  NZ  LYS A 120     -14.165   9.781  13.404  1.00 76.86           N  
ATOM    957  N   PHE A 121      -6.946   7.925  10.383  1.00 77.40           N  
ATOM    958  CA  PHE A 121      -5.905   8.316   9.441  1.00 77.40           C  
ATOM    959  C   PHE A 121      -5.215   7.090   8.855  1.00 77.40           C  
ATOM    960  CB  PHE A 121      -4.875   9.222  10.123  1.00 77.40           C  
ATOM    961  O   PHE A 121      -4.734   7.125   7.721  1.00 77.40           O  
ATOM    962  CG  PHE A 121      -3.892   8.480  10.987  1.00 77.40           C  
ATOM    963  CD1 PHE A 121      -4.150   8.273  12.337  1.00 77.40           C  
ATOM    964  CD2 PHE A 121      -2.709   7.990  10.450  1.00 77.40           C  
ATOM    965  CE1 PHE A 121      -3.242   7.586  13.140  1.00 77.40           C  
ATOM    966  CE2 PHE A 121      -1.796   7.303  11.246  1.00 77.40           C  
ATOM    967  CZ  PHE A 121      -2.064   7.103  12.591  1.00 77.40           C  
ATOM    968  N   MET A 122      -5.303   6.033   9.558  1.00 84.50           N  
ATOM    969  CA  MET A 122      -4.626   4.809   9.140  1.00 84.50           C  
ATOM    970  C   MET A 122      -5.391   4.120   8.015  1.00 84.50           C  
ATOM    971  CB  MET A 122      -4.463   3.853  10.323  1.00 84.50           C  
ATOM    972  O   MET A 122      -4.786   3.541   7.110  1.00 84.50           O  
ATOM    973  CG  MET A 122      -3.314   4.214  11.249  1.00 84.50           C  
ATOM    974  SD  MET A 122      -2.893   2.856  12.410  1.00 84.50           S  
ATOM    975  CE  MET A 122      -4.434   2.763  13.364  1.00 84.50           C  
ATOM    976  N   LEU A 123      -6.639   4.230   8.164  1.00 86.89           N  
ATOM    977  CA  LEU A 123      -7.471   3.616   7.135  1.00 86.89           C  
ATOM    978  C   LEU A 123      -7.181   4.224   5.767  1.00 86.89           C  
ATOM    979  CB  LEU A 123      -8.954   3.780   7.476  1.00 86.89           C  
ATOM    980  O   LEU A 123      -7.072   3.503   4.773  1.00 86.89           O  
ATOM    981  CG  LEU A 123      -9.944   3.062   6.559  1.00 86.89           C  
ATOM    982  CD1 LEU A 123      -9.624   1.572   6.496  1.00 86.89           C  
ATOM    983  CD2 LEU A 123     -11.375   3.287   7.035  1.00 86.89           C  
ATOM    984  N   GLU A 124      -6.958   5.468   5.739  1.00 86.21           N  
ATOM    985  CA  GLU A 124      -6.624   6.143   4.489  1.00 86.21           C  
ATOM    986  C   GLU A 124      -5.248   5.718   3.983  1.00 86.21           C  
ATOM    987  CB  GLU A 124      -6.671   7.663   4.668  1.00 86.21           C  
ATOM    988  O   GLU A 124      -5.061   5.506   2.783  1.00 86.21           O  
ATOM    989  CG  GLU A 124      -8.074   8.213   4.886  1.00 86.21           C  
ATOM    990  CD  GLU A 124      -8.104   9.722   5.070  1.00 86.21           C  
ATOM    991  OE1 GLU A 124      -9.197  10.281   5.319  1.00 86.21           O  
ATOM    992  OE2 GLU A 124      -7.028  10.350   4.964  1.00 86.21           O  
ATOM    993  N   SER A 125      -4.366   5.625   4.891  1.00 88.76           N  
ATOM    994  CA  SER A 125      -3.015   5.213   4.524  1.00 88.76           C  
ATOM    995  C   SER A 125      -2.999   3.786   3.987  1.00 88.76           C  
ATOM    996  CB  SER A 125      -2.074   5.326   5.724  1.00 88.76           C  
ATOM    997  O   SER A 125      -2.327   3.498   2.995  1.00 88.76           O  
ATOM    998  OG  SER A 125      -1.970   6.671   6.157  1.00 88.76           O  
ATOM    999  N   ILE A 126      -3.813   2.945   4.609  1.00 91.92           N  
ATOM   1000  CA  ILE A 126      -3.886   1.548   4.195  1.00 91.92           C  
ATOM   1001  C   ILE A 126      -4.473   1.456   2.788  1.00 91.92           C  
ATOM   1002  CB  ILE A 126      -4.729   0.710   5.183  1.00 91.92           C  
ATOM   1003  O   ILE A 126      -3.962   0.718   1.942  1.00 91.92           O  
ATOM   1004  CG1 ILE A 126      -4.014   0.600   6.534  1.00 91.92           C  
ATOM   1005  CG2 ILE A 126      -5.019  -0.678   4.602  1.00 91.92           C  
ATOM   1006  CD1 ILE A 126      -4.888   0.050   7.654  1.00 91.92           C  
ATOM   1007  N   GLU A 127      -5.511   2.197   2.618  1.00 91.16           N  
ATOM   1008  CA  GLU A 127      -6.112   2.211   1.288  1.00 91.16           C  
ATOM   1009  C   GLU A 127      -5.116   2.695   0.238  1.00 91.16           C  
ATOM   1010  CB  GLU A 127      -7.363   3.093   1.272  1.00 91.16           C  
ATOM   1011  O   GLU A 127      -4.971   2.078  -0.819  1.00 91.16           O  
ATOM   1012  CG  GLU A 127      -8.061   3.147  -0.080  1.00 91.16           C  
ATOM   1013  CD  GLU A 127      -9.055   4.291  -0.196  1.00 91.16           C  
ATOM   1014  OE1 GLU A 127      -9.753   4.385  -1.232  1.00 91.16           O  
ATOM   1015  OE2 GLU A 127      -9.137   5.099   0.755  1.00 91.16           O  
ATOM   1016  N   SER A 128      -4.431   3.779   0.509  1.00 89.54           N  
ATOM   1017  CA  SER A 128      -3.456   4.353  -0.412  1.00 89.54           C  
ATOM   1018  C   SER A 128      -2.311   3.382  -0.682  1.00 89.54           C  
ATOM   1019  CB  SER A 128      -2.901   5.666   0.143  1.00 89.54           C  
ATOM   1020  O   SER A 128      -1.887   3.218  -1.828  1.00 89.54           O  
ATOM   1021  OG  SER A 128      -2.053   6.294  -0.803  1.00 89.54           O  
ATOM   1022  N   LEU A 129      -1.845   2.747   0.329  1.00 92.47           N  
ATOM   1023  CA  LEU A 129      -0.754   1.790   0.177  1.00 92.47           C  
ATOM   1024  C   LEU A 129      -1.188   0.602  -0.676  1.00 92.47           C  
ATOM   1025  CB  LEU A 129      -0.274   1.302   1.546  1.00 92.47           C  
ATOM   1026  O   LEU A 129      -0.431   0.137  -1.531  1.00 92.47           O  
ATOM   1027  CG  LEU A 129       0.577   2.282   2.355  1.00 92.47           C  
ATOM   1028  CD1 LEU A 129       0.772   1.766   3.777  1.00 92.47           C  
ATOM   1029  CD2 LEU A 129       1.923   2.510   1.675  1.00 92.47           C  
ATOM   1030  N   SER A 130      -2.406   0.109  -0.415  1.00 91.94           N  
ATOM   1031  CA  SER A 130      -2.923  -1.014  -1.191  1.00 91.94           C  
ATOM   1032  C   SER A 130      -3.028  -0.661  -2.670  1.00 91.94           C  
ATOM   1033  CB  SER A 130      -4.291  -1.446  -0.662  1.00 91.94           C  
ATOM   1034  O   SER A 130      -2.644  -1.455  -3.532  1.00 91.94           O  
ATOM   1035  OG  SER A 130      -4.197  -1.880   0.683  1.00 91.94           O  
ATOM   1036  N   GLU A 131      -3.537   0.462  -2.890  1.00 89.96           N  
ATOM   1037  CA  GLU A 131      -3.628   0.951  -4.262  1.00 89.96           C  
ATOM   1038  C   GLU A 131      -2.250   1.031  -4.912  1.00 89.96           C  
ATOM   1039  CB  GLU A 131      -4.309   2.322  -4.301  1.00 89.96           C  
ATOM   1040  O   GLU A 131      -2.057   0.553  -6.032  1.00 89.96           O  
ATOM   1041  CG  GLU A 131      -4.418   2.915  -5.698  1.00 89.96           C  
ATOM   1042  CD  GLU A 131      -4.958   4.336  -5.706  1.00 89.96           C  
ATOM   1043  OE1 GLU A 131      -4.943   4.986  -6.776  1.00 89.96           O  
ATOM   1044  OE2 GLU A 131      -5.399   4.805  -4.632  1.00 89.96           O  
ATOM   1045  N   LEU A 132      -1.336   1.669  -4.233  1.00 90.67           N  
ATOM   1046  CA  LEU A 132       0.028   1.855  -4.715  1.00 90.67           C  
ATOM   1047  C   LEU A 132       0.678   0.513  -5.037  1.00 90.67           C  
ATOM   1048  CB  LEU A 132       0.866   2.604  -3.676  1.00 90.67           C  
ATOM   1049  O   LEU A 132       1.268   0.346  -6.107  1.00 90.67           O  
ATOM   1050  CG  LEU A 132       2.299   2.951  -4.083  1.00 90.67           C  
ATOM   1051  CD1 LEU A 132       2.737   4.254  -3.423  1.00 90.67           C  
ATOM   1052  CD2 LEU A 132       3.249   1.815  -3.717  1.00 90.67           C  
ATOM   1053  N   LEU A 133       0.576  -0.418  -4.103  1.00 89.69           N  
ATOM   1054  CA  LEU A 133       1.212  -1.722  -4.255  1.00 89.69           C  
ATOM   1055  C   LEU A 133       0.635  -2.473  -5.451  1.00 89.69           C  
ATOM   1056  CB  LEU A 133       1.037  -2.555  -2.982  1.00 89.69           C  
ATOM   1057  O   LEU A 133       1.373  -3.118  -6.199  1.00 89.69           O  
ATOM   1058  CG  LEU A 133       1.763  -2.049  -1.735  1.00 89.69           C  
ATOM   1059  CD1 LEU A 133       1.405  -2.908  -0.527  1.00 89.69           C  
ATOM   1060  CD2 LEU A 133       3.271  -2.037  -1.962  1.00 89.69           C  
ATOM   1061  N   CYS A 134      -0.599  -2.371  -5.587  1.00 86.45           N  
ATOM   1062  CA  CYS A 134      -1.254  -3.020  -6.717  1.00 86.45           C  
ATOM   1063  C   CYS A 134      -0.845  -2.368  -8.033  1.00 86.45           C  
ATOM   1064  CB  CYS A 134      -2.773  -2.964  -6.560  1.00 86.45           C  
ATOM   1065  O   CYS A 134      -0.445  -3.056  -8.973  1.00 86.45           O  
ATOM   1066  SG  CYS A 134      -3.673  -3.786  -7.893  1.00 86.45           S  
ATOM   1067  N   TYR A 135      -0.905  -1.109  -8.116  1.00 85.03           N  
ATOM   1068  CA  TYR A 135      -0.617  -0.352  -9.328  1.00 85.03           C  
ATOM   1069  C   TYR A 135       0.813  -0.594  -9.795  1.00 85.03           C  
ATOM   1070  CB  TYR A 135      -0.843   1.145  -9.094  1.00 85.03           C  
ATOM   1071  O   TYR A 135       1.046  -0.916 -10.963  1.00 85.03           O  
ATOM   1072  CG  TYR A 135      -0.583   1.996 -10.313  1.00 85.03           C  
ATOM   1073  CD1 TYR A 135       0.592   2.734 -10.434  1.00 85.03           C  
ATOM   1074  CD2 TYR A 135      -1.513   2.065 -11.345  1.00 85.03           C  
ATOM   1075  CE1 TYR A 135       0.834   3.522 -11.554  1.00 85.03           C  
ATOM   1076  CE2 TYR A 135      -1.281   2.850 -12.470  1.00 85.03           C  
ATOM   1077  OH  TYR A 135       0.129   4.351 -13.678  1.00 85.03           O  
ATOM   1078  CZ  TYR A 135      -0.106   3.573 -12.566  1.00 85.03           C  
ATOM   1079  N   TYR A 136       1.697  -0.569  -8.929  1.00 86.34           N  
ATOM   1080  CA  TYR A 136       3.093  -0.603  -9.349  1.00 86.34           C  
ATOM   1081  C   TYR A 136       3.573  -2.038  -9.532  1.00 86.34           C  
ATOM   1082  CB  TYR A 136       3.980   0.118  -8.329  1.00 86.34           C  
ATOM   1083  O   TYR A 136       4.622  -2.276 -10.136  1.00 86.34           O  
ATOM   1084  CG  TYR A 136       3.857   1.622  -8.375  1.00 86.34           C  
ATOM   1085  CD1 TYR A 136       4.321   2.346  -9.471  1.00 86.34           C  
ATOM   1086  CD2 TYR A 136       3.278   2.322  -7.322  1.00 86.34           C  
ATOM   1087  CE1 TYR A 136       4.211   3.732  -9.516  1.00 86.34           C  
ATOM   1088  CE2 TYR A 136       3.163   3.708  -7.356  1.00 86.34           C  
ATOM   1089  OH  TYR A 136       3.521   5.775  -8.496  1.00 86.34           O  
ATOM   1090  CZ  TYR A 136       3.632   4.403  -8.456  1.00 86.34           C  
ATOM   1091  N   ALA A 137       2.842  -2.940  -8.989  1.00 83.32           N  
ATOM   1092  CA  ALA A 137       3.048  -4.325  -9.403  1.00 83.32           C  
ATOM   1093  C   ALA A 137       2.754  -4.502 -10.890  1.00 83.32           C  
ATOM   1094  CB  ALA A 137       2.173  -5.264  -8.576  1.00 83.32           C  
ATOM   1095  O   ALA A 137       3.456  -5.242 -11.584  1.00 83.32           O  
ATOM   1096  N   CYS A 138       1.824  -3.795 -11.343  1.00 78.63           N  
ATOM   1097  CA  CYS A 138       1.477  -3.820 -12.759  1.00 78.63           C  
ATOM   1098  C   CYS A 138       2.570  -3.171 -13.600  1.00 78.63           C  
ATOM   1099  CB  CYS A 138       0.146  -3.107 -12.998  1.00 78.63           C  
ATOM   1100  O   CYS A 138       2.946  -3.696 -14.650  1.00 78.63           O  
ATOM   1101  SG  CYS A 138      -1.271  -3.942 -12.250  1.00 78.63           S  
ATOM   1102  N   VAL A 139       2.999  -2.100 -13.148  1.00 81.12           N  
ATOM   1103  CA  VAL A 139       4.066  -1.386 -13.841  1.00 81.12           C  
ATOM   1104  C   VAL A 139       5.299  -2.280 -13.951  1.00 81.12           C  
ATOM   1105  CB  VAL A 139       4.427  -0.067 -13.121  1.00 81.12           C  
ATOM   1106  O   VAL A 139       5.934  -2.345 -15.006  1.00 81.12           O  
ATOM   1107  CG1 VAL A 139       5.658   0.576 -13.758  1.00 81.12           C  
ATOM   1108  CG2 VAL A 139       3.242   0.897 -13.149  1.00 81.12           C  
ATOM   1109  N   GLU A 140       5.596  -2.941 -12.918  1.00 81.56           N  
ATOM   1110  CA  GLU A 140       6.722  -3.870 -12.921  1.00 81.56           C  
ATOM   1111  C   GLU A 140       6.529  -4.968 -13.963  1.00 81.56           C  
ATOM   1112  CB  GLU A 140       6.912  -4.490 -11.534  1.00 81.56           C  
ATOM   1113  O   GLU A 140       7.481  -5.365 -14.638  1.00 81.56           O  
ATOM   1114  CG  GLU A 140       7.441  -3.515 -10.492  1.00 81.56           C  
ATOM   1115  CD  GLU A 140       7.709  -4.164  -9.144  1.00 81.56           C  
ATOM   1116  OE1 GLU A 140       7.330  -3.580  -8.103  1.00 81.56           O  
ATOM   1117  OE2 GLU A 140       8.303  -5.265  -9.128  1.00 81.56           O  
ATOM   1118  N   ASP A 141       5.354  -5.467 -14.028  1.00 77.19           N  
ATOM   1119  CA  ASP A 141       5.025  -6.497 -15.009  1.00 77.19           C  
ATOM   1120  C   ASP A 141       5.265  -5.998 -16.432  1.00 77.19           C  
ATOM   1121  CB  ASP A 141       3.572  -6.948 -14.848  1.00 77.19           C  
ATOM   1122  O   ASP A 141       5.813  -6.722 -17.265  1.00 77.19           O  
ATOM   1123  CG  ASP A 141       3.230  -8.160 -15.695  1.00 77.19           C  
ATOM   1124  OD1 ASP A 141       3.899  -9.207 -15.561  1.00 77.19           O  
ATOM   1125  OD2 ASP A 141       2.284  -8.067 -16.508  1.00 77.19           O  
ATOM   1126  N   ILE A 142       4.926  -4.788 -16.637  1.00 76.32           N  
ATOM   1127  CA  ILE A 142       5.123  -4.174 -17.946  1.00 76.32           C  
ATOM   1128  C   ILE A 142       6.616  -4.067 -18.246  1.00 76.32           C  
ATOM   1129  CB  ILE A 142       4.459  -2.781 -18.022  1.00 76.32           C  
ATOM   1130  O   ILE A 142       7.056  -4.373 -19.357  1.00 76.32           O  
ATOM   1131  CG1 ILE A 142       2.933  -2.912 -17.965  1.00 76.32           C  
ATOM   1132  CG2 ILE A 142       4.898  -2.043 -19.290  1.00 76.32           C  
ATOM   1133  CD1 ILE A 142       2.205  -1.591 -17.760  1.00 76.32           C  
ATOM   1134  N   LEU A 143       7.344  -3.643 -17.252  1.00 77.03           N  
ATOM   1135  CA  LEU A 143       8.788  -3.503 -17.399  1.00 77.03           C  
ATOM   1136  C   LEU A 143       9.435  -4.848 -17.713  1.00 77.03           C  
ATOM   1137  CB  LEU A 143       9.402  -2.913 -16.127  1.00 77.03           C  
ATOM   1138  O   LEU A 143      10.352  -4.924 -18.534  1.00 77.03           O  
ATOM   1139  CG  LEU A 143       9.193  -1.414 -15.905  1.00 77.03           C  
ATOM   1140  CD1 LEU A 143       9.739  -0.998 -14.543  1.00 77.03           C  
ATOM   1141  CD2 LEU A 143       9.853  -0.611 -17.020  1.00 77.03           C  
ATOM   1142  N   LEU A 144       8.968  -5.867 -17.076  1.00 75.27           N  
ATOM   1143  CA  LEU A 144       9.492  -7.211 -17.294  1.00 75.27           C  
ATOM   1144  C   LEU A 144       9.229  -7.671 -18.724  1.00 75.27           C  
ATOM   1145  CB  LEU A 144       8.866  -8.198 -16.305  1.00 75.27           C  
ATOM   1146  O   LEU A 144      10.088  -8.302 -19.345  1.00 75.27           O  
ATOM   1147  CG  LEU A 144       9.357  -8.113 -14.859  1.00 75.27           C  
ATOM   1148  CD1 LEU A 144       8.514  -9.010 -13.959  1.00 75.27           C  
ATOM   1149  CD2 LEU A 144      10.831  -8.493 -14.772  1.00 75.27           C  
ATOM   1150  N   GLN A 145       8.105  -7.403 -19.209  1.00 72.55           N  
ATOM   1151  CA  GLN A 145       7.730  -7.793 -20.564  1.00 72.55           C  
ATOM   1152  C   GLN A 145       8.597  -7.083 -21.600  1.00 72.55           C  
ATOM   1153  CB  GLN A 145       6.253  -7.492 -20.821  1.00 72.55           C  
ATOM   1154  O   GLN A 145       8.940  -7.663 -22.633  1.00 72.55           O  
ATOM   1155  CG  GLN A 145       5.299  -8.381 -20.035  1.00 72.55           C  
ATOM   1156  CD  GLN A 145       3.844  -8.144 -20.395  1.00 72.55           C  
ATOM   1157  NE2 GLN A 145       2.954  -8.343 -19.429  1.00 72.55           N  
ATOM   1158  OE1 GLN A 145       3.523  -7.783 -21.532  1.00 72.55           O  
ATOM   1159  N   PHE A 146       8.984  -5.828 -21.289  1.00 69.45           N  
ATOM   1160  CA  PHE A 146       9.837  -5.048 -22.178  1.00 69.45           C  
ATOM   1161  C   PHE A 146      11.247  -5.627 -22.222  1.00 69.45           C  
ATOM   1162  CB  PHE A 146       9.885  -3.584 -21.731  1.00 69.45           C  
ATOM   1163  O   PHE A 146      11.915  -5.569 -23.256  1.00 69.45           O  
ATOM   1164  CG  PHE A 146       8.693  -2.776 -22.167  1.00 69.45           C  
ATOM   1165  CD1 PHE A 146       8.466  -2.518 -23.514  1.00 69.45           C  
ATOM   1166  CD2 PHE A 146       7.798  -2.275 -21.231  1.00 69.45           C  
ATOM   1167  CE1 PHE A 146       7.363  -1.771 -23.921  1.00 69.45           C  
ATOM   1168  CE2 PHE A 146       6.694  -1.528 -21.630  1.00 69.45           C  
ATOM   1169  CZ  PHE A 146       6.479  -1.276 -22.975  1.00 69.45           C  
ATOM   1170  N   SER A 147      11.676  -6.130 -21.126  1.00 67.16           N  
ATOM   1171  CA  SER A 147      13.027  -6.666 -20.994  1.00 67.16           C  
ATOM   1172  C   SER A 147      13.166  -8.000 -21.719  1.00 67.16           C  
ATOM   1173  CB  SER A 147      13.394  -6.837 -19.519  1.00 67.16           C  
ATOM   1174  O   SER A 147      14.258  -8.362 -22.160  1.00 67.16           O  
ATOM   1175  OG  SER A 147      12.611  -7.856 -18.921  1.00 67.16           O  
ATOM   1176  N   LYS A 148      12.138  -8.810 -21.908  1.00 65.15           N  
ATOM   1177  CA  LYS A 148      12.117 -10.135 -22.521  1.00 65.15           C  
ATOM   1178  C   LYS A 148      11.992 -10.037 -24.039  1.00 65.15           C  
ATOM   1179  CB  LYS A 148      10.969 -10.971 -21.953  1.00 65.15           C  
ATOM   1180  O   LYS A 148      12.185 -11.027 -24.748  1.00 65.15           O  
ATOM   1181  CG  LYS A 148      11.161 -11.380 -20.500  1.00 65.15           C  
ATOM   1182  CD  LYS A 148      10.013 -12.253 -20.009  1.00 65.15           C  
ATOM   1183  CE  LYS A 148      10.182 -12.627 -18.543  1.00 65.15           C  
ATOM   1184  NZ  LYS A 148       9.030 -13.433 -18.040  1.00 65.15           N  
ATOM   1185  N   ALA A 149      11.790  -8.868 -24.638  1.00 60.59           N  
ATOM   1186  CA  ALA A 149      11.667  -8.649 -26.076  1.00 60.59           C  
ATOM   1187  C   ALA A 149      13.019  -8.786 -26.770  1.00 60.59           C  
ATOM   1188  CB  ALA A 149      11.065  -7.274 -26.356  1.00 60.59           C  
ATOM   1189  O   ALA A 149      14.065  -8.580 -26.151  1.00 60.59           O  
ATOM   1190  N   PRO A 150      13.178  -9.604 -27.931  1.00 51.58           N  
ATOM   1191  CA  PRO A 150      14.403  -9.968 -28.646  1.00 51.58           C  
ATOM   1192  C   PRO A 150      15.390  -8.807 -28.753  1.00 51.58           C  
ATOM   1193  CB  PRO A 150      13.895 -10.382 -30.029  1.00 51.58           C  
ATOM   1194  O   PRO A 150      14.979  -7.645 -28.804  1.00 51.58           O  
ATOM   1195  CG  PRO A 150      12.408 -10.256 -29.944  1.00 51.58           C  
ATOM   1196  CD  PRO A 150      12.056  -9.664 -28.609  1.00 51.58           C  
ATOM   1197  N   LYS A 151      16.689  -8.944 -28.326  1.00 51.38           N  
ATOM   1198  CA  LYS A 151      17.988  -8.284 -28.229  1.00 51.38           C  
ATOM   1199  C   LYS A 151      18.222  -7.354 -29.416  1.00 51.38           C  
ATOM   1200  CB  LYS A 151      19.111  -9.319 -28.145  1.00 51.38           C  
ATOM   1201  O   LYS A 151      19.085  -6.475 -29.362  1.00 51.38           O  
ATOM   1202  CG  LYS A 151      19.228  -9.997 -26.787  1.00 51.38           C  
ATOM   1203  CD  LYS A 151      20.495 -10.836 -26.689  1.00 51.38           C  
ATOM   1204  CE  LYS A 151      20.586 -11.557 -25.350  1.00 51.38           C  
ATOM   1205  NZ  LYS A 151      21.814 -12.403 -25.259  1.00 51.38           N  
ATOM   1206  N   ASN A 152      17.284  -7.398 -30.538  1.00 46.42           N  
ATOM   1207  CA  ASN A 152      17.349  -6.387 -31.588  1.00 46.42           C  
ATOM   1208  C   ASN A 152      16.422  -5.212 -31.293  1.00 46.42           C  
ATOM   1209  CB  ASN A 152      17.011  -7.002 -32.948  1.00 46.42           C  
ATOM   1210  O   ASN A 152      16.244  -4.329 -32.134  1.00 46.42           O  
ATOM   1211  CG  ASN A 152      17.965  -8.113 -33.340  1.00 46.42           C  
ATOM   1212  ND2 ASN A 152      17.494  -9.033 -34.173  1.00 46.42           N  
ATOM   1213  OD1 ASN A 152      19.116  -8.145 -32.896  1.00 46.42           O  
ATOM   1214  N   GLY A 153      15.871  -5.153 -30.047  1.00 48.81           N  
ATOM   1215  CA  GLY A 153      15.020  -4.083 -29.551  1.00 48.81           C  
ATOM   1216  C   GLY A 153      15.735  -3.146 -28.596  1.00 48.81           C  
ATOM   1217  O   GLY A 153      16.858  -3.422 -28.171  1.00 48.81           O  
ATOM   1218  N   PRO A 154      15.428  -1.799 -28.564  1.00 46.38           N  
ATOM   1219  CA  PRO A 154      16.217  -0.736 -27.938  1.00 46.38           C  
ATOM   1220  C   PRO A 154      16.765  -1.135 -26.570  1.00 46.38           C  
ATOM   1221  CB  PRO A 154      15.218   0.417 -27.811  1.00 46.38           C  
ATOM   1222  O   PRO A 154      16.105  -1.863 -25.824  1.00 46.38           O  
ATOM   1223  CG  PRO A 154      13.897  -0.181 -28.172  1.00 46.38           C  
ATOM   1224  CD  PRO A 154      14.118  -1.604 -28.600  1.00 46.38           C  
ATOM   1225  N   SER A 155      18.056  -1.659 -26.265  1.00 52.78           N  
ATOM   1226  CA  SER A 155      18.807  -1.523 -25.021  1.00 52.78           C  
ATOM   1227  C   SER A 155      18.046  -0.675 -24.007  1.00 52.78           C  
ATOM   1228  CB  SER A 155      20.179  -0.904 -25.287  1.00 52.78           C  
ATOM   1229  O   SER A 155      17.270   0.205 -24.383  1.00 52.78           O  
ATOM   1230  OG  SER A 155      20.974  -0.918 -24.114  1.00 52.78           O  
ATOM   1231  N   ALA A 156      17.527  -1.249 -22.746  1.00 58.70           N  
ATOM   1232  CA  ALA A 156      16.893  -0.474 -21.682  1.00 58.70           C  
ATOM   1233  C   ALA A 156      17.139   1.020 -21.870  1.00 58.70           C  
ATOM   1234  CB  ALA A 156      17.406  -0.927 -20.317  1.00 58.70           C  
ATOM   1235  O   ALA A 156      18.287   1.458 -21.974  1.00 58.70           O  
ATOM   1236  N   SER A 157      16.370   1.743 -22.669  1.00 69.90           N  
ATOM   1237  CA  SER A 157      16.431   3.193 -22.820  1.00 69.90           C  
ATOM   1238  C   SER A 157      16.747   3.875 -21.493  1.00 69.90           C  
ATOM   1239  CB  SER A 157      15.112   3.730 -23.378  1.00 69.90           C  
ATOM   1240  O   SER A 157      16.606   3.269 -20.429  1.00 69.90           O  
ATOM   1241  OG  SER A 157      14.134   3.822 -22.356  1.00 69.90           O  
ATOM   1242  N   ASP A 158      17.694   4.831 -21.402  1.00 79.14           N  
ATOM   1243  CA  ASP A 158      17.934   5.728 -20.276  1.00 79.14           C  
ATOM   1244  C   ASP A 158      16.650   5.976 -19.488  1.00 79.14           C  
ATOM   1245  CB  ASP A 158      18.517   7.056 -20.763  1.00 79.14           C  
ATOM   1246  O   ASP A 158      16.665   5.988 -18.255  1.00 79.14           O  
ATOM   1247  CG  ASP A 158      19.139   7.876 -19.646  1.00 79.14           C  
ATOM   1248  OD1 ASP A 158      19.655   7.287 -18.672  1.00 79.14           O  
ATOM   1249  OD2 ASP A 158      19.111   9.122 -19.739  1.00 79.14           O  
ATOM   1250  N   ALA A 159      15.527   5.976 -20.080  1.00 80.24           N  
ATOM   1251  CA  ALA A 159      14.237   6.259 -19.457  1.00 80.24           C  
ATOM   1252  C   ALA A 159      13.744   5.064 -18.647  1.00 80.24           C  
ATOM   1253  CB  ALA A 159      13.206   6.641 -20.517  1.00 80.24           C  
ATOM   1254  O   ALA A 159      13.192   5.230 -17.557  1.00 80.24           O  
ATOM   1255  N   THR A 160      13.937   3.826 -19.126  1.00 81.58           N  
ATOM   1256  CA  THR A 160      13.571   2.598 -18.428  1.00 81.58           C  
ATOM   1257  C   THR A 160      14.387   2.438 -17.149  1.00 81.58           C  
ATOM   1258  CB  THR A 160      13.772   1.364 -19.327  1.00 81.58           C  
ATOM   1259  O   THR A 160      13.848   2.061 -16.106  1.00 81.58           O  
ATOM   1260  CG2 THR A 160      13.346   0.087 -18.610  1.00 81.58           C  
ATOM   1261  OG1 THR A 160      12.990   1.514 -20.518  1.00 81.58           O  
ATOM   1262  N   GLN A 161      15.638   2.760 -17.253  1.00 84.58           N  
ATOM   1263  CA  GLN A 161      16.484   2.713 -16.065  1.00 84.58           C  
ATOM   1264  C   GLN A 161      16.049   3.753 -15.037  1.00 84.58           C  
ATOM   1265  CB  GLN A 161      17.951   2.929 -16.442  1.00 84.58           C  
ATOM   1266  O   GLN A 161      16.027   3.476 -13.836  1.00 84.58           O  
ATOM   1267  CG  GLN A 161      18.920   2.724 -15.285  1.00 84.58           C  
ATOM   1268  CD  GLN A 161      18.871   1.317 -14.720  1.00 84.58           C  
ATOM   1269  NE2 GLN A 161      18.957   1.205 -13.399  1.00 84.58           N  
ATOM   1270  OE1 GLN A 161      18.756   0.339 -15.465  1.00 84.58           O  
ATOM   1271  N   LYS A 162      15.748   4.951 -15.471  1.00 88.18           N  
ATOM   1272  CA  LYS A 162      15.263   6.002 -14.581  1.00 88.18           C  
ATOM   1273  C   LYS A 162      13.964   5.588 -13.898  1.00 88.18           C  
ATOM   1274  CB  LYS A 162      15.057   7.306 -15.353  1.00 88.18           C  
ATOM   1275  O   LYS A 162      13.745   5.902 -12.726  1.00 88.18           O  
ATOM   1276  CG  LYS A 162      16.351   8.004 -15.747  1.00 88.18           C  
ATOM   1277  CD  LYS A 162      16.081   9.347 -16.413  1.00 88.18           C  
ATOM   1278  CE  LYS A 162      17.376  10.066 -16.767  1.00 88.18           C  
ATOM   1279  NZ  LYS A 162      17.119  11.336 -17.511  1.00 88.18           N  
ATOM   1280  N   LEU A 163      13.118   4.927 -14.606  1.00 88.56           N  
ATOM   1281  CA  LEU A 163      11.880   4.413 -14.031  1.00 88.56           C  
ATOM   1282  C   LEU A 163      12.171   3.370 -12.958  1.00 88.56           C  
ATOM   1283  CB  LEU A 163      10.994   3.806 -15.123  1.00 88.56           C  
ATOM   1284  O   LEU A 163      11.588   3.411 -11.872  1.00 88.56           O  
ATOM   1285  CG  LEU A 163       9.697   3.145 -14.653  1.00 88.56           C  
ATOM   1286  CD1 LEU A 163       8.845   4.142 -13.874  1.00 88.56           C  
ATOM   1287  CD2 LEU A 163       8.922   2.585 -15.841  1.00 88.56           C  
ATOM   1288  N   ARG A 164      13.072   2.497 -13.253  1.00 88.91           N  
ATOM   1289  CA  ARG A 164      13.446   1.475 -12.280  1.00 88.91           C  
ATOM   1290  C   ARG A 164      13.989   2.107 -11.003  1.00 88.91           C  
ATOM   1291  CB  ARG A 164      14.483   0.520 -12.875  1.00 88.91           C  
ATOM   1292  O   ARG A 164      13.612   1.711  -9.899  1.00 88.91           O  
ATOM   1293  CG  ARG A 164      13.908  -0.466 -13.880  1.00 88.91           C  
ATOM   1294  CD  ARG A 164      14.941  -1.496 -14.314  1.00 88.91           C  
ATOM   1295  NE  ARG A 164      14.357  -2.512 -15.185  1.00 88.91           N  
ATOM   1296  NH1 ARG A 164      15.086  -1.544 -17.151  1.00 88.91           N  
ATOM   1297  NH2 ARG A 164      13.870  -3.486 -17.207  1.00 88.91           N  
ATOM   1298  CZ  ARG A 164      14.439  -2.512 -16.512  1.00 88.91           C  
ATOM   1299  N   ASP A 165      14.841   3.055 -11.149  1.00 91.13           N  
ATOM   1300  CA  ASP A 165      15.419   3.751 -10.004  1.00 91.13           C  
ATOM   1301  C   ASP A 165      14.337   4.446  -9.180  1.00 91.13           C  
ATOM   1302  CB  ASP A 165      16.464   4.769 -10.465  1.00 91.13           C  
ATOM   1303  O   ASP A 165      14.368   4.409  -7.948  1.00 91.13           O  
ATOM   1304  CG  ASP A 165      17.723   4.120 -11.011  1.00 91.13           C  
ATOM   1305  OD1 ASP A 165      17.945   2.916 -10.764  1.00 91.13           O  
ATOM   1306  OD2 ASP A 165      18.502   4.821 -11.693  1.00 91.13           O  
ATOM   1307  N   ALA A 166      13.472   5.081  -9.911  1.00 92.33           N  
ATOM   1308  CA  ALA A 166      12.377   5.767  -9.230  1.00 92.33           C  
ATOM   1309  C   ALA A 166      11.501   4.779  -8.467  1.00 92.33           C  
ATOM   1310  CB  ALA A 166      11.537   6.554 -10.233  1.00 92.33           C  
ATOM   1311  O   ALA A 166      11.043   5.072  -7.359  1.00 92.33           O  
ATOM   1312  N   LEU A 167      11.264   3.602  -9.019  1.00 92.24           N  
ATOM   1313  CA  LEU A 167      10.490   2.562  -8.350  1.00 92.24           C  
ATOM   1314  C   LEU A 167      11.185   2.102  -7.073  1.00 92.24           C  
ATOM   1315  CB  LEU A 167      10.273   1.369  -9.285  1.00 92.24           C  
ATOM   1316  O   LEU A 167      10.542   1.944  -6.033  1.00 92.24           O  
ATOM   1317  CG  LEU A 167       9.124   1.492 -10.287  1.00 92.24           C  
ATOM   1318  CD1 LEU A 167       9.212   0.386 -11.333  1.00 92.24           C  
ATOM   1319  CD2 LEU A 167       7.780   1.450  -9.567  1.00 92.24           C  
ATOM   1320  N   VAL A 168      12.442   1.918  -7.187  1.00 93.65           N  
ATOM   1321  CA  VAL A 168      13.201   1.488  -6.018  1.00 93.65           C  
ATOM   1322  C   VAL A 168      13.059   2.519  -4.901  1.00 93.65           C  
ATOM   1323  CB  VAL A 168      14.693   1.273  -6.357  1.00 93.65           C  
ATOM   1324  O   VAL A 168      12.810   2.163  -3.747  1.00 93.65           O  
ATOM   1325  CG1 VAL A 168      15.521   1.120  -5.082  1.00 93.65           C  
ATOM   1326  CG2 VAL A 168      14.864   0.051  -7.258  1.00 93.65           C  
ATOM   1327  N   GLN A 169      13.199   3.724  -5.278  1.00 95.26           N  
ATOM   1328  CA  GLN A 169      13.071   4.780  -4.279  1.00 95.26           C  
ATOM   1329  C   GLN A 169      11.675   4.790  -3.665  1.00 95.26           C  
ATOM   1330  CB  GLN A 169      13.383   6.144  -4.897  1.00 95.26           C  
ATOM   1331  O   GLN A 169      11.521   5.023  -2.464  1.00 95.26           O  
ATOM   1332  CG  GLN A 169      13.437   7.280  -3.884  1.00 95.26           C  
ATOM   1333  CD  GLN A 169      14.491   7.062  -2.814  1.00 95.26           C  
ATOM   1334  NE2 GLN A 169      14.164   7.424  -1.578  1.00 95.26           N  
ATOM   1335  OE1 GLN A 169      15.589   6.573  -3.096  1.00 95.26           O  
ATOM   1336  N   LEU A 170      10.690   4.634  -4.475  1.00 94.71           N  
ATOM   1337  CA  LEU A 170       9.322   4.541  -3.978  1.00 94.71           C  
ATOM   1338  C   LEU A 170       9.184   3.399  -2.976  1.00 94.71           C  
ATOM   1339  CB  LEU A 170       8.343   4.338  -5.137  1.00 94.71           C  
ATOM   1340  O   LEU A 170       8.637   3.586  -1.887  1.00 94.71           O  
ATOM   1341  CG  LEU A 170       6.883   4.086  -4.756  1.00 94.71           C  
ATOM   1342  CD1 LEU A 170       6.319   5.284  -3.999  1.00 94.71           C  
ATOM   1343  CD2 LEU A 170       6.049   3.791  -5.998  1.00 94.71           C  
ATOM   1344  N   TYR A 171       9.724   2.294  -3.270  1.00 93.93           N  
ATOM   1345  CA  TYR A 171       9.632   1.130  -2.397  1.00 93.93           C  
ATOM   1346  C   TYR A 171      10.390   1.362  -1.096  1.00 93.93           C  
ATOM   1347  CB  TYR A 171      10.175  -0.116  -3.103  1.00 93.93           C  
ATOM   1348  O   TYR A 171       9.938   0.951  -0.024  1.00 93.93           O  
ATOM   1349  CG  TYR A 171       9.329  -0.573  -4.266  1.00 93.93           C  
ATOM   1350  CD1 TYR A 171       8.009  -0.147  -4.402  1.00 93.93           C  
ATOM   1351  CD2 TYR A 171       9.845  -1.433  -5.229  1.00 93.93           C  
ATOM   1352  CE1 TYR A 171       7.225  -0.567  -5.471  1.00 93.93           C  
ATOM   1353  CE2 TYR A 171       9.070  -1.859  -6.303  1.00 93.93           C  
ATOM   1354  OH  TYR A 171       6.991  -1.840  -7.475  1.00 93.93           O  
ATOM   1355  CZ  TYR A 171       7.763  -1.421  -6.415  1.00 93.93           C  
ATOM   1356  N   VAL A 172      11.497   2.008  -1.188  1.00 94.63           N  
ATOM   1357  CA  VAL A 172      12.240   2.382   0.011  1.00 94.63           C  
ATOM   1358  C   VAL A 172      11.355   3.226   0.926  1.00 94.63           C  
ATOM   1359  CB  VAL A 172      13.533   3.153  -0.339  1.00 94.63           C  
ATOM   1360  O   VAL A 172      11.278   2.975   2.130  1.00 94.63           O  
ATOM   1361  CG1 VAL A 172      14.139   3.787   0.911  1.00 94.63           C  
ATOM   1362  CG2 VAL A 172      14.541   2.224  -1.013  1.00 94.63           C  
ATOM   1363  N   ASN A 173      10.731   4.144   0.392  1.00 95.02           N  
ATOM   1364  CA  ASN A 173       9.882   5.040   1.170  1.00 95.02           C  
ATOM   1365  C   ASN A 173       8.700   4.297   1.787  1.00 95.02           C  
ATOM   1366  CB  ASN A 173       9.387   6.199   0.302  1.00 95.02           C  
ATOM   1367  O   ASN A 173       8.316   4.570   2.925  1.00 95.02           O  
ATOM   1368  CG  ASN A 173      10.494   7.166  -0.068  1.00 95.02           C  
ATOM   1369  ND2 ASN A 173      10.314   7.878  -1.174  1.00 95.02           N  
ATOM   1370  OD1 ASN A 173      11.504   7.271   0.634  1.00 95.02           O  
ATOM   1371  N   VAL A 174       8.149   3.383   1.020  1.00 94.50           N  
ATOM   1372  CA  VAL A 174       7.051   2.571   1.532  1.00 94.50           C  
ATOM   1373  C   VAL A 174       7.530   1.744   2.722  1.00 94.50           C  
ATOM   1374  CB  VAL A 174       6.472   1.645   0.438  1.00 94.50           C  
ATOM   1375  O   VAL A 174       6.894   1.738   3.779  1.00 94.50           O  
ATOM   1376  CG1 VAL A 174       5.574   0.575   1.056  1.00 94.50           C  
ATOM   1377  CG2 VAL A 174       5.702   2.460  -0.598  1.00 94.50           C  
ATOM   1378  N   LEU A 175       8.618   1.104   2.575  1.00 93.55           N  
ATOM   1379  CA  LEU A 175       9.156   0.254   3.631  1.00 93.55           C  
ATOM   1380  C   LEU A 175       9.545   1.083   4.851  1.00 93.55           C  
ATOM   1381  CB  LEU A 175      10.369  -0.529   3.123  1.00 93.55           C  
ATOM   1382  O   LEU A 175       9.361   0.646   5.989  1.00 93.55           O  
ATOM   1383  CG  LEU A 175      10.088  -1.612   2.080  1.00 93.55           C  
ATOM   1384  CD1 LEU A 175      11.396  -2.157   1.517  1.00 93.55           C  
ATOM   1385  CD2 LEU A 175       9.251  -2.734   2.685  1.00 93.55           C  
ATOM   1386  N   THR A 176      10.028   2.187   4.603  1.00 93.31           N  
ATOM   1387  CA  THR A 176      10.377   3.091   5.694  1.00 93.31           C  
ATOM   1388  C   THR A 176       9.137   3.473   6.497  1.00 93.31           C  
ATOM   1389  CB  THR A 176      11.063   4.365   5.166  1.00 93.31           C  
ATOM   1390  O   THR A 176       9.157   3.449   7.729  1.00 93.31           O  
ATOM   1391  CG2 THR A 176      11.374   5.333   6.303  1.00 93.31           C  
ATOM   1392  OG1 THR A 176      12.286   4.005   4.512  1.00 93.31           O  
ATOM   1393  N   TYR A 177       8.171   3.830   5.762  1.00 92.76           N  
ATOM   1394  CA  TYR A 177       6.918   4.179   6.423  1.00 92.76           C  
ATOM   1395  C   TYR A 177       6.417   3.026   7.285  1.00 92.76           C  
ATOM   1396  CB  TYR A 177       5.853   4.559   5.390  1.00 92.76           C  
ATOM   1397  O   TYR A 177       6.071   3.221   8.453  1.00 92.76           O  
ATOM   1398  CG  TYR A 177       4.465   4.689   5.969  1.00 92.76           C  
ATOM   1399  CD1 TYR A 177       3.539   3.655   5.847  1.00 92.76           C  
ATOM   1400  CD2 TYR A 177       4.076   5.845   6.636  1.00 92.76           C  
ATOM   1401  CE1 TYR A 177       2.258   3.771   6.377  1.00 92.76           C  
ATOM   1402  CE2 TYR A 177       2.798   5.972   7.170  1.00 92.76           C  
ATOM   1403  OH  TYR A 177       0.631   5.051   7.563  1.00 92.76           O  
ATOM   1404  CZ  TYR A 177       1.898   4.931   7.036  1.00 92.76           C  
ATOM   1405  N   LEU A 178       6.373   1.851   6.748  1.00 92.53           N  
ATOM   1406  CA  LEU A 178       5.863   0.675   7.445  1.00 92.53           C  
ATOM   1407  C   LEU A 178       6.723   0.349   8.662  1.00 92.53           C  
ATOM   1408  CB  LEU A 178       5.815  -0.529   6.502  1.00 92.53           C  
ATOM   1409  O   LEU A 178       6.200  -0.011   9.719  1.00 92.53           O  
ATOM   1410  CG  LEU A 178       4.788  -0.463   5.370  1.00 92.53           C  
ATOM   1411  CD1 LEU A 178       4.998  -1.618   4.396  1.00 92.53           C  
ATOM   1412  CD2 LEU A 178       3.371  -0.482   5.932  1.00 92.53           C  
ATOM   1413  N   ALA A 179       7.981   0.476   8.514  1.00 91.11           N  
ATOM   1414  CA  ALA A 179       8.893   0.234   9.629  1.00 91.11           C  
ATOM   1415  C   ALA A 179       8.655   1.233  10.758  1.00 91.11           C  
ATOM   1416  CB  ALA A 179      10.343   0.306   9.156  1.00 91.11           C  
ATOM   1417  O   ALA A 179       8.603   0.853  11.930  1.00 91.11           O  
ATOM   1418  N   ARG A 180       8.519   2.423  10.435  1.00 90.22           N  
ATOM   1419  CA  ARG A 180       8.274   3.466  11.427  1.00 90.22           C  
ATOM   1420  C   ARG A 180       6.920   3.273  12.102  1.00 90.22           C  
ATOM   1421  CB  ARG A 180       8.344   4.851  10.780  1.00 90.22           C  
ATOM   1422  O   ARG A 180       6.784   3.496  13.307  1.00 90.22           O  
ATOM   1423  CG  ARG A 180       9.749   5.273  10.380  1.00 90.22           C  
ATOM   1424  CD  ARG A 180       9.776   6.692   9.829  1.00 90.22           C  
ATOM   1425  NE  ARG A 180      11.135   7.120   9.509  1.00 90.22           N  
ATOM   1426  NH1 ARG A 180      10.510   9.183   8.677  1.00 90.22           N  
ATOM   1427  NH2 ARG A 180      12.721   8.580   8.718  1.00 90.22           N  
ATOM   1428  CZ  ARG A 180      11.452   8.293   8.969  1.00 90.22           C  
ATOM   1429  N   ALA A 181       5.977   2.913  11.234  1.00 88.46           N  
ATOM   1430  CA  ALA A 181       4.654   2.639  11.788  1.00 88.46           C  
ATOM   1431  C   ALA A 181       4.707   1.494  12.795  1.00 88.46           C  
ATOM   1432  CB  ALA A 181       3.665   2.316  10.671  1.00 88.46           C  
ATOM   1433  O   ALA A 181       4.108   1.575  13.870  1.00 88.46           O  
ATOM   1434  N   ARG A 182       5.390   0.505  12.440  1.00 87.15           N  
ATOM   1435  CA  ARG A 182       5.531  -0.636  13.339  1.00 87.15           C  
ATOM   1436  C   ARG A 182       6.188  -0.221  14.651  1.00 87.15           C  
ATOM   1437  CB  ARG A 182       6.345  -1.747  12.674  1.00 87.15           C  
ATOM   1438  O   ARG A 182       5.735  -0.613  15.729  1.00 87.15           O  
ATOM   1439  CG  ARG A 182       6.442  -3.019  13.501  1.00 87.15           C  
ATOM   1440  CD  ARG A 182       7.149  -4.133  12.741  1.00 87.15           C  
ATOM   1441  NE  ARG A 182       7.245  -5.353  13.539  1.00 87.15           N  
ATOM   1442  NH1 ARG A 182       8.329  -6.580  11.909  1.00 87.15           N  
ATOM   1443  NH2 ARG A 182       7.837  -7.536  13.933  1.00 87.15           N  
ATOM   1444  CZ  ARG A 182       7.804  -6.487  13.125  1.00 87.15           C  
ATOM   1445  N   LYS A 183       7.213   0.424  14.547  1.00 86.73           N  
ATOM   1446  CA  LYS A 183       7.907   0.913  15.735  1.00 86.73           C  
ATOM   1447  C   LYS A 183       6.980   1.759  16.604  1.00 86.73           C  
ATOM   1448  CB  LYS A 183       9.140   1.726  15.340  1.00 86.73           C  
ATOM   1449  O   LYS A 183       6.966   1.616  17.828  1.00 86.73           O  
ATOM   1450  CG  LYS A 183       9.994   2.168  16.519  1.00 86.73           C  
ATOM   1451  CD  LYS A 183      11.236   2.922  16.059  1.00 86.73           C  
ATOM   1452  CE  LYS A 183      12.067   3.405  17.240  1.00 86.73           C  
ATOM   1453  NZ  LYS A 183      13.294   4.131  16.793  1.00 86.73           N  
ATOM   1454  N   TYR A 184       6.304   2.583  15.981  1.00 83.74           N  
ATOM   1455  CA  TYR A 184       5.379   3.468  16.680  1.00 83.74           C  
ATOM   1456  C   TYR A 184       4.348   2.668  17.467  1.00 83.74           C  
ATOM   1457  CB  TYR A 184       4.673   4.398  15.689  1.00 83.74           C  
ATOM   1458  O   TYR A 184       4.126   2.927  18.652  1.00 83.74           O  
ATOM   1459  CG  TYR A 184       3.564   5.215  16.308  1.00 83.74           C  
ATOM   1460  CD1 TYR A 184       2.232   4.828  16.178  1.00 83.74           C  
ATOM   1461  CD2 TYR A 184       3.846   6.374  17.023  1.00 83.74           C  
ATOM   1462  CE1 TYR A 184       1.207   5.579  16.745  1.00 83.74           C  
ATOM   1463  CE2 TYR A 184       2.830   7.132  17.594  1.00 83.74           C  
ATOM   1464  OH  TYR A 184       0.505   7.474  18.013  1.00 83.74           O  
ATOM   1465  CZ  TYR A 184       1.515   6.727  17.450  1.00 83.74           C  
ATOM   1466  N   PHE A 185       3.809   1.698  16.896  1.00 80.37           N  
ATOM   1467  CA  PHE A 185       2.686   0.991  17.502  1.00 80.37           C  
ATOM   1468  C   PHE A 185       3.179  -0.105  18.438  1.00 80.37           C  
ATOM   1469  CB  PHE A 185       1.780   0.392  16.422  1.00 80.37           C  
ATOM   1470  O   PHE A 185       2.462  -0.516  19.353  1.00 80.37           O  
ATOM   1471  CG  PHE A 185       0.913   1.405  15.726  1.00 80.37           C  
ATOM   1472  CD1 PHE A 185      -0.136   2.021  16.397  1.00 80.37           C  
ATOM   1473  CD2 PHE A 185       1.147   1.742  14.399  1.00 80.37           C  
ATOM   1474  CE1 PHE A 185      -0.941   2.960  15.755  1.00 80.37           C  
ATOM   1475  CE2 PHE A 185       0.348   2.679  13.750  1.00 80.37           C  
ATOM   1476  CZ  PHE A 185      -0.696   3.286  14.430  1.00 80.37           C  
ATOM   1477  N   GLN A 186       4.350  -0.576  18.309  1.00 79.12           N  
ATOM   1478  CA  GLN A 186       4.929  -1.519  19.260  1.00 79.12           C  
ATOM   1479  C   GLN A 186       5.352  -0.813  20.545  1.00 79.12           C  
ATOM   1480  CB  GLN A 186       6.125  -2.243  18.640  1.00 79.12           C  
ATOM   1481  O   GLN A 186       5.261  -1.386  21.633  1.00 79.12           O  
ATOM   1482  CG  GLN A 186       5.738  -3.357  17.677  1.00 79.12           C  
ATOM   1483  CD  GLN A 186       6.940  -4.103  17.130  1.00 79.12           C  
ATOM   1484  NE2 GLN A 186       6.699  -5.279  16.561  1.00 79.12           N  
ATOM   1485  OE1 GLN A 186       8.076  -3.626  17.217  1.00 79.12           O  
ATOM   1486  N   THR A 187       5.825   0.361  20.453  1.00 71.23           N  
ATOM   1487  CA  THR A 187       6.246   1.153  21.603  1.00 71.23           C  
ATOM   1488  C   THR A 187       5.037   1.672  22.375  1.00 71.23           C  
ATOM   1489  CB  THR A 187       7.131   2.338  21.171  1.00 71.23           C  
ATOM   1490  O   THR A 187       5.055   1.725  23.606  1.00 71.23           O  
ATOM   1491  CG2 THR A 187       7.723   3.052  22.382  1.00 71.23           C  
ATOM   1492  OG1 THR A 187       8.198   1.854  20.346  1.00 71.23           O  
ATOM   1493  N   TYR A 188       3.947   1.859  21.743  1.00 64.28           N  
ATOM   1494  CA  TYR A 188       2.774   2.482  22.346  1.00 64.28           C  
ATOM   1495  C   TYR A 188       1.844   1.432  22.942  1.00 64.28           C  
ATOM   1496  CB  TYR A 188       2.019   3.321  21.311  1.00 64.28           C  
ATOM   1497  O   TYR A 188       1.142   1.699  23.920  1.00 64.28           O  
ATOM   1498  CG  TYR A 188       2.684   4.639  20.996  1.00 64.28           C  
ATOM   1499  CD1 TYR A 188       2.525   5.740  21.836  1.00 64.28           C  
ATOM   1500  CD2 TYR A 188       3.472   4.788  19.860  1.00 64.28           C  
ATOM   1501  CE1 TYR A 188       3.134   6.957  21.549  1.00 64.28           C  
ATOM   1502  CE2 TYR A 188       4.085   6.000  19.563  1.00 64.28           C  
ATOM   1503  OH  TYR A 188       4.516   8.280  20.124  1.00 64.28           O  
ATOM   1504  CZ  TYR A 188       3.911   7.077  20.413  1.00 64.28           C  
ATOM   1505  N   THR A 189       1.754   0.294  22.365  1.00 55.35           N  
ATOM   1506  CA  THR A 189       1.047  -0.819  22.990  1.00 55.35           C  
ATOM   1507  C   THR A 189       1.709  -1.208  24.308  1.00 55.35           C  
ATOM   1508  CB  THR A 189       0.997  -2.043  22.056  1.00 55.35           C  
ATOM   1509  O   THR A 189       1.024  -1.549  25.275  1.00 55.35           O  
ATOM   1510  CG2 THR A 189      -0.003  -3.078  22.560  1.00 55.35           C  
ATOM   1511  OG1 THR A 189       0.610  -1.619  20.743  1.00 55.35           O  
ATOM   1512  N   ALA A 190       2.911  -0.738  24.548  1.00 51.22           N  
ATOM   1513  CA  ALA A 190       3.665  -1.069  25.755  1.00 51.22           C  
ATOM   1514  C   ALA A 190       3.655   0.094  26.743  1.00 51.22           C  
ATOM   1515  CB  ALA A 190       5.100  -1.449  25.399  1.00 51.22           C  
ATOM   1516  O   ALA A 190       3.606  -0.116  27.957  1.00 51.22           O  
ATOM   1517  N   LYS A 191       3.210   1.363  26.338  1.00 49.32           N  
ATOM   1518  CA  LYS A 191       3.424   2.512  27.213  1.00 49.32           C  
ATOM   1519  C   LYS A 191       2.220   3.449  27.194  1.00 49.32           C  
ATOM   1520  CB  LYS A 191       4.687   3.271  26.804  1.00 49.32           C  
ATOM   1521  O   LYS A 191       2.035   4.250  28.113  1.00 49.32           O  
ATOM   1522  CG  LYS A 191       5.979   2.630  27.287  1.00 49.32           C  
ATOM   1523  CD  LYS A 191       7.184   3.516  27.000  1.00 49.32           C  
ATOM   1524  CE  LYS A 191       8.485   2.844  27.418  1.00 49.32           C  
ATOM   1525  NZ  LYS A 191       9.669   3.716  27.152  1.00 49.32           N  
ATOM   1526  N   ARG A 192       0.873   3.077  27.267  1.00 51.01           N  
ATOM   1527  CA  ARG A 192      -0.375   3.825  27.384  1.00 51.01           C  
ATOM   1528  C   ARG A 192      -0.105   5.316  27.562  1.00 51.01           C  
ATOM   1529  CB  ARG A 192      -1.208   3.301  28.556  1.00 51.01           C  
ATOM   1530  O   ARG A 192      -0.417   5.889  28.608  1.00 51.01           O  
ATOM   1531  CG  ARG A 192      -2.042   2.076  28.218  1.00 51.01           C  
ATOM   1532  CD  ARG A 192      -2.841   1.589  29.419  1.00 51.01           C  
ATOM   1533  NE  ARG A 192      -4.236   1.332  29.071  1.00 51.01           N  
ATOM   1534  NH1 ARG A 192      -4.798   0.431  31.122  1.00 51.01           N  
ATOM   1535  NH2 ARG A 192      -6.376   0.599  29.467  1.00 51.01           N  
ATOM   1536  CZ  ARG A 192      -5.133   0.788  29.888  1.00 51.01           C  
ATOM   1537  N   VAL A 193       0.805   6.085  26.862  1.00 51.52           N  
ATOM   1538  CA  VAL A 193       0.936   7.529  27.022  1.00 51.52           C  
ATOM   1539  C   VAL A 193       0.324   8.240  25.817  1.00 51.52           C  
ATOM   1540  CB  VAL A 193       2.413   7.949  27.195  1.00 51.52           C  
ATOM   1541  O   VAL A 193       0.691   7.963  24.673  1.00 51.52           O  
ATOM   1542  CG1 VAL A 193       2.530   9.465  27.338  1.00 51.52           C  
ATOM   1543  CG2 VAL A 193       3.028   7.247  28.404  1.00 51.52           C  
ATOM   1544  N   LEU A 194      -0.813   8.824  25.833  1.00 50.51           N  
ATOM   1545  CA  LEU A 194      -1.731   9.515  24.935  1.00 50.51           C  
ATOM   1546  C   LEU A 194      -1.102  10.794  24.392  1.00 50.51           C  
ATOM   1547  CB  LEU A 194      -3.041   9.844  25.656  1.00 50.51           C  
ATOM   1548  O   LEU A 194      -1.296  11.139  23.224  1.00 50.51           O  
ATOM   1549  CG  LEU A 194      -4.191   8.855  25.456  1.00 50.51           C  
ATOM   1550  CD1 LEU A 194      -4.830   8.508  26.797  1.00 50.51           C  
ATOM   1551  CD2 LEU A 194      -5.228   9.428  24.496  1.00 50.51           C  
ATOM   1552  N   LYS A 195      -0.037  11.489  24.927  1.00 48.83           N  
ATOM   1553  CA  LYS A 195       0.524  12.755  24.465  1.00 48.83           C  
ATOM   1554  C   LYS A 195       1.664  12.523  23.477  1.00 48.83           C  
ATOM   1555  CB  LYS A 195       1.019  13.586  25.650  1.00 48.83           C  
ATOM   1556  O   LYS A 195       1.779  13.234  22.476  1.00 48.83           O  
ATOM   1557  CG  LYS A 195       0.995  15.088  25.404  1.00 48.83           C  
ATOM   1558  CD  LYS A 195       1.363  15.866  26.662  1.00 48.83           C  
ATOM   1559  CE  LYS A 195       1.398  17.366  26.402  1.00 48.83           C  
ATOM   1560  NZ  LYS A 195       1.757  18.132  27.633  1.00 48.83           N  
ATOM   1561  N   SER A 196       2.391  11.429  23.546  1.00 52.60           N  
ATOM   1562  CA  SER A 196       3.447  11.040  22.617  1.00 52.60           C  
ATOM   1563  C   SER A 196       2.870  10.384  21.367  1.00 52.60           C  
ATOM   1564  CB  SER A 196       4.433  10.087  23.295  1.00 52.60           C  
ATOM   1565  O   SER A 196       3.461  10.466  20.288  1.00 52.60           O  
ATOM   1566  OG  SER A 196       3.774   8.914  23.738  1.00 52.60           O  
ATOM   1567  N   ALA A 197       1.611  10.022  21.464  1.00 52.32           N  
ATOM   1568  CA  ALA A 197       0.876   9.332  20.407  1.00 52.32           C  
ATOM   1569  C   ALA A 197       0.392  10.315  19.344  1.00 52.32           C  
ATOM   1570  CB  ALA A 197      -0.306   8.565  20.994  1.00 52.32           C  
ATOM   1571  O   ALA A 197       0.446  10.021  18.147  1.00 52.32           O  
ATOM   1572  N   PHE A 198       0.124  11.526  19.642  1.00 54.07           N  
ATOM   1573  CA  PHE A 198      -0.355  12.552  18.724  1.00 54.07           C  
ATOM   1574  C   PHE A 198       0.804  13.174  17.954  1.00 54.07           C  
ATOM   1575  CB  PHE A 198      -1.123  13.639  19.484  1.00 54.07           C  
ATOM   1576  O   PHE A 198       0.695  13.421  16.752  1.00 54.07           O  
ATOM   1577  CG  PHE A 198      -2.208  14.295  18.673  1.00 54.07           C  
ATOM   1578  CD1 PHE A 198      -1.977  15.504  18.027  1.00 54.07           C  
ATOM   1579  CD2 PHE A 198      -3.459  13.703  18.557  1.00 54.07           C  
ATOM   1580  CE1 PHE A 198      -2.979  16.114  17.276  1.00 54.07           C  
ATOM   1581  CE2 PHE A 198      -4.465  14.307  17.808  1.00 54.07           C  
ATOM   1582  CZ  PHE A 198      -4.223  15.512  17.169  1.00 54.07           C  
ATOM   1583  N   LEU A 199       2.016  13.357  18.527  1.00 53.87           N  
ATOM   1584  CA  LEU A 199       3.212  13.898  17.891  1.00 53.87           C  
ATOM   1585  C   LEU A 199       3.828  12.881  16.937  1.00 53.87           C  
ATOM   1586  CB  LEU A 199       4.240  14.313  18.947  1.00 53.87           C  
ATOM   1587  O   LEU A 199       4.298  13.243  15.855  1.00 53.87           O  
ATOM   1588  CG  LEU A 199       3.927  15.586  19.735  1.00 53.87           C  
ATOM   1589  CD1 LEU A 199       4.884  15.728  20.914  1.00 53.87           C  
ATOM   1590  CD2 LEU A 199       4.004  16.809  18.827  1.00 53.87           C  
ATOM   1591  N   GLN A 200       3.656  11.661  17.195  1.00 59.87           N  
ATOM   1592  CA  GLN A 200       4.200  10.581  16.379  1.00 59.87           C  
ATOM   1593  C   GLN A 200       3.257  10.229  15.232  1.00 59.87           C  
ATOM   1594  CB  GLN A 200       4.469   9.343  17.236  1.00 59.87           C  
ATOM   1595  O   GLN A 200       3.704   9.825  14.156  1.00 59.87           O  
ATOM   1596  CG  GLN A 200       5.681   9.478  18.149  1.00 59.87           C  
ATOM   1597  CD  GLN A 200       6.086   8.162  18.785  1.00 59.87           C  
ATOM   1598  NE2 GLN A 200       6.819   8.239  19.890  1.00 59.87           N  
ATOM   1599  OE1 GLN A 200       5.743   7.085  18.287  1.00 59.87           O  
ATOM   1600  N   ALA A 201       1.942  10.501  15.415  1.00 65.46           N  
ATOM   1601  CA  ALA A 201       0.962  10.376  14.339  1.00 65.46           C  
ATOM   1602  C   ALA A 201       1.199  11.427  13.258  1.00 65.46           C  
ATOM   1603  CB  ALA A 201      -0.455  10.498  14.894  1.00 65.46           C  
ATOM   1604  O   ALA A 201       1.071  11.138  12.065  1.00 65.46           O  
ATOM   1605  N   SER A 202       1.635  12.596  13.653  1.00 69.29           N  
ATOM   1606  CA  SER A 202       1.990  13.654  12.712  1.00 69.29           C  
ATOM   1607  C   SER A 202       3.256  13.303  11.938  1.00 69.29           C  
ATOM   1608  CB  SER A 202       2.183  14.982  13.446  1.00 69.29           C  
ATOM   1609  O   SER A 202       3.355  13.583  10.742  1.00 69.29           O  
ATOM   1610  OG  SER A 202       3.200  14.871  14.427  1.00 69.29           O  
ATOM   1611  N   ASP A 203       4.117  12.681  12.617  1.00 75.43           N  
ATOM   1612  CA  ASP A 203       5.360  12.225  12.002  1.00 75.43           C  
ATOM   1613  C   ASP A 203       5.095  11.126  10.975  1.00 75.43           C  
ATOM   1614  CB  ASP A 203       6.335  11.723  13.070  1.00 75.43           C  
ATOM   1615  O   ASP A 203       5.704  11.110   9.904  1.00 75.43           O  
ATOM   1616  CG  ASP A 203       7.019  12.849  13.825  1.00 75.43           C  
ATOM   1617  OD1 ASP A 203       6.908  14.021  13.405  1.00 75.43           O  
ATOM   1618  OD2 ASP A 203       7.677  12.561  14.848  1.00 75.43           O  
ATOM   1619  N   LEU A 204       4.155  10.275  11.292  1.00 78.93           N  
ATOM   1620  CA  LEU A 204       3.783   9.207  10.369  1.00 78.93           C  
ATOM   1621  C   LEU A 204       3.067   9.771   9.146  1.00 78.93           C  
ATOM   1622  CB  LEU A 204       2.889   8.181  11.070  1.00 78.93           C  
ATOM   1623  O   LEU A 204       3.318   9.336   8.020  1.00 78.93           O  
ATOM   1624  CG  LEU A 204       2.689   6.849  10.344  1.00 78.93           C  
ATOM   1625  CD1 LEU A 204       4.005   6.081  10.272  1.00 78.93           C  
ATOM   1626  CD2 LEU A 204       1.616   6.017  11.039  1.00 78.93           C  
ATOM   1627  N   GLU A 205       2.297  10.749   9.389  1.00 77.42           N  
ATOM   1628  CA  GLU A 205       1.599  11.409   8.290  1.00 77.42           C  
ATOM   1629  C   GLU A 205       2.581  12.101   7.348  1.00 77.42           C  
ATOM   1630  CB  GLU A 205       0.585  12.422   8.829  1.00 77.42           C  
ATOM   1631  O   GLU A 205       2.412  12.060   6.128  1.00 77.42           O  
ATOM   1632  CG  GLU A 205      -0.476  12.828   7.816  1.00 77.42           C  
ATOM   1633  CD  GLU A 205      -1.614  13.629   8.429  1.00 77.42           C  
ATOM   1634  OE1 GLU A 205      -2.537  14.035   7.688  1.00 77.42           O  
ATOM   1635  OE2 GLU A 205      -1.582  13.851   9.660  1.00 77.42           O  
ATOM   1636  N   GLU A 206       3.535  12.755   7.907  1.00 80.18           N  
ATOM   1637  CA  GLU A 206       4.564  13.417   7.110  1.00 80.18           C  
ATOM   1638  C   GLU A 206       5.343  12.410   6.269  1.00 80.18           C  
ATOM   1639  CB  GLU A 206       5.520  14.202   8.012  1.00 80.18           C  
ATOM   1640  O   GLU A 206       5.637  12.666   5.099  1.00 80.18           O  
ATOM   1641  CG  GLU A 206       6.516  15.064   7.249  1.00 80.18           C  
ATOM   1642  CD  GLU A 206       7.482  15.810   8.156  1.00 80.18           C  
ATOM   1643  OE1 GLU A 206       8.412  16.469   7.640  1.00 80.18           O  
ATOM   1644  OE2 GLU A 206       7.307  15.733   9.392  1.00 80.18           O  
ATOM   1645  N   THR A 207       5.659  11.301   6.878  1.00 79.72           N  
ATOM   1646  CA  THR A 207       6.403  10.261   6.175  1.00 79.72           C  
ATOM   1647  C   THR A 207       5.591   9.713   5.005  1.00 79.72           C  
ATOM   1648  CB  THR A 207       6.784   9.109   7.123  1.00 79.72           C  
ATOM   1649  O   THR A 207       6.148   9.398   3.951  1.00 79.72           O  
ATOM   1650  CG2 THR A 207       7.715   8.116   6.435  1.00 79.72           C  
ATOM   1651  OG1 THR A 207       7.444   9.646   8.276  1.00 79.72           O  
ATOM   1652  N   PHE A 208       4.288   9.682   5.204  1.00 82.78           N  
ATOM   1653  CA  PHE A 208       3.421   9.231   4.122  1.00 82.78           C  
ATOM   1654  C   PHE A 208       3.471  10.202   2.948  1.00 82.78           C  
ATOM   1655  CB  PHE A 208       1.978   9.078   4.615  1.00 82.78           C  
ATOM   1656  O   PHE A 208       3.388   9.789   1.790  1.00 82.78           O  
ATOM   1657  CG  PHE A 208       1.106   8.265   3.697  1.00 82.78           C  
ATOM   1658  CD1 PHE A 208       0.284   8.887   2.765  1.00 82.78           C  
ATOM   1659  CD2 PHE A 208       1.108   6.878   3.765  1.00 82.78           C  
ATOM   1660  CE1 PHE A 208      -0.525   8.137   1.914  1.00 82.78           C  
ATOM   1661  CE2 PHE A 208       0.303   6.122   2.918  1.00 82.78           C  
ATOM   1662  CZ  PHE A 208      -0.513   6.754   1.994  1.00 82.78           C  
ATOM   1663  N   GLY A 209       3.597  11.540   3.206  1.00 84.43           N  
ATOM   1664  CA  GLY A 209       3.736  12.547   2.166  1.00 84.43           C  
ATOM   1665  C   GLY A 209       4.920  12.298   1.250  1.00 84.43           C  
ATOM   1666  O   GLY A 209       4.855  12.583   0.052  1.00 84.43           O  
ATOM   1667  N   VAL A 210       5.968  11.747   1.758  1.00 89.26           N  
ATOM   1668  CA  VAL A 210       7.168  11.437   0.986  1.00 89.26           C  
ATOM   1669  C   VAL A 210       6.850  10.366  -0.055  1.00 89.26           C  
ATOM   1670  CB  VAL A 210       8.324  10.967   1.898  1.00 89.26           C  
ATOM   1671  O   VAL A 210       7.388  10.391  -1.164  1.00 89.26           O  
ATOM   1672  CG1 VAL A 210       9.524  10.525   1.063  1.00 89.26           C  
ATOM   1673  CG2 VAL A 210       8.723  12.079   2.867  1.00 89.26           C  
ATOM   1674  N   ILE A 211       5.980   9.477   0.283  1.00 90.36           N  
ATOM   1675  CA  ILE A 211       5.551   8.427  -0.634  1.00 90.36           C  
ATOM   1676  C   ILE A 211       4.812   9.045  -1.818  1.00 90.36           C  
ATOM   1677  CB  ILE A 211       4.654   7.389   0.076  1.00 90.36           C  
ATOM   1678  O   ILE A 211       5.039   8.663  -2.968  1.00 90.36           O  
ATOM   1679  CG1 ILE A 211       5.460   6.614   1.125  1.00 90.36           C  
ATOM   1680  CG2 ILE A 211       4.022   6.435  -0.943  1.00 90.36           C  
ATOM   1681  CD1 ILE A 211       4.614   5.712   2.013  1.00 90.36           C  
ATOM   1682  N   ALA A 212       4.007  10.040  -1.536  1.00 86.60           N  
ATOM   1683  CA  ALA A 212       3.242  10.712  -2.584  1.00 86.60           C  
ATOM   1684  C   ALA A 212       4.168  11.384  -3.594  1.00 86.60           C  
ATOM   1685  CB  ALA A 212       2.292  11.739  -1.973  1.00 86.60           C  
ATOM   1686  O   ALA A 212       3.936  11.309  -4.803  1.00 86.60           O  
ATOM   1687  N   GLU A 213       5.199  11.961  -3.104  1.00 88.12           N  
ATOM   1688  CA  GLU A 213       6.167  12.626  -3.972  1.00 88.12           C  
ATOM   1689  C   GLU A 213       6.907  11.619  -4.847  1.00 88.12           C  
ATOM   1690  CB  GLU A 213       7.166  13.436  -3.141  1.00 88.12           C  
ATOM   1691  O   GLU A 213       7.098  11.850  -6.043  1.00 88.12           O  
ATOM   1692  CG  GLU A 213       8.101  14.301  -3.975  1.00 88.12           C  
ATOM   1693  CD  GLU A 213       9.016  15.177  -3.135  1.00 88.12           C  
ATOM   1694  OE1 GLU A 213       9.832  15.932  -3.712  1.00 88.12           O  
ATOM   1695  OE2 GLU A 213       8.918  15.107  -1.889  1.00 88.12           O  
ATOM   1696  N   SER A 214       7.347  10.555  -4.236  1.00 89.86           N  
ATOM   1697  CA  SER A 214       8.053   9.520  -4.985  1.00 89.86           C  
ATOM   1698  C   SER A 214       7.151   8.888  -6.039  1.00 89.86           C  
ATOM   1699  CB  SER A 214       8.582   8.441  -4.040  1.00 89.86           C  
ATOM   1700  O   SER A 214       7.613   8.530  -7.125  1.00 89.86           O  
ATOM   1701  OG  SER A 214       7.515   7.802  -3.359  1.00 89.86           O  
ATOM   1702  N   ARG A 215       5.896   8.790  -5.646  1.00 89.73           N  
ATOM   1703  CA  ARG A 215       4.912   8.291  -6.600  1.00 89.73           C  
ATOM   1704  C   ARG A 215       4.851   9.178  -7.839  1.00 89.73           C  
ATOM   1705  CB  ARG A 215       3.529   8.203  -5.951  1.00 89.73           C  
ATOM   1706  O   ARG A 215       4.803   8.678  -8.965  1.00 89.73           O  
ATOM   1707  CG  ARG A 215       2.446   7.672  -6.877  1.00 89.73           C  
ATOM   1708  CD  ARG A 215       1.128   7.467  -6.144  1.00 89.73           C  
ATOM   1709  NE  ARG A 215       0.110   6.888  -7.016  1.00 89.73           N  
ATOM   1710  NH1 ARG A 215      -1.550   6.866  -5.411  1.00 89.73           N  
ATOM   1711  NH2 ARG A 215      -1.982   6.089  -7.523  1.00 89.73           N  
ATOM   1712  CZ  ARG A 215      -1.138   6.616  -6.648  1.00 89.73           C  
ATOM   1713  N   ARG A 216       4.829  10.433  -7.711  1.00 88.29           N  
ATOM   1714  CA  ARG A 216       4.775  11.383  -8.818  1.00 88.29           C  
ATOM   1715  C   ARG A 216       5.972  11.209  -9.747  1.00 88.29           C  
ATOM   1716  CB  ARG A 216       4.724  12.819  -8.293  1.00 88.29           C  
ATOM   1717  O   ARG A 216       5.824  11.238 -10.971  1.00 88.29           O  
ATOM   1718  CG  ARG A 216       3.371  13.219  -7.725  1.00 88.29           C  
ATOM   1719  CD  ARG A 216       3.336  14.690  -7.336  1.00 88.29           C  
ATOM   1720  NE  ARG A 216       3.626  14.880  -5.917  1.00 88.29           N  
ATOM   1721  NH1 ARG A 216       4.071  17.139  -6.098  1.00 88.29           N  
ATOM   1722  NH2 ARG A 216       4.211  16.098  -4.061  1.00 88.29           N  
ATOM   1723  CZ  ARG A 216       3.969  16.039  -5.362  1.00 88.29           C  
ATOM   1724  N   LYS A 217       7.058  10.992  -9.153  1.00 88.69           N  
ATOM   1725  CA  LYS A 217       8.275  10.801  -9.937  1.00 88.69           C  
ATOM   1726  C   LYS A 217       8.187   9.539 -10.790  1.00 88.69           C  
ATOM   1727  CB  LYS A 217       9.498  10.731  -9.022  1.00 88.69           C  
ATOM   1728  O   LYS A 217       8.563   9.549 -11.964  1.00 88.69           O  
ATOM   1729  CG  LYS A 217       9.914  12.074  -8.440  1.00 88.69           C  
ATOM   1730  CD  LYS A 217      11.168  11.948  -7.585  1.00 88.69           C  
ATOM   1731  CE  LYS A 217      11.536  13.274  -6.933  1.00 88.69           C  
ATOM   1732  NZ  LYS A 217      12.724  13.140  -6.036  1.00 88.69           N  
ATOM   1733  N   VAL A 218       7.682   8.488 -10.188  1.00 88.17           N  
ATOM   1734  CA  VAL A 218       7.517   7.234 -10.916  1.00 88.17           C  
ATOM   1735  C   VAL A 218       6.561   7.439 -12.089  1.00 88.17           C  
ATOM   1736  CB  VAL A 218       6.995   6.108  -9.995  1.00 88.17           C  
ATOM   1737  O   VAL A 218       6.844   7.010 -13.210  1.00 88.17           O  
ATOM   1738  CG1 VAL A 218       6.647   4.863 -10.808  1.00 88.17           C  
ATOM   1739  CG2 VAL A 218       8.030   5.777  -8.920  1.00 88.17           C  
ATOM   1740  N   ASP A 219       5.495   8.147 -11.805  1.00 85.99           N  
ATOM   1741  CA  ASP A 219       4.482   8.371 -12.832  1.00 85.99           C  
ATOM   1742  C   ASP A 219       5.052   9.171 -14.001  1.00 85.99           C  
ATOM   1743  CB  ASP A 219       3.270   9.096 -12.241  1.00 85.99           C  
ATOM   1744  O   ASP A 219       4.734   8.898 -15.160  1.00 85.99           O  
ATOM   1745  CG  ASP A 219       2.436   8.211 -11.331  1.00 85.99           C  
ATOM   1746  OD1 ASP A 219       2.608   6.973 -11.359  1.00 85.99           O  
ATOM   1747  OD2 ASP A 219       1.598   8.756 -10.580  1.00 85.99           O  
ATOM   1748  N   ASN A 220       5.893  10.074 -13.739  1.00 86.97           N  
ATOM   1749  CA  ASN A 220       6.519  10.893 -14.771  1.00 86.97           C  
ATOM   1750  C   ASN A 220       7.407  10.057 -15.688  1.00 86.97           C  
ATOM   1751  CB  ASN A 220       7.327  12.028 -14.139  1.00 86.97           C  
ATOM   1752  O   ASN A 220       7.301  10.147 -16.913  1.00 86.97           O  
ATOM   1753  CG  ASN A 220       6.448  13.112 -13.547  1.00 86.97           C  
ATOM   1754  ND2 ASN A 220       7.031  13.950 -12.698  1.00 86.97           N  
ATOM   1755  OD1 ASN A 220       5.255  13.195 -13.849  1.00 86.97           O  
ATOM   1756  N   TYR A 221       8.209   9.234 -15.065  1.00 86.49           N  
ATOM   1757  CA  TYR A 221       9.121   8.418 -15.859  1.00 86.49           C  
ATOM   1758  C   TYR A 221       8.366   7.327 -16.608  1.00 86.49           C  
ATOM   1759  CB  TYR A 221      10.197   7.791 -14.967  1.00 86.49           C  
ATOM   1760  O   TYR A 221       8.716   6.987 -17.740  1.00 86.49           O  
ATOM   1761  CG  TYR A 221      11.246   8.770 -14.500  1.00 86.49           C  
ATOM   1762  CD1 TYR A 221      12.038   9.461 -15.415  1.00 86.49           C  
ATOM   1763  CD2 TYR A 221      11.448   9.007 -13.145  1.00 86.49           C  
ATOM   1764  CE1 TYR A 221      13.008  10.363 -14.989  1.00 86.49           C  
ATOM   1765  CE2 TYR A 221      12.414   9.907 -12.708  1.00 86.49           C  
ATOM   1766  OH  TYR A 221      14.146  11.472 -13.210  1.00 86.49           O  
ATOM   1767  CZ  TYR A 221      13.188  10.580 -13.636  1.00 86.49           C  
ATOM   1768  N   PHE A 222       7.334   6.833 -15.906  1.00 84.79           N  
ATOM   1769  CA  PHE A 222       6.492   5.846 -16.571  1.00 84.79           C  
ATOM   1770  C   PHE A 222       5.878   6.425 -17.840  1.00 84.79           C  
ATOM   1771  CB  PHE A 222       5.387   5.358 -15.628  1.00 84.79           C  
ATOM   1772  O   PHE A 222       5.853   5.765 -18.881  1.00 84.79           O  
ATOM   1773  CG  PHE A 222       4.501   4.301 -16.229  1.00 84.79           C  
ATOM   1774  CD1 PHE A 222       3.202   4.603 -16.621  1.00 84.79           C  
ATOM   1775  CD2 PHE A 222       4.966   3.003 -16.400  1.00 84.79           C  
ATOM   1776  CE1 PHE A 222       2.379   3.626 -17.177  1.00 84.79           C  
ATOM   1777  CE2 PHE A 222       4.149   2.022 -16.955  1.00 84.79           C  
ATOM   1778  CZ  PHE A 222       2.856   2.335 -17.342  1.00 84.79           C  
ATOM   1779  N   ASP A 223       5.421   7.583 -17.768  1.00 82.49           N  
ATOM   1780  CA  ASP A 223       4.831   8.263 -18.917  1.00 82.49           C  
ATOM   1781  C   ASP A 223       5.847   8.413 -20.047  1.00 82.49           C  
ATOM   1782  CB  ASP A 223       4.291   9.635 -18.509  1.00 82.49           C  
ATOM   1783  O   ASP A 223       5.513   8.222 -21.218  1.00 82.49           O  
ATOM   1784  CG  ASP A 223       2.941   9.559 -17.818  1.00 82.49           C  
ATOM   1785  OD1 ASP A 223       2.318   8.476 -17.814  1.00 82.49           O  
ATOM   1786  OD2 ASP A 223       2.495  10.593 -17.274  1.00 82.49           O  
ATOM   1787  N   LEU A 224       7.027   8.723 -19.686  1.00 81.15           N  
ATOM   1788  CA  LEU A 224       8.098   8.879 -20.663  1.00 81.15           C  
ATOM   1789  C   LEU A 224       8.384   7.558 -21.371  1.00 81.15           C  
ATOM   1790  CB  LEU A 224       9.371   9.394 -19.986  1.00 81.15           C  
ATOM   1791  O   LEU A 224       8.542   7.526 -22.594  1.00 81.15           O  
ATOM   1792  CG  LEU A 224       9.375  10.869 -19.583  1.00 81.15           C  
ATOM   1793  CD1 LEU A 224      10.623  11.193 -18.768  1.00 81.15           C  
ATOM   1794  CD2 LEU A 224       9.290  11.761 -20.817  1.00 81.15           C  
ATOM   1795  N   VAL A 225       8.448   6.534 -20.554  1.00 77.63           N  
ATOM   1796  CA  VAL A 225       8.713   5.205 -21.095  1.00 77.63           C  
ATOM   1797  C   VAL A 225       7.544   4.761 -21.971  1.00 77.63           C  
ATOM   1798  CB  VAL A 225       8.958   4.174 -19.970  1.00 77.63           C  
ATOM   1799  O   VAL A 225       7.747   4.188 -23.044  1.00 77.63           O  
ATOM   1800  CG1 VAL A 225       8.990   2.755 -20.537  1.00 77.63           C  
ATOM   1801  CG2 VAL A 225      10.258   4.488 -19.233  1.00 77.63           C  
ATOM   1802  N   TYR A 226       6.369   5.085 -21.461  1.00 75.34           N  
ATOM   1803  CA  TYR A 226       5.142   4.747 -22.174  1.00 75.34           C  
ATOM   1804  C   TYR A 226       5.089   5.441 -23.529  1.00 75.34           C  
ATOM   1805  CB  TYR A 226       3.914   5.133 -21.342  1.00 75.34           C  
ATOM   1806  O   TYR A 226       4.739   4.822 -24.537  1.00 75.34           O  
ATOM   1807  CG  TYR A 226       2.601   4.827 -22.021  1.00 75.34           C  
ATOM   1808  CD1 TYR A 226       1.855   5.836 -22.626  1.00 75.34           C  
ATOM   1809  CD2 TYR A 226       2.103   3.529 -22.059  1.00 75.34           C  
ATOM   1810  CE1 TYR A 226       0.644   5.560 -23.251  1.00 75.34           C  
ATOM   1811  CE2 TYR A 226       0.893   3.241 -22.681  1.00 75.34           C  
ATOM   1812  OH  TYR A 226      -1.027   3.981 -23.891  1.00 75.34           O  
ATOM   1813  CZ  TYR A 226       0.172   4.261 -23.274  1.00 75.34           C  
ATOM   1814  N   LYS A 227       5.378   6.669 -23.650  1.00 73.96           N  
ATOM   1815  CA  LYS A 227       5.326   7.486 -24.859  1.00 73.96           C  
ATOM   1816  C   LYS A 227       6.370   7.032 -25.875  1.00 73.96           C  
ATOM   1817  CB  LYS A 227       5.533   8.963 -24.519  1.00 73.96           C  
ATOM   1818  O   LYS A 227       6.137   7.096 -27.084  1.00 73.96           O  
ATOM   1819  CG  LYS A 227       4.333   9.618 -23.850  1.00 73.96           C  
ATOM   1820  CD  LYS A 227       4.588  11.093 -23.565  1.00 73.96           C  
ATOM   1821  CE  LYS A 227       3.399  11.743 -22.871  1.00 73.96           C  
ATOM   1822  NZ  LYS A 227       3.675  13.167 -22.517  1.00 73.96           N  
ATOM   1823  N   LYS A 228       7.452   6.457 -25.403  1.00 70.79           N  
ATOM   1824  CA  LYS A 228       8.579   6.073 -26.248  1.00 70.79           C  
ATOM   1825  C   LYS A 228       8.431   4.637 -26.742  1.00 70.79           C  
ATOM   1826  CB  LYS A 228       9.898   6.233 -25.489  1.00 70.79           C  
ATOM   1827  O   LYS A 228       9.067   4.243 -27.722  1.00 70.79           O  
ATOM   1828  CG  LYS A 228      10.332   7.679 -25.301  1.00 70.79           C  
ATOM   1829  CD  LYS A 228      11.736   7.769 -24.717  1.00 70.79           C  
ATOM   1830  CE  LYS A 228      12.195   9.215 -24.584  1.00 70.79           C  
ATOM   1831  NZ  LYS A 228      13.610   9.306 -24.113  1.00 70.79           N  
ATOM   1832  N   GLY A 229       7.534   3.761 -26.303  1.00 64.07           N  
ATOM   1833  CA  GLY A 229       7.396   2.338 -26.570  1.00 64.07           C  
ATOM   1834  C   GLY A 229       6.013   1.955 -27.062  1.00 64.07           C  
ATOM   1835  O   GLY A 229       5.682   0.770 -27.138  1.00 64.07           O  
ATOM   1836  N   LEU A 230       5.214   2.848 -27.847  1.00 55.13           N  
ATOM   1837  CA  LEU A 230       3.851   3.071 -28.318  1.00 55.13           C  
ATOM   1838  C   LEU A 230       3.402   1.939 -29.237  1.00 55.13           C  
ATOM   1839  CB  LEU A 230       3.750   4.410 -29.053  1.00 55.13           C  
ATOM   1840  O   LEU A 230       4.025   1.689 -30.271  1.00 55.13           O  
ATOM   1841  CG  LEU A 230       2.628   5.347 -28.602  1.00 55.13           C  
ATOM   1842  CD1 LEU A 230       3.196   6.487 -27.762  1.00 55.13           C  
ATOM   1843  CD2 LEU A 230       1.869   5.891 -29.808  1.00 55.13           C  
ATOM   1844  N   GLN A 231       3.044   0.689 -28.677  1.00 53.96           N  
ATOM   1845  CA  GLN A 231       1.981  -0.075 -29.322  1.00 53.96           C  
ATOM   1846  C   GLN A 231       1.708  -1.377 -28.573  1.00 53.96           C  
ATOM   1847  CB  GLN A 231       2.341  -0.374 -30.778  1.00 53.96           C  
ATOM   1848  O   GLN A 231       0.557  -1.806 -28.464  1.00 53.96           O  
ATOM   1849  CG  GLN A 231       2.145   0.811 -31.715  1.00 53.96           C  
ATOM   1850  CD  GLN A 231       2.165   0.411 -33.179  1.00 53.96           C  
ATOM   1851  NE2 GLN A 231       1.985   1.387 -34.063  1.00 53.96           N  
ATOM   1852  OE1 GLN A 231       2.342  -0.765 -33.512  1.00 53.96           O  
ATOM   1853  N   ARG A 232       2.541  -1.782 -27.675  1.00 53.86           N  
ATOM   1854  CA  ARG A 232       2.362  -3.060 -26.994  1.00 53.86           C  
ATOM   1855  C   ARG A 232       1.915  -2.853 -25.551  1.00 53.86           C  
ATOM   1856  CB  ARG A 232       3.656  -3.876 -27.030  1.00 53.86           C  
ATOM   1857  O   ARG A 232       1.152  -3.658 -25.010  1.00 53.86           O  
ATOM   1858  CG  ARG A 232       3.625  -5.038 -28.009  1.00 53.86           C  
ATOM   1859  CD  ARG A 232       4.961  -5.767 -28.063  1.00 53.86           C  
ATOM   1860  NE  ARG A 232       4.783  -7.211 -28.187  1.00 53.86           N  
ATOM   1861  NH1 ARG A 232       6.926  -7.741 -27.509  1.00 53.86           N  
ATOM   1862  NH2 ARG A 232       5.451  -9.404 -28.068  1.00 53.86           N  
ATOM   1863  CZ  ARG A 232       5.721  -8.115 -27.921  1.00 53.86           C  
ATOM   1864  N   VAL A 233       1.983  -1.613 -25.002  1.00 53.77           N  
ATOM   1865  CA  VAL A 233       1.722  -1.216 -23.623  1.00 53.77           C  
ATOM   1866  C   VAL A 233       0.306  -0.656 -23.505  1.00 53.77           C  
ATOM   1867  CB  VAL A 233       2.750  -0.174 -23.128  1.00 53.77           C  
ATOM   1868  O   VAL A 233      -0.343  -0.806 -22.467  1.00 53.77           O  
ATOM   1869  CG1 VAL A 233       2.411   0.289 -21.712  1.00 53.77           C  
ATOM   1870  CG2 VAL A 233       4.163  -0.753 -23.180  1.00 53.77           C  
ATOM   1871  N   GLU A 234      -0.332  -0.285 -24.628  1.00 56.01           N  
ATOM   1872  CA  GLU A 234      -1.652   0.337 -24.679  1.00 56.01           C  
ATOM   1873  C   GLU A 234      -2.751  -0.675 -24.365  1.00 56.01           C  
ATOM   1874  CB  GLU A 234      -1.897   0.970 -26.050  1.00 56.01           C  
ATOM   1875  O   GLU A 234      -3.678  -0.378 -23.609  1.00 56.01           O  
ATOM   1876  CG  GLU A 234      -2.927   2.090 -26.036  1.00 56.01           C  
ATOM   1877  CD  GLU A 234      -3.111   2.754 -27.391  1.00 56.01           C  
ATOM   1878  OE1 GLU A 234      -3.931   3.694 -27.501  1.00 56.01           O  
ATOM   1879  OE2 GLU A 234      -2.431   2.330 -28.352  1.00 56.01           O  
ATOM   1880  N   LYS A 235      -2.605  -1.918 -24.804  1.00 56.04           N  
ATOM   1881  CA  LYS A 235      -3.613  -2.943 -24.548  1.00 56.04           C  
ATOM   1882  C   LYS A 235      -3.522  -3.459 -23.115  1.00 56.04           C  
ATOM   1883  CB  LYS A 235      -3.461  -4.103 -25.533  1.00 56.04           C  
ATOM   1884  O   LYS A 235      -4.545  -3.688 -22.466  1.00 56.04           O  
ATOM   1885  CG  LYS A 235      -4.661  -5.038 -25.578  1.00 56.04           C  
ATOM   1886  CD  LYS A 235      -4.467  -6.148 -26.603  1.00 56.04           C  
ATOM   1887  CE  LYS A 235      -5.618  -7.144 -26.575  1.00 56.04           C  
ATOM   1888  NZ  LYS A 235      -5.398  -8.272 -27.529  1.00 56.04           N  
ATOM   1889  N   LEU A 236      -2.300  -3.478 -22.533  1.00 55.66           N  
ATOM   1890  CA  LEU A 236      -2.033  -3.950 -21.178  1.00 55.66           C  
ATOM   1891  C   LEU A 236      -2.413  -2.891 -20.149  1.00 55.66           C  
ATOM   1892  CB  LEU A 236      -0.557  -4.324 -21.022  1.00 55.66           C  
ATOM   1893  O   LEU A 236      -2.981  -3.212 -19.102  1.00 55.66           O  
ATOM   1894  CG  LEU A 236      -0.188  -5.775 -21.337  1.00 55.66           C  
ATOM   1895  CD1 LEU A 236       1.169  -5.838 -22.030  1.00 55.66           C  
ATOM   1896  CD2 LEU A 236      -0.184  -6.614 -20.064  1.00 55.66           C  
ATOM   1897  N   MET A 237      -2.227  -1.647 -20.554  1.00 57.11           N  
ATOM   1898  CA  MET A 237      -2.567  -0.511 -19.702  1.00 57.11           C  
ATOM   1899  C   MET A 237      -4.072  -0.261 -19.704  1.00 57.11           C  
ATOM   1900  CB  MET A 237      -1.827   0.747 -20.161  1.00 57.11           C  
ATOM   1901  O   MET A 237      -4.652   0.063 -18.666  1.00 57.11           O  
ATOM   1902  CG  MET A 237      -0.531   1.004 -19.410  1.00 57.11           C  
ATOM   1903  SD  MET A 237      -0.136   2.791 -19.279  1.00 57.11           S  
ATOM   1904  CE  MET A 237      -0.115   2.983 -17.475  1.00 57.11           C  
ATOM   1905  N   LEU A 238      -4.770  -0.400 -20.869  1.00 56.51           N  
ATOM   1906  CA  LEU A 238      -6.214  -0.257 -21.022  1.00 56.51           C  
ATOM   1907  C   LEU A 238      -6.952  -1.371 -20.288  1.00 56.51           C  
ATOM   1908  CB  LEU A 238      -6.599  -0.265 -22.504  1.00 56.51           C  
ATOM   1909  O   LEU A 238      -7.986  -1.129 -19.662  1.00 56.51           O  
ATOM   1910  CG  LEU A 238      -6.537   1.081 -23.228  1.00 56.51           C  
ATOM   1911  CD1 LEU A 238      -6.395   0.869 -24.731  1.00 56.51           C  
ATOM   1912  CD2 LEU A 238      -7.776   1.914 -22.914  1.00 56.51           C  
ATOM   1913  N   ASP A 239      -6.415  -2.507 -20.226  1.00 56.22           N  
ATOM   1914  CA  ASP A 239      -7.004  -3.626 -19.496  1.00 56.22           C  
ATOM   1915  C   ASP A 239      -6.806  -3.465 -17.991  1.00 56.22           C  
ATOM   1916  CB  ASP A 239      -6.400  -4.951 -19.967  1.00 56.22           C  
ATOM   1917  O   ASP A 239      -7.683  -3.824 -17.202  1.00 56.22           O  
ATOM   1918  CG  ASP A 239      -6.940  -5.405 -21.312  1.00 56.22           C  
ATOM   1919  OD1 ASP A 239      -7.953  -4.843 -21.783  1.00 56.22           O  
ATOM   1920  OD2 ASP A 239      -6.350  -6.334 -21.904  1.00 56.22           O  
ATOM   1921  N   PHE A 240      -5.759  -2.594 -17.643  1.00 55.72           N  
ATOM   1922  CA  PHE A 240      -5.333  -2.497 -16.252  1.00 55.72           C  
ATOM   1923  C   PHE A 240      -5.870  -1.225 -15.608  1.00 55.72           C  
ATOM   1924  CB  PHE A 240      -3.804  -2.531 -16.153  1.00 55.72           C  
ATOM   1925  O   PHE A 240      -6.258  -1.231 -14.438  1.00 55.72           O  
ATOM   1926  CG  PHE A 240      -3.222  -3.917 -16.217  1.00 55.72           C  
ATOM   1927  CD1 PHE A 240      -3.306  -4.772 -15.125  1.00 55.72           C  
ATOM   1928  CD2 PHE A 240      -2.591  -4.366 -17.370  1.00 55.72           C  
ATOM   1929  CE1 PHE A 240      -2.769  -6.056 -15.181  1.00 55.72           C  
ATOM   1930  CE2 PHE A 240      -2.051  -5.647 -17.433  1.00 55.72           C  
ATOM   1931  CZ  PHE A 240      -2.140  -6.490 -16.337  1.00 55.72           C  
ATOM   1932  N   GLN A 241      -5.939  -0.127 -16.287  1.00 54.56           N  
ATOM   1933  CA  GLN A 241      -6.331   1.205 -15.839  1.00 54.56           C  
ATOM   1934  C   GLN A 241      -7.849   1.347 -15.797  1.00 54.56           C  
ATOM   1935  CB  GLN A 241      -5.729   2.276 -16.750  1.00 54.56           C  
ATOM   1936  O   GLN A 241      -8.387   2.075 -14.959  1.00 54.56           O  
ATOM   1937  CG  GLN A 241      -4.500   2.960 -16.166  1.00 54.56           C  
ATOM   1938  CD  GLN A 241      -4.042   4.149 -16.990  1.00 54.56           C  
ATOM   1939  NE2 GLN A 241      -3.114   4.928 -16.444  1.00 54.56           N  
ATOM   1940  OE1 GLN A 241      -4.518   4.365 -18.110  1.00 54.56           O  
ATOM   1941  N   ALA A 242      -8.546   0.507 -16.557  1.00 54.23           N  
ATOM   1942  CA  ALA A 242      -9.998   0.648 -16.637  1.00 54.23           C  
ATOM   1943  C   ALA A 242     -10.662   0.246 -15.324  1.00 54.23           C  
ATOM   1944  CB  ALA A 242     -10.551  -0.189 -17.788  1.00 54.23           C  
ATOM   1945  O   ALA A 242     -11.525   0.963 -14.812  1.00 54.23           O  
ATOM   1946  N   PRO A 243     -10.163  -0.766 -14.625  1.00 50.97           N  
ATOM   1947  CA  PRO A 243     -10.747  -1.099 -13.324  1.00 50.97           C  
ATOM   1948  C   PRO A 243     -10.242  -0.194 -12.202  1.00 50.97           C  
ATOM   1949  CB  PRO A 243     -10.305  -2.547 -13.098  1.00 50.97           C  
ATOM   1950  O   PRO A 243     -10.978   0.086 -11.251  1.00 50.97           O  
ATOM   1951  CG  PRO A 243      -9.792  -3.001 -14.427  1.00 50.97           C  
ATOM   1952  CD  PRO A 243      -9.520  -1.789 -15.272  1.00 50.97           C  
ATOM   1953  N   LEU A 244      -9.026   0.391 -12.345  1.00 50.14           N  
ATOM   1954  CA  LEU A 244      -8.381   1.248 -11.355  1.00 50.14           C  
ATOM   1955  C   LEU A 244      -8.962   2.658 -11.397  1.00 50.14           C  
ATOM   1956  CB  LEU A 244      -6.870   1.298 -11.593  1.00 50.14           C  
ATOM   1957  O   LEU A 244      -9.144   3.289 -10.354  1.00 50.14           O  
ATOM   1958  CG  LEU A 244      -6.090   0.023 -11.269  1.00 50.14           C  
ATOM   1959  CD1 LEU A 244      -4.645   0.151 -11.742  1.00 50.14           C  
ATOM   1960  CD2 LEU A 244      -6.145  -0.273  -9.775  1.00 50.14           C  
ATOM   1961  N   LEU A 245      -9.367   3.135 -12.573  1.00 46.41           N  
ATOM   1962  CA  LEU A 245     -10.003   4.429 -12.794  1.00 46.41           C  
ATOM   1963  C   LEU A 245     -11.461   4.401 -12.346  1.00 46.41           C  
ATOM   1964  CB  LEU A 245      -9.918   4.823 -14.271  1.00 46.41           C  
ATOM   1965  O   LEU A 245     -11.977   5.398 -11.836  1.00 46.41           O  
ATOM   1966  CG  LEU A 245      -8.565   5.346 -14.756  1.00 46.41           C  
ATOM   1967  CD1 LEU A 245      -8.454   5.203 -16.270  1.00 46.41           C  
ATOM   1968  CD2 LEU A 245      -8.372   6.799 -14.335  1.00 46.41           C  
ATOM   1969  N   ARG A 246     -12.084   3.193 -12.401  1.00 49.94           N  
ATOM   1970  CA  ARG A 246     -13.457   2.987 -11.950  1.00 49.94           C  
ATOM   1971  C   ARG A 246     -13.532   2.946 -10.428  1.00 49.94           C  
ATOM   1972  CB  ARG A 246     -14.028   1.695 -12.538  1.00 49.94           C  
ATOM   1973  O   ARG A 246     -14.448   3.516  -9.831  1.00 49.94           O  
ATOM   1974  CG  ARG A 246     -14.770   1.891 -13.851  1.00 49.94           C  
ATOM   1975  CD  ARG A 246     -15.480   0.619 -14.293  1.00 49.94           C  
ATOM   1976  NE  ARG A 246     -15.997   0.736 -15.654  1.00 49.94           N  
ATOM   1977  NH1 ARG A 246     -17.459  -1.044 -15.472  1.00 49.94           N  
ATOM   1978  NH2 ARG A 246     -17.323   0.138 -17.431  1.00 49.94           N  
ATOM   1979  CZ  ARG A 246     -16.925  -0.057 -16.182  1.00 49.94           C  
ATOM   1980  N   TRP A 247     -12.480   2.514  -9.799  1.00 48.69           N  
ATOM   1981  CA  TRP A 247     -12.450   2.336  -8.351  1.00 48.69           C  
ATOM   1982  C   TRP A 247     -12.010   3.618  -7.654  1.00 48.69           C  
ATOM   1983  CB  TRP A 247     -11.514   1.185  -7.970  1.00 48.69           C  
ATOM   1984  O   TRP A 247     -12.461   3.916  -6.545  1.00 48.69           O  
ATOM   1985  CG  TRP A 247     -12.026  -0.170  -8.357  1.00 48.69           C  
ATOM   1986  CD1 TRP A 247     -13.287  -0.484  -8.781  1.00 48.69           C  
ATOM   1987  CD2 TRP A 247     -11.287  -1.396  -8.350  1.00 48.69           C  
ATOM   1988  CE2 TRP A 247     -12.165  -2.414  -8.783  1.00 48.69           C  
ATOM   1989  CE3 TRP A 247      -9.967  -1.731  -8.020  1.00 48.69           C  
ATOM   1990  NE1 TRP A 247     -13.377  -1.833  -9.039  1.00 48.69           N  
ATOM   1991  CH2 TRP A 247     -10.467  -4.049  -8.565  1.00 48.69           C  
ATOM   1992  CZ2 TRP A 247     -11.763  -3.748  -8.894  1.00 48.69           C  
ATOM   1993  CZ3 TRP A 247      -9.570  -3.059  -8.132  1.00 48.69           C  
ATOM   1994  N   SER A 248     -11.147   4.344  -8.314  1.00 45.42           N  
ATOM   1995  CA  SER A 248     -10.710   5.651  -7.835  1.00 45.42           C  
ATOM   1996  C   SER A 248     -11.827   6.683  -7.949  1.00 45.42           C  
ATOM   1997  CB  SER A 248      -9.483   6.127  -8.614  1.00 45.42           C  
ATOM   1998  O   SER A 248     -11.972   7.547  -7.082  1.00 45.42           O  
ATOM   1999  OG  SER A 248      -9.843   6.518  -9.928  1.00 45.42           O  
ATOM   2000  N   ASP A 249     -12.848   6.588  -8.939  1.00 38.96           N  
ATOM   2001  CA  ASP A 249     -14.018   7.449  -9.077  1.00 38.96           C  
ATOM   2002  C   ASP A 249     -15.134   7.016  -8.129  1.00 38.96           C  
ATOM   2003  CB  ASP A 249     -14.523   7.443 -10.522  1.00 38.96           C  
ATOM   2004  O   ASP A 249     -15.821   7.856  -7.546  1.00 38.96           O  
ATOM   2005  CG  ASP A 249     -13.683   8.306 -11.447  1.00 38.96           C  
ATOM   2006  OD1 ASP A 249     -12.922   9.167 -10.954  1.00 38.96           O  
ATOM   2007  OD2 ASP A 249     -13.786   8.126 -12.680  1.00 38.96           O  
TER    2008      ASP A 249
ENDMDL
END
