# Supplementary material for: Exploring a diverse world of effector domains and amyloid signaling motifs in fungal NLR proteins
Source: PLoS Comput Biol. 2022 Dec 21;18(12):e1010787. doi: 10.1371/journal.pcbi.1010787 (PMC9815663; doi:10.1371/journal.pcbi.1010787)
Supplement: S3 Data — Full AlphaFold2/ColabFold outputs. (GZ) [file pcbi.1010787.s010.tar.gz › EXM15090_1_250/rank_4_model_1_ptm_seed_0_unrelaxed.pdb]

MODEL     1
ATOM      1  N   PRO A   1     -30.251 -10.855  -1.175  1.00 30.24           N  
ATOM      2  CA  PRO A   1     -30.260  -9.412  -1.425  1.00 30.24           C  
ATOM      3  C   PRO A   1     -30.307  -8.591  -0.139  1.00 30.24           C  
ATOM      4  CB  PRO A   1     -31.531  -9.205  -2.252  1.00 30.24           C  
ATOM      5  O   PRO A   1     -31.177  -8.811   0.707  1.00 30.24           O  
ATOM      6  CG  PRO A   1     -32.447 -10.307  -1.826  1.00 30.24           C  
ATOM      7  CD  PRO A   1     -31.727 -11.166  -0.827  1.00 30.24           C  
ATOM      8  N   VAL A   2     -29.193  -8.661   0.637  1.00 34.07           N  
ATOM      9  CA  VAL A   2     -29.000  -8.182   2.002  1.00 34.07           C  
ATOM     10  C   VAL A   2     -28.491  -6.743   1.978  1.00 34.07           C  
ATOM     11  CB  VAL A   2     -28.018  -9.082   2.786  1.00 34.07           C  
ATOM     12  O   VAL A   2     -27.482  -6.445   1.333  1.00 34.07           O  
ATOM     13  CG1 VAL A   2     -27.824  -8.559   4.208  1.00 34.07           C  
ATOM     14  CG2 VAL A   2     -28.519 -10.525   2.807  1.00 34.07           C  
ATOM     15  N   VAL A   3     -29.422  -5.773   1.968  1.00 33.44           N  
ATOM     16  CA  VAL A   3     -29.752  -4.485   2.570  1.00 33.44           C  
ATOM     17  C   VAL A   3     -28.716  -4.131   3.634  1.00 33.44           C  
ATOM     18  CB  VAL A   3     -31.169  -4.494   3.187  1.00 33.44           C  
ATOM     19  O   VAL A   3     -28.483  -4.905   4.565  1.00 33.44           O  
ATOM     20  CG1 VAL A   3     -31.514  -3.123   3.766  1.00 33.44           C  
ATOM     21  CG2 VAL A   3     -32.203  -4.912   2.143  1.00 33.44           C  
ATOM     22  N   LEU A   4     -27.604  -3.303   3.193  1.00 39.28           N  
ATOM     23  CA  LEU A   4     -26.886  -2.097   3.589  1.00 39.28           C  
ATOM     24  C   LEU A   4     -27.493  -1.492   4.851  1.00 39.28           C  
ATOM     25  CB  LEU A   4     -26.902  -1.067   2.457  1.00 39.28           C  
ATOM     26  O   LEU A   4     -28.648  -1.061   4.843  1.00 39.28           O  
ATOM     27  CG  LEU A   4     -26.124  -1.437   1.193  1.00 39.28           C  
ATOM     28  CD1 LEU A   4     -26.498  -0.501   0.048  1.00 39.28           C  
ATOM     29  CD2 LEU A   4     -24.623  -1.395   1.456  1.00 39.28           C  
ATOM     30  N   SER A   5     -27.220  -2.063   6.049  1.00 33.19           N  
ATOM     31  CA  SER A   5     -27.512  -1.351   7.289  1.00 33.19           C  
ATOM     32  C   SER A   5     -26.241  -1.092   8.091  1.00 33.19           C  
ATOM     33  CB  SER A   5     -28.509  -2.142   8.138  1.00 33.19           C  
ATOM     34  O   SER A   5     -25.465  -2.014   8.348  1.00 33.19           O  
ATOM     35  OG  SER A   5     -29.134  -3.154   7.369  1.00 33.19           O  
ATOM     36  N   ASN A   6     -25.626   0.178   7.941  1.00 33.68           N  
ATOM     37  CA  ASN A   6     -25.328   1.294   8.833  1.00 33.68           C  
ATOM     38  C   ASN A   6     -23.879   1.752   8.693  1.00 33.68           C  
ATOM     39  CB  ASN A   6     -25.628   0.916  10.285  1.00 33.68           C  
ATOM     40  O   ASN A   6     -22.953   0.976   8.937  1.00 33.68           O  
ATOM     41  CG  ASN A   6     -27.056   1.227  10.686  1.00 33.68           C  
ATOM     42  ND2 ASN A   6     -27.477   0.707  11.833  1.00 33.68           N  
ATOM     43  OD1 ASN A   6     -27.776   1.930   9.971  1.00 33.68           O  
ATOM     44  N   PRO A   7     -23.622   2.854   8.014  1.00 34.80           N  
ATOM     45  CA  PRO A   7     -22.400   3.660   7.948  1.00 34.80           C  
ATOM     46  C   PRO A   7     -21.929   4.131   9.323  1.00 34.80           C  
ATOM     47  CB  PRO A   7     -22.809   4.849   7.075  1.00 34.80           C  
ATOM     48  O   PRO A   7     -20.913   4.822   9.428  1.00 34.80           O  
ATOM     49  CG  PRO A   7     -24.298   4.914   7.190  1.00 34.80           C  
ATOM     50  CD  PRO A   7     -24.756   3.795   8.081  1.00 34.80           C  
ATOM     51  N   SER A   8     -21.570   3.233  10.384  1.00 40.36           N  
ATOM     52  CA  SER A   8     -21.085   3.956  11.555  1.00 40.36           C  
ATOM     53  C   SER A   8     -20.110   3.107  12.364  1.00 40.36           C  
ATOM     54  CB  SER A   8     -22.254   4.388  12.441  1.00 40.36           C  
ATOM     55  O   SER A   8     -19.294   3.640  13.119  1.00 40.36           O  
ATOM     56  OG  SER A   8     -22.622   3.349  13.331  1.00 40.36           O  
ATOM     57  N   ALA A   9     -18.862   2.515  11.659  1.00 44.80           N  
ATOM     58  CA  ALA A   9     -17.680   1.935  12.291  1.00 44.80           C  
ATOM     59  C   ALA A   9     -16.944   1.005  11.330  1.00 44.80           C  
ATOM     60  CB  ALA A   9     -18.070   1.183  13.561  1.00 44.80           C  
ATOM     61  O   ALA A   9     -15.735   0.802  11.457  1.00 44.80           O  
ATOM     62  N   ASP A  10     -17.190   1.081   9.858  1.00 57.34           N  
ATOM     63  CA  ASP A  10     -16.672  -0.086   9.152  1.00 57.34           C  
ATOM     64  C   ASP A  10     -16.250   0.276   7.729  1.00 57.34           C  
ATOM     65  CB  ASP A  10     -17.717  -1.203   9.122  1.00 57.34           C  
ATOM     66  O   ASP A  10     -15.811  -0.588   6.968  1.00 57.34           O  
ATOM     67  CG  ASP A  10     -17.725  -2.041  10.388  1.00 57.34           C  
ATOM     68  OD1 ASP A  10     -16.760  -1.961  11.179  1.00 57.34           O  
ATOM     69  OD2 ASP A  10     -18.703  -2.791  10.596  1.00 57.34           O  
ATOM     70  N   ASN A  11     -15.759   1.655   7.508  1.00 77.00           N  
ATOM     71  CA  ASN A  11     -15.042   1.812   6.247  1.00 77.00           C  
ATOM     72  C   ASN A  11     -13.831   2.728   6.401  1.00 77.00           C  
ATOM     73  CB  ASN A  11     -15.977   2.347   5.160  1.00 77.00           C  
ATOM     74  O   ASN A  11     -13.954   3.949   6.296  1.00 77.00           O  
ATOM     75  CG  ASN A  11     -15.455   2.089   3.761  1.00 77.00           C  
ATOM     76  ND2 ASN A  11     -16.345   2.137   2.777  1.00 77.00           N  
ATOM     77  OD1 ASN A  11     -14.261   1.848   3.566  1.00 77.00           O  
ATOM     78  N   LEU A  12     -12.814   2.296   7.122  1.00 87.12           N  
ATOM     79  CA  LEU A  12     -11.579   2.994   7.464  1.00 87.12           C  
ATOM     80  C   LEU A  12     -11.037   3.759   6.261  1.00 87.12           C  
ATOM     81  CB  LEU A  12     -10.527   2.005   7.971  1.00 87.12           C  
ATOM     82  O   LEU A  12     -10.584   4.898   6.397  1.00 87.12           O  
ATOM     83  CG  LEU A  12     -10.864   1.260   9.264  1.00 87.12           C  
ATOM     84  CD1 LEU A  12      -9.757   0.268   9.608  1.00 87.12           C  
ATOM     85  CD2 LEU A  12     -11.081   2.245  10.408  1.00 87.12           C  
ATOM     86  N   TRP A  13     -11.117   3.219   5.059  1.00 87.97           N  
ATOM     87  CA  TRP A  13     -10.600   3.851   3.849  1.00 87.97           C  
ATOM     88  C   TRP A  13     -11.487   5.016   3.423  1.00 87.97           C  
ATOM     89  CB  TRP A  13     -10.495   2.831   2.712  1.00 87.97           C  
ATOM     90  O   TRP A  13     -10.987   6.064   3.004  1.00 87.97           O  
ATOM     91  CG  TRP A  13      -9.291   1.942   2.802  1.00 87.97           C  
ATOM     92  CD1 TRP A  13      -9.266   0.621   3.156  1.00 87.97           C  
ATOM     93  CD2 TRP A  13      -7.934   2.312   2.537  1.00 87.97           C  
ATOM     94  CE2 TRP A  13      -7.139   1.164   2.750  1.00 87.97           C  
ATOM     95  CE3 TRP A  13      -7.313   3.503   2.139  1.00 87.97           C  
ATOM     96  NE1 TRP A  13      -7.975   0.147   3.126  1.00 87.97           N  
ATOM     97  CH2 TRP A  13      -5.171   2.352   2.188  1.00 87.97           C  
ATOM     98  CZ2 TRP A  13      -5.753   1.174   2.578  1.00 87.97           C  
ATOM     99  CZ3 TRP A  13      -5.934   3.511   1.968  1.00 87.97           C  
ATOM    100  N   ALA A  14     -12.789   4.823   3.506  1.00 87.30           N  
ATOM    101  CA  ALA A  14     -13.717   5.909   3.201  1.00 87.30           C  
ATOM    102  C   ALA A  14     -13.500   7.095   4.136  1.00 87.30           C  
ATOM    103  CB  ALA A  14     -15.159   5.418   3.296  1.00 87.30           C  
ATOM    104  O   ALA A  14     -13.524   8.249   3.701  1.00 87.30           O  
ATOM    105  N   THR A  15     -13.323   6.802   5.370  1.00 90.35           N  
ATOM    106  CA  THR A  15     -13.031   7.836   6.357  1.00 90.35           C  
ATOM    107  C   THR A  15     -11.718   8.540   6.029  1.00 90.35           C  
ATOM    108  CB  THR A  15     -12.960   7.248   7.778  1.00 90.35           C  
ATOM    109  O   THR A  15     -11.622   9.765   6.131  1.00 90.35           O  
ATOM    110  CG2 THR A  15     -12.711   8.340   8.814  1.00 90.35           C  
ATOM    111  OG1 THR A  15     -14.198   6.592   8.080  1.00 90.35           O  
ATOM    112  N   ALA A  16     -10.762   7.780   5.685  1.00 91.74           N  
ATOM    113  CA  ALA A  16      -9.465   8.343   5.318  1.00 91.74           C  
ATOM    114  C   ALA A  16      -9.592   9.270   4.113  1.00 91.74           C  
ATOM    115  CB  ALA A  16      -8.465   7.227   5.024  1.00 91.74           C  
ATOM    116  O   ALA A  16      -9.007  10.356   4.093  1.00 91.74           O  
ATOM    117  N   VAL A  17     -10.351   8.833   3.140  1.00 90.01           N  
ATOM    118  CA  VAL A  17     -10.566   9.644   1.946  1.00 90.01           C  
ATOM    119  C   VAL A  17     -11.245  10.957   2.328  1.00 90.01           C  
ATOM    120  CB  VAL A  17     -11.413   8.892   0.894  1.00 90.01           C  
ATOM    121  O   VAL A  17     -10.892  12.020   1.811  1.00 90.01           O  
ATOM    122  CG1 VAL A  17     -11.826   9.831  -0.238  1.00 90.01           C  
ATOM    123  CG2 VAL A  17     -10.640   7.695   0.345  1.00 90.01           C  
ATOM    124  N   GLY A  18     -12.237  10.926   3.208  1.00 90.42           N  
ATOM    125  CA  GLY A  18     -12.963  12.097   3.673  1.00 90.42           C  
ATOM    126  C   GLY A  18     -12.089  13.082   4.425  1.00 90.42           C  
ATOM    127  O   GLY A  18     -12.395  14.275   4.481  1.00 90.42           O  
ATOM    128  N   LYS A  19     -10.969  12.669   4.981  1.00 92.80           N  
ATOM    129  CA  LYS A  19     -10.075  13.502   5.778  1.00 92.80           C  
ATOM    130  C   LYS A  19      -9.000  14.145   4.907  1.00 92.80           C  
ATOM    131  CB  LYS A  19      -9.424  12.680   6.891  1.00 92.80           C  
ATOM    132  O   LYS A  19      -8.247  15.003   5.372  1.00 92.80           O  
ATOM    133  CG  LYS A  19     -10.377  12.292   8.012  1.00 92.80           C  
ATOM    134  CD  LYS A  19      -9.636  11.652   9.179  1.00 92.80           C  
ATOM    135  CE  LYS A  19     -10.569  11.374  10.350  1.00 92.80           C  
ATOM    136  NZ  LYS A  19      -9.834  10.811  11.522  1.00 92.80           N  
ATOM    137  N   LEU A  20      -8.939  13.742   3.694  1.00 90.16           N  
ATOM    138  CA  LEU A  20      -7.959  14.317   2.779  1.00 90.16           C  
ATOM    139  C   LEU A  20      -8.344  15.743   2.396  1.00 90.16           C  
ATOM    140  CB  LEU A  20      -7.830  13.456   1.521  1.00 90.16           C  
ATOM    141  O   LEU A  20      -9.530  16.069   2.316  1.00 90.16           O  
ATOM    142  CG  LEU A  20      -7.121  12.111   1.690  1.00 90.16           C  
ATOM    143  CD1 LEU A  20      -7.210  11.299   0.402  1.00 90.16           C  
ATOM    144  CD2 LEU A  20      -5.667  12.320   2.097  1.00 90.16           C  
ATOM    145  N   ASP A  21      -7.299  16.667   2.182  1.00 89.77           N  
ATOM    146  CA  ASP A  21      -7.554  17.999   1.644  1.00 89.77           C  
ATOM    147  C   ASP A  21      -8.176  17.920   0.251  1.00 89.77           C  
ATOM    148  CB  ASP A  21      -6.260  18.815   1.596  1.00 89.77           C  
ATOM    149  O   ASP A  21      -7.930  16.967  -0.491  1.00 89.77           O  
ATOM    150  CG  ASP A  21      -5.686  19.097   2.973  1.00 89.77           C  
ATOM    151  OD1 ASP A  21      -6.459  19.179   3.951  1.00 89.77           O  
ATOM    152  OD2 ASP A  21      -4.448  19.241   3.080  1.00 89.77           O  
ATOM    153  N   LYS A  22      -9.067  18.871  -0.041  1.00 86.40           N  
ATOM    154  CA  LYS A  22      -9.817  18.899  -1.293  1.00 86.40           C  
ATOM    155  C   LYS A  22      -8.887  18.759  -2.495  1.00 86.40           C  
ATOM    156  CB  LYS A  22     -10.626  20.192  -1.406  1.00 86.40           C  
ATOM    157  O   LYS A  22      -9.191  18.029  -3.440  1.00 86.40           O  
ATOM    158  CG  LYS A  22     -11.586  20.222  -2.586  1.00 86.40           C  
ATOM    159  CD  LYS A  22     -12.382  21.520  -2.627  1.00 86.40           C  
ATOM    160  CE  LYS A  22     -13.306  21.572  -3.836  1.00 86.40           C  
ATOM    161  NZ  LYS A  22     -14.026  22.877  -3.928  1.00 86.40           N  
ATOM    162  N   GLU A  23      -7.738  19.397  -2.457  1.00 84.97           N  
ATOM    163  CA  GLU A  23      -6.751  19.381  -3.532  1.00 84.97           C  
ATOM    164  C   GLU A  23      -6.206  17.974  -3.759  1.00 84.97           C  
ATOM    165  CB  GLU A  23      -5.603  20.346  -3.223  1.00 84.97           C  
ATOM    166  O   GLU A  23      -6.048  17.541  -4.903  1.00 84.97           O  
ATOM    167  CG  GLU A  23      -4.606  20.500  -4.363  1.00 84.97           C  
ATOM    168  CD  GLU A  23      -3.429  21.397  -4.013  1.00 84.97           C  
ATOM    169  OE1 GLU A  23      -2.464  21.469  -4.806  1.00 84.97           O  
ATOM    170  OE2 GLU A  23      -3.473  22.032  -2.935  1.00 84.97           O  
ATOM    171  N   LEU A  24      -5.916  17.237  -2.759  1.00 84.21           N  
ATOM    172  CA  LEU A  24      -5.382  15.881  -2.814  1.00 84.21           C  
ATOM    173  C   LEU A  24      -6.464  14.886  -3.221  1.00 84.21           C  
ATOM    174  CB  LEU A  24      -4.790  15.483  -1.459  1.00 84.21           C  
ATOM    175  O   LEU A  24      -6.201  13.957  -3.988  1.00 84.21           O  
ATOM    176  CG  LEU A  24      -3.502  16.198  -1.046  1.00 84.21           C  
ATOM    177  CD1 LEU A  24      -3.134  15.839   0.390  1.00 84.21           C  
ATOM    178  CD2 LEU A  24      -2.365  15.845  -1.999  1.00 84.21           C  
ATOM    179  N   ARG A  25      -7.626  15.157  -2.740  1.00 84.27           N  
ATOM    180  CA  ARG A  25      -8.771  14.323  -3.092  1.00 84.27           C  
ATOM    181  C   ARG A  25      -9.070  14.405  -4.585  1.00 84.27           C  
ATOM    182  CB  ARG A  25     -10.005  14.735  -2.287  1.00 84.27           C  
ATOM    183  O   ARG A  25      -9.399  13.397  -5.214  1.00 84.27           O  
ATOM    184  CG  ARG A  25     -11.161  13.752  -2.384  1.00 84.27           C  
ATOM    185  CD  ARG A  25     -12.290  14.114  -1.429  1.00 84.27           C  
ATOM    186  NE  ARG A  25     -12.587  15.543  -1.462  1.00 84.27           N  
ATOM    187  NH1 ARG A  25     -14.330  15.426   0.050  1.00 84.27           N  
ATOM    188  NH2 ARG A  25     -13.732  17.442  -0.865  1.00 84.27           N  
ATOM    189  CZ  ARG A  25     -13.549  16.134  -0.759  1.00 84.27           C  
ATOM    190  N   ASP A  26      -8.923  15.607  -5.116  1.00 81.20           N  
ATOM    191  CA  ASP A  26      -9.178  15.872  -6.528  1.00 81.20           C  
ATOM    192  C   ASP A  26      -8.112  15.225  -7.410  1.00 81.20           C  
ATOM    193  CB  ASP A  26      -9.233  17.379  -6.790  1.00 81.20           C  
ATOM    194  O   ASP A  26      -8.355  14.952  -8.587  1.00 81.20           O  
ATOM    195  CG  ASP A  26     -10.485  18.032  -6.232  1.00 81.20           C  
ATOM    196  OD1 ASP A  26     -11.445  17.312  -5.883  1.00 81.20           O  
ATOM    197  OD2 ASP A  26     -10.513  19.279  -6.144  1.00 81.20           O  
ATOM    198  N   ASN A  27      -7.008  14.948  -6.742  1.00 75.24           N  
ATOM    199  CA  ASN A  27      -5.894  14.342  -7.462  1.00 75.24           C  
ATOM    200  C   ASN A  27      -5.903  12.821  -7.332  1.00 75.24           C  
ATOM    201  CB  ASN A  27      -4.562  14.909  -6.967  1.00 75.24           C  
ATOM    202  O   ASN A  27      -5.100  12.135  -7.966  1.00 75.24           O  
ATOM    203  CG  ASN A  27      -4.308  16.319  -7.463  1.00 75.24           C  
ATOM    204  ND2 ASN A  27      -3.628  17.120  -6.651  1.00 75.24           N  
ATOM    205  OD1 ASN A  27      -4.720  16.686  -8.566  1.00 75.24           O  
ATOM    206  N   ILE A  28      -6.798  12.465  -6.457  1.00 72.94           N  
ATOM    207  CA  ILE A  28      -6.946  11.022  -6.299  1.00 72.94           C  
ATOM    208  C   ILE A  28      -7.854  10.473  -7.397  1.00 72.94           C  
ATOM    209  CB  ILE A  28      -7.510  10.661  -4.907  1.00 72.94           C  
ATOM    210  O   ILE A  28      -9.016  10.871  -7.507  1.00 72.94           O  
ATOM    211  CG1 ILE A  28      -6.483  10.984  -3.815  1.00 72.94           C  
ATOM    212  CG2 ILE A  28      -7.918   9.186  -4.855  1.00 72.94           C  
ATOM    213  CD1 ILE A  28      -6.990  10.745  -2.399  1.00 72.94           C  
ATOM    214  N   ASP A  29      -7.399  10.550  -8.778  1.00 63.56           N  
ATOM    215  CA  ASP A  29      -8.197   9.787  -9.732  1.00 63.56           C  
ATOM    216  C   ASP A  29      -7.333   8.781 -10.490  1.00 63.56           C  
ATOM    217  CB  ASP A  29      -8.899  10.725 -10.716  1.00 63.56           C  
ATOM    218  O   ASP A  29      -6.690   9.131 -11.482  1.00 63.56           O  
ATOM    219  CG  ASP A  29      -9.918  10.013 -11.589  1.00 63.56           C  
ATOM    220  OD1 ASP A  29     -10.204   8.821 -11.345  1.00 63.56           O  
ATOM    221  OD2 ASP A  29     -10.437  10.650 -12.531  1.00 63.56           O  
ATOM    222  N   PHE A  30      -7.127   7.708  -9.906  1.00 62.93           N  
ATOM    223  CA  PHE A  30      -6.507   6.409 -10.139  1.00 62.93           C  
ATOM    224  C   PHE A  30      -7.137   5.716 -11.341  1.00 62.93           C  
ATOM    225  CB  PHE A  30      -6.633   5.521  -8.897  1.00 62.93           C  
ATOM    226  O   PHE A  30      -7.041   4.495 -11.482  1.00 62.93           O  
ATOM    227  CG  PHE A  30      -5.910   6.058  -7.691  1.00 62.93           C  
ATOM    228  CD1 PHE A  30      -4.530   6.216  -7.704  1.00 62.93           C  
ATOM    229  CD2 PHE A  30      -6.612   6.406  -6.544  1.00 62.93           C  
ATOM    230  CE1 PHE A  30      -3.858   6.713  -6.589  1.00 62.93           C  
ATOM    231  CE2 PHE A  30      -5.948   6.903  -5.426  1.00 62.93           C  
ATOM    232  CZ  PHE A  30      -4.571   7.055  -5.451  1.00 62.93           C  
ATOM    233  N   ASP A  31      -7.684   6.263 -12.359  1.00 52.84           N  
ATOM    234  CA  ASP A  31      -8.819   6.375 -13.271  1.00 52.84           C  
ATOM    235  C   ASP A  31      -8.980   5.106 -14.104  1.00 52.84           C  
ATOM    236  CB  ASP A  31      -8.653   7.589 -14.188  1.00 52.84           C  
ATOM    237  O   ASP A  31      -8.133   4.798 -14.946  1.00 52.84           O  
ATOM    238  CG  ASP A  31      -8.972   8.902 -13.496  1.00 52.84           C  
ATOM    239  OD1 ASP A  31      -9.717   8.898 -12.492  1.00 52.84           O  
ATOM    240  OD2 ASP A  31      -8.476   9.952 -13.960  1.00 52.84           O  
ATOM    241  N   ASN A  32      -9.596   4.070 -13.553  1.00 52.90           N  
ATOM    242  CA  ASN A  32     -10.864   3.390 -13.795  1.00 52.90           C  
ATOM    243  C   ASN A  32     -10.660   1.902 -14.066  1.00 52.90           C  
ATOM    244  CB  ASN A  32     -11.609   4.045 -14.960  1.00 52.90           C  
ATOM    245  O   ASN A  32     -11.280   1.341 -14.971  1.00 52.90           O  
ATOM    246  CG  ASN A  32     -12.444   5.234 -14.525  1.00 52.90           C  
ATOM    247  ND2 ASN A  32     -12.885   6.033 -15.490  1.00 52.90           N  
ATOM    248  OD1 ASN A  32     -12.689   5.433 -13.333  1.00 52.90           O  
ATOM    249  N   GLU A  33     -10.267   1.005 -13.120  1.00 52.55           N  
ATOM    250  CA  GLU A  33     -10.642  -0.364 -12.778  1.00 52.55           C  
ATOM    251  C   GLU A  33     -10.261  -0.697 -11.338  1.00 52.55           C  
ATOM    252  CB  GLU A  33      -9.985  -1.358 -13.739  1.00 52.55           C  
ATOM    253  O   GLU A  33      -9.112  -1.049 -11.060  1.00 52.55           O  
ATOM    254  CG  GLU A  33     -10.701  -1.484 -15.076  1.00 52.55           C  
ATOM    255  CD  GLU A  33     -10.068  -2.512 -16.001  1.00 52.55           C  
ATOM    256  OE1 GLU A  33     -10.572  -2.705 -17.130  1.00 52.55           O  
ATOM    257  OE2 GLU A  33      -9.059  -3.130 -15.592  1.00 52.55           O  
ATOM    258  N   LYS A  34     -10.810  -0.006 -10.347  1.00 61.45           N  
ATOM    259  CA  LYS A  34     -10.607  -0.042  -8.902  1.00 61.45           C  
ATOM    260  C   LYS A  34     -10.867  -1.439  -8.345  1.00 61.45           C  
ATOM    261  CB  LYS A  34     -11.511   0.976  -8.207  1.00 61.45           C  
ATOM    262  O   LYS A  34     -10.209  -1.866  -7.394  1.00 61.45           O  
ATOM    263  CG  LYS A  34     -11.183   2.424  -8.539  1.00 61.45           C  
ATOM    264  CD  LYS A  34     -12.078   3.390  -7.774  1.00 61.45           C  
ATOM    265  CE  LYS A  34     -11.812   4.836  -8.172  1.00 61.45           C  
ATOM    266  NZ  LYS A  34     -12.710   5.784  -7.447  1.00 61.45           N  
ATOM    267  N   ILE A  35     -11.415  -2.372  -9.208  1.00 57.99           N  
ATOM    268  CA  ILE A  35     -11.848  -3.634  -8.617  1.00 57.99           C  
ATOM    269  C   ILE A  35     -10.859  -4.740  -8.978  1.00 57.99           C  
ATOM    270  CB  ILE A  35     -13.272  -4.016  -9.079  1.00 57.99           C  
ATOM    271  O   ILE A  35     -10.593  -5.632  -8.170  1.00 57.99           O  
ATOM    272  CG1 ILE A  35     -14.290  -2.985  -8.579  1.00 57.99           C  
ATOM    273  CG2 ILE A  35     -13.636  -5.424  -8.599  1.00 57.99           C  
ATOM    274  CD1 ILE A  35     -15.693  -3.179  -9.139  1.00 57.99           C  
ATOM    275  N   GLU A  36      -9.675  -4.308  -9.863  1.00 67.32           N  
ATOM    276  CA  GLU A  36      -8.630  -5.283 -10.162  1.00 67.32           C  
ATOM    277  C   GLU A  36      -7.243  -4.693  -9.930  1.00 67.32           C  
ATOM    278  CB  GLU A  36      -8.756  -5.780 -11.605  1.00 67.32           C  
ATOM    279  O   GLU A  36      -6.270  -5.114 -10.559  1.00 67.32           O  
ATOM    280  CG  GLU A  36     -10.006  -6.608 -11.863  1.00 67.32           C  
ATOM    281  CD  GLU A  36     -10.091  -7.138 -13.286  1.00 67.32           C  
ATOM    282  OE1 GLU A  36     -11.048  -7.881 -13.601  1.00 67.32           O  
ATOM    283  OE2 GLU A  36      -9.192  -6.809 -14.092  1.00 67.32           O  
ATOM    284  N   ALA A  37      -7.129  -3.691  -9.112  1.00 75.99           N  
ATOM    285  CA  ALA A  37      -5.888  -2.928  -9.007  1.00 75.99           C  
ATOM    286  C   ALA A  37      -4.776  -3.771  -8.389  1.00 75.99           C  
ATOM    287  CB  ALA A  37      -6.110  -1.661  -8.185  1.00 75.99           C  
ATOM    288  O   ALA A  37      -3.633  -3.736  -8.850  1.00 75.99           O  
ATOM    289  N   ALA A  38      -5.067  -4.641  -7.403  1.00 81.17           N  
ATOM    290  CA  ALA A  38      -4.047  -5.493  -6.799  1.00 81.17           C  
ATOM    291  C   ALA A  38      -3.595  -6.581  -7.770  1.00 81.17           C  
ATOM    292  CB  ALA A  38      -4.572  -6.120  -5.510  1.00 81.17           C  
ATOM    293  O   ALA A  38      -2.406  -6.896  -7.850  1.00 81.17           O  
ATOM    294  N   SER A  39      -4.525  -7.202  -8.558  1.00 84.78           N  
ATOM    295  CA  SER A  39      -4.223  -8.184  -9.594  1.00 84.78           C  
ATOM    296  C   SER A  39      -3.399  -7.567 -10.718  1.00 84.78           C  
ATOM    297  CB  SER A  39      -5.513  -8.777 -10.162  1.00 84.78           C  
ATOM    298  O   SER A  39      -2.501  -8.212 -11.263  1.00 84.78           O  
ATOM    299  OG  SER A  39      -6.299  -7.773 -10.780  1.00 84.78           O  
ATOM    300  N   GLU A  40      -3.682  -6.397 -11.058  1.00 86.25           N  
ATOM    301  CA  GLU A  40      -2.922  -5.671 -12.071  1.00 86.25           C  
ATOM    302  C   GLU A  40      -1.509  -5.360 -11.584  1.00 86.25           C  
ATOM    303  CB  GLU A  40      -3.641  -4.376 -12.458  1.00 86.25           C  
ATOM    304  O   GLU A  40      -0.557  -5.386 -12.367  1.00 86.25           O  
ATOM    305  CG  GLU A  40      -4.918  -4.597 -13.257  1.00 86.25           C  
ATOM    306  CD  GLU A  40      -4.678  -5.281 -14.593  1.00 86.25           C  
ATOM    307  OE1 GLU A  40      -5.476  -6.168 -14.973  1.00 86.25           O  
ATOM    308  OE2 GLU A  40      -3.684  -4.927 -15.266  1.00 86.25           O  
ATOM    309  N   VAL A  41      -1.408  -4.950 -10.314  1.00 88.17           N  
ATOM    310  CA  VAL A  41      -0.102  -4.750  -9.695  1.00 88.17           C  
ATOM    311  C   VAL A  41       0.706  -6.044  -9.764  1.00 88.17           C  
ATOM    312  CB  VAL A  41      -0.233  -4.281  -8.229  1.00 88.17           C  
ATOM    313  O   VAL A  41       1.902  -6.022 -10.066  1.00 88.17           O  
ATOM    314  CG1 VAL A  41       1.126  -4.299  -7.532  1.00 88.17           C  
ATOM    315  CG2 VAL A  41      -0.850  -2.885  -8.170  1.00 88.17           C  
ATOM    316  N   LEU A  42       0.049  -7.151  -9.494  1.00 89.64           N  
ATOM    317  CA  LEU A  42       0.690  -8.458  -9.584  1.00 89.64           C  
ATOM    318  C   LEU A  42       1.170  -8.733 -11.005  1.00 89.64           C  
ATOM    319  CB  LEU A  42      -0.275  -9.560  -9.137  1.00 89.64           C  
ATOM    320  O   LEU A  42       2.317  -9.136 -11.210  1.00 89.64           O  
ATOM    321  CG  LEU A  42       0.281 -10.984  -9.124  1.00 89.64           C  
ATOM    322  CD1 LEU A  42       1.492 -11.072  -8.201  1.00 89.64           C  
ATOM    323  CD2 LEU A  42      -0.796 -11.975  -8.697  1.00 89.64           C  
ATOM    324  N   LYS A  43       0.309  -8.562 -11.972  1.00 90.72           N  
ATOM    325  CA  LYS A  43       0.639  -8.789 -13.375  1.00 90.72           C  
ATOM    326  C   LYS A  43       1.816  -7.920 -13.811  1.00 90.72           C  
ATOM    327  CB  LYS A  43      -0.574  -8.511 -14.264  1.00 90.72           C  
ATOM    328  O   LYS A  43       2.751  -8.407 -14.450  1.00 90.72           O  
ATOM    329  CG  LYS A  43      -1.660  -9.574 -14.179  1.00 90.72           C  
ATOM    330  CD  LYS A  43      -2.812  -9.273 -15.128  1.00 90.72           C  
ATOM    331  CE  LYS A  43      -3.953 -10.266 -14.957  1.00 90.72           C  
ATOM    332  NZ  LYS A  43      -5.118  -9.928 -15.828  1.00 90.72           N  
ATOM    333  N   LEU A  44       1.751  -6.657 -13.460  1.00 90.38           N  
ATOM    334  CA  LEU A  44       2.777  -5.690 -13.835  1.00 90.38           C  
ATOM    335  C   LEU A  44       4.115  -6.042 -13.194  1.00 90.38           C  
ATOM    336  CB  LEU A  44       2.357  -4.276 -13.425  1.00 90.38           C  
ATOM    337  O   LEU A  44       5.164  -5.927 -13.832  1.00 90.38           O  
ATOM    338  CG  LEU A  44       1.313  -3.595 -14.312  1.00 90.38           C  
ATOM    339  CD1 LEU A  44       0.873  -2.273 -13.692  1.00 90.38           C  
ATOM    340  CD2 LEU A  44       1.866  -3.375 -15.716  1.00 90.38           C  
ATOM    341  N   THR A  45       4.091  -6.408 -11.928  1.00 90.35           N  
ATOM    342  CA  THR A  45       5.303  -6.730 -11.184  1.00 90.35           C  
ATOM    343  C   THR A  45       5.952  -7.999 -11.729  1.00 90.35           C  
ATOM    344  CB  THR A  45       5.008  -6.905  -9.683  1.00 90.35           C  
ATOM    345  O   THR A  45       7.177  -8.076 -11.844  1.00 90.35           O  
ATOM    346  CG2 THR A  45       6.295  -7.097  -8.888  1.00 90.35           C  
ATOM    347  OG1 THR A  45       4.327  -5.742  -9.196  1.00 90.35           O  
ATOM    348  N   VAL A  46       5.160  -9.008 -12.073  1.00 91.58           N  
ATOM    349  CA  VAL A  46       5.654 -10.247 -12.664  1.00 91.58           C  
ATOM    350  C   VAL A  46       6.293  -9.954 -14.020  1.00 91.58           C  
ATOM    351  CB  VAL A  46       4.526 -11.291 -12.821  1.00 91.58           C  
ATOM    352  O   VAL A  46       7.350 -10.500 -14.346  1.00 91.58           O  
ATOM    353  CG1 VAL A  46       4.988 -12.460 -13.689  1.00 91.58           C  
ATOM    354  CG2 VAL A  46       4.065 -11.787 -11.452  1.00 91.58           C  
ATOM    355  N   LYS A  47       5.619  -9.182 -14.791  1.00 91.06           N  
ATOM    356  CA  LYS A  47       6.177  -8.769 -16.075  1.00 91.06           C  
ATOM    357  C   LYS A  47       7.520  -8.068 -15.891  1.00 91.06           C  
ATOM    358  CB  LYS A  47       5.203  -7.849 -16.813  1.00 91.06           C  
ATOM    359  O   LYS A  47       8.476  -8.346 -16.617  1.00 91.06           O  
ATOM    360  CG  LYS A  47       5.665  -7.448 -18.206  1.00 91.06           C  
ATOM    361  CD  LYS A  47       4.655  -6.533 -18.888  1.00 91.06           C  
ATOM    362  CE  LYS A  47       5.146  -6.079 -20.256  1.00 91.06           C  
ATOM    363  NZ  LYS A  47       4.171  -5.161 -20.917  1.00 91.06           N  
ATOM    364  N   ALA A  48       7.597  -7.126 -14.949  1.00 87.91           N  
ATOM    365  CA  ALA A  48       8.818  -6.389 -14.635  1.00 87.91           C  
ATOM    366  C   ALA A  48       9.927  -7.333 -14.179  1.00 87.91           C  
ATOM    367  CB  ALA A  48       8.544  -5.337 -13.563  1.00 87.91           C  
ATOM    368  O   ALA A  48      11.098  -7.131 -14.508  1.00 87.91           O  
ATOM    369  N   GLN A  49       9.586  -8.347 -13.361  1.00 88.32           N  
ATOM    370  CA  GLN A  49      10.536  -9.356 -12.906  1.00 88.32           C  
ATOM    371  C   GLN A  49      11.178 -10.080 -14.086  1.00 88.32           C  
ATOM    372  CB  GLN A  49       9.848 -10.364 -11.983  1.00 88.32           C  
ATOM    373  O   GLN A  49      12.392 -10.297 -14.102  1.00 88.32           O  
ATOM    374  CG  GLN A  49       9.680  -9.873 -10.552  1.00 88.32           C  
ATOM    375  CD  GLN A  49       9.138 -10.944  -9.624  1.00 88.32           C  
ATOM    376  NE2 GLN A  49       8.949 -10.590  -8.357  1.00 88.32           N  
ATOM    377  OE1 GLN A  49       8.891 -12.079 -10.042  1.00 88.32           O  
ATOM    378  N   LYS A  50      10.351 -10.474 -15.068  1.00 87.07           N  
ATOM    379  CA  LYS A  50      10.813 -11.183 -16.258  1.00 87.07           C  
ATOM    380  C   LYS A  50      11.759 -10.314 -17.082  1.00 87.07           C  
ATOM    381  CB  LYS A  50       9.626 -11.624 -17.116  1.00 87.07           C  
ATOM    382  O   LYS A  50      12.771 -10.800 -17.592  1.00 87.07           O  
ATOM    383  CG  LYS A  50       8.833 -12.781 -16.527  1.00 87.07           C  
ATOM    384  CD  LYS A  50       7.721 -13.231 -17.466  1.00 87.07           C  
ATOM    385  CE  LYS A  50       6.880 -14.340 -16.847  1.00 87.07           C  
ATOM    386  NZ  LYS A  50       5.727 -14.714 -17.719  1.00 87.07           N  
ATOM    387  N   GLU A  51      11.464  -9.053 -17.176  1.00 83.75           N  
ATOM    388  CA  GLU A  51      12.274  -8.102 -17.931  1.00 83.75           C  
ATOM    389  C   GLU A  51      13.611  -7.846 -17.241  1.00 83.75           C  
ATOM    390  CB  GLU A  51      11.520  -6.784 -18.121  1.00 83.75           C  
ATOM    391  O   GLU A  51      14.619  -7.589 -17.903  1.00 83.75           O  
ATOM    392  CG  GLU A  51      10.339  -6.884 -19.076  1.00 83.75           C  
ATOM    393  CD  GLU A  51       9.538  -5.595 -19.176  1.00 83.75           C  
ATOM    394  OE1 GLU A  51       8.542  -5.557 -19.934  1.00 83.75           O  
ATOM    395  OE2 GLU A  51       9.910  -4.616 -18.491  1.00 83.75           O  
ATOM    396  N   CYS A  52      13.610  -7.956 -15.910  1.00 81.81           N  
ATOM    397  CA  CYS A  52      14.795  -7.710 -15.095  1.00 81.81           C  
ATOM    398  C   CYS A  52      15.716  -8.924 -15.091  1.00 81.81           C  
ATOM    399  CB  CYS A  52      14.396  -7.355 -13.663  1.00 81.81           C  
ATOM    400  O   CYS A  52      16.913  -8.798 -14.829  1.00 81.81           O  
ATOM    401  SG  CYS A  52      13.713  -5.692 -13.487  1.00 81.81           S  
ATOM    402  N   ASP A  53      15.225 -10.123 -15.334  1.00 77.67           N  
ATOM    403  CA  ASP A  53      15.994 -11.363 -15.381  1.00 77.67           C  
ATOM    404  C   ASP A  53      17.102 -11.282 -16.429  1.00 77.67           C  
ATOM    405  CB  ASP A  53      15.077 -12.551 -15.676  1.00 77.67           C  
ATOM    406  O   ASP A  53      18.192 -11.822 -16.230  1.00 77.67           O  
ATOM    407  CG  ASP A  53      14.283 -13.003 -14.463  1.00 77.67           C  
ATOM    408  OD1 ASP A  53      14.607 -12.583 -13.331  1.00 77.67           O  
ATOM    409  OD2 ASP A  53      13.327 -13.788 -14.640  1.00 77.67           O  
ATOM    410  N   ASP A  54      16.936 -10.348 -17.334  1.00 77.48           N  
ATOM    411  CA  ASP A  54      17.896 -10.202 -18.423  1.00 77.48           C  
ATOM    412  C   ASP A  54      18.926  -9.119 -18.106  1.00 77.48           C  
ATOM    413  CB  ASP A  54      17.176  -9.876 -19.733  1.00 77.48           C  
ATOM    414  O   ASP A  54      20.081  -9.211 -18.528  1.00 77.48           O  
ATOM    415  CG  ASP A  54      16.308 -11.017 -20.232  1.00 77.48           C  
ATOM    416  OD1 ASP A  54      16.557 -12.183 -19.856  1.00 77.48           O  
ATOM    417  OD2 ASP A  54      15.368 -10.749 -21.012  1.00 77.48           O  
ATOM    418  N   LYS A  55      18.717  -8.205 -17.145  1.00 77.98           N  
ATOM    419  CA  LYS A  55      19.484  -6.976 -16.962  1.00 77.98           C  
ATOM    420  C   LYS A  55      20.209  -6.974 -15.619  1.00 77.98           C  
ATOM    421  CB  LYS A  55      18.572  -5.753 -17.067  1.00 77.98           C  
ATOM    422  O   LYS A  55      21.202  -6.265 -15.445  1.00 77.98           O  
ATOM    423  CG  LYS A  55      17.978  -5.541 -18.452  1.00 77.98           C  
ATOM    424  CD  LYS A  55      17.190  -4.239 -18.529  1.00 77.98           C  
ATOM    425  CE  LYS A  55      16.569  -4.041 -19.905  1.00 77.98           C  
ATOM    426  NZ  LYS A  55      15.783  -2.774 -19.981  1.00 77.98           N  
ATOM    427  N   ALA A  56      20.083  -8.058 -14.639  1.00 81.87           N  
ATOM    428  CA  ALA A  56      20.712  -8.204 -13.329  1.00 81.87           C  
ATOM    429  C   ALA A  56      20.896  -6.848 -12.655  1.00 81.87           C  
ATOM    430  CB  ALA A  56      22.056  -8.916 -13.460  1.00 81.87           C  
ATOM    431  O   ALA A  56      21.965  -6.556 -12.113  1.00 81.87           O  
ATOM    432  N   TRP A  57      19.892  -5.979 -12.613  1.00 85.24           N  
ATOM    433  CA  TRP A  57      19.945  -4.653 -12.006  1.00 85.24           C  
ATOM    434  C   TRP A  57      20.084  -4.753 -10.491  1.00 85.24           C  
ATOM    435  CB  TRP A  57      18.693  -3.847 -12.364  1.00 85.24           C  
ATOM    436  O   TRP A  57      19.368  -5.521  -9.844  1.00 85.24           O  
ATOM    437  CG  TRP A  57      18.606  -3.468 -13.812  1.00 85.24           C  
ATOM    438  CD1 TRP A  57      19.634  -3.407 -14.711  1.00 85.24           C  
ATOM    439  CD2 TRP A  57      17.425  -3.093 -14.527  1.00 85.24           C  
ATOM    440  CE2 TRP A  57      17.812  -2.817 -15.857  1.00 85.24           C  
ATOM    441  CE3 TRP A  57      16.075  -2.964 -14.172  1.00 85.24           C  
ATOM    442  NE1 TRP A  57      19.163  -3.016 -15.943  1.00 85.24           N  
ATOM    443  CH2 TRP A  57      15.582  -2.301 -16.460  1.00 85.24           C  
ATOM    444  CZ2 TRP A  57      16.896  -2.420 -16.834  1.00 85.24           C  
ATOM    445  CZ3 TRP A  57      15.165  -2.568 -15.146  1.00 85.24           C  
ATOM    446  N   ARG A  58      21.079  -3.952  -9.926  1.00 87.98           N  
ATOM    447  CA  ARG A  58      21.284  -3.860  -8.484  1.00 87.98           C  
ATOM    448  C   ARG A  58      21.366  -2.406  -8.033  1.00 87.98           C  
ATOM    449  CB  ARG A  58      22.553  -4.609  -8.072  1.00 87.98           C  
ATOM    450  O   ARG A  58      21.762  -1.532  -8.808  1.00 87.98           O  
ATOM    451  CG  ARG A  58      22.508  -6.101  -8.358  1.00 87.98           C  
ATOM    452  CD  ARG A  58      23.752  -6.812  -7.843  1.00 87.98           C  
ATOM    453  NE  ARG A  58      23.736  -8.234  -8.174  1.00 87.98           N  
ATOM    454  NH1 ARG A  58      25.766  -8.701  -7.175  1.00 87.98           N  
ATOM    455  NH2 ARG A  58      24.577 -10.371  -8.200  1.00 87.98           N  
ATOM    456  CZ  ARG A  58      24.693  -9.099  -7.849  1.00 87.98           C  
ATOM    457  N   PHE A  59      20.926  -2.130  -6.865  1.00 86.09           N  
ATOM    458  CA  PHE A  59      21.073  -0.783  -6.326  1.00 86.09           C  
ATOM    459  C   PHE A  59      21.440  -0.829  -4.847  1.00 86.09           C  
ATOM    460  CB  PHE A  59      19.782   0.019  -6.521  1.00 86.09           C  
ATOM    461  O   PHE A  59      21.240  -1.849  -4.184  1.00 86.09           O  
ATOM    462  CG  PHE A  59      18.607  -0.527  -5.756  1.00 86.09           C  
ATOM    463  CD1 PHE A  59      17.824  -1.544  -6.290  1.00 86.09           C  
ATOM    464  CD2 PHE A  59      18.284  -0.023  -4.503  1.00 86.09           C  
ATOM    465  CE1 PHE A  59      16.735  -2.051  -5.584  1.00 86.09           C  
ATOM    466  CE2 PHE A  59      17.197  -0.524  -3.792  1.00 86.09           C  
ATOM    467  CZ  PHE A  59      16.424  -1.538  -4.335  1.00 86.09           C  
ATOM    468  N   ARG A  60      22.082   0.254  -4.350  1.00 86.06           N  
ATOM    469  CA  ARG A  60      22.516   0.341  -2.960  1.00 86.06           C  
ATOM    470  C   ARG A  60      21.499   1.100  -2.115  1.00 86.06           C  
ATOM    471  CB  ARG A  60      23.885   1.017  -2.865  1.00 86.06           C  
ATOM    472  O   ARG A  60      21.090   2.207  -2.472  1.00 86.06           O  
ATOM    473  CG  ARG A  60      24.560   0.855  -1.512  1.00 86.06           C  
ATOM    474  CD  ARG A  60      26.003   1.339  -1.540  1.00 86.06           C  
ATOM    475  NE  ARG A  60      26.671   1.116  -0.261  1.00 86.06           N  
ATOM    476  NH1 ARG A  60      28.811   1.332  -1.106  1.00 86.06           N  
ATOM    477  NH2 ARG A  60      28.492   0.904   1.123  1.00 86.06           N  
ATOM    478  CZ  ARG A  60      27.990   1.118  -0.085  1.00 86.06           C  
ATOM    479  N   ARG A  61      21.022   0.502  -1.044  1.00 83.34           N  
ATOM    480  CA  ARG A  61      20.080   1.119  -0.115  1.00 83.34           C  
ATOM    481  C   ARG A  61      20.781   2.137   0.779  1.00 83.34           C  
ATOM    482  CB  ARG A  61      19.394   0.053   0.742  1.00 83.34           C  
ATOM    483  O   ARG A  61      22.012   2.185   0.828  1.00 83.34           O  
ATOM    484  CG  ARG A  61      18.422  -0.826  -0.029  1.00 83.34           C  
ATOM    485  CD  ARG A  61      17.626  -1.734   0.897  1.00 83.34           C  
ATOM    486  NE  ARG A  61      16.756  -2.637   0.149  1.00 83.34           N  
ATOM    487  NH1 ARG A  61      16.035  -3.811   2.004  1.00 83.34           N  
ATOM    488  NH2 ARG A  61      15.264  -4.367  -0.082  1.00 83.34           N  
ATOM    489  CZ  ARG A  61      16.020  -3.603   0.692  1.00 83.34           C  
ATOM    490  N   LYS A  62      19.998   2.893   1.509  1.00 81.28           N  
ATOM    491  CA  LYS A  62      20.532   3.893   2.430  1.00 81.28           C  
ATOM    492  C   LYS A  62      21.352   3.237   3.537  1.00 81.28           C  
ATOM    493  CB  LYS A  62      19.400   4.723   3.038  1.00 81.28           C  
ATOM    494  O   LYS A  62      22.307   3.831   4.043  1.00 81.28           O  
ATOM    495  CG  LYS A  62      18.737   5.678   2.056  1.00 81.28           C  
ATOM    496  CD  LYS A  62      17.713   6.568   2.748  1.00 81.28           C  
ATOM    497  CE  LYS A  62      17.049   7.525   1.767  1.00 81.28           C  
ATOM    498  NZ  LYS A  62      16.036   8.393   2.438  1.00 81.28           N  
ATOM    499  N   ASP A  63      21.037   1.939   3.861  1.00 82.22           N  
ATOM    500  CA  ASP A  63      21.701   1.201   4.932  1.00 82.22           C  
ATOM    501  C   ASP A  63      22.955   0.498   4.418  1.00 82.22           C  
ATOM    502  CB  ASP A  63      20.744   0.182   5.555  1.00 82.22           C  
ATOM    503  O   ASP A  63      23.643  -0.188   5.177  1.00 82.22           O  
ATOM    504  CG  ASP A  63      20.284  -0.878   4.570  1.00 82.22           C  
ATOM    505  OD1 ASP A  63      20.696  -0.836   3.391  1.00 82.22           O  
ATOM    506  OD2 ASP A  63      19.499  -1.763   4.976  1.00 82.22           O  
ATOM    507  N   GLY A  64      23.286   0.670   3.130  1.00 85.33           N  
ATOM    508  CA  GLY A  64      24.538   0.181   2.575  1.00 85.33           C  
ATOM    509  C   GLY A  64      24.420  -1.202   1.964  1.00 85.33           C  
ATOM    510  O   GLY A  64      25.378  -1.712   1.378  1.00 85.33           O  
ATOM    511  N   ALA A  65      23.257  -1.828   2.027  1.00 87.97           N  
ATOM    512  CA  ALA A  65      22.996  -3.155   1.475  1.00 87.97           C  
ATOM    513  C   ALA A  65      22.741  -3.083  -0.028  1.00 87.97           C  
ATOM    514  CB  ALA A  65      21.807  -3.801   2.183  1.00 87.97           C  
ATOM    515  O   ALA A  65      22.064  -2.170  -0.506  1.00 87.97           O  
ATOM    516  N   THR A  66      23.448  -3.942  -0.771  1.00 89.65           N  
ATOM    517  CA  THR A  66      23.189  -4.076  -2.200  1.00 89.65           C  
ATOM    518  C   THR A  66      22.059  -5.069  -2.455  1.00 89.65           C  
ATOM    519  CB  THR A  66      24.453  -4.527  -2.957  1.00 89.65           C  
ATOM    520  O   THR A  66      22.118  -6.214  -2.001  1.00 89.65           O  
ATOM    521  CG2 THR A  66      24.201  -4.587  -4.460  1.00 89.65           C  
ATOM    522  OG1 THR A  66      25.514  -3.599  -2.698  1.00 89.65           O  
ATOM    523  N   VAL A  67      21.042  -4.515  -3.153  1.00 88.30           N  
ATOM    524  CA  VAL A  67      19.858  -5.339  -3.372  1.00 88.30           C  
ATOM    525  C   VAL A  67      19.555  -5.421  -4.866  1.00 88.30           C  
ATOM    526  CB  VAL A  67      18.633  -4.787  -2.609  1.00 88.30           C  
ATOM    527  O   VAL A  67      19.748  -4.449  -5.600  1.00 88.30           O  
ATOM    528  CG1 VAL A  67      17.431  -5.714  -2.776  1.00 88.30           C  
ATOM    529  CG2 VAL A  67      18.966  -4.599  -1.130  1.00 88.30           C  
ATOM    530  N   SER A  68      19.170  -6.610  -5.223  1.00 90.19           N  
ATOM    531  CA  SER A  68      18.782  -6.791  -6.618  1.00 90.19           C  
ATOM    532  C   SER A  68      17.340  -6.354  -6.852  1.00 90.19           C  
ATOM    533  CB  SER A  68      18.956  -8.251  -7.038  1.00 90.19           C  
ATOM    534  O   SER A  68      16.473  -6.579  -6.005  1.00 90.19           O  
ATOM    535  OG  SER A  68      17.941  -9.061  -6.471  1.00 90.19           O  
ATOM    536  N   VAL A  69      17.120  -5.645  -7.947  1.00 89.07           N  
ATOM    537  CA  VAL A  69      15.795  -5.191  -8.356  1.00 89.07           C  
ATOM    538  C   VAL A  69      14.843  -6.382  -8.440  1.00 89.07           C  
ATOM    539  CB  VAL A  69      15.842  -4.450  -9.711  1.00 89.07           C  
ATOM    540  O   VAL A  69      13.684  -6.289  -8.030  1.00 89.07           O  
ATOM    541  CG1 VAL A  69      14.431  -4.150 -10.212  1.00 89.07           C  
ATOM    542  CG2 VAL A  69      16.653  -3.161  -9.585  1.00 89.07           C  
ATOM    543  N   ARG A  70      15.320  -7.450  -8.821  1.00 89.16           N  
ATOM    544  CA  ARG A  70      14.538  -8.679  -8.908  1.00 89.16           C  
ATOM    545  C   ARG A  70      14.036  -9.107  -7.533  1.00 89.16           C  
ATOM    546  CB  ARG A  70      15.368  -9.801  -9.536  1.00 89.16           C  
ATOM    547  O   ARG A  70      12.882  -9.516  -7.388  1.00 89.16           O  
ATOM    548  CG  ARG A  70      14.610 -11.108  -9.703  1.00 89.16           C  
ATOM    549  CD  ARG A  70      15.506 -12.215 -10.242  1.00 89.16           C  
ATOM    550  NE  ARG A  70      14.782 -13.474 -10.383  1.00 89.16           N  
ATOM    551  NH1 ARG A  70      16.524 -14.601 -11.399  1.00 89.16           N  
ATOM    552  NH2 ARG A  70      14.535 -15.671 -11.006  1.00 89.16           N  
ATOM    553  CZ  ARG A  70      15.282 -14.579 -10.929  1.00 89.16           C  
ATOM    554  N   ASP A  71      14.934  -9.098  -6.604  1.00 88.83           N  
ATOM    555  CA  ASP A  71      14.581  -9.479  -5.240  1.00 88.83           C  
ATOM    556  C   ASP A  71      13.470  -8.588  -4.691  1.00 88.83           C  
ATOM    557  CB  ASP A  71      15.809  -9.411  -4.329  1.00 88.83           C  
ATOM    558  O   ASP A  71      12.557  -9.070  -4.017  1.00 88.83           O  
ATOM    559  CG  ASP A  71      16.792 -10.542  -4.574  1.00 88.83           C  
ATOM    560  OD1 ASP A  71      16.442 -11.514  -5.278  1.00 88.83           O  
ATOM    561  OD2 ASP A  71      17.927 -10.462  -4.057  1.00 88.83           O  
ATOM    562  N   VAL A  72      13.561  -7.333  -4.925  1.00 89.82           N  
ATOM    563  CA  VAL A  72      12.560  -6.376  -4.465  1.00 89.82           C  
ATOM    564  C   VAL A  72      11.226  -6.652  -5.155  1.00 89.82           C  
ATOM    565  CB  VAL A  72      13.004  -4.920  -4.727  1.00 89.82           C  
ATOM    566  O   VAL A  72      10.174  -6.650  -4.510  1.00 89.82           O  
ATOM    567  CG1 VAL A  72      11.897  -3.940  -4.341  1.00 89.82           C  
ATOM    568  CG2 VAL A  72      14.288  -4.609  -3.961  1.00 89.82           C  
ATOM    569  N   LEU A  73      11.223  -6.907  -6.409  1.00 91.34           N  
ATOM    570  CA  LEU A  73      10.019  -7.224  -7.169  1.00 91.34           C  
ATOM    571  C   LEU A  73       9.401  -8.532  -6.686  1.00 91.34           C  
ATOM    572  CB  LEU A  73      10.337  -7.318  -8.663  1.00 91.34           C  
ATOM    573  O   LEU A  73       8.175  -8.665  -6.641  1.00 91.34           O  
ATOM    574  CG  LEU A  73      10.713  -6.009  -9.359  1.00 91.34           C  
ATOM    575  CD1 LEU A  73      11.137  -6.277 -10.800  1.00 91.34           C  
ATOM    576  CD2 LEU A  73       9.550  -5.024  -9.313  1.00 91.34           C  
ATOM    577  N   THR A  74      10.241  -9.491  -6.368  1.00 90.91           N  
ATOM    578  CA  THR A  74       9.776 -10.758  -5.813  1.00 90.91           C  
ATOM    579  C   THR A  74       9.019 -10.531  -4.508  1.00 90.91           C  
ATOM    580  CB  THR A  74      10.950 -11.724  -5.568  1.00 90.91           C  
ATOM    581  O   THR A  74       7.981 -11.152  -4.271  1.00 90.91           O  
ATOM    582  CG2 THR A  74      10.465 -13.033  -4.954  1.00 90.91           C  
ATOM    583  OG1 THR A  74      11.598 -12.006  -6.815  1.00 90.91           O  
ATOM    584  N   LYS A  75       9.541  -9.731  -3.687  1.00 90.17           N  
ATOM    585  CA  LYS A  75       8.891  -9.385  -2.426  1.00 90.17           C  
ATOM    586  C   LYS A  75       7.531  -8.736  -2.668  1.00 90.17           C  
ATOM    587  CB  LYS A  75       9.779  -8.451  -1.602  1.00 90.17           C  
ATOM    588  O   LYS A  75       6.559  -9.043  -1.975  1.00 90.17           O  
ATOM    589  CG  LYS A  75      10.995  -9.131  -0.992  1.00 90.17           C  
ATOM    590  CD  LYS A  75      11.858  -8.143  -0.218  1.00 90.17           C  
ATOM    591  CE  LYS A  75      13.116  -8.805   0.328  1.00 90.17           C  
ATOM    592  NZ  LYS A  75      14.031  -7.814   0.968  1.00 90.17           N  
ATOM    593  N   ILE A  76       7.469  -7.808  -3.592  1.00 90.88           N  
ATOM    594  CA  ILE A  76       6.229  -7.123  -3.938  1.00 90.88           C  
ATOM    595  C   ILE A  76       5.190  -8.142  -4.404  1.00 90.88           C  
ATOM    596  CB  ILE A  76       6.458  -6.054  -5.030  1.00 90.88           C  
ATOM    597  O   ILE A  76       4.026  -8.079  -4.003  1.00 90.88           O  
ATOM    598  CG1 ILE A  76       7.341  -4.922  -4.491  1.00 90.88           C  
ATOM    599  CG2 ILE A  76       5.122  -5.510  -5.542  1.00 90.88           C  
ATOM    600  CD1 ILE A  76       7.810  -3.942  -5.558  1.00 90.88           C  
ATOM    601  N   VAL A  77       5.578  -9.108  -5.204  1.00 89.63           N  
ATOM    602  CA  VAL A  77       4.700 -10.176  -5.671  1.00 89.63           C  
ATOM    603  C   VAL A  77       4.141 -10.946  -4.477  1.00 89.63           C  
ATOM    604  CB  VAL A  77       5.437 -11.139  -6.629  1.00 89.63           C  
ATOM    605  O   VAL A  77       2.940 -11.217  -4.412  1.00 89.63           O  
ATOM    606  CG1 VAL A  77       4.608 -12.399  -6.871  1.00 89.63           C  
ATOM    607  CG2 VAL A  77       5.752 -10.439  -7.950  1.00 89.63           C  
ATOM    608  N   LYS A  78       4.978 -11.295  -3.579  1.00 90.13           N  
ATOM    609  CA  LYS A  78       4.574 -12.071  -2.410  1.00 90.13           C  
ATOM    610  C   LYS A  78       3.548 -11.312  -1.574  1.00 90.13           C  
ATOM    611  CB  LYS A  78       5.791 -12.424  -1.554  1.00 90.13           C  
ATOM    612  O   LYS A  78       2.562 -11.892  -1.116  1.00 90.13           O  
ATOM    613  CG  LYS A  78       6.689 -13.491  -2.163  1.00 90.13           C  
ATOM    614  CD  LYS A  78       7.823 -13.872  -1.220  1.00 90.13           C  
ATOM    615  CE  LYS A  78       8.706 -14.959  -1.817  1.00 90.13           C  
ATOM    616  NZ  LYS A  78       9.886 -15.254  -0.950  1.00 90.13           N  
ATOM    617  N   TRP A  79       3.788 -10.025  -1.364  1.00 89.05           N  
ATOM    618  CA  TRP A  79       2.874  -9.203  -0.578  1.00 89.05           C  
ATOM    619  C   TRP A  79       1.508  -9.113  -1.250  1.00 89.05           C  
ATOM    620  CB  TRP A  79       3.451  -7.800  -0.376  1.00 89.05           C  
ATOM    621  O   TRP A  79       0.475  -9.238  -0.588  1.00 89.05           O  
ATOM    622  CG  TRP A  79       4.686  -7.765   0.473  1.00 89.05           C  
ATOM    623  CD1 TRP A  79       5.897  -7.220   0.146  1.00 89.05           C  
ATOM    624  CD2 TRP A  79       4.832  -8.304   1.791  1.00 89.05           C  
ATOM    625  CE2 TRP A  79       6.159  -8.048   2.202  1.00 89.05           C  
ATOM    626  CE3 TRP A  79       3.968  -8.977   2.665  1.00 89.05           C  
ATOM    627  NE1 TRP A  79       6.787  -7.387   1.182  1.00 89.05           N  
ATOM    628  CH2 TRP A  79       5.777  -9.101   4.288  1.00 89.05           C  
ATOM    629  CZ2 TRP A  79       6.643  -8.444   3.452  1.00 89.05           C  
ATOM    630  CZ3 TRP A  79       4.452  -9.370   3.908  1.00 89.05           C  
ATOM    631  N   VAL A  80       1.540  -8.866  -2.494  1.00 87.21           N  
ATOM    632  CA  VAL A  80       0.304  -8.701  -3.251  1.00 87.21           C  
ATOM    633  C   VAL A  80      -0.466 -10.020  -3.280  1.00 87.21           C  
ATOM    634  CB  VAL A  80       0.581  -8.215  -4.692  1.00 87.21           C  
ATOM    635  O   VAL A  80      -1.692 -10.033  -3.149  1.00 87.21           O  
ATOM    636  CG1 VAL A  80      -0.719  -8.115  -5.488  1.00 87.21           C  
ATOM    637  CG2 VAL A  80       1.304  -6.869  -4.670  1.00 87.21           C  
ATOM    638  N   GLU A  81       0.221 -11.176  -3.474  1.00 86.76           N  
ATOM    639  CA  GLU A  81      -0.407 -12.493  -3.431  1.00 86.76           C  
ATOM    640  C   GLU A  81      -1.086 -12.737  -2.087  1.00 86.76           C  
ATOM    641  CB  GLU A  81       0.626 -13.590  -3.706  1.00 86.76           C  
ATOM    642  O   GLU A  81      -2.200 -13.264  -2.035  1.00 86.76           O  
ATOM    643  CG  GLU A  81       1.003 -13.726  -5.174  1.00 86.76           C  
ATOM    644  CD  GLU A  81       2.083 -14.767  -5.421  1.00 86.76           C  
ATOM    645  OE1 GLU A  81       2.250 -15.204  -6.583  1.00 86.76           O  
ATOM    646  OE2 GLU A  81       2.768 -15.149  -4.446  1.00 86.76           O  
ATOM    647  N   HIS A  82      -0.365 -12.396  -1.067  1.00 84.86           N  
ATOM    648  CA  HIS A  82      -0.901 -12.540   0.282  1.00 84.86           C  
ATOM    649  C   HIS A  82      -2.128 -11.657   0.485  1.00 84.86           C  
ATOM    650  CB  HIS A  82       0.167 -12.201   1.323  1.00 84.86           C  
ATOM    651  O   HIS A  82      -3.095 -12.069   1.130  1.00 84.86           O  
ATOM    652  CG  HIS A  82       1.114 -13.325   1.599  1.00 84.86           C  
ATOM    653  CD2 HIS A  82       1.048 -14.640   1.287  1.00 84.86           C  
ATOM    654  ND1 HIS A  82       2.298 -13.149   2.282  1.00 84.86           N  
ATOM    655  CE1 HIS A  82       2.922 -14.312   2.376  1.00 84.86           C  
ATOM    656  NE2 HIS A  82       2.184 -15.233   1.781  1.00 84.86           N  
ATOM    657  N   PHE A  83      -2.025 -10.465   0.025  1.00 84.12           N  
ATOM    658  CA  PHE A  83      -3.145  -9.534   0.105  1.00 84.12           C  
ATOM    659  C   PHE A  83      -4.364 -10.092  -0.619  1.00 84.12           C  
ATOM    660  CB  PHE A  83      -2.759  -8.175  -0.487  1.00 84.12           C  
ATOM    661  O   PHE A  83      -5.484 -10.015  -0.109  1.00 84.12           O  
ATOM    662  CG  PHE A  83      -3.871  -7.162  -0.459  1.00 84.12           C  
ATOM    663  CD1 PHE A  83      -4.695  -6.983  -1.563  1.00 84.12           C  
ATOM    664  CD2 PHE A  83      -4.094  -6.389   0.674  1.00 84.12           C  
ATOM    665  CE1 PHE A  83      -5.726  -6.046  -1.539  1.00 84.12           C  
ATOM    666  CE2 PHE A  83      -5.122  -5.452   0.705  1.00 84.12           C  
ATOM    667  CZ  PHE A  83      -5.936  -5.281  -0.403  1.00 84.12           C  
ATOM    668  N   VAL A  84      -4.203 -10.568  -1.854  1.00 81.66           N  
ATOM    669  CA  VAL A  84      -5.275 -11.127  -2.671  1.00 81.66           C  
ATOM    670  C   VAL A  84      -5.940 -12.285  -1.930  1.00 81.66           C  
ATOM    671  CB  VAL A  84      -4.752 -11.604  -4.044  1.00 81.66           C  
ATOM    672  O   VAL A  84      -7.164 -12.434  -1.969  1.00 81.66           O  
ATOM    673  CG1 VAL A  84      -5.817 -12.422  -4.774  1.00 81.66           C  
ATOM    674  CG2 VAL A  84      -4.316 -10.410  -4.893  1.00 81.66           C  
ATOM    675  N   VAL A  85      -5.153 -13.099  -1.239  1.00 78.97           N  
ATOM    676  CA  VAL A  85      -5.643 -14.244  -0.478  1.00 78.97           C  
ATOM    677  C   VAL A  85      -6.480 -13.759   0.704  1.00 78.97           C  
ATOM    678  CB  VAL A  85      -4.481 -15.132   0.020  1.00 78.97           C  
ATOM    679  O   VAL A  85      -7.532 -14.329   1.002  1.00 78.97           O  
ATOM    680  CG1 VAL A  85      -4.995 -16.207   0.976  1.00 78.97           C  
ATOM    681  CG2 VAL A  85      -3.752 -15.769  -1.162  1.00 78.97           C  
ATOM    682  N   ILE A  86      -5.997 -12.609   1.359  1.00 71.37           N  
ATOM    683  CA  ILE A  86      -6.637 -12.024   2.533  1.00 71.37           C  
ATOM    684  C   ILE A  86      -7.898 -11.272   2.113  1.00 71.37           C  
ATOM    685  CB  ILE A  86      -5.676 -11.079   3.289  1.00 71.37           C  
ATOM    686  O   ILE A  86      -8.871 -11.207   2.868  1.00 71.37           O  
ATOM    687  CG1 ILE A  86      -4.473 -11.861   3.829  1.00 71.37           C  
ATOM    688  CG2 ILE A  86      -6.410 -10.354   4.420  1.00 71.37           C  
ATOM    689  CD1 ILE A  86      -3.348 -10.981   4.355  1.00 71.37           C  
ATOM    690  N   GLY A  87      -7.817 -10.554   0.932  1.00 64.41           N  
ATOM    691  CA  GLY A  87      -8.800  -9.680   0.312  1.00 64.41           C  
ATOM    692  C   GLY A  87     -10.094 -10.391  -0.036  1.00 64.41           C  
ATOM    693  O   GLY A  87     -11.151  -9.761  -0.120  1.00 64.41           O  
ATOM    694  N   ASP A  88     -10.224 -11.794   0.082  1.00 60.39           N  
ATOM    695  CA  ASP A  88     -11.474 -12.545   0.003  1.00 60.39           C  
ATOM    696  C   ASP A  88     -12.275 -12.415   1.297  1.00 60.39           C  
ATOM    697  CB  ASP A  88     -11.196 -14.019  -0.297  1.00 60.39           C  
ATOM    698  O   ASP A  88     -13.508 -12.400   1.271  1.00 60.39           O  
ATOM    699  CG  ASP A  88     -10.890 -14.279  -1.762  1.00 60.39           C  
ATOM    700  OD1 ASP A  88     -11.124 -13.383  -2.602  1.00 60.39           O  
ATOM    701  OD2 ASP A  88     -10.412 -15.389  -2.079  1.00 60.39           O  
ATOM    702  N   THR A  89     -11.750 -11.742   2.432  1.00 54.82           N  
ATOM    703  CA  THR A  89     -12.375 -11.603   3.742  1.00 54.82           C  
ATOM    704  C   THR A  89     -12.432 -10.137   4.162  1.00 54.82           C  
ATOM    705  CB  THR A  89     -11.622 -12.417   4.811  1.00 54.82           C  
ATOM    706  O   THR A  89     -13.426  -9.688   4.737  1.00 54.82           O  
ATOM    707  CG2 THR A  89     -12.471 -12.598   6.064  1.00 54.82           C  
ATOM    708  OG1 THR A  89     -11.295 -13.706   4.278  1.00 54.82           O  
ATOM    709  N   VAL A  90     -11.583  -9.078   3.723  1.00 52.70           N  
ATOM    710  CA  VAL A  90     -11.354  -7.730   4.232  1.00 52.70           C  
ATOM    711  C   VAL A  90     -11.825  -6.703   3.205  1.00 52.70           C  
ATOM    712  CB  VAL A  90      -9.865  -7.498   4.574  1.00 52.70           C  
ATOM    713  O   VAL A  90     -12.339  -5.643   3.569  1.00 52.70           O  
ATOM    714  CG1 VAL A  90      -9.631  -6.053   5.013  1.00 52.70           C  
ATOM    715  CG2 VAL A  90      -9.409  -8.470   5.660  1.00 52.70           C  
ATOM    716  N   VAL A  91     -11.903  -6.957   1.812  1.00 55.67           N  
ATOM    717  CA  VAL A  91     -12.306  -6.092   0.708  1.00 55.67           C  
ATOM    718  C   VAL A  91     -13.815  -6.194   0.495  1.00 55.67           C  
ATOM    719  CB  VAL A  91     -11.558  -6.450  -0.596  1.00 55.67           C  
ATOM    720  O   VAL A  91     -14.395  -5.412  -0.261  1.00 55.67           O  
ATOM    721  CG1 VAL A  91     -12.042  -5.577  -1.753  1.00 55.67           C  
ATOM    722  CG2 VAL A  91     -10.050  -6.299  -0.403  1.00 55.67           C  
ATOM    723  N   GLN A  92     -14.536  -7.025   1.319  1.00 54.76           N  
ATOM    724  CA  GLN A  92     -15.979  -7.219   1.232  1.00 54.76           C  
ATOM    725  C   GLN A  92     -16.731  -6.051   1.861  1.00 54.76           C  
ATOM    726  CB  GLN A  92     -16.386  -8.530   1.906  1.00 54.76           C  
ATOM    727  O   GLN A  92     -17.852  -5.736   1.455  1.00 54.76           O  
ATOM    728  CG  GLN A  92     -16.014  -9.773   1.110  1.00 54.76           C  
ATOM    729  CD  GLN A  92     -16.847 -10.984   1.488  1.00 54.76           C  
ATOM    730  NE2 GLN A  92     -16.924 -11.956   0.586  1.00 54.76           N  
ATOM    731  OE1 GLN A  92     -17.417 -11.045   2.582  1.00 54.76           O  
ATOM    732  N   TYR A  93     -15.956  -5.070   2.490  1.00 55.40           N  
ATOM    733  CA  TYR A  93     -16.671  -4.075   3.283  1.00 55.40           C  
ATOM    734  C   TYR A  93     -16.532  -2.687   2.669  1.00 55.40           C  
ATOM    735  CB  TYR A  93     -16.153  -4.063   4.724  1.00 55.40           C  
ATOM    736  O   TYR A  93     -17.441  -1.861   2.774  1.00 55.40           O  
ATOM    737  CG  TYR A  93     -16.483  -5.316   5.498  1.00 55.40           C  
ATOM    738  CD1 TYR A  93     -17.745  -5.502   6.057  1.00 55.40           C  
ATOM    739  CD2 TYR A  93     -15.532  -6.317   5.672  1.00 55.40           C  
ATOM    740  CE1 TYR A  93     -18.052  -6.655   6.772  1.00 55.40           C  
ATOM    741  CE2 TYR A  93     -15.829  -7.474   6.385  1.00 55.40           C  
ATOM    742  OH  TYR A  93     -17.388  -8.777   7.638  1.00 55.40           O  
ATOM    743  CZ  TYR A  93     -17.089  -7.634   6.930  1.00 55.40           C  
ATOM    744  N   ASP A  94     -15.457  -2.526   1.555  1.00 64.04           N  
ATOM    745  CA  ASP A  94     -15.307  -1.292   0.790  1.00 64.04           C  
ATOM    746  C   ASP A  94     -14.342  -1.484  -0.378  1.00 64.04           C  
ATOM    747  CB  ASP A  94     -14.820  -0.157   1.693  1.00 64.04           C  
ATOM    748  O   ASP A  94     -13.227  -0.958  -0.362  1.00 64.04           O  
ATOM    749  CG  ASP A  94     -14.840   1.197   1.006  1.00 64.04           C  
ATOM    750  OD1 ASP A  94     -15.361   1.299  -0.126  1.00 64.04           O  
ATOM    751  OD2 ASP A  94     -14.328   2.171   1.600  1.00 64.04           O  
ATOM    752  N   PRO A  95     -14.852  -2.366  -1.237  1.00 66.88           N  
ATOM    753  CA  PRO A  95     -14.008  -2.736  -2.376  1.00 66.88           C  
ATOM    754  C   PRO A  95     -13.597  -1.532  -3.221  1.00 66.88           C  
ATOM    755  CB  PRO A  95     -14.897  -3.689  -3.179  1.00 66.88           C  
ATOM    756  O   PRO A  95     -12.488  -1.503  -3.761  1.00 66.88           O  
ATOM    757  CG  PRO A  95     -16.270  -3.492  -2.620  1.00 66.88           C  
ATOM    758  CD  PRO A  95     -16.148  -2.838  -1.274  1.00 66.88           C  
ATOM    759  N   GLY A  96     -14.369  -0.416  -3.133  1.00 72.27           N  
ATOM    760  CA  GLY A  96     -14.111   0.764  -3.942  1.00 72.27           C  
ATOM    761  C   GLY A  96     -12.986   1.625  -3.400  1.00 72.27           C  
ATOM    762  O   GLY A  96     -12.022   1.915  -4.112  1.00 72.27           O  
ATOM    763  N   HIS A  97     -12.961   1.935  -2.104  1.00 77.15           N  
ATOM    764  CA  HIS A  97     -11.982   2.815  -1.475  1.00 77.15           C  
ATOM    765  C   HIS A  97     -10.723   2.048  -1.083  1.00 77.15           C  
ATOM    766  CB  HIS A  97     -12.586   3.495  -0.246  1.00 77.15           C  
ATOM    767  O   HIS A  97      -9.622   2.602  -1.104  1.00 77.15           O  
ATOM    768  CG  HIS A  97     -13.699   4.441  -0.569  1.00 77.15           C  
ATOM    769  CD2 HIS A  97     -13.689   5.768  -0.833  1.00 77.15           C  
ATOM    770  ND1 HIS A  97     -15.016   4.041  -0.646  1.00 77.15           N  
ATOM    771  CE1 HIS A  97     -15.770   5.086  -0.945  1.00 77.15           C  
ATOM    772  NE2 HIS A  97     -14.989   6.146  -1.064  1.00 77.15           N  
ATOM    773  N   ALA A  98     -10.824   0.756  -0.812  1.00 78.58           N  
ATOM    774  CA  ALA A  98      -9.695  -0.086  -0.424  1.00 78.58           C  
ATOM    775  C   ALA A  98      -8.832  -0.438  -1.633  1.00 78.58           C  
ATOM    776  CB  ALA A  98     -10.189  -1.357   0.262  1.00 78.58           C  
ATOM    777  O   ALA A  98      -7.679  -0.849  -1.482  1.00 78.58           O  
ATOM    778  N   ALA A  99      -9.402  -0.214  -2.843  1.00 82.87           N  
ATOM    779  CA  ALA A  99      -8.689  -0.452  -4.095  1.00 82.87           C  
ATOM    780  C   ALA A  99      -7.833   0.752  -4.477  1.00 82.87           C  
ATOM    781  CB  ALA A  99      -9.673  -0.778  -5.215  1.00 82.87           C  
ATOM    782  O   ALA A  99      -6.917   0.637  -5.294  1.00 82.87           O  
ATOM    783  N   LEU A 100      -8.037   1.887  -3.878  1.00 86.76           N  
ATOM    784  CA  LEU A 100      -7.431   3.166  -4.232  1.00 86.76           C  
ATOM    785  C   LEU A 100      -5.924   3.135  -4.004  1.00 86.76           C  
ATOM    786  CB  LEU A 100      -8.060   4.300  -3.419  1.00 86.76           C  
ATOM    787  O   LEU A 100      -5.151   3.527  -4.881  1.00 86.76           O  
ATOM    788  CG  LEU A 100      -9.440   4.777  -3.874  1.00 86.76           C  
ATOM    789  CD1 LEU A 100     -10.001   5.795  -2.887  1.00 86.76           C  
ATOM    790  CD2 LEU A 100      -9.364   5.370  -5.277  1.00 86.76           C  
ATOM    791  N   PRO A 101      -5.484   2.672  -2.852  1.00 89.85           N  
ATOM    792  CA  PRO A 101      -4.033   2.631  -2.654  1.00 89.85           C  
ATOM    793  C   PRO A 101      -3.328   1.712  -3.649  1.00 89.85           C  
ATOM    794  CB  PRO A 101      -3.886   2.103  -1.225  1.00 89.85           C  
ATOM    795  O   PRO A 101      -2.211   2.006  -4.082  1.00 89.85           O  
ATOM    796  CG  PRO A 101      -5.201   2.392  -0.574  1.00 89.85           C  
ATOM    797  CD  PRO A 101      -6.261   2.432  -1.637  1.00 89.85           C  
ATOM    798  N   TRP A 102      -3.950   0.610  -4.069  1.00 89.78           N  
ATOM    799  CA  TRP A 102      -3.350  -0.291  -5.048  1.00 89.78           C  
ATOM    800  C   TRP A 102      -3.324   0.349  -6.433  1.00 89.78           C  
ATOM    801  CB  TRP A 102      -4.114  -1.617  -5.099  1.00 89.78           C  
ATOM    802  O   TRP A 102      -2.424   0.079  -7.231  1.00 89.78           O  
ATOM    803  CG  TRP A 102      -3.870  -2.506  -3.916  1.00 89.78           C  
ATOM    804  CD1 TRP A 102      -4.738  -2.774  -2.894  1.00 89.78           C  
ATOM    805  CD2 TRP A 102      -2.675  -3.239  -3.631  1.00 89.78           C  
ATOM    806  CE2 TRP A 102      -2.890  -3.932  -2.419  1.00 89.78           C  
ATOM    807  CE3 TRP A 102      -1.443  -3.379  -4.284  1.00 89.78           C  
ATOM    808  NE1 TRP A 102      -4.155  -3.631  -1.991  1.00 89.78           N  
ATOM    809  CH2 TRP A 102      -0.720  -4.873  -2.505  1.00 89.78           C  
ATOM    810  CZ2 TRP A 102      -1.916  -4.754  -1.846  1.00 89.78           C  
ATOM    811  CZ3 TRP A 102      -0.476  -4.197  -3.712  1.00 89.78           C  
ATOM    812  N   ALA A 103      -4.291   1.143  -6.736  1.00 88.50           N  
ATOM    813  CA  ALA A 103      -4.260   1.934  -7.964  1.00 88.50           C  
ATOM    814  C   ALA A 103      -3.055   2.871  -7.982  1.00 88.50           C  
ATOM    815  CB  ALA A 103      -5.553   2.732  -8.116  1.00 88.50           C  
ATOM    816  O   ALA A 103      -2.406   3.038  -9.017  1.00 88.50           O  
ATOM    817  N   GLY A 104      -2.798   3.499  -6.908  1.00 89.92           N  
ATOM    818  CA  GLY A 104      -1.621   4.341  -6.756  1.00 89.92           C  
ATOM    819  C   GLY A 104      -0.319   3.582  -6.924  1.00 89.92           C  
ATOM    820  O   GLY A 104       0.599   4.056  -7.598  1.00 89.92           O  
ATOM    821  N   VAL A 105      -0.250   2.430  -6.241  1.00 91.08           N  
ATOM    822  CA  VAL A 105       0.923   1.570  -6.356  1.00 91.08           C  
ATOM    823  C   VAL A 105       1.132   1.174  -7.816  1.00 91.08           C  
ATOM    824  CB  VAL A 105       0.789   0.308  -5.475  1.00 91.08           C  
ATOM    825  O   VAL A 105       2.260   1.195  -8.316  1.00 91.08           O  
ATOM    826  CG1 VAL A 105       1.914  -0.681  -5.775  1.00 91.08           C  
ATOM    827  CG2 VAL A 105       0.788   0.688  -3.996  1.00 91.08           C  
ATOM    828  N   ARG A 106       0.094   0.791  -8.467  1.00 90.12           N  
ATOM    829  CA  ARG A 106       0.138   0.464  -9.889  1.00 90.12           C  
ATOM    830  C   ARG A 106       0.710   1.622 -10.700  1.00 90.12           C  
ATOM    831  CB  ARG A 106      -1.258   0.104 -10.402  1.00 90.12           C  
ATOM    832  O   ARG A 106       1.549   1.416 -11.579  1.00 90.12           O  
ATOM    833  CG  ARG A 106      -1.308  -0.204 -11.890  1.00 90.12           C  
ATOM    834  CD  ARG A 106      -2.731  -0.460 -12.366  1.00 90.12           C  
ATOM    835  NE  ARG A 106      -2.810  -0.513 -13.823  1.00 90.12           N  
ATOM    836  NH1 ARG A 106      -5.073  -0.975 -13.889  1.00 90.12           N  
ATOM    837  NH2 ARG A 106      -3.881  -0.780 -15.837  1.00 90.12           N  
ATOM    838  CZ  ARG A 106      -3.921  -0.756 -14.513  1.00 90.12           C  
ATOM    839  N   PHE A 107       0.189   2.742 -10.485  1.00 88.00           N  
ATOM    840  CA  PHE A 107       0.663   3.944 -11.162  1.00 88.00           C  
ATOM    841  C   PHE A 107       2.168   4.106 -10.986  1.00 88.00           C  
ATOM    842  CB  PHE A 107      -0.065   5.183 -10.631  1.00 88.00           C  
ATOM    843  O   PHE A 107       2.892   4.324 -11.960  1.00 88.00           O  
ATOM    844  CG  PHE A 107       0.471   6.480 -11.174  1.00 88.00           C  
ATOM    845  CD1 PHE A 107       1.368   7.242 -10.435  1.00 88.00           C  
ATOM    846  CD2 PHE A 107       0.078   6.938 -12.425  1.00 88.00           C  
ATOM    847  CE1 PHE A 107       1.866   8.443 -10.935  1.00 88.00           C  
ATOM    848  CE2 PHE A 107       0.571   8.138 -12.931  1.00 88.00           C  
ATOM    849  CZ  PHE A 107       1.464   8.889 -12.185  1.00 88.00           C  
ATOM    850  N   LEU A 108       2.639   4.094  -9.794  1.00 88.75           N  
ATOM    851  CA  LEU A 108       4.059   4.254  -9.500  1.00 88.75           C  
ATOM    852  C   LEU A 108       4.882   3.169 -10.187  1.00 88.75           C  
ATOM    853  CB  LEU A 108       4.301   4.216  -7.989  1.00 88.75           C  
ATOM    854  O   LEU A 108       5.978   3.437 -10.684  1.00 88.75           O  
ATOM    855  CG  LEU A 108       3.743   5.390  -7.183  1.00 88.75           C  
ATOM    856  CD1 LEU A 108       4.033   5.198  -5.698  1.00 88.75           C  
ATOM    857  CD2 LEU A 108       4.328   6.707  -7.682  1.00 88.75           C  
ATOM    858  N   LEU A 109       4.371   1.957 -10.088  1.00 89.22           N  
ATOM    859  CA  LEU A 109       5.038   0.841 -10.749  1.00 89.22           C  
ATOM    860  C   LEU A 109       5.181   1.101 -12.245  1.00 89.22           C  
ATOM    861  CB  LEU A 109       4.265  -0.460 -10.516  1.00 89.22           C  
ATOM    862  O   LEU A 109       6.236   0.839 -12.827  1.00 89.22           O  
ATOM    863  CG  LEU A 109       4.960  -1.750 -10.953  1.00 89.22           C  
ATOM    864  CD1 LEU A 109       6.278  -1.922 -10.204  1.00 89.22           C  
ATOM    865  CD2 LEU A 109       4.050  -2.952 -10.727  1.00 89.22           C  
ATOM    866  N   GLN A 110       4.202   1.593 -12.934  1.00 87.83           N  
ATOM    867  CA  GLN A 110       4.222   1.895 -14.361  1.00 87.83           C  
ATOM    868  C   GLN A 110       5.284   2.942 -14.686  1.00 87.83           C  
ATOM    869  CB  GLN A 110       2.848   2.379 -14.828  1.00 87.83           C  
ATOM    870  O   GLN A 110       5.925   2.878 -15.738  1.00 87.83           O  
ATOM    871  CG  GLN A 110       1.809   1.271 -14.931  1.00 87.83           C  
ATOM    872  CD  GLN A 110       0.434   1.789 -15.310  1.00 87.83           C  
ATOM    873  NE2 GLN A 110      -0.354   0.948 -15.972  1.00 87.83           N  
ATOM    874  OE1 GLN A 110       0.084   2.934 -15.011  1.00 87.83           O  
ATOM    875  N   ILE A 111       5.413   3.867 -13.796  1.00 84.03           N  
ATOM    876  CA  ILE A 111       6.390   4.934 -13.976  1.00 84.03           C  
ATOM    877  C   ILE A 111       7.803   4.367 -13.852  1.00 84.03           C  
ATOM    878  CB  ILE A 111       6.178   6.074 -12.954  1.00 84.03           C  
ATOM    879  O   ILE A 111       8.692   4.723 -14.628  1.00 84.03           O  
ATOM    880  CG1 ILE A 111       4.827   6.758 -13.190  1.00 84.03           C  
ATOM    881  CG2 ILE A 111       7.326   7.086 -13.028  1.00 84.03           C  
ATOM    882  CD1 ILE A 111       4.712   7.452 -14.541  1.00 84.03           C  
ATOM    883  N   MET A 112       7.978   3.519 -12.962  1.00 83.96           N  
ATOM    884  CA  MET A 112       9.316   3.037 -12.631  1.00 83.96           C  
ATOM    885  C   MET A 112       9.802   2.026 -13.664  1.00 83.96           C  
ATOM    886  CB  MET A 112       9.331   2.408 -11.237  1.00 83.96           C  
ATOM    887  O   MET A 112      11.003   1.917 -13.915  1.00 83.96           O  
ATOM    888  CG  MET A 112      10.679   1.826 -10.842  1.00 83.96           C  
ATOM    889  SD  MET A 112      10.575   0.759  -9.353  1.00 83.96           S  
ATOM    890  CE  MET A 112       8.910   1.186  -8.769  1.00 83.96           C  
ATOM    891  N   ILE A 113       8.695   1.266 -14.308  1.00 79.15           N  
ATOM    892  CA  ILE A 113       8.954   0.180 -15.247  1.00 79.15           C  
ATOM    893  C   ILE A 113       9.546   0.743 -16.537  1.00 79.15           C  
ATOM    894  CB  ILE A 113       7.668  -0.622 -15.552  1.00 79.15           C  
ATOM    895  O   ILE A 113      10.374   0.095 -17.181  1.00 79.15           O  
ATOM    896  CG1 ILE A 113       7.251  -1.447 -14.329  1.00 79.15           C  
ATOM    897  CG2 ILE A 113       7.870  -1.520 -16.776  1.00 79.15           C  
ATOM    898  CD1 ILE A 113       5.910  -2.150 -14.486  1.00 79.15           C  
ATOM    899  N   GLY A 114      10.609   1.357 -16.588  1.00 75.32           N  
ATOM    900  CA  GLY A 114      11.328   1.962 -17.698  1.00 75.32           C  
ATOM    901  C   GLY A 114      12.704   2.470 -17.311  1.00 75.32           C  
ATOM    902  O   GLY A 114      13.600   2.554 -18.153  1.00 75.32           O  
ATOM    903  N   ASP A 115      12.946   2.612 -15.985  1.00 77.56           N  
ATOM    904  CA  ASP A 115      14.231   3.074 -15.468  1.00 77.56           C  
ATOM    905  C   ASP A 115      14.304   2.911 -13.952  1.00 77.56           C  
ATOM    906  CB  ASP A 115      14.468   4.536 -15.852  1.00 77.56           C  
ATOM    907  O   ASP A 115      14.188   3.889 -13.211  1.00 77.56           O  
ATOM    908  CG  ASP A 115      15.920   4.958 -15.710  1.00 77.56           C  
ATOM    909  OD1 ASP A 115      16.701   4.244 -15.044  1.00 77.56           O  
ATOM    910  OD2 ASP A 115      16.286   6.016 -16.265  1.00 77.56           O  
ATOM    911  N   PHE A 116      14.599   1.603 -13.511  1.00 77.28           N  
ATOM    912  CA  PHE A 116      14.601   1.229 -12.102  1.00 77.28           C  
ATOM    913  C   PHE A 116      15.739   1.919 -11.360  1.00 77.28           C  
ATOM    914  CB  PHE A 116      14.718  -0.290 -11.948  1.00 77.28           C  
ATOM    915  O   PHE A 116      15.615   2.233 -10.174  1.00 77.28           O  
ATOM    916  CG  PHE A 116      13.456  -1.035 -12.289  1.00 77.28           C  
ATOM    917  CD1 PHE A 116      12.320  -0.904 -11.499  1.00 77.28           C  
ATOM    918  CD2 PHE A 116      13.405  -1.865 -13.401  1.00 77.28           C  
ATOM    919  CE1 PHE A 116      11.150  -1.592 -11.813  1.00 77.28           C  
ATOM    920  CE2 PHE A 116      12.239  -2.556 -13.721  1.00 77.28           C  
ATOM    921  CZ  PHE A 116      11.113  -2.418 -12.925  1.00 77.28           C  
ATOM    922  N   GLN A 117      16.802   2.230 -12.117  1.00 70.71           N  
ATOM    923  CA  GLN A 117      17.975   2.873 -11.534  1.00 70.71           C  
ATOM    924  C   GLN A 117      17.696   4.338 -11.210  1.00 70.71           C  
ATOM    925  CB  GLN A 117      19.173   2.764 -12.479  1.00 70.71           C  
ATOM    926  O   GLN A 117      18.170   4.856 -10.196  1.00 70.71           O  
ATOM    927  CG  GLN A 117      19.763   1.363 -12.564  1.00 70.71           C  
ATOM    928  CD  GLN A 117      20.481   0.950 -11.292  1.00 70.71           C  
ATOM    929  NE2 GLN A 117      20.523  -0.352 -11.031  1.00 70.71           N  
ATOM    930  OE1 GLN A 117      20.994   1.794 -10.551  1.00 70.71           O  
ATOM    931  N   ALA A 118      16.805   4.987 -12.020  1.00 73.99           N  
ATOM    932  CA  ALA A 118      16.445   6.394 -11.862  1.00 73.99           C  
ATOM    933  C   ALA A 118      15.380   6.571 -10.784  1.00 73.99           C  
ATOM    934  CB  ALA A 118      15.955   6.970 -13.189  1.00 73.99           C  
ATOM    935  O   ALA A 118      15.299   7.625 -10.149  1.00 73.99           O  
ATOM    936  N   TYR A 119      14.749   5.441 -10.399  1.00 80.52           N  
ATOM    937  CA  TYR A 119      13.629   5.560  -9.472  1.00 80.52           C  
ATOM    938  C   TYR A 119      13.762   4.567  -8.324  1.00 80.52           C  
ATOM    939  CB  TYR A 119      12.301   5.338 -10.203  1.00 80.52           C  
ATOM    940  O   TYR A 119      12.804   3.870  -7.984  1.00 80.52           O  
ATOM    941  CG  TYR A 119      12.018   6.364 -11.273  1.00 80.52           C  
ATOM    942  CD1 TYR A 119      11.719   7.683 -10.940  1.00 80.52           C  
ATOM    943  CD2 TYR A 119      12.049   6.016 -12.620  1.00 80.52           C  
ATOM    944  CE1 TYR A 119      11.456   8.631 -11.923  1.00 80.52           C  
ATOM    945  CE2 TYR A 119      11.787   6.956 -13.611  1.00 80.52           C  
ATOM    946  OH  TYR A 119      11.233   9.194 -14.231  1.00 80.52           O  
ATOM    947  CZ  TYR A 119      11.493   8.259 -13.254  1.00 80.52           C  
ATOM    948  N   LYS A 120      15.004   4.446  -7.776  1.00 84.66           N  
ATOM    949  CA  LYS A 120      15.314   3.518  -6.692  1.00 84.66           C  
ATOM    950  C   LYS A 120      14.412   3.763  -5.485  1.00 84.66           C  
ATOM    951  CB  LYS A 120      16.782   3.642  -6.282  1.00 84.66           C  
ATOM    952  O   LYS A 120      13.879   2.818  -4.901  1.00 84.66           O  
ATOM    953  CG  LYS A 120      17.765   3.251  -7.376  1.00 84.66           C  
ATOM    954  CD  LYS A 120      19.206   3.476  -6.939  1.00 84.66           C  
ATOM    955  CE  LYS A 120      20.182   3.244  -8.085  1.00 84.66           C  
ATOM    956  NZ  LYS A 120      21.600   3.420  -7.650  1.00 84.66           N  
ATOM    957  N   PHE A 121      14.262   4.995  -5.110  1.00 85.16           N  
ATOM    958  CA  PHE A 121      13.422   5.372  -3.979  1.00 85.16           C  
ATOM    959  C   PHE A 121      11.986   4.910  -4.195  1.00 85.16           C  
ATOM    960  CB  PHE A 121      13.459   6.888  -3.762  1.00 85.16           C  
ATOM    961  O   PHE A 121      11.340   4.420  -3.266  1.00 85.16           O  
ATOM    962  CG  PHE A 121      12.454   7.382  -2.756  1.00 85.16           C  
ATOM    963  CD1 PHE A 121      11.279   7.995  -3.170  1.00 85.16           C  
ATOM    964  CD2 PHE A 121      12.686   7.232  -1.395  1.00 85.16           C  
ATOM    965  CE1 PHE A 121      10.347   8.453  -2.241  1.00 85.16           C  
ATOM    966  CE2 PHE A 121      11.760   7.687  -0.461  1.00 85.16           C  
ATOM    967  CZ  PHE A 121      10.592   8.298  -0.886  1.00 85.16           C  
ATOM    968  N   MET A 122      11.568   4.975  -5.354  1.00 87.13           N  
ATOM    969  CA  MET A 122      10.198   4.608  -5.700  1.00 87.13           C  
ATOM    970  C   MET A 122       9.991   3.102  -5.576  1.00 87.13           C  
ATOM    971  CB  MET A 122       9.860   5.067  -7.119  1.00 87.13           C  
ATOM    972  O   MET A 122       8.955   2.653  -5.082  1.00 87.13           O  
ATOM    973  CG  MET A 122       8.399   4.874  -7.494  1.00 87.13           C  
ATOM    974  SD  MET A 122       8.003   5.557  -9.150  1.00 87.13           S  
ATOM    975  CE  MET A 122       8.287   7.323  -8.845  1.00 87.13           C  
ATOM    976  N   LEU A 123      10.957   2.416  -6.071  1.00 88.48           N  
ATOM    977  CA  LEU A 123      10.907   0.964  -5.938  1.00 88.48           C  
ATOM    978  C   LEU A 123      10.853   0.554  -4.470  1.00 88.48           C  
ATOM    979  CB  LEU A 123      12.121   0.322  -6.615  1.00 88.48           C  
ATOM    980  O   LEU A 123      10.056  -0.306  -4.090  1.00 88.48           O  
ATOM    981  CG  LEU A 123      12.181  -1.206  -6.591  1.00 88.48           C  
ATOM    982  CD1 LEU A 123      10.938  -1.796  -7.249  1.00 88.48           C  
ATOM    983  CD2 LEU A 123      13.446  -1.703  -7.282  1.00 88.48           C  
ATOM    984  N   GLU A 124      11.590   1.173  -3.669  1.00 89.07           N  
ATOM    985  CA  GLU A 124      11.595   0.907  -2.234  1.00 89.07           C  
ATOM    986  C   GLU A 124      10.272   1.317  -1.592  1.00 89.07           C  
ATOM    987  CB  GLU A 124      12.757   1.637  -1.555  1.00 89.07           C  
ATOM    988  O   GLU A 124       9.767   0.628  -0.703  1.00 89.07           O  
ATOM    989  CG  GLU A 124      14.125   1.065  -1.896  1.00 89.07           C  
ATOM    990  CD  GLU A 124      15.271   1.816  -1.237  1.00 89.07           C  
ATOM    991  OE1 GLU A 124      16.409   1.293  -1.219  1.00 89.07           O  
ATOM    992  OE2 GLU A 124      15.029   2.936  -0.734  1.00 89.07           O  
ATOM    993  N   SER A 125       9.766   2.427  -2.011  1.00 90.43           N  
ATOM    994  CA  SER A 125       8.493   2.916  -1.491  1.00 90.43           C  
ATOM    995  C   SER A 125       7.348   1.980  -1.863  1.00 90.43           C  
ATOM    996  CB  SER A 125       8.204   4.322  -2.017  1.00 90.43           C  
ATOM    997  O   SER A 125       6.466   1.713  -1.044  1.00 90.43           O  
ATOM    998  OG  SER A 125       9.205   5.232  -1.596  1.00 90.43           O  
ATOM    999  N   ILE A 126       7.396   1.425  -3.069  1.00 91.61           N  
ATOM   1000  CA  ILE A 126       6.371   0.498  -3.537  1.00 91.61           C  
ATOM   1001  C   ILE A 126       6.436  -0.794  -2.726  1.00 91.61           C  
ATOM   1002  CB  ILE A 126       6.530   0.194  -5.044  1.00 91.61           C  
ATOM   1003  O   ILE A 126       5.402  -1.345  -2.342  1.00 91.61           O  
ATOM   1004  CG1 ILE A 126       6.162   1.426  -5.879  1.00 91.61           C  
ATOM   1005  CG2 ILE A 126       5.678  -1.013  -5.444  1.00 91.61           C  
ATOM   1006  CD1 ILE A 126       6.502   1.296  -7.357  1.00 91.61           C  
ATOM   1007  N   GLU A 127       7.674  -1.248  -2.567  1.00 92.08           N  
ATOM   1008  CA  GLU A 127       7.835  -2.431  -1.727  1.00 92.08           C  
ATOM   1009  C   GLU A 127       7.256  -2.202  -0.334  1.00 92.08           C  
ATOM   1010  CB  GLU A 127       9.312  -2.821  -1.624  1.00 92.08           C  
ATOM   1011  O   GLU A 127       6.511  -3.039   0.180  1.00 92.08           O  
ATOM   1012  CG  GLU A 127       9.566  -4.050  -0.763  1.00 92.08           C  
ATOM   1013  CD  GLU A 127      11.036  -4.263  -0.440  1.00 92.08           C  
ATOM   1014  OE1 GLU A 127      11.394  -5.350   0.067  1.00 92.08           O  
ATOM   1015  OE2 GLU A 127      11.836  -3.336  -0.696  1.00 92.08           O  
ATOM   1016  N   SER A 128       7.581  -1.090   0.299  1.00 91.08           N  
ATOM   1017  CA  SER A 128       7.118  -0.747   1.640  1.00 91.08           C  
ATOM   1018  C   SER A 128       5.602  -0.588   1.678  1.00 91.08           C  
ATOM   1019  CB  SER A 128       7.786   0.540   2.126  1.00 91.08           C  
ATOM   1020  O   SER A 128       4.946  -1.061   2.609  1.00 91.08           O  
ATOM   1021  OG  SER A 128       9.154   0.315   2.423  1.00 91.08           O  
ATOM   1022  N   LEU A 129       5.048   0.078   0.737  1.00 92.81           N  
ATOM   1023  CA  LEU A 129       3.609   0.305   0.660  1.00 92.81           C  
ATOM   1024  C   LEU A 129       2.860  -1.010   0.478  1.00 92.81           C  
ATOM   1025  CB  LEU A 129       3.278   1.258  -0.492  1.00 92.81           C  
ATOM   1026  O   LEU A 129       1.801  -1.214   1.076  1.00 92.81           O  
ATOM   1027  CG  LEU A 129       3.612   2.734  -0.268  1.00 92.81           C  
ATOM   1028  CD1 LEU A 129       3.429   3.521  -1.562  1.00 92.81           C  
ATOM   1029  CD2 LEU A 129       2.747   3.316   0.844  1.00 92.81           C  
ATOM   1030  N   SER A 130       3.378  -1.930  -0.398  1.00 90.24           N  
ATOM   1031  CA  SER A 130       2.779  -3.243  -0.611  1.00 90.24           C  
ATOM   1032  C   SER A 130       2.767  -4.061   0.676  1.00 90.24           C  
ATOM   1033  CB  SER A 130       3.531  -4.005  -1.703  1.00 90.24           C  
ATOM   1034  O   SER A 130       1.767  -4.704   1.000  1.00 90.24           O  
ATOM   1035  OG  SER A 130       3.476  -3.306  -2.934  1.00 90.24           O  
ATOM   1036  N   GLU A 131       3.852  -4.080   1.339  1.00 90.75           N  
ATOM   1037  CA  GLU A 131       3.942  -4.744   2.636  1.00 90.75           C  
ATOM   1038  C   GLU A 131       2.928  -4.170   3.622  1.00 90.75           C  
ATOM   1039  CB  GLU A 131       5.358  -4.621   3.206  1.00 90.75           C  
ATOM   1040  O   GLU A 131       2.229  -4.919   4.307  1.00 90.75           O  
ATOM   1041  CG  GLU A 131       5.528  -5.265   4.574  1.00 90.75           C  
ATOM   1042  CD  GLU A 131       6.879  -4.977   5.209  1.00 90.75           C  
ATOM   1043  OE1 GLU A 131       7.105  -5.390   6.369  1.00 90.75           O  
ATOM   1044  OE2 GLU A 131       7.719  -4.334   4.541  1.00 90.75           O  
ATOM   1045  N   LEU A 132       2.903  -2.874   3.748  1.00 92.03           N  
ATOM   1046  CA  LEU A 132       2.019  -2.147   4.651  1.00 92.03           C  
ATOM   1047  C   LEU A 132       0.558  -2.484   4.370  1.00 92.03           C  
ATOM   1048  CB  LEU A 132       2.240  -0.638   4.519  1.00 92.03           C  
ATOM   1049  O   LEU A 132      -0.205  -2.775   5.294  1.00 92.03           O  
ATOM   1050  CG  LEU A 132       1.449   0.251   5.480  1.00 92.03           C  
ATOM   1051  CD1 LEU A 132       2.268   1.478   5.865  1.00 92.03           C  
ATOM   1052  CD2 LEU A 132       0.120   0.663   4.856  1.00 92.03           C  
ATOM   1053  N   LEU A 133       0.165  -2.359   3.134  1.00 90.28           N  
ATOM   1054  CA  LEU A 133      -1.215  -2.606   2.730  1.00 90.28           C  
ATOM   1055  C   LEU A 133      -1.630  -4.037   3.058  1.00 90.28           C  
ATOM   1056  CB  LEU A 133      -1.391  -2.342   1.232  1.00 90.28           C  
ATOM   1057  O   LEU A 133      -2.758  -4.276   3.493  1.00 90.28           O  
ATOM   1058  CG  LEU A 133      -1.270  -0.885   0.782  1.00 90.28           C  
ATOM   1059  CD1 LEU A 133      -1.295  -0.798  -0.740  1.00 90.28           C  
ATOM   1060  CD2 LEU A 133      -2.387  -0.043   1.390  1.00 90.28           C  
ATOM   1061  N   CYS A 134      -0.714  -4.980   2.797  1.00 86.94           N  
ATOM   1062  CA  CYS A 134      -0.971  -6.375   3.135  1.00 86.94           C  
ATOM   1063  C   CYS A 134      -1.100  -6.556   4.642  1.00 86.94           C  
ATOM   1064  CB  CYS A 134       0.145  -7.271   2.598  1.00 86.94           C  
ATOM   1065  O   CYS A 134      -2.050  -7.181   5.118  1.00 86.94           O  
ATOM   1066  SG  CYS A 134      -0.104  -9.027   2.938  1.00 86.94           S  
ATOM   1067  N   TYR A 135      -0.187  -6.115   5.381  1.00 88.32           N  
ATOM   1068  CA  TYR A 135      -0.137  -6.253   6.832  1.00 88.32           C  
ATOM   1069  C   TYR A 135      -1.385  -5.664   7.479  1.00 88.32           C  
ATOM   1070  CB  TYR A 135       1.114  -5.571   7.395  1.00 88.32           C  
ATOM   1071  O   TYR A 135      -2.031  -6.316   8.303  1.00 88.32           O  
ATOM   1072  CG  TYR A 135       1.262  -5.713   8.890  1.00 88.32           C  
ATOM   1073  CD1 TYR A 135       0.924  -4.667   9.746  1.00 88.32           C  
ATOM   1074  CD2 TYR A 135       1.740  -6.893   9.451  1.00 88.32           C  
ATOM   1075  CE1 TYR A 135       1.061  -4.792  11.124  1.00 88.32           C  
ATOM   1076  CE2 TYR A 135       1.880  -7.029  10.828  1.00 88.32           C  
ATOM   1077  OH  TYR A 135       1.676  -6.105  13.019  1.00 88.32           O  
ATOM   1078  CZ  TYR A 135       1.539  -5.975  11.655  1.00 88.32           C  
ATOM   1079  N   TYR A 136      -1.805  -4.529   7.128  1.00 89.07           N  
ATOM   1080  CA  TYR A 136      -2.885  -3.855   7.838  1.00 89.07           C  
ATOM   1081  C   TYR A 136      -4.245  -4.330   7.340  1.00 89.07           C  
ATOM   1082  CB  TYR A 136      -2.771  -2.336   7.674  1.00 89.07           C  
ATOM   1083  O   TYR A 136      -5.264  -4.120   8.002  1.00 89.07           O  
ATOM   1084  CG  TYR A 136      -1.656  -1.720   8.483  1.00 89.07           C  
ATOM   1085  CD1 TYR A 136      -1.706  -1.704   9.875  1.00 89.07           C  
ATOM   1086  CD2 TYR A 136      -0.551  -1.153   7.858  1.00 89.07           C  
ATOM   1087  CE1 TYR A 136      -0.682  -1.136  10.625  1.00 89.07           C  
ATOM   1088  CE2 TYR A 136       0.480  -0.582   8.598  1.00 89.07           C  
ATOM   1089  OH  TYR A 136       1.422  -0.015  10.716  1.00 89.07           O  
ATOM   1090  CZ  TYR A 136       0.405  -0.579   9.979  1.00 89.07           C  
ATOM   1091  N   ALA A 137      -4.224  -4.881   6.182  1.00 84.72           N  
ATOM   1092  CA  ALA A 137      -5.401  -5.657   5.799  1.00 84.72           C  
ATOM   1093  C   ALA A 137      -5.636  -6.812   6.767  1.00 84.72           C  
ATOM   1094  CB  ALA A 137      -5.250  -6.183   4.373  1.00 84.72           C  
ATOM   1095  O   ALA A 137      -6.780  -7.127   7.102  1.00 84.72           O  
ATOM   1096  N   CYS A 138      -4.571  -7.469   7.219  1.00 83.45           N  
ATOM   1097  CA  CYS A 138      -4.652  -8.531   8.216  1.00 83.45           C  
ATOM   1098  C   CYS A 138      -5.134  -7.986   9.555  1.00 83.45           C  
ATOM   1099  CB  CYS A 138      -3.292  -9.207   8.390  1.00 83.45           C  
ATOM   1100  O   CYS A 138      -5.959  -8.611  10.223  1.00 83.45           O  
ATOM   1101  SG  CYS A 138      -2.749 -10.133   6.937  1.00 83.45           S  
ATOM   1102  N   VAL A 139      -4.616  -6.864   9.921  1.00 85.37           N  
ATOM   1103  CA  VAL A 139      -4.992  -6.210  11.170  1.00 85.37           C  
ATOM   1104  C   VAL A 139      -6.478  -5.861  11.144  1.00 85.37           C  
ATOM   1105  CB  VAL A 139      -4.150  -4.940  11.422  1.00 85.37           C  
ATOM   1106  O   VAL A 139      -7.190  -6.074  12.128  1.00 85.37           O  
ATOM   1107  CG1 VAL A 139      -4.663  -4.185  12.647  1.00 85.37           C  
ATOM   1108  CG2 VAL A 139      -2.676  -5.302  11.592  1.00 85.37           C  
ATOM   1109  N   GLU A 140      -6.946  -5.315  10.082  1.00 83.47           N  
ATOM   1110  CA  GLU A 140      -8.361  -4.996   9.918  1.00 83.47           C  
ATOM   1111  C   GLU A 140      -9.228  -6.245  10.052  1.00 83.47           C  
ATOM   1112  CB  GLU A 140      -8.607  -4.327   8.563  1.00 83.47           C  
ATOM   1113  O   GLU A 140     -10.314  -6.193  10.632  1.00 83.47           O  
ATOM   1114  CG  GLU A 140      -8.026  -2.925   8.454  1.00 83.47           C  
ATOM   1115  CD  GLU A 140      -8.318  -2.256   7.120  1.00 83.47           C  
ATOM   1116  OE1 GLU A 140      -7.419  -1.582   6.570  1.00 83.47           O  
ATOM   1117  OE2 GLU A 140      -9.456  -2.408   6.622  1.00 83.47           O  
ATOM   1118  N   ASP A 141      -8.763  -7.314   9.435  1.00 79.45           N  
ATOM   1119  CA  ASP A 141      -9.458  -8.594   9.531  1.00 79.45           C  
ATOM   1120  C   ASP A 141      -9.597  -9.035  10.986  1.00 79.45           C  
ATOM   1121  CB  ASP A 141      -8.723  -9.666   8.724  1.00 79.45           C  
ATOM   1122  O   ASP A 141     -10.660  -9.506  11.399  1.00 79.45           O  
ATOM   1123  CG  ASP A 141      -9.484 -10.978   8.649  1.00 79.45           C  
ATOM   1124  OD1 ASP A 141     -10.653 -10.980   8.207  1.00 79.45           O  
ATOM   1125  OD2 ASP A 141      -8.910 -12.019   9.038  1.00 79.45           O  
ATOM   1126  N   ILE A 142      -8.548  -8.912  11.774  1.00 79.11           N  
ATOM   1127  CA  ILE A 142      -8.541  -9.259  13.191  1.00 79.11           C  
ATOM   1128  C   ILE A 142      -9.521  -8.364  13.946  1.00 79.11           C  
ATOM   1129  CB  ILE A 142      -7.125  -9.133  13.796  1.00 79.11           C  
ATOM   1130  O   ILE A 142     -10.259  -8.836  14.814  1.00 79.11           O  
ATOM   1131  CG1 ILE A 142      -6.194 -10.198  13.204  1.00 79.11           C  
ATOM   1132  CG2 ILE A 142      -7.179  -9.241  15.323  1.00 79.11           C  
ATOM   1133  CD1 ILE A 142      -4.724  -9.994  13.544  1.00 79.11           C  
ATOM   1134  N   LEU A 143      -9.473  -7.020  13.659  1.00 78.93           N  
ATOM   1135  CA  LEU A 143     -10.377  -6.058  14.279  1.00 78.93           C  
ATOM   1136  C   LEU A 143     -11.832  -6.421  14.002  1.00 78.93           C  
ATOM   1137  CB  LEU A 143     -10.086  -4.644  13.770  1.00 78.93           C  
ATOM   1138  O   LEU A 143     -12.688  -6.288  14.879  1.00 78.93           O  
ATOM   1139  CG  LEU A 143      -8.846  -3.958  14.345  1.00 78.93           C  
ATOM   1140  CD1 LEU A 143      -8.600  -2.628  13.640  1.00 78.93           C  
ATOM   1141  CD2 LEU A 143      -8.998  -3.751  15.849  1.00 78.93           C  
ATOM   1142  N   LEU A 144     -12.120  -6.815  12.771  1.00 74.51           N  
ATOM   1143  CA  LEU A 144     -13.462  -7.226  12.372  1.00 74.51           C  
ATOM   1144  C   LEU A 144     -13.919  -8.440  13.173  1.00 74.51           C  
ATOM   1145  CB  LEU A 144     -13.503  -7.543  10.875  1.00 74.51           C  
ATOM   1146  O   LEU A 144     -15.089  -8.533  13.554  1.00 74.51           O  
ATOM   1147  CG  LEU A 144     -13.466  -6.344   9.926  1.00 74.51           C  
ATOM   1148  CD1 LEU A 144     -13.311  -6.814   8.484  1.00 74.51           C  
ATOM   1149  CD2 LEU A 144     -14.724  -5.497  10.086  1.00 74.51           C  
ATOM   1150  N   GLN A 145     -13.037  -9.370  13.412  1.00 72.93           N  
ATOM   1151  CA  GLN A 145     -13.335 -10.578  14.174  1.00 72.93           C  
ATOM   1152  C   GLN A 145     -13.638 -10.247  15.633  1.00 72.93           C  
ATOM   1153  CB  GLN A 145     -12.171 -11.567  14.091  1.00 72.93           C  
ATOM   1154  O   GLN A 145     -14.481 -10.894  16.259  1.00 72.93           O  
ATOM   1155  CG  GLN A 145     -11.984 -12.181  12.710  1.00 72.93           C  
ATOM   1156  CD  GLN A 145     -10.845 -13.182  12.663  1.00 72.93           C  
ATOM   1157  NE2 GLN A 145     -10.449 -13.574  11.457  1.00 72.93           N  
ATOM   1158  OE1 GLN A 145     -10.323 -13.599  13.702  1.00 72.93           O  
ATOM   1159  N   PHE A 146     -12.944  -9.239  16.182  1.00 69.62           N  
ATOM   1160  CA  PHE A 146     -13.129  -8.802  17.561  1.00 69.62           C  
ATOM   1161  C   PHE A 146     -14.457  -8.071  17.724  1.00 69.62           C  
ATOM   1162  CB  PHE A 146     -11.974  -7.896  17.999  1.00 69.62           C  
ATOM   1163  O   PHE A 146     -15.051  -8.086  18.804  1.00 69.62           O  
ATOM   1164  CG  PHE A 146     -10.698  -8.639  18.292  1.00 69.62           C  
ATOM   1165  CD1 PHE A 146     -10.700  -9.745  19.133  1.00 69.62           C  
ATOM   1166  CD2 PHE A 146      -9.497  -8.230  17.728  1.00 69.62           C  
ATOM   1167  CE1 PHE A 146      -9.520 -10.435  19.406  1.00 69.62           C  
ATOM   1168  CE2 PHE A 146      -8.315  -8.913  17.996  1.00 69.62           C  
ATOM   1169  CZ  PHE A 146      -8.328 -10.015  18.837  1.00 69.62           C  
ATOM   1170  N   SER A 147     -14.901  -7.315  16.683  1.00 65.35           N  
ATOM   1171  CA  SER A 147     -16.120  -6.513  16.649  1.00 65.35           C  
ATOM   1172  C   SER A 147     -17.360  -7.396  16.550  1.00 65.35           C  
ATOM   1173  CB  SER A 147     -16.086  -5.534  15.474  1.00 65.35           C  
ATOM   1174  O   SER A 147     -18.451  -6.991  16.957  1.00 65.35           O  
ATOM   1175  OG  SER A 147     -16.131  -6.228  14.240  1.00 65.35           O  
ATOM   1176  N   LYS A 148     -17.348  -8.637  16.042  1.00 63.86           N  
ATOM   1177  CA  LYS A 148     -18.411  -9.628  15.902  1.00 63.86           C  
ATOM   1178  C   LYS A 148     -18.644 -10.372  17.214  1.00 63.86           C  
ATOM   1179  CB  LYS A 148     -18.075 -10.622  14.789  1.00 63.86           C  
ATOM   1180  O   LYS A 148     -19.622 -11.111  17.349  1.00 63.86           O  
ATOM   1181  CG  LYS A 148     -18.106 -10.019  13.392  1.00 63.86           C  
ATOM   1182  CD  LYS A 148     -17.823 -11.069  12.324  1.00 63.86           C  
ATOM   1183  CE  LYS A 148     -17.812 -10.459  10.929  1.00 63.86           C  
ATOM   1184  NZ  LYS A 148     -17.485 -11.474   9.884  1.00 63.86           N  
ATOM   1185  N   ALA A 149     -17.869 -10.044  18.299  1.00 59.29           N  
ATOM   1186  CA  ALA A 149     -17.957 -10.588  19.652  1.00 59.29           C  
ATOM   1187  C   ALA A 149     -19.000  -9.841  20.477  1.00 59.29           C  
ATOM   1188  CB  ALA A 149     -16.595 -10.527  20.339  1.00 59.29           C  
ATOM   1189  O   ALA A 149     -19.371  -8.713  20.146  1.00 59.29           O  
ATOM   1190  N   PRO A 150     -20.029 -10.426  21.245  1.00 53.72           N  
ATOM   1191  CA  PRO A 150     -21.167  -9.871  21.981  1.00 53.72           C  
ATOM   1192  C   PRO A 150     -20.852  -8.522  22.624  1.00 53.72           C  
ATOM   1193  CB  PRO A 150     -21.449 -10.932  23.048  1.00 53.72           C  
ATOM   1194  O   PRO A 150     -19.685  -8.209  22.871  1.00 53.72           O  
ATOM   1195  CG  PRO A 150     -20.452 -12.013  22.783  1.00 53.72           C  
ATOM   1196  CD  PRO A 150     -19.522 -11.550  21.699  1.00 53.72           C  
ATOM   1197  N   LYS A 151     -21.767  -7.329  22.418  1.00 53.00           N  
ATOM   1198  CA  LYS A 151     -22.024  -5.942  22.796  1.00 53.00           C  
ATOM   1199  C   LYS A 151     -21.336  -5.595  24.113  1.00 53.00           C  
ATOM   1200  CB  LYS A 151     -23.528  -5.686  22.907  1.00 53.00           C  
ATOM   1201  O   LYS A 151     -20.924  -4.452  24.322  1.00 53.00           O  
ATOM   1202  CG  LYS A 151     -24.216  -5.451  21.571  1.00 53.00           C  
ATOM   1203  CD  LYS A 151     -25.660  -5.002  21.756  1.00 53.00           C  
ATOM   1204  CE  LYS A 151     -26.372  -4.838  20.420  1.00 53.00           C  
ATOM   1205  NZ  LYS A 151     -27.781  -4.376  20.597  1.00 53.00           N  
ATOM   1206  N   ASN A 152     -20.583  -6.610  24.842  1.00 51.72           N  
ATOM   1207  CA  ASN A 152     -19.688  -6.461  25.984  1.00 51.72           C  
ATOM   1208  C   ASN A 152     -18.299  -7.018  25.684  1.00 51.72           C  
ATOM   1209  CB  ASN A 152     -20.277  -7.142  27.221  1.00 51.72           C  
ATOM   1210  O   ASN A 152     -17.510  -7.256  26.600  1.00 51.72           O  
ATOM   1211  CG  ASN A 152     -21.557  -6.483  27.697  1.00 51.72           C  
ATOM   1212  ND2 ASN A 152     -22.446  -7.272  28.289  1.00 51.72           N  
ATOM   1213  OD1 ASN A 152     -21.745  -5.274  27.533  1.00 51.72           O  
ATOM   1214  N   GLY A 153     -17.954  -7.151  24.344  1.00 51.01           N  
ATOM   1215  CA  GLY A 153     -16.735  -7.729  23.801  1.00 51.01           C  
ATOM   1216  C   GLY A 153     -15.781  -6.690  23.242  1.00 51.01           C  
ATOM   1217  O   GLY A 153     -15.981  -5.489  23.432  1.00 51.01           O  
ATOM   1218  N   PRO A 154     -14.357  -6.846  23.065  1.00 48.72           N  
ATOM   1219  CA  PRO A 154     -13.179  -6.066  22.678  1.00 48.72           C  
ATOM   1220  C   PRO A 154     -13.515  -4.928  21.716  1.00 48.72           C  
ATOM   1221  CB  PRO A 154     -12.276  -7.102  22.003  1.00 48.72           C  
ATOM   1222  O   PRO A 154     -12.667  -4.075  21.444  1.00 48.72           O  
ATOM   1223  CG  PRO A 154     -13.102  -8.347  21.944  1.00 48.72           C  
ATOM   1224  CD  PRO A 154     -14.428  -8.071  22.592  1.00 48.72           C  
ATOM   1225  N   SER A 155     -14.859  -4.791  21.156  1.00 52.73           N  
ATOM   1226  CA  SER A 155     -15.268  -3.909  20.068  1.00 52.73           C  
ATOM   1227  C   SER A 155     -15.643  -2.525  20.590  1.00 52.73           C  
ATOM   1228  CB  SER A 155     -16.447  -4.511  19.303  1.00 52.73           C  
ATOM   1229  O   SER A 155     -15.472  -1.525  19.890  1.00 52.73           O  
ATOM   1230  OG  SER A 155     -16.877  -3.637  18.273  1.00 52.73           O  
ATOM   1231  N   ALA A 156     -15.500  -2.315  22.046  1.00 56.95           N  
ATOM   1232  CA  ALA A 156     -15.816  -0.999  22.594  1.00 56.95           C  
ATOM   1233  C   ALA A 156     -14.714  -0.517  23.533  1.00 56.95           C  
ATOM   1234  CB  ALA A 156     -17.156  -1.035  23.326  1.00 56.95           C  
ATOM   1235  O   ALA A 156     -14.981   0.207  24.494  1.00 56.95           O  
ATOM   1236  N   SER A 157     -13.449  -1.268  23.463  1.00 69.33           N  
ATOM   1237  CA  SER A 157     -12.377  -0.808  24.341  1.00 69.33           C  
ATOM   1238  C   SER A 157     -11.689   0.427  23.772  1.00 69.33           C  
ATOM   1239  CB  SER A 157     -11.350  -1.919  24.560  1.00 69.33           C  
ATOM   1240  O   SER A 157     -11.747   0.677  22.566  1.00 69.33           O  
ATOM   1241  OG  SER A 157     -10.489  -2.037  23.441  1.00 69.33           O  
ATOM   1242  N   ASP A 158     -11.495   1.483  24.586  1.00 78.45           N  
ATOM   1243  CA  ASP A 158     -10.736   2.688  24.264  1.00 78.45           C  
ATOM   1244  C   ASP A 158      -9.536   2.361  23.378  1.00 78.45           C  
ATOM   1245  CB  ASP A 158     -10.269   3.386  25.544  1.00 78.45           C  
ATOM   1246  O   ASP A 158      -9.221   3.110  22.451  1.00 78.45           O  
ATOM   1247  CG  ASP A 158      -9.707   4.774  25.290  1.00 78.45           C  
ATOM   1248  OD1 ASP A 158     -10.182   5.464  24.363  1.00 78.45           O  
ATOM   1249  OD2 ASP A 158      -8.779   5.180  26.023  1.00 78.45           O  
ATOM   1250  N   ALA A 159      -8.943   1.165  23.512  1.00 80.36           N  
ATOM   1251  CA  ALA A 159      -7.748   0.729  22.795  1.00 80.36           C  
ATOM   1252  C   ALA A 159      -8.080   0.347  21.356  1.00 80.36           C  
ATOM   1253  CB  ALA A 159      -7.094  -0.447  23.517  1.00 80.36           C  
ATOM   1254  O   ALA A 159      -7.316   0.647  20.435  1.00 80.36           O  
ATOM   1255  N   THR A 160      -9.233  -0.303  21.088  1.00 81.13           N  
ATOM   1256  CA  THR A 160      -9.720  -0.667  19.762  1.00 81.13           C  
ATOM   1257  C   THR A 160     -10.080   0.579  18.957  1.00 81.13           C  
ATOM   1258  CB  THR A 160     -10.946  -1.594  19.853  1.00 81.13           C  
ATOM   1259  O   THR A 160      -9.787   0.658  17.762  1.00 81.13           O  
ATOM   1260  CG2 THR A 160     -11.425  -2.010  18.466  1.00 81.13           C  
ATOM   1261  OG1 THR A 160     -10.596  -2.768  20.597  1.00 81.13           O  
ATOM   1262  N   GLN A 161     -10.695   1.563  19.606  1.00 84.48           N  
ATOM   1263  CA  GLN A 161     -10.992   2.840  18.965  1.00 84.48           C  
ATOM   1264  C   GLN A 161      -9.711   3.592  18.615  1.00 84.48           C  
ATOM   1265  CB  GLN A 161     -11.877   3.701  19.868  1.00 84.48           C  
ATOM   1266  O   GLN A 161      -9.613   4.197  17.546  1.00 84.48           O  
ATOM   1267  CG  GLN A 161     -12.373   4.979  19.205  1.00 84.48           C  
ATOM   1268  CD  GLN A 161     -13.176   4.713  17.945  1.00 84.48           C  
ATOM   1269  NE2 GLN A 161     -12.982   5.550  16.931  1.00 84.48           N  
ATOM   1270  OE1 GLN A 161     -13.963   3.763  17.884  1.00 84.48           O  
ATOM   1271  N   LYS A 162      -8.719   3.637  19.497  1.00 88.94           N  
ATOM   1272  CA  LYS A 162      -7.423   4.260  19.246  1.00 88.94           C  
ATOM   1273  C   LYS A 162      -6.706   3.587  18.078  1.00 88.94           C  
ATOM   1274  CB  LYS A 162      -6.549   4.204  20.499  1.00 88.94           C  
ATOM   1275  O   LYS A 162      -6.032   4.252  17.290  1.00 88.94           O  
ATOM   1276  CG  LYS A 162      -6.987   5.156  21.603  1.00 88.94           C  
ATOM   1277  CD  LYS A 162      -6.028   5.120  22.786  1.00 88.94           C  
ATOM   1278  CE  LYS A 162      -6.445   6.100  23.874  1.00 88.94           C  
ATOM   1279  NZ  LYS A 162      -5.588   5.974  25.091  1.00 88.94           N  
ATOM   1280  N   LEU A 163      -6.826   2.265  18.002  1.00 89.60           N  
ATOM   1281  CA  LEU A 163      -6.255   1.524  16.883  1.00 89.60           C  
ATOM   1282  C   LEU A 163      -6.934   1.908  15.573  1.00 89.60           C  
ATOM   1283  CB  LEU A 163      -6.386   0.016  17.116  1.00 89.60           C  
ATOM   1284  O   LEU A 163      -6.261   2.142  14.566  1.00 89.60           O  
ATOM   1285  CG  LEU A 163      -5.899  -0.890  15.984  1.00 89.60           C  
ATOM   1286  CD1 LEU A 163      -4.433  -0.609  15.674  1.00 89.60           C  
ATOM   1287  CD2 LEU A 163      -6.102  -2.357  16.348  1.00 89.60           C  
ATOM   1288  N   ARG A 164      -8.237   2.017  15.610  1.00 89.73           N  
ATOM   1289  CA  ARG A 164      -8.995   2.419  14.430  1.00 89.73           C  
ATOM   1290  C   ARG A 164      -8.594   3.817  13.972  1.00 89.73           C  
ATOM   1291  CB  ARG A 164     -10.498   2.372  14.715  1.00 89.73           C  
ATOM   1292  O   ARG A 164      -8.400   4.053  12.777  1.00 89.73           O  
ATOM   1293  CG  ARG A 164     -11.069   0.965  14.782  1.00 89.73           C  
ATOM   1294  CD  ARG A 164     -12.589   0.975  14.862  1.00 89.73           C  
ATOM   1295  NE  ARG A 164     -13.135  -0.378  14.915  1.00 89.73           N  
ATOM   1296  NH1 ARG A 164     -13.282  -0.452  17.219  1.00 89.73           N  
ATOM   1297  NH2 ARG A 164     -13.942  -2.254  15.965  1.00 89.73           N  
ATOM   1298  CZ  ARG A 164     -13.452  -1.025  16.033  1.00 89.73           C  
ATOM   1299  N   ASP A 165      -8.478   4.716  14.890  1.00 91.64           N  
ATOM   1300  CA  ASP A 165      -8.061   6.082  14.586  1.00 91.64           C  
ATOM   1301  C   ASP A 165      -6.659   6.107  13.983  1.00 91.64           C  
ATOM   1302  CB  ASP A 165      -8.108   6.950  15.845  1.00 91.64           C  
ATOM   1303  O   ASP A 165      -6.398   6.850  13.035  1.00 91.64           O  
ATOM   1304  CG  ASP A 165      -9.523   7.228  16.322  1.00 91.64           C  
ATOM   1305  OD1 ASP A 165     -10.480   7.022  15.544  1.00 91.64           O  
ATOM   1306  OD2 ASP A 165      -9.683   7.658  17.485  1.00 91.64           O  
ATOM   1307  N   ALA A 166      -5.795   5.323  14.605  1.00 93.16           N  
ATOM   1308  CA  ALA A 166      -4.425   5.239  14.108  1.00 93.16           C  
ATOM   1309  C   ALA A 166      -4.389   4.666  12.694  1.00 93.16           C  
ATOM   1310  CB  ALA A 166      -3.569   4.389  15.044  1.00 93.16           C  
ATOM   1311  O   ALA A 166      -3.605   5.116  11.855  1.00 93.16           O  
ATOM   1312  N   LEU A 167      -5.222   3.681  12.411  1.00 92.55           N  
ATOM   1313  CA  LEU A 167      -5.329   3.085  11.083  1.00 92.55           C  
ATOM   1314  C   LEU A 167      -5.828   4.106  10.067  1.00 92.55           C  
ATOM   1315  CB  LEU A 167      -6.267   1.875  11.112  1.00 92.55           C  
ATOM   1316  O   LEU A 167      -5.303   4.190   8.955  1.00 92.55           O  
ATOM   1317  CG  LEU A 167      -5.663   0.560  11.608  1.00 92.55           C  
ATOM   1318  CD1 LEU A 167      -6.762  -0.470  11.848  1.00 92.55           C  
ATOM   1319  CD2 LEU A 167      -4.637   0.033  10.611  1.00 92.55           C  
ATOM   1320  N   VAL A 168      -6.798   4.861  10.428  1.00 93.57           N  
ATOM   1321  CA  VAL A 168      -7.331   5.898   9.550  1.00 93.57           C  
ATOM   1322  C   VAL A 168      -6.237   6.911   9.222  1.00 93.57           C  
ATOM   1323  CB  VAL A 168      -8.544   6.612  10.187  1.00 93.57           C  
ATOM   1324  O   VAL A 168      -6.068   7.298   8.063  1.00 93.57           O  
ATOM   1325  CG1 VAL A 168      -8.908   7.868   9.397  1.00 93.57           C  
ATOM   1326  CG2 VAL A 168      -9.739   5.663  10.268  1.00 93.57           C  
ATOM   1327  N   GLN A 169      -5.554   7.327  10.222  1.00 94.98           N  
ATOM   1328  CA  GLN A 169      -4.467   8.277  10.007  1.00 94.98           C  
ATOM   1329  C   GLN A 169      -3.405   7.697   9.077  1.00 94.98           C  
ATOM   1330  CB  GLN A 169      -3.834   8.680  11.340  1.00 94.98           C  
ATOM   1331  O   GLN A 169      -2.846   8.411   8.243  1.00 94.98           O  
ATOM   1332  CG  GLN A 169      -2.803   9.794  11.219  1.00 94.98           C  
ATOM   1333  CD  GLN A 169      -3.379  11.065  10.625  1.00 94.98           C  
ATOM   1334  NE2 GLN A 169      -2.577  11.764   9.829  1.00 94.98           N  
ATOM   1335  OE1 GLN A 169      -4.536  11.416  10.878  1.00 94.98           O  
ATOM   1336  N   LEU A 170      -3.022   6.447   9.287  1.00 94.83           N  
ATOM   1337  CA  LEU A 170      -2.077   5.771   8.406  1.00 94.83           C  
ATOM   1338  C   LEU A 170      -2.571   5.787   6.963  1.00 94.83           C  
ATOM   1339  CB  LEU A 170      -1.852   4.328   8.865  1.00 94.83           C  
ATOM   1340  O   LEU A 170      -1.821   6.134   6.049  1.00 94.83           O  
ATOM   1341  CG  LEU A 170      -0.964   3.462   7.971  1.00 94.83           C  
ATOM   1342  CD1 LEU A 170       0.448   4.035   7.912  1.00 94.83           C  
ATOM   1343  CD2 LEU A 170      -0.942   2.022   8.473  1.00 94.83           C  
ATOM   1344  N   TYR A 171      -3.804   5.488   6.764  1.00 93.87           N  
ATOM   1345  CA  TYR A 171      -4.388   5.450   5.428  1.00 93.87           C  
ATOM   1346  C   TYR A 171      -4.410   6.840   4.803  1.00 93.87           C  
ATOM   1347  CB  TYR A 171      -5.808   4.878   5.477  1.00 93.87           C  
ATOM   1348  O   TYR A 171      -4.172   6.991   3.602  1.00 93.87           O  
ATOM   1349  CG  TYR A 171      -5.859   3.408   5.815  1.00 93.87           C  
ATOM   1350  CD1 TYR A 171      -4.721   2.610   5.714  1.00 93.87           C  
ATOM   1351  CD2 TYR A 171      -7.044   2.813   6.235  1.00 93.87           C  
ATOM   1352  CE1 TYR A 171      -4.764   1.255   6.022  1.00 93.87           C  
ATOM   1353  CE2 TYR A 171      -7.098   1.458   6.546  1.00 93.87           C  
ATOM   1354  OH  TYR A 171      -6.002  -0.653   6.744  1.00 93.87           O  
ATOM   1355  CZ  TYR A 171      -5.954   0.689   6.437  1.00 93.87           C  
ATOM   1356  N   VAL A 172      -4.706   7.821   5.595  1.00 94.53           N  
ATOM   1357  CA  VAL A 172      -4.652   9.203   5.131  1.00 94.53           C  
ATOM   1358  C   VAL A 172      -3.248   9.524   4.622  1.00 94.53           C  
ATOM   1359  CB  VAL A 172      -5.053  10.193   6.248  1.00 94.53           C  
ATOM   1360  O   VAL A 172      -3.088  10.095   3.541  1.00 94.53           O  
ATOM   1361  CG1 VAL A 172      -4.727  11.629   5.840  1.00 94.53           C  
ATOM   1362  CG2 VAL A 172      -6.538  10.052   6.576  1.00 94.53           C  
ATOM   1363  N   ASN A 173      -2.291   9.184   5.389  1.00 94.92           N  
ATOM   1364  CA  ASN A 173      -0.903   9.455   5.030  1.00 94.92           C  
ATOM   1365  C   ASN A 173      -0.494   8.706   3.765  1.00 94.92           C  
ATOM   1366  CB  ASN A 173       0.032   9.094   6.187  1.00 94.92           C  
ATOM   1367  O   ASN A 173       0.244   9.238   2.934  1.00 94.92           O  
ATOM   1368  CG  ASN A 173      -0.105  10.038   7.365  1.00 94.92           C  
ATOM   1369  ND2 ASN A 173       0.269   9.568   8.549  1.00 94.92           N  
ATOM   1370  OD1 ASN A 173      -0.544  11.181   7.212  1.00 94.92           O  
ATOM   1371  N   VAL A 174      -0.948   7.456   3.633  1.00 93.80           N  
ATOM   1372  CA  VAL A 174      -0.678   6.655   2.444  1.00 93.80           C  
ATOM   1373  C   VAL A 174      -1.307   7.318   1.220  1.00 93.80           C  
ATOM   1374  CB  VAL A 174      -1.208   5.212   2.599  1.00 93.80           C  
ATOM   1375  O   VAL A 174      -0.647   7.492   0.193  1.00 93.80           O  
ATOM   1376  CG1 VAL A 174      -1.201   4.486   1.255  1.00 93.80           C  
ATOM   1377  CG2 VAL A 174      -0.377   4.447   3.628  1.00 93.80           C  
ATOM   1378  N   LEU A 175      -2.507   7.700   1.309  1.00 93.08           N  
ATOM   1379  CA  LEU A 175      -3.211   8.336   0.201  1.00 93.08           C  
ATOM   1380  C   LEU A 175      -2.585   9.684  -0.139  1.00 93.08           C  
ATOM   1381  CB  LEU A 175      -4.692   8.519   0.541  1.00 93.08           C  
ATOM   1382  O   LEU A 175      -2.500  10.056  -1.312  1.00 93.08           O  
ATOM   1383  CG  LEU A 175      -5.536   7.245   0.604  1.00 93.08           C  
ATOM   1384  CD1 LEU A 175      -6.915   7.551   1.180  1.00 93.08           C  
ATOM   1385  CD2 LEU A 175      -5.657   6.615  -0.779  1.00 93.08           C  
ATOM   1386  N   THR A 176      -2.199  10.377   0.847  1.00 93.30           N  
ATOM   1387  CA  THR A 176      -1.517  11.651   0.645  1.00 93.30           C  
ATOM   1388  C   THR A 176      -0.233  11.456  -0.156  1.00 93.30           C  
ATOM   1389  CB  THR A 176      -1.190  12.329   1.988  1.00 93.30           C  
ATOM   1390  O   THR A 176       0.038  12.206  -1.096  1.00 93.30           O  
ATOM   1391  CG2 THR A 176      -0.441  13.640   1.774  1.00 93.30           C  
ATOM   1392  OG1 THR A 176      -2.410  12.597   2.691  1.00 93.30           O  
ATOM   1393  N   TYR A 177       0.526  10.502   0.314  1.00 93.18           N  
ATOM   1394  CA  TYR A 177       1.764  10.196  -0.394  1.00 93.18           C  
ATOM   1395  C   TYR A 177       1.490   9.872  -1.858  1.00 93.18           C  
ATOM   1396  CB  TYR A 177       2.489   9.023   0.274  1.00 93.18           C  
ATOM   1397  O   TYR A 177       2.137  10.420  -2.753  1.00 93.18           O  
ATOM   1398  CG  TYR A 177       3.641   8.482  -0.537  1.00 93.18           C  
ATOM   1399  CD1 TYR A 177       3.493   7.335  -1.314  1.00 93.18           C  
ATOM   1400  CD2 TYR A 177       4.880   9.114  -0.526  1.00 93.18           C  
ATOM   1401  CE1 TYR A 177       4.553   6.831  -2.061  1.00 93.18           C  
ATOM   1402  CE2 TYR A 177       5.947   8.618  -1.269  1.00 93.18           C  
ATOM   1403  OH  TYR A 177       6.826   6.984  -2.770  1.00 93.18           O  
ATOM   1404  CZ  TYR A 177       5.773   7.479  -2.033  1.00 93.18           C  
ATOM   1405  N   LEU A 178       0.593   8.970  -2.109  1.00 91.80           N  
ATOM   1406  CA  LEU A 178       0.265   8.528  -3.460  1.00 91.80           C  
ATOM   1407  C   LEU A 178      -0.253   9.690  -4.301  1.00 91.80           C  
ATOM   1408  CB  LEU A 178      -0.777   7.408  -3.420  1.00 91.80           C  
ATOM   1409  O   LEU A 178       0.089   9.810  -5.480  1.00 91.80           O  
ATOM   1410  CG  LEU A 178      -0.309   6.066  -2.854  1.00 91.80           C  
ATOM   1411  CD1 LEU A 178      -1.496   5.127  -2.666  1.00 91.80           C  
ATOM   1412  CD2 LEU A 178       0.739   5.437  -3.765  1.00 91.80           C  
ATOM   1413  N   ALA A 179      -1.069  10.501  -3.746  1.00 90.22           N  
ATOM   1414  CA  ALA A 179      -1.604  11.669  -4.440  1.00 90.22           C  
ATOM   1415  C   ALA A 179      -0.491  12.645  -4.812  1.00 90.22           C  
ATOM   1416  CB  ALA A 179      -2.653  12.367  -3.578  1.00 90.22           C  
ATOM   1417  O   ALA A 179      -0.470  13.179  -5.923  1.00 90.22           O  
ATOM   1418  N   ARG A 180       0.367  12.911  -3.961  1.00 89.64           N  
ATOM   1419  CA  ARG A 180       1.499  13.799  -4.204  1.00 89.64           C  
ATOM   1420  C   ARG A 180       2.430  13.221  -5.265  1.00 89.64           C  
ATOM   1421  CB  ARG A 180       2.274  14.050  -2.908  1.00 89.64           C  
ATOM   1422  O   ARG A 180       2.961  13.957  -6.100  1.00 89.64           O  
ATOM   1423  CG  ARG A 180       1.546  14.946  -1.919  1.00 89.64           C  
ATOM   1424  CD  ARG A 180       2.415  15.278  -0.714  1.00 89.64           C  
ATOM   1425  NE  ARG A 180       1.728  16.170   0.216  1.00 89.64           N  
ATOM   1426  NH1 ARG A 180       3.457  16.242   1.747  1.00 89.64           N  
ATOM   1427  NH2 ARG A 180       1.526  17.415   2.135  1.00 89.64           N  
ATOM   1428  CZ  ARG A 180       2.239  16.607   1.364  1.00 89.64           C  
ATOM   1429  N   ALA A 181       2.682  11.888  -5.064  1.00 87.82           N  
ATOM   1430  CA  ALA A 181       3.503  11.211  -6.065  1.00 87.82           C  
ATOM   1431  C   ALA A 181       2.882  11.329  -7.454  1.00 87.82           C  
ATOM   1432  CB  ALA A 181       3.693   9.743  -5.693  1.00 87.82           C  
ATOM   1433  O   ALA A 181       3.586  11.572  -8.437  1.00 87.82           O  
ATOM   1434  N   ARG A 182       1.676  11.128  -7.532  1.00 85.79           N  
ATOM   1435  CA  ARG A 182       0.957  11.263  -8.794  1.00 85.79           C  
ATOM   1436  C   ARG A 182       1.110  12.670  -9.363  1.00 85.79           C  
ATOM   1437  CB  ARG A 182      -0.526  10.932  -8.606  1.00 85.79           C  
ATOM   1438  O   ARG A 182       1.357  12.838 -10.559  1.00 85.79           O  
ATOM   1439  CG  ARG A 182      -1.335  10.980  -9.893  1.00 85.79           C  
ATOM   1440  CD  ARG A 182      -2.764  10.501  -9.678  1.00 85.79           C  
ATOM   1441  NE  ARG A 182      -3.534  10.529 -10.918  1.00 85.79           N  
ATOM   1442  NH1 ARG A 182      -5.459   9.656  -9.986  1.00 85.79           N  
ATOM   1443  NH2 ARG A 182      -5.402  10.198 -12.212  1.00 85.79           N  
ATOM   1444  CZ  ARG A 182      -4.796  10.128 -11.036  1.00 85.79           C  
ATOM   1445  N   LYS A 183       0.797  13.600  -8.591  1.00 84.93           N  
ATOM   1446  CA  LYS A 183       0.948  14.993  -9.001  1.00 84.93           C  
ATOM   1447  C   LYS A 183       2.362  15.268  -9.505  1.00 84.93           C  
ATOM   1448  CB  LYS A 183       0.614  15.933  -7.841  1.00 84.93           C  
ATOM   1449  O   LYS A 183       2.545  15.949 -10.516  1.00 84.93           O  
ATOM   1450  CG  LYS A 183       0.621  17.407  -8.217  1.00 84.93           C  
ATOM   1451  CD  LYS A 183       0.226  18.287  -7.038  1.00 84.93           C  
ATOM   1452  CE  LYS A 183       0.273  19.765  -7.402  1.00 84.93           C  
ATOM   1453  NZ  LYS A 183      -0.118  20.631  -6.250  1.00 84.93           N  
ATOM   1454  N   TYR A 184       3.297  14.790  -8.792  1.00 81.66           N  
ATOM   1455  CA  TYR A 184       4.701  14.969  -9.144  1.00 81.66           C  
ATOM   1456  C   TYR A 184       4.992  14.402 -10.529  1.00 81.66           C  
ATOM   1457  CB  TYR A 184       5.606  14.299  -8.105  1.00 81.66           C  
ATOM   1458  O   TYR A 184       5.600  15.074 -11.366  1.00 81.66           O  
ATOM   1459  CG  TYR A 184       7.066  14.293  -8.485  1.00 81.66           C  
ATOM   1460  CD1 TYR A 184       7.658  13.160  -9.039  1.00 81.66           C  
ATOM   1461  CD2 TYR A 184       7.858  15.420  -8.291  1.00 81.66           C  
ATOM   1462  CE1 TYR A 184       9.004  13.149  -9.389  1.00 81.66           C  
ATOM   1463  CE2 TYR A 184       9.205  15.420  -8.638  1.00 81.66           C  
ATOM   1464  OH  TYR A 184      11.101  14.278  -9.530  1.00 81.66           O  
ATOM   1465  CZ  TYR A 184       9.768  14.283  -9.186  1.00 81.66           C  
ATOM   1466  N   PHE A 185       4.577  13.248 -10.814  1.00 79.07           N  
ATOM   1467  CA  PHE A 185       4.936  12.541 -12.038  1.00 79.07           C  
ATOM   1468  C   PHE A 185       4.030  12.961 -13.190  1.00 79.07           C  
ATOM   1469  CB  PHE A 185       4.853  11.026 -11.830  1.00 79.07           C  
ATOM   1470  O   PHE A 185       4.409  12.845 -14.358  1.00 79.07           O  
ATOM   1471  CG  PHE A 185       5.990  10.461 -11.022  1.00 79.07           C  
ATOM   1472  CD1 PHE A 185       7.277  10.417 -11.545  1.00 79.07           C  
ATOM   1473  CD2 PHE A 185       5.772   9.974  -9.740  1.00 79.07           C  
ATOM   1474  CE1 PHE A 185       8.332   9.894 -10.799  1.00 79.07           C  
ATOM   1475  CE2 PHE A 185       6.821   9.451  -8.989  1.00 79.07           C  
ATOM   1476  CZ  PHE A 185       8.100   9.411  -9.521  1.00 79.07           C  
ATOM   1477  N   GLN A 186       2.878  13.438 -12.982  1.00 77.96           N  
ATOM   1478  CA  GLN A 186       2.000  13.969 -14.020  1.00 77.96           C  
ATOM   1479  C   GLN A 186       2.450  15.359 -14.462  1.00 77.96           C  
ATOM   1480  CB  GLN A 186       0.553  14.018 -13.527  1.00 77.96           C  
ATOM   1481  O   GLN A 186       2.313  15.717 -15.634  1.00 77.96           O  
ATOM   1482  CG  GLN A 186      -0.150  12.667 -13.551  1.00 77.96           C  
ATOM   1483  CD  GLN A 186      -1.615  12.762 -13.167  1.00 77.96           C  
ATOM   1484  NE2 GLN A 186      -2.379  11.721 -13.482  1.00 77.96           N  
ATOM   1485  OE1 GLN A 186      -2.057  13.761 -12.591  1.00 77.96           O  
ATOM   1486  N   THR A 187       2.976  16.156 -13.562  1.00 71.15           N  
ATOM   1487  CA  THR A 187       3.446  17.512 -13.826  1.00 71.15           C  
ATOM   1488  C   THR A 187       4.837  17.489 -14.452  1.00 71.15           C  
ATOM   1489  CB  THR A 187       3.472  18.355 -12.538  1.00 71.15           C  
ATOM   1490  O   THR A 187       5.144  18.303 -15.326  1.00 71.15           O  
ATOM   1491  CG2 THR A 187       3.792  19.815 -12.843  1.00 71.15           C  
ATOM   1492  OG1 THR A 187       2.192  18.281 -11.899  1.00 71.15           O  
ATOM   1493  N   TYR A 188       5.636  16.494 -14.211  1.00 63.60           N  
ATOM   1494  CA  TYR A 188       7.043  16.483 -14.592  1.00 63.60           C  
ATOM   1495  C   TYR A 188       7.271  15.599 -15.813  1.00 63.60           C  
ATOM   1496  CB  TYR A 188       7.912  15.998 -13.428  1.00 63.60           C  
ATOM   1497  O   TYR A 188       8.222  15.809 -16.570  1.00 63.60           O  
ATOM   1498  CG  TYR A 188       8.075  17.017 -12.327  1.00 63.60           C  
ATOM   1499  CD1 TYR A 188       8.981  18.068 -12.452  1.00 63.60           C  
ATOM   1500  CD2 TYR A 188       7.326  16.932 -11.158  1.00 63.60           C  
ATOM   1501  CE1 TYR A 188       9.136  19.009 -11.440  1.00 63.60           C  
ATOM   1502  CE2 TYR A 188       7.473  17.867 -10.139  1.00 63.60           C  
ATOM   1503  OH  TYR A 188       8.528  19.829  -9.283  1.00 63.60           O  
ATOM   1504  CZ  TYR A 188       8.379  18.900 -10.289  1.00 63.60           C  
ATOM   1505  N   THR A 189       6.474  14.594 -16.150  1.00 56.70           N  
ATOM   1506  CA  THR A 189       6.403  13.913 -17.438  1.00 56.70           C  
ATOM   1507  C   THR A 189       5.955  14.875 -18.535  1.00 56.70           C  
ATOM   1508  CB  THR A 189       5.442  12.711 -17.383  1.00 56.70           C  
ATOM   1509  O   THR A 189       6.442  14.807 -19.665  1.00 56.70           O  
ATOM   1510  CG2 THR A 189       5.498  11.901 -18.674  1.00 56.70           C  
ATOM   1511  OG1 THR A 189       5.807  11.866 -16.285  1.00 56.70           O  
ATOM   1512  N   ALA A 190       5.488  16.069 -18.207  1.00 51.35           N  
ATOM   1513  CA  ALA A 190       5.050  17.100 -19.144  1.00 51.35           C  
ATOM   1514  C   ALA A 190       6.014  18.283 -19.148  1.00 51.35           C  
ATOM   1515  CB  ALA A 190       3.639  17.568 -18.799  1.00 51.35           C  
ATOM   1516  O   ALA A 190       6.223  18.918 -20.184  1.00 51.35           O  
ATOM   1517  N   LYS A 191       7.052  18.362 -18.195  1.00 49.65           N  
ATOM   1518  CA  LYS A 191       7.865  19.573 -18.137  1.00 49.65           C  
ATOM   1519  C   LYS A 191       9.333  19.238 -17.888  1.00 49.65           C  
ATOM   1520  CB  LYS A 191       7.350  20.514 -17.047  1.00 49.65           C  
ATOM   1521  O   LYS A 191      10.209  20.083 -18.080  1.00 49.65           O  
ATOM   1522  CG  LYS A 191       6.129  21.325 -17.456  1.00 49.65           C  
ATOM   1523  CD  LYS A 191       5.777  22.372 -16.407  1.00 49.65           C  
ATOM   1524  CE  LYS A 191       4.514  23.136 -16.780  1.00 49.65           C  
ATOM   1525  NZ  LYS A 191       4.193  24.199 -15.781  1.00 49.65           N  
ATOM   1526  N   ARG A 192      10.078  18.170 -18.475  1.00 52.36           N  
ATOM   1527  CA  ARG A 192      11.496  17.824 -18.469  1.00 52.36           C  
ATOM   1528  C   ARG A 192      12.302  18.834 -17.659  1.00 52.36           C  
ATOM   1529  CB  ARG A 192      12.038  17.746 -19.898  1.00 52.36           C  
ATOM   1530  O   ARG A 192      13.311  19.357 -18.137  1.00 52.36           O  
ATOM   1531  CG  ARG A 192      11.813  16.400 -20.569  1.00 52.36           C  
ATOM   1532  CD  ARG A 192      12.374  16.375 -21.984  1.00 52.36           C  
ATOM   1533  NE  ARG A 192      13.235  15.216 -22.202  1.00 52.36           N  
ATOM   1534  NH1 ARG A 192      13.756  15.754 -24.387  1.00 52.36           N  
ATOM   1535  NH2 ARG A 192      14.630  13.865 -23.428  1.00 52.36           N  
ATOM   1536  CZ  ARG A 192      13.872  14.948 -23.338  1.00 52.36           C  
ATOM   1537  N   VAL A 193      11.905  19.358 -16.414  1.00 53.04           N  
ATOM   1538  CA  VAL A 193      12.787  20.270 -15.693  1.00 53.04           C  
ATOM   1539  C   VAL A 193      13.454  19.534 -14.533  1.00 53.04           C  
ATOM   1540  CB  VAL A 193      12.021  21.506 -15.171  1.00 53.04           C  
ATOM   1541  O   VAL A 193      12.773  19.012 -13.647  1.00 53.04           O  
ATOM   1542  CG1 VAL A 193      12.955  22.431 -14.393  1.00 53.04           C  
ATOM   1543  CG2 VAL A 193      11.365  22.255 -16.329  1.00 53.04           C  
ATOM   1544  N   LEU A 194      14.627  19.041 -14.625  1.00 52.00           N  
ATOM   1545  CA  LEU A 194      15.589  18.286 -13.829  1.00 52.00           C  
ATOM   1546  C   LEU A 194      15.866  18.985 -12.503  1.00 52.00           C  
ATOM   1547  CB  LEU A 194      16.897  18.100 -14.604  1.00 52.00           C  
ATOM   1548  O   LEU A 194      16.036  18.328 -11.473  1.00 52.00           O  
ATOM   1549  CG  LEU A 194      17.361  16.658 -14.813  1.00 52.00           C  
ATOM   1550  CD1 LEU A 194      17.014  16.189 -16.222  1.00 52.00           C  
ATOM   1551  CD2 LEU A 194      18.860  16.536 -14.558  1.00 52.00           C  
ATOM   1552  N   LYS A 195      15.549  20.378 -12.284  1.00 49.39           N  
ATOM   1553  CA  LYS A 195      15.878  21.106 -11.062  1.00 49.39           C  
ATOM   1554  C   LYS A 195      14.705  21.098 -10.085  1.00 49.39           C  
ATOM   1555  CB  LYS A 195      16.281  22.545 -11.385  1.00 49.39           C  
ATOM   1556  O   LYS A 195      14.900  20.981  -8.873  1.00 49.39           O  
ATOM   1557  CG  LYS A 195      17.102  23.218 -10.295  1.00 49.39           C  
ATOM   1558  CD  LYS A 195      17.598  24.589 -10.735  1.00 49.39           C  
ATOM   1559  CE  LYS A 195      18.358  25.294  -9.620  1.00 49.39           C  
ATOM   1560  NZ  LYS A 195      18.846  26.640 -10.046  1.00 49.39           N  
ATOM   1561  N   SER A 196      13.460  20.927 -10.498  1.00 53.51           N  
ATOM   1562  CA  SER A 196      12.256  20.780  -9.687  1.00 53.51           C  
ATOM   1563  C   SER A 196      11.993  19.317  -9.346  1.00 53.51           C  
ATOM   1564  CB  SER A 196      11.045  21.369 -10.413  1.00 53.51           C  
ATOM   1565  O   SER A 196      11.319  19.015  -8.359  1.00 53.51           O  
ATOM   1566  OG  SER A 196      10.833  20.712 -11.651  1.00 53.51           O  
ATOM   1567  N   ALA A 197      12.731  18.403 -10.034  1.00 53.61           N  
ATOM   1568  CA  ALA A 197      12.630  16.951  -9.908  1.00 53.61           C  
ATOM   1569  C   ALA A 197      13.445  16.446  -8.720  1.00 53.61           C  
ATOM   1570  CB  ALA A 197      13.093  16.272 -11.194  1.00 53.61           C  
ATOM   1571  O   ALA A 197      13.020  15.531  -8.012  1.00 53.61           O  
ATOM   1572  N   PHE A 198      14.507  17.131  -8.244  1.00 53.25           N  
ATOM   1573  CA  PHE A 198      15.358  16.770  -7.117  1.00 53.25           C  
ATOM   1574  C   PHE A 198      14.787  17.309  -5.812  1.00 53.25           C  
ATOM   1575  CB  PHE A 198      16.781  17.299  -7.326  1.00 53.25           C  
ATOM   1576  O   PHE A 198      14.822  16.629  -4.784  1.00 53.25           O  
ATOM   1577  CG  PHE A 198      17.846  16.442  -6.696  1.00 53.25           C  
ATOM   1578  CD1 PHE A 198      18.416  16.799  -5.480  1.00 53.25           C  
ATOM   1579  CD2 PHE A 198      18.277  15.278  -7.320  1.00 53.25           C  
ATOM   1580  CE1 PHE A 198      19.401  16.008  -4.894  1.00 53.25           C  
ATOM   1581  CE2 PHE A 198      19.261  14.482  -6.741  1.00 53.25           C  
ATOM   1582  CZ  PHE A 198      19.823  14.849  -5.528  1.00 53.25           C  
ATOM   1583  N   LEU A 199      14.066  18.485  -5.756  1.00 55.32           N  
ATOM   1584  CA  LEU A 199      13.425  19.091  -4.595  1.00 55.32           C  
ATOM   1585  C   LEU A 199      12.107  18.395  -4.275  1.00 55.32           C  
ATOM   1586  CB  LEU A 199      13.182  20.584  -4.835  1.00 55.32           C  
ATOM   1587  O   LEU A 199      11.767  18.206  -3.105  1.00 55.32           O  
ATOM   1588  CG  LEU A 199      14.417  21.486  -4.803  1.00 55.32           C  
ATOM   1589  CD1 LEU A 199      14.070  22.879  -5.317  1.00 55.32           C  
ATOM   1590  CD2 LEU A 199      14.990  21.559  -3.391  1.00 55.32           C  
ATOM   1591  N   GLN A 200      11.483  17.825  -5.190  1.00 60.80           N  
ATOM   1592  CA  GLN A 200      10.203  17.145  -5.023  1.00 60.80           C  
ATOM   1593  C   GLN A 200      10.404  15.671  -4.681  1.00 60.80           C  
ATOM   1594  CB  GLN A 200       9.354  17.279  -6.288  1.00 60.80           C  
ATOM   1595  O   GLN A 200       9.578  15.071  -3.989  1.00 60.80           O  
ATOM   1596  CG  GLN A 200       8.719  18.652  -6.460  1.00 60.80           C  
ATOM   1597  CD  GLN A 200       7.687  18.687  -7.572  1.00 60.80           C  
ATOM   1598  NE2 GLN A 200       7.045  19.836  -7.749  1.00 60.80           N  
ATOM   1599  OE1 GLN A 200       7.469  17.689  -8.266  1.00 60.80           O  
ATOM   1600  N   ALA A 201      11.617  15.066  -5.090  1.00 66.91           N  
ATOM   1601  CA  ALA A 201      12.012  13.730  -4.650  1.00 66.91           C  
ATOM   1602  C   ALA A 201      12.309  13.711  -3.153  1.00 66.91           C  
ATOM   1603  CB  ALA A 201      13.227  13.247  -5.437  1.00 66.91           C  
ATOM   1604  O   ALA A 201      11.962  12.754  -2.457  1.00 66.91           O  
ATOM   1605  N   SER A 202      12.862  14.800  -2.623  1.00 73.51           N  
ATOM   1606  CA  SER A 202      13.105  14.945  -1.191  1.00 73.51           C  
ATOM   1607  C   SER A 202      11.801  15.143  -0.426  1.00 73.51           C  
ATOM   1608  CB  SER A 202      14.046  16.120  -0.924  1.00 73.51           C  
ATOM   1609  O   SER A 202      11.654  14.654   0.696  1.00 73.51           O  
ATOM   1610  OG  SER A 202      13.471  17.337  -1.368  1.00 73.51           O  
ATOM   1611  N   ASP A 203      10.900  15.814  -1.047  1.00 79.55           N  
ATOM   1612  CA  ASP A 203       9.573  16.041  -0.482  1.00 79.55           C  
ATOM   1613  C   ASP A 203       8.775  14.741  -0.413  1.00 79.55           C  
ATOM   1614  CB  ASP A 203       8.811  17.083  -1.304  1.00 79.55           C  
ATOM   1615  O   ASP A 203       8.071  14.490   0.567  1.00 79.55           O  
ATOM   1616  CG  ASP A 203       7.585  17.622  -0.589  1.00 79.55           C  
ATOM   1617  OD1 ASP A 203       7.531  17.564   0.658  1.00 79.55           O  
ATOM   1618  OD2 ASP A 203       6.662  18.106  -1.279  1.00 79.55           O  
ATOM   1619  N   LEU A 204       8.920  13.891  -1.435  1.00 84.21           N  
ATOM   1620  CA  LEU A 204       8.256  12.592  -1.466  1.00 84.21           C  
ATOM   1621  C   LEU A 204       8.854  11.651  -0.425  1.00 84.21           C  
ATOM   1622  CB  LEU A 204       8.365  11.967  -2.859  1.00 84.21           C  
ATOM   1623  O   LEU A 204       8.128  10.901   0.230  1.00 84.21           O  
ATOM   1624  CG  LEU A 204       7.394  12.494  -3.917  1.00 84.21           C  
ATOM   1625  CD1 LEU A 204       7.774  11.966  -5.296  1.00 84.21           C  
ATOM   1626  CD2 LEU A 204       5.961  12.108  -3.567  1.00 84.21           C  
ATOM   1627  N   GLU A 205      10.127  11.717  -0.262  1.00 85.17           N  
ATOM   1628  CA  GLU A 205      10.807  10.923   0.758  1.00 85.17           C  
ATOM   1629  C   GLU A 205      10.367  11.334   2.160  1.00 85.17           C  
ATOM   1630  CB  GLU A 205      12.325  11.058   0.621  1.00 85.17           C  
ATOM   1631  O   GLU A 205      10.165  10.481   3.027  1.00 85.17           O  
ATOM   1632  CG  GLU A 205      12.908  10.289  -0.555  1.00 85.17           C  
ATOM   1633  CD  GLU A 205      14.424  10.370  -0.634  1.00 85.17           C  
ATOM   1634  OE1 GLU A 205      15.009   9.865  -1.619  1.00 85.17           O  
ATOM   1635  OE2 GLU A 205      15.032  10.943   0.298  1.00 85.17           O  
ATOM   1636  N   GLU A 206      10.273  12.632   2.360  1.00 86.23           N  
ATOM   1637  CA  GLU A 206       9.803  13.150   3.641  1.00 86.23           C  
ATOM   1638  C   GLU A 206       8.367  12.714   3.919  1.00 86.23           C  
ATOM   1639  CB  GLU A 206       9.904  14.678   3.672  1.00 86.23           C  
ATOM   1640  O   GLU A 206       8.040  12.314   5.038  1.00 86.23           O  
ATOM   1641  CG  GLU A 206       9.596  15.286   5.033  1.00 86.23           C  
ATOM   1642  CD  GLU A 206       9.700  16.803   5.049  1.00 86.23           C  
ATOM   1643  OE1 GLU A 206       9.378  17.423   6.088  1.00 86.23           O  
ATOM   1644  OE2 GLU A 206      10.104  17.377   4.013  1.00 86.23           O  
ATOM   1645  N   THR A 207       7.537  12.853   2.904  1.00 86.13           N  
ATOM   1646  CA  THR A 207       6.138  12.461   3.028  1.00 86.13           C  
ATOM   1647  C   THR A 207       6.019  10.967   3.318  1.00 86.13           C  
ATOM   1648  CB  THR A 207       5.346  12.803   1.752  1.00 86.13           C  
ATOM   1649  O   THR A 207       5.148  10.545   4.082  1.00 86.13           O  
ATOM   1650  CG2 THR A 207       3.861  12.506   1.930  1.00 86.13           C  
ATOM   1651  OG1 THR A 207       5.512  14.194   1.453  1.00 86.13           O  
ATOM   1652  N   PHE A 208       6.947  10.205   2.720  1.00 88.96           N  
ATOM   1653  CA  PHE A 208       6.975   8.773   2.992  1.00 88.96           C  
ATOM   1654  C   PHE A 208       7.362   8.505   4.441  1.00 88.96           C  
ATOM   1655  CB  PHE A 208       7.953   8.064   2.048  1.00 88.96           C  
ATOM   1656  O   PHE A 208       6.877   7.550   5.052  1.00 88.96           O  
ATOM   1657  CG  PHE A 208       7.813   6.566   2.044  1.00 88.96           C  
ATOM   1658  CD1 PHE A 208       8.675   5.772   2.791  1.00 88.96           C  
ATOM   1659  CD2 PHE A 208       6.820   5.952   1.292  1.00 88.96           C  
ATOM   1660  CE1 PHE A 208       8.548   4.384   2.788  1.00 88.96           C  
ATOM   1661  CE2 PHE A 208       6.688   4.566   1.285  1.00 88.96           C  
ATOM   1662  CZ  PHE A 208       7.553   3.784   2.033  1.00 88.96           C  
ATOM   1663  N   GLY A 209       8.276   9.282   5.015  1.00 89.60           N  
ATOM   1664  CA  GLY A 209       8.675   9.175   6.409  1.00 89.60           C  
ATOM   1665  C   GLY A 209       7.512   9.306   7.374  1.00 89.60           C  
ATOM   1666  O   GLY A 209       7.510   8.687   8.440  1.00 89.60           O  
ATOM   1667  N   VAL A 210       6.512  10.113   7.055  1.00 91.74           N  
ATOM   1668  CA  VAL A 210       5.315  10.321   7.863  1.00 91.74           C  
ATOM   1669  C   VAL A 210       4.525   9.017   7.962  1.00 91.74           C  
ATOM   1670  CB  VAL A 210       4.424  11.441   7.281  1.00 91.74           C  
ATOM   1671  O   VAL A 210       3.933   8.720   9.002  1.00 91.74           O  
ATOM   1672  CG1 VAL A 210       3.111  11.545   8.055  1.00 91.74           C  
ATOM   1673  CG2 VAL A 210       5.166  12.776   7.299  1.00 91.74           C  
ATOM   1674  N   ILE A 211       4.565   8.195   6.943  1.00 92.53           N  
ATOM   1675  CA  ILE A 211       3.907   6.894   6.917  1.00 92.53           C  
ATOM   1676  C   ILE A 211       4.570   5.960   7.927  1.00 92.53           C  
ATOM   1677  CB  ILE A 211       3.944   6.269   5.505  1.00 92.53           C  
ATOM   1678  O   ILE A 211       3.886   5.230   8.649  1.00 92.53           O  
ATOM   1679  CG1 ILE A 211       3.076   7.082   4.538  1.00 92.53           C  
ATOM   1680  CG2 ILE A 211       3.492   4.806   5.549  1.00 92.53           C  
ATOM   1681  CD1 ILE A 211       3.206   6.658   3.082  1.00 92.53           C  
ATOM   1682  N   ALA A 212       5.880   6.008   8.011  1.00 87.98           N  
ATOM   1683  CA  ALA A 212       6.630   5.179   8.951  1.00 87.98           C  
ATOM   1684  C   ALA A 212       6.240   5.496  10.392  1.00 87.98           C  
ATOM   1685  CB  ALA A 212       8.131   5.375   8.754  1.00 87.98           C  
ATOM   1686  O   ALA A 212       6.081   4.589  11.213  1.00 87.98           O  
ATOM   1687  N   GLU A 213       6.083   6.772  10.655  1.00 89.68           N  
ATOM   1688  CA  GLU A 213       5.688   7.206  11.992  1.00 89.68           C  
ATOM   1689  C   GLU A 213       4.278   6.730  12.332  1.00 89.68           C  
ATOM   1690  CB  GLU A 213       5.771   8.730  12.108  1.00 89.68           C  
ATOM   1691  O   GLU A 213       4.026   6.266  13.446  1.00 89.68           O  
ATOM   1692  CG  GLU A 213       5.545   9.252  13.520  1.00 89.68           C  
ATOM   1693  CD  GLU A 213       5.686  10.762  13.631  1.00 89.68           C  
ATOM   1694  OE1 GLU A 213       5.484  11.310  14.738  1.00 89.68           O  
ATOM   1695  OE2 GLU A 213       5.999  11.401  12.602  1.00 89.68           O  
ATOM   1696  N   SER A 214       3.339   6.913  11.403  1.00 91.38           N  
ATOM   1697  CA  SER A 214       1.962   6.474  11.598  1.00 91.38           C  
ATOM   1698  C   SER A 214       1.881   4.960  11.758  1.00 91.38           C  
ATOM   1699  CB  SER A 214       1.085   6.919  10.426  1.00 91.38           C  
ATOM   1700  O   SER A 214       1.039   4.452  12.501  1.00 91.38           O  
ATOM   1701  OG  SER A 214       1.536   6.341   9.214  1.00 91.38           O  
ATOM   1702  N   ARG A 215       2.772   4.263  11.046  1.00 91.38           N  
ATOM   1703  CA  ARG A 215       2.875   2.814  11.189  1.00 91.38           C  
ATOM   1704  C   ARG A 215       3.244   2.431  12.619  1.00 91.38           C  
ATOM   1705  CB  ARG A 215       3.907   2.248  10.212  1.00 91.38           C  
ATOM   1706  O   ARG A 215       2.677   1.491  13.181  1.00 91.38           O  
ATOM   1707  CG  ARG A 215       4.031   0.734  10.255  1.00 91.38           C  
ATOM   1708  CD  ARG A 215       4.980   0.215   9.185  1.00 91.38           C  
ATOM   1709  NE  ARG A 215       5.101  -1.240   9.231  1.00 91.38           N  
ATOM   1710  NH1 ARG A 215       6.528  -1.385   7.420  1.00 91.38           N  
ATOM   1711  NH2 ARG A 215       5.873  -3.284   8.524  1.00 91.38           N  
ATOM   1712  CZ  ARG A 215       5.834  -1.966   8.391  1.00 91.38           C  
ATOM   1713  N   ARG A 216       4.161   3.058  13.210  1.00 90.39           N  
ATOM   1714  CA  ARG A 216       4.597   2.799  14.579  1.00 90.39           C  
ATOM   1715  C   ARG A 216       3.441   2.955  15.561  1.00 90.39           C  
ATOM   1716  CB  ARG A 216       5.743   3.736  14.965  1.00 90.39           C  
ATOM   1717  O   ARG A 216       3.282   2.144  16.475  1.00 90.39           O  
ATOM   1718  CG  ARG A 216       7.080   3.363  14.344  1.00 90.39           C  
ATOM   1719  CD  ARG A 216       8.215   4.214  14.896  1.00 90.39           C  
ATOM   1720  NE  ARG A 216       8.755   5.115  13.882  1.00 90.39           N  
ATOM   1721  NH1 ARG A 216       9.821   6.504  15.389  1.00 90.39           N  
ATOM   1722  NH2 ARG A 216       9.944   6.935  13.141  1.00 90.39           N  
ATOM   1723  CZ  ARG A 216       9.505   6.183  14.140  1.00 90.39           C  
ATOM   1724  N   LYS A 217       2.672   3.963  15.332  1.00 89.95           N  
ATOM   1725  CA  LYS A 217       1.519   4.229  16.188  1.00 89.95           C  
ATOM   1726  C   LYS A 217       0.485   3.112  16.082  1.00 89.95           C  
ATOM   1727  CB  LYS A 217       0.880   5.570  15.825  1.00 89.95           C  
ATOM   1728  O   LYS A 217      -0.071   2.675  17.092  1.00 89.95           O  
ATOM   1729  CG  LYS A 217       1.685   6.781  16.273  1.00 89.95           C  
ATOM   1730  CD  LYS A 217       0.959   8.083  15.957  1.00 89.95           C  
ATOM   1731  CE  LYS A 217       1.797   9.297  16.334  1.00 89.95           C  
ATOM   1732  NZ  LYS A 217       1.128  10.575  15.945  1.00 89.95           N  
ATOM   1733  N   VAL A 218       0.231   2.630  14.858  1.00 90.72           N  
ATOM   1734  CA  VAL A 218      -0.693   1.523  14.635  1.00 90.72           C  
ATOM   1735  C   VAL A 218      -0.172   0.267  15.329  1.00 90.72           C  
ATOM   1736  CB  VAL A 218      -0.901   1.252  13.128  1.00 90.72           C  
ATOM   1737  O   VAL A 218      -0.927  -0.433  16.009  1.00 90.72           O  
ATOM   1738  CG1 VAL A 218      -1.701  -0.032  12.916  1.00 90.72           C  
ATOM   1739  CG2 VAL A 218      -1.602   2.437  12.465  1.00 90.72           C  
ATOM   1740  N   ASP A 219       1.106   0.019  15.210  1.00 89.01           N  
ATOM   1741  CA  ASP A 219       1.716  -1.167  15.804  1.00 89.01           C  
ATOM   1742  C   ASP A 219       1.607  -1.137  17.327  1.00 89.01           C  
ATOM   1743  CB  ASP A 219       3.183  -1.283  15.383  1.00 89.01           C  
ATOM   1744  O   ASP A 219       1.365  -2.168  17.957  1.00 89.01           O  
ATOM   1745  CG  ASP A 219       3.353  -1.701  13.933  1.00 89.01           C  
ATOM   1746  OD1 ASP A 219       2.381  -2.195  13.323  1.00 89.01           O  
ATOM   1747  OD2 ASP A 219       4.470  -1.536  13.397  1.00 89.01           O  
ATOM   1748  N   ASN A 220       1.789  -0.007  17.895  1.00 89.11           N  
ATOM   1749  CA  ASN A 220       1.694   0.150  19.342  1.00 89.11           C  
ATOM   1750  C   ASN A 220       0.292  -0.174  19.851  1.00 89.11           C  
ATOM   1751  CB  ASN A 220       2.095   1.567  19.756  1.00 89.11           C  
ATOM   1752  O   ASN A 220       0.135  -0.941  20.802  1.00 89.11           O  
ATOM   1753  CG  ASN A 220       3.586   1.811  19.638  1.00 89.11           C  
ATOM   1754  ND2 ASN A 220       3.980   3.079  19.617  1.00 89.11           N  
ATOM   1755  OD1 ASN A 220       4.378   0.867  19.565  1.00 89.11           O  
ATOM   1756  N   TYR A 221      -0.709   0.380  19.188  1.00 88.33           N  
ATOM   1757  CA  TYR A 221      -2.089   0.171  19.611  1.00 88.33           C  
ATOM   1758  C   TYR A 221      -2.546  -1.248  19.296  1.00 88.33           C  
ATOM   1759  CB  TYR A 221      -3.019   1.182  18.934  1.00 88.33           C  
ATOM   1760  O   TYR A 221      -3.322  -1.839  20.051  1.00 88.33           O  
ATOM   1761  CG  TYR A 221      -2.872   2.589  19.461  1.00 88.33           C  
ATOM   1762  CD1 TYR A 221      -3.077   2.873  20.809  1.00 88.33           C  
ATOM   1763  CD2 TYR A 221      -2.530   3.636  18.613  1.00 88.33           C  
ATOM   1764  CE1 TYR A 221      -2.946   4.168  21.299  1.00 88.33           C  
ATOM   1765  CE2 TYR A 221      -2.395   4.935  19.092  1.00 88.33           C  
ATOM   1766  OH  TYR A 221      -2.473   6.475  20.914  1.00 88.33           O  
ATOM   1767  CZ  TYR A 221      -2.604   5.191  20.434  1.00 88.33           C  
ATOM   1768  N   PHE A 222      -2.067  -1.746  18.124  1.00 87.35           N  
ATOM   1769  CA  PHE A 222      -2.365  -3.132  17.783  1.00 87.35           C  
ATOM   1770  C   PHE A 222      -1.845  -4.079  18.858  1.00 87.35           C  
ATOM   1771  CB  PHE A 222      -1.757  -3.495  16.424  1.00 87.35           C  
ATOM   1772  O   PHE A 222      -2.539  -5.018  19.253  1.00 87.35           O  
ATOM   1773  CG  PHE A 222      -2.049  -4.904  15.986  1.00 87.35           C  
ATOM   1774  CD1 PHE A 222      -1.044  -5.864  15.969  1.00 87.35           C  
ATOM   1775  CD2 PHE A 222      -3.329  -5.270  15.590  1.00 87.35           C  
ATOM   1776  CE1 PHE A 222      -1.311  -7.170  15.564  1.00 87.35           C  
ATOM   1777  CE2 PHE A 222      -3.604  -6.573  15.184  1.00 87.35           C  
ATOM   1778  CZ  PHE A 222      -2.593  -7.521  15.170  1.00 87.35           C  
ATOM   1779  N   ASP A 223      -0.636  -3.904  19.277  1.00 85.71           N  
ATOM   1780  CA  ASP A 223      -0.042  -4.720  20.331  1.00 85.71           C  
ATOM   1781  C   ASP A 223      -0.888  -4.676  21.602  1.00 85.71           C  
ATOM   1782  CB  ASP A 223       1.384  -4.254  20.632  1.00 85.71           C  
ATOM   1783  O   ASP A 223      -1.077  -5.699  22.264  1.00 85.71           O  
ATOM   1784  CG  ASP A 223       2.385  -4.689  19.576  1.00 85.71           C  
ATOM   1785  OD1 ASP A 223       2.059  -5.572  18.754  1.00 85.71           O  
ATOM   1786  OD2 ASP A 223       3.511  -4.145  19.568  1.00 85.71           O  
ATOM   1787  N   LEU A 224      -1.378  -3.503  21.920  1.00 84.40           N  
ATOM   1788  CA  LEU A 224      -2.216  -3.320  23.100  1.00 84.40           C  
ATOM   1789  C   LEU A 224      -3.525  -4.091  22.961  1.00 84.40           C  
ATOM   1790  CB  LEU A 224      -2.507  -1.834  23.326  1.00 84.40           C  
ATOM   1791  O   LEU A 224      -3.948  -4.776  23.895  1.00 84.40           O  
ATOM   1792  CG  LEU A 224      -3.280  -1.481  24.598  1.00 84.40           C  
ATOM   1793  CD1 LEU A 224      -2.459  -1.835  25.833  1.00 84.40           C  
ATOM   1794  CD2 LEU A 224      -3.654  -0.002  24.603  1.00 84.40           C  
ATOM   1795  N   VAL A 225      -4.161  -3.969  21.788  1.00 81.05           N  
ATOM   1796  CA  VAL A 225      -5.435  -4.622  21.506  1.00 81.05           C  
ATOM   1797  C   VAL A 225      -5.237  -6.135  21.445  1.00 81.05           C  
ATOM   1798  CB  VAL A 225      -6.054  -4.111  20.185  1.00 81.05           C  
ATOM   1799  O   VAL A 225      -6.051  -6.895  21.974  1.00 81.05           O  
ATOM   1800  CG1 VAL A 225      -7.249  -4.972  19.781  1.00 81.05           C  
ATOM   1801  CG2 VAL A 225      -6.467  -2.647  20.322  1.00 81.05           C  
ATOM   1802  N   TYR A 226      -4.203  -6.538  20.748  1.00 79.05           N  
ATOM   1803  CA  TYR A 226      -3.893  -7.957  20.615  1.00 79.05           C  
ATOM   1804  C   TYR A 226      -3.626  -8.587  21.976  1.00 79.05           C  
ATOM   1805  CB  TYR A 226      -2.682  -8.160  19.699  1.00 79.05           C  
ATOM   1806  O   TYR A 226      -4.121  -9.677  22.271  1.00 79.05           O  
ATOM   1807  CG  TYR A 226      -2.377  -9.609  19.408  1.00 79.05           C  
ATOM   1808  CD1 TYR A 226      -1.336 -10.266  20.058  1.00 79.05           C  
ATOM   1809  CD2 TYR A 226      -3.129 -10.324  18.481  1.00 79.05           C  
ATOM   1810  CE1 TYR A 226      -1.050 -11.601  19.792  1.00 79.05           C  
ATOM   1811  CE2 TYR A 226      -2.852 -11.659  18.207  1.00 79.05           C  
ATOM   1812  OH  TYR A 226      -1.534 -13.610  18.599  1.00 79.05           O  
ATOM   1813  CZ  TYR A 226      -1.813 -12.288  18.867  1.00 79.05           C  
ATOM   1814  N   LYS A 227      -2.756  -8.043  22.815  1.00 80.13           N  
ATOM   1815  CA  LYS A 227      -2.438  -8.520  24.158  1.00 80.13           C  
ATOM   1816  C   LYS A 227      -3.697  -8.639  25.012  1.00 80.13           C  
ATOM   1817  CB  LYS A 227      -1.432  -7.588  24.835  1.00 80.13           C  
ATOM   1818  O   LYS A 227      -3.863  -9.612  25.750  1.00 80.13           O  
ATOM   1819  CG  LYS A 227      -0.005  -7.745  24.329  1.00 80.13           C  
ATOM   1820  CD  LYS A 227       0.956  -6.830  25.076  1.00 80.13           C  
ATOM   1821  CE  LYS A 227       2.374  -6.945  24.533  1.00 80.13           C  
ATOM   1822  NZ  LYS A 227       3.296  -5.964  25.180  1.00 80.13           N  
ATOM   1823  N   LYS A 228      -4.557  -7.606  24.936  1.00 73.05           N  
ATOM   1824  CA  LYS A 228      -5.815  -7.617  25.677  1.00 73.05           C  
ATOM   1825  C   LYS A 228      -6.734  -8.731  25.183  1.00 73.05           C  
ATOM   1826  CB  LYS A 228      -6.520  -6.265  25.559  1.00 73.05           C  
ATOM   1827  O   LYS A 228      -7.434  -9.364  25.977  1.00 73.05           O  
ATOM   1828  CG  LYS A 228      -5.908  -5.171  26.421  1.00 73.05           C  
ATOM   1829  CD  LYS A 228      -6.771  -3.916  26.428  1.00 73.05           C  
ATOM   1830  CE  LYS A 228      -6.177  -2.832  27.317  1.00 73.05           C  
ATOM   1831  NZ  LYS A 228      -7.063  -1.632  27.394  1.00 73.05           N  
ATOM   1832  N   GLY A 229      -6.766  -8.904  23.850  1.00 69.07           N  
ATOM   1833  CA  GLY A 229      -7.517 -10.000  23.260  1.00 69.07           C  
ATOM   1834  C   GLY A 229      -7.021 -11.366  23.693  1.00 69.07           C  
ATOM   1835  O   GLY A 229      -7.819 -12.262  23.976  1.00 69.07           O  
ATOM   1836  N   LEU A 230      -5.665 -11.588  23.730  1.00 70.98           N  
ATOM   1837  CA  LEU A 230      -5.038 -12.827  24.176  1.00 70.98           C  
ATOM   1838  C   LEU A 230      -5.330 -13.086  25.650  1.00 70.98           C  
ATOM   1839  CB  LEU A 230      -3.525 -12.775  23.945  1.00 70.98           C  
ATOM   1840  O   LEU A 230      -5.566 -14.228  26.050  1.00 70.98           O  
ATOM   1841  CG  LEU A 230      -2.785 -14.113  23.998  1.00 70.98           C  
ATOM   1842  CD1 LEU A 230      -3.109 -14.947  22.763  1.00 70.98           C  
ATOM   1843  CD2 LEU A 230      -1.281 -13.887  24.119  1.00 70.98           C  
ATOM   1844  N   GLN A 231      -5.218 -12.099  26.485  1.00 70.30           N  
ATOM   1845  CA  GLN A 231      -5.497 -12.211  27.913  1.00 70.30           C  
ATOM   1846  C   GLN A 231      -6.936 -12.655  28.159  1.00 70.30           C  
ATOM   1847  CB  GLN A 231      -5.230 -10.881  28.619  1.00 70.30           C  
ATOM   1848  O   GLN A 231      -7.200 -13.448  29.065  1.00 70.30           O  
ATOM   1849  CG  GLN A 231      -3.751 -10.561  28.790  1.00 70.30           C  
ATOM   1850  CD  GLN A 231      -3.515  -9.235  29.488  1.00 70.30           C  
ATOM   1851  NE2 GLN A 231      -2.255  -8.941  29.791  1.00 70.30           N  
ATOM   1852  OE1 GLN A 231      -4.456  -8.480  29.751  1.00 70.30           O  
ATOM   1853  N   ARG A 232      -7.760 -12.267  27.468  1.00 65.35           N  
ATOM   1854  CA  ARG A 232      -9.173 -12.609  27.595  1.00 65.35           C  
ATOM   1855  C   ARG A 232      -9.428 -14.050  27.167  1.00 65.35           C  
ATOM   1856  CB  ARG A 232     -10.034 -11.656  26.764  1.00 65.35           C  
ATOM   1857  O   ARG A 232     -10.211 -14.762  27.800  1.00 65.35           O  
ATOM   1858  CG  ARG A 232     -10.258 -10.301  27.417  1.00 65.35           C  
ATOM   1859  CD  ARG A 232     -11.108  -9.388  26.544  1.00 65.35           C  
ATOM   1860  NE  ARG A 232     -12.531  -9.686  26.677  1.00 65.35           N  
ATOM   1861  NH1 ARG A 232     -13.194  -8.296  24.955  1.00 65.35           N  
ATOM   1862  NH2 ARG A 232     -14.753  -9.502  26.127  1.00 65.35           N  
ATOM   1863  CZ  ARG A 232     -13.489  -9.161  25.919  1.00 65.35           C  
ATOM   1864  N   VAL A 233      -8.849 -14.376  25.970  1.00 65.70           N  
ATOM   1865  CA  VAL A 233      -8.920 -15.767  25.535  1.00 65.70           C  
ATOM   1866  C   VAL A 233      -8.379 -16.680  26.632  1.00 65.70           C  
ATOM   1867  CB  VAL A 233      -8.139 -15.992  24.221  1.00 65.70           C  
ATOM   1868  O   VAL A 233      -8.957 -17.733  26.914  1.00 65.70           O  
ATOM   1869  CG1 VAL A 233      -8.064 -17.480  23.885  1.00 65.70           C  
ATOM   1870  CG2 VAL A 233      -8.786 -15.215  23.076  1.00 65.70           C  
ATOM   1871  N   GLU A 234      -7.335 -16.211  27.139  1.00 69.42           N  
ATOM   1872  CA  GLU A 234      -6.737 -16.945  28.250  1.00 69.42           C  
ATOM   1873  C   GLU A 234      -7.686 -17.009  29.443  1.00 69.42           C  
ATOM   1874  CB  GLU A 234      -5.411 -16.303  28.667  1.00 69.42           C  
ATOM   1875  O   GLU A 234      -7.821 -18.057  30.080  1.00 69.42           O  
ATOM   1876  CG  GLU A 234      -4.598 -17.147  29.638  1.00 69.42           C  
ATOM   1877  CD  GLU A 234      -3.257 -16.526  29.995  1.00 69.42           C  
ATOM   1878  OE1 GLU A 234      -2.503 -17.126  30.794  1.00 69.42           O  
ATOM   1879  OE2 GLU A 234      -2.957 -15.429  29.472  1.00 69.42           O  
ATOM   1880  N   LYS A 235      -8.362 -15.922  29.837  1.00 70.59           N  
ATOM   1881  CA  LYS A 235      -9.339 -15.856  30.919  1.00 70.59           C  
ATOM   1882  C   LYS A 235     -10.553 -16.731  30.619  1.00 70.59           C  
ATOM   1883  CB  LYS A 235      -9.780 -14.411  31.157  1.00 70.59           C  
ATOM   1884  O   LYS A 235     -11.064 -17.418  31.505  1.00 70.59           O  
ATOM   1885  CG  LYS A 235     -10.629 -14.220  32.405  1.00 70.59           C  
ATOM   1886  CD  LYS A 235     -11.043 -12.765  32.583  1.00 70.59           C  
ATOM   1887  CE  LYS A 235     -11.974 -12.589  33.774  1.00 70.59           C  
ATOM   1888  NZ  LYS A 235     -12.421 -11.172  33.923  1.00 70.59           N  
ATOM   1889  N   LEU A 236     -11.067 -16.666  29.370  1.00 64.40           N  
ATOM   1890  CA  LEU A 236     -12.197 -17.476  28.929  1.00 64.40           C  
ATOM   1891  C   LEU A 236     -11.857 -18.962  28.988  1.00 64.40           C  
ATOM   1892  CB  LEU A 236     -12.609 -17.091  27.505  1.00 64.40           C  
ATOM   1893  O   LEU A 236     -12.697 -19.780  29.370  1.00 64.40           O  
ATOM   1894  CG  LEU A 236     -13.411 -15.797  27.358  1.00 64.40           C  
ATOM   1895  CD1 LEU A 236     -13.493 -15.389  25.891  1.00 64.40           C  
ATOM   1896  CD2 LEU A 236     -14.806 -15.962  27.951  1.00 64.40           C  
ATOM   1897  N   MET A 237     -10.575 -19.238  28.542  1.00 68.14           N  
ATOM   1898  CA  MET A 237     -10.083 -20.608  28.648  1.00 68.14           C  
ATOM   1899  C   MET A 237     -10.042 -21.060  30.104  1.00 68.14           C  
ATOM   1900  CB  MET A 237      -8.692 -20.731  28.024  1.00 68.14           C  
ATOM   1901  O   MET A 237     -10.396 -22.198  30.416  1.00 68.14           O  
ATOM   1902  CG  MET A 237      -8.700 -20.726  26.504  1.00 68.14           C  
ATOM   1903  SD  MET A 237      -7.048 -21.090  25.791  1.00 68.14           S  
ATOM   1904  CE  MET A 237      -7.046 -22.902  25.898  1.00 68.14           C  
ATOM   1905  N   LEU A 238      -9.615 -20.220  31.014  1.00 71.33           N  
ATOM   1906  CA  LEU A 238      -9.560 -20.504  32.444  1.00 71.33           C  
ATOM   1907  C   LEU A 238     -10.964 -20.621  33.028  1.00 71.33           C  
ATOM   1908  CB  LEU A 238      -8.779 -19.411  33.178  1.00 71.33           C  
ATOM   1909  O   LEU A 238     -11.212 -21.463  33.894  1.00 71.33           O  
ATOM   1910  CG  LEU A 238      -7.259 -19.436  33.012  1.00 71.33           C  
ATOM   1911  CD1 LEU A 238      -6.641 -18.169  33.593  1.00 71.33           C  
ATOM   1912  CD2 LEU A 238      -6.668 -20.677  33.673  1.00 71.33           C  
ATOM   1913  N   ASP A 239     -11.935 -19.836  32.618  1.00 67.63           N  
ATOM   1914  CA  ASP A 239     -13.332 -19.844  33.040  1.00 67.63           C  
ATOM   1915  C   ASP A 239     -14.045 -21.105  32.556  1.00 67.63           C  
ATOM   1916  CB  ASP A 239     -14.056 -18.599  32.523  1.00 67.63           C  
ATOM   1917  O   ASP A 239     -14.903 -21.646  33.257  1.00 67.63           O  
ATOM   1918  CG  ASP A 239     -13.680 -17.337  33.279  1.00 67.63           C  
ATOM   1919  OD1 ASP A 239     -13.047 -17.435  34.352  1.00 67.63           O  
ATOM   1920  OD2 ASP A 239     -14.022 -16.235  32.799  1.00 67.63           O  
ATOM   1921  N   PHE A 240     -13.739 -21.501  31.292  1.00 61.56           N  
ATOM   1922  CA  PHE A 240     -14.280 -22.728  30.721  1.00 61.56           C  
ATOM   1923  C   PHE A 240     -13.718 -23.952  31.434  1.00 61.56           C  
ATOM   1924  CB  PHE A 240     -13.972 -22.807  29.222  1.00 61.56           C  
ATOM   1925  O   PHE A 240     -14.408 -24.962  31.583  1.00 61.56           O  
ATOM   1926  CG  PHE A 240     -15.032 -22.189  28.351  1.00 61.56           C  
ATOM   1927  CD1 PHE A 240     -16.276 -22.793  28.210  1.00 61.56           C  
ATOM   1928  CD2 PHE A 240     -14.785 -21.002  27.673  1.00 61.56           C  
ATOM   1929  CE1 PHE A 240     -17.259 -22.222  27.405  1.00 61.56           C  
ATOM   1930  CE2 PHE A 240     -15.762 -20.426  26.866  1.00 61.56           C  
ATOM   1931  CZ  PHE A 240     -16.998 -21.039  26.733  1.00 61.56           C  
ATOM   1932  N   GLN A 241     -12.516 -23.881  31.900  1.00 60.46           N  
ATOM   1933  CA  GLN A 241     -11.844 -24.937  32.649  1.00 60.46           C  
ATOM   1934  C   GLN A 241     -12.310 -24.965  34.102  1.00 60.46           C  
ATOM   1935  CB  GLN A 241     -10.326 -24.757  32.588  1.00 60.46           C  
ATOM   1936  O   GLN A 241     -12.289 -26.015  34.746  1.00 60.46           O  
ATOM   1937  CG  GLN A 241      -9.703 -25.230  31.281  1.00 60.46           C  
ATOM   1938  CD  GLN A 241      -8.193 -25.089  31.267  1.00 60.46           C  
ATOM   1939  NE2 GLN A 241      -7.551 -25.683  30.266  1.00 60.46           N  
ATOM   1940  OE1 GLN A 241      -7.607 -24.452  32.147  1.00 60.46           O  
ATOM   1941  N   ALA A 242     -12.868 -23.887  34.623  1.00 58.42           N  
ATOM   1942  CA  ALA A 242     -13.333 -23.734  35.999  1.00 58.42           C  
ATOM   1943  C   ALA A 242     -14.593 -24.559  36.247  1.00 58.42           C  
ATOM   1944  CB  ALA A 242     -13.595 -22.263  36.312  1.00 58.42           C  
ATOM   1945  O   ALA A 242     -14.729 -25.197  37.293  1.00 58.42           O  
ATOM   1946  N   PRO A 243     -15.607 -24.695  35.318  1.00 56.91           N  
ATOM   1947  CA  PRO A 243     -16.754 -25.591  35.484  1.00 56.91           C  
ATOM   1948  C   PRO A 243     -16.413 -27.048  35.178  1.00 56.91           C  
ATOM   1949  CB  PRO A 243     -17.774 -25.046  34.482  1.00 56.91           C  
ATOM   1950  O   PRO A 243     -17.069 -27.959  35.690  1.00 56.91           O  
ATOM   1951  CG  PRO A 243     -17.220 -23.727  34.051  1.00 56.91           C  
ATOM   1952  CD  PRO A 243     -15.769 -23.671  34.433  1.00 56.91           C  
ATOM   1953  N   LEU A 244     -15.292 -27.301  34.376  1.00 53.40           N  
ATOM   1954  CA  LEU A 244     -14.791 -28.646  34.116  1.00 53.40           C  
ATOM   1955  C   LEU A 244     -14.015 -29.178  35.315  1.00 53.40           C  
ATOM   1956  CB  LEU A 244     -13.900 -28.655  32.871  1.00 53.40           C  
ATOM   1957  O   LEU A 244     -14.039 -30.380  35.593  1.00 53.40           O  
ATOM   1958  CG  LEU A 244     -14.611 -28.494  31.527  1.00 53.40           C  
ATOM   1959  CD1 LEU A 244     -13.595 -28.247  30.416  1.00 53.40           C  
ATOM   1960  CD2 LEU A 244     -15.459 -29.723  31.219  1.00 53.40           C  
ATOM   1961  N   LEU A 245     -13.499 -28.368  36.166  1.00 51.51           N  
ATOM   1962  CA  LEU A 245     -12.834 -28.704  37.421  1.00 51.51           C  
ATOM   1963  C   LEU A 245     -13.847 -28.849  38.551  1.00 51.51           C  
ATOM   1964  CB  LEU A 245     -11.799 -27.635  37.782  1.00 51.51           C  
ATOM   1965  O   LEU A 245     -13.642 -29.638  39.476  1.00 51.51           O  
ATOM   1966  CG  LEU A 245     -10.425 -27.771  37.123  1.00 51.51           C  
ATOM   1967  CD1 LEU A 245      -9.819 -26.394  36.872  1.00 51.51           C  
ATOM   1968  CD2 LEU A 245      -9.499 -28.619  37.988  1.00 51.51           C  
ATOM   1969  N   ARG A 246     -15.051 -28.190  38.492  1.00 50.98           N  
ATOM   1970  CA  ARG A 246     -16.171 -28.322  39.417  1.00 50.98           C  
ATOM   1971  C   ARG A 246     -16.957 -29.601  39.147  1.00 50.98           C  
ATOM   1972  CB  ARG A 246     -17.097 -27.107  39.317  1.00 50.98           C  
ATOM   1973  O   ARG A 246     -17.480 -30.222  40.074  1.00 50.98           O  
ATOM   1974  CG  ARG A 246     -17.177 -26.287  40.595  1.00 50.98           C  
ATOM   1975  CD  ARG A 246     -18.201 -25.167  40.483  1.00 50.98           C  
ATOM   1976  NE  ARG A 246     -18.614 -24.681  41.797  1.00 50.98           N  
ATOM   1977  NH1 ARG A 246     -20.108 -23.120  40.978  1.00 50.98           N  
ATOM   1978  NH2 ARG A 246     -19.812 -23.355  43.239  1.00 50.98           N  
ATOM   1979  CZ  ARG A 246     -19.510 -23.719  42.002  1.00 50.98           C  
ATOM   1980  N   TRP A 247     -16.987 -30.225  37.945  1.00 49.05           N  
ATOM   1981  CA  TRP A 247     -17.616 -31.486  37.565  1.00 49.05           C  
ATOM   1982  C   TRP A 247     -16.687 -32.663  37.843  1.00 49.05           C  
ATOM   1983  CB  TRP A 247     -18.008 -31.467  36.085  1.00 49.05           C  
ATOM   1984  O   TRP A 247     -17.147 -33.769  38.138  1.00 49.05           O  
ATOM   1985  CG  TRP A 247     -19.362 -30.878  35.822  1.00 49.05           C  
ATOM   1986  CD1 TRP A 247     -20.180 -30.258  36.724  1.00 49.05           C  
ATOM   1987  CD2 TRP A 247     -20.056 -30.858  34.571  1.00 49.05           C  
ATOM   1988  CE2 TRP A 247     -21.291 -30.209  34.788  1.00 49.05           C  
ATOM   1989  CE3 TRP A 247     -19.752 -31.327  33.285  1.00 49.05           C  
ATOM   1990  NE1 TRP A 247     -21.342 -29.853  36.109  1.00 49.05           N  
ATOM   1991  CH2 TRP A 247     -21.901 -30.484  32.518  1.00 49.05           C  
ATOM   1992  CZ2 TRP A 247     -22.223 -30.017  33.765  1.00 49.05           C  
ATOM   1993  CZ3 TRP A 247     -20.681 -31.134  32.269  1.00 49.05           C  
ATOM   1994  N   SER A 248     -15.456 -32.530  37.982  1.00 44.46           N  
ATOM   1995  CA  SER A 248     -14.433 -33.518  38.309  1.00 44.46           C  
ATOM   1996  C   SER A 248     -14.203 -33.598  39.815  1.00 44.46           C  
ATOM   1997  CB  SER A 248     -13.119 -33.183  37.602  1.00 44.46           C  
ATOM   1998  O   SER A 248     -13.716 -34.611  40.321  1.00 44.46           O  
ATOM   1999  OG  SER A 248     -12.514 -32.038  38.179  1.00 44.46           O  
ATOM   2000  N   ASP A 249     -14.871 -32.961  40.837  1.00 40.06           N  
ATOM   2001  CA  ASP A 249     -14.965 -33.195  42.274  1.00 40.06           C  
ATOM   2002  C   ASP A 249     -16.281 -33.881  42.634  1.00 40.06           C  
ATOM   2003  CB  ASP A 249     -14.832 -31.878  43.043  1.00 40.06           C  
ATOM   2004  O   ASP A 249     -16.317 -34.747  43.511  1.00 40.06           O  
ATOM   2005  CG  ASP A 249     -13.406 -31.358  43.084  1.00 40.06           C  
ATOM   2006  OD1 ASP A 249     -12.461 -32.150  42.880  1.00 40.06           O  
ATOM   2007  OD2 ASP A 249     -13.225 -30.144  43.325  1.00 40.06           O  
TER    2008      ASP A 249
ENDMDL
END
