# Supplementary material for: Exploring a diverse world of effector domains and amyloid signaling motifs in fungal NLR proteins
Source: PLoS Comput Biol. 2022 Dec 21;18(12):e1010787. doi: 10.1371/journal.pcbi.1010787 (PMC9815663; doi:10.1371/journal.pcbi.1010787)
Supplement: S3 Data — Full AlphaFold2/ColabFold outputs. (GZ) [file pcbi.1010787.s010.tar.gz › EXM15090_1_250/upload.fas]

>EXM15090.1
-PVV------------L-----------S-----NPSAD-NLWA----TAVG--------------K--LD--K--E---------L---------------R--D-N---IDFD------------------------------------------------------------------------------N-E-KI-----EAA-SE---VLK-L---TVKAQK-----EC---------------D-D--K--------------------A---WR-F-RR--KD---------G--A---------TV-S--VRDVL----TKIVKWVE------HFVV---------IG-DT-V------V-Q--Y--D-P-G-H-A-ALPW-A--------------------GVRF-----------------------------------------------------------L-LQ-------------------------------------I-M--------------------------IG---D-----FQAY------K-FMLE--S----IESLSELLC-------YYACVEDILLQ--FSKAPKNG---------------------------PSASD-----AT-QKLRDALVQLYVNVL-T------------YLA--RA-RKYF-QT----------YT-A------------------KR------------------------V---LK--------------------------------------SAFLQA------------------SD--LE-ETF------------GV------------I---AESRRKVD---NYFDLV---Y-------K---------------------------------------------------KG-------------LQ-----------------------------------RVE-KLMLDFQ-------APLLRW---------S---D-
>APA06018.1
------------------------SLGAL-----SSQND-ALWE----EAYE--------------K--FK--R--D-----D-------P----E---LYERLQS-I---ISKDPNVKSN--------------------------------------------------------------------------VG-----LEQQL-GD-------L---LLRKLR-----IM------E------D-K----Q------------------------WV-F---------YW-R---K--K---------AI-K--IGPQF----DKIVKLFK------LVKP---------IG-DT-A------A-V--I--D-P-V-H-A-GIPW-T--------------------CVSV-----------------------------------------------------------L-LP-----------L---------------------------I--------------------------LN---H-----SEEQ------E-AALN--G----LQEVVEIVQ-------QFTSFDWDHLN--IPKEK----------------------------------------SE-KQLKGSIVTLYWKIL-R------------YEA--TA-IHNF-SR-H-------T---L------------------SR------------------------Y---AAS-----I--A-RKDDWK-------------------------T--------------L-------------L------------SD------------V---EVYKNNFM---TDLQLN---D-------SQNQKRF-----------------------------------------------------------ESELR--------EL----------------------------ILGLDR-------TNEKNL---------E-----
>XP_024551686.1
------------------------AFMAL-----ANQND-ILWK----EAYE--------------K--LK--H--E-----D-------S----D---LWERLQS-I---INKDSNVKNN--------------------------------------------------------------------------VG-----QEQQL-GD-------L---LFRKRR-----IM------E------D-K----Q------------------------WV-L---------YW-R---K--K---------AI-K--IGPQF----DKIVKIFK------LIKP---------VG-DT-A------A-G--L--D-P-V-H-A-GIPW-A--------------------CVSI-----------------------------------------------------------L-LP-----------L---------------------------I--------------------------LS---H-----SEEQ------E-AALN--G----LQKVVEIVQ-------QFTSFRWDYLN--LSQGK----------------------------------------PE-KQLKESILTLYWKIL-R------------YEA--TA-INNF-SR-H-------T---I------------------AR------------------------Y---AAS-----I--V-GKDEWK-------------------------K--------------L-------------L------------GE------------V---EDYKNNFM---SNLQLN---D-------SQNQKRF-----------------------------------------------------------ENELR--------EL----------------------------ILQLDR-------TDDKNL---------E-----
>APA15625.1
---D-------PS-TA--IS--KRS---Q-----VSWKS-DFWL----QASE--------------K--LQ--T--K-----D-------P----E---LAP-----------------------------------K--------------------------------------------ILA-----------------DTATL-LE-------V---CKTSLE-----SM------N------S------------------------------------------------------T---------SS-R--AGKVL----EKTVKIVG------LAKD---------LV-GS-A------V-S--A--E-P---H-A-TIAW-A--------------------GVCL-----------------------------------------------------------F-LP-----------L---------------------------L--------------------------LN---P-----SQQD------D-ARRK--G----LEELPFLIE-------KYSLIERICTT--KIS---------------------------------NPESAS---IQ-HTLSNAIVELYTKIL-S------------FQA--EA-ICQS-NQ-S-------M---V------------------KG------------------------Y---FRK-----V--F-QVDNWE-------------------------N--------------M-------------H------------HD------------I---ISTEGRCW---GLAQAI---D-------GDFCSKS-----------------LEDF--------------------------------------SIKLA--------ELYTV---------------------GS-EFLQASR-------QTCQAV---------------
>AUW30916.1
----HVVSTQD--------LPPA----PD-----RPSSE-KLWD----DAYD--------------S--LE--K---------D-------Q---D--ELVKAYVK-T---LAKVLNLREANDT----------------------------------------------S-AA---K--------AID-IPTKLKDRT--HRKMYM-DQ-------L---VEEGKK-----KVG-------------KA----T-----------------------------------------------------------KV--TKAV-----GDFAETIL------KIKP---------VV-DF-A------M----T--I-PQTAP-A-ALPW-A--------------------GVCV--------------------------------------------------------GLL-----------------------------------------M-L--------------------------AN---P-----ARLM------A-SNLE--G----ITYVVSRMD-------WYCVLTDKLLK--IVNEDKI--------ANKDDNVNEDSNMNEQNIANEIESLQS---VR-KQLKQRVIELYKAIL-L------------YQM--KS-VCSY-YQ-N-------Q---Y------------------KE------------------------F---FLN-----L---VDLKDWD-------------------------G--------------A-------------R------------TN------------V---TTAENTLK---EDWEQY---N-------SVQKKDL-------WR-------ILLEH--------------------------------------TGNME--------E-----------------------------KLG--------------NI---------G---E-
>CAK38649.1
----DN-QVPLS------SE-TTLPRRDG-----KARRR-NLWQ----EAYD------------------------TL--DEK---Q---R--------------Q-Y---MKPVREH----EQS-S----------------------D--------------------NHE--NA-------------------DTN--HVYKTL-DE---VIQ-T---VKAQYQ-----IR-------------M-S------------------------------------------------KRE-----------DS-K--LRDAA----NKILTATL------SCKD---------II-SA-I------V-A--L--D-PTG-HA--SSAW-T--------------------VVSL-----------------------------------------------------------G-LT-------------------------------------M-T--------------------------QN---Y-----RDQQ------M-AWFQ--S----SAILTDILA-------RYAVMEKL-YR--D-------------------------------------DGSE---LN-DKIEDAILRVYIAVL-K------------YAA--EA-MTIY-------------------------------------------------------------------RSNTG-------KRLMQ----------------S--VVAL--------------------ANLP--LT-DIE------------SS------------I---ATEEEHLG---KWLQMH---Q-------EMQR------------------------------------------------------------------K---------------------Q--------EAN----SILLGID-RL---LDDVRNV---------------
>EHA20628.1
----DN-QVPLS------SE-TTLPQRDG-----KARRR-NLWQ----EAYD------------------------TL--DEK---Q---R--------------Q-Y---MKPVREH----EQS-S----------------------D--------------------NHE--NA-------------------DTN--HVYKTL-DE---VIQ-T---VKAQYQ-----IR-------------M-S------------------------------------------------KRE-----------DS-K--LRDAA----NKILTATL------SCKD---------II-SA-I------V-A--L--D-PTG-HA--SSAW-T--------------------VVSL-----------------------------------------------------------G-LT-------------------------------------M-T--------------------------QN---Y-----RDQQ------M-AWFQ--S----SAILTDILA-------RYAVMEKL-YR--D-------------------------------------DGSE---LN-DKIEDAILRVYIA----------------------A-MTIY-------------------------------------------------------------------RSNTG-------KRLMQ----------------S--VVAL--------------------ANLP--LT-DIE------------SS------------I---ATEEEHLG---KWLQMH---Q-------EMQR------------------------------------------------------------------K---------------------Q--------EAN----SILLGID-RL---LDDVRNV---------------
>GAA82838.1
----DG-QVASS------SN-TILPHLDR-----KAEKR-NLWQ----EAYK------------------------SL--DEK---Q---R--------------Q-N---INPVEVH----KQS-S----------------------D--------------------NHD--V--------------------DAN--PVRKAL-DD---VIQ-T---VKAQYE-----MR-------------M-S------------------------------------------------KRG-----------DS-Q--LRDAA----SKILTATL------SCKD---------II-SA-I------V-A--F--D-PTG-HA--SSAW-T--------------------VVSL-----------------------------------------------------------G-LT-------------------------------------M-T--------------------------QN---Y-----RDQQ------M-AWFQ--S----SAILTDILA-------RYAFVEKL-YR--D-------------------------------------ERSE---MN-EKIEDAIVRVYLAVL-K------------YAA--EA-MNIY-------------------------------------------------------------------RSNPG-------KRLMQ----------------S--VVDL--------------------ENLP--LT-EIQ------------ST------------I---DTEETHLE---KWLHMY---Q-------EMQR------------------------------------------------------------------K---------------------Q--------EAD----NILLGVD-RI---LDGIRGI---------------
>GAQ37764.1
----DG-QVVLS------SD-ATLPHRNL-----KIERR-NLWQ----EAYN------------------------TL--DEK---Q---R--------------Q-N---IKPLKEN----DQN-G----------------------D--------------------NHD--D--------------------DAT--PVRKTL-DD---VIE-T---VKAQYE-----IR-------------M-S------------------------------------------------RGG-----------DS-R--LRDAA----SKILTATL------SCKD---------II-SA-I------V-A--F--D-PTA-HA--SSAW-T--------------------VVSL-----------------------------------------------------------G-LT-------------------------------------M-T--------------------------QN---Y-----RDQQ------M-AWFQ--S----SAILTDILA-------RYAVIEKL-YR--D-------------------------------------ESSE---LN-DKIEDAILRVYIAVL-K------------YTA--EA-MIIY-------------------------------------------------------------------RSNTG-------KRLMR----------------S--VVAL--------------------ANLP--LT-EIQ------------SS------------I---DTEETHLR---KWLQIY---Q-------EKQR------------------------------------------------------------------K---------------------Q--------EAN----NILIGVD-RL---LDDIRGI---------------
>GAT25799.1
----DG-QVASS------SN-TILPHLDR-----KAEKR-NLWQ----EAYK------------------------SL--DEK---Q---R--------------Q-N---INPVEVH----KQS-S----------------------D--------------------NHD--V--------------------DAN--PVRKAL-DD---VIQ-T---VKAQYE-----MR-------------M-S------------------------------------------------KRG-----------DS-Q--LRDAA----SKILTATL------SCKD---------II-SA-I------V-A--F--D-PTG-HA--SSAW-T--------------------VVSL-----------------------------------------------------------G-LT-------------------------------------------------------------------N---Y-----RDQQ------M-AWFQ--S----SAILTDILA-------RYAFVEKL-YR--D-------------------------------------ERSE---MN-EKIEDAIVRVYLAVL-K------------YAA--EA-MNIY-------------------------------------------------------------------RSNPG-------KRLMQ----------------S--VVDL--------------------ENLP--LT-EIQ------------ST------------I---DTEETHLE---KWLHMY---Q-------EMQR------------------------------------------------------------------K---------------------Q--------EAD----NILLGVD-RI---LDGIRGI---------------
>OJI81247.1
----DG-QVASS------SN-TILPHLNR-----KAEKR-NLWQ----EAYK------------------------SL--DEK---Q---R--------------Q-N---INPVEVH----KQS-S----------------------D--------------------NHD--V--------------------DAN--PARKTL-DD---VIQ-T---VKAQYE-----IR-------------M-S------------------------------------------------KRG-----------DT-Q--LRDAA----SKILTATL------SCKD---------II-SA-I------V-A--F--D-PTG-HA--SSAW-T--------------------VVSL-----------------------------------------------------------G-LT-------------------------------------M-T--------------------------QN---Y-----RDQQ------M-TWFK--S----SAILTDILA-------RYAFVEKL-YR--D-------------------------------------ERSE---LN-EKIEDAIVKVYIAIL-K------------YAA--EA-MNIY-------------------------------------------------------------------RSNTG-------KRLMQ----------------S--VMDL--------------------ENLP--LT-EIQ------------SS------------I---DTEETHLE---KWLHIY---Q-------ETQR------------------------------------------------------------------K---------------------Q--------EAD----NILLGVD-RI---LDGIRGI---------------
>OJZ87399.1
----DK-QVQLS------SN-TILLHPNR-----KTEKR-NLWQ----EAYN------------------------AL--DEK---Q---R--------------Q-N---ITPLKKN----DQN-G----------------------D--------------------NHD--D--------------------DAT--PVRKTL-DD---VIQ-T---VKAQYE-----IR-------------M-S------------------------------------------------KRG-----------DS-R--LRDAA----NKILTATL------SCKD---------II-SA-I------V-A--F--D-PTA-YA--SSAW-T--------------------VVSL-----------------------------------------------------------G-LT-------------------------------------M-T--------------------------QN---Y-----RDQQ------M-AWFQ--S----SAILTDILA-------RYAVIEKL-YR--D-------------------------------------ESSE---VN-DRIEDAILRVYIAVL-K------------YTA--EA-MTIY-------------------------------------------------------------------RSNTG-------KRLMR----------------S--VVAL--------------------ANLP--LA-EIQ------------SS------------I---DTEETHLG---KWLQMF---Q-------EMQR------------------------------------------------------------------K---------------------E--------EAN----NILLGVD-RI---LDGIRGI---------------
>OWW30583.1
----DN-QVPLS------SE-TTLPQRDG-----KARRR-NLWQ----EAYD------------------------TL--DEK---Q---R--------------Q-Y---MKPVREH----EQS-S----------------------D--------------------NHE--NA-------------------DTN--HVYKTL-DE---VIQ-T---VKAQYQ-----IR-------------M-S------------------------------------------------KRE-----------DS-K--LRDAA----NKILTATL------SCKD---------II-SA-I------V-A--L--D-PTG-HA--SSAW-T--------------------VVSL-----------------------------------------------------------G-LT-------------------------------------M-T--------------------------QN---Y-----RDQQ------M-AWFQ--S----SAILTDILA-------RYAVMEKL-YR--D-------------------------------------DGSE---LN-DKIEDAILRVYIA--------------------------------------------------------------------------------------------------------------------------------S--VVAL--------------------ANLP--LT-DIE------------SS------------I---ATEEEHLG---KWLQMH---Q-------EMQR------------------------------------------------------------------K---------------------Q--------EAN----SILLGID-RL---LDDVRNV---------------
>RDH39622.1
----DN-QVPLS------SE-TALPRRNG-----KVRRR-NLWQ----EAYD------------------------AL--DEK---Q---R--------------Q-Y---INPVKEH----EQS-S----------------------D--------------------NHE--NA-------------------DTN--PVCKTL-DE---VVQ-T---VKAQYE-----IR-------------I-S------------------------------------------------RRG-----------DS-Q--LRDAA----NKILTATL------SCKE---------II-SA-I------V-A--F--D-PTG-HA--SSAW-T--------------------VVSL-----------------------------------------------------------G-LT-------------------------------------M-T--------------------------QN---Y-----RDQQ------M-AWFQ--S----SAILTDILA-------RYAVIEKL-YR--D-------------------------------------ESSE---LN-DKIEDAILRVYIAVL-K------------YAA--EG-MKIY-------------------------------------------------------------------RSNTG-------KRLMH----------------S--VVTL--------------------ANLP--LT-DVQ------------SS------------I---DIEETHLE---KWLRMY---Q-------QMQR------------------------------------------------------------------K---------------------Q--------EAN----NILLGVD-RL---LDDIRDV---------------
>RDK47140.1
-------NQVPS------CSDTTLSRRDG-----KAKRR-NLWQ----EAYD------------------------AL--DEK---Q---R--------------Q-Y---IN----PAKEHEQS-S----------------------D--------------------NDE--NA-------------------DTS--PVCKTL-DG---VVQ-T---VKAQYE-----IR-------------I---C--K-----------------------------------------------------------------------------------------E---------II-SA-I------V-A--F--D-PTG-HA--SSVW-T--------------------VVSL-----------------------------------------------------------G-L---------------------------------------------------------------------------------------------T--S----SAILTDILA-------RYAVIEKLY-R--D-------------------------------------ESCE---LN-DKIEDAILRVYISLL-R------------YAA--EA-MKIC-------------------------------------------------------------------RSNTG-------KRLMH----------------SV--VTL--------------------ANLP--LT-DVQ------------SS------------I---DTEETHLE---KWLRMY---Q-------QMQRK---------------------------------------------------------------------------------------Q--------EAN----NILLGVD-RL---LDDIRDV---------------
>SPB50343.1
----DN-QVPLS------SE-TTLPQRDG-----KARRR-NLWQ----EAYD------------------------TL--DEK---Q---R--------------Q-Y---MKPVREH----EQS-S----------------------D--------------------NHE--NA-------------------DTN--HVYKTL-DE---VIQ-T---VKAQYQ-----IR-------------M-S------------------------------------------------KRE-----------DS-K--LRDAA----NKILTATL------SCKD---------II-SA-I------V-A--L--D-PTG-HA--SSAW-T--------------------VVSL-----------------------------------------------------------G-LT-------------------------------------M-T--------------------------QN---Y-----RDQQ------M-AWFQ--S----SAILTDILA-------RYAVMEKL-YR--D-------------------------------------DGSE---LN-DKIEDAILR------------------------------------------------------------------------------------------------------------------------------------S--VVAL--------------------ANLP--LT-DIE------------SS------------I---ATEEEHLG---KWLQMH---Q-------EMQR------------------------------------------------------------------K---------------------Q--------EAN----SILLGID-RL---LDDVRNV---------------
>XP_001401751.2
----DN-QVPLS------SE-TTLPRRDG-----KARRR-NLWQ----EAYD------------------------TL--DEK---Q---R--------------Q-Y---MKPVREH----EQS-S----------------------D--------------------NHE--NA-------------------DTN--HVYKTL-DE---VIQ-T---VKAQYQ-----IR-------------M-S------------------------------------------------KRE-----------DS-K--LRDAA----NKILTATL------SCKD---------II-SA-I------V-A--L--D-PTG-HA--SSAW-T--------------------VVSL-----------------------------------------------------------G-LT-------------------------------------M-T--------------------------QN---Y-----RDQQ------M-AWFQ--S----SAILTDILA-------RYAVMEKL-YR--D-------------------------------------DGSE---LN-DKIEDAILRVYIAVL-K------------YAA--EA-MTIY-------------------------------------------------------------------RSNTG-------KRLMQ----------------S--VVAL--------------------ANLP--LT-DIE------------SS------------I---ATEEEHLG---KWLQMH---Q-------EMQR------------------------------------------------------------------K---------------------Q--------EAN----SILLGID-RL---LDDVRNV---------------
>XP_025457538.1
----DN-QVPLS------SE-TTLPRRDG-----KARRR-NLWQ----EAYD------------------------TL--DEK---Q---R--------------Q-Y---MKPVREH----EQS-S----------------------D--------------------NHE--NA-------------------DTN--HVYKTL-DE---VIQ-T---VKAQYQ-----IR-------------M-S------------------------------------------------KRE-----------DS-K--LRDAA----NKILTATL------SCKD---------II-SA-I------V-A--L--D-PTG-HA--SSAW-T--------------------VVSL-----------------------------------------------------------G-LT-------------------------------------M-T--------------------------QN---Y-----RDQQ------M-AWFQ--S----SAILTDILA-------RYAVMEKL-YR--D-------------------------------------DGSE---LN-DKVEDAILRVYIAVL-K------------YAA--EA-MTIY-------------------------------------------------------------------RSNTG-------KRLMQ----------------S--VVAL--------------------ANLP--LT-DIE------------SS------------I---ATEEEHLG---KWLQMH---Q-------EMQR------------------------------------------------------------------K---------------------Q--------EAN----SILLGID-RL---LDDVRNV---------------
>XP_025481733.1
----DK-QVQLS------SD-TILHHLNR-----KAEKR-NLWQ----EAYN------------------------TL--DEK---Q---R--------------Q-N---ITPLKKN----DQN-G----------------------D--------------------NHD--D--------------------DAT--PVRKTL-DH---VIQ-T---VKAQYE-----IR-------------M-S------------------------------------------------KRG-----------DS-R--LRDAA----NKILTATL------SCKD---------II-SA-I------V-A--F--D-PTA-HA--SSAW-T--------------------VVSL-----------------------------------------------------------G-LT-------------------------------------M-T--------------------------QN---Y-----RVQQ------M-AWFQ--S----SAILTDILA-------RYAFVEKL-YR--D-------------------------------------ERSE---LN-EKIEDAIVRVYIAVL-K------------YAA--EA-MNIY-------------------------------------------------------------------RSNTG-------KRLMH----------------S--VVDL--------------------ENLP--LT-EIQ------------SS------------I---DTEKTHLE---KWLHMY---Q-------EMQR------------------------------------------------------------------K---------------------Q--------EAD----NILLGVD-RI---LDGIRGI---------------
>XP_025515085.1
----DK-QVQLS------SD-TILPHLNR-----KTEKR-NLWQ----EAYN------------------------TL--DEK---Q---R--------------Q-N---IKPLKKN----DQN-G----------------------D--------------------NHD--D--------------------NAT--PVRKTL-DD---VIR-A---VKAQYE-----IR-------------M-S------------------------------------------------KRG-----------DS-R--LRDAA----NKILTATL------SCKD---------II-SA-I------V-A--F--D-PTA-HA--SSAW-T--------------------VVSL-----------------------------------------------------------G-LT-------------------------------------M-T--------------------------QN---Y-----RDQQ------M-AWFQ--S----SAILTDILA-------RYAVIEKL-YR--D-------------------------------------ESSE---VN-DRIEDAILRVYIAVL-K------------YTA--EA-MTIY-------------------------------------------------------------------RSNTG-------KRLMR----------------S--VVAL--------------------ANLP--LT-EIQ------------SS------------I---DTEETHLG---KWLQMF---Q-------EMQR------------------------------------------------------------------K---------------------E--------EAN----NILLGVD-RI---LDGIRGI---------------
>XP_025537323.1
----DK-QVQLS------SD-TILPHLNR-----KTEKR-NLWQ----EAYN------------------------TL--DEK---Q---R--------------Q-N---ITPLKKN----DQN-G----------------------D--------------------NHD--D--------------------DAT--PVRKTL-DD---VIQ-T---VKAQYE-----IR-------------M-S------------------------------------------------KRG-----------DS-R--LRDAA----NKILTATL------SCKD---------II-SA-I------V-A--F--D-PTA-HA--SSAW-T--------------------VVSL-----------------------------------------------------------G-LT-------------------------------------M-T--------------------------QN---Y-----RVQQ------M-AWFQ--S----SAILTDILA-------RFAFVEKL-YR--D-------------------------------------ERSE---LN-EKIEDAIVRVYMAVL-K------------YAA--EA-MNIY-------------------------------------------------------------------RSNTG-------KRLMH----------------S--VMDL--------------------ANLP--LT-EIQ------------SS------------I---DTEETQLG---KWLQMF---Q-------EMQR------------------------------------------------------------------K---------------------Q--------EAD----NILLGVD-RI---LDGIRGI---------------
>XP_025567464.1
----DK-QVQSS------SD-TILPHLNR-----KAEKR-NLWR----EAYN------------------------TL--DEK---Q---R--------------Q-N---INPVKEH----EQS-G----------------------N--------------------NHD--I--------------------DSD--SVRKTL-DD---VIQ-T---VKAQYE-----IR-------------M-S------------------------------------------------KRG-----------DS-R--LRDAA----NKILTATL------SCKD---------II-SA-I------V-A--F--D-PTA-HA--SSAW-T--------------------VVSL-----------------------------------------------------------G-LT-------------------------------------M-T--------------------------QN---Y-----RDQQ------M-TWFQ--S----SAILTDILA-------RYAVIEKL-YR--D-------------------------------------ESSE---VN-DRIEDAILRVYIAVL-K------------YTA--EA-MTIY-------------------------------------------------------------------RSTTG-------KRLMR----------------S--VVAL--------------------AKLP--LT-EIQ------------SS------------I---DTEETHLG---KWLQMY---Q-------EMQR------------------------------------------------------------------K---------------------Q--------DAN----NILLGVD-RL---LDYIRDI---------------
>CAK43892.1
---QSNQNPPNS------CVA-------A-----PDSPK-DLWQ----EAFD------------------------KL--DQP---A---R--------------D-K---LCSIRNA----DG----------------------------------------------------G-------------------LHA--RTEELL-QS---IVQ-T---TQRQYD-----ED-------------E---K--RNG-----------------------------------------ESK-----------TR-Q--LRVYA----HKTLSAAL------SFQS---------VI-SA-A------A-A--C--D-PTG-HA--TTAW-T--------------------FVSL-----------------------------------------------------------A-LT-------------------------------------M-A--------------------------KN---R-----HDLR------E-AAFE--S----SGFIADTLE-------RYAVVEMYCRR--S-------------------------------------VNTN---TQ-VPLERLFIDTYVAIL-K------------YTA--EM-VTVR-------------------------------------------------------------------QANVG-------RMLLL----------------S--ITAL--------------------KDQP--LS-TLK------------SA------------I---AEQDKQLD---SWMRLD---Q-------YRRR------------------------------------------------------------------D---------------------D--------EAE----KLLTQID-VI---AADVQSL---------------
>EHA26671.1
---QSNQNPPNS------CVA-------A-----PDSPK-DLWQ----EAFD------------------------KL--DQP---A---R--------------D-K---LCSIRNA----DG----------------------------------------------------G-------------------LHA--RTEELL-QS---IVQ-T---TQRQYD-----ED-------------E---K--RNG-----------------------------------------ESK-----------TR-Q--LRVYA----HKTLSAAL------SFQS---------VI-SA-A------A-A--C--D-PTG-HA--TTAW-T--------------------FVSL-----------------------------------------------------------A-LT-------------------------------------M-A--------------------------KN---R-----HDLR------E-AAFE--S----SGFIADTLE-------RYAVVEMYCRR--S-------------------------------------VNTN---TQ-VPLERLFIDTYVAIL-K------------YTA--EM-VTVR-------------------------------------------------------------------QANVG-------RMLLL----------------S--ITAL--------------------KDQP--LS-TLK------------SA------------I---AEQDKQLD---SWMRLD---Q-------YRRR------------------------------------------------------------------D---------------------D--------EAE----KLLTQID-VI---AADVQSL---------------
>OWW31634.1
---QSNQNPPNS------CVA-------A-----PDSPK-DLWQ----EAFD------------------------KL--DQP---A---R--------------D-K---LCSIRNA----DG----------------------------------------------------G-------------------LHA--RTEELL-QS---IVQ-T---TQRQYD-----ED-------------E---K--RNG-----------------------------------------ESK-----------TR-Q--LRVYA----HKTLSAAL------SFQS---------VI-SA-A------A-A--C--D-PTG-HA--TTAW-T--------------------FVSL-----------------------------------------------------------A-LT-------------------------------------M-A--------------------------KN---R-----HDLR------E-AAFE--S----SGFIADTLE-------RYAVVEMYCRR--S-------------------------------------VNTN---TQ-VPLERLFIDTYVAIL-K------------YTA--EM-VTVR-------------------------------------------------------------------QANVG-------RMLLL----------------S--ITAL--------------------KDQP--LS-TLK------------SA------------I---AEQDKQLD---SWMRLD---Q-------YRRR------------------------------------------------------------------D---------------------D--------EAE----KLLTQID-VI---AADVQSL---------------
>RDH17723.1
---QSNQNPPNS------CVA-------A-----PDSPK-DLWQ----EAFD------------------------KL--DQP---A---R--------------D-K---LCSIRNA----DG----------------------------------------------------G-------------------LHA--RTEELL-QS---IVQ-T---TQRQYD-----ED-------------E---K--RNG-----------------------------------------ESK-----------TR-Q--LRVYA----HKTLSAAL------SFQS---------VI-SA-A------A-A--C--D-PTG-HA--TTAW-T--------------------FVSL-----------------------------------------------------------A-LT-------------------------------------M-A--------------------------KN---R-----HDLR------E-AAFE--S----SGFIADTLE-------RYAVVEMYCRR--S-------------------------------------VNTN---TQ-VPLERLFIDTYVAIL-K------------YTA--EM-VTVR-------------------------------------------------------------------QANVG-------RMLLL----------------S--ITAL--------------------KDQP--LS-TLK------------SA------------I---AEQDKQLD---SWMRLD---Q-------YRRR------------------------------------------------------------------D---------------------D--------EAE----KLLTQID-VI---AADVQSL---------------
>RDH37025.1
---QSNQNQPNS------CVA-------A-----PDSPK-DLWQ----EAFD------------------------KL--DQP---A---R--------------D-K---LCSIRNA----DG----------------------------------------------------G-------------------LHA--RPEELL-QS---IVQ-T---TQRQYD-----EE-------------E---K--RNG-----------------------------------------ESK-----------TR-Q--LRVYA----HKTLSAAL------SFQS---------VI-SA-A------A-A--C--D-PTG-HA--TTAW-T--------------------FVSL-----------------------------------------------------------A-LT-------------------------------------M-A--------------------------KN---R-----HDLR------E-AAFE--S----SGFIADTLE-------RYAVVEMYCRR--S-------------------------------------VNTD---TQ-VPLERLFIDTYVAIL-K------------YTA--EM-VTVR-------------------------------------------------------------------QANVG-------RMLLL----------------S--ITAL--------------------KDQP--LS-TLK------------SA------------I---AEQDEQLD---SWMRLD---Q-------YRRR------------------------------------------------------------------D---------------------D--------EAE----KLLTQID-VI---AADVQSL---------------
>RDK45967.1
---QSNQNPPNS------CVA-------A-----PDSPK-DLWQ----EAFD------------------------KL--DQP---A---R--------------D-K---LCSIRNA----DG----------------------------------------------------G-------------------LHA--RTEELL-QS---IVQ-T---TQRQYD-----ED-------------E---K--RNG-----------------------------------------ESK-----------TR-Q--LRVYA----HKTLSAAL------SFQS---------VI-SA-A------A-A--C--D-PTG-HA--TTAW-T--------------------FVSL-----------------------------------------------------------A-LT-------------------------------------M-A--------------------------KN---R-----HDLR------E-AAFE--S----SGFIADTLE-------RYAVVEMYCRR--S-------------------------------------VNTN---TQ-VPLERLFIDTYVAIL-K------------YTA--EM-VTVR-------------------------------------------------------------------QANVG-------RMLLL----------------S--ITAL--------------------KDQP--LS-TLK------------SA------------I---AEQDKQLD---SWMRLD---Q-------YRRR------------------------------------------------------------------D---------------------D--------EAE----KLLTQID-VI---AADVQSL---------------
>XP_001389225.2
---QSNQNPPNS------CVA-------A-----PDSPK-DLWQ----EAFD------------------------KL--DQP---A---R--------------D-K---LCSIRNA----DG----------------------------------------------------G-------------------LHA--RTEELL-QS---IVQ-T---TQRQYD-----ED-------------E---K--RNG-----------------------------------------ESK-----------TR-Q--LRVYA----HKTLSAAL------SFQS---------VI-SA-A------A-A--C--D-PTG-HA--TTAW-T--------------------FVSL-----------------------------------------------------------A-LT-------------------------------------M-A--------------------------KN---R-----HDLR------E-AAFE--S----SGFIADTLE-------RYAVVEMYCRR--S-------------------------------------VNTN---TQ-VPLERLFIDTYVAIL-K------------YTA--EM-VTVR-------------------------------------------------------------------QANVG-------RMLLL----------------S--ITAL--------------------KDQP--LS-TLK------------SA------------I---AEQDKQLD---SWMRLD---Q-------YRRR------------------------------------------------------------------D---------------------D--------EAE----KLLTQID-VI---AADVQSL---------------
>XP_016594457.1
---LVDTSRDSD------CVLE--TSHTG-----FNGSR-DLWQ----EAFK------------------------KL--DQA---T---Q--------------E-K---LRSIRNA----ED----------------------------------------------------S-------------------IRP--TAEELL-QT---VIQ-D---TQRQYD-----EE-------------R---K--RVE-----------------------------------------ESK-----------SR-Q--LRTLA----HKILSAAL------SFQS---------VI-GA-V------A-A--C--D-PTG-HA--ATAW-T--------------------LVSL-----------------------------------------------------------A-LT-------------------------------------M-S--------------------------KN---R-----HDLR------G-AAFE--S----SGFLADTLT-------RYAMVEMDWRK--S-------------------------------------EGTN---AQ-THLENALIDTYFAIL-K------------YTA--ET-VAIR-------------------------------------------------------------------QASVG-------KMTFL----------------S--VNAL--------------------NTQP--LS-TLK------------SA------------I---GEQDQRLQ---NWMRVI---E-------SRRQ------------------------------------------------------------------H---------------------E--------EAE----ELLKKID-AI---TGDIRSL---------------
>XP_025456190.1
---QSNQNPPNS------CVA-------A-----PDSPK-DLWQ----EAFD------------------------KL--DQP---A---R--------------D-K---LCSIRNA----DG----------------------------------------------------G-------------------LHA--RTEELL-QS---IVQ-T---TQRQYD-----ED-------------E---K--RNG-----------------------------------------ESK-----------TR-Q--LRVYA----HKTLSAAL------SFQS---------VI-SA-A------A-A--C--D-PTG-HA--TTAW-T--------------------FVSL-----------------------------------------------------------A-LT-------------------------------------M-A--------------------------KN---R-----HDLR------E-AAFE--S----SGFIADTLE-------RYAVVEMYCRR--S-------------------------------------VNTN---TQ-VPLERLFIDTYVAIL-K------------YTA--EM-VTVR-------------------------------------------------------------------QANVG-------RMLLL----------------S--ITAL--------------------KDQP--LS-TLK------------SA------------I---AEQDKQLD---SWMRLD---Q-------YRRR------------------------------------------------------------------D---------------------D--------EAE----KLLTQID-VI---AADVQSL---------------
>CAK48373.1
--------------------EDSREN--V-----GATGS-TAFA----RALE--------------E--YI--N--K-----P---R---S----A-R------SK-TPQFLKKLQEQQRS-G-------------------------------------------------------------------------SK---LTGDAV-KK---D---L---F-LLDR-----QA------T--------D----R------------------------TA------------------A--R------------A--ARKIL----GPVIQVLN------TYSG---------IV-ET-L------V-S--A--D-P-M-P-T-AIIW-G--------------------CLKS-----------------------------------------------------------V-ID-------------------------------------C-S--------------------------QR---F-----LELY------E-KISD--Q----IKRLNTHIT-------VLTEYEDLFDH------------------------------------------------S-ATMRELLQASYIDII-R------------FWR--RV-DKEC-NRC-V----------A------------------NR------------------------A---FRA-----I------APFS--------------------------------------------TEK--LD-SII------------TS------------V---GDTADSMS---RLIPAV---QE--------RLDR---------------------------------------------------------------------GERENAAEE----------------------R-RLAGIAR----------------------E-----
>EHA19561.1
--------------------EDSREN--V-----GATGS-TAFA----RALE--------------E--YI--N--K-----P---R---S----A-R------SK-TPQFLKKLQEQQRS-G-------------------------------------------------------------------------ST---LTGDAV-KK---D---L---F-LLDR-----QA------T--------D----R------------------------TA------------------A--R------------T--ARKIL----GPVIQVLN------TYSG---------IV-ET-L------V-S--A--D-P-M-P-T-AIIW-G--------------------CLKS-----------------------------------------------------------V-ID-------------------------------------C-S--------------------------QR---F-----LELY------E-KISE--Q----IKRLNTHIT-------VLTEYEDLFDH------------------------------------------------S-ATMRELLQASYIDII-R------------FWR--RV-DKEC-NRC-V----------A------------------NR------------------------A---FRA-----I------APFS--------------------------------------------TEK--LD-SII------------TS------------I---GDTADSMS---RLIPAV---QE--------RLDR---------------------------------------------------------------------GERENAAEE----------------------R-RLAGIAR----------------------E-----
>GAA83862.1
--------------------EDSSEN--V-----GGTGS-TAFA----RALE--------------E--YI--N--K-----P---R---S----A-R------SK-TPHFLKKLQEQQRS-G-------------------------------------------------------------------------AN---LTGDAV-KK---D---L---F-LLDR-----QA------T--------D----R------------------------TA------------------A--R------------A--ARKIL----GPVIQVLN------TYSG---------IV-ET-L------V-S--A--D-P-M-P-T-AIIW-G--------------------CLKS-----------------------------------------------------------V-ID-------------------------------------C-S--------------------------QR---F-----LELY------E-KISD--Q----IKRLNTHIT-------VLTEYEDLFDH------------------------------------------------S-ATMRELLQASYIDII-R------------FWR--RV-DKEC-NRC-V----------A------------------NR------------------------A---FRA-----I------APFS--------------------------------------------TEK--LD-GII------------TS------------I---GDTADSMS---RLIPAV---QE--------RLDR---------------------------------------------------------------------GERENAAEE----------------------R-RLAGIAR----------------------E-----
>GAQ42246.1
--------------------EESSEN--V-----GGAGS-TAFV----RALE--------------E--YI--N--K-----P---R---S----A-R------SK-TPQFLKKLQEQQRS-G-------------------------------------------------------------------------SN---LTGDAI-KK---D---L---F-LLDR-----QA------T--------D----R------------------------TA------------------A--R------------A--ARKIL----GPVIQVLN------TYSG---------IV-ET-L------V-S--A--D-P-M-P-T-AIIW-G--------------------CLKS-----------------------------------------------------------V-ID-------------------------------------C-S--------------------------QR---F-----LELY------E-KISD--Q----IKRLNTHIT-------VLTEYEDLFDH------------------------------------------------S-ATMRELLQASYIDII-R------------FWR--RV-DKEC-NRC-V----------A------------------NR------------------------A---FRA-----I------APFS--------------------------------------------TEK--LD-GII------------TS------------I---GDTADSMS---RLIPAV---QE--------RLDR---------------------------------------------------------------------GERENAAEE----------------------R-RLAGIAR----------------------E-----
>GAT22366.1
--------------------EDSSEN--V-----GGTGS-TAFA----RALE--------------E--YI--N--K-----P---R---S----A-R------SK-TPHFLKKLQEQQRS-G-------------------------------------------------------------------------AN---LTGDAV-KK---D---L---F-LLDR-----QA------T--------D----R------------------------TA------------------A--R------------A--ARKIL----GPVIQVLN------TYSG---------IV-ET-L------V-S--A--D-P-M-P-T-AIIW-G--------------------CLKS-----------------------------------------------------------V-ID-------------------------------------C-S--------------------------QR---F-----LELY------E-KISD--Q----IKRLNTHIT-------VLTEYEDLFDH------------------------------------------------S-ATMRELLQASYIDII-R------------FWR--RV-DKEC-NRC-V----------A------------------NR------------------------A---FRA-----I------APFS--------------------------------------------TEK--LD-GII------------TS------------I---GDTADSMS---RLIPAV---QE--------RLDR---------------------------------------------------------------------GERENAAEE----------------------R-RLAGIAR----------------------E-----
>OJI82825.1
--------------------EESSEN--V-----GGAGS-TAFA----RALE--------------E--YI--N--K-----P---R---S----A-R------SK-TPQFLKKLQEQQRS-G-------------------------------------------------------------------------SN---LTGDAI-KK---D---L---F-LLDR-----QA------T--------D----R------------------------TA------------------A--R------------A--ARKIL----GPVIQVLN------TYSG---------IV-ET-L------V-S--A--D-P-M-P-T-AIIW-G--------------------CLKS-----------------------------------------------------------V-ID-------------------------------------C-S--------------------------QR---F-----LELY------E-KISD--Q----IKRLNTHIT-------VLTEYEDLFDH------------------------------------------------S-ATMRELLQASYIDII-R------------FWR--RV-DKEC-NRC-V----------A------------------NR------------------------A---FRA-----I------APFS--------------------------------------------TEK--LD-GII------------TS------------I---GDTADSMS---RLIPAV---QE--------RLDR---------------------------------------------------------------------GERENAAEE----------------------R-RLAGIAR----------------------E-----
>OJJ77785.1
--------------------GDTGET--V-----GATGS-SAFA----RAVE--------------E--YI--N--K-----P---R---S----A-R------SK-TPDFIKKLQEQQRS-G-------------------------------------------------------------------------SP---LTGDAV-KK---D---L---F-LLDR-----QA------T--------D----R------------------------TA------------------A--R------------A--ARKIL----GPVIQVLN------TYSG---------IV-DA-L------V-S--A--D-P-M-P-T-AIIW-G--------------------CLKS-----------------------------------------------------------V-ID-------------------------------------C-S--------------------------QR---F-----LELY------E-KISD--Q----IKRLNTHIT-------VLTEYEDLFDH------------------------------------------------S-ATMRELLQASYIDII-R------------FWR--RV-DKEC-NRC-V----------A------------------NR------------------------A---FRA-----I------APFS--------------------------------------------TDK--LD-GII------------KS------------I---GDTADSMS---RLIPAV---QE--------RLDR---------------------------------------------------------------------GERENAAEE----------------------R-RLAGIAR----------------------E-----
>OJZ90838.1
--------------------EDSSEN--V-----GGTGS-TAFA----RALE--------------E--YI--N--K-----P---R---S----A-R------SK-TPHFLKKLQEQQRS-G-------------------------------------------------------------------------AN---LTGDAV-KK---D---L---F-LLDR-----QA------T--------D----R------------------------TA------------------A--R------------A--ARKIL----GPVIQVLN------TYSG---------IV-ET-L------V-S--A--D-P-M-P-T-AIIW-G--------------------CLKS-----------------------------------------------------------V-ID-------------------------------------C-S--------------------------QR---F-----LELY------E-KISD--Q----IKRLNTHIT-------VLTEYEDLFDH------------------------------------------------S-ATMRELLQASYIDII-R------------FWR--RV-DKEC-NRC-V----------A------------------NR------------------------A---FRA-----I------APFS--------------------------------------------TEK--LD-GII------------TS------------I---GDTADSMS---RLIPAV---QE--------RLDR---------------------------------------------------------------------GERENAAEE----------------------R-RLAGIAR----------------------E-----
>OOF98974.1
--------------------QDTPEDAAA-----AAASS-TAFT----RALE--------------E--YI--N--K-----P---R---S----A-K------SK-TPQFLQKLQEQQRS-G-------------------------------------------------------------------------TP---LTGDVI-KE---D---L---V-QLER-----RA------E--------D----R------------------------TA------------------A--R------------A--ARKIL----RPVVQVLN------TYSG---------LV-DT-L------V-S--A--D-P-M-P-T-AIIW-G--------------------CLRS-----------------------------------------------------------V-ID-------------------------------------C-S--------------------------QR---F-----LELY------E-KISD--Q----IKQLNTHLA-------ILTEYEELFAH------------------------------------------------S-ATMRELLQTSYIDII-R------------FWR--RV-DKEC-NRC-V----------A------------------NR------------------------A---FRA-----M------TNFS--------------------------------------------TEK--LN-GII------------TS------------I---GNTADSMS---RLVPAV---QE--------RVER---------------------------------------------------------------------GERENAAEE----------------------R-RLAGIAR----------------------E-----
>OQD99327.1
--------------------ENATED-VG-----ATGGS-AAFA----RALD--------------E--YI--N--K-----P---R---S----T-K------SK-TRQFFQKLQEQQRS-G-------------------------------------------------------------------------VP---IAGA-I-KN---D---I---I-QLER-----QA------D--------D----R------------------------TA------------------A--R------------A--ARKIL----GPVVQVLS------AYSG---------IV-DV-L------V-S--A--D-P-M-P-T-AIIW-G--------------------CLRS-----------------------------------------------------------A-IE-------------------------------------G-S--------------------------KR---F-----LELY------D-KISD--Q----IKKLNTHLV-------VLSEYEELFDH------------------------------------------------S-STMRELLQTSYIDII-R------------FWR--RV-DKEC-NRC-V----------A------------------NR------------------------A---LRA-----M------AKFS--------------------------------------------IEK--ID-GIV------------TS------------I---ANTADSMG---RLVPVV---QE--------RVDR---------------------------------------------------------------------GERENAAEE----------------------R-RLAGIAR----------------------E-----
>OWW37706.1
--------------------EDSREN--V-----GATGS-TAFA----RALE--------------E--YI--N--K-----P---R---S----A-R------SK-TPQFLKKLQEQQRS-G-------------------------------------------------------------------------ST---LTGDAV-KK---D---L---F-LLDR-----QA------T--------D----R------------------------TA------------------A--R------------T--ARKIL----GPVIQVLN------TYSG---------IV-ET-L------V-S--A--D-P-M-P-T-AIIW-G--------------------CLKS-----------------------------------------------------------V-ID-------------------------------------C-S--------------------------QR---F-----LELY------E-KISE--Q----IKRLNTHIT-------VLTEYEDLFDH------------------------------------------------S-ATMRELLQASYIDII-R------------FWR--RV-DKEC-NRC-V----------A------------------NR------------------------A---FRA-----I------APFS--------------------------------------------TEK--LD-SII------------TS------------I---GDTADSMS---RLIPAV---QE--------RLDR---------------------------------------------------------------------GERENAAEE----------------------R-RLAGIAR----------------------E-----
>PYH94744.1
--------------------QNIAED-AG-----AAAGS-AAFA----RALE--------------E--YI--K--K-----P---R---S----A-K------SK-TPQFLQKLQEQQRS-G-------------------------------------------------------------------------TP---LTGDVI-KK---D---I---I-QLER-----QA------D--------D----R------------------------TA------------------A--R------------T--ARKIL----APVVQVLN------AYSG---------LV-DT-L------V-S--A--D-P-M-P-T-AIIW-G--------------------CLRA-----------------------------------------------------------V-ID-------------------------------------C-S--------------------------QR---F-----LELY------D-KISD--Q----IKTLSTHLV-------VLTEYEELFDR------------------------------------------------S-ATMRELLQASYIDII-R------------FWR--RV-DKEC-NRC-V----------A------------------SR------------------------A---LRA-----M------TKFS--------------------------------------------TDK--ID-GIV------------AS------------I---GNTADSMS---RLVPAV---QE--------RVDR---------------------------------------------------------------------GERENAAEE----------------------R-RLAGIAR----------------------E-----
>PYI00733.1
--------------------EDT----KD-----AAAGS-AAFA----RALE--------------E--YI--N--K-----P---R---S----A-K------SK-TPQFLRKLQDQQRS-G-------------------------------------------------------------------------TP---LTGDVI-KA---D---I---I-QLER-----RA------E--------D----R------------------------TG------------------A--R------------A--ARKIL----SPIVQVLN------TYSG---------IV-DT-L------V-S--A--D-P-M-P-T-AIIW-G--------------------CLRA-----------------------------------------------------------V-ID-------------------------------------C-S--------------------------QR---F-----LELY------E-KISD--P----IKQLKTHLA-------ILTEYEELFDH------------------------------------------------S-ATMRGLLQASYIDII-R------------FWR--RV-DKEC-NRC-V----------A------------------NR------------------------A---LRA-----M------TKFS--------------------------------------------TDK--LN-GII------------TS------------I---GNTADSMT---RLVPAV---QE--------RMDR---------------------------------------------------------------------GERENAAEE----------------------R-RVAGIAR----------------------E-----
>RDH21351.1
--------------------EDSREN--V-----GATGS-TAFA----RALE--------------E--YI--N--K-----P---R---S----A-R------SK-TPQFLKKLQEQQRS-G-------------------------------------------------------------------------SK---LTGDAV-KK---D---L---F-LLDR-----QA------T--------D----R------------------------TA------------------A--R------------A--ARKIL----GPVIQVLN------TYSG---------IV-ET-L------V-S--A--D-P-M-P-T-AIIW-G--------------------CLKS-----------------------------------------------------------V-ID-------------------------------------C-S--------------------------QR---F-----LELY------E-KISD--Q----IKRLNTHIT-------VLTEYEDLFDH------------------------------------------------S-ATMRELLQASYIDII-R------------FWR--RV-DKEC-NRC-V----------A------------------NR------------------------A---FRA-----I------APFS--------------------------------------------TEK--LD-SII------------TS------------V---GDTADSMS---RLIPAV---QE--------RLDR---------------------------------------------------------------------GERENAAEE----------------------R-RLAGIAR----------------------E-----
>RDH36433.1
--------------------DDFREN--V-----GATGS-TAFA----RALE--------------E--YI--N--K-----P---R---S----A-R------SK-TPQFLKKLQEQQRS-G-------------------------------------------------------------------------ST---LTGDAV-KK---D---L---F-LLDR-----QA------T--------D----R------------------------TA------------------A--R------------A--ARKIL----GPVIQVLN------TYSG---------IV-ET-L------V-S--A--D-P-M-P-T-AIIW-G--------------------CLKS-----------------------------------------------------------V-ID-------------------------------------C-S--------------------------QR---F-----LELY------E-KISD--Q----IKRLNTHIT-------VLTEYEDLFDH------------------------------------------------S-ATMRELLQASYIDII-R------------FWR--RV-DKEC-NRC-V----------A------------------NR------------------------A---FRA-----I------APFS--------------------------------------------TEK--LD-SII------------TS------------I---GDTADSMS---RLIPAV---QE--------RLDR---------------------------------------------------------------------GERENAAEE----------------------R-RLAGIAR----------------------E-----
>RDK38787.1
--------------------EDSREN--V-----GATGS-TAFA----RALE--------------E--YI--N--K-----P---R---S----A-R------SK-TPQFLKKLQEQQRS-G-------------------------------------------------------------------------SK---LTGDAV-KK---D---L---F-LLDR-----QA------T--------D----R------------------------TA------------------A--R------------A--ARKIL----GPVIQVLN------TYSG---------IV-ET-L------V-S--A--D-P-M-P-T-AIIW-G--------------------CLKS-----------------------------------------------------------V-ID-------------------------------------C-S--------------------------QR---F-----LELY------E-KISD--Q----IKRLNTHIT-------VLTEYEDLFDH------------------------------------------------S-ATMRELLQASYIDII-R------------FWR--RV-DKEC-NRC-V----------A------------------NR------------------------A---FRA-----I------APFS--------------------------------------------TEK--LD-SII------------TS------------V---GDTADSMS---RLIPAV---QE--------RLDR---------------------------------------------------------------------GERENAAEE----------------------R-RLAGIAR----------------------E-----
>XP_001394383.2
--------------------EDSREN--V-----GATGS-TAFA----RALE--------------E--YI--N--K-----P---R---S----A-R------SK-TPQFLKKLQEQQRS-G-------------------------------------------------------------------------SK---LTGDAV-KK---D---L---F-LLDR-----QA------T--------D----R------------------------TA------------------A--R------------A--ARKIL----GPVIQVLN------TYSG---------IV-ET-L------V-S--A--D-P-M-P-T-AIIW-G--------------------CLKS-----------------------------------------------------------V-ID-------------------------------------C-S--------------------------QR---F-----LELY------E-KISD--Q----IKRLNTHIT-------VLTEYEDLFDH------------------------------------------------S-ATMRELLQASYIDII-R------------FWR--RV-DKEC-NRC-V----------A------------------NR------------------------A---FRA-----I------APFS--------------------------------------------TEK--LD-SII------------TS------------V---GDTADSMS---RLIPAV---QE--------RLDR---------------------------------------------------------------------GERENAAEE----------------------R-RLAGIAR----------------------E-----
>XP_025392056.1
--------------------EDASET--V-----GGTGS-TAFA----RALE--------------E--YI--N--K-----P---R---S----A-R------SK-TPQFLKKLQEQQRS-G-------------------------------------------------------------------------SV---LTGDAI-KK---D---L---F-LLDR-----QA------T--------D----R------------------------TA------------------A--R------------A--ARKIL----GPVIQVLN------TYSG---------IV-ET-L------V-S--A--D-P-M-P-T-AIIW-G--------------------CLKS-----------------------------------------------------------V-ID-------------------------------------C-S--------------------------QR---F-----LELY------E-KISD--Q----IKRLNTHIT-------VLTEYEDLFDH------------------------------------------------S-ATMRELLQASYIDII-R------------FWR--RV-DKEC-NRC-V----------A------------------NR------------------------A---FRA-----I------APFS--------------------------------------------TEK--LD-GII------------TS------------I---GDTADSMS---RLIPAV---QE--------RLDR---------------------------------------------------------------------GERENAAEE----------------------R-RLAGIAR----------------------E-----
>XP_025455167.1
--------------------EDSREN--V-----GATGS-TAFA----RALE--------------E--YI--N--K-----P---R---S----A-R------SK-TPQFLKKLQEQQRS-G-------------------------------------------------------------------------SK---ITGDAV-KK---D---L---F-LLDR-----QA------T--------D----R------------------------TA------------------A--R------------A--ARKIL----GPVIQVLN------TYSG---------IV-ET-L------V-S--A--D-P-M-P-T-AIIW-G--------------------CLKS-----------------------------------------------------------V-ID-------------------------------------C-S--------------------------QR---F-----LELY------E-KISD--Q----IKRLNTHIT-------VLTEYEDLFDH------------------------------------------------S-ATMRELLQASYIDII-R------------FWR--RV-DKEC-NRC-V----------A------------------NR------------------------A---FRA-----I------APFS--------------------------------------------TEK--LD-SII------------TS------------V---GDTADSMS---RLIPAV---QE--------RLDR---------------------------------------------------------------------GERENAAEE----------------------R-RLAGIAR----------------------E-----
>XP_025462278.1
--------------------QDT---HDA-----AAASS-TAFA----RALE--------------E--YI--N--K-----P---R---S----S-K------SK-TPPFIQKLQEQQRS-G-------------------------------------------------------------------------VP---LTGDVI-KE---D---I---V-QLER-----RA------E--------D----R------------------------TA------------------A--R------------A--ARKIL----KPVVQVLS------TYSG---------LV-DS-L------V-S--A--D-P-M-P-T-AIIW-G--------------------CLRA-----------------------------------------------------------V-ID-------------------------------------C-S--------------------------QR---F-----LELY------E-KISD--Q----IKQLNTHLA-------ILTEYEELFDH------------------------------------------------S-ATMRELLQTSYIDII-R------------FWR--RV-DKEC-NRC-V----------A------------------NR------------------------A---FRA-----M------TSFS--------------------------------------------VDK--LN-GII------------TS------------I---GNTADSMS---QLVPAV---QE--------RVER---------------------------------------------------------------------GERENAAEE----------------------R-RLAGIAR----------------------E-----
>XP_025482799.1
--------------------EESSEN--V-----GGAGS-TAFA----RALE--------------E--YI--N--K-----P---R---S----A-R------SK-TPQFLKKLQEQQ----------------------------------------------------------------------------------------------H---L---F-LLDR-----QA------T--------D----R------------------------TA------------------A--R------------A--ARKIL----GPVIQVLN------TYSG---------IV-EI-L------V-S--A--D-P-M-P-T-AIIW-G--------------------CLKS-----------------------------------------------------------V-ID-------------------------------------C-S--------------------------QR---F-----LELY------E-KISD--Q----IKRLNTHIT-------VLTEYEDLFDH------------------------------------------------S-ATMRELLQASYIYII-R------------FWR--RV-DKEC-NRC-V----------A------------------NR------------------------A---FRA-----I------APFS--------------------------------------------TEK--LD-GII------------TS------------I---GDTADSMS---RLIPAV---QE--------RLDR---------------------------------------------------------------------GERENAAEE----------------------R-RLAGIAR----------------------E-----
>XP_025515287.1
--------------------EDFSEN--V-----GGTGS-TAFA----RALE--------------E--YI--N--K-----P---R---S----A-R------SK-TPHFLKKLQEQQRS-G-------------------------------------------------------------------------AN---LTGDAV-KK---D---L---F-LLDR-----QA------T--------D----R------------------------TA------------------A--R------------A--ARKIL----GPVIQVLN------TYSG---------IV-ET-L------V-S--A--D-P-M-P-T-AIIW-G--------------------CLKS-----------------------------------------------------------V-ID-------------------------------------C-S--------------------------QR---F-----LELY------E-KISD--Q----IKRLNTHIT-------VLTEYEDLFDH------------------------------------------------S-ATMRELLQASYIDII-R------------FWR--RV-DKEC-NRC-V----------A------------------NR------------------------A---FRA-----I------APFS--------------------------------------------TEK--LD-GII------------TS------------I---GDTADSMS---RLIPAV---QE--------RLDR---------------------------------------------------------------------GERENAAEE----------------------R-RLAGIAR----------------------E-----
>XP_025541222.1
--------------------EDSSEN--V-----GGAGS-TAFA----RALE--------------E--YI--N--K-----P---R---S----P-R------SK-TPQFLKKLQKQQRS-G-------------------------------------------------------------------------SI---LTGDAI-KK---D---L---F-LLDR-----QA------T--------D----R------------------------TA------------------A--R------------A--ARKIL----GPVIQVLN------TYSG---------IV-ET-L------V-S--A--D-P-M-P-T-AIIW-G--------------------CLKS-----------------------------------------------------------V-ID-------------------------------------C-S--------------------------QR---F-----LELY------E-KISD--Q----IKRLNTHIT-------VLTEYEDLFDH------------------------------------------------S-ATMRELLQASYIDII-R------------FWR--RV-DKEC-NRC-V----------A------------------NR------------------------A---FRA-----I------APFS--------------------------------------------TEK--LD-GII------------TS------------I---GDTADSMS---RLIPAV---QE--------RLDR---------------------------------------------------------------------GERENAAEE----------------------R-RLAGIAR----------------------E-----
>XP_025561461.1
--------------------EDSSEN--V-----GGTGS-TAFA----RALE--------------E--YI--N--K-----P---R---S----A-R------SK-TPQFLKKLQEQQCS-G-------------------------------------------------------------------------SI---LTGDAI-KK---D---L---F-LLDR-----QA------T--------D----R------------------------TA------------------A--R------------A--ARKIL----GPVIQVLN------TYSG---------IV-ET-L------V-S--A--D-P-M-P-T-AIIW-G--------------------CLKS-----------------------------------------------------------V-ID-------------------------------------C-S--------------------------QR---F-----LELY------E-KISD--Q----IKRLNTHIT-------VLTEYEDLFDH------------------------------------------------S-ATMRELLQASYIDII-R------------FWR--RV-DKEC-NRC-V----------A------------------NR------------------------A---FRA-----I------APFS--------------------------------------------TEK--LD-GII------------TS------------I---GDTADSMS---RLIPAV---QE--------RLDR---------------------------------------------------------------------GERENAAEE----------------------R-RLAGIAR----------------------E-----
>XP_025570016.1
--------------------EDTHEEAAP-----AAAGS-TAFA----RALE--------------E--YI--N--K-----P---R---S----A-K------SK-TPQFLRKLQEQQRS-G-------------------------------------------------------------------------TP---LTGDVI-KT---D---I---I-QLER-----QA------E--------D----R------------------------TA------------------A--R------------A--ARKIL----SPVVQVLN------AYSG---------LV-DT-L------V-S--A--D-P-M-P-T-AIIW-G--------------------CLRA-----------------------------------------------------------V-ID-------------------------------------C-S--------------------------QR---F-----LELY------E-KISD--Q----IKQLKTHLT-------ILTEYEELFDH------------------------------------------------S-ATMRELLQASYIDII-R------------FWR--RV-DKEC-NRC-V----------A------------------NR------------------------A---LRA-----M------TKFS--------------------------------------------TDK--LN-GIV------------TS------------M---GNTADYMS---RLVPAV---QE--------RMDR---------------------------------------------------------------------GERENAAEE----------------------R-RVAGIAR----------------------E-----
>CBF69403.1
---------MDIS-S--------IEPRSA-----PPTKP-DLWQ----RAFD------------------D--L--R-----P--ED---Q----E---LIKSVSM-P---SCN----KKIEC--------------------------------------------------------------------NGE-NNSS--A---IV-SRLRILSE-----LVESVK-----IQ------Y------Q-T----D------------------------------------QEN-----S--R---------IK------EPA----QRIVKAVP------NFQS---------FI-QK-A------V-A--I--DPT-G-H-A-TSVW-A--------------------IVSL-----------------------------------------------------------G-FT-----------K---------------------------E--------------------------A-----------------------WLE--S----CASLTNVIT-------RYSLVEDEYRK--N--------------------------------------PT----TD-EHVETALVQVYAAVL-T------------FAA--RA-QSLY-DR-G-------R---A------------------VW------------------------I---WKS-----V--T-SYARSLDLSIARIKTSRSTM-NQLPIESLLVT--------------KSIPGDS--LT-ELR------------KS------------I---AEAEFHLQ---KWFQIV---D-------CYEQ-R-------------------------------------------------------------ERVN--------RLLEV---------------------AD-NMLSSAN-------EPHDKI---------D---L-
>XP_664073.1
---------MDIS-S--------IEPRSA-----PPTKP-DLWQ----RAFD------------------D--L--R-----P--ED---Q----E---LIKSVSM-P---SCN----KKIEC--------------------------------------------------------------------NGE-NNSS--A---IV-SRLRILSE-----LVESVK-----IQ------Y------Q-T----D------------------------------------QEN-----S--R---------IK------EPA----QRIVKAVP------NFQS---------FI-QK-A------V-A--I--DPT-G-H-A-TSVW-A--------------------IVSL-----------------------------------------------------------G-FT-----------K---------------------------E--------------------------A-----------------------WLE--S----CASLTNVIT-------RYSLVEDEYRK--N--------------------------------------PT----TD-EHVETALVQVYAAVL-T------------FAA--RA-QSLY-DR-G-------R---A------------------VW------------------------I---WKS-----V--T-SYARSLDLSIARIKTSRSTM-NQLPIESLLVT--------------KSIPGDS--LT-ELR------------KS------------I---AEAEFHLQ---KWFQIV---D-------CYEQ-R-------------------------------------------------------------ERVN--------RLLEV---------------------AD-NMLSSAN-------EPHDKI---------D---L-
>CCD43916.1
---M-------P-------PQKTVSFKLQ-----VKTDA-SPFN----RALE--------------E--YI--K--------R---R---G----K-K------SK-TSQLIADLQSSPKP--------------------------------------------------------------------------------LSKQDV-NN---A---L---K-QLEK-----ET------T--------D----S------------------------AV------------------T--R------------N--IRKVL----RPVITVLA------DYSG---------VV-DT-M------S-N--A--D-P-M-P-T-AIIW-G--------------------CMKV-----------------------------------------------------------V-ID-------------------------------------T-S--------------------------KR---Y-----LNLY------D-DIKN--Q----LEDITLQLN-------VLTEFEELFGD------------------------------------------------S-KTMQELLQMTYIDVI-R------------FWI--RV-DKEC-HRC-V----------A------------------NR------------------------M---GRA-----L------SSFS--------------------------------------------TSK--LD-VII------------KD------------I---EKNADRVS---KLVPVV---QE--------RVQK---------------------------------------------------------------------GEREDAAEE----------------------R-RLAGIAR----------------------D-----
>EMR87167.1
---M-------P-------PQKTVSFKLQ-----VKTDA-SPFN----RALE--------------E--YI--K--------R---R---G----K-K------SK-TSQLIADLQSSPKP--------------------------------------------------------------------------------LSKQDV-NN---A---L---K-QLEK-----ET------T--------D----S------------------------AV------------------T--R------------N--IRKVL----RPVITVLA------DYSG---------VV-DT-M------S-N--A--D-P-M-P-T-AIIW-G--------------------CMKV-----------------------------------------------------------V-ID-------------------------------------T-S--------------------------KR---Y-----LNLY------D-DIKN--Q----LEDITLQLN-------VLTEFEELFGD------------------------------------------------S-KTMQELLQMTYIDVI-R------------FWI--RV-DKEC-HRC-V----------A------------------NR------------------------M---GRA-----L------SSFS--------------------------------------------TSK--LD-VII------------KD------------I---EKNADRVS---KLVPVV---QE--------RVQK---------------------------------------------------------------------GEREDAAEE----------------------R-RLAGIAR----------------------D-----
>XP_024547508.1
---M-------P-------PQKTVSFKLQ-----VKTDA-SPFN----RALE--------------E--YI--K--------R---R---G----K-K------SK-TSQLIADLQSSPKP--------------------------------------------------------------------------------LSKQDV-NN---A---L---K-QLEK-----ET------T--------D----S------------------------AV------------------T--R------------N--IRKVL----RPVITVLA------DYSG---------VV-DT-M------S-N--A--D-P-M-P-T-AIIW-G--------------------CMKV-----------------------------------------------------------V-ID-------------------------------------T-S--------------------------KR---Y-----LNLY------D-DIKN--Q----LEDITLQLN-------VLTEFEELFGD------------------------------------------------S-KTMQELLQMTYIDVI-R------------FWI--RV-DKEC-HRC-V----------A------------------NR------------------------M---GRA-----L------SSFS--------------------------------------------TSK--LD-VII------------KD------------I---EKNADRVS---KLVPVV---QE--------RVQK---------------------------------------------------------------------GEREDAAEE----------------------R-RLAGIAR----------------------D-----
>PQE09952.1
-----------------------MYIEPV-----PKDEP-SNFK----RALD--------------E--YV--N--------R---R---G----K-K------SK-TPQFIADLQKSSKL--------------------------------------------------------------------------------PSKEDV-ND---A---M---K-TLEK-----ES------T--------D----S------------------------KV------------------T--R------------N--IRKIL----RPVITVLD------DYSG---------VV-DT-L------S-N--A--D-P-M-P-T-AIIW-G--------------------CMKV-----------------------------------------------------------V-IN-------------------------------------T-S--------------------------KR---Y-----LNLY------D-DIKD--Q----LSDITIQLN-------ILTEFEELFGQ------------------------------------------------S-QTMQELLQMSYIDVI-R------------FWV--RV-DKEC-HRCEV----------A------------------NR------------------------M---GRA-----L------SSFS--------------------------------------------TSK--LD-GII------------KD------------I---ERNAERVS---QLVPVV---QE--------RIQR---------------------------------------------------------------------GERENAAEE----------------------R-RLAGIAR----------------------D-----
>CEF84263.1
-------------------------------------MA-SLWD----HAFQ--------------N--LS--A--E---------D---------------K--D-T---LR----------P-----------------------------------------------------------------------EDTEL---QPKA-MD---ITK-L---VETAKE-----NC---------------E-R--K--------------------Q---WVLY-KD--DQ---------G--K---------EV-K--FRDKL----EEVVGLFE------KFIA---------AG-DA-A------V-S--Y--D-P-A-H-A-ALPW-A--------------------AVRA-----------------------------------------------------------L-L-------------------------------------------------------------------------------QTY------G-AMIE--G----VKAVSTIVF-------TYTTIETRVLL--R--------------------------------------ESQ---VT-KQLSASLVTLYSSAL-R------------FLA--SA-TRYY-SK----------NT-F------------------KR------------------------L---MS--------------------------------------SLHRN-----------------ASSV--VE-API------------LV------------I---EKQEKEVY---KLVSLA---E-------REVQGTD------------------------LQ---------------------------------------------------------------------------KIITLVE-------SSVRTS---------G---E-
>XP_011328640.1
-------------------------------------MA-SLWD----HAFQ--------------N--LS--A--E---------D---------------K--D-T---LR----------P-----------------------------------------------------------------------EDTEL---QPKA-MD---ITK-L---VETAKE-----NC---------------E-R--K--------------------Q---WVLY-KD--DQ---------G--K---------EV-K--FRDKL----EEVVGLFE------KFIA---------AG-DA-A------V-S--Y--D-P-A-H-A-ALPW-A--------------------AVRA-----------------------------------------------------------L-LQ-------------------------------------V-T--------------------------VN---D-----CQTY------G-AMIE--G----VKAVSTIVF-------TYTTIETRVLL--R--------------------------------------ESQ---VT-KQLSASLVTLYSSAL-R------------FLA--SA-TRYY-SK----------NT-F------------------KR------------------------L---MS--------------------------------------SLHRN-----------------ASSV--VE-API------------LV------------I---EKQEKEVY---KLVSLA---E-------REVQGTD------------------------LQ---------------------------------------------------------------------------KIITLVE-------SSVRTS---------G---E-
>CEF85670.1
---Q------TE------AIEEDSQPGEK-----PSSKS-DLWD----KALT--------------H--LS--K--S-------------------------EYDRDIVA-IVKTFTGNPIGDNATA---------------------------------------DGRPSSTK-------------------D-LAK---DISERM-AQ-------A---IQDGQH-----SR-------------E-Q-R--E------------------------WK-V----TVGHKEY---------------------S--ARGMV----DKTVDILN------KFVA---------VG-DV-A------V-S--F--D-P-V-H-A-ALPW-A--------------------AVRF-----------------------------------------------------------VLVT---------------------------------------L--------------------------AA---G-----SELR------S-QIIF--G----LAKVTSLIL-------QCDTYRRIYLT--LDP--------------------------------TLRPAAD---IL-DLLETSIVHSYVNSL-L------------FLG--FA-IHRQGSR--------------------------------SR------------------------M---VSA-----P---FKLNEVE----------------------------------------------------SYI------------ES------------L---QESGDQLS---RAADDC---E-------KQCNLQN-------RT-------GV---------------------------------------------K-------------------------------------ELLRYAK-------ESHQSM---------Q-----
>EGU86709.1
---Q------TE------ANEEDTQSEGK-----PSSKS-DLWD----KALA--------------H--LI--E--S-------------------------ESDRDIVA-IVKTFARNPVGDNATA---------------------------------------DGRPSSTE-------------------D-IAK---DISERM-AQ-------A---IQDGQH-----GR-------------E-H-R--E------------------------WK-V----TIGHKEY---------------------S--ARGLV----DKTVNILN------KFVG---------VG-DV-A------V-S--F--D-P-V-H-A-ALPW-A--------------------AVRF-----------------------------------------------------------VLVT---------------------------------------L--------------------------TA---S-----SEIR------S-QIIV--G----LAKVTSLIL-------QCDTYRRIYMA--PDI--------------------------------TLRPPAD---IL-DLLEKSIVQTYVKSL-L------------FLG--FA-IHRQGSK--------------------------------SR------------------------M---VSA-----P---FKMNELE----------------------------------------------------SYI------------ES------------L---QESGDQLS---QAADNC---E-------KQCNLQN-------RT-------GV---------------------------------------------K-------------------------------------ELLKYAK-------ESHQIM---------Q-----
>EWY79322.1
---Q------TE------ANEEDTQSEGK-----PSSKS-DLWD----KALA--------------H--LI--E--S-------------------------ESDRDIVA-IVKTFARNPVGDNATA---------------------------------------DGRPSSTE-------------------D-IAK---DISERM-AQ-------A---IQDGQH-----GR-------------E-H-R--E------------------------WK-V----TIGHKEY---------------------S--ARGLV----DKTVNILN------KFVG---------VG-DV-A------V-S--F--D-P-V-H-A-ALPW-A--------------------AVRF-----------------------------------------------------------VLVT---------------------------------------L--------------------------TA---S-----SEIR------S-QIIV--G----LAKVTSLIL-------QCDTYRRIYMA--PDI--------------------------------TLRPPAD---IL-DLLEKSIVQTYVKSL-L------------FLG--FA-IHRQGSK--------------------------------SR------------------------M---VSA-----P---FKMNEVE----------------------------------------------------SYI------------ES------------L---QESGDQLS---QAADNC---E-------KQCNLQN-------RT-------GV---------------------------------------------K-------------------------------------ELLKYAK-------ESHQIM---------Q-----
>EXA29912.1
---Q------SE------ASEEDMQSEGN-----PSSKS-DLWD----KALA--------------H--LS--E--S-------------------------EYDRYIVA-IVKTFARNPVGDNAPA---------------------------------------DGRPSSTE-------------------D-IAK---DISERM-AQ-------A---IQDGQH-----GR-------------E-Q-R--E------------------------WK-V----TIGDKEY---------------------S--ARGLV----DKTVNILN------KFVG---------VG-DV-A------V-S--F--D-P-V-H-A-ALPW-A--------------------AVRF-----------------------------------------------------------VLVT---------------------------------------L--------------------------TA---S-----SELR------S-QIIV--G----LTKVTSLIL-------QCDTYRRIYMA--HDL--------------------------------TLRPPTD---IL-DLLETSIVQTYVRSL-L------------FLG--FV-VDCQGSK--------------------------------SR------------------------M---VSA-----A---FKINKAE----------------------------------------------------SYI------------ES------------L---QQSGDQLS---QAADNC---E-------TQCSLQN-------RA-------GV---------------------------------------------K-------------------------------------ELLSYAK-------ESHQIM---------Q-----
>EXA30335.1
---Q------TE------ANEEDTQSERK-----PSSKS-DLWD----KALA--------------H--LS--E--S-------------------------EYDRDIVA-IVKTFAENPIGDNATA---------------------------------------NGRPSSTE-------------------D-LAK---DIGERM-TQ-------A---IQDGQH-----GR-------------E-Q-R--E------------------------WK-V----TIGDKEY---------------------S--VRGLV----DKTINILN------KFVG---------VG-DV-A------A-S--F--D-P-A-H-A-ALPW-A--------------------AVRF-----------------------------------------------------------VLVT---------------------------------------L--------------------------TA---S-----SELR------S-QIIF--G----FAKVTSLIL-------QCDTYRRIYMA--PDP--------------------------------ALRPPAD---IL-DLLETSIVQTYVRSL-L------------FLG--FA-IHRQGSK--------------------------------SC------------------------M---VSA-----P---FKMDEVE----------------------------------------------------SYI------------GS------------L---QESGDQLS---RAADNC---E-------KQCSLQN-------RA-------GV---------------------------------------------K-------------------------------------ELLSYAK-------ESHQIM---------Q-----
>EXK77339.1
---Q------SE------ASEEDMQSEGN-----PSSKS-DLWD----KALA--------------H--LS--E--S-------------------------EYDRDIVA-IVKTFARNPVGDNAPA---------------------------------------DGRPSSAE-------------------D-IAK---DISERM-AQ-------A---IQDGQH-----GR-------------E-Q-R--E------------------------WK-V----TIGDKEY---------------------S--ARGLV----DKTVNILN------KFVG---------VG-DV-A------V-S--F--D-P-V-H-A-ALPW-A--------------------AVRF-----------------------------------------------------------VVVT---------------------------------------L--------------------------TA---S-----SELR------S-QIIV--G----LTKVTSLIL-------QCDTYRRIYMA--HDL--------------------------------TLRPPAD---IL-DLLETSIVQTYVRSL-L------------FLG--IA-VDCQGSK--------------------------------SR------------------------M---VSA-----A---FKINKAE----------------------------------------------------SYI------------ES------------L---QQSGDQLS---QAADNC---E-------TQCSLQN-------RA-------GV---------------------------------------------K-------------------------------------ELLSYAK-------ESHQIM---------Q-----
>EXL39970.1
---Q------TE------ANEEDTQSEGK-----PSSKS-DLWG----KALA--------------H--LS--E--S-------------------------ESDRDLVA-IVKTFAENPIGDNATA---------------------------------------NGRPSSTE-------------------N-LAK---DISERM-AQ-------A---IQDGQH-----GR-------------E-Q-R--E------------------------WK-V----TIGDKEY---------------------S--ARGLV----DKTVNILN------KFVG---------VG-DV-A------V-S--F--D-P-V-H-A-ALPW-A--------------------AVRF-----------------------------------------------------------VLVT---------------------------------------L--------------------------TA---S-----SELR------S-QLIF--G----LAKVTSLIL-------QCDTYRRIYMA--PDP--------------------------------TLRPPAD---NS-DLLEKSIVQTYVKSL-L------------FLG--FA-IHRQESK--------------------------------SR------------------------M---VSA-----P---FKMNEVE----------------------------------------------------SYI------------ES------------L---QESGDQLS---RAADNC---E-------KQCSLQN-------RI-------GV---------------------------------------------K-------------------------------------ELLSYAK-------ESHQIM---------Q-----
>EXL65724.1
---Q------TE------ANEEDTQSEGK-----PSSKS-DLWD----KALA--------------H--LI--E--S-------------------------ESDRDIVA-IVKTFARNPVGDNATA---------------------------------------DGRPSSTE-------------------D-IAK---DISERM-AQ-------A---IQDGQH-----GR-------------E-H-R--E------------------------WK-V----TIGHKEY---------------------S--ARGLV----DKTVNILN------KFVG---------VG-DV-A------V-S--F--D-P-V-H-A-ALPW-A--------------------AVRF-----------------------------------------------------------VLVT---------------------------------------L--------------------------TA---S-----SEIR------S-QIIV--G----LAKVTSLIL-------QCDTYRRIYMA--PDI--------------------------------TLRPPAD---IL-DLLEKSIVQTYVKSL-L------------FLG--FA-IHRQGSK--------------------------------SR------------------------M---VSA-----P---FKMNELE----------------------------------------------------SYI------------ES------------L---QESGDQLS---QAADNC---E-------KQCNLQN-------RT-------GV---------------------------------------------K-------------------------------------ELLKYAK-------ESHQIM---------Q-----
>EYB30446.1
---Q------TE------AIEEDSQPGEK-----PSSKS-DLWD----KALT--------------H--LS--K--S-------------------------EYDRDIVA-IVKTFTGNPIGDNATA---------------------------------------DGRPSSTK-------------------D-LAK---DISERM-AQ-------A---IQDRKH-----GR-------------E-Q-R--E------------------------WK-V----TVGHKEY---------------------S--ARGMV----DKTVNILN------KFVA---------VG-DV-A------V-S--F--D-P-V-H-A-ALPW-A--------------------AVRF-----------------------------------------------------------VLVT---------------------------------------L--------------------------TA---R-----SELR------S-QIIF--G----LAKVTSLIL-------QCDTYRCIYMA--PDL--------------------------------TLRPPAD---IL-DFLETSIVQTYVKSL-L------------FLG--FA-IHRQRSK--------------------------------SR------------------------M---ASA-----P---FEINEVE----------------------------------------------------SFI------------ES------------L---QESGDQLS---RAADDC---E-------KQCNLQN-------RT-------GV---------------------------------------------K-------------------------------------ELLRYAK-------ESHQSM---------Q-----
>PCD32415.1
---Q------TE------AIEEDSQPGEK-----PSSKS-DLWD----KALT--------------H--LS--K--S-------------------------EYDRDIVA-IVKTFTGNPIGDNATA---------------------------------------DGRPSSTK-------------------D-LAK---DISERM-AQ-------A---IQDGQH-----SR-------------E-Q-R--E------------------------WK-V----TIGDKEY---------------------S--VRGLV----DKTVNVLN------KFVG---------VG-DV-A------V-S--F--D-P-V-H-A-ALPW-A--------------------AVRF-----------------------------------------------------------VLVT---------------------------------------L--------------------------TA---R-----SELR------S-QIIF--G----LAKVTSLIL-------QCDTYRRIYMA--PDL--------------------------------TLRPPAD---IL-DFLEASIVQTYVKSL-L------------FLG--FA-IHRQRSK--------------------------------SR------------------------M---ASA-----P---FKINEVE----------------------------------------------------SFI------------ES------------L---QESGDQLS---RAADDC---E-------KQCNLQN-------RT-------GV---------------------------------------------K-------------------------------------ELLRYAK-------ESHQSM---------Q-----
>PTD03447.1
---Q------TE------ANEEDTQSEGK-----PSSKS-DLWD----KALA--------------H--LS--E--S-------------------------EYDRDIVA-IVRTFAENPIGDNATA---------------------------------------NGRPSSTE-------------------D-LAK---DIGERM-AQ-------A---IQDGQY-----GR-------------E-Q-R--E------------------------WK-V----TIGDKEY---------------------S--VRGLV----DKTVNILN------KFVG---------VG-DV-A------V-S--F--D-P-V-H-A-ALPW-A--------------------AVRF-----------------------------------------------------------VLVT---------------------------------------L--------------------------TA---S-----SELR------S-QIIV--G----LSKVTSLIL-------QCDTYQRIYMA--PDI--------------------------------TLRPPTD---IL-DLLEKSIVQTYVKSL-L------------FLG--FA-IHRQGSK--------------------------------SR------------------------M---VSA-----P---FKMNEVE----------------------------------------------------SYI------------ES------------L---QESGDQLS---QAADSC---E-------KQCSLQN-------RV-------GV---------------------------------------------K-------------------------------------ELLSYAK-------ESHQIM---------Q-----
>SCO92739.1
---Q------TE------ANEEDTQSKGK-----PSSKS-DLWD----KALA--------------H--LS--E--S-------------------------EYDRDTVA-IVKTFARNPVGDNATA---------------------------------------NGTPSSTE-------------------D-LAK---DISERI-AQ-------A---IQDGQH-----GR-------------E-Q-R--E------------------------WK-V----TIGDKEY---------------------S--ARGLV----DKTVNILN------KFIG---------LG-DV-A------V-S--F--D-P-V-H-A-ALPW-A--------------------AIRF-----------------------------------------------------------VLVA---------------------------------------L--------------------------TA---D-----SELR------S-QIIF--G----LAKVTSLIF-------QCDTYRRIYMA--PDP--------------------------------TLRPPAD---IL-DLLETSIVHTYVKSL-L------------FLG--FA-VDRQGSK--------------------------------SR------------------------L---VSA-----P---FKMNEVE----------------------------------------------------SYI------------ES------------L---QESGDQLS---RAADNC---E-------KQCSLQN-------RA-------GV---------------------------------------------K-------------------------------------ELLSYAK-------ESHQIM---------Q-----
>SCO92770.1
---Q------TE------ANEEDMQSEGK-----PSSKS-DLWD----KALA--------------H--LS--E--S-------------------------EYDRDIVA-IVKTFAENPIGDNATG---------------------------------------NGRPSSTE-------------------G-LAK---DISERM-AQ-------A---IQDGQH-----GK-------------E-Q-C--E------------------------WK-V----TIGDKEY---------------------S--ARGLV----DKIVNILN------KFVG---------VA-DI-A------V-S--F--D-P-V-H-A-ALPW-A--------------------AVRF-----------------------------------------------------------VLVT---------------------------------------L--------------------------TA---D-----SELK------S-QIIF--G----LAKVTSLIL-------QCDTYRRVYMA--ADP--------------------------------TLRPPAD---IL-DLLETSIVQTYVKSL-L------------FLG--FA-THRQGSK--------------------------------SR------------------------M---ASA-----P---FKINEVE----------------------------------------------------SFI------------ES------------L---QKSGDQLS---RAADYC---E-------KQCNLQN-------RT-------GV---------------------------------------------E-------------------------------------ELLRYAK-------ESHQIM---------Q-----
>XP_011328862.1
---Q------TE------AIEEDSQPGEK-----PSSKS-DLWD----KALT--------------H--LS--K--S-------------------------EYDRDIVA-IVKTFTGNPIGDNATA---------------------------------------DGRPSSTK-------------------D-LAK---DISERM-AQ-------A---IQDGQH-----SR-------------E-Q-R--E------------------------WK-V----TVGHKEY---------------------S--ARGMV----DKTVDILN------KFVA---------VG-DV-A------V-S--F--D-P-V-H-A-ALPW-A--------------------AVRF-----------------------------------------------------------VLVT---------------------------------------L--------------------------AA---G-----SELR------S-QIIF--G----LAKVTSLIL-------QCDTYRRIYLT--LDP--------------------------------TLRPAAD---IL-DLLETSIVHSYVNSL-L------------FLG--FA-IHRQGSR--------------------------------SR------------------------M---VSA-----P---FKLNEVE----------------------------------------------------SYI------------ES------------L---QESGDQLS---RAADDC---E-------KQCNLQN-------RT-------GV---------------------------------------------K-------------------------------------ELLRYAK-------ESHQSM---------Q-----
>CEJ57384.1
--------------------MSKALASAS-----RLKPQ-IRLS----QAIA--------------E--FQ--A--DL--TI---------------------DQKAE---FDNHTARMC---------------------------------------------------------------------------------RAPPST-NDVMYLTA-E---IDQQLS-----R------------------K----------------------------H------------------R--R------------C--LGTRT----TSFLQSVQ------QFAG---------LG-DI-L------VGG--S-QN-L---I-A-CGVW-T--------------------LVRMSLL-----------------MLLGFSNYFEK--------------------------------------------------------------------------------------------------------------------------LSH--V----FMIIGRSAP-------RYEKLALLYSR------------------------------------------------S-NTLRSSLCEYFIVTV-H------------LCH--HI-LKFT-KK-S-----------A------------------------------------------------FGK--------------LG--------------------SVLN--------------------------D----------------PE------------L---PEYQSQLE---TWAEEI---K--------GEVNYL-------MA-----Q-RIEE-----------------------------------------QA----------------------------------------NVHTR-------IFSTKS---------R---K-
>XP_007828775.1
--------------------MSQALLRAG-----PLKAD-IRLA----QALS--------------E--FE--A--TL--SS---------------------DDKAR---LRSSKSQSQ---------------------------------------------------------------------------------SKSPTV-DDVMRFTA-E---VDAQAK-----R------------------R--L------------------------GS------------------G--R------------C--FGPRL----TNMLQAMQ------QFAA---------LG-DI-L------VGG--S-QN-L---I-A-CGVW-S--------------------VVRMTIL-----------------AVTLSASGMER--------------------------------------------------------------------------------------------------------------------------LSL--L----FMSAGRSAP-------RYQGLALLYAR------------------------------------------------S-RHIRDYLAEYMTIVV-Q------------VCH--YF-HDFS-HK-S-----------T------------------------------------------------IGQ--------------IT--------------------SSLS--------------------------D----------------SK------------I---RNAEEELK---RWAHLI---K--------DEASFL-------QA-----Q-TTER-----------------------------------------EA----------------------A----------------ENSNIR-------KWLSLS---------I---G-
>CEJ62509.1
--------------------------------------------------------------------------------------------------------------------------MTT-E----------------------P----------------------Q--DA-------------------SRA--RTREIL-DQ---VVK-A---TETQYK-----EN-------------P------RK---------------------------------------------------------D-G--IRATA----HRILNSAL------SFQD---------VI-NN-A------V-K--F--D-PTG-YA--SSAW-A--------------------IVSL-----------------------------------------------------------G-LT-------------------------------------M-A--------------------------KN---H-----ADLR------D-ALLD--S----SGYLADLLS-------RCAFIEDQFFR--D-------------------------------------SGPL--RQN-TQKDRSIIRAYVAIL-Q------------YSA--KV-RRVQ-------------------------------------------------------------------ESGTG-------EKIVE----------------S--ITDG--------------------ASTQ--LA-QLK------------RS------------I---EEEESLLH---RWLLLD---E-------HLHR------------------------------------------------------------------K---------------------A--------EAE----EILSQID-KL---AVNIQKM---------------
>CEJ82927.1
---GAL-PTEQE------QPVVATSIAQP-----EAAPS-SLWE----RAYE--------------S--LR--E--D-----N-------S----S---LIKEYEE-L---LAKHLSSDLSLTSAS--------------------------------------------------------------E-TS---------LDQEKM-QQ-------I---TKHGLE-----SL------N------E-S----R------------------------LK-Y---------TI-A---G--M---------EF-V--VIDQV----AQVSEALI------KFKE---------YV-AD-A------I-K--A--S-P---E-A-SMAW-A--------------------GVCV-----------------------------------------------------------I-LP-----------L---------------------------F--------------------------TN---P-----STVE------A-ANKE--G----FSYVASRMG-------FYSGLEPLLWP--QRVQL-----------------------------RQ-----D---LR-TELATSLVKLYTALI-T------------FHV--ES-ALRF-YR-N-------W---F------------------GR------------------------T---IRD-----M--V-KFEPWE-------------------------S--------------M-------------L------------KS------------V---KDAEAVVG---TNFDKV---N-------DVSVRKG-------VE-------ELGDI--------------------------------------SARLL--------EG------------------------LQ-TQTEVAT-------QQLEVS---------K---E-
>CEJ82920.1
---GAL-PTEEE------QQVVATSIAQP-----EAAPP-SLWE----RAYE--------------N--LR--E--E-----N-------S----S---LIKEYEK-L---LAKHLLSDLSLTTTS--------------------------------------------------------------E-TS---------VDQKKM-QQ-------I---TKLGLE-----SL------N------E-S----R------------------------LK-Y---------TI-A---G--M---------EF-V--VIDQV----AQVSEALI------KFKE---------YV-AD-A------I-K--A--S-P---E-A-SMAW-A--------------------GVCV-----------------------------------------------------------I-LP-----------L---------------------------F--------------------------TN---P-----STVE------A-ANKE--G----FSYVASRMG-------FYSGLEPLLWP--QQVQL-----------------------------RQ-----D---LR-TELETSLVKLYTALI-T------------FHV--ES-ALRF-YR-N-------W---F------------------GR------------------------T---IRD-----M--V-KFEPWE-------------------------S--------------M-------------L------------KS------------V---KDAEAVVG---TYFDKV---N-------DVTVRKG-------IE-------ELGDT--------------------------------------AARLL--------EG------------------------LK-SQTEVAT-------QQLEVS---------K---E-
>CEJ82946.1
---------------------P--LKPAS-----SPQAR-QAIS----TAFT--------------E--LE--Q--TI--T---------P----E---D-----S-R-D-FNV------------------------------------------------------------------------------------------TTI-EKVRDEAK-V---IEDQIA------S---------------R-K--W------------------------L----------------------R---------------NMRRL----MPLFQGLE------HYAK---------SM-EV-LC----N----G--T----P-F-L-PWAW-A--------------------PITL------------------------------------------------------------IL--------------------------------------------------------------R---ISSEH-------VEAF------E-RVVK--G----YAKIGDCLD-------RFKTLGLALG-------K-------------------------------N--------L---EFQQTLAAFYVDIL-K------------FHK--QA-YKFV-RR-R--------------------------------------------------------N---WKL---------FFVTSWGRF------------------------------------------ERT--FG-NIIE------------D------------L---EYHGKLVD---LQANAQ----------------------------------------------------------------------------HVLEAR----NMR----EEI---KTWRE-------------------ESLVRTK------------------------
>CEJ92472.1
----DAASSNTA------ALASPATAEND-----APLAD-SRWD----HAYD--------------A--LK--V--SH--GE-----------------LIEAYED-L---LSKSLHQV----QI-----------------------------------------------PH-PDH-----AT---N-VVPQ-GDAA--ARRRKM-DT-------I---IALGLE-----HA------A------D-K----E------------------------TS-V---------TI-A---G--H---------KV-T--VEEAI----AKTAGVVS------WAED---------YI-KD-A------V-K--D--L-P---Y-A-SIVM-I--------------------GVSL-----------------------------------------------------------V-LP-----------L---------------------------L--------------------------KN---P-----VVAE------E-ARST--G----FTYVTSQMR-------YYAAMESLLLP--EDMES------------------------------------V---RR-ADLASRLTYLYSLVI-E------------FQF--RC-VIHL-YR-S-------R---T------------------KN------------------------F---FRG-----A--I-YYDDWK-------------------------G--------------T-------------L------------AS------------I---KSAEQDLD---TKFFKA---Q-------SAQSVET-------LR-------LMQRE--------------------------------------ADESR--------RR------------------------LD-STM---D-------EIVQLM---------R---E-
>CEJ92473.1
----DAASSNTA------ALASPATAEND-----APLAD-SRWD----HAYD--------------A--LK--V--SH--GE-----------------LIEAYED-L---LSKSLHQV----QI-----------------------------------------------PH-PDH-----AT---N-VVPQ-GDAA--ARRRKM-DT-------I---IALGLE-----HA------A------D-K----E------------------------TS-V---------TI-A---G--H---------KV-T--VEEAI----AKTAGVVS------WAED---------YI-KD-A------V-K--D--L-P---Y-A-SIVM-I--------------------GVSL-----------------------------------------------------------V-LP-----------L---------------------------L--------------------------KN---P-----VVAE------E-ARST--G----FTYVTSQMR-------YYAAMESLLLP--EDMES------------------------------------V---RR-ADLASRLTYLYSLVI-E------------FQF--RC-VIHL-YR-S-------R---T------------------KN------------------------F---FRG-----A--I-YYDDWK-------------------------G--------------T-------------L------------AS------------I---KSAEQDLD---TKFFKA---Q-------SAQSVET-------LR-------LMQRE--------------------------------------ADESR--------RR------------------------LD-STM---D-------EIVQLM---------R---E-
>CEJ93768.1
----NTANSTTA------ALASPVTAEND-----APLAD-SLWD----HAYD--------------A--LK--V--RH--SE-----------------LIEVYED-F---LSKSLHQA----QT-----------------------------------------------PH-PDH-----AT---N-VIPQ-GDAA--ARRQKM-DT-------I---IALGLE-----HA------A------D-K----E------------------------TS-V---------TI-A---G--Q---------KI-T--VEEAI----AKTAGVVS------WAED---------YI-KD-T------V-K--D--L-P---Y-A-SIVM-V--------------------GVSL-----------------------------------------------------------V-LP-----------L---------------------------L--------------------------KN---P-----VVAE------E-ARST--G----FTYVTSQMR-------YYAAMESLLLP--EDMES------------------------------------V---RR-ADLASRLTDLYSLVI-E------------FQI--RC-VIHL-YR-S-------R---T------------------KN------------------------F---FRG-----A--I-HYDDWK-------------------------G--------------T-------------L------------AS------------I---KSAEQDLD---TKFFKA---Q-------SAQSVET-------LR-------WMQRE--------------------------------------AEESR--------RR------------------------LD-STM---D-------EIVQLM---------R---E-
>CEJ93516.1
---------------------TATPSFIS-----RDSLH-NAMQ----NSID--------------N--FK--R--TAKIA---------E----A---E-----E-N-T-FR------------------------------------------------------------------------------------------MMTY-DKLLDFLR-Q---MQVDQE-----HS---------------K-H--G------------------------L----------------------Q---------------GMIRI----QPFLLSAK------QFCD---------VV-GD-M----VG----S--T----T-A-T-AFLF-G--------------------PMKQ------------------------------------------------------------IL--------------------------------------------------------------Q---AVSAT-------PDPF------N-FILD--F----YEDIGESMP-------QLQEAQQSFV-------S-------------------------------K--------E---YSTEVIVMVFNDVL-E------------FHS--KL-ISLI------------------------------------KT--P-----------------C------WEE---------LFHSSWHTD------------------------------------------KLH--LE-RIRD------------S------------I---LQSRRLLE---HPVTLQ----------------------------------------------------------------------------EFEEIR----AR------------------------------------------------------------------
>CEJ93587.1
---NSI-PTENA------PE---IAATVP-----DGPPV-SLWP----RAYD--------------Q--VR--K--E-----N-------K----T---LVEEYEK-L---LAKHLDKDSGSESTS--------------------------------------------------------------N-SV-----LG--NSPEKM-AL-------I---TEQGLE-----EL------T------N-S----R------------------------IK-Y---------TL-F---G--N---------DF-V--LMDQA----GQLSSTLV------GFKD---------YV-AE-A------F-K--A--S-P---E-A-SMAW-A--------------------GVAL-----------------------------------------------------------V-LP-----------L---------------------------V--------------------------TN---I-----STVE------A-EHKA--S----FIKVLSRMK-------LYVGMEQLLWP--KHLNL-----------------------------QP-----S---AR-ITLEHEITQLYVSII-I------------FQM--ES-ARRF-YR-R-------W---I------------------MR------------------------T---VRD-----A--V-KYDDWE-------------------------T--------------K-------------V------------KA------------V---NDAEEVVL---NAFRLV---T-------DQAVRSN-------LD-------ELVLS--------------------------------------AGQQT--------KA------------------------LI-SIADDIK-------SLLDIQ---------T---K-
>CEL01360.1
----N-----TV-----AVAADSSLDHDN-----GTTGE-RIWS----QAYD--------------W--LK--E---------Q-------D---S--ELVAAYEK-V---LSRELAVAG---------------------------------------------------------T--------QSD-AIET-KDPR--KRQAQM-EA-------L---VQIGMN-----KLQ-------------GR--------------------------------------------------------------------NVRV-----ERAVQSVL------GVSS---------VI-GT-A------L-Q--P--V-PQ----A-ALAW-V--------------------GVSF--------------------------------------------------------ALQ-----------------------------------------V-L--------------------------VN---A-----TTEN------R-ALYE--G----VSYVAIRMD-------WYCELSQLLLR--ENTNS-------------------------------GALPAD---LR-LKFKDRILNLYTVLL-S------------YLM--KS-VCSC-YR-S-------R---A------------------YR------------------------Y---FQN-----T---LKLNDWE-------------------------G--------------G-------------L------------KD------------I---REAEQLVQ---HDMTQY---S-------TQQVRLE-------LE-------ELATA--------------------------------------AQNRH--------A----------------------------QLLANIQKA--------------------------
>EPE03477.1
----SDA-D---------PIAQGITQTVP-----VLNSQ-EVWN----EAFN--------------R--IE--E---------D-------Q---ETAELFQAYMK-V---LNDTLGSSSDGG-----------------------------------------------D-DD---T--------VGD-MEAESRSAA--TRQKQM-AR-------L---VKEGQE-----KIQ-------------RT----S-----------------------------------------------------------KI--TKAV-----GDFVEAVL------VLKP---------AG-DF-V------I-K--N--I-PQASP-A-ALPW-A--------------------S-------------------------------------------------------------------------------------------------------I-L--------------------------SN---P-----ASAS------K-ANLE--G----VKNITARME-------WYCALTDILLD--TGSIES----------------------------G--RAFSQ---AV-GSLRERIVCLYHELL-L------------FLM--KS-VCSY-YK-N-------Q---G------------------LV------------------------Y---LKS-----M---FVPNDWK-------------------------E--------------S-------------L------------DK------------I---EQVESLLR---TSFDQY---S-------GLHQRKA-------LQ-------ECSDR--------------------------------------AEESV--------K-----------------------------RLG--------------NI---------N---E-
>GAQ10342.1
----G-----AV-----PTAPSSGSKEMI-----HHIAE-RLWN----AAYD--------------G--LK--V---------E-------E---K--ELVDAYER-I---LSRELGNP-SS--------------------------------------------------GD---A--------ESN-KIEQ-SDPQ--KRQLQM-EQ-------L---IRVA---------------------------------------------------------------------------------------------------------MQGVL------ALNN---------VI-GA-A------L-Q--P--V-PQ----A-ALAW-V--------------------GVSF--------------------------------------------------------ALQ-----------------------------------------I-L--------------------------VN---P-----TTET------T-ANRE--G----ISYVAARMA-------WYCELSELLLG--ENTVD-------------------------------GGSSAG---LR-SKLEGQLIDLYKLLL-S------------YLM--KS-VCSL-YR-N-------R---V------------------IN------------------------Y---LQD-----M---IKLNDWD-------------------------G--------------N-------------L------------KA------------I---QTAEKIVQ---QDSADY---N-------TQQIKSH-------LE-------QLVSF--------------------------------------AQNQE--------T----------------------------ELLSNLGQA--------------------------
>RDW65768.1
----A-----PV-----P----HDSTLDN-----PTTAA-TLWA----KAYD--------------R--LK--A---------E-------D---G--QLVDAYER-V---LSRELAPA-SA----------------------------------------------------------------EDN-AIEK-ADHG--RRQAQM-EQ-------L---IKLGME-----RTG-------------NK----L-----------------------------------------------------------KM-----------EKTLQGAQ------ALNN---------LV-GP-A------L-Q--P--I-PQ----A-ALAW-T--------------------AVSF--------------------------------------------------------ALQ-----------------------------------------I-V--------------------------VN---P-----TTET------R-ANRE--G----VGYVAARMQ-------WYGELSQLLLR--ENTVD-------------------------------GGLSSN---LR-SALEGRVVDLYRLLL-A------------FLM--KS-VCSY-YR-N-------R---L------------------VN------------------------Y---LQD-----T---IKLNDWE-------------------------G--------------A-------------L------------RE------------I---QDTERLVQ---RDIDQY---N-------TQQMRSH-------LE-------ALVNI--------------------------------------AQDQQ--------V----------------------------RLLSNIHDA--------------------------
>CEL06482.1
------------------------------------------------------------------------------------------------------------------MGFDQNRD--S----------------------------------------------------------------------TSIR-----ANL-DD---LIQ-L---TREKEQ-----LC---------------R-D--K--------------------Q---WK-V--R--VG---------E--R---------EI-S--VREYA----ARISKLLQ---------Q---------LG-DI-V------I-P--F--A-P-R-E-A-GPPW-G--------------------VVKA-----------------------------------------------------------V-LR-------------------------------------V-S--------------------------IT---F-----DTEM------I-ALLE--T----VDRVLRVIH-------HGHVYEMVYT----PE---------------------------------RI-PGD---ML-QLLHDAIANVYKAAL-E------------VIA--FS-ANHL-AK----------GS-V------------------SQ------------------------I---AA--------------------------------------TILHPD-------------------E--LS-TLF------------SN------------L---DRRESEIA---RTVQTC---E-------IHRSADA-------DG-------TL---------------------------------------------------------------------------------M-AQLHEIH-------PVLAQI---------D---Q-
>CEL09008.1
---Q----P-QP------ATSTSSLPSEP-----SEPVS-DFWD----RAEK--------------A--LE--E--S-----S---D---P----QTRKVMAAYLS-L---LEEATGS--------S---------------------LA---------------------------A-------------RGT----F--TRQKQL-SD---LTA-------RRVR-----MI-------------E-E-N--R------------------------KV-I--T--VGGKQV-----------------------PVETAL----TTIVNNVS------VVKD---------LI-ST-V------A-L--A--E-P---H-A-ALAC-A--------------------GLVL-----------------------------------------------------------V-TT-------------------------------------L-L--------------------------LR---P-----RQEY------Q-ALLA--G----LEYVSQVIY-------QFNVLERRYLC--RKHEIA----------------------------LPAEQADQ---FT-EGLQAAFVSLYTNVL-E------------FQA--RA-VCHL-TK-T-------S---A------------------AR------------------------A---VKD-----M---LQMDNWG-------------------------S--------------M-------------L------------DG------------I---KESETTCR---HFTAVI---D-------SEKLHTG-------ME-------EHTA-----------------------------------------QLQ--------DIKQ---------------------DTA-Q----IQ-------STMLGQ---------------
>KZN89462.1
--------V-V-------------LTPTS-----EDEPS-DLWD----RAEK--------------A--LR--N--S-----P---D---G----QTRKIMETYLS-I---LESELGF--------E---------------------IA---------------------------G-------------MAS----S--DRQKQL-SN---FTV-------NRIQ-----AL-------------D-E-K--K------------------------WR-V--R--LRENHV-----------------------SVESIL----TGIANNVL------AVKD---------IV-ST-A------A-A--A--D-P---H-V-ALAC-A--------------------GVT-----------------------------------------------------------------------------------------------------L-L--------------------------IR---S-----VNEH------K-ALLS--G----FDYTSKLIC-------QFNVMGKLYMS--RKDVVL----------------------------ASADDAAR---FA-TEFEASMLDLYSGVL-E------------FQA--RA-LCHL-SR-H-------P---I------------------RQ------------------------R---FIE-----T---FEVDSWK-------------------------G--------------K-------------L------------AD------------I---KDSETLCR---NFTSVI---D-------SVKLHSG-------LE-------KHEQ-----------------------------------------NLL--------KVRE---------------------NTD-D----IL-------HSLRKQ---------------
>OQE25585.1
---E----T---------KEPHSPAAESL-----HEPSS-DFWD----RAEE--------------D--LL--N--S-----P---D---P----GMRDVMVTYLS-I---LESATES--------K---------------------LA---------------------------A-------------RGT----L--TRQIQL-SD---FTA-------KRIQ-----TI-------------D-E-K--K------------------------WT-V--N--IGKNEI-----------------------VVDGVL----TGIAKNIL------AAKE---------LI-ST-A------A-S--A--D-P---H-I-ALAC-A--------------------GVSL-----------------------------------------------------------I-IT-------------------------------------L-L--------------------------LR---P-----GQEY------Q-ALLD--G----LDYVSQVIC-------QLNVIERGYLS--GKYTSC----------------------------LPADQVHQ---FV-DGLEGAFLKLYTKIL-E------------FQA--KA-VCHL-TK-H-------Q---V------------------TR------------------------T---FKD-----M---FLVNSWG-------------------------T--------------M-------------S------------SQ------------I---KESEALCQ---NFIRVV---D-------SERLHTG-------ME-------ENGS-----------------------------------------QLR--------DLRN---------------------STD-Q----IQ-------SSLSMQ---------------
>OQE77701.1
--------V-I-------------LTPTS-----EDEPS-DLWD----RAEK--------------A--LQ--N--S-----P---D---D----RTRKIMETYLS-I---LESELGF--------E---------------------IA---------------------------G-------------MTS----S--DRQKQL-SN---FTV-------NRIQ-----AL-------------D-E-K--K------------------------WR-V--R--LRENHV-----------------------PVESIL----TGIANNVL------AVKD---------IV-ST-A------A-A--A--D-P---H-V-ALAC-A--------------------GVTV-----------------------------------------------------------I-LS-------------------------------------L-L--------------------------IR---S-----VNEH------K-ALLS--G----FDYV-----------------------------VL----------------------------ASADDAAR---FA-AEFEASMLDLYSGVL-E------------FQA--RA-LCHL-SR-H-------P---V------------------RQ------------------------R---FRE-----M---FEVDSWK-------------------------E--------------K-------------L------------AD------------I---KDPETLCR---NFTSVI---D-------SVKLHSG-------LE-------KHEQ-----------------------------------------SLL--------KVRE---------------------NTD-D----IL-------NSLRKQ---------------
>XP_002568900.1
--------V-V-------------LTPTS-----EDEPS-DLWD----RAEK--------------A--LR--N--S-----P---D---G----QTRKIMETYLS-I---LESELGF--------E---------------------IA---------------------------G-------------MAS----S--DRQKQL-SN---FTV-------NRIQ-----AL-------------D-E-K--K------------------------WR-V--R--LRENHV-----------------------SVESIL----TGIANNVL------AVKD---------IV-ST-A------A-A--A--D-P---H-V-ALAC-A--------------------GVTV-----------------------------------------------------------I-LS-------------------------------------L-L--------------------------IR---S-----VNEH------K-ALLS--G----FDYTSKLIC-------QFNVMGKLYMS--RKDVVL----------------------------ASADDAAR---FA-TEFEASMLDLYSGVL-E------------FQA--RA-LCHL-SR-H-------P---I------------------RQ------------------------R---FIE-----T---FEVDSWK-------------------------G--------------K-------------L------------AD------------I---KDSETLCR---NFTSVI---D-------SVKLHSG-------LE-------KHEQ-----------------------------------------NLL--------KVRE---------------------NTD-D----IL-------HSLRKQ---------------
>KXG54533.1
--------D-VP------------IAQPT-----PDEPS-DLWD----RAEK--------------A--LR--G--S-----P---D---G----ETRNVMETYLS-I---LESELGF--------A---------------------IA---------------------------G-------------MAS----S--DRQKQL-SN---FTV-------NKIQ-----AL-------------D-E-K--K------------------------WT-V--R--LRENHV-----------------------SVESIY----SGIVNNVL------AVKD---------IV-ST-A------A-A--A--D-P---H-V-ALAC-A--------------------GVTV-----------------------------------------------------------I-LS-------------------------------------L-L--------------------------IR---S-----VNEH------K-ALLS--G----FDYTSKLIC-------QFNVIEKLYMS--RKDVVL----------------------------ANADDAIQ---FA-TEFEASMLDLYSGVL-E------------FQA--RA-LCHL-SR-H-------P---I------------------RQ------------------------R---FKE-----T---FEISSWK-------------------------E--------------K-------------I------------ED------------I---KELETMCR---NFTSVI---D-------SAKLHSG-------LE-------KQER-----------------------------------------GLL--------EVRE---------------------NTT-E----IL-------DSLRRY---------------
>OQE42284.1
--------R-PI------AQPPSNSLQPT-----LEQPS-DLWD----RAEK--------------A--LR--E--S-----S---N---D----ETRKVMETYLS-I---LESELGF--------A---------------------MA---------------------------G-------------MAS----S--DRQKQL-FD---FTI-------RRIQ-----TL-------------D-D-N--K------------------------WT-I--R--LRENQI-----------------------SVESFF----TGIVNNVL------AVKD---------IV-ST-A------A-S--A--D-P---H-I-SLAC-A--------------------GVTV-----------------------------------------------------------I-LS-------------------------------------L-L--------------------------IR---S-----ANEH------K-ALLS--G----FDYTSKLIC-------QFNVIEKLYMS--RKDVVL----------------------------AGANNASK---FA-TEFEASMLHLYSGVL-E------------FQA--RA-LCHL-AR-H-------P---I------------------RQ------------------------R---FKE-----T---FEVSSWK-------------------------D--------------K-------------V------------SD------------I---KDTETLCR---NFTSII---D-------SAKLHSG-------LE-------KNEQ-----------------------------------------GLL--------EVQE---------------------ITN-D----IL-------NNLRRH---------------
>CEL10467.1
-----GQAGKSD------AALSTQSTATQ-----QDEPR-DLWA----EAYQ------------------------QL--SPR---E---Q--------------D-I---LLKDESA----GPA-Y---------------------------------------------K--RG-------------------D-----------------------------------IS-------------Q---E--KRI-----------------------V-I--T-----RF-----DGR-----------EI-S--VRDTS----VRILNAVL------SYRD---------IV-SA-A------T-A--F--D-PTG-LA--TKVW-R--------------------VVSQ-----------------------------------------------------------G-LS-------------------------------------I-V--------------------------KN---Y-----YDLQ------V-ELFE--S----AEFLADILA-------RYALIEKQVPE--Y--------------------------------------CPN---TR-DGVESTIIRVYRAIL-Q------------YTA--ES-RSAG-------------------------------------------------------------------ESFSA-------ARISS----------------I--ATPS--------------------TEHQ--LR-VLR------------ET------------I---EREQETFA---RWDQLD---Q-------RLAH------------------------------------------------------------------R---------------------A--------EAE----ALLRRLG-DI---MAPVNAI---------------
>CEN59396.1
-----------------------MATSNV-----PQAPS-IAFQ----KALG--------------R--FT----NSL--S---------E----E---Q-----K-R-D-WAV------------------------------------------------------------------------------------------TKY-EDVEDAID-G---IQRQYG------E---------------P-K--A------------------------M----------------------Q---------------NMFRV----QSFLEAMN------EYGK---------VV-EV-FL----N----C--T----P-F-V-AYIW-G--------------------PVKF------------------------------------------------------------VL--------------------------------------------------------------Q---TASSW-------SDSL------D-ILLG--A----YEDIGARAP-------SFLQYRLVFE-------N---------------------------------N------P---RMRDMLERWYCDVL-E------------FHF--HA-LQFL------------------------------------TR--P-----------------R------WKQ---------LFNSSWKVF------------------------------------------NSK--FK-RILD------------S------------L---ERNKSLVE---SEKSSL----------------------------------------------------------------------------TVY------------------------------------------------EIQNLR---------------------
>CEN61886.1
-----------------------MASTMS-----SPIDD-SAFK----QAVE--------------K--FR----GKL--T---------P----E---Q-----A-Q-D-FQL------------------------------------------------------------------------------------------TTI-DDLKSAIA-K---LQNQQM------S---------------E-R--K------------------------L----------------------R---------------NLKRL----ESFVLRMG------QFEQ---------VV-TV-YL----N----A--S----M-F-V-GFVW-G--------------------PVKC------------------------------------------------------------LL--------------------------------------------------------------L---TASSY-------HAAF------D-ALLE--M----YERIGLNLP-------QLEQYQSLFQ-------S---------------------------------N------A---HMRTILHLIYADIL-R------------FHK--KA-LKFF------------------------------------KH--P-----------------V------WKQ---------LFRVQWDSS------------------------------------------KVK--FS-RIIE------------S------------F---QSHKMLLE---SQASLV----------------------------------------------------------------------------EFTEHR----K-------------------------------------------------------------------
>CEN61885.1
-----------------------MASTMS-----SPIDD-SAFK----QAVE--------------K--FR----GKL--T---------P----E---Q-----A-Q-D-FQL------------------------------------------------------------------------------------------TTI-DDLKSAIA-K---LQNQQM------S---------------E-R--K------------------------L----------------------R---------------NLKRL----ESFVLRMG------QFEQ---------VV-TV-YL----N----A--S----M-F-V-GFVW-T---------------------------------------------------------------------------------------------------------------------------------------------------------ASSY-------HAAF------D-ALLE--M----YERIGLNLP-------QLEQYQSLFQ-------S---------------------------------N------A---HMRTILHLIYADIL-R------------FHK--KA-LKFF------------------------------------KH--P-----------------V------WKQ---------LFRVQWDSS------------------------------------------KVK--FS-RIIE------------S------------F---QSHKMLLE---SQASLV----------------------------------------------------------------------------EFTEHR----K-------------------------------------------------------------------
>RDW70893.1
------------------------MASGA-----TTIDE-SAFR----QALD--------------K--FR--L--KI--T---------P----D---E-----A-L-D-FQL------------------------------------------------------------------------------------------TTV-DDLKSAIK-D---LQAEQM------A---------------E-R--K------------------------M----------------------R---------------NLRRV----QNFVLAME------QFEQ---------II-SV-YL----N----A--S----E-F-V-GFVW-G--------------------PMKF------------------------------------------------------------IL--------------------------------------------------------------L---VASSY-------AAAL------D-AVLG--M----YETIGLNLP-------QLEQYQSLFQ-------A---------------------------------N------P---HMRTILHLIYADIL-R------------FHR--KA-LKFF------------------------------------KQ--R-----------------V------WKQ---------VFQATWKTL------------------------------------------SVR--FS-RITD------------S------------F---LLHKSLLE---SQANLI----------------------------------------------------------------------------QFAE---------------------------------------------------YR---------------------
>CRK20948.1
---EGLVDPGKP------------GPEAV-----ALTSH-SLWD----VAYD--------------E--LI--E--D-----G-------D----ESRSRVEKYEK-I---LSLNLSKTPIDAPG-VNS----------------------------------ASPE---GEAV-DGI-----HN---E-I--A-TDPD--SRRKQM-ER-------I---TEPGLQ-----KM------D------E-Q----K------------------------IR-L---------HV-G---Q--R---------NL-D--VGNQV----KKGAKFVA------WAQD---------WV-GK-A------T-A--L--S-R---E-A-SAVW-S--------------------VVLL-----------------------------------------------------------V-LP-----------L---------------------------L--------------------------TN---P-----VSAN------E-AREN--G----YEEITSLLK-------YYVAQESMLLG--TENDGSNG----------------VVADEGAN-KGIASELSA---QR-AELRGRIIKLYKAIL-D------------FQI--QS-VLRF-YR-N-------R---F------------------IG------------------------F---AND-----A--L-RLDDWE-------------------------S--------------L-------------V------------QT------------V---KDQDASIK---ELSQQI---Y-------SARIIEP-------LL-------ELRFQ--------------------------------------VIEIQ--------KQWQS--------------------HLL-GLVELAR-------ENLDVN---------R---A-
>CRK49012.1
---T-------DV-TT------HS-GPDA-----PRDSR-SLWK----QAYD--------------K--LR--E--E-----E-----------SD---LVLNFQT-L---VAQEAQRQ-----NQSQ--------RL---------------------------------------------PG------GLA-QDQD--LTYHDV-QK-------L---CQDGKQ-----RM------E------D-A----E------------------------IR-F---------KL-R---N--K---------DH-K--VGEMF----DKGIRMIA------WGKD---------LV-ST-A------L-GKTA--S-F---E-V-SIVW-A--------------------ATIL-----------------------------------------------------------V-LP-----------L---------------------------L--------------------------EN---V-----QKAK------D-MNDS--G----FIYVTGTLK-------YYLALEPEFQK--SH----------------------------------ASCSQE---LV-DAAEESIIALYKAIL-S------------FQL--RS-ALRF-NR-R-------K---L------------------KN------------------------K---LRD-----A--V-DYDSWE-------------------------T--------------M-------------L------------QS------------V---KDAEKLVA---ERWRPL---QRT---ASEGYLRQL-----------------------------------------------------------KEETA--------ANLDV---------------------TN-SIMLNIS-------TAFQNH---------S---E-
>CRK18297.1
-------------------------GPDA-----PRDSR-SLWK----QAYD--------------K--LR--E--E-----E-----------SD---LVLNFQT-L---VAQEAQRQ-----NQSQ--------RL---------------------------------------------PG------GLA-QDQD--LTYHDV-QK-------L---CQDGKQ-----RM------E------D-A----E------------------------IR-F---------KL-R---N--K---------DH-K--VGEMF----DKGIRMIA------WGKD---------LV-ST-A------L-GKTA--S-F---E-V-SIVW-A--------------------ATIL-----------------------------------------------------------V-LP-----------L---------------------------L--------------------------EN---V-----QKAK------D-MNDS--G----FIYVTGTLK-------YYLALEPEFQK--SH----------------------------------ASCSQE---LV-DAAEESIIALYKAIL-S------------FQL--RS-ALRF-NR-R-------K---L------------------KN------------------------K---LRD-----A--V-DYDSWE-------------------------T--------------M-------------L------------QS------------V---KDAEKLVA---ERWRPL---QRT---ASEGYLRQL-----------------------------------------------------------KEETA--------ANLDV---------------------TN-SIMLNIS-------TAFQNH---------S---E-
>XP_003006001.1
---T-------DL-TT------QN-GPDT-----PRDSR-SLWK----QAYD--------------K--LR--E--E-----E-----------SG---LVLDFQT-L---AAQEVQRQ-----NQPP--------RL---------------------------------------------LG------DPA-QDQD--PTHHDV-QR-------L---CQDGKQ-----RM------E------D-A----E------------------------IR-F---------KL-R---N--K---------DH-K--VGEIF----DKGIRVIA------WGKD---------LV-ST-A------L-GKTA--S-F---E-V-SIVW-A--------------------ATIL-----------------------------------------------------------V-LP-----------L---------------------------L--------------------------EN---V-----QKAK------E-MNDS--G----FIYVTGTLK-------YFLALEPEFRK--SH----------------------------------GSCSQE---LV-DAAEESIVELYKAIL-S------------FQL--LS-ALRF-NR-R-------K---L------------------KN------------------------K---FRD-----A--F-DYDGWE-------------------------T--------------M-------------L------------QR------------V---KDGE---------------------------------------------------------------------------------------------------------------------------------------------------TFHNH---------A---E-
>XP_009648361.1
---T-------DL-TT------QN-GPDT-----PHDSR-PLWK----QAYD--------------K--LR--E--E-----E-----------RD---LVLNFQT-L---VAQEARRQ-----DQPQ--------EL---------------------------------------------PG------DLA-QDQD--PTYHDV-QK-------L---CQDGKQ-----RM------E------D-A----E------------------------IR-F---------KL-R---N--K---------DH-K--VGEMF----DKGFRMIA------WGKD---------LV-ST-A------L-GKTA--S-F---E-V-SIVW-A--------------------ATIL-----------------------------------------------------------V-LP-----------L---------------------------L--------------------------EN---V-----QKAK------D-MNYS--G----FIYVTGTLK-------YYLALEPELQK--SH----------------------------------GSCSQE---LI-EAAEESIIALYKAIL-S------------FQL--RS-ALRF-NR-R-------K---L------------------KN------------------------K---LRD-----A--V-DYDGWE-------------------------T--------------M-------------L------------QS------------V---KDAEKLFA---ERWRPL---QRT---ASEDYLRQL-----------------------------------------------------------KEETV--------AN--------------------------------------------------------------
>CRL19852.1
------------------LVVDDAHNNDA-----KRKPK-NLWD----EAFL--------------S--LT--P--D---------E---------------Q--A-Q---LKAILGDGQVP--S----------------------------------------------------------------------IFTK-----PDF-AS---LKV-D---VQRKQD-----QC---------------E-E--K--------------------S---WK-L--S--FG---------D--H---------VI-I--VKDFA----AKSATWLQ---------K---------LG-DL-V------I-P--F--A-P-T-A-A-SAPW-G--------------------LIKG-----------------------------------------------------------V-LQ-------------------------------------I-P--------------------------IS---Y-----DHQM------L-ALLG--T----LDEVFKVVY-------HGQIYEMLYT----PE---------------------------------RT-RED---VL-QTLQTELHGIYKSAL-E------------LIA--YT-QKQL-SC----------GT-L------------------KN------------------------I---VE--------------------------------------AIASPD-------------------S--AD-GLL------------ST------------L---KARHVDLS---HAAQLC---E-------SWRSGEV-------DD-------RL---------------------------------------------------------------------------------L-DGLRSIS-------EPMTRL---------E---E-
>CRL20224.1
----------A--Q--VTELPGDVGPQFS-----QQMNV-MLWA----EAYS--------------H--LS--N--K---------E---------------Q--E-V---IARSL-------PA------------------------D-------------RG-------DA---D----L----------------------IP-EI---LLR-D---VRAKRE-----IC---------------D-K--R--------------------R---WT---FR--CG---------D--H---------TV-Q--LRDTA----DKVLGWLD------KFKA---------VG-DI-V------S-N--V--D-P-L-H-A-GVPW-A--------------------GIGF-----------------------------------------------------------L-TQ-------------------------------------V-V--------------------------QS---E-----RNQM------E-ALFR--G----LNRICYILY-------RCRLYEGLLQS--------------------------------------SQGSSQ---AR-QNLQLALTEFYTVIL-R------------FLA--QA-AHVY-EK----------GS-L------------------KR------------------------A---FA--------------------------------------AFWSS-------------------DD--IQ-TLE------------NQ------------C---RELETRAE---IEAQNC---D-------RSESSEA-------RK---------------------------------------------------------------------------------------------LLLALP-MMKDL---TDSI---------S---S-
>CRL21838.1
---Q--PETTVP------DSSSADTTPTL-----LGDSN-DPWA----LAYV--------------I--LQ--K--R-----E--P---------K---LVECYQT-H---LSLAQRKGSVGPADTAD----------------------------------------------------------------AD-L-----SNPRSV-ES-------M---MTRLLG-----DR-------------E-Q-K--Q------------------------WK-V---------SL-L---G--K---------DV-R--IREQT----EKLAKFLL------WADP---------LV-KN-A------V-S--A--Q-P---Y-A-ALAW-S--------------------GVSL-----------------------------------------------------------L-LP-------------------------------------L-L--------------------------SS---S-----TTAN------L-AMLQ--G----FDSIDNVQI-------YWNICEKRYLQ--SE-------------------------------------HEE---EY-RDLIKPLATLYSYII-E------------YQA--RA-ICHL-SE-A-------Q---I------------------SR------------------------A---WKN-----M---AGENDWD-------------------------G--------------M-------------K------------SK------------I---ELSSENCS----SYLPR---LE------LGEIRSH-------RD-------RQ-----------------------------------------LQEIK--------E-------------------------SR-SILDEIC-------NVLKED---------T-----
>CDM29340.1
---Q--PENFIP------GPSS------------SPTTE-DTWA----RAYK--------------L--LQ--A--R-----E--P---------E---LVKDYQT-H---LSLAQPENSE------H----------------------------------------------------------------IN-L-----SNPHSV-ER-------V---IKQLLE-----VR-------------D-Q-K--Q------------------------WR-V---------SL-V---G--K---------EV-K--IREQA----EKLVKFLL------WAEP---------AV-KK-A------V-S--T--Q-P---Y-A-ALAW-A--------------------GVSL-----------------------------------------------------------L-LP-------------------------------------L-L--------------------------TS---S-----TTSN------L-AMLE--G----FDSIDHVQI-------YWDICEKTYLQ--SK-------------------------------------DGE---EY-QALIQPLAKVYSFIL-E------------YQA--RA-ICHF-SK-A-------Q---V------------------SR------------------------A---WEN-----M---TGESNWG-------------------------K--------------I-------------R------------LT------------I---EQLSDNCR----SYVSP---LK------LGEVRRH-------RD-------RQ-----------------------------------------LLEIK--------E-------------------------SR-VILDGIL-------DVLKAD---------T-----
>KOS36602.1
---Q--PETIVP------DPSSADTISTF-----SGDSN-DPWA----LAYV--------------I--LQ--K--R-----E--P---------K---LVEYYQT-H---LSLAQRNGSVDPADAVD----------------------------------------------------------------AD-L-----SNPRSV-ES-------M---MTRLLE-----DR-------------E-Q-K--Q------------------------WK-V---------SL-L---G--K---------DV-K--IREQT----EKLAKFLL------WADP---------VV-KN-A------V-S--T--Q-P---Y-A-ALAW-A--------------------GVSL-----------------------------------------------------------L-LP-------------------------------------L-L--------------------------SS---S-----TTAN------L-AMLK--G----FDSIDNVQI-------YWNICEKRYLQ--SE-------------------------------------HME---EY-RDLIKPLATLYSYII-E------------YQA--RA-ICHL-SE-A-------Q---L------------------SR------------------------A---WKN-----I---AGETDWD-------------------------G--------------M-------------K------------SK------------I---ETSSEDCS----SYLPH---LE------LGEIRNH-------RD-------RQ-----------------------------------------LQEIK--------E-------------------------SR-SILDEIC-------NVLKED---------T-----
>OQD61627.1
---Q--PETTVP------DSLSADTT----------PIS-DPWA----LAYA--------------I--LK--K--R-----E--P---------K---LVECYQT-H---LSLAQHNDSVDAADAVD----------------------------------------------------------------AD-L-----SNPRSV-ES-------V---MTRLLG-----HR-------------E-Q-K--Q------------------------WK-A---------SL-L---G--N---------DV-K--IREQT----EKLAKFLL------WADP---------VV-KN-A------V-S--T--Q-P---Y-A-ALAW-A--------------------GVSL-----------------------------------------------------------L-LP-------------------------------------L-L--------------------------SS---S-----TTAN------L-AMLK--G----FDSIDNVQI-------YWNICEKRYLQ--SE-------------------------------------HME---EY-RDLIKPLATLYSYII-E------------YQA--RA-ICHL-SK-A-------Q---L------------------SR------------------------A---WKN-----I---AGENDWD-------------------------G--------------M-------------K------------SK------------I---ELSSEGCS----SYLPH---LE------LGEIRNH-------RD-------RQ-----------------------------------------LREIK--------E-------------------------SR-SILDEIC-------NVLKED---------T-----
>OQD98340.1
---Q--PENTVP------DSSSADTTPTL-----LSDSK-DPWA----LAYV--------------I--LQ--K--R-----E--P---------K---LVEYYQT-H---LSLAQRNSSVDSSDTAD----------------------------------------------------------------AD-L-----SNPRSV-ES-------M---MTRLLE-----DR-------------E-Q-K--Q------------------------WK-V---------SL-L---G--K---------DV-K--IREQT----EKLAKFLL------WADP---------VV-KN-A------V-S--T--Q-P---Y-A-ALAW-A--------------------GVSL-----------------------------------------------------------L-LP-------------------------------------L-L--------------------------SS---S-----TTAN------L-AMLK--G----FDSIDNVQI-------YWNICEKRYLQ--SE-------------------------------------HVE---EY-RDLIKPLATLYSYII-E------------YQA--RA-ICHL-SE-A-------Q---I------------------SR------------------------A---WKN-----I---AGENDWD-------------------------G--------------M-------------K------------SK------------I---ELSSEDCS----SYLPR---LE------LGEIRNH-------RD-------RH-----------------------------------------LQEIK--------E-------------------------SR-SILDEIC-------NVLKED---------T-----
>OQE10847.1
-------LSDPT------EESPKQAIPIS-----SSDDG-DCWA----SAYN--------------L--LQ--C--R-----E--P---------K---LIEDYMK-H---LSSLQHDKSA------N----------------------------------------------------------------PI-F-----LSPESI-RL-------I---VELLLE-----DR-------------E-K-K--Q------------------------WR-F---------SL-L---G--K---------DV-K--IREQT----EKLAKFFL------WADP---------VI-KN-A------V-S--T--Q-P---Y-A-ALAW-A--------------------GVSL-----------------------------------------------------------L-LP-------------------------------------L-L--------------------------SS---G-----TTGN------M-EMLK--G----FNKIDDTLM-------YWHICEKKYLR--SE-------------------------------------YRE---EY-QDLMEPLAKLCSHVI-E------------YQA--RS-VCHL-SK-A-------Q---L------------------SR------------------------A---WEN-----M---TGGVDWE-------------------------S--------------M-------------M------------TE------------I---ERLSEACS----SYIPP---LA------AEEIRKT-------RD-------DQ-----------------------------------------LQTMR--------E-------------------------SR-DILDEIR-------KTLEAD---------R-----
>OQE19230.1
---Q--TEKIIP------DPSSSHTTPTS-----SSESD-DPWE----LAYG--------------I--LQ--A--R-----E--P---------K---LVEAYQA-H---LRLAQHDNSV------H----------------------------------------------------------------TN-L-----SNPRSV-QS-------V---MTKLLE-----DR-------------E-K-N--Q------------------------WR-I---------SL-L---G--K---------DV-K--IREQT----EKLAKFLL------WADP---------VV-KS-A------V-S--T--Q-P---Y-A-ALAW-A--------------------GVSL-----------------------------------------------------------L-LP-------------------------------------L-L--------------------------SS---S-----TTSN------L-AMLK--G----FDPIHSIQI-------YWDIFEKNYLQ--SE-------------------------------------HRE---EY-QDLLEPLAALYSHII-E------------YQA--RA-ICHL-SK-A-------Q---L------------------SR------------------------A---WVN-----I---AGESDWN-------------------------E--------------V-------------I------------SK------------I---ESSSDACS----SNLSH---YV------LEETRNN-------RD-------SL-----------------------------------------LQEIR--------E-------------------------SR-SILDEIC-------NVLKAD---------T-----
>OQE93098.1
---Q--AEKTIP------DPSSC-TTPTS-----SSDSD-NPWE----LAYG--------------I--LQ--A--R-----E--P---------K---LVEAYQA-H---LRLAQHDNSV------H----------------------------------------------------------------TN-L-----SNPRSV-QS-------V---MTKLLE-----DR-------------E-K-K--Q------------------------WR-V---------SL-L---G--K---------DV-K--IREQT----EKLAKFLL------WADP---------IV-KS-A------V-S--T--Q-P---Y-A-ALAW-A--------------------GVSL-----------------------------------------------------------L-LP-------------------------------------L-L--------------------------SS---S-----TTSN------L-AMLK--G----FDSIHSIQI-------YWDIFEKNYLK--SE-------------------------------------HME---EY-QDLLEPLAALYSHII-E------------YQA--RA-ICHL-SK-A-------Q---L------------------SR------------------------A---WVN-----I---AGESDWN-------------------------E--------------M-------------I------------SK------------I---ESSSEACS----SHLSH---YV------LGEIRNN-------RD-------SL-----------------------------------------LQEIR--------E-------------------------SR-SILDEIC-------NVLKAD---------T-----
>XP_022487072.1
-------VP------------GFSESPSS-----SSDDR-DIWA----RAYK--------------L--LQ--D--R-----E--P---------K---LTEDYTK-H---LGSMRHNKPA------D----------------------------------------------------------------AN-L-----SIPKLL-QQ-------V---VKLLLE-----ER-------------E-K-K--Q------------------------WR-V---------SL-P---G--K---------DV-K--IREQV----EKLTKFLL------WADP---------VV-QK-A------V-S--T--Q-P---Y-A-ALAW-A--------------------GVSL-----------------------------------------------------------L-LP-------------------------------------L-L--------------------------SS---G-----TTSN------I-AMLK--G----FNSIDDVLI-------YWDLCRRNYIC--SK-------------------------------------HRE---EY-QELMEPLAKLYSHIL-E------------YQA--RS-ICHL-SK-A-------Q---L------------------SR------------------------A---WEN-----M---ADGGYWD-------------------------S--------------M-------------T------------TE------------I---ERLSKTCS----SYIHP---LE------AEEIRKN-------RD-------SL-----------------------------------------LQEMR--------E-------------------------SR-NNLDKIR-------MILEAN---------G-----
>CRL23409.1
--------------------MSQSLSSAP-----RLKPD-VRLA----QVVS--------------Q--FE--A--EL--SN---------------------EQKAS---FRAWRTKSI---------------------------------------------------------------------------------ESPPSI-QDVMQLTA-E---IDRV-S-----E------------------R----------------------------R------------------R--R------------C--LGPRL----MNVLQATQ------QFAA---------LG-DI-I------VGG--S-QN-L---L-A-CGVW-S--------------------IVRISLL-----------------LVLDFSSYLEQ--------------------------------------------------------------------------------------------------------------------------LSK--I----FMTAGRLAP-------RYEKMALLYPR------------------------------------------------S-KDLQSCLCEYFILIV-R------------LCH--EM-TSFT-RK-S-----------I------------------------------------------------FGK--------------LT--------------------SALG--------------------------D----------------SD------------L---KTYQSELE---SWGKTI---K--------AEVGFL-------MA-----K-GIED-----------------------------------------EA----------------------E----------------HNFRFR-------AVSSIF---------Q---K-
>KXG53472.1
--------------------MSQSLSSAP-----RLKPD-VRLA----QAVS--------------Q--FE--A--EL--SN---------------------EQKAS---FRTYRTKSI---------------------------------------------------------------------------------ESPPGI-QDVMQLTA-E---IDRI-S-----G------------------K----------------------------R------------------R--R------------C--LGPRL----TNVLQATQ------QFAA---------LG-DV-I------VGG--S-QN-L---L-A-CGVW-S--------------------IVRMSLL-----------------FVLDFSSYLEQ--------------------------------------------------------------------------------------------------------------------------LSY--I----FMTAGRLAP-------RYEKMALLYPR------------------------------------------------S-KDLQSCLCEYFILIV-R------------LCH--EM-TTFA-RK-S-----------L------------------------------------------------FGK--------------LA--------------------SAFS--------------------------E----------------SD------------L---KTYQSELE---SWGKTI---K--------AEVGFL-------MA-----K-GIED-----------------------------------------EA----------------------E----------------NNSRFR-------TVSTIF---------Q---K-
>KZN93691.1
---------------------MSQLTSTP-----RLKPD-VRLA----QAVS--------------Q--FE--A--EL--SN---------------------EQKAS---FRAWRTTSI---------------------------------------------------------------------------------ESPPGI-QDVMQLTA-E---IDRV-S-----E------------------K----------------------------R------------------R--R------------C--LGPRL----MNVLQATQ------QFAA---------LG-DI-I------VGG--S-QN-L---L-A-CGVW-S--------------------VMRISLQ-----------------LVLDFSSYLEQ--------------------------------------------------------------------------------------------------------------------------LSN--I----FMTAGRLAP-------RYEKMALLYPR------------------------------------------------S-KDLQSSLCEYFILIV-G------------LCH--EM-ITFT-RK-S-----------I------------------------------------------------FGK--------------LR-------------------ASALG--------------------------D----------------SD------------L---KTYQSELE---SWGKTI---K--------AEVGFL-------VA-----K-GIED-----------------------------------------EA----------------------E----------------NNSRFR-------TVSSIF---------Q---K-
>OQD90382.1
--------------------MSKSVVIVS-----HLKPE-ARLA----QAVS--------------Q--FE--A--EL--SD---------------------EHKAS---FRVSRSKAI---------------------------------------------------------------------------------GSPPGI-QDVMQLTA-E---IDHA-A-----E------------------K----------------------------R------------------R--R------------C--LGPRL----TNILQATQ------QFAA---------LG-DV-L------VGG--S-QN-I---L-V-CGVW-T--------------------TVRLSLQ-----------------IIAGFTSYLER--------------------------------------------------------------------------------------------------------------------------LSN--V----FMIAGRLAP-------RHEKMALLYPR------------------------------------------------S-SELQTSLCEYFIVIV-R------------LCR--EI-STFA-RK-S-----------A------------------------------------------------FGK--------------LA--------------------ASLS--------------------------D----------------PN------------L---KSYQSDLE---SWGQMI---K--------DEVTYL-------MA-----K-RLED-----------------------------------------EG----------------------D----------------LNSRFR-------IMSTKL---------H---K-
>OQD91302.1
--------------------MSQSLSSAP-----RLKPD-VRLA----QAVS--------------Q--FE--A--EL--SN---------------------EQKAS---FRAWRTKSI---------------------------------------------------------------------------------ESPPGI-QDVMQLTA-E---IDRV-S-----E------------------K----------------------------R------------------R--R------------C--LGPRL----MNVLQATQ------QFAA---------LG-DI-I------VGG--S-QN-L---L-A-CGVW-S--------------------VVRISLL-----------------LVLDFSSYLEQ--------------------------------------------------------------------------------------------------------------------------LSK--I----FMTAGRLAP-------RYEKMALLYPR------------------------------------------------S-KDLQFCLCEYFILIV-R------------LCH--EM-TSFT-RK-S-----------V------------------------------------------------FGK--------------LT--------------------SALG--------------------------D----------------SD------------L---KAYQSELE---SWGKTI---K--------AEVSFL-------MA-----K-GIED-----------------------------------------EA----------------------E----------------HNSRFR-------SVSSIF---------Q---K-
>OQE11501.1
--------------------MSQSLISAP-----RLKPD-VRLA----QVVS--------------Q--FE--A--EL--SN---------------------EQKAT---FRAWRTKSI---------------------------------------------------------------------------------ESPPSI-QDVMKFTA-E---IDRA-S-----E------------------K----------------------------G------------------R--R------------C--LGPRL----MNVLQATQ------QFAA---------LG-DI-I------VGG--S-QN-L---L-A-CGVW-S--------------------IVRISLL-----------------AALDFSSYLEQ--------------------------------------------------------------------------------------------------------------------------LSN--I----FMIAGRLAP-------RYEKMALLYPR------------------------------------------------S-KDLQSSLCEYFILIV-R------------LCH--EM-TTFS-RK-S-----------I------------------------------------------------FGK--------------FA--------------------STLG--------------------------D----------------SN------------L---KTYQSELE---SWGKTI---K--------AEVTFL-------MA-----K-VMEN-----------------------------------------EA----------------------E----------------SNSRFR-------AVSSIF---------Q---K-
>OQE39276.1
--------------------MSQSLSSAP-----RLKPD-ARLA----QAVS--------------Q--FE--A--EL--SN---------------------DQKAS---FRACRAKSI---------------------------------------------------------------------------------ESPPSI-QDVMQLTA-E---IDRV-S-----E------------------K----------------------------R------------------R--R------------C--LGPRL----TNILQATQ------QFAA---------LG-DI-I------VGG--S-QN-L---L-A-CGVW-S--------------------IVRMSLL-----------------FVLDFSSYLEQ--------------------------------------------------------------------------------------------------------------------------LSN--I----FMTAGRLAP-------RYEKMALLYPR------------------------------------------------S-KDLQSCLCEYFILIV-R------------LCH--EM-TTFT-RK-S-----------I------------------------------------------------FGK--------------LT--------------------SALT--------------------------D----------------SV------------L---KTYQSELE---SWGKTI---K--------AEVSYL-------VA-----K-GIED-----------------------------------------EA----------------------E----------------NNSRFR-------AVSSIF---------Q---K-
>OQE84776.1
---------------------MSQLSSAP-----RLKPD-VRLA----QAVS--------------Q--FE--A--EL--SN---------------------EQKAS---FRAWRTKSI---------------------------------------------------------------------------------ESPPGI-QDVMQLTA-E---IDRV-S-----E------------------K----------------------------R------------------R--R------------C--LGPRL----MNVLQATQ------QFAA---------LG-DI-I------VGG--S-QN-L---L-A-CGVW-S--------------------VVRISLQ-----------------LVLDFSSYLEQ--------------------------------------------------------------------------------------------------------------------------LSN--I----FMTAGRLAP-------RYEKMALLYPR------------------------------------------------S-KDLQSCLCEYFILIV-R------------LCH--EM-TTFT-RK-S-----------T------------------------------------------------FGK--------------LR-------------------ASALG--------------------------D----------------SD------------L---KTYQSELE---SWGKTI---K--------AEVGFL-------MA-----K-GIED-----------------------------------------EA----------------------E----------------NNSRFR-------TVSSIF---------Q---K-
>XP_002561370.1
---------------------MSQLTSTP-----RLKPD-VRLA----QAVS--------------Q--FE--A--EL--SN---------------------EQKAS---FRAWRTTSI---------------------------------------------------------------------------------ESPPGI-QDVMQLTA-E---IDRV-S-----E------------------K----------------------------R------------------R--R------------C--LGPRL----MNVLQATQ------QFAA---------LG-DI-I------VGG--S-QN-L---L-A-CGVW-S--------------------VMRISLQ-----------------LVLDFSSYLEQ--------------------------------------------------------------------------------------------------------------------------LSN--I----FMTAGRLAP-------RYEKMALLYPR------------------------------------------------S-KDLQSSLCEYFILIV-G------------LCH--EM-ITFT-RK-S-----------I------------------------------------------------FGK--------------LR-------------------ASALG--------------------------D----------------SD------------L---KTYQSELE---SWGKTI---K--------AEVGFL-------VA-----K-GIED-----------------------------------------EA----------------------E----------------NNSRFR-------TVSSIF---------Q---K-
>CRL26700.1
------------------------MASPN-----PTRLS-DAFD----KAKQ--------------D--FL--T--SL--K---------D----P---SL----F-N-SIAT------------------------------------------------------------------------------------------VTSI-DEVYAFTT-Q---LQQDQS------K---------------R-H--G------------------------L----------------------R---------------NLLKI----KPFLDRLK------EFAG---------AI-DV-LV----S----AK-P----E-I-L-ALIW-G--------------------PIKF------------------------------------------------------------LL--------------------------------------------------------------Q---MSDNL-------TKSF------D-AIVE--A----MAVIGNKLP-------LFEAYTVLFK-------E-------------------------------N--------D---RVAQVLVLFYKDIL-D------------FYE--IV-LNFF-SA-K--------------------------------------------------------R---WVF---------VFDSVWPRH------------------------------------------KDK--IG-VVVS------------S------------I---EQHCLLMT---DEVTLE----------------------------------------------------------------------------NISGAY----RARVE---------------------------------------------------------------
>CEO59983.1
------------------------MTSQA-----APRLA-GAFQ----NAKQ--------------E--FL--A--SL--K---------D----P---SL----F-N-SISN------------------------------------------------------------------------------------------VKSI-DEIYAFTA-Q---LQNDQS------K---------------R-Q--G------------------------L----------------------R---------------HLRKI----EPYLERLK------QYAG---------VI-EV-FI----Q----AK-P----D-I-L-ALIW-G--------------------PIKL------------------------------------------------------------LL--------------------------------------------------------------Q---MADNL-------TQSF------D-AIVE--A----MTGIGNKLP-------LFEAYTNIFE-------A-------------------------------S--------D---RVLDILSLFYKDIL-D------------FYE--IM-LNFF-SA-K--------------------------------------------------------R---WTI---------VFDSVWPRY------------------------------------------KAK--IN-LVVS------------S------------I---ERHSLLMT---EEVTLA----------------------------------------------------------------------------NITEAH----AARVA---------------------------------------------------------------
>OOQ87200.1
------------------------MTSQA-----APRLA-GAFQ----KAKQ--------------D--FL--A--SL--K---------D----P---SL----L-K-RVSN------------------------------------------------------------------------------------------VKSI-DEIYNYTV-Q---LQDDQS------K---------------R-E--D------------------------M----------------------R---------------NLRKI----EPYLERLR------QYAD---------VI-EV-FV----Q----AK-P----E-I-L-ALIW-G--------------------PVKL------------------------------------------------------------LL--------------------------------------------------------------Q---MADNL-------KKPF------D-AIVE--A----MTGIGNKLP-------LFEAYTNMFE-------A-------------------------------S--------N---RIFDVLSLFYKDIL-D------------FYE--IV-LNFF-SA-K--------------------------------------------------------R---WSI---------VFDSVWPRY------------------------------------------KAK--IN-LVIN------------S------------I---ERHSVLMT---EEVTLA----------------------------------------------------------------------------NITEAH----AARVA---------------------------------------------------------------
>OQD67970.1
------------------------MPSPN-----LTRLS-DAFD----KAKL--------------D--FL--T--SL--K---------D----P---SL----F-N-SIAT------------------------------------------------------------------------------------------VTSI-DEVYAFTT-Q---LQQDQS------K---------------R-H--G------------------------L----------------------R---------------NLLKI----KPFLDRLK------EFAS---------AI-DV-LV----S----AK-P----E-I-L-ALIW-G--------------------PIKF------------------------------------------------------------LL--------------------------------------------------------------Q---MSDNL-------TKSF------D-AIVE--A----MAVIGNKLP-------LFEAYTMLFK-------G-------------------------------N--------D---RVAQVLVLFYKDIL-D------------FYE--IV-LNFF-SA-K--------------------------------------------------------R---WVF---------VFDSVWPRH------------------------------------------KDK--IG-VVVS------------S------------I---EQHCLLMT---DEVTLE----------------------------------------------------------------------------NISGAY----RARVE---------------------------------------------------------------
>OQD83481.1
-------------------------MATS-----NSHLL-NAFM----TAKR--------------E--FL--A--SQ--K---------D----C---SL----F-D-RVSN------------------------------------------------------------------------------------------VTSI-QEIHEFVM-Q---FQAQQS------N---------------T-T--G------------------------M----------------------R---------------CLRKI----NNFLERLR------QLSE---------VI-EV-FV----S----VK-P----D-V-L-ALIW-G--------------------PIKL------------------------------------------------------------LL--------------------------------------------------------------Q---MANAT-------IQSF------D-AIVD--T----MAIIGDRLP-------LFEEFTTLFQ-------A-------------------------------R--------D---RVKDALILFYKDIL-D------------FFG--IA-LNFL-SV-K--------------------------------------------------------H---WKL---------VFESVWPKH------------------------------------------RSK--ID-VVVS------------N------------I---ERHSFLLR---DEVNLT----------------------------------------------------------------------------HISEAH----QARLI---------------------------------------------------------------
>XP_016603529.1
------------------------MASHS-----SLRLS-DAFQ----NAKQ--------------D--FL--D--SL--K---------D----P---SL----F-N-SIST------------------------------------------------------------------------------------------VTSI-HDVYAFTS-Q---LQEDQS------K---------------R-H--G------------------------L----------------------R---------------NLRKI----SSYLDRLK------QFAG---------VI-EV-FV----S----AK-P----E-I-L-ALIW-G--------------------PIKL------------------------------------------------------------LL--------------------------------------------------------------Q---MSDNL-------TKSF------D-AIVE--A----MAIIGNKLP-------LFESYVMLFK-------E-------------------------------N--------D---RVADVLVLFYKDIL-D------------FYE--VT-LNLF-TA-K--------------------------------------------------------R---WVF---------VFDSVWPRH------------------------------------------KAK--IS-VVVG------------N------------I---EQHCLLMT---DQVTLE----------------------------------------------------------------------------NISGAH----KARIE---------------------------------------------------------------
>CRL28458.1
-------DTG-----------------ST-----SSEHI-SLWD----QAYD--------------L--LK--E--E-----K-------P----K---VLLEYEC-I---LSRVAVEGKSTSIE--------------------------------------R------AQDT-ENF------N---N-IIPQ-SNTA--ERRKKL-QQ-------I---AESSFK-----KM------Q------E-G----K------------------------LP-V---------TF-F---G--K---------EI-V--WQEAI----GKVGNGIE------WVQK---------YA-KD-A------L-K--D--V-P---Y-A-PAVM-A--------------------CTSL-----------------------------------------------------------L-LP-----------L---------------------------L--------------------------TS---P-----SKVD------G-ENNK--G----FLYVSSQIR-------YYIAMETRLLP--DILDA------------------------------------D---TK-AELKDQLKGLYKLVI-D------------YQV--QS-VMKF-NR-N-------A---G------------------KN------------------------Y---VRS-----V--V-DYDDWS-------------------------G--------------Q-------------L------------KV------------I---QEKEKTLD---RRFMGA---K-------SGLNVQY-------LH-------DLNRK--------------------------------------AEESR--------GELRD-----------------------------------------------------------
>CVK90887.1
---N-------S----------ESQDVST-----KSKTF-SFWT----KAYE--------------E--IL--A--D-----K-------DEQLKK---ILDAYDV-L---LERAAGTDGGIANSNTIQNQ----GDDVGFIKD-------------------SSS---AEADI-GDSSSSELSDSGIRPLPSA-RRVV--GDDAKM-KA-------I---VKIKLE-----EM------Q------Q-K----E------------------------WV-L---------KW-H---G--H---------VF-K--VREEV----TRIVAIAQ------KISG---------FA-SQ-T------A-A--L--N-P-Y---A-GLAW-A--------------------GVCV-----------------------------------------------------------L-LP-----------I---------------------------I--------------------------TN---D-----TDER------Q-LAID--G----VSKATELVA-------RYKIVEEDYIY--GKHGK-----------------------------------------H-EDFEKIIVAMYSKIT-L------------FYI--KA-ACYF-AK-S-------T---L------------------KR------------------------M---LRG-----V--A-TLDDWK-------------------------S--------------T-------------L------------TN------------L---TKADEECQ---AFVVSL---GI------SASLKKG-----------------------------------------------------------DQILE--------KL----------------------------SKIET---------STQIN---------R-----
>CVK91852.1
-----------P------ETSPSAGGTET-----RPDSD-LIFD----RSVA--------------K--FK--S--RL--S---------R----S---Q-----A-E-QFAK-------------------------------------------------------------------------------------------CTI-DDVRNQIR-H---IQNRHG------S---------------Q-R--R------------------------L----------------------R---------------NMDRL----SKFVEGMV------HLGQ---------VV-EV-FL----N----L--H----N-G-V-ALIW---------------------GPIKF------------------------------------------------------------LL--------------------------------------------------------------L---AASNW-------IDSL------D-SLLA--V----YSQIGDVLP-------DLTRYGQIYK-------E-------------------------------Y--------P---YVHTHLESYYCDIL-E------------FHS--NA-LDVF------------------------------------AR--P-----------------G------WKV---------LFHSAWKTF------------------------------------------KTK--FD-PILK------------S------------L---ERHRIMLS---EEKLTA----------------------------------------------------------------------------VMEETQ-------------------------------------KQGYSIQDKLDQLH---------------------
>EYB33484.1
-----------S------QTSPSVGGTQA-----RTGSD-PVFD----KAMA--------------K--FK--K--HL--T---------K----D---Q-----A-A-KFAN-------------------------------------------------------------------------------------------CTV-DDVRNEIK-I---IQNRHG------S---------------Q-R--R------------------------L----------------------R---------------NMERI----SKFVEGMV------QLGQ---------VV-EV-FL----N----L--D----N-I-V-ALIW---------------------GPLKF------------------------------------------------------------IL--------------------------------------------------------------L---TASTC-------LDTL------D-TLLD--V----YGQIGEVLP-------DLTRYHQIYK-------E-------------------------------Y--------H---SVHKHLEDYYCDIL-Q------------FHS--NA-LDVF------------------------------------AR--P-----------------G------WKT---------LFHSTWKTF------------------------------------------KTQ--FG-PILK------------S------------L---ERHRVMLS---EEKLTA----------------------------------------------------------------------------IMQETQ-------------------------------------KQGKSIHDKLHQMD---------------------
>KIL93778.1
-----------P------DTSPSAGGTQT-----RTDSD-LVFD----KAVA--------------K--FK--S--RL--N---------R----T---Q-----A-E-QFAK-------------------------------------------------------------------------------------------CTI-DDVRNQIR-H---IQNRHG------S---------------Q-R--R------------------------L----------------------R---------------NMDRL----SKFVEGMV------HLGK---------VV-EV-FL----N----L--H----N-G-V-ALIW---------------------GPIKF------------------------------------------------------------LL--------------------------------------------------------------L---AASNW-------IDSL------D-SLLG--V----YGQIGEVLP-------DLTRYGQIYK-------E-------------------------------Y--------P---HVHTHLESYYCDIL-E------------FHS--NA-LNVF------------------------------------AR--P-----------------G------WKV---------LFHSAWKTF------------------------------------------KTQ--FD-PILK------------S------------L---ERHRIMLS---EEKLTA----------------------------------------------------------------------------VMEESQ-------------------------------------KQGHSIQDKLDQLH---------------------
>KLP18132.1
-----------P------ETSPSAGGTET-----RPDSD-LIFD----KSVA--------------K--FK--S--RL--S---------R----A---Q-----A-E-QFAK-------------------------------------------------------------------------------------------CTI-DDVRNQIR-H---IQNRHG------S---------------Q-R--R------------------------L----------------------R---------------NMDRL----SKFVEGMV------HLGK---------VV-EV-FL----N----L--H----N-G-V-ALIW---------------------GPIKF------------------------------------------------------------LL--------------------------------------------------------------L---AASNW-------IDSL------D-SLLG--V----YAQIGEVLP-------DLTRYGQIYK-------E-------------------------------Y--------P---YVHTHLESYYCDIL-E------------FHS--NA-LDVF------------------------------------AR--P-----------------Y------LKV---------LFHSAWKTF------------------------------------------KTK--FD-PILK------------S------------L---ERHRIMLS---EEKLTA----------------------------------------------------------------------------VMEETQ-------------------------------------KQGHSIQDKLDQLH---------------------
>OBS29595.1
-----------P------YQ------PSS-----NDGTD-PVFD----KAVA--------------K--FK--K--GL--T---------K----N---Q-----A-Q-IFAG-------------------------------------------------------------------------------------------CTL-DDVKNEIK-D---IQNRHG------S---------------Q-R--R------------------------L----------------------R---------------NMERL----SKFVEGMD------QLGK---------VV-EV-FL----N----L--H----N-T-V-ALIW---------------------GPLKF------------------------------------------------------------LL--------------------------------------------------------------L---TAKTS-------VDTL------E-SLLD--V----YAQVGEVLP-------DLTRYGQIFK-------E-------------------------------Y--------P---AVHTHLESYYCDIL-Q------------FHS--NA-LEVF------------------------------------SR--P-----------------C------WKV---------LFHSAWKTF------------------------------------------KTQ--FD-PILR------------S------------L---QRHRDMLS---EEKLTA----------------------------------------------------------------------------VMEETQ-------------------------------------KQGQSIQEKLHQLS---------------------
>PTD03276.1
-----------S------QTSPSTGGTQT-----RTGSD-PVFD----KAVT--------------K--FK--K--RL--T---------K----D---Q-----V-A-KFAN-------------------------------------------------------------------------------------------CTV-DDVRNQII-D---IQNRHG------S---------------Q-R--R------------------------L----------------------R---------------NMERI----SKFVEGMV------QLGT---------VV-EV-FL----N----L--H----N-T-V-ALIW---------------------GPIKF------------------------------------------------------------LL--------------------------------------------------------------V---TASTW-------IDTL------D-SLLD--V----YGQIGEVLP-------DLTRYQQIYK-------E-------------------------------Y--------P---SVHTHLEAYYCDIL-Q------------FHS--NA-LDVF------------------------------------AR--P-----------------G------WKV---------LFHSAWKTF------------------------------------------KTQ--FD-PMLK------------S------------L---ERHRVTLS---EEKLTA----------------------------------------------------------------------------VMQETQ-------------------------------------KQGHSIQDKLQQLD---------------------
>RBR14483.1
-----------P------QTSASGGQNQT-----RVALD-PVFA----QAVA--------------K--FK--K--RL--T---------K----V---Q-----A-D-TFVD-------------------------------------------------------------------------------------------CTI-DDVRNQIS-D---IQNHHG------S---------------Q-R--R------------------------Q----------------------R---------------NMVRL----SKFVEGMS------QLGK---------VM-EV-FL----N----L--D----N-T-V-ALIW---------------------GPLKF------------------------------------------------------------LL--------------------------------------------------------------L---TASTW-------IDSL------D-SLLD--V----YERVGNVLP-------NLTRYPEIYK-------S-------------------------------Y--------S---HVLTHLQGYYCDIL-E------------FHS--NA-LEVF------------------------------------SR--S-----------------G------WKI---------LFHSAWKTF------------------------------------------KTQ--FD-PILK------------S------------L---ERHRTMLS---EEKLTA----------------------------------------------------------------------------VMEEIQ----AQSLANQQKL---DGVV-----------GETR-RHGQCVQDRLDRLE---------------------
>XP_009252150.1
-----------T------QTSPSAGGTQA-----RTGSD-PVFD----KAVA--------------K--FK--K--RL--T---------K----D---Q-----A-A-KFAN-------------------------------------------------------------------------------------------CTV-DDVRNQIK-D---IQNRHG------S---------------Q-R--R------------------------L----------------------R---------------NMERI----SKFVEGMV------QLGT---------VV-EA-FL----N----L--H----N-A-V-ALVW---------------------GPIKF------------------------------------------------------------LL--------------------------------------------------------------V---TASTW-------IDTL------D-SLLD--V----YGQIGEVLP-------DLTRYRQIYN-------E-------------------------------Y--------P---SVHTHLEAYYCDIL-Q------------FHS--NA-LDVF------------------------------------AR--P-----------------G------WKV---------LFHSAWKTF------------------------------------------KTQ--FD-PILK------------S------------L---ERHRVMLS---EEKLTA----------------------------------------------------------------------------VMQETQ-------------------------------------KQGKSIQDKLHQLG---------------------
>XP_011319567.1
-----------S------QISPSAGGTQA-----RIGPD-PVFD----KAVA--------------K--FK--K--RL--T---------K----D---Q-----A-A-KFAN-------------------------------------------------------------------------------------------CTV-DDVRDQIR-D---IQNRHG------A---------------Q-R--R------------------------L----------------------R---------------NMERI----SKFVEGMV------QLGT---------VV-EV-FL----N----L--H----N-T-V-ALIW---------------------GPIKF------------------------------------------------------------LL--------------------------------------------------------------V---TASTW-------IDTV------D-SLLD--V----YGQIGEILP-------DLTRNRQIYK-------E-------------------------------Y--------P---SVHTHLEAYYCDIL-Q------------FHS--NA-LDVF------------------------------------AR--P-----------------G------WKV---------LFHFAWKTF------------------------------------------KTQ--FD-PILK------------S------------L---ERHRVMLS---EEKLTA----------------------------------------------------------------------------VMQETQ-------------------------------------KQGQSIQDKLHQLN---------------------
>CVL05439.1
------------------------MASSS-----TDQVS-EVFE----KAKA--------------D--FL--K--GI--K---------D----P---KL----R-N-E-LEK-----------------------------------------------------------------------------------------ATTI-DDIWDYTE-Q---LQKDQA------S---------------N-K--R------------------------L----------------------R---------------GMKRI----GPYIERLQ------EYAG---------VI-EV-FV----Q----VK-P----D-I-L-ALIW-G--------------------PIKL------------------------------------------------------------LL--------------------------------------------------------------Q---VSSNL-------VASF------D-AILG--V----MKNMGSILP-------RFNEFVPLFK-------N-------------------------------N--------E---RMKYVLGLFFQDIL-D------------FYL--VS-LKFF-GL-T--------------------------------------------------------R---WKV---------FFESLWPAR------------------------------------------RAE--IQ-VIAE------------N------------I---EKHRLLLC---NEITLN----------------------------------------------------------------------------DILEAH----TARKK---------------------------------------------------------------
>CVK97829.1
------------------------MASSS-----TDQVS-EVFE----KAKA--------------D--FL--N--GI--K---------D----Q---KL----R-I-Q-LQK-----------------------------------------------------------------------------------------ATTI-DDIWDYTD-Q---LQKDQG------S---------------N-K--R------------------------L----------------------R---------------GMKRI----GPYIERLQ------EYAG---------VI-EV-FV----Q----AK-P----D-I-L-ALIW-G--------------------PIKL------------------------------------------------------------LL--------------------------------------------------------------Q---VSSNL-------VASF------D-AILG--V----MKSMGSILP-------RFNEFVPLFK-------N-------------------------------N--------E---RMRYVLGLFFQDIL-D------------FYL--VS-LKFF-GL-T--------------------------------------------------------R---WKV---------FFESLWPAR------------------------------------------RAE--IQ-VIAE------------N------------I---EKHRLLLC---NEITLN----------------------------------------------------------------------------DILEAH----TARKK---------------------------------------------------------------
>CZR41601.1
------------------------MAFSS-----ADQVS-EVFE----KAKA--------------D--FL--N--GI--K---------D----Q---KL----R-S-Q-LQK-----------------------------------------------------------------------------------------ATTI-DDIWDYTD-Q---LQKDQG------S---------------N-K--R------------------------L----------------------R---------------GLKRI----GPYIERLQ------EYAG---------VI-EV-FV----Q----AK-P----D-I-L-ALIW-G--------------------PIKL------------------------------------------------------------LL--------------------------------------------------------------Q---VSSNL-------VASF------D-AILG--V----MKNMGSILP-------RFNEFVPLFK-------N-------------------------------N--------E---RMKYVLGLFFQDIL-D------------FYL--VS-LKFF-GL-T--------------------------------------------------------R---WKV---------FFESLWPAR------------------------------------------RAE--IQ-VIAE------------N------------I---EKHRLLLC---NEITLN----------------------------------------------------------------------------DILEAH----TARKK---------------------------------------------------------------
>KLO93164.1
------------------------MASSS-----TDQVS-EVFE----KAKA--------------D--FL--N--GI--K---------D----Q---KL----R-S-Q-LQK-----------------------------------------------------------------------------------------ATTI-DDIWDYTE-Q---LQKDQA------S---------------N-K--R------------------------L----------------------R---------------GMKKI----GPYIERLQ------EYAG---------VI-EV-FV----Q----VK-P----D-I-L-ALIW-G--------------------PIKL------------------------------------------------------------LL--------------------------------------------------------------Q---VSSSL-------VASF------D-AILG--V----MKNMGSILP-------RFNEFVPLFK-------N-------------------------------N--------E---RMKYVLGLFFQDIL-D------------FYF--VS-LKFF-GL-T--------------------------------------------------------R---WKV---------FFESLWPAR------------------------------------------RAE--IQ-VIAE------------N------------I---EKHRLLLC---NEITLN----------------------------------------------------------------------------DILEAH----TARKK---------------------------------------------------------------
>KLP19169.1
------------------------MASSS-----TDQVS-EVFE----KAKA--------------D--FL--N--GI--K---------D----Q---KL----R-S-Q-LQK-----------------------------------------------------------------------------------------ATTI-DDIWDYTD-Q---LQKDQG------S---------------N-K--R------------------------L----------------------R---------------GMKRI----GPYIERLQ------EYAG---------VI-EV-FV----Q----AK-P----D-I-L-ALIW-G--------------------PIKL------------------------------------------------------------LL--------------------------------------------------------------Q---VSSNL-------VASF------D-AILG--V----MKNMGSILP-------RFNEFVPLFK-------N-------------------------------N--------E---RMKYVLGLFFQDIL-D------------FYL--VS-LKFF-GL-T--------------------------------------------------------R---WKV---------FFESLWPAR------------------------------------------RAE--IQ-VVAE------------N------------I---EKHRLLLC---NEITLN----------------------------------------------------------------------------DILEAH----TARKK---------------------------------------------------------------
>PNP80169.1
------------------------MASNS-----TDQVS-EVFE----KAKA--------------D--FL--N--GI--K---------D----Q---KL----R-T-Q-LQK-----------------------------------------------------------------------------------------ATTI-DDIWDYTE-Q---LQKEQG------S---------------T-K--R------------------------L----------------------R---------------GMRRI----GPYIERLQ------EYAG---------VI-EV-FV----Q----VK-P----D-I-L-ALIW-G--------------------PIKL------------------------------------------------------------LL--------------------------------------------------------------Q---VSSNL-------VASF------D-AILG--V----MKNMGSILP-------RFNEFVPLFK-------N-------------------------------N--------E---RLKYVLGLFFQDIL-D------------FYH--VS-LRFF-GL-T--------------------------------------------------------R---WKV---------FFESLWPAR------------------------------------------RAE--IQ-VIAE------------N------------I---EKHRLLLC---NEITLN----------------------------------------------------------------------------DILEAH----TARKK---------------------------------------------------------------
>PNP81277.1
------------------------MASRS-----TDQVS-EVFE----KAKA--------------D--FL--N--GI--K---------D----Q---KL----R-S-Q-LQK-----------------------------------------------------------------------------------------ATTI-DDIWDYTE-Q---LQKDQA------S---------------N-K--R------------------------L----------------------R---------------GLKRI----GHYIERLQ------EYAG---------VI-EV-FV----Q----AK-P----D-I-L-ALIW-G--------------------PIKL------------------------------------------------------------LL--------------------------------------------------------------Q---VSSNL-------VASF------D-AILG--V----MKNMGSILP-------RFNEFVPLFK-------N-------------------------------N--------E---RLKYVLGLFFQDIL-D------------FYL--VS-LRFF-GL-T--------------------------------------------------------R---WKV---------FFESLWPAR------------------------------------------RAE--IQ-VIAE------------N------------I---EKHRLLLC---DEITLN----------------------------------------------------------------------------DILEAH----TARKK---------------------------------------------------------------
>RBA22841.1
------------------------MASSS-----IDQVS-EVFE----KAKA--------------D--FL--N--GI--K---------D----Q---KL----R-I-Q-LQN-----------------------------------------------------------------------------------------ATTI-DDIWDYTD-Q---LQKEQG------S---------------N-K--R------------------------L----------------------R---------------GMKRI----GPYIERLQ------EYAG---------VI-EV-FV----Q----AK-P----D-I-L-ALIW-G--------------------PIKL------------------------------------------------------------LL--------------------------------------------------------------Q---VSSNL-------VASF------D-AILG--V----MKNMGSILP-------RFNEFVPLFK-------N-------------------------------N--------E---RMKYVLGLFFQDIL-D------------FYL--VS-LKFF-GL-T--------------------------------------------------------R---WKV---------FFESLWPAR------------------------------------------RAE--IQ-VIAE------------N------------I---EKHRLLLC---NEITLN----------------------------------------------------------------------------DILEAH----TARKK---------------------------------------------------------------
>SCN69499.1
------------------------MASSS-----TDQVS-EVFE----KAKA--------------D--FL--N--GI--K---------D----Q---KL----R-S-Q-LQK-----------------------------------------------------------------------------------------ATTI-DDIWDYTD-Q---LQKDQG------S---------------N-K--R------------------------L----------------------R---------------GMKRI----GPYIERLQ------EYAG---------VI-EV-FV----Q----AK-P----D-I-L-ALIW-G--------------------PIKL------------------------------------------------------------LL--------------------------------------------------------------Q---VSSNL-------VASF------D-AILG--V----MKNMGSILP-------RFNEFVPLFK-------N-------------------------------N--------E---RMKYVLGLFFQDIL-D------------FYL--VS-LKFF-GL-T--------------------------------------------------------R---WKV---------FFESLWPAR------------------------------------------RAE--IQ-VVAE------------N------------I---EKHRLLLC---NEITLN----------------------------------------------------------------------------DILEAH----TARKK---------------------------------------------------------------
>SCV57007.1
------------------------MASSS-----TDQVS-EVFE----KAKA--------------D--FL--N--GI--K---------D----Q---KL----R-S-Q-LQK-----------------------------------------------------------------------------------------ATTI-DDIWDYTD-Q---LQKDQG------S---------------N-K--R------------------------L----------------------R---------------GMKRI----GPYIERLQ------EYAG---------VI-EV-FV----Q----AK-P----D-I-L-ALIW-G--------------------PIKL------------------------------------------------------------LL--------------------------------------------------------------Q---VSSNL-------VASF------D-AILG--V----MKNMGSILP-------RFNEFVPLFK-------N-------------------------------N--------E---RMKYVLGLFFQDIL-D------------FYL--VS-LKFF-GL-T--------------------------------------------------------R---WKV---------FFESLWPAR------------------------------------------RAE--IQ-VITE------------N------------I---EKHRLLLC---NEITLN----------------------------------------------------------------------------DILEAH----TARKK---------------------------------------------------------------
>SCV57123.1
------------------------MASSS-----TDQVS-EVFE----KAKA--------------D--FL--N--GI--K---------D----Q---KL----R-S-Q-LQK-----------------------------------------------------------------------------------------ATTI-DDIWDYTD-Q---LQKDQG------S---------------N-K--R------------------------L----------------------R---------------GMKRI----GPYIERLQ------EYAG---------VI-EV-FV----Q----AK-P----D-I-L-ALIW-G--------------------PIKL------------------------------------------------------------LL--------------------------------------------------------------Q---VSSNL-------VASF------D-AILG--V----MKNMGSILP-------RFNEFVPLFK-------N-------------------------------N--------E---RMKYVLGLFFQDIL-D------------FYL--VS-LKFF-GL-T--------------------------------------------------------R---WKV---------FFESLWPAR------------------------------------------RAE--IQ-VITE------------N------------I---EKHRLLLC---NEITLN----------------------------------------------------------------------------DILEAH----TARKK---------------------------------------------------------------
>XP_023433757.1
------------------------MASSS-----TDQVS-EVFE----KAKA--------------D--FL--N--GI--K---------D----Q---KL----R-S-Q-LQK-----------------------------------------------------------------------------------------ATTI-DDIWDYTD-Q---LQKDQG------S---------------N-K--R------------------------L----------------------R---------------GMKRI----GPYIERLQ------EYAG---------VI-EV-FV----Q----AK-P----D-I-L-ALIW-G--------------------PIKL------------------------------------------------------------LL--------------------------------------------------------------Q---VSSNL-------VASF------D-AILG--V----MKNMGSILP-------RFNEFVPLFK-------N-------------------------------N--------E---RMKYVLGLFFQDIL-D------------FYL--VS-LKFF-GL-T--------------------------------------------------------R---WKV---------FFESLWPAR------------------------------------------RAE--IQ-VVAE------------N------------I---EKHRLLLC---NEITLN----------------------------------------------------------------------------DILEAH----TARKK---------------------------------------------------------------
>CVL06857.1
----AAPE-PQI-----VSSPPEEPENNT-----PSIPE-RLWS----KAYN--------------I--LE--E---------K-------E---P--DVVKGYQE-I---LERVQNEWADAA------------------------------------------------APE-------------EL-QNLE-HCKS--VKSRQM-WR-------L---VYSGLE-----RSK-------------KQ----A-----------------------------------------------------------KI--KESV-----SNIMETID------NLKG---------VV-DK-A------V-K--Y--S-SE----A-SIGW-A--------------------GVSL--------------------------------------------------------GLE-----------------------------------------I-L--------------------------SN---P-----MKEP------G-LNRK--G----IAYVLSRME-------WYWNLAELVLQ--DIS---------------------------------SVSSAA---LR-TNLETQIIEFYKKLL-V------------FQM--RS-ACLY-YR-N-------W---A------------------GV------------------------I---LRD-----V---VKLDDWA-------------------------G--------------E-------------L------------NS------------I---KDAERQIR---KDIEQY---D-------NQDIRLK-------LG-------TIETS--------------------------------------ALVQA-------------------------------------ESLESIYLI--------------------------
>CVL03792.1
----ATPE-PQI-----VSSPPEEPENNT-----PSIPE-RLWS----KAYD--------------I--LE--E---------K-------E---P--DIVKKYQE-I---LEQVQHEWIDTA------------------------------------------------APK-------------EL-QNLQ-NCKS--VKSQQM-WR-------L---VYSGLE-----RSK-------------RQ----A-----------------------------------------------------------KV--KESV-----SNIMETID------NLKG---------VV-DK-A------V-K--Y--S-SE----A-AIAW-A--------------------GISL--------------------------------------------------------GLE-----------------------------------------I-L--------------------------SN---P-----MKEP------G-LNRK--G----IAYVLSRME-------WYWNLAELVLQ--DDT---------------------------------SVSSAA---LR-TSLETQIIEFYKKLL-L------------FQM--RS-ACLY-YR-N-------W---A------------------GV------------------------I---LRD-----A---VKLDDWS-------------------------G--------------E-------------L------------NS------------I---KDGENLIR---NDIEQY---D-------NQDIRSK-------LS-------TIESS--------------------------------------ALGQA-------------------------------------ESLESICMI--------------------------
>KLO78902.1
----AAPE-PQI-----ASSPPGEPENNT-----PSIPE-RLWS----KAYN--------------I--LE--E---------K-------E---P--DVVKGYQE-I---LERLQNEWANTA------------------------------------------------APE-------------EL-QNLQ-HCKS--VKSQQM-WR-------L---VYSGLE-----RTK-------------RQ----A-----------------------------------------------------------KV--KESV-----SNIMETID------NLKG---------VV-EK-A------V-K--Y--S-SE----A-AIAW-A--------------------GVSL--------------------------------------------------------GLE-----------------------------------------I-L--------------------------SN---P-----MKEP------G-LNRK--G----IAYVLSRME-------WYWNLAELVLL--DNS---------------------------------SVSSAA---LR-TNLETQIIEFYKKLL-L------------FQM--RS-ACLY-YR-N-------W---A------------------GV------------------------I---LRD-----A---VKLDDWS-------------------------G--------------E-------------L------------NS------------I---KDAENLIR---NDIEQY---D-------NQDIRLK-------LG-------TIETS--------------------------------------ALGQA-------------------------------------ESLESICMI--------------------------
>KLP11973.1
----AAPE-PQI-----ASSPPGEPENNT-----PSIPE-RLWS----KAYN--------------I--LE--E---------K-------E---P--DVVKGYQE-I---LERLQNEWANTA------------------------------------------------APE-------------EL-QNLQ-HCKS--VKSQQM-WR-------L---VYSGLE-----RTK-------------RQ----A-----------------------------------------------------------KV--KESV-----SNIMETID------NLKG---------VV-EK-A------V-K--Y--S-SE----A-AIAW-A--------------------GVSL--------------------------------------------------------GLE-----------------------------------------I-L--------------------------SN---P-----MKEP------G-LNRK--G----IAYVLSRME-------WYWNLAELVLL--DNS---------------------------------SVSSAA---LR-TNLETQIIEFYKKLL-L------------FQM--RS-ACLY-YR-N-------W---A------------------GV------------------------I---LRD-----A---VKLDDWS-------------------------G--------------E-------------L------------NS------------I---KDAENLIR---NDIEQY---D-------NQDIRLK-------LG-------TIETS--------------------------------------ALGQA-------------------------------------ESLESICMI--------------------------
>KLP17121.1
----ASAE-PET-----VSPPPEESESTI-----LSVPD-RLWS----KAYN--------------I--LE--E---------K-------E---P--DTVKKYEE-I---LDQVQHEWVDTT------------------------------------------------APE-------------EL-QSLQ-HCKS--LESRQM-WR-------L---VYSGLE-----KSK-------------RQ----A-----------------------------------------------------------QL--KENI-----STVIETVD------KLKG---------VV-DK-A------V-K--Y--S-TE----A-GIAW-A--------------------GVSL--------------------------------------------------------GLE-----------------------------------------I-L--------------------------SN---P-----MKEP------G-LNRE--G----IAYVVSRME-------WYWNLAELVLQ--DNS---------------------------------SGSSAA---LR-ANLETQITDFYTKLL-M------------FQM--RS-ACLY-YR-N-------W---A------------------VV------------------------I---LRD-----A---VKLDDWA-------------------------G--------------E-------------L------------NT------------I---KDAERLIC---KDIEQY---D-------NQDIRLK-------LK-------MIEIS--------------------------------------AVEQA-------------------------------------ESLKSICKF--------------------------
>PNP85487.1
----ATSQ-QET-----ISPPSPEPENAV-----RSVPE-RLWK----KAYD--------------I--LE--E---------K-------E---P--EIVKSYQE-I---LQLVQHEWTDTT------------------------------------------------APE-------------EL-QALE-HCKT--VESRQM-WR-------L---VYSGLE-----KSK-------------RQ----A-----------------------------------------------------------KL--KENV-----SNIIETID------NLKG---------VV-DK-A------V-K--Y--S-SE----A-AIAW-A--------------------GVTL--------------------------------------------------------GLE-----------------------------------------I-L--------------------------SN---P-----MKEP------G-LNRK--G----IAYVLSRME-------WYWNLVELVLQ--DNS---------------------------------SAPSAT---LR-TNLETQIIDFYKKLL-L------------FQM--KS-ACLY-YR-N-------W---A------------------GV------------------------I---LRD-----T---VKLDDWA------------------------------------------------------L------------NT------------I---KDAERLVR---KDIEQY---D-------NHDIRLK-------LG-------TIETS--------------------------------------AVDQA-------------------------------------ESLETICKI--------------------------
>RBQ71733.1
----AINE-AAT-----VSSPSLEPENVI-----LSIPE-RLWT----KAYN--------------I--IE--E---------K-------E---P--DITKNYRA-I---LTLVEREWTDTT------------------------------------------------APE-------------EL-QALE-HCKT--VKSRQM-WR-------L---VYSGLE-----KSK-------------RQ----A-----------------------------------------------------------KL--KESV-----SNIIETID------NLKG---------VV-DK-A------V-K--Y--S-SE----A-AIAW-A--------------------GVTL--------------------------------------------------------GLE-----------------------------------------I-L--------------------------SN---P-----MKEP------G-LNRK--G----IAYVLSRME-------WYWNLVELVLQ--DNS---------------------------------SAPSAT---LR-TNLETQIIDFYKKLL-L------------FQM--KS-ACLY-YR-N-------W---A------------------GV------------------------I---LRD-----A---VKLDDWA-------------------------G--------------E-------------L------------NT------------I---KDAERLIQ---KDIEQY---D-------NQDIRLK-------LG-------TIESS--------------------------------------SVDQA-------------------------------------ESLETICKI--------------------------
>RBQ96734.1
----ETNE-AAT-----VSPPSLEPENAV-----RSVPE-RLWN----KAYD--------------I--LE--E---------K-------E---P--EVVKSYQE-I---LQLVQHEWTDTT------------------------------------------------APE-------------EL-QALE-HCKT--VKSRQM-WR-------L---VYSGLE-----KSK-------------RQ----A-----------------------------------------------------------KL--KESV-----SNIIETIE------NLKG---------VV-DK-A------V-K--Y--S-SE----A-AIAW-A--------------------GVTL--------------------------------------------------------GLE-----------------------------------------I-L--------------------------SN---P-----MKEP------G-LNRK--G----IAYVLSRME-------WYWNLVELVLQ--DNS---------------------------------SAPSAT---LR-TNLETQIIDFYKKLL-L------------FQM--KS-ACLY-YR-N-------W---A------------------GV------------------------I---LRD-----A---VKLDDWA-------------------------G--------------E-------------L------------NT------------I---KDAERLIQ---KDIEQY---D-------NQDIRLK-------LG-------TIETS--------------------------------------SVDQA-------------------------------------ESLETICKI--------------------------
>RBR16152.1
----ATNE-AAT-----VSSPSLEPENVI-----LSIPE-RLWT----KAYN--------------I--IE--E---------K-------E---P--DITKNYRA-I---LTLVECEWTDTT------------------------------------------------APE-------------EL-QALE-HCKT--VKSRQM-WR-------L---VYSGLE-----KSK-------------RQ----A-----------------------------------------------------------KL--KESV-----SNIIETID------NLKG---------VV-DK-A------V-K--Y--S-SE----A-AIAW-A--------------------GVTL--------------------------------------------------------GLE-----------------------------------------I-L--------------------------SN---P-----MKEP------G-LNRK--G----IAYVLSRME-------WYWNLVELVLQ--DNS---------------------------------SAPSAT---LR-TNLETQIVDFYKKLL-L------------FQM--KS-ACLY-YR-N-------W---A------------------GV------------------------I---LRD-----A---VKLDDWA-------------------------G--------------E-------------L------------NT------------I---KDAERLIQ---KDIEQY---D-------NQDIRLK-------LG-------TIETS--------------------------------------SVDQA-------------------------------------ESLETICKI--------------------------
>SCV39827.1
----ATPE-PHI-----VSSPPEEPANNT-----PSIPE-RLWS----KAYN--------------I--LE--E---------K-------E---P--DVVKGYQE-I---LDRVQNEWADTA------------------------------------------------APE-------------EL-QNLK-HCKS--VKSRQM-WR-------L---VYSGLE-----RSK-------------RQ----A-----------------------------------------------------------KV--KESV-----SNIMETID------NLKG---------VV-DK-A------V-K--Y--S-SE----A-SIAW-A--------------------GVSL--------------------------------------------------------GLE-----------------------------------------I-L--------------------------ST---P-----MKEP------G-LNRK--G----IAYVLSRME-------WYWNLAELVLQ--DIS---------------------------------SVPSAA---LR-TNLETQIIEFYKKLL-L------------FQM--RS-ACLY-YR-N-------G---A------------------GV------------------------I---LRD-----V---VKLDDWA-------------------------G--------------E-------------L------------NS------------I---KDAERQIC---KDIEQY---D-------NQDIRLK-------LG-------TIETS--------------------------------------ALGQA-------------------------------------ESLESICLI--------------------------
>XP_018761686.1
----ETNE-AAT-----VSPPSLEPENAV-----RSVPE-RLWN----KAYD--------------I--LE--E---------K-------E---P--EVVKSYQE-I---LQLVQHEWTDTT------------------------------------------------APE-------------EL-QALE-HCKT--VKSRQM-WR-------L---VYSGLE-----KSK-------------RQ----A-----------------------------------------------------------KL--KESV-----SNIIETIE------NLKG---------VV-DK-A------V-K--Y--S-SE----A-AIAW-A--------------------GVTL--------------------------------------------------------GLE-----------------------------------------I-L--------------------------SN---P-----MKEP------G-LNRK--G----IAYVLSRME-------WYWNLVELVLQ--DNS---------------------------------SAPSAT---LR-TNLETQIIDFYKKLL-L------------FQM--KS-ACLY-YR-N-------W---A------------------GV------------------------I---LRD-----A---VKLDDWA-------------------------G--------------E-------------L------------NT------------I---KDAERLIQ---KDIEQY---D-------NQDIRLK-------LG-------TIETS--------------------------------------SVDQA-------------------------------------ESLETICKI--------------------------
>XP_023435002.1
----ASAE-PET-----VSPPPEESESTI-----LSVPD-RLWS----KAYN--------------I--LE--E---------K-------E---P--DTVKKYEE-I---LDQVQHEWVDTT------------------------------------------------APE-------------EL-QSLQ-HCKS--LESRQM-WR-------L---VYSGLE-----KSK-------------RQ----A-----------------------------------------------------------QL--KENI-----STVIETVD------KLKG---------VV-DK-A------V-K--Y--S-TE----A-GIAW-A--------------------GVSL--------------------------------------------------------GLE-----------------------------------------I-L--------------------------SN---P-----MKEP------G-LNRE--G----IAYVVSRME-------WYWNLAELVLQ--DNS---------------------------------SGSSAA---LR-ANLETQITDFYTKLL-M------------FQM--RS-ACLY-YR-N-------W---A------------------VV------------------------I---LRD-----A---VKLDDWA-------------------------G--------------E-------------L------------NT------------I---KDAERLIC---KDIEQY---D-------NQDIRLK-------LK-------MIEIS--------------------------------------AVEQA-------------------------------------ESLKSICKF--------------------------
>RBR08934.1
----ELSV-STV-----PLQTAPRDQDTC-----LSLSE-KLWT----KAYD--------------G--LK--E---------K-------E---S--DLVQEYEK-I---LSKVQEEWTETA------------------------------------------------TPS-------------EI-DSLQ-HCKN--DKARQM-WK-------L---VYAGLE-----RTK-------------RQ----A-----------------------------------------------------------EY--KETA-----SSFMEAIN------NIKG---------LI-DK-V------A-K--Y--S-AE----A-SIVW-V--------------------GVSL--------------------------------------------------------GLE-----------------------------------------V-L--------------------------SN---P-----MKEP------G-LNRK--A----IAYVLSKME-------WYWNLADVALG--QKQSS-----------------------------SPSTPPDT---LR-NNLEGHIVDFFKKLL-L------------FQM--RS-ACLY-YR-N-------W---A------------------SI------------------------I---LRD-----I---VKLDDWN-------------------------G--------------K-------------L------------TE------------L---KDAEAAIR---RDIQQY---N-------SEDVKVK-------LA-------GIEDN--------------------------------------STLQA-------------------------------------ESLENIYTA--------------------------
>CVL07376.1
----------------------IPVPTAA-----PLTPA-VRLA----KVIS--------------E--FS--S--AL--D-E----------------------K-YR--PIFKTWQT-------------------------------------------------------------------------------H---SPPSE-ID---VIR-L----TEEIN-----RD------G------SRL-H--H-------------------TS---WK----------------------------------P--FGTRL----LKFLDQIQ------LLIK---------PG-DI-L------VGG--S--Q-N-M-I-A-SGVW-A--------------------TVRL-----------------------------------------------------------SLE--I-------------------------------------A--------------------------TG---H-----LSYF------E-RLSL--L----LMRLGHATI-------IQRDRVLLFPH------------------------------------------------D-SDLKALTCEYLIVIT-E------------MCK--TI-IGFE-K----------K-G-F-L-----------------------------------------------------------A-QLAT---------------------S--TC--------------L---EKE--FK-EFE------------TQ------------L---AFWSKVIN---KKLAYL---N-------EASQAQA-------NT-----------------------------------------------------S---IAAI---------------------------------SGS-L----------SS----------W---G-
>CVK95706.1
----------------------VPVPTAA-----PLTPT-VRLA----KVIS--------------E--FS--S--AL--D-E----------------------K-YR--PIFKTWQT-------------------------------------------------------------------------------H---SPPSE-ID---VIR-L----TEEIN-----RD------G------SRL-H--Q-------------------TS---WK----------------------------------P--FGTRL----LKLLDQIQ------LLIK---------PG-DI-L------VGG--S--Q-N-M-I-A-SGVW-A--------------------TVRL-----------------------------------------------------------SLE--I-------------------------------------A--------------------------TG---H-----LSYF------E-RLSL--L----LMRLGHATI-------IQRDRVLLFPH------------------------------------------------D-SDLKALTCEYLTVII-E------------MCK--TI-IGFE-K----------K-G-F-L-----------------------------------------------------------A-QLAT---------------------S--TY--------------L---EKE--FK-EFE------------TQ------------L---AFWSKVIN---KKLAYL---N-------EASQAQA-------NT-----------------------------------------------------S---IAAI---------------------------------SGS-L----------SS----------W---G-
>CZR44561.1
----------------------VPVPTAA-----PLTPA-VRLA----KVIS--------------E--FS--S--GL--D-E----------------------K-YR--PIFKTWQT-------------------------------------------------------------------------------H---SPPSE-ID---VIR-L----TEEIN-----RD------G------SRL-H--Q-------------------TS---WK----------------------------------P--FGTRL----LKFLDQIQ------LLIK---------PG-DI-L------VGG--S--Q-N-M-I-A-SGVW-A--------------------TVRL-----------------------------------------------------------SLE--I-------------------------------------A--------------------------TG---H-----LSYF------E-RLSL--L----LMRLGHATI-------IQRDRVLLFPH------------------------------------------------D-SDLKALTCEYLIVIT-E------------MCK--TI-IGFE-K----------K-G-F-L-----------------------------------------------------------A-QLAT---------------------S--TC--------------L---EKE--FK-EFE------------TQ------------L---AFWSKVIN---KKLAYL---N-------EASQAQA-------NT-----------------------------------------------------S---IAAI---------------------------------SGS-L----------SS----------W---G-
>KLO90786.1
----------------------VPVPTAA-----PLTPA-VRLA----KVIS--------------E--FS--S--AL--D-E----------------------K-YR--PIFKTWQT-------------------------------------------------------------------------------H---SPPSE-ID---VIR-L----TEEIN-----RD------G------SRL-H--Q-------------------TS---WK----------------------------------P--FGTRL----LKFLDQIQ------LLIK---------PG-DI-L------VGG--S--Q-N-M-I-A-SGVW-A--------------------TVRL-----------------------------------------------------------SLE--I-------------------------------------A--------------------------TG---H-----LSYF------E-RLSL--L----LMRLGHATI-------IQRDRVLLFPH------------------------------------------------D-SDLKALTCEYLIVIT-E------------MCK--TI-IGFE-K----------K-G-F-L-----------------------------------------------------------A-QLAT---------------------S--TC--------------L---EKE--FK-EFE------------TQ------------L---AFWSKVIN---KKLAYL---N-------EASQAQA-------NT-----------------------------------------------------S---IAAI---------------------------------SGS-L----------SS----------W---G-
>KLP05034.1
----------------------VPVPTAA-----PLTPA-VRLA----KVIS--------------E--FS--S--AL--D-E----------------------K-YR--PIFKTWQT-------------------------------------------------------------------------------H---SPPSE-ID---FIR-L----TEEIN-----RD------G------SRL-H--Q-------------------TS---WK----------------------------------P--FGTRL----LKFLDQIQ------LLIK---------PG-DI-L------VGG--S--Q-N-M-I-A-SGVW-A--------------------TVRL-----------------------------------------------------------SLE--I-------------------------------------A--------------------------TG---H-----LSYF------E-RLSL--L----LMRLGHATI-------IQRDRVLLFPH------------------------------------------------D-SDLKALTCEYLIVIT-E------------MCK--TI-IGFE-K----------K-G-F-L-----------------------------------------------------------A-QLAT---------------------S--TC--------------L---EKE--FK-EFE------------TQ------------L---AFWSKVIN---KKLAYL---N-------EASQAQA-------NT-----------------------------------------------------S---IAAI---------------------------------SGS-L----------SS----------W---G-
>KLP14073.1
----------------------VPVPTAA-----PLTPA-VRLA----KVIS--------------E--FS--S--AL--D-E----------------------K-YR--PIFKTWQT-------------------------------------------------------------------------------H---SPPSE-ID---VIR-L----TEEIN-----RD------G------SRL-H--Q-------------------TS---WK----------------------------------P--FGTRL----LKFLDQIQ------LLIK---------PG-DI-L------VGG--S--Q-N-M-I-A-SGVW-A--------------------TVRL-----------------------------------------------------------SLE--I-------------------------------------A--------------------------TG---H-----LSYF------E-RLSL--L----LMRLGHATI-------IQRDRVLLFPH------------------------------------------------D-SDLKALTCEYLIVIT-E------------MCK--TI-IGFE-K----------K-G-F-L-----------------------------------------------------------A-QLAT---------------------S--TC--------------L---EKE--FK-EFE------------TQ------------L---AFWSKVIN---KKLAYL---N-------EASQAQA-------NT-----------------------------------------------------S---IAAI---------------------------------SGS-L----------SS----------W---G-
>SCN98916.1
----------------------VPVPTAA-----PLTPA-VRLA----KVIS--------------E--FS--S--AL--D-E----------------------K-YR--PIFKTWQT-------------------------------------------------------------------------------H---SPPSE-ID---FIR-L----TEEIN-----RD------G------SRL-H--Q-------------------TS---WK----------------------------------P--FGTRL----LKFLDQIQ------LLIK---------PG-DI-L------VGG--S--Q-N-M-I-A-SGVW-A--------------------TVRL-----------------------------------------------------------SLE--I-------------------------------------A--------------------------TG---H-----LSYF------E-RLSL--L----LMRLGHATI-------IQRDRVLLFPH------------------------------------------------D-SDLKALTCEYLIVIT-E------------MCK--TI-IGFE-K----------K-G-F-L-----------------------------------------------------------A-QLAT---------------------S--TC--------------L---EKE--FK-EFE------------TQ------------L---AFWSKVIN---KKLAYL---N-------EASQAQA-------NT-----------------------------------------------------S---IAAI---------------------------------SGS-L----------SS----------W---G-
>SCO44299.1
----------------------VPVPTAA-----PLTPA-VRLA----KVIS--------------E--FS--S--AL--D-E----------------------K-YR--PIFKTWQT-------------------------------------------------------------------------------H---SPPSE-ID---FIR-L----TEEIN-----RD------G------SRL-H--Q-------------------TS---WK----------------------------------P--FGTRL----LKFLDQIQ------LLIK---------PG-DI-L------VGG--S--Q-N-M-I-A-SGVW-A--------------------TVRL-----------------------------------------------------------SLE--I-------------------------------------A--------------------------TG---H-----LSYF------E-RLSL--L----LMRLGHATI-------IQRDRVLLFPH------------------------------------------------D-SDLKALTCEYLIVIT-E------------MCK--TI-IGFE-K----------K-G-F-L-----------------------------------------------------------A-QLAT---------------------S--TC--------------L---EKE--FK-EFE------------TQ------------L---AFWSKVIN---KKLAYL---N-------EASQAQA-------NT-----------------------------------------------------S---IAAI---------------------------------SGS-L----------SS----------W---G-
>SCO57938.1
----------------------VPVPTAA-----PLTPA-VRLA----KVIS--------------E--FS--S--AL--D-E----------------------K-YR--PIFKTWQT-------------------------------------------------------------------------------H---SPPSE-ID---VIR-L----TEEIN-----RD------G------SRL-H--Q-------------------TS---WK----------------------------------P--FGTRL----LKFLDQIQ------LLIK---------PG-DI-L------VGG--S--Q-N-M-I-A-SGVW-A--------------------TVRL-----------------------------------------------------------SLE--I-------------------------------------A--------------------------TG---H-----LSYF------E-RLSL--L----LMRLGHATI-------IQRDRVLLFPH------------------------------------------------D-SDLKALTCEYLIVIT-E------------MCK--TI-IGFE-K----------K-G-F-L-----------------------------------------------------------A-QLAT---------------------S--TC--------------L---EKE--FK-EFE------------TQ------------L---AFWSKVIN---KKLAYL---N-------EASQAQA-------NT-----------------------------------------------------S---IAAI---------------------------------SGS-L----------SS----------W---G-
>SCV47828.1
----------------------VPVPTAA-----PLTPA-VRLA----KVIS--------------E--FS--S--AL--D-E----------------------K-YR--PIFKTWQT-------------------------------------------------------------------------------H---SPPSE-ID---VIR-L----TEEIN-----RD------G------SRL-H--Q-------------------TS---WK----------------------------------P--FGTRL----LKFLDQIQ------LLIK---------PG-DI-L------VGG--S--Q-N-M-I-A-SGVW-A--------------------TVRL-----------------------------------------------------------SLE--I-------------------------------------A--------------------------TG---H-----LSYF------E-RLSL--L----LMRLGHATI-------IQRDRVLLFPH------------------------------------------------D-SDLKALTCEYLIVIT-E------------MCK--TI-IGFE-K----------K-G-F-L-----------------------------------------------------------A-QLAT---------------------S--TC--------------L---EKE--FK-EFE------------TQ------------L---AFWSKVIN---KKLAYL---N-------EASQAQA-------NT-----------------------------------------------------S---IAAI---------------------------------SGS-L----------SS----------W---G-
>XP_023436800.1
----------------------VPVPTAA-----PLTPA-VRLA----KVIS--------------E--FS--S--AL--D-E----------------------K-YR--PIFKTWQT-------------------------------------------------------------------------------H---SPPSE-ID---VIR-L----TEEIN-----RD------G------SRL-H--Q-------------------TS---WK----------------------------------P--FGTRL----LKFLDQIQ------LLIK---------PG-DI-L------VGG--S--Q-N-M-I-A-SGVW-A--------------------TVRL-----------------------------------------------------------SLE--I-------------------------------------A--------------------------TG---H-----LSYF------E-RLSL--L----LMRLGHATI-------IQRDRVLLFPH------------------------------------------------D-SDLKALTCEYLIVIT-E------------MCK--TI-IGFE-K----------K-G-F-L-----------------------------------------------------------A-QLAT---------------------S--TC--------------L---EKE--FK-EFE------------TQ------------L---AFWSKVIN---KKLAYL---N-------EASQAQA-------NT-----------------------------------------------------S---IAAI---------------------------------SGS-L----------SS----------W---G-
>CVL10572.1
----------TS----------SFNTTEN-----GNLFN-NLCE----AAIN--------------E--FL--Q--D-------------PETLKLADNPFVQFVS-H----RKEQI----EK-------------------------CR-----------------------------------------------DE--EHNDPI-EE-----------MQQCIR-----EV-------------E-Q----K------------------------WT------------------GS-K---------AH-H--LREKV----NPFVESIT------ALTK---------SC-EN-L------L-Q--P--A-P---FGV-AIAV-S--------------------GFRI-----------------------------------------------------------V-LE-----------L---------------------------A--------------------------TK---A-----HGAV------E-DILT--V----LEEVSPLLD-------CYKMTA---------------------------------------------MSQQ---TS-PQISKAIKKSYKNIL-Q------------FWA--YS-ARVL-SK-S-----------Y------------------TR------------------------VT--LSS--------------------------------------AIRP--------------F-------------K------------QE------------I---QTFREKFR---EDSKQV---S------------QL-------LI-----------------------------------------------------------------------------------------------ASIA---------IERA---------------
>CVL04724.1
----------TS----------SFNTTEN-----GNLFN-TLCE----TAIN--------------E--FL--R--D-------------PETLKATDNPFVQYVS-H----RKEQI----EK-------------------------CK-----------------------------------------------EE--EHNDPI-EE-----------TQQCIR-----EV-------------E-Q----K------------------------WT------------------GS-K---------AH-H--LREKV----NPFVESIT------ALTK---------SC-EN-L------L-Q--P--A-P---FGV-AIAV-S--------------------GFRI-----------------------------------------------------------V-LE-----------L---------------------------A--------------------------TK---A-----HGAV------E-DILD--V----LEEVSPLLD-------CYKMTA---------------------------------------------MSQQ---SS-PQISKAIKKSYKNIL-Q------------FWA--YS-ARVL-SK-S-----------Y------------------TR------------------------VT--LSS--------------------------------------TIRP--------------F-------------K------------QE------------I---QTFREKFR---DDSKQV---S------------QL-------LI-----------------------------------------------------------------------------------------------ASIA---------IERA---------------
>CZR47743.1
-------------------------MTEN-----GNLFN-NLCE----AAIN--------------E--FL--Q--D-------------PETVKLADNPFVQFVS-H----RKEQI----EK-------------------------CR-----------------------------------------------DE--EHNDSI-EE-----------MQQCIR-----EV-------------E-Q----K------------------------WT------------------GS-K---------AH-H--LREKV----NPFVESIT------ALTK---------SC-EN-L------L-Q--P--A-P---FGV-AIAV-S--------------------GFRI-----------------------------------------------------------V-LE-----------L---------------------------A--------------------------TK---A-----HGAV------E-DILT--V----LEEVSPLLD-------CYKMTA---------------------------------------------MSQQ---TS-PQISKAIKKSYKNIL-Q------------FWA--YS-ARVL-SK-S-----------Y------------------TR------------------------VT--LSS--------------------------------------AIRP--------------F-------------K------------QE------------I---QTFREKFR---EDSKQV---S------------QL-------LI-----------------------------------------------------------------------------------------------ASIA---------IERA---------------
>EGU83969.1
----------TS----------SFNTTEG-----GNSFN-ALCE----TAIK--------------E--FL--D--D-------------PETQKLADNPFVRYVT-C----RKEQI----EK-------------------------GK-----------------------------------------------DE--EHDDPI-EQ-----------TQQCIR-----EV-------------E-Q----R------------------------WT------------------GS-K---------AH-H--LRERI----NPFIESIT------ALTK---------SC-ES-L------L-Q--P--A-P---FGV-AIAV-S--------------------GFRI-----------------------------------------------------------V-LE-----------L---------------------------A--------------------------TK---A-----HGAV------E-EILN--V----LEEVPPLLD-------CYKMTA---------------------------------------------MSQQ---NS-PQISKAIKKSYKNIL-Q------------FWA--YS-AKVL-SK-S-----------Y------------------TR------------------------VT--LSS--------------------------------------AMRP--------------F-------------K------------QE------------I---QTFREKFR---EDSKQV---S------------QL-------LI-----------------------------------------------------------------------------------------------ASMA---------IERV---------------
>EMT65778.1
----------PS----------SFNTTEG-----GNSFN-ALCE----TAIK--------------E--FL--D--D-------------PETQKLADNPFVRYVT-C----RKEQI----EK-------------------------GK-----------------------------------------------DE--EHDDPI-EQ-----------TQQCIR-----EV-------------E-Q----R------------------------WT------------------GS-K---------AH-H--LRERI----NPFIESIT------TLTK---------SC-ES-L------L-Q--P--A-P---FGV-AIAV-S--------------------GFRI-----------------------------------------------------------V-LE-----------L---------------------------A--------------------------TK---A-----HGAV------E-EILS--V----LEEVPPLLD-------CYKMTA---------------------------------------------MSQQ---NS-PQISKAIKKSYKNIL-Q------------FWA--YS-AKVL-SK-S-----------Y------------------TR------------------------VT--LSS--------------------------------------AMRP--------------F-------------K------------QE------------I---QTFREKFR---EDSKQV---S------------QL-------LI-----------------------------------------------------------------------------------------------ASMA---------IERV---------------
>ENH65761.1
----------TS----------SFNTTEG-----GNSFN-ALCE----TAIK--------------E--FL--D--D-------------PETQKLADNPFVRYVT-C----RKEQI----EK-------------------------GK-----------------------------------------------DE--EHDDPI-EQ-----------TQQCIR-----EV-------------E-Q----R------------------------WT------------------GS-K---------AH-H--LRERI----NPFIESIT------ALTK---------SC-ES-L------L-Q--P--A-P---FGV-AIAV-S--------------------GFRI-----------------------------------------------------------V-LE-----------L---------------------------A--------------------------TK---A-----HGAV------E-EILN--V----LEEVPPLLD-------CYKMTA---------------------------------------------MSQQ---NS-PQISKAIKKSYKNIL-Q------------FWA--YS-AKVL-SK-S-----------Y------------------TR------------------------VT--LSS--------------------------------------AMRP--------------F-------------K------------QE------------I---QTFREKFR---EDSKQV---S------------QL-------LI-----------------------------------------------------------------------------------------------ASMA---------IERV---------------
>EXA38117.1
----------TS----------SFNATEG-----GNSFN-ALCE----TAIK--------------E--FL--D--D-------------PETQKLADNPFVRYVT-C----RKEQI----EK-------------------------GK-----------------------------------------------DE--EHDDPI-EQ-----------TQQCIR-----EV-------------E-Q----R------------------------WT------------------GS-K---------AH-H--LRERI----NPFIESIT------ALTK---------SC-ES-I------L-Q--P--A-P---FGV-AIAV-S--------------------GFRI-----------------------------------------------------------V-LE-----------L---------------------------A--------------------------TK---A-----HGAV------E-EILN--V----LEEVPPLLD-------CYKMTA---------------------------------------------MSQQ---NS-PQISKATNKSYKNIL-Q------------FWA--YS-AKVL-SK-S-----------Y------------------TR------------------------VT--LSS--------------------------------------AMRP--------------F-------------K------------QE------------I---QTFREKFR---EDSKQV---S------------QL-------LI-----------------------------------------------------------------------------------------------ASMA---------IERV---------------
>EXK89586.1
----------TS----------SFNTTEG-----GNSFN-ALCE----TAIK--------------E--FL--D--D-------------PETQKLADNPFVRYVT-C----RKEQI----EK-------------------------GK-----------------------------------------------DE--EHDDPI-EQ-----------TQQCIR-----EV-------------E-Q----R------------------------WT------------------GS-K---------AH-H--LRERI----NPFIESIT------ALTK---------SC-ES-L------L-Q--P--A-P---FGV-AIAV-S--------------------GFRI-----------------------------------------------------------V-LE-----------L---------------------------A--------------------------TK---A-----HGAV------E-EILN--V----LEEVPPLLD-------CYKMTA---------------------------------------------MSQQ---NS-PQISKAIKKSYKNIL-Q------------FWA--YS-AKVL-SK-S-----------Y------------------TR------------------------VT--LSS--------------------------------------AMRP--------------F-------------K------------QE------------I---QTFREKFR---EDSKQV---S------------QL-------LI-----------------------------------------------------------------------------------------------ASMA---------IERV---------------
>EXM05399.1
----------PS----------SFNTTEG-----GNSFN-ALCE----TAIK--------------E--FL--D--D-------------PETQKLADNPFVRYVT-C----RKEQI----EK-------------------------GK-----------------------------------------------DE--EHDDPI-EQ-----------TQQCIR-----EV-------------E-Q----R------------------------WT------------------GS-K---------AH-H--LRERI----NPFIESIT------TLTK---------SC-ES-L------L-Q--P--A-P---FGV-AIAV-S--------------------GFRI-----------------------------------------------------------V-LE-----------L---------------------------A--------------------------TK---A-----HGAV------E-EILS--V----LEEVPPLLD-------CYKMTA---------------------------------------------MSQQ---NS-PQISKAIKKSYKNIL-Q------------FWA--YS-AKVL-SK-S-----------Y------------------TR------------------------VT--LSS--------------------------------------AMRP--------------F-------------K------------QE------------I---QTFREKFR---EDSKQV---S------------QL-------LI-----------------------------------------------------------------------------------------------ASMA---------IERV---------------
>EXM26933.1
----------TS----------SFNTTEG-----GNSFN-ALCE----TAIK--------------E--FL--D--D-------------PETQKLADNPFVRYAT-C----RKEQI----EK-------------------------GK-----------------------------------------------DE--EHDDPI-EQ-----------TQQCIR-----EV-------------E-Q----R------------------------WT------------------GS-K---------AH-H--LRERI----NPFIESIT------ALTK---------SC-ES-L------L-Q--P--A-P---FGV-AIAV-S--------------------GFRI-----------------------------------------------------------V-LE-----------L---------------------------A--------------------------TK---A-----HGAV------E-EILN--V----LEEVPPLLD-------CYKMTA---------------------------------------------MSQQ---NS-PQISKAIKKSYKNIL-Q------------FWA--YS-AKVL-SK-S-----------Y------------------TG------------------------VT--LSS--------------------------------------AMRP--------------F-------------K------------QE------------I---QTFREKFR---EDSKKV---S------------QL-------LI-----------------------------------------------------------------------------------------------ASMA---------IERV---------------
>KLO83740.1
----------TS----------SFNTTEN-----GNLFN-TLCE----TAIY--------------E--FL--Q--D-------------PETLKLADNPFVQYVS-H----RKEQI----EK-------------------------CR-----------------------------------------------DE--ELNDPI-EE-----------TQQCIR-----EV-------------E-Q----K------------------------WT------------------GS-K---------AH-H--LREKV----NPFVESIT------ALTK---------SC-EN-L------L-Q--P--A-P---FGV-AIAV-S--------------------GFRI-----------------------------------------------------------V-LE-----------L---------------------------A--------------------------TK---A-----HGAV------E-DILN--V----LEEVSPLLD-------CYKMTA---------------------------------------------MSQQ---SS-LQISKAIKKSYKNIL-Q------------FWA--YS-ARVL-SK-S-----------Y------------------TR------------------------VT--LSS--------------------------------------AIRP--------------F-------------K------------QE------------I---QTFREKFR---EDSKQV---S------------QL-------LI-----------------------------------------------------------------------------------------------ASMA---------IERA---------------
>KLP06426.1
----------TS----------SFNTTEN-----GNLFN-TLCE----TAIY--------------E--FL--Q--D-------------PETLKLADNPFVQYVS-H----RKEQI----EK-------------------------CR-----------------------------------------------DE--ELNDPI-EE-----------TQQCIR-----EV-------------E-Q----K------------------------WT------------------GS-K---------AH-H--LREKV----NPFVESIT------ALTK---------SC-EN-L------L-Q--P--A-P---FGV-AIAV-S--------------------GFRI-----------------------------------------------------------V-LE-----------L---------------------------A--------------------------TK---A-----HGAV------E-DILN--V----LEEVSPLLD-------CYKMTA---------------------------------------------MSQQ---SS-LQISKAIKKSYKNIL-Q------------FWA--YS-ARVL-SK-S-----------Y------------------TR------------------------VT--LSS--------------------------------------AIRP--------------F-------------K------------QE------------I---QTFREKFR---EDSKQV---S------------QL-------LI-----------------------------------------------------------------------------------------------ASMA---------IERA---------------
>KLP11383.1
----------TS----------SFNTTEN-----GNLFN-TLCE----TAIY--------------E--FL--Q--D-------------PETLKLADNPFVQYVS-H----RKEQI----EK-------------------------CR-----------------------------------------------DE--ELNDPI-EE-----------TQQCIR-----EV-------------E-Q----K------------------------WT------------------GS-K---------AH-H--LREKV----NPFVESIT------ALTK---------SC-EN-L------L-Q--P--A-P---FGV-AIAV-S--------------------GFRI-----------------------------------------------------------V-LE-----------L---------------------------A--------------------------TK---A-----HGAV------E-DILN--V----LEEVSPLLD-------CYKMTA---------------------------------------------MSQQ---SS-LQISKAIKKSYKNIL-Q------------FWA--YS-ARVL-SK-S-----------Y------------------TR------------------------VT--LSS--------------------------------------AIRP--------------F-------------K------------QE------------I---QTFREKFR---EDSKQV---S------------QL-------LI-----------------------------------------------------------------------------------------------ASMA---------IERA---------------
>PNP74806.1
----------TS----------SFNTTEN-----GNLFN-TLCE----TAIK--------------E--FL--E--D-------------PETLKLADNPFVQYVS-H----RREQT----GK-------------------------CI-----------------------------------------------EE--EHNDPI-EE-----------TQQCIR-----EV-------------E-K----K------------------------WT------------------GN-K---------AH-H--LREKV----NPFVESIT------ALTK---------SC-ES-L------L-Q--P--A-P---FGV-AIAV-S--------------------GFRI-----------------------------------------------------------V-LE-----------L---------------------------A--------------------------TK---A-----HGAV------E-DILN--V----LEEVSPLLD-------CYKMTA---------------------------------------------MSQQ---SS-PQISKAIKKSYKNIL-Q------------FWA--YS-AKVL-SK-S-----------Y------------------TR------------------------VT--LSS--------------------------------------AIRP--------------F-------------K------------QE------------I---QTFREKFR---EDSKQV---S------------QL-------LI-----------------------------------------------------------------------------------------------ASIA---------IERA---------------
>RBA20203.1
----------TS----------SFNTTEN-----GNLFN-NLCE----AAIN--------------E--FL--Q--D-------------PETLKLADNPFVQFVS-H----RKEQI----EK-------------------------CR-----------------------------------------------DE--EHNDPI-EE-----------MQQCIR-----EV-------------E-Q----K------------------------WT------------------GS-K---------AH-H--LREKV----NPFVESIT------ALTK---------SC-EN-L------L-Q--P--A-P---FGV-AIAV-S--------------------GFRI-----------------------------------------------------------V-LE-----------L---------------------------A--------------------------TK---A-----HGAV------E-DILT--V----LEEVSPLLD-------CYKMTA---------------------------------------------MSQQ---TS-PQISKAIKKSYKNIL-Q------------FWA--YS-ARVL-SK-S-----------Y------------------TR------------------------VT--LSS--------------------------------------AIRP--------------F-------------K------------QE------------I---QTFREKFR---EDSKQV---S------------QL-------LI-----------------------------------------------------------------------------------------------ASIA---------IERA---------------
>RBR00401.1
----------AS----------SFNTTEN-----GNLFN-TLCE----TAIK--------------E--FL--E--D-------------PETRKLAENPFVQYVN-H----RREQT----EK-------------------------WR-----------------------------------------------EE--EHSDPI-EE-----------TQQCIR-----EV-------------E-Q----K------------------------WT------------------GS-K---------AH-H--LREKV----NPFVESIT------ALTK---------SC-ES-L------L-Q--P--A-P---FGV-AIAV-S--------------------GFRI-----------------------------------------------------------V-LE-----------L---------------------------A--------------------------TK---A-----HGAV------E-DILN--V----LEEVSPLLD-------CYRMTA---------------------------------------------MSQQ---SS-PQISKAIKKSYKNIL-Q------------FWA--YS-AKVL-SK-S-----------Y------------------TR------------------------VT--LSS--------------------------------------AIRP--------------F-------------K------------QE------------I---QTFREKFR---EDSKQV---S------------QL-------LI-----------------------------------------------------------------------------------------------ASIA---------IERA---------------
>RBR18191.1
----------AS----------SFNTTEN-----GNLFN-TLCE----TAIK--------------E--FL--E--D-------------PETRKLAENPFVQYVN-H----RREQT----EK-------------------------WR-----------------------------------------------EE--EHSDPI-EE-----------TQQCIR-----EV-------------E-Q----K------------------------WT------------------GS-K---------AH-H--LREKV----NPFVESIT------ALTK---------SC-ES-L------L-Q--P--A-P---FGV-AIAV-S--------------------GFRI-----------------------------------------------------------V-LE-----------L---------------------------A--------------------------TK---A-----HGAV------E-DILN--V----LEEVSPLLD-------CYRMTA---------------------------------------------MSQQ---SS-PQISKAIKKSYKNIL-Q------------FWA--YS-AKVL-SK-S-----------Y------------------TR------------------------VT--LSS--------------------------------------AIRP--------------F-------------K------------QE------------L---QTFREKFR---EDSKQV---S------------QL-------LI-----------------------------------------------------------------------------------------------ASIA---------IERA---------------
>SCO06154.1
----------TS----------SFNTTEN-----GNLFN-TLCE----TAIY--------------E--FL--Q--D-------------PETLKLADNPFVQYVS-H----RKEQI----EK-------------------------CR-----------------------------------------------DE--ELNDPI-EE-----------TQQCIR-----EV-------------E-Q----K------------------------WT------------------GS-K---------AH-H--LREKV----NPFVESIT------ALTK---------SC-EN-L------L-Q--P--A-P---FGV-AIAV-S--------------------GFRI-----------------------------------------------------------V-LE-----------L---------------------------A--------------------------TK---A-----HGAV------E-DILN--V----LEEVSPLLD-------CYKMTA---------------------------------------------MSQQ---SS-LQISKAIKKSYKNIL-Q------------FWA--YS-ARVL-SK-S-----------Y------------------TR------------------------VT--LSS--------------------------------------AIRP--------------F-------------K------------QE------------I---QTFREKFR---EDSKQV---S------------QL-------LI-----------------------------------------------------------------------------------------------ASMA---------IERA---------------
>SCO47076.1
----------TS----------SFNTTEN-----GNLFN-TLCE----TAIY--------------E--FL--Q--D-------------PETLKLADNPFVQYVS-H----RKEQI----EK-------------------------CR-----------------------------------------------DE--ELNDPI-EE-----------TQQCIR-----EV-------------E-Q----K------------------------WT------------------GS-K---------AH-H--LREKV----NPFVESIT------ALTK---------SC-EN-L------L-Q--P--A-P---FGV-AIAV-S--------------------GFRI-----------------------------------------------------------V-LE-----------L---------------------------A--------------------------TK---A-----HGAV------E-DILN--V----LEEVSPLLD-------CYKMTA---------------------------------------------MSQQ---SS-LQISKAIKKSYKNIL-Q------------FWA--YS-ARVL-SK-S-----------Y------------------TR------------------------VT--LSS--------------------------------------AIRP--------------F-------------K------------QE------------I---QTFREKFR---EDSKQV---S------------QL-------LI-----------------------------------------------------------------------------------------------ASMA---------IERA---------------
>SCO55805.1
----------TS----------SFNTTEN-----GNLFN-TLCE----TAIY--------------E--FL--Q--D-------------PETLKLADNPFVQYVS-H----RKEQI----EK-------------------------CR-----------------------------------------------DE--ELNDPI-EE-----------TQRCIR-----EV-------------E-Q----K------------------------WT------------------GS-K---------AH-H--LLEKV----NPFVESIT------ALTK---------SC-EN-L------L-Q--P--A-P---FGV-AIAV-S--------------------GFRI-----------------------------------------------------------V-LE-----------L---------------------------A--------------------------TK---A-----HGAV------E-DILN--V----LEEVSPLLD-------CYKMTA---------------------------------------------MSQQ---SS-LQISKAIKKSYKNIL-Q------------FWA--YS-ARVL-SK-S-----------Y------------------TR------------------------VT--LSS--------------------------------------AIRP--------------F-------------K------------QE------------I---QTFREKFR---EDSKQV---S------------QL-------LI-----------------------------------------------------------------------------------------------ASMA---------IERA---------------
>SCO89821.1
----------TS----------SFNTTKG-----GNSFN-ALCE----TAIK--------------E--FL--D--D-------------PETQKLADNPFVRYVT-C----RKEQI----EK-------------------------GK-----------------------------------------------DE--EHDDPI-EQ-----------TQQCIR-----EV-------------E-Q----R------------------------WT------------------GS-K---------AH-H--LRERI----NPFIESIT------ALTK---------SC-ES-L------L-Q--P--A-P---FGV-AIAV-S--------------------GFRI-----------------------------------------------------------V-LE-----------L---------------------------A--------------------------TK---A-----HGAV------E-EILN--V----LEEVPPLLD-------CYKMTA---------------------------------------------MSQQ---NS-PQISKAIKKSYKNIL-Q------------FWA--YS-AKVL-SK-S-----------Y------------------TR------------------------VT--LSS--------------------------------------AMRP--------------F-------------K------------QE------------I---QTFREKFR---EDSKQV---S------------QL-------LI-----------------------------------------------------------------------------------------------ASMA---------IERV---------------
>SCV44481.1
----------TS----------SFNTTEN-----GNLFN-TLCE----TAIY--------------E--FL--Q--D-------------PETLKLADNPFVQYVS-H----RKEQI----EK-------------------------CR-----------------------------------------------DE--ELNDPI-EE-----------TQQCIR-----EV-------------E-Q----K------------------------WT------------------GS-K---------AH-H--LREKV----NPFVESIT------ALTK---------SC-EN-L------L-Q--P--A-P---FGV-AIAV-S--------------------GFRI-----------------------------------------------------------V-LE-----------L---------------------------A--------------------------TK---A-----HGAV------E-DILN--V----LEEVSPLLD-------CYKMTA---------------------------------------------MSQQ---SS-LQISKAIKKSYKNIL-Q------------FWA--YS-ARVL-SK-S-----------Y------------------TR------------------------VT--LSS--------------------------------------AIRP--------------F-------------K------------QE------------I---QTFREKFR---EDSKQV---S------------QL-------LI-----------------------------------------------------------------------------------------------ASMA---------IERA---------------
>SCV52450.1
----------TS----------SFNTTEN-----GNLFN-TLCE----TAIY--------------E--FL--Q--D-------------PETLKLADNPFVQYVS-H----RKEQI----EK-------------------------CR-----------------------------------------------DE--ELNDPI-EE-----------TQQCIR-----EV-------------E-Q----K------------------------WT------------------GS-K---------AH-H--LREKV----NPFVESIT------ALTK---------SC-EN-L------L-Q--P--A-P---FGV-AIAV-S--------------------GFRI-----------------------------------------------------------V-LE-----------L---------------------------A--------------------------TK---A-----HGAV------E-DILN--V----LEEVSPLLD-------CYKMTA---------------------------------------------MSQQ---SS-LQISKAIKKSYKNIL-Q------------FWA--YS-ARVL-SK-S-----------Y------------------TR------------------------VT--LSS--------------------------------------AIRP--------------F-------------K------------QE------------I---QTFREKFR---EDSKQV---S------------QL-------LI-----------------------------------------------------------------------------------------------ASMA---------IERA---------------
>XP_018757268.1
----------AS----------SFNTTEN-----GNLFN-TLCE----TAIK--------------E--FL--E--D-------------PETRKLAENPFVQYVN-H----RREQT----EK-------------------------WR-----------------------------------------------EE--EHSDPI-EE-----------TQQCIR-----EV-------------E-Q----K------------------------WT------------------GS-K---------AH-H--LREKV----NPFVESIT------ALTK---------SC-ES-L------L-Q--P--A-P---FGV-AIAV-S--------------------GFRI-----------------------------------------------------------V-LE-----------L---------------------------A--------------------------TK---A-----HGAV------E-DILN--V----LEEVSPLLD-------CYRMTA---------------------------------------------MSQQ---SS-PQISKAIKKSYKNIL-Q------------FWA--YS-AKVL-SK-S-----------Y------------------TR------------------------VT--LSS--------------------------------------AIRP--------------F-------------K------------QE------------I---QTFREKFR---EDSKQV---S------------QL-------LI-----------------------------------------------------------------------------------------------ASIA---------IERA---------------
>XP_023435830.1
----------TS----------SFNTTEN-----GNLFN-TLCE----TAIY--------------E--FL--Q--D-------------PETLKLADNPFVQYVS-H----RKEQI----EK-------------------------CR-----------------------------------------------DE--ELNDPI-EE-----------TQQCIR-----EV-------------E-Q----K------------------------WT------------------GS-K---------AH-H--LREKV----NPFVESIT------ALTK---------SC-EN-L------L-Q--P--A-P---FGV-AIAV-S--------------------GFRI-----------------------------------------------------------V-LE-----------L---------------------------A--------------------------TK---A-----HGAV------E-DILN--V----LEEVSPLLD-------CYKMTA---------------------------------------------MSQQ---SS-LQISKAIKKSYKNIL-Q------------FWA--YS-ARVL-SK-S-----------Y------------------TR------------------------VT--LSS--------------------------------------AIRP--------------F-------------K------------QE------------I---QTFREKFR---EDSKQV---S------------QL-------LI-----------------------------------------------------------------------------------------------ASMA---------IERA---------------
>CZR51156.1
---------------------------ME-----TNAPN-TAFQ----KAFI--------------E--WR--D--S---------L---F----K---KKKS--H-KYNFLLS----------------------------------CNYA-----ILTE---------------------------H---NA-------ATAES-------VEE-A---VRMIEV-----KN------S------Q-K-T--S------------------------T----------------------R------------M--IKKII----GPVVKILK------DYEG---------II-EI-L------C-Q--A--D-P-F-P-S-AIIW-G--------------------CLKV-----------------------------------------------------------I-VN-------------------------------------G-L--------------------------GR---Y-----FELF------E-KIRG--Q----LDLLKFQLE-------RLKWCDELWGD--SD-----------------------------------------------DMQRYLCNTYVHVF-R------------FWS--AI-DKEC-NR-I-------S---L------------------N--------------------------T--------------IMR-AAT-------------------------S-------------FS---TKK--IQ-SI-------------------IDD-----L---GEEVDKID---KLWPIV---E-------GRKARGE-------RQ-------DSEK-------------------------------------------------ER------------------------------QEAGLER-------M--------------ES----
>CZR51502.1
-ASNALSV--------VQTTPDTPASATT-----QKASD-DLWS----EAVK--------------L--LR--P--D---------D---------------E--N-Q---IRLQ------------------------------------------------------------------------------E-GDKL-----TVL-SE---VLA-A---TIEKQE-----RC---------------K-D--R--------------------Q---WR-F-KK--KD---------G--T---------FI-V--LRDVF----DKIVSWLK------KLQS---------IG-DF-V------A-Q--L--D-P-V-H-L-ALPW-S--------------------IIKF-----------------------------------------------------------F-LQ-------------------------------------V-S--------------------------TG---D-----TERL------G-AVYD--G----IEKIANLIG-------RYAIFEDLYLR--ET--------------------------------------SK---AS-DLLKKVIVKLYSSVL-T------------YLA--GA-KRYY-AQ----------NT-A------------------MR------------------------V---TK-------------------------------------NILQIS------------------DVD--ID-KLA------------ED------------I---QSEQIGVD---ELARLI---D-------AESLRNA-------NQ-------IMKRLSTE--------------------------------------AR---------------------E--------HKEELK-HALADLK-------IDD--I---------H---D-
>RFU27471.1
-ASIAPPE--------TQGAPGSSPAIAG-----QNESD-ELWT----AAVK--------------L--LN--P--D---------D---------------E--A-Q---IRLQ------------------------------------------------------------------------------N-TNKL-----TVL-DE---VLA-A---AIEKRE-----RC---------------K-D--R--------------------Q---WK-I-KR--RD---------G--T---------II-V--LRDVF----DRIASWLN------KLQS---------IG-DF-V------T-Q--F--D-S-A-H-L-ALPW-S--------------------LIKF-----------------------------------------------------------F-LQ-------------------------------------I-S--------------------------TV---D-----SEKL------G-TVYD--R----IEMITNLIG-------RCAIFEDLYLR--DS--------------------------------------SK---AS-DLFKKAIIKLYVSVL-T------------YLA--EA-KRFY-AQ----------NS-A------------------------------------------------TK-------------------------------------NILHIS------------------DFD--VD-KLA------------EN------------I---QNEQTSVE---EFARLI---D-------AESLRNA-------NQ-------NIRLLSTE--------------------------------------AQ---------------------K--------YKKELR-DALANLR-------IDH--I---------R---D-
>XP_018073822.1
-MSNTDPVD-------PGTA-AGPSPATE-----QKSGD-DLWS----EAVK--------------L--LR--P--G---------D---------------E--E-Q---LRLEK-------A-----------------------------------------------------------------------D-KL-----PVL-EE---VLA-A---AIKKRE-----RC---------------K-D--R--------------------Q---WR-I-KK--RD---------G--T---------VI-V--LRDVF----DKIASWLK------KLES---------IG-DC-V------A-Q--L--D-S-V-H-L-ALPW-S--------------------VIKF-----------------------------------------------------------F-LQ-------------------------------------L-S--------------------------TG---D-----NEKL------G-SVYD--Q----LEKITNLIG-------RYGIFEELYLE--ESS----------------------------------K-------AS-NLLKKAIVKLYASVL-T------------FLA--EA-KRYY-AQ----------DT-A------------------KR------------------------M---AK--------------------------------------NILQISDWD-------------------VD-KLA------------DN------------I---QSEQACVD---EIARLI---D-------AESLRNA-------SQ-------GIKR---L-----------------------------------SKGAR---------------------E--------HKEELR-KAL--GD-------LGIDHI---------N---D-
>CZR52556.1
----------------------PLNQADP-----PDGNP-DLWK----EAYQ--------------A--LY--L--E-----K-------P----K---LVIAYQN-L---VLEDDVADVSPKETKA---------DD--------------------------------------------VGMTEADATAIE-AHLR--LDKEQI-SR-------F---LSKKVE-----AA------Q------D-Q-A--K------------------------LH-L---------KI-SKSKE--V---------TI-D--VGEQV----DRIVKGIT------CAKD---------FI-GS-I------V-S--N--E-P---H-A-ALAW-A--------------------GVCV-----------------------------------------------------------I-LP-----------F---------------------------I--------------------------LN---A-----HEQS------T-AALD--G----FEYISNLML-------QYLVREQTYRG--LKADE--------------------IDR------PGGVNVAN---LK-GQFESKTVKLYTRIT-E------------YQI--RL-SRQY-SR-H-------R---L------------------FR------------------------Y---MRN-----V--A-KCDGWN-------------------------A--------------M-------------L------------DE------------I---KKFEAQGG---GDVAAI---D-------SIRLKFL-----------------ALGQ--------------------------------------KRHFE--------ALEER---------------------L----------------K---IN---------Q---K-
>CZR53464.1
---Q----ENSN----------TDPDAAG-----SAQEN-DMWK----IAEA--------------Q--LR--L------------D---K----KQTELLDAYYD-I---LKSKLKK--------D---------------------LN---------------------------P-------------AGT----L--ERQKQI-SA---FIV-------SESK-----GF-------------R-D-T--S------------------------KL-G--K--FASVLK----------------------------------KGADCIL------KAEA---------VI-SA-A------S-Q--P--C-L---P-A-SVAC-A--------------------GVML-----------------------------------------------------------V-LS-------------------------------------L-C--------------------------TQ---A-----GSQR------D-VLFK--G----LWEIPDVIY-------DLAENEKLHWT--DAQ-------------------------------------------D-PVFKTSMTKLCSHIL-E------------FLA--RA-ACHL-EK-H-------P---I------------------TR------------------------T---LKD-----M---FNQVEWD-------------------------T--------------L-------------L------------SA------------I---KDAEARVY---NHSAVN---G-------WKDVRMI-------RE-------AQE----------------------------------------KGQ--------------------------------------------LA---------QQTA---------------
>OCK73003.1
---Q----DNEN------VDPETNTNAAD-----SAEED-DMWK----IAEA--------------Q--LR--R------------D---K----KKNQLLDVYYG-I---LKSKLKE--------D---------------------VA---------------------------A-------------AGT----L--ERRKQI-CN---FIE-------SESK-----GF-------------Q-D-T--S------------------------KL-G--K--FASVFN----------------------------------KAANCIL------NAKE---------VI-NA-A------A-Q--P--C-L---P-A-SIAC-A--------------------GVML-----------------------------------------------------------V-LS-------------------------------------L-C--------------------------VQ---A-----RNQQ------E-VLFK--G----LNDIPDVIY-------NLAKIEKLHWT--DTQ-------------------------------------------D-PVFKRSMTTLCSHIL-E------------FLA--RA-ACHL-EE-H-------P---T------------------TR------------------------I---SKN-----M---LNQCEWD-------------------------V--------------L-------------V------------PA------------I---QDAEAGVL---KHAAVN---G-------WEGIRKI-------LE-------NQE----------------------------------------KDQ--------------------------------------------LA---------QQTV---------------
>RDL30832.1
---Q----ENQN------IGLKPNTDAAD-----SAQED-NMWK----IAEA--------------Q--LR--R------------D---Q----KKNKLLDAYYD-I---LKSKLK---------D---------------------LD---------------------------S-------------SNT----S--EKQKQI-SA---FIE-------SQSK-----TI-------------Q-D-A--N------------------------KL-G--K--FTSVLK----------------------------------KAADYIL------KAEK---------VI-ST-A------A-Q--P--C-L---P-A-SIAC-A--------------------GVML-----------------------------------------------------------V-LS-------------------------------------L-Y--------------------------AQ---A-----GSQR------D-ILFK--G----LDEIPHVIY-------DLTENETLHWT--KTQ-------------------------------------------E-QVIKKSMIELCSYIL-E------------FLA--RA-ACHL-KK-H-------P---I------------------TQ------------------------T---LKD-----M---FNQGEWN-------------------------V--------------L-------------L------------SA------------I---KAAEARII---NHSGVE---G-------WKEVRMI-------RE-------AQE----------------------------------------NNR--------------------------------------------LA---------QLAA---------------
>CZR53656.1
--------------------MSTALANAS-----RLKPE-IRLA----QAVS--------------Q--FE--A--DL--SR---------------------EDKAA---FQFSRSESL---------------------------------------------------------------------------------KSPPRP-SDVMLLTA-Q---IDRRSR-----E------------------K--G------------------------PG------------------G--R------------C--VGPRL----LNFL------------------------------------------------------------------------------------------------------QAFVVNSTSYLER--------------------------------------------------------------------------------------------------------------------------LSA--L----FMVLGRSAP-------RYQRMASLYPL------------------------------------------------S-NILQSSLSEYFIVLV-G------------LCH--HL-LKFT-KK-S-----------A------------------------------------------------VGQ--------------FV--------------------ASLS--------------------------D----------------ID------------L---KMAQSELE---IWANSI---K--------EEVDIL-------LA-----Q-TIEG-----------------------------------------EA----------------------G----------------ENTRFR-------TLSSKF---------S---E-
>XP_013314841.1
--------------------MAVALRRAA-----PLKPE-IRLA----QAMS--------------E--YE--S--LL--ND---------------------DQKAT---MRIYRSG------------------------------------------------------------------------------------QPPRP-SDVMRLTA-E---IDRSHS----------------------R-----------------------------RK------------------S--R------------C--VGTRL----TNILHCLQ------QFSA---------VV-DT-V------VGG--S-QC-L---I-A-SGIW-A--------------------VFKLTLY-----------LA------LEWASYFEK--------------------------------------------------------------------------------------------------------------------------LST--L----LMDVGRSSP-------RYQELGVLYSA------------------------------------------------S-TALRKVLCEYMVLVI-D------------LSF--RS-RIQP-L--------------------------------------------------------------------------------------------------------------------------------------------------------------------------QRLPD---SLADAV---R--------MEVNIA-------SA-----K-EQQL-----------------------------------------EI----------------------K----------------DNATFR-------SFVGRF---------S---D-
>CZR56422.1
------------------SENAPTEVANQ-----PKPIR-ELWN----EAYE--------------A--LK--V--I-----D--------------DSLMKQYET-I---MKDEMASVGSLAANV----------------------------------------------------------------S--D-PNGV--FGHEQM-QD-------F---LKKNLI-----EV-------------D-D-K--K------------------------WT-L---------KW-V---GA-R---------DV-K--VEDLA----KPVVGIIK------WAKE---------YI-DP-V------A-N--G--N-P---Y-T-AVAW-T--------------------GVSL-----------------------------------------------------------L-LP-----------L---------------------------F--------------------------LN---P-----SEQA------A-SMVK--V----MEDISNLIV-------RCSMREDLYTR--RLESTNS----------------------------------F---DW-KGYRDTLQELYTRIL-K------------FQA--KS-ICYL-TE-N-------G---F------------------FR------------------------K---GRD-----L---IKWDDWD-------------------------S--------------M-------------H------------ET------------V---MKQEDIFQ---AVYEIW---K-------DGIYLRE-------SE-------ALVER--------------------------------------HKEIM-----------D----------------------------------------VNNNI---------S---S-
>CZR57679.1
------------------------SSLPS-----SERTR-TTFL----EARD--------------S--FL--E--L---------V---P----E---A----EK-AQ--FLE----------------------------------CN----------------------------------------------------DSTA-------LLN-G---VKALL-----KQS------P------G-Q-A--Y------------------------QL-S-------------------H------------H--CLDKV----ASFSHKLE------HYFE---------VV-GI-L------V-S--S--N-P-Q-F-G-AIAW-G--------------------AIRF-----------------------------------------------------------I-LK-------------------------------------L-A--------------------------SN---Y-----TTFF------E-RVIA--L----IDCLRISFN-------QYEYISEVLKR--SF-----------------------------T-RA--VADDR---SL-ARVEAALRNVYTDLF-D------------FFL--RV-ANIF-KR-R--------D--G------------------S-----------------------------SRN--R--AL-VIGKLAWK-------------------------P--------------F---DVR--FD-DIL------------QS------------L---EKHRETIC---LELHIA---E-------MEKESEE-------RT-------KDQQE-------------------------------------------------WVEAQ-------------------------------------------------------------
>CZR59391.1
-------------------------MAMH-----FDPVE-DAFN----SAKQ--------------A--FR--N--SL--A---------D----P---NL----Y-N-EILT------------------------------------------------------------------------------------------ATTI-ADVYKLTT-K---LQEDAA------S---------------Q-T--K------------------------L----------------------R---------------HLARI----RPFLERLS------AYAG---------VI-DT-FI----Q----VK-P----D-L-L-ALIW-G--------------------PIRL------------------------------------------------------------II--------------------------------------------------------------L---WSSQL-------NQAL------D-AIAA--A----MGQIAQALP-------QFASMAHTFA-------Q-------------------------------N--------D---AIKAALGVFYQDIL-D------------FYT--II-LKFF-CM-S--------------------------------------------------------R---WKY---------MFESIWPNQ------------------------------------------KKK--ID-VVVG------------N------------L---KSHAHLMR---EEVTLV----------------------------------------------------------------------------DIKEAQ----EARIR---------------------------------------------------------------
>CZR60508.1
-A---------------------------------TPAG-SRWT----KALE--------------S--LS--E--N---------D---------------R--L-Q---LQSN------------------------------------------------FP-------P-------------------DQ-AHYR-----GML-EE---VLD-I---AVEKKQ-----LC---------------I-K--K--------------------A---WK-F-KK--SD---------G--K---------VV-I--VRDLF----EKIVVWVQ------KFKE---------VG-DV-A------V-S--Y--D-P-G-H-A-ALPW-A--------------------AVRF-----------------------------------------------------------L-LT-------------------------------------I-A--------------------------IA---D-----TQTF------G-AMVE--G----IEKVAMLVT-------RCRILEQLYLN--HGG--------------------------------D----------D-IEFEEALVNLYVAIL-K------------FEC--NA-IRFY-GK----------NT-A------------------KR------------------------I---LS--------------------------------------GVIATS------------------SS--VE-EDF------------KK------------I---AEAQIEVD---SCAKFI---D-------AKHQRET-------G-------QKVDALGVAI---------RGT---YAKLDTT--------I----MAIG---------------------Q--------NQTRLE-TILRELE-------EPIVRS---------A---S-
>CCD47759.1
-------MA-------SP---SSTPAMRQ-----RTVAE-HRWH----KAWE--------------S--LK--K--E---------D---------------A--N-E---IKLD--------P-----------------------------------------------------T---------------R-TDYL-----DIL-QD---IHN-L---ATKKKE-----VC---------------I-Q--K--------------------A---CK-Y-KK--NN---------G--T---------TV-I--IRDLF----EKILIWVN------KVKD---------IG-DI-I------V-S--Y--D-P-G-H-A-ALPW-A--------------------AVRL-----------------------------------------------------------L-LT-------------------------------------I-A--------------------------VE---D-----SHSF------G-VLIE--G----LEQISKLIA-------QCKVLEDLYSQ--SA---------------------------------------G---DD-TGFDEALLELYVAIL-T------------FES--HA-IQIY-RK----------ST-P------------------SR------------------------L---IS---------------------------------------AIKL-----PSNKLQDGLEI---------------------------------------V---WVKYQRVT---DCTKL--------------------------------------------------------------------------------IDA---------------------Q--------HIRQFE-NIIRKFE-------QPIVRS---------A---T-
>EMR89734.1
--------------------------MRQ-----RTVAE-HRWH----KAWE--------------S--LK--K--E---------D---------------A--N-E---IKLD--------P-----------------------------------------------------T---------------R-TDYL-----DIL-QD---IHN-L---ATKKKE-----VC---------------I-Q--K--------------------A---CK-Y-KK--NN---------G--T---------TV-I--IRDLF----EKILIWVN------KVKD---------IG-DI-I------V-S--Y--D-P-G-H-A-ALPW-A--------------------AVRL-----------------------------------------------------------L-LT-------------------------------------I-A--------------------------VE---D-----SHSF------G-VLIE--G----LEQISKLIA-------QCKVLEDLYSQ--SA---------------------------------------G---DD-TGFDEALLELYVAIL-T------------FES--HA-IQIY-RK----------ST-P------------------SR------------------------L---IS---------------------------------------AIKL-----PSNKLQDGLEI---------------------------------------V---WVKYQRVT---DCTKL--------------------------------------------------------------------------------IDA---------------------Q--------HIRQFE-NIIRKFE-------QPIVRS---------A---T-
>XP_024551699.1
-------MA-------SP---SSTPAMRQ-----RTVAE-HRWH----KAWE--------------S--LK--K--E---------D---------------A--N-E---IKLD--------P-----------------------------------------------------T---------------R-TDYL-----DIL-QD---IHN-L---ATKKKE-----VC---------------I-Q--K--------------------A---CK-Y-KK--NN---------G--T---------TM-I--IRDLF----EKILIWVN------KVKD---------IG-DI-I------V-S--Y--D-P-G-H-A-ALPW-A--------------------AVRL-----------------------------------------------------------L-LT-------------------------------------I-A--------------------------VE---D-----SHSF------G-VLIE--G----LEQISKLIA-------QCKVLEDLYSQ--SA---------------------------------------G---DD-TGFDEALLELYVAIL-T------------FES--HA-IQIY-RK----------ST-P------------------SR------------------------L---IS---------------------------------------AIKL-----PSNKLQDGLEI---------------------------------------V---WVKYQRVT---DCTKL--------------------------------------------------------------------------------IDA---------------------Q--------HIRQFE-NIIRKFE-------QPIVRS---------A---T-
>OCK92067.1
-TKS------------IVVHHSSVDQEMA-----VQNSR-DLWE----KAFQ--------------T--LA--D--E---------D---------------A--L-Q---FDF------------------------------------------------------------------------------TT-ADRL-----TIL-KD---VLA-V---VETKKR-----NC---------------M-Q--R--------------------R---WK-Y-TK--PN---------G--D---------VI-I--LRDIF----EKIATWVN------TFKQ---------VG-DL-A------T-Q--S--D-P-T-H-M-SLPW-A--------------------GVRL-----------------------------------------------------------L-LQ-------------------------------------V-S--------------------------VN---D-----VQTF------G-AMAE--G----VEFVSNLIT-------RSAIIEALYLQ--GLT--------------------------------A---------AM-HQLTQAIIKLYTAIL-Q------------YIL--KA-RRFY-DR----------ST-A------------------RR------------------------M---AF--------------------------------------SLIQTS-----------------ETG--VE-MYL------------RH------------I---SNAQTDVD---ACMRLV---E-------AEGGEQM-------K-------HTLQSIQC-----------------------G--------MGAM---EE---------------------E--------TREKLG-SILEDLG-------KPITRM---------A---I-
>XP_007841469.1
-ASRAESA--------SHS--ESTTIPSA-----QSSSE-SLWA----EALD--------------L--LH--A--E---------D---------------G--E-R---LRLL------------------------------------------------------------------------------A-AEKI-----TVL-DE---VLE-A---AKEKRQ-----QC---------------Q-D--G--------------------Q---WK-Y-KK--SD---------G--T---------VV-V--LRDVF----DKMVKWLT------KLQT---------IG-DL-V------V-Q--F--D-S-T-H-L-TIPW-A--------------------AIKF-----------------------------------------------------------F-LA-------------------------------------I-S--------------------------SS---D-----SQNL------S-AVFD--G----LEMITNLIS-------RYKIFEELYLR--EV--------------------------------------SK---AT-ELLKQAIIKLYASVL-T------------FLA--QA-KRYY-SQ----------NT-A------------------SK------------------------L---WR-------------------------------------AISLQ--------------------------------------------------------------------------------P-------LSTLRSV-------DD-------KLGNLLVE--------------------------------------GK---------------------A--------HQTELR-KALDDLR-------LTQ--I---------H---G-
>XP_024737259.1
------------------------------------------------MPTQ--------------K--LS--A--E---------D---------------K--A-S---INFS------------------------------------------------------------------------------Y--NKL-----SIL-SD---LKL-E---TEVAQQ-----KC---------------D-E--K--------------------R---LG-F-KR--RN---------G--E---------KV-I--LRDLL----GKVVKWIN------LFKE---------VG-DV-A------V-S--Y--D-P-G-H-A-ALPW-A--------------------LVRF-----------------------------------------------------------L-LQ-------------------------------------A-T--------------------------VG---D-----IEKY------D-FVVE--N----LESVSKCIC-------RCGLLERLYLD--------------------------------------GSAS-T---AK-TEFETALVKLYGSML-L------------YLS--KA-KGFF-DR----------KK-S------------------FR------------------------I---IS--------------------------------------SAFSDK------------------KE--FQ-DYT------------DN------------I---AKDLEDVN---QYAALI---G-------RE------------------------------------------------------------------VDS---------------------S--------RYFELK-GIIEEFD-------SPLKRM---------S---T-
>CZR60767.1
---I----AKPV------EAPARDAGFQD-----LCPIS-ELWN----QAYE--------------D--LK--A--D-----A-------N----GAGKLITKYET-I---IENDLSTQLASAAGI----------------------------------------------------------------LSQA-SLKS--LRKENM-TR-------I---LTKKVA-----EV-------------N-D-K--K------------------------WK-L---------RF-N---D--H---------EV-A--VEDLV----KPVVDAVG------WADK---------YV-SG-A------L-A--A--N-P---Y-A-SIAW-A--------------------GVSL-----------------------------------------------------------I-LP-----------I---------------------------F--------------------------LN---P-----SKQA------A-SMAE--G----LKKVSDLIV-------QSTIREALYAH--RYESDTG--------------------------RKGDMSLKE---TH-VKYREELQKLYCAIL-K------------FQA--GC-VCYY-YR-G-------S---S------------------SR------------------------L---VSD-----L---AKWDDWD-------------------------A--------------E-------------L------------KE------------I---QDQNKSFS---EVYELM---K-------SVMSQED-------FG-------AVYRQ--------------------------------------YEKNT-----------E----------------------------------------LLKSM---------G---N-
>CZR61018.1
--------------------------MAV-----PQEP---VFK----REFE--------------K--FL--H--D---------L---Q----N---SKSK--R-KAAFIGR----------------------------------IQLQ------------------------------------N---AN-------HTPEE-------LLE-S---VQVLMR-----EC------S------D-K-R--M------------------------R----------------------K------------W--YNKSF----TPVIDAIK------DYTG---------VI-DT-M------I-Q--A--Y-P-M-P-T-ALIW-G--------------------GLKI-----------------------------------------------------------V-LD-------------------------------------C-A--------------------------GR---H-----GQQF------E-KIKS--H----METLQDHLW-------DLANCDMLYGS--SP---------------------------------------Y---SA-DVVRRLIGRSYVTIL-R------------FWY--RC-TKII-EH-P-------M---R-----------------------------------------------------------------YV-------------------------A-------------VT---DHK--LL-AI-------------------LGD-----L---KKDSEELS---KICERA---E-------ALLNQAA-------RK-------DVAEEFVRS---------A-----LERGAAQ--------IDREKAEI------ERTEAAKERTKAEQERA--------AAQRSR-ELAEIEF-------Q--------------EA----
>CZR63552.1
--------------------------MSS-----LTPID-DLFH----EARD--------------G--FL--N--S---------L---S----E---T----EK-KH--VPK----------------------------------CT----------------------------------------------------SAEE-------FIS-S---ISKLD-----LLT------K------R-G-R--R------------------------G----------------------V------------S--LLKKL----QKFSDSLS------PYFH---------II-EV-F------C-S--A--H-P-E-F-A-CLAW-G--------------------ALSL-----------------------------------------------------------L-LQ-------------------------------------L-A--------------------------SN---F-----SNFF------E-KVCD--L----LESLNAILP-------QFRDVYNSLNH--MK-------------------------------S-------D---LT-PRLHEAILQFYTCLF-E------------FFQ--TL-ARVF-TN-K--------N--G------------------T-----------------------------IRR--T--PA-TLADLFWR-------------------------P--------------F---DVR--FQ-AVV------------KR------------I---RICQGIVK---SELDVA---L-------ILAIRTD-------IN-------LEREQ-----------------------------------------LS-QNTED------------------------------------------------------------------
>XP_013951841.1
---T----N---------------SQVLG-----STDLA-ELFK----EAQD--------------T--FL--A--S---------L---S----E---E----ER-RS--FPK----------------------------------CS----------------------------------------------------SAEE-------LVE-S---ARKLD-----ILS------R------G-H-R--D------------------------R----------------------K------------A--MLRKI----QAFGNKLS------PFFG---------II-DI-L------C-S--A--H-P-E-W-A-NVAW-G--------------------AFRL-----------------------------------------------------------V-LQ-MLLWLFAT-------------VHNDDLTKRLNRRVKL-A--------------------------SN---F-----GTFF------E-NLCE--T----LDQLAAEFP-------QWTEIYISLGR--DK-------------------------------H-------S---FS-QRLPEALVRFYTCMF-D------------FLH--SV-SRVF-IR-K--------D--G------------------K-----------------------------PKK--T--SL-YVANIMRQ-------------------------P--------------F---STR--FQ-DIL------------KK------------M---KACREIVL---SELNLA---L-------RIQLRNN-------SR-------QDSDY-----------------------------------------IK-EKLKK------------------------------------------------------------------
>CZR64609.1
----------T--F--TSKHVNGAQTSAG-----TTTSG-GLWL----KALE--------------K--LS--G--E---------D---------------R--E-A---IKNLQ-------PK------------------------P-------------EN-------QH---P----F--------------SK-----ANI-DE---LLD-L---TKHVQT-----KC---------------Q-E--S--------------------S---LK---LS--FG---------G--K---------DI-I--VRDVA----GKIIFWLS------KFKE---------IG-DV-T------V-S--C--D-P-V-H-A-ALPW-A--------------------GVRF-----------------------------------------------------------L-LQ-------------------------------------A-T--------------------------IG---E-----HEQM------G-NLVL--A----TEKISYLIS-------RGAIYERLYPP--GECQPLSPHEFPTTAWTFCDFLKKFTNSEV---VGSGTMQTD---VE-SNFHDAMIELYATIL-R------------MIA--LC-HRLF-AK----------NT-A------------------KR------------------------A---VH--------------------------------------ALFQP-------------------GD--VS-TFL------------EQ------------S---TELENRVE---HEVQNC---E-------RSDRQRS-------DA----------------------------------------------------------------------------------------ETR-SLLALLK-EP------IVRT---------D---E-
>CZR65489.1
---A----GEP--------IVEESVKKLI-----SRPIV-ELWD----EAYD--------------E--LS--K--K-----D--------------KSLVADYEA-Q---LSESLVGAVALAGQAS--------------------------------------A----------------IA------FSG--LGKI--QRCQQM-KV-------L---LDQKIK-----EI-------------D-E-G--K------------------------WK-L---------KF-K---D--H---------EL-V--VKDLV----EPVVGVID------WAKD---------FV-GT-A------L-E--P--S-P---Y-G-SIAW-A--------------------GVCV-----------------------------------------------------------L-LP-----------L---------------------------V--------------------------LN---P-----SKQE------A-ARVK--G----LDDIATIIS-------QCIMREALYHR--RYESTDH--------------------------GELKREFET---SH-IRYRDALRALYVKIL-S------------FQA--TS-VCCL-SI-S-------T---F------------------SR------------------------V---TAD-----M---VKWTDWD-------------------------N--------------M-------------L------------AE------------I---KQQENALK---SIEDQW---R-------DMKYDEE-------CK-------LHNDR--------------------------------------HEQRM-----------R----------------------------------------GLSAI---------E---D-
>CZR66406.1
----SKAITSGQSAVG--PTESKEDEKLD-----LPPIS-DLWD----EAYR--------------K--LP-------------------N----R---LVKDYEQ-M---LKDASGGGQM------------------------------------------------------------------------P-TETG--QRRDQM-QK-------L---AEGRRN-----EI------E------S-G----Q------------------------WK-I--------PLI-G---G--H---------EF-A--VRDLI----GPVVSITT------WAKD---------YV-GD-A------V-S--S--S-P---P-A-SIVW-A--------------------GVCL-----------------------------------------------------------L-LP-----------L---------------------------L--------------------------LN---P-----SHQE------A-SRLK--G----LDTIAGIIG-------ECSLREAIYYR--RYELPSEG----------------K------K-A--QRASRP---EH-ETYRSDIKAVYEMIL-T------------FQA--KY-VCFL-SG-M-------T---A------------------ER------------------------W---IQD-----T--T-KWQDWE-------------------------K--------------M-------------I------------GD------------I---VKQNDKLR---NTDSAW---N-------LYTDQEN-------WE-------MQVEQ--------------------------------------HKQRL--------DMLSH---------------------I---KAETSR-------L--VEL---------------
>CZR67570.1
------------------AHTVSRQPPEP-----LKPVG-ELWN----EAYE--------------E--LK--D--K-----E--------------KSLIKEYEA-A---MSQDMSTILCSTSLA----------------------------------------------------------------LGAP-EVSV--RRKEQM-VA-------L---VEKKVV-----EA-------------K-K-N--A------------------------WK-L---------KY-G---D--S---------EV-L--VKDLA----EPVVNLIN------DAEK---------FV-DG-V------V-S--A--N-P---Y-A-SIAW-A--------------------GVSL-----------------------------------------------------------L-LP-----------L---------------------------F--------------------------LN---P-----SKQA------A-SLAT--G----LDYIGNLIV-------RSDMRQKLYER--QYKVANS--------------------------SE----------GL-HEYRDTLKELYVRIL-K------------FEA--KC-VCYY-SK-N-------Q---V------------------SR------------------------L---SRD-----I---AKWDMWD-------------------------S--------------L-------------L------------QD------------V---TVQEGEFV---KVYKIW---K-------DLIAQEE-------YE-------KLSSR--------------------------------------HAESI-----------N----------------------------------------VMKLI---------S---E-
>CZR67760.1
-AAK--------------SSEDAIVSVQP-----ASAAR-DLWK----KAIE--------------T--LD--D--E---------D---------------R--K-T---IEALN-------ND------------------------D-------------RS-------VT---E----LT--------RA-AKLR-----TIE-DD---VLT-V---VKEGME-----TC---------------K-K--K--------------------R---WK-Y-KK--G----------G--H---------DV-I--IRDKL----EKIVKWVE------KFVE---------VG-DT-I------V-Q--Y--D-P-G-H-A-ALPW-A--------------------GV--------------------------------------------------------------------------------------------------------A--------------------------TN---D-----SQIY------G-AMVD--G----VEHISNLIT-------RYHVLEAIYLK--PIE----------------------------------GGDLK---AR-DQFEASLVKLYAAIM-I------------YLV--KA-RLFF-NK----------NP-I------------------KR------------------------M---AG-------------------------------------AVVHTA------------------ESS--VE-SFF------------DR------------I---EKAQADVN---RCLSLL---D-------AERTQSS-------HE-------NMSLITLQ--------------------------------------ID---------------------------------DLK-RILSDLD-------API--L---------R-----
>CZR67837.1
--------SSSQ------NVPQSQQQGPS-----AAGAT-NLWD----RAYE--------------T--FA--K--K---------N---P----DLD---SAFRE-I---LSTESASPAGVLTSKN---------------------YA---------------------------D-------------KEK-ELSA--LKRRLV-WL---WVK-------AQVE-----RM-------------E-S-R--E------------------------WK-I--R--LGRKTI-----------------------KIRKQI----EGIIKILS------AVKD---------FG-TQ-A------AAL--D--P-V---H-A-GLPV-A--------------------GLYL-----------------------------------------------------------I-LS-------------------------------------F-V--------------------------TN---D-----KDSR------D-ALFD--G----LESTSNIVR-------RYAAIEKVYVW--SSQG-------------------------------------Q---AQ-DALQDSILSVYGRIL-E------------FEA--RA-LCQC-HH-N-------V---A------------------FQ------------------------T---FKN-----M---FGGNSWK-------------------------D--------------V-------------V------------QK------------I---SDADTTCT---KLLPTL---D-------AESQSSH-------SK-------QLSDI----------------------------------LSAQTDQIE--------KSFQ---------------------ESN-KLIESIL-------EEVRAA---------------
>CZR69566.1
------------------------------------MDM-DELL----VLAE--------------K--FG--TWDLL--K---------P----Q---D-----Q-E-F-FES------------------------------------------------------------------------------------------SSY-EDVQQDIN-V---IQSQQE------I---------------T-K--T------------------------M----------------------M---------------NMKRI----HPFLTGMA------HLEK---------VL-TT-IR--FQH----T--A----K-V-M-AYVW-G--------------------PVRF------------------------------------------------------------LL--------------------------------------------------------------K---TTNPR-------ERAF------D-NVLD--V----YEQLGYKIP-------PLYDYIRLLT-------G-------------------------------L--------P---ESEGCLVYIYQDVL-T------------FHR--LA-YKLF------------------------------------SL--R-----------------AK-L---WQR---------LSNATWKDL------------------------------------------SHT--FK-HLAD------------S------------M---ESHGRFIR---THGSSV----------------------------------------------------------------------------RNPQAD----SDRGNEPMRV------DS-----GLDVTQD-----WGDAKMEFYRYR---------------------
>XP_001223437.1
------------------------------------MDV-DKLL----GLAE--------------T--FE--TWDCLKFR---------D----K-----------E-F-FES------------------------------------------------------------------------------------------SSY-DAVQQDLN-V---IQLQRQ------T---------------T-R--T------------------------M----------------------M---------------NMKRI----HSFLTGMA------HLEK---------VL-VA-IR--FEH----S--S----K-V-M-AYVW-G--------------------PVRF------------------------------------------------------------IL--------------------------------------------------------------K---L----------------------------------------------------------FT-------A-------------------------------L--------P---ESEGCLVYVYRDVL-T------------FHR--LA-YKLF-------------------------------------S--L-----------------PSNL---WQK---------LYKPAWKAL--------------------------------------------DHTFE-HLAA------------S------------L---ERHLRFIQ---THGLSL----------------------------------------------------------------------------Q--DPQ----PNLDQPVGLV---RVESGLNMT------QD-----WDDVKMEFYRYR---------------------
>XP_013952264.1
------------------------------------MDE-NELL----PIID--------------K--FL----SDTNTS---------E----R-----------E-L-FQS------------------------------------------------------------------------------------------SSY-DDVLQDIN-T---IQSIRE------S---------------T-K--N------------------------M----------------------M---------------NMKRI----HSFLTGMA------HFEN---------VL-IK-IE--FQH----V--T----K-V-M-ACVW-G--------------------PLRY------------------------------------------------------------LL--------------------------------------------------------------E---L----------------------------------------------------------FI-------A-------------------------------I--------P---DCATFLTHIYQDVL-T------------FHQ--LA-YKLF-------------------------------------S--L-----------------RPTL---FQK---------IYKSIWKAL--------------------------------------------NNTFD-HLAG------------S------------L---ESHRKFII---KNGLSF----------------------------------------------------------------------------R--NPQ----ATLDLDADLA---PAGSWPDNE------TN-----VENVRRMFLEYP---------------------
>CZR69763.1
---T----L-DP-------ISTIVVL--I-----WEN------------AIE--------------I--HN--A--R---------S---C--------D----DE-RR--IES------------------------------------SK-------------------------------------------GDAK--CTLAE-------LFE-A---V--DAA-----KE------K------S-R-A--S------------------------E----------------------S------------R--WRAKI----DEALDRFQ------LYAP---------AV-DV-L------I-Q--Q--Q-P-N-I-T-SIVW-G--------------------SFRL-----------------------------------------------------------L-LH-------------------------------------V-A--------------------------TR---K-----SGLA------T-KIED--G----MVLILMNIW-------TWHQIIKNEP------------------------------------------------SA-DSIFDICSQLFSHVL-T------------FLV--EA-RIYS-EA-S-------E---L------------------V--------------------------Q--------------FWTSGFT-------------------------R--------------S---PEI--ID-MAV------------ES------------I---RNVSNDLH---HAAQAI---T-------NSKA-SQ-------FH-------NISNKSPQN---------S-----VPRGVNI--------SGVGLSCYD-LQK---EEIL-------------------------------------------------------------
>CZR69810.1
---G----SRS--------KISLGGSNVQ-----DRPVS-DLWD----EAYE--------------E--IR--Q--N-----K--------------QNLVQDFET-I---LSKDLAANIVTAGG-----------------------------------------------------------------FGGL-QGKV--RRSQML-KP-------L---LDRKIK-----EI-------------E-S-D--A------------------------WK-L---------KF-K---D--H---------EL-L--VKDLV----VPVVGAIQ------WAKD---------YV-GS-A------L-E--T--S-P---S-A-SLAW-A--------------------GVCL-----------------------------------------------------------L-LP-----------V---------------------------I--------------------------LN---P-----STQG------T-AHVE--A----LEIIAATIS-------ECSVRETLYHQ--RYEISE----------------------------TVKRDASS---PH-FAYKAALKSLYIKIL-S------------FQM--TS-ICCL-SG-H-------S---M------------------SR------------------------V---TKD-----I---VKWDDWT-------------------------S--------------M-------------L------------AE------------I---KKEEVKLK---SMEEQW---R-------DVKYDEE-------CK-------LLGAR--------------------------------------HEDSM-----------M----------------------------------------RLGAL---------A---Q-
>CZT06513.1
--------------------SLSGES--E-----WTR------------AVK--------------L--YN--T--T---------L---T----D---D----PR-KR--IPD----------------------------------DPVA-----VE--LMFG------------T-----P--------------I--KKLDE-------LID-Y---T--RSA-----KE------K------V-D-A--G------------------------R----------------------S------------K--FMKHI----DNLLQWFN------KYAI---------IA-DI-M------I-Q--H--Q-P-S-I-T-ALVW-G--------------------AVRG-----------------------------------------------------------L-LV-------------------------------------V-A--------------------------VR---D-----IEVS------D-KIGS--N----ILSVLNHIG-------RWEEYLHLHP------------------------------------------------AS-ARLSTIIIELFAHLI-S------------FLV--RS-KRFY-EI-N-------P---A------------------K--------------------------R--------------YVKAAFS-------------------------A--------------F---NEK--ID-GTL------------RK------------V---AELADAAE---REAHLA---S-------QQE--------------------------------------------------------------QNRQWK-AVA---SERT-------------------------------------------------------------
>CZT01742.1
--------------------SLSGES--E-----WTR------------AVK--------------L--YN--T--T---------L---T----D---D----PR-KR--IPD----------------------------------DPVA-----VE--LMFG------------T-----P--------------I--KKLDE-------LID-Y---T--RSA-----KE------K------V-D-A--G------------------------R----------------------S------------K--FMKHI----DNLLQWFN------KYAI---------IA-DI-M------I-Q--H--Q-P-S-I-T-ALVW-G--------------------AVRG-----------------------------------------------------------L-LV-------------------------------------V-A--------------------------VR---D-----IEVS------D-KIGS--N----ILSVLYHIG-------RWEEYLHLHP------------------------------------------------AS-ARLSTIIIELFAHLI-S------------FLV--RS-KRFY-EI-N-------P---A------------------K--------------------------R--------------YVKAAFS-------------------------A--------------F---NEK--ID-GTL------------RK------------V---AELADAAE---REAHLA---S-------QQE--------------------------------------------------------------QNRQWK-AVA---SERT-------------------------------------------------------------
>CZT45234.1
--------------------SLSGES--E-----WTR------------AVK--------------L--YN--T--T---------L---T----D---D----PR-KR--IPD----------------------------------DPVA-----VE--LMFG------------T-----P--------------I--KKLDE-------LID-Y---T--RSA-----KE------K------V-D-A--G------------------------R----------------------S------------K--FMKHI----DNLLQWFN------KYAI---------IA-DI-M------I-Q--H--Q-P-S-I-T-ALVW-G--------------------AVRG-----------------------------------------------------------L-LV-------------------------------------V-A--------------------------VR---D-----IEVS------D-KIGS--N----ILSVLNHIG-------RWEEYLHLHP------------------------------------------------AS-ARLSTIIIELFAHLI-S------------FLV--RS-KRFY-EI-N-------P---A------------------K--------------------------R--------------YVKAAFS-------------------------T--------------F---NEK--ID-GTL------------RK------------V---AELADAAE---REAHLA---S-------QQE--------------------------------------------------------------QHRQWK-AVA---SERT-------------------------------------------------------------
>EDP48589.1
--------SEKN------EGDSATANSST-----SKKVF-EPWL----EAQQ--------------L--LR--K------------D---E----TLDKIWVESIH-I---LNSRLGL--------K---------------------SE---------------------------N-------------DGN----A--IRVNDL-RT---FLN-------VTTE-----RL-------------D-D-K--K------------------------WT-I--Q--DDSGQD-----------------------DRRKKL----TKVCQNIL------LVKD---------IV-NS-A------A-A--A--S-P---P-A-AIAC-A--------------------GITA-----------------------------------------------------------G-LL-------------------------------------L-F--------------------------IQ---A-----MEQH------E-SLLR--G----LDSISSLLP-------RLHVIEQHFLL--RETG----------------------------------LGAE---LR-RSLERNMIVLCAKVL-E------------FQS--RA-VCYL-GK-P-------T---A------------------KQ------------------------L---LKD-----L---SKHDGWD-------------------------G--------------I-------------L------------GD------------I---ERYDTYIK---DTISSA---R-------DFKVDSQ-------LN-------TLQD------------------------------------------------------------------------------------------------KLQQI---------------
>GAA92418.1
--------SERT------NGYCAPPHSST-----IEKVF-DPWL----EAQQ--------------L--LR--K------------D---E----TLDKIWVESIH-I---LNSRLGL--------K---------------------SE---------------------------N-------------DGN----A--IRVTDL-RT---FLN-------VTTE-----RL-------------D-D-K--K------------------------WT-I--Q--DDIAHD-----------------------DKRRKL----TKVCRNIL------CVKD---------IV-NA-A------A-A--A--S-P---P-A-AIAC-A--------------------GITA-----------------------------------------------------------G-LL-------------------------------------L-F--------------------------IQ---A-----MEQH------E-SVLR--G----LDSISSLLP-------RLQVIERHFLP--RQTG----------------------------------LGVE---LR-RSLESDMINLCAKVL-E------------FQS--RA-VCYL-GK-P-------T---A------------------RQ------------------------L---LKD-----L---SKHDGWD-------------------------G--------------I-------------L------------GD------------I---ERYDTRVK---DIISSA---G-------IIEVNSQ-------LN-------ALQD------------------------------------------------------------------------------------------------KLQQI---------------
>GAT20835.1
--------SERT------NGYCAPPHSST-----IEKVF-DPWL----EAQQ--------------L--LR--K------------D---E----TLDKIWVESIH-I---LNSRLGL--------K---------------------SE---------------------------N-------------DGN----A--IRVTDL-RT---FLN-------VTTE-----RL-------------D-D-K--K------------------------WT-I--Q--DDIAHD-----------------------DKRRKL----TKVCRNIL------CVKD---------IV-NA-A------A-A--A--S-P---P-A-AIAC-A--------------------GITA-----------------------------------------------------------G-LL-----------VSPSI---------H-VLSALLTFQQL-F--------------------------IQ---A-----MEQH------E-SVLR--G----LDSISSLLP-------RLQVIERHFLP--RQTG----------------------------------LGVE---LR-RSLESDMINLCAKVL-E------------FQS--RA-VCYL-GK-P-------T---A------------------RQ------------------------L---LKD-----L---SKHDGWD-------------------------G--------------I-------------L------------GD------------I---ERYDTRVK---DIISSA---G-------IIEVNSQ-------LN-------ALQD------------------------------------------------------------------------------------------------KLQQI---------------
>KMK58512.1
--------SEKN------EGDSATANSST-----SKKVF-EPWL----EAQQ--------------L--LR--K------------D---E----TLDKIWVESIH-I---LNSRLGL--------K---------------------SE---------------------------N-------------DGN----A--IRVNDL-RT---FLN-------VTTE-----RL-------------D-D-K--K------------------------WT-I--Q--DDSGQD-----------------------DRRKKL----TKVCQNIL------LVKD---------IV-NS-A------A-A--A--S-P---P-A-AIAC-A--------------------GITA-----------------------------------------------------------G-LL-------------------------------------L-F--------------------------IQ---A-----MEQH------E-SLLR--G----LDSISSLLP-------RLHVIEQHFLL--RETG----------------------------------LGAE---LR-RSLERNMIVLCAKVL-E------------FQS--RA-VCYL-GK-P-------T---A------------------KQ------------------------L---LKD-----L---SKHDGWD-------------------------G--------------I-------------L------------GD------------I---ERYDTYIK---DTISSA---R-------DFKVDSQ-------LN-------TLQD------------------------------------------------------------------------------------------------KLQQI---------------
>OQD68167.1
--------SERS------DGDCATPNSPT-----VKKVF-DPWL----EAQQ--------------L--LR--K------------D---K----TLDKIWVESIH-I---LNSTVGL--------K---------------------FE---------------------------N-------------DGN----A--IRVNDL-RT---FLN-------VMTE-----RL-------------D-D-K--K------------------------WT-I--Q--DDIGQD-----------------------DKRKKL----TKVCQNIL------LVKD---------IV-NS-A------A-A--A--S-P---P-A-AIAF-A--------------------GITA-----------------------------------------------------------G-LL-----------VNPSI---------H-VLSALLIFQQL-F--------------------------IQ---A-----MEQH------E-SLLR--G----LGSIASLLP-------RLHVIEQHFLL--RETG----------------------------------LSAE---LR-TSLERDVIVLCAKVL-E------------FQS--RA-VCYL-GK-P-------T---A------------------KQ------------------------L---LKD-----L---SKHDGWD-------------------------G--------------I-------------L------------ED------------I---ERYDTYIK---DTISSA---R-------DFNVDSQ-------LN-------ALQD------------------------------------------------------------------------------------------------KVQQI---------------
>XP_025473662.1
--------SERT------NGYCAPPHSST-----IEKVF-DPWL----EAQQ--------------L--LR--K------------D---E----TLDKIWVESIH-I---LNSRLGL--------K---------------------SE---------------------------N-------------DGN----A--IRVNDL-RT---FLN-------VTTE-----RL-------------D-D-K--K------------------------WT-I--Q--DDIAHD-----------------------DKRRRL----TKVCRNIL------LVKD---------IV-NA-A------A-A--A--S-P---P-A-AIAC-A--------------------GITA-----------------------------------------------------------G-LL-------------------------------------L-F--------------------------IQ---A-----MEQH------E-SVLR--G----LDSISSLLP-------RLQVIEQHFLP--RQTG----------------------------------LGVE---LR-RSLESDMINLCAKVL-E------------FQS--RA-VCYL-GK-P-------T---A------------------RQ------------------------L---LKD-----L---SKHDGWD-------------------------G--------------I-------------L------------GD------------I---ERYDTRVK---DIISSA---R-------VLEVDSQ-------LN-------ALQD------------------------------------------------------------------------------------------------KLQQI---------------
>EFQ86438.1
---M----S-TQ-------TQTIDVAMED-----STPQH-PLFD----EATV--------------A--IH--D--T---------I---L----Q---E----HR-HH--FHQ----------------------------------NA----------------------------------------------------TASL-------LLD-E---LHRLSA------SNIS---G------D---R--S------------------------I----------------------V------------L--SSRKF----ALFIRAFA------PYFD---------VL-ST-C------V-I--L--R-S-E-W-V-GGFW-G--------------------VIRL-----------------------------------------------------------V-FK-------------------------------------I-G--------------------------SD---Y-----AVFL------E-KIAD--I----FEVVAQIIP-------HYQQIYEVCK----HNT---------------------------F-D---PNGDA---GG-LYLAALMSYVYADLV-Q------------FCL--DL-YRIF-CR-G-------A---Q------------------G--------------------------S--ETY------C-LTPPTPWR-------------------------P--------------L---DSR--LV-RLE------------AR------------I---SQHRRWLQ---KETETH---V-------QQ-------------Y-------AD--------------------------------------------VT-LHRREYLEFLHRQ--------------------------SEAK----------------------------
>EGE03254.1
-------------------MSGPESEPAD-----DVDID-QMWR----ETEI--------------E--FQ--N------------L---S--------------G-SS--TKGL--------------------------------------------------------------------K-------------------QLTV-ED---VLA-N---LQQKKE-----AD-------------A-K-T--S------------------------VR-Y-------------------A------------R--VKHAV----DKTLVCIQ------TLGS---------FA-ASVA--------SNFF--G-P-----A-NLCF-S--------------------AVSM-----------------------------------------------------------L-IT-------------------------------------A-S--------------------------QK---Y-----SKIF------D-GLSE--L----FERISTFLD-------RFQIYARSKVV-----------------------------------------GVK---ID-PHLRRIIHDLLRSFV-R------------ICA--LS-IKIS-KH----------SK-V------------------LL------------------------A---LE------------VFSFG-------------------------S------------------DKG--VS-AEL------------------------------SKLENLVQ---NETKMS---I-------ALILESA----------------KISE----------------------GKIT--------------AGFS--------DVK----------S--------SIDTVD-SKLDTLD-------GHMDSV---------------
>EER39635.1
----------------------MEGVKYD-----GQDIE-QMWG----EALV--------------E--FH--K------------L---S--------------G-HD--PKKF--------------------------------------------------------------------S-------------------ELSI-GD---VIG-K---INQQKE-----LD-------------D-R-K--A------------------------AK-Y-------------------G------------K--AKEVL----NKTLTCIQ------TLGS---------LV-AQGA--------SM------------------------------------------------------------------------------------------------------------------------------------------------------------------------------N---Y-----SKIF------S-GIAE--L----FERISHFLE-------RFEVYVRSKSL-----------------------------------------GVE---LD-IHLRKIIHELLWSFM-R------------ICA--LS-IKIS-RE----------NK-L------------------LL------------------------A---LE------------VFSFG-------------------------S------------------DKG--VQ-AEL------------------------------DVLEALVK---RETGMG---V-------ALTLESA----------------KITE----------------------GNVT--------------TGFA--------ETK----------G--------SLQSLN-SKVDGVT-------GQLSRV---------------
>EGC43321.1
----------------------MEGVKYD-----GQDIE-QMWG----EALV--------------E--FH--K------------L---S--------------G-HD--PKKF--------------------------------------------------------------------S-------------------ELSI-GD---VIG-K---INQQKE-----LD-------------D-R-K--A------------------------AK-Y-------------------G------------K--AKEVL----NKTLTCIQ------TLGS---------LV-AQGA--------SM------------------------------------------------------------------------------------------------------------------------------------------------------------------------------N---Y-----SKIF------S-GIAE--L----FERISHFLE-------RFEVYVRSKSL-----------------------------------------GVE---LD-IHL---------------------------------------------------------------------------------------------------T---LE------------VFSFG-------------------------S------------------DKG--VQ-AEL------------------------------DVLEALVK---RETGMG---V-------ALTLESA----------------KITE----------------------GNVT--------------TGFA--------ETK----------G--------SLQSLN-SKVDGVT-------GQLSRV---------------
>EGD98293.1
-------------------MSGPESEPAD-----DVDID-QMWR----ETEI--------------E--FQ--N------------L---S--------------G-SS--TKGL--------------------------------------------------------------------K-------------------QLTV-ED---VLA-N---LQQKKE-----AD-------------A-K-T--S------------------------VR-Y-------------------A------------R--VKHAV----DKTLVCIQ------TLGS---------FA-ASVA--------SNFF--G-P-----A-NLCF-S--------------------AVSM-----------------------------------------------------------L-IT-------------------------------------A-S--------------------------QK---Y-----SKIF------D-GLSE--L----FERISTFLD-------RFQIYARSKVV-----------------------------------------GVK---ID-PHLRRIIHDLWRSFV-R------------ICA--LS-IKIS-KH----------SK-V------------------LL------------------------A---LE------------RRK----------------------------------------------------------------------------------------------------------------------------------------------------------------------VQ--------------LGFR---------SQ----------S--------SIDTVD-SKLDTLD-------GHMDSV---------------
>EZF31527.1
-------------------MSGPESEPAD-----DVDID-QMWR----ETEI--------------E--FQ--N------------L---S--------------G-SS--TKGL--------------------------------------------------------------------K-------------------QLTV-ED---VLT-N---LQQKKE-----AD-------------A-K-T--N------------------------AR-Y-------------------A------------R--VKHAV----DKTLVCIQ------TLGS---------FA-ASVA--------SNFF--G-P-----A-NLCF-S--------------------AVSM-----------------------------------------------------------L-IT-------------------------------------A-S--------------------------QK---Y-----SKIF------D-GLSE--L----FERISTFLD-------RFQIYARSKVV-----------------------------------------GVK---ID-PHLRRIIHDLLRSFV-R------------ICA--LS-IKIS-KH----------SK-V------------------LL------------------------A---LE------------VFSFG-------------------------S------------------DKG--VS-AEL------------------------------SKLENLVQ---NETKMS---I-------ALILESA----------------KISE----------------------GKIT--------------AGFS--------DVK----------S--------SIDTVD-SKLDTLD-------GHMDSV---------------
>GBF61138.1
-------------------MSGPESEPAD-----DVDID-QMWR----ETEI--------------E--FQ--N------------L---S--------------G-SS--TKGL--------------------------------------------------------------------K-------------------QLTV-ED---VLA-N---LQQKKE-----AD-------------A-K-T--S------------------------AR-Y-------------------A------------R--VKHAV----DKTLVCIQ------TLGS---------FA-ASVA--------SNFF--G-P-----A-NLCF-S--------------------AVSM-----------------------------------------------------------L-IT-------------------------------------A-S--------------------------QK---Y-----SKIF------D-GLSE--L----FERISTFLD-------RFQIYARSKVV-----------------------------------------GVK---ID-PHLRRIIHDLLRSFV-R------------ICA--LS-IKIS-KH----------SK-V------------------LL------------------------A---LE------------VFSFG-------------------------S------------------DKG--VS-AEL------------------------------SKLENLVQ---NETKMS---I-------ALILESA----------------KISE----------------------GKIT--------------AGFS--------DVK----------S--------SIDTVD-SKLDTLD-------GHMDSV---------------
>KDB27720.1
-------------------MSGPESEPAD-----DVDID-QMWR----ETEI--------------E--FQ--N------------L---S--------------G-SS--TKGL--------------------------------------------------------------------K-------------------QLTV-ED---VLT-N---LQQKKE-----AD-------------A-K-T--N------------------------AR-Y-------------------A------------R--VKHAV----DKTLVCIQ------TLGS---------FA-ASVA--------SNFF--G-P-----A-NLCF-S--------------------AVSM-----------------------------------------------------------L-IT-------------------------------------A-S--------------------------QK---Y-----SKIF------D-GLSE--L----FERISTFLD-------RFQIYARSKVV-----------------------------------------GVK---ID-PHLRRIIHDLLRSFV-R------------ICA--LS-IKIS-KH----------SK-V------------------LL------------------------A---LE------------VFSFG-------------------------S------------------DKG--VS-AEL------------------------------SKLENLAQ---NETKMS---I-------ALILESA----------------KISE----------------------GKIT--------------AGFS--------DVK----------S--------SIDTVD-SKLDTLD-------GHMDSV---------------
>KKZ61982.1
----------------------MEDVKYD-----GKDIE-QMWK----EALV--------------E--FH--K------------L---S--------------G-HD--PKKF--------------------------------------------------------------------T-------------------ELRV-ED---VIG-K---INQQRE-----LD-------------E-K-K--A------------------------AK-Y-------------------G------------K--AKDVL----DKTLTCIQ------TLGQ---------LL-AQGT--------SMVF--G-P-----S-NLCF-N--------------------AVSY-----------------------------------------------------------L-IT-------------------------------------V-A--------------------------QK---Y-----SKIF------A-GIAE--L----FERISAFLE-------RFEVYVRSKSL-----------------------------------------GVE---LD-IHLRKIIHELLRSFM-R------------ICA--LS-IKVS-KE----------NK-I------------------LL------------------------A---LE------------VFSFG-------------------------S------------------DKG--IQ-VEL------------------------------DTLEALVK---RETGMG---V-------ALTLESA----------------KITQ----------------------GNVT--------------AGFA--------ETK----------G--------SLQILD-SKVDGVT-------GQLSSV---------------
>KLJ08852.1
-----------------------MEGEYD-----GKDIE-QMWR----EALV--------------E--FH--K------------L---S--------------G-HD--PKKF--------------------------------------------------------------------T-------------------ELSV-DD---VLG-K---INQRKE-----LD-------------D-K-K--A------------------------AK-Y-------------------G------------K--AKDVL----DKTLTCIQ------TLGG---------LA-AQGA--------SMVF--G-P-----S-DLCF-N--------------------AVSY-----------------------------------------------------------L-IT-------------------------------------A-A--------------------------QN---Y-----SKIF------S-GIAE--L----FERISAFLE-------RFEVYVRSKSL-----------------------------------------GVE---LD-IHLRKIIHELLQSFM-R------------ICA--LS-IKIS-RE----------NK-F------------------FL------------------------A---LE------------VFSFG-------------------------S------------------DKG--IQ-AEL------------------------------DTLEALVK---RETGMG---V-------ALTLESA----------------KITE----------------------GNVT--------------TGFA--------ETK----------G--------SLQTLD-SKVDGVT-------GQLGRV---------------
>OAL73442.1
---------------------MSELEPVD-----DVDID-QMWR----ETEI--------------E--FQ--N------------L---S--------------G-NS--NKDL--------------------------------------------------------------------K-------------------QLTV-ED---ILA-N---LQQKKE-----AD-------------A-K-T--S------------------------AR-Y-------------------A------------R--VKHAV----DKTLVCIQ------TLGS---------FA-ASVA--------SNFF--G-P-----A-NLCF-S--------------------AVSM-----------------------------------------------------------L-IT-------------------------------------A-S--------------------------QK---Y-----SKIF------D-GLSE--L----FERISTFLD-------RFQIYARSKVV-----------------------------------------GVK---ID-PHLRRIIHDLLRSFV-R------------ICA--LS-IKIS-KH----------SK-V------------------LL------------------------A---LE------------VFSFG-------------------------S------------------DKG--VS-AEL------------------------------SKLENLVQ---NETKMS---I-------ALILEST----------------KISE----------------------GKIT--------------AGFS--------DVK----------S--------SIDTVD-SKLDTLD-------GHIDSV---------------
>OAX83844.1
----------------------MEDTKYD-----GEDIE-QMWR----EALL--------------E--FH--K------------L---S--------------G-HD--PKKF--------------------------------------------------------------------T-------------------ELRA-HD---VIN-K---ISQRRE-----LD-------------E-K-K--A------------------------AK-Y-------------------G------------K--AKDVL----DKTLSCIQ------TLGN---------LL-AQGA--------SMIF--G-P-----S-NLCF-N--------------------AVSY-----------------------------------------------------------L-IT-------------------------------------A-A--------------------------QN---Y-----SKIF------G-GIAE--L----FERISAFLE-------RFEIYVRSKSV-----------------------------------------GIE---LD-IHLRKIIHELLRSFM-R------------ICA--LS-IKIS-RE----------NK-F------------------LL------------------------A---LE------------VFSFG-------------------------S------------------DKG--IQ-AEL------------------------------DKLEALVE---RETGMG---V-------ALTLESA----------------KITE----------------------GNVT--------------VGFA--------ETK----------G--------SLHVLD-SKVDDVT-------GQLSSV---------------
>OJD18304.1
----------------------MEGTKYN-----GEDIE-QMWR----EALA--------------E--FH--K------------L---S--------------G-HD--PNKF--------------------------------------------------------------------T-------------------ELKV-SD---VID-K---INQRRE-----LD-------------E-K-K--A------------------------AK-Y-------------------G------------K--AKDVL----DKTLTCIQ------TLGN---------LL-SQGA--------SMVF--G-P-----S-TLCF-N--------------------AVSY-----------------------------------------------------------L-IT-------------------------------------A-A--------------------------QN---Y-----SKIF------G-GIAE--L----FERISAFLE-------RFEVYVRSKSL-----------------------------------------GVE---LD-IHLRKIIHELLRSFM-R------------ICA--LS-IKVS-RE----------NK-F------------------LL------------------------A---LE------------VFSFG-------------------------S------------------DKG--IQ-AEL------------------------------DALEALVK---RETGMG---V-------ALTLESA----------------KITE----------------------GNVT--------------VGFA--------ETR----------G--------SLQTLN-SKVDGVT-------GQLSSV---------------
>OJD28057.1
-----------------------------------------MWR----EALV--------------E--FH--K------------L---S--------------G-HD--PKKF--------------------------------------------------------------------T-------------------ELRV-DD---VLG-K---MNQRKE-----LD-------------N-K-K--A------------------------AK-Y-------------------G------------K--ARD--------------------------------------------------VF--G-P-----S-DICF-N--------------------AVSY-----------------------------------------------------------L-IT-------------------------------------A-A--------------------------QN---Y-----SKIF------S-GIAE--L----FERISAFLE-------RFEVYVRSKCL-----------------------------------------GVE---LD-THLRKTIHELLRSFM-R------------ICA--LS-IKIS-RE----------NK-F------------------LL------------------------A---LE------------VFSFG-------------------------S------------------DKG--IQ-VEL------------------------------HTLEALVK---RETGMG---V-------ALTLESA----------------KITE----------------------GNVT--------------AGFA--------ETQ----------G--------SLKTID-SKVDNVT-------GQLSRV---------------
>PGG99903.1
----------------------MEDSKYD-----EEDID-QMWR----EALV--------------E--FH--K------------L---S--------------G-YD--PKKF--------------------------------------------------------------------T-----------------G-ELSV-GD---VIG-K---IGQQKE-----KD-------------E-K-K--A------------------------AK-Y-------------------S------------K--AKRVL----DKTLTCIQ------TLGN---------IA-AQGA--------SMVF--G-P-----S-ALCF-N--------------------AVSF-----------------------------------------------------------L-IT-------------------------------------T-A--------------------------RS---Y-----SKIF------A-GIAE--L----FERISAFLE-------RFEVYVRSKSL-----------------------------------------GVE---ID-IHLRKIIHELLRSFM-R------------ICA--LS-IKVS-RE----------NK-F------------------LL------------------------A---LE------------VFSFG-------------------------S------------------DKG--VQ-AEL------------------------------DNLETLVQ---RETGMS---V-------ALILESA----------------KITE----------------------GKVT--------------AGFA--------ETR----------G--------SLQNLD-GKVDGVT-------GQLSSV---------------
>PGH00149.1
-----------------------MEGEYD-----GEDIE-QMWR----EALV--------------E--FH--K------------L---S--------------G-HD--PKKF--------------------------------------------------------------------T-------------------ELSV-ND---VLG-K---INQRKE-----LD-------------D-K-K--A------------------------AK-Y-------------------D------------K--ARNVL----DKTLTCIQ------TLGS---------LA-AQGA--------SMVF--G-P-----S-DLCF-N--------------------AVSY-----------------------------------------------------------L-IT-------------------------------------A-A--------------------------QN---Y-----SKIF------S-GIAE--L----FERISAFLE-------RFEVYVRSKSL-----------------------------------------GVE---VD-FHLRKIIHELLRSFM-R------------ICA--LS-IKIS-RE----------NK-F------------------LL------------------------A---LE------------VFSFG-------------------------S------------------DKG--IQ-AEL------------------------------DTLEALVK---REMGMG---V-------ALTLESA----------------KITE----------------------GNVT--------------TGFG--------ETK----------E--------SLQTID-GKVDGVT-------GQLSRV---------------
>PGH12190.1
----------------------MKNPQVD-----EEDLD-QMWK----EALV--------------E--FH--K------------L---S--------------G-RD--PKKF--------------------------------------------------------------------T-------------------HLKV-ED---VLG-K---INQKKE-----SD-------------E-K-K--S------------------------AK-Y-------------------A------------K--AKDIL----GKTLTCIQ------TLGG---------LA-AQGA--------SMVF--G-P-----A-DMCF-N--------------------AVSY-----------------------------------------------------------L-IT-------------------------------------V-G--------------------------QN---Y-----SKIF------T-GISE--L----FERVSAFLE-------RFEVYVRSKSL-----------------------------------------GIT---LD-IHLRRIIHELLRSFM-R------------ICT--LS-IKVS-KE----------SK-I------------------LL------------------------A---LE------------VFSFG-------------------------T------------------DKG--VQ-AEL------------------------------GALEALVQ---RETGMS---V-------ALILESA----------------KITE----------------------GNVV--------------SGFS--------ETK----------S--------SLKNLD-GKVDGIS-------GQMGTV---------------
>PGH34763.1
----------------------MEDVKYD-----GKDIE-QMWK----EALV--------------E--FH--K------------L---S--------------G-HD--PKKF--------------------------------------------------------------------T-------------------ELRV-ED---VIG-K---INQQRE-----LD-------------E-K-K--A------------------------AK-Y-------------------G------------K--AKDVL----DKTLTCIQ------TLGQ---------LL-TQGT--------SMVF--G-P-----S-NLCF-N--------------------AVSY-----------------------------------------------------------L-IT-------------------------------------V-A--------------------------QK---Y-----SKIF------A-GVAE--L----FERISAFLE-------RFEVYVRSKSL-----------------------------------------GVE---LD-IHLRKIIHELLRSFM-R------------ICA--LS-IKVS-KE----------NK-I------------------LL------------------------A---LE------------VFSFG-------------------------S------------------DKG--IQ-AEL------------------------------DTLEALVK---RETGMG---V-------ALTLESA----------------KITE----------------------GNVT--------------AGFA--------ETK----------G--------SLQTLD-SKVDGVT-------GQLSSV---------------
>XP_001544692.1
----------------------MEGVKYD-----GQDIE-QMWR----EALV--------------E--FH--K------------L---S--------------G-HD--PQKF--------------------------------------------------------------------S-------------------ELSI-GD---VIG-K---INQQKE-----LD-------------D-K-K--A------------------------AK-H-------------------G------------K--AKEVL----NKTLTCIQ------TLGS---------LV-AQGA--------SMVF--G-P-----S-DLCF-N--------------------AVSY-----------------------------------------------------------L-IT-------------------------------------V-A--------------------------QN---Y-----SKIF------S-GIAE--L----FERISHFLE-------RFEVYVRSKSL-----------------------------------------GVE---LD-IHLRKIIHELLRSFM-R------------ICA--LS-IKIS-RE----------NK-L------------------LL------------------------A---LE------------VFSFG-------------------------S------------------DKG--VQ-AEL------------------------------DVLEALVK---RETGMG---V-------ALTLESA----------------KITE----------------------GNVT--------------TGFA--------ETK----------G--------SLQSLN-SKVDGVT-------GQLSRV---------------
>XP_002848651.1
---------------------MSGAESAD-----DVDID-QMWR----ETEV--------------E--FQ--N------------L---S--------------G-NS--TKGL--------------------------------------------------------------------K-------------------QLSV-EE---VLA-S---LQQKKE-----AD-------------A-K-T--N------------------------AR-Y-------------------A------------R--VKNAV----DKTLVCIQ------TLGS---------FA-ASIA--------SNFF--G-P-----S-NLCF-S--------------------AVSM-----------------------------------------------------------L-IT-------------------------------------A-S--------------------------QK---Y-----SKIF------D-GLSE--L----FERISTFLD-------RFEIYARAKVV-----------------------------------------GVK---ID-PHLRRIIHDLLRSFV-R------------ICA--LS-IKIS-KH----------SK-V------------------LL------------------------A---LE------------VFSFG-------------------------S------------------DKG--VS-AEL------------------------------SKLETLVQ---NETKMS---I-------ALILESA----------------KISE----------------------GKIT--------------AGFS--------DVK----------S--------SIGIMD-SKLDNID-------GHMENV---------------
>XP_003010958.1
---------------------MPGPEPAD-----DVDID-QMWK----ETEI--------------E--FQ--N------------L---S--------------G-NS--TKDL--------------------------------------------------------------------K-------------------QLTV-ED---VLA-N---LQQKKE-----AD-------------A-K-T--S------------------------AR-Y-------------------A------------R--VKHAV----DKTLVCIQ------TLGS---------FA-ASIA--------SNFF--G-P-----S-NLCF-S--------------------AVSM-----------------------------------------------------------L-IT-------------------------------------A-S--------------------------QK---Y-----SKIF------D-GLSE--L----FERISTFLD-------RFQIYARSKVV-----------------------------------------GVK---ID-PHLRRIIHDLLRSFV-R------------ICA--LS-IKIS-KH----------SK-V------------------LL------------------------A---LE------------VFSFG-------------------------S------------------DKG--VS-AEL------------------------------SKLENLVQ---NETKMS---I-------ALILESA----------------KISE----------------------GKIT--------------AGFS--------DVK----------S--------SIDTVD-SKLDTLD-------GHMDSV---------------
>XP_003020356.1
---------------------MSGPEPAD-----DVDID-QMWR----ETEI--------------E--FQ--N------------L---S--------------G-NS--TKDL--------------------------------------------------------------------K-------------------QLTV-ED---VLA-N---LQQKKE-----AD-------------A-K-T--S------------------------AR-Y-------------------A------------R--VKHAV----DKTLVCIQ------TLGS---------FA-ASVA--------SNFF--G-P-----S-NLCF-S--------------------AVSM-----------------------------------------------------------L-IT-------------------------------------A-S--------------------------QK---Y-----SKIF------D-GLSE--L----FERISTFLD-------RFQIYARSKVV-----------------------------------------GVK---ID-PHLRRIIHDLLRSFV-R------------ICA--LS-IKIS-KH----------SK-V------------------LL------------------------A---LE------------VFSFG-------------------------S------------------DKG--VS-AEL------------------------------SKLENLVQ---NETKMS---I-------ALILESA----------------KISE----------------------GKIT--------------AGFS--------DVK----------S--------SIDTVD-SKLDTLD-------GHMDSV---------------
>XP_003174309.1
---------------------MPESENVD-----DVDID-QMWK----ETEI--------------E--FQ--N------------L---S--------------G-NS--TKGL--------------------------------------------------------------------K-------------------QLTV-ED---VLA-N---LKQKKE-----SD-------------A-K-T--M------------------------AR-Y-------------------A------------R--VQNAV----DKTLVCIQ------TLGS---------FA-ALVA--------SNFF--G-P-----A-NLCF-S--------------------AVSM-----------------------------------------------------------L-IT-------------------------------------A-S--------------------------QK---Y-----SKIF------D-GLSE--L----FERISTFLD-------RFQIYARAKVV-----------------------------------------GVK---LD-PHLRRIIHDLLRSFV-R------------ICA--LS-IKIS-KH----------SK-V------------------LL------------------------A---LE------------VFSFG-------------------------S------------------DKG--VS-AEL------------------------------SKLETLVQ---NETKMS---I-------ALILESA----------------KISE----------------------GKIA--------------AGFS--------NVK----------S--------SLETVD-TKLDTLD-------GHMDNV---------------
>XP_003231600.1
---------------------MSELEPVD-----DVDID-QMWR----ETEI--------------E--FQ--N------------L---S--------------G-NS--TKDL--------------------------------------------------------------------K-------------------QLTV-ED---VLA-N---LQQKKE-----AD-------------A-K-T--S------------------------AR-Y-------------------A------------R--VKHAV----DKTLVCIQ------TLGS---------FA-ASVA--------SNFF--G-P-----A-NLCF-S--------------------AVSM-----------------------------------------------------------L-IT-------------------------------------A-S--------------------------QK---Y-----SKIF------D-GLSE--L----FERISTFLD-------RFQIYARSKVV-----------------------------------------GVK---ID-PHLRRIIHDLLRSFV-R------------ICA--LS-IKIS-KH----------SK-V------------------LL------------------------A---LE------------VFSFG-------------------------S------------------DKG--VS-AEL------------------------------SKLENLVQ---NETKMS---I-------ALILEST----------------KISE----------------------GKIT--------------AGFS--------DVK----------S--------SIDTVD-SKLDTLD-------GHMDSV---------------
>EGU72224.1
------------------------MAKNN-----TEWII-SAFE----SAKV--------------D--FT--K--NL--K---------H----P---EK----Y---DFTN------------------------------------------------------------------------------------------ITSG-EDVIKAAK-D---IEERQT------K---------------S-R--T------------------------L----------------------S---------------ALGRI----EPYMKGLE------GYAG---------VI-DT-FA----Q----AK-A----D-I-L-CLIW-G--------------------PLKL------------------------------------------------------------IL--------------------------------------------------------------L---MASHL-------TSAF------R-KVVE--V----LQDIGRLLP-------QFETYTNIFK-------E-------------------------------N--------K---TIHYGLFLFYRDIL-D------------FYA--TL-LNFF-AK-K--------------------------------------------------------S---KQP---------HFCCLP--------------------------------------------------------P------------L------------I---TEDARLIT---SNASLE----------------------------------------------------------------------------HVQATD----LLRRN---------------------------------------------------------------
>EXL66861.1
------------------------MAKNN-----TEWII-SAFE----SAKV--------------D--FT--K--NL--K---------H----P---EK----Y---DFTN------------------------------------------------------------------------------------------ITSG-EDVIKAAK-D---IEERQT------K---------------S-R--T------------------------L----------------------S---------------ALGRI----EPYMKGLE------GYAG---------VI-DT-FA----Q----AK-A----D-I-L-CLIW-G--------------------PLKL------------------------------------------------------------IL--------------------------------------------------------------L---MASHL-------TSAF------R-KVVE--V----LQDIGRLLP-------QFETYTNIFK-------E-------------------------------N--------K---TIHYGLFLFYRDIL-D------------FYA--TL-LNFF-AK-K--------------------------------------------------------N---LNI---------FFNALWPSL------------------------------------------RDQ--LD-SIMN------------R------------I---TEDARLIT---SNASLE----------------------------------------------------------------------------HVQATD----LLRRN---------------------------------------------------------------
>EXM21913.1
------------------------MAKNN-----TEWII-NAFE----SAKV--------------D--FT--K--NL--K---------H----P---EK----Y---DFTN------------------------------------------------------------------------------------------ITSG-EDVIKAAK-D---IEERQT------K---------------S-R--T------------------------L----------------------R---------------ALGRI----EPYMKGLE------GYAG---------VI-DT-FA----Q----AK-A----D-I-L-CLIW-G--------------------PLRL------------------------------------------------------------IL--------------------------------------------------------------L---MASHL-------TSAF------Q-KVVE--V----LQDIGRVLP-------QFETYTNIFK-------D-------------------------------N--------K---TIHYGLFLFYRDIL-D------------FYA--TL-LNFF-AK-K--------------------------------------------------------S---KQP---------RFCCLPPL--------------------------------------------DQ--LD-SIMN------------R------------I---TEDARLIT---TNASLE----------------------------------------------------------------------------HVQATD----LLRRN---------------------------------------------------------------
>EGU83663.1
----------------------MASSSTE-----DLTME-QLWD----EAAE--------------R--FL--A--R---------T---G----R---------G-----LNRK---------------------------------------------------------------------------------------PPMTI-DD---VRK-Q---IESRTD-----PT------T----DID------A------------------------AN-----------T------L--K------------H--KKDIG----LNILECLK------LLGG---------IA-AQGA------S-V-VF----Q---P-A-TVMF-N--------------------AMSI-----------------------------------------------------------L-LE-------------------------------------A-P--------------------------KK---I-----REFH------E-AIDE--V----FAVVAPSLS-------QFRIYERIEQF------------------------------------------RK---ID-TDLTRAIHITMISLV-D------------ICA--LV-ITLQ-DP-N--------SK-W------------------SK----------------------------FKS-----N---VKKALLD-------------------------D------------------DSG--LS-IEL------------RKFRQ---------A---IHGQQSIE---ATLTLE---V-------ALESRHE-------VS-------IILA----------------------------------------------------KVFET------------------GKWT--E---EIA-------SKITT----------------
>CZR44658.1
----------------------MASTGTE-----ELTME-QLWD----EAAK--------------R--FL--A--R---------T---G----K---------G-----LSRK---------------------------------------------------------------------------------------PPMTI-DG---VRK-Q---IESRTD-----QT------T----DTD------A------------------------LN-----------T------L--K------------H--RKDIG----LNILECLK------LLGG---------IA-AQGA------S-V-VF----Q---P-A-SVVF-N--------------------AMSI-----------------------------------------------------------L-LE-------------------------------------A-P--------------------------KK---I-----REFH------E-AIDE--I----FAVIAPSLS-------QFRIYERIEQF------------------------------------------RK---ID-TDLTRAIHITMISLV-D------------ICA--LV-ITLK-DP-N--------SK-W------------------SK----------------------------FKS-----N---LKKALLD-------------------------D------------------DSG--LS-VEL------------RKFRQ---------A---IHGQQSIE---ATLTLE---V-------ALESRHE-------VS-------IILA----------------------------------------------------KVFET------------------GKWT--E---EIA-------SKITT----------------
>EMT71441.1
----------------------MASSGTE-----DLTME-QLWD----EAAE--------------R--FL--A--R---------T---G----K---------G-----LNRK---------------------------------------------------------------------------------------PPMTI-DD---VRK-Q---IESRTD-----PT------T----GID------T------------------------AN-----------A------L--K------------H--KKDIG----LNILDCLK------LLGG---------IA-AQGA------S-V-VF----Q---P-A-TVVF-N--------------------AMSI-----------------------------------------------------------L-LE-------------------------------------A-P--------------------------KK---I-----REFH------E-AIDE--V----FAVVAPSLS-------QFRIYERIEQF------------------------------------------RK---ID-TDLTRAIHITMISLV-D------------ICA--LV-ITLQ-DP-N--------SK-W------------------SK----------------------------FKS-----N---VKKALLD-------------------------D------------------DSG--LS-IEL------------RKFRQ---------A---IHGQQSIE---ATLTLE---V-------ALESRHE-------VS-------IILA----------------------------------------------------KVFET------------------GKWT--E---EIA-------SKITT----------------
>ENH75427.1
----------------------MASSGTE-----DLTME-QLWD----EAAE--------------R--FL--A--R---------T---G----K---------I-----LNRK---------------------------------------------------------------------------------------PPMTI-DD---VRK-Q---IESRTD-----PT------T----DID------A------------------------AN-----------T------L--K------------H--KKDIG----LNILECLN------LLGG---------IA-AQGA------S-V-VF----Q---P-T-TVVF-N--------------------AMSI-----------------------------------------------------------L-LE-------------------------------------A-P--------------------------KK---I-----REFH------E-AIDE--V----FAVVAPSLS-------QFRIYERIEQF------------------------------------------RK---ID-TDLTRAIHITMISLV-D------------ICA--LV-ITLQ-DP-N--------SK-W------------------SK----------------------------FKS-----N---VKKALLD-------------------------D------------------DSG--LS-IEL------------RKFRQ---------A---IHGQQSIE---ATLTLE---V-------ALESRHE-------VS-------IILA----------------------------------------------------KVFET------------------GKWT--E---EIA-------SKITT----------------
>EWZ32672.1
----------------------MASSGKE-----DLTME-QLWD----EAAE--------------R--FL--A--R---------T---G----K---------G-----LNRK---------------------------------------------------------------------------------------PPMTI-DD---VRK-Q---IESRTD-----PT------T----DID------A------------------------AN-----------T------L--K------------H--KKDIG----LNILECLK------LLGG---------IA-AQGA------S-V-VF----Q---P-A-TVVF-N--------------------AMSI-----------------------------------------------------------L-LE-------------------------------------A-P--------------------------KK---I-----REFH------E-AIDE--V----FAVVAPSLS-------QFRIYERIEQF------------------------------------------RK---ID-TDLTRAIHITLISLV-D------------ICA--LV-ITLQ-DP-N--------SK-W------------------SK----------------------------FKS-----N---VKKALLD-------------------------D------------------DSG--LS-IEL------------RKFRQ---------A---IHGQQSIE---ATLTLE---V-------ALESRHE-------VS-------IILA----------------------------------------------------KVFET------------------GKWT--E---EIA-------SKITT----------------
>EXA35873.1
----------------------MASSGTE-----DLTME-QLWD----EAAE--------------R--FL--V--R---------T---G----K---------G-----LNRK---------------------------------------------------------------------------------------PPMTI-DD---VRK-Q---IESRTD-----PA------T----YID------A------------------------AN-----------T------P--K------------H--KKDIG----LNILECLK------LLGG---------IA-AQGA------S-V-VF----Q---P-A-TVVF-N--------------------AMSI-----------------------------------------------------------L-LE-------------------------------------A-P--------------------------KK---I-----REFH------E-AIDE--V----FAVVAPSLS-------QFRIYERIEQF------------------------------------------RK---ID-TDLTRAIHITMISLV-D------------ICA--LV-ITLQ-DP-N--------SK-W------------------SK----------------------------FES-----N---VKKALLD-------------------------D------------------DSG--LS-IEL------------RKFRQ---------A---IHGQQSIE---ATLTLE---V-------ALESRHE-------VS-------ITFA----------------------------------------------------KVFET------------------GKWT--E---EIA-------SKITT----------------
>EXM19566.1
----------------------MASSGTE-----DLTME-QLWD----EAAE--------------R--FL--A--R---------T---G----K---------I-----LNRK---------------------------------------------------------------------------------------PPMTI-DD---VRK-Q---IESRTD-----PT------T----DID------A------------------------AN-----------T------L--K------------H--KKDIG----LNILECLN------LLGG---------IA-AQGA------S-V-VF----Q---P-A-TVVF-N--------------------AMSI-----------------------------------------------------------L-LE-------------------------------------A-P--------------------------KK---I-----REFH------E-AIDE--V----FAVVAPSLS-------QFRIYERIEQF------------------------------------------RK---ID-TDLTRAIHITMISLV-D------------ICA--LV-ITLQ-DP-N--------SK-W------------------SK----------------------------FKS-----N---VKKALLD-------------------------D------------------DSG--LS-IEL------------RKFRQ---------A---IHGQQSIE---ATLTLE---V-------ALESRHE-------VS-------IILT----------------------------------------------------KVFET------------------GKWT--E---EIA-------SKITT----------------
>PCD26860.1
----------------------MASSGKE-----DLTME-QLWD----EAAE--------------R--FL--T--R---------T---G----K---------G-----LNRK---------------------------------------------------------------------------------------PPMTI-DD-----------------------------------------------------------------------------------------------------------------------------------------------------------------VF----Q---P-A-TVVF-N--------------------AMSI-----------------------------------------------------------L-LE-------------------------------------A-P--------------------------KK---I-----REFH------E-AIDE--V----FAVVAPSLS-------QFRIYERIEQF------------------------------------------RK---ID-TDLTRAIHITMISLV-D------------ICA--LV-ITLQ-DP-N--------SK-W------------------SK----------------------------FKS-----N---VKKALLD-------------------------D------------------DSG--LS-IEL------------RKFRQ---------V---IHGQQSIE---ATLTLE---V-------ALESRHE-------VS-------IILA----------------------------------------------------KVFET------------------GKWT--E---EIA-------SKITT----------------
>PNP74197.1
-------------------------------------MQ-QLWD----EAAE--------------R--FL--A--R---------T---G----K---------G-----LNRK---------------------------------------------------------------------------------------PPMTI-DD---VRK-Q---IESRDD-----PT------T----DSD------A------------------------AN-----------T------L--K------------H--KKDIG----LNILECLK------LLGG---------IA-AQGA------S-V-VF----Q---P-A-SVVF-N--------------------AMSI-----------------------------------------------------------L-LE-------------------------------------A-P--------------------------KK---I-----RDFH------E-AIDE--V----FAVVAPSLS-------QFRIYERIEQF------------------------------------------RK---ID-TDLTRAIHITMISLV-D------------ICA--LV-ITLK-DP-N--------SK-W------------------SK----------------------------FKS-----N---VKKALLD-------------------------D------------------DSG--LS-VEL------------RKFRQ---------A---IHGQQSIE---ATLTLE---V-------ALESRHE-------VS-------VILA----------------------------------------------------KVFET------------------GKWT--E---EIA-------SKITT----------------
>RBA21956.1
---P---------------SCITASTGTE-----ELTME-ELWD----EAAK--------------R--FL--A--R---------T---G----K---------G-----LNRK---------------------------------------------------------------------------------------PPMTI-DG---VRK-Q---IESRTD-----QT------T----DTD------A------------------------LN-----------T------L--K------------H--RKDIG----LNILECLK------LLGG---------IA-AQGA------S-V-VF----Q---P-A-SVVF-N--------------------AMSI-----------------------------------------------------------L-LE-------------------------------------A-P--------------------------KK---I-----REFH------E-AIDE--I----FAVIAPSLS-------QFRIYERIEQF------------------------------------------RK---ID-TDLTRAIHITMISLV-D------------ICA--LV-ITLK-DP-N--------SK-W------------------SK----------------------------FKS-----N---VKKALLD-------------------------D------------------DSG--LS-VEL------------RKFRQ---------A---IHGQQSIE---ATLTLE---V-------ALESRHE-------VS-------IILA----------------------------------------------------KVFET------------------GKWT--E---EIA-------SKITT----------------
>RBQ79911.1
----------------------MASSGTD-----DLTMQ-QLWD----EAAE--------------R--FL--A--R---------T---G----K---------G-----LNRK---------------------------------------------------------------------------------------PPMTI-DD---VRK-Q---IESRDD-----PN------T----NSD------A------------------------AS-----------T------L--K------------H--KKDIG----LNILECLK------LLGG---------IA-AQGA------S-V-VF----Q---P-A-SVVF-N--------------------AMSI-----------------------------------------------------------L-LE-------------------------------------A-P--------------------------KK---I-----RDFH------E-AIDE--V----FAVVAPSLS-------QFRIYERIEQF------------------------------------------RK---ID-TDLTRAIHITMISLV-D------------ICA--LV-ITLK-DP-N--------SK-W------------------SK----------------------------FKS-----N---VKKALLD-------------------------D------------------DSG--LS-VEL------------RKFRQ---------A---IHGQQSVE---ATLTLE---V-------ALESRHE-------VS-------IILA----------------------------------------------------KVFET------------------GKWT--E---EIA-------SKITT----------------
>RBQ96003.1
----------------------MASSGTD-----DLTMQ-QLWD----EAAE--------------R--FL--A--R---------T---G----K---------G-----LNRK---------------------------------------------------------------------------------------PPMTI-DD---VRK-Q---IESRDD-----PN------T----NSD------A------------------------AS-----------T------L--K------------H--KKDIG----LNILECLK------LLGG---------IA-AQGA------S-V-VF----Q---P-A-SVVF-N--------------------AMSI-----------------------------------------------------------L-LE-------------------------------------A-P--------------------------KK---I-----RDFH------E-AIDE--V----FAVVAPSLS-------QFRIYERIEQF------------------------------------------RK---ID-TDLTRAIHITMISLV-D------------ICA--LV-ITLK-DP-N--------SK-W------------------SK----------------------------FKS-----N---VKKALLD-------------------------D------------------DSG--LS-VEL------------RKFRQ---------A---IHGQQSVE---ATLTLE---V-------ALESRHE-------VS-------IILA----------------------------------------------------KVFET------------------GKWT--E---EIA-------SKITT----------------
>RBR13605.1
----------------------MASSGTD-----DLTMQ-QLWD----EAAE--------------R--FL--A--R---------T---G----K---------G-----LNRK---------------------------------------------------------------------------------------PPMTI-DD---VRK-Q---IESRDD-----PN------T----NSD------A------------------------AS-----------T------L--K------------H--KKDIG----LNILECLK------LLGG---------IA-AQGA------S-V-VF----Q---P-A-SVVF-N--------------------AMSI-----------------------------------------------------------L-LE-------------------------------------A-P--------------------------KK---I-----RDFH------E-AIDE--V----FAVVAPSLS-------QFRIYERIEQF------------------------------------------RK---ID-TDLTRAIHITMISLV-D------------ICA--LV-ITLK-DP-N--------SK-W------------------SK----------------------------FKS-----N---VKKALLD-------------------------D------------------DSG--LS-VEL------------RKFRQ---------A---IHGQQSVE---ATLTLE---V-------ALESRHE-------VS-------IILA----------------------------------------------------KVFET------------------GKWT--E---EIA-------SKITT----------------
>SCO90854.1
----------------------MASSGRE-----DLTME-QLWD----EAAE--------------R--FL--T--R---------T---G----K---------G-----LNRK---------------------------------------------------------------------------------------PPMTI-DD---VRK-Q---IESRTD-----PT------T----DID------T------------------------AN-----------A------L--K------------H--KKDIG----LNILECLK------LLGG---------IA-AQGA------S-V-VF----Q---P-A-SVVF-N--------------------AMSI-----------------------------------------------------------L-LE-------------------------------------A-P--------------------------KK---I-----RHFH------E-AIDE--A----FAVVAPSLS-------QFRIYERIEQF------------------------------------------KK---ID-IDLTRAIHITMISLV-D------------ICA--LV-IALQ-DP-N--------SK-W------------------SK----------------------------FKS-----N---VKKALLD-------------------------D------------------DSG--LS-VEL------------RKFRK---------A---IHGQQSIE---ATLTLE---V-------ALESRHE-------VS-------IILA----------------------------------------------------KVFET------------------GKWT--E---ELA-------SKITT----------------
>XP_018755114.1
----------------------MASSGTD-----DLTMQ-QLWD----EAAE--------------R--FL--A--R---------T---G----K---------G-----LNRK---------------------------------------------------------------------------------------PPMTI-DD---VRK-Q---IESRDD-----PN------T----NSD------A------------------------AS-----------T------L--K------------H--KKDIG----LNILECLK------LLGG---------IA-AQGA------S-V-VF----Q---P-A-SVVF-N--------------------AMSI-----------------------------------------------------------L-LE-------------------------------------A-P--------------------------KK---I-----RDFH------E-AIDE--V----FAVVAPSLS-------QFRIYERIEQF------------------------------------------RK---ID-TDLTRAIHITMISLV-D------------ICA--LV-ITLK-DP-N--------SK-W------------------SK----------------------------FKS-----N---VKKALLD-------------------------D------------------DSG--LS-VEL------------RKFRQ---------A---IHGQQSVE---ATLTLE---V-------ALESRHE-------VS-------IILA----------------------------------------------------KVFET------------------GKWT--E---EIA-------SKITT----------------
>EGU88679.1
--------------------------------------M-NRLY----ELAD--------------E--FR--R--SL--K---------A----H---H-----E-E-E-FEN------------------------------------------------------------------------------------------TTI-GDMRKEIH-D---IQLLRD------K---------------T-N--N------------------------M----------------------M---------------DMNRL----RMFLGGME------ELEK---------VL-LR-LE--FPG----T--T----G-V-M-SIVW-G--------------------SVRF------------------------------------------------------------LL--------------------------------------------------------------R---VIIGL------------------------------------WFM-------HRT-------------------------------------------------------------------QLKAYR-R------------FHS--IA-YRLF-SL-T------------------------------------------------------TK------------------------------------------------------------------------------------------------------------RSHAKFIK---EHRLST----------------------------------------------------------------------------Q-------------------------------------------DYDALHAAFQQYS---------------------
>EGZ76068.1
--P----ATGSA-----DRETSAGADDTT-----TSLPA-RLWE----RAYN--------------E--LK--Q---------E-------E---V--KLVDAYEK-I---LSRQLQNGSNSMVLE-----------------------------------------------S------------QPN-IIA--QSNS--DRRRQM-TQ-------L---INAGLA-----KTE-------------RE----A-----------------------------------------------------------KV--KESC-----GEVVDVVL------SVK--------------------------------------------------------------------------------------------------------------------------------NI-----------------------------------------I-F--------------------------IN---P-----IKAT------K-ANRE--G----IDYVVKRMK-------WYWSLSNSLLK--DPTN-------------------------------NISELSG---IR-GELEIQIVDLYKALL-S------------YQI--KS-VCAY-YR-H-------R---G------------------LI------------------------F---LRD-----M---IRLDDWK-------------------------A--------------D-------------L------------GA------------I---REAENCFQ---NDDQTY---N-------NHAQTYN-------NQ-------QLA-----------------------------------------------------------------------------------------SD--------------------------
>EGZ76219.1
-N-FIETKESGRA-P--------HTGSAE-----QSSKR-TLWD----QAVA--------------L--LQ--E--S-----Q--EG---P----A---IVGIVKE-F---TSN-PT---A------------------------------------------------------------------------------------S---PDGSPDS-V---KGLAKD-----IT------E------E-M----E------------------------RE-I--------KRQ-----P--Q---------DD-H--RHRFI----EKTISILN------KFIA---------VG-DV-V------V-S--F--D-P-V-H-A-ALPW-A--------------------AVRF-----------------------------------------------------------V-LV-----------T---------------------------L--------------------------TA---S-----SELK------S-QLLG--G----IAKVTSLVL-------QCHTYRRLYIE--SDLT----------------------L----------QLPEN---VS-SALETSIIQAYAKSL-L------------FLG--FT-IQ---RQ-R-------S---W------------------SK------------------------F---VDA-----S--F-KHSDID-------------------------K--------------C---IGG--LL-ESG------------SQ------------L---AQAADDCE---KHCNLL---N-------RSTV-NE-------LH-------NIA-----------------------------------------KELR--------QEILD---------------------QT-NLVLKI-----------------------------
>EHA19527.1
-----------------------------------TIHN-ALWN----EAYN--------------N--LK--Q--D-------------L----KKAKYVEAYEK-L---VLAVFLETPMSDAAGEGS------------------------------------------------G------------S-----RTD--LGEERM-KA-------V---VAKGLE-----RI------E------D-S----K------------------------------------------------------------K--VMETV----DNVSGVLT------QVKA---------FL-DI-P------L-K-----NAP---Q-T-ALPW-A--------------------VISS-----------------------------------------------------------T-FD-VSILN----------F-----------CMGAMLTVQI-L--------------------------VK---P-----AKAA------A-DLYN--G----VAYVVSRMS-------WYSKAVDKLLS--EQNIK--D----------------------------NTSLEE---MN-HDLKTGIVDLYQSML-F------------YQI--KS-VCFY-YK--S------Q---L------------------LV------------------------L---LRG-----F---LDLDDWS-------------------------G--------------N-------------L------------DA------------V---KNAENALQ---NDLILY---N-------QEHIKDQ-------IR-------------------------------------------------------------------------------------------------------------QIT---------------
>EHA19917.1
-----------------------------------------------------------------------------------------------------------------MSSST----NAT------------------------D--------------------N-N--EP-------------------TSS--GLEDVL-DK---VIE-T---VKTQSE-----IW-------------K-L------------------------------------------------K-S-----------DT-R--ISEGA----RTILNAAL------ALQS---------NI-SA-L------V-A--S--D-PTG-HA--SSAW-A--------------------VISL-----------------------------------------------------------G-LT-------------------------------------I-T--------------------------QN---Y-----REQQ------E-VWLQ--S----SGFLSDTIS-------RASLIEARFYQ--D-------------------------------------AGSE---TK-EAMKGALIQTYLNIL-R------------YSA--EV-MRIY-------------------------------------------------------------------RSGTS-------KKILK----------------T--ISEM--------------------GNVS--LK-SIQ------------TS------------I---EDKWAKLK---EWVDIE---R-------DLNY------------------------------------------------------------------N---------------------I--------KAN----TILARVD-EV---LAELQGM---------------
>OJJ78158.1
----------------------------------------------------------------------------------------------------------------MSKSST----DAT------------------------D--------------------S-D--KP-------------------TSS--GLEDAL-DK---VIE-T---VKTQCE-----IR-------------K-L------------------------------------------------K-N-----------DT-H--IKKGS----RTILNAAL------ALQS---------NI-SA-L------V-A--C--D-PTG-HA--SSAW-A--------------------VISL-----------------------------------------------------------G-LT-------------------------------------I-T--------------------------QN---Y-----REQQ------D-VWLQ--S----SGFLSDTIS-------RASLIEARLYQ--H-------------------------------------ASIE---TK-APMKDALVQTYLEIL-R------------YSA--EV-IRVY-------------------------------------------------------------------RSGTS-------KKILK----------------T--VSEL--------------------GNIS--LK-GIQ------------TS------------I---EEKWVKLK---EWVDIE---R-------DLNY------------------------------------------------------------------N---------------------S--------KAD----TILARVD-EV---LAELQEI---------------
>EHA25329.1
----------------------------------------------------------------------------------------------------MTASIE-I---LQSDYDL--------K---------------------FQ---------------------------P-------------VDS-------SLHERL-SD---FLK-------TRAN-----LV-------------E-E-K--K------------------------WM-I--H--LGTHTI-----------------------IVRDQL----TKAFQNIL------AVKD---------IV-TT-A------A-N--A--S-L---P-A-SLAC-A--------------------GIMA-----------------------------------------------------------C-FT-------------------------------------T-V--------------------------IQ---A-----AEQH------S-HLLQ--G----LESISELIC-------RLHVMERLYLH--SDTK----------------------------------QNIG---LL-DDLRKTMISFYSKIL-E------------FQA--RA-LCYL-HR-P-------R---A------------------YQ------------------------F---WRD-----V---LNRDGWA-------------------------N--------------L-------------L------------QE------------F---ERYQITLG---RTTSVI---A-------DAGSMQR-------YE-------ELQD-----------------------------------------KYK-------------------------------------R----IL-------EALHNR---------------
>RDH35390.1
----------------------------------------------------------------------------------------------------MTASIE-I---LQSDYNL--------N---------------------FQ---------------------------P-------------GDS-------SLHERL-SD---FLK-------TKAN-----LV-------------E-E-R--K------------------------WM-I--H--LGTHTI-----------------------IVRDQL----TKVFQTIL------AVKD---------IV-TT-A------A-N--A--S-L---P-A-SLAC-A--------------------GIMA-----------------------------------------------------------C-FT-------------------------------------T-V--------------------------IQ---A-----AEQH------S-HLLQ--G----LESVSELIC-------RLHVMERLYLH--SDTK----------------------------------QDIG---LL-DDLRKTMISFYSKIL-E------------FQA--RA-LCYL-HR-P-------R---A------------------YQ------------------------F---WRD-----V---LNRDGWA-------------------------N--------------L-------------L------------QE------------F---ERYQITLG---RTTSVI---A-------DAGSMQR-------HE-------ELQN-----------------------------------------KYQ-------------------------------------A----IL-------EALHNR---------------
>XP_001395633.2
----------------------------------------------------------------------------------------------------MTASIE-I---LQSDYDL--------K---------------------FQ---------------------------P-------------VDS-------SLHERL-SD---FLK-------TRAN-----LV-------------E-E-K--K------------------------WM-I--H--LGTHTI-----------------------IVRDQL----TKAFQNIL------AVKD---------IV-TT-A------A-N--A--S-L---P-A-SLAC-A--------------------GIMA-----------------------------------------------------------C-FT-------------------------------------T-V--------------------------IQ---A-----AEQH------S-HLLQ--G----LESISELIC-------RLHVMERLYLH--SDTK----------------------------------QNIG---LL-DDLRKTMISFYSKIL-E------------FQA--RA-LCYL-HR-P-------R---A------------------YQ------------------------F---WRD-----V---LNRDGWA-------------------------N--------------L-------------L------------QE------------F---ERYQITLG---RTTSVI---A-------DAGSMQR-------YE-------ELQD-----------------------------------------KYK-------------------------------------R----IL-------EALHNR---------------
>XP_025455897.1
----------------------------------------------------------------------------------------------------MTASIE-I---LQSDYDL--------K---------------------FQ---------------------------P-------------VDS-------SLHERL-SD---FLK-------TRAN-----LV-------------E-E-K--K------------------------WM-I--H--LGTHTI-----------------------IVRDQL----TKAFQNIL------AVKD---------IV-TT-A------A-N--A--S-L---P-A-SLAC-A--------------------GIMA-----------------------------------------------------------C-FT-------------------------------------T-V--------------------------IQ---A-----AEQH------S-HLLQ--G----LESISELIC-------RLHVMERLYLH--SDTK----------------------------------QNIG---LL-DDLRKTMISFYSKIL-E------------FQA--RA-LCYL-HR-P-------R---A------------------YQ------------------------F---WRD-----V---LNRDGWA-------------------------N--------------L-------------L------------QE------------F---ERYQITLG---RTTSVI---A-------DAGSMQR-------YE-------ELQD-----------------------------------------KYK-------------------------------------R----IL-------EALHNR---------------
>XP_025564695.1
----------------------------------------------------------------------------------------------------MTASVE-I---LHSEYNL--------S---------------------FQ---------------------------P-------------GDY-------CLHARL-SE---FLE-------TKAT-----QV-------------K-E-K--K------------------------WV-I--N--LGAHAI-----------------------IVRDQL----TKIFQNLL------AVKD---------IV-TT-A------A-N--A--S-L---P-A-SLAC-A--------------------GIMA-----------------------------------------------------------C-FT-------------------------------------T-I--------------------------IQ---A-----AEQH------S-HLLQ--G----LTSISELIC-------RLHVMERLYLH--SGTK----------------------------------QDIS---LL-DNLRKTMISFYSKIL-E------------FQA--RA-LCYL-HR-P-------R---A------------------SQ------------------------F---WRD-----V---LNRDGWT-------------------------N--------------L-------------L------------QE------------F---EKYQDTIG---RTTCVI---A-------DAGSRQR-------HE-------ELQK-----------------------------------------KYQ-------------------------------------K----IL-------EALRDR---------------
>EHL00937.1
--------------DEDGVPQN-E--LGR-----SNAKA-SFWE----QAYQ--------------D--LL--T--N-----P--KT---K----S---LMKDYDR-V---MAESKNEAAIKDKKVD-GSD-----G-------LTAAVVPA-------------ANGSPAAAAPANS----ATE-----GPGA-GGDE--EQQHKI-LGKDSEMKDL---VSQKLK-----EM------E------D-S----E------------------------WV-I--------KWK-----G--N---------EVFR--VRKAV----SEAVKIVQ------KFSG---------LA-SS-A------A-S--L--D-P-L-H-A-GLVW-A--------------------GVSC-----------------------------------------------------------V-LP-----------L---------------------------L--------------------------LN---D-----TKER------T-KAVD--G----IASTSETAA-------RYLLIERDYRD--G--------------------------------------KLG---KN-DDFERSAIKICTEIL-I------------FYA--QA-AVFF-AR-N-------E---W------------------KR------------------------W---LVN-----T--F-KIDDWT-------------------------G--------------A-------------L------------EA------------I---SEAETACE---RFSAIL---T-------SSAL-LK-------------------------------------------------------------------------GRQE---------------------IA----------------------------------K-
>XP_008085774.1
-Q-ASEAGSINPA-DEDGVPQN-E--LGR-----SNAKA-SFWE----QAYQ--------------D--LL--T--N-----P--KT---K----S---LMKDYDR-V---MAESKNEAAIKDKKVD-GSD-----G-------LTAAVVPA-------------ANGSPAAAAPANS----ATE-----GPGA-GGDE--EQQHKI-LGKDSEMKDL---VSQKLK-----EM------E------D-S----E------------------------WV-I--------KWK-----G--N---------EVFR--VRKAV----SEAVKIVQ------KFSG---------LA-SS-A------A-S--L--D-P-L-H-A-GLVW-A--------------------GVSC-----------------------------------------------------------V-LP-----------L---------------------------L--------------------------LN---D-----TKER------T-KAVD--G----IASTSETAA-------RYLLIERDYRD--G--------------------------------------KLG---KN-DDFERSAIKICTEIL-I------------FYA--QA-AVFF-AR-N-------E---W------------------KR------------------------W---LVN-----T--F-KIDDWT-------------------------G--------------A-------------L------------EA------------I---SEAETACE---RFSAIL---T-------SSAL-LK-------------------------------------------------------------------------GRQE---------------------IA----------------------------------K-
>EIT74723.1
-----I--KEE-----EGGQAEANIARLG-----EKVMK-DLWS----EAYK--------------K--LH--S--D---------N---A----S---LVESYET-V---LLAPETDHMGGRS-------------------------------------------------------------------STT-QEKT--DRQKRI-QD-------L---VFCRLQ-----DM------E------Q-G----R------------------------FD-I---------PK-R---S--R---------QG-V--IGDYV----RRTVHGIL------YAKD---------FV-TA-A------I-S--A--E-P---H-A-ALAW-A--------------------GVVM-----------------------------------------------------------V-LP-----------L---------------------------F--------------------------LK---P-----FTQR------E-DAVA--G----LQFISDLLI-------RYHIIQNSHVE--IFMDVLG------------------------K-STPE-DISK---FG-LRLRERTINLYSQVL-E------------YQI--RL-TKQL-SR-S-------G---L------------------FQ------------------------Y---MRD-----I---ATADDWK-------------------------E--------------M-------------L------------TE------------I---KRTDKSIE---DILGDW---S-------KKTVQEI-------HA-------EIT------------------------------------------SMK----------------------------------------REVE-------RQLNIV--------LD-----
>KOC11861.1
-----I--KEE-----EEGQDEASIARLG-----EAVMK-DLWS----EAYK--------------K--LH--S--D---------N---A----S---LIESYEK-G---LLATETDQMVGRS-------------------------------------------------------------------STK-QGKT--DRQKRI-QD-------L---VFCRLQ-----DM------E------Q-G----R------------------------FD-I---------PK-R---S--R---------QG-V--IGDYI----RRAVHGIL------YAKD---------FV-TA-A------I-S--A--E-P---H-A-ALAW-A--------------------GVVM-----------------------------------------------------------V-LP-----------L---------------------------F--------------------------LK---P-----FTQR------E-DAVA--G----LEFISDLLI-------RYQIIQNSLVR--IFMDVLG------------------------E-STPE-DRFK---LG-LRLRERTITLYSQVL-E------------YQI--RL-TKQL-SR-S-------G---L------------------FQ------------------------Y---MRD-----I---ATADDWK-------------------------E--------------M-------------L------------TE------------I---KCTDKSIE---DILGDW---S-------KKTVQEI-------HA-------ELT------------------------------------------SMK----------------------------------------REVE-------RQLNIV--------LD-----
>OOO09156.1
-----I--KEE-----EEGQDEASIARLG-----EAVMK-DLWS----EAYK--------------K--LH--S--D---------N---A----S---LIESYEK-G---LLATETDHMVGRS-------------------------------------------------------------------STK-QGKT--DRQKRI-QD-------L---VFCRLQ-----DM------E------Q-G----R------------------------FD-I---------PK-R---S--R---------QG-V--IGDYI----RRAVHGIL------YAKD---------FV-TA-A------I-S--A--E-P---H-A-ALAW-A--------------------GVVM-----------------------------------------------------------V-LP-----------L---------------------------F--------------------------LK---P-----FTQR------E-DAVA--G----LEFISDLLI-------RYQIIQNSLVR--IFMDVLG------------------------E-STPE-DRFK---LG-LRLRERTITLYSQVL-E------------YQI--RL-TKQL-SR-S-------G---L------------------FQ------------------------Y---MRD-----I---ATADDWK-------------------------E--------------M-------------L------------TE------------I---KCTDKSIE---DILGDW---S-------KKTVQEI-------HA-------ELT------------------------------------------SMK----------------------------------------HEVE-------RQLNIV--------LD-----
>PIG87801.1
-----I--KGE-----EEGQDEASIARLG-----EAVMK-DLWG----EAYK--------------K--LH--S--D---------N---T----S---LIESYEK-V---LLATETDQMVGRS-------------------------------------------------------------------STK-QGKT--DRQKRI-QD-------L---VFCRLQ-----DM------E------Q-G----R------------------------FN-I---------PK-R---S--R---------QG-V--IGDYV----RRAVHGIL------YAKD---------FV-TA-A------I-S--A--E-P---H-A-ALAW-A--------------------GVVM-----------------------------------------------------------V-LP-----------L---------------------------F--------------------------LK---P-----FTQR------E-DAVA--G----LEFISDLLI-------RYQIIQNSLVR--IFMDVLG------------------------E-STPE-DRFK---LG-LRLRERTITLYSQVL-E------------YQI--RL-TKQL-SR-S-------G---L------------------FK------------------------Y---MRD-----I---ATTDDWK-------------------------E--------------M-------------L------------TE------------I---KCTDKSIE---DILGDW---S-------KKTVQEI-------HA-------ELT------------------------------------------SMK----------------------------------------REVE-------RQLNIV--------LD-----
>RAQ53546.1
-----I--KEE-----EEGQDEASIARLG-----EAVMK-DLWS----EAYK--------------K--LH--S--D---------N---A----S---LIESYEK-G---LLATETDQMVGRS-------------------------------------------------------------------STK-QGKT--DRQKRI-QD-------L---VFCRLQ-----DM------E------Q-G----R------------------------FD-I---------PK-R---S--R---------QG-V--IGDYI----RRAVHGIL------YAKD---------FV-TA-A------I-S--A--E-P---H-A-ALAW-A--------------------GVVM-----------------------------------------------------------V-LP-----------L---------------------------F--------------------------LK---P-----FTQR------E-DAVA--G----LEFISDLLI-------RYQIIQNSLVR--IFMDVLG------------------------E-STPE-DRFK---LG-LRLRERTITLYSQVL-E------------YQI--RL-TKQL-SR-S-------G---L------------------FQ------------------------Y---MRD-----I---ATADDWK-------------------------E--------------M-------------L------------TE------------I---KCTDKSIE---DILGDW---S-------KKTVQEI-------HA-------ELT------------------------------------------SMK----------------------------------------REVE-------RQLNIV--------LD-----
>RAQ68848.1
-----I--KEE-----EGGQAEANIARLG-----EKVMK-DLWS----EAYK--------------K--LH--S--D---------N---A----S---LVESYET-V---LLAPETDHMGGRS-------------------------------------------------------------------STT-QEKT--DRQKRI-QD-------L---VFCRLQ-----DM------E------Q-G----R------------------------FD-I---------PK-R---S--R---------QG-V--IGDYV----RRTVHGIL------YAKD---------FV-TA-A------I-S--A--E-P---H-A-ALAW-A--------------------GVVM-----------------------------------------------------------V-LP-----------L---------------------------F--------------------------LK---P-----FTQR------E-DAVA--G----LQFISDLLI-------RYHIIQNSHVE--IFMDVLG------------------------K-STPE-DISK---FG-LRLRERTINLYSQVL-E------------YQI--RL-TKQL-SR-S-------G---L------------------FQ------------------------Y---MRD-----I---ATADDWK-------------------------E--------------M-------------L------------TE------------I---KRTDKSIE---DILGDW---S-------KKTVQEI-------HA-------EIT------------------------------------------SMK----------------------------------------REVE-------RQLNIV--------LD-----
>XP_015405225.1
-----V--KGE-----EERQDEANIARLG-----EQMMK-NLWS----EAYK--------------K--LH--N--D---------N---A----S---LIESYEK-V---LLATETYQMVERS-------------------------------------------------------------------PTK-QEKT--DRQKRL-QD-------L---VFCRLQ-----DM------E------Q-G----R------------------------FD-I---------PR-R---S--R---------QS-V--IGDYV----RRTVHGIL------YAKD---------FV-TA-A------I-S--A--E-P---H-A-ALAW-A--------------------GVVM-----------------------------------------------------------V-LP-----------L---------------------------F--------------------------LK---P-----FTQR------E-DAVA--G----LEFISDLLV-------RYQVIQSSHAR--MFMDPLG------------------------K-STPE-DGSK---VG-RRLRERTITLYCQVL-E------------YQI--RL-TKQL-SR-F-------G---L------------------IQ------------------------Y---MRD-----I---ATADDWK-------------------------E--------------M-------------L------------TE------------I---KHTDKSIE---ELLGDW---S-------KKTVQEI-------HA-------ELF------------------------------------------SMK----------------------------------------REVE-------GRLNIV--------LG-----
>XP_022391295.1
-----V--EGE-----EERQDEASIERLG-----EKIMK-NLWS----EAYM--------------K--LH--N--D---------N---A----S---LIESYEK-A---LLATEAYQMVERS-------------------------------------------------------------------PTK-QEKT--DRQKRL-QD-------L---VFCRLQ-----DM------E------Q-G----R------------------------FD-I---------PR-R---S--R---------QS-V--IGDYV----RRTVHGIL------YAKD---------FV-TA-A------I-N--A--E-P---H-A-ALAW-A--------------------GVVM-----------------------------------------------------------L-LP-----------L---------------------------F--------------------------LK---P-----FTQR------E-DAVA--G----LEFISDLLV-------RYQVIQSSHAR--MYMDFLG------------------------K-SAPE-DGSK---VG-LRLREKTITLYSQVL-E------------YQI--RL-TKQL-SR-F-------G---L------------------IQ------------------------Y---MRD-----I---ATADDWK-------------------------E--------------M-------------L------------TE------------I---KHTDKSIE---ELLGDW---S-------KKTVQEI-------HT-------ELF------------------------------------------SMK----------------------------------------REVE-------GRLNIV--------LD-----
>EIT80503.1
---------VSP------T---PGDNKRL-----SSIHE-DLWN----RAYK--------------E--LK--E--D-------------P----VKEKYMNSYEQ-L---VSDIFLRQPTNGSARAEP--------------------------------VHEG-----KSG----T------------D-----RTP--WTEDQL-QN-------I---VQKGLE-----RV------N------A-S----Q------------------------------------------------------------K--RIDSA----SEVFGVVQ------NLKP---------IF-NA-V------L-S-----NTP---H-T-ALPW-A--------------------IVSS-----------------------------------------------------------T-LD-------------------------------------I-L--------------------------AN---P-----VRST------K-ALYD--G----VSHVVGRMQ-------WYSKITDNLLQ--TGSEN--G----------------------------HQKLEE---VR-KQLETGMLDMYKCML-F------------YEI--KS-VCFY-HK--N------Q---L------------------AV------------------------F---VRG-----L---FNIDDWD-------------------------G--------------G-------------L------------TK------------L---NEQENALR---SDLQQY---K-------LEQIVAI-------LD-------------------------------------------------------------------------------------------------------------QMA---------------
>KJK63134.1
---------ISL------T---LDDNKRL-----ISIHE-DLWN----RAYR--------------E--LK--E--D-------------P----VKEKYMKAYEQ-L---VSDRFLRQPTNGAARAEP--------------------------------VHEG-----KSD----T------------D-----NTP--WTEDQL-QN-------I---IQKGLE-----RV------H------A-N----Q------------------------------------------------------------K--RIDSA----SEVFGVVQ------NLKP---------IF-NA-V------L-S-----NTP---H-T-ALPW-A--------------------IVSS-----------------------------------------------------------A-LD-------------------------------------I-L--------------------------AN---P-----IRST------K-ALYD--G----VNHVVGRMQ-------WYSKITDSLLQ--TGGAN--G----------------------------HQKLEE---VC-KQLESGMLDMYKCML-F------------YEI--KS-VCFY-HK--N------Q---L------------------AV------------------------F---VRG-----L---FNIDDWD-------------------------G--------------G-------------L------------TK------------I---NEQENALR---SDLQQY---K-------LEQIVAI-------LD-------------------------------------------------------------------------------------------------------------EMA---------------
>KOC15876.1
---------VSP------T---PGDNKRL-----SSIHE-DLWN----RAYK--------------E--LK--E--D-------------P----VKEKYMNSYEQ-L---VSDIFLRQPTNGSARAEP--------------------------------VHEG-----KSG----T------------D-----RTP--WTEDQL-QN-------I---VQKGLE-----RV------N------A-S----Q------------------------------------------------------------K--RIDSA----SEVFGVVQ------NLKP---------IF-NA-V------L-S-----NTP---H-T-ALPW-A--------------------IVSS-----------------------------------------------------------T-LD-------------------------------------I-L--------------------------AN---P-----VRST------K-ALYD--G----VSHVVGRMQ-------WYSKITDNLLQ--TGSEN--G----------------------------HQKLEE---VR-KQLETGMLDMYKCML-F------------YEI--KS-VCFY-HK--N------Q---L------------------AV------------------------F---VRG-----L---FNIDDWD-------------------------G--------------G-------------L------------TK------------L---NEQENALR---SDLQQY---K-------LEQIVAI-------LD-------------------------------------------------------------------------------------------------------------QMA---------------
>PIG85099.1
---------VSP------T---PGDNKRL-----ISIHE-DLWN----RAYK--------------E--LK--E--D-------------P----VKEKYMKAYEQ-L---VSDIFLRQPTNGSARAEP--------------------------------VHEG-----KSS----T------------D-----STP--WTEDQL-QY-------I---IQKGLE-----RV------N------A-S----Q------------------------------------------------------------K--RIDSA----SEVFGVVQ------NLKP---------IF-NA-V------L-S-----NTP---H-T-ALPW-A--------------------IVSS-----------------------------------------------------------T-LD-------------------------------------I-L--------------------------AN---P-----VRST------K-ALYD--G----VNHVVGRMQ-------WYSKITDSLLQ--TGNEN--G----------------------------HQTLEE---VR-KQLETGMLDMYKCML-F------------YEI--KS-VCFY-HK--N------Q---L------------------AV------------------------F---VRG-----L---FNIDDWD-------------------------G--------------G-------------L------------TK------------I---NEQENALR---SDLQQY---K-------LERIVAM-------LD-------------------------------------------------------------------------------------------------------------QMA---------------
>RAQ42736.1
---------VSP------T---PGDNKRL-----SSIHE-DLWN----RAYK--------------E--LK--E--D-------------P----VKEKYMNSYKQ-L---VSDIFLRQPTNGSARAEP--------------------------------VHEG-----KSG----T------------D-----RTP--WTEDQL-QN-------I---VQKGLE-----RV------N------A-S----Q------------------------------------------------------------K--RIDSA----SEVFGVVQ------NLKP---------IF-NA-V------L-S-----NTP---H-T-ALPW-A--------------------IVSS-----------------------------------------------------------T-LD-------------------------------------I-L--------------------------AN---P-----VRST------K-ALYD--G----VSHVVGRMQ-------WYSKITDNLLQ--TGSEN--G----------------------------HQKLEE---VH-KQLETGMLDMYKCML-F------------YEI--KS-VCFY-HK--N------Q---L------------------AV------------------------F---VRG-----L---FNIDDWD-------------------------G--------------G-------------L------------TK------------L---NEQENALR---SDLQQY---K-------LEQIVAI-------LD-------------------------------------------------------------------------------------------------------------QMA---------------
>RAQ67379.1
---------VSP------T---PGDNKRL-----SSIHE-DLWN----RAYK--------------E--LK--E--D-------------P----VKEKYMNSYEQ-L---VSDIFLRQPTNGSARAEP--------------------------------VHEG-----KSG----T------------D-----RTP--WTEDQL-QN-------I---VQKGLE-----RV------N------A-S----K------------------------------------------------------------K--RIDSA----SEVFGVVQ------NLKP---------IF-NA-V------L-S-----NTP---H-T-ALPW-A--------------------IVSS-----------------------------------------------------------T-LD-------------------------------------I-L--------------------------AN---P-----VRST------K-ALYD--G----VSHVVGRMQ-------WYSKITDNLLQ--TGSEN--G----------------------------HQKLEE---VR-KQLETGMLDMYKCML-F------------YEI--KS-VCFY-HK--N------Q---L------------------AV------------------------F---VRG-----L---FNIDDWD-------------------------G--------------G-------------L------------TK------------L---NEQENALR---SDLQQY---K-------LEQIVAI-------LD-------------------------------------------------------------------------------------------------------------QMA---------------
>XP_002378757.1
---------VSP------T---PGDNKRL-----SSIHE-DLWN----RAYK--------------K--LK--E--D-------------P----VKEKYMNSYEQ-L---VSDIFLRQPTNGSARAEP--------------------------------VHEG-----KSG----T------------D-----RTP--WTEDQL-QN-------I---VQKGLE-----RV------N------A-S----Q------------------------------------------------------------K--RIDSA----SEVFGVVQ------NLKP---------IF-NA-V------L-S-----NTP---H-T-ALPW-A--------------------IVSS-----------------------------------------------------------T-LD-------------------------------------I-L--------------------------AN---P-----VRST------K-ALYD--G----VSHVVGRMQ-------WYSKITDNLLQ--TGSEN--G----------------------------HQKLEE---VR-KQLETGMLDMYKCML-F------------YEI--KS-VCFY-HK--N------Q---L------------------AV------------------------F---VRG-----L---FNIDDWD-------------------------G--------------G-------------L------------TK------------L---NEQENALR---SDLQQY---K-------LEQIVAI-------LD-------------------------------------------------------------------------------------------------------------QMA---------------
>XP_023092186.1
----------------------------------------------------------------------------------------------------------------------QPTNGSARAEP--------------------------------VHEG-----KSG----T------------D-----RTP--WTEYQL-QN-------I---VQKGLE-----RV------N------A-S----Q------------------------------------------------------------K--RIDSA----SEVFGVVQ------NLKP---------IF-NA-V------L-S-----NTP---H-T-ALPW-A--------------------IVSS-----------------------------------------------------------T-LD-------------------------------------I-L--------------------------AN---P-----VRST------K-ALYD--G----VSHVVGRMQ-------WYSKITDNLLQ--TGSEN--G----------------------------HQKLEE---VR-KQLETGMLDMYKCML-F------------YEI--KS-VCFY-HK--N------Q---L------------------AV------------------------F---VRG-----L---FNIDDWD-------------------------G--------------G-------------L------------TK------------L---NEQENALR---SDLQQY---K-------LEQIVAI-------LD-------------------------------------------------------------------------------------------------------------QMA---------------
>OJJ33735.1
---------TAA------SDASSQNSQCG-----IPIHN-ALWY----TAYK--------------N--LK--N--D-------------Q----SKKKYVEAYEQ-L---VAERFLRQSSGK---VPF--------------------------------PDP-------DA----G------------Q-----PLS--AQEEQM-RM-------I---IKEGLE-----KI------K------K-P----K------------------------------------------------------------A--VVEKS----EEVLRVMK------PLMA---------IV-EI-P------L-K-----NTP---Q-T-SLPW-A--------------------VISS-----------------------------------------------------------T-LD-------------------------------------I-L--------------------------AN---P-----VKAG------I-GLYN--G----IAFISSRMD-------RYTKLTDQLLD--KKDIQ--T----------------------------GTPLEA---LG-SDLHEDILGLYQSML-F------------YQI--KS-ITD-----------------------------------------------------------------------------------------------------------------------------------------------------------------------------------------------------------------------------------------------------------------------------------------------------------------------------------------------------
>XP_015407483.1
---------ISP------VDNDNNNNRKL-----ISIHE-DLWN----RAYK--------------E--LK--A--D-------------P----GKEKYIKAYEQ-L---VSDIFLGRPTNSSACAEP--------------------------------IHGP-----RRD----T------------D-----NAP--WTADQL-QH-------I---IQKGLE-----RV------N------A-S----Q------------------------------------------------------------K--RIDST----SEVFGVVQ------NLKP---------IF-NA-V------L-N-----NTP---H-T-ALPW-A--------------------IISS-----------------------------------------------------------A-ID-------------------------------------V-G---------------------------N---P-----L-KY------C-SLYD--G----VNHVVDRMQ-------WYSKITDSLLQ--TGSDN--G----------------------------HLKLEK---VR-KQLETGMLDMYKCML-F------------YEI--KS-VCFY-HK--S------Q---V------------------AV------------------------F---VRG-----L---LNVDDWY-------------------------G--------------S-------------L------------AI------------I---TEQENALR---SDLQQY---K-------LEQILTI-------ID-------------------------------------------------------------------------------------------------------------QMA---------------
>EJD45514.1
----------------------------M-----AHTTL-SAFD----AEMA--------------K--YI--Q--G---------L---Q--------D--K--E-ESEFIHL----------------------------------CGTS------------------------------------G------------ASPEE-------FNR-L---IRETHN-----TM------R-------------I------------------------N----------------------T------------R--FSRTI----ARVADALK------DYSE---------VI-GQ-L------A-T--A--R-P-L-P-V-AIIW-G--------------------CVKV-----------------------------------------------------------A-VD-------------------------------------G-V--------------------------IR---C-----RDMI------D-TIGE--Q----FDALAEQIE-------RIKAYKSLYGS--SA-----------------------------------------------IMQQLFFRSYRNMI-H------------FWH--RA-HQEC-KK-S-------P-------------------------------------------------------------------------------------------------------------------MEK--LN-LI-------------------VKD-----I---EKDVRAIA---AEAAIC---Q-------AQLDRRE-------HC-------AAR---------------------------------------------------------------------------------------------------------------------
>KJA21807.1
---A----H--P-------NSAEPTPGTS-----TEHSF-STFD----CALE--------------E--YL--E--G---------L---P----K---D--K--K-KSKFIEL----------------------------------CRAS------------------------------------A---TD-------ATPQA-------INA-L---LQRQED-----RR------A-------------L------------------------S----------------------G------------P--VHRIF----SRVMSALN------DYTE---------VV-GQ-L------V-S--A--Q-P-L-P-C-AIIW-G--------------------ALMV-----------------------------------------------------------V-VE-------------------------------------A-S--------------------------NR---C-----DSLF------E-SMQK--E----LLSLAEYLQ-------RITVYEDLYGD--ST-----------------------------------------------EMQRLFFVSYTNII-H------------FWH--RV-HKEC-KH-T-------G---L------------------A--------------------------M--------------SAR-SLT-------------------------S-------------SA---LKK--MN-TI-------------------ISE-----I---HSVSNSIT---EQASLC---Q-------GQKDKQE-------YS-------EAR---------------------------------------------------------------------------------------------------------------------
>ELA24853.1
-AVN------------QVLR------WSG-----PLHSE-DIWA----AAIK--------------T--LG--D--D---------L---------------K--S-T---IDPA------------------------------------------------------------------------------Q-LSKR-----AVV-ED---VLA-A---TAKAKK-----SC---------------D-E--K--------------------S---SY-I-ST--PK---------G--K---------KI-P--VRHIL----NKVDKWAS------NFKQ---------LG-DA-C------V-Q--F--D-P-I-H-A-ALPW-A--------------------GVCF-----------------------------------------------------------I-LK-------------------------------------I-A--------------------------AG---D-----LHAY------A-RVLE--G----IAYIAECIC-------HNALIETGLTS--------------------------------------VPTA-----SA-EELRRALVKLYASIL-T------------YLV--KA-GQYY-RM----------ST-S------------------TD------------------------T--------------------------------------------------------------------------------------------------------------------------------------------------------------------------------------------------------------------------------------------------------------------------------------
>ELA24869.1
----------------------------------------------------------------------------------------------------M----T-D-DFSS------------------------------------------------------------------------------------------FPTI-DHVYRAAE-E---LQSQQV------N---------------T-R--S------------------------M----------------------R---------------NLGKI----RTFLESLR------HFGE---------VI-DT-FV----Q----VK-P----D-V-L-ALIW-G--------------------PIKL------------------------------------------------------------LL--------------------------------------------------------------V---VSCNF-------YSIH------D-NVLS--A----MELIGDALP-------AFKQYTQLFP-------N-------------------------------N--------T---KMHQALCLFYTDIM-D------------FYA--TL-LDLF-KH-N--------------------------------------------------------K---WSA---------IFRSLWPRC------------------------------------------LGR--LQ-TITQ------------N------------I---LSHRSLLS---DEATLA----------------------------------------------------------------------------NMVQAQ----KDRET---------------------------------------------------------------
>ELA25922.1
---ASTAVSP-PSDAST--GDVSSTTTSM-----NGHVT-QMWH----RALE--------------A--VM--R--D-----E--EV---K----E---AAILFDS-L---LKEHMKQEQALSTQPKSCSD----Q-----------------------------------------D-----PK-----------NMQ--DALSLV-DR-------T---L----Q-----DA-----------------------------------------------------------------T--K---------AQ-Q--ALDTT----LGAFAVVK------GLSS---------FV-GS-M------L-S--E--C-P---P-A-ALAW-A--------------------GVCA-----------------------------------------------------------W-IP-----------I---------------------------I--------------------------AA---P-----IEQH------Q-SMIK--G----LRHIYARAP-------IYFDLTGNLLQ--DGA-----------------------------------HSSD---LG-NSIRTNIQPLYEGIL-K------------YIM--LS-ICSI-HR-G-------K---F------------------SR------------------------F---WKA-----I--S-GQAQWE-------------------------S--------------L-------------L------------DN------------I---AKAEEGSL---RNIQTI---HG----------------------------------------------------------------------------S--------KLLAV---------------------TA-HFSERYT-------R---EA---------------
>ELA27399.1
-----------A------QE--LLGPQEN-----DNSIR-QLWA----VAYK--------------S--LR--D--E-----K--------------DSPVQAFED-Q---IRRNLSSDIAET----------------------------------------------------------------------I-ESHA--NTKDWM-SK-------V---VQNQMD-----QV-------------K-R-D--T------------------------LK-L---------RF-G---K--S---------EV-E--AQDVV----KSVLAVVD------WSKD---------FV-TK-A------L-S--G--N-P---T-A-SIAW-G--------------------GVSL-----------------------------------------------------------L-LP-----------L---------------------------F--------------------------LN---P-----LEQA------S-SLAK--G----LEHISSLIV-------RSSMWEDLYVR--RYEPATW------------------------------DTLPE---SH-AEYRRALEMLYREVL-R------------FQI--VC-YGYY-SH-K-------S---A------------------AR------------------------L---ALD-----N---VRHHGWD-------------------------E--------------L-------------L------------EK------------I---KYQETEFD---KMSHNW---R-------DKVYNEE-------WE-------KAETR--------------------------------------HQEAM-----------G----------------------------------------QWRTI---------G---T-
>CZR42829.1
-----------V------EE--PLDPKEC-----GNSIR-HLWA----VAYK--------------N--LR--D--E-----E--------------DSPVQTFED-Q---IRRNLP-DIADR----------------------------------------------------------------------M-SSDA--NTKDWM-SK-------V---VQNQMD-----HV-------------K-R-D--T------------------------LK-I---------RF-R---N--F---------EV-E--AQDVV----KSVLAVVD------WSKD---------YV-SK-A------L-S--S--N-P---T-A-SIAW-G--------------------GVTL-----------------------------------------------------------L-LP-----------L---------------------------F--------------------------LN---P-----IEQA------S-SLAK--G----LEHIASIIV-------WGSMWEDLYVR--RYESAIS------------------------------DALPE---SH-AEYRRALEMLYQEIL-R------------FQI--VC-YGYY-SH-R-------S---V------------------SR------------------------L---ALD-----S---VKHHGWD-------------------------E--------------L-------------L------------GN------------I---KYRETEFD---KVSQGW---R-------DKMYNEE-------WE-------KAEAR--------------------------------------HQQAM-----------S----------------------------------------QWRTI---------G---T-
>EXF73799.1
-----------T------AK--LAPPQSN-----EGSIR-QLWD----VAYQ--------------N--LR--N--Q-----E--------------ESLVQEFED-Q---ICGNLAAGLAAG----------------------------------------------------------------------I-RSHA--GTKDWL-AT-------I---LKHKMD-----QV-------------N-R-E--S------------------------WK-L---------KF-G---S--S---------EV-E--VQDVV----EPVLAVVD------WAND---------FV-AK-A------L-V--S--N-P---Y-A-SIAW-S--------------------GVSL-----------------------------------------------------------L-LP-----------L---------------------------L--------------------------LN---P-----LDQA------A-TLAK--G----LEHISSLIV-------RSSMWEDLYVR--RYESETR------------------------------EPSSG---PH-AAYRIVLERLYREIL-K------------FQV--VC-YRYH-NH-K-------T---A------------------SR------------------------M---ALD-----S---VKHHDWE-------------------------E--------------L-------------L------------EQ------------I---KYHETEFD---KVSNHV---R-------DQTYTDE-------CE-------NAEAR--------------------------------------HQQAM-----------N----------------------------------------HWENI---------G---T-
>KXH49144.1
-----------A------AK--SAPSTSS-----EGSIR-QLWD----VAYQ--------------N--LR--N--Q-----E--------------ESLVQEFEE-Q---ICGNLAAGLGVG----------------------------------------------------------------------V-RSHA--GTKDWL-AT-------I---LKHKMD-----QV-------------N-R-E--S------------------------WK-L---------KF-G---S--S---------EV-E--VQDVV----KPVLAVVD------WAND---------FV-AK-A------L-V--S--N-P---Y-A-SIAW-S--------------------GVSL-----------------------------------------------------------L-LP-----------L---------------------------L--------------------------LN---P-----LDQA------A-ALAK--G----LEHISSLIV-------RSSMWEDLYVR--RYESATS------------------------------EPSSG---PH-AAYRLILERLYREIL-K------------FQI--VC-YRYH-NH-K-------T---A------------------SR------------------------M---ALD-----S---VKHHDWE-------------------------E--------------L-------------L------------EQ------------I---KYHETEFD---KVSNHV---R-------DQAYTDE-------WE-------YAEAR--------------------------------------HQQAM-----------N----------------------------------------HWERI---------G---T-
>KXH50760.1
-----------A------AK--LAPSKSS-----EGSIR-QLWD----VAYQ--------------N--LR--N--Q-----E--------------ESLVQDFED-Q---ICGNLAAGLGAG----------------------------------------------------------------------V-RSHA--GTKDWL-AT-------I---LKHKMD-----QV-------------N-R-E--S------------------------WK-L---------KF-G---S--S---------EV-E--VQDVV----KPVLAVVD------WAND---------FV-AK-A------L-V--S--N-P---Y-A-SIAW-S--------------------GVSL-----------------------------------------------------------L-LP-----------L---------------------------L--------------------------LN---P-----LDQA------A-ALAK--G----LEHISSLIV-------RSSMWEDLYVR--RYESKTS------------------------------EASSE---PH-AAYRLVLERLYREIL-K------------FQI--VC-YRYH-NH-K-------T---A------------------SR------------------------M---ALD-----S---VKHHDWE-------------------------E--------------L-------------L------------EQ------------I---KYHETEFD---KVSNHV---R-------DQTYTDE-------WK-------YAEVR--------------------------------------HQQAM-----------N----------------------------------------HWERI---------G---T-
>PNP79783.1
-----------D------QE--LLAPEEG-----DNSIR-KLWA----VAYE--------------S--LR--D--E-----E--------------DSPVQTFED-Q---IRRNLP-DIAGR----------------------------------------------------------------------M-SSDA--NTKGWM-SK-------V---VQNQMD-----QV-------------K-R-D--T------------------------LK-L---------RF-G---N--F---------EM-E--AQEVV----KSVLAVVN------WSKD---------YV-SK-A------L-S--S--N-P---T-A-SIAW-G--------------------GVTL-----------------------------------------------------------L-LP-----------L---------------------------F--------------------------LN---P-----IEQA------S-SLAK--G----LEHIASIIV-------RSSMWEDLYVR--RYEYATS------------------------------DTLPI---SH-AEYRRALEMLYKEVL-R------------FQI--VC-YGYY-SH-K-------S---V------------------SR------------------------L---ALD-----S---VKHHGWD-------------------------E--------------L-------------L------------GN------------I---KYRETEFD---KVSHGW---R-------DKMYNEE-------WE-------KAEAR--------------------------------------HQQAM-----------T----------------------------------------QWRTI---------G---T-
>RBQ70004.1
-----------D------EQ--LPAPKES-----GNSIR-QLWA----VAYK--------------S--LR--D--E-----E--------------DSPVTKFED-Q---IRRNLP-DIADR----------------------------------------------------------------------M-SSDQ--STKEWM-SN-------V---VETQMD-----QV-------------K-R-D--T------------------------LK-L---------RF-G---N--F---------EM-E--AQEVV----KSVLAVVN------WSKD---------YV-SK-A------L-S--S--N-P---T-A-SIAW-G--------------------GVTL-----------------------------------------------------------L-LP-----------L---------------------------F--------------------------LN---P-----IEQA------S-SLAK--G----LEHIASIIV-------RSSMWEDLYVR--RYEAATS------------------------------DTLPE---SH-AEYRRALEMLYQEVL-R------------FQI--VC-YGYY-SH-K-------S---V------------------SR------------------------L---ALD-----S---IKHHDWD-------------------------E--------------L-------------L------------GN------------I---QYRETEFD---KMSLGW---R-------DTMYNEE-------WE-------KAEAR--------------------------------------HRQAM-----------S----------------------------------------QWRTI---------G---T-
>RBQ93869.1
-----------D------EQ--LLAPKES-----GNSIR-QLWA----VAYK--------------S--LR--D--E-----E--------------DSPVTKFED-Q---IRRNLP-DIADR----------------------------------------------------------------------M-SSDQ--STKEWM-SK-------V---VETQMD-----QV-------------K-R-D--T------------------------LK-L---------RF-G---N--F---------EM-E--AQEVV----KSVLAVVN------WSKD---------YV-SK-A------L-S--S--N-P---T-A-SIAW-G--------------------GVTL-----------------------------------------------------------L-LP-----------L---------------------------F--------------------------LN---P-----IEQA------S-SLAK--G----LEHIASIIV-------RSSMWEDLYVR--RYEAATS------------------------------DTLPE---SH-AEYRRALEMLYQEVL-R------------FQI--VC-YGYY-SH-K-------S---V------------------SR------------------------L---ALD-----S---IKHHDWD-------------------------E--------------L-------------L------------GN------------I---QYRETEFD---KISLGW---R-------DTMYNEE-------WE-------KAEAR--------------------------------------HRQAM-----------S----------------------------------------QWRTI---------G---T-
>RBR04131.1
-----------D------EQ--LPAPKES-----GNSIR-QLWA----VAYK--------------S--LR--D--E-----E--------------DSPVTKFED-Q---IRRNLP-DIADR----------------------------------------------------------------------M-SSDQ--STKEWM-SN-------V---VETQMD-----QV-------------K-R-D--T------------------------LK-L---------RF-G---N--F---------EM-E--AQEVV----KSVLAVVN------WSKD---------YV-SK-A------L-S--S--N-P---T-A-SIAW-G--------------------GVTL-----------------------------------------------------------L-LP-----------L---------------------------F--------------------------LN---P-----IEQA------S-SLAK--G----LEHIASIIV-------RSSMWEDLYVR--RYEAATS------------------------------DTLPE---SH-AEYRRALEMLYQEVL-R------------FQI--VC-YGYY-SH-K-------S---V------------------SR------------------------L---ALD-----S---IKHHDWD-------------------------E--------------L-------------L------------GN------------I---QYRETEFD---KMSLGW---R-------DTMYNEE-------WE-------KAEAR--------------------------------------HRQAM-----------S----------------------------------------QWRTI---------G---T-
>XP_018744481.1
-----------D------EQ--LPAPKES-----GNSIR-QLWA----VAYK--------------S--LR--D--E-----E--------------DSPVTKFED-Q---IRRNLP-DIADR----------------------------------------------------------------------M-SSDQ--STKEWM-SK-------V---VETQMD-----QV-------------K-R-D--T------------------------LK-L---------RF-G---N--F---------EM-E--AQEVV----KSVLAVVN------WSKD---------YV-SK-A------L-S--S--N-P---T-A-SIAW-G--------------------GVTL-----------------------------------------------------------L-LP-----------L---------------------------F--------------------------LN---P-----IEQA------S-SLAK--G----LEHIASIIV-------RSSMWEDLY------------------------------------------------------YRRALEMLYQEVL-R------------FQI--VC-YGYY-SH-K-------S---V------------------SR------------------------L---ALD-----S---IKHHDWD-------------------------E--------------L-------------L------------GN------------I---QYRETEFD---KMSLGW---R-------DTMYNEE-------WE-------KAEAR--------------------------------------HRQAM-----------S----------------------------------------QWRTI---------G---T-
>ELA29825.1
-------------------------MASI-----GNVPS-SLWE----KAFQ--------------L--LD--S--D---------T---------------Q--R-G---LGPSK-------T-----------------------------------------------------------------------N-RR-----DVL-YS---KK---------------------------------------S--------------------K---KR-G-TW--PN---------G--D---------VV-I--VRDVM----EKIAGWVQ------RFKE---------TA-DA-A------M-Q--Y--D-P-A-H-A-ALPW-A--------------------AFRF-----------------------------------------------------------L-LQ-------------------------------------T-T--------------------------VS---E-----VQVF------S-AVVT--D----LEDIARKLA-------RYRMTEKLHVR--RIQ----------------------------------S---E---ID-TEVERALVRLYAEIL-T------------HLS--YA-VRFY-SE----------RT-I------------------AR------------------------A---VK--------------------------------------SPFRTVK----------------------E-DRK------------KE------------L---QDREHEVN---QLTTLA---D-------AEILRSF-------DG-------TFK----------------------------------------------------------------------------------------------------RF---------S---M-
>ELA30134.1
---------ITS-----KPSS-PAAKTTE-----PNVHN-RLWN----AAYE--------------E--LK--L---------Q-------E---S--AIVDAYEK-L---LSARL-----QDT---------------------------------------------EQSLT---A--------ATE-NQIE-ASAE--RRWCQM-RD-------L---VLTGLD-----KME-------------KT----Q-----------------------------------------------------------AI--QQRI-----NEGINITA------PIKA---------VI-GK-A------V-Q--T--S-PE----G-AIAW-I--------------------GVCF--------------------------------------------------------AFE-----------------------------------------I-L--------------------------SN---P-----FTEP------G-INRS--G----IMYVVSRME-------WYWNLASLLVD--EDGP--------------------------------N-RRSG---LR-QQLERHLTELYQKLL-L------------YQM--KS------------------------------------------------------------------------------------LDDWN-------------------------G--------------Q-------------L------------DD------------I---KAAEMVIR---DDSETF---N-------TQVVLGH-------LE-------IMSSG--------------------------------------ASLQY-------------------------------------KELERATIS--------------------------
>ELA31404.1
---SP-----RA------TE-QPQPTTSP-----TSDTS-LLWS----RAYE--------------A--LR--Q--E-----D-------A----Q---LVEQYEI-L---LSQELEEASA--L-GMQG-----------------------------------S---CQQHDD-ERR-----HD---N-RIDT-Y-PD--KRYAQL-QT-------I---TDRGLR-----RA------D------D-K----R------------------------TR-Y---------TL-F---G--H---------QF-I--LRDQV----QQTAQFVQ------TMKG---------II-GE-A------V-K--A--S-S---E-A-SLVW-A--------------------GICV-----------------------------------------------------------L-LP-----------V---------------------------F--------------------------TN---P-----SAAE------E-ANRG--G----LSYVASRLP-------YYVQLERLLWP--ENLLE------------------------------T-----G---PK-AEFHGHIVDLYRHIL-E------------FQI--KT-VIRF-YR-K-------W---L------------------AN------------------------M---SRD-----V--I-QYDDWK-------------------------R--------------M-------------I------------SN------------I---QEREQIIR---EESNTL---N-------SIASRNT-------LE-------AISKV--------------------------------------AQQNY--------ND------------------------MH-SLLSVTQ-------DHLDVS---------R---E-
>ELA36165.1
--------------------DTAKFSLVE-----LDVSR-EIWN----DAYD--------------R--LK--R--E-----Q-------P----V---MVDIYEK-V---LSSSLVESAVAQ-----------------------------------------------------------------------------------V-TM-------D---VANCFA-----NS------E------N-R----S------------------------AL--------------------------------------DGEI----VAAVDVVK------AIAG---------FI-VG-F------V-A--A--Y-P---P-A-AMAL-S--------------------GVST-----------------------------------------------------------I-LT-----------V---------------------------L--------------------------VK---P-----LQEN------R-DMVA--G----LEYVMEVSE-------RHMALCRLLLR--EIWHK-------------------------------DSDFQA---GR-EMLKARVTSLYVAVL-T------------YQM--KC-VCQC-YH-D-------H-P-V------------------TA------------------------S---IKA-----I--L-SRTNWK-------------------------S--------------E-------------M------------EI------------V---KVREEGVQ---SDACLY---N-------QQVTIEF-------LR-------STKSD--------------------------------------AHELP--------QIS----------------------------------------HLLNQL---------N---R-
>ELA36240.1
--------S-ET-----STTTNTLASISL-----QELRR-QIWN----DAYD--------------E--AK--K---------D-------E---P--EIFEQYEQ-I---LSVQLRKTSTRTSDA-----------------------------------------------A---N--------ETD-AIKQ--DTL--GRQLQM-IK-------L---VELGLE-----KTE-------------KR----A-----------------------------------------------------------MV--KGKI-----MEGMQPVL------NIKE---------FI-AT-A------V-K--S--E-PT----A-AIAW-V--------------------GVTT--------------------------------------------------------CMYV-RS---------------------STKA---EKPPLIVSQI-I--------------------------TN---P-----VTEP------G-INRD--G----VKFVLERSR-------WHWELTQLLLD--IRET--------------------------------DTSLIE---LQ-TQLRAHIARLYKKLL-L------------YQI--QS-VVLY-NR-K-------L---A------------------GV------------------------L---IRD-----V---FKVDDWQ-------------------------Q--------------K-------------I------------DA------------I---QSVEEALR---KDVEQH---N-------SEELKGR-------LR-------DIDST--------------------------------------LKDLR-------------------------------------LDIKAVETA--------------------------
>ELA36323.1
---AT-----HP------ITPLSQTTLPV-----PENAP-SLWN----SAYE--------------A--LR--D--K-----D-------A----Q---LVTEYEI-L---LSKELDDPNAA-N-RPQE-----------------------------------P---AQQNDG-QKR-----HD---N-RIHT-D-PD--KRHAQL-KT-------I---TDRGLR-----RA------D------D-K----Q------------------------TK-Y---------TI-F---G--H---------QF-V--LRDQV----KQAAQFVQ------ALKG---------LI-DE-A------V-E--A--S-P---Q-A-SLVW-A--------------------GMCV-----------------------------------------------------------L-LP-----------V---------------------------F--------------------------TN---P-----SAAE------E-ADRD--G----LSYVASRLR-------YYVELERLLWP--ESLIK------------------------------P-----G---LK-TEFDSHIVDLYQDIL-E------------FQV--KT-VLRF-YG-R-------W---L------------------AN------------------------I---GRD-----I--L-QHDEWD-------------------------G--------------L-------------V------------TK------------I---KEREQVVQ---EESNTL---N-------NVASRNT-------LE-------AMSKA--------------------------------------AQRQY--------NN------------------------MQ-SLLSVAK-------DHLAVS---------I---Q-
>ELA36322.1
---TP-----RT------ITSLPQTILPP-----SEDVP-SLWS----RAYE--------------D--LR--K--K-----D-------A----Q---LVEQYET-L---LSRELEEQEPRAP-EMQG-----------------------------------L---FQQHDG-EYR-----HD---N-RIDT-D-PD--MRCAQL-KT-------I---TDRGLR-----RA------D------D-E----R------------------------TK-Y---------TI-F---G--H---------QF-V--LRDQV----QQTAQFVL------TMKG---------LV-DE-A------V-K--A--S-P---E-A-SLVW-A--------------------GICV-----------------------------------------------------------L-LP-----------V---------------------------F--------------------------TN---P-----SAAE------E-ANRD--G----LSYVTSRLR-------YYVELECLLWP--RPLAN------------------------------P-----G---LK-AKFDDHVVELYQRIL-E------------FQI--KT-VLRF-YR-K-------W---V------------------KK------------------------L---VSD-----I--T-QHDEWE-------------------------G--------------M-------------L------------SK------------I---KEQEQIVR---DESNHL---Q-------LVASGRT-------LQ-------DISEA--------------------------------------AQQNY--------DD------------------------MR-SLLSYAK-------DHLDVS---------T---Q-
>ELA37216.1
---R----E-E---------AVSD----M-----EDTSA-DAFT----RAVE--------------G--FL--G--R---------L---S----K---KLATDHK-NP--FLTELKRLYDSVKS-------------------NLTACDGE-------------------------------------------SFTQ--QATQS-------LKQ-S---MDTLEG-----KH------K------S---T--R------------------------F----------------------R------------H--FMSAI----APFMRKVE------PVIK---------VL-EP-L------G-S--A--G-P-M-G-T-GIIF-S--------------------GARL-----------------------------------------------------------V-LE-------------------------------------M-A--------------------------VG---Y-----QDYF------D-ELLS--A----LCIIADNLR-------VYELRSQDFRD--K---------------------------------------PD---F-----QSRLVSCYKRIL-E------------FWY--SV-SETL-RD-A-------R---K------------------A-----------------------------------------SLKALHP-------------------------D--------------R---SDD--IV-AAK------------GR------------F---REDMDSLN---DLAKAY---E-------S----------------------------------------------------------------------------------------------------------------------------------------------
>ELA37827.1
--------EPRT------IHSATKPNEDR-----ERALP-DLWA----KAAD--------------V--LK--S--D-----P---D---P----EKRSLIEQYSA-T---LKEEIGPS-------K---------------------MD---------------------------D-------------CAT-PFLG--LQPGQA-AK---LLN-------AKAE-----EL-------------K-N-R--K------------------------MT-V--G--SGKHAV-----------------------EVEPHF----NNVAKHII------TAKD---------LI-NS-A------A-R--A--D-P---H-A-SVAC-A--------------------GVIV-----------------------------------------------------------I-LT-------------------------------------F-L--------------------------IR---Q-----IEQR------E-QLFK--G----LDLVSSIIC-------RYLVMETVFRP--RIQVDS----------------------------VSKATARD---LE-RDFENNLVNLYAKIL-E------------FQA--RA-LSYV-QR-S-------R---P------------------SQ------------------------F---FRD-----T---FRGDTWK-------------------------T--------------L-------------M------------AD------------I---KDLDGQCR---AFADLV---T-------DEKLHSF-------LD-------NQLQ-----------------------------------------PST---------------------------------------------------HSEPKA---------------
>ELQ34815.1
----------------------------M-----TTPQN-DLFA----RARD--------------D--FL--S--T---------L---T----P---Q----EQ-AQ--ISS----------------------------------CS----------------------------------------------------SIED-------VLE-S---IRGLQ-----SLT------K------V-K-R--R------------------------V----------------------N------------P--CMKKV----KALGDNLA------PYFH---------IL-EI-F------C-G--S--N-P-E-W-A-NIVL-G--------------------ALRL-----------------------------------------------------------V-LQ-------------------------------------L-A--------------------------SQ---F-----VTFF------E-KLCD--T----VEALNAKLP-------RYKELYDSLSQ--VG-----------------------------A-T-------P---IS-SRLRDSLSEIYCLLF-E------------FFS--AV-GRVF-SK-K--------D--G------------------SRSL-S-----LAIPQFACSPEFD--FIAGVRK--T--SA-VVASLMWK-------------------------P--------------F---DAR--FE-VTL------------AK------------I---TMHADIVR---HELQFA---H-------LGDLRDA-------FD-------TEAVE-----------------------------------------MS-RKHHE------------------------------------------------------------------
>ELQ67489.1
----------------------------M-----TTPQN-DLFA----RARD--------------D--FL--S--T---------L---T----P---Q----EQ-AQ--ISS----------------------------------CS----------------------------------------------------SIED-------VLE-S---IRGLQ-----SLT------K------V-K-R--R------------------------V----------------------N------------P--CMKKV----KALGDNLA------PYFH---------IL-EI-F------C-G--S--N-P-E-W-A-NIVL-G--------------------ALRL-----------------------------------------------------------V-LQ-------------------------------------L-A--------------------------SQ---F-----VTFF------E-KLCD--T----VEALNAKLP-------RYKELYDSLSQ--VG-----------------------------A-T-------P---IS-SRLRDSLSEIYCLLF-E------------FFS--AV-GRVF-SK-K--------D--G------------------SRSL-S-----LAIPQFACSPEFD--FIAGVRK--T--SA-VVASLMWK-------------------------P--------------F---DAR--FE-VTL------------AK------------I---TMHADIVR---HELQFA---H-------LGDLRDA-------FD-------TEAVE-----------------------------------------MS-RKHHE------------------------------------------------------------------
>XP_003712408.1
----------------------------M-----TTPQN-DLFA----RARD--------------D--FL--S--T---------L---T----P---Q----EQ-AQ--ISS----------------------------------CS----------------------------------------------------SIED-------VLE-S---IRGLQ-----SLT------K------V-K-R--R------------------------V----------------------N------------P--CMKKV----KALGDNLA------PYFH---------IL-EI-F------C-G--S--N-P-E-W-A-NIVL-G--------------------ALRL-----------------------------------------------------------V-LQ-------------------------------------L-A--------------------------SQ---F-----VTFF------E-KLCD--T----VEALNAKLP-------RYKELYDSLSQ--VG-----------------------------A-T-------P---IS-SRLRDSLSEIYCLLF-E------------FFS--AV-GRVF-SK-K--------D--G------------------R-----------------------------VRK--T--SA-VVASLMWK-------------------------P--------------F---DAR--FE-VTL------------AK------------I---TMHADIVR---HELQFA---H-------LGDLRDA-------FD-------TEAVE-----------------------------------------MS-RKHHE------------------------------------------------------------------
>EMD40006.1
----------------------MTTSHVT-----DSWQR-SLVQ----EALQ--------------K--HL--G--S---------L---E----S---K--G--S-TDAFIKE----------------------------------CLSI-----GGKP---------------------------G---LN-------LNANE-------IHE-T---FKESMK-----HI------T----------Q--P------------------------G----------------------N------------S--VQKWT----QNICAEFQ------GYGD---------II-NN-I------V-S--A--D-P-M-P-T-ALVW-G--------------------GLKI-----------------------------------------------------------V-ID-------------------------------------C-F--------------------------SR---Y-----TGYN------D-IVKE--Q----MDSLVVILR-------RINQYGDLYGK--SD-----------------------------------------------EMQKCLCDSYVHIF-R------------FWY--RV-YKDC-KR-S-------K---L------------------G--------------------------A--------------VFK-SLS-------------------------T-------------KR---LRK--LS-AI-------------------VKD-----L---DRNSLCIA---ELASLL---E-------SGKAKED-------RE-------AAQK-------------------------------------------------EY------------------------------DARKRDR-------L--------------AN----
>EMR66754.1
--------------------------------------------------------------------------------------------------------------------------------------------------------------------------------------------------------------------------------------------------------MD----E-------------------GR---LS-V-----K----------G--R---------DIIL--QGRF-----LEGSGFLM------RAKS---------II-DE-A------V-K--A--S-PE----A-SLIW-A--------------------GICL--------------------------------------------------------T-----------------------------------------LPF-F--------------------------TN---P-----ALSQ------Q-TNET--G----LVYVISRMK-------YYTAMEAMLLP--EKLSA-------------------------------TAELAS---VK-RAYESHIVDLYKFII-N------------FQV--QT-ILRL-YR-P-------N---L------------------LN------------------------F---LRD-----T---VLYDDWE-------------------------N--------------M-------------L------------NA------------V---KETEELID---RESQQI---N-------TAFSHEE-------LV-------SIRSL--------------------------------------ADKSG--------A------------------------V-----LGDQLKI--------------------------
>EMR67742.1
--------------------MALALSHAS-----KLKPA-IRLQ----QTVL--------------A--FE--S--IL--TA---------------------EEKLE---FQSCRKACQ---------------------------------------------------------------------------------ASPPTV-RDVMRLTA-E---VSRKAS-----SR---------------K-S--G------------------------VG------------------G--P------------V--LGPRF----TNIIQVAQ------QFAS---------VG-DV-L------IGA--S-QN-L---I-A-AAVW-S--------------------LVRLTIL-----------TL------AGFSAYAEK--------------------------------------------------------------------------------------------------------------------------VSE--L----FNAIGRATP-------RIQELSALYER------------------------------------------------S-KKIQGYVAEYFICVV-Q------------ICH--RL-VQHS-RQ-T-----------T------------------------------------------------IQQ--------------IL--------------------SVLT--------------------------H----------------QK------------I---KEDELELK---AWVMEI---K--------DEQLLL-------MA-----Q-SIED-----------------------------------------IA----------------------Q----------------GQSTLS-------KIFSWD---------G---E-
>EMR68021.1
---M----K-SD-------ALME--D--M-----WRD------------AAA--------------R--FS--E--R---------T---G----K---NVNL---------------------------------------------------------------------------------------------KPP--KTLDE-------CIK-K---LKQSRV-----EQDS----H------E-P-T--G------------------------K----------------------E------------K--AEEYG----IRTIHLLR------LLGG---------AA-TKVA------E-I--G--F-G-S-L-P-GICF-N--------------------AVFQ-----------------------------------------------------------L-LD-------------------------------------V-P--------------------------EQ---L-----KSFR------E-EIDG--L----FTTIEPHLSIFR----IYGKMDHFND------------------------------------------------IE-PELKQAIHDVMISFV-D------------ICS--LS-INLR-DS-G-------K---W------------------Q--------------------------K--LK---------FKTKHVIL-------------------------Q--------------D---DSG--IK-GEI------------EK------------F---ESLTKAHYSIQSTQ--------------------T-------LK-------VL--------------------------------------------LES-----RSDFTVSL----------------------------------------------------------
>EMR90187.1
----SVT-DPT-------AQRDQEFQNPK-----LSISQ-RLWN----AAYD--------------N--LE--K---------N-------D---NTAKLVNNYVK-I---LVANRGSGTS---------------------------------------------------AS---E--------PDD-ILAEVKDPN--KRQKHM-EY-------L---VEEGQI-----KIA-------------AT----S-----------------------------------------------------------RT--IENV-----DIVMKYTK------KAKG---------II-DA-A------I-G--N--I-PQ----A-ALPW-A--------------------AICL--------------------------------------------------------GLQ-----------------------------------------I-L--------------------------SN---P-----GKST------K-LNRE--G----IAHITSRME-------WYCALTEHLLK--EDKIEK----------------------------R-DESFES---IL-KILEGEVIKLYEEIL-K------------YQM--KS-V-YY-YR-H-------R---G------------------LV------------------------V---LRG-----I---TNLDDWA-------------------------S--------------D-------------L------------ER------------I---TDAEAAVE---RISHQY---H-------REYESST-------LC-------QLVNS--------------------------------------SNKTE--------I-----------------------------QLA--------------KI---------H---Q-
>XP_024548115.1
----SVT-DPA-------AQRDQEFQNPK-----LSISQ-RLWN----AAYD--------------N--LE--K---------N-------D---NTAKLVNNYVE-I---LVANRGSGAS---------------------------------------------------AS---E--------PDD-ILAEVKDPN--KRQKNM-EY-------L---VQEGQT-----RIA-------------VT----S-----------------------------------------------------------KT--IENV-----GSVIEYTE------KAKG---------II-DA-A------I-G--N--I-PQ----A-ALPW-A--------------------AICL--------------------------------------------------------GLQ-----------------------------------------I-L--------------------------SN---P-----GKST------K-LNRE--G----IAHITSRME-------WYCALTEHLLK--EDKIEK----------------------------R-DESFES---VL-KILEGEVIKLYEEIL-K------------YQM--KS-V-YY-YR-H-------R---G------------------LV------------------------V---LRG-----I---TNLDDWA-------------------------S--------------D-------------L------------ER------------I---TDAEAAVE---RISHQY---H-------REYESST-------LC-------QLVNS--------------------------------------SNKTE--------T-----------------------------QLA--------------KI---------H---Q-
>EMT62723.1
---------------------------------------------------------------------------------------------------------------------------------------------------------------------------------------------------------------------------------------------------------------------------------------------------------------------------------------------ME------HVEK---------LV-TI-FL----N----A--S----D-F-V-AFIW-G--------------------PIKL------------------------------------------------------------AL--------------------------------------------------------------M---VATTW-------TDAV------R-QLID--A----YEEIAEALG-------NLAFFHNLIQ-------S-------------------------------R--------D---HLKLVLEDYFSDIL-R------------FHR--CV-LDVF-SR-P-----------------------------------------------------E------WKR---------VFKWAWGSF------------------------------------------RRE--VK-PILE------------S------------L---KRKQALLS---DDKLQSHA--------------------------------------------------------------------------ILKEVQ----DS---------------------------------DHYSKDQFSKLHTSLEDI---------------
>EMT72371.1
------------------V-NE------------NKLQE-QLWN----EAYD--------------K--LR--E---------S-------E---N--KYIAQYEE-I---LVSELKKDNPD-------------------------------------------------------T--------DSV-SLGS--SHE--ERWRHM-QR-------L---VQIGLS-----KTE-------------KE----A-----------------------------------------------------------KI--YEKV-----NDGLELFG------TVRA---------LV-EP-A------V-S--A--V-PQ----A-AIPW-V--------------------G---------------------------------------------------------------------------------------------------------------------------------------------------------------------------------------------------------------------------------------------------------------KFL-C------------YLI--ES-VCYF-QK-N-------R---A------------------TA------------------------F---LKS-----V---VNIDYWS-------------------------G--------------K-------------L------------KD------------I---EASEKEFD---KHSQQY---N-------TTESRDR-------LK-------T---------------------------------------------LI-------------------------------------IGVKSIEKA--------------------------
>EMT72989.1
----------------------------------------------------------------------------------------------------------------------------------------------------------------------------------------------------------------MTLNDTIQ-P---TQNILE------R---------------R-N--D------------------------L----------------------C---------------KLTRI----QRFLHAIE------HIEE---------LV-AM-FL----SA-D-A--S----G-F-V-AFIW-G--------------------PIKL------------------------------------------------------------AL--------------------------------------------------------------M---ITTTW-------TDAV------R-QLID--A----YEEIAEALE-------G-----------------------------------------------------------------------------------------------------------------------------------------------------------------------KK---------FFKWAWECF------------------------------------------RRE--VK-PIAE------------N------------L---KRKRSLLS---DDKLQSHV--------------------------------------------------------------------------VLKEVQ----DS---------------------------------CQYTKGHLNDLQTSLEDI---------------
>ENH75897.1
---------------------------------------------------------------------------------------------------------------------------------------------------------------------------------------------------------------------------------------------------------------------------------------------------------------------------------------------ME------HVEK---------LV-AI-FL----N----A--S----D-F-V-AFIW-G--------------------PIKL------------------------------------------------------------AL--------------------------------------------------------------M---IATTW-------TDAV------R-QLLD--A----YEEIAEALG-------NLAFFHKLIQ-------S-------------------------------R--------D---HLKLVLEDYFSDIL-R------------FHR--CV-LDVF-SR-P-----------------------------------------------------E------WKR---------VFKWAWGSF------------------------------------------RRE--VK-PILE------------S------------L---KRKQSLLS---GDKLQSHA--------------------------------------------------------------------------ILKEVQ----DS---------------------------------EKYAKDQFSNLQTSLEDI---------------
>ENH63666.1
--------------------MALSLRDGA-----RLKPD-IRLA----QAVS--------------E--FE--A--AL--SS---------------------EQKVA---FRASRSSAA---------------------------------------------------------------------------------HVAPTM-SDVMRLTA-E---IDLKAT-----T------------------K--H------------------------GR------------------G--R------------C--FGPRM----TNLLNAIQ------QFAA---------LG-DV-V------VGG--L-QN-L---I-A-CGVW-A--------------------AARMTVH-----------------VITGYFTYLEK--------------------------------------------------------------------------------------------------------------------------LSL--L----FMAVGRNAP-------RYQALAAIYPK------------------------------------------------S-KNLQRYLCEYFIIVT-R------------LCF--QS-ISWT-QK-S-----------A------------------------------------------------FSR--------------LS--------------------TSIS--------------------------D----------------PE------------M---KELQSELD---IWSSSI---K--------EEANLL-------LN-----Q-KVDE-----------------------------------------EA----------------------K----------------ENAKFR-------SLTTFL---------S---E-
>CVK85364.1
--------------------MALVLREIA-----GLKPD-IRLA----QAVS--------------E--FE--A--VL--TA---------------------EQKVT---FRASRTAAL---------------------------------------------------------------------------------STAPTM-SDVMRLTA-E---MDLKAT-----S------------------K--H------------------------GR------------------I--R------------C--FGPRL----TNMLQAIQ------QFAA---------LG-DI-V------VGG--S-QN-L---I-A-CGVW-S--------------------AARMTVH-----------------VMTGYLTHLEK--------------------------------------------------------------------------------------------------------------------------LSV--L----FMTVGRNAP-------RYQAMAAIYPK------------------------------------------------S-KNLQRYLCEYFIVVT-Q------------LCY--QL-VTWV-QK-P-----------A------------------------------------------------LNR--------------IS--------------------TSLR--------------------------D----------------PD------------M---KSFQADLE---TWSASI---K--------EEADLL-------LS-----Q-RFQE-----------------------------------------EA----------------------K----------------ENATFR-------SIVSYR---------S---E-
>CVK85891.1
--------------------MALAIREAS-----GLKAD-IRLA----QAVS--------------E--FE--A--EL--TT---------------------EQKLA---FRASRTAAT---------------------------------------------------------------------------------SKAPTM-SDVMRLTA-E---MDLKAT-----S------------------K--H------------------------GR------------------I--R------------C--FGPRL----TNMLQAIQ------QFAA---------LD-DI-V------VGG--S-QN-L---I-A-CGVW-S--------------------VARMTVH-----------------VITGYLTHLEK--------------------------------------------------------------------------------------------------------------------------LSV--L----FMAVGRNAP-------RYQAMAAIYPK------------------------------------------------S-KNLQRYLCEYFIVVT-K------------ICH--QT-IHWA-QK-S-----------A------------------------------------------------VSR--------------LS--------------------SSIR--------------------------D----------------PD------------M---KGFQADLD---TWSASI---K--------EEADLL-------LS-----Q-GLQE-----------------------------------------EA----------------------K----------------ENATFR-------SIVSSR---------S---K-
>CZR37880.1
--------------------MALAIREAS-----GLKAD-IRLA----QAVS--------------E--FE--A--EL--TT---------------------EQKVA---FRASRTAAT---------------------------------------------------------------------------------STAPTM-SDVMRLTA-E---MDLKAT-----S------------------K--H------------------------GR------------------I--R------------C--FGPRL----TNMLQAIQ------QFAA---------LG-DI-V------VGG--S-QN-L---I-A-CGVW-S--------------------VARMTVY-----------------VITGYLTHLEK--------------------------------------------------------------------------------------------------------------------------LSV--L----FMAVGRNAP-------RYQAMAAIYPK------------------------------------------------S-KNLQRYLCEYFIVVT-K------------ICH--QT-IQWA-QK-S-----------A------------------------------------------------VGR--------------LS--------------------SSIR--------------------------D----------------PD------------M---KGFQADLD---TWSASI---K--------EEADLL-------LS-----Q-GIQE-----------------------------------------EA----------------------K----------------ENATFR-------SIVSSR---------S---K-
>EMT67609.1
--------------------MALSLRDGA-----RLKPD-IRLA----QAVS--------------E--FE--A--AL--SS---------------------EQKVV---FRASRSSAA---------------------------------------------------------------------------------HVAPTM-SDVMRLTA-E---IDLKAT-----T------------------K--H------------------------GR------------------G--R------------C--FGPRM----TNLFNAIQ------QFAA---------LG-DV-V------VRG--S-QN-L---I-A-CGVW-A--------------------AARMTVH-----------------VITGYFTYLEK--------------------------------------------------------------------------------------------------------------------------LSL--L----FMAVGQNAP-------RYQAMAAIYPK------------------------------------------------S-KNLQRYLCEYFIIVT-R------------LCF--QS-ISWT-QK-S-----------A------------------------------------------------FSR--------------LS--------------------TSIS--------------------------D----------------SE------------M---KELQSELD---IWSSSI---K--------EEANLL-------LN-----Q-KVDE-----------------------------------------EA----------------------K----------------ENAKFR-------SLTTFL---------S---E-
>EWY82242.1
--------------------MALSLRDGA-----RLKPD-IRLA----QAVS--------------E--FE--A--AL--TS---------------------EQKVA---FRASRSSAA---------------------------------------------------------------------------------HVAPTM-SDVMRLTA-E---IDLKAT-----A------------------K--H------------------------GR------------------G--R------------C--FGPRM----TNLLQAIQ------QFAA---------LG-DV-V------VGG--S-QN-L---I-A-CGVW-A--------------------AARMAVH-----------------VINGYFTYLEK--------------------------------------------------------------------------------------------------------------------------LSL--L----FMAVGRNAP-------RYQAMAAIYPK------------------------------------------------S-KNLQRYLCEYFIIVT-R------------LCF--QS-ISWT-RK-S-----------A------------------------------------------------FSR--------------LS--------------------TSIS--------------------------D----------------PD------------M---KEFQSELE---TWSSSI---K--------EEANLL-------LN-----Q-KIDE-----------------------------------------EA----------------------K----------------ENAKFR-------SLTSFL---------S---E-
>EWZ31140.1
--------------------MALSLRDGA-----RLKPD-IRLA----QAVS--------------E--FE--A--AL--SS---------------------EQKVA---FRASRSSAA---------------------------------------------------------------------------------QVAPTM-SDVMRLTA-E---IDLKAT-----T------------------K--H------------------------GR------------------G--R------------C--FGPRM----TNLLNAIQ------QFAA---------LG-DV-V------VGG--S-QN-L---I-A-CGVW-A--------------------AARMTVH-----------------VITGYFTYLEK--------------------------------------------------------------------------------------------------------------------------LSL--L----FMAVGRNAP-------RYQAMAAIYPK------------------------------------------------S-KNLQRYLCEYFIIVT-R------------LCF--QS-ISWT-QK-S-----------A------------------------------------------------FSR--------------LS--------------------TSIS--------------------------D----------------PE------------M---KELQSELD---IWSSSI---K--------EEANLL-------LN-----Q-KVDE-----------------------------------------EA----------------------K----------------ENAKFR-------SLTTFL---------S---E-
>EWZ80731.1
--------------------MALSLRDGA-----RLKPD-IRLA----QAVS--------------E--FE--A--AL--SS---------------------EQKVA---FRASRSSAA---------------------------------------------------------------------------------QVAPTM-SDVMRLTA-E---IDLKAT-----T------------------K--H------------------------GR------------------G--R------------C--FGPRM----TNLLNAIQ------QFAA---------LG-DV-V------VGG--S-QN-L---I-A-CGVW-A--------------------AARMTVH-----------------VITGYFTYLEK--------------------------------------------------------------------------------------------------------------------------LSL--L----FMAVGRNAP-------RYQAMAAIYPK------------------------------------------------S-KNLQRYLCEYFIIVT-R------------LCF--QS-ISWT-QK-S-----------A------------------------------------------------FSR--------------LS--------------------TSIS--------------------------D----------------PE------------M---KELQSELD---IWSSSI---K--------EEANLL-------LN-----Q-KVDE-----------------------------------------EA----------------------K----------------ENAKFR-------SLTTFL---------S---E-
>EXA36801.1
--------------------MALSLRDGA-----RLKPD-IRLA----QAVS--------------E--FE--A--AL--TS---------------------EQKVA---FRASRSSAA---------------------------------------------------------------------------------HVAPTM-SDVMRLTA-E---IDLKAT-----A------------------K--H------------------------GR------------------G--R------------C--FGPRM----TNLLQAIQ------QFAA---------LG-DV-V------VGG--S-QN-L---I-A-CGVW-A--------------------AARMAVH-----------------VITGYFTYLEK--------------------------------------------------------------------------------------------------------------------------LSL--L----FMAVGRNAP-------RYQAMAAIYPK------------------------------------------------S-KNLQRYLCEYFIIVT-R------------LCF--QS-ISWT-RK-S-----------A------------------------------------------------FSR--------------LS--------------------TSIS--------------------------D----------------PD------------M---KEFQSELE---TWSSSI---K--------EEANLL-------LN-----Q-KIDE-----------------------------------------EA----------------------K----------------ENAKFR-------SLTSFL---------S---E-
>EXK36501.1
--------------------MALSLRDGA-----RLKPD-IRLA----QAVS--------------E--FE--A--AL--TS---------------------EQKVA---FRASRSSAA---------------------------------------------------------------------------------HVAPTM-SDVMRLTA-E---IDLKAT-----A------------------K--H------------------------GR------------------G--R------------C--FGPRM----TNLLQAIQ------QFAA---------LG-DV-V------VGG--S-QN-L---I-A-CGVW-A--------------------AARMAVH-----------------VITGYFTYLEK--------------------------------------------------------------------------------------------------------------------------LSL--L----FMAVGRNAP-------RYQAMAAIYPK------------------------------------------------S-KNLQRYLCEYFIIVT-R------------LCF--QS-ISWT-RK-S-----------A------------------------------------------------FSR--------------LS--------------------ASIS--------------------------D----------------PD------------M---KEFQSELE---TWSSSI---K--------EEANLL-------LN-----Q-KIDE-----------------------------------------EA----------------------K----------------ENAKFR-------SLTSFL---------S---E-
>EXL52465.1
--------------------MALSLRDGA-----RLKPD-IRLA----QAVS--------------E--FE--A--AL--SS---------------------EQKVA---FRASRSSAA---------------------------------------------------------------------------------QVAPTM-SDVMRLTA-E---IDLKAT-----T------------------K--H------------------------GR------------------G--R------------C--FGPRM----TNLLNAIQ------QFAA---------LG-DV-V------VGG--S-QN-L---I-A-CGVW-A--------------------AARMTVH-----------------VITGYFTYLEK--------------------------------------------------------------------------------------------------------------------------LSL--L----FMAVGRNAP-------RYQAMAAIYPK------------------------------------------------S-KNLQRYLCEYFIIVT-R------------LCF--QS-ISWT-QK-S-----------A------------------------------------------------FSR--------------LS--------------------TSIS--------------------------D----------------PE------------R---KELQSELD---IWSSSI---K--------EEANLL-------LN-----Q-KVDE-----------------------------------------EA----------------------K----------------ENAKFR-------SLTTFL---------S---E-
>EXL69152.1
--------------------MALSLRDGA-----RLKPD-IRLA----QAVS--------------E--FE--A--AL--SS---------------------EQKVA---FRASRSSAA---------------------------------------------------------------------------------HVAPTM-SDVMRLTA-E---IDLKAT-----T------------------K--H------------------------GR------------------G--R------------C--FGPRM----TNLLNAIQ------QFAA---------LG-DV-V------VGG--S-QN-L---I-A-CGVW-A--------------------AARMTVH-----------------VITGYFTYLEK--------------------------------------------------------------------------------------------------------------------------LSL--L----FMAVGRNAP-------RYQAMAAIYPK------------------------------------------------S-KNLQRYLCEYFIIVT-R------------LCF--QS-ISWT-QK-S-----------A------------------------------------------------FSR--------------LS--------------------TSIS--------------------------D----------------PE------------M---KELQSELD---IWSSSI---K--------EEANLL-------LN-----Q-KVDE-----------------------------------------EA----------------------K----------------ENAKFR-------SLTTFL---------S---E-
>EXL97337.1
--------------------MALSLRDGA-----RLKPD-IRLA----QAVS--------------E--FE--A--AL--SS---------------------EQKVV---FRASRSSAA---------------------------------------------------------------------------------HVAPTM-SDVMRLTA-E---IDLKAT-----T------------------K--H------------------------GR------------------G--R------------C--FGPRM----TNLFNAIQ------QFAA---------LG-DV-V------VRG--S-QN-L---I-A-CGVW-A--------------------AARMTVH-----------------VITGYFTYLEK--------------------------------------------------------------------------------------------------------------------------LSL--L----FMAVGQNAP-------RYQAMAAIYPK------------------------------------------------S-KNLQRYLCEYFIIVT-R------------LCF--QS-ISWT-QK-S-----------A------------------------------------------------FSR--------------LS--------------------TSIS--------------------------D----------------SE------------M---KELQSELD---IWSSSI---K--------EEANLL-------LN-----Q-KVDE-----------------------------------------EA----------------------K----------------ENAKFR-------SLTTFL---------S---E-
>EXM21361.1
--------------------MALSLRDGA-----RLKPD-IRLA----QAVS--------------E--FE--A--AL--SS---------------------EQKVA---FRASRSSAA---------------------------------------------------------------------------------HVAPTM-SDVMRLTA-E---IDLKAT-----T------------------K--H------------------------GR------------------G--R------------C--FGPRM----TNLLNAIQ------QFAA---------LG-DV-V------VGG--S-QN-L---I-A-CGVW-A--------------------AARMTVH-----------------VITGYFTYLEK--------------------------------------------------------------------------------------------------------------------------LSL--L----FMAVGRNAP-------RYQAMAAIYPK------------------------------------------------S-KNLQRYLCEYFIIVT-R------------LCF--QS-ISWT-QK-S-----------A------------------------------------------------FSR--------------LS--------------------TSIS--------------------------D----------------PE------------M---KELQSELD---IWSSSI---K--------EEANLL-------LN-----Q-KVDE-----------------------------------------EA----------------------K----------------ENAKFR-------SLTTFL---------S---E-
>KPM39010.1
--------------------MSLALSTSA-----RLKPD-IRLA----QAVS--------------Q--FE--A--DL--LS---------------------DQKAA---FRTLRSKAC---------------------------------------------------------------------------------DRPPGP-DDVMCLTA-E---IDRRAA-----Q------------------N--G------------------------NR------------------M--R------------C--VGPRL----TNTLQAIQ------QIVG---------LG-DI-V------VGG--S-QN-M---V-A-CGVW-S--------------------LVRTSLL-----------------LVTNHAAYLEK--------------------------------------------------------------------------------------------------------------------------ISV--L----FMNAGRSAP-------RYQQMALLYPR------------------------------------------------S-KSLQGDICEYLTVVV-H------------ICH--EV-LRLS-QK-S-----------Y------------------------------------------------VAQ--------------LL--------------------ATLS--------------------------D----------------ER------------V---KQYQIELE---TWSASI---K--------EEVNLL-------MV-----Q-NMEN-----------------------------------------EA----------------------K----------------ESHKFR-------VMTSKL---------S---E-
>OBS22703.1
--------------------MALVIRESG-----SLKPD-IRLA----QAVS--------------E--FE--A--LL--TS---------------------EQKST---FRTSRDRAV---------------------------------------------------------------------------------STAPTM-SDVMRLTA-E---IDLKAT-----S------------------K--H------------------------GR------------------G--R------------C--FGPRM----TNTLQAVQ------QFAA---------LG-DI-V------VGG--G-QN-L---V-A-CGVW-A--------------------VARMALH-----------------VITGYFTYLES--------------------------------------------------------------------------------------------------------------------------LSL--L----FMAIGRNAP-------RYQAMAALYPK------------------------------------------------S-KRLQGYLCEYFTIIT-K------------LCH--QS-VSWT-KK-S-----------A------------------------------------------------IGR--------------FT--------------------STIN--------------------------D----------------PQ------------M---KTFKDDLE---VWSAAI---K--------EETNLL-------LN-----K-KVAE-----------------------------------------EA----------------------K----------------ENSIFR-------SLAAFR---------A---D-
>PCD24752.1
--------------------MALSLRDGA-----RLKPD-IRLA----QAVS--------------E--FE--A--AL--SS---------------------EQKVA---FRASRSSAA---------------------------------------------------------------------------------QVAPTM-SDVMRLTA-E---IDLKAT-----T------------------K--H------------------------GR------------------G--R------------C--FGPRM----TNLLNAIQ------QFAA---------LG-DV-V------VGG--S-QN-L---I-A-CGVW-A--------------------AARMTVH-----------------VITGYFTYLEK--------------------------------------------------------------------------------------------------------------------------LSL--L----FMAVGRNAP-------RYQAMAAIYPK------------------------------------------------S-KNLQRYLCEYFIIVT-R------------LCF--QS-ISWT-QK-S-----------A------------------------------------------------FSR--------------LS--------------------TSIS--------------------------D----------------PE------------M---KELQSELD---IWSSSI---K--------EEANLL-------LN-----Q-KVDE-----------------------------------------EA----------------------K----------------ENAKFR-------SLTTFL---------S---E-
>PCD29868.1
--------------------MALVIRESG-----SLKPE-IRLA----QAVS--------------E--FE--A--LL--TS---------------------EQKSM---FRTSRDRAV---------------------------------------------------------------------------------STAPTM-SDVMRLTA-E---IDLKAT-----S------------------K--H------------------------GR------------------G--R------------C--FGPRM----TNTLQAIQ------QFAA---------LG-DI-V------VGG--G-QN-L---I-A-CGVW-A--------------------VARFTLH-----------------TIIGYYTYLES--------------------------------------------------------------------------------------------------------------------------LSQ--L----FMAIGRNAP-------RYQTMAALYPK------------------------------------------------S-KALQVNLCEYFIVIT-K------------LCH--QS-VLWT-KK-S-----------A------------------------------------------------LGR--------------FA--------------------STMN--------------------------D----------------PQ------------M---KKFKDDLD---LWSSAI---K--------EETNLL-------LN-----Q-TIVE-----------------------------------------EA----------------------K----------------ESSIFR-------SLTTFR---------S---E-
>PNP76521.1
[truncated: 2,679,217 more chars]
