# Supplementary material for: Exploring a diverse world of effector domains and amyloid signaling motifs in fungal NLR proteins
Source: PLoS Comput Biol. 2022 Dec 21;18(12):e1010787. doi: 10.1371/journal.pcbi.1010787 (PMC9815663; doi:10.1371/journal.pcbi.1010787)
Supplement: S3 Data — Full AlphaFold2/ColabFold outputs. (GZ) [file pcbi.1010787.s010.tar.gz › KIM77258_1_150/rank_3_model_4_ptm_seed_0_unrelaxed.pdb]

MODEL     1
ATOM      1  N   MET A   1     -26.143 -12.027 -14.693  1.00 33.79           N  
ATOM      2  CA  MET A   1     -24.732 -12.137 -15.050  1.00 33.79           C  
ATOM      3  C   MET A   1     -23.843 -11.922 -13.829  1.00 33.79           C  
ATOM      4  CB  MET A   1     -24.373 -11.127 -16.142  1.00 33.79           C  
ATOM      5  O   MET A   1     -23.893 -10.866 -13.198  1.00 33.79           O  
ATOM      6  CG  MET A   1     -23.300 -11.617 -17.101  1.00 33.79           C  
ATOM      7  SD  MET A   1     -22.882 -10.373 -18.383  1.00 33.79           S  
ATOM      8  CE  MET A   1     -21.418 -11.151 -19.120  1.00 33.79           C  
ATOM      9  N   ARG A   2     -23.926 -12.809 -12.907  1.00 36.72           N  
ATOM     10  CA  ARG A   2     -23.165 -13.227 -11.734  1.00 36.72           C  
ATOM     11  C   ARG A   2     -21.665 -13.116 -11.987  1.00 36.72           C  
ATOM     12  CB  ARG A   2     -23.525 -14.661 -11.341  1.00 36.72           C  
ATOM     13  O   ARG A   2     -21.120 -13.819 -12.840  1.00 36.72           O  
ATOM     14  CG  ARG A   2     -24.791 -14.772 -10.507  1.00 36.72           C  
ATOM     15  CD  ARG A   2     -24.982 -16.178  -9.955  1.00 36.72           C  
ATOM     16  NE  ARG A   2     -26.335 -16.377  -9.444  1.00 36.72           N  
ATOM     17  NH1 ARG A   2     -25.967 -18.542  -8.726  1.00 36.72           N  
ATOM     18  NH2 ARG A   2     -28.023 -17.569  -8.442  1.00 36.72           N  
ATOM     19  CZ  ARG A   2     -26.772 -17.496  -8.872  1.00 36.72           C  
ATOM     20  N   VAL A   3     -21.120 -11.949 -12.102  1.00 36.63           N  
ATOM     21  CA  VAL A   3     -19.668 -11.798 -12.106  1.00 36.63           C  
ATOM     22  C   VAL A   3     -19.099 -12.242 -10.761  1.00 36.63           C  
ATOM     23  CB  VAL A   3     -19.251 -10.341 -12.406  1.00 36.63           C  
ATOM     24  O   VAL A   3     -19.416 -11.659  -9.722  1.00 36.63           O  
ATOM     25  CG1 VAL A   3     -17.759 -10.262 -12.728  1.00 36.63           C  
ATOM     26  CG2 VAL A   3     -20.080  -9.775 -13.558  1.00 36.63           C  
ATOM     27  N   LYS A   4     -19.037 -13.487 -10.518  1.00 37.48           N  
ATOM     28  CA  LYS A   4     -18.176 -14.161  -9.550  1.00 37.48           C  
ATOM     29  C   LYS A   4     -17.010 -14.859 -10.245  1.00 37.48           C  
ATOM     30  CB  LYS A   4     -18.978 -15.172  -8.729  1.00 37.48           C  
ATOM     31  O   LYS A   4     -17.187 -15.476 -11.297  1.00 37.48           O  
ATOM     32  CG  LYS A   4     -19.510 -14.619  -7.416  1.00 37.48           C  
ATOM     33  CD  LYS A   4     -20.298 -15.671  -6.645  1.00 37.48           C  
ATOM     34  CE  LYS A   4     -20.877 -15.104  -5.356  1.00 37.48           C  
ATOM     35  NZ  LYS A   4     -21.578 -16.152  -4.556  1.00 37.48           N  
ATOM     36  N   PRO A   5     -15.705 -14.760  -9.805  1.00 42.50           N  
ATOM     37  CA  PRO A   5     -14.495 -14.367  -9.078  1.00 42.50           C  
ATOM     38  C   PRO A   5     -13.260 -14.310  -9.975  1.00 42.50           C  
ATOM     39  CB  PRO A   5     -14.350 -15.460  -8.017  1.00 42.50           C  
ATOM     40  O   PRO A   5     -12.560 -15.313 -10.132  1.00 42.50           O  
ATOM     41  CG  PRO A   5     -14.855 -16.702  -8.677  1.00 42.50           C  
ATOM     42  CD  PRO A   5     -15.375 -16.341 -10.039  1.00 42.50           C  
ATOM     43  N   ILE A   6     -13.255 -13.535 -11.013  1.00 40.27           N  
ATOM     44  CA  ILE A   6     -11.977 -13.183 -11.620  1.00 40.27           C  
ATOM     45  C   ILE A   6     -11.279 -12.119 -10.775  1.00 40.27           C  
ATOM     46  CB  ILE A   6     -12.158 -12.682 -13.070  1.00 40.27           C  
ATOM     47  O   ILE A   6     -10.050 -12.023 -10.778  1.00 40.27           O  
ATOM     48  CG1 ILE A   6     -12.748 -13.791 -13.949  1.00 40.27           C  
ATOM     49  CG2 ILE A   6     -10.827 -12.182 -13.640  1.00 40.27           C  
ATOM     50  CD1 ILE A   6     -13.206 -13.316 -15.321  1.00 40.27           C  
ATOM     51  N   LEU A   7     -11.970 -11.680  -9.800  1.00 40.61           N  
ATOM     52  CA  LEU A   7     -11.297 -10.654  -9.012  1.00 40.61           C  
ATOM     53  C   LEU A   7     -10.531 -11.276  -7.850  1.00 40.61           C  
ATOM     54  CB  LEU A   7     -12.310  -9.634  -8.483  1.00 40.61           C  
ATOM     55  O   LEU A   7      -9.470 -10.780  -7.463  1.00 40.61           O  
ATOM     56  CG  LEU A   7     -12.696  -8.504  -9.438  1.00 40.61           C  
ATOM     57  CD1 LEU A   7     -14.029  -7.891  -9.022  1.00 40.61           C  
ATOM     58  CD2 LEU A   7     -11.603  -7.442  -9.481  1.00 40.61           C  
ATOM     59  N   ARG A   8     -10.870 -12.559  -7.434  1.00 48.09           N  
ATOM     60  CA  ARG A   8     -10.061 -13.146  -6.371  1.00 48.09           C  
ATOM     61  C   ARG A   8      -8.743 -13.683  -6.919  1.00 48.09           C  
ATOM     62  CB  ARG A   8     -10.829 -14.265  -5.665  1.00 48.09           C  
ATOM     63  O   ARG A   8      -7.705 -13.585  -6.261  1.00 48.09           O  
ATOM     64  CG  ARG A   8     -11.606 -13.802  -4.443  1.00 48.09           C  
ATOM     65  CD  ARG A   8     -12.336 -14.955  -3.768  1.00 48.09           C  
ATOM     66  NE  ARG A   8     -11.720 -15.311  -2.493  1.00 48.09           N  
ATOM     67  NH1 ARG A   8     -13.000 -17.207  -2.168  1.00 48.09           N  
ATOM     68  NH2 ARG A   8     -11.424 -16.603  -0.617  1.00 48.09           N  
ATOM     69  CZ  ARG A   8     -12.049 -16.373  -1.763  1.00 48.09           C  
ATOM     70  N   GLU A   9      -8.741 -14.073  -8.257  1.00 54.54           N  
ATOM     71  CA  GLU A   9      -7.515 -14.612  -8.837  1.00 54.54           C  
ATOM     72  C   GLU A   9      -6.507 -13.504  -9.125  1.00 54.54           C  
ATOM     73  CB  GLU A   9      -7.824 -15.389 -10.120  1.00 54.54           C  
ATOM     74  O   GLU A   9      -5.301 -13.694  -8.953  1.00 54.54           O  
ATOM     75  CG  GLU A   9      -8.293 -16.816  -9.877  1.00 54.54           C  
ATOM     76  CD  GLU A   9      -8.590 -17.577 -11.159  1.00 54.54           C  
ATOM     77  OE1 GLU A   9      -9.059 -18.735 -11.083  1.00 54.54           O  
ATOM     78  OE2 GLU A   9      -8.351 -17.010 -12.249  1.00 54.54           O  
ATOM     79  N   GLY A  10      -7.051 -12.328  -9.385  1.00 61.22           N  
ATOM     80  CA  GLY A  10      -6.154 -11.214  -9.650  1.00 61.22           C  
ATOM     81  C   GLY A  10      -5.450 -10.706  -8.406  1.00 61.22           C  
ATOM     82  O   GLY A  10      -4.265 -10.369  -8.451  1.00 61.22           O  
ATOM     83  N   GLY A  11      -6.149 -10.818  -7.245  1.00 77.43           N  
ATOM     84  CA  GLY A  11      -5.556 -10.371  -5.995  1.00 77.43           C  
ATOM     85  C   GLY A  11      -4.388 -11.229  -5.547  1.00 77.43           C  
ATOM     86  O   GLY A  11      -3.377 -10.711  -5.070  1.00 77.43           O  
ATOM     87  N   GLU A  12      -4.534 -12.553  -5.759  1.00 85.55           N  
ATOM     88  CA  GLU A  12      -3.463 -13.457  -5.353  1.00 85.55           C  
ATOM     89  C   GLU A  12      -2.216 -13.257  -6.210  1.00 85.55           C  
ATOM     90  CB  GLU A  12      -3.928 -14.913  -5.433  1.00 85.55           C  
ATOM     91  O   GLU A  12      -1.094 -13.292  -5.701  1.00 85.55           O  
ATOM     92  CG  GLU A  12      -4.920 -15.303  -4.346  1.00 85.55           C  
ATOM     93  CD  GLU A  12      -5.412 -16.736  -4.470  1.00 85.55           C  
ATOM     94  OE1 GLU A  12      -6.242 -17.166  -3.636  1.00 85.55           O  
ATOM     95  OE2 GLU A  12      -4.965 -17.434  -5.406  1.00 85.55           O  
ATOM     96  N   ALA A  13      -2.409 -13.089  -7.444  1.00 87.85           N  
ATOM     97  CA  ALA A  13      -1.287 -12.835  -8.345  1.00 87.85           C  
ATOM     98  C   ALA A  13      -0.583 -11.529  -7.988  1.00 87.85           C  
ATOM     99  CB  ALA A  13      -1.766 -12.799  -9.794  1.00 87.85           C  
ATOM    100  O   ALA A  13       0.648 -11.459  -7.992  1.00 87.85           O  
ATOM    101  N   ALA A  14      -1.382 -10.550  -7.767  1.00 90.50           N  
ATOM    102  CA  ALA A  14      -0.811  -9.266  -7.370  1.00 90.50           C  
ATOM    103  C   ALA A  14       0.016  -9.403  -6.095  1.00 90.50           C  
ATOM    104  CB  ALA A  14      -1.916  -8.230  -7.175  1.00 90.50           C  
ATOM    105  O   ALA A  14       1.121  -8.865  -6.004  1.00 90.50           O  
ATOM    106  N   LEU A  15      -0.558 -10.061  -5.206  1.00 91.31           N  
ATOM    107  CA  LEU A  15       0.159 -10.286  -3.955  1.00 91.31           C  
ATOM    108  C   LEU A  15       1.456 -11.050  -4.202  1.00 91.31           C  
ATOM    109  CB  LEU A  15      -0.719 -11.054  -2.964  1.00 91.31           C  
ATOM    110  O   LEU A  15       2.498 -10.712  -3.637  1.00 91.31           O  
ATOM    111  CG  LEU A  15      -0.201 -11.144  -1.528  1.00 91.31           C  
ATOM    112  CD1 LEU A  15      -0.087  -9.751  -0.917  1.00 91.31           C  
ATOM    113  CD2 LEU A  15      -1.113 -12.030  -0.685  1.00 91.31           C  
ATOM    114  N   ALA A  16       1.414 -12.038  -4.983  1.00 92.80           N  
ATOM    115  CA  ALA A  16       2.600 -12.817  -5.329  1.00 92.80           C  
ATOM    116  C   ALA A  16       3.660 -11.939  -5.988  1.00 92.80           C  
ATOM    117  CB  ALA A  16       2.225 -13.975  -6.251  1.00 92.80           C  
ATOM    118  O   ALA A  16       4.846 -12.041  -5.668  1.00 92.80           O  
ATOM    119  N   LEU A  17       3.218 -11.149  -6.856  1.00 91.80           N  
ATOM    120  CA  LEU A  17       4.133 -10.245  -7.543  1.00 91.80           C  
ATOM    121  C   LEU A  17       4.809  -9.300  -6.555  1.00 91.80           C  
ATOM    122  CB  LEU A  17       3.389  -9.438  -8.611  1.00 91.80           C  
ATOM    123  O   LEU A  17       6.022  -9.086  -6.624  1.00 91.80           O  
ATOM    124  CG  LEU A  17       4.225  -8.436  -9.409  1.00 91.80           C  
ATOM    125  CD1 LEU A  17       5.347  -9.155 -10.151  1.00 91.80           C  
ATOM    126  CD2 LEU A  17       3.345  -7.660 -10.382  1.00 91.80           C  
ATOM    127  N   LEU A  18       4.030  -8.757  -5.702  1.00 93.17           N  
ATOM    128  CA  LEU A  18       4.592  -7.852  -4.706  1.00 93.17           C  
ATOM    129  C   LEU A  18       5.621  -8.569  -3.838  1.00 93.17           C  
ATOM    130  CB  LEU A  18       3.484  -7.267  -3.826  1.00 93.17           C  
ATOM    131  O   LEU A  18       6.683  -8.016  -3.542  1.00 93.17           O  
ATOM    132  CG  LEU A  18       2.549  -6.258  -4.494  1.00 93.17           C  
ATOM    133  CD1 LEU A  18       1.419  -5.874  -3.545  1.00 93.17           C  
ATOM    134  CD2 LEU A  18       3.324  -5.023  -4.939  1.00 93.17           C  
ATOM    135  N   ARG A  19       5.325  -9.749  -3.459  1.00 94.53           N  
ATOM    136  CA  ARG A  19       6.251 -10.527  -2.642  1.00 94.53           C  
ATOM    137  C   ARG A  19       7.544 -10.811  -3.400  1.00 94.53           C  
ATOM    138  CB  ARG A  19       5.605 -11.840  -2.197  1.00 94.53           C  
ATOM    139  O   ARG A  19       8.636 -10.697  -2.841  1.00 94.53           O  
ATOM    140  CG  ARG A  19       4.554 -11.673  -1.111  1.00 94.53           C  
ATOM    141  CD  ARG A  19       3.890 -12.996  -0.760  1.00 94.53           C  
ATOM    142  NE  ARG A  19       2.917 -12.842   0.318  1.00 94.53           N  
ATOM    143  NH1 ARG A  19       1.597 -14.621  -0.340  1.00 94.53           N  
ATOM    144  NH2 ARG A  19       1.030 -13.388   1.508  1.00 94.53           N  
ATOM    145  CZ  ARG A  19       1.850 -13.617   0.493  1.00 94.53           C  
ATOM    146  N   LEU A  20       7.351 -11.196  -4.583  1.00 92.04           N  
ATOM    147  CA  LEU A  20       8.516 -11.468  -5.418  1.00 92.04           C  
ATOM    148  C   LEU A  20       9.367 -10.214  -5.588  1.00 92.04           C  
ATOM    149  CB  LEU A  20       8.082 -11.994  -6.789  1.00 92.04           C  
ATOM    150  O   LEU A  20      10.594 -10.274  -5.484  1.00 92.04           O  
ATOM    151  CG  LEU A  20       9.204 -12.359  -7.761  1.00 92.04           C  
ATOM    152  CD1 LEU A  20      10.022 -13.524  -7.213  1.00 92.04           C  
ATOM    153  CD2 LEU A  20       8.634 -12.699  -9.134  1.00 92.04           C  
ATOM    154  N   THR A  21       8.681  -9.150  -5.864  1.00 89.95           N  
ATOM    155  CA  THR A  21       9.382  -7.882  -6.026  1.00 89.95           C  
ATOM    156  C   THR A  21      10.111  -7.499  -4.741  1.00 89.95           C  
ATOM    157  CB  THR A  21       8.411  -6.754  -6.424  1.00 89.95           C  
ATOM    158  O   THR A  21      11.270  -7.080  -4.780  1.00 89.95           O  
ATOM    159  CG2 THR A  21       9.148  -5.429  -6.594  1.00 89.95           C  
ATOM    160  OG1 THR A  21       7.772  -7.096  -7.660  1.00 89.95           O  
ATOM    161  N   TYR A  22       9.465  -7.602  -3.690  1.00 92.57           N  
ATOM    162  CA  TYR A  22      10.067  -7.290  -2.399  1.00 92.57           C  
ATOM    163  C   TYR A  22      11.306  -8.143  -2.155  1.00 92.57           C  
ATOM    164  CB  TYR A  22       9.056  -7.503  -1.268  1.00 92.57           C  
ATOM    165  O   TYR A  22      12.344  -7.634  -1.726  1.00 92.57           O  
ATOM    166  CG  TYR A  22       9.614  -7.222   0.106  1.00 92.57           C  
ATOM    167  CD1 TYR A  22       9.854  -8.257   1.007  1.00 92.57           C  
ATOM    168  CD2 TYR A  22       9.902  -5.921   0.506  1.00 92.57           C  
ATOM    169  CE1 TYR A  22      10.366  -8.002   2.275  1.00 92.57           C  
ATOM    170  CE2 TYR A  22      10.414  -5.655   1.772  1.00 92.57           C  
ATOM    171  OH  TYR A  22      11.150  -6.443   3.901  1.00 92.57           O  
ATOM    172  CZ  TYR A  22      10.643  -6.700   2.647  1.00 92.57           C  
ATOM    173  N   ALA A  23      11.260  -9.384  -2.537  1.00 90.54           N  
ATOM    174  CA  ALA A  23      12.354 -10.324  -2.306  1.00 90.54           C  
ATOM    175  C   ALA A  23      13.507 -10.072  -3.273  1.00 90.54           C  
ATOM    176  CB  ALA A  23      11.857 -11.761  -2.439  1.00 90.54           C  
ATOM    177  O   ALA A  23      14.675 -10.234  -2.912  1.00 90.54           O  
ATOM    178  N   ALA A  24      13.237  -9.596  -4.477  1.00 86.85           N  
ATOM    179  CA  ALA A  24      14.227  -9.534  -5.550  1.00 86.85           C  
ATOM    180  C   ALA A  24      14.802  -8.128  -5.685  1.00 86.85           C  
ATOM    181  CB  ALA A  24      13.607  -9.982  -6.871  1.00 86.85           C  
ATOM    182  O   ALA A  24      15.808  -7.925  -6.370  1.00 86.85           O  
ATOM    183  N   ALA A  25      14.234  -7.136  -5.087  1.00 82.47           N  
ATOM    184  CA  ALA A  25      14.501  -5.744  -5.440  1.00 82.47           C  
ATOM    185  C   ALA A  25      15.547  -5.134  -4.511  1.00 82.47           C  
ATOM    186  CB  ALA A  25      13.212  -4.927  -5.394  1.00 82.47           C  
ATOM    187  O   ALA A  25      15.508  -3.935  -4.224  1.00 82.47           O  
ATOM    188  N   ASP A  26      16.605  -5.971  -4.112  1.00 82.05           N  
ATOM    189  CA  ASP A  26      17.648  -5.436  -3.241  1.00 82.05           C  
ATOM    190  C   ASP A  26      18.452  -4.349  -3.951  1.00 82.05           C  
ATOM    191  CB  ASP A  26      18.578  -6.554  -2.768  1.00 82.05           C  
ATOM    192  O   ASP A  26      18.968  -3.432  -3.309  1.00 82.05           O  
ATOM    193  CG  ASP A  26      17.931  -7.470  -1.744  1.00 82.05           C  
ATOM    194  OD1 ASP A  26      17.095  -6.998  -0.945  1.00 82.05           O  
ATOM    195  OD2 ASP A  26      18.264  -8.676  -1.735  1.00 82.05           O  
ATOM    196  N   VAL A  27      18.417  -4.423  -5.264  1.00 81.43           N  
ATOM    197  CA  VAL A  27      19.224  -3.507  -6.063  1.00 81.43           C  
ATOM    198  C   VAL A  27      18.421  -2.247  -6.375  1.00 81.43           C  
ATOM    199  CB  VAL A  27      19.705  -4.170  -7.373  1.00 81.43           C  
ATOM    200  O   VAL A  27      18.974  -1.251  -6.847  1.00 81.43           O  
ATOM    201  CG1 VAL A  27      20.702  -5.290  -7.078  1.00 81.43           C  
ATOM    202  CG2 VAL A  27      18.516  -4.705  -8.168  1.00 81.43           C  
ATOM    203  N   PHE A  28      17.185  -2.216  -6.085  1.00 83.55           N  
ATOM    204  CA  PHE A  28      16.303  -1.080  -6.324  1.00 83.55           C  
ATOM    205  C   PHE A  28      15.453  -0.787  -5.093  1.00 83.55           C  
ATOM    206  CB  PHE A  28      15.402  -1.342  -7.535  1.00 83.55           C  
ATOM    207  O   PHE A  28      14.289  -1.190  -5.026  1.00 83.55           O  
ATOM    208  CG  PHE A  28      14.712  -0.110  -8.056  1.00 83.55           C  
ATOM    209  CD1 PHE A  28      13.761  -0.204  -9.064  1.00 83.55           C  
ATOM    210  CD2 PHE A  28      15.015   1.142  -7.537  1.00 83.55           C  
ATOM    211  CE1 PHE A  28      13.121   0.935  -9.549  1.00 83.55           C  
ATOM    212  CE2 PHE A  28      14.380   2.284  -8.016  1.00 83.55           C  
ATOM    213  CZ  PHE A  28      13.434   2.178  -9.022  1.00 83.55           C  
ATOM    214  N   PRO A  29      16.054  -0.127  -4.093  1.00 87.93           N  
ATOM    215  CA  PRO A  29      15.468   0.048  -2.762  1.00 87.93           C  
ATOM    216  C   PRO A  29      14.121   0.766  -2.801  1.00 87.93           C  
ATOM    217  CB  PRO A  29      16.513   0.887  -2.023  1.00 87.93           C  
ATOM    218  O   PRO A  29      13.189   0.377  -2.092  1.00 87.93           O  
ATOM    219  CG  PRO A  29      17.818   0.503  -2.642  1.00 87.93           C  
ATOM    220  CD  PRO A  29      17.599   0.264  -4.108  1.00 87.93           C  
ATOM    221  N   PRO A  30      13.962   1.726  -3.602  1.00 88.67           N  
ATOM    222  CA  PRO A  30      12.651   2.379  -3.619  1.00 88.67           C  
ATOM    223  C   PRO A  30      11.525   1.432  -4.029  1.00 88.67           C  
ATOM    224  CB  PRO A  30      12.827   3.497  -4.650  1.00 88.67           C  
ATOM    225  O   PRO A  30      10.426   1.498  -3.473  1.00 88.67           O  
ATOM    226  CG  PRO A  30      14.288   3.810  -4.628  1.00 88.67           C  
ATOM    227  CD  PRO A  30      15.044   2.541  -4.360  1.00 88.67           C  
ATOM    228  N   LEU A  31      11.794   0.651  -4.940  1.00 90.24           N  
ATOM    229  CA  LEU A  31      10.812  -0.342  -5.362  1.00 90.24           C  
ATOM    230  C   LEU A  31      10.535  -1.342  -4.245  1.00 90.24           C  
ATOM    231  CB  LEU A  31      11.298  -1.078  -6.613  1.00 90.24           C  
ATOM    232  O   LEU A  31       9.380  -1.690  -3.989  1.00 90.24           O  
ATOM    233  CG  LEU A  31      10.338  -2.110  -7.208  1.00 90.24           C  
ATOM    234  CD1 LEU A  31       9.001  -1.458  -7.545  1.00 90.24           C  
ATOM    235  CD2 LEU A  31      10.949  -2.759  -8.445  1.00 90.24           C  
ATOM    236  N   LYS A  32      11.619  -1.771  -3.634  1.00 92.04           N  
ATOM    237  CA  LYS A  32      11.478  -2.700  -2.516  1.00 92.04           C  
ATOM    238  C   LYS A  32      10.616  -2.101  -1.409  1.00 92.04           C  
ATOM    239  CB  LYS A  32      12.850  -3.085  -1.962  1.00 92.04           C  
ATOM    240  O   LYS A  32       9.719  -2.766  -0.885  1.00 92.04           O  
ATOM    241  CG  LYS A  32      12.802  -4.143  -0.870  1.00 92.04           C  
ATOM    242  CD  LYS A  32      14.200  -4.601  -0.473  1.00 92.04           C  
ATOM    243  CE  LYS A  32      14.151  -5.693   0.587  1.00 92.04           C  
ATOM    244  NZ  LYS A  32      15.512  -6.226   0.897  1.00 92.04           N  
ATOM    245  N   SER A  33      10.857  -0.918  -1.125  1.00 92.83           N  
ATOM    246  CA  SER A  33      10.126  -0.239  -0.060  1.00 92.83           C  
ATOM    247  C   SER A  33       8.646  -0.105  -0.404  1.00 92.83           C  
ATOM    248  CB  SER A  33      10.723   1.144   0.203  1.00 92.83           C  
ATOM    249  O   SER A  33       7.783  -0.333   0.446  1.00 92.83           O  
ATOM    250  OG  SER A  33      12.018   1.034   0.767  1.00 92.83           O  
ATOM    251  N   ALA A  34       8.385   0.293  -1.604  1.00 92.87           N  
ATOM    252  CA  ALA A  34       6.997   0.439  -2.033  1.00 92.87           C  
ATOM    253  C   ALA A  34       6.254  -0.892  -1.954  1.00 92.87           C  
ATOM    254  CB  ALA A  34       6.935   0.995  -3.454  1.00 92.87           C  
ATOM    255  O   ALA A  34       5.140  -0.958  -1.429  1.00 92.87           O  
ATOM    256  N   ALA A  35       6.905  -1.936  -2.451  1.00 94.32           N  
ATOM    257  CA  ALA A  35       6.306  -3.267  -2.388  1.00 94.32           C  
ATOM    258  C   ALA A  35       6.073  -3.696  -0.942  1.00 94.32           C  
ATOM    259  CB  ALA A  35       7.190  -4.284  -3.105  1.00 94.32           C  
ATOM    260  O   ALA A  35       5.006  -4.217  -0.606  1.00 94.32           O  
ATOM    261  N   GLY A  36       7.021  -3.484  -0.133  1.00 94.90           N  
ATOM    262  CA  GLY A  36       6.900  -3.809   1.279  1.00 94.90           C  
ATOM    263  C   GLY A  36       5.791  -3.043   1.975  1.00 94.90           C  
ATOM    264  O   GLY A  36       5.044  -3.612   2.773  1.00 94.90           O  
ATOM    265  N   GLY A  37       5.732  -1.797   1.693  1.00 95.03           N  
ATOM    266  CA  GLY A  37       4.663  -0.982   2.247  1.00 95.03           C  
ATOM    267  C   GLY A  37       3.279  -1.484   1.880  1.00 95.03           C  
ATOM    268  O   GLY A  37       2.397  -1.571   2.737  1.00 95.03           O  
ATOM    269  N   ALA A  38       3.094  -1.807   0.640  1.00 95.51           N  
ATOM    270  CA  ALA A  38       1.806  -2.323   0.183  1.00 95.51           C  
ATOM    271  C   ALA A  38       1.457  -3.630   0.887  1.00 95.51           C  
ATOM    272  CB  ALA A  38       1.821  -2.525  -1.331  1.00 95.51           C  
ATOM    273  O   ALA A  38       0.322  -3.820   1.331  1.00 95.51           O  
ATOM    274  N   LEU A  39       2.434  -4.511   1.016  1.00 96.02           N  
ATOM    275  CA  LEU A  39       2.225  -5.780   1.705  1.00 96.02           C  
ATOM    276  C   LEU A  39       1.823  -5.550   3.158  1.00 96.02           C  
ATOM    277  CB  LEU A  39       3.490  -6.639   1.643  1.00 96.02           C  
ATOM    278  O   LEU A  39       0.923  -6.218   3.671  1.00 96.02           O  
ATOM    279  CG  LEU A  39       3.815  -7.270   0.288  1.00 96.02           C  
ATOM    280  CD1 LEU A  39       5.233  -7.833   0.292  1.00 96.02           C  
ATOM    281  CD2 LEU A  39       2.803  -8.359  -0.051  1.00 96.02           C  
ATOM    282  N   HIS A  40       2.443  -4.622   3.722  1.00 95.31           N  
ATOM    283  CA  HIS A  40       2.166  -4.324   5.122  1.00 95.31           C  
ATOM    284  C   HIS A  40       0.755  -3.772   5.299  1.00 95.31           C  
ATOM    285  CB  HIS A  40       3.191  -3.330   5.671  1.00 95.31           C  
ATOM    286  O   HIS A  40       0.049  -4.152   6.236  1.00 95.31           O  
ATOM    287  CG  HIS A  40       3.231  -3.272   7.165  1.00 95.31           C  
ATOM    288  CD2 HIS A  40       2.500  -3.924   8.099  1.00 95.31           C  
ATOM    289  ND1 HIS A  40       4.107  -2.462   7.855  1.00 95.31           N  
ATOM    290  CE1 HIS A  40       3.912  -2.620   9.154  1.00 95.31           C  
ATOM    291  NE2 HIS A  40       2.943  -3.501   9.329  1.00 95.31           N  
ATOM    292  N   ILE A  41       0.362  -2.929   4.448  1.00 94.08           N  
ATOM    293  CA  ILE A  41      -0.986  -2.376   4.507  1.00 94.08           C  
ATOM    294  C   ILE A  41      -2.011  -3.501   4.388  1.00 94.08           C  
ATOM    295  CB  ILE A  41      -1.215  -1.324   3.398  1.00 94.08           C  
ATOM    296  O   ILE A  41      -2.968  -3.562   5.164  1.00 94.08           O  
ATOM    297  CG1 ILE A  41      -0.468  -0.027   3.731  1.00 94.08           C  
ATOM    298  CG2 ILE A  41      -2.711  -1.060   3.204  1.00 94.08           C  
ATOM    299  CD1 ILE A  41      -0.446   0.984   2.592  1.00 94.08           C  
ATOM    300  N   VAL A  42      -1.788  -4.408   3.436  1.00 93.60           N  
ATOM    301  CA  VAL A  42      -2.703  -5.531   3.258  1.00 93.60           C  
ATOM    302  C   VAL A  42      -2.790  -6.337   4.552  1.00 93.60           C  
ATOM    303  CB  VAL A  42      -2.262  -6.443   2.091  1.00 93.60           C  
ATOM    304  O   VAL A  42      -3.884  -6.691   4.998  1.00 93.60           O  
ATOM    305  CG1 VAL A  42      -3.069  -7.740   2.084  1.00 93.60           C  
ATOM    306  CG2 VAL A  42      -2.410  -5.711   0.758  1.00 93.60           C  
ATOM    307  N   ASP A  43      -1.695  -6.527   5.126  1.00 91.93           N  
ATOM    308  CA  ASP A  43      -1.646  -7.307   6.359  1.00 91.93           C  
ATOM    309  C   ASP A  43      -2.385  -6.595   7.490  1.00 91.93           C  
ATOM    310  CB  ASP A  43      -0.196  -7.576   6.766  1.00 91.93           C  
ATOM    311  O   ASP A  43      -3.185  -7.209   8.199  1.00 91.93           O  
ATOM    312  CG  ASP A  43      -0.079  -8.446   8.005  1.00 91.93           C  
ATOM    313  OD1 ASP A  43      -0.594  -9.585   8.001  1.00 91.93           O  
ATOM    314  OD2 ASP A  43       0.531  -7.988   8.995  1.00 91.93           O  
ATOM    315  N   MET A  44      -2.195  -5.336   7.596  1.00 89.11           N  
ATOM    316  CA  MET A  44      -2.736  -4.578   8.720  1.00 89.11           C  
ATOM    317  C   MET A  44      -4.251  -4.445   8.609  1.00 89.11           C  
ATOM    318  CB  MET A  44      -2.093  -3.192   8.793  1.00 89.11           C  
ATOM    319  O   MET A  44      -4.966  -4.593   9.602  1.00 89.11           O  
ATOM    320  CG  MET A  44      -0.671  -3.203   9.328  1.00 89.11           C  
ATOM    321  SD  MET A  44      -0.037  -1.516   9.674  1.00 89.11           S  
ATOM    322  CE  MET A  44      -0.988  -1.117  11.167  1.00 89.11           C  
ATOM    323  N   VAL A  45      -4.702  -4.246   7.405  1.00 88.00           N  
ATOM    324  CA  VAL A  45      -6.121  -3.942   7.255  1.00 88.00           C  
ATOM    325  C   VAL A  45      -6.948  -5.203   7.496  1.00 88.00           C  
ATOM    326  CB  VAL A  45      -6.432  -3.360   5.858  1.00 88.00           C  
ATOM    327  O   VAL A  45      -8.140  -5.122   7.804  1.00 88.00           O  
ATOM    328  CG1 VAL A  45      -5.698  -2.036   5.650  1.00 88.00           C  
ATOM    329  CG2 VAL A  45      -6.056  -4.361   4.767  1.00 88.00           C  
ATOM    330  N   THR A  46      -6.333  -6.436   7.387  1.00 87.17           N  
ATOM    331  CA  THR A  46      -7.042  -7.691   7.615  1.00 87.17           C  
ATOM    332  C   THR A  46      -7.311  -7.899   9.102  1.00 87.17           C  
ATOM    333  CB  THR A  46      -6.249  -8.889   7.061  1.00 87.17           C  
ATOM    334  O   THR A  46      -8.124  -8.745   9.480  1.00 87.17           O  
ATOM    335  CG2 THR A  46      -6.008  -8.743   5.562  1.00 87.17           C  
ATOM    336  OG1 THR A  46      -4.985  -8.969   7.732  1.00 87.17           O  
ATOM    337  N   LYS A  47      -6.688  -7.079   9.866  1.00 87.08           N  
ATOM    338  CA  LYS A  47      -6.800  -7.239  11.313  1.00 87.08           C  
ATOM    339  C   LYS A  47      -7.967  -6.428  11.867  1.00 87.08           C  
ATOM    340  CB  LYS A  47      -5.499  -6.823  12.001  1.00 87.08           C  
ATOM    341  O   LYS A  47      -8.313  -6.552  13.044  1.00 87.08           O  
ATOM    342  CG  LYS A  47      -4.301  -7.685  11.633  1.00 87.08           C  
ATOM    343  CD  LYS A  47      -3.027  -7.190  12.307  1.00 87.08           C  
ATOM    344  CE  LYS A  47      -1.823  -8.037  11.919  1.00 87.08           C  
ATOM    345  NZ  LYS A  47      -0.556  -7.493  12.492  1.00 87.08           N  
ATOM    346  N   PHE A  48      -8.549  -5.647  11.096  1.00 83.16           N  
ATOM    347  CA  PHE A  48      -9.689  -4.852  11.536  1.00 83.16           C  
ATOM    348  C   PHE A  48     -10.947  -5.708  11.616  1.00 83.16           C  
ATOM    349  CB  PHE A  48      -9.918  -3.669  10.590  1.00 83.16           C  
ATOM    350  O   PHE A  48     -11.227  -6.496  10.710  1.00 83.16           O  
ATOM    351  CG  PHE A  48      -9.009  -2.498  10.851  1.00 83.16           C  
ATOM    352  CD1 PHE A  48      -9.352  -1.530  11.786  1.00 83.16           C  
ATOM    353  CD2 PHE A  48      -7.811  -2.367  10.160  1.00 83.16           C  
ATOM    354  CE1 PHE A  48      -8.512  -0.445  12.030  1.00 83.16           C  
ATOM    355  CE2 PHE A  48      -6.967  -1.286  10.398  1.00 83.16           C  
ATOM    356  CZ  PHE A  48      -7.320  -0.326  11.333  1.00 83.16           C  
ATOM    357  N   ASN A  49     -11.643  -5.654  12.736  1.00 80.07           N  
ATOM    358  CA  ASN A  49     -12.871  -6.423  12.904  1.00 80.07           C  
ATOM    359  C   ASN A  49     -14.091  -5.644  12.421  1.00 80.07           C  
ATOM    360  CB  ASN A  49     -13.050  -6.836  14.367  1.00 80.07           C  
ATOM    361  O   ASN A  49     -15.038  -6.230  11.893  1.00 80.07           O  
ATOM    362  CG  ASN A  49     -12.057  -7.897  14.799  1.00 80.07           C  
ATOM    363  ND2 ASN A  49     -11.499  -7.735  15.994  1.00 80.07           N  
ATOM    364  OD1 ASN A  49     -11.792  -8.853  14.066  1.00 80.07           O  
ATOM    365  N   SER A  50     -13.946  -4.403  12.469  1.00 80.42           N  
ATOM    366  CA  SER A  50     -15.017  -3.530  11.999  1.00 80.42           C  
ATOM    367  C   SER A  50     -14.748  -3.042  10.579  1.00 80.42           C  
ATOM    368  CB  SER A  50     -15.183  -2.333  12.936  1.00 80.42           C  
ATOM    369  O   SER A  50     -13.602  -2.772  10.216  1.00 80.42           O  
ATOM    370  OG  SER A  50     -13.979  -1.590  13.021  1.00 80.42           O  
ATOM    371  N   ASN A  51     -15.917  -2.833   9.804  1.00 82.60           N  
ATOM    372  CA  ASN A  51     -15.831  -2.388   8.417  1.00 82.60           C  
ATOM    373  C   ASN A  51     -14.826  -3.216   7.623  1.00 82.60           C  
ATOM    374  CB  ASN A  51     -15.466  -0.903   8.351  1.00 82.60           C  
ATOM    375  O   ASN A  51     -14.052  -2.671   6.834  1.00 82.60           O  
ATOM    376  CG  ASN A  51     -16.501  -0.017   9.017  1.00 82.60           C  
ATOM    377  ND2 ASN A  51     -16.048   0.856   9.908  1.00 82.60           N  
ATOM    378  OD1 ASN A  51     -17.697  -0.118   8.733  1.00 82.60           O  
ATOM    379  N   LYS A  52     -14.766  -4.426   7.996  1.00 84.86           N  
ATOM    380  CA  LYS A  52     -13.817  -5.369   7.412  1.00 84.86           C  
ATOM    381  C   LYS A  52     -13.867  -5.328   5.888  1.00 84.86           C  
ATOM    382  CB  LYS A  52     -14.097  -6.789   7.907  1.00 84.86           C  
ATOM    383  O   LYS A  52     -12.826  -5.318   5.227  1.00 84.86           O  
ATOM    384  CG  LYS A  52     -13.061  -7.813   7.469  1.00 84.86           C  
ATOM    385  CD  LYS A  52     -13.353  -9.189   8.055  1.00 84.86           C  
ATOM    386  CE  LYS A  52     -12.351 -10.228   7.571  1.00 84.86           C  
ATOM    387  NZ  LYS A  52     -12.640 -11.581   8.133  1.00 84.86           N  
ATOM    388  N   GLN A  53     -15.044  -5.263   5.452  1.00 88.93           N  
ATOM    389  CA  GLN A  53     -15.198  -5.305   4.001  1.00 88.93           C  
ATOM    390  C   GLN A  53     -14.548  -4.090   3.344  1.00 88.93           C  
ATOM    391  CB  GLN A  53     -16.678  -5.379   3.620  1.00 88.93           C  
ATOM    392  O   GLN A  53     -13.856  -4.221   2.333  1.00 88.93           O  
ATOM    393  CG  GLN A  53     -16.920  -5.564   2.128  1.00 88.93           C  
ATOM    394  CD  GLN A  53     -18.393  -5.655   1.779  1.00 88.93           C  
ATOM    395  NE2 GLN A  53     -18.694  -5.721   0.487  1.00 88.93           N  
ATOM    396  OE1 GLN A  53     -19.255  -5.666   2.664  1.00 88.93           O  
ATOM    397  N   ASP A  54     -14.756  -2.921   3.893  1.00 90.67           N  
ATOM    398  CA  ASP A  54     -14.180  -1.698   3.341  1.00 90.67           C  
ATOM    399  C   ASP A  54     -12.657  -1.707   3.457  1.00 90.67           C  
ATOM    400  CB  ASP A  54     -14.754  -0.468   4.047  1.00 90.67           C  
ATOM    401  O   ASP A  54     -11.956  -1.282   2.537  1.00 90.67           O  
ATOM    402  CG  ASP A  54     -16.205  -0.202   3.687  1.00 90.67           C  
ATOM    403  OD1 ASP A  54     -16.661  -0.656   2.616  1.00 90.67           O  
ATOM    404  OD2 ASP A  54     -16.898   0.470   4.482  1.00 90.67           O  
ATOM    405  N   TRP A  55     -12.189  -2.168   4.515  1.00 90.77           N  
ATOM    406  CA  TRP A  55     -10.746  -2.248   4.717  1.00 90.77           C  
ATOM    407  C   TRP A  55     -10.113  -3.231   3.737  1.00 90.77           C  
ATOM    408  CB  TRP A  55     -10.425  -2.664   6.155  1.00 90.77           C  
ATOM    409  O   TRP A  55      -9.047  -2.962   3.179  1.00 90.77           O  
ATOM    410  CG  TRP A  55     -10.496  -1.539   7.144  1.00 90.77           C  
ATOM    411  CD1 TRP A  55     -11.406  -1.385   8.153  1.00 90.77           C  
ATOM    412  CD2 TRP A  55      -9.623  -0.407   7.214  1.00 90.77           C  
ATOM    413  CE2 TRP A  55     -10.062   0.393   8.292  1.00 90.77           C  
ATOM    414  CE3 TRP A  55      -8.510   0.007   6.471  1.00 90.77           C  
ATOM    415  NE1 TRP A  55     -11.150  -0.225   8.847  1.00 90.77           N  
ATOM    416  CH2 TRP A  55      -8.340   1.968   7.900  1.00 90.77           C  
ATOM    417  CZ2 TRP A  55      -9.426   1.586   8.644  1.00 90.77           C  
ATOM    418  CZ3 TRP A  55      -7.878   1.195   6.823  1.00 90.77           C  
ATOM    419  N   VAL A  56     -10.783  -4.337   3.575  1.00 90.84           N  
ATOM    420  CA  VAL A  56     -10.275  -5.343   2.648  1.00 90.84           C  
ATOM    421  C   VAL A  56     -10.265  -4.780   1.229  1.00 90.84           C  
ATOM    422  CB  VAL A  56     -11.114  -6.639   2.702  1.00 90.84           C  
ATOM    423  O   VAL A  56      -9.292  -4.957   0.492  1.00 90.84           O  
ATOM    424  CG1 VAL A  56     -10.769  -7.555   1.529  1.00 90.84           C  
ATOM    425  CG2 VAL A  56     -10.895  -7.361   4.030  1.00 90.84           C  
ATOM    426  N   LYS A  57     -11.285  -4.102   0.887  1.00 92.86           N  
ATOM    427  CA  LYS A  57     -11.345  -3.478  -0.431  1.00 92.86           C  
ATOM    428  C   LYS A  57     -10.215  -2.469  -0.614  1.00 92.86           C  
ATOM    429  CB  LYS A  57     -12.697  -2.795  -0.641  1.00 92.86           C  
ATOM    430  O   LYS A  57      -9.600  -2.405  -1.681  1.00 92.86           O  
ATOM    431  CG  LYS A  57     -13.845  -3.760  -0.901  1.00 92.86           C  
ATOM    432  CD  LYS A  57     -15.150  -3.019  -1.160  1.00 92.86           C  
ATOM    433  CE  LYS A  57     -16.315  -3.983  -1.341  1.00 92.86           C  
ATOM    434  NZ  LYS A  57     -17.611  -3.260  -1.511  1.00 92.86           N  
ATOM    435  N   PHE A  58     -10.028  -1.734   0.411  1.00 94.09           N  
ATOM    436  CA  PHE A  58      -8.937  -0.767   0.374  1.00 94.09           C  
ATOM    437  C   PHE A  58      -7.597  -1.470   0.197  1.00 94.09           C  
ATOM    438  CB  PHE A  58      -8.923   0.078   1.652  1.00 94.09           C  
ATOM    439  O   PHE A  58      -6.790  -1.077  -0.647  1.00 94.09           O  
ATOM    440  CG  PHE A  58      -7.746   1.011   1.749  1.00 94.09           C  
ATOM    441  CD1 PHE A  58      -6.826   0.887   2.782  1.00 94.09           C  
ATOM    442  CD2 PHE A  58      -7.561   2.014   0.806  1.00 94.09           C  
ATOM    443  CE1 PHE A  58      -5.736   1.749   2.874  1.00 94.09           C  
ATOM    444  CE2 PHE A  58      -6.474   2.879   0.891  1.00 94.09           C  
ATOM    445  CZ  PHE A  58      -5.563   2.746   1.927  1.00 94.09           C  
ATOM    446  N   GLY A  59      -7.330  -2.458   0.962  1.00 93.75           N  
ATOM    447  CA  GLY A  59      -6.110  -3.234   0.810  1.00 93.75           C  
ATOM    448  C   GLY A  59      -5.927  -3.790  -0.590  1.00 93.75           C  
ATOM    449  O   GLY A  59      -4.837  -3.703  -1.160  1.00 93.75           O  
ATOM    450  N   HIS A  60      -6.965  -4.282  -1.111  1.00 93.37           N  
ATOM    451  CA  HIS A  60      -6.902  -4.829  -2.462  1.00 93.37           C  
ATOM    452  C   HIS A  60      -6.580  -3.742  -3.482  1.00 93.37           C  
ATOM    453  CB  HIS A  60      -8.221  -5.514  -2.824  1.00 93.37           C  
ATOM    454  O   HIS A  60      -5.806  -3.970  -4.414  1.00 93.37           O  
ATOM    455  CG  HIS A  60      -8.381  -6.869  -2.212  1.00 93.37           C  
ATOM    456  CD2 HIS A  60      -7.491  -7.669  -1.578  1.00 93.37           C  
ATOM    457  ND1 HIS A  60      -9.579  -7.551  -2.216  1.00 93.37           N  
ATOM    458  CE1 HIS A  60      -9.418  -8.715  -1.609  1.00 93.37           C  
ATOM    459  NE2 HIS A  60      -8.161  -8.811  -1.213  1.00 93.37           N  
ATOM    460  N   HIS A  61      -7.161  -2.671  -3.291  1.00 94.90           N  
ATOM    461  CA  HIS A  61      -6.906  -1.545  -4.182  1.00 94.90           C  
ATOM    462  C   HIS A  61      -5.431  -1.159  -4.174  1.00 94.90           C  
ATOM    463  CB  HIS A  61      -7.765  -0.342  -3.785  1.00 94.90           C  
ATOM    464  O   HIS A  61      -4.828  -0.974  -5.234  1.00 94.90           O  
ATOM    465  CG  HIS A  61      -7.505   0.879  -4.608  1.00 94.90           C  
ATOM    466  CD2 HIS A  61      -6.934   2.063  -4.287  1.00 94.90           C  
ATOM    467  ND1 HIS A  61      -7.854   0.966  -5.939  1.00 94.90           N  
ATOM    468  CE1 HIS A  61      -7.505   2.155  -6.402  1.00 94.90           C  
ATOM    469  NE2 HIS A  61      -6.945   2.840  -5.419  1.00 94.90           N  
ATOM    470  N   VAL A  62      -4.872  -1.028  -3.003  1.00 95.69           N  
ATOM    471  CA  VAL A  62      -3.462  -0.680  -2.865  1.00 95.69           C  
ATOM    472  C   VAL A  62      -2.598  -1.746  -3.535  1.00 95.69           C  
ATOM    473  CB  VAL A  62      -3.058  -0.524  -1.381  1.00 95.69           C  
ATOM    474  O   VAL A  62      -1.716  -1.426  -4.335  1.00 95.69           O  
ATOM    475  CG1 VAL A  62      -1.541  -0.419  -1.242  1.00 95.69           C  
ATOM    476  CG2 VAL A  62      -3.740   0.700  -0.770  1.00 95.69           C  
ATOM    477  N   GLN A  63      -2.921  -2.926  -3.269  1.00 94.58           N  
ATOM    478  CA  GLN A  63      -2.177  -4.062  -3.804  1.00 94.58           C  
ATOM    479  C   GLN A  63      -2.258  -4.104  -5.327  1.00 94.58           C  
ATOM    480  CB  GLN A  63      -2.699  -5.373  -3.214  1.00 94.58           C  
ATOM    481  O   GLN A  63      -1.236  -4.229  -6.005  1.00 94.58           O  
ATOM    482  CG  GLN A  63      -2.119  -6.617  -3.872  1.00 94.58           C  
ATOM    483  CD  GLN A  63      -2.783  -7.896  -3.396  1.00 94.58           C  
ATOM    484  NE2 GLN A  63      -3.168  -8.750  -4.338  1.00 94.58           N  
ATOM    485  OE1 GLN A  63      -2.948  -8.115  -2.192  1.00 94.58           O  
ATOM    486  N   ASP A  64      -3.357  -4.046  -5.851  1.00 93.45           N  
ATOM    487  CA  ASP A  64      -3.547  -4.167  -7.294  1.00 93.45           C  
ATOM    488  C   ASP A  64      -2.885  -3.007  -8.034  1.00 93.45           C  
ATOM    489  CB  ASP A  64      -5.037  -4.227  -7.636  1.00 93.45           C  
ATOM    490  O   ASP A  64      -2.241  -3.208  -9.066  1.00 93.45           O  
ATOM    491  CG  ASP A  64      -5.685  -5.539  -7.230  1.00 93.45           C  
ATOM    492  OD1 ASP A  64      -4.960  -6.520  -6.959  1.00 93.45           O  
ATOM    493  OD2 ASP A  64      -6.933  -5.593  -7.183  1.00 93.45           O  
ATOM    494  N   SER A  65      -3.017  -1.873  -7.502  1.00 93.33           N  
ATOM    495  CA  SER A  65      -2.465  -0.687  -8.150  1.00 93.33           C  
ATOM    496  C   SER A  65      -0.941  -0.728  -8.173  1.00 93.33           C  
ATOM    497  CB  SER A  65      -2.939   0.581  -7.439  1.00 93.33           C  
ATOM    498  O   SER A  65      -0.323  -0.451  -9.202  1.00 93.33           O  
ATOM    499  OG  SER A  65      -4.345   0.724  -7.548  1.00 93.33           O  
ATOM    500  N   LEU A  66      -0.430  -1.107  -7.080  1.00 93.02           N  
ATOM    501  CA  LEU A  66       1.027  -1.153  -7.020  1.00 93.02           C  
ATOM    502  C   LEU A  66       1.572  -2.277  -7.895  1.00 93.02           C  
ATOM    503  CB  LEU A  66       1.499  -1.340  -5.576  1.00 93.02           C  
ATOM    504  O   LEU A  66       2.611  -2.119  -8.540  1.00 93.02           O  
ATOM    505  CG  LEU A  66       3.003  -1.205  -5.331  1.00 93.02           C  
ATOM    506  CD1 LEU A  66       3.494   0.163  -5.792  1.00 93.02           C  
ATOM    507  CD2 LEU A  66       3.327  -1.426  -3.857  1.00 93.02           C  
ATOM    508  N   ALA A  67       0.926  -3.368  -7.904  1.00 92.17           N  
ATOM    509  CA  ALA A  67       1.327  -4.449  -8.800  1.00 92.17           C  
ATOM    510  C   ALA A  67       1.338  -3.981 -10.253  1.00 92.17           C  
ATOM    511  CB  ALA A  67       0.396  -5.648  -8.639  1.00 92.17           C  
ATOM    512  O   ALA A  67       2.229  -4.348 -11.023  1.00 92.17           O  
ATOM    513  N   CYS A  68       0.417  -3.224 -10.545  1.00 90.10           N  
ATOM    514  CA  CYS A  68       0.352  -2.687 -11.899  1.00 90.10           C  
ATOM    515  C   CYS A  68       1.549  -1.789 -12.188  1.00 90.10           C  
ATOM    516  CB  CYS A  68      -0.945  -1.904 -12.104  1.00 90.10           C  
ATOM    517  O   CYS A  68       2.143  -1.867 -13.265  1.00 90.10           O  
ATOM    518  SG  CYS A  68      -1.243  -1.425 -13.820  1.00 90.10           S  
ATOM    519  N   VAL A  69       1.903  -0.971 -11.276  1.00 88.46           N  
ATOM    520  CA  VAL A  69       3.062  -0.094 -11.411  1.00 88.46           C  
ATOM    521  C   VAL A  69       4.323  -0.932 -11.610  1.00 88.46           C  
ATOM    522  CB  VAL A  69       3.222   0.828 -10.182  1.00 88.46           C  
ATOM    523  O   VAL A  69       5.131  -0.648 -12.498  1.00 88.46           O  
ATOM    524  CG1 VAL A  69       4.584   1.520 -10.201  1.00 88.46           C  
ATOM    525  CG2 VAL A  69       2.096   1.859 -10.139  1.00 88.46           C  
ATOM    526  N   ILE A  70       4.432  -1.918 -10.880  1.00 88.44           N  
ATOM    527  CA  ILE A  70       5.615  -2.771 -10.894  1.00 88.44           C  
ATOM    528  C   ILE A  70       5.737  -3.462 -12.251  1.00 88.44           C  
ATOM    529  CB  ILE A  70       5.570  -3.820  -9.761  1.00 88.44           C  
ATOM    530  O   ILE A  70       6.841  -3.614 -12.780  1.00 88.44           O  
ATOM    531  CG1 ILE A  70       5.790  -3.147  -8.401  1.00 88.44           C  
ATOM    532  CG2 ILE A  70       6.607  -4.920 -10.001  1.00 88.44           C  
ATOM    533  CD1 ILE A  70       5.551  -4.064  -7.210  1.00 88.44           C  
ATOM    534  N   ARG A  71       4.691  -3.842 -12.803  1.00 85.38           N  
ATOM    535  CA  ARG A  71       4.695  -4.529 -14.090  1.00 85.38           C  
ATOM    536  C   ARG A  71       5.247  -3.629 -15.190  1.00 85.38           C  
ATOM    537  CB  ARG A  71       3.283  -4.996 -14.454  1.00 85.38           C  
ATOM    538  O   ARG A  71       5.780  -4.116 -16.189  1.00 85.38           O  
ATOM    539  CG  ARG A  71       2.806  -6.197 -13.654  1.00 85.38           C  
ATOM    540  CD  ARG A  71       1.383  -6.592 -14.024  1.00 85.38           C  
ATOM    541  NE  ARG A  71       0.922  -7.738 -13.246  1.00 85.38           N  
ATOM    542  NH1 ARG A  71      -1.289  -7.547 -13.888  1.00 85.38           N  
ATOM    543  NH2 ARG A  71      -0.646  -9.219 -12.457  1.00 85.38           N  
ATOM    544  CZ  ARG A  71      -0.337  -8.166 -13.199  1.00 85.38           C  
ATOM    545  N   TYR A  72       5.144  -2.357 -14.966  1.00 79.88           N  
ATOM    546  CA  TYR A  72       5.525  -1.443 -16.038  1.00 79.88           C  
ATOM    547  C   TYR A  72       6.930  -0.897 -15.814  1.00 79.88           C  
ATOM    548  CB  TYR A  72       4.526  -0.287 -16.140  1.00 79.88           C  
ATOM    549  O   TYR A  72       7.432  -0.110 -16.620  1.00 79.88           O  
ATOM    550  CG  TYR A  72       3.196  -0.685 -16.734  1.00 79.88           C  
ATOM    551  CD1 TYR A  72       3.052  -0.872 -18.107  1.00 79.88           C  
ATOM    552  CD2 TYR A  72       2.082  -0.874 -15.923  1.00 79.88           C  
ATOM    553  CE1 TYR A  72       1.828  -1.236 -18.658  1.00 79.88           C  
ATOM    554  CE2 TYR A  72       0.853  -1.239 -16.464  1.00 79.88           C  
ATOM    555  OH  TYR A  72      -0.478  -1.779 -18.371  1.00 79.88           O  
ATOM    556  CZ  TYR A  72       0.736  -1.418 -17.830  1.00 79.88           C  
ATOM    557  N   ILE A  73       7.444  -1.222 -14.718  1.00 80.22           N  
ATOM    558  CA  ILE A  73       8.813  -0.780 -14.476  1.00 80.22           C  
ATOM    559  C   ILE A  73       9.789  -1.695 -15.211  1.00 80.22           C  
ATOM    560  CB  ILE A  73       9.138  -0.752 -12.965  1.00 80.22           C  
ATOM    561  O   ILE A  73       9.773  -2.913 -15.018  1.00 80.22           O  
ATOM    562  CG1 ILE A  73       8.262   0.282 -12.249  1.00 80.22           C  
ATOM    563  CG2 ILE A  73      10.625  -0.462 -12.739  1.00 80.22           C  
ATOM    564  CD1 ILE A  73       8.423   0.286 -10.735  1.00 80.22           C  
ATOM    565  N   PRO A  74      10.446  -1.218 -16.283  1.00 68.22           N  
ATOM    566  CA  PRO A  74      11.413  -2.043 -17.011  1.00 68.22           C  
ATOM    567  C   PRO A  74      12.466  -2.664 -16.095  1.00 68.22           C  
ATOM    568  CB  PRO A  74      12.054  -1.056 -17.989  1.00 68.22           C  
ATOM    569  O   PRO A  74      12.663  -2.198 -14.970  1.00 68.22           O  
ATOM    570  CG  PRO A  74      11.694   0.295 -17.459  1.00 68.22           C  
ATOM    571  CD  PRO A  74      10.562   0.139 -16.485  1.00 68.22           C  
ATOM    572  N   ASP A  75      12.853  -3.975 -16.460  1.00 66.02           N  
ATOM    573  CA  ASP A  75      14.029  -4.578 -15.841  1.00 66.02           C  
ATOM    574  C   ASP A  75      15.242  -3.657 -15.953  1.00 66.02           C  
ATOM    575  CB  ASP A  75      14.337  -5.933 -16.479  1.00 66.02           C  
ATOM    576  O   ASP A  75      15.793  -3.477 -17.041  1.00 66.02           O  
ATOM    577  CG  ASP A  75      13.729  -7.099 -15.719  1.00 66.02           C  
ATOM    578  OD1 ASP A  75      13.333  -6.922 -14.547  1.00 66.02           O  
ATOM    579  OD2 ASP A  75      13.648  -8.205 -16.296  1.00 66.02           O  
ATOM    580  N   ILE A  76      15.239  -2.558 -15.288  1.00 62.22           N  
ATOM    581  CA  ILE A  76      16.348  -1.645 -15.544  1.00 62.22           C  
ATOM    582  C   ILE A  76      17.419  -1.822 -14.470  1.00 62.22           C  
ATOM    583  CB  ILE A  76      15.872  -0.176 -15.589  1.00 62.22           C  
ATOM    584  O   ILE A  76      17.103  -1.995 -13.291  1.00 62.22           O  
ATOM    585  CG1 ILE A  76      14.770  -0.004 -16.642  1.00 62.22           C  
ATOM    586  CG2 ILE A  76      17.048   0.764 -15.869  1.00 62.22           C  
ATOM    587  CD1 ILE A  76      14.088   1.356 -16.607  1.00 62.22           C  
ATOM    588  N   ASP A  77      18.703  -2.084 -14.913  1.00 63.38           N  
ATOM    589  CA  ASP A  77      19.870  -2.205 -14.044  1.00 63.38           C  
ATOM    590  C   ASP A  77      20.109  -0.915 -13.262  1.00 63.38           C  
ATOM    591  CB  ASP A  77      21.113  -2.562 -14.862  1.00 63.38           C  
ATOM    592  O   ASP A  77      20.437  -0.954 -12.075  1.00 63.38           O  
ATOM    593  CG  ASP A  77      21.167  -4.029 -15.249  1.00 63.38           C  
ATOM    594  OD1 ASP A  77      20.507  -4.859 -14.587  1.00 63.38           O  
ATOM    595  OD2 ASP A  77      21.878  -4.359 -16.223  1.00 63.38           O  
ATOM    596  N   GLU A  78      19.576   0.279 -13.869  1.00 67.89           N  
ATOM    597  CA  GLU A  78      19.689   1.574 -13.204  1.00 67.89           C  
ATOM    598  C   GLU A  78      18.448   2.429 -13.447  1.00 67.89           C  
ATOM    599  CB  GLU A  78      20.940   2.316 -13.680  1.00 67.89           C  
ATOM    600  O   GLU A  78      18.242   2.934 -14.552  1.00 67.89           O  
ATOM    601  CG  GLU A  78      22.238   1.756 -13.117  1.00 67.89           C  
ATOM    602  CD  GLU A  78      23.471   2.514 -13.584  1.00 67.89           C  
ATOM    603  OE1 GLU A  78      24.604   2.070 -13.291  1.00 67.89           O  
ATOM    604  OE2 GLU A  78      23.302   3.561 -14.248  1.00 67.89           O  
ATOM    605  N   PRO A  79      17.697   2.500 -12.417  1.00 70.56           N  
ATOM    606  CA  PRO A  79      16.497   3.315 -12.619  1.00 70.56           C  
ATOM    607  C   PRO A  79      16.814   4.797 -12.805  1.00 70.56           C  
ATOM    608  CB  PRO A  79      15.695   3.085 -11.336  1.00 70.56           C  
ATOM    609  O   PRO A  79      17.775   5.304 -12.221  1.00 70.56           O  
ATOM    610  CG  PRO A  79      16.677   2.504 -10.370  1.00 70.56           C  
ATOM    611  CD  PRO A  79      17.874   2.024 -11.138  1.00 70.56           C  
ATOM    612  N   ARG A  80      16.183   5.399 -13.724  1.00 80.08           N  
ATOM    613  CA  ARG A  80      16.265   6.835 -13.973  1.00 80.08           C  
ATOM    614  C   ARG A  80      15.902   7.629 -12.723  1.00 80.08           C  
ATOM    615  CB  ARG A  80      15.347   7.234 -15.131  1.00 80.08           C  
ATOM    616  O   ARG A  80      15.151   7.149 -11.872  1.00 80.08           O  
ATOM    617  CG  ARG A  80      15.743   6.626 -16.467  1.00 80.08           C  
ATOM    618  CD  ARG A  80      14.893   7.169 -17.608  1.00 80.08           C  
ATOM    619  NE  ARG A  80      13.538   6.624 -17.577  1.00 80.08           N  
ATOM    620  NH1 ARG A  80      13.221   6.733 -19.863  1.00 80.08           N  
ATOM    621  NH2 ARG A  80      11.557   5.928 -18.507  1.00 80.08           N  
ATOM    622  CZ  ARG A  80      12.775   6.430 -18.649  1.00 80.08           C  
ATOM    623  N   ASP A  81      16.499   8.803 -12.518  1.00 82.64           N  
ATOM    624  CA  ASP A  81      16.281   9.653 -11.352  1.00 82.64           C  
ATOM    625  C   ASP A  81      14.799   9.980 -11.181  1.00 82.64           C  
ATOM    626  CB  ASP A  81      17.094  10.943 -11.467  1.00 82.64           C  
ATOM    627  O   ASP A  81      14.293  10.025 -10.058  1.00 82.64           O  
ATOM    628  CG  ASP A  81      18.582  10.727 -11.253  1.00 82.64           C  
ATOM    629  OD1 ASP A  81      18.971   9.686 -10.681  1.00 82.64           O  
ATOM    630  OD2 ASP A  81      19.373  11.608 -11.657  1.00 82.64           O  
ATOM    631  N   ASP A  82      14.124  10.109 -12.261  1.00 82.45           N  
ATOM    632  CA  ASP A  82      12.708  10.456 -12.197  1.00 82.45           C  
ATOM    633  C   ASP A  82      11.882   9.295 -11.649  1.00 82.45           C  
ATOM    634  CB  ASP A  82      12.192  10.862 -13.579  1.00 82.45           C  
ATOM    635  O   ASP A  82      10.947   9.503 -10.873  1.00 82.45           O  
ATOM    636  CG  ASP A  82      12.515   9.842 -14.656  1.00 82.45           C  
ATOM    637  OD1 ASP A  82      13.606   9.233 -14.612  1.00 82.45           O  
ATOM    638  OD2 ASP A  82      11.674   9.648 -15.560  1.00 82.45           O  
ATOM    639  N   LEU A  83      12.213   8.101 -12.136  1.00 84.92           N  
ATOM    640  CA  LEU A  83      11.536   6.908 -11.640  1.00 84.92           C  
ATOM    641  C   LEU A  83      11.756   6.742 -10.140  1.00 84.92           C  
ATOM    642  CB  LEU A  83      12.032   5.663 -12.381  1.00 84.92           C  
ATOM    643  O   LEU A  83      10.813   6.457  -9.398  1.00 84.92           O  
ATOM    644  CG  LEU A  83      11.406   4.331 -11.963  1.00 84.92           C  
ATOM    645  CD1 LEU A  83       9.897   4.364 -12.179  1.00 84.92           C  
ATOM    646  CD2 LEU A  83      12.037   3.178 -12.735  1.00 84.92           C  
ATOM    647  N   LYS A  84      12.986   6.974  -9.734  1.00 86.06           N  
ATOM    648  CA  LYS A  84      13.299   6.879  -8.312  1.00 86.06           C  
ATOM    649  C   LYS A  84      12.475   7.873  -7.499  1.00 86.06           C  
ATOM    650  CB  LYS A  84      14.791   7.116  -8.073  1.00 86.06           C  
ATOM    651  O   LYS A  84      11.926   7.523  -6.452  1.00 86.06           O  
ATOM    652  CG  LYS A  84      15.681   5.971  -8.533  1.00 86.06           C  
ATOM    653  CD  LYS A  84      17.147   6.242  -8.219  1.00 86.06           C  
ATOM    654  CE  LYS A  84      18.048   5.136  -8.751  1.00 86.06           C  
ATOM    655  NZ  LYS A  84      19.489   5.415  -8.479  1.00 86.06           N  
ATOM    656  N   ARG A  85      12.446   9.028  -7.991  1.00 87.79           N  
ATOM    657  CA  ARG A  85      11.687  10.079  -7.321  1.00 87.79           C  
ATOM    658  C   ARG A  85      10.210   9.712  -7.226  1.00 87.79           C  
ATOM    659  CB  ARG A  85      11.849  11.412  -8.056  1.00 87.79           C  
ATOM    660  O   ARG A  85       9.589   9.885  -6.175  1.00 87.79           O  
ATOM    661  CG  ARG A  85      11.190  12.587  -7.353  1.00 87.79           C  
ATOM    662  CD  ARG A  85      11.389  13.887  -8.120  1.00 87.79           C  
ATOM    663  NE  ARG A  85      11.828  13.642  -9.491  1.00 87.79           N  
ATOM    664  NH1 ARG A  85      11.928  15.874 -10.078  1.00 87.79           N  
ATOM    665  NH2 ARG A  85      12.468  14.257 -11.610  1.00 87.79           N  
ATOM    666  CZ  ARG A  85      12.074  14.592 -10.390  1.00 87.79           C  
ATOM    667  N   ASN A  86       9.654   9.276  -8.317  1.00 88.50           N  
ATOM    668  CA  ASN A  86       8.246   8.894  -8.338  1.00 88.50           C  
ATOM    669  C   ASN A  86       7.963   7.743  -7.377  1.00 88.50           C  
ATOM    670  CB  ASN A  86       7.813   8.519  -9.757  1.00 88.50           C  
ATOM    671  O   ASN A  86       6.952   7.751  -6.673  1.00 88.50           O  
ATOM    672  CG  ASN A  86       7.762   9.715 -10.687  1.00 88.50           C  
ATOM    673  ND2 ASN A  86       7.904   9.465 -11.984  1.00 88.50           N  
ATOM    674  OD1 ASN A  86       7.598  10.855 -10.245  1.00 88.50           O  
ATOM    675  N   LEU A  87       8.846   6.830  -7.313  1.00 89.92           N  
ATOM    676  CA  LEU A  87       8.678   5.701  -6.404  1.00 89.92           C  
ATOM    677  C   LEU A  87       8.825   6.146  -4.953  1.00 89.92           C  
ATOM    678  CB  LEU A  87       9.697   4.603  -6.719  1.00 89.92           C  
ATOM    679  O   LEU A  87       8.133   5.636  -4.069  1.00 89.92           O  
ATOM    680  CG  LEU A  87       9.394   3.725  -7.934  1.00 89.92           C  
ATOM    681  CD1 LEU A  87      10.598   2.852  -8.271  1.00 89.92           C  
ATOM    682  CD2 LEU A  87       8.159   2.867  -7.680  1.00 89.92           C  
ATOM    683  N   ASN A  88       9.675   7.072  -4.748  1.00 90.84           N  
ATOM    684  CA  ASN A  88       9.810   7.624  -3.404  1.00 90.84           C  
ATOM    685  C   ASN A  88       8.525   8.310  -2.948  1.00 90.84           C  
ATOM    686  CB  ASN A  88      10.984   8.603  -3.341  1.00 90.84           C  
ATOM    687  O   ASN A  88       8.127   8.184  -1.789  1.00 90.84           O  
ATOM    688  CG  ASN A  88      12.326   7.901  -3.271  1.00 90.84           C  
ATOM    689  ND2 ASN A  88      13.377   8.585  -3.707  1.00 90.84           N  
ATOM    690  OD1 ASN A  88      12.417   6.752  -2.830  1.00 90.84           O  
ATOM    691  N   ASN A  89       7.942   9.028  -3.798  1.00 91.55           N  
ATOM    692  CA  ASN A  89       6.671   9.668  -3.476  1.00 91.55           C  
ATOM    693  C   ASN A  89       5.597   8.639  -3.133  1.00 91.55           C  
ATOM    694  CB  ASN A  89       6.206  10.553  -4.634  1.00 91.55           C  
ATOM    695  O   ASN A  89       4.802   8.849  -2.215  1.00 91.55           O  
ATOM    696  CG  ASN A  89       7.035  11.815  -4.773  1.00 91.55           C  
ATOM    697  ND2 ASN A  89       7.027  12.402  -5.964  1.00 91.55           N  
ATOM    698  OD1 ASN A  89       7.677  12.259  -3.817  1.00 91.55           O  
ATOM    699  N   LEU A  90       5.664   7.611  -3.948  1.00 93.09           N  
ATOM    700  CA  LEU A  90       4.730   6.527  -3.664  1.00 93.09           C  
ATOM    701  C   LEU A  90       4.998   5.923  -2.290  1.00 93.09           C  
ATOM    702  CB  LEU A  90       4.826   5.441  -4.740  1.00 93.09           C  
ATOM    703  O   LEU A  90       4.064   5.666  -1.527  1.00 93.09           O  
ATOM    704  CG  LEU A  90       3.804   4.307  -4.650  1.00 93.09           C  
ATOM    705  CD1 LEU A  90       2.386   4.863  -4.729  1.00 93.09           C  
ATOM    706  CD2 LEU A  90       4.044   3.283  -5.754  1.00 93.09           C  
ATOM    707  N   GLN A  91       6.187   5.762  -2.047  1.00 93.06           N  
ATOM    708  CA  GLN A  91       6.571   5.236  -0.742  1.00 93.06           C  
ATOM    709  C   GLN A  91       6.108   6.159   0.381  1.00 93.06           C  
ATOM    710  CB  GLN A  91       8.086   5.037  -0.667  1.00 93.06           C  
ATOM    711  O   GLN A  91       5.628   5.694   1.417  1.00 93.06           O  
ATOM    712  CG  GLN A  91       8.568   4.480   0.666  1.00 93.06           C  
ATOM    713  CD  GLN A  91      10.079   4.373   0.745  1.00 93.06           C  
ATOM    714  NE2 GLN A  91      10.598   4.189   1.955  1.00 93.06           N  
ATOM    715  OE1 GLN A  91      10.775   4.454  -0.272  1.00 93.06           O  
ATOM    716  N   LEU A  92       6.257   7.373   0.275  1.00 94.40           N  
ATOM    717  CA  LEU A  92       5.826   8.340   1.280  1.00 94.40           C  
ATOM    718  C   LEU A  92       4.324   8.240   1.522  1.00 94.40           C  
ATOM    719  CB  LEU A  92       6.191   9.762   0.846  1.00 94.40           C  
ATOM    720  O   LEU A  92       3.870   8.298   2.667  1.00 94.40           O  
ATOM    721  CG  LEU A  92       7.665  10.153   0.975  1.00 94.40           C  
ATOM    722  CD1 LEU A  92       7.907  11.521   0.347  1.00 94.40           C  
ATOM    723  CD2 LEU A  92       8.093  10.147   2.438  1.00 94.40           C  
ATOM    724  N   ALA A  93       3.648   8.098   0.497  1.00 95.82           N  
ATOM    725  CA  ALA A  93       2.200   7.946   0.617  1.00 95.82           C  
ATOM    726  C   ALA A  93       1.844   6.679   1.390  1.00 95.82           C  
ATOM    727  CB  ALA A  93       1.551   7.922  -0.765  1.00 95.82           C  
ATOM    728  O   ALA A  93       0.978   6.703   2.268  1.00 95.82           O  
ATOM    729  N   LEU A  94       2.521   5.656   1.089  1.00 96.07           N  
ATOM    730  CA  LEU A  94       2.272   4.394   1.777  1.00 96.07           C  
ATOM    731  C   LEU A  94       2.617   4.506   3.258  1.00 96.07           C  
ATOM    732  CB  LEU A  94       3.083   3.265   1.136  1.00 96.07           C  
ATOM    733  O   LEU A  94       1.880   4.005   4.111  1.00 96.07           O  
ATOM    734  CG  LEU A  94       2.639   2.817  -0.257  1.00 96.07           C  
ATOM    735  CD1 LEU A  94       3.691   1.906  -0.882  1.00 96.07           C  
ATOM    736  CD2 LEU A  94       1.288   2.114  -0.188  1.00 96.07           C  
ATOM    737  N   ASP A  95       3.681   5.124   3.531  1.00 95.63           N  
ATOM    738  CA  ASP A  95       4.064   5.343   4.922  1.00 95.63           C  
ATOM    739  C   ASP A  95       2.995   6.137   5.669  1.00 95.63           C  
ATOM    740  CB  ASP A  95       5.409   6.069   5.001  1.00 95.63           C  
ATOM    741  O   ASP A  95       2.677   5.831   6.820  1.00 95.63           O  
ATOM    742  CG  ASP A  95       6.585   5.180   4.638  1.00 95.63           C  
ATOM    743  OD1 ASP A  95       6.435   3.939   4.640  1.00 95.63           O  
ATOM    744  OD2 ASP A  95       7.672   5.725   4.350  1.00 95.63           O  
ATOM    745  N   GLN A  96       2.557   7.130   5.017  1.00 95.50           N  
ATOM    746  CA  GLN A  96       1.498   7.940   5.609  1.00 95.50           C  
ATOM    747  C   GLN A  96       0.264   7.095   5.913  1.00 95.50           C  
ATOM    748  CB  GLN A  96       1.126   9.098   4.682  1.00 95.50           C  
ATOM    749  O   GLN A  96      -0.317   7.202   6.995  1.00 95.50           O  
ATOM    750  CG  GLN A  96       0.080  10.040   5.265  1.00 95.50           C  
ATOM    751  CD  GLN A  96      -0.208  11.227   4.364  1.00 95.50           C  
ATOM    752  NE2 GLN A  96      -1.335  11.890   4.599  1.00 95.50           N  
ATOM    753  OE1 GLN A  96       0.577  11.545   3.464  1.00 95.50           O  
ATOM    754  N   ILE A  97      -0.107   6.311   5.038  1.00 95.50           N  
ATOM    755  CA  ILE A  97      -1.266   5.438   5.190  1.00 95.50           C  
ATOM    756  C   ILE A  97      -1.024   4.453   6.332  1.00 95.50           C  
ATOM    757  CB  ILE A  97      -1.576   4.676   3.882  1.00 95.50           C  
ATOM    758  O   ILE A  97      -1.894   4.255   7.184  1.00 95.50           O  
ATOM    759  CG1 ILE A  97      -2.092   5.643   2.810  1.00 95.50           C  
ATOM    760  CG2 ILE A  97      -2.584   3.552   4.137  1.00 95.50           C  
ATOM    761  CD1 ILE A  97      -2.145   5.045   1.411  1.00 95.50           C  
ATOM    762  N   LEU A  98       0.108   3.908   6.354  1.00 93.92           N  
ATOM    763  CA  LEU A  98       0.442   2.966   7.416  1.00 93.92           C  
ATOM    764  C   LEU A  98       0.365   3.638   8.783  1.00 93.92           C  
ATOM    765  CB  LEU A  98       1.842   2.385   7.198  1.00 93.92           C  
ATOM    766  O   LEU A  98      -0.144   3.050   9.740  1.00 93.92           O  
ATOM    767  CG  LEU A  98       1.953   1.249   6.180  1.00 93.92           C  
ATOM    768  CD1 LEU A  98       3.415   0.992   5.831  1.00 93.92           C  
ATOM    769  CD2 LEU A  98       1.295  -0.017   6.716  1.00 93.92           C  
ATOM    770  N   ASN A  99       0.894   4.763   8.841  1.00 93.00           N  
ATOM    771  CA  ASN A  99       0.836   5.501  10.098  1.00 93.00           C  
ATOM    772  C   ASN A  99      -0.604   5.756  10.532  1.00 93.00           C  
ATOM    773  CB  ASN A  99       1.598   6.823   9.981  1.00 93.00           C  
ATOM    774  O   ASN A  99      -0.937   5.609  11.710  1.00 93.00           O  
ATOM    775  CG  ASN A  99       3.101   6.638  10.043  1.00 93.00           C  
ATOM    776  ND2 ASN A  99       3.842   7.642   9.587  1.00 93.00           N  
ATOM    777  OD1 ASN A  99       3.594   5.602  10.497  1.00 93.00           O  
ATOM    778  N   GLU A 100      -1.375   6.058   9.589  1.00 91.36           N  
ATOM    779  CA  GLU A 100      -2.784   6.297   9.888  1.00 91.36           C  
ATOM    780  C   GLU A 100      -3.469   5.025  10.379  1.00 91.36           C  
ATOM    781  CB  GLU A 100      -3.510   6.844   8.656  1.00 91.36           C  
ATOM    782  O   GLU A 100      -4.246   5.061  11.334  1.00 91.36           O  
ATOM    783  CG  GLU A 100      -3.132   8.275   8.304  1.00 91.36           C  
ATOM    784  CD  GLU A 100      -3.478   9.273   9.399  1.00 91.36           C  
ATOM    785  OE1 GLU A 100      -2.985  10.423   9.350  1.00 91.36           O  
ATOM    786  OE2 GLU A 100      -4.247   8.901  10.313  1.00 91.36           O  
ATOM    787  N   ILE A 101      -3.189   3.943   9.733  1.00 89.85           N  
ATOM    788  CA  ILE A 101      -3.767   2.662  10.125  1.00 89.85           C  
ATOM    789  C   ILE A 101      -3.324   2.308  11.543  1.00 89.85           C  
ATOM    790  CB  ILE A 101      -3.367   1.538   9.143  1.00 89.85           C  
ATOM    791  O   ILE A 101      -4.133   1.857  12.358  1.00 89.85           O  
ATOM    792  CG1 ILE A 101      -4.027   1.762   7.778  1.00 89.85           C  
ATOM    793  CG2 ILE A 101      -3.740   0.166   9.713  1.00 89.85           C  
ATOM    794  CD1 ILE A 101      -3.533   0.819   6.689  1.00 89.85           C  
ATOM    795  N   LYS A 102      -2.108   2.520  11.822  1.00 88.65           N  
ATOM    796  CA  LYS A 102      -1.578   2.242  13.154  1.00 88.65           C  
ATOM    797  C   LYS A 102      -2.302   3.063  14.216  1.00 88.65           C  
ATOM    798  CB  LYS A 102      -0.076   2.527  13.204  1.00 88.65           C  
ATOM    799  O   LYS A 102      -2.620   2.554  15.293  1.00 88.65           O  
ATOM    800  CG  LYS A 102       0.780   1.453  12.550  1.00 88.65           C  
ATOM    801  CD  LYS A 102       2.264   1.789  12.640  1.00 88.65           C  
ATOM    802  CE  LYS A 102       3.115   0.765  11.902  1.00 88.65           C  
ATOM    803  NZ  LYS A 102       4.563   1.132  11.920  1.00 88.65           N  
ATOM    804  N   VAL A 103      -2.477   4.269  13.950  1.00 87.18           N  
ATOM    805  CA  VAL A 103      -3.176   5.159  14.872  1.00 87.18           C  
ATOM    806  C   VAL A 103      -4.595   4.647  15.109  1.00 87.18           C  
ATOM    807  CB  VAL A 103      -3.214   6.609  14.341  1.00 87.18           C  
ATOM    808  O   VAL A 103      -5.068   4.616  16.247  1.00 87.18           O  
ATOM    809  CG1 VAL A 103      -4.187   7.458  15.159  1.00 87.18           C  
ATOM    810  CG2 VAL A 103      -1.815   7.223  14.365  1.00 87.18           C  
ATOM    811  N   LEU A 104      -5.151   4.125  14.075  1.00 84.29           N  
ATOM    812  CA  LEU A 104      -6.522   3.638  14.179  1.00 84.29           C  
ATOM    813  C   LEU A 104      -6.576   2.328  14.957  1.00 84.29           C  
ATOM    814  CB  LEU A 104      -7.129   3.444  12.787  1.00 84.29           C  
ATOM    815  O   LEU A 104      -7.538   2.072  15.685  1.00 84.29           O  
ATOM    816  CG  LEU A 104      -7.452   4.718  12.005  1.00 84.29           C  
ATOM    817  CD1 LEU A 104      -7.873   4.373  10.580  1.00 84.29           C  
ATOM    818  CD2 LEU A 104      -8.541   5.518  12.711  1.00 84.29           C  
ATOM    819  N   GLN A 105      -5.504   1.542  14.872  1.00 79.37           N  
ATOM    820  CA  GLN A 105      -5.464   0.255  15.558  1.00 79.37           C  
ATOM    821  C   GLN A 105      -5.127   0.429  17.036  1.00 79.37           C  
ATOM    822  CB  GLN A 105      -4.449  -0.677  14.895  1.00 79.37           C  
ATOM    823  O   GLN A 105      -5.504  -0.400  17.867  1.00 79.37           O  
ATOM    824  CG  GLN A 105      -4.933  -1.279  13.582  1.00 79.37           C  
ATOM    825  CD  GLN A 105      -3.934  -2.248  12.978  1.00 79.37           C  
ATOM    826  NE2 GLN A 105      -4.411  -3.116  12.092  1.00 79.37           N  
ATOM    827  OE1 GLN A 105      -2.743  -2.217  13.304  1.00 79.37           O  
ATOM    828  N   GLY A 106      -4.245   1.368  17.414  1.00 75.59           N  
ATOM    829  CA  GLY A 106      -3.734   1.589  18.758  1.00 75.59           C  
ATOM    830  C   GLY A 106      -4.736   2.267  19.673  1.00 75.59           C  
ATOM    831  O   GLY A 106      -4.566   2.272  20.894  1.00 75.59           O  
ATOM    832  N   ARG A 107      -5.847   2.666  19.282  1.00 66.66           N  
ATOM    833  CA  ARG A 107      -6.697   3.433  20.186  1.00 66.66           C  
ATOM    834  C   ARG A 107      -7.669   2.523  20.930  1.00 66.66           C  
ATOM    835  CB  ARG A 107      -7.470   4.507  19.416  1.00 66.66           C  
ATOM    836  O   ARG A 107      -8.106   1.503  20.394  1.00 66.66           O  
ATOM    837  CG  ARG A 107      -6.604   5.654  18.922  1.00 66.66           C  
ATOM    838  CD  ARG A 107      -7.445   6.813  18.404  1.00 66.66           C  
ATOM    839  NE  ARG A 107      -6.612   7.920  17.944  1.00 66.66           N  
ATOM    840  NH1 ARG A 107      -8.345   9.442  17.815  1.00 66.66           N  
ATOM    841  NH2 ARG A 107      -6.212  10.077  17.262  1.00 66.66           N  
ATOM    842  CZ  ARG A 107      -7.058   9.144  17.675  1.00 66.66           C  
ATOM    843  N   SER A 108      -7.629   2.564  22.368  1.00 60.76           N  
ATOM    844  CA  SER A 108      -8.420   1.921  23.412  1.00 60.76           C  
ATOM    845  C   SER A 108      -9.886   1.812  23.007  1.00 60.76           C  
ATOM    846  CB  SER A 108      -8.302   2.694  24.726  1.00 60.76           C  
ATOM    847  O   SER A 108     -10.318   2.445  22.042  1.00 60.76           O  
ATOM    848  OG  SER A 108      -8.940   3.956  24.627  1.00 60.76           O  
ATOM    849  N   LEU A 109     -10.597   0.743  23.473  1.00 58.51           N  
ATOM    850  CA  LEU A 109     -11.975   0.291  23.322  1.00 58.51           C  
ATOM    851  C   LEU A 109     -12.942   1.469  23.370  1.00 58.51           C  
ATOM    852  CB  LEU A 109     -12.331  -0.721  24.415  1.00 58.51           C  
ATOM    853  O   LEU A 109     -13.882   1.539  22.576  1.00 58.51           O  
ATOM    854  CG  LEU A 109     -12.625  -2.147  23.949  1.00 58.51           C  
ATOM    855  CD1 LEU A 109     -12.100  -3.156  24.965  1.00 58.51           C  
ATOM    856  CD2 LEU A 109     -14.121  -2.338  23.722  1.00 58.51           C  
ATOM    857  N   ALA A 110     -12.712   2.500  24.275  1.00 56.04           N  
ATOM    858  CA  ALA A 110     -13.609   3.636  24.475  1.00 56.04           C  
ATOM    859  C   ALA A 110     -13.506   4.626  23.319  1.00 56.04           C  
ATOM    860  CB  ALA A 110     -13.298   4.333  25.798  1.00 56.04           C  
ATOM    861  O   ALA A 110     -14.515   5.181  22.878  1.00 56.04           O  
ATOM    862  N   LYS A 111     -12.390   4.748  22.625  1.00 60.93           N  
ATOM    863  CA  LYS A 111     -12.136   5.591  21.460  1.00 60.93           C  
ATOM    864  C   LYS A 111     -12.476   4.857  20.166  1.00 60.93           C  
ATOM    865  CB  LYS A 111     -10.677   6.048  21.436  1.00 60.93           C  
ATOM    866  O   LYS A 111     -12.779   5.487  19.150  1.00 60.93           O  
ATOM    867  CG  LYS A 111     -10.373   7.200  22.383  1.00 60.93           C  
ATOM    868  CD  LYS A 111      -8.938   7.686  22.230  1.00 60.93           C  
ATOM    869  CE  LYS A 111      -8.590   8.741  23.271  1.00 60.93           C  
ATOM    870  NZ  LYS A 111      -7.164   9.175  23.165  1.00 60.93           N  
ATOM    871  N   ARG A 112     -12.631   3.575  20.231  1.00 58.79           N  
ATOM    872  CA  ARG A 112     -12.966   2.750  19.075  1.00 58.79           C  
ATOM    873  C   ARG A 112     -14.410   2.977  18.640  1.00 58.79           C  
ATOM    874  CB  ARG A 112     -12.739   1.269  19.388  1.00 58.79           C  
ATOM    875  O   ARG A 112     -14.702   3.028  17.444  1.00 58.79           O  
ATOM    876  CG  ARG A 112     -11.308   0.806  19.171  1.00 58.79           C  
ATOM    877  CD  ARG A 112     -11.156  -0.690  19.413  1.00 58.79           C  
ATOM    878  NE  ARG A 112      -9.779  -1.131  19.212  1.00 58.79           N  
ATOM    879  NH1 ARG A 112     -10.175  -3.325  19.821  1.00 58.79           N  
ATOM    880  NH2 ARG A 112      -8.070  -2.666  19.197  1.00 58.79           N  
ATOM    881  CZ  ARG A 112      -9.345  -2.373  19.410  1.00 58.79           C  
ATOM    882  N   VAL A 113     -15.308   3.213  19.754  1.00 56.85           N  
ATOM    883  CA  VAL A 113     -16.729   3.384  19.470  1.00 56.85           C  
ATOM    884  C   VAL A 113     -16.951   4.688  18.709  1.00 56.85           C  
ATOM    885  CB  VAL A 113     -17.573   3.372  20.765  1.00 56.85           C  
ATOM    886  O   VAL A 113     -17.731   4.733  17.754  1.00 56.85           O  
ATOM    887  CG1 VAL A 113     -19.030   3.717  20.463  1.00 56.85           C  
ATOM    888  CG2 VAL A 113     -17.474   2.011  21.452  1.00 56.85           C  
ATOM    889  N   LEU A 114     -16.289   5.843  19.121  1.00 53.26           N  
ATOM    890  CA  LEU A 114     -16.415   7.164  18.515  1.00 53.26           C  
ATOM    891  C   LEU A 114     -15.803   7.182  17.118  1.00 53.26           C  
ATOM    892  CB  LEU A 114     -15.743   8.223  19.393  1.00 53.26           C  
ATOM    893  O   LEU A 114     -16.344   7.813  16.207  1.00 53.26           O  
ATOM    894  CG  LEU A 114     -16.633   8.906  20.433  1.00 53.26           C  
ATOM    895  CD1 LEU A 114     -15.846   9.171  21.712  1.00 53.26           C  
ATOM    896  CD2 LEU A 114     -17.207  10.204  19.874  1.00 53.26           C  
ATOM    897  N   PHE A 115     -14.929   6.318  16.841  1.00 57.26           N  
ATOM    898  CA  PHE A 115     -14.256   6.355  15.548  1.00 57.26           C  
ATOM    899  C   PHE A 115     -14.867   5.339  14.590  1.00 57.26           C  
ATOM    900  CB  PHE A 115     -12.757   6.088  15.712  1.00 57.26           C  
ATOM    901  O   PHE A 115     -14.690   5.440  13.374  1.00 57.26           O  
ATOM    902  CG  PHE A 115     -11.908   7.329  15.647  1.00 57.26           C  
ATOM    903  CD1 PHE A 115     -11.428   7.796  14.430  1.00 57.26           C  
ATOM    904  CD2 PHE A 115     -11.590   8.028  16.804  1.00 57.26           C  
ATOM    905  CE1 PHE A 115     -10.642   8.944  14.366  1.00 57.26           C  
ATOM    906  CE2 PHE A 115     -10.805   9.176  16.748  1.00 57.26           C  
ATOM    907  CZ  PHE A 115     -10.331   9.632  15.529  1.00 57.26           C  
ATOM    908  N   PHE A 116     -15.531   4.330  15.210  1.00 58.58           N  
ATOM    909  CA  PHE A 116     -16.328   3.426  14.389  1.00 58.58           C  
ATOM    910  C   PHE A 116     -17.143   4.204  13.362  1.00 58.58           C  
ATOM    911  CB  PHE A 116     -17.256   2.579  15.264  1.00 58.58           C  
ATOM    912  O   PHE A 116     -17.273   3.777  12.213  1.00 58.58           O  
ATOM    913  CG  PHE A 116     -16.580   1.392  15.895  1.00 58.58           C  
ATOM    914  CD1 PHE A 116     -16.294   0.258  15.146  1.00 58.58           C  
ATOM    915  CD2 PHE A 116     -16.230   1.411  17.239  1.00 58.58           C  
ATOM    916  CE1 PHE A 116     -15.668  -0.842  15.728  1.00 58.58           C  
ATOM    917  CE2 PHE A 116     -15.604   0.316  17.828  1.00 58.58           C  
ATOM    918  CZ  PHE A 116     -15.325  -0.810  17.070  1.00 58.58           C  
ATOM    919  N   ALA A 117     -17.585   5.474  13.681  1.00 59.51           N  
ATOM    920  CA  ALA A 117     -18.425   6.281  12.799  1.00 59.51           C  
ATOM    921  C   ALA A 117     -17.583   7.007  11.754  1.00 59.51           C  
ATOM    922  CB  ALA A 117     -19.240   7.283  13.612  1.00 59.51           C  
ATOM    923  O   ALA A 117     -18.051   7.269  10.644  1.00 59.51           O  
ATOM    924  N   LYS A 118     -16.199   7.036  12.051  1.00 65.53           N  
ATOM    925  CA  LYS A 118     -15.420   7.843  11.116  1.00 65.53           C  
ATOM    926  C   LYS A 118     -14.572   6.961  10.203  1.00 65.53           C  
ATOM    927  CB  LYS A 118     -14.526   8.827  11.871  1.00 65.53           C  
ATOM    928  O   LYS A 118     -13.836   7.465   9.352  1.00 65.53           O  
ATOM    929  CG  LYS A 118     -15.287   9.942  12.573  1.00 65.53           C  
ATOM    930  CD  LYS A 118     -14.341  10.974  13.172  1.00 65.53           C  
ATOM    931  CE  LYS A 118     -15.102  12.112  13.838  1.00 65.53           C  
ATOM    932  NZ  LYS A 118     -14.179  13.154  14.380  1.00 65.53           N  
ATOM    933  N   ASP A 119     -14.542   5.664  10.398  1.00 70.29           N  
ATOM    934  CA  ASP A 119     -13.657   4.748   9.684  1.00 70.29           C  
ATOM    935  C   ASP A 119     -13.830   4.884   8.173  1.00 70.29           C  
ATOM    936  CB  ASP A 119     -13.918   3.304  10.115  1.00 70.29           C  
ATOM    937  O   ASP A 119     -12.846   4.994   7.438  1.00 70.29           O  
ATOM    938  CG  ASP A 119     -13.287   2.961  11.453  1.00 70.29           C  
ATOM    939  OD1 ASP A 119     -12.517   3.784  11.993  1.00 70.29           O  
ATOM    940  OD2 ASP A 119     -13.560   1.856  11.971  1.00 70.29           O  
ATOM    941  N   PRO A 120     -15.084   4.946   7.816  1.00 77.88           N  
ATOM    942  CA  PRO A 120     -15.240   5.025   6.361  1.00 77.88           C  
ATOM    943  C   PRO A 120     -14.640   6.299   5.772  1.00 77.88           C  
ATOM    944  CB  PRO A 120     -16.758   4.995   6.168  1.00 77.88           C  
ATOM    945  O   PRO A 120     -14.093   6.274   4.666  1.00 77.88           O  
ATOM    946  CG  PRO A 120     -17.289   4.350   7.407  1.00 77.88           C  
ATOM    947  CD  PRO A 120     -16.357   4.660   8.543  1.00 77.88           C  
ATOM    948  N   GLU A 121     -14.731   7.419   6.472  1.00 86.27           N  
ATOM    949  CA  GLU A 121     -14.172   8.681   5.996  1.00 86.27           C  
ATOM    950  C   GLU A 121     -12.648   8.629   5.955  1.00 86.27           C  
ATOM    951  CB  GLU A 121     -14.635   9.842   6.881  1.00 86.27           C  
ATOM    952  O   GLU A 121     -12.028   9.154   5.028  1.00 86.27           O  
ATOM    953  CG  GLU A 121     -16.112  10.177   6.732  1.00 86.27           C  
ATOM    954  CD  GLU A 121     -16.562  11.315   7.634  1.00 86.27           C  
ATOM    955  OE1 GLU A 121     -17.776  11.623   7.663  1.00 86.27           O  
ATOM    956  OE2 GLU A 121     -15.695  11.905   8.317  1.00 86.27           O  
ATOM    957  N   ARG A 122     -12.108   7.916   6.874  1.00 88.35           N  
ATOM    958  CA  ARG A 122     -10.653   7.813   6.928  1.00 88.35           C  
ATOM    959  C   ARG A 122     -10.124   6.936   5.799  1.00 88.35           C  
ATOM    960  CB  ARG A 122     -10.203   7.256   8.280  1.00 88.35           C  
ATOM    961  O   ARG A 122      -9.078   7.229   5.215  1.00 88.35           O  
ATOM    962  CG  ARG A 122     -10.500   8.175   9.454  1.00 88.35           C  
ATOM    963  CD  ARG A 122      -9.593   9.397   9.458  1.00 88.35           C  
ATOM    964  NE  ARG A 122      -9.752  10.183  10.679  1.00 88.35           N  
ATOM    965  NH1 ARG A 122      -8.273  11.842  10.050  1.00 88.35           N  
ATOM    966  NH2 ARG A 122      -9.340  11.959  12.075  1.00 88.35           N  
ATOM    967  CZ  ARG A 122      -9.122  11.326  10.932  1.00 88.35           C  
ATOM    968  N   ILE A 123     -10.897   5.856   5.574  1.00 91.26           N  
ATOM    969  CA  ILE A 123     -10.514   4.995   4.460  1.00 91.26           C  
ATOM    970  C   ILE A 123     -10.523   5.799   3.162  1.00 91.26           C  
ATOM    971  CB  ILE A 123     -11.451   3.773   4.341  1.00 91.26           C  
ATOM    972  O   ILE A 123      -9.600   5.691   2.351  1.00 91.26           O  
ATOM    973  CG1 ILE A 123     -11.282   2.850   5.554  1.00 91.26           C  
ATOM    974  CG2 ILE A 123     -11.189   3.016   3.036  1.00 91.26           C  
ATOM    975  CD1 ILE A 123     -12.268   1.690   5.591  1.00 91.26           C  
ATOM    976  N   VAL A 124     -11.524   6.630   3.025  1.00 92.95           N  
ATOM    977  CA  VAL A 124     -11.668   7.452   1.828  1.00 92.95           C  
ATOM    978  C   VAL A 124     -10.485   8.412   1.715  1.00 92.95           C  
ATOM    979  CB  VAL A 124     -12.996   8.242   1.838  1.00 92.95           C  
ATOM    980  O   VAL A 124      -9.918   8.583   0.633  1.00 92.95           O  
ATOM    981  CG1 VAL A 124     -13.015   9.281   0.719  1.00 92.95           C  
ATOM    982  CG2 VAL A 124     -14.183   7.290   1.709  1.00 92.95           C  
ATOM    983  N   ASP A 125     -10.119   9.019   2.769  1.00 94.24           N  
ATOM    984  CA  ASP A 125      -8.994   9.949   2.777  1.00 94.24           C  
ATOM    985  C   ASP A 125      -7.693   9.240   2.406  1.00 94.24           C  
ATOM    986  CB  ASP A 125      -8.858  10.615   4.147  1.00 94.24           C  
ATOM    987  O   ASP A 125      -6.904   9.755   1.611  1.00 94.24           O  
ATOM    988  CG  ASP A 125      -9.949  11.635   4.422  1.00 94.24           C  
ATOM    989  OD1 ASP A 125     -10.654  12.044   3.474  1.00 94.24           O  
ATOM    990  OD2 ASP A 125     -10.104  12.035   5.596  1.00 94.24           O  
ATOM    991  N   MET A 126      -7.567   8.067   2.987  1.00 95.48           N  
ATOM    992  CA  MET A 126      -6.362   7.300   2.683  1.00 95.48           C  
ATOM    993  C   MET A 126      -6.350   6.863   1.222  1.00 95.48           C  
ATOM    994  CB  MET A 126      -6.259   6.076   3.596  1.00 95.48           C  
ATOM    995  O   MET A 126      -5.302   6.881   0.574  1.00 95.48           O  
ATOM    996  CG  MET A 126      -5.914   6.414   5.037  1.00 95.48           C  
ATOM    997  SD  MET A 126      -5.554   4.921   6.042  1.00 95.48           S  
ATOM    998  CE  MET A 126      -7.233   4.270   6.262  1.00 95.48           C  
ATOM    999  N   ARG A 127      -7.474   6.458   0.773  1.00 95.13           N  
ATOM   1000  CA  ARG A 127      -7.563   6.106  -0.640  1.00 95.13           C  
ATOM   1001  C   ARG A 127      -7.173   7.286  -1.524  1.00 95.13           C  
ATOM   1002  CB  ARG A 127      -8.977   5.636  -0.989  1.00 95.13           C  
ATOM   1003  O   ARG A 127      -6.479   7.113  -2.528  1.00 95.13           O  
ATOM   1004  CG  ARG A 127      -9.155   5.246  -2.447  1.00 95.13           C  
ATOM   1005  CD  ARG A 127     -10.586   4.824  -2.748  1.00 95.13           C  
ATOM   1006  NE  ARG A 127     -10.935   3.578  -2.072  1.00 95.13           N  
ATOM   1007  NH1 ARG A 127      -9.936   2.206  -3.639  1.00 95.13           N  
ATOM   1008  NH2 ARG A 127     -10.986   1.297  -1.815  1.00 95.13           N  
ATOM   1009  CZ  ARG A 127     -10.618   2.363  -2.510  1.00 95.13           C  
ATOM   1010  N   LYS A 128      -7.633   8.395  -1.205  1.00 95.93           N  
ATOM   1011  CA  LYS A 128      -7.313   9.598  -1.967  1.00 95.93           C  
ATOM   1012  C   LYS A 128      -5.808   9.855  -1.981  1.00 95.93           C  
ATOM   1013  CB  LYS A 128      -8.046  10.810  -1.390  1.00 95.93           C  
ATOM   1014  O   LYS A 128      -5.236  10.165  -3.028  1.00 95.93           O  
ATOM   1015  CG  LYS A 128      -7.891  12.078  -2.216  1.00 95.93           C  
ATOM   1016  CD  LYS A 128      -8.683  13.235  -1.620  1.00 95.93           C  
ATOM   1017  CE  LYS A 128      -8.486  14.518  -2.415  1.00 95.93           C  
ATOM   1018  NZ  LYS A 128      -9.250  15.658  -1.827  1.00 95.93           N  
ATOM   1019  N   VAL A 129      -5.211   9.785  -0.845  1.00 96.04           N  
ATOM   1020  CA  VAL A 129      -3.767   9.967  -0.740  1.00 96.04           C  
ATOM   1021  C   VAL A 129      -3.054   8.980  -1.661  1.00 96.04           C  
ATOM   1022  CB  VAL A 129      -3.277   9.788   0.714  1.00 96.04           C  
ATOM   1023  O   VAL A 129      -2.166   9.365  -2.426  1.00 96.04           O  
ATOM   1024  CG1 VAL A 129      -1.752   9.719   0.766  1.00 96.04           C  
ATOM   1025  CG2 VAL A 129      -3.794  10.924   1.595  1.00 96.04           C  
ATOM   1026  N   PHE A 130      -3.449   7.794  -1.578  1.00 96.29           N  
ATOM   1027  CA  PHE A 130      -2.824   6.753  -2.385  1.00 96.29           C  
ATOM   1028  C   PHE A 130      -3.059   7.005  -3.869  1.00 96.29           C  
ATOM   1029  CB  PHE A 130      -3.362   5.373  -1.994  1.00 96.29           C  
ATOM   1030  O   PHE A 130      -2.122   6.954  -4.669  1.00 96.29           O  
ATOM   1031  CG  PHE A 130      -2.766   4.242  -2.789  1.00 96.29           C  
ATOM   1032  CD1 PHE A 130      -3.535   3.539  -3.708  1.00 96.29           C  
ATOM   1033  CD2 PHE A 130      -1.436   3.882  -2.615  1.00 96.29           C  
ATOM   1034  CE1 PHE A 130      -2.986   2.492  -4.445  1.00 96.29           C  
ATOM   1035  CE2 PHE A 130      -0.881   2.836  -3.347  1.00 96.29           C  
ATOM   1036  CZ  PHE A 130      -1.657   2.142  -4.261  1.00 96.29           C  
ATOM   1037  N   ASP A 131      -4.224   7.282  -4.262  1.00 95.05           N  
ATOM   1038  CA  ASP A 131      -4.566   7.501  -5.664  1.00 95.05           C  
ATOM   1039  C   ASP A 131      -3.813   8.703  -6.231  1.00 95.05           C  
ATOM   1040  CB  ASP A 131      -6.074   7.702  -5.824  1.00 95.05           C  
ATOM   1041  O   ASP A 131      -3.397   8.691  -7.391  1.00 95.05           O  
ATOM   1042  CG  ASP A 131      -6.861   6.410  -5.691  1.00 95.05           C  
ATOM   1043  OD1 ASP A 131      -6.252   5.319  -5.723  1.00 95.05           O  
ATOM   1044  OD2 ASP A 131      -8.102   6.484  -5.557  1.00 95.05           O  
ATOM   1045  N   ASP A 132      -3.731   9.720  -5.470  1.00 94.46           N  
ATOM   1046  CA  ASP A 132      -2.960  10.882  -5.901  1.00 94.46           C  
ATOM   1047  C   ASP A 132      -1.507  10.505  -6.179  1.00 94.46           C  
ATOM   1048  CB  ASP A 132      -3.024  11.989  -4.847  1.00 94.46           C  
ATOM   1049  O   ASP A 132      -0.930  10.933  -7.180  1.00 94.46           O  
ATOM   1050  CG  ASP A 132      -4.378  12.675  -4.788  1.00 94.46           C  
ATOM   1051  OD1 ASP A 132      -5.201  12.479  -5.708  1.00 94.46           O  
ATOM   1052  OD2 ASP A 132      -4.623  13.419  -3.814  1.00 94.46           O  
ATOM   1053  N   ALA A 133      -0.996   9.706  -5.349  1.00 93.94           N  
ATOM   1054  CA  ALA A 133       0.388   9.275  -5.528  1.00 93.94           C  
ATOM   1055  C   ALA A 133       0.541   8.430  -6.790  1.00 93.94           C  
ATOM   1056  CB  ALA A 133       0.865   8.493  -4.307  1.00 93.94           C  
ATOM   1057  O   ALA A 133       1.495   8.605  -7.550  1.00 93.94           O  
ATOM   1058  N   ILE A 134      -0.377   7.546  -6.982  1.00 92.00           N  
ATOM   1059  CA  ILE A 134      -0.364   6.712  -8.179  1.00 92.00           C  
ATOM   1060  C   ILE A 134      -0.496   7.591  -9.421  1.00 92.00           C  
ATOM   1061  CB  ILE A 134      -1.494   5.658  -8.146  1.00 92.00           C  
ATOM   1062  O   ILE A 134       0.201   7.378 -10.417  1.00 92.00           O  
ATOM   1063  CG1 ILE A 134      -1.179   4.570  -7.113  1.00 92.00           C  
ATOM   1064  CG2 ILE A 134      -1.706   5.050  -9.535  1.00 92.00           C  
ATOM   1065  CD1 ILE A 134       0.034   3.718  -7.462  1.00 92.00           C  
ATOM   1066  N   GLY A 135      -1.377   8.499  -9.360  1.00 90.74           N  
ATOM   1067  CA  GLY A 135      -1.546   9.440 -10.456  1.00 90.74           C  
ATOM   1068  C   GLY A 135      -0.272  10.188 -10.802  1.00 90.74           C  
ATOM   1069  O   GLY A 135       0.071  10.330 -11.978  1.00 90.74           O  
ATOM   1070  N   LEU A 136       0.373  10.640  -9.828  1.00 88.07           N  
ATOM   1071  CA  LEU A 136       1.625  11.358 -10.042  1.00 88.07           C  
ATOM   1072  C   LEU A 136       2.687  10.435 -10.631  1.00 88.07           C  
ATOM   1073  CB  LEU A 136       2.128  11.962  -8.728  1.00 88.07           C  
ATOM   1074  O   LEU A 136       3.469  10.850 -11.490  1.00 88.07           O  
ATOM   1075  CG  LEU A 136       1.388  13.202  -8.224  1.00 88.07           C  
ATOM   1076  CD1 LEU A 136       1.858  13.565  -6.820  1.00 88.07           C  
ATOM   1077  CD2 LEU A 136       1.590  14.372  -9.181  1.00 88.07           C  
ATOM   1078  N   PHE A 137       2.680   9.250 -10.157  1.00 87.55           N  
ATOM   1079  CA  PHE A 137       3.604   8.276 -10.726  1.00 87.55           C  
ATOM   1080  C   PHE A 137       3.333   8.076 -12.213  1.00 87.55           C  
ATOM   1081  CB  PHE A 137       3.497   6.937  -9.989  1.00 87.55           C  
ATOM   1082  O   PHE A 137       4.258   8.108 -13.027  1.00 87.55           O  
ATOM   1083  CG  PHE A 137       4.427   5.878 -10.516  1.00 87.55           C  
ATOM   1084  CD1 PHE A 137       4.033   5.040 -11.553  1.00 87.55           C  
ATOM   1085  CD2 PHE A 137       5.696   5.719  -9.974  1.00 87.55           C  
ATOM   1086  CE1 PHE A 137       4.892   4.059 -12.042  1.00 87.55           C  
ATOM   1087  CE2 PHE A 137       6.559   4.741 -10.458  1.00 87.55           C  
ATOM   1088  CZ  PHE A 137       6.155   3.911 -11.492  1.00 87.55           C  
ATOM   1089  N   ASN A 138       2.114   7.872 -12.546  1.00 85.63           N  
ATOM   1090  CA  ASN A 138       1.728   7.629 -13.932  1.00 85.63           C  
ATOM   1091  C   ASN A 138       2.055   8.825 -14.823  1.00 85.63           C  
ATOM   1092  CB  ASN A 138       0.239   7.290 -14.023  1.00 85.63           C  
ATOM   1093  O   ASN A 138       2.534   8.656 -15.945  1.00 85.63           O  
ATOM   1094  CG  ASN A 138      -0.073   5.891 -13.531  1.00 85.63           C  
ATOM   1095  ND2 ASN A 138      -1.313   5.672 -13.110  1.00 85.63           N  
ATOM   1096  OD1 ASN A 138       0.794   5.013 -13.528  1.00 85.63           O  
ATOM   1097  N   LEU A 139       1.751   9.934 -14.295  1.00 83.23           N  
ATOM   1098  CA  LEU A 139       2.032  11.154 -15.044  1.00 83.23           C  
ATOM   1099  C   LEU A 139       3.531  11.317 -15.274  1.00 83.23           C  
ATOM   1100  CB  LEU A 139       1.481  12.376 -14.306  1.00 83.23           C  
ATOM   1101  O   LEU A 139       3.958  11.695 -16.367  1.00 83.23           O  
ATOM   1102  CG  LEU A 139      -0.028  12.603 -14.403  1.00 83.23           C  
ATOM   1103  CD1 LEU A 139      -0.464  13.693 -13.429  1.00 83.23           C  
ATOM   1104  CD2 LEU A 139      -0.425  12.965 -15.830  1.00 83.23           C  
ATOM   1105  N   GLY A 140       4.292  11.102 -14.292  1.00 77.13           N  
ATOM   1106  CA  GLY A 140       5.739  11.193 -14.413  1.00 77.13           C  
ATOM   1107  C   GLY A 140       6.319  10.192 -15.395  1.00 77.13           C  
ATOM   1108  O   GLY A 140       7.240  10.516 -16.147  1.00 77.13           O  
ATOM   1109  N   SER A 141       5.781   9.047 -15.438  1.00 73.52           N  
ATOM   1110  CA  SER A 141       6.247   7.998 -16.338  1.00 73.52           C  
ATOM   1111  C   SER A 141       5.897   8.316 -17.787  1.00 73.52           C  
ATOM   1112  CB  SER A 141       5.647   6.647 -15.944  1.00 73.52           C  
ATOM   1113  O   SER A 141       6.675   8.026 -18.698  1.00 73.52           O  
ATOM   1114  OG  SER A 141       6.095   6.253 -14.658  1.00 73.52           O  
ATOM   1115  N   MET A 142       4.729   8.867 -18.038  1.00 74.41           N  
ATOM   1116  CA  MET A 142       4.280   9.246 -19.375  1.00 74.41           C  
ATOM   1117  C   MET A 142       5.144  10.366 -19.942  1.00 74.41           C  
ATOM   1118  CB  MET A 142       2.813   9.681 -19.346  1.00 74.41           C  
ATOM   1119  O   MET A 142       5.470  10.364 -21.131  1.00 74.41           O  
ATOM   1120  CG  MET A 142       1.836   8.529 -19.177  1.00 74.41           C  
ATOM   1121  SD  MET A 142       0.086   9.075 -19.258  1.00 74.41           S  
ATOM   1122  CE  MET A 142      -0.756   7.477 -19.079  1.00 74.41           C  
ATOM   1123  N   ILE A 143       5.428  11.364 -19.182  1.00 67.25           N  
ATOM   1124  CA  ILE A 143       6.205  12.512 -19.636  1.00 67.25           C  
ATOM   1125  C   ILE A 143       7.618  12.066 -20.004  1.00 67.25           C  
ATOM   1126  CB  ILE A 143       6.256  13.621 -18.562  1.00 67.25           C  
ATOM   1127  O   ILE A 143       8.177  12.516 -21.007  1.00 67.25           O  
ATOM   1128  CG1 ILE A 143       4.862  14.224 -18.351  1.00 67.25           C  
ATOM   1129  CG2 ILE A 143       7.267  14.703 -18.950  1.00 67.25           C  
ATOM   1130  CD1 ILE A 143       4.774  15.182 -17.171  1.00 67.25           C  
ATOM   1131  N   THR A 144       8.121  11.113 -19.413  1.00 60.72           N  
ATOM   1132  CA  THR A 144       9.490  10.674 -19.658  1.00 60.72           C  
ATOM   1133  C   THR A 144       9.565   9.808 -20.912  1.00 60.72           C  
ATOM   1134  CB  THR A 144      10.049   9.890 -18.455  1.00 60.72           C  
ATOM   1135  O   THR A 144      10.555   9.852 -21.645  1.00 60.72           O  
ATOM   1136  CG2 THR A 144      10.182  10.787 -17.229  1.00 60.72           C  
ATOM   1137  OG1 THR A 144       9.164   8.806 -18.147  1.00 60.72           O  
ATOM   1138  N   THR A 145       8.525   9.040 -21.144  1.00 58.94           N  
ATOM   1139  CA  THR A 145       8.511   8.229 -22.357  1.00 58.94           C  
ATOM   1140  C   THR A 145       8.384   9.110 -23.596  1.00 58.94           C  
ATOM   1141  CB  THR A 145       7.360   7.206 -22.331  1.00 58.94           C  
ATOM   1142  O   THR A 145       8.953   8.801 -24.645  1.00 58.94           O  
ATOM   1143  CG2 THR A 145       7.607   6.127 -21.282  1.00 58.94           C  
ATOM   1144  OG1 THR A 145       6.134   7.882 -22.027  1.00 58.94           O  
ATOM   1145  N   SER A 146       7.696  10.270 -23.528  1.00 58.52           N  
ATOM   1146  CA  SER A 146       7.543  11.181 -24.658  1.00 58.52           C  
ATOM   1147  C   SER A 146       8.849  11.907 -24.963  1.00 58.52           C  
ATOM   1148  CB  SER A 146       6.436  12.199 -24.381  1.00 58.52           C  
ATOM   1149  O   SER A 146       9.153  12.188 -26.124  1.00 58.52           O  
ATOM   1150  OG  SER A 146       5.193  11.548 -24.185  1.00 58.52           O  
ATOM   1151  N   LEU A 147       9.653  12.086 -23.978  1.00 57.94           N  
ATOM   1152  CA  LEU A 147      10.909  12.790 -24.212  1.00 57.94           C  
ATOM   1153  C   LEU A 147      11.963  11.846 -24.780  1.00 57.94           C  
ATOM   1154  CB  LEU A 147      11.420  13.422 -22.914  1.00 57.94           C  
ATOM   1155  O   LEU A 147      12.823  12.265 -25.558  1.00 57.94           O  
ATOM   1156  CG  LEU A 147      10.704  14.691 -22.450  1.00 57.94           C  
ATOM   1157  CD1 LEU A 147      11.037  14.985 -20.991  1.00 57.94           C  
ATOM   1158  CD2 LEU A 147      11.080  15.872 -23.338  1.00 57.94           C  
ATOM   1159  N   ASP A 148      11.884  10.588 -24.620  1.00 56.02           N  
ATOM   1160  CA  ASP A 148      12.841   9.623 -25.154  1.00 56.02           C  
ATOM   1161  C   ASP A 148      12.581   9.353 -26.634  1.00 56.02           C  
ATOM   1162  CB  ASP A 148      12.783   8.315 -24.362  1.00 56.02           C  
ATOM   1163  O   ASP A 148      13.514   9.091 -27.396  1.00 56.02           O  
ATOM   1164  CG  ASP A 148      13.593   8.362 -23.079  1.00 56.02           C  
ATOM   1165  OD1 ASP A 148      14.418   9.286 -22.911  1.00 56.02           O  
ATOM   1166  OD2 ASP A 148      13.407   7.465 -22.228  1.00 56.02           O  
ATOM   1167  N   VAL A 149      11.363   9.612 -27.153  1.00 63.27           N  
ATOM   1168  CA  VAL A 149      11.060   9.381 -28.562  1.00 63.27           C  
ATOM   1169  C   VAL A 149      11.330  10.653 -29.364  1.00 63.27           C  
ATOM   1170  CB  VAL A 149       9.596   8.927 -28.760  1.00 63.27           C  
ATOM   1171  O   VAL A 149      11.591  10.591 -30.567  1.00 63.27           O  
ATOM   1172  CG1 VAL A 149       9.307   8.669 -30.238  1.00 63.27           C  
ATOM   1173  CG2 VAL A 149       9.309   7.677 -27.930  1.00 63.27           C  
ATOM   1174  N   ALA A 150      11.733  11.739 -28.790  1.00 50.78           N  
ATOM   1175  CA  ALA A 150      12.094  12.893 -29.609  1.00 50.78           C  
ATOM   1176  C   ALA A 150      13.600  12.950 -29.845  1.00 50.78           C  
ATOM   1177  CB  ALA A 150      11.613  14.184 -28.950  1.00 50.78           C  
ATOM   1178  O   ALA A 150      14.051  13.301 -30.938  1.00 50.78           O  
TER    1179      ALA A 150
ENDMDL
END
