# Supplementary material for: Exploring a diverse world of effector domains and amyloid signaling motifs in fungal NLR proteins
Source: PLoS Comput Biol. 2022 Dec 21;18(12):e1010787. doi: 10.1371/journal.pcbi.1010787 (PMC9815663; doi:10.1371/journal.pcbi.1010787)
Supplement: S3 Data — Full AlphaFold2/ColabFold outputs. (GZ) [file pcbi.1010787.s010.tar.gz › KIM77258_1_150/rank_1_model_3_ptm_seed_0_unrelaxed.pdb]

MODEL     1
ATOM      1  N   MET A   1      -0.335 -23.911 -16.187  1.00 30.23           N  
ATOM      2  CA  MET A   1       0.071 -23.380 -14.888  1.00 30.23           C  
ATOM      3  C   MET A   1      -1.141 -23.142 -13.995  1.00 30.23           C  
ATOM      4  CB  MET A   1       0.858 -22.080 -15.060  1.00 30.23           C  
ATOM      5  O   MET A   1      -2.082 -22.450 -14.389  1.00 30.23           O  
ATOM      6  CG  MET A   1       2.047 -21.954 -14.122  1.00 30.23           C  
ATOM      7  SD  MET A   1       2.973 -20.389 -14.366  1.00 30.23           S  
ATOM      8  CE  MET A   1       4.335 -20.636 -13.193  1.00 30.23           C  
ATOM      9  N   ARG A   2      -1.659 -24.181 -13.311  1.00 29.39           N  
ATOM     10  CA  ARG A   2      -2.654 -24.445 -12.277  1.00 29.39           C  
ATOM     11  C   ARG A   2      -2.664 -23.335 -11.231  1.00 29.39           C  
ATOM     12  CB  ARG A   2      -2.389 -25.795 -11.607  1.00 29.39           C  
ATOM     13  O   ARG A   2      -1.637 -23.048 -10.613  1.00 29.39           O  
ATOM     14  CG  ARG A   2      -3.138 -26.955 -12.241  1.00 29.39           C  
ATOM     15  CD  ARG A   2      -3.016 -28.226 -11.412  1.00 29.39           C  
ATOM     16  NE  ARG A   2      -3.210 -29.422 -12.226  1.00 29.39           N  
ATOM     17  NH1 ARG A   2      -2.909 -30.909 -10.484  1.00 29.39           N  
ATOM     18  NH2 ARG A   2      -3.345 -31.685 -12.597  1.00 29.39           N  
ATOM     19  CZ  ARG A   2      -3.154 -30.669 -11.767  1.00 29.39           C  
ATOM     20  N   VAL A   3      -3.191 -22.151 -11.502  1.00 31.58           N  
ATOM     21  CA  VAL A   3      -3.413 -21.113 -10.500  1.00 31.58           C  
ATOM     22  C   VAL A   3      -4.267 -21.668  -9.363  1.00 31.58           C  
ATOM     23  CB  VAL A   3      -4.087 -19.866 -11.114  1.00 31.58           C  
ATOM     24  O   VAL A   3      -5.333 -22.242  -9.601  1.00 31.58           O  
ATOM     25  CG1 VAL A   3      -3.981 -18.673 -10.166  1.00 31.58           C  
ATOM     26  CG2 VAL A   3      -3.463 -19.534 -12.468  1.00 31.58           C  
ATOM     27  N   LYS A   4      -3.687 -22.544  -8.442  1.00 33.37           N  
ATOM     28  CA  LYS A   4      -4.197 -22.989  -7.148  1.00 33.37           C  
ATOM     29  C   LYS A   4      -5.132 -21.948  -6.538  1.00 33.37           C  
ATOM     30  CB  LYS A   4      -3.043 -23.283  -6.188  1.00 33.37           C  
ATOM     31  O   LYS A   4      -4.816 -20.757  -6.521  1.00 33.37           O  
ATOM     32  CG  LYS A   4      -2.565 -24.728  -6.219  1.00 33.37           C  
ATOM     33  CD  LYS A   4      -1.410 -24.955  -5.253  1.00 33.37           C  
ATOM     34  CE  LYS A   4      -0.905 -26.390  -5.312  1.00 33.37           C  
ATOM     35  NZ  LYS A   4       0.223 -26.620  -4.360  1.00 33.37           N  
ATOM     36  N   PRO A   5      -6.418 -22.305  -6.387  1.00 38.86           N  
ATOM     37  CA  PRO A   5      -7.540 -21.572  -5.795  1.00 38.86           C  
ATOM     38  C   PRO A   5      -7.389 -21.380  -4.288  1.00 38.86           C  
ATOM     39  CB  PRO A   5      -8.747 -22.458  -6.114  1.00 38.86           C  
ATOM     40  O   PRO A   5      -7.241 -22.357  -3.548  1.00 38.86           O  
ATOM     41  CG  PRO A   5      -8.172 -23.820  -6.340  1.00 38.86           C  
ATOM     42  CD  PRO A   5      -6.685 -23.748  -6.147  1.00 38.86           C  
ATOM     43  N   ILE A   6      -6.672 -20.239  -3.824  1.00 37.62           N  
ATOM     44  CA  ILE A   6      -6.861 -19.978  -2.402  1.00 37.62           C  
ATOM     45  C   ILE A   6      -7.358 -18.548  -2.202  1.00 37.62           C  
ATOM     46  CB  ILE A   6      -5.557 -20.208  -1.606  1.00 37.62           C  
ATOM     47  O   ILE A   6      -6.601 -17.590  -2.378  1.00 37.62           O  
ATOM     48  CG1 ILE A   6      -5.231 -21.704  -1.536  1.00 37.62           C  
ATOM     49  CG2 ILE A   6      -5.666 -19.605  -0.203  1.00 37.62           C  
ATOM     50  CD1 ILE A   6      -3.825 -22.009  -1.037  1.00 37.62           C  
ATOM     51  N   LEU A   7      -8.386 -18.100  -2.719  1.00 39.57           N  
ATOM     52  CA  LEU A   7      -8.840 -16.720  -2.589  1.00 39.57           C  
ATOM     53  C   LEU A   7      -9.715 -16.550  -1.351  1.00 39.57           C  
ATOM     54  CB  LEU A   7      -9.614 -16.290  -3.838  1.00 39.57           C  
ATOM     55  O   LEU A   7      -9.684 -15.502  -0.703  1.00 39.57           O  
ATOM     56  CG  LEU A   7      -8.773 -15.856  -5.040  1.00 39.57           C  
ATOM     57  CD1 LEU A   7      -9.608 -15.905  -6.316  1.00 39.57           C  
ATOM     58  CD2 LEU A   7      -8.206 -14.458  -4.820  1.00 39.57           C  
ATOM     59  N   ARG A   8     -10.077 -17.590  -0.474  1.00 44.59           N  
ATOM     60  CA  ARG A   8     -10.756 -17.164   0.745  1.00 44.59           C  
ATOM     61  C   ARG A   8      -9.888 -17.416   1.973  1.00 44.59           C  
ATOM     62  CB  ARG A   8     -12.097 -17.886   0.894  1.00 44.59           C  
ATOM     63  O   ARG A   8      -9.924 -16.645   2.934  1.00 44.59           O  
ATOM     64  CG  ARG A   8     -13.265 -17.155   0.252  1.00 44.59           C  
ATOM     65  CD  ARG A   8     -14.574 -17.909   0.441  1.00 44.59           C  
ATOM     66  NE  ARG A   8     -15.167 -17.640   1.748  1.00 44.59           N  
ATOM     67  NH1 ARG A   8     -17.079 -18.879   1.366  1.00 44.59           N  
ATOM     68  NH2 ARG A   8     -16.787 -17.801   3.368  1.00 44.59           N  
ATOM     69  CZ  ARG A   8     -16.343 -18.107   2.158  1.00 44.59           C  
ATOM     70  N   GLU A   9      -8.794 -18.301   1.793  1.00 51.96           N  
ATOM     71  CA  GLU A   9      -7.562 -18.509   2.548  1.00 51.96           C  
ATOM     72  C   GLU A   9      -6.437 -17.620   2.024  1.00 51.96           C  
ATOM     73  CB  GLU A   9      -7.139 -19.979   2.492  1.00 51.96           C  
ATOM     74  O   GLU A   9      -5.359 -17.559   2.619  1.00 51.96           O  
ATOM     75  CG  GLU A   9      -7.800 -20.849   3.551  1.00 51.96           C  
ATOM     76  CD  GLU A   9      -7.394 -22.312   3.464  1.00 51.96           C  
ATOM     77  OE1 GLU A   9      -7.900 -23.130   4.266  1.00 51.96           O  
ATOM     78  OE2 GLU A   9      -6.564 -22.642   2.589  1.00 51.96           O  
ATOM     79  N   GLY A  10      -6.711 -16.773   1.038  1.00 58.79           N  
ATOM     80  CA  GLY A  10      -5.811 -15.959   0.237  1.00 58.79           C  
ATOM     81  C   GLY A  10      -5.193 -14.812   1.014  1.00 58.79           C  
ATOM     82  O   GLY A  10      -3.982 -14.592   0.947  1.00 58.79           O  
ATOM     83  N   GLY A  11      -6.075 -14.277   2.089  1.00 73.82           N  
ATOM     84  CA  GLY A  11      -5.478 -13.163   2.808  1.00 73.82           C  
ATOM     85  C   GLY A  11      -4.330 -13.580   3.708  1.00 73.82           C  
ATOM     86  O   GLY A  11      -3.294 -12.914   3.750  1.00 73.82           O  
ATOM     87  N   GLU A  12      -4.539 -14.713   4.420  1.00 87.00           N  
ATOM     88  CA  GLU A  12      -3.488 -15.210   5.302  1.00 87.00           C  
ATOM     89  C   GLU A  12      -2.260 -15.646   4.507  1.00 87.00           C  
ATOM     90  CB  GLU A  12      -4.004 -16.374   6.152  1.00 87.00           C  
ATOM     91  O   GLU A  12      -1.126 -15.402   4.924  1.00 87.00           O  
ATOM     92  CG  GLU A  12      -4.993 -15.956   7.231  1.00 87.00           C  
ATOM     93  CD  GLU A  12      -5.541 -17.128   8.029  1.00 87.00           C  
ATOM     94  OE1 GLU A  12      -6.428 -16.916   8.887  1.00 87.00           O  
ATOM     95  OE2 GLU A  12      -5.080 -18.267   7.794  1.00 87.00           O  
ATOM     96  N   ALA A  13      -2.497 -16.289   3.438  1.00 89.38           N  
ATOM     97  CA  ALA A  13      -1.391 -16.710   2.582  1.00 89.38           C  
ATOM     98  C   ALA A  13      -0.626 -15.504   2.043  1.00 89.38           C  
ATOM     99  CB  ALA A  13      -1.907 -17.568   1.430  1.00 89.38           C  
ATOM    100  O   ALA A  13       0.606 -15.509   2.006  1.00 89.38           O  
ATOM    101  N   ALA A  14      -1.415 -14.556   1.604  1.00 92.47           N  
ATOM    102  CA  ALA A  14      -0.778 -13.341   1.101  1.00 92.47           C  
ATOM    103  C   ALA A  14       0.078 -12.684   2.180  1.00 92.47           C  
ATOM    104  CB  ALA A  14      -1.831 -12.360   0.591  1.00 92.47           C  
ATOM    105  O   ALA A  14       1.217 -12.288   1.921  1.00 92.47           O  
ATOM    106  N   LEU A  15      -0.483 -12.541   3.291  1.00 92.89           N  
ATOM    107  CA  LEU A  15       0.252 -11.962   4.410  1.00 92.89           C  
ATOM    108  C   LEU A  15       1.493 -12.788   4.731  1.00 92.89           C  
ATOM    109  CB  LEU A  15      -0.645 -11.865   5.648  1.00 92.89           C  
ATOM    110  O   LEU A  15       2.569 -12.234   4.965  1.00 92.89           O  
ATOM    111  CG  LEU A  15      -0.075 -11.092   6.838  1.00 92.89           C  
ATOM    112  CD1 LEU A  15       0.198  -9.643   6.449  1.00 92.89           C  
ATOM    113  CD2 LEU A  15      -1.028 -11.161   8.026  1.00 92.89           C  
ATOM    114  N   ALA A  16       1.395 -14.061   4.755  1.00 93.92           N  
ATOM    115  CA  ALA A  16       2.522 -14.956   5.006  1.00 93.92           C  
ATOM    116  C   ALA A  16       3.618 -14.763   3.961  1.00 93.92           C  
ATOM    117  CB  ALA A  16       2.055 -16.409   5.020  1.00 93.92           C  
ATOM    118  O   ALA A  16       4.804 -14.726   4.296  1.00 93.92           O  
ATOM    119  N   LEU A  17       3.215 -14.673   2.757  1.00 93.07           N  
ATOM    120  CA  LEU A  17       4.168 -14.468   1.672  1.00 93.07           C  
ATOM    121  C   LEU A  17       4.927 -13.158   1.854  1.00 93.07           C  
ATOM    122  CB  LEU A  17       3.450 -14.471   0.320  1.00 93.07           C  
ATOM    123  O   LEU A  17       6.147 -13.112   1.677  1.00 93.07           O  
ATOM    124  CG  LEU A  17       4.327 -14.262  -0.915  1.00 93.07           C  
ATOM    125  CD1 LEU A  17       5.395 -15.348  -0.996  1.00 93.07           C  
ATOM    126  CD2 LEU A  17       3.476 -14.246  -2.180  1.00 93.07           C  
ATOM    127  N   LEU A  18       4.198 -12.162   2.191  1.00 94.11           N  
ATOM    128  CA  LEU A  18       4.842 -10.872   2.410  1.00 94.11           C  
ATOM    129  C   LEU A  18       5.846 -10.954   3.556  1.00 94.11           C  
ATOM    130  CB  LEU A  18       3.797  -9.794   2.709  1.00 94.11           C  
ATOM    131  O   LEU A  18       6.947 -10.406   3.462  1.00 94.11           O  
ATOM    132  CG  LEU A  18       2.902  -9.376   1.541  1.00 94.11           C  
ATOM    133  CD1 LEU A  18       1.854  -8.371   2.009  1.00 94.11           C  
ATOM    134  CD2 LEU A  18       3.739  -8.794   0.407  1.00 94.11           C  
ATOM    135  N   ARG A  19       5.505 -11.610   4.593  1.00 95.14           N  
ATOM    136  CA  ARG A  19       6.396 -11.771   5.737  1.00 95.14           C  
ATOM    137  C   ARG A  19       7.647 -12.554   5.351  1.00 95.14           C  
ATOM    138  CB  ARG A  19       5.672 -12.474   6.888  1.00 95.14           C  
ATOM    139  O   ARG A  19       8.756 -12.204   5.761  1.00 95.14           O  
ATOM    140  CG  ARG A  19       4.661 -11.596   7.607  1.00 95.14           C  
ATOM    141  CD  ARG A  19       3.953 -12.350   8.724  1.00 95.14           C  
ATOM    142  NE  ARG A  19       3.038 -11.484   9.463  1.00 95.14           N  
ATOM    143  NH1 ARG A  19       1.546 -13.167   9.992  1.00 95.14           N  
ATOM    144  NH2 ARG A  19       1.156 -11.020  10.694  1.00 95.14           N  
ATOM    145  CZ  ARG A  19       1.915 -11.892  10.048  1.00 95.14           C  
ATOM    146  N   LEU A  20       7.400 -13.574   4.651  1.00 92.56           N  
ATOM    147  CA  LEU A  20       8.522 -14.385   4.191  1.00 92.56           C  
ATOM    148  C   LEU A  20       9.453 -13.570   3.300  1.00 92.56           C  
ATOM    149  CB  LEU A  20       8.019 -15.616   3.433  1.00 92.56           C  
ATOM    150  O   LEU A  20      10.676 -13.656   3.430  1.00 92.56           O  
ATOM    151  CG  LEU A  20       9.085 -16.612   2.973  1.00 92.56           C  
ATOM    152  CD1 LEU A  20       9.739 -17.282   4.176  1.00 92.56           C  
ATOM    153  CD2 LEU A  20       8.477 -17.653   2.039  1.00 92.56           C  
ATOM    154  N   THR A  21       8.817 -12.877   2.417  1.00 91.52           N  
ATOM    155  CA  THR A  21       9.595 -12.032   1.518  1.00 91.52           C  
ATOM    156  C   THR A  21      10.386 -10.990   2.304  1.00 91.52           C  
ATOM    157  CB  THR A  21       8.689 -11.326   0.492  1.00 91.52           C  
ATOM    158  O   THR A  21      11.566 -10.763   2.030  1.00 91.52           O  
ATOM    159  CG2 THR A  21       9.505 -10.445  -0.448  1.00 91.52           C  
ATOM    160  OG1 THR A  21       7.992 -12.312  -0.280  1.00 91.52           O  
ATOM    161  N   TYR A  22       9.765 -10.372   3.214  1.00 92.62           N  
ATOM    162  CA  TYR A  22      10.429  -9.374   4.044  1.00 92.62           C  
ATOM    163  C   TYR A  22      11.601  -9.986   4.801  1.00 92.62           C  
ATOM    164  CB  TYR A  22       9.437  -8.752   5.033  1.00 92.62           C  
ATOM    165  O   TYR A  22      12.674  -9.384   4.888  1.00 92.62           O  
ATOM    166  CG  TYR A  22      10.057  -7.723   5.947  1.00 92.62           C  
ATOM    167  CD1 TYR A  22      10.210  -7.974   7.308  1.00 92.62           C  
ATOM    168  CD2 TYR A  22      10.489  -6.497   5.451  1.00 92.62           C  
ATOM    169  CE1 TYR A  22      10.778  -7.028   8.155  1.00 92.62           C  
ATOM    170  CE2 TYR A  22      11.059  -5.544   6.289  1.00 92.62           C  
ATOM    171  OH  TYR A  22      11.763  -4.878   8.470  1.00 92.62           O  
ATOM    172  CZ  TYR A  22      11.200  -5.818   7.637  1.00 92.62           C  
ATOM    173  N   ALA A  23      11.437 -11.196   5.256  1.00 90.37           N  
ATOM    174  CA  ALA A  23      12.453 -11.875   6.056  1.00 90.37           C  
ATOM    175  C   ALA A  23      13.590 -12.389   5.177  1.00 90.37           C  
ATOM    176  CB  ALA A  23      11.831 -13.026   6.842  1.00 90.37           C  
ATOM    177  O   ALA A  23      14.745 -12.433   5.608  1.00 90.37           O  
ATOM    178  N   ALA A  24      13.332 -12.707   3.894  1.00 85.79           N  
ATOM    179  CA  ALA A  24      14.262 -13.466   3.063  1.00 85.79           C  
ATOM    180  C   ALA A  24      14.935 -12.566   2.030  1.00 85.79           C  
ATOM    181  CB  ALA A  24      13.538 -14.617   2.369  1.00 85.79           C  
ATOM    182  O   ALA A  24      15.946 -12.944   1.433  1.00 85.79           O  
ATOM    183  N   ALA A  25      14.431 -11.421   1.771  1.00 74.24           N  
ATOM    184  CA  ALA A  25      14.795 -10.648   0.587  1.00 74.24           C  
ATOM    185  C   ALA A  25      15.966  -9.714   0.881  1.00 74.24           C  
ATOM    186  CB  ALA A  25      13.596  -9.849   0.083  1.00 74.24           C  
ATOM    187  O   ALA A  25      16.036  -8.607   0.342  1.00 74.24           O  
ATOM    188  N   ASP A  26      17.076 -10.302   1.593  1.00 78.11           N  
ATOM    189  CA  ASP A  26      18.226  -9.435   1.829  1.00 78.11           C  
ATOM    190  C   ASP A  26      18.969  -9.140   0.528  1.00 78.11           C  
ATOM    191  CB  ASP A  26      19.178 -10.071   2.845  1.00 78.11           C  
ATOM    192  O   ASP A  26      19.602  -8.091   0.393  1.00 78.11           O  
ATOM    193  CG  ASP A  26      18.616 -10.086   4.256  1.00 78.11           C  
ATOM    194  OD1 ASP A  26      17.906  -9.131   4.640  1.00 78.11           O  
ATOM    195  OD2 ASP A  26      18.887 -11.060   4.991  1.00 78.11           O  
ATOM    196  N   VAL A  27      18.711  -9.957  -0.481  1.00 75.02           N  
ATOM    197  CA  VAL A  27      19.444  -9.880  -1.740  1.00 75.02           C  
ATOM    198  C   VAL A  27      18.669  -9.023  -2.739  1.00 75.02           C  
ATOM    199  CB  VAL A  27      19.705 -11.283  -2.332  1.00 75.02           C  
ATOM    200  O   VAL A  27      19.222  -8.582  -3.749  1.00 75.02           O  
ATOM    201  CG1 VAL A  27      20.560 -11.187  -3.594  1.00 75.02           C  
ATOM    202  CG2 VAL A  27      20.376 -12.182  -1.296  1.00 75.02           C  
ATOM    203  N   PHE A  28      17.535  -8.656  -2.386  1.00 83.14           N  
ATOM    204  CA  PHE A  28      16.681  -7.844  -3.245  1.00 83.14           C  
ATOM    205  C   PHE A  28      15.976  -6.760  -2.439  1.00 83.14           C  
ATOM    206  CB  PHE A  28      15.650  -8.720  -3.963  1.00 83.14           C  
ATOM    207  O   PHE A  28      14.783  -6.872  -2.149  1.00 83.14           O  
ATOM    208  CG  PHE A  28      15.000  -8.048  -5.143  1.00 83.14           C  
ATOM    209  CD1 PHE A  28      14.055  -8.720  -5.909  1.00 83.14           C  
ATOM    210  CD2 PHE A  28      15.333  -6.744  -5.485  1.00 83.14           C  
ATOM    211  CE1 PHE A  28      13.452  -8.102  -7.002  1.00 83.14           C  
ATOM    212  CE2 PHE A  28      14.734  -6.119  -6.575  1.00 83.14           C  
ATOM    213  CZ  PHE A  28      13.795  -6.800  -7.333  1.00 83.14           C  
ATOM    214  N   PRO A  29      16.758  -5.688  -2.046  1.00 87.72           N  
ATOM    215  CA  PRO A  29      16.312  -4.669  -1.093  1.00 87.72           C  
ATOM    216  C   PRO A  29      15.021  -3.980  -1.527  1.00 87.72           C  
ATOM    217  CB  PRO A  29      17.478  -3.677  -1.067  1.00 87.72           C  
ATOM    218  O   PRO A  29      14.141  -3.730  -0.699  1.00 87.72           O  
ATOM    219  CG  PRO A  29      18.684  -4.497  -1.395  1.00 87.72           C  
ATOM    220  CD  PRO A  29      18.287  -5.558  -2.380  1.00 87.72           C  
ATOM    221  N   PRO A  30      14.866  -3.703  -2.795  1.00 89.36           N  
ATOM    222  CA  PRO A  30      13.608  -3.055  -3.173  1.00 89.36           C  
ATOM    223  C   PRO A  30      12.388  -3.930  -2.896  1.00 89.36           C  
ATOM    224  CB  PRO A  30      13.775  -2.810  -4.674  1.00 89.36           C  
ATOM    225  O   PRO A  30      11.339  -3.423  -2.489  1.00 89.36           O  
ATOM    226  CG  PRO A  30      15.252  -2.730  -4.887  1.00 89.36           C  
ATOM    227  CD  PRO A  30      15.925  -3.654  -3.913  1.00 89.36           C  
ATOM    228  N   LEU A  31      12.534  -5.168  -3.111  1.00 90.71           N  
ATOM    229  CA  LEU A  31      11.444  -6.094  -2.823  1.00 90.71           C  
ATOM    230  C   LEU A  31      11.174  -6.168  -1.324  1.00 90.71           C  
ATOM    231  CB  LEU A  31      11.768  -7.489  -3.365  1.00 90.71           C  
ATOM    232  O   LEU A  31      10.018  -6.162  -0.896  1.00 90.71           O  
ATOM    233  CG  LEU A  31      10.682  -8.552  -3.191  1.00 90.71           C  
ATOM    234  CD1 LEU A  31       9.383  -8.094  -3.844  1.00 90.71           C  
ATOM    235  CD2 LEU A  31      11.140  -9.884  -3.776  1.00 90.71           C  
ATOM    236  N   LYS A  32      12.270  -6.238  -0.570  1.00 92.45           N  
ATOM    237  CA  LYS A  32      12.140  -6.249   0.884  1.00 92.45           C  
ATOM    238  C   LYS A  32      11.414  -5.002   1.380  1.00 92.45           C  
ATOM    239  CB  LYS A  32      13.516  -6.351   1.546  1.00 92.45           C  
ATOM    240  O   LYS A  32      10.513  -5.094   2.217  1.00 92.45           O  
ATOM    241  CG  LYS A  32      13.466  -6.459   3.063  1.00 92.45           C  
ATOM    242  CD  LYS A  32      14.853  -6.682   3.652  1.00 92.45           C  
ATOM    243  CE  LYS A  32      14.802  -6.814   5.169  1.00 92.45           C  
ATOM    244  NZ  LYS A  32      16.146  -7.119   5.744  1.00 92.45           N  
ATOM    245  N   SER A  33      11.767  -3.914   0.846  1.00 93.36           N  
ATOM    246  CA  SER A  33      11.167  -2.646   1.246  1.00 93.36           C  
ATOM    247  C   SER A  33       9.684  -2.600   0.897  1.00 93.36           C  
ATOM    248  CB  SER A  33      11.892  -1.476   0.580  1.00 93.36           C  
ATOM    249  O   SER A  33       8.863  -2.161   1.706  1.00 93.36           O  
ATOM    250  OG  SER A  33      13.210  -1.346   1.086  1.00 93.36           O  
ATOM    251  N   ALA A  34       9.372  -3.012  -0.293  1.00 93.73           N  
ATOM    252  CA  ALA A  34       7.974  -3.018  -0.718  1.00 93.73           C  
ATOM    253  C   ALA A  34       7.132  -3.922   0.178  1.00 93.73           C  
ATOM    254  CB  ALA A  34       7.863  -3.464  -2.174  1.00 93.73           C  
ATOM    255  O   ALA A  34       6.041  -3.539   0.606  1.00 93.73           O  
ATOM    256  N   ALA A  35       7.674  -5.111   0.475  1.00 94.80           N  
ATOM    257  CA  ALA A  35       6.975  -6.039   1.360  1.00 94.80           C  
ATOM    258  C   ALA A  35       6.795  -5.440   2.752  1.00 94.80           C  
ATOM    259  CB  ALA A  35       7.732  -7.363   1.447  1.00 94.80           C  
ATOM    260  O   ALA A  35       5.714  -5.533   3.339  1.00 94.80           O  
ATOM    261  N   GLY A  36       7.793  -4.854   3.249  1.00 95.59           N  
ATOM    262  CA  GLY A  36       7.716  -4.199   4.545  1.00 95.59           C  
ATOM    263  C   GLY A  36       6.708  -3.066   4.583  1.00 95.59           C  
ATOM    264  O   GLY A  36       5.955  -2.930   5.549  1.00 95.59           O  
ATOM    265  N   GLY A  37       6.754  -2.276   3.539  1.00 95.72           N  
ATOM    266  CA  GLY A  37       5.781  -1.201   3.437  1.00 95.72           C  
ATOM    267  C   GLY A  37       4.346  -1.691   3.451  1.00 95.72           C  
ATOM    268  O   GLY A  37       3.499  -1.130   4.149  1.00 95.72           O  
ATOM    269  N   ALA A  38       4.062  -2.721   2.722  1.00 96.52           N  
ATOM    270  CA  ALA A  38       2.718  -3.290   2.667  1.00 96.52           C  
ATOM    271  C   ALA A  38       2.292  -3.822   4.033  1.00 96.52           C  
ATOM    272  CB  ALA A  38       2.653  -4.403   1.623  1.00 96.52           C  
ATOM    273  O   ALA A  38       1.159  -3.598   4.467  1.00 96.52           O  
ATOM    274  N   LEU A  39       3.218  -4.512   4.687  1.00 96.74           N  
ATOM    275  CA  LEU A  39       2.931  -5.046   6.014  1.00 96.74           C  
ATOM    276  C   LEU A  39       2.599  -3.923   6.991  1.00 96.74           C  
ATOM    277  CB  LEU A  39       4.121  -5.857   6.535  1.00 96.74           C  
ATOM    278  O   LEU A  39       1.670  -4.047   7.793  1.00 96.74           O  
ATOM    279  CG  LEU A  39       4.327  -7.237   5.908  1.00 96.74           C  
ATOM    280  CD1 LEU A  39       5.682  -7.806   6.314  1.00 96.74           C  
ATOM    281  CD2 LEU A  39       3.201  -8.182   6.314  1.00 96.74           C  
ATOM    282  N   HIS A  40       3.338  -2.903   6.861  1.00 96.54           N  
ATOM    283  CA  HIS A  40       3.117  -1.766   7.747  1.00 96.54           C  
ATOM    284  C   HIS A  40       1.761  -1.118   7.485  1.00 96.54           C  
ATOM    285  CB  HIS A  40       4.233  -0.733   7.580  1.00 96.54           C  
ATOM    286  O   HIS A  40       1.054  -0.747   8.424  1.00 96.54           O  
ATOM    287  CG  HIS A  40       4.316   0.248   8.706  1.00 96.54           C  
ATOM    288  CD2 HIS A  40       3.524   0.426   9.790  1.00 96.54           C  
ATOM    289  ND1 HIS A  40       5.310   1.198   8.794  1.00 96.54           N  
ATOM    290  CE1 HIS A  40       5.126   1.920   9.887  1.00 96.54           C  
ATOM    291  NE2 HIS A  40       4.049   1.472  10.509  1.00 96.54           N  
ATOM    292  N   ILE A  41       1.376  -0.970   6.290  1.00 95.87           N  
ATOM    293  CA  ILE A  41       0.078  -0.402   5.940  1.00 95.87           C  
ATOM    294  C   ILE A  41      -1.038  -1.267   6.522  1.00 95.87           C  
ATOM    295  CB  ILE A  41      -0.088  -0.270   4.410  1.00 95.87           C  
ATOM    296  O   ILE A  41      -1.980  -0.752   7.128  1.00 95.87           O  
ATOM    297  CG1 ILE A  41       0.788   0.868   3.874  1.00 95.87           C  
ATOM    298  CG2 ILE A  41      -1.558  -0.050   4.043  1.00 95.87           C  
ATOM    299  CD1 ILE A  41       0.887   0.911   2.355  1.00 95.87           C  
ATOM    300  N   VAL A  42      -0.929  -2.605   6.331  1.00 95.20           N  
ATOM    301  CA  VAL A  42      -1.934  -3.528   6.848  1.00 95.20           C  
ATOM    302  C   VAL A  42      -2.070  -3.351   8.358  1.00 95.20           C  
ATOM    303  CB  VAL A  42      -1.584  -4.995   6.512  1.00 95.20           C  
ATOM    304  O   VAL A  42      -3.184  -3.286   8.885  1.00 95.20           O  
ATOM    305  CG1 VAL A  42      -2.486  -5.956   7.285  1.00 95.20           C  
ATOM    306  CG2 VAL A  42      -1.701  -5.240   5.009  1.00 95.20           C  
ATOM    307  N   ASP A  43      -0.981  -3.212   8.977  1.00 94.50           N  
ATOM    308  CA  ASP A  43      -0.977  -3.051  10.428  1.00 94.50           C  
ATOM    309  C   ASP A  43      -1.627  -1.731  10.835  1.00 94.50           C  
ATOM    310  CB  ASP A  43       0.451  -3.124  10.972  1.00 94.50           C  
ATOM    311  O   ASP A  43      -2.452  -1.695  11.751  1.00 94.50           O  
ATOM    312  CG  ASP A  43       0.511  -3.071  12.489  1.00 94.50           C  
ATOM    313  OD1 ASP A  43      -0.113  -3.926  13.154  1.00 94.50           O  
ATOM    314  OD2 ASP A  43       1.187  -2.166  13.023  1.00 94.50           O  
ATOM    315  N   MET A  44      -1.336  -0.669  10.124  1.00 92.35           N  
ATOM    316  CA  MET A  44      -1.797   0.669  10.484  1.00 92.35           C  
ATOM    317  C   MET A  44      -3.302   0.801  10.271  1.00 92.35           C  
ATOM    318  CB  MET A  44      -1.058   1.731   9.668  1.00 92.35           C  
ATOM    319  O   MET A  44      -4.004   1.368  11.110  1.00 92.35           O  
ATOM    320  CG  MET A  44       0.380   1.952  10.109  1.00 92.35           C  
ATOM    321  SD  MET A  44       1.204   3.296   9.170  1.00 92.35           S  
ATOM    322  CE  MET A  44       0.385   4.743   9.895  1.00 92.35           C  
ATOM    323  N   VAL A  45      -3.746   0.229   9.211  1.00 91.81           N  
ATOM    324  CA  VAL A  45      -5.143   0.460   8.858  1.00 91.81           C  
ATOM    325  C   VAL A  45      -6.052  -0.294   9.825  1.00 91.81           C  
ATOM    326  CB  VAL A  45      -5.439   0.031   7.403  1.00 91.81           C  
ATOM    327  O   VAL A  45      -7.227   0.048   9.977  1.00 91.81           O  
ATOM    328  CG1 VAL A  45      -4.622   0.865   6.417  1.00 91.81           C  
ATOM    329  CG2 VAL A  45      -5.151  -1.457   7.217  1.00 91.81           C  
ATOM    330  N   THR A  46      -5.563  -1.371  10.529  1.00 90.93           N  
ATOM    331  CA  THR A  46      -6.350  -2.133  11.492  1.00 90.93           C  
ATOM    332  C   THR A  46      -6.599  -1.315  12.756  1.00 90.93           C  
ATOM    333  CB  THR A  46      -5.653  -3.455  11.862  1.00 90.93           C  
ATOM    334  O   THR A  46      -7.481  -1.645  13.552  1.00 90.93           O  
ATOM    335  CG2 THR A  46      -5.403  -4.310  10.623  1.00 90.93           C  
ATOM    336  OG1 THR A  46      -4.399  -3.168  12.491  1.00 90.93           O  
ATOM    337  N   LYS A  47      -5.875  -0.243  12.893  1.00 89.64           N  
ATOM    338  CA  LYS A  47      -5.953   0.563  14.108  1.00 89.64           C  
ATOM    339  C   LYS A  47      -7.015   1.651  13.979  1.00 89.64           C  
ATOM    340  CB  LYS A  47      -4.594   1.191  14.424  1.00 89.64           C  
ATOM    341  O   LYS A  47      -7.312   2.354  14.948  1.00 89.64           O  
ATOM    342  CG  LYS A  47      -3.500   0.178  14.727  1.00 89.64           C  
ATOM    343  CD  LYS A  47      -2.153   0.858  14.939  1.00 89.64           C  
ATOM    344  CE  LYS A  47      -1.051  -0.157  15.214  1.00 89.64           C  
ATOM    345  NZ  LYS A  47       0.292   0.492  15.295  1.00 89.64           N  
ATOM    346  N   PHE A  48      -7.589   1.800  12.860  1.00 86.55           N  
ATOM    347  CA  PHE A  48      -8.631   2.799  12.653  1.00 86.55           C  
ATOM    348  C   PHE A  48      -9.959   2.323  13.230  1.00 86.55           C  
ATOM    349  CB  PHE A  48      -8.788   3.113  11.162  1.00 86.55           C  
ATOM    350  O   PHE A  48     -10.367   1.183  13.002  1.00 86.55           O  
ATOM    351  CG  PHE A  48      -7.787   4.109  10.643  1.00 86.55           C  
ATOM    352  CD1 PHE A  48      -8.044   5.473  10.708  1.00 86.55           C  
ATOM    353  CD2 PHE A  48      -6.588   3.681  10.089  1.00 86.55           C  
ATOM    354  CE1 PHE A  48      -7.119   6.397  10.228  1.00 86.55           C  
ATOM    355  CE2 PHE A  48      -5.658   4.599   9.607  1.00 86.55           C  
ATOM    356  CZ  PHE A  48      -5.926   5.956   9.677  1.00 86.55           C  
ATOM    357  N   ASN A  49     -10.572   3.142  14.108  1.00 84.09           N  
ATOM    358  CA  ASN A  49     -11.866   2.794  14.686  1.00 84.09           C  
ATOM    359  C   ASN A  49     -13.019   3.274  13.809  1.00 84.09           C  
ATOM    360  CB  ASN A  49     -11.996   3.372  16.097  1.00 84.09           C  
ATOM    361  O   ASN A  49     -14.103   2.688  13.827  1.00 84.09           O  
ATOM    362  CG  ASN A  49     -11.105   2.666  17.101  1.00 84.09           C  
ATOM    363  ND2 ASN A  49     -10.384   3.442  17.902  1.00 84.09           N  
ATOM    364  OD1 ASN A  49     -11.064   1.435  17.155  1.00 84.09           O  
ATOM    365  N   SER A  50     -12.687   4.190  13.007  1.00 83.91           N  
ATOM    366  CA  SER A  50     -13.669   4.714  12.063  1.00 83.91           C  
ATOM    367  C   SER A  50     -13.412   4.194  10.653  1.00 83.91           C  
ATOM    368  CB  SER A  50     -13.651   6.243  12.063  1.00 83.91           C  
ATOM    369  O   SER A  50     -12.260   4.033  10.245  1.00 83.91           O  
ATOM    370  OG  SER A  50     -12.381   6.731  11.663  1.00 83.91           O  
ATOM    371  N   ASN A  51     -14.596   3.999   9.840  1.00 85.62           N  
ATOM    372  CA  ASN A  51     -14.483   3.481   8.481  1.00 85.62           C  
ATOM    373  C   ASN A  51     -13.642   2.208   8.434  1.00 85.62           C  
ATOM    374  CB  ASN A  51     -13.894   4.541   7.548  1.00 85.62           C  
ATOM    375  O   ASN A  51     -12.808   2.043   7.542  1.00 85.62           O  
ATOM    376  CG  ASN A  51     -14.745   5.794   7.476  1.00 85.62           C  
ATOM    377  ND2 ASN A  51     -14.124   6.947   7.694  1.00 85.62           N  
ATOM    378  OD1 ASN A  51     -15.952   5.725   7.227  1.00 85.62           O  
ATOM    379  N   LYS A  52     -13.787   1.414   9.509  1.00 88.75           N  
ATOM    380  CA  LYS A  52     -12.992   0.202   9.686  1.00 88.75           C  
ATOM    381  C   LYS A  52     -13.089  -0.703   8.461  1.00 88.75           C  
ATOM    382  CB  LYS A  52     -13.442  -0.557  10.935  1.00 88.75           C  
ATOM    383  O   LYS A  52     -12.079  -1.233   7.993  1.00 88.75           O  
ATOM    384  CG  LYS A  52     -12.551  -1.736  11.297  1.00 88.75           C  
ATOM    385  CD  LYS A  52     -13.014  -2.414  12.581  1.00 88.75           C  
ATOM    386  CE  LYS A  52     -12.177  -3.645  12.898  1.00 88.75           C  
ATOM    387  NZ  LYS A  52     -12.643  -4.327  14.142  1.00 88.75           N  
ATOM    388  N   GLN A  53     -14.300  -0.813   8.003  1.00 91.42           N  
ATOM    389  CA  GLN A  53     -14.505  -1.718   6.877  1.00 91.42           C  
ATOM    390  C   GLN A  53     -13.741  -1.244   5.644  1.00 91.42           C  
ATOM    391  CB  GLN A  53     -15.994  -1.846   6.555  1.00 91.42           C  
ATOM    392  O   GLN A  53     -13.113  -2.047   4.950  1.00 91.42           O  
ATOM    393  CG  GLN A  53     -16.305  -2.880   5.481  1.00 91.42           C  
ATOM    394  CD  GLN A  53     -17.787  -2.981   5.174  1.00 91.42           C  
ATOM    395  NE2 GLN A  53     -18.139  -3.842   4.225  1.00 91.42           N  
ATOM    396  OE1 GLN A  53     -18.609  -2.291   5.785  1.00 91.42           O  
ATOM    397  N   ASP A  54     -13.784   0.052   5.343  1.00 92.26           N  
ATOM    398  CA  ASP A  54     -13.081   0.611   4.193  1.00 92.26           C  
ATOM    399  C   ASP A  54     -11.568   0.485   4.360  1.00 92.26           C  
ATOM    400  CB  ASP A  54     -13.466   2.078   3.988  1.00 92.26           C  
ATOM    401  O   ASP A  54     -10.856   0.174   3.402  1.00 92.26           O  
ATOM    402  CG  ASP A  54     -14.895   2.253   3.503  1.00 92.26           C  
ATOM    403  OD1 ASP A  54     -15.429   1.339   2.838  1.00 92.26           O  
ATOM    404  OD2 ASP A  54     -15.490   3.315   3.786  1.00 92.26           O  
ATOM    405  N   TRP A  55     -11.122   0.678   5.542  1.00 92.70           N  
ATOM    406  CA  TRP A  55      -9.691   0.572   5.809  1.00 92.70           C  
ATOM    407  C   TRP A  55      -9.218  -0.872   5.672  1.00 92.70           C  
ATOM    408  CB  TRP A  55      -9.364   1.098   7.210  1.00 92.70           C  
ATOM    409  O   TRP A  55      -8.153  -1.131   5.106  1.00 92.70           O  
ATOM    410  CG  TRP A  55      -9.300   2.593   7.298  1.00 92.70           C  
ATOM    411  CD1 TRP A  55     -10.136   3.414   8.003  1.00 92.70           C  
ATOM    412  CD2 TRP A  55      -8.349   3.447   6.655  1.00 92.70           C  
ATOM    413  CE2 TRP A  55      -8.669   4.775   7.015  1.00 92.70           C  
ATOM    414  CE3 TRP A  55      -7.256   3.217   5.809  1.00 92.70           C  
ATOM    415  NE1 TRP A  55      -9.762   4.727   7.837  1.00 92.70           N  
ATOM    416  CH2 TRP A  55      -6.868   5.618   5.730  1.00 92.70           C  
ATOM    417  CZ2 TRP A  55      -7.933   5.870   6.556  1.00 92.70           C  
ATOM    418  CZ3 TRP A  55      -6.525   4.309   5.354  1.00 92.70           C  
ATOM    419  N   VAL A  56     -10.020  -1.776   6.182  1.00 92.34           N  
ATOM    420  CA  VAL A  56      -9.666  -3.189   6.097  1.00 92.34           C  
ATOM    421  C   VAL A  56      -9.628  -3.625   4.634  1.00 92.34           C  
ATOM    422  CB  VAL A  56     -10.655  -4.071   6.891  1.00 92.34           C  
ATOM    423  O   VAL A  56      -8.706  -4.328   4.213  1.00 92.34           O  
ATOM    424  CG1 VAL A  56     -10.462  -5.546   6.544  1.00 92.34           C  
ATOM    425  CG2 VAL A  56     -10.484  -3.845   8.392  1.00 92.34           C  
ATOM    426  N   LYS A  57     -10.610  -3.187   3.851  1.00 94.26           N  
ATOM    427  CA  LYS A  57     -10.634  -3.508   2.427  1.00 94.26           C  
ATOM    428  C   LYS A  57      -9.400  -2.956   1.719  1.00 94.26           C  
ATOM    429  CB  LYS A  57     -11.903  -2.959   1.774  1.00 94.26           C  
ATOM    430  O   LYS A  57      -8.810  -3.631   0.873  1.00 94.26           O  
ATOM    431  CG  LYS A  57     -13.161  -3.749   2.105  1.00 94.26           C  
ATOM    432  CD  LYS A  57     -14.379  -3.190   1.380  1.00 94.26           C  
ATOM    433  CE  LYS A  57     -15.650  -3.935   1.765  1.00 94.26           C  
ATOM    434  NZ  LYS A  57     -16.857  -3.344   1.113  1.00 94.26           N  
ATOM    435  N   PHE A  58      -9.101  -1.763   2.105  1.00 95.36           N  
ATOM    436  CA  PHE A  58      -7.911  -1.147   1.528  1.00 95.36           C  
ATOM    437  C   PHE A  58      -6.661  -1.940   1.889  1.00 95.36           C  
ATOM    438  CB  PHE A  58      -7.770   0.302   2.004  1.00 95.36           C  
ATOM    439  O   PHE A  58      -5.831  -2.227   1.025  1.00 95.36           O  
ATOM    440  CG  PHE A  58      -6.516   0.980   1.522  1.00 95.36           C  
ATOM    441  CD1 PHE A  58      -5.561   1.431   2.425  1.00 95.36           C  
ATOM    442  CD2 PHE A  58      -6.292   1.167   0.164  1.00 95.36           C  
ATOM    443  CE1 PHE A  58      -4.399   2.059   1.982  1.00 95.36           C  
ATOM    444  CE2 PHE A  58      -5.134   1.794  -0.287  1.00 95.36           C  
ATOM    445  CZ  PHE A  58      -4.189   2.240   0.624  1.00 95.36           C  
ATOM    446  N   GLY A  59      -6.483  -2.278   3.144  1.00 95.51           N  
ATOM    447  CA  GLY A  59      -5.361  -3.098   3.572  1.00 95.51           C  
ATOM    448  C   GLY A  59      -5.275  -4.422   2.837  1.00 95.51           C  
ATOM    449  O   GLY A  59      -4.195  -4.826   2.400  1.00 95.51           O  
ATOM    450  N   HIS A  60      -6.398  -5.052   2.679  1.00 94.81           N  
ATOM    451  CA  HIS A  60      -6.436  -6.321   1.962  1.00 94.81           C  
ATOM    452  C   HIS A  60      -6.019  -6.144   0.506  1.00 94.81           C  
ATOM    453  CB  HIS A  60      -7.834  -6.938   2.037  1.00 94.81           C  
ATOM    454  O   HIS A  60      -5.305  -6.984  -0.047  1.00 94.81           O  
ATOM    455  CG  HIS A  60      -8.128  -7.601   3.345  1.00 94.81           C  
ATOM    456  CD2 HIS A  60      -7.313  -7.948   4.369  1.00 94.81           C  
ATOM    457  ND1 HIS A  60      -9.398  -7.987   3.715  1.00 94.81           N  
ATOM    458  CE1 HIS A  60      -9.351  -8.543   4.913  1.00 94.81           C  
ATOM    459  NE2 HIS A  60      -8.098  -8.532   5.332  1.00 94.81           N  
ATOM    460  N   HIS A  61      -6.480  -5.090  -0.049  1.00 95.70           N  
ATOM    461  CA  HIS A  61      -6.137  -4.800  -1.437  1.00 95.70           C  
ATOM    462  C   HIS A  61      -4.631  -4.636  -1.609  1.00 95.70           C  
ATOM    463  CB  HIS A  61      -6.861  -3.540  -1.916  1.00 95.70           C  
ATOM    464  O   HIS A  61      -4.042  -5.201  -2.533  1.00 95.70           O  
ATOM    465  CG  HIS A  61      -6.508  -3.141  -3.313  1.00 95.70           C  
ATOM    466  CD2 HIS A  61      -5.890  -2.036  -3.793  1.00 95.70           C  
ATOM    467  ND1 HIS A  61      -6.801  -3.926  -4.407  1.00 95.70           N  
ATOM    468  CE1 HIS A  61      -6.375  -3.319  -5.503  1.00 95.70           C  
ATOM    469  NE2 HIS A  61      -5.819  -2.171  -5.158  1.00 95.70           N  
ATOM    470  N   VAL A  62      -3.992  -3.860  -0.759  1.00 96.37           N  
ATOM    471  CA  VAL A  62      -2.550  -3.643  -0.813  1.00 96.37           C  
ATOM    472  C   VAL A  62      -1.821  -4.973  -0.638  1.00 96.37           C  
ATOM    473  CB  VAL A  62      -2.087  -2.636   0.263  1.00 96.37           C  
ATOM    474  O   VAL A  62      -0.927  -5.306  -1.420  1.00 96.37           O  
ATOM    475  CG1 VAL A  62      -0.563  -2.618   0.366  1.00 96.37           C  
ATOM    476  CG2 VAL A  62      -2.621  -1.239  -0.050  1.00 96.37           C  
ATOM    477  N   GLN A  63      -2.274  -5.695   0.302  1.00 95.02           N  
ATOM    478  CA  GLN A  63      -1.657  -6.979   0.620  1.00 95.02           C  
ATOM    479  C   GLN A  63      -1.789  -7.956  -0.545  1.00 95.02           C  
ATOM    480  CB  GLN A  63      -2.282  -7.578   1.881  1.00 95.02           C  
ATOM    481  O   GLN A  63      -0.808  -8.585  -0.948  1.00 95.02           O  
ATOM    482  CG  GLN A  63      -1.830  -9.002   2.175  1.00 95.02           C  
ATOM    483  CD  GLN A  63      -2.584  -9.630   3.331  1.00 95.02           C  
ATOM    484  NE2 GLN A  63      -2.914 -10.910   3.198  1.00 95.02           N  
ATOM    485  OE1 GLN A  63      -2.866  -8.971   4.337  1.00 95.02           O  
ATOM    486  N   ASP A  64      -2.921  -8.134  -1.043  1.00 94.37           N  
ATOM    487  CA  ASP A  64      -3.166  -9.111  -2.100  1.00 94.37           C  
ATOM    488  C   ASP A  64      -2.425  -8.732  -3.380  1.00 94.37           C  
ATOM    489  CB  ASP A  64      -4.666  -9.235  -2.377  1.00 94.37           C  
ATOM    490  O   ASP A  64      -1.848  -9.594  -4.047  1.00 94.37           O  
ATOM    491  CG  ASP A  64      -5.416  -9.957  -1.272  1.00 94.37           C  
ATOM    492  OD1 ASP A  64      -4.771 -10.597  -0.414  1.00 94.37           O  
ATOM    493  OD2 ASP A  64      -6.664  -9.887  -1.260  1.00 94.37           O  
ATOM    494  N   SER A  65      -2.442  -7.478  -3.669  1.00 94.22           N  
ATOM    495  CA  SER A  65      -1.805  -7.014  -4.897  1.00 94.22           C  
ATOM    496  C   SER A  65      -0.292  -7.202  -4.840  1.00 94.22           C  
ATOM    497  CB  SER A  65      -2.134  -5.542  -5.149  1.00 94.22           C  
ATOM    498  O   SER A  65       0.315  -7.683  -5.799  1.00 94.22           O  
ATOM    499  OG  SER A  65      -3.523  -5.369  -5.371  1.00 94.22           O  
ATOM    500  N   LEU A  66       0.249  -6.852  -3.731  1.00 93.93           N  
ATOM    501  CA  LEU A  66       1.698  -6.978  -3.615  1.00 93.93           C  
ATOM    502  C   LEU A  66       2.114  -8.444  -3.558  1.00 93.93           C  
ATOM    503  CB  LEU A  66       2.201  -6.244  -2.369  1.00 93.93           C  
ATOM    504  O   LEU A  66       3.147  -8.822  -4.114  1.00 93.93           O  
ATOM    505  CG  LEU A  66       3.718  -6.112  -2.226  1.00 93.93           C  
ATOM    506  CD1 LEU A  66       4.305  -5.401  -3.441  1.00 93.93           C  
ATOM    507  CD2 LEU A  66       4.072  -5.369  -0.942  1.00 93.93           C  
ATOM    508  N   ALA A  67       1.364  -9.253  -2.886  1.00 93.26           N  
ATOM    509  CA  ALA A  67       1.631 -10.689  -2.896  1.00 93.26           C  
ATOM    510  C   ALA A  67       1.624 -11.238  -4.319  1.00 93.26           C  
ATOM    511  CB  ALA A  67       0.605 -11.427  -2.039  1.00 93.26           C  
ATOM    512  O   ALA A  67       2.440 -12.097  -4.664  1.00 93.26           O  
ATOM    513  N   CYS A  68       0.732 -10.709  -5.069  1.00 91.43           N  
ATOM    514  CA  CYS A  68       0.657 -11.129  -6.463  1.00 91.43           C  
ATOM    515  C   CYS A  68       1.912 -10.721  -7.225  1.00 91.43           C  
ATOM    516  CB  CYS A  68      -0.577 -10.531  -7.138  1.00 91.43           C  
ATOM    517  O   CYS A  68       2.452 -11.506  -8.007  1.00 91.43           O  
ATOM    518  SG  CYS A  68      -0.906 -11.203  -8.782  1.00 91.43           S  
ATOM    519  N   VAL A  69       2.377  -9.553  -7.022  1.00 90.06           N  
ATOM    520  CA  VAL A  69       3.597  -9.068  -7.658  1.00 90.06           C  
ATOM    521  C   VAL A  69       4.772  -9.965  -7.275  1.00 90.06           C  
ATOM    522  CB  VAL A  69       3.896  -7.603  -7.267  1.00 90.06           C  
ATOM    523  O   VAL A  69       5.554 -10.376  -8.136  1.00 90.06           O  
ATOM    524  CG1 VAL A  69       5.296  -7.197  -7.725  1.00 90.06           C  
ATOM    525  CG2 VAL A  69       2.844  -6.668  -7.860  1.00 90.06           C  
ATOM    526  N   ILE A  70       4.860 -10.271  -6.076  1.00 90.03           N  
ATOM    527  CA  ILE A  70       5.963 -11.064  -5.544  1.00 90.03           C  
ATOM    528  C   ILE A  70       5.938 -12.461  -6.161  1.00 90.03           C  
ATOM    529  CB  ILE A  70       5.900 -11.158  -4.003  1.00 90.03           C  
ATOM    530  O   ILE A  70       6.986 -13.015  -6.501  1.00 90.03           O  
ATOM    531  CG1 ILE A  70       6.243  -9.805  -3.371  1.00 90.03           C  
ATOM    532  CG2 ILE A  70       6.837 -12.256  -3.490  1.00 90.03           C  
ATOM    533  CD1 ILE A  70       5.984  -9.738  -1.872  1.00 90.03           C  
ATOM    534  N   ARG A  71       4.799 -13.020  -6.336  1.00 87.56           N  
ATOM    535  CA  ARG A  71       4.660 -14.364  -6.887  1.00 87.56           C  
ATOM    536  C   ARG A  71       5.176 -14.424  -8.321  1.00 87.56           C  
ATOM    537  CB  ARG A  71       3.200 -14.818  -6.836  1.00 87.56           C  
ATOM    538  O   ARG A  71       5.639 -15.472  -8.776  1.00 87.56           O  
ATOM    539  CG  ARG A  71       2.732 -15.233  -5.451  1.00 87.56           C  
ATOM    540  CD  ARG A  71       1.281 -15.696  -5.460  1.00 87.56           C  
ATOM    541  NE  ARG A  71       0.816 -16.040  -4.120  1.00 87.56           N  
ATOM    542  NH1 ARG A  71      -1.403 -16.259  -4.722  1.00 87.56           N  
ATOM    543  NH2 ARG A  71      -0.761 -16.602  -2.548  1.00 87.56           N  
ATOM    544  CZ  ARG A  71      -0.448 -16.300  -3.800  1.00 87.56           C  
ATOM    545  N   TYR A  72       5.175 -13.297  -8.983  1.00 83.19           N  
ATOM    546  CA  TYR A  72       5.488 -13.342 -10.407  1.00 83.19           C  
ATOM    547  C   TYR A  72       6.899 -12.833 -10.673  1.00 83.19           C  
ATOM    548  CB  TYR A  72       4.476 -12.515 -11.206  1.00 83.19           C  
ATOM    549  O   TYR A  72       7.353 -12.811 -11.819  1.00 83.19           O  
ATOM    550  CG  TYR A  72       3.117 -13.162 -11.319  1.00 83.19           C  
ATOM    551  CD1 TYR A  72       2.912 -14.256 -12.157  1.00 83.19           C  
ATOM    552  CD2 TYR A  72       2.036 -12.682 -10.588  1.00 83.19           C  
ATOM    553  CE1 TYR A  72       1.661 -14.854 -12.265  1.00 83.19           C  
ATOM    554  CE2 TYR A  72       0.780 -13.272 -10.688  1.00 83.19           C  
ATOM    555  OH  TYR A  72      -0.638 -14.945 -11.631  1.00 83.19           O  
ATOM    556  CZ  TYR A  72       0.603 -14.356 -11.528  1.00 83.19           C  
ATOM    557  N   ILE A  73       7.479 -12.383  -9.588  1.00 82.93           N  
ATOM    558  CA  ILE A  73       8.867 -11.972  -9.766  1.00 82.93           C  
ATOM    559  C   ILE A  73       9.762 -13.205  -9.866  1.00 82.93           C  
ATOM    560  CB  ILE A  73       9.339 -11.060  -8.612  1.00 82.93           C  
ATOM    561  O   ILE A  73       9.710 -14.089  -9.007  1.00 82.93           O  
ATOM    562  CG1 ILE A  73       8.598  -9.718  -8.655  1.00 82.93           C  
ATOM    563  CG2 ILE A  73      10.854 -10.851  -8.674  1.00 82.93           C  
ATOM    564  CD1 ILE A  73       8.936  -8.787  -7.498  1.00 82.93           C  
ATOM    565  N   PRO A  74      10.442 -13.359 -11.021  1.00 74.23           N  
ATOM    566  CA  PRO A  74      11.325 -14.516 -11.190  1.00 74.23           C  
ATOM    567  C   PRO A  74      12.401 -14.599 -10.109  1.00 74.23           C  
ATOM    568  CB  PRO A  74      11.951 -14.283 -12.567  1.00 74.23           C  
ATOM    569  O   PRO A  74      12.794 -13.575  -9.544  1.00 74.23           O  
ATOM    570  CG  PRO A  74      11.718 -12.834 -12.853  1.00 74.23           C  
ATOM    571  CD  PRO A  74      10.641 -12.334 -11.933  1.00 74.23           C  
ATOM    572  N   ASP A  75      12.630 -15.858  -9.616  1.00 72.87           N  
ATOM    573  CA  ASP A  75      13.756 -16.112  -8.723  1.00 72.87           C  
ATOM    574  C   ASP A  75      15.085 -15.828  -9.420  1.00 72.87           C  
ATOM    575  CB  ASP A  75      13.726 -17.555  -8.217  1.00 72.87           C  
ATOM    576  O   ASP A  75      15.536 -16.618 -10.253  1.00 72.87           O  
ATOM    577  CG  ASP A  75      14.584 -17.769  -6.982  1.00 72.87           C  
ATOM    578  OD1 ASP A  75      15.195 -16.797  -6.489  1.00 72.87           O  
ATOM    579  OD2 ASP A  75      14.651 -18.921  -6.501  1.00 72.87           O  
ATOM    580  N   ILE A  76      15.362 -14.544  -9.538  1.00 70.90           N  
ATOM    581  CA  ILE A  76      16.610 -14.230 -10.225  1.00 70.90           C  
ATOM    582  C   ILE A  76      17.596 -13.602  -9.242  1.00 70.90           C  
ATOM    583  CB  ILE A  76      16.373 -13.284 -11.423  1.00 70.90           C  
ATOM    584  O   ILE A  76      17.192 -12.908  -8.306  1.00 70.90           O  
ATOM    585  CG1 ILE A  76      15.607 -12.035 -10.975  1.00 70.90           C  
ATOM    586  CG2 ILE A  76      15.627 -14.012 -12.546  1.00 70.90           C  
ATOM    587  CD1 ILE A  76      15.468 -10.972 -12.056  1.00 70.90           C  
ATOM    588  N   ASP A  77      18.892 -14.023  -9.290  1.00 70.33           N  
ATOM    589  CA  ASP A  77      19.954 -13.547  -8.409  1.00 70.33           C  
ATOM    590  C   ASP A  77      20.182 -12.047  -8.584  1.00 70.33           C  
ATOM    591  CB  ASP A  77      21.254 -14.311  -8.673  1.00 70.33           C  
ATOM    592  O   ASP A  77      20.360 -11.323  -7.603  1.00 70.33           O  
ATOM    593  CG  ASP A  77      21.244 -15.716  -8.097  1.00 70.33           C  
ATOM    594  OD1 ASP A  77      20.489 -15.975  -7.135  1.00 70.33           O  
ATOM    595  OD2 ASP A  77      21.999 -16.571  -8.608  1.00 70.33           O  
ATOM    596  N   GLU A  78      20.028 -11.561  -9.849  1.00 75.39           N  
ATOM    597  CA  GLU A  78      20.207 -10.140 -10.130  1.00 75.39           C  
ATOM    598  C   GLU A  78      19.034  -9.584 -10.933  1.00 75.39           C  
ATOM    599  CB  GLU A  78      21.519  -9.901 -10.883  1.00 75.39           C  
ATOM    600  O   GLU A  78      18.893  -9.879 -12.121  1.00 75.39           O  
ATOM    601  CG  GLU A  78      22.757  -9.993 -10.004  1.00 75.39           C  
ATOM    602  CD  GLU A  78      24.046  -9.685 -10.749  1.00 75.39           C  
ATOM    603  OE1 GLU A  78      25.141  -9.853 -10.164  1.00 75.39           O  
ATOM    604  OE2 GLU A  78      23.961  -9.272 -11.927  1.00 75.39           O  
ATOM    605  N   PRO A  79      18.208  -8.872 -10.208  1.00 76.56           N  
ATOM    606  CA  PRO A  79      17.043  -8.347 -10.924  1.00 76.56           C  
ATOM    607  C   PRO A  79      17.422  -7.345 -12.012  1.00 76.56           C  
ATOM    608  CB  PRO A  79      16.227  -7.670  -9.819  1.00 76.56           C  
ATOM    609  O   PRO A  79      18.388  -6.594 -11.856  1.00 76.56           O  
ATOM    610  CG  PRO A  79      17.197  -7.458  -8.703  1.00 76.56           C  
ATOM    611  CD  PRO A  79      18.361  -8.386  -8.899  1.00 76.56           C  
ATOM    612  N   ARG A  80      16.823  -7.426 -13.129  1.00 83.46           N  
ATOM    613  CA  ARG A  80      16.980  -6.475 -14.224  1.00 83.46           C  
ATOM    614  C   ARG A  80      16.690  -5.052 -13.759  1.00 83.46           C  
ATOM    615  CB  ARG A  80      16.062  -6.842 -15.391  1.00 83.46           C  
ATOM    616  O   ARG A  80      15.947  -4.847 -12.797  1.00 83.46           O  
ATOM    617  CG  ARG A  80      16.379  -8.187 -16.025  1.00 83.46           C  
ATOM    618  CD  ARG A  80      15.483  -8.473 -17.222  1.00 83.46           C  
ATOM    619  NE  ARG A  80      15.751  -9.789 -17.794  1.00 83.46           N  
ATOM    620  NH1 ARG A  80      15.148  -9.204 -19.947  1.00 83.46           N  
ATOM    621  NH2 ARG A  80      15.859 -11.335 -19.489  1.00 83.46           N  
ATOM    622  CZ  ARG A  80      15.585 -10.106 -19.076  1.00 83.46           C  
ATOM    623  N   ASP A  81      17.319  -4.057 -14.361  1.00 86.11           N  
ATOM    624  CA  ASP A  81      17.186  -2.646 -14.010  1.00 86.11           C  
ATOM    625  C   ASP A  81      15.728  -2.197 -14.080  1.00 86.11           C  
ATOM    626  CB  ASP A  81      18.048  -1.780 -14.931  1.00 86.11           C  
ATOM    627  O   ASP A  81      15.275  -1.409 -13.247  1.00 86.11           O  
ATOM    628  CG  ASP A  81      19.532  -1.881 -14.621  1.00 86.11           C  
ATOM    629  OD1 ASP A  81      19.894  -2.311 -13.506  1.00 86.11           O  
ATOM    630  OD2 ASP A  81      20.345  -1.522 -15.500  1.00 86.11           O  
ATOM    631  N   ASP A  82      15.017  -2.743 -14.994  1.00 85.41           N  
ATOM    632  CA  ASP A  82      13.620  -2.347 -15.146  1.00 85.41           C  
ATOM    633  C   ASP A  82      12.781  -2.833 -13.967  1.00 85.41           C  
ATOM    634  CB  ASP A  82      13.049  -2.890 -16.457  1.00 85.41           C  
ATOM    635  O   ASP A  82      11.896  -2.118 -13.492  1.00 85.41           O  
ATOM    636  CG  ASP A  82      13.229  -4.390 -16.607  1.00 85.41           C  
ATOM    637  OD1 ASP A  82      14.265  -4.928 -16.161  1.00 85.41           O  
ATOM    638  OD2 ASP A  82      12.327  -5.041 -17.180  1.00 85.41           O  
ATOM    639  N   LEU A  83      13.029  -4.081 -13.542  1.00 86.88           N  
ATOM    640  CA  LEU A  83      12.338  -4.627 -12.380  1.00 86.88           C  
ATOM    641  C   LEU A  83      12.647  -3.810 -11.130  1.00 86.88           C  
ATOM    642  CB  LEU A  83      12.735  -6.090 -12.159  1.00 86.88           C  
ATOM    643  O   LEU A  83      11.744  -3.488 -10.354  1.00 86.88           O  
ATOM    644  CG  LEU A  83      12.087  -6.795 -10.966  1.00 86.88           C  
ATOM    645  CD1 LEU A  83      10.569  -6.801 -11.113  1.00 86.88           C  
ATOM    646  CD2 LEU A  83      12.622  -8.216 -10.830  1.00 86.88           C  
ATOM    647  N   LYS A  84      13.923  -3.446 -10.972  1.00 88.27           N  
ATOM    648  CA  LYS A  84      14.328  -2.629  -9.831  1.00 88.27           C  
ATOM    649  C   LYS A  84      13.605  -1.285  -9.832  1.00 88.27           C  
ATOM    650  CB  LYS A  84      15.842  -2.410  -9.839  1.00 88.27           C  
ATOM    651  O   LYS A  84      13.122  -0.834  -8.792  1.00 88.27           O  
ATOM    652  CG  LYS A  84      16.650  -3.656  -9.510  1.00 88.27           C  
ATOM    653  CD  LYS A  84      18.145  -3.363  -9.487  1.00 88.27           C  
ATOM    654  CE  LYS A  84      18.959  -4.627  -9.246  1.00 88.27           C  
ATOM    655  NZ  LYS A  84      20.427  -4.352  -9.262  1.00 88.27           N  
ATOM    656  N   ARG A  85      13.592  -0.661 -10.979  1.00 90.00           N  
ATOM    657  CA  ARG A  85      12.928   0.630 -11.126  1.00 90.00           C  
ATOM    658  C   ARG A  85      11.445   0.524 -10.787  1.00 90.00           C  
ATOM    659  CB  ARG A  85      13.104   1.167 -12.548  1.00 90.00           C  
ATOM    660  O   ARG A  85      10.904   1.368 -10.071  1.00 90.00           O  
ATOM    661  CG  ARG A  85      12.547   2.567 -12.751  1.00 90.00           C  
ATOM    662  CD  ARG A  85      12.842   3.094 -14.148  1.00 90.00           C  
ATOM    663  NE  ARG A  85      12.247   2.249 -15.179  1.00 90.00           N  
ATOM    664  NH1 ARG A  85      14.065   2.349 -16.602  1.00 90.00           N  
ATOM    665  NH2 ARG A  85      12.209   1.140 -17.190  1.00 90.00           N  
ATOM    666  CZ  ARG A  85      12.841   1.915 -16.321  1.00 90.00           C  
ATOM    667  N   ASN A  86      10.783  -0.473 -11.336  1.00 89.94           N  
ATOM    668  CA  ASN A  86       9.360  -0.671 -11.079  1.00 89.94           C  
ATOM    669  C   ASN A  86       9.088  -0.929  -9.599  1.00 89.94           C  
ATOM    670  CB  ASN A  86       8.817  -1.823 -11.927  1.00 89.94           C  
ATOM    671  O   ASN A  86       8.117  -0.413  -9.043  1.00 89.94           O  
ATOM    672  CG  ASN A  86       8.744  -1.480 -13.401  1.00 89.94           C  
ATOM    673  ND2 ASN A  86       8.776  -2.500 -14.250  1.00 89.94           N  
ATOM    674  OD1 ASN A  86       8.661  -0.307 -13.774  1.00 89.94           O  
ATOM    675  N   LEU A  87       9.966  -1.680  -8.946  1.00 91.07           N  
ATOM    676  CA  LEU A  87       9.815  -1.954  -7.521  1.00 91.07           C  
ATOM    677  C   LEU A  87      10.069  -0.696  -6.696  1.00 91.07           C  
ATOM    678  CB  LEU A  87      10.771  -3.067  -7.084  1.00 91.07           C  
ATOM    679  O   LEU A  87       9.422  -0.482  -5.668  1.00 91.07           O  
ATOM    680  CG  LEU A  87      10.377  -4.492  -7.477  1.00 91.07           C  
ATOM    681  CD1 LEU A  87      11.517  -5.459  -7.174  1.00 91.07           C  
ATOM    682  CD2 LEU A  87       9.104  -4.913  -6.752  1.00 91.07           C  
ATOM    683  N   ASN A  88      10.968   0.090  -7.163  1.00 92.19           N  
ATOM    684  CA  ASN A  88      11.207   1.367  -6.499  1.00 92.19           C  
ATOM    685  C   ASN A  88       9.984   2.276  -6.575  1.00 92.19           C  
ATOM    686  CB  ASN A  88      12.427   2.066  -7.103  1.00 92.19           C  
ATOM    687  O   ASN A  88       9.654   2.961  -5.605  1.00 92.19           O  
ATOM    688  CG  ASN A  88      13.737   1.504  -6.587  1.00 92.19           C  
ATOM    689  ND2 ASN A  88      14.790   1.623  -7.388  1.00 92.19           N  
ATOM    690  OD1 ASN A  88      13.803   0.966  -5.479  1.00 92.19           O  
ATOM    691  N   ASN A  89       9.340   2.332  -7.693  1.00 92.72           N  
ATOM    692  CA  ASN A  89       8.118   3.115  -7.842  1.00 92.72           C  
ATOM    693  C   ASN A  89       7.020   2.624  -6.903  1.00 92.72           C  
ATOM    694  CB  ASN A  89       7.631   3.081  -9.292  1.00 92.72           C  
ATOM    695  O   ASN A  89       6.285   3.427  -6.326  1.00 92.72           O  
ATOM    696  CG  ASN A  89       8.504   3.901 -10.221  1.00 92.72           C  
ATOM    697  ND2 ASN A  89       8.440   3.603 -11.513  1.00 92.72           N  
ATOM    698  OD1 ASN A  89       9.232   4.795  -9.780  1.00 92.72           O  
ATOM    699  N   LEU A  90       6.996   1.308  -6.835  1.00 94.00           N  
ATOM    700  CA  LEU A  90       6.034   0.727  -5.905  1.00 94.00           C  
ATOM    701  C   LEU A  90       6.351   1.134  -4.470  1.00 94.00           C  
ATOM    702  CB  LEU A  90       6.026  -0.799  -6.025  1.00 94.00           C  
ATOM    703  O   LEU A  90       5.451   1.493  -3.708  1.00 94.00           O  
ATOM    704  CG  LEU A  90       4.967  -1.538  -5.206  1.00 94.00           C  
ATOM    705  CD1 LEU A  90       3.570  -1.069  -5.600  1.00 94.00           C  
ATOM    706  CD2 LEU A  90       5.103  -3.046  -5.392  1.00 94.00           C  
ATOM    707  N   GLN A  91       7.566   1.084  -4.164  1.00 93.88           N  
ATOM    708  CA  GLN A  91       7.999   1.495  -2.832  1.00 93.88           C  
ATOM    709  C   GLN A  91       7.646   2.956  -2.565  1.00 93.88           C  
ATOM    710  CB  GLN A  91       9.504   1.280  -2.666  1.00 93.88           C  
ATOM    711  O   GLN A  91       7.188   3.300  -1.474  1.00 93.88           O  
ATOM    712  CG  GLN A  91      10.041   1.712  -1.308  1.00 93.88           C  
ATOM    713  CD  GLN A  91      11.544   1.546  -1.191  1.00 93.88           C  
ATOM    714  NE2 GLN A  91      12.143   2.229  -0.222  1.00 93.88           N  
ATOM    715  OE1 GLN A  91      12.163   0.808  -1.966  1.00 93.88           O  
ATOM    716  N   LEU A  92       7.874   3.813  -3.454  1.00 94.92           N  
ATOM    717  CA  LEU A  92       7.550   5.228  -3.309  1.00 94.92           C  
ATOM    718  C   LEU A  92       6.058   5.420  -3.059  1.00 94.92           C  
ATOM    719  CB  LEU A  92       7.974   6.006  -4.558  1.00 94.92           C  
ATOM    720  O   LEU A  92       5.664   6.234  -2.219  1.00 94.92           O  
ATOM    721  CG  LEU A  92       9.474   6.253  -4.725  1.00 94.92           C  
ATOM    722  CD1 LEU A  92       9.761   6.861  -6.094  1.00 94.92           C  
ATOM    723  CD2 LEU A  92       9.994   7.157  -3.613  1.00 94.92           C  
ATOM    724  N   ALA A  93       5.309   4.706  -3.770  1.00 96.37           N  
ATOM    725  CA  ALA A  93       3.861   4.776  -3.587  1.00 96.37           C  
ATOM    726  C   ALA A  93       3.462   4.325  -2.186  1.00 96.37           C  
ATOM    727  CB  ALA A  93       3.151   3.927  -4.639  1.00 96.37           C  
ATOM    728  O   ALA A  93       2.637   4.966  -1.531  1.00 96.37           O  
ATOM    729  N   LEU A  94       4.063   3.276  -1.733  1.00 96.88           N  
ATOM    730  CA  LEU A  94       3.769   2.760  -0.400  1.00 96.88           C  
ATOM    731  C   LEU A  94       4.181   3.761   0.674  1.00 96.88           C  
ATOM    732  CB  LEU A  94       4.485   1.426  -0.172  1.00 96.88           C  
ATOM    733  O   LEU A  94       3.447   3.978   1.641  1.00 96.88           O  
ATOM    734  CG  LEU A  94       3.943   0.224  -0.948  1.00 96.88           C  
ATOM    735  CD1 LEU A  94       4.930  -0.937  -0.883  1.00 96.88           C  
ATOM    736  CD2 LEU A  94       2.582  -0.194  -0.404  1.00 96.88           C  
ATOM    737  N   ASP A  95       5.317   4.342   0.494  1.00 96.21           N  
ATOM    738  CA  ASP A  95       5.779   5.359   1.434  1.00 96.21           C  
ATOM    739  C   ASP A  95       4.806   6.534   1.493  1.00 96.21           C  
ATOM    740  CB  ASP A  95       7.175   5.851   1.048  1.00 96.21           C  
ATOM    741  O   ASP A  95       4.522   7.058   2.573  1.00 96.21           O  
ATOM    742  CG  ASP A  95       8.267   4.845   1.368  1.00 96.21           C  
ATOM    743  OD1 ASP A  95       8.030   3.924   2.178  1.00 96.21           O  
ATOM    744  OD2 ASP A  95       9.376   4.977   0.806  1.00 96.21           O  
ATOM    745  N   GLN A  96       4.388   6.922   0.322  1.00 96.09           N  
ATOM    746  CA  GLN A  96       3.415   8.007   0.252  1.00 96.09           C  
ATOM    747  C   GLN A  96       2.138   7.650   1.007  1.00 96.09           C  
ATOM    748  CB  GLN A  96       3.088   8.342  -1.204  1.00 96.09           C  
ATOM    749  O   GLN A  96       1.611   8.466   1.766  1.00 96.09           O  
ATOM    750  CG  GLN A  96       2.140   9.523  -1.365  1.00 96.09           C  
ATOM    751  CD  GLN A  96       1.903   9.891  -2.818  1.00 96.09           C  
ATOM    752  NE2 GLN A  96       0.917  10.748  -3.059  1.00 96.09           N  
ATOM    753  OE1 GLN A  96       2.602   9.411  -3.716  1.00 96.09           O  
ATOM    754  N   ILE A  97       1.689   6.513   0.839  1.00 96.44           N  
ATOM    755  CA  ILE A  97       0.474   6.029   1.486  1.00 96.44           C  
ATOM    756  C   ILE A  97       0.686   5.961   2.997  1.00 96.44           C  
ATOM    757  CB  ILE A  97       0.057   4.645   0.941  1.00 96.44           C  
ATOM    758  O   ILE A  97      -0.170   6.397   3.770  1.00 96.44           O  
ATOM    759  CG1 ILE A  97      -0.438   4.768  -0.505  1.00 96.44           C  
ATOM    760  CG2 ILE A  97      -1.014   4.013   1.834  1.00 96.44           C  
ATOM    761  CD1 ILE A  97      -0.589   3.434  -1.223  1.00 96.44           C  
ATOM    762  N   LEU A  98       1.793   5.452   3.386  1.00 95.35           N  
ATOM    763  CA  LEU A  98       2.109   5.368   4.807  1.00 95.35           C  
ATOM    764  C   LEU A  98       2.112   6.752   5.446  1.00 95.35           C  
ATOM    765  CB  LEU A  98       3.468   4.694   5.015  1.00 95.35           C  
ATOM    766  O   LEU A  98       1.586   6.934   6.547  1.00 95.35           O  
ATOM    767  CG  LEU A  98       3.492   3.169   4.910  1.00 95.35           C  
ATOM    768  CD1 LEU A  98       4.929   2.667   4.811  1.00 95.35           C  
ATOM    769  CD2 LEU A  98       2.781   2.539   6.102  1.00 95.35           C  
ATOM    770  N   ASN A  99       2.738   7.630   4.777  1.00 93.98           N  
ATOM    771  CA  ASN A  99       2.779   8.998   5.283  1.00 93.98           C  
ATOM    772  C   ASN A  99       1.378   9.587   5.419  1.00 93.98           C  
ATOM    773  CB  ASN A  99       3.640   9.880   4.378  1.00 93.98           C  
ATOM    774  O   ASN A  99       1.071  10.248   6.413  1.00 93.98           O  
ATOM    775  CG  ASN A  99       3.908  11.247   4.977  1.00 93.98           C  
ATOM    776  ND2 ASN A  99       3.694  12.293   4.187  1.00 93.98           N  
ATOM    777  OD1 ASN A  99       4.304  11.362   6.140  1.00 93.98           O  
ATOM    778  N   GLU A 100       0.567   9.285   4.494  1.00 92.37           N  
ATOM    779  CA  GLU A 100      -0.804   9.784   4.528  1.00 92.37           C  
ATOM    780  C   GLU A 100      -1.586   9.171   5.687  1.00 92.37           C  
ATOM    781  CB  GLU A 100      -1.516   9.495   3.204  1.00 92.37           C  
ATOM    782  O   GLU A 100      -2.340   9.867   6.371  1.00 92.37           O  
ATOM    783  CG  GLU A 100      -1.035  10.358   2.047  1.00 92.37           C  
ATOM    784  CD  GLU A 100      -1.351  11.834   2.228  1.00 92.37           C  
ATOM    785  OE1 GLU A 100      -0.735  12.676   1.536  1.00 92.37           O  
ATOM    786  OE2 GLU A 100      -2.221  12.152   3.069  1.00 92.37           O  
ATOM    787  N   ILE A 101      -1.418   7.891   5.891  1.00 92.06           N  
ATOM    788  CA  ILE A 101      -2.104   7.196   6.975  1.00 92.06           C  
ATOM    789  C   ILE A 101      -1.641   7.753   8.319  1.00 92.06           C  
ATOM    790  CB  ILE A 101      -1.860   5.672   6.914  1.00 92.06           C  
ATOM    791  O   ILE A 101      -2.451   7.961   9.225  1.00 92.06           O  
ATOM    792  CG1 ILE A 101      -2.534   5.072   5.674  1.00 92.06           C  
ATOM    793  CG2 ILE A 101      -2.360   4.993   8.192  1.00 92.06           C  
ATOM    794  CD1 ILE A 101      -2.193   3.609   5.431  1.00 92.06           C  
ATOM    795  N   LYS A 102      -0.345   8.029   8.450  1.00 90.52           N  
ATOM    796  CA  LYS A 102       0.203   8.601   9.677  1.00 90.52           C  
ATOM    797  C   LYS A 102      -0.425   9.959   9.978  1.00 90.52           C  
ATOM    798  CB  LYS A 102       1.723   8.737   9.574  1.00 90.52           C  
ATOM    799  O   LYS A 102      -0.735  10.263  11.132  1.00 90.52           O  
ATOM    800  CG  LYS A 102       2.474   7.423   9.729  1.00 90.52           C  
ATOM    801  CD  LYS A 102       3.980   7.624   9.616  1.00 90.52           C  
ATOM    802  CE  LYS A 102       4.728   6.300   9.691  1.00 90.52           C  
ATOM    803  NZ  LYS A 102       6.196   6.480   9.484  1.00 90.52           N  
ATOM    804  N   VAL A 103      -0.546  10.734   8.986  1.00 88.57           N  
ATOM    805  CA  VAL A 103      -1.157  12.051   9.137  1.00 88.57           C  
ATOM    806  C   VAL A 103      -2.601  11.899   9.610  1.00 88.57           C  
ATOM    807  CB  VAL A 103      -1.111  12.853   7.817  1.00 88.57           C  
ATOM    808  O   VAL A 103      -3.048  12.625  10.502  1.00 88.57           O  
ATOM    809  CG1 VAL A 103      -1.977  14.107   7.916  1.00 88.57           C  
ATOM    810  CG2 VAL A 103       0.330  13.221   7.467  1.00 88.57           C  
ATOM    811  N   LEU A 104      -3.251  10.876   9.123  1.00 85.98           N  
ATOM    812  CA  LEU A 104      -4.650  10.665   9.480  1.00 85.98           C  
ATOM    813  C   LEU A 104      -4.774  10.145  10.908  1.00 85.98           C  
ATOM    814  CB  LEU A 104      -5.308   9.682   8.508  1.00 85.98           C  
ATOM    815  O   LEU A 104      -5.739  10.463  11.607  1.00 85.98           O  
ATOM    816  CG  LEU A 104      -5.570  10.201   7.093  1.00 85.98           C  
ATOM    817  CD1 LEU A 104      -6.067   9.071   6.197  1.00 85.98           C  
ATOM    818  CD2 LEU A 104      -6.573  11.349   7.121  1.00 85.98           C  
ATOM    819  N   GLN A 105      -3.720   9.390  11.377  1.00 81.96           N  
ATOM    820  CA  GLN A 105      -3.747   8.810  12.715  1.00 81.96           C  
ATOM    821  C   GLN A 105      -3.358   9.842  13.770  1.00 81.96           C  
ATOM    822  CB  GLN A 105      -2.816   7.600  12.796  1.00 81.96           C  
ATOM    823  O   GLN A 105      -3.768   9.739  14.928  1.00 81.96           O  
ATOM    824  CG  GLN A 105      -3.365   6.354  12.113  1.00 81.96           C  
ATOM    825  CD  GLN A 105      -2.432   5.163  12.225  1.00 81.96           C  
ATOM    826  NE2 GLN A 105      -2.991   3.961  12.142  1.00 81.96           N  
ATOM    827  OE1 GLN A 105      -1.217   5.322  12.385  1.00 81.96           O  
ATOM    828  N   GLY A 106      -2.398  10.756  13.459  1.00 76.17           N  
ATOM    829  CA  GLY A 106      -1.806  11.711  14.382  1.00 76.17           C  
ATOM    830  C   GLY A 106      -2.676  12.932  14.618  1.00 76.17           C  
ATOM    831  O   GLY A 106      -2.376  13.756  15.484  1.00 76.17           O  
ATOM    832  N   ARG A 107      -3.897  12.956  14.192  1.00 66.02           N  
ATOM    833  CA  ARG A 107      -4.575  14.240  14.343  1.00 66.02           C  
ATOM    834  C   ARG A 107      -5.564  14.203  15.504  1.00 66.02           C  
ATOM    835  CB  ARG A 107      -5.298  14.622  13.050  1.00 66.02           C  
ATOM    836  O   ARG A 107      -6.090  13.142  15.845  1.00 66.02           O  
ATOM    837  CG  ARG A 107      -4.365  15.001  11.911  1.00 66.02           C  
ATOM    838  CD  ARG A 107      -5.125  15.588  10.731  1.00 66.02           C  
ATOM    839  NE  ARG A 107      -4.232  15.919   9.625  1.00 66.02           N  
ATOM    840  NH1 ARG A 107      -5.801  17.143   8.451  1.00 66.02           N  
ATOM    841  NH2 ARG A 107      -3.680  16.891   7.618  1.00 66.02           N  
ATOM    842  CZ  ARG A 107      -4.573  16.650   8.567  1.00 66.02           C  
ATOM    843  N   SER A 108      -5.482  15.237  16.373  1.00 64.02           N  
ATOM    844  CA  SER A 108      -6.341  15.500  17.523  1.00 64.02           C  
ATOM    845  C   SER A 108      -7.797  15.168  17.214  1.00 64.02           C  
ATOM    846  CB  SER A 108      -6.225  16.962  17.957  1.00 64.02           C  
ATOM    847  O   SER A 108      -8.163  14.982  16.051  1.00 64.02           O  
ATOM    848  OG  SER A 108      -6.786  17.822  16.980  1.00 64.02           O  
ATOM    849  N   LEU A 109      -8.590  14.709  18.244  1.00 61.32           N  
ATOM    850  CA  LEU A 109      -9.998  14.327  18.272  1.00 61.32           C  
ATOM    851  C   LEU A 109     -10.837  15.284  17.432  1.00 61.32           C  
ATOM    852  CB  LEU A 109     -10.518  14.302  19.712  1.00 61.32           C  
ATOM    853  O   LEU A 109     -11.724  14.853  16.692  1.00 61.32           O  
ATOM    854  CG  LEU A 109     -10.379  12.976  20.460  1.00 61.32           C  
ATOM    855  CD1 LEU A 109     -10.441  13.208  21.966  1.00 61.32           C  
ATOM    856  CD2 LEU A 109     -11.462  11.996  20.019  1.00 61.32           C  
ATOM    857  N   ALA A 110     -10.584  16.677  17.544  1.00 56.34           N  
ATOM    858  CA  ALA A 110     -11.345  17.701  16.833  1.00 56.34           C  
ATOM    859  C   ALA A 110     -11.091  17.629  15.330  1.00 56.34           C  
ATOM    860  CB  ALA A 110     -10.994  19.089  17.363  1.00 56.34           C  
ATOM    861  O   ALA A 110     -12.019  17.768  14.530  1.00 56.34           O  
ATOM    862  N   LYS A 111      -9.900  17.292  14.915  1.00 62.32           N  
ATOM    863  CA  LYS A 111      -9.515  17.115  13.518  1.00 62.32           C  
ATOM    864  C   LYS A 111      -9.979  15.763  12.986  1.00 62.32           C  
ATOM    865  CB  LYS A 111      -7.999  17.249  13.358  1.00 62.32           C  
ATOM    866  O   LYS A 111     -10.292  15.630  11.801  1.00 62.32           O  
ATOM    867  CG  LYS A 111      -7.496  18.684  13.409  1.00 62.32           C  
ATOM    868  CD  LYS A 111      -6.006  18.764  13.102  1.00 62.32           C  
ATOM    869  CE  LYS A 111      -5.484  20.189  13.227  1.00 62.32           C  
ATOM    870  NZ  LYS A 111      -4.016  20.267  12.964  1.00 62.32           N  
ATOM    871  N   ARG A 112     -10.250  14.841  13.874  1.00 61.96           N  
ATOM    872  CA  ARG A 112     -10.699  13.509  13.484  1.00 61.96           C  
ATOM    873  C   ARG A 112     -12.132  13.543  12.965  1.00 61.96           C  
ATOM    874  CB  ARG A 112     -10.592  12.539  14.663  1.00 61.96           C  
ATOM    875  O   ARG A 112     -12.457  12.879  11.979  1.00 61.96           O  
ATOM    876  CG  ARG A 112      -9.213  11.921  14.829  1.00 61.96           C  
ATOM    877  CD  ARG A 112      -9.185  10.898  15.957  1.00 61.96           C  
ATOM    878  NE  ARG A 112      -7.838  10.384  16.184  1.00 61.96           N  
ATOM    879  NH1 ARG A 112      -8.466   8.881  17.823  1.00 61.96           N  
ATOM    880  NH2 ARG A 112      -6.268   9.043  17.191  1.00 61.96           N  
ATOM    881  CZ  ARG A 112      -7.527   9.437  17.066  1.00 61.96           C  
ATOM    882  N   VAL A 113     -13.008  14.402  13.716  1.00 59.35           N  
ATOM    883  CA  VAL A 113     -14.422  14.489  13.368  1.00 59.35           C  
ATOM    884  C   VAL A 113     -14.577  15.124  11.988  1.00 59.35           C  
ATOM    885  CB  VAL A 113     -15.217  15.296  14.419  1.00 59.35           C  
ATOM    886  O   VAL A 113     -15.376  14.661  11.171  1.00 59.35           O  
ATOM    887  CG1 VAL A 113     -16.650  15.534  13.946  1.00 59.35           C  
ATOM    888  CG2 VAL A 113     -15.209  14.573  15.765  1.00 59.35           C  
ATOM    889  N   LEU A 114     -13.865  16.254  11.687  1.00 56.66           N  
ATOM    890  CA  LEU A 114     -13.918  16.950  10.406  1.00 56.66           C  
ATOM    891  C   LEU A 114     -13.367  16.072   9.287  1.00 56.66           C  
ATOM    892  CB  LEU A 114     -13.132  18.262  10.475  1.00 56.66           C  
ATOM    893  O   LEU A 114     -13.909  16.058   8.180  1.00 56.66           O  
ATOM    894  CG  LEU A 114     -13.653  19.411   9.612  1.00 56.66           C  
ATOM    895  CD1 LEU A 114     -14.659  20.249  10.394  1.00 56.66           C  
ATOM    896  CD2 LEU A 114     -12.498  20.277   9.119  1.00 56.66           C  
ATOM    897  N   PHE A 115     -12.585  15.208   9.672  1.00 59.98           N  
ATOM    898  CA  PHE A 115     -11.937  14.457   8.604  1.00 59.98           C  
ATOM    899  C   PHE A 115     -12.613  13.106   8.405  1.00 59.98           C  
ATOM    900  CB  PHE A 115     -10.449  14.260   8.910  1.00 59.98           C  
ATOM    901  O   PHE A 115     -12.467  12.481   7.353  1.00 59.98           O  
ATOM    902  CG  PHE A 115      -9.543  15.177   8.135  1.00 59.98           C  
ATOM    903  CD1 PHE A 115      -9.041  14.798   6.896  1.00 59.98           C  
ATOM    904  CD2 PHE A 115      -9.193  16.421   8.645  1.00 59.98           C  
ATOM    905  CE1 PHE A 115      -8.202  15.645   6.176  1.00 59.98           C  
ATOM    906  CE2 PHE A 115      -8.355  17.273   7.931  1.00 59.98           C  
ATOM    907  CZ  PHE A 115      -7.860  16.883   6.698  1.00 59.98           C  
ATOM    908  N   PHE A 116     -13.268  12.663   9.499  1.00 62.07           N  
ATOM    909  CA  PHE A 116     -14.121  11.494   9.321  1.00 62.07           C  
ATOM    910  C   PHE A 116     -14.877  11.571   8.000  1.00 62.07           C  
ATOM    911  CB  PHE A 116     -15.109  11.365  10.485  1.00 62.07           C  
ATOM    912  O   PHE A 116     -15.017  10.567   7.299  1.00 62.07           O  
ATOM    913  CG  PHE A 116     -16.170  10.321  10.268  1.00 62.07           C  
ATOM    914  CD1 PHE A 116     -17.447  10.682   9.857  1.00 62.07           C  
ATOM    915  CD2 PHE A 116     -15.890   8.976  10.474  1.00 62.07           C  
ATOM    916  CE1 PHE A 116     -18.432   9.718   9.655  1.00 62.07           C  
ATOM    917  CE2 PHE A 116     -16.869   8.006  10.274  1.00 62.07           C  
ATOM    918  CZ  PHE A 116     -18.139   8.379   9.866  1.00 62.07           C  
ATOM    919  N   ALA A 117     -15.291  12.822   7.575  1.00 59.82           N  
ATOM    920  CA  ALA A 117     -16.102  12.979   6.370  1.00 59.82           C  
ATOM    921  C   ALA A 117     -15.258  12.795   5.113  1.00 59.82           C  
ATOM    922  CB  ALA A 117     -16.778  14.348   6.358  1.00 59.82           C  
ATOM    923  O   ALA A 117     -15.759  12.340   4.082  1.00 59.82           O  
ATOM    924  N   LYS A 118     -13.924  12.894   5.327  1.00 68.97           N  
ATOM    925  CA  LYS A 118     -13.100  12.868   4.122  1.00 68.97           C  
ATOM    926  C   LYS A 118     -12.353  11.543   3.996  1.00 68.97           C  
ATOM    927  CB  LYS A 118     -12.106  14.030   4.126  1.00 68.97           C  
ATOM    928  O   LYS A 118     -11.602  11.336   3.040  1.00 68.97           O  
ATOM    929  CG  LYS A 118     -12.755  15.399   3.978  1.00 68.97           C  
ATOM    930  CD  LYS A 118     -11.711  16.504   3.875  1.00 68.97           C  
ATOM    931  CE  LYS A 118     -12.359  17.871   3.701  1.00 68.97           C  
ATOM    932  NZ  LYS A 118     -11.339  18.957   3.595  1.00 68.97           N  
ATOM    933  N   ASP A 119     -12.475  10.681   5.019  1.00 73.24           N  
ATOM    934  CA  ASP A 119     -11.705   9.441   5.060  1.00 73.24           C  
ATOM    935  C   ASP A 119     -11.946   8.604   3.806  1.00 73.24           C  
ATOM    936  CB  ASP A 119     -12.059   8.631   6.309  1.00 73.24           C  
ATOM    937  O   ASP A 119     -10.996   8.130   3.179  1.00 73.24           O  
ATOM    938  CG  ASP A 119     -11.358   9.133   7.560  1.00 73.24           C  
ATOM    939  OD1 ASP A 119     -10.533  10.067   7.463  1.00 73.24           O  
ATOM    940  OD2 ASP A 119     -11.630   8.587   8.651  1.00 73.24           O  
ATOM    941  N   PRO A 120     -13.209   8.532   3.447  1.00 82.41           N  
ATOM    942  CA  PRO A 120     -13.439   7.695   2.266  1.00 82.41           C  
ATOM    943  C   PRO A 120     -12.762   8.245   1.013  1.00 82.41           C  
ATOM    944  CB  PRO A 120     -14.962   7.710   2.115  1.00 82.41           C  
ATOM    945  O   PRO A 120     -12.256   7.476   0.192  1.00 82.41           O  
ATOM    946  CG  PRO A 120     -15.480   7.980   3.491  1.00 82.41           C  
ATOM    947  CD  PRO A 120     -14.503   8.871   4.202  1.00 82.41           C  
ATOM    948  N   GLU A 121     -12.754   9.545   0.815  1.00 88.02           N  
ATOM    949  CA  GLU A 121     -12.099  10.165  -0.333  1.00 88.02           C  
ATOM    950  C   GLU A 121     -10.589   9.956  -0.286  1.00 88.02           C  
ATOM    951  CB  GLU A 121     -12.422  11.660  -0.394  1.00 88.02           C  
ATOM    952  O   GLU A 121      -9.959   9.704  -1.315  1.00 88.02           O  
ATOM    953  CG  GLU A 121     -13.865  11.963  -0.773  1.00 88.02           C  
ATOM    954  CD  GLU A 121     -14.178  13.450  -0.802  1.00 88.02           C  
ATOM    955  OE1 GLU A 121     -15.356  13.818  -1.012  1.00 88.02           O  
ATOM    956  OE2 GLU A 121     -13.237  14.254  -0.614  1.00 88.02           O  
ATOM    957  N   ARG A 122     -10.057   9.976   0.871  1.00 88.97           N  
ATOM    958  CA  ARG A 122      -8.615   9.804   1.015  1.00 88.97           C  
ATOM    959  C   ARG A 122      -8.205   8.362   0.734  1.00 88.97           C  
ATOM    960  CB  ARG A 122      -8.162  10.213   2.419  1.00 88.97           C  
ATOM    961  O   ARG A 122      -7.162   8.115   0.125  1.00 88.97           O  
ATOM    962  CG  ARG A 122      -8.309  11.699   2.704  1.00 88.97           C  
ATOM    963  CD  ARG A 122      -7.281  12.525   1.944  1.00 88.97           C  
ATOM    964  NE  ARG A 122      -7.279  13.918   2.379  1.00 88.97           N  
ATOM    965  NH1 ARG A 122      -5.589  14.579   0.949  1.00 88.97           N  
ATOM    966  NH2 ARG A 122      -6.558  16.099   2.366  1.00 88.97           N  
ATOM    967  CZ  ARG A 122      -6.475  14.862   1.897  1.00 88.97           C  
ATOM    968  N   ILE A 123      -9.070   7.429   1.303  1.00 92.35           N  
ATOM    969  CA  ILE A 123      -8.800   6.026   1.009  1.00 92.35           C  
ATOM    970  C   ILE A 123      -8.802   5.805  -0.502  1.00 92.35           C  
ATOM    971  CB  ILE A 123      -9.832   5.097   1.688  1.00 92.35           C  
ATOM    972  O   ILE A 123      -7.925   5.123  -1.037  1.00 92.35           O  
ATOM    973  CG1 ILE A 123      -9.698   5.175   3.213  1.00 92.35           C  
ATOM    974  CG2 ILE A 123      -9.666   3.656   1.197  1.00 92.35           C  
ATOM    975  CD1 ILE A 123     -10.771   4.403   3.969  1.00 92.35           C  
ATOM    976  N   VAL A 124      -9.765   6.436  -1.195  1.00 93.76           N  
ATOM    977  CA  VAL A 124      -9.881   6.308  -2.643  1.00 93.76           C  
ATOM    978  C   VAL A 124      -8.626   6.864  -3.313  1.00 93.76           C  
ATOM    979  CB  VAL A 124     -11.136   7.032  -3.178  1.00 93.76           C  
ATOM    980  O   VAL A 124      -8.091   6.258  -4.245  1.00 93.76           O  
ATOM    981  CG1 VAL A 124     -11.110   7.104  -4.704  1.00 93.76           C  
ATOM    982  CG2 VAL A 124     -12.404   6.328  -2.696  1.00 93.76           C  
ATOM    983  N   ASP A 125      -8.168   8.002  -2.864  1.00 94.92           N  
ATOM    984  CA  ASP A 125      -6.966   8.617  -3.419  1.00 94.92           C  
ATOM    985  C   ASP A 125      -5.747   7.719  -3.221  1.00 94.92           C  
ATOM    986  CB  ASP A 125      -6.720   9.986  -2.782  1.00 94.92           C  
ATOM    987  O   ASP A 125      -4.945   7.541  -4.140  1.00 94.92           O  
ATOM    988  CG  ASP A 125      -7.710  11.042  -3.243  1.00 94.92           C  
ATOM    989  OD1 ASP A 125      -8.415  10.818  -4.251  1.00 94.92           O  
ATOM    990  OD2 ASP A 125      -7.782  12.109  -2.595  1.00 94.92           O  
ATOM    991  N   MET A 126      -5.674   7.196  -2.022  1.00 95.89           N  
ATOM    992  CA  MET A 126      -4.554   6.304  -1.736  1.00 95.89           C  
ATOM    993  C   MET A 126      -4.638   5.038  -2.582  1.00 95.89           C  
ATOM    994  CB  MET A 126      -4.521   5.940  -0.251  1.00 95.89           C  
ATOM    995  O   MET A 126      -3.619   4.541  -3.065  1.00 95.89           O  
ATOM    996  CG  MET A 126      -4.114   7.092   0.654  1.00 95.89           C  
ATOM    997  SD  MET A 126      -3.847   6.562   2.390  1.00 95.89           S  
ATOM    998  CE  MET A 126      -5.566   6.316   2.917  1.00 95.89           C  
ATOM    999  N   ARG A 127      -5.840   4.512  -2.724  1.00 95.71           N  
ATOM   1000  CA  ARG A 127      -6.020   3.358  -3.599  1.00 95.71           C  
ATOM   1001  C   ARG A 127      -5.567   3.674  -5.021  1.00 95.71           C  
ATOM   1002  CB  ARG A 127      -7.482   2.909  -3.602  1.00 95.71           C  
ATOM   1003  O   ARG A 127      -4.934   2.843  -5.675  1.00 95.71           O  
ATOM   1004  CG  ARG A 127      -7.751   1.694  -4.477  1.00 95.71           C  
ATOM   1005  CD  ARG A 127      -9.228   1.324  -4.489  1.00 95.71           C  
ATOM   1006  NE  ARG A 127      -9.679   0.864  -3.179  1.00 95.71           N  
ATOM   1007  NH1 ARG A 127      -8.897  -1.294  -3.439  1.00 95.71           N  
ATOM   1008  NH2 ARG A 127      -9.962  -0.681  -1.504  1.00 95.71           N  
ATOM   1009  CZ  ARG A 127      -9.512  -0.370  -2.710  1.00 95.71           C  
ATOM   1010  N   LYS A 128      -5.925   4.802  -5.505  1.00 96.56           N  
ATOM   1011  CA  LYS A 128      -5.534   5.219  -6.848  1.00 96.56           C  
ATOM   1012  C   LYS A 128      -4.015   5.274  -6.987  1.00 96.56           C  
ATOM   1013  CB  LYS A 128      -6.141   6.583  -7.184  1.00 96.56           C  
ATOM   1014  O   LYS A 128      -3.460   4.804  -7.983  1.00 96.56           O  
ATOM   1015  CG  LYS A 128      -5.909   7.026  -8.621  1.00 96.56           C  
ATOM   1016  CD  LYS A 128      -6.564   8.372  -8.904  1.00 96.56           C  
ATOM   1017  CE  LYS A 128      -6.261   8.857 -10.315  1.00 96.56           C  
ATOM   1018  NZ  LYS A 128      -6.934  10.157 -10.610  1.00 96.56           N  
ATOM   1019  N   VAL A 129      -3.349   5.900  -6.037  1.00 96.39           N  
ATOM   1020  CA  VAL A 129      -1.892   5.988  -6.038  1.00 96.39           C  
ATOM   1021  C   VAL A 129      -1.290   4.586  -6.099  1.00 96.39           C  
ATOM   1022  CB  VAL A 129      -1.368   6.739  -4.794  1.00 96.39           C  
ATOM   1023  O   VAL A 129      -0.392   4.323  -6.903  1.00 96.39           O  
ATOM   1024  CG1 VAL A 129       0.148   6.591  -4.673  1.00 96.39           C  
ATOM   1025  CG2 VAL A 129      -1.761   8.214  -4.857  1.00 96.39           C  
ATOM   1026  N   PHE A 130      -1.790   3.737  -5.283  1.00 96.46           N  
ATOM   1027  CA  PHE A 130      -1.283   2.371  -5.226  1.00 96.46           C  
ATOM   1028  C   PHE A 130      -1.555   1.638  -6.534  1.00 96.46           C  
ATOM   1029  CB  PHE A 130      -1.915   1.610  -4.056  1.00 96.46           C  
ATOM   1030  O   PHE A 130      -0.661   0.996  -7.089  1.00 96.46           O  
ATOM   1031  CG  PHE A 130      -1.429   0.192  -3.921  1.00 96.46           C  
ATOM   1032  CD1 PHE A 130      -2.284  -0.876  -4.163  1.00 96.46           C  
ATOM   1033  CD2 PHE A 130      -0.117  -0.072  -3.552  1.00 96.46           C  
ATOM   1034  CE1 PHE A 130      -1.837  -2.189  -4.039  1.00 96.46           C  
ATOM   1035  CE2 PHE A 130       0.337  -1.382  -3.426  1.00 96.46           C  
ATOM   1036  CZ  PHE A 130      -0.525  -2.439  -3.669  1.00 96.46           C  
ATOM   1037  N   ASP A 131      -2.750   1.736  -7.054  1.00 95.31           N  
ATOM   1038  CA  ASP A 131      -3.124   1.057  -8.291  1.00 95.31           C  
ATOM   1039  C   ASP A 131      -2.283   1.551  -9.465  1.00 95.31           C  
ATOM   1040  CB  ASP A 131      -4.611   1.262  -8.586  1.00 95.31           C  
ATOM   1041  O   ASP A 131      -1.918   0.770 -10.347  1.00 95.31           O  
ATOM   1042  CG  ASP A 131      -5.514   0.426  -7.695  1.00 95.31           C  
ATOM   1043  OD1 ASP A 131      -5.015  -0.498  -7.017  1.00 95.31           O  
ATOM   1044  OD2 ASP A 131      -6.735   0.693  -7.672  1.00 95.31           O  
ATOM   1045  N   ASP A 132      -2.061   2.802  -9.495  1.00 94.88           N  
ATOM   1046  CA  ASP A 132      -1.208   3.351 -10.544  1.00 94.88           C  
ATOM   1047  C   ASP A 132       0.189   2.738 -10.494  1.00 94.88           C  
ATOM   1048  CB  ASP A 132      -1.119   4.874 -10.421  1.00 94.88           C  
ATOM   1049  O   ASP A 132       0.756   2.384 -11.530  1.00 94.88           O  
ATOM   1050  CG  ASP A 132      -2.396   5.579 -10.843  1.00 94.88           C  
ATOM   1051  OD1 ASP A 132      -3.283   4.930 -11.439  1.00 94.88           O  
ATOM   1052  OD2 ASP A 132      -2.516   6.795 -10.580  1.00 94.88           O  
ATOM   1053  N   ALA A 133       0.701   2.584  -9.308  1.00 94.38           N  
ATOM   1054  CA  ALA A 133       2.028   1.996  -9.148  1.00 94.38           C  
ATOM   1055  C   ALA A 133       2.037   0.534  -9.587  1.00 94.38           C  
ATOM   1056  CB  ALA A 133       2.491   2.115  -7.698  1.00 94.38           C  
ATOM   1057  O   ALA A 133       2.966   0.089 -10.264  1.00 94.38           O  
ATOM   1058  N   ILE A 134       0.984  -0.204  -9.197  1.00 92.86           N  
ATOM   1059  CA  ILE A 134       0.861  -1.600  -9.602  1.00 92.86           C  
ATOM   1060  C   ILE A 134       0.717  -1.686 -11.120  1.00 92.86           C  
ATOM   1061  CB  ILE A 134      -0.339  -2.286  -8.911  1.00 92.86           C  
ATOM   1062  O   ILE A 134       1.309  -2.560 -11.757  1.00 92.86           O  
ATOM   1063  CG1 ILE A 134      -0.065  -2.459  -7.413  1.00 92.86           C  
ATOM   1064  CG2 ILE A 134      -0.645  -3.633  -9.572  1.00 92.86           C  
ATOM   1065  CD1 ILE A 134       1.078  -3.415  -7.100  1.00 92.86           C  
ATOM   1066  N   GLY A 135      -0.078  -0.838 -11.660  1.00 91.69           N  
ATOM   1067  CA  GLY A 135      -0.238  -0.778 -13.104  1.00 91.69           C  
ATOM   1068  C   GLY A 135       1.072  -0.575 -13.842  1.00 91.69           C  
ATOM   1069  O   GLY A 135       1.335  -1.241 -14.846  1.00 91.69           O  
ATOM   1070  N   LEU A 136       1.865   0.323 -13.357  1.00 88.68           N  
ATOM   1071  CA  LEU A 136       3.162   0.588 -13.971  1.00 88.68           C  
ATOM   1072  C   LEU A 136       4.083  -0.620 -13.840  1.00 88.68           C  
ATOM   1073  CB  LEU A 136       3.817   1.816 -13.331  1.00 88.68           C  
ATOM   1074  O   LEU A 136       4.843  -0.929 -14.761  1.00 88.68           O  
ATOM   1075  CG  LEU A 136       3.222   3.174 -13.706  1.00 88.68           C  
ATOM   1076  CD1 LEU A 136       3.846   4.278 -12.858  1.00 88.68           C  
ATOM   1077  CD2 LEU A 136       3.425   3.455 -15.191  1.00 88.68           C  
ATOM   1078  N   PHE A 137       3.985  -1.244 -12.723  1.00 88.40           N  
ATOM   1079  CA  PHE A 137       4.765  -2.461 -12.536  1.00 88.40           C  
ATOM   1080  C   PHE A 137       4.373  -3.518 -13.562  1.00 88.40           C  
ATOM   1081  CB  PHE A 137       4.575  -3.010 -11.119  1.00 88.40           C  
ATOM   1082  O   PHE A 137       5.238  -4.127 -14.195  1.00 88.40           O  
ATOM   1083  CG  PHE A 137       5.359  -4.265 -10.844  1.00 88.40           C  
ATOM   1084  CD1 PHE A 137       4.807  -5.515 -11.096  1.00 88.40           C  
ATOM   1085  CD2 PHE A 137       6.648  -4.195 -10.333  1.00 88.40           C  
ATOM   1086  CE1 PHE A 137       5.530  -6.678 -10.843  1.00 88.40           C  
ATOM   1087  CE2 PHE A 137       7.377  -5.353 -10.077  1.00 88.40           C  
ATOM   1088  CZ  PHE A 137       6.816  -6.594 -10.331  1.00 88.40           C  
ATOM   1089  N   ASN A 138       3.107  -3.735 -13.751  1.00 85.92           N  
ATOM   1090  CA  ASN A 138       2.597  -4.741 -14.677  1.00 85.92           C  
ATOM   1091  C   ASN A 138       2.973  -4.416 -16.119  1.00 85.92           C  
ATOM   1092  CB  ASN A 138       1.079  -4.874 -14.541  1.00 85.92           C  
ATOM   1093  O   ASN A 138       3.350  -5.308 -16.882  1.00 85.92           O  
ATOM   1094  CG  ASN A 138       0.667  -5.611 -13.282  1.00 85.92           C  
ATOM   1095  ND2 ASN A 138      -0.562  -5.381 -12.835  1.00 85.92           N  
ATOM   1096  OD1 ASN A 138       1.448  -6.380 -12.714  1.00 85.92           O  
ATOM   1097  N   LEU A 139       2.812  -3.196 -16.423  1.00 83.63           N  
ATOM   1098  CA  LEU A 139       3.150  -2.746 -17.769  1.00 83.63           C  
ATOM   1099  C   LEU A 139       4.627  -2.980 -18.065  1.00 83.63           C  
ATOM   1100  CB  LEU A 139       2.812  -1.263 -17.939  1.00 83.63           C  
ATOM   1101  O   LEU A 139       4.982  -3.434 -19.156  1.00 83.63           O  
ATOM   1102  CG  LEU A 139       2.990  -0.684 -19.344  1.00 83.63           C  
ATOM   1103  CD1 LEU A 139       2.058  -1.384 -20.328  1.00 83.63           C  
ATOM   1104  CD2 LEU A 139       2.738   0.820 -19.339  1.00 83.63           C  
ATOM   1105  N   GLY A 140       5.442  -2.655 -17.155  1.00 79.28           N  
ATOM   1106  CA  GLY A 140       6.870  -2.873 -17.320  1.00 79.28           C  
ATOM   1107  C   GLY A 140       7.235  -4.335 -17.493  1.00 79.28           C  
ATOM   1108  O   GLY A 140       8.086  -4.675 -18.318  1.00 79.28           O  
ATOM   1109  N   SER A 141       6.553  -5.152 -16.756  1.00 75.13           N  
ATOM   1110  CA  SER A 141       6.798  -6.589 -16.821  1.00 75.13           C  
ATOM   1111  C   SER A 141       6.359  -7.165 -18.163  1.00 75.13           C  
ATOM   1112  CB  SER A 141       6.069  -7.310 -15.685  1.00 75.13           C  
ATOM   1113  O   SER A 141       7.027  -8.040 -18.718  1.00 75.13           O  
ATOM   1114  OG  SER A 141       6.605  -6.936 -14.427  1.00 75.13           O  
ATOM   1115  N   MET A 142       5.275  -6.711 -18.690  1.00 78.78           N  
ATOM   1116  CA  MET A 142       4.743  -7.168 -19.971  1.00 78.78           C  
ATOM   1117  C   MET A 142       5.661  -6.762 -21.118  1.00 78.78           C  
ATOM   1118  CB  MET A 142       3.338  -6.607 -20.201  1.00 78.78           C  
ATOM   1119  O   MET A 142       5.879  -7.539 -22.049  1.00 78.78           O  
ATOM   1120  CG  MET A 142       2.273  -7.243 -19.323  1.00 78.78           C  
ATOM   1121  SD  MET A 142       0.609  -6.522 -19.604  1.00 78.78           S  
ATOM   1122  CE  MET A 142       0.196  -7.282 -21.199  1.00 78.78           C  
ATOM   1123  N   ILE A 143       6.159  -5.555 -21.133  1.00 72.67           N  
ATOM   1124  CA  ILE A 143       7.015  -5.040 -22.196  1.00 72.67           C  
ATOM   1125  C   ILE A 143       8.322  -5.830 -22.234  1.00 72.67           C  
ATOM   1126  CB  ILE A 143       7.305  -3.534 -22.008  1.00 72.67           C  
ATOM   1127  O   ILE A 143       8.800  -6.199 -23.309  1.00 72.67           O  
ATOM   1128  CG1 ILE A 143       6.027  -2.714 -22.224  1.00 72.67           C  
ATOM   1129  CG2 ILE A 143       8.416  -3.076 -22.957  1.00 72.67           C  
ATOM   1130  CD1 ILE A 143       6.170  -1.241 -21.866  1.00 72.67           C  
ATOM   1131  N   THR A 144       8.784  -6.132 -21.107  1.00 67.36           N  
ATOM   1132  CA  THR A 144      10.057  -6.841 -21.038  1.00 67.36           C  
ATOM   1133  C   THR A 144       9.898  -8.284 -21.509  1.00 67.36           C  
ATOM   1134  CB  THR A 144      10.628  -6.825 -19.608  1.00 67.36           C  
ATOM   1135  O   THR A 144      10.792  -8.833 -22.156  1.00 67.36           O  
ATOM   1136  CG2 THR A 144      10.965  -5.404 -19.166  1.00 67.36           C  
ATOM   1137  OG1 THR A 144       9.660  -7.376 -18.706  1.00 67.36           O  
ATOM   1138  N   THR A 145       8.784  -8.889 -21.186  1.00 66.53           N  
ATOM   1139  CA  THR A 145       8.509 -10.252 -21.626  1.00 66.53           C  
ATOM   1140  C   THR A 145       8.337 -10.307 -23.142  1.00 66.53           C  
ATOM   1141  CB  THR A 145       7.250 -10.816 -20.943  1.00 66.53           C  
ATOM   1142  O   THR A 145       8.793 -11.251 -23.790  1.00 66.53           O  
ATOM   1143  CG2 THR A 145       7.015 -12.271 -21.338  1.00 66.53           C  
ATOM   1144  OG1 THR A 145       7.410 -10.739 -19.521  1.00 66.53           O  
ATOM   1145  N   SER A 146       7.703  -9.292 -23.727  1.00 69.35           N  
ATOM   1146  CA  SER A 146       7.481  -9.238 -25.168  1.00 69.35           C  
ATOM   1147  C   SER A 146       8.791  -9.028 -25.921  1.00 69.35           C  
ATOM   1148  CB  SER A 146       6.498  -8.120 -25.518  1.00 69.35           C  
ATOM   1149  O   SER A 146       8.975  -9.562 -27.017  1.00 69.35           O  
ATOM   1150  OG  SER A 146       7.019  -6.856 -25.143  1.00 69.35           O  
ATOM   1151  N   LEU A 147       9.672  -8.340 -25.273  1.00 64.91           N  
ATOM   1152  CA  LEU A 147      10.950  -8.079 -25.928  1.00 64.91           C  
ATOM   1153  C   LEU A 147      11.863  -9.297 -25.843  1.00 64.91           C  
ATOM   1154  CB  LEU A 147      11.638  -6.866 -25.297  1.00 64.91           C  
ATOM   1155  O   LEU A 147      12.643  -9.559 -26.761  1.00 64.91           O  
ATOM   1156  CG  LEU A 147      11.055  -5.496 -25.650  1.00 64.91           C  
ATOM   1157  CD1 LEU A 147      11.657  -4.418 -24.755  1.00 64.91           C  
ATOM   1158  CD2 LEU A 147      11.299  -5.174 -27.121  1.00 64.91           C  
ATOM   1159  N   ASP A 148      11.759 -10.112 -24.838  1.00 59.94           N  
ATOM   1160  CA  ASP A 148      12.579 -11.308 -24.673  1.00 59.94           C  
ATOM   1161  C   ASP A 148      12.153 -12.405 -25.647  1.00 59.94           C  
ATOM   1162  CB  ASP A 148      12.498 -11.821 -23.234  1.00 59.94           C  
ATOM   1163  O   ASP A 148      12.982 -13.199 -26.097  1.00 59.94           O  
ATOM   1164  CG  ASP A 148      13.331 -11.001 -22.264  1.00 59.94           C  
ATOM   1165  OD1 ASP A 148      14.203 -10.227 -22.713  1.00 59.94           O  
ATOM   1166  OD2 ASP A 148      13.114 -11.133 -21.040  1.00 59.94           O  
ATOM   1167  N   VAL A 149      10.886 -12.447 -26.111  1.00 70.70           N  
ATOM   1168  CA  VAL A 149      10.382 -13.483 -27.006  1.00 70.70           C  
ATOM   1169  C   VAL A 149      10.615 -13.070 -28.457  1.00 70.70           C  
ATOM   1170  CB  VAL A 149       8.881 -13.759 -26.765  1.00 70.70           C  
ATOM   1171  O   VAL A 149      10.763 -13.924 -29.336  1.00 70.70           O  
ATOM   1172  CG1 VAL A 149       8.367 -14.827 -27.729  1.00 70.70           C  
ATOM   1173  CG2 VAL A 149       8.642 -14.182 -25.317  1.00 70.70           C  
ATOM   1174  N   ALA A 150      10.890 -11.819 -28.738  1.00 56.99           N  
ATOM   1175  CA  ALA A 150      11.155 -11.434 -30.122  1.00 56.99           C  
ATOM   1176  C   ALA A 150      12.619 -11.670 -30.485  1.00 56.99           C  
ATOM   1177  CB  ALA A 150      10.783  -9.971 -30.348  1.00 56.99           C  
ATOM   1178  O   ALA A 150      12.928 -12.089 -31.603  1.00 56.99           O  
TER    1179      ALA A 150
ENDMDL
END
