# Supplementary material for: Exploring a diverse world of effector domains and amyloid signaling motifs in fungal NLR proteins
Source: PLoS Comput Biol. 2022 Dec 21;18(12):e1010787. doi: 10.1371/journal.pcbi.1010787 (PMC9815663; doi:10.1371/journal.pcbi.1010787)
Supplement: S3 Data — Full AlphaFold2/ColabFold outputs. (GZ) [file pcbi.1010787.s010.tar.gz › KIM77258_1_150/rank_2_model_5_ptm_seed_0_unrelaxed.pdb]

MODEL     1
ATOM      1  N   MET A   1      13.287  32.597   3.778  1.00 35.05           N  
ATOM      2  CA  MET A   1      13.088  31.151   3.748  1.00 35.05           C  
ATOM      3  C   MET A   1      11.615  30.801   3.926  1.00 35.05           C  
ATOM      4  CB  MET A   1      13.923  30.470   4.834  1.00 35.05           C  
ATOM      5  O   MET A   1      11.006  31.153   4.938  1.00 35.05           O  
ATOM      6  CG  MET A   1      14.478  29.116   4.422  1.00 35.05           C  
ATOM      7  SD  MET A   1      15.480  28.335   5.745  1.00 35.05           S  
ATOM      8  CE  MET A   1      15.545  26.628   5.132  1.00 35.05           C  
ATOM      9  N   ARG A   2      10.795  31.024   2.923  1.00 32.26           N  
ATOM     10  CA  ARG A   2       9.375  30.740   2.745  1.00 32.26           C  
ATOM     11  C   ARG A   2       9.096  29.245   2.862  1.00 32.26           C  
ATOM     12  CB  ARG A   2       8.889  31.259   1.390  1.00 32.26           C  
ATOM     13  O   ARG A   2       9.757  28.432   2.213  1.00 32.26           O  
ATOM     14  CG  ARG A   2       8.521  32.734   1.391  1.00 32.26           C  
ATOM     15  CD  ARG A   2       7.787  33.133   0.118  1.00 32.26           C  
ATOM     16  NE  ARG A   2       7.814  34.578  -0.089  1.00 32.26           N  
ATOM     17  NH1 ARG A   2       6.550  34.532  -2.022  1.00 32.26           N  
ATOM     18  NH2 ARG A   2       7.313  36.528  -1.193  1.00 32.26           N  
ATOM     19  CZ  ARG A   2       7.226  35.210  -1.101  1.00 32.26           C  
ATOM     20  N   VAL A   3       9.003  28.748   4.126  1.00 31.64           N  
ATOM     21  CA  VAL A   3       8.474  27.433   4.474  1.00 31.64           C  
ATOM     22  C   VAL A   3       7.229  27.139   3.640  1.00 31.64           C  
ATOM     23  CB  VAL A   3       8.142  27.336   5.980  1.00 31.64           C  
ATOM     24  O   VAL A   3       6.304  27.953   3.586  1.00 31.64           O  
ATOM     25  CG1 VAL A   3       8.003  25.876   6.409  1.00 31.64           C  
ATOM     26  CG2 VAL A   3       9.215  28.039   6.809  1.00 31.64           C  
ATOM     27  N   LYS A   4       7.411  26.536   2.426  1.00 32.21           N  
ATOM     28  CA  LYS A   4       6.414  25.847   1.613  1.00 32.21           C  
ATOM     29  C   LYS A   4       5.461  25.034   2.484  1.00 32.21           C  
ATOM     30  CB  LYS A   4       7.092  24.937   0.588  1.00 32.21           C  
ATOM     31  O   LYS A   4       5.895  24.330   3.399  1.00 32.21           O  
ATOM     32  CG  LYS A   4       7.562  25.659  -0.666  1.00 32.21           C  
ATOM     33  CD  LYS A   4       8.172  24.692  -1.673  1.00 32.21           C  
ATOM     34  CE  LYS A   4       8.682  25.419  -2.910  1.00 32.21           C  
ATOM     35  NZ  LYS A   4       9.199  24.467  -3.938  1.00 32.21           N  
ATOM     36  N   PRO A   5       4.233  25.583   2.687  1.00 32.57           N  
ATOM     37  CA  PRO A   5       3.093  25.069   3.451  1.00 32.57           C  
ATOM     38  C   PRO A   5       3.023  23.544   3.452  1.00 32.57           C  
ATOM     39  CB  PRO A   5       1.885  25.672   2.729  1.00 32.57           C  
ATOM     40  O   PRO A   5       3.235  22.912   2.413  1.00 32.57           O  
ATOM     41  CG  PRO A   5       2.416  26.123   1.407  1.00 32.57           C  
ATOM     42  CD  PRO A   5       3.900  25.891   1.384  1.00 32.57           C  
ATOM     43  N   ILE A   6       3.561  22.833   4.515  1.00 31.76           N  
ATOM     44  CA  ILE A   6       3.218  21.798   5.484  1.00 31.76           C  
ATOM     45  C   ILE A   6       1.917  21.114   5.070  1.00 31.76           C  
ATOM     46  CB  ILE A   6       3.088  22.378   6.910  1.00 31.76           C  
ATOM     47  O   ILE A   6       0.927  21.783   4.764  1.00 31.76           O  
ATOM     48  CG1 ILE A   6       4.406  23.032   7.342  1.00 31.76           C  
ATOM     49  CG2 ILE A   6       2.666  21.289   7.900  1.00 31.76           C  
ATOM     50  CD1 ILE A   6       4.312  23.809   8.648  1.00 31.76           C  
ATOM     51  N   LEU A   7       2.047  20.020   4.187  1.00 31.42           N  
ATOM     52  CA  LEU A   7       1.706  18.608   4.325  1.00 31.42           C  
ATOM     53  C   LEU A   7       0.239  18.437   4.704  1.00 31.42           C  
ATOM     54  CB  LEU A   7       2.598  17.942   5.376  1.00 31.42           C  
ATOM     55  O   LEU A   7      -0.103  17.560   5.500  1.00 31.42           O  
ATOM     56  CG  LEU A   7       3.887  17.299   4.863  1.00 31.42           C  
ATOM     57  CD1 LEU A   7       4.992  17.418   5.907  1.00 31.42           C  
ATOM     58  CD2 LEU A   7       3.647  15.838   4.495  1.00 31.42           C  
ATOM     59  N   ARG A   8      -0.666  19.377   4.228  1.00 43.63           N  
ATOM     60  CA  ARG A   8      -2.034  18.874   4.171  1.00 43.63           C  
ATOM     61  C   ARG A   8      -2.390  18.413   2.762  1.00 43.63           C  
ATOM     62  CB  ARG A   8      -3.021  19.947   4.636  1.00 43.63           C  
ATOM     63  O   ARG A   8      -3.264  17.563   2.583  1.00 43.63           O  
ATOM     64  CG  ARG A   8      -3.994  19.469   5.703  1.00 43.63           C  
ATOM     65  CD  ARG A   8      -4.923  20.585   6.160  1.00 43.63           C  
ATOM     66  NE  ARG A   8      -6.315  20.145   6.201  1.00 43.63           N  
ATOM     67  NH1 ARG A   8      -7.150  22.171   6.929  1.00 43.63           N  
ATOM     68  NH2 ARG A   8      -8.567  20.406   6.565  1.00 43.63           N  
ATOM     69  CZ  ARG A   8      -7.341  20.908   6.565  1.00 43.63           C  
ATOM     70  N   GLU A   9      -1.417  18.432   1.776  1.00 47.39           N  
ATOM     71  CA  GLU A   9      -1.724  18.125   0.383  1.00 47.39           C  
ATOM     72  C   GLU A   9      -0.969  16.886  -0.089  1.00 47.39           C  
ATOM     73  CB  GLU A   9      -1.391  19.318  -0.517  1.00 47.39           C  
ATOM     74  O   GLU A   9      -1.122  16.458  -1.235  1.00 47.39           O  
ATOM     75  CG  GLU A   9      -2.415  20.442  -0.453  1.00 47.39           C  
ATOM     76  CD  GLU A   9      -2.103  21.592  -1.396  1.00 47.39           C  
ATOM     77  OE1 GLU A   9      -2.878  22.575  -1.431  1.00 47.39           O  
ATOM     78  OE2 GLU A   9      -1.077  21.509  -2.108  1.00 47.39           O  
ATOM     79  N   GLY A  10      -0.387  16.019   0.864  1.00 56.96           N  
ATOM     80  CA  GLY A  10       0.333  14.871   0.336  1.00 56.96           C  
ATOM     81  C   GLY A  10      -0.584  13.785  -0.195  1.00 56.96           C  
ATOM     82  O   GLY A  10      -0.276  13.143  -1.202  1.00 56.96           O  
ATOM     83  N   GLY A  11      -1.918  13.883   0.081  1.00 76.58           N  
ATOM     84  CA  GLY A  11      -2.754  12.812  -0.437  1.00 76.58           C  
ATOM     85  C   GLY A  11      -3.181  13.030  -1.876  1.00 76.58           C  
ATOM     86  O   GLY A  11      -3.265  12.079  -2.655  1.00 76.58           O  
ATOM     87  N   GLU A  12      -3.214  14.281  -2.298  1.00 86.29           N  
ATOM     88  CA  GLU A  12      -3.700  14.570  -3.644  1.00 86.29           C  
ATOM     89  C   GLU A  12      -2.634  14.264  -4.693  1.00 86.29           C  
ATOM     90  CB  GLU A  12      -4.142  16.031  -3.755  1.00 86.29           C  
ATOM     91  O   GLU A  12      -2.943  13.735  -5.763  1.00 86.29           O  
ATOM     92  CG  GLU A  12      -5.470  16.325  -3.071  1.00 86.29           C  
ATOM     93  CD  GLU A  12      -5.905  17.776  -3.204  1.00 86.29           C  
ATOM     94  OE1 GLU A  12      -6.992  18.132  -2.695  1.00 86.29           O  
ATOM     95  OE2 GLU A  12      -5.152  18.562  -3.821  1.00 86.29           O  
ATOM     96  N   ALA A  13      -1.439  14.616  -4.371  1.00 89.12           N  
ATOM     97  CA  ALA A  13      -0.354  14.315  -5.302  1.00 89.12           C  
ATOM     98  C   ALA A  13      -0.188  12.809  -5.483  1.00 89.12           C  
ATOM     99  CB  ALA A  13       0.953  14.937  -4.814  1.00 89.12           C  
ATOM    100  O   ALA A  13       0.009  12.330  -6.602  1.00 89.12           O  
ATOM    101  N   ALA A  14      -0.241  12.160  -4.383  1.00 92.33           N  
ATOM    102  CA  ALA A  14      -0.135  10.705  -4.447  1.00 92.33           C  
ATOM    103  C   ALA A  14      -1.259  10.110  -5.290  1.00 92.33           C  
ATOM    104  CB  ALA A  14      -0.156  10.108  -3.042  1.00 92.33           C  
ATOM    105  O   ALA A  14      -1.019   9.239  -6.130  1.00 92.33           O  
ATOM    106  N   LEU A  15      -2.377  10.542  -5.021  1.00 93.94           N  
ATOM    107  CA  LEU A  15      -3.530  10.066  -5.777  1.00 93.94           C  
ATOM    108  C   LEU A  15      -3.377  10.385  -7.260  1.00 93.94           C  
ATOM    109  CB  LEU A  15      -4.820  10.691  -5.238  1.00 93.94           C  
ATOM    110  O   LEU A  15      -3.679   9.548  -8.114  1.00 93.94           O  
ATOM    111  CG  LEU A  15      -6.130  10.093  -5.754  1.00 93.94           C  
ATOM    112  CD1 LEU A  15      -6.203   8.607  -5.419  1.00 93.94           C  
ATOM    113  CD2 LEU A  15      -7.324  10.838  -5.169  1.00 93.94           C  
ATOM    114  N   ALA A  16      -2.928  11.563  -7.584  1.00 94.75           N  
ATOM    115  CA  ALA A  16      -2.699  11.970  -8.968  1.00 94.75           C  
ATOM    116  C   ALA A  16      -1.676  11.062  -9.645  1.00 94.75           C  
ATOM    117  CB  ALA A  16      -2.237  13.424  -9.026  1.00 94.75           C  
ATOM    118  O   ALA A  16      -1.862  10.657 -10.794  1.00 94.75           O  
ATOM    119  N   LEU A  17      -0.688  10.787  -8.946  1.00 93.63           N  
ATOM    120  CA  LEU A  17       0.350   9.911  -9.478  1.00 93.63           C  
ATOM    121  C   LEU A  17      -0.207   8.520  -9.766  1.00 93.63           C  
ATOM    122  CB  LEU A  17       1.522   9.811  -8.498  1.00 93.63           C  
ATOM    123  O   LEU A  17       0.078   7.938 -10.815  1.00 93.63           O  
ATOM    124  CG  LEU A  17       2.675   8.894  -8.911  1.00 93.63           C  
ATOM    125  CD1 LEU A  17       3.267   9.353 -10.239  1.00 93.63           C  
ATOM    126  CD2 LEU A  17       3.746   8.860  -7.826  1.00 93.63           C  
ATOM    127  N   LEU A  18      -0.957   8.005  -8.902  1.00 95.52           N  
ATOM    128  CA  LEU A  18      -1.554   6.688  -9.096  1.00 95.52           C  
ATOM    129  C   LEU A  18      -2.458   6.677 -10.324  1.00 95.52           C  
ATOM    130  CB  LEU A  18      -2.351   6.272  -7.857  1.00 95.52           C  
ATOM    131  O   LEU A  18      -2.439   5.723 -11.106  1.00 95.52           O  
ATOM    132  CG  LEU A  18      -1.537   5.951  -6.603  1.00 95.52           C  
ATOM    133  CD1 LEU A  18      -2.463   5.719  -5.414  1.00 95.52           C  
ATOM    134  CD2 LEU A  18      -0.647   4.736  -6.840  1.00 95.52           C  
ATOM    135  N   ARG A  19      -3.187   7.693 -10.470  1.00 96.50           N  
ATOM    136  CA  ARG A  19      -4.086   7.794 -11.615  1.00 96.50           C  
ATOM    137  C   ARG A  19      -3.303   7.854 -12.922  1.00 96.50           C  
ATOM    138  CB  ARG A  19      -4.986   9.025 -11.486  1.00 96.50           C  
ATOM    139  O   ARG A  19      -3.669   7.201 -13.902  1.00 96.50           O  
ATOM    140  CG  ARG A  19      -6.074   8.885 -10.433  1.00 96.50           C  
ATOM    141  CD  ARG A  19      -6.869  10.173 -10.270  1.00 96.50           C  
ATOM    142  NE  ARG A  19      -7.951  10.019  -9.301  1.00 96.50           N  
ATOM    143  NH1 ARG A  19      -7.786  12.167  -8.465  1.00 96.50           N  
ATOM    144  NH2 ARG A  19      -9.356  10.722  -7.626  1.00 96.50           N  
ATOM    145  CZ  ARG A  19      -8.362  10.970  -8.466  1.00 96.50           C  
ATOM    146  N   LEU A  20      -2.312   8.652 -12.826  1.00 93.39           N  
ATOM    147  CA  LEU A  20      -1.463   8.764 -14.007  1.00 93.39           C  
ATOM    148  C   LEU A  20      -0.826   7.421 -14.348  1.00 93.39           C  
ATOM    149  CB  LEU A  20      -0.374   9.818 -13.787  1.00 93.39           C  
ATOM    150  O   LEU A  20      -0.801   7.019 -15.513  1.00 93.39           O  
ATOM    151  CG  LEU A  20       0.589  10.051 -14.952  1.00 93.39           C  
ATOM    152  CD1 LEU A  20      -0.164  10.597 -16.161  1.00 93.39           C  
ATOM    153  CD2 LEU A  20       1.707  11.001 -14.539  1.00 93.39           C  
ATOM    154  N   THR A  21      -0.325   6.784 -13.362  1.00 91.71           N  
ATOM    155  CA  THR A  21       0.302   5.481 -13.554  1.00 91.71           C  
ATOM    156  C   THR A  21      -0.706   4.470 -14.092  1.00 91.71           C  
ATOM    157  CB  THR A  21       0.911   4.955 -12.241  1.00 91.71           C  
ATOM    158  O   THR A  21      -0.401   3.710 -15.014  1.00 91.71           O  
ATOM    159  CG2 THR A  21       1.544   3.582 -12.440  1.00 91.71           C  
ATOM    160  OG1 THR A  21       1.915   5.870 -11.786  1.00 91.71           O  
ATOM    161  N   TYR A  22      -1.816   4.473 -13.529  1.00 93.70           N  
ATOM    162  CA  TYR A  22      -2.866   3.559 -13.965  1.00 93.70           C  
ATOM    163  C   TYR A  22      -3.215   3.789 -15.431  1.00 93.70           C  
ATOM    164  CB  TYR A  22      -4.118   3.724 -13.098  1.00 93.70           C  
ATOM    165  O   TYR A  22      -3.370   2.835 -16.196  1.00 93.70           O  
ATOM    166  CG  TYR A  22      -5.251   2.807 -13.487  1.00 93.70           C  
ATOM    167  CD1 TYR A  22      -6.405   3.308 -14.087  1.00 93.70           C  
ATOM    168  CD2 TYR A  22      -5.172   1.438 -13.256  1.00 93.70           C  
ATOM    169  CE1 TYR A  22      -7.452   2.466 -14.445  1.00 93.70           C  
ATOM    170  CE2 TYR A  22      -6.213   0.587 -13.610  1.00 93.70           C  
ATOM    171  OH  TYR A  22      -8.382   0.272 -14.557  1.00 93.70           O  
ATOM    172  CZ  TYR A  22      -7.348   1.109 -14.204  1.00 93.70           C  
ATOM    173  N   ALA A  23      -3.194   5.027 -15.837  1.00 91.89           N  
ATOM    174  CA  ALA A  23      -3.578   5.399 -17.197  1.00 91.89           C  
ATOM    175  C   ALA A  23      -2.451   5.107 -18.184  1.00 91.89           C  
ATOM    176  CB  ALA A  23      -3.964   6.875 -17.256  1.00 91.89           C  
ATOM    177  O   ALA A  23      -2.705   4.756 -19.339  1.00 91.89           O  
ATOM    178  N   ALA A  24      -1.211   5.138 -17.734  1.00 88.46           N  
ATOM    179  CA  ALA A  24      -0.066   5.129 -18.641  1.00 88.46           C  
ATOM    180  C   ALA A  24       0.610   3.761 -18.657  1.00 88.46           C  
ATOM    181  CB  ALA A  24       0.936   6.210 -18.244  1.00 88.46           C  
ATOM    182  O   ALA A  24       1.423   3.474 -19.538  1.00 88.46           O  
ATOM    183  N   ALA A  25       0.351   2.888 -17.681  1.00 82.81           N  
ATOM    184  CA  ALA A  25       1.179   1.712 -17.429  1.00 82.81           C  
ATOM    185  C   ALA A  25       0.664   0.502 -18.204  1.00 82.81           C  
ATOM    186  CB  ALA A  25       1.224   1.403 -15.934  1.00 82.81           C  
ATOM    187  O   ALA A  25       0.789  -0.636 -17.744  1.00 82.81           O  
ATOM    188  N   ASP A  26       0.201   0.684 -19.514  1.00 81.27           N  
ATOM    189  CA  ASP A  26      -0.267  -0.448 -20.307  1.00 81.27           C  
ATOM    190  C   ASP A  26       0.880  -1.403 -20.631  1.00 81.27           C  
ATOM    191  CB  ASP A  26      -0.928   0.038 -21.598  1.00 81.27           C  
ATOM    192  O   ASP A  26       0.661  -2.601 -20.824  1.00 81.27           O  
ATOM    193  CG  ASP A  26      -2.260   0.728 -21.360  1.00 81.27           C  
ATOM    194  OD1 ASP A  26      -2.989   0.338 -20.423  1.00 81.27           O  
ATOM    195  OD2 ASP A  26      -2.584   1.667 -22.118  1.00 81.27           O  
ATOM    196  N   VAL A  27       2.095  -0.925 -20.538  1.00 79.98           N  
ATOM    197  CA  VAL A  27       3.264  -1.709 -20.922  1.00 79.98           C  
ATOM    198  C   VAL A  27       3.833  -2.422 -19.698  1.00 79.98           C  
ATOM    199  CB  VAL A  27       4.349  -0.826 -21.578  1.00 79.98           C  
ATOM    200  O   VAL A  27       4.679  -3.311 -19.827  1.00 79.98           O  
ATOM    201  CG1 VAL A  27       3.881  -0.318 -22.941  1.00 79.98           C  
ATOM    202  CG2 VAL A  27       4.709   0.343 -20.663  1.00 79.98           C  
ATOM    203  N   PHE A  28       3.370  -2.069 -18.601  1.00 84.39           N  
ATOM    204  CA  PHE A  28       3.807  -2.661 -17.343  1.00 84.39           C  
ATOM    205  C   PHE A  28       2.610  -3.060 -16.487  1.00 84.39           C  
ATOM    206  CB  PHE A  28       4.702  -1.686 -16.571  1.00 84.39           C  
ATOM    207  O   PHE A  28       2.254  -2.355 -15.541  1.00 84.39           O  
ATOM    208  CG  PHE A  28       5.502  -2.336 -15.473  1.00 84.39           C  
ATOM    209  CD1 PHE A  28       6.321  -1.575 -14.648  1.00 84.39           C  
ATOM    210  CD2 PHE A  28       5.434  -3.707 -15.267  1.00 84.39           C  
ATOM    211  CE1 PHE A  28       7.062  -2.173 -13.632  1.00 84.39           C  
ATOM    212  CE2 PHE A  28       6.171  -4.312 -14.254  1.00 84.39           C  
ATOM    213  CZ  PHE A  28       6.985  -3.544 -13.438  1.00 84.39           C  
ATOM    214  N   PRO A  29       1.954  -4.179 -16.851  1.00 87.68           N  
ATOM    215  CA  PRO A  29       0.664  -4.583 -16.287  1.00 87.68           C  
ATOM    216  C   PRO A  29       0.712  -4.757 -14.770  1.00 87.68           C  
ATOM    217  CB  PRO A  29       0.378  -5.917 -16.980  1.00 87.68           C  
ATOM    218  O   PRO A  29      -0.223  -4.359 -14.070  1.00 87.68           O  
ATOM    219  CG  PRO A  29       1.054  -5.810 -18.309  1.00 87.68           C  
ATOM    220  CD  PRO A  29       2.328  -5.034 -18.134  1.00 87.68           C  
ATOM    221  N   PRO A  30       1.751  -5.282 -14.229  1.00 89.12           N  
ATOM    222  CA  PRO A  30       1.776  -5.398 -12.769  1.00 89.12           C  
ATOM    223  C   PRO A  30       1.702  -4.044 -12.068  1.00 89.12           C  
ATOM    224  CB  PRO A  30       3.117  -6.083 -12.492  1.00 89.12           C  
ATOM    225  O   PRO A  30       1.039  -3.914 -11.035  1.00 89.12           O  
ATOM    226  CG  PRO A  30       3.404  -6.874 -13.727  1.00 89.12           C  
ATOM    227  CD  PRO A  30       2.868  -6.121 -14.911  1.00 89.12           C  
ATOM    228  N   LEU A  31       2.361  -3.089 -12.567  1.00 90.54           N  
ATOM    229  CA  LEU A  31       2.307  -1.745 -12.003  1.00 90.54           C  
ATOM    230  C   LEU A  31       0.909  -1.152 -12.145  1.00 90.54           C  
ATOM    231  CB  LEU A  31       3.331  -0.834 -12.685  1.00 90.54           C  
ATOM    232  O   LEU A  31       0.394  -0.534 -11.210  1.00 90.54           O  
ATOM    233  CG  LEU A  31       3.447   0.588 -12.134  1.00 90.54           C  
ATOM    234  CD1 LEU A  31       3.793   0.555 -10.649  1.00 90.54           C  
ATOM    235  CD2 LEU A  31       4.492   1.380 -12.914  1.00 90.54           C  
ATOM    236  N   LYS A  32       0.372  -1.331 -13.365  1.00 92.57           N  
ATOM    237  CA  LYS A  32      -0.985  -0.846 -13.602  1.00 92.57           C  
ATOM    238  C   LYS A  32      -1.968  -1.457 -12.607  1.00 92.57           C  
ATOM    239  CB  LYS A  32      -1.426  -1.160 -15.033  1.00 92.57           C  
ATOM    240  O   LYS A  32      -2.809  -0.752 -12.045  1.00 92.57           O  
ATOM    241  CG  LYS A  32      -2.778  -0.573 -15.407  1.00 92.57           C  
ATOM    242  CD  LYS A  32      -3.085  -0.773 -16.886  1.00 92.57           C  
ATOM    243  CE  LYS A  32      -4.409  -0.129 -17.275  1.00 92.57           C  
ATOM    244  NZ  LYS A  32      -4.655  -0.215 -18.746  1.00 92.57           N  
ATOM    245  N   SER A  33      -1.833  -2.647 -12.361  1.00 93.76           N  
ATOM    246  CA  SER A  33      -2.719  -3.356 -11.444  1.00 93.76           C  
ATOM    247  C   SER A  33      -2.565  -2.840 -10.017  1.00 93.76           C  
ATOM    248  CB  SER A  33      -2.440  -4.859 -11.483  1.00 93.76           C  
ATOM    249  O   SER A  33      -3.558  -2.623  -9.319  1.00 93.76           O  
ATOM    250  OG  SER A  33      -2.838  -5.412 -12.726  1.00 93.76           O  
ATOM    251  N   ALA A  34      -1.357  -2.705  -9.611  1.00 94.47           N  
ATOM    252  CA  ALA A  34      -1.100  -2.209  -8.262  1.00 94.47           C  
ATOM    253  C   ALA A  34      -1.686  -0.813  -8.070  1.00 94.47           C  
ATOM    254  CB  ALA A  34       0.400  -2.196  -7.976  1.00 94.47           C  
ATOM    255  O   ALA A  34      -2.335  -0.539  -7.058  1.00 94.47           O  
ATOM    256  N   ALA A  35      -1.503   0.026  -9.064  1.00 95.74           N  
ATOM    257  CA  ALA A  35      -2.065   1.373  -9.011  1.00 95.74           C  
ATOM    258  C   ALA A  35      -3.589   1.329  -8.960  1.00 95.74           C  
ATOM    259  CB  ALA A  35      -1.598   2.192 -10.211  1.00 95.74           C  
ATOM    260  O   ALA A  35      -4.212   2.050  -8.176  1.00 95.74           O  
ATOM    261  N   GLY A  36      -4.105   0.533  -9.757  1.00 96.69           N  
ATOM    262  CA  GLY A  36      -5.550   0.374  -9.763  1.00 96.69           C  
ATOM    263  C   GLY A  36      -6.099  -0.143  -8.446  1.00 96.69           C  
ATOM    264  O   GLY A  36      -7.125   0.339  -7.963  1.00 96.69           O  
ATOM    265  N   GLY A  37      -5.427  -1.118  -7.941  1.00 97.13           N  
ATOM    266  CA  GLY A  37      -5.830  -1.650  -6.649  1.00 97.13           C  
ATOM    267  C   GLY A  37      -5.822  -0.609  -5.546  1.00 97.13           C  
ATOM    268  O   GLY A  37      -6.764  -0.527  -4.755  1.00 97.13           O  
ATOM    269  N   ALA A  38      -4.806   0.179  -5.481  1.00 97.62           N  
ATOM    270  CA  ALA A  38      -4.707   1.235  -4.477  1.00 97.62           C  
ATOM    271  C   ALA A  38      -5.827   2.257  -4.643  1.00 97.62           C  
ATOM    272  CB  ALA A  38      -3.346   1.922  -4.561  1.00 97.62           C  
ATOM    273  O   ALA A  38      -6.446   2.674  -3.661  1.00 97.62           O  
ATOM    274  N   LEU A  39      -6.105   2.638  -5.885  1.00 97.86           N  
ATOM    275  CA  LEU A  39      -7.177   3.587  -6.164  1.00 97.86           C  
ATOM    276  C   LEU A  39      -8.523   3.037  -5.703  1.00 97.86           C  
ATOM    277  CB  LEU A  39      -7.231   3.912  -7.659  1.00 97.86           C  
ATOM    278  O   LEU A  39      -9.332   3.767  -5.126  1.00 97.86           O  
ATOM    279  CG  LEU A  39      -6.136   4.837  -8.191  1.00 97.86           C  
ATOM    280  CD1 LEU A  39      -6.131   4.831  -9.716  1.00 97.86           C  
ATOM    281  CD2 LEU A  39      -6.326   6.253  -7.658  1.00 97.86           C  
ATOM    282  N   HIS A  40      -8.653   1.811  -5.921  1.00 97.66           N  
ATOM    283  CA  HIS A  40      -9.912   1.175  -5.551  1.00 97.66           C  
ATOM    284  C   HIS A  40     -10.086   1.139  -4.036  1.00 97.66           C  
ATOM    285  CB  HIS A  40      -9.985  -0.243  -6.121  1.00 97.66           C  
ATOM    286  O   HIS A  40     -11.175   1.413  -3.526  1.00 97.66           O  
ATOM    287  CG  HIS A  40     -11.368  -0.812  -6.139  1.00 97.66           C  
ATOM    288  CD2 HIS A  40     -12.552  -0.283  -5.752  1.00 97.66           C  
ATOM    289  ND1 HIS A  40     -11.644  -2.082  -6.598  1.00 97.66           N  
ATOM    290  CE1 HIS A  40     -12.942  -2.309  -6.492  1.00 97.66           C  
ATOM    291  NE2 HIS A  40     -13.516  -1.233  -5.981  1.00 97.66           N  
ATOM    292  N   ILE A  41      -9.058   0.836  -3.357  1.00 97.54           N  
ATOM    293  CA  ILE A  41      -9.107   0.816  -1.899  1.00 97.54           C  
ATOM    294  C   ILE A  41      -9.467   2.205  -1.376  1.00 97.54           C  
ATOM    295  CB  ILE A  41      -7.765   0.347  -1.294  1.00 97.54           C  
ATOM    296  O   ILE A  41     -10.328   2.344  -0.504  1.00 97.54           O  
ATOM    297  CG1 ILE A  41      -7.582  -1.160  -1.508  1.00 97.54           C  
ATOM    298  CG2 ILE A  41      -7.690   0.702   0.194  1.00 97.54           C  
ATOM    299  CD1 ILE A  41      -6.186  -1.667  -1.172  1.00 97.54           C  
ATOM    300  N   VAL A  42      -8.853   3.223  -1.933  1.00 96.08           N  
ATOM    301  CA  VAL A  42      -9.130   4.594  -1.517  1.00 96.08           C  
ATOM    302  C   VAL A  42     -10.607   4.913  -1.738  1.00 96.08           C  
ATOM    303  CB  VAL A  42      -8.247   5.607  -2.279  1.00 96.08           C  
ATOM    304  O   VAL A  42     -11.259   5.499  -0.871  1.00 96.08           O  
ATOM    305  CG1 VAL A  42      -8.736   7.035  -2.042  1.00 96.08           C  
ATOM    306  CG2 VAL A  42      -6.786   5.463  -1.858  1.00 96.08           C  
ATOM    307  N   ASP A  43     -11.077   4.486  -2.824  1.00 95.21           N  
ATOM    308  CA  ASP A  43     -12.476   4.739  -3.156  1.00 95.21           C  
ATOM    309  C   ASP A  43     -13.409   4.000  -2.199  1.00 95.21           C  
ATOM    310  CB  ASP A  43     -12.768   4.327  -4.600  1.00 95.21           C  
ATOM    311  O   ASP A  43     -14.369   4.580  -1.688  1.00 95.21           O  
ATOM    312  CG  ASP A  43     -14.187   4.651  -5.033  1.00 95.21           C  
ATOM    313  OD1 ASP A  43     -14.590   5.833  -4.968  1.00 95.21           O  
ATOM    314  OD2 ASP A  43     -14.910   3.717  -5.441  1.00 95.21           O  
ATOM    315  N   MET A  44     -13.079   2.793  -1.887  1.00 93.25           N  
ATOM    316  CA  MET A  44     -13.965   1.940  -1.100  1.00 93.25           C  
ATOM    317  C   MET A  44     -14.017   2.402   0.352  1.00 93.25           C  
ATOM    318  CB  MET A  44     -13.510   0.482  -1.169  1.00 93.25           C  
ATOM    319  O   MET A  44     -15.085   2.413   0.967  1.00 93.25           O  
ATOM    320  CG  MET A  44     -13.827  -0.198  -2.492  1.00 93.25           C  
ATOM    321  SD  MET A  44     -13.475  -1.998  -2.459  1.00 93.25           S  
ATOM    322  CE  MET A  44     -14.812  -2.566  -1.373  1.00 93.25           C  
ATOM    323  N   VAL A  45     -12.911   2.829   0.863  1.00 92.54           N  
ATOM    324  CA  VAL A  45     -12.861   3.127   2.290  1.00 92.54           C  
ATOM    325  C   VAL A  45     -13.628   4.417   2.575  1.00 92.54           C  
ATOM    326  CB  VAL A  45     -11.406   3.250   2.794  1.00 92.54           C  
ATOM    327  O   VAL A  45     -14.025   4.671   3.715  1.00 92.54           O  
ATOM    328  CG1 VAL A  45     -10.668   1.921   2.644  1.00 92.54           C  
ATOM    329  CG2 VAL A  45     -10.673   4.359   2.041  1.00 92.54           C  
ATOM    330  N   THR A  46     -13.887   5.295   1.546  1.00 90.51           N  
ATOM    331  CA  THR A  46     -14.632   6.535   1.730  1.00 90.51           C  
ATOM    332  C   THR A  46     -16.117   6.249   1.938  1.00 90.51           C  
ATOM    333  CB  THR A  46     -14.453   7.479   0.526  1.00 90.51           C  
ATOM    334  O   THR A  46     -16.862   7.114   2.402  1.00 90.51           O  
ATOM    335  CG2 THR A  46     -12.979   7.786   0.284  1.00 90.51           C  
ATOM    336  OG1 THR A  46     -14.999   6.859  -0.644  1.00 90.51           O  
ATOM    337  N   LYS A  47     -16.446   5.042   1.631  1.00 90.20           N  
ATOM    338  CA  LYS A  47     -17.859   4.676   1.684  1.00 90.20           C  
ATOM    339  C   LYS A  47     -18.247   4.184   3.075  1.00 90.20           C  
ATOM    340  CB  LYS A  47     -18.174   3.602   0.642  1.00 90.20           C  
ATOM    341  O   LYS A  47     -19.429   3.981   3.360  1.00 90.20           O  
ATOM    342  CG  LYS A  47     -17.951   4.049  -0.795  1.00 90.20           C  
ATOM    343  CD  LYS A  47     -18.226   2.921  -1.781  1.00 90.20           C  
ATOM    344  CE  LYS A  47     -17.964   3.355  -3.217  1.00 90.20           C  
ATOM    345  NZ  LYS A  47     -18.105   2.218  -4.174  1.00 90.20           N  
ATOM    346  N   PHE A  48     -17.334   4.014   3.961  1.00 87.18           N  
ATOM    347  CA  PHE A  48     -17.613   3.570   5.321  1.00 87.18           C  
ATOM    348  C   PHE A  48     -18.169   4.714   6.161  1.00 87.18           C  
ATOM    349  CB  PHE A  48     -16.348   3.006   5.975  1.00 87.18           C  
ATOM    350  O   PHE A  48     -17.634   5.824   6.138  1.00 87.18           O  
ATOM    351  CG  PHE A  48     -16.037   1.589   5.574  1.00 87.18           C  
ATOM    352  CD1 PHE A  48     -16.646   0.520   6.219  1.00 87.18           C  
ATOM    353  CD2 PHE A  48     -15.136   1.327   4.550  1.00 87.18           C  
ATOM    354  CE1 PHE A  48     -16.360  -0.792   5.850  1.00 87.18           C  
ATOM    355  CE2 PHE A  48     -14.845   0.018   4.176  1.00 87.18           C  
ATOM    356  CZ  PHE A  48     -15.457  -1.040   4.827  1.00 87.18           C  
ATOM    357  N   ASN A  49     -19.368   4.478   6.834  1.00 84.37           N  
ATOM    358  CA  ASN A  49     -19.976   5.496   7.684  1.00 84.37           C  
ATOM    359  C   ASN A  49     -19.442   5.426   9.112  1.00 84.37           C  
ATOM    360  CB  ASN A  49     -21.500   5.360   7.680  1.00 84.37           C  
ATOM    361  O   ASN A  49     -19.473   6.419   9.841  1.00 84.37           O  
ATOM    362  CG  ASN A  49     -22.119   5.773   6.359  1.00 84.37           C  
ATOM    363  ND2 ASN A  49     -23.081   4.989   5.885  1.00 84.37           N  
ATOM    364  OD1 ASN A  49     -21.736   6.787   5.770  1.00 84.37           O  
ATOM    365  N   SER A  50     -18.864   4.314   9.425  1.00 84.69           N  
ATOM    366  CA  SER A  50     -18.253   4.122  10.736  1.00 84.69           C  
ATOM    367  C   SER A  50     -16.731   4.110  10.640  1.00 84.69           C  
ATOM    368  CB  SER A  50     -18.741   2.819  11.369  1.00 84.69           C  
ATOM    369  O   SER A  50     -16.170   3.684   9.628  1.00 84.69           O  
ATOM    370  OG  SER A  50     -18.411   1.708  10.554  1.00 84.69           O  
ATOM    371  N   ASN A  51     -16.056   4.573  11.770  1.00 86.16           N  
ATOM    372  CA  ASN A  51     -14.598   4.618  11.825  1.00 86.16           C  
ATOM    373  C   ASN A  51     -14.014   5.334  10.610  1.00 86.16           C  
ATOM    374  CB  ASN A  51     -14.022   3.206  11.937  1.00 86.16           C  
ATOM    375  O   ASN A  51     -13.007   4.897  10.052  1.00 86.16           O  
ATOM    376  CG  ASN A  51     -14.477   2.487  13.191  1.00 86.16           C  
ATOM    377  ND2 ASN A  51     -14.991   1.274  13.026  1.00 86.16           N  
ATOM    378  OD1 ASN A  51     -14.368   3.017  14.300  1.00 86.16           O  
ATOM    379  N   LYS A  52     -14.695   6.319  10.160  1.00 88.41           N  
ATOM    380  CA  LYS A  52     -14.343   7.055   8.949  1.00 88.41           C  
ATOM    381  C   LYS A  52     -12.898   7.542   9.002  1.00 88.41           C  
ATOM    382  CB  LYS A  52     -15.288   8.241   8.748  1.00 88.41           C  
ATOM    383  O   LYS A  52     -12.164   7.431   8.018  1.00 88.41           O  
ATOM    384  CG  LYS A  52     -16.691   7.847   8.309  1.00 88.41           C  
ATOM    385  CD  LYS A  52     -17.551   9.071   8.021  1.00 88.41           C  
ATOM    386  CE  LYS A  52     -18.970   8.679   7.633  1.00 88.41           C  
ATOM    387  NZ  LYS A  52     -19.824   9.876   7.372  1.00 88.41           N  
ATOM    388  N   GLN A  53     -12.592   8.037  10.164  1.00 90.80           N  
ATOM    389  CA  GLN A  53     -11.255   8.609  10.285  1.00 90.80           C  
ATOM    390  C   GLN A  53     -10.181   7.541  10.100  1.00 90.80           C  
ATOM    391  CB  GLN A  53     -11.085   9.295  11.641  1.00 90.80           C  
ATOM    392  O   GLN A  53      -9.188   7.765   9.404  1.00 90.80           O  
ATOM    393  CG  GLN A  53      -9.768  10.046  11.790  1.00 90.80           C  
ATOM    394  CD  GLN A  53      -9.634  10.733  13.136  1.00 90.80           C  
ATOM    395  NE2 GLN A  53      -8.493  11.377  13.361  1.00 90.80           N  
ATOM    396  OE1 GLN A  53     -10.547  10.687  13.965  1.00 90.80           O  
ATOM    397  N   ASP A  54     -10.386   6.400  10.674  1.00 91.76           N  
ATOM    398  CA  ASP A  54      -9.418   5.313  10.567  1.00 91.76           C  
ATOM    399  C   ASP A  54      -9.342   4.783   9.136  1.00 91.76           C  
ATOM    400  CB  ASP A  54      -9.777   4.178  11.529  1.00 91.76           C  
ATOM    401  O   ASP A  54      -8.256   4.485   8.636  1.00 91.76           O  
ATOM    402  CG  ASP A  54      -9.554   4.544  12.986  1.00 91.76           C  
ATOM    403  OD1 ASP A  54      -8.745   5.453  13.270  1.00 91.76           O  
ATOM    404  OD2 ASP A  54     -10.190   3.914  13.858  1.00 91.76           O  
ATOM    405  N   TRP A  55     -10.450   4.681   8.550  1.00 93.41           N  
ATOM    406  CA  TRP A  55     -10.483   4.203   7.171  1.00 93.41           C  
ATOM    407  C   TRP A  55      -9.792   5.189   6.236  1.00 93.41           C  
ATOM    408  CB  TRP A  55     -11.927   3.974   6.716  1.00 93.41           C  
ATOM    409  O   TRP A  55      -9.058   4.786   5.330  1.00 93.41           O  
ATOM    410  CG  TRP A  55     -12.513   2.675   7.180  1.00 93.41           C  
ATOM    411  CD1 TRP A  55     -13.542   2.504   8.064  1.00 93.41           C  
ATOM    412  CD2 TRP A  55     -12.101   1.363   6.786  1.00 93.41           C  
ATOM    413  CE2 TRP A  55     -12.925   0.442   7.470  1.00 93.41           C  
ATOM    414  CE3 TRP A  55     -11.114   0.875   5.918  1.00 93.41           C  
ATOM    415  NE1 TRP A  55     -13.795   1.163   8.243  1.00 93.41           N  
ATOM    416  CH2 TRP A  55     -11.818  -1.390   6.460  1.00 93.41           C  
ATOM    417  CZ2 TRP A  55     -12.791  -0.940   7.314  1.00 93.41           C  
ATOM    418  CZ3 TRP A  55     -10.983  -0.500   5.764  1.00 93.41           C  
ATOM    419  N   VAL A  56     -10.048   6.468   6.478  1.00 92.16           N  
ATOM    420  CA  VAL A  56      -9.423   7.494   5.650  1.00 92.16           C  
ATOM    421  C   VAL A  56      -7.907   7.450   5.829  1.00 92.16           C  
ATOM    422  CB  VAL A  56      -9.959   8.903   5.991  1.00 92.16           C  
ATOM    423  O   VAL A  56      -7.158   7.516   4.851  1.00 92.16           O  
ATOM    424  CG1 VAL A  56      -9.085   9.982   5.355  1.00 92.16           C  
ATOM    425  CG2 VAL A  56     -11.409   9.046   5.534  1.00 92.16           C  
ATOM    426  N   LYS A  57      -7.473   7.295   7.026  1.00 94.52           N  
ATOM    427  CA  LYS A  57      -6.041   7.197   7.292  1.00 94.52           C  
ATOM    428  C   LYS A  57      -5.435   5.983   6.595  1.00 94.52           C  
ATOM    429  CB  LYS A  57      -5.778   7.123   8.797  1.00 94.52           C  
ATOM    430  O   LYS A  57      -4.330   6.059   6.052  1.00 94.52           O  
ATOM    431  CG  LYS A  57      -5.960   8.448   9.523  1.00 94.52           C  
ATOM    432  CD  LYS A  57      -5.640   8.321  11.006  1.00 94.52           C  
ATOM    433  CE  LYS A  57      -5.901   9.624  11.749  1.00 94.52           C  
ATOM    434  NZ  LYS A  57      -5.693   9.474  13.221  1.00 94.52           N  
ATOM    435  N   PHE A  58      -6.180   4.941   6.665  1.00 96.18           N  
ATOM    436  CA  PHE A  58      -5.727   3.726   5.998  1.00 96.18           C  
ATOM    437  C   PHE A  58      -5.622   3.943   4.493  1.00 96.18           C  
ATOM    438  CB  PHE A  58      -6.676   2.561   6.295  1.00 96.18           C  
ATOM    439  O   PHE A  58      -4.622   3.569   3.875  1.00 96.18           O  
ATOM    440  CG  PHE A  58      -6.322   1.290   5.573  1.00 96.18           C  
ATOM    441  CD1 PHE A  58      -7.229   0.691   4.706  1.00 96.18           C  
ATOM    442  CD2 PHE A  58      -5.082   0.693   5.760  1.00 96.18           C  
ATOM    443  CE1 PHE A  58      -6.903  -0.486   4.036  1.00 96.18           C  
ATOM    444  CE2 PHE A  58      -4.750  -0.483   5.093  1.00 96.18           C  
ATOM    445  CZ  PHE A  58      -5.663  -1.072   4.233  1.00 96.18           C  
ATOM    446  N   GLY A  59      -6.607   4.512   3.890  1.00 96.44           N  
ATOM    447  CA  GLY A  59      -6.555   4.835   2.473  1.00 96.44           C  
ATOM    448  C   GLY A  59      -5.376   5.716   2.105  1.00 96.44           C  
ATOM    449  O   GLY A  59      -4.698   5.469   1.105  1.00 96.44           O  
ATOM    450  N   HIS A  60      -5.121   6.710   2.928  1.00 95.32           N  
ATOM    451  CA  HIS A  60      -3.986   7.595   2.689  1.00 95.32           C  
ATOM    452  C   HIS A  60      -2.667   6.833   2.769  1.00 95.32           C  
ATOM    453  CB  HIS A  60      -3.986   8.750   3.692  1.00 95.32           C  
ATOM    454  O   HIS A  60      -1.764   7.062   1.962  1.00 95.32           O  
ATOM    455  CG  HIS A  60      -4.936   9.850   3.340  1.00 95.32           C  
ATOM    456  CD2 HIS A  60      -5.567  10.142   2.178  1.00 95.32           C  
ATOM    457  ND1 HIS A  60      -5.331  10.810   4.246  1.00 95.32           N  
ATOM    458  CE1 HIS A  60      -6.167  11.647   3.655  1.00 95.32           C  
ATOM    459  NE2 HIS A  60      -6.327  11.264   2.399  1.00 95.32           N  
ATOM    460  N   HIS A  61      -2.630   5.992   3.695  1.00 96.69           N  
ATOM    461  CA  HIS A  61      -1.426   5.187   3.867  1.00 96.69           C  
ATOM    462  C   HIS A  61      -1.156   4.330   2.635  1.00 96.69           C  
ATOM    463  CB  HIS A  61      -1.547   4.300   5.107  1.00 96.69           C  
ATOM    464  O   HIS A  61      -0.026   4.281   2.144  1.00 96.69           O  
ATOM    465  CG  HIS A  61      -0.376   3.392   5.312  1.00 96.69           C  
ATOM    466  CD2 HIS A  61      -0.266   2.047   5.209  1.00 96.69           C  
ATOM    467  ND1 HIS A  61       0.871   3.855   5.673  1.00 96.69           N  
ATOM    468  CE1 HIS A  61       1.700   2.830   5.782  1.00 96.69           C  
ATOM    469  NE2 HIS A  61       1.035   1.722   5.506  1.00 96.69           N  
ATOM    470  N   VAL A  62      -2.172   3.684   2.130  1.00 97.69           N  
ATOM    471  CA  VAL A  62      -2.048   2.830   0.953  1.00 97.69           C  
ATOM    472  C   VAL A  62      -1.603   3.664  -0.246  1.00 97.69           C  
ATOM    473  CB  VAL A  62      -3.376   2.106   0.636  1.00 97.69           C  
ATOM    474  O   VAL A  62      -0.648   3.305  -0.939  1.00 97.69           O  
ATOM    475  CG1 VAL A  62      -3.316   1.448  -0.742  1.00 97.69           C  
ATOM    476  CG2 VAL A  62      -3.690   1.070   1.713  1.00 97.69           C  
ATOM    477  N   GLN A  63      -2.226   4.809  -0.443  1.00 95.80           N  
ATOM    478  CA  GLN A  63      -1.907   5.607  -1.622  1.00 95.80           C  
ATOM    479  C   GLN A  63      -0.514   6.221  -1.510  1.00 95.80           C  
ATOM    480  CB  GLN A  63      -2.951   6.706  -1.826  1.00 95.80           C  
ATOM    481  O   GLN A  63       0.231   6.266  -2.492  1.00 95.80           O  
ATOM    482  CG  GLN A  63      -2.944   7.770  -0.736  1.00 95.80           C  
ATOM    483  CD  GLN A  63      -3.898   8.913  -1.027  1.00 95.80           C  
ATOM    484  NE2 GLN A  63      -4.344   9.595   0.023  1.00 95.80           N  
ATOM    485  OE1 GLN A  63      -4.231   9.182  -2.186  1.00 95.80           O  
ATOM    486  N   ASP A  64      -0.153   6.695  -0.367  1.00 95.22           N  
ATOM    487  CA  ASP A  64       1.156   7.321  -0.212  1.00 95.22           C  
ATOM    488  C   ASP A  64       2.278   6.301  -0.395  1.00 95.22           C  
ATOM    489  CB  ASP A  64       1.272   7.991   1.159  1.00 95.22           C  
ATOM    490  O   ASP A  64       3.280   6.585  -1.054  1.00 95.22           O  
ATOM    491  CG  ASP A  64       0.458   9.268   1.265  1.00 95.22           C  
ATOM    492  OD1 ASP A  64       0.021   9.802   0.223  1.00 95.22           O  
ATOM    493  OD2 ASP A  64       0.255   9.748   2.402  1.00 95.22           O  
ATOM    494  N   SER A  65       2.081   5.176   0.154  1.00 95.24           N  
ATOM    495  CA  SER A  65       3.110   4.144   0.083  1.00 95.24           C  
ATOM    496  C   SER A  65       3.304   3.656  -1.349  1.00 95.24           C  
ATOM    497  CB  SER A  65       2.751   2.965   0.988  1.00 95.24           C  
ATOM    498  O   SER A  65       4.437   3.511  -1.813  1.00 95.24           O  
ATOM    499  OG  SER A  65       2.726   3.364   2.347  1.00 95.24           O  
ATOM    500  N   LEU A  66       2.208   3.455  -1.969  1.00 95.39           N  
ATOM    501  CA  LEU A  66       2.324   2.965  -3.338  1.00 95.39           C  
ATOM    502  C   LEU A  66       2.886   4.045  -4.257  1.00 95.39           C  
ATOM    503  CB  LEU A  66       0.962   2.496  -3.857  1.00 95.39           C  
ATOM    504  O   LEU A  66       3.662   3.748  -5.168  1.00 95.39           O  
ATOM    505  CG  LEU A  66       0.960   1.788  -5.212  1.00 95.39           C  
ATOM    506  CD1 LEU A  66       1.848   0.549  -5.164  1.00 95.39           C  
ATOM    507  CD2 LEU A  66      -0.462   1.416  -5.620  1.00 95.39           C  
ATOM    508  N   ALA A  67       2.543   5.258  -4.040  1.00 93.67           N  
ATOM    509  CA  ALA A  67       3.125   6.354  -4.810  1.00 93.67           C  
ATOM    510  C   ALA A  67       4.640   6.403  -4.633  1.00 93.67           C  
ATOM    511  CB  ALA A  67       2.501   7.684  -4.399  1.00 93.67           C  
ATOM    512  O   ALA A  67       5.375   6.675  -5.586  1.00 93.67           O  
ATOM    513  N   CYS A  68       5.008   6.137  -3.492  1.00 91.87           N  
ATOM    514  CA  CYS A  68       6.440   6.116  -3.216  1.00 91.87           C  
ATOM    515  C   CYS A  68       7.129   5.001  -3.994  1.00 91.87           C  
ATOM    516  CB  CYS A  68       6.695   5.939  -1.720  1.00 91.87           C  
ATOM    517  O   CYS A  68       8.203   5.207  -4.562  1.00 91.87           O  
ATOM    518  SG  CYS A  68       8.424   6.161  -1.245  1.00 91.87           S  
ATOM    519  N   VAL A  69       6.539   3.871  -4.045  1.00 90.44           N  
ATOM    520  CA  VAL A  69       7.065   2.741  -4.804  1.00 90.44           C  
ATOM    521  C   VAL A  69       7.169   3.113  -6.281  1.00 90.44           C  
ATOM    522  CB  VAL A  69       6.185   1.482  -4.632  1.00 90.44           C  
ATOM    523  O   VAL A  69       8.202   2.885  -6.915  1.00 90.44           O  
ATOM    524  CG1 VAL A  69       6.568   0.412  -5.653  1.00 90.44           C  
ATOM    525  CG2 VAL A  69       6.306   0.937  -3.210  1.00 90.44           C  
ATOM    526  N   ILE A  70       6.221   3.704  -6.746  1.00 90.57           N  
ATOM    527  CA  ILE A  70       6.130   4.047  -8.161  1.00 90.57           C  
ATOM    528  C   ILE A  70       7.220   5.055  -8.519  1.00 90.57           C  
ATOM    529  CB  ILE A  70       4.738   4.616  -8.516  1.00 90.57           C  
ATOM    530  O   ILE A  70       7.835   4.962  -9.584  1.00 90.57           O  
ATOM    531  CG1 ILE A  70       3.683   3.503  -8.488  1.00 90.57           C  
ATOM    532  CG2 ILE A  70       4.769   5.307  -9.883  1.00 90.57           C  
ATOM    533  CD1 ILE A  70       2.250   4.005  -8.598  1.00 90.57           C  
ATOM    534  N   ARG A  71       7.475   5.961  -7.693  1.00 87.77           N  
ATOM    535  CA  ARG A  71       8.470   6.997  -7.949  1.00 87.77           C  
ATOM    536  C   ARG A  71       9.864   6.394  -8.091  1.00 87.77           C  
ATOM    537  CB  ARG A  71       8.462   8.039  -6.828  1.00 87.77           C  
ATOM    538  O   ARG A  71      10.723   6.957  -8.771  1.00 87.77           O  
ATOM    539  CG  ARG A  71       7.276   8.989  -6.879  1.00 87.77           C  
ATOM    540  CD  ARG A  71       7.296   9.979  -5.722  1.00 87.77           C  
ATOM    541  NE  ARG A  71       6.083  10.791  -5.687  1.00 87.77           N  
ATOM    542  NH1 ARG A  71       6.508  11.705  -3.608  1.00 87.77           N  
ATOM    543  NH2 ARG A  71       4.610  12.287  -4.756  1.00 87.77           N  
ATOM    544  CZ  ARG A  71       5.737  11.592  -4.684  1.00 87.77           C  
ATOM    545  N   TYR A  72      10.047   5.247  -7.548  1.00 83.65           N  
ATOM    546  CA  TYR A  72      11.407   4.720  -7.510  1.00 83.65           C  
ATOM    547  C   TYR A  72      11.593   3.617  -8.545  1.00 83.65           C  
ATOM    548  CB  TYR A  72      11.738   4.187  -6.113  1.00 83.65           C  
ATOM    549  O   TYR A  72      12.700   3.101  -8.719  1.00 83.65           O  
ATOM    550  CG  TYR A  72      12.006   5.271  -5.097  1.00 83.65           C  
ATOM    551  CD1 TYR A  72      13.225   5.945  -5.074  1.00 83.65           C  
ATOM    552  CD2 TYR A  72      11.042   5.623  -4.159  1.00 83.65           C  
ATOM    553  CE1 TYR A  72      13.477   6.944  -4.139  1.00 83.65           C  
ATOM    554  CE2 TYR A  72      11.283   6.620  -3.219  1.00 83.65           C  
ATOM    555  OH  TYR A  72      12.746   8.261  -2.289  1.00 83.65           O  
ATOM    556  CZ  TYR A  72      12.501   7.274  -3.217  1.00 83.65           C  
ATOM    557  N   ILE A  73      10.473   3.282  -9.143  1.00 83.65           N  
ATOM    558  CA  ILE A  73      10.586   2.291 -10.208  1.00 83.65           C  
ATOM    559  C   ILE A  73      11.128   2.951 -11.473  1.00 83.65           C  
ATOM    560  CB  ILE A  73       9.227   1.614 -10.496  1.00 83.65           C  
ATOM    561  O   ILE A  73      10.586   3.957 -11.937  1.00 83.65           O  
ATOM    562  CG1 ILE A  73       8.786   0.768  -9.296  1.00 83.65           C  
ATOM    563  CG2 ILE A  73       9.306   0.764 -11.767  1.00 83.65           C  
ATOM    564  CD1 ILE A  73       7.394   0.169  -9.440  1.00 83.65           C  
ATOM    565  N   PRO A  74      12.315   2.523 -11.961  1.00 74.10           N  
ATOM    566  CA  PRO A  74      12.874   3.101 -13.186  1.00 74.10           C  
ATOM    567  C   PRO A  74      11.948   2.940 -14.389  1.00 74.10           C  
ATOM    568  CB  PRO A  74      14.172   2.315 -13.386  1.00 74.10           C  
ATOM    569  O   PRO A  74      11.140   2.008 -14.431  1.00 74.10           O  
ATOM    570  CG  PRO A  74      14.021   1.103 -12.525  1.00 74.10           C  
ATOM    571  CD  PRO A  74      12.926   1.358 -11.529  1.00 74.10           C  
ATOM    572  N   ASP A  75      11.929   4.071 -15.245  1.00 72.52           N  
ATOM    573  CA  ASP A  75      11.222   3.994 -16.520  1.00 72.52           C  
ATOM    574  C   ASP A  75      11.909   3.016 -17.470  1.00 72.52           C  
ATOM    575  CB  ASP A  75      11.129   5.378 -17.166  1.00 72.52           C  
ATOM    576  O   ASP A  75      12.877   3.374 -18.144  1.00 72.52           O  
ATOM    577  CG  ASP A  75      10.022   5.476 -18.201  1.00 72.52           C  
ATOM    578  OD1 ASP A  75       9.318   4.470 -18.438  1.00 72.52           O  
ATOM    579  OD2 ASP A  75       9.855   6.567 -18.788  1.00 72.52           O  
ATOM    580  N   ILE A  76      11.673   1.690 -17.221  1.00 68.77           N  
ATOM    581  CA  ILE A  76      12.344   0.747 -18.109  1.00 68.77           C  
ATOM    582  C   ILE A  76      11.305  -0.035 -18.910  1.00 68.77           C  
ATOM    583  CB  ILE A  76      13.254  -0.223 -17.322  1.00 68.77           C  
ATOM    584  O   ILE A  76      10.187  -0.256 -18.440  1.00 68.77           O  
ATOM    585  CG1 ILE A  76      12.471  -0.881 -16.180  1.00 68.77           C  
ATOM    586  CG2 ILE A  76      14.489   0.509 -16.789  1.00 68.77           C  
ATOM    587  CD1 ILE A  76      13.215  -2.019 -15.495  1.00 68.77           C  
ATOM    588  N   ASP A  77      11.615  -0.272 -20.229  1.00 67.86           N  
ATOM    589  CA  ASP A  77      10.699  -0.952 -21.140  1.00 67.86           C  
ATOM    590  C   ASP A  77      10.437  -2.386 -20.687  1.00 67.86           C  
ATOM    591  CB  ASP A  77      11.255  -0.944 -22.565  1.00 67.86           C  
ATOM    592  O   ASP A  77       9.300  -2.860 -20.733  1.00 67.86           O  
ATOM    593  CG  ASP A  77      11.113   0.404 -23.250  1.00 67.86           C  
ATOM    594  OD1 ASP A  77      10.278   1.225 -22.812  1.00 67.86           O  
ATOM    595  OD2 ASP A  77      11.839   0.647 -24.237  1.00 67.86           O  
ATOM    596  N   GLU A  78      11.483  -3.021 -20.082  1.00 72.58           N  
ATOM    597  CA  GLU A  78      11.327  -4.384 -19.583  1.00 72.58           C  
ATOM    598  C   GLU A  78      11.784  -4.496 -18.132  1.00 72.58           C  
ATOM    599  CB  GLU A  78      12.107  -5.370 -20.458  1.00 72.58           C  
ATOM    600  O   GLU A  78      12.982  -4.445 -17.847  1.00 72.58           O  
ATOM    601  CG  GLU A  78      11.503  -6.766 -20.499  1.00 72.58           C  
ATOM    602  CD  GLU A  78      12.172  -7.679 -21.515  1.00 72.58           C  
ATOM    603  OE1 GLU A  78      11.750  -8.850 -21.648  1.00 72.58           O  
ATOM    604  OE2 GLU A  78      13.125  -7.219 -22.182  1.00 72.58           O  
ATOM    605  N   PRO A  79      10.760  -4.609 -17.316  1.00 74.31           N  
ATOM    606  CA  PRO A  79      11.174  -4.723 -15.916  1.00 74.31           C  
ATOM    607  C   PRO A  79      11.872  -6.047 -15.613  1.00 74.31           C  
ATOM    608  CB  PRO A  79       9.855  -4.613 -15.148  1.00 74.31           C  
ATOM    609  O   PRO A  79      11.580  -7.062 -16.249  1.00 74.31           O  
ATOM    610  CG  PRO A  79       8.794  -4.814 -16.181  1.00 74.31           C  
ATOM    611  CD  PRO A  79       9.418  -4.673 -17.540  1.00 74.31           C  
ATOM    612  N   ARG A  80      12.834  -6.022 -14.800  1.00 83.08           N  
ATOM    613  CA  ARG A  80      13.548  -7.201 -14.319  1.00 83.08           C  
ATOM    614  C   ARG A  80      12.593  -8.181 -13.644  1.00 83.08           C  
ATOM    615  CB  ARG A  80      14.658  -6.798 -13.346  1.00 83.08           C  
ATOM    616  O   ARG A  80      11.558  -7.779 -13.110  1.00 83.08           O  
ATOM    617  CG  ARG A  80      15.753  -5.953 -13.978  1.00 83.08           C  
ATOM    618  CD  ARG A  80      16.951  -5.797 -13.051  1.00 83.08           C  
ATOM    619  NE  ARG A  80      16.649  -4.920 -11.923  1.00 83.08           N  
ATOM    620  NH1 ARG A  80      18.419  -3.485 -12.297  1.00 83.08           N  
ATOM    621  NH2 ARG A  80      16.989  -3.115 -10.544  1.00 83.08           N  
ATOM    622  CZ  ARG A  80      17.353  -3.842 -11.591  1.00 83.08           C  
ATOM    623  N   ASP A  81      12.907  -9.466 -13.676  1.00 84.52           N  
ATOM    624  CA  ASP A  81      12.071 -10.524 -13.118  1.00 84.52           C  
ATOM    625  C   ASP A  81      11.813 -10.294 -11.631  1.00 84.52           C  
ATOM    626  CB  ASP A  81      12.722 -11.892 -13.334  1.00 84.52           C  
ATOM    627  O   ASP A  81      10.707 -10.537 -11.143  1.00 84.52           O  
ATOM    628  CG  ASP A  81      12.659 -12.357 -14.778  1.00 84.52           C  
ATOM    629  OD1 ASP A  81      11.842 -11.821 -15.557  1.00 84.52           O  
ATOM    630  OD2 ASP A  81      13.433 -13.271 -15.140  1.00 84.52           O  
ATOM    631  N   ASP A  82      12.796  -9.785 -10.971  1.00 84.65           N  
ATOM    632  CA  ASP A  82      12.646  -9.573  -9.534  1.00 84.65           C  
ATOM    633  C   ASP A  82      11.647  -8.454  -9.246  1.00 84.65           C  
ATOM    634  CB  ASP A  82      13.997  -9.248  -8.896  1.00 84.65           C  
ATOM    635  O   ASP A  82      10.864  -8.543  -8.298  1.00 84.65           O  
ATOM    636  CG  ASP A  82      14.724  -8.110  -9.591  1.00 84.65           C  
ATOM    637  OD1 ASP A  82      14.418  -7.820 -10.768  1.00 84.65           O  
ATOM    638  OD2 ASP A  82      15.613  -7.501  -8.958  1.00 84.65           O  
ATOM    639  N   LEU A  83      11.707  -7.395 -10.041  1.00 85.61           N  
ATOM    640  CA  LEU A  83      10.759  -6.296  -9.901  1.00 85.61           C  
ATOM    641  C   LEU A  83       9.335  -6.767 -10.177  1.00 85.61           C  
ATOM    642  CB  LEU A  83      11.122  -5.151 -10.851  1.00 85.61           C  
ATOM    643  O   LEU A  83       8.411  -6.433  -9.432  1.00 85.61           O  
ATOM    644  CG  LEU A  83      10.198  -3.932 -10.828  1.00 85.61           C  
ATOM    645  CD1 LEU A  83      10.153  -3.327  -9.429  1.00 85.61           C  
ATOM    646  CD2 LEU A  83      10.654  -2.896 -11.850  1.00 85.61           C  
ATOM    647  N   LYS A  84       9.210  -7.557 -11.220  1.00 86.72           N  
ATOM    648  CA  LYS A  84       7.896  -8.098 -11.557  1.00 86.72           C  
ATOM    649  C   LYS A  84       7.339  -8.942 -10.414  1.00 86.72           C  
ATOM    650  CB  LYS A  84       7.971  -8.933 -12.836  1.00 86.72           C  
ATOM    651  O   LYS A  84       6.163  -8.823 -10.063  1.00 86.72           O  
ATOM    652  CG  LYS A  84       8.164  -8.110 -14.102  1.00 86.72           C  
ATOM    653  CD  LYS A  84       8.172  -8.990 -15.345  1.00 86.72           C  
ATOM    654  CE  LYS A  84       8.461  -8.181 -16.602  1.00 86.72           C  
ATOM    655  NZ  LYS A  84       8.522  -9.048 -17.817  1.00 86.72           N  
ATOM    656  N   ARG A  85       8.171  -9.762  -9.916  1.00 88.89           N  
ATOM    657  CA  ARG A  85       7.778 -10.629  -8.809  1.00 88.89           C  
ATOM    658  C   ARG A  85       7.353  -9.810  -7.596  1.00 88.89           C  
ATOM    659  CB  ARG A  85       8.924 -11.570  -8.431  1.00 88.89           C  
ATOM    660  O   ARG A  85       6.326 -10.095  -6.977  1.00 88.89           O  
ATOM    661  CG  ARG A  85       8.567 -12.570  -7.343  1.00 88.89           C  
ATOM    662  CD  ARG A  85       9.697 -13.558  -7.091  1.00 88.89           C  
ATOM    663  NE  ARG A  85      10.929 -12.879  -6.701  1.00 88.89           N  
ATOM    664  NH1 ARG A  85      12.332 -14.563  -7.430  1.00 88.89           N  
ATOM    665  NH2 ARG A  85      13.206 -12.669  -6.478  1.00 88.89           N  
ATOM    666  CZ  ARG A  85      12.153 -13.372  -6.871  1.00 88.89           C  
ATOM    667  N   ASN A  86       8.099  -8.815  -7.229  1.00 89.99           N  
ATOM    668  CA  ASN A  86       7.791  -7.966  -6.083  1.00 89.99           C  
ATOM    669  C   ASN A  86       6.486  -7.202  -6.287  1.00 89.99           C  
ATOM    670  CB  ASN A  86       8.939  -6.993  -5.811  1.00 89.99           C  
ATOM    671  O   ASN A  86       5.687  -7.069  -5.357  1.00 89.99           O  
ATOM    672  CG  ASN A  86      10.171  -7.683  -5.259  1.00 89.99           C  
ATOM    673  ND2 ASN A  86      11.330  -7.059  -5.437  1.00 89.99           N  
ATOM    674  OD1 ASN A  86      10.083  -8.768  -4.679  1.00 89.99           O  
ATOM    675  N   LEU A  87       6.243  -6.759  -7.502  1.00 90.83           N  
ATOM    676  CA  LEU A  87       5.005  -6.049  -7.806  1.00 90.83           C  
ATOM    677  C   LEU A  87       3.810  -6.995  -7.755  1.00 90.83           C  
ATOM    678  CB  LEU A  87       5.090  -5.389  -9.185  1.00 90.83           C  
ATOM    679  O   LEU A  87       2.721  -6.604  -7.328  1.00 90.83           O  
ATOM    680  CG  LEU A  87       5.901  -4.095  -9.268  1.00 90.83           C  
ATOM    681  CD1 LEU A  87       6.090  -3.680 -10.723  1.00 90.83           C  
ATOM    682  CD2 LEU A  87       5.221  -2.985  -8.473  1.00 90.83           C  
ATOM    683  N   ASN A  88       4.058  -8.173  -8.158  1.00 91.40           N  
ATOM    684  CA  ASN A  88       2.996  -9.169  -8.066  1.00 91.40           C  
ATOM    685  C   ASN A  88       2.614  -9.448  -6.615  1.00 91.40           C  
ATOM    686  CB  ASN A  88       3.412 -10.465  -8.764  1.00 91.40           C  
ATOM    687  O   ASN A  88       1.432  -9.596  -6.297  1.00 91.40           O  
ATOM    688  CG  ASN A  88       3.301 -10.376 -10.274  1.00 91.40           C  
ATOM    689  ND2 ASN A  88       4.072 -11.199 -10.975  1.00 91.40           N  
ATOM    690  OD1 ASN A  88       2.528  -9.575 -10.805  1.00 91.40           O  
ATOM    691  N   ASN A  89       3.574  -9.568  -5.792  1.00 92.34           N  
ATOM    692  CA  ASN A  89       3.310  -9.766  -4.371  1.00 92.34           C  
ATOM    693  C   ASN A  89       2.523  -8.601  -3.779  1.00 92.34           C  
ATOM    694  CB  ASN A  89       4.619  -9.968  -3.605  1.00 92.34           C  
ATOM    695  O   ASN A  89       1.625  -8.804  -2.960  1.00 92.34           O  
ATOM    696  CG  ASN A  89       5.256 -11.315  -3.881  1.00 92.34           C  
ATOM    697  ND2 ASN A  89       6.558 -11.416  -3.640  1.00 92.34           N  
ATOM    698  OD1 ASN A  89       4.584 -12.258  -4.308  1.00 92.34           O  
ATOM    699  N   LEU A  90       2.929  -7.426  -4.232  1.00 94.26           N  
ATOM    700  CA  LEU A  90       2.203  -6.239  -3.793  1.00 94.26           C  
ATOM    701  C   LEU A  90       0.754  -6.282  -4.267  1.00 94.26           C  
ATOM    702  CB  LEU A  90       2.885  -4.971  -4.311  1.00 94.26           C  
ATOM    703  O   LEU A  90      -0.163  -5.979  -3.502  1.00 94.26           O  
ATOM    704  CG  LEU A  90       2.269  -3.642  -3.872  1.00 94.26           C  
ATOM    705  CD1 LEU A  90       2.260  -3.539  -2.350  1.00 94.26           C  
ATOM    706  CD2 LEU A  90       3.026  -2.471  -4.488  1.00 94.26           C  
ATOM    707  N   GLN A  91       0.596  -6.660  -5.417  1.00 94.51           N  
ATOM    708  CA  GLN A  91      -0.751  -6.772  -5.966  1.00 94.51           C  
ATOM    709  C   GLN A  91      -1.577  -7.798  -5.195  1.00 94.51           C  
ATOM    710  CB  GLN A  91      -0.698  -7.148  -7.448  1.00 94.51           C  
ATOM    711  O   GLN A  91      -2.765  -7.585  -4.946  1.00 94.51           O  
ATOM    712  CG  GLN A  91      -2.069  -7.330  -8.086  1.00 94.51           C  
ATOM    713  CD  GLN A  91      -2.893  -6.056  -8.079  1.00 94.51           C  
ATOM    714  NE2 GLN A  91      -4.200  -6.195  -8.276  1.00 94.51           N  
ATOM    715  OE1 GLN A  91      -2.360  -4.957  -7.897  1.00 94.51           O  
ATOM    716  N   LEU A  92      -1.039  -8.887  -4.868  1.00 95.41           N  
ATOM    717  CA  LEU A  92      -1.729  -9.915  -4.097  1.00 95.41           C  
ATOM    718  C   LEU A  92      -2.190  -9.368  -2.751  1.00 95.41           C  
ATOM    719  CB  LEU A  92      -0.819 -11.127  -3.884  1.00 95.41           C  
ATOM    720  O   LEU A  92      -3.306  -9.652  -2.310  1.00 95.41           O  
ATOM    721  CG  LEU A  92      -0.621 -12.047  -5.090  1.00 95.41           C  
ATOM    722  CD1 LEU A  92       0.448 -13.092  -4.790  1.00 95.41           C  
ATOM    723  CD2 LEU A  92      -1.937 -12.716  -5.474  1.00 95.41           C  
ATOM    724  N   ALA A  93      -1.352  -8.638  -2.160  1.00 97.20           N  
ATOM    725  CA  ALA A  93      -1.706  -8.024  -0.883  1.00 97.20           C  
ATOM    726  C   ALA A  93      -2.872  -7.054  -1.045  1.00 97.20           C  
ATOM    727  CB  ALA A  93      -0.498  -7.304  -0.286  1.00 97.20           C  
ATOM    728  O   ALA A  93      -3.801  -7.049  -0.234  1.00 97.20           O  
ATOM    729  N   LEU A  94      -2.849  -6.293  -2.093  1.00 97.79           N  
ATOM    730  CA  LEU A  94      -3.928  -5.348  -2.356  1.00 97.79           C  
ATOM    731  C   LEU A  94      -5.241  -6.079  -2.614  1.00 97.79           C  
ATOM    732  CB  LEU A  94      -3.582  -4.458  -3.553  1.00 97.79           C  
ATOM    733  O   LEU A  94      -6.294  -5.664  -2.125  1.00 97.79           O  
ATOM    734  CG  LEU A  94      -2.482  -3.420  -3.330  1.00 97.79           C  
ATOM    735  CD1 LEU A  94      -2.032  -2.830  -4.663  1.00 97.79           C  
ATOM    736  CD2 LEU A  94      -2.966  -2.321  -2.390  1.00 97.79           C  
ATOM    737  N   ASP A  95      -5.153  -7.109  -3.349  1.00 97.29           N  
ATOM    738  CA  ASP A  95      -6.340  -7.914  -3.621  1.00 97.29           C  
ATOM    739  C   ASP A  95      -6.937  -8.465  -2.328  1.00 97.29           C  
ATOM    740  CB  ASP A  95      -6.005  -9.061  -4.576  1.00 97.29           C  
ATOM    741  O   ASP A  95      -8.158  -8.484  -2.160  1.00 97.29           O  
ATOM    742  CG  ASP A  95      -5.802  -8.599  -6.009  1.00 97.29           C  
ATOM    743  OD1 ASP A  95      -6.214  -7.469  -6.349  1.00 97.29           O  
ATOM    744  OD2 ASP A  95      -5.228  -9.373  -6.805  1.00 97.29           O  
ATOM    745  N   GLN A  96      -6.045  -8.927  -1.543  1.00 96.91           N  
ATOM    746  CA  GLN A  96      -6.483  -9.445  -0.251  1.00 96.91           C  
ATOM    747  C   GLN A  96      -7.193  -8.367   0.562  1.00 96.91           C  
ATOM    748  CB  GLN A  96      -5.294  -9.999   0.537  1.00 96.91           C  
ATOM    749  O   GLN A  96      -8.254  -8.615   1.139  1.00 96.91           O  
ATOM    750  CG  GLN A  96      -5.677 -10.619   1.874  1.00 96.91           C  
ATOM    751  CD  GLN A  96      -4.490 -11.213   2.608  1.00 96.91           C  
ATOM    752  NE2 GLN A  96      -4.665 -11.487   3.896  1.00 96.91           N  
ATOM    753  OE1 GLN A  96      -3.423 -11.424   2.021  1.00 96.91           O  
ATOM    754  N   ILE A  97      -6.681  -7.251   0.582  1.00 97.84           N  
ATOM    755  CA  ILE A  97      -7.240  -6.121   1.315  1.00 97.84           C  
ATOM    756  C   ILE A  97      -8.584  -5.725   0.708  1.00 97.84           C  
ATOM    757  CB  ILE A  97      -6.275  -4.913   1.314  1.00 97.84           C  
ATOM    758  O   ILE A  97      -9.558  -5.504   1.432  1.00 97.84           O  
ATOM    759  CG1 ILE A  97      -5.050  -5.208   2.186  1.00 97.84           C  
ATOM    760  CG2 ILE A  97      -6.994  -3.647   1.789  1.00 97.84           C  
ATOM    761  CD1 ILE A  97      -3.918  -4.202   2.024  1.00 97.84           C  
ATOM    762  N   LEU A  98      -8.638  -5.679  -0.550  1.00 96.48           N  
ATOM    763  CA  LEU A  98      -9.884  -5.339  -1.228  1.00 96.48           C  
ATOM    764  C   LEU A  98     -10.982  -6.338  -0.881  1.00 96.48           C  
ATOM    765  CB  LEU A  98      -9.676  -5.298  -2.744  1.00 96.48           C  
ATOM    766  O   LEU A  98     -12.124  -5.949  -0.626  1.00 96.48           O  
ATOM    767  CG  LEU A  98      -9.061  -4.016  -3.309  1.00 96.48           C  
ATOM    768  CD1 LEU A  98      -8.622  -4.231  -4.754  1.00 96.48           C  
ATOM    769  CD2 LEU A  98     -10.051  -2.860  -3.212  1.00 96.48           C  
ATOM    770  N   ASN A  99     -10.582  -7.537  -0.945  1.00 94.84           N  
ATOM    771  CA  ASN A  99     -11.552  -8.573  -0.607  1.00 94.84           C  
ATOM    772  C   ASN A  99     -12.062  -8.418   0.823  1.00 94.84           C  
ATOM    773  CB  ASN A  99     -10.943  -9.963  -0.806  1.00 94.84           C  
ATOM    774  O   ASN A  99     -13.256  -8.579   1.082  1.00 94.84           O  
ATOM    775  CG  ASN A  99     -10.826 -10.345  -2.268  1.00 94.84           C  
ATOM    776  ND2 ASN A  99      -9.927 -11.275  -2.568  1.00 94.84           N  
ATOM    777  OD1 ASN A  99     -11.538  -9.809  -3.122  1.00 94.84           O  
ATOM    778  N   GLU A 100     -11.176  -8.069   1.647  1.00 92.89           N  
ATOM    779  CA  GLU A 100     -11.553  -7.878   3.044  1.00 92.89           C  
ATOM    780  C   GLU A 100     -12.490  -6.684   3.205  1.00 92.89           C  
ATOM    781  CB  GLU A 100     -10.308  -7.691   3.916  1.00 92.89           C  
ATOM    782  O   GLU A 100     -13.463  -6.750   3.959  1.00 92.89           O  
ATOM    783  CG  GLU A 100      -9.501  -8.966   4.116  1.00 92.89           C  
ATOM    784  CD  GLU A 100     -10.218 -10.003   4.966  1.00 92.89           C  
ATOM    785  OE1 GLU A 100      -9.737 -11.156   5.050  1.00 92.89           O  
ATOM    786  OE2 GLU A 100     -11.268  -9.659   5.553  1.00 92.89           O  
ATOM    787  N   ILE A 101     -12.224  -5.634   2.537  1.00 92.79           N  
ATOM    788  CA  ILE A 101     -13.059  -4.438   2.591  1.00 92.79           C  
ATOM    789  C   ILE A 101     -14.451  -4.757   2.050  1.00 92.79           C  
ATOM    790  CB  ILE A 101     -12.429  -3.273   1.796  1.00 92.79           C  
ATOM    791  O   ILE A 101     -15.458  -4.332   2.621  1.00 92.79           O  
ATOM    792  CG1 ILE A 101     -11.159  -2.774   2.495  1.00 92.79           C  
ATOM    793  CG2 ILE A 101     -13.437  -2.135   1.615  1.00 92.79           C  
ATOM    794  CD1 ILE A 101     -10.366  -1.756   1.687  1.00 92.79           C  
ATOM    795  N   LYS A 102     -14.508  -5.508   0.993  1.00 91.24           N  
ATOM    796  CA  LYS A 102     -15.784  -5.900   0.404  1.00 91.24           C  
ATOM    797  C   LYS A 102     -16.623  -6.704   1.393  1.00 91.24           C  
ATOM    798  CB  LYS A 102     -15.559  -6.712  -0.873  1.00 91.24           C  
ATOM    799  O   LYS A 102     -17.836  -6.508   1.490  1.00 91.24           O  
ATOM    800  CG  LYS A 102     -15.143  -5.875  -2.073  1.00 91.24           C  
ATOM    801  CD  LYS A 102     -14.934  -6.738  -3.311  1.00 91.24           C  
ATOM    802  CE  LYS A 102     -14.424  -5.917  -4.487  1.00 91.24           C  
ATOM    803  NZ  LYS A 102     -14.108  -6.776  -5.668  1.00 91.24           N  
ATOM    804  N   VAL A 103     -15.985  -7.599   2.046  1.00 88.73           N  
ATOM    805  CA  VAL A 103     -16.667  -8.424   3.038  1.00 88.73           C  
ATOM    806  C   VAL A 103     -17.228  -7.538   4.149  1.00 88.73           C  
ATOM    807  CB  VAL A 103     -15.723  -9.492   3.635  1.00 88.73           C  
ATOM    808  O   VAL A 103     -18.374  -7.711   4.570  1.00 88.73           O  
ATOM    809  CG1 VAL A 103     -16.351 -10.139   4.868  1.00 88.73           C  
ATOM    810  CG2 VAL A 103     -15.385 -10.549   2.586  1.00 88.73           C  
ATOM    811  N   LEU A 104     -16.469  -6.524   4.489  1.00 87.18           N  
ATOM    812  CA  LEU A 104     -16.890  -5.634   5.565  1.00 87.18           C  
ATOM    813  C   LEU A 104     -18.044  -4.745   5.116  1.00 87.18           C  
ATOM    814  CB  LEU A 104     -15.718  -4.770   6.036  1.00 87.18           C  
ATOM    815  O   LEU A 104     -18.937  -4.430   5.907  1.00 87.18           O  
ATOM    816  CG  LEU A 104     -14.615  -5.489   6.814  1.00 87.18           C  
ATOM    817  CD1 LEU A 104     -13.447  -4.543   7.075  1.00 87.18           C  
ATOM    818  CD2 LEU A 104     -15.160  -6.047   8.124  1.00 87.18           C  
ATOM    819  N   GLN A 105     -18.074  -4.413   3.855  1.00 83.89           N  
ATOM    820  CA  GLN A 105     -19.115  -3.537   3.328  1.00 83.89           C  
ATOM    821  C   GLN A 105     -20.415  -4.303   3.098  1.00 83.89           C  
ATOM    822  CB  GLN A 105     -18.655  -2.880   2.025  1.00 83.89           C  
ATOM    823  O   GLN A 105     -21.499  -3.717   3.117  1.00 83.89           O  
ATOM    824  CG  GLN A 105     -17.655  -1.750   2.226  1.00 83.89           C  
ATOM    825  CD  GLN A 105     -17.266  -1.072   0.926  1.00 83.89           C  
ATOM    826  NE2 GLN A 105     -16.799   0.168   1.020  1.00 83.89           N  
ATOM    827  OE1 GLN A 105     -17.384  -1.658  -0.155  1.00 83.89           O  
ATOM    828  N   GLY A 106     -20.316  -5.591   2.646  1.00 79.24           N  
ATOM    829  CA  GLY A 106     -21.457  -6.419   2.288  1.00 79.24           C  
ATOM    830  C   GLY A 106     -22.227  -6.927   3.492  1.00 79.24           C  
ATOM    831  O   GLY A 106     -23.309  -7.501   3.348  1.00 79.24           O  
ATOM    832  N   ARG A 107     -21.872  -6.583   4.667  1.00 70.18           N  
ATOM    833  CA  ARG A 107     -22.534  -7.151   5.837  1.00 70.18           C  
ATOM    834  C   ARG A 107     -23.772  -6.342   6.212  1.00 70.18           C  
ATOM    835  CB  ARG A 107     -21.570  -7.212   7.023  1.00 70.18           C  
ATOM    836  O   ARG A 107     -23.849  -5.146   5.923  1.00 70.18           O  
ATOM    837  CG  ARG A 107     -20.438  -8.212   6.846  1.00 70.18           C  
ATOM    838  CD  ARG A 107     -19.602  -8.349   8.111  1.00 70.18           C  
ATOM    839  NE  ARG A 107     -18.502  -9.292   7.931  1.00 70.18           N  
ATOM    840  NH1 ARG A 107     -17.820  -9.235  10.137  1.00 70.18           N  
ATOM    841  NH2 ARG A 107     -16.712 -10.553   8.624  1.00 70.18           N  
ATOM    842  CZ  ARG A 107     -17.680  -9.691   8.898  1.00 70.18           C  
ATOM    843  N   SER A 108     -24.943  -7.058   6.519  1.00 61.65           N  
ATOM    844  CA  SER A 108     -26.221  -6.494   6.939  1.00 61.65           C  
ATOM    845  C   SER A 108     -26.048  -5.563   8.134  1.00 61.65           C  
ATOM    846  CB  SER A 108     -27.210  -7.607   7.288  1.00 61.65           C  
ATOM    847  O   SER A 108     -25.005  -5.574   8.791  1.00 61.65           O  
ATOM    848  OG  SER A 108     -26.798  -8.297   8.455  1.00 61.65           O  
ATOM    849  N   LEU A 109     -26.969  -4.506   8.308  1.00 61.85           N  
ATOM    850  CA  LEU A 109     -26.989  -3.515   9.378  1.00 61.85           C  
ATOM    851  C   LEU A 109     -26.763  -4.175  10.735  1.00 61.85           C  
ATOM    852  CB  LEU A 109     -28.320  -2.758   9.382  1.00 61.85           C  
ATOM    853  O   LEU A 109     -26.039  -3.639  11.577  1.00 61.85           O  
ATOM    854  CG  LEU A 109     -28.407  -1.537   8.465  1.00 61.85           C  
ATOM    855  CD1 LEU A 109     -29.865  -1.167   8.213  1.00 61.85           C  
ATOM    856  CD2 LEU A 109     -27.649  -0.359   9.069  1.00 61.85           C  
ATOM    857  N   ALA A 110     -27.410  -5.414  10.993  1.00 58.06           N  
ATOM    858  CA  ALA A 110     -27.324  -6.104  12.278  1.00 58.06           C  
ATOM    859  C   ALA A 110     -25.906  -6.604  12.538  1.00 58.06           C  
ATOM    860  CB  ALA A 110     -28.312  -7.266  12.325  1.00 58.06           C  
ATOM    861  O   ALA A 110     -25.399  -6.498  13.657  1.00 58.06           O  
ATOM    862  N   LYS A 111     -25.215  -7.094  11.509  1.00 62.72           N  
ATOM    863  CA  LYS A 111     -23.843  -7.588  11.576  1.00 62.72           C  
ATOM    864  C   LYS A 111     -22.847  -6.435  11.660  1.00 62.72           C  
ATOM    865  CB  LYS A 111     -23.528  -8.465  10.363  1.00 62.72           C  
ATOM    866  O   LYS A 111     -21.778  -6.574  12.257  1.00 62.72           O  
ATOM    867  CG  LYS A 111     -24.152  -9.852  10.423  1.00 62.72           C  
ATOM    868  CD  LYS A 111     -23.692 -10.722   9.260  1.00 62.72           C  
ATOM    869  CE  LYS A 111     -24.357 -12.092   9.289  1.00 62.72           C  
ATOM    870  NZ  LYS A 111     -23.936 -12.937   8.132  1.00 62.72           N  
ATOM    871  N   ARG A 112     -23.271  -5.243  11.242  1.00 61.23           N  
ATOM    872  CA  ARG A 112     -22.388  -4.082  11.269  1.00 61.23           C  
ATOM    873  C   ARG A 112     -22.174  -3.589  12.696  1.00 61.23           C  
ATOM    874  CB  ARG A 112     -22.957  -2.954  10.404  1.00 61.23           C  
ATOM    875  O   ARG A 112     -21.062  -3.208  13.066  1.00 61.23           O  
ATOM    876  CG  ARG A 112     -22.605  -3.071   8.930  1.00 61.23           C  
ATOM    877  CD  ARG A 112     -23.077  -1.858   8.140  1.00 61.23           C  
ATOM    878  NE  ARG A 112     -22.995  -2.088   6.700  1.00 61.23           N  
ATOM    879  NH1 ARG A 112     -24.038  -0.110   6.117  1.00 61.23           N  
ATOM    880  NH2 ARG A 112     -23.327  -1.560   4.490  1.00 61.23           N  
ATOM    881  CZ  ARG A 112     -23.454  -1.252   5.772  1.00 61.23           C  
ATOM    882  N   VAL A 113     -23.353  -3.675  13.544  1.00 59.14           N  
ATOM    883  CA  VAL A 113     -23.287  -3.188  14.917  1.00 59.14           C  
ATOM    884  C   VAL A 113     -22.341  -4.067  15.733  1.00 59.14           C  
ATOM    885  CB  VAL A 113     -24.685  -3.156  15.576  1.00 59.14           C  
ATOM    886  O   VAL A 113     -21.535  -3.561  16.517  1.00 59.14           O  
ATOM    887  CG1 VAL A 113     -24.575  -2.807  17.059  1.00 59.14           C  
ATOM    888  CG2 VAL A 113     -25.591  -2.159  14.855  1.00 59.14           C  
ATOM    889  N   LEU A 114     -22.449  -5.430  15.581  1.00 57.13           N  
ATOM    890  CA  LEU A 114     -21.627  -6.377  16.325  1.00 57.13           C  
ATOM    891  C   LEU A 114     -20.161  -6.261  15.920  1.00 57.13           C  
ATOM    892  CB  LEU A 114     -22.119  -7.809  16.097  1.00 57.13           C  
ATOM    893  O   LEU A 114     -19.270  -6.332  16.770  1.00 57.13           O  
ATOM    894  CG  LEU A 114     -22.409  -8.635  17.351  1.00 57.13           C  
ATOM    895  CD1 LEU A 114     -23.912  -8.731  17.587  1.00 57.13           C  
ATOM    896  CD2 LEU A 114     -21.791 -10.024  17.232  1.00 57.13           C  
ATOM    897  N   PHE A 115     -19.925  -5.797  14.819  1.00 58.03           N  
ATOM    898  CA  PHE A 115     -18.550  -5.844  14.336  1.00 58.03           C  
ATOM    899  C   PHE A 115     -17.927  -4.453  14.344  1.00 58.03           C  
ATOM    900  CB  PHE A 115     -18.495  -6.435  12.924  1.00 58.03           C  
ATOM    901  O   PHE A 115     -16.725  -4.305  14.113  1.00 58.03           O  
ATOM    902  CG  PHE A 115     -18.284  -7.925  12.898  1.00 58.03           C  
ATOM    903  CD1 PHE A 115     -17.003  -8.461  12.935  1.00 58.03           C  
ATOM    904  CD2 PHE A 115     -19.369  -8.791  12.838  1.00 58.03           C  
ATOM    905  CE1 PHE A 115     -16.805  -9.840  12.911  1.00 58.03           C  
ATOM    906  CE2 PHE A 115     -19.179 -10.169  12.814  1.00 58.03           C  
ATOM    907  CZ  PHE A 115     -17.896 -10.692  12.850  1.00 58.03           C  
ATOM    908  N   PHE A 116     -18.805  -3.493  14.409  1.00 58.11           N  
ATOM    909  CA  PHE A 116     -18.265  -2.158  14.633  1.00 58.11           C  
ATOM    910  C   PHE A 116     -17.115  -2.200  15.633  1.00 58.11           C  
ATOM    911  CB  PHE A 116     -19.360  -1.210  15.133  1.00 58.11           C  
ATOM    912  O   PHE A 116     -16.109  -1.509  15.460  1.00 58.11           O  
ATOM    913  CG  PHE A 116     -18.859   0.167  15.479  1.00 58.11           C  
ATOM    914  CD1 PHE A 116     -18.590   0.512  16.798  1.00 58.11           C  
ATOM    915  CD2 PHE A 116     -18.658   1.116  14.485  1.00 58.11           C  
ATOM    916  CE1 PHE A 116     -18.127   1.785  17.122  1.00 58.11           C  
ATOM    917  CE2 PHE A 116     -18.196   2.390  14.801  1.00 58.11           C  
ATOM    918  CZ  PHE A 116     -17.932   2.723  16.120  1.00 58.11           C  
ATOM    919  N   ALA A 117     -17.134  -3.110  16.640  1.00 59.37           N  
ATOM    920  CA  ALA A 117     -16.093  -3.174  17.662  1.00 59.37           C  
ATOM    921  C   ALA A 117     -14.812  -3.786  17.103  1.00 59.37           C  
ATOM    922  CB  ALA A 117     -16.580  -3.976  18.867  1.00 59.37           C  
ATOM    923  O   ALA A 117     -13.714  -3.486  17.580  1.00 59.37           O  
ATOM    924  N   LYS A 118     -15.001  -4.471  15.880  1.00 63.80           N  
ATOM    925  CA  LYS A 118     -13.820  -5.198  15.423  1.00 63.80           C  
ATOM    926  C   LYS A 118     -13.124  -4.457  14.285  1.00 63.80           C  
ATOM    927  CB  LYS A 118     -14.200  -6.610  14.974  1.00 63.80           C  
ATOM    928  O   LYS A 118     -12.077  -4.893  13.802  1.00 63.80           O  
ATOM    929  CG  LYS A 118     -14.649  -7.520  16.108  1.00 63.80           C  
ATOM    930  CD  LYS A 118     -14.886  -8.944  15.621  1.00 63.80           C  
ATOM    931  CE  LYS A 118     -15.297  -9.865  16.761  1.00 63.80           C  
ATOM    932  NZ  LYS A 118     -15.523 -11.264  16.290  1.00 63.80           N  
ATOM    933  N   ASP A 119     -13.790  -3.380  13.768  1.00 68.55           N  
ATOM    934  CA  ASP A 119     -13.281  -2.683  12.590  1.00 68.55           C  
ATOM    935  C   ASP A 119     -11.851  -2.197  12.815  1.00 68.55           C  
ATOM    936  CB  ASP A 119     -14.187  -1.503  12.233  1.00 68.55           C  
ATOM    937  O   ASP A 119     -10.988  -2.371  11.952  1.00 68.55           O  
ATOM    938  CG  ASP A 119     -15.452  -1.925  11.507  1.00 68.55           C  
ATOM    939  OD1 ASP A 119     -15.581  -3.116  11.148  1.00 68.55           O  
ATOM    940  OD2 ASP A 119     -16.327  -1.059  11.288  1.00 68.55           O  
ATOM    941  N   PRO A 120     -11.617  -1.661  13.945  1.00 77.27           N  
ATOM    942  CA  PRO A 120     -10.250  -1.165  14.122  1.00 77.27           C  
ATOM    943  C   PRO A 120      -9.205  -2.276  14.051  1.00 77.27           C  
ATOM    944  CB  PRO A 120     -10.282  -0.533  15.516  1.00 77.27           C  
ATOM    945  O   PRO A 120      -8.115  -2.069  13.510  1.00 77.27           O  
ATOM    946  CG  PRO A 120     -11.715  -0.170  15.738  1.00 77.27           C  
ATOM    947  CD  PRO A 120     -12.577  -1.166  15.017  1.00 77.27           C  
ATOM    948  N   GLU A 121      -9.526  -3.453  14.558  1.00 85.89           N  
ATOM    949  CA  GLU A 121      -8.597  -4.577  14.515  1.00 85.89           C  
ATOM    950  C   GLU A 121      -8.378  -5.058  13.083  1.00 85.89           C  
ATOM    951  CB  GLU A 121      -9.106  -5.730  15.384  1.00 85.89           C  
ATOM    952  O   GLU A 121      -7.257  -5.404  12.703  1.00 85.89           O  
ATOM    953  CG  GLU A 121      -9.010  -5.461  16.879  1.00 85.89           C  
ATOM    954  CD  GLU A 121      -9.528  -6.611  17.729  1.00 85.89           C  
ATOM    955  OE1 GLU A 121      -9.585  -6.469  18.972  1.00 85.89           O  
ATOM    956  OE2 GLU A 121      -9.879  -7.662  17.148  1.00 85.89           O  
ATOM    957  N   ARG A 122      -9.372  -4.947  12.317  1.00 89.54           N  
ATOM    958  CA  ARG A 122      -9.267  -5.401  10.934  1.00 89.54           C  
ATOM    959  C   ARG A 122      -8.434  -4.432  10.101  1.00 89.54           C  
ATOM    960  CB  ARG A 122     -10.656  -5.564  10.314  1.00 89.54           C  
ATOM    961  O   ARG A 122      -7.657  -4.853   9.242  1.00 89.54           O  
ATOM    962  CG  ARG A 122     -11.472  -6.695  10.920  1.00 89.54           C  
ATOM    963  CD  ARG A 122     -11.003  -8.057  10.426  1.00 89.54           C  
ATOM    964  NE  ARG A 122     -11.854  -9.133  10.924  1.00 89.54           N  
ATOM    965  NH1 ARG A 122     -10.656 -10.828   9.910  1.00 89.54           N  
ATOM    966  NH2 ARG A 122     -12.505 -11.322  11.172  1.00 89.54           N  
ATOM    967  CZ  ARG A 122     -11.670 -10.425  10.667  1.00 89.54           C  
ATOM    968  N   ILE A 123      -8.734  -3.083  10.396  1.00 92.97           N  
ATOM    969  CA  ILE A 123      -7.919  -2.094   9.700  1.00 92.97           C  
ATOM    970  C   ILE A 123      -6.443  -2.335  10.004  1.00 92.97           C  
ATOM    971  CB  ILE A 123      -8.320  -0.654  10.093  1.00 92.97           C  
ATOM    972  O   ILE A 123      -5.601  -2.292   9.103  1.00 92.97           O  
ATOM    973  CG1 ILE A 123      -9.735  -0.339   9.595  1.00 92.97           C  
ATOM    974  CG2 ILE A 123      -7.308   0.356   9.544  1.00 92.97           C  
ATOM    975  CD1 ILE A 123     -10.284   0.991  10.094  1.00 92.97           C  
ATOM    976  N   VAL A 124      -6.191  -2.641  11.250  1.00 94.38           N  
ATOM    977  CA  VAL A 124      -4.821  -2.885  11.687  1.00 94.38           C  
ATOM    978  C   VAL A 124      -4.255  -4.102  10.959  1.00 94.38           C  
ATOM    979  CB  VAL A 124      -4.741  -3.094  13.216  1.00 94.38           C  
ATOM    980  O   VAL A 124      -3.110  -4.082  10.500  1.00 94.38           O  
ATOM    981  CG1 VAL A 124      -3.361  -3.609  13.620  1.00 94.38           C  
ATOM    982  CG2 VAL A 124      -5.065  -1.794  13.949  1.00 94.38           C  
ATOM    983  N   ASP A 125      -5.014  -5.131  10.844  1.00 95.00           N  
ATOM    984  CA  ASP A 125      -4.584  -6.346  10.157  1.00 95.00           C  
ATOM    985  C   ASP A 125      -4.301  -6.071   8.682  1.00 95.00           C  
ATOM    986  CB  ASP A 125      -5.643  -7.442  10.294  1.00 95.00           C  
ATOM    987  O   ASP A 125      -3.300  -6.544   8.138  1.00 95.00           O  
ATOM    988  CG  ASP A 125      -5.709  -8.032  11.692  1.00 95.00           C  
ATOM    989  OD1 ASP A 125      -4.783  -7.796  12.498  1.00 95.00           O  
ATOM    990  OD2 ASP A 125      -6.694  -8.741  11.989  1.00 95.00           O  
ATOM    991  N   MET A 126      -5.211  -5.310   8.132  1.00 97.10           N  
ATOM    992  CA  MET A 126      -5.015  -4.968   6.726  1.00 97.10           C  
ATOM    993  C   MET A 126      -3.768  -4.109   6.544  1.00 97.10           C  
ATOM    994  CB  MET A 126      -6.239  -4.236   6.174  1.00 97.10           C  
ATOM    995  O   MET A 126      -3.016  -4.295   5.586  1.00 97.10           O  
ATOM    996  CG  MET A 126      -7.464  -5.123   6.017  1.00 97.10           C  
ATOM    997  SD  MET A 126      -8.793  -4.318   5.040  1.00 97.10           S  
ATOM    998  CE  MET A 126      -9.337  -3.053   6.221  1.00 97.10           C  
ATOM    999  N   ARG A 127      -3.605  -3.191   7.440  1.00 97.35           N  
ATOM   1000  CA  ARG A 127      -2.402  -2.366   7.386  1.00 97.35           C  
ATOM   1001  C   ARG A 127      -1.145  -3.223   7.482  1.00 97.35           C  
ATOM   1002  CB  ARG A 127      -2.414  -1.325   8.507  1.00 97.35           C  
ATOM   1003  O   ARG A 127      -0.171  -2.988   6.764  1.00 97.35           O  
ATOM   1004  CG  ARG A 127      -1.198  -0.412   8.513  1.00 97.35           C  
ATOM   1005  CD  ARG A 127      -1.237   0.573   9.673  1.00 97.35           C  
ATOM   1006  NE  ARG A 127      -2.327   1.534   9.527  1.00 97.35           N  
ATOM   1007  NH1 ARG A 127      -1.144   2.981   8.168  1.00 97.35           N  
ATOM   1008  NH2 ARG A 127      -3.309   3.460   8.750  1.00 97.35           N  
ATOM   1009  CZ  ARG A 127      -2.257   2.656   8.815  1.00 97.35           C  
ATOM   1010  N   LYS A 128      -1.162  -4.129   8.339  1.00 97.27           N  
ATOM   1011  CA  LYS A 128      -0.023  -5.027   8.509  1.00 97.27           C  
ATOM   1012  C   LYS A 128       0.269  -5.794   7.223  1.00 97.27           C  
ATOM   1013  CB  LYS A 128      -0.277  -6.005   9.657  1.00 97.27           C  
ATOM   1014  O   LYS A 128       1.425  -5.908   6.811  1.00 97.27           O  
ATOM   1015  CG  LYS A 128       0.916  -6.887   9.994  1.00 97.27           C  
ATOM   1016  CD  LYS A 128       0.622  -7.796  11.180  1.00 97.27           C  
ATOM   1017  CE  LYS A 128       1.796  -8.717  11.485  1.00 97.27           C  
ATOM   1018  NZ  LYS A 128       1.523  -9.591  12.665  1.00 97.27           N  
ATOM   1019  N   VAL A 129      -0.748  -6.360   6.630  1.00 97.34           N  
ATOM   1020  CA  VAL A 129      -0.604  -7.084   5.372  1.00 97.34           C  
ATOM   1021  C   VAL A 129       0.034  -6.176   4.322  1.00 97.34           C  
ATOM   1022  CB  VAL A 129      -1.963  -7.614   4.863  1.00 97.34           C  
ATOM   1023  O   VAL A 129       0.983  -6.574   3.642  1.00 97.34           O  
ATOM   1024  CG1 VAL A 129      -1.841  -8.123   3.428  1.00 97.34           C  
ATOM   1025  CG2 VAL A 129      -2.482  -8.718   5.782  1.00 97.34           C  
ATOM   1026  N   PHE A 130      -0.449  -5.011   4.223  1.00 97.72           N  
ATOM   1027  CA  PHE A 130       0.051  -4.059   3.239  1.00 97.72           C  
ATOM   1028  C   PHE A 130       1.490  -3.664   3.549  1.00 97.72           C  
ATOM   1029  CB  PHE A 130      -0.838  -2.812   3.196  1.00 97.72           C  
ATOM   1030  O   PHE A 130       2.347  -3.676   2.663  1.00 97.72           O  
ATOM   1031  CG  PHE A 130      -0.406  -1.793   2.176  1.00 97.72           C  
ATOM   1032  CD1 PHE A 130       0.131  -0.575   2.574  1.00 97.72           C  
ATOM   1033  CD2 PHE A 130      -0.537  -2.054   0.818  1.00 97.72           C  
ATOM   1034  CE1 PHE A 130       0.532   0.370   1.632  1.00 97.72           C  
ATOM   1035  CE2 PHE A 130      -0.138  -1.115  -0.129  1.00 97.72           C  
ATOM   1036  CZ  PHE A 130       0.394   0.096   0.280  1.00 97.72           C  
ATOM   1037  N   ASP A 131       1.779  -3.364   4.762  1.00 96.70           N  
ATOM   1038  CA  ASP A 131       3.118  -2.938   5.156  1.00 96.70           C  
ATOM   1039  C   ASP A 131       4.137  -4.053   4.930  1.00 96.70           C  
ATOM   1040  CB  ASP A 131       3.132  -2.502   6.623  1.00 96.70           C  
ATOM   1041  O   ASP A 131       5.276  -3.789   4.539  1.00 96.70           O  
ATOM   1042  CG  ASP A 131       2.500  -1.139   6.842  1.00 96.70           C  
ATOM   1043  OD1 ASP A 131       2.251  -0.416   5.853  1.00 96.70           O  
ATOM   1044  OD2 ASP A 131       2.251  -0.783   8.014  1.00 96.70           O  
ATOM   1045  N   ASP A 132       3.746  -5.229   5.233  1.00 95.27           N  
ATOM   1046  CA  ASP A 132       4.623  -6.366   4.970  1.00 95.27           C  
ATOM   1047  C   ASP A 132       4.955  -6.471   3.483  1.00 95.27           C  
ATOM   1048  CB  ASP A 132       3.979  -7.665   5.459  1.00 95.27           C  
ATOM   1049  O   ASP A 132       6.108  -6.703   3.114  1.00 95.27           O  
ATOM   1050  CG  ASP A 132       3.984  -7.796   6.972  1.00 95.27           C  
ATOM   1051  OD1 ASP A 132       4.679  -7.010   7.650  1.00 95.27           O  
ATOM   1052  OD2 ASP A 132       3.288  -8.696   7.490  1.00 95.27           O  
ATOM   1053  N   ALA A 133       3.998  -6.237   2.678  1.00 95.02           N  
ATOM   1054  CA  ALA A 133       4.212  -6.313   1.235  1.00 95.02           C  
ATOM   1055  C   ALA A 133       5.134  -5.195   0.757  1.00 95.02           C  
ATOM   1056  CB  ALA A 133       2.877  -6.251   0.496  1.00 95.02           C  
ATOM   1057  O   ALA A 133       6.021  -5.425  -0.068  1.00 95.02           O  
ATOM   1058  N   ILE A 134       4.925  -4.019   1.289  1.00 93.59           N  
ATOM   1059  CA  ILE A 134       5.783  -2.889   0.951  1.00 93.59           C  
ATOM   1060  C   ILE A 134       7.211  -3.169   1.414  1.00 93.59           C  
ATOM   1061  CB  ILE A 134       5.264  -1.577   1.578  1.00 93.59           C  
ATOM   1062  O   ILE A 134       8.171  -2.893   0.690  1.00 93.59           O  
ATOM   1063  CG1 ILE A 134       3.975  -1.125   0.882  1.00 93.59           C  
ATOM   1064  CG2 ILE A 134       6.335  -0.484   1.510  1.00 93.59           C  
ATOM   1065  CD1 ILE A 134       4.170  -0.705  -0.569  1.00 93.59           C  
ATOM   1066  N   GLY A 135       7.320  -3.666   2.565  1.00 92.13           N  
ATOM   1067  CA  GLY A 135       8.624  -4.038   3.089  1.00 92.13           C  
ATOM   1068  C   GLY A 135       9.354  -5.041   2.216  1.00 92.13           C  
ATOM   1069  O   GLY A 135      10.550  -4.892   1.957  1.00 92.13           O  
ATOM   1070  N   LEU A 136       8.670  -6.031   1.800  1.00 88.68           N  
ATOM   1071  CA  LEU A 136       9.263  -7.044   0.933  1.00 88.68           C  
ATOM   1072  C   LEU A 136       9.663  -6.442  -0.410  1.00 88.68           C  
ATOM   1073  CB  LEU A 136       8.286  -8.202   0.716  1.00 88.68           C  
ATOM   1074  O   LEU A 136      10.698  -6.805  -0.973  1.00 88.68           O  
ATOM   1075  CG  LEU A 136       8.110  -9.169   1.888  1.00 88.68           C  
ATOM   1076  CD1 LEU A 136       6.956 -10.128   1.614  1.00 88.68           C  
ATOM   1077  CD2 LEU A 136       9.401  -9.938   2.145  1.00 88.68           C  
ATOM   1078  N   PHE A 137       8.851  -5.544  -0.889  1.00 89.04           N  
ATOM   1079  CA  PHE A 137       9.197  -4.852  -2.126  1.00 89.04           C  
ATOM   1080  C   PHE A 137      10.497  -4.073  -1.964  1.00 89.04           C  
ATOM   1081  CB  PHE A 137       8.067  -3.907  -2.548  1.00 89.04           C  
ATOM   1082  O   PHE A 137      11.391  -4.165  -2.808  1.00 89.04           O  
ATOM   1083  CG  PHE A 137       8.344  -3.165  -3.827  1.00 89.04           C  
ATOM   1084  CD1 PHE A 137       8.992  -1.936  -3.808  1.00 89.04           C  
ATOM   1085  CD2 PHE A 137       7.956  -3.696  -5.051  1.00 89.04           C  
ATOM   1086  CE1 PHE A 137       9.250  -1.246  -4.990  1.00 89.04           C  
ATOM   1087  CE2 PHE A 137       8.210  -3.012  -6.236  1.00 89.04           C  
ATOM   1088  CZ  PHE A 137       8.856  -1.787  -6.204  1.00 89.04           C  
ATOM   1089  N   ASN A 138      10.638  -3.355  -0.884  1.00 86.39           N  
ATOM   1090  CA  ASN A 138      11.807  -2.519  -0.633  1.00 86.39           C  
ATOM   1091  C   ASN A 138      13.068  -3.359  -0.450  1.00 86.39           C  
ATOM   1092  CB  ASN A 138      11.579  -1.630   0.592  1.00 86.39           C  
ATOM   1093  O   ASN A 138      14.134  -3.003  -0.954  1.00 86.39           O  
ATOM   1094  CG  ASN A 138      10.613  -0.495   0.318  1.00 86.39           C  
ATOM   1095  ND2 ASN A 138       9.932  -0.031   1.359  1.00 86.39           N  
ATOM   1096  OD1 ASN A 138      10.478  -0.039  -0.821  1.00 86.39           O  
ATOM   1097  N   LEU A 139      12.874  -4.415   0.301  1.00 82.06           N  
ATOM   1098  CA  LEU A 139      13.997  -5.310   0.559  1.00 82.06           C  
ATOM   1099  C   LEU A 139      14.492  -5.947  -0.735  1.00 82.06           C  
ATOM   1100  CB  LEU A 139      13.596  -6.399   1.557  1.00 82.06           C  
ATOM   1101  O   LEU A 139      15.701  -6.061  -0.952  1.00 82.06           O  
ATOM   1102  CG  LEU A 139      14.725  -7.291   2.077  1.00 82.06           C  
ATOM   1103  CD1 LEU A 139      15.682  -6.482   2.947  1.00 82.06           C  
ATOM   1104  CD2 LEU A 139      14.158  -8.473   2.855  1.00 82.06           C  
ATOM   1105  N   GLY A 140      13.605  -6.370  -1.551  1.00 77.99           N  
ATOM   1106  CA  GLY A 140      13.964  -6.960  -2.831  1.00 77.99           C  
ATOM   1107  C   GLY A 140      14.680  -5.992  -3.754  1.00 77.99           C  
ATOM   1108  O   GLY A 140      15.623  -6.374  -4.450  1.00 77.99           O  
ATOM   1109  N   SER A 141      14.325  -4.762  -3.676  1.00 73.17           N  
ATOM   1110  CA  SER A 141      14.923  -3.725  -4.510  1.00 73.17           C  
ATOM   1111  C   SER A 141      16.335  -3.386  -4.045  1.00 73.17           C  
ATOM   1112  CB  SER A 141      14.058  -2.464  -4.501  1.00 73.17           C  
ATOM   1113  O   SER A 141      17.223  -3.143  -4.865  1.00 73.17           O  
ATOM   1114  OG  SER A 141      12.805  -2.708  -5.118  1.00 73.17           O  
ATOM   1115  N   MET A 142      16.584  -3.411  -2.749  1.00 74.59           N  
ATOM   1116  CA  MET A 142      17.885  -3.107  -2.159  1.00 74.59           C  
ATOM   1117  C   MET A 142      18.893  -4.208  -2.470  1.00 74.59           C  
ATOM   1118  CB  MET A 142      17.760  -2.924  -0.646  1.00 74.59           C  
ATOM   1119  O   MET A 142      20.056  -3.925  -2.765  1.00 74.59           O  
ATOM   1120  CG  MET A 142      17.065  -1.634  -0.240  1.00 74.59           C  
ATOM   1121  SD  MET A 142      16.871  -1.483   1.579  1.00 74.59           S  
ATOM   1122  CE  MET A 142      18.530  -0.904   2.030  1.00 74.59           C  
ATOM   1123  N   ILE A 143      18.506  -5.472  -2.326  1.00 68.34           N  
ATOM   1124  CA  ILE A 143      19.384  -6.614  -2.553  1.00 68.34           C  
ATOM   1125  C   ILE A 143      19.809  -6.654  -4.020  1.00 68.34           C  
ATOM   1126  CB  ILE A 143      18.699  -7.941  -2.157  1.00 68.34           C  
ATOM   1127  O   ILE A 143      20.977  -6.903  -4.327  1.00 68.34           O  
ATOM   1128  CG1 ILE A 143      18.502  -8.007  -0.638  1.00 68.34           C  
ATOM   1129  CG2 ILE A 143      19.513  -9.139  -2.656  1.00 68.34           C  
ATOM   1130  CD1 ILE A 143      17.649  -9.180  -0.175  1.00 68.34           C  
ATOM   1131  N   THR A 144      18.960  -6.257  -4.861  1.00 63.26           N  
ATOM   1132  CA  THR A 144      19.255  -6.340  -6.287  1.00 63.26           C  
ATOM   1133  C   THR A 144      20.184  -5.207  -6.714  1.00 63.26           C  
ATOM   1134  CB  THR A 144      17.966  -6.295  -7.128  1.00 63.26           C  
ATOM   1135  O   THR A 144      21.024  -5.386  -7.598  1.00 63.26           O  
ATOM   1136  CG2 THR A 144      17.086  -7.510  -6.852  1.00 63.26           C  
ATOM   1137  OG1 THR A 144      17.234  -5.106  -6.807  1.00 63.26           O  
ATOM   1138  N   THR A 145      20.043  -4.066  -6.039  1.00 60.09           N  
ATOM   1139  CA  THR A 145      20.911  -2.930  -6.329  1.00 60.09           C  
ATOM   1140  C   THR A 145      22.336  -3.204  -5.855  1.00 60.09           C  
ATOM   1141  CB  THR A 145      20.386  -1.642  -5.668  1.00 60.09           C  
ATOM   1142  O   THR A 145      23.301  -2.837  -6.529  1.00 60.09           O  
ATOM   1143  CG2 THR A 145      21.191  -0.427  -6.116  1.00 60.09           C  
ATOM   1144  OG1 THR A 145      19.013  -1.452  -6.030  1.00 60.09           O  
ATOM   1145  N   SER A 146      22.499  -3.929  -4.701  1.00 64.14           N  
ATOM   1146  CA  SER A 146      23.799  -4.248  -4.121  1.00 64.14           C  
ATOM   1147  C   SER A 146      24.543  -5.279  -4.963  1.00 64.14           C  
ATOM   1148  CB  SER A 146      23.636  -4.768  -2.692  1.00 64.14           C  
ATOM   1149  O   SER A 146      25.765  -5.205  -5.109  1.00 64.14           O  
ATOM   1150  OG  SER A 146      23.085  -3.767  -1.853  1.00 64.14           O  
ATOM   1151  N   LEU A 147      23.791  -6.121  -5.596  1.00 61.94           N  
ATOM   1152  CA  LEU A 147      24.426  -7.141  -6.423  1.00 61.94           C  
ATOM   1153  C   LEU A 147      24.877  -6.557  -7.757  1.00 61.94           C  
ATOM   1154  CB  LEU A 147      23.468  -8.311  -6.662  1.00 61.94           C  
ATOM   1155  O   LEU A 147      25.893  -6.979  -8.313  1.00 61.94           O  
ATOM   1156  CG  LEU A 147      23.224  -9.241  -5.473  1.00 61.94           C  
ATOM   1157  CD1 LEU A 147      22.076 -10.199  -5.776  1.00 61.94           C  
ATOM   1158  CD2 LEU A 147      24.493 -10.012  -5.128  1.00 61.94           C  
ATOM   1159  N   ASP A 148      24.309  -5.489  -8.174  1.00 59.19           N  
ATOM   1160  CA  ASP A 148      24.683  -4.860  -9.437  1.00 59.19           C  
ATOM   1161  C   ASP A 148      25.945  -4.016  -9.278  1.00 59.19           C  
ATOM   1162  CB  ASP A 148      23.536  -3.996  -9.967  1.00 59.19           C  
ATOM   1163  O   ASP A 148      26.733  -3.885 -10.217  1.00 59.19           O  
ATOM   1164  CG  ASP A 148      22.406  -4.814 -10.567  1.00 59.19           C  
ATOM   1165  OD1 ASP A 148      22.606  -6.016 -10.849  1.00 59.19           O  
ATOM   1166  OD2 ASP A 148      21.307  -4.252 -10.763  1.00 59.19           O  
ATOM   1167  N   VAL A 149      26.192  -3.507  -8.055  1.00 71.71           N  
ATOM   1168  CA  VAL A 149      27.378  -2.683  -7.849  1.00 71.71           C  
ATOM   1169  C   VAL A 149      28.574  -3.573  -7.517  1.00 71.71           C  
ATOM   1170  CB  VAL A 149      27.159  -1.644  -6.727  1.00 71.71           C  
ATOM   1171  O   VAL A 149      29.725  -3.169  -7.698  1.00 71.71           O  
ATOM   1172  CG1 VAL A 149      28.219  -0.546  -6.794  1.00 71.71           C  
ATOM   1173  CG2 VAL A 149      25.757  -1.044  -6.821  1.00 71.71           C  
ATOM   1174  N   ALA A 150      28.391  -4.872  -7.233  1.00 57.32           N  
ATOM   1175  CA  ALA A 150      29.528  -5.752  -6.974  1.00 57.32           C  
ATOM   1176  C   ALA A 150      30.072  -6.343  -8.271  1.00 57.32           C  
ATOM   1177  CB  ALA A 150      29.129  -6.867  -6.011  1.00 57.32           C  
ATOM   1178  O   ALA A 150      31.286  -6.474  -8.440  1.00 57.32           O  
TER    1179      ALA A 150
ENDMDL
END
