# Supplementary material for: Exploring a diverse world of effector domains and amyloid signaling motifs in fungal NLR proteins
Source: PLoS Comput Biol. 2022 Dec 21;18(12):e1010787. doi: 10.1371/journal.pcbi.1010787 (PMC9815663; doi:10.1371/journal.pcbi.1010787)
Supplement: S3 Data — Full AlphaFold2/ColabFold outputs. (GZ) [file pcbi.1010787.s010.tar.gz › KIM77258_1_150/upload.a3m]

>KIM77258.1
MRVKPILREGGEAALALLRLTYAAADVFPPLKSAAGGALHIVDMVTKFNSNKQDWVKFGHHVQDSLACVIRYIPDIDEPRDDLKRNLNNLQLALDQILNE
IKVLQGRSLAKRVLFFAKDPERIVDMRKVFDDAIGLFNLGSMITTSLDVA
>ESK90106.1
GNLKSKIRNLGEIALVILKATRAVADIYPPLKVIANSALEIGETVKRFRSNQKEWKTFGEYAQEVVACAIAMTFDASCSDGRLRESTEILCASVKEICIC
VQNYQEMSRTRRFFAFSKDPEEIVEMRRRLDEAIQVFQLGCMMSTELNVV
>KDQ16583.1
--------------------MVdVIADIHPYVKAAWTALSAGYKVALAQKDRDDALSELLESMSTALDLVCRFDKTARHQgdkdvILQVAKKTNECALFI
EDY-TRTKSFSLR----ATKGILSNsGDEIARFKKDFDTLRRNLDTGATLSITEGISev
>KLO05578.1
-MTNKTVDTGITVAVRLLELINASSDVFPPLKSASGGALYIAQLIGGFRLNKKEWAQFLEHVQLNVALIAQSIANQATQippassmgvSAGNIDALEDLN
KVLHDVQSTIEAMQGCSLVKRVLSYVKDQKQIEGMEKGLARVSARFHLQRELQISRDTE
>KLO11382.1
----MKASDAGIAAIRLLEALSEATDVFPPLKSAVGGALYIAKLVKEFRSNKKAWAQFADHIQKNMSLVVQVFANQQAThavtprk---LESSLKELNNV
LIVIGEEIGHLQSLKSSRRFTSFLKDPEKIQGMEKDLERALSLFHLNADIQLSQDVS
>KLO11412.1
--MKKLFSNAKIVLFPLLEALDASADAFPPLKSAAGGALHIAKLVKEFRSNKKNWASFAEFVQENVAVVTQALANHQIEisaql---FHDGLEKLNITLE
GIRMEIEELRGLRPCKRVKVFLKDPERIEDMKGRLREAMTLFQLKVDIQVSHDVS
>KLO11838.1
--MKFKLSDAGIAAVRLLEALDASADFNPIVKSVAGGALHFAKLVENYHSDKKAWSQFAEHVQKSVALVAQSIADQG--vdttr---LRKDLDELNKVLD
EMCSEIAQKQHQGTAKRVFAFIKDPKQIEDMQKRFDRAIQLFHLGADIYIGQDVA
>KLO07784.1
--MKNTLSNVGIGAVRLLEALSASADFNPVLKSVAGGALHFAKLVEDYHSDKKAWVQLAEHVRKNVALIAQSIASQP--vdplr---LGKDLDELNRELI
RMCSSIAQKRHQGTMKRVVAFIKDPKKIEDMQKGFDRTIQLFHLGADISIGQDVA
>KLO11821.1
--MKFNYSDAGIAAVRLLEAFSASADFNPIVKSVAGGALHFASLIENYHSDKKAWAQFAEHVQKNVALVAQSIADQP--vdatr---LRKGLEELNKILD
KMCSDISQKQSQGTAKRVIAFIKDPKKIVDMQKSFDRAVQLFHLGADIHVGRDLA
>CCO34680.1
-------------------------------------MCCCVSatascgarTDPls--PKHRVEYKELTASMASLSTSLSQHLEKSKS--ASMTEFVER-
--MsiaIKEQTDIIASKQRn-g-TGRHLAQAHKDQDEIMNAYRRIES-lFRQLQ------------
>CCO30551.1
-MSFKSSNDSVGTLds--ALALLYkC-AAVFPPLQAAVQELALCVCa-KNls--PENHAEFKELAASLESLCTSLSWHLQESQS--ASMTEFVER---Ms
iaVKEQAEIIASKQKn-e-TGRYLTQAHKDQDEIMNAYRRIEN-lFGQLQ------------
>CCO34881.1
-------------------------------------MCCCLSatascrarTDPln--PKHRVEYKELTASMTSLSTSLSQHLQESKS--ASMTEFVER-
--MsiaVKEQTDIITSKQQn-v-AGHYLARAQEDQDEIMNAYRRIES-lFRQLQ------------
>CCO36406.1
--------------------MCcC-----------VSATAS---cgagTDPls--PKHRVEYKELTESIASLSISLSQHLEESKS--ASMTEFVER---M
siaVKEQTEIIASKQRn-g-AGRDLAQAQEDQDEVINAFRRIES-lFRQLQ------------
>CEL54397.1
SPGCTWVEDSLGSLdn--ALKLLYkC-AAVFPPLQAAVQELIL---cvgAKSls--PKHRVEYKELTESIASLSISLSQHLEESKS--ASMTEFVER---
MsiaVKEQTEIIASKQRn-g-AGRDLAQAQEDQDEVINAFRRIES-lFRQLQ------------
>CEL54640.1
-------------------------------------------------------------MASLSTSLSQHLEKSKS--ASMTEFVER---MsiaIKEQ
TDIIASKQRn-g-TGRHLAQAHKDQDEIMNAYRRIES-lFRQLQ------------
>CEL56325.1
-MPLKSSKDSLGSLdn--ALKLLYkC-AAVFPPLQAAVQELILCVGAKNln--PKHRVEYKELTASMTSLSTSLSQHLQESKS--ASMTEFVER---Msi
aVKEQTDIITSKQQn-v-AGHYLARAQEDQDEIMNAYRRIES-lFRQLQ------------
>CCO35638.1
------------------------------------MLIQSVETLEva--SKHRNEYDKLISSLISLSKSLTQHLQGSKS--IGMSEFVNR---ItmsIQ
AQIDIINQKKSc-g-QGRHLIEAKREQEDVLSAYQEIQA-lLTQLQ------------
>CCO37248.1
----------------------------------------------------------------------------------------------------
----------------MKGQDRVIYCCRQVHA-hLERLKV-----------
>CCO37617.1
SSSRRTKQGDWRALdi--ALATLEtA-FEVFPPIKAALNGLREVIRHTEis--KQNLHEYKQIASELQAHTDSLQACVDKAKP--TWMAHSIAK---Iar
aLEEENERIKAQQDr-g-GMSRTISALRDEDTILQSYRRIKS-lFRQLQ------------
>CCO33255.1
SSGRRTKQGDWRALDIALATLENTLEVFPPLKSALNGLREVIWHTEISKQSLHEYKQLASELQSHIDSLRACVDQAKPT--WMAHSIAKIARALEEENEC
IKTQQGRNGMGGTWNSLRDEDAILQSYQRIESLFRQLQYMELRT------
>CCO37154.1
SSSRRTKLSDWRALdi--ALATLEtA-FEVFPPIKAALSGLREVIRHTEis--KQNLHEYKQIASELQAHTDSLQVCVDKAKP--TWMAHSIAK---Iag
aLEEENKHIKAQQGr-g-GMSRTISALRDEDTILQSYRRIKS-lFRQLH------------
>CEL63175.1
TSAENEYSSHWNLVtd--MLAGLEsA-VTVFPPLKDALSGLREAIQRTEis--KQNSEAYKQLALELKAQISALQGHVDQAKP--SWMAHSIAK---Iay
sLKEENQFIQAQRGr-s-DMSRIRNAISDENEIIQSYRRVES-lFRQLQ------------
>ELU44356.1
---------------------------------------------MESNRLRDRFRSLRNDFLDSLSGLDRPHKLGDIRaldntla--MLETTIEVFPPL
kaaIVDIEAEPARVQTNRVGATVT---------YGHLARMCPSdkpyLDALLKKKHNPSKH---
>EUC56918.1
RRAKDMVPVMVSKLKTSMGLLQRGwdkLPLLQPLGEAAEALRDVLDVIGIAPDNMEELQDMSLDLEEWSIILAGYLQDSKPN--SVPEQVQHLISVLKKE
TEYIRQQSVR-RTTRLDECDQKMDKLEQSYSRIEKAFRQLQVDASLS------
>KDN40729.1
RGKETTGQAILSTLKGSMKLLRKGGEIFPPLGDAAETLLKALEAIESTTQDVPDAHEMISDLPQWASILSGYLSDSQPS--RMTDRVQHLIGVLVNKAEF
ILSQQRGGKLRRLQASEQEAEQLRLCYFQIEAAFHQLQCDASLS------
>KEP50712.1
SQKRNGSTLLWA-Lka--TMRVLQgV-TTD--FLGVRSRELLAVLDTIEaa--DQVGLSLQDVALELPQWALILSNYISDGST--PRMSQSIHN---Laq
vLIKQLEYIQAQQQd-g-KLKRLVEFEQGFNELERVYRRIEV-aLRQLL------------
>KEP51009.1
AVSKVTGHAIISTLKGSMSLLLKGCGIFTPLESVVQDIVDVLEAIECTTEGNQDIYQLLSGLPQWAIVLSAYLSESQPG--RMSKWVNNIISVLREESDY
IRTRQQHWGANKLAKSEEETEALRQCYCRIESSFRQLQTDASLS------
>CEL54386.1
-------------------------------------------------------------------------------------MISNIMDLtdgIQTE
LMSVREKQEr-n-LIRRHAEALGTPDEVVRCYRRINS-hLKRFM------------
>CCO31630.1
--------------------------------------------------------------------------------------------------ME
VYGTMDr-g-TISRYLQSSLDTDKVTRCYRCIHG-hLGR--------------v
>CCO37040.1
---------------------------------------------------------------------------------------MRGYR-aVQVELM
EVYGTMDk-g-TISRYLQSNLDTDKVTRCYRCIHG-hLGR--------------v
>KDN36300.1
----------------------------------------------------------------------------------------MSTT-gLEEV-K
VLTSKQQg-gkFAHYIVANSNNDSEDILKCYRRIHD-hVERLVMNVN--------
>CEL58703.1
-----------------------------------------------------------------------------------------------MEVER
AERIQGr-n-TGRKFADAMKGQDGVIDCCRQVHA-hLERLKL-----------
>CCO35519.1
-----------------------------------------------------------------------------------------------MEVER
AERIQGr-n-TGRKFADAMKGQDGVIDCCRQVHA-hLERLKL-----------
>CCO37173.1
-----------------------------------------------------------------------------------MYNLTYI--QsdIDAEA
KRVAKKQAr-t-TSERLKDALLESDEILECYRRIAE-hLQRLTF-----------
>CEL61538.1
----------------------------------------------------------------------------------MTNGVKLI--YkdLEEES
NKVAEKQAr-a-TGRRLIDAMEELSGIEESYRRIGA-hLQRLML-----------
>CEL60517.1
----------------------------------------------------------------------------------------------------
---MQPq-t-TGRQLINALTGLEEITECYRRIDG-hLKRLTL-----------
>CCO33398.1
----------------------------------------------------------------------------------------------------
---MQPq-t-TGRQLINALTGLEEITECYRRIDG-hLKRLTL-----------
>CUA68970.1
-----------------------------------------------------------------------------------------MRR-sINDELR
LVKALQAe-s-KTRRYLQAGSGPDEVLACYRRVHG-yLIRIS------------
>CUA70594.1
-------MQPSAALgg--TLRALYqS-VEIFPPLQAAIGTLISGLEAVPaa--EGHRRSYDSLLTELKTLHAGIDKHRDQIEL--TGMSDGTAN---Iil
sIEAEAKLLRAKRDq-g-QMARILAANNDEDDLVQCYRRIER-lSRQLQ------------
>CUA70733.1
ASPANTGNSRLTGLkk--TLELLH--AQTFSPIQAAVGDLASGINVVEta--TRNREDYKKVALELEDMDKLIEEYVQNAKS--EQIASRMSK---Vvei
IRKE------------------IVENEEDIVRRNRRIEA-lFRRVQ------------
>CUA75686.1
-------------Mid--SLRILEtS-VERFPPLKAAVGGFIGCLDIVQka--ASNRADYGELADEFQSMTNMLAQYAGNLES--EPNIGSIAN---Iaq
sIRRQVTKIKERE--g-TIGHLLDTTQDQEDVIRCYRGVGR-lFLQLQ------------
>CUA73450.1
----MTNNAAWNRMig--SFRGLEtS-VELFPPLKSAVGAFIGCLEIVQit--ASHRSAYEELADELQSMANILQQYAGELKS--EPNNGSIAN---Iaq
cIQRQVAEIQKKEEs-g-SIGRLLDATENQEDIIRRYRQVER-lFRQLQ------------
>CUA78271.1
---------------------------------------------------------------------------MAR--GDMSDETRR---IihdIQGQ
VSHVTRQKNr-s-TLRRMVGALKDVDESMRRYRRIEV-lFTQLQ------------
>KEP45468.1
------------------------------------------------------------------------MSGSSS--MLISGSTAS---VamaIERQ
AIMIRERLAg-v-SARGMRGASMDEEELVKHYRKVQS-hFRQLQ------------
>CUA72752.1
---------------------------------------------------------------MLSDSLKQNIGESCS--SLISSATTR---IamcIEQQ
AIKVKTKLGh-v-PGESARIPDMDTGELVGHYRQIQL-hFRQLQ------------
>EJD41338.1
-MAPSMRTKLSQGAEIVLQTASDSADVFPPLKSVVGGTLSIFRLTKTFKKNRKDWDALEKDVEKGLAAVNRHVATIKRKstldadvaelsrygglPPRVV
HGRSSCFSALSDVGNEIETFKSRPRLTRILALNDDRDEIDGMKEKINQAFSDFE------------
>ELU36267.1
CLDSPGPTERAQGVsrlVASLKALSkI-LGAPDPLRSAATMLLDVFETIEtg-ATDNQQDHKDSMTDLAVSIESATKYFKEERP--YRMFSCISG---Ia
kmIENEAARMKISMGpDa-LIRGPAKAKLDKEEVMQHYRRICS-lFQQLK------------
>ELU36386.1
IKRKLTFAVTSSNTSTLINALQAFqnsAGVFPPLKATIGDLIARVEHVEVCGECMSVACFAHVDLASFSSARMRY------V--RLLSKAHHSSRSVKDQ
VTIISKNQERGTGWRFWQAKQYQDEMVKGYEHIAEILEELRREGVVYRRTANGklqar
>EUC53476.1
--KPAKRSIAWSGIkt--LLQVLEsS-SDAFGPLKSAIGDLNKCIDIYEra--SKGRKDYDELRDKLDGLLTDLAGHMAH--P-mDSMMTNSVKLL--Cc
gIDEEVKKVKDKQGr-n-AGQRLIEAMDTSEEILECYRRING-hVQRLTL-----------
>EUC57206.1
--RPVKGGLAWSGLkt--LLQILEsS-SDAFGPLKSAISGLNKCIDIYEra--SKGRKDYDELREKLQGLLTDLAGHITH--P-mDSMMTNSVKLL--Cc
gIEEEIKKVVEKQGr-n-AGQQLFEAMDTSEEILECYRRING-lVQR--------------
>EUC59591.1
ETRSGDEVKPWVGVkk--MLQVLDsS-SSVFGPLKSVLDGLNKCIDIYEra--AKGHQGYDELRDKIDGLLADLAGHMTQ--P-mDPMMTHSVKLL--Cl
gVESELKKIQETQAq-n-VVHRLYEAMHTSDEIMDCYRRIHG-yLERLTL-----------
>KDN36145.1
DNQPAKSGMAWSGVka--LNKVLEsS-SDVFGPLKSAIGGLNKCIDIYEra--SKGRKDYDELREKLDDLLTDLAGHMAQ--P-mDPMMTNGVKLL--Cr
gIEAEVKKVEQKQVr-n-MGQRLLDAMDTSEEILECYRRING-hVERLML-----------
>KDN36607.1
NNQPAKSSVAWSGVkt--LLKALEsS-SDAFGPLKSAIGGLNKCIDIYDra--SNGRKDYDELRGKLDGLLADLAGHMAK--P-mDPMMTNSVKLL--Cr
gIEAEVKKVEEKQVh-n-MGQRLFEAKDTSEEILECYRRING-hVERLML-----------
>CCO29698.1
NQVSDKGISARSMIea--LLAGLQaS-SNCFGPLRMAIDGIGKLAEIYKrg--SDQSKEYEKLQKKLKDILQIIDQHTGS--D-rRLIMTDSVKQV--Ys
dIKAEAKRAEEKQAr-n-TGRQITDALRDSDDVLACYNRIAD-hMQRLML-----------
>CCO32013.1
--ASAVDQGIWPGAgs--LLKQLEsS-AELFAPLKPAISGLSRLAEICEgl--SRESDEYIELRGKIDGVLQDLTEHIKG--P-tGGMMTGSVKLI--Cl
dIESEVNTLEQKQSr-d-TGRKVMDAIEGVEGVVDCCRRVHS-hLERLKL-----------
>CCO31596.1
--TSAEAQGIWPSVgs--LLKQLQsN-PEMFGPLRPLINGLSRLAEICEgl--SRESDEYIELRGKIGGVLQDLSEHIKG--P-tGGMMPGSVKLI--Cl
yIESEVNTLEQKQSr-d-TGRKVLDTIEGLEGVVDCCHRVHS-hLERLKL-----------
>CCO32016.1
--TSAVGQGIWPAVgs--LLKQLEsS-AEVFAPLKPAISGLSRLAEICEgl--SRESDEYIELRGKIDGVLQDLTEHIKG--P-tGGMMTSSVKLI--Cs
dIESEVKTLEQRQSq-d-TGRKVMDAIEGLEGVVDCCRRVHS-hLKRLKL-----------
>CCO32931.1
--TSAVGQGIWPTVgs--LLKQLEsG-AEVFAPLKPAISGLSRLAEICEsl--SRESNEYIELRGKIGGVLQDLSEHIKG--P-tGSMMTGSVKLI--Cs
dIESEVNTLEQRQSr-d-TGRKVLDAIEGLEGVVDCCRRVHS-hLERLKL-----------
>CCO33347.1
--TSAVGQGIWPAVgs--LLNQLEsS-AEVFAPLKPAISGLSRLAEICEgl--SRESDEYIELRGKIDGVLQDLTEHIKG--P-tGGMMTSSVKLI--Cs
dIESEVNTLEQRQSr-d-TGRKVLDAIEGVEGVVDCCRRVHS-hLERLKL-----------
>CCO34530.1
--TSAVGQGIWPAVgs--LLNQLEsG-AEVFAPLKPAISGLSRLAEICEgl--CRESDEYIELRGKIGGVLQDLTEYIKG--P-tGGMMTGSVKLI--Cl
dIESEVNTLEQRQSr-d-TGRKVLDAIKGLEGVVDCCRRVHS-hLERLKL-----------
>CCO34968.1
--TSAVGQGIWPAVgs--LLKQLEsS-AEVFAPLKPAISRLSRLAEICEgl--SRESDEYIELRGKIDGVLQDLSRHIKG--P-tGGMMTGSVKLI--Cl
dIESEVNTLEQRQSr-d-TGRKVLDAIKGLEGVVECCRRVHS-hLERLKL-----------
>CCO34969.1
--TSAVGQGIWPGVgs--LLKQLEsS-AEVFAPLKPAISGLSRLAEICEgl--SRESDEYIELRGKIDGVLQDLTEHIKG--P-tGGMMTSSVKLI--Cs
dIESEVNTLEQRQSq-d-TGRKVMDAIEGVEGVVDCCRRVHS-hLERLKL-----------
>CCO35700.1
--ASAVGQGIWPGVgs--LLKQLElS-AELFAPLRPAISGLSRLAEICEgl--SRESDEYIELRGKIDGVLQDLTEYIKG--P-tGSMMTGSVKLI--Cl
dIESEVNTLEQKQSr-d-TGRRVLDAIEGFEGVVDCCRRVHS-hLERLKL-----------
>CEL54814.1
--ASAVGQGIWPGVgs--LLKQLElS-AELFAPLRPAISGLSRLAEICEgl--SRESDEYIELRGKIDGVLQDLTEYIKG--P-tGSMMTGSVKLI--Cl
dIESEVNTLEQKQSr-d-TGRRVLDAIEGFEGVVDCCRRVHS-hLERLKL-----------
>CCO32527.1
KSPPKGTSSTWAAVsa--LLHTLEaG-AEVFPPAKPVVSGLKLCVHALSga--CQEREEYEYLASKLKEILHDLNEHMKE--P-iGLKMTDSVRRI--Yn
dIEQELEMVAKKQEr-t-TGRRLLELIEESDELLDCYRRIGG-hFQRLTL-----------
>CCO33880.1
KDSPKGTSSAWAAVsa--LLKVLEdG-AEAFAPAKPVVSGLKLCVDIYMsa--CQGNEEYDYLAIKLKEILDDLTKYMKE--L-tGLEDTESVKRI--Yd
eIKQEVKTVTEKQEk-t-KRRRLMGAINDSDEILACYRRIDG-hFQRLTL-----------
>CCO34181.1
KDSPKGTSSAWAAVgt--LLKVLEvG-AEAFAPAKPVVSGLKLCVDIYMsa--CQGNEEYDYLAIKLKEILDDLTKYMKE--L-tGLEDTESVKRI--Yd
eIKQEVKTVTEKQEk-t-KRRRLMGAINDSDEILACYRRIDG-hFQRLTL-----------
>CCO35583.1
KSTPKGTSSAWTAVst--LLDILEvG-TEAFPPAKPVVSGLKLFVNVLSre--CQEREEYDYLAIKLNQVLHDLNEHMRE--P-iGLKMTDSVRSI--Ys
dIEQEIEMVTKMQNr-t-TGRRLIDARQDSDAILDCYRRVDG-hFGRLTL-----------
>CCO35584.1
TSTTKEASSAWTAVsa--FLDTLEvG-TEAFPPAKPVVSGLKLLVSALSgv--CQEREEYDYLAIKLNQVLRDLNEHMKE--P-iGLKMTDSVRSI--Yn
dIQQEIEIVTKMQKt-t-TGRRLVDAREDSDAILDCYRRVDA-hFRRLTL-----------
>CCO36456.1
TSTTKEASSAWTAVsa--FLDTLEvS-TEAFPPAKPVVTGLKLLVSALSgv--CQEREEYDYLAIKLNQVLRDLNEHMKE--P-iGLKMTDSVRSI--Ys
dIQQEIEIVTKMQKr-t-TGRRLVDAREESDAILDCYRRVDA-hFRRLTL-----------
>CCO36503.1
KSPPRETSSTWAAVsa--LLDILEaG-GEAFPPAKPVVSGLKLCVNALLgt--CHQHKEYEYLAAKLKEILCDLNEHMKE--S-iSLKMTNSVKRI--Yn
dIEQEFEMVTKKQEk-t-IGRRLMESREESNAILDCYRRIAD-hFQRLTL-----------
>CEL56736.1
KSPPRETSSTWAAVia--LLDILEaG-GEAFPPAKPVVSGLKLCVNALLgt--CHQHKEYEYLAAKLKEILCDLNEHMRE--S-iNLKMTNSVKRI--Yn
dIEQEFEMVTKKQEk-t-IGRQLMESREESNAILDCYRRIAD-hFQRLTL-----------
>CEL62923.1
KSPPKGTSSTWAAVsa--LLHTLEaG-AEVFPPAKPVVSGLKLCVHALSga--CQEREEYEYLASKLKEILHDLNEHMKE--P-iGLKMTDSVRRI--Yn
dIEQELEMVAKKQEr-t-TGRRLLELIEESDELLDCYRRIGG-hFQRLTL-----------
>CEL62938.1
KDSPKGTSSAWAAVsa--LLKVLEdG-AEAFAPAKPVVSGLKLCVDIYMsa--CQGNEEYDYLAIKLKEILDDLTKYMKE--L-tGLEDTESVKRI--Yd
eIKQEVKTVTEKQEk-t-KRRRLMGAINDSDEILACYRRIDG-hFQRLTL-----------
>CCO33245.1
---------MWPSLrs--LLAQLEsS-AAVFAPLQSAIGALATLVDAYEpd--YQGQREYTEVRANIERILKDISARMST--P-aGKLMTKSVKLI--Cl
eIESEVAIMKSKQDp-d-MERRLLKATQGLDGAMDCCRRVHG-hLERLTL-----------
>CCO33974.1
AGKSGAKSKAWAGLrv--SLKSLRdT-PAMFGPVVSAANVLLDSFDTIEaa--ARNQQDYEDLATELEGLSMSLVQGHKESAS--SSGAGCVIGFAKVrr
eIEREAKEIENKTKr-g-AGKRMTATKADEEDLMRRYRRIQW-lFQQLQ------------
>CCO33977.1
SAPATGTNKAWEGLrs--SLKKLAdT-SRAVPPIVDAVKVILDCFDTIEaa--AKNQQDYQDLATELESLSETLAEHVHKMPS--EAVSKSVSG---Var
gIERQAEEIKIKKEr-g-TGRRLWAAGSDQEDVVRRYRRIQS-lFRQLQ------------
>CCO34145.1
--IAPLVRDMCPSVqs--LIAQLQsS-AEVFGPLKSAISELARVFEAYDav--SQERSEYKEVRTSIDRVLDDICDYVQS--P-tRQVMTDSMKLI--Cv
dIKAEIADMEKKQEl-p-TGRLVLNSIQGLDAVTDCCRRVQG-hLERLKI-----------
>CCO34302.1
TGATKAANGIWAGLrt--SLKMLAeT-DGVFGPVASAARVLLDVCDTFEta--AQNQQDYEDLVAELTTLSQSVAQHFKANKS--NAMCDCVSG---Ivk
rTEDEAAEMKRQAEr-g-TGRQLLTAKLDEVEMMRGYRRIQP-lFRQLQ------------
>CCO33975.1
TGATKAANGIWAGLrt--LLKMLAeT-DGVFGPVACAARVLLDVCDTFEta--AQNQQDYEDLVAELTTLSQSVAQHFKANKS--NAMSDCVSG---Ivk
rTEDEAAEMKRQAEr-g-TGRQLLTAKLDEVEMMRGYRRIQP-lFRQLQ------------
>CCO34299.1
TGATKAANGIWAGLrt--SLKMLAeT-DGVFGPVASAARVLLDVCDTFEta--AQNQQDYEDLVAELTTLSQSVAQHFKANKS--NAMSDCVSG---Ivk
rTEDEAAEMKRQAEr-g-TGRQLLTAKLDEVEMMRGYRRIQP-lFRQLQ------------
>CCO37224.1
TGATKAANGIWAGLrt--SLKMLAeA-GGVFAPVASAARVLLDVCDTFEta--AQNRQDYEDLVAELTTLSQSVAQHFKANKS--NAMSDCVSG---Ivk
rIEDEAAEMKKQAEr-g-TGRQLLTAKLDEVETMRGYRRIQS-lFRQLQ------------
>CCO34353.1
------RLGIWPGIrs--VLNQLDsR-AEVFPPLKPAISGLARLAEICEgl--SRESDEYVELRQNIERVLDDLSNHIKG--P-mEGMMTDSVKLI--Cs
dIEKEVNILEKRCNl-n-TGRQFLDAIEGLDGVVDCCRRVRA-hLDRLAL-----------
>CCO34966.1
--TSAVGQGIWPGIrs--LLNQLEsS-AEAFAPLEPAISGLARLAEICEgl--SRESDEYVELRQNIERVLEDLSNHIKG--P-mEGMMTDSVKLI--Cs
dIEKEVNILEKRCNl-n-TGRQLLDAIEGLDGVVDCCRRVHA-hLDRLAL-----------
>CCO34983.1
NQVSDKGISTRSVIet--LLVGLQaT-GDCFGPLRVAVDGIAKR-----g--SEESKEYDKLQKKLEHILQDIAQNAGS--P-sRLFVTPSVEQI--Ysd
IKAEATRAEDKRAr-n-TGRKIVDALRDSDDVLECYSRIAD-hMRRLML-----------
>CCO35446.1
TLPGSGASTAWSGLeq--ALRALRiS-KHIYPPLGLALDDLTSHLPKFEvsnipvynraddvteayleAAARNRQDYDDLAIELKGMAELIERQLDAMIS
--EESKRAIVS---LsetIRAELKSVEGRQSq-s-GTRRVLDSSEEDEDIIRRYRRVEQ-lFRQLQ------------
>CCO35801.1
SRGTETRSGSCTGLra--SLKMLAeT-EGVFGPISAAARVLLECCDTFEta--ARNQQDYEDLTTQLTTLSQSIAQHFKANSS--NPMTGCISG---Ivk
mIEEEATEIEGRTEr-g-TGRRLLTAKKDEDELMRRYRRIQS-lFRQLQ------------
>CCO36012.1
GALQEKPQGKWAAIra--LLATLEsS-PGAFGPIFPVINMIKGCVDIYEga--CKERKEYDDLAKKLKQTTDELAEYLKQ--P-iGSEMNNSVKRI--Cr
dLEDEAKKISEKQAv-a-TGKRLIDALEGSDGILESHRRIDD-lLGRLSR-----------
>CCO31936.1
GALQEKPQGKWAAIra--LLATLEsS-PGAFGPIFPVINMMKGCVDIYEga--FKERKEYDDLAEKLKQTTDELAKYLKQ--P-iGSEMSNSVKRI--Cc
dLEDEAKKISQKQAi-a-TGRLLINALGGSDGILESHRRIDD-lLGRLSR-----------
>CEL53986.1
GAPQDAPQGKWAAIrs--LLATLEsS-PGAFGPIFSVINIMKGCVDIYEga--CKERKEHKDLAMKLERTLTDLAEYMKQ--P-iGSDMSNSVKRI--Yc
dLEDEAKKVSEKQAt-a-TGRRMIGALEGSDGILEAHRRIDE-lLGRLSR-----------
>CEL56957.1
GAPQDTPQGKWAAIrs--LLATLEsS-PGAFGPIFSVINMMKGCVDIYEda--CKERKEHKDLAMKLERTLKDLAEYMKQ--P-iGSDMSNSVRRI--Yc
dLEDEAKKVSEKQAi-a-TGRLLIDALEGSDGILESHRRIDD-lLGRLSR-----------
>CEL57291.1
GALQEKPQGKWAAIra--LLATLEsS-PGAFGPIFPVINMIKGCVDIYEga--CKERKEYDDLAKKLKQTTDELAEYLKQ--P-iGSEMNNSVKRI--Cr
dLEDEAKKISEKQAv-a-TGKRLIDALEGSDGILESHRRIDD-lLGRLSR-----------
>CEL62857.1
GALQEKPQGKWAAIra--LLATLEsS-PGAFGPIFPVINMMKGCVDIYEga--FKERKEYDDLAEKLKQTTDELAKYLKQ--P-iGSEMSNSVKRI--Cc
dLEDEAKKISQKQAi-a-TGRLLINALGGSDGILESHRRIDD-lLGRL-------------
>CCO36556.1
--MAPVVRDMWPGLrs--LLAQLEsA-TAEFGPLKSAVGALASLADAFEld--HQEQRDYIKARDNIDLILKDISAHMQN--P-vPQMMTDSVGLI--Cm
yaytgsarhstdqvfreIKSEVAVMEEKQDl-s-TERRLQNAMQGLDGVMDCCQRVHG-hLERLTL-----------
>CCO31535.1
--ATPVVRDIWPSLrs--LLAQLEsS-AGVFAPLQSAIGALATLVDAYEpd--CQGQREYNEVRANIEHILKDISAHMST--P-aGKLMTKSVKLI--Cl
eIESEVATMKSKQDt-g-MERRMLKATQGLDGVMDCCRRVHG-hLERLAL-----------
>CCO31552.1
--ITPVVRDMWPGLrs--LLTQLEsA-TGDFGPIKSAVGALASLADAFErd--HQEQREYIEARKGIDRILKDISARMKN--P-vANMMTKSVELI--Cm
yayppsathnidqisrdITCEIAVMKAKQEl-g-TERRLWNAMQGLDGVMDCCQRVHG-hLERLTL-----------
>CCO31557.1
--ITPVVRDMWPGLrs--LLTQLEsA-TGDFGPLKSAVGALASLVDAFErd--HQEQKEYIEARKGIDRILKDISAHMQN--P-vPQMMTKSVGLI--Cm
yahpglarhttdqifrdIKSEVAVMEGKQGl-g-TERRLWNAMRGLDGIMDCCQRVYG-hLERLTL-----------
>CCO34171.1
--ATPVVRDMWPSLrs--LLAQLEsS-AGVFSPLHSAIGALATLVDAYEpd--YQGQREYNEVRANIERILKDISAHMST--P-aGKLMTKSVKLI--Cl
eIESEVAIMKSKQHt-g-IERRLLKATQGLDGVMDCCRRVHG-hLERLTL-----------
>CCO34972.1
--MAPVVRDMWPGLrs--LLAQLEsA-TAEFGPLKSAVGALASLADAFEld--HQEQRDYIKARDNIDLILKDISAHMQN--P-vPQMMTDSVGLI--Cm
yaytgsarhstdqvfreIKSEVAVMEEKQDl-s-TERRLRNAMQGLDGVMDCCQRVHG-hLERLTL-----------
>CCO36567.1
--ITPVVQDMWPGLrs--LLTQLEsA-TGDFGPIKSAVGALASLADAFErd--HQEQREYIEARKGIDRILKDISAHMKN--P-vAHMMTKSVELI--Cm
yayppsathnidqisrdITCEIAVMKGKQEl-g-TERRLWNAMQGLDGVMDCCQRVHG-hLERLTL-----------
>CEL54618.1
--MAPVVRDMWPGLrs--LLAQLEsA-TAEFGPLKSAVGALASLADAFEld--HQEQRDYIKARDNIDLILKDISAHMQN--P-vPQMMTDSVGLI--Cm
eIKSEVAVMEEKQDl-s-TERRLRNAMQGLDGVMDCCQRVHG-hLERLTL-----------
>CEL52746.1
DNTSEKTGDAWSLVks--LLSTLEsT-ADAFGPLKAAVSGLGTCVKICEts--SAESKEYDELRLKLENILEDLATHTKQ--P-sEPAMTTSVKRI--Ys
dLEEEVKKVTEKQTr-t-TGRRLIDATKEHDEIIKCYRRIDG-hLQRLAV-----------
>CEL52819.1
NDPPKRTSNAWAAVst--LLKILDvG-AETFTAAKPVS-----------a--CQWDEEYDYLAIKLKKILDDFIKHMKA--L-vGLEETDSVKRI--Yde
IKQEVETVTEKQEr-t-MGRQMMGAINDSDEILACYRRIDG-hFQRLRL-----------
>CCO35853.1
NDPPKRTSNAWAAVst--LLKILDvG-AETFTAAKPVS-----------a--CQWDEEYDYLAIKLKKILDDFIKHMKA--L-vGLEETDSVKRI--Yde
IKQEVETVTEKQEr-t-MGRQMMGAINDSDEILACYRRIDG-hFQRLRL-----------
>CEL52923.1
NQVSDKGISARSMIea--LLAGLQaS-SNCFGPLRMAIDGIGKLAEIYKrg--SDQSKEYEKLQKKLKDILQIIDQHTGS--D-rRLIMTDSVKQV--Ys
dIKAEAKRAEEKQAr-n-TGRQITDALRDSDDVLACYNRIAD-hMQRLML-----------
>CEL54229.1
NQVSDKGISTRSVIet--LLVGLQaT-GDCFGPLRVAVDGIGKLAEIYKrg--SEESKEYDKLQKKLEHILQDIAQNAGS--P-sRLFVTPSVEQI--Ys
dIKAEATRAEDKRAr-n-TGRKIVDALRDSDDVLECYSRIAD-hMRRLML-----------
>CEL52931.1
DQVPTEAISAWSGIka--LLAGLEaS-SDFFGPLKLAISGLCKCVDIYEra--SNDSKVYNELQKKLKEILEDISAHTNSTV--GLVKTSSVQRI--Ysd
IDAEAKRVAKKQAr-t-TSERLKDALLESDEILECYRRIAE-hLQRLTF-----------
>CEL53283.1
TTTGKPRKFNWKSLke--FAKI----SNMVGPFKAFADDLIECTHIYEasni--SENQEGFKALHNELEELFEELNNHLTPNAP--PVMTVEIA------
-----WIKGKQDr-s-GLKRAIEVGGDAEDVLACYRRVRG-hLQRLL------------
>CEL53321.1
NRKAAKLKDEWSPVETFYRTVDESSTSSTPLvKSMVSDFIG----------VIEKYENFRDDINSSFRQLTQRHERLESL--ALTGSIESICKSIQRSLQ
LTQDNKKRSAMKRYLKIGREPDTKSHGNRRVLGDFQRLVLNLD--------
>CEL54019.1
--AITGGHDTPPSVas--LSSYLEiG-ADILGPLRPAIEGLNKLVNAYEcl--SHERN----------------------------------------ed
IQKEVERAERIQGi-n-TGRNFPDAMKGQDRVIYCCRQVHA-hLERLKL-----------
>CEL54782.1
IIPQESPHDSWTHLka--FLRVLEpF-VGILGPLHAISKELVECIQIYEdv--GNNQKEYEALRNELETLFAVLQVYYSQSIS--PAMTSSIESLCR-sI
HQELIYVQRIKAn-r-GRRPF--ARSDVEEVLACYRRIQG-yFQRLS------------
>CEL54864.1
GPGTNTTKTRWSSLqr--FSSVLApI-STSFGPLKSIVSELIECVNIYEta--AKDREDYKALQKELEQLFTELQGQVVDITTPtaGGPMDPKIENLCK-
cIQDELQEVKAKQGn-s-SLKQYLQTGNAQDEVLSRYRRVHG-hLIRLS------------
>CEL56194.1
KDRPSRESSARNAVea--LLTALEaG-AESFGPAKPVVTALRLFVDTYMsp--RQESEEYADLAVKLKDILADLDKHMKE--P-iGLVMTNCVKRI--Ys
dIEQEVKMVTEKQAe-i-KERRLISTIKESDEILECYHRIDG-hFQRLTL-----------
>CCO36384.1
KDRPSRESSARNAVea--LLTALEaG-AESFGPAKPVVTALRLFVDTYMsp--RQESEEYADLAVKLKDILADLDKHMKE--P-iGLVMTNCVKRI--Ys
dIEQEVKMVTEKQAe-i-KERRLISTIKESDEILECYHRIDG-hFQRLTL-----------
>CEL56755.1
DSTLEKTRGAWSLVkn--LLVTLEsS-ADLFGPLKAAISGLSIWVDIYEst--AVESKEYDELRLKLKNILEDLAIHTKH--E--------VNQV--Dsd
LEEEAKRVTEKQTr-a-TGRRLMDAAKESEDIIQCYRRIDG-hLQRLAV-----------
>CEL56820.1
TQWKRSQNAAWGGLqv--ALELLRd----AFPPFSSVVSSVLSCLDGLEvv--VKTRQDYEDLAIELTTLVKSLKELMDESSL--AMTTDSAEG---Lai
dIEQQVAEIRERLDh-a-PTRGIRDALADEEELVRHYRRIQS-hFRRLQ------------
>CCO35899.1
TQWKRSQNAAWGGLqv--ALELLRd----AFPPFSSVVSSVLSCLDGLEvv--VKTRQDYEDLAIELTTLVKSLKELMDESSL--AMTTDSAEG---Lai
dIEQQVAEIRERLDh-a-PTRGIRDALADEEELVRHYRRIQS-hFRRLQ------------
>EUC61561.1
DQAQRRWNPAWNGLrg--SLRFLKdS-SNVFPQLSSAVESLLSCLDGLE----NRQDFEDLATELNTQSESLKQHMNGPSS--VLMSGSTVS---VaiaI
ERQTMVIKNKLTr-t-SGRGMRGASMDEDELVRHYRKIQS-hFRQLQ------------
>CEL57088.1
RGTTKAGSPIWTGLra--SLKMLAeT-EGVFGPISAAARVLLGCCDTFEta--AKNQQDYEDLATELTGLSQSIAQHFKANIS--SPMTGCISG---Ivk
mIEEETAEIEGRTEr-g-TGRRLLTAKMDEDELMRRHRRIQS-lFRQLQ------------
>CCO35249.1
RGTTKAGSPIWTGLra--SLKMLAeT-EGVFGPISAAARVLLGCCDTFEta--AKNQQDYEDLATELTGLSQSIAQHFKANIS--SPMTGCISG---Ivk
mIEEETAEIEGRTEr-g-TGRRLLTAKMDEDELMRRHRRIQS-lFRQLQ------------
>CEL57300.1
DSTSGNSPGGRAKIrt--LLTALEsS-ARVIPPVASAIKTLRTFVDNCG----ENNEYEPLRLTLNQLLDDLVEHKKTSEE-kGTRMSKSVQGI--YsdI
EAEARNLKSIQRq-n-TERQLTDALTRLEKITQCYRRIDD-hLKRLTL-----------
>CEL57426.1
SSSQATPRDTWANLka--LPKVLDpI-VGAFSPLKMVVGELVDCIDIYEra--ANGQQEYKSLQTDLELLCDELKQHFSQLNT--IPTTIGTERLCR-sI
QEELDYVKEKEAr-g-AARRYLQAKEDSDEILLCYRRVHT-lLQRLS------------
>CEL58508.1
ARSPKTQNAVWDRLrg--SLHTLKnN-SNILPQLSSAVGILLTCLDDFEga--AQHRQEFENLAAELTELSNTLNQYVRGPLS--MLIPGSVKS---Iai
sIEKQIEEVREKLSr-m-KKGGAR-NTRDDEEILRYYRRIQT-lFRQLQ------------
>CEL58741.1
--AATAGQSVWPGIts--LLSQLEsT-TDMFSPLKSAIEGLSRLVETYErv--SGKQSEFIELRERINKILEDISAHIES--P-aDSIMTKSVRLI--Cl
dIETEVNIMERKQGy-q-TGRRFLDAVVEQDEVIDCCRRVHA-hLERLTL-----------
>CEL59031.1
--QSTSGWVFLEGLASAMS---LVADAFGPLKDVFDELVGCVRIYEIVANDQQEYRKLRSDLEDSFRALQAHFTGANTP--TMTESLNTSQSVQNATEQK
IKKLrSQVETGES-------------ITKDIHSG-----------------
>CCO30556.1
--QSTSGWVFLEGLASAMS---LVADAFGPLKDVFDELVGCVRIYEIVANDQQEYRKLRSDLEDSFRALQAHFTGANTP--TMTESVANLCVYIQQELST
IKALeSESRTKHHLR-AGNGMDTVLACYRRIHGY-----------------
>CEL59035.1
------------------------------------------------------------------------------M--EMSDNIISLYESIQLELNQ
IKALQAEGSMRQYARSGTGPDAVYGCYTRVHGYLTRILFE----ISKSVHrkved
>CEL59076.1
--SEAVSPDLQLKLyklLEALRQKW---NNHAEFLLFVEAAEKCISKIQHRGLTRMQYEDLVRTVAALGEsrlsLLNGTVFEPAPCtVSSLIASIDLWCQ
RIRAsYEHE--TGTGA-----------SSIGSIDNYKYFELILRRLRVNTRMEQWYNKN
>CCO33212.1
--SEAVSPDLQLKLyklLEALRQKW---NNHAEFLLFVEAAEKCISKIQHRGLTRMQYEDLVRTVAALGEsrlsLLNGTVFEPAPCtVSSLIASIDLWCQ
RIRAsYEHE--TGTGA-----------SSIGSIDNYKYFELILRRLRVNTRMEQWYNKN
>CEL59094.1
SEPTPGMNKAWEALrw--SLKKLAdT-SRAVAPIADAAKVILDCFDTIEaa--AKNQEDYQELAAELNSLSETLADQVDKMPS--EAVSKCVSG---Var
gIARQAEEIKNKAEr-g-SERRLWAASSDEEDVVRRYRRIQS-lFRQLQ------------
>CCO33109.1
SEPTPGVNKAWEALrw--SLKKLAdT-SRAVAPIADAAKVILDCFDTIEaa--AKNQEDYQELAAELNSLTETLADQVDKMPS--EAVSKCVSG---Var
gIARQAEEIKNKTKr-g-SERRLWAASSDEEDVVRRYRRIQS-lFRQLQ------------
>CCO35802.1
SEPTPGMNKAWEALrw--SLKKLAdT-SRAVAPIADAAKVILDCFDTIEaa--AKNQEDYQELAAELNSLSETLADQVDKMPS--EAVSKCVSG---Var
gIARQAEEIKNKAEr-g-SERRLWAASSDEEDVVRRYRRIQS-lFRQLQ------------
>CEL60098.1
ASTSNVNSNAWAGLrv--SLKTLRdT-PAMFPSLVSAASVLLDCFDTIEai--ARNQQDYENLAVELDALSKSLVQNYKGIVS--KSDIDCVTE---Ivn
gIERQAKEIEKKTEr-g-TGRRMIMAAADEEDLMRRFRRIQS-lFRQLQ------------
>CCO33979.1
ASTSNVNTNVWAGLrv--SLKTLRdT-SAMFPPLVSAASVLLDCFDTIEai--ARNQQDYENLAVELDALSKSLVQNYKGIVS--KSDIDCVTE---Ivn
gIERQAKEIEKKTEr-g-TGRRMIMAAADEEDLMRRFRRIQS-lFRQLQ------------
>CCO34300.1
ADKPEATTGAWAGLrv--SLKTLRdT-PAMFPPLVSAASVLLDCFDTIEat--AKNQQDYEDLAAELNALSKSLVENYKGAVS--SSASGCVIG---Iak
gIERQAKEIEKKKEr-g-TGRRMIMAAADEEDLIRRYRRIQS-lFRQLQ------------
>CCO36485.1
------ASNAWAGLrv--SLKTLRdT-PAMFPSLVSAASVLLDCFDTIEai--ARNQQDYEDLAAELNALSKSLVQNYKGVVS--KSDIDCVTE---Ivn
gIERQAKEIEKKTEr-g-TGRRMIMAAADEEDLMRRFRRIQS-lFRQLQ------------
>CCO37843.1
AGKSGAKSKAWKGLre--SLTSLRgS-PVMFGPIASAANVLLDCFDTIEva--ARNKKDYEDLATELGELSRSLARDYKEPAS--SSGASCVIG---Ian
eIEREAKEIEKKIGr-g-TGRQMIATKADEEDLMRRYRRIQR-lFRQLQ------------
>CEL59051.1
ADKPEATTGAWAGLrv--SLKTLRdT-PAMFPPLVSAASVLLDCFDTIEat--AKNQQDYEDLAAELNALSKSLVENYKGAVS--SSASGCVIG---Iak
gIERQAKEIEKKKEr-g-TGRRMIMAAADEEDLIRRYRRIQS-lFRQLQ------------
>CEL62266.1
KARLDRGNGIWTGLri--SLKTLAaT-EGVFGPISSAARVLLDCCDTLEia--TKYRQDYENLAIELITLNESISQYFNVNKA--SPMSGCVSG---Ivk
rIEEEAIEMYKCTEr-e-NGRRLLAAKLNEDKLMRQCRRVQS-lFRQLQ------------
>CEL62401.1
KLGRARGKAALAGFrt--SLEVLRdN-AGVFPPLSSAAGILLSCIEGIEta--GRNQQEYENLWIELTRSAEFLSQRMQGAGS--LPVSNSFLN---Isk
sIEQQAQEIETKLAk-k-TGGRVRKTIIEEEEILGQYRRVES-lFRQLQ------------
>CCO33917.1
KLGRARGKAALAGFrt--SLEVLRdN-AGVFPPLSSAAGILLSCIEGIEta--GRNQQEYENLWIELTRSAEFLSQRMQGAGS--LPVSNSFLN---Isk
sIEQQAQEIETKLAk-k-TGGRVRKTIIEEEEILGQYRRVES-lFRQLQ------------
>CUA67671.1
PTGKGLKIHATGVVks--AADMLK-----IGPLRDISDMLQGFADMYItk--GKIQQEYEELQQQLQALLKIIEENCDGDDG--LTIIPKVNDIRE-fIE
GELNSLGNKQGg-k-QHGRLLEGSNNEERIITCCRRIQS-yINQLS------------
>CUA68001.1
STLPQDPLPSWTCLkt--FLRVLEpA-FGIFEPLYAITKELVQCIEIYEea--ANNRKEYEELRNELGNIFNDLQRVYVG----------------K-sI
HQELARVQRIHAn-r-TKHPF--ATDDADEILACYHRIRG-hLQRLA------------
>EUC53958.1
PALPEDPLPSWTCLkt--FLRMLEpA-VSVFEPLYAIVKELVQCIEIYEea--ANGRKEYEELRNELGNIFNDLRVHYAQSAS--PAMTASIESLCG-sI
HQELVHVQRIHAn-r-KKHPL--AVNDVDEILACYNRIRG-hLQRLT------------
>CUA69303.1
VSNREGDETPWKGLer--ALAALRiT-TKICPPLHSAVDGLKSSLHIFEev--AKSRKDYEELATGLTAMLDLLAKHMPATVS--KGIAEPIAS---Iar
kITKELESINQCQSr-g-G-NRLLVAFREEEDLIRRYRRIEQ-lFHQLQ------------
>CUA69937.1
KEPILAANGSWKNLmn--FTQLLGqL-AGNFGPLKAVMDEVRNFIEIHEst--MTANNQYQNMRWQLERIFEDLRRHFSGEEP--PAMTTSMQNLCS-aI
QGELGIASRAQAt-s-QISRFLDAKRRQDKIMECYRRIHV-hLERFRLNASINVW-KA-a
>CUA70027.1
GNQAWKSGMVWPGAka--LLSVLEsS-SEAFGPLKSAISGLNEFFDIYEna--AKEREDFVELRQELEVLSKDLKIFVAQ--Q-kLSLMTNSVKQI--Cs
gIEAELCTLKKRQSq-n-AGHRLFETIDTHEKVTTFSRRIQG-yMQRLSL-----------
>CUA74504.1
GDQPGKSDLVWPGVka--LLAVLEsS-SKAFGPLKSAISGLNECIDIYEna--GKEQEDFVELRQELEVLSKDLKIFVAE--Q-kVSLMTDSVKQI--Cs
gIEAELSILKNKQSe-k-AGRRLFEMINRHEQVTTFSRRIQG-yMQRLSL-----------
>CUA71480.1
GATSRVKLESWANLre--LLETIQgvS-VSELAPVKSIVEGLVDCIQIYEde--AQGRKEYQELRTQLERIFSELKHYISSSPV--ITTSMA--NICG-s
IQKELEYVKDQQAr-t-AGRLLGEAEIGADNVLECYRRIQD-hLQRLS------------
>CUA71831.1
----------------------------------------------ma--AKDQREYETLRSDLESILQELKAHFNGPNP--PKMTASIESLCK-sINYE
LRSVKMRRDe-s-RTRQYLQAGSGPDEVLACYRRVHG-yLIRIS------------
>CUA72698.1
SGIRRESRGQADGFlg--LLNTISqaaS-ISGLGPIKSIADSLIGCVEMHKdv--AEDQNEYDKLRTQLESTLEDLKQYLSPSLV--ITNSMA--NICC-
lVQKEIDYVKAKQEr-t-AVRRFQEAEDNASDVQECYRRIDG-hLQRLS------------
>CUA72700.1
SGISAESRGQADGLlg--LLGAVSqaaS-ISGLEPIKSIADGLIGCIEKYKdt--AEDQKEYGELRTQLESTLKELKQHLSPSLV--ITTSMA--NICR-
lVQKEIDHVKAKQEr-t-VGQRFKEAETNANDVQECYKRINN-hLQRLS------------
>CUA77855.1
SGALAESHGRADGLlg--LLDNVShaaS-IIGLGPIKSIADGLISCVETYKdv--AEDQKEYDKLITQLESTLKDLKQYLSPSLV--ITASMA--NICC-
lVQKEIDHVREKQEr-n-VGRRLKEAEDNANDVQECYKRIND-hLQRLS------------
>CUA72753.1
NRGQKSWNAAWRGLrg--SLRFLKdS-SSAFPQLSSAVESLLSCLDGLEva--VQNRQDFEDLATELTTLSESLKQHTSGSGS--IFISGSTAS---Vam
aIERQAIAIKDRLSr-r-SGEGIREAHMDEEDLIKHYRKIQS-hFRQLQ------------
>CUA72749.1
DRGQKSWNAAWSGLrg--SLRFLKdS-SSAFPQLSSAVESLLSCLDGLEva--VKNRQDFEDLATELTTLSESLKQHTSGSAS--IFISGSTAS---Vam
aIERQAIAIKDRLFr-r-SGGGIREADTDEEDLIKHYRKIQS-hFRQLQ------------
>EUC55488.1
YQAQRSRNPAWGGLwr--SLRLLRdL-SSVFPQLCSAVESLLSCLDDFEva--EQNRQEFEDLAMELVALSESLRQYMSGPAS--ILISDSTAS---Val
aIERQAIVIKETLVq-t-PGEGIREASMNEEELVKHYRKMQS-hFRQLQ------------
>CUA72932.1
LVTSTKKATQWAVLee--LAGALSpV-TEAFGPLRSILDELLGSIRIYEaclma--AKDQREYETLRSDLESILQELKAHFNGPNS--PKMTASVENLCK
-sINDELRSVKALQDe-s-RTRRYLQAGSGPDEVLACYRRVHG-yLIRIS------------
>CUA73613.1
PGTSWIKSENWANLna--CLDTLSqmaS-VSGLGPLETTIEGIADCLGIFEda--VQGRQAYVELRSELDDLFQELHNYLKLSPT--VVANVS--DVCG-
lIQNEIDYVKTQQTr-k-TVRRLAGAEQDEENVLECYRRIRK-hLQGLS------------
>CUA74503.1
RNPASKGSGVRSGLka--LRKALEsT-SDAFGPLKPAIGGLIKVVEMCEgm--SEGNSEYEKLRQELEELSNYLTEHMTR--P-iGSLMTNSVQRL--Ii
aIQDETDQLKQKLTg-k-TGRRLADTMEDSGEIMEAYRRIYD-hLQRLML-----------
>CUA67694.1
RNPASKGRGVRSGLks--LRKALEsT-SDAFGPLKPAIGGLIKVVEMCEdm--SKGNSEYEKLRQELEELSNDLAERMTG--R-iGSLKTNSVQRL--Ii
aIQDETTRLEHKLTe-k-TGRRLADAMQDSGEIVEAYRRIHD-hLQRLML-----------
>CUA70026.1
RNPASKGRGVRSGLka--LRRALEsT-SNTCGPFKPAISGLIKVVEMCEdm--SEGNSEYEKLRQELEELSNDLAERMVG--P-iGPLMTNSIQRL--Ii
aIQDETTQLEQKLPe-k-TGRRLADAIEESEEIMAAYRRIYD-hLQRLTL-----------
>CUA74529.1
RTSSWVESEGWANLke--LLNTLNhgaM-LSGLGSVKSVIEGLGEA--------HGRQEYKNLRVELEDIFNELKKYLLLSPT--ITTSVI--NICGCss
sIEKELEHVKARQTr-s-IDRRLVDAETEAKNVLECYRRIQS-hLQRLS------------
>CUA74660.1
DSTRNSTGGAWTGLeq--ALRALRlT-TKICPSLSLAAEDLTSCLPMFEvgrpmrhakielkcktsaRPRQKATETTTLATGLKGMVDQLIRHLSGTTS-
-ESIIDTITG---IaeaIRKEIESITMHQSh-s-LPRRLLGASTTEDDLIRRYRRIEQ-lFRQLQ------------
>CEL61597.1
TLPGSGASTAWSGLeq--ALRALRiS-KHIYPPLGLALDDLTSHLPKFEa-AARNRQDYDDLAIELKGMAELIERQLDAMIS--EESKRAIVS---Lset
IRAELKSVEGRQSq-s-GTRRVLDSSEEDEDIIRRYRRVEQ-lFRQLQ------------
>CUA69215.1
-SFEQSTGSAWTGLes--ALQALQlT-TKICPSLSLAAEDLTSCLPIFEaa--AKGHRDHDALATGLKNMVDQLIPDLNGTTS--ESTIDIITS---Iae
aIRTEIESIKMPQSh-s-LSRRLLGASTAEDDLIriRCYRRIEQ-lFRQLQ------------
>CUA69217.1
SASRSSGRSAWTGLek--ALQALRvT-SKICPSLSSAVDELVSCLPMFEaa--AKNRTDYKELAAGLEGMVDQLVRHLGGTTS--ERIIATITN---Vae
aIRKEIKSIHMQQSr-g-LTRRMLGASNTEDDLIRRYRRIEQ-lFRQLQ------------
>CUA69218.1
DLTRNCKGSAWTGLeq--ALRALNiA-TNICPPLASTVESLASCLHIFEaa--FKNRKDCHELTASLKTMAEQLYRHLNETTS--EGIITTITS---Iag
vIEKEIQSVNIQQSh-n-LPRRIVKAAHTEEDLMRCYRRIEQ-lFRQLQN-----------s
>CUA74875.1
SSTRNSPGSAWMGLeq--ALRALRiT-TKIIPPLSLAVDALTSCLPMFEaa--AKSHRDYDALATGLKGMVDQLIRHLNGTAS--EAIIDTITG---Iae
aIRKEIESITMHQSh-g-LPRRLLGTSTAEDDLIRKYRRIEQ-lFRQLQ------------
>CUA76224.1
TLSNNTSGSAWTGLeq--ALRALRiT-TKICPPLSLAVNELASCLPIFEaa--AKSHRDYDALATGLKDMVNQLIRHLNGTRS--ESIINTITD---Iae
aIRKEIESITMHQSh-s-IPRRMLGASTAEDDLIRRYRRIEQ-lFRQLQ------------
>CUA76357.1
GPTRSSTGGAWTGLeq--ALRALHiT-TKICPPLASAVESLASCLHIFEaa--AKNHKDYDELATGLKSMADQLARHLQGTTS--EDIITTITG---Iat
sraIEKEVQSIDARKSr-g-LSHRIIKAAHSEEDLIRCYRRIEQ-lFRQLQ------------
>CUA76344.1
GTTRSSTGGAWTGLeq--ALRALHiT-AKICPPLASAVDSLASFLYIFEaa--AKNYKDYDELATGLKRMADQLARHLQGTTS--EDIITTITG---Iat
sraIEKEVQSIDARKSr-g-LSHRIMKAAHSEEDLIRCYRRIEQ-lFRQLQ------------
>EUC55573.1
TPSNNSPSNEWTGLek--ALQGLRlT-TKACPPLRSAIDDLVSCVPLFEta--AKNRKDYEDLAIGLKGMVRLLDPHLADTTS--ENITNTIKD---Iae
aMKKEVKSIADRQSr-h-GLRRVLSATNDEEDLIRRYRRIEQ-lFRQLY------------
>CUA74200.1
R-NATNTTTAWSGLek--ALQALRlT-AKACTPLRLAVDDLVSCLSLFEaa--AKNRKDYDDLASGLKSMVGILIKHLEDAAS--ENISNTLVG---Iae
aIRREIESIGNRQSr-e-GLRRVLGSTGDEEDLIRRYRRIEQ-lFRQLQ------------
>CUA77200.1
HKATATTTTAWTGLeq--ALRALRlT-AKACTPLRLAVDDLVSCLSLFEaa--AKNRKDYEDLATGLKSMVGILIQHLKDAAS--ENISNTLVG---Iae
aIRREIESIGNRQSr-e-GLRRVLGSTGDEEDLIRRYRRIEQ-lFRQLQ------------
>EUC55581.1
TSNENLTSTAWNGLeq--TLQALRiT-TKVCPPLRSVVDELVLCLPLFEaa--AKCRKDYEDLTTGLKAMVILLIQHLEDAAS--ESITNSLTE---Iae
aMRREIESIGNRQSr-d-GLRRVLGSTSDDEDLIRRYRRIEQ-lFRQLQ------------
>EUC60810.1
TPIQNPASAARSGLee--AFRKLRvVTDTVCPPLCSVIDDLTTCLHVFEa-AANNRQEYNDLTDELKSLVEQLIRHLHAAPS--EDITDSISI---Isea
IRKEIESIGIRQSr-g-GIRRRLDASGDDEDLRRRYRRIKQ-lFQQIL------------
>CUA77840.1
TSTRNSIGIARLGLee--AFRKLRiVTDTVCPPLCSTIDDLTACLHLFEt-AASNYQEYNDLTDELKSLVEQLIRHLHTSPS--EEIADSIAN---Isea
IRKEIESIGVRQSr-g-GIQRRLDTSGDSEDLDRRYRRIRQ-lFQQIL------------
>KDN45435.1
TPAQNSTGTTRFGLee--AFRKLRiVTDTICPPLCSVIDDLTVCLHVFEaa-AANNRQEYHDLTDELKSLVEQLIRHLHSAPS--EDITDSIST---Ise
aIRKEIESIGVRQSr-g-GVRRILDASGDDEDLRRRYRRIKQ-lFQQIL------------
>KEP49982.1
TPIQNPASAARSGLee--AFRKLRvVTDTVCPPLCSVIDDLTTCLHVFEa-AANNRQEYNDLTDELKSLVEQLIRHLHAAPS--EDITDSISI---Isea
IRKEIESIGIRQSr-g-GIRRRLDASGDDEDLRRRYRRIKQ-lFQQIL------------
>EUC63658.1
APNRDTTEASWTRLek--ALAALHiT-TKICPPLHSAIEGLKSCLHIFEea--ARSRKDYKELAIGLTAMISLLIKHMSVAAS--KDIMETVGS---Iak
kITEELESIDKRQSr-s-GPSRMLGASRDDDDLIRRYRRIEQ-lFRQLQ------------
>CCO32655.1
SGPSKETSSTWTGLek--ALQALHiT-TKGCPPLHSAIGSLISCLHIFKea--AKPRKDYDELTSGLTAIVELLAKYSLAAAS--KDITDAIEK---Isg
dIEKEIDSINTRQSr-g-TALRMLGSSGDQEDLVQRYQRIEQ-mFRKLQ------------
>CEL58769.1
SGPSKETSSTWTGLek--ALQALHiT-TKGCPPLHSAIGSLISCLHIFKea--AKPRKDYDELTSGLTAIVELLAKYSLAAAS--KDITDAIEK---Isg
dIEKEIDSINTRQSr-g-TALRMLGSSGDQEDLVQRYQRIEQ-mFRKLQ------------
>CUA69304.1
TPNRNATEASWAGLek--ALAALHiT-TKICPPLYSAIEGLKSCVGIFEea--ARSHRDYKELATGLTAMVELLIKHMPIAAS--REIMEVLKS---Iak
kIEEELESIDKRQCr-t-GPGRILRASKEDEDIVRRYRRIEQ-lFRQLQ------------
>CUA69306.1
PSSNRATEASWIGLek--ALAKLHiT-TKICPPLHSAIEGLKSCVGIFEea--ARSHRDYKELATGLTAMVELLVKHMPITAS--REIMEVLKS---Iak
kIEEELKSIDKRQCp-t-GPSRILRASKEDEDLVRRYRRIEQ-lFRQLQ------------
>KDN44347.1
TSNRDNIETSWKGLek--ALAALHiT-SKICPPLYSAIEGLKSCLHIFEea--ARSRKDYKELATGLTAMVELLIKHMSVAAS--REIMATLER---Iak
mITEELESIDKCQPr-s-GPSRMLRVSKDEEDLVRRYRRIEQ-lFRQLQ------------
>KEP46696.1
APNRDTTEASWTRLek--ALAALHiT-TKICPPLHSAIEGLKSCLHIFEea--ARSRKDYKELAIGLTAMISLLIKHMSVAAS--KDIMETVGS---Iak
kITEELESIDKRQSr-s-GPSRMLGASRDDDDLIRRYRRIEQ-lFRQLQ------------
>KDN35040.1
TSTWNSTGVAWTGLeq--ALQSLRvS-TKICPPLSSVVGDLASCLPIFEea--ARNRTDYDELATGLKSMVDLLIRHLNDTPS--EEIIDTITG---Iae
iIRKEIESINMHQSr-s-LPHRMLGSSSTEDDLIRRYRRIEQ-lFRQLQ------------
>KEP49050.1
ASTQNSPTVAWTGLeq--VLQALRvS-TKICPPLSSAVGDLASCLPLFEta--ARNRADYNELLTGLKSMIDLLIRHLNDASS--EEFLDTVTE---Tve
iMREEVESINNHQSr-n-IPRRMLGALNTEDDLIRRYRRIEQ-lFHQLQV-----------d
>KDN38651.1
NSTRDSTGSAWTGLeq--ALRALRvT-TKICPSLSLAVDDLASCLPVFEaa--AKNHRDYDELATGLKGMVDQLVRHLDQTTS--EGIITTIAS---Iae
aIRKEIESIDMHQSr-s-LPRRMLGASDSEDDLIRRYRRIEQ-lFRQLQ------------
>KEP47855.1
TPIQDPASTARSGLee--AFQTLRvVADTSCPPLCSVIDDLTACLHVFEa-TAKNRQEYNGLTNELKSLVEQLIQHLHVAPS--EVITYSIST---Isea
IRKEIGFIGVPQSr-g-GVRQVLDASGNDEDLRRRYRRIIQ-lFQQVL------------
>KEP52548.1
NSAKSSTGSAWAGLeq--ALRALHvT-TKICPPLASAVDKLTLCLPIFEaa--AKNHRDYDELANGLKNMVHQLTRHLNGTVS--EGIITTITG---Iae
aIRKEIESINMHQSr-s-LPRRMLGASDNEDDLIRRYRRIEQ-lFRQLQ------------
>EUC55584.1
NSAKSSTGSAWAGLeq--ALRALHvT-TKICPPLASAVDKLTLCLPIFEaa--AKNHRDYDELANGLKNMVHQLTRHLNGTVS--EGIITTITG---Iae
aIRKEIESINMHQSr-s-LPRRMLGASDNEDDLIRRYRRIEQ-lFRQLQ------------
>CUA74670.1
TAKITVTNEVWMGLrs--SLQGLGgV-SGLFPHLASAAGILLECFNGIEsa--ARNQQDYEHLAKELTTMTESLAEIIKAPTP--PSLTKCITG---Itf
eIKGQVEGIKEKSTh-g-TIRR-----------------MIA-cFQQLQ------------
>CUA74731.1
GILSGDHSDDWTYLrl--FAKTLEhS-ASLFGPLREVVGGLIECIETFEml--SNSQKEYDVLRRELDGVFKELQVHCTRTMP--PAMTVTIEGLCR-sI
KGEVAHIREMQGh-g-KIRKFLEAGNEVDDILACYRRVQS-yFQRVA------------
>CUA75222.1
TSIRNLTGTTRSGLee--AFRKLRiVTDTICPPLCSAIDDLTACLHVFEa-ATNNRQEYNDLTDELKRLVEQLIRYLHTSPS--DDIADSISS---Isea
IRKEIESIGARRCr-g-GMRRILDTSGDDEDLRRRYRRIKQ-lFQQIL------------
>CUA75533.1
QEPKNYGRGALGKLka--SFQVVStT-AGTFSPLKAAINELANALDLVEdi--AENQESYEELRSELQSTVDSLGPYMDKLDA--EARKSSVER---Iik
sINEQIVQIKKQQEk-g-KTKQVLGIRENREDLTKRYRQIAT-lLRQLQ------------
>CUA75597.1
STSGETQKLNWKHLre--FARV----SNLFGPLKTFADELIECAHIYErv--SDNREEFKLLQTRLEALFEELNKHLTPEAP--PVMTKSIKNICR-aIQ
VELVHVQSKQDk-s-RLRQAIEIAESSKQVLACYGRIQD-hLHRLL------------
>EUC61496.1
STYGQTRKLNWKHLre--FASL----SDLVGPFKTFADDLIECAHIYEcv--SENQEEFAALQKELETLFEELNKHLTPNTP--PVMTASIKNICN-sIQ
AEIVHVKCKQSr-n-RLKRAIEIGEDAGEVLATYRRIQN-hVQRLL------------
>KDN34039.1
STSEKTSKFKWKHLke--FARV----SNPVGPLKAFADVLVECTYIYEsv--SENQEEFAVLQAGLETLFEELIKHLTPDAP--PVMTESIKNICC-sIQ
VELVHIQGKQDr-n-KFRRAVEIAEDSKEVLVCYRRIQV-lVHRLL------------
>CUA76133.1
SVSATSDSGDWKYLrl--FARTLEhS-SRTFGPLREVIGGFLDCIETFEga--SARLKEYDILRSELDALFGELQGFCAGTMP--PG-------------
----QVREVQAr-g-KLRQYLEAESDADEILACYRRIQN-hFQRVA------------
>CUA76135.1
SAPSNDKSDAWAHLrf--FAKTLDrS-THFFGPLREVVGGLIEFIETFEnl--SNGRKEYETLRNDLNATFDELQSYCAGPTP--PAMSMAIEGLCR-lI
QDDLNRIRELQTs-scCKPWRYISVENNIDGILAIYRRIQD-hLRRIA------------
>CUA77653.1
DKETNSTNQIWASLkl--SLKGLGsA-SRVFPHLASAASILLECFDGLEka--ARNLSDHEDLASELTNLIESLEAHTKTTRS--PSMTKCISG---Iti
kIKQQAEEIAKMRTr-d-AVGRFLVAEADEENVTNLSMSTWS-aT----------------
>CUA70599.1
ENETETINQTWASLrv--SLQGLGsV-TRVFPQLASAANILMDCFDGLEat--ARNRSDYEDLARELTSSIESLEAHTNTLGS--PWMTKCISS---Iti
eITQQAEVINKMRIr-n-AASKFLVAKADEENVLRYYRRTQS-lFRQLQ------------
>CUA76114.1
ENEINTMNQTWASLrv--ALQGLGsV-SRAFPQLASAANILLDCFDGLEat--ARNQSDYEDLARELTGLIESFESHTNTLGS--PWMTKCISS---Iti
eIKQQAEEIKKMRIr-n-AASKLLVAKADEENVLRYYRRIQS-lFRQLQ------------
>CUA77649.1
DKQTNSTNQIWASLkl--SLKGLGsA-SRVFPHLALAASILLECFDGLEka--ARNRSDYEDLASELTSLIEFLEAHTKTTRS--PSMTKCISG---Iti
kIKQQAEEIAKMRAr-g-AVGRFLVAEADEENVVEHYRRIQS-lFRQLQ------------
>CUA77950.1
DKGTNAMNEIWASLrv--SLQGLGsV-SRVLPHLASAANILLECFDGLEta--TRNRSDYEDLARELTSLLESLEAHTKTTGA--PSMTKCISG---Iti
eIKQQAEEIAKMKTn-d-APGKFRIAETHEENVLRYYRRTQS-lFRQLQ------------
>CUA71573.1
ENEANTTNQSLASLrv--ALHDLGgA-SRVFPHLASAAGILLDCFDVLEar--IFECLDYQDLARELTSLLESLEAHTKTIGS--PSMTKCISG---Iti
kIKQQAEEIAKMRAr-d-AVGRFLVAKADEENLFRHYQQT--------------------
>CUA76106.1
DKETGNMNQVWAGLrv--SLQGLAnV-SGGFSHLASAASILLECFDGIEaa--ARNQSEYEDLARELTSLIESLKSHTNALGS--PSMTKCISG---Iti
eIEKQAEEIDKLKIr-n-AVRKFLVAKADEEKT---------------------------
>CUA78465.1
GTDKLTNRLAWKTLrt--SLQFIHeT-SGVFPPLSL------------Atl--AKRRDDYEELAATLSAMIDSLKQHTTSM-S--ASDSGSLSN---Lal
sLEQCAMDIKTTFDr-m-TTGKFRNASTDEEELLVHYQRVQS-lFQQLQ------------
>CUA69729.1
PSSENPRSITWNTLRTSLRLLHL-SSILPALSSAVEVLLSCVDGLETVAKDREDYEELATILTVMSDSLKQHASTA-----MLSDSMSRLVTRVG-----
---------------------------YNLNNGTENNDTNASLS------
>CUA74194.1
GTDKPTNRSAWKTLrt--SLHFLHqT-SGIFPPLSSAVGILLSCIDGLEvv--ANRRGDYEELATMLSAIIDSLKQHAGSM-S--APESGSLSN---Lal
sLERCAMEIRTTLDr-m-TTGRFQNASTEEEELLKSYQRVQL-lFQQLQ------------
>CUA70984.1
GTDKPANRSAWKTLrt--SLHFLHeT-SDIFPPLSSAVGILLLCIDGLEsv--AKRRDDYAELATTLSAIIDSLKQHAGSM-P--TSDSGSLSN---Lal
sLEQCAMEIRTTLDr-m-TTGRFQNASTDEEELLRHYQRVQS-lFQQLQ------------
>CUA70987.1
GTDKPANRSPWKTLrt--SLQFLHeT-SGVFPPLSSAVGILLSCIDGLQsv--LKRRDDYDELATTLSVIIDSLKQHAGSM-P--ASESGSLSN---Lal
sLERCAMEIRTTLDr-m-TTGRFQNASTDEEELLRHYQRVQS-lFQQLQ------------
>CUA71943.1
GTDKPANRSAWETLrt--SLHFLHeT-SGVFPPLSSAVGILLSCIDGLEsv--AKRRDDYDELATTLSAMIDSLTQHAGSM-S--ASDSGSLSN---Lal
sLEQCAMKVQTTLDr-m-TTGRFQNASTEEEELLKHYQRVQS-lFQQLQ------------
>CUA74811.1
KEDKSAKSVAWNTLrt--SLRFLYeS-SGVFPALSSAVRVLLSCIDGIEav--ARHRDDYEELAATLHTMSESLKHYTNSN-L----LSESTTH---Lal
sLEREAMEIRYTLGk-m-GEGGFRDANTGEEELLGHYRRIQS-lFQQLQ------------
>KEP49861.1
KSDKRPESIAWTALrt--SLQYLHdS-SSAVPTLSSAVGILLSCIDGLEav--AKNREDYEELATTLCAMSDGLKQLSSSG-----SLSDSVSN---Lsl
sIERQAIEIRRKLDh-i-KANSFRNANANEEELLKHYRRVQS-lFRQLQ------------
>ELU36273.1
QRLGQADLDAWPLIka--SITALEsG-ADWFGPLKAAIGPLVECVEIYEre--WGMRKEQHELRKKLDRIMQDLTELKRCSAE--FAMTGsEADETCS-d
IQEEAEMINEANQk-aiSAGRRLKSMIEGTEYILECYSRIDE-hLQRLAVSVSRLVTIDL-nc
>ELU36378.1
QGFNRVNLDTWPIIea--SITAFEsG-ADWLGPLKAAIGPLIECIEIYEre--WGGHKDQQKLRKKLNEIMQDMTELKKCSAE--FAMTGsEADETCS-d
IQEEAQTISEANQk-tiSAGRRLKSIMEGTEHILECYGRIDE-hLQRLAVSVGRLVTIDL-nr
>ELU36310.1
ASVINTPSENLTLVgs--LLVELEsS-VEACGPLKSAISGLRACVDIYKsa--CKEPKEYDQLERKLRAILADLAVHIKQ--P-iGLEMTDCVKRI--Qs
dIAEEANKVSVKQAs-a-TGIRLLQALEGPEGINECYRRIDS-hLQRLMV-----------
>CEL52787.1
TNIPSKSPGAWTGVra--LLTTLEsN-AGAFPPLASAISGLLVCIDVFErs--SKEHKEYEQLRLRLQAILTDLADHNLTSRP-mGPLMTKSVQRL--Ys
dIEAEADNVKNIQDr-t-SGRQLVDALAGLNDITECYRRIDD-hLKRLML-----------
>CCO35726.1
TNIPSKSPGAWTGVra--LLTTLEsN-AGAFPPLASAISGLLVCIDVFErs--SKEHKEYEQLRLRLQAILTDLADHNLTSRP-mGPLMTKSVQRL--Yr
qvisslpviitlrracsdIEAEADNVKNIQDr-t-SGRQLVDALAGLNDITECYRRIDD-hLKRLML-----------
>CEL52791.1
DSTPSNISGARARIrt--LLAALEsS-AGAFPPLASAIESLTTCFDVLEligekra--SKEHDEYEQLRLGLEEILSDLADHYCTKRL-kGARMTKSVQL
I--CrhVVSNLP------------RMTTLKSNTA------TSKQN-hIKRLTL-----------
>CEL60532.1
KDPTKGTSSAWAAVsa--LLKALEvG-AEAFAPAKPVN-----------a--CKEGGEYDHLAIKLKEILDDLTQCMKE--L-aGLEDTDSVKRI--Yse
IKREVKMVTEKQEr-t-MGRRLLGAMNDSDEILACYRRIDG-hFQRLTR-----------
>CEL62941.1
DSTPSKSSSTWAGVrv--TLTTLEsS-AGAFPPLASAIRSLIACIDIFErs--SKEHKEYEQLALRLKDILVDLSAHKLTSLP-rGSQMTKSVERL--Ys
dIKAEANNVTNIQDr-t-SGRHFVDALAGLNDITECYRRIDD-hLKRLML-----------
>CCO33399.1
AGLPGKSLGAWAGVrt--LLTSIEsS-TGAFPPLAAAIGGLIVCIDVFEqs--SKQHKEYEQLRLRLQDILTDLATHQLTSLP-rESQMTKSVHRL---d
IEAETNNVKNIQDr-t-SGRQLVDALAGLNDITECYRRIDG-hLKRLTL-----------
>CCO33881.1
DSTPSKSSSTWAGVrv--TLTTLEsS-AGAFPPLASAIRSLIACIDIFErs--SKEHKEYEQLALRLKDILVDLSAHKLTSLP-rGSQMTKS--EA--Cs
dIKAEANNVTNIQDr-t-SGRHFVDALAGLNDITECYRRIDD-hLKRLML-----------
>CCO33883.1
DSTPGNISGARVRIrt--LLAGLEsS-AGAFPPLASAIKSLTACFDILEga--SKEHDEYEQLRLGLEDILNDLAEHYRTKSP-kGVRITKSVQLI--Cs
dIEAEVRNIENIQTq-n-SGRRLMNALAGLDKIKDCYRRIDS-hIKRLTL-----------
>CCO34186.1
DSTPSKSSSTWAGVra--VLTTLEsS-AGAFPPFASAIRGLIACIDLLErs--SKEHKEYEQLALRLKDILVDLSTHKLASLP-rDSLMTKSVQRL---d
IEAEVKNVKNLQDr-t-SGRQLADALAGLNDITECYRRIDD-hLKRLML-----------
>CCO35728.1
DSTPSNISGARARIrt--LLAALEsS-AGAFPPLASAIESLTTCFDVLEra--SKEHDEYEQLRLGLEEILSDLADHYCTKRL-kGARMTKSVQLI--Cr
hVVSNLP------------RMTTLKTGLDMIKECYRRIDS-hIKRLTL-----------
>CCO36447.1
DSTPSKNSSTWAGVra--VLTTLEsS-AGAFPPLASAIRGLIACIDIFErs--SKEHKEYEQLALRLKDILVDLSAHKLTSLP-rGSQMTKSVERL---d
IKAEANNVKNMQDr-t-SGRQLVDAFVGLNDITECYRRIDD-hLKRLML-----------
>CEL52797.1
DSTPSKSSSTWAGVra--VLTTLEsS-AGAFPPFASAIRGLIACIDLLErs--SKEHKEYEQLALRLKDILVDLSTHKLASLP-rDSLMTKSVQRL--Ys
dIEAEVKNVKNLQDr-t-SGRQLADALAGLNDITECYRRIDD-hLKRLML-----------
>CEL60527.1
AGLPGKSLGAWAGVrt--LLTSIEsS-TGAFPPLAAAIGGLIVCIDVFEqs--SKQHKEYEQLRLRLQDILTDLATHQLTSLP-rESQMTKSVHRL---d
IEAETNNVKNIQDr-t-SGRQLVDALAGLNDITECYRRIDG-hLKRLTL-----------
>CEL62947.1
DSTPGNISGARVRIrt--LLAGLEsS-AGAFPPLASAIKSLTACFDILEga--SKEHDEYEQLRLGLEDILNDLAEHYRTKSP-kGVRITKSVQLI--Cs
dIEAEVRNIENIQTq-n-SGRRLMNALAGLDKIKDCYRRIDS-hIKRLTL-----------
>ELU36529.1
NTAIEKPSDTWAAIra--LLTILEsS-TDAFGPLKSAISGLKGLLDIYEqaegdi--TKSKGPYRATDRA------------------------YNNKEC
K-----------ADSr-anKTGRRLMDVMEGSDGIMECYRCIDG-hLRRIAV-----------
>ELU36898.1
PGGTETTSTGWEGLrs--TLRVLHsA-IETFPPLQSAIGSLVGCLGLFEn-----QQSQDDLALELRQIVMFLTQHLQDPQS--AHMVGAING---Iskn
IDKELKSIIESQEq-s-KGKQIVAAKHNEDLLLRDYRRIEN-lFRRLQ------------
>CEL57195.1
PVASESKTPGWEGLrs--SLEVLHgV-VESFPPLQSAIGSLVSCLGLFEta--CKNQKLHEDIVSELRDMATFLAQHLQDPRS--AHMSSVINN----IS
KELKMIVGLHSq-s-KGRQIIAAKHNEDLLLRDYRRTEN-mFRRLQ------------
>KDN36339.1
TELRRKSDGGWEGLrs--ALQVLDgA-IELFPPLQSAIGTLVSCLDLFEaa--CKNRQGYDELGSELQEIATFLARHLQDSRS--AHMVGVIVT---Isk
tIDKEVKLIVERQNq-t-MVRQIIGARHNEDALLKDYRRIER-lFRRLQ------------
>ELU38436.1
EILTPNTSKNWTCLks--FIRALEqA-TKSFPQLQAIITELSECIDKYDpqnv--LRENKEYEMLHRELEELFQTLQHHYCRDTP--PAITThRTEQISR
-fIRAEIASIRKLQDr-g-KPQEYFRVGNVLDGTIIHYRKIQG-yLQRISG-----------s
>ELU38650.1
SEADTGASARWTFLed--LRGVLSpV-SDAFGPLKVILNELVDCVYIYEas--ASNRQEYEALRSNLTTTLEGLKSHFTGSDA--PKMSNAITSLCE-sI
QKELETIQALQAe-g-TMRQYIRSNSGSDRVYGCYTRING-yLSQIS------------
>ELU40214.1
TCLPERTSSTWIAIra--LVSSLEsS-TEVFGPLKSAISGLKGCISMYEna--GKESKEYEDLAIKLENILNDMNEHIEQ--P-tGTRTTASVRRIYSFs
eIEEEAKIVAEKQAr-a-TGRHLMDAMMGSDGIIECYRRIDG-hLQRLGVSADNLYIGNLTnyg
>EUC54345.1
GILSRTKSEGWANLka--FLDTVNqatS-ISGLGPVKTVVEGLASCIEIYQea--GQGRQAYDELRVQLEATFEELSQYFSPSPV--ITASIE--NICG-
sIQKELEYFKAQQAk-p-IGRQLAEAEMKAEEILECYRRIKD-hLQRLA------------
>EUC53950.1
GFSSLARTEGWASLkr--FLSTVEqaaS-MSGLGPVKTIVEGLVNCIGIYEea--AQGKNEYKELRVQLEAIFDDLTQYFAASPV--ITASIA--SICG-
sIQKELECVKTQQAt-p-IRRRLIEAGSDADQVLECYRRIQD-hLQRLS------------
>EUC54454.1
SISSWLKSEGWANLkg--LLDTVNqaaT-IGGLGPVKTVVEALANCIGIYQee--AQGRKEYDELQVQLEATFNELNQYLSSSPA--ITTSIV--VICG-
sIQKELEYVKARQAr-p-IGRRFEEAELDAENVLACYRRIQD-yLQRLA------------
>KEP46640.1
GISSWLKSEGWANLng--LLDTVNqaaT-IGGLGPVKTVVEALANCIGIYQee--AQGRKEYDELQVQLEATFNELNQYLSSSPA--ITTSIA--VICG-
sIQKELDHVKARQAr-p-IERRLAEAELDAENVLACYRRIQD-yLQRLA------------
>EUC56003.1
HA-------------SVNVAVDNDGSNSTP-vKPLAPGKTLH-EKQ--EEAPTRDFKQLATEVVGQVADTLKIGPLRDVL--DMLQGFADMYKMEGAVKT
EYEAL----------------------QHRLRALLKVLEAHSELSTSPMVAskvag
>EUC56594.1
SIQKRSRNVVWDGLhe--SLEMLKsK-TKQYPALSSAIKHLLSCLDEFQei--TRNRTDYEDLAVELTGLSNSLQQHMNGTSL--SWISDSVIS---Avi
sIEDQVNEIKERLEy-t-TK-----GNTDEEELVRHYRRIET-hFRKLQ------------
>KEP46425.1
SIQKRSRNVVWDGLhe--SLEMLKsK-TKQYPALSSAIKHLLSCLDEFQei--TRNRTDYEDLAVELTGLSNSLQQHMNGTSL--SWISDSVIS---Avi
sIEDQVNEIKERLEy-t-TK-----GNTDEEELVRHYRRIET-hFRKLQ------------
>EUC57157.1
EVLVDAPWTPWKELke--LAGVLAlapV-TNSFRDVKEMVDLFLVCADKWGva--EEAKAEFVTLRVRLEELFKDLKGHFSEGN---LEVTPSMQSLCR-
sIQTELGYIRKQQYr-d-TNERFATT-DESDRFLACYHRIKG-hLQRLS------------
>EUC57184.1
SMMSDTASVKWKGLqq--FTRVLEpI-SNLFGPIKETVDLFMECVDMCEmt--GVAKIEYEALRVRLEELFEDLNGYFGKGCS--LTMTSSMENLCR-sI
QAELDYIKKQQDr-n-IGERYLSAADESDNILACYRRIEG-hLQRLS------------
>EUC57196.1
NHPSGVASTGWSGGkt--LLSVLEsG-ANAFGPLTSIIGRLSTCIDIHEra--AKGRKDYEELRNKLKELVGDLRGCMVE--Q-mGLEMTNSVKHV--Ct
eLEVEVKRVEEKLEr-t-TVKQLVEAMDASEDIFECYRRIQT-hLERLTL-----------
>EUC57204.1
NNQSGKGNIVWEGAkt--LLTALEsS-SDAFGPLQSAVSGLAKCVDIYEra--GQGRRDYDELKVKLDGLLADLAQHVTH--P-mDPMMTNSVKLL--Cs
nIEAELKGMEDNQAr-k-FGQRLADAMDSQDDILERYRRIHD-yLERLML-----------
>KEP47729.1
NNQSGKGNIVWEGAkt--LLTALEsS-SDAFGPLQSAVSGLAKCVDIYErv--GQGRKDYDELKVKLDGLLADLAQHVTH--P-mDLMMTNSVKLL--Cs
nIETELKGMEDNQAr-k-FGQRLADAMDSQHDILERYRRIHD-yLERLML-----------
>EUC60384.1
PNQTPSQNMAWNELrr--SLRVLKeS-SNLFARLPSAIESLLSCLDGFEva--VQSRQDFEDLATELTLLSESMKQYTGEPSS--RLTSGATTR---Vai
vMRQQAIEIKEKLDl-t-PRGGVPTGSIDEEEMVEHYRQIQS-hFRRLQ------------
>KDN33415.1
---------------------------MGPVKTVVEGFANCIGIYEea--AKGRKEYDELQVQLEAIFEELNQYFSSSPV--ITISIA--SICG-sLQQE
LKYVKAQQAr-p-IIRRLGEAEVDADNILECYRRIQG-hLQRLS------------
>KDN34839.1
DQGQRRWNVAWSGLrg--SLRLLKdS-SGVFPHLSSAIESLLSCLDGVEva--MQNRQDFEDLATELTTLSEALGQHMSGTSS--MLRSSSTSS---Vam
aIEQQTMAIKERLVr-a-SEGGIRGASMNEEELVKHYRKIQS-hFRQLL------------
>KDN35658.1
RVTENHQNAASSALeg--TLRALHqS-AEIFPPLQAAMGTLISGLEAVPaa--EGHRRSYNSLLTELKALHTGIDKYRDQIEA--AGMSDGTAN---Iil
sIEAEAKFLKAKRDq-g-HISRILTANNDEDDLIQCYRRIEM-lSRQLQ------------
>EUC56505.1
RMEADHHNAASSALeg--TLRALHqS-TEIFPPLQAAMRTLISCLETVPaa--EEHRRSYNRLLAELETLHMSMDKYQDQIEF--AGLSDGTAN---Iil
sIEAEAKFLKTKRDq-g-RMAHIITADNDEDDLIQSYRRIET-lSRQLQ------------
>KEP49066.1
RLEANHHNAASSALeg--TLRALHqS-TEIFPPLQAAMRTLISCLETVPaa--EEHRRSYNRLLAELETLHMSMDKYQDQIEF--AGLSDGTAN---Iil
sIEAEAKFLKTKRDq-g-RMAHIITANNDEDDLIQSYHRIET-lSRQLQ------------
>KDN38658.1
NSTRNSTGSAWTGLeq--ALRALRvT-TKICPSLSLAVDDLTSCLSIFEaa--AKNQRDYDELATGLKSMVDQLVRHLDRATS--EGIITTITS---Iae
aIRKEIESINMHQSr-s-LPRRMQEASNVEDDLIRRYRRIEQ-lFRQLQ------------
>KDN39373.1
--------------------------------MAAGILLECFDGIEta--ARNQEDYEDLAKELTTLSETLTECIKAPTP--PPMTKCISS---VggeIE
RQVEEIKMKGTr-g-AGGRFMMAKEDEEDVMRRYRRIQT-lFRQLQ------------
>CUA72620.1
----------------------------------------------------------------------------------MTKCISG---ItikIKQQ
AEEIAKMRTr-d-AVGRFLVAKADEENLFRHYQQIQS-lFRQLQ------------
>EUC56570.1
---------------------------------------------------------------MLSDSLAQRFNDATP--NTVSKCVSS---VafgVKKQ
TEEIKKKTTq-g-AKGRILVAKEEEEDLIRHYRRIQS-lFRQLQ------------
>KDN39370.1
--------------------------------MVAAILLECFDGIEma--ARSQDDYENLATELTALNESLAGYVNAPAP--PSITKCISS---ItseME
QQAEEVKKKRTr-g-EGGRFLVAKENEEDVIRRYRRIQS-lFRQLQ------------
>KEP46041.1
AAANQITNIAWVGLla--SLKTLKdT-SGVFGPLASAAGVLLECFGAIEta--ARNQQDYEDLATELAMLSDSLAQRFNDATP--NTVSKCVSS---Vaf
gVKKQTEEIKKKTTq-g-AKGRILVAKEEEEDLIRHYRRIQS-lFRQLQ------------
>KDN40482.1
NLPPIDRPKRWSHFft--FRKLLDhG-ASSLGPLKATVTEFADCIGICEdv--LNGKREYEALKDELERIFKMLNQHYG-EES--PDITGSVESLCK-dI
DRDLQGVKEKLNr-d-RLDRFREASNDLDDVLRCYNRIRD-nLHRVS------------
>KDN41571.1
NSEPQTKGIAWPGLsn--LLGALKsG-AGASGPLRSALEGLERCIDIFErt--SKARDDYQELGKKLDELLGDLAQFNNG--W-mGKAMTASVKNL--Cg
gIEAEIKVIEEKQGr-q-ALGRYSAAVEDSEVIFECYRRING-hVERLML-----------
>KDN41994.1
-------------------LATgQ-EVSWPALFGQLEPLLSCLDGVEvv--VQNRQDFEDLATELAGLSESLNQHMNGFSS--MLMSGSTAS---VamaI
EQQTMVIKEKLVr-a-PGGGIRGTSMNEEELVKHYRKIQS-hFRQLQ------------
>KDN43051.1
TYGSTEPARKGTGLks--LLKALGsG-ANAFGPLKPAISALIKLIEGA---SKGSSEHEKLRQELEELSDDLAKRVTQ--P-iGPLMTSSVQHF--IiaI
QGEIDQLEQKLKe-n-TGRRLADAIEDSGEILESYRRIYN-hLQRLML-----------
>KDN44454.1
-QATGTAPHNWAYLws--LLKSLEqA-ARPFAPLKAAVGELAECVDVFEgv--LHGRKEYESLYNELERLFQMLQNHCTQNIP--PAITVAVESLCK-sL
QDEADSIRRRQDk-g-KIRGYLEAGQDAEESQCDPEKHDLGsvggerassalgldtriyltdlgvtigkqvdrvsiegpalglprcQKEASF--------
---p
>KEP45724.1
DNQPAKGSIAWSGLkt--LLRALEsS-SDVFSPLKSALDRLSQCR----a--SKGRKDYDELREKLDGLLNDLAEHMAQ--P-mDRMMTNSVTLL--Crg
IEAEARKVEENQSr-s-MGVRLMEAMDTSGEILECYRRVHG-hLERLTL-----------
>EUC57209.1
DNQPAKGSIAWSGLkt--LLRALEsS-SDVFSPLKSALDRLSQCR----a--SKGRKDYDELREKLDGLLNDLAEHMAQ--P-mDRMMTNSVTLL--Crg
IEAEARKVEENQSr-s-MGVRLMEAMDTSGEILECYRRVHG-hLERLTL-----------
>KEP45884.1
DHSPPAADAASSVAks--LLELLEsS-TNAFGPLKSAMGGLVQCIDIYErt--AQGRKDYEELLKGLQELLDDLQKCMPG--S-mGMEMTNSVKRV--Ci
eLAAEVEKVERKLKg-r-TIKQLTEAMNASEEIPECYRRVQN-rLQRLTL-----------
>EUC63122.1
DHSPPAADAASSLAks--LLELLEsS-TNAFGPLKSAMGGLVQCIDIYErt--AQGRKDYEELLKGLQELLDDLQKCMPG--S-mGMEMTNSVKRV--Ci
eLAAEVEEVERKLKg-r-TVKQLTEAMNASEVIPECYRRVQN-rLQRLTL-----------
>KEP46264.1
-MVSDTPSAKWKGLkq--FTRVLEpI-SNLFGPIKETVDLFMECVDKYEmt--GVAKIEYEALRVRLEGLFEDLNGYFGKGCS--VTMTSSMENLCR-sI
QAELDYIKKQQDr-n-IGERYLSAADESEKVLACYRRIEG-hLQRLS------------
>KEP48701.1
PVVPEAPSAKWKGLke--FARVLEpV-SNLFGPIKETVDLSTECVDKYEmt--GAAKTEYEALRVRLEELFDDLNGHFGEGCS--LTMTSSMESLCK-sI
EAELDYIKKQQGr-k-IGERYLSASDESDKVLACYRRIEG-hLQRLS------------
>KEP46307.1
LELKHRGKETLGKLka--FFQAAPvA-AGTFSPLKTAMNELVNVFDVVEav--AENQECYEELYSEFQSIFDSLQPYADKLDT--EARNSSVAR---Ivq
lINAQIVHIKKRQEq-g-KTRQMFGFRENQEDLIKRYRQVAS-lFRQLQ------------
>EUC62965.1
LELKHRGKETLGKLka--FFQAAPvA-AGTFSPLKTAMNELVNVFDVVEav--AENQECYEELYSEFQSIFDSLQPYADKLDT--EARNSSVAR---Ivq
lINAQIVHIKKRQEq-g-KTKQMFGFRENQGDLIKRYRQVAS-lFRQLQ------------
>KEP46633.1
ETNIEIGNEAWVELrs--SLRSLGvV-SRVFPNLASAAGILLECFDGIEta--ARSQQDYENLAREVTTMAESLVELITAPTP--PSITKCISG---Iai
eIKGLAEAIEKKRSn-g-AGGRILVAKEDEEEVIRHYRRIQS-lFRQLQ------------
>EUC56593.1
ETNIEIGNEAWVELrs--SLRSLGvV-SRVFPNLASAAGILLECFDGIEta--ARSQQDYENLAREVTTMAESLVELITAPTP--PSITKCISG---Iai
eIKGLAEAIEKKRSn-g-AGGRILVAKEDEEEVIRHYRRIQS-lFRQLQ------------
>KEP47065.1
GISSWIKSEGWANLkg--CLDNLNqaaT-VSGLGPLKTVIEGLTDCIGIYEskda--AHGRQAYIKVRAELESIFQELNQYLALSPT--VVTNVS--DVC
G-lIQKEIDYVKAHQAr-p-KVRRLAEAEKDEDNVLACYKRMEK-hLQALS------------
>CUA71478.1
GISSWAKSEGWANLkg--CLSTLNqavG-LSGLGPLKTVIEGMADCIGIYEte--AQGRQAYTDLQEELERIFKRMQQYLDLSPT--VSANIS--DVCR-
mIDQEIEYVKNRQSr-t-RIRRLAEAEQ-DDNVLACYRHICD-rLHDLS------------
>CUA73440.1
GTSSWIKSENWANLka--CLDTLSqmaS-ASGLGPLKTTIGGIADCLGIFEda--AQGRQAYVELRSELDGLFQELHKYLKLSPT--VVANVS--DVCG-
lIQKEIDYVKTQQTg-k-TVRRLAGAEQDEENVLECYRRIRK-hLQGLS------------
>CUA69797.1
GTSSWIKSESWANLka--CLDTLSqmaI-ASGSGPLKTTIEGIADCLGIFKda--AQGGQAYFELRSELDDLFQELHKCLKLSPS--VVENVS--DVCG-
lIQNEIDYVKTQQTr-k-IVRRLAEAEQDEDNVLECYRRIRK-hLRGLS------------
>EUC55010.1
GISSWIKSEGWANLkg--CLDNLNqaaT-VSGLGPLKTVIEGLTDCIGIYEda--AHGRQAYIKVRAELESIFQELNQYLALSPT--VVTNVS--DVCG-
lIQKEIDYVKAHQAr-p-KVRRLAEAEKDEDNVLACYKRMEK-hLQALS------------
>KEP47133.1
STQSGWGILSWANLrg--LLDTLNqgvS-ASGLGPLHSVVQGLVDCIGIYEda--AQGQRAYVELQAELEGTFKKLQQYLALSPT--VALSVA--STCR-
aIQQEIDYVKSQQAr-p-KKRRYIDANQDEDNVLACYKRMRD-rLQDL-------------
>CUA70801.1
TTRSVSNKLSWAHLkg--LLDTLNqgvG-ASGLGPLKSVVQGLVDCIGIYEda--AQGQRAYVELQAELEGTFKKLQQLPILSPT--VAVSVA--NICS-
sIEQEIEFVKDQQAr-p-RKRRLAEAEQDEDNVLACYRRMRD-rLQDLP------------
>KEP48259.1
ETTTTATNVVWAGFks--SLQGLRdH-SGVLPGLSMVAGILLECFDGIEta--ARNQDDYEDLARELTTLNASLAEYINASVS--PLITKSISS---Its
eMKQQVEEVKRKRNr-g-AGGQFWVAKEDEEDVIKQYRRIQS-lFRQLQ------------
>CUA75297.1
-KAESITNEVWIGLrs--SLQGLGgA-SGLFPHLASAAGILLECFNGIEsa--ARNQQDYEHLAKELTTTTESLAEIIKAPTP--PSLTKCITG---Itl
dIKSQAEGIKQKSTg-g-TIGRMVVAKEDEEDVIRHYRRIQS-cFRQLQ------------
>KEP48657.1
THPSGTASIAWSGVkt--LLAVLEsS-SDAFGPLKSAVGGFNKCINIYEra--AKGRNDYNELRDKLDGLLQDLAGYVSQ--P-mDPLMTNSVKLL--Ct
sIESELKNVEDKRGr-s-TGRRLAEAMDTQDEILECYRRIHG-yLERVTL-----------
>EUC57205.1
THPSGTASIAWSGVkt--LLAVLEsS-SDAFGPLKSAVGGFNKCINIYEra--AKGRNDYNELRDKLDGLLQDLAG---------------VKLL--Cts
IESELKNVEDKRGr-s-TGRRLAEAMDTQDEILECYRRIHG-yLERVTL-----------
>KDN34024.1
NDPSGMASTAWSGArt--LLAVLEsS-ADSFGPLKSAVGGLDKCIDSYEra--TKGRKDNEELLNKLKELVDYLGGCMAD--P-vGLEMTNSVKQM--Ct
dLEADVKRVEKKLEr-a-TIQQLVEAMDASDEISECYRRIQN-hLQRLTL-----------
>KEP49087.1
-QTSSTTPDRWIHLra--LLKTLErA-TRSLPPLKAVVTEFVECIDNHEnv--WHGRKEYDILCHELEGLFQALQHHCNQDIS--PTITTTVEALCE-sI
RNEISDIRKIQAk-g-KVREYLEAERDADAVLVRYRRIQS-hLQRLS------------
>CUA67635.1
STPGTDASPRWAHLra--FVKALEqA-TRPLPPLKAAISELAGSLGIHDsl--LRGQKEYETLHSELEELFQILQKHCVENVP--PVITVTLEALCE-tV
KDEINNIGQKKGk-r-KMRDYVQADQDIDAIMACYRRIQS-hLQRIL------------
>EUC54565.1
-QTSSTTPDRWIHLra--LLKTLErA-TRSLPPLKAVVTEFVECIDNHEnv--WHGRKEYDILCHELEGLFQALQHHCNQDIS--PTITTTVEALCE-sI
RNEISDIRKIQAk-g-KVREYLEAERDADAVLVRYRRIQS-hLQRLSV-----------
>KDN41021.1
-QTSSATPHRWTHLkt--FLRTLEqA-TRPLPPLKAAVAELVECIDNYEnv--WHERKEYEMLYHELEGLFQALQHHCNRDIS--PTITAAIEALCK-sI
RNEISDIRKIQGk-g-KIREYLEAEQETDAVLARYRRIQG-hLQRIS------------
>KEP49126.1
TLNMNSSDAAWKELeq--ALLALHiT-TKACPTLRLAVDDLVSCLPLFEtv--AKSRQDYEDLATGLKVMAGLLTQHLEDATY--EVMTNALTG---Iae
aIRREIELVRKHQAr-e-GLRRILGPTGDGEDLIRRYRRIEQ-lFRQLQ------------
>EUC56009.1
TLNMNSSDAAWKELeq--ALLALHiT-TKACPTLRLAVDDLVSCLPFFEtv--AKSRQDYEDLATGLKVMAGLLTQHLEDATY--EVMTNALTG---Iae
aIRREIELVRKHQAr-e-GLRRILGPTGDGEDLIRRYRRIEQ-lFRQLQ------------
>KEP50626.1
RAATPSNSNPLGGLci--ALQSLHvG-TRMFPPLHSAIGKLVDYFKELEia--TSHRRDYEELTQDLVALSKSLKEYTEKSRT--ARMSEFIEN---Ial
rINEQIEKVEAKRDr-r-TGRYLMDASEDSDELTGWHYRIGA-lFRQLQ------------
>CUA75362.1
RAATPSNINPLAGLct--ALQSLHvG-TRMFPPLNLAIGNLISCFKELEfv--TGHRRDYEELILDLTTLSKSLKEYTEKSRT--ARMSEFIEN---Ial
rINEQIEKIESKRDq-r-TGKYLIDANEDNDELARWYHRIEA-lFRQLQ------------
>EUC56472.1
RAATPSNSNPLGGLci--ALQSLHvG-TRMFPPLHSAIGKLVDYFKELEia--TSHRRDYEELTQDLVALSKSLKEYTEKSRT--ARMSEFIEN---Ial
rINEQIEKVEAKRDr-r-TGRYLMDASEDSDELTGWHYRIGA-lFRQLQ------------
>KEP54526.1
VASRKARSLAWAGLlv--SLQALKhS-PGVLGPLASAASVLLDYFDVIEtt--TRNRQDYEDLAAELATLSGSLAQYFKGRSL--DAVSKCVAS---Vvi
gIERQAIEIKEKTEr-g-VRGRLSVANSDKEDLIRHYRRIRS-lFQQLQ------------
>XP_007302544.1
SRTYQNMMQTCGTLVHLLKRIEPFLKG-TPLETPIAVLSTIVDVVEAVKDVNGSAEDTSEIILGRLVAVENALMETHQFSIESSARINVFVAFLVHRAAE
MREIRGSSMWKKVLEAEDIKNKIEEIVRQIQEHTTNFSTTTLLVIESDTKsvle
>XP_007311456.1
--AYLNMMRTCGALVHVLKAVE-PFLEGTPFRTPLAVLTAIADVVETVNDTSDSAEDTLDTISRRLTVIENALTTRQH-lGKELSTRIDKFANFLV-qRA
VEIQGIRGTSAWIKVSESEDHKKKITEVVRRIQDYTTDFSIEVMLAIERDTK
>EUC54561.1
----------------------------------------------ma--GTVKVEYDELGIRLEAIIEDLKAYFQASAS--MTMTISMECICR-sIMAQ
LEKIQ---------------SEADVILACYRRVEM-dLSRLS------------
>EUC55605.1
----------------------------------------------------------------MIDLLIRHLNDASS--EEFLDTVTE---TveiMREE
VESINNHQSr-n-IPRRMLGALNTEDDLIRRYRRIEQ-lFHQLQV-----------d
>CUA77850.1
-----------------------------------------MPAYIrt--ARNRADYDDMATGLKSMVDLLIRHLSDAPS--EEILDALTG---IaetIR
KEIESINMYKSr-s-LPHRMFGPSNADDDLIRRYRRIEQ-lFRQLQ------------
>KDN34542.1
----------MDSLeq--ALRALRvS-TKICPVLSSAVDELTSWLPLFEaa--AKNHRDYNELATGLKGMVDQLSRHLNGTTS--EGIITTITS---Iae
aIQKEIQSIDMHQSg-s-LPRQMLGASNTEDDLIRRYRRIEQ-lFRQLQ------------
>EUC59174.1
IKHKDSGNDAWKGLis--SLHTLEsS-SGLFPPLKAAVGAVIGCIGVVQra--TSNRADQAALAEELQFMVETLNLYSTGLES--ESKSGSIAN---Laq
dIQRQVEDMKQLDEr-s-TIGRFLDVARDEENVIRLYRQIKS-lFRRLQ------------
>KDN34079.1
-------------------------------------------------------------------MLQHYSK-TSP--PAMTSSVEGLCG-dIKKELR
TVQDKLKr-g-RLTRLSEASIDLDEVMRIYGRVRA-hLQCIT------------
>KDN34403.1
----------------------------------MDDLSWFVRAHEnv--LTTRNEVKALRAQLEGLFKDLCTHFSGNTP--PAMTTSMLNLCD-aIKTE
IRLVYGTRDr-n-IISRLMQADQDLDKITGCYRRIQG-hLER--------------v
>CUA77158.1
----------------------------------MDELSWYIQAQEei--ITAHEEYKELHTQLEALFKDLRLHFSTGSP--PAMTTSMLNLLR-sGPS-
YESYT---El-q-KGARYLAYckrngtWTKLQDATDAYKIISS-eSWWVLMSRNICIG-PY-qp
>ELU36139.1
---------------------------------------------Msa--STTRTEYDALRIKLEGLFTNLRVHFVGNTP--PEMTSSITNLCE-sIQIE
LREVYGTKDr-n-IISRYLQAEQDLDKIVGCYRHTSS-vLTF--------------m
>KDR79298.1
--MKENLKLTGRALQTLLLKAVnI-VDTNPA-KVALGLVKAIIEISKTVKDNKDAVARQIASTGGQLEEVVKALDGWKPSNQEETSWMNHFNATLKEELQ
KLKELGDESNFRKFLDHEDEQARIKEIFVSINEARISFLNPGV--------ssls
>KDR66484.1
--------------------------MNPV-KIAAGIVKIVLQIKDvrhysshlcptndgyqDVKGNIDAVDQRILSTADQLDTVGKALAGWQPHKAEEM
QGMRLYQTTLIIEWTNLIELKKQSTIRKIAVHEEDKKKIADIFERINRAREQL-------------
>KIM38762.1
---------------MLLKRLPdV-VDLNPA-KIALGITKLVLQIRDvrsgsshrcladyafqEVKGNIDTIDRRIISTAEQLRAVKEAMDGWEPDTTEE
KQGMRQFETTLEEAWGKLVKLRDQSLARKIAVHEDDKGQIAEIFERINQAREQL-------------
>KIM83660.1
---------------MLLKRVPdV-MDPNPV-KLGFNIAKIVLQIIDAVKDNIDTVDRRILSTVNQLHTMEEALDGWRSNNPAEEQGLELYKKTLEEEWK
NLIDLQKQSLGRKIADHEGDKGRIAEIFERINQAREQLVVVTGLRVHKTVLaiqen
>KDR71408.1
TSIKENLKLTGRALQLLITKSAnI-VDTNPA-KVALGLVKAIIEITNAVKDNKDAVARQIASAGGQLEEVESALHAWKPDNKDGNPWMIHFEATVKEELH
KLKNLGDESNFRKFLDHEDEQARIKDIFVRINEARVRFELALGIRVFKAVYktdka
>KDR77674.1
STVKDFAGVALSFTTMLLKRLPdA-VDSNPT-KIAAGIIKIVLQIKDEVKGNIDAVDRRILSTVDQLRAVEEALAGWVPYSAEEQQSIRLFKRTLVNEWT
NLIRLKEQSLVRRVAVHEEDKGQIAASFERINQAREQLVVVTGLRVRKTVLaiqdd
>KDR81250.1
LTVIDIAGLALSFTAMLLKRLPeV-VDTNPA-KIVLGVVKIILEIKEAVQGNTDAVDRRIISTADQLRAVEGALTGWKPNDEEETRGVRLFRTTISNELV
NLFELQKQSLARRIADHEGDQGQIAEIFERINQARERLVVVTGLRVQKAVIaiqed
>KIJ53753.1
PTEDSPGKLAWRGVELLLKNVEKFLDG-TPFKTPISVLNILIDVGNAVVDNKSDLKNQVTRTVNRLDIVNNASVKAEVG--AVKDRLLAFAEKLIKEAIM
LQQMSKNATWKKILDNEEDKNKIAGSFKRIDEYTKDFHLDIVMSIERKTDelqe
>KIJ91544.1
SNIKDILEVTGRSITTLAKRLPdI-ADPNPV-KIALGLVKLIIEIQQAVSDNINAVKRRLDSTRAQLETVEKELGGWTPKTAQELQCINSFLLNLKEELN
NLQKLSNEWLARKIADHEAEKGRIMEIFERINEARVQFELAISIRVFKSVYdmeka
>KIJ89830.1
SSIKDVLKVTGNAITTVAKRLPdL-ADPNPV-KIALGLVKLIIEIQQAVADNMGTVKRRLNSTRAQLETVENELDGWTPKIAQERQCINSFILTLKEELD
NLQKLSNEWLARKIADHEAEKRRIMEIFERINEAR----LAINIRVFKGVNeieva
>KIJ90176.1
SSIKDILGVTGRAITTLAKRLPdI-ADPNPV-KVALGLVKLIIEIQQAVADNMDTVKRRLNSTRAQLETVEKELDGWTPKTAQERQCINSFILTLIKELK
EFEKLGDEWFGRKIVNHEAEKGRITEIFERINEAREQFKLAINIRVFKGVNeieia
>KIK00237.1
PSTKDILKLTGRSILTLTKKLPdI-VDGNPV-KVALGLVKLIVEIQQAVADNMDTVKRRLNSIRAQLETVEKELGGWTPKTAQEGQCIDCFKSTLEEELD
KLIRLSKESLARKVADHEEEKGRIMEIFERINEARVQFELVISIRVFKSVYdmeka
>KIK05057.1
SSTKDLLKLTGRAILTLTKRLPeI-VDGNPV-KVALGVVRLIIQIQQAVADNMDTVKRRLDSTRAQLETVEKELGGWTPKTAQESQCVDWFKLTLEEELD
KLIRLSEEWLVRKVADHEEEKGRITEIFERINEARVQFELAISIRVFKSVYdmeka
>PPQ93171.1
SSTKGVLAVTGRSILTLTKRLPeI-VDGNPV-KMALGLVKLIIEIQQAVANNMDTVKRRLTSTRAQLETVEKELGDWTPKTLQEGQWIEQFKLILKEELD
KLIQLSEEWLVRKVADHEDEKMRITEIFERINEARVQFELAIGIRVFKSVYdmgra
>PPQ94965.1
SSTKDVLAVTGRSILTLTKRLPvI-VDGNPV-KMALGLVKLIIEIQQAVADNMDAVKQGLTSTRAQLETVEKALGDWTPKTPQEGQWIDQFKLTLEKELH
TLIELSNEWLVRKVADHEDEKTRITGIFERIREARVQFELAIGIRVFKSVYdmesa
>KIJ94292.1
--------------------------------MAFAIAKVIIEIKDAVGSNKDELVQSLEETANRLLAVERMVVSGVPK--AAEEAMENLKRILGEQMKE
LKDLADKSLALRVLDNEAHGTKIRQIFQRVEGATKSFFVEMAISIQQTASqihde
>KIK00965.1
ATAKERVKLAGRFTETLLKRVPACVTT-NPVQMAISIAKVILEIKDAVGSNTDELVQSLEATANRLLAVERVVVSGVPK--AAEEAMENLKKILGEQMKE
LNDLADKSLAIRILDNEAHRTKILQNFQRVERATKSFFVEMAISIQQTASrihd
>KIJ94285.1
ATAIEGVKVAGRFTETLLKKVPECVTT-NPVQMAFAIAKVIIEIKDAVGSNKDELVQSLKETANRLLAVERMVVSGVPK--AAEEAMEHLKMILGEQMKE
LKDLADKSLALRVLDNEAHGTKIRQIFQRVEGATKSFFVEMAISIQQTASqihd
>KIK01514.1
ATTKESVKVAVRFTQTLLKKLPDCVTT-NPVKMAFSVAKVIIEIKDAVGSNKDELVQRLEETANRLLAVERTVVSGVPK--AAEEAMENLKKILGEEMKE
LKDLADKSLTIQILDNEAYGSKIQQIFQRVKGAMTAFFFEMAISIQQTASeihd
>KIM75213.1
MALNLDYKNTWHGVEQLLKRVEGCLGG-TPFKVPVSVLNTVIGIGKVVVDNKSAIEECVVQTLDRLNIVNDALLKAESD--GAGVIMLTFAKKLAQEAVM
LKQMSSSNIWEKILENEEDANKIEESFKCMDEHTKNFQLHILLRIERNMSglfd
>PPQ65716.1
--VKDGLKVTGRSFRTLGKRAV-DIADVNPVHVALGLVKAIIEVYNVVKKNKEEVAHQIAVIGGRLEEVKKVLDNWKPEnEDAFTEILDRFNTTLKDELQ
GLEKMRDGSNVRKILDHEDEQERIKAIFSRIDEATERFQLALGLRSFKVVHgvdqa
>PPQ79980.1
--VREGLEMAGRFVQTLLKELP-NCIDSNPVKMALSIVKAIIAIKDQIGDNKDTLAGGLQNTEVLLSVAMNMVES--D-vSEDVKREIEDYKSKIDSqNQ
QLHQIEQELKSKIRHIDYENYKKKIDNTCKAINDITSRFALKMQLEIRNTTAmmheq
>PPQ82751.1
PPVKDSLKLTGRALKTLVTKAAdV-VNNTPA-KVALGLVKCIIEISDTVKGNKDTVARQIISTGAQLKEVERALEDWNPKNRDASPWMESFRTTLTNELR
GLESLRDESNLRKFLDHEDEQARIKDIFVRINEAGVQFELALNLRVYKAVYeinqd
>PPR04700.1
SSTKDNLLVTLRFLRTLAKNSAqI-VDNNPA-KIALGLVKLVIDISRTLQDNKDTVARQIASTGAKLKELEMALEDWNPRDKEATPWMDDFRTTLTNELH
GLEILSDESNLRKVLDHEDEQTRIKDIFVRIDEARVRFELALGIRVFKATYeinrd
>PPQ85232.1
SNVKEGLGIAGRFAQTLLKKLPGCIDG-NPVKMALSIVQMIIEIKDELGDNKDALAEGLQKTKFLLDEVVATARSSVSE--EFEQEMETYRTTIENEKNN
LLSLTQkLKSLVQNLDYEKYKKDIEGICKVIDRATELFILKMQLNIRKTTAhlhd
>PPQ85245.1
PDVKEGLGIAGRFMQTLVKKLPDCIDG-NPVKMAFSIVKTIIEIKDEIGDNKDLLTERLQRTKLLLSDAIGKVELDDSE--DVKREMEEYKRNIQEQNAQ
LARITQeLESIVRNIDYENYKKRINTICTVIDETTNVFMLNMQIEIRKTTAkmheq
>PPQ85244.1
PDTKEGLGIAGRFVQTLLKKLPGCIDG-NPVKMAFSIVKTIIEVKDEIGDNKDLLTERLQRTKLLLSDAIGKVELDDSE--DVKREIKDYKRNIQEQNAQ
LVRITQeLESIVRNIDYENYKKRINTICTAIDETTNVFMLHMQIEIRKTTAkmheq
>PPQ91249.1
SSIKENLKLTGRSLQTLINRGAnI-VDSNPA-KVALGLVKAIIEINNAVKDNKDAVSRQIALTGGQLEEVAEALRDWKPENEEGHPWMNHFKATLEEELR
GLEELSDESNFRKFLDHEDEQGRIRDIFVRINEARVRFELALGLRVFKAVYnmdee
>PPQ89689.1
SSIKENVKLTGRALQTLIKRGAnI-VDSNPA-KVALGLVKAIIEINNSVKDNKDAVSRQIALTGGQLEEVAEALRDWKPENEEGHPWMNHFKATLEEELR
GLEELSDESNFRRFLDHEDEQGRIRDIFVRINEARVRFELALGVRVFKAVYkmdea
>PPQ90677.1
SSIKENLKLTGRALQTLIKRGAnI-VDSNPA-KVALGLVQAIIEINNAVKDNKDAVSRQIALTGGQLEEVAEALRDWKPENKEGHPWMNHFKATLEEELG
GLEKLSDESNFRKFLDHEDEQGRIRDIFVRINEARVRFELALGVRVFKAVYnmdea
>PPQ90908.1
SSIQENLKLTGRALQTLIKRGAdI-VDSNPA-KVVLGLVKAIIEINNAVKDNKDAVSRQIALTGGQLEEVAEALRDWKPENEEGHPWMNHFKVTLEEELR
GLEKLSDESNFRKFLDHEDEQGRIRDIFVRINEARVRFELALGVRVFKAVYkmdea
>PPQ91545.1
SSTKDVLAVTGRSILTLAKRLPeI-VDGNPI-KMALGLVRLIIDVQKAVADNMDAVKQRLTSTRTQLETVEKELGDWTPK-TQEGQWIDQFKLTLEEELD
KLRQLSNEWLVRKVVDHEDEKTRITGVFERIREARVQFELAIGIRVFKSVYdmera
>PPQ88754.1
----------------------------------------------------EDSQTMPKTASTQLETVEKELGDWTPK-TQEGQWIDQFKLTLEDELDK
LIQLSKEWLVRKVADHEDEKTHITGTFEHINEARVQFEPAIGIRVFKSVYnmesa
>PPR07583.1
LPIKGYLKLTARALKTVVTKAVdT-ADNNPA-KVALGLVKCIIQIYDTVKGNKDTVARQIISTGAQLTEVEKALDGLTRAttqnSKEAFPWVENFRTALA
NEWQELQSLGNESNIRKILDHEDEQTRIKDIFVRINEARVQFELALNLRVYKAVYeinqd
>XP_001889262.1
ATAREGVKVAGRFTETLLKKVPGCVSA-NPVQMAFSIAKVIIEMKDAVGSNKDGLVQLLERTANRLLTVESKEVSG--K--AAEEAMENFKKIIGEEMQK
LKALANESLLIKVVDYEAYGTRIRQIFQRVEEATTSWFFEMTISIQQTARqiqd
>KEP45705.1
--------------------------------------MQIDSDTQta--CKNHQGYDELVSELQGIATFLSQHLQDPRS--AHMVRVITT---IsqiID
REVKLIEKRYNq-k-MGRQIIAARDNEDALLQDYGRIKS-lFRRLQ------------
>KEP45805.1
----------------------------------------------------------------------------------MTTSMRNL--CgaIGAEL
RQVYGTQDr-n-TILRLLKAEQDLDKITGCYRRIQS-hLDRIML-----------
>KEP45985.1
----------------------------------------------------------------MVDGLHQYTGELGS---GSNTNIAN---IvqsIEDQ
ITSIRQQQEr-s-SLRHLLDATDNQEDMIMNYRRIER-lFRQLQ------------
>CCO32145.1
----------------------------------------------------------------MANTLSGYASKLES--EKGNGSVAN---IvqcIQSH
IADIKQYKEq-g-SIQRLRGATNDQEDVIKRYRQIER-lFRQLQ------------
>KIJ07421.1
-RLQGLKEVPWDALLKALEFTKEVSGAFPPLRSAVGGLLVVLQAIKTAASNQNDIQELTNYVTQLNDMFKTSIPSELD-acPKALQDRVETLRGKLNGIR
DSIQR--TDFWIIRILSADRRNSEIQGHLKNLTWAINNFIIGANISIELGVDklheq
>KIJ18101.1
-HLQGLKEVPWDALLKALEITKEVSGMFPPLRSAVGGLLVVLQTIKTVASNQDDIQELTNYVNRLNDMFKTSIPSDVD-acPIALQDRVETLRGKLNDIR
DSIQRVGRSPLAIRILSADKCSSEIQGHLKDLTWAINNFIIGATISIELAVDelhgk
>KIK23431.1
-RFQGFGAAAWDGLLKALEITQAVSPMFPPLQTAVGGLLVVLRTINTTTSNTNDIKELGDYVVKLNDMLQSPVFCEID-scPKALRERVEALTAKLSDIC
QSMQKISARRFGTSILSADRTSSEIQGHIKDLTWAINNFIVGATISIEVVVHdvdak
>KIJ43767.1
QKDLSVAKTGWNGLKLALNILKEASPAFPPLQSAVGGLLKTLETIDQASDNQAQVDSIATRINQVSEVIMKYDDA--NVPQRMSDTVDGLAKNIDRRTKD
IQERMQRGRILRILDGSKDATAIVAILNDLSFALTLLQIEITMGIKQQGDqmqq
>KIJ29374.1
SKCKSVAETGWSGLKLALNILKEASPAFPPLQFAVGGLLRTLEAIDQASDNEEQVNSIATRIKQVSEVIKKYDDA--NVSQRISGTVDGLVKSIDRRTKD
IRERMQRRKIMRILDGSKDATTIVTILDELSFALELLQIEIILSIEQQGHqmqq
>KZV77347.1
RIIASIDSAVWDGAQVLLTVLKESADAFPPLKSAVGGFLAILDLYKTTHADTDAINDTAFRLNRLMRILAERLRDKEKASMF-MDDIYVRHVNLSAALHR
LVEMKKKNWFFRAAQSVRIAQEIQTICNRVAESIEELQLKIGISVEKDTKail
>KIJ47890.1
CVSSGVRRSLWTGVKEILRAVERVSEVFPPFKSAVAGFLEVIDRIEAIKSVSTQLYELRGQLEKLEVVLRKYEG---RTWMDLNDPLYGLVRVFEVKKAS
LETKLDRSMLSCVIECTDDKEYILQELISIGFAVEIFMMDTNLNTHHLVSsmntv
>KIJ50136.1
------------AIKETLRTIVNVTDVFPPLKSVAAGILEIIERYDAVHYAQHSFTELQKLLEGLLAVIRLYQD---DVPVNVMNALTGLARAIEEKKTV
LEKKLGQSFPVRGVSAPADIAFMTETTRDVNLAIQVVMMDISLATHIETSsisn
>KIJ53551.1
ESSRSHMKLAWEGIKEVLRTTCSVSDVFPPLKSAVAGLLEVIDRVEAVRDIPNQLGELKERIKQLNQILEKYNE---GMSGTLKDRIEGLARVLEDKKSN
IGKKLERSLGRRVVESTADSQYIVEELRSLSFAIEICMIDVNMDTHKLVTelq
>KIJ30650.1
------MKLAWEGVKEVLRVTCRVSDAFPPLKSAVAGVLEVIDRVEAVRDIPNQLVGLQERTKQLNQILEQYKG---GLSGTLKDRMEGLARTFEDKKSN
IEKKLDRSFVPRLIESTADNQYIARELRSLSFAIEICMMDMNMDTHKLVTelqhi
>KIJ56221.1
SPHPFHMKLAWECTKEVLRATCRVSDVFPPLKSAVAGFLEVIDRVEAVRDIPNQLGELEERIKQLNQILNKYNA---GMSGTLKDRIEGLARVFEDKKSN
IGKKLERSLGRRVVENTADSQYIAEELRSLSFAIEICMMDVNMDTHKLVTklq
>KIK58634.1
PKDKGLSKQSWNFLKEVLSVTKDLSSACPPLELAVSGVLVIMDQVDNINNVQEDLKEIATDIKQANDMLRHYFGNSLHVPIPIQERLEKYANTINQENGA
IQKKISGHSWKRIFTAKQDAERIIEILQKLRKLKDQLQTESGLNTSIKVEqifsk
>KIM40859.1
QGSKSKFALAWQGMELLLKKVERCLDG-TPAKGPVAAINALIDLKNAVGDNDDALRDTIDQVAKRLTAIDKSIDNGVPD--TALARMKTFAETLQKEINE
LKEMSLKGLLIKLLESEVYNGAIAKCFKRIDEATKTLLLDIAWSTERKVYeids
>KIM79063.1
TSLLDDLVSTLHTSARILADIAGVLTKFPFVKPLAAVTVTMCEIFENVKSNDAGWDALAKQAVSLIVTITEKQQEDPTNvVSLLSAHCNLLIVNLEAICT
KMRKKSSRHWMKKVLRNSTDKDGQADFKWFLDHACVIFQIQTLMDINMRVTgvqat
>KNZ77007.1
--MRDGLQTAWKGVELLLKKAEKSLAG-TPFQVPVGIVNTLIELKNAVSDNNDELRTQIERTQERLSAMEDVLSNNNDT--DSKDMMRGFAEKLAIKLHE
LHHISKNATWKKILQNEQDKSQLNGIFNYINEEIKDFQVRLAIKIDQNISnlhq
>KNZ75275.1
TIMKDGLQLAWNGVELLLKKAEKSLAG-TPFQVPVGIINTLIELKTAVSDNNNELDAQITRTRERLDIVKDINDNNT----DSDEFMEEFTKKLAVKLSD
LDQMAKKATWKKTLENEQDKSEVNSIFKYIDEQTKDFQMRLALKIDQNTKdlqq
>KNZ75267.1
--MNNRLRQAWNGVELLFKKADVLLAG-TPFQVPVGLVHTLIELRSAIDHNDYELNALMIRTQERLNAVHNMLANDNDA--DSKDLIQGFAEKLATKLCE
LDNISKKAAWRKILENEHDRLQLHHILRYIDDQIKDFQITLALKIDQNIFnlrr
>KZO90426.1
-----MAGTPLEFAGRAVQLVRtSSRLTLDTLARAATGLSGI---AKHLEDTEREWASLSDYVNHRINSVLVGLPDGVMEKEHLIQPLERLKRCVERITL
SCSEHLTKSTGKKIV-SSGDnVKEASALREEFDDAMGLFQLAVDLVAVVGVEklle
>KZO94951.1
LVASSSMTNRAKQVFERFR----ESAIEVPARRLANAGMQITGLTKALDENRKEWHAFAKYVEDSITRIHDLPHT-AFLAPTAQERLEQLLSTLKELLAE
VNSYEERGVVQKLA-LTGAsEHAPGEMRKKLDEALFLSNLEFTIANGVELAkvvg
>KZO89583.1
TRPTATTITKAKQVFGRFK----KSAIDAPAKLLLDTAVQFVGLIKTLDENGKAWKDFAKHVGDSITCIVRVPDK-TLLTPTMQEHLERLLSTLTQMLTE
ARTYGTEGTARQLV-LHGGsERAVSEMRKKFDEALMIFNLQLMLVNGVEIAkvra
>KZO94955.1
F-IPGNRLGKAREFVRNLK----VVAIDSTIKHVVDAATELVGISQALQQTNKEWKEFGAYIQEHVDLAVRFLSSPSVLDDSLRESLERLNGTLQELLVD
ARAArAEQGTIRQTTSHAQDsGVVIKQMREKLDRTLTLFNMTFNITNRLDVArlvl
>KZO90432.1
--MDEAADTVLAVAKEVLDTIDSASNALAPLKAVTGPALLIYKKCKDFKADQKKWRELSERILKHLACVMSLMPNSSQNpHPELRNCALELENRLQQILE
HVKQVQSGNTVQRYKNYIIKn-DAVEEDTRSFDDALERFKTSLNILTTLEVS
>KZO90431.1
--MEQAFDTALTVAKEVLDHINSAADAFAPLKAITSPALKIYEKCKEFKDNQKQWRELGERVLKQLACVMVLMPKEANPsRKELQYSTSELETELNKILE
HVEDAQKGGRFARYKKFKFGkNSKVEEDMKKFDDALERFKTRLNIITVLDVG
>KZO94961.1
RTVGSVAGLSL-KAKEVLH----GVKTA-AANRTAHIAKTTIELVETLDDSIKEWKEFGDHVEAHVALLLQCLSDPAIQSGSIRGHLETLYITLRELLDE
ARAE--RSTVQKLKSLARQpESTVASMRDRLDRTLGLFNFSFNIMNRTDVArllv
>KZO94957.1
RTVGSV--MGL-KAKEILH----GVKTA-AANRGAQIASATIEFVETLDDSIKEWKDFGDHVEAHVALLLQCLSDPTIQSGSIRGHLETLHITLRELLDE
ARAE--RSTVQKMKSLARQpESTIARMRDRLDRTLSLFNLSFNIMNRTDVArllv
>KZP20294.1
RAGPSAESRLRDDALTLLRLAEtIPPGSFPALKGLATIGLTIAGAVAKFESNKKDWASFGNHIQNTAAGILYCIWGLDASemliRETVKEKMEKVLEVLN
TIQKDIDQLQRLHLFRSVVVYKKDpE-TIADMKKQFDTVTMPFPLAA--Q--SNYEgrdpq
>KZP07381.1
-MSNSSRVYRAREALNLLQLASeIPADSFPALKDAATSAISIVDAITDFTSNRQDWERCAQYTGNAVGSAVWCLGVQDPPeg--DVREKMGDLLEVLENI
KAKIHRLQQVrpNWLNRVWYLLKGhQLIIADIKTRLNAVLVLFGPLPDAG--VEYPgmepn
>KZP14494.1
ADRLLAASRIREDALTLLQLAEaITLDSIPAPKGVAATSLAIIASVAKFKSNRKAWASFGRHILNAVASVMHSLGALE--tfdqQEAAKESMMKLLEVLR
TIQTAINKLQNMNLFKRMRIYSKDpE-TMAEMKKQLDLAIIPFSLEA--Q--NSDEerqpe
>KZP14499.1
AYQFPAASGIREDALTLLRLAEaIPSDSFPVLKGVAATSLAIAGSVAKFKSNRKAWASFGRHILNAVAGVVHSLGALE--tfdlREAAKESMENFLEVLR
TVQTAIDKLQHVNLFERMRIYSKDpE-MIAEMKKQLGLATIPFHLKG--Q--SSDEgrqpe
>KZP14536.1
ADRLLAASRIREDALTLLQLAEaITLDSSPAPKGVAVTSLAIVASVAKFKSNRKAWASFGRHILNAVASVMHSLGDLE--tfdqREIAKESMTKLLEVLR
TIQTAINKLQNMNLFKRMRIYSKDpE-TMAEMKKQLDLAIIPFSLEA--H--NSDEemqse
>KZP15125.1
-MAQASRPPVESRAPMLLKLASeIPYDSFPALKDTATMTFSVIEASAKMTSNRQDWADFGLYVQDATTAAIESGGAQDAPei-PGIKQRMEQVFEILQRI
TKEMDELQHSHWLRRILFPIKDcK-WIEDMKTRINVAFKPFSSDCSSQGSRGTDrddsk
>KZT20556.1
-NGDNKLDVAVGALKRVLEVTKEASVVLPPLQAVVGSVLVVVDLAQKVKTNSENIASLTVYMSKLNDMLQNAIP---K-pcPEPVMQRVDRLQRSLEKIA
DDARKAGNQKWYTKGTSVDNNSDSVSDCLRAITWSINDFIVGGIMAIELAVDnvrld
>KZT58238.1
TPVTGRLWEKAKQRFGRFK----TAAVDATVRRISDAATEITGVAQSLSENDKEWEAFGDYVSEHVSIVLRFMSRPEMQEKSVGDPVGRLIETLEKILKD
ARSYRDLPTIEQLRALSTTqHLTVKAMRDDLERTLSLFYLVFSVSNKLDGIalsr
>KZT58241.1
--MPGERWKD-----------KlGQSAKFQAVTDAVVRLVGVQDVLKELDDTHNEWYRFTQHASQALEAVLDLPAG-ALQSDRVDRSIEDLQKFIPQIEG
LCETFENTSNRKRLV-DSEQyTGQLSSLRAELDDKVKLLQLGMDVEQRNFLQnrld
>EJT97982.1
CAHGGPGEDT-----------PeEDSWGLALMKDALTRLVGMNNELKKMSETKNEWFLFSQHASRIFEAVMTIASQ-EEESTRFTESVGDLALFINKLDQ
TCRRFESSKNVKKLL-RSSEdAKELKSLRHELDDKIQLLQLHLNIEQRNFLLdavk
>KZO90415.1
MSTSGGSLTD-----------KtGGSAKLQLVTDAISRLVGIQAVLKEVNETRNEWYRFSEHASKVLECVLDILPSVNLESSRVERSVDDLKHFIPRIDA
VCRQFDKKGDRKKLL-QSDEyTSQLKALQVELDDKVRLLQLNMDIEQRQFLEsrld
>KZV70151.1
IPWVQAASIGLDGLHTLLEVLDKMDAVFPPLSAIVGGLTALRDVYERTKRNREVTEVTAARLDRNCGILARRIEQDPTMASN-FAH-ADYAAILQVLIEK
VRALHQHSRIVRTLSSADHESALKSVCDEMADVMQTLQFELGLSIERNTEail
>KZV61784.1
VGFRRAAQTGWNGTKLLLGVLKDSSDVFPPLKATVGGLVALIDIYERTKSNESGMAGTSQHIDRLLGLLAHRLEGNRETVSS-FVH-KPYTMVLAGHLEK
LDEMMSQGKLRRIANSSQQEGDIKNICLEIERTLQELQLNIGLSLERLTEtil
>XP_007305391.1
QPSRKKFDAGWGALRESLKIVERCSDMCLPLKGAVGCLLGVMEYVEKIKDAHEELIAIASKIEALSGILTRYAN---GVPPHIGQRLEALAKAIDGHTAM
IDAKKQRGLLRRILEASGDGQDIVRAFRDISFLIDVFTVRIHAFFVPSLIltmal
>XP_007399098.1
-TSNENLHTLLDGVVITLNIAKDATAAFPPLQSAVGGVVGIIGVVKKMGANIGQVKLLEQYASQLSTTLQNPIFKNQE-acPEDLRRRIDILERQLNETT
KEIRKLASRSKLRRLFRSDTHAGIIDEHTTKISRAFEVFLIGGIMNVEVGVNeilsr
>XP_007391653.1
-IPNENLRALLDGVVAALIIAKDATAAFPPLQSAVGGVAGIVDIVKKMRSNIGQIKLLEQYLHRLSTTFQNPIFKNEK-gcPEDLQRRIDTLERQLKETT
EKVRKIASKRRVIRFLSSDSHAGDIEECIRQISWAINNFVIGGTITIELGVSrllna
>XP_007399088.1
-GSNENLQTLLDDVVVALTIAKDATAAFPPLQSAVGGVTGIIDVVKKMGANIEQIKLLEQQL--------------------------------KETTKE
IRKLASRTRLSRFFRSDSHAGTIDEHITKISRAIEVFLIGGMMNVEVGVNellkr
>XP_007399094.1
-EDNENIQALLDGVVLALNIAKDASAAFPPLQSAVGGVVGIVGVVKKMRANAEQIKLFEKYVTQLSTTLQHPIFKDRG-ncPEDLRRRIDILVGQLSEVA
KEVRKLNFRSKFSRLLSSDSHAGTIDDCIRQMSWAINNFLVGGAMNIELAVSklsvt
>XP_007399095.1
-SSNESLHTLLDGVVIALDIVKDAAAAFPPLQSAIEGVAGIIlDVVKKMGANIDQIKLLGQHASQLSITLQNPIFKNEK-acPEDLRRRIDILERQdhsl
diysqLKETTKEIREPSSSFEPSPLSRSDTHAGTIDEHITNISRAIEVFLTGGTMNVEVGVNeilsr
>XP_001889157.1
-ANRHRQAVGGGASLQRLEAVAASDDAFPPLKLAVIKALGIIEVIKKFNYNKRAWIACSDTLIRKVEEIIQYTCQFREDqvpsalqswledlqgtlshl-
-----------------KEDVSDIHQ-QSLRKFPSFTQDKEYIEKFEGKINEAMSSFCVLPWHKEHFQSIsnm
>XP_001875763.1
-ADRRLQALGGGGSLHTLEAVVTSDDVFPPLRLAVVKALGIVEIIRKFYSNKRAWIAFSDTLIRKVEEIIQYTCQFRKDqvpsalqswledlkgtldhl-
-----------------KESISDIHQ-QSLKRFPSFTQDQEHIEEFEEKVNDIMSSFHVLLWYEENFQIDstt
>KIK00309.1
-ASSRLQAVSRGAGLHILESVAASDDTFPSLKLAVVKTLGIIEIIKKFNSNKRAWTACSDNLIGKVGEIIQYACQFRKDqvpsalhswledligildhl-
-----------------KESVSDIHQ-PSFRKFPSFTQDKEHIEKFEGKVNEVMSSFHVLLWYEENFQIDstk
>XP_001882848.1
-ANRRLQAVGGGTGLHTLKAVAEFDDTFPPLKLAVVEALGIIEIVMKFNSNKRAWTACSNNLMGKVEEIIWYTCQFRQDqvpsalqswledlkgtldhl-
-----------------KESVSDIHQ-QSLRKFPSYTQDTEYIEKFEGKVNEIISSFHVFLWYEDNFRTDgte
>XP_001889148.1
-TNRRLQAAGGGAGLHALEAVAASDDAFPPLKLAVVKALDIIEIIKKFNSNRRAWAACSDNLTGKFEEITWYTCQFHKDhvpsalqswledlkgaldhl-
-----------------KESVSDIHK-QSLRSFPSFSQDTEHIEKFEGKVNEIMSSFHV-LWYEKNLQTDspe
>XP_001890441.1
-TNRRLRAASGGAGLHTLEAVAASDDAFPPLKLAVVKALDIIEIIKKFNSNRRAWAACSDNLTGKFEEIIRYNCQFRKDhvpsalqswledlkgaldhl-
-----------------KESVSDIHQ-QILRNFPSFTQDTEHIEKFEGKVNEIMSSFHVLLWYEENFQTDste
>KIJ97428.1
--ENDLLQAISGGGLSALEVVNASGDAFPPLKAAVVEALAIIGIVKKFNTNKKDWATFSESLIEKIDEIVQATYQYNENhvpltlqpnfknlkgil----
-----------DYLKEDVIKIQQQNTWRRFPNFKKDQEQIVGLQVKLNAL-------PNFQACLSVEeisq
>XP_001877979.1
--GNDLLQVISVGGLPALEVVAASGDTFPPLKAAVVEALAIIGMVKKFKINKKDWAAFSASLIRKVEEIVQATCQYNESrvpltlqsnvenlkgil----
-----------DHMKEDVMKIQQQTSFKRVANFRKDPEQIERFQAKLNAL-------PNFQASLGVGvegss
>XP_001888293.1
--GNDLLQAVSGGGLSALEAVAASGDAFPPLKAAVVEALEIIGIVKKFKINKKDWAAFSVSLIQKVGEIVQAVRQYNEShvpsalqsnlenlkgvl----
-----------DNLKEDVIKIQQQNTWKRLANFKKDQEYIAGLQAKLNVL-------PNFQACLRVEessq
>KIJ97566.1
--GNDLLQAISRGGLSALEVVAASGETFPPLKAAVVEALAIIRIVKNFKTNKKDWAAFSESLIEKIEEIIQATCQYNG-qvlwtlqsnfenlksil----
-----------DYLKEDVIKIQRQNTWKRVANFKKDQEHIAGLKEKLQAL-------PNFQASLRVGessq
>KIK00183.1
--GNDLLQLISGGGVSALEAVAASGDAFPPLKAAVIEALAIIKIVKKFQRDKEDWATFSESLIEKIENIVQASCQYNESqvlwtlqphfenmkyil----
-----------DQLKEYVMKIQRRYTRRTFYDSEK---EQASLQIKLHAL-------PDFWACLCMEeslq
>XP_001877559.1
--GSDLLQAISGGGLPALRVVAASGDTFPPLKVVVVEALAILEIVKKFKMNKKDWAAFSESLIEKIEEIVRAICQYKNSqvlltlqpnfenlkgil----
-----------DHMNEDLLKIQQQSLWRRFANLRKDQEHIADFQVKLNAL-------PNFQACLRVEessq
>XP_001882627.1
--GNDVLQVISGGGLSALQVVAASGDTYPPLKAAVVEALAIIGIVKEFKINKKDWATFSASLIEKMAGIVQATYQYNKSqillmlqkpnfdnlrgil---
------------DHLKGDAIKIQQQNPYKGLANFRKDQEYIADFQVKLNAL-------PNFQVCLSVEe
>XP_001882648.1
--GNDVLQVIGGRGLSALEVVAVSRDTFPPLKAAVVEALVIIGIVKKFKINKKDWATFSASFIEKMAGIVQATCQYNESqilltlqpnfdnlrgcvhf--
-------------GPLKEDVIKIQQQSPYKRLANFRKDQEYIADFQVKLNAL-------PNFHVCLSVEecsq
>XP_001882641.1
--GNDVLQVIGGGGLSALEVVAASGNIFPPLKAAVIEVLAIIGIVKKFKTNKKAWFAFSESLIEKVKKIVEVTCQYDESqilltfqhsfenlkgcvvlfc
klPG-----LKLCTSILDHLKEDVMKIQ---NQKGFPNFKKDQEHIASLQGKLNAL-------PNFQACLRVDgssq
>XP_001882663.1
--GNDVLQVISGGGLSALEVVAVSGDTFPPLKAAVVEALAIIGIVKKFKINKKDWATFSASFIEKMAGIVQATCQYNESqilltlqpnfdnlrgil----
-----------DHLKEEVIKIQQQNPYKRLANFRKDQEYIADFQVKLNAL-------PNFHVCLSVEe
>XP_001882614.1
--GNDVLQVISGGGLSALEVVAASGDTFPPLKAAVAEVLAIIGIVKKFKINKKDWATFSASFVEKMAGIVQATCQYNESqilltlqpnfdnlrgil----
-----------DNLKEEVIKIQQQNPYKRLANFRKDQEYIADFQVKLNALVSIYHTYSPFHVCLSVEessq
>XP_001886920.1
--ANDLLQAISGGGVPALEVVAASGNAFPPLKVAVVEALAIIGIVKKFNTNKKDWASFSESLAEKIDKIVQAACQYNESqvlstlqsnfenlkgfl----
-----------DHLKEDVMKIQQQ---NRFPNFQNDQKRIAKLQVELNAL-------AHFIVEKSSQ
>XP_001875578.1
--GNELLQV------IALEVVAASGDTFPPLKAAVLEALAIIGIVKKIKINEKDWAAFSGSLIQKVEEIVLATCQYNKSqvpltwqsnfenlrcil----
-----------EHMKEDVTKIQQQNLYMSIANLGKDTEHIASFQVELNAL-------PNFQACLGVDvegss
>KIJ96733.1
--ANGLLQAISGGGLSALEVVAASGDAFLPLKAAVVEALAVIGIIKQFKINKKDWAALSGSLIQKVEEIVQATCQYNESyvpsalqsnlenlkgil----
-----------DHLKEDVIKIQQQNTWKRFANFRKDQEHIADFQVKLNAL-------PNFQDHLSVEessqa
>KIK04084.1
--GNDLLQAISTGGLSALGAVAASGDTFPPLKVAVIEALAIIRIVKKFNMNKKDWAAFSGSLIQKVEEIVQATCQYNKGqvpstlqsnfedlkgil----
-----------EHMKEDVMKIQQQTPWKRLANFRKDPEHIEGFQAKLNAL-------ANFQAFLRVDiggss
>XP_001889155.1
--G-DFLRDCGRGGLQALEIVAMSENVFSPsLKAAVADTLAIIDITKKFNTNKKAWAEFSENLIAQVEKIIQYTCHYGKDhvplawqsslehlkgvlnyl
------------------KERGADVQQCSQWRRLPSFTEDMAYIEEFKSKLNEAMGAFKVQASQILEQNLYktr
>XP_001889138.1
--G-DFLRDCGRGGLQALEIVAMSEDVFSPtLKAAVVDTLAIIDITTKFNSNKKAWAEFSESLIRQVEQIVQYSCHYGKDhvpcawqtsldhlkgilkhl
------------------KGRVADVQQYIQWRRLPSFTENMAYIEELKGKLNEAMGTFNAHQIVEGNLY--
>XP_001889142.1
--G-DFLRDCGRGGLQALEIVAMSENVFSPsLKAAVTDTLAIVDITKKFNTNKKAWAELSENLIAQVEEIIQRTCHYGKDhvprawqsslehlngvlnyl
------------------KERVANVQHCSQSRRLPSFLEDMAYIEEFKRKLNEAMGAFNT-----------w
>XP_001889147.1
--A-DFLRDCGRGGLQALEIVAISENVFSPsLKAAVTDTLAIVDITKKFNTNKKAWAELSENLIAQVEEIIQRTCHYGKDhvprawqsslehlkgvlnyl
------------------KERVANVQHCSQSRRLPSFTEDMAYIEEFKSKLNEAMGAFNTSQIIEENS--Nrtw
>XP_001889158.1
--G-DLLRAVGGGGLQYLEIVTKSEDALSPsLKAAVADTLAIIGMTKKFNSNKKAWAEFSESLIGHVEGVVQFNRQYGEDhvlhawqsslehlngwvdlv
ltyLLLIPFESGGLTRVLNYLKERVSDV-QPTQGRRFPSFTEDMGYIEELKDKLNEAMGTFNACQGNIYKSRIEt
