# Supplementary material for: Exploring a diverse world of effector domains and amyloid signaling motifs in fungal NLR proteins
Source: PLoS Comput Biol. 2022 Dec 21;18(12):e1010787. doi: 10.1371/journal.pcbi.1010787 (PMC9815663; doi:10.1371/journal.pcbi.1010787)
Supplement: S3 Data — Full AlphaFold2/ColabFold outputs. (GZ) [file pcbi.1010787.s010.tar.gz › KIM77258_1_150/rank_5_model_2_ptm_seed_0_unrelaxed.pdb]

MODEL     1
ATOM      1  N   MET A   1     -16.052  12.771 -22.206  1.00 30.89           N  
ATOM      2  CA  MET A   1     -15.371  11.509 -21.931  1.00 30.89           C  
ATOM      3  C   MET A   1     -15.630  11.053 -20.499  1.00 30.89           C  
ATOM      4  CB  MET A   1     -13.867  11.645 -22.173  1.00 30.89           C  
ATOM      5  O   MET A   1     -15.375  11.796 -19.550  1.00 30.89           O  
ATOM      6  CG  MET A   1     -13.233  10.414 -22.798  1.00 30.89           C  
ATOM      7  SD  MET A   1     -11.443  10.639 -23.135  1.00 30.89           S  
ATOM      8  CE  MET A   1     -10.963   8.922 -23.477  1.00 30.89           C  
ATOM      9  N   ARG A   2     -16.814  10.598 -20.254  1.00 32.93           N  
ATOM     10  CA  ARG A   2     -17.572  10.004 -19.157  1.00 32.93           C  
ATOM     11  C   ARG A   2     -16.870   8.764 -18.615  1.00 32.93           C  
ATOM     12  CB  ARG A   2     -18.988   9.647 -19.614  1.00 32.93           C  
ATOM     13  O   ARG A   2     -16.601   7.820 -19.361  1.00 32.93           O  
ATOM     14  CG  ARG A   2     -20.040  10.669 -19.212  1.00 32.93           C  
ATOM     15  CD  ARG A   2     -21.449  10.176 -19.515  1.00 32.93           C  
ATOM     16  NE  ARG A   2     -22.280  11.235 -20.081  1.00 32.93           N  
ATOM     17  NH1 ARG A   2     -24.229   9.995 -20.071  1.00 32.93           N  
ATOM     18  NH2 ARG A   2     -24.241  12.152 -20.848  1.00 32.93           N  
ATOM     19  CZ  ARG A   2     -23.581  11.125 -20.332  1.00 32.93           C  
ATOM     20  N   VAL A   3     -15.876   8.915 -17.774  1.00 36.84           N  
ATOM     21  CA  VAL A   3     -15.187   7.909 -16.973  1.00 36.84           C  
ATOM     22  C   VAL A   3     -16.204   7.103 -16.168  1.00 36.84           C  
ATOM     23  CB  VAL A   3     -14.147   8.551 -16.027  1.00 36.84           C  
ATOM     24  O   VAL A   3     -17.038   7.674 -15.462  1.00 36.84           O  
ATOM     25  CG1 VAL A   3     -13.312   7.476 -15.333  1.00 36.84           C  
ATOM     26  CG2 VAL A   3     -13.248   9.515 -16.799  1.00 36.84           C  
ATOM     27  N   LYS A   4     -16.831   6.039 -16.725  1.00 34.17           N  
ATOM     28  CA  LYS A   4     -17.630   4.928 -16.218  1.00 34.17           C  
ATOM     29  C   LYS A   4     -17.029   4.360 -14.935  1.00 34.17           C  
ATOM     30  CB  LYS A   4     -17.750   3.827 -17.272  1.00 34.17           C  
ATOM     31  O   LYS A   4     -15.812   4.195 -14.834  1.00 34.17           O  
ATOM     32  CG  LYS A   4     -18.900   4.027 -18.248  1.00 34.17           C  
ATOM     33  CD  LYS A   4     -18.983   2.887 -19.255  1.00 34.17           C  
ATOM     34  CE  LYS A   4     -20.112   3.103 -20.254  1.00 34.17           C  
ATOM     35  NZ  LYS A   4     -20.221   1.971 -21.221  1.00 34.17           N  
ATOM     36  N   PRO A   5     -17.825   4.280 -13.889  1.00 38.53           N  
ATOM     37  CA  PRO A   5     -17.568   3.818 -12.523  1.00 38.53           C  
ATOM     38  C   PRO A   5     -17.213   2.334 -12.459  1.00 38.53           C  
ATOM     39  CB  PRO A   5     -18.891   4.094 -11.803  1.00 38.53           C  
ATOM     40  O   PRO A   5     -17.993   1.489 -12.905  1.00 38.53           O  
ATOM     41  CG  PRO A   5     -19.925   4.072 -12.882  1.00 38.53           C  
ATOM     42  CD  PRO A   5     -19.240   3.817 -14.194  1.00 38.53           C  
ATOM     43  N   ILE A   6     -15.937   1.965 -12.824  1.00 39.89           N  
ATOM     44  CA  ILE A   6     -15.340   0.666 -12.536  1.00 39.89           C  
ATOM     45  C   ILE A   6     -15.019   0.565 -11.046  1.00 39.89           C  
ATOM     46  CB  ILE A   6     -14.065   0.430 -13.376  1.00 39.89           C  
ATOM     47  O   ILE A   6     -14.312  -0.350 -10.618  1.00 39.89           O  
ATOM     48  CG1 ILE A   6     -14.411   0.376 -14.868  1.00 39.89           C  
ATOM     49  CG2 ILE A   6     -13.355  -0.852 -12.932  1.00 39.89           C  
ATOM     50  CD1 ILE A   6     -13.200   0.444 -15.788  1.00 39.89           C  
ATOM     51  N   LEU A   7     -15.736   1.058 -10.176  1.00 39.41           N  
ATOM     52  CA  LEU A   7     -15.277   1.112  -8.792  1.00 39.41           C  
ATOM     53  C   LEU A   7     -16.018   0.093  -7.933  1.00 39.41           C  
ATOM     54  CB  LEU A   7     -15.472   2.518  -8.217  1.00 39.41           C  
ATOM     55  O   LEU A   7     -15.495  -0.365  -6.915  1.00 39.41           O  
ATOM     56  CG  LEU A   7     -14.308   3.493  -8.403  1.00 39.41           C  
ATOM     57  CD1 LEU A   7     -14.827   4.924  -8.503  1.00 39.41           C  
ATOM     58  CD2 LEU A   7     -13.310   3.360  -7.258  1.00 39.41           C  
ATOM     59  N   ARG A   8     -16.738  -0.927  -8.606  1.00 39.96           N  
ATOM     60  CA  ARG A   8     -17.255  -1.941  -7.693  1.00 39.96           C  
ATOM     61  C   ARG A   8     -16.842  -3.340  -8.139  1.00 39.96           C  
ATOM     62  CB  ARG A   8     -18.779  -1.851  -7.596  1.00 39.96           C  
ATOM     63  O   ARG A   8     -16.578  -4.210  -7.306  1.00 39.96           O  
ATOM     64  CG  ARG A   8     -19.296  -1.663  -6.179  1.00 39.96           C  
ATOM     65  CD  ARG A   8     -20.808  -1.486  -6.149  1.00 39.96           C  
ATOM     66  NE  ARG A   8     -21.446  -2.450  -5.257  1.00 39.96           N  
ATOM     67  NH1 ARG A   8     -23.606  -1.851  -5.818  1.00 39.96           N  
ATOM     68  NH2 ARG A   8     -23.234  -3.510  -4.280  1.00 39.96           N  
ATOM     69  CZ  ARG A   8     -22.760  -2.602  -5.120  1.00 39.96           C  
ATOM     70  N   GLU A   9     -16.159  -3.533  -9.355  1.00 45.73           N  
ATOM     71  CA  GLU A   9     -15.616  -4.743  -9.966  1.00 45.73           C  
ATOM     72  C   GLU A   9     -14.094  -4.681 -10.054  1.00 45.73           C  
ATOM     73  CB  GLU A   9     -16.216  -4.958 -11.358  1.00 45.73           C  
ATOM     74  O   GLU A   9     -13.430  -5.716 -10.143  1.00 45.73           O  
ATOM     75  CG  GLU A   9     -17.532  -5.722 -11.350  1.00 45.73           C  
ATOM     76  CD  GLU A   9     -18.155  -5.857 -12.730  1.00 45.73           C  
ATOM     77  OE1 GLU A   9     -19.298  -6.359 -12.833  1.00 45.73           O  
ATOM     78  OE2 GLU A   9     -17.496  -5.460 -13.716  1.00 45.73           O  
ATOM     79  N   GLY A  10     -13.465  -3.565  -9.617  1.00 57.81           N  
ATOM     80  CA  GLY A  10     -12.050  -3.260  -9.758  1.00 57.81           C  
ATOM     81  C   GLY A  10     -11.223  -3.700  -8.565  1.00 57.81           C  
ATOM     82  O   GLY A  10     -10.077  -4.126  -8.721  1.00 57.81           O  
ATOM     83  N   GLY A  11     -11.884  -4.052  -7.374  1.00 74.75           N  
ATOM     84  CA  GLY A  11     -11.131  -4.465  -6.200  1.00 74.75           C  
ATOM     85  C   GLY A  11     -10.697  -5.917  -6.249  1.00 74.75           C  
ATOM     86  O   GLY A  11      -9.551  -6.239  -5.928  1.00 74.75           O  
ATOM     87  N   GLU A  12     -11.558  -6.788  -6.792  1.00 84.47           N  
ATOM     88  CA  GLU A  12     -11.227  -8.210  -6.823  1.00 84.47           C  
ATOM     89  C   GLU A  12     -10.203  -8.514  -7.913  1.00 84.47           C  
ATOM     90  CB  GLU A  12     -12.488  -9.051  -7.037  1.00 84.47           C  
ATOM     91  O   GLU A  12      -9.284  -9.308  -7.704  1.00 84.47           O  
ATOM     92  CG  GLU A  12     -13.383  -9.139  -5.810  1.00 84.47           C  
ATOM     93  CD  GLU A  12     -14.585 -10.050  -6.008  1.00 84.47           C  
ATOM     94  OE1 GLU A  12     -15.320 -10.305  -5.027  1.00 84.47           O  
ATOM     95  OE2 GLU A  12     -14.791 -10.512  -7.152  1.00 84.47           O  
ATOM     96  N   ALA A  13     -10.417  -7.944  -9.008  1.00 86.79           N  
ATOM     97  CA  ALA A  13      -9.456  -8.104 -10.096  1.00 86.79           C  
ATOM     98  C   ALA A  13      -8.087  -7.557  -9.703  1.00 86.79           C  
ATOM     99  CB  ALA A  13      -9.961  -7.408 -11.358  1.00 86.79           C  
ATOM    100  O   ALA A  13      -7.059  -8.178  -9.985  1.00 86.79           O  
ATOM    101  N   ALA A  14      -8.075  -6.446  -9.113  1.00 89.80           N  
ATOM    102  CA  ALA A  14      -6.830  -5.849  -8.636  1.00 89.80           C  
ATOM    103  C   ALA A  14      -6.137  -6.758  -7.626  1.00 89.80           C  
ATOM    104  CB  ALA A  14      -7.100  -4.480  -8.016  1.00 89.80           C  
ATOM    105  O   ALA A  14      -4.923  -6.963  -7.696  1.00 89.80           O  
ATOM    106  N   LEU A  15      -6.887  -7.231  -6.778  1.00 91.14           N  
ATOM    107  CA  LEU A  15      -6.350  -8.141  -5.772  1.00 91.14           C  
ATOM    108  C   LEU A  15      -5.768  -9.391  -6.423  1.00 91.14           C  
ATOM    109  CB  LEU A  15      -7.439  -8.534  -4.769  1.00 91.14           C  
ATOM    110  O   LEU A  15      -4.685  -9.845  -6.047  1.00 91.14           O  
ATOM    111  CG  LEU A  15      -6.959  -9.141  -3.450  1.00 91.14           C  
ATOM    112  CD1 LEU A  15      -7.270  -8.202  -2.290  1.00 91.14           C  
ATOM    113  CD2 LEU A  15      -7.599 -10.507  -3.226  1.00 91.14           C  
ATOM    114  N   ALA A  16      -6.449  -9.943  -7.341  1.00 92.27           N  
ATOM    115  CA  ALA A  16      -5.977 -11.120  -8.066  1.00 92.27           C  
ATOM    116  C   ALA A  16      -4.656 -10.835  -8.774  1.00 92.27           C  
ATOM    117  CB  ALA A  16      -7.028 -11.581  -9.073  1.00 92.27           C  
ATOM    118  O   ALA A  16      -3.737 -11.656  -8.740  1.00 92.27           O  
ATOM    119  N   LEU A  17      -4.609  -9.746  -9.376  1.00 91.70           N  
ATOM    120  CA  LEU A  17      -3.394  -9.349 -10.079  1.00 91.70           C  
ATOM    121  C   LEU A  17      -2.218  -9.242  -9.114  1.00 91.70           C  
ATOM    122  CB  LEU A  17      -3.603  -8.013 -10.797  1.00 91.70           C  
ATOM    123  O   LEU A  17      -1.116  -9.704  -9.419  1.00 91.70           O  
ATOM    124  CG  LEU A  17      -2.401  -7.463 -11.568  1.00 91.70           C  
ATOM    125  CD1 LEU A  17      -1.971  -8.447 -12.651  1.00 91.70           C  
ATOM    126  CD2 LEU A  17      -2.731  -6.103 -12.174  1.00 91.70           C  
ATOM    127  N   LEU A  18      -2.445  -8.642  -8.032  1.00 92.26           N  
ATOM    128  CA  LEU A  18      -1.391  -8.504  -7.033  1.00 92.26           C  
ATOM    129  C   LEU A  18      -0.901  -9.871  -6.568  1.00 92.26           C  
ATOM    130  CB  LEU A  18      -1.891  -7.693  -5.835  1.00 92.26           C  
ATOM    131  O   LEU A  18       0.304 -10.083  -6.412  1.00 92.26           O  
ATOM    132  CG  LEU A  18      -2.143  -6.204  -6.081  1.00 92.26           C  
ATOM    133  CD1 LEU A  18      -2.773  -5.563  -4.849  1.00 92.26           C  
ATOM    134  CD2 LEU A  18      -0.845  -5.497  -6.454  1.00 92.26           C  
ATOM    135  N   ARG A  19      -1.784 -10.769  -6.355  1.00 93.91           N  
ATOM    136  CA  ARG A  19      -1.425 -12.116  -5.922  1.00 93.91           C  
ATOM    137  C   ARG A  19      -0.589 -12.826  -6.981  1.00 93.91           C  
ATOM    138  CB  ARG A  19      -2.681 -12.933  -5.611  1.00 93.91           C  
ATOM    139  O   ARG A  19       0.404 -13.481  -6.658  1.00 93.91           O  
ATOM    140  CG  ARG A  19      -3.384 -12.518  -4.328  1.00 93.91           C  
ATOM    141  CD  ARG A  19      -4.677 -13.293  -4.118  1.00 93.91           C  
ATOM    142  NE  ARG A  19      -5.307 -12.956  -2.845  1.00 93.91           N  
ATOM    143  NH1 ARG A  19      -7.464 -13.356  -3.569  1.00 93.91           N  
ATOM    144  NH2 ARG A  19      -7.082 -12.666  -1.417  1.00 93.91           N  
ATOM    145  CZ  ARG A  19      -6.616 -12.993  -2.613  1.00 93.91           C  
ATOM    146  N   LEU A  20      -1.070 -12.661  -8.126  1.00 91.22           N  
ATOM    147  CA  LEU A  20      -0.341 -13.269  -9.234  1.00 91.22           C  
ATOM    148  C   LEU A  20       1.070 -12.698  -9.335  1.00 91.22           C  
ATOM    149  CB  LEU A  20      -1.088 -13.050 -10.552  1.00 91.22           C  
ATOM    150  O   LEU A  20       2.034 -13.445  -9.519  1.00 91.22           O  
ATOM    151  CG  LEU A  20      -0.456 -13.668 -11.801  1.00 91.22           C  
ATOM    152  CD1 LEU A  20      -0.476 -15.190 -11.707  1.00 91.22           C  
ATOM    153  CD2 LEU A  20      -1.180 -13.195 -13.057  1.00 91.22           C  
ATOM    154  N   THR A  21       1.109 -11.390  -9.264  1.00 89.64           N  
ATOM    155  CA  THR A  21       2.402 -10.718  -9.329  1.00 89.64           C  
ATOM    156  C   THR A  21       3.311 -11.182  -8.194  1.00 89.64           C  
ATOM    157  CB  THR A  21       2.240  -9.188  -9.268  1.00 89.64           C  
ATOM    158  O   THR A  21       4.494 -11.450  -8.409  1.00 89.64           O  
ATOM    159  CG2 THR A  21       3.592  -8.488  -9.355  1.00 89.64           C  
ATOM    160  OG1 THR A  21       1.420  -8.756 -10.360  1.00 89.64           O  
ATOM    161  N   TYR A  22       2.824 -11.232  -7.056  1.00 90.77           N  
ATOM    162  CA  TYR A  22       3.582 -11.688  -5.896  1.00 90.77           C  
ATOM    163  C   TYR A  22       4.108 -13.102  -6.109  1.00 90.77           C  
ATOM    164  CB  TYR A  22       2.715 -11.638  -4.634  1.00 90.77           C  
ATOM    165  O   TYR A  22       5.266 -13.394  -5.800  1.00 90.77           O  
ATOM    166  CG  TYR A  22       3.432 -12.094  -3.387  1.00 90.77           C  
ATOM    167  CD1 TYR A  22       3.108 -13.303  -2.776  1.00 90.77           C  
ATOM    168  CD2 TYR A  22       4.434 -11.316  -2.816  1.00 90.77           C  
ATOM    169  CE1 TYR A  22       3.765 -13.726  -1.625  1.00 90.77           C  
ATOM    170  CE2 TYR A  22       5.098 -11.729  -1.666  1.00 90.77           C  
ATOM    171  OH  TYR A  22       5.411 -13.348   0.061  1.00 90.77           O  
ATOM    172  CZ  TYR A  22       4.758 -12.934  -1.078  1.00 90.77           C  
ATOM    173  N   ALA A  23       3.318 -13.939  -6.745  1.00 88.63           N  
ATOM    174  CA  ALA A  23       3.667 -15.343  -6.951  1.00 88.63           C  
ATOM    175  C   ALA A  23       4.685 -15.496  -8.077  1.00 88.63           C  
ATOM    176  CB  ALA A  23       2.415 -16.163  -7.254  1.00 88.63           C  
ATOM    177  O   ALA A  23       5.536 -16.387  -8.035  1.00 88.63           O  
ATOM    178  N   ALA A  24       4.693 -14.575  -9.035  1.00 84.28           N  
ATOM    179  CA  ALA A  24       5.417 -14.748 -10.291  1.00 84.28           C  
ATOM    180  C   ALA A  24       6.674 -13.883 -10.324  1.00 84.28           C  
ATOM    181  CB  ALA A  24       4.514 -14.415 -11.476  1.00 84.28           C  
ATOM    182  O   ALA A  24       7.541 -14.069 -11.181  1.00 84.28           O  
ATOM    183  N   ALA A  25       6.862 -12.943  -9.419  1.00 75.01           N  
ATOM    184  CA  ALA A  25       7.857 -11.884  -9.571  1.00 75.01           C  
ATOM    185  C   ALA A  25       9.155 -12.245  -8.855  1.00 75.01           C  
ATOM    186  CB  ALA A  25       7.310 -10.561  -9.042  1.00 75.01           C  
ATOM    187  O   ALA A  25       9.881 -11.362  -8.391  1.00 75.01           O  
ATOM    188  N   ASP A  26       9.558 -13.574  -8.922  1.00 77.23           N  
ATOM    189  CA  ASP A  26      10.807 -13.934  -8.258  1.00 77.23           C  
ATOM    190  C   ASP A  26      12.008 -13.333  -8.983  1.00 77.23           C  
ATOM    191  CB  ASP A  26      10.950 -15.456  -8.174  1.00 77.23           C  
ATOM    192  O   ASP A  26      13.051 -13.089  -8.372  1.00 77.23           O  
ATOM    193  CG  ASP A  26       9.976 -16.090  -7.197  1.00 77.23           C  
ATOM    194  OD1 ASP A  26       9.651 -15.464  -6.166  1.00 77.23           O  
ATOM    195  OD2 ASP A  26       9.532 -17.229  -7.460  1.00 77.23           O  
ATOM    196  N   VAL A  27      11.737 -12.826 -10.160  1.00 71.90           N  
ATOM    197  CA  VAL A  27      12.789 -12.346 -11.049  1.00 71.90           C  
ATOM    198  C   VAL A  27      12.866 -10.822 -10.983  1.00 71.90           C  
ATOM    199  CB  VAL A  27      12.554 -12.805 -12.506  1.00 71.90           C  
ATOM    200  O   VAL A  27      13.866 -10.227 -11.393  1.00 71.90           O  
ATOM    201  CG1 VAL A  27      13.884 -12.999 -13.232  1.00 71.90           C  
ATOM    202  CG2 VAL A  27      11.734 -14.094 -12.533  1.00 71.90           C  
ATOM    203  N   PHE A  28      11.864 -10.216 -10.228  1.00 80.81           N  
ATOM    204  CA  PHE A  28      11.823  -8.775 -10.005  1.00 80.81           C  
ATOM    205  C   PHE A  28      11.433  -8.461  -8.566  1.00 80.81           C  
ATOM    206  CB  PHE A  28      10.842  -8.108 -10.973  1.00 80.81           C  
ATOM    207  O   PHE A  28      10.264  -8.200  -8.277  1.00 80.81           O  
ATOM    208  CG  PHE A  28      10.914  -6.605 -10.971  1.00 80.81           C  
ATOM    209  CD1 PHE A  28       9.768  -5.839 -11.144  1.00 80.81           C  
ATOM    210  CD2 PHE A  28      12.131  -5.957 -10.796  1.00 80.81           C  
ATOM    211  CE1 PHE A  28       9.833  -4.447 -11.142  1.00 80.81           C  
ATOM    212  CE2 PHE A  28      12.203  -4.567 -10.793  1.00 80.81           C  
ATOM    213  CZ  PHE A  28      11.053  -3.814 -10.967  1.00 80.81           C  
ATOM    214  N   PRO A  29      12.450  -8.505  -7.664  1.00 85.48           N  
ATOM    215  CA  PRO A  29      12.220  -8.431  -6.219  1.00 85.48           C  
ATOM    216  C   PRO A  29      11.503  -7.150  -5.800  1.00 85.48           C  
ATOM    217  CB  PRO A  29      13.634  -8.481  -5.635  1.00 85.48           C  
ATOM    218  O   PRO A  29      10.590  -7.192  -4.971  1.00 85.48           O  
ATOM    219  CG  PRO A  29      14.425  -9.287  -6.615  1.00 85.48           C  
ATOM    220  CD  PRO A  29      13.942  -8.960  -7.999  1.00 85.48           C  
ATOM    221  N   PRO A  30      11.768  -6.064  -6.360  1.00 86.72           N  
ATOM    222  CA  PRO A  30      11.066  -4.849  -5.939  1.00 86.72           C  
ATOM    223  C   PRO A  30       9.568  -4.902  -6.232  1.00 86.72           C  
ATOM    224  CB  PRO A  30      11.744  -3.748  -6.757  1.00 86.72           C  
ATOM    225  O   PRO A  30       8.760  -4.443  -5.422  1.00 86.72           O  
ATOM    226  CG  PRO A  30      13.125  -4.258  -7.013  1.00 86.72           C  
ATOM    227  CD  PRO A  30      13.061  -5.750  -7.169  1.00 86.72           C  
ATOM    228  N   LEU A  31       9.229  -5.428  -7.298  1.00 88.45           N  
ATOM    229  CA  LEU A  31       7.823  -5.582  -7.656  1.00 88.45           C  
ATOM    230  C   LEU A  31       7.131  -6.574  -6.728  1.00 88.45           C  
ATOM    231  CB  LEU A  31       7.688  -6.045  -9.109  1.00 88.45           C  
ATOM    232  O   LEU A  31       6.000  -6.341  -6.295  1.00 88.45           O  
ATOM    233  CG  LEU A  31       6.267  -6.104  -9.672  1.00 88.45           C  
ATOM    234  CD1 LEU A  31       5.592  -4.742  -9.552  1.00 88.45           C  
ATOM    235  CD2 LEU A  31       6.286  -6.570 -11.124  1.00 88.45           C  
ATOM    236  N   LYS A  32       7.809  -7.666  -6.484  1.00 90.62           N  
ATOM    237  CA  LYS A  32       7.277  -8.655  -5.551  1.00 90.62           C  
ATOM    238  C   LYS A  32       7.032  -8.037  -4.177  1.00 90.62           C  
ATOM    239  CB  LYS A  32       8.230  -9.844  -5.428  1.00 90.62           C  
ATOM    240  O   LYS A  32       5.977  -8.248  -3.575  1.00 90.62           O  
ATOM    241  CG  LYS A  32       7.694 -10.981  -4.570  1.00 90.62           C  
ATOM    242  CD  LYS A  32       8.624 -12.187  -4.595  1.00 90.62           C  
ATOM    243  CE  LYS A  32       8.077 -13.334  -3.756  1.00 90.62           C  
ATOM    244  NZ  LYS A  32       8.952 -14.541  -3.830  1.00 90.62           N  
ATOM    245  N   SER A  33       7.949  -7.293  -3.730  1.00 91.39           N  
ATOM    246  CA  SER A  33       7.845  -6.656  -2.422  1.00 91.39           C  
ATOM    247  C   SER A  33       6.680  -5.673  -2.376  1.00 91.39           C  
ATOM    248  CB  SER A  33       9.147  -5.932  -2.073  1.00 91.39           C  
ATOM    249  O   SER A  33       5.916  -5.652  -1.408  1.00 91.39           O  
ATOM    250  OG  SER A  33      10.179  -6.861  -1.793  1.00 91.39           O  
ATOM    251  N   ALA A  34       6.587  -4.875  -3.349  1.00 92.07           N  
ATOM    252  CA  ALA A  34       5.507  -3.894  -3.403  1.00 92.07           C  
ATOM    253  C   ALA A  34       4.143  -4.579  -3.409  1.00 92.07           C  
ATOM    254  CB  ALA A  34       5.657  -3.005  -4.635  1.00 92.07           C  
ATOM    255  O   ALA A  34       3.235  -4.176  -2.679  1.00 92.07           O  
ATOM    256  N   ALA A  35       4.024  -5.639  -4.226  1.00 93.38           N  
ATOM    257  CA  ALA A  35       2.781  -6.404  -4.276  1.00 93.38           C  
ATOM    258  C   ALA A  35       2.465  -7.027  -2.919  1.00 93.38           C  
ATOM    259  CB  ALA A  35       2.867  -7.488  -5.348  1.00 93.38           C  
ATOM    260  O   ALA A  35       1.323  -6.979  -2.458  1.00 93.38           O  
ATOM    261  N   GLY A  36       3.423  -7.560  -2.329  1.00 94.37           N  
ATOM    262  CA  GLY A  36       3.248  -8.134  -1.005  1.00 94.37           C  
ATOM    263  C   GLY A  36       2.832  -7.112   0.037  1.00 94.37           C  
ATOM    264  O   GLY A  36       1.953  -7.379   0.860  1.00 94.37           O  
ATOM    265  N   GLY A  37       3.468  -6.021   0.023  1.00 94.60           N  
ATOM    266  CA  GLY A  37       3.103  -4.947   0.933  1.00 94.60           C  
ATOM    267  C   GLY A  37       1.659  -4.505   0.784  1.00 94.60           C  
ATOM    268  O   GLY A  37       0.956  -4.320   1.780  1.00 94.60           O  
ATOM    269  N   ALA A  38       1.247  -4.331  -0.400  1.00 94.93           N  
ATOM    270  CA  ALA A  38      -0.129  -3.921  -0.669  1.00 94.93           C  
ATOM    271  C   ALA A  38      -1.121  -4.961  -0.159  1.00 94.93           C  
ATOM    272  CB  ALA A  38      -0.331  -3.684  -2.163  1.00 94.93           C  
ATOM    273  O   ALA A  38      -2.132  -4.615   0.457  1.00 94.93           O  
ATOM    274  N   LEU A  39      -0.790  -6.225  -0.429  1.00 95.59           N  
ATOM    275  CA  LEU A  39      -1.651  -7.303   0.046  1.00 95.59           C  
ATOM    276  C   LEU A  39      -1.751  -7.287   1.568  1.00 95.59           C  
ATOM    277  CB  LEU A  39      -1.123  -8.660  -0.428  1.00 95.59           C  
ATOM    278  O   LEU A  39      -2.835  -7.474   2.125  1.00 95.59           O  
ATOM    279  CG  LEU A  39      -1.330  -8.987  -1.908  1.00 95.59           C  
ATOM    280  CD1 LEU A  39      -0.506 -10.209  -2.300  1.00 95.59           C  
ATOM    281  CD2 LEU A  39      -2.808  -9.215  -2.204  1.00 95.59           C  
ATOM    282  N   HIS A  40      -0.670  -7.012   2.156  1.00 95.57           N  
ATOM    283  CA  HIS A  40      -0.635  -6.982   3.614  1.00 95.57           C  
ATOM    284  C   HIS A  40      -1.471  -5.830   4.161  1.00 95.57           C  
ATOM    285  CB  HIS A  40       0.806  -6.869   4.113  1.00 95.57           C  
ATOM    286  O   HIS A  40      -2.203  -5.998   5.139  1.00 95.57           O  
ATOM    287  CG  HIS A  40       0.973  -7.237   5.553  1.00 95.57           C  
ATOM    288  CD2 HIS A  40       0.079  -7.685   6.466  1.00 95.57           C  
ATOM    289  ND1 HIS A  40       2.184  -7.156   6.206  1.00 95.57           N  
ATOM    290  CE1 HIS A  40       2.027  -7.541   7.462  1.00 95.57           C  
ATOM    291  NE2 HIS A  40       0.759  -7.867   7.645  1.00 95.57           N  
ATOM    292  N   ILE A  41      -1.396  -4.722   3.590  1.00 94.00           N  
ATOM    293  CA  ILE A  41      -2.182  -3.567   4.008  1.00 94.00           C  
ATOM    294  C   ILE A  41      -3.671  -3.890   3.902  1.00 94.00           C  
ATOM    295  CB  ILE A  41      -1.843  -2.317   3.166  1.00 94.00           C  
ATOM    296  O   ILE A  41      -4.439  -3.619   4.827  1.00 94.00           O  
ATOM    297  CG1 ILE A  41      -0.460  -1.776   3.546  1.00 94.00           C  
ATOM    298  CG2 ILE A  41      -2.919  -1.241   3.340  1.00 94.00           C  
ATOM    299  CD1 ILE A  41       0.072  -0.714   2.594  1.00 94.00           C  
ATOM    300  N   VAL A  42      -4.059  -4.489   2.757  1.00 93.08           N  
ATOM    301  CA  VAL A  42      -5.455  -4.859   2.551  1.00 93.08           C  
ATOM    302  C   VAL A  42      -5.913  -5.791   3.671  1.00 93.08           C  
ATOM    303  CB  VAL A  42      -5.668  -5.532   1.177  1.00 93.08           C  
ATOM    304  O   VAL A  42      -6.998  -5.614   4.230  1.00 93.08           O  
ATOM    305  CG1 VAL A  42      -7.060  -6.156   1.090  1.00 93.08           C  
ATOM    306  CG2 VAL A  42      -5.461  -4.521   0.050  1.00 93.08           C  
ATOM    307  N   ASP A  43      -5.076  -6.664   3.987  1.00 92.90           N  
ATOM    308  CA  ASP A  43      -5.410  -7.637   5.023  1.00 92.90           C  
ATOM    309  C   ASP A  43      -5.543  -6.963   6.386  1.00 92.90           C  
ATOM    310  CB  ASP A  43      -4.352  -8.741   5.083  1.00 92.90           C  
ATOM    311  O   ASP A  43      -6.508  -7.205   7.113  1.00 92.90           O  
ATOM    312  CG  ASP A  43      -4.697  -9.839   6.074  1.00 92.90           C  
ATOM    313  OD1 ASP A  43      -5.814 -10.396   6.003  1.00 92.90           O  
ATOM    314  OD2 ASP A  43      -3.846 -10.147   6.936  1.00 92.90           O  
ATOM    315  N   MET A  44      -4.677  -6.068   6.710  1.00 89.72           N  
ATOM    316  CA  MET A  44      -4.616  -5.467   8.039  1.00 89.72           C  
ATOM    317  C   MET A  44      -5.783  -4.509   8.257  1.00 89.72           C  
ATOM    318  CB  MET A  44      -3.291  -4.729   8.236  1.00 89.72           C  
ATOM    319  O   MET A  44      -6.394  -4.502   9.328  1.00 89.72           O  
ATOM    320  CG  MET A  44      -2.100  -5.651   8.443  1.00 89.72           C  
ATOM    321  SD  MET A  44      -0.559  -4.734   8.833  1.00 89.72           S  
ATOM    322  CE  MET A  44      -0.940  -4.169  10.514  1.00 89.72           C  
ATOM    323  N   VAL A  45      -6.108  -3.764   7.240  1.00 87.61           N  
ATOM    324  CA  VAL A  45      -7.092  -2.702   7.416  1.00 87.61           C  
ATOM    325  C   VAL A  45      -8.483  -3.308   7.585  1.00 87.61           C  
ATOM    326  CB  VAL A  45      -7.082  -1.716   6.226  1.00 87.61           C  
ATOM    327  O   VAL A  45      -9.387  -2.665   8.123  1.00 87.61           O  
ATOM    328  CG1 VAL A  45      -5.728  -1.017   6.116  1.00 87.61           C  
ATOM    329  CG2 VAL A  45      -7.418  -2.445   4.927  1.00 87.61           C  
ATOM    330  N   THR A  46      -8.734  -4.611   7.165  1.00 87.18           N  
ATOM    331  CA  THR A  46     -10.021  -5.280   7.317  1.00 87.18           C  
ATOM    332  C   THR A  46     -10.262  -5.665   8.774  1.00 87.18           C  
ATOM    333  CB  THR A  46     -10.105  -6.537   6.430  1.00 87.18           C  
ATOM    334  O   THR A  46     -11.396  -5.946   9.168  1.00 87.18           O  
ATOM    335  CG2 THR A  46      -9.933  -6.183   4.957  1.00 87.18           C  
ATOM    336  OG1 THR A  46      -9.074  -7.455   6.814  1.00 87.18           O  
ATOM    337  N   LYS A  47      -9.230  -5.580   9.542  1.00 87.18           N  
ATOM    338  CA  LYS A  47      -9.312  -6.005  10.936  1.00 87.18           C  
ATOM    339  C   LYS A  47      -9.736  -4.851  11.840  1.00 87.18           C  
ATOM    340  CB  LYS A  47      -7.970  -6.571  11.404  1.00 87.18           C  
ATOM    341  O   LYS A  47     -10.002  -5.050  13.027  1.00 87.18           O  
ATOM    342  CG  LYS A  47      -7.535  -7.827  10.663  1.00 87.18           C  
ATOM    343  CD  LYS A  47      -6.158  -8.295  11.117  1.00 87.18           C  
ATOM    344  CE  LYS A  47      -5.706  -9.530  10.349  1.00 87.18           C  
ATOM    345  NZ  LYS A  47      -4.299  -9.905  10.682  1.00 87.18           N  
ATOM    346  N   PHE A  48      -9.848  -3.633  11.311  1.00 83.34           N  
ATOM    347  CA  PHE A  48     -10.286  -2.480  12.089  1.00 83.34           C  
ATOM    348  C   PHE A  48     -11.798  -2.502  12.284  1.00 83.34           C  
ATOM    349  CB  PHE A  48      -9.864  -1.176  11.404  1.00 83.34           C  
ATOM    350  O   PHE A  48     -12.547  -2.760  11.339  1.00 83.34           O  
ATOM    351  CG  PHE A  48      -8.432  -0.792  11.662  1.00 83.34           C  
ATOM    352  CD1 PHE A  48      -8.079  -0.106  12.818  1.00 83.34           C  
ATOM    353  CD2 PHE A  48      -7.438  -1.117  10.748  1.00 83.34           C  
ATOM    354  CE1 PHE A  48      -6.755   0.252  13.059  1.00 83.34           C  
ATOM    355  CE2 PHE A  48      -6.112  -0.763  10.982  1.00 83.34           C  
ATOM    356  CZ  PHE A  48      -5.773  -0.078  12.138  1.00 83.34           C  
ATOM    357  N   ASN A  49     -12.213  -2.309  13.522  1.00 80.49           N  
ATOM    358  CA  ASN A  49     -13.641  -2.302  13.820  1.00 80.49           C  
ATOM    359  C   ASN A  49     -14.209  -0.886  13.815  1.00 80.49           C  
ATOM    360  CB  ASN A  49     -13.911  -2.977  15.167  1.00 80.49           C  
ATOM    361  O   ASN A  49     -15.383  -0.684  13.502  1.00 80.49           O  
ATOM    362  CG  ASN A  49     -13.719  -4.480  15.116  1.00 80.49           C  
ATOM    363  ND2 ASN A  49     -13.149  -5.041  16.175  1.00 80.49           N  
ATOM    364  OD1 ASN A  49     -14.078  -5.131  14.131  1.00 80.49           O  
ATOM    365  N   SER A  50     -13.372   0.035  14.008  1.00 80.42           N  
ATOM    366  CA  SER A  50     -13.764   1.438  13.925  1.00 80.42           C  
ATOM    367  C   SER A  50     -13.400   2.035  12.570  1.00 80.42           C  
ATOM    368  CB  SER A  50     -13.103   2.247  15.042  1.00 80.42           C  
ATOM    369  O   SER A  50     -12.335   1.743  12.023  1.00 80.42           O  
ATOM    370  OG  SER A  50     -11.691   2.159  14.957  1.00 80.42           O  
ATOM    371  N   ASN A  51     -14.312   2.917  12.074  1.00 81.86           N  
ATOM    372  CA  ASN A  51     -14.068   3.579  10.797  1.00 81.86           C  
ATOM    373  C   ASN A  51     -13.769   2.571   9.691  1.00 81.86           C  
ATOM    374  CB  ASN A  51     -12.921   4.584  10.924  1.00 81.86           C  
ATOM    375  O   ASN A  51     -12.881   2.793   8.866  1.00 81.86           O  
ATOM    376  CG  ASN A  51     -13.249   5.729  11.860  1.00 81.86           C  
ATOM    377  ND2 ASN A  51     -12.254   6.183  12.614  1.00 81.86           N  
ATOM    378  OD1 ASN A  51     -14.387   6.203  11.907  1.00 81.86           O  
ATOM    379  N   LYS A  52     -14.406   1.475   9.799  1.00 85.08           N  
ATOM    380  CA  LYS A  52     -14.229   0.322   8.922  1.00 85.08           C  
ATOM    381  C   LYS A  52     -14.354   0.723   7.455  1.00 85.08           C  
ATOM    382  CB  LYS A  52     -15.248  -0.768   9.256  1.00 85.08           C  
ATOM    383  O   LYS A  52     -13.547   0.306   6.621  1.00 85.08           O  
ATOM    384  CG  LYS A  52     -15.045  -2.064   8.484  1.00 85.08           C  
ATOM    385  CD  LYS A  52     -16.065  -3.121   8.887  1.00 85.08           C  
ATOM    386  CE  LYS A  52     -15.909  -4.392   8.064  1.00 85.08           C  
ATOM    387  NZ  LYS A  52     -16.924  -5.422   8.437  1.00 85.08           N  
ATOM    388  N   GLN A  53     -15.298   1.490   7.217  1.00 88.68           N  
ATOM    389  CA  GLN A  53     -15.535   1.861   5.826  1.00 88.68           C  
ATOM    390  C   GLN A  53     -14.355   2.644   5.257  1.00 88.68           C  
ATOM    391  CB  GLN A  53     -16.819   2.683   5.700  1.00 88.68           C  
ATOM    392  O   GLN A  53     -13.931   2.401   4.125  1.00 88.68           O  
ATOM    393  CG  GLN A  53     -17.247   2.938   4.261  1.00 88.68           C  
ATOM    394  CD  GLN A  53     -18.517   3.763   4.164  1.00 88.68           C  
ATOM    395  NE2 GLN A  53     -18.913   4.100   2.942  1.00 88.68           N  
ATOM    396  OE1 GLN A  53     -19.136   4.096   5.180  1.00 88.68           O  
ATOM    397  N   ASP A  54     -13.831   3.556   6.022  1.00 90.22           N  
ATOM    398  CA  ASP A  54     -12.702   4.367   5.576  1.00 90.22           C  
ATOM    399  C   ASP A  54     -11.447   3.514   5.405  1.00 90.22           C  
ATOM    400  CB  ASP A  54     -12.435   5.505   6.562  1.00 90.22           C  
ATOM    401  O   ASP A  54     -10.683   3.707   4.458  1.00 90.22           O  
ATOM    402  CG  ASP A  54     -13.501   6.586   6.524  1.00 90.22           C  
ATOM    403  OD1 ASP A  54     -14.232   6.686   5.515  1.00 90.22           O  
ATOM    404  OD2 ASP A  54     -13.609   7.346   7.510  1.00 90.22           O  
ATOM    405  N   TRP A  55     -11.277   2.608   6.257  1.00 90.58           N  
ATOM    406  CA  TRP A  55     -10.129   1.713   6.160  1.00 90.58           C  
ATOM    407  C   TRP A  55     -10.246   0.805   4.940  1.00 90.58           C  
ATOM    408  CB  TRP A  55      -9.997   0.867   7.430  1.00 90.58           C  
ATOM    409  O   TRP A  55      -9.260   0.568   4.238  1.00 90.58           O  
ATOM    410  CG  TRP A  55      -9.337   1.581   8.572  1.00 90.58           C  
ATOM    411  CD1 TRP A  55      -9.913   1.953   9.755  1.00 90.58           C  
ATOM    412  CD2 TRP A  55      -7.975   2.014   8.635  1.00 90.58           C  
ATOM    413  CE2 TRP A  55      -7.793   2.641   9.887  1.00 90.58           C  
ATOM    414  CE3 TRP A  55      -6.889   1.931   7.753  1.00 90.58           C  
ATOM    415  NE1 TRP A  55      -8.990   2.590  10.551  1.00 90.58           N  
ATOM    416  CH2 TRP A  55      -5.521   3.089   9.399  1.00 90.58           C  
ATOM    417  CZ2 TRP A  55      -6.567   3.183  10.280  1.00 90.58           C  
ATOM    418  CZ3 TRP A  55      -5.669   2.471   8.146  1.00 90.58           C  
ATOM    419  N   VAL A  56     -11.446   0.362   4.710  1.00 90.36           N  
ATOM    420  CA  VAL A  56     -11.676  -0.485   3.545  1.00 90.36           C  
ATOM    421  C   VAL A  56     -11.426   0.314   2.268  1.00 90.36           C  
ATOM    422  CB  VAL A  56     -13.109  -1.064   3.539  1.00 90.36           C  
ATOM    423  O   VAL A  56     -10.770  -0.172   1.343  1.00 90.36           O  
ATOM    424  CG1 VAL A  56     -13.438  -1.677   2.179  1.00 90.36           C  
ATOM    425  CG2 VAL A  56     -13.269  -2.102   4.649  1.00 90.36           C  
ATOM    426  N   LYS A  57     -11.899   1.514   2.241  1.00 92.10           N  
ATOM    427  CA  LYS A  57     -11.672   2.372   1.081  1.00 92.10           C  
ATOM    428  C   LYS A  57     -10.182   2.614   0.860  1.00 92.10           C  
ATOM    429  CB  LYS A  57     -12.401   3.706   1.249  1.00 92.10           C  
ATOM    430  O   LYS A  57      -9.711   2.620  -0.279  1.00 92.10           O  
ATOM    431  CG  LYS A  57     -13.909   3.615   1.068  1.00 92.10           C  
ATOM    432  CD  LYS A  57     -14.573   4.977   1.217  1.00 92.10           C  
ATOM    433  CE  LYS A  57     -16.090   4.874   1.129  1.00 92.10           C  
ATOM    434  NZ  LYS A  57     -16.751   6.188   1.384  1.00 92.10           N  
ATOM    435  N   PHE A  58      -9.563   2.827   1.934  1.00 93.59           N  
ATOM    436  CA  PHE A  58      -8.120   3.022   1.857  1.00 93.59           C  
ATOM    437  C   PHE A  58      -7.435   1.784   1.291  1.00 93.59           C  
ATOM    438  CB  PHE A  58      -7.547   3.353   3.239  1.00 93.59           C  
ATOM    439  O   PHE A  58      -6.589   1.889   0.400  1.00 93.59           O  
ATOM    440  CG  PHE A  58      -6.046   3.467   3.262  1.00 93.59           C  
ATOM    441  CD1 PHE A  58      -5.284   2.628   4.066  1.00 93.59           C  
ATOM    442  CD2 PHE A  58      -5.398   4.413   2.480  1.00 93.59           C  
ATOM    443  CE1 PHE A  58      -3.895   2.730   4.090  1.00 93.59           C  
ATOM    444  CE2 PHE A  58      -4.010   4.522   2.498  1.00 93.59           C  
ATOM    445  CZ  PHE A  58      -3.261   3.680   3.304  1.00 93.59           C  
ATOM    446  N   GLY A  59      -7.736   0.634   1.762  1.00 93.25           N  
ATOM    447  CA  GLY A  59      -7.207  -0.609   1.225  1.00 93.25           C  
ATOM    448  C   GLY A  59      -7.467  -0.776  -0.260  1.00 93.25           C  
ATOM    449  O   GLY A  59      -6.569  -1.158  -1.014  1.00 93.25           O  
ATOM    450  N   HIS A  60      -8.657  -0.448  -0.639  1.00 92.95           N  
ATOM    451  CA  HIS A  60      -8.994  -0.541  -2.055  1.00 92.95           C  
ATOM    452  C   HIS A  60      -8.145   0.413  -2.888  1.00 92.95           C  
ATOM    453  CB  HIS A  60     -10.480  -0.249  -2.273  1.00 92.95           C  
ATOM    454  O   HIS A  60      -7.698   0.060  -3.982  1.00 92.95           O  
ATOM    455  CG  HIS A  60     -11.374  -1.396  -1.924  1.00 92.95           C  
ATOM    456  CD2 HIS A  60     -11.101  -2.705  -1.716  1.00 92.95           C  
ATOM    457  ND1 HIS A  60     -12.735  -1.254  -1.757  1.00 92.95           N  
ATOM    458  CE1 HIS A  60     -13.260  -2.430  -1.458  1.00 92.95           C  
ATOM    459  NE2 HIS A  60     -12.290  -3.327  -1.427  1.00 92.95           N  
ATOM    460  N   HIS A  61      -7.989   1.550  -2.355  1.00 94.16           N  
ATOM    461  CA  HIS A  61      -7.176   2.545  -3.045  1.00 94.16           C  
ATOM    462  C   HIS A  61      -5.756   2.037  -3.270  1.00 94.16           C  
ATOM    463  CB  HIS A  61      -7.146   3.854  -2.254  1.00 94.16           C  
ATOM    464  O   HIS A  61      -5.215   2.160  -4.371  1.00 94.16           O  
ATOM    465  CG  HIS A  61      -6.254   4.896  -2.852  1.00 94.16           C  
ATOM    466  CD2 HIS A  61      -5.065   5.392  -2.437  1.00 94.16           C  
ATOM    467  ND1 HIS A  61      -6.561   5.555  -4.022  1.00 94.16           N  
ATOM    468  CE1 HIS A  61      -5.595   6.414  -4.302  1.00 94.16           C  
ATOM    469  NE2 HIS A  61      -4.676   6.335  -3.356  1.00 94.16           N  
ATOM    470  N   VAL A  62      -5.159   1.470  -2.258  1.00 94.52           N  
ATOM    471  CA  VAL A  62      -3.797   0.953  -2.336  1.00 94.52           C  
ATOM    472  C   VAL A  62      -3.727  -0.162  -3.377  1.00 94.52           C  
ATOM    473  CB  VAL A  62      -3.307   0.434  -0.966  1.00 94.52           C  
ATOM    474  O   VAL A  62      -2.872  -0.137  -4.266  1.00 94.52           O  
ATOM    475  CG1 VAL A  62      -2.006  -0.352  -1.119  1.00 94.52           C  
ATOM    476  CG2 VAL A  62      -3.122   1.595   0.009  1.00 94.52           C  
ATOM    477  N   GLN A  63      -4.646  -1.096  -3.315  1.00 94.14           N  
ATOM    478  CA  GLN A  63      -4.590  -2.235  -4.226  1.00 94.14           C  
ATOM    479  C   GLN A  63      -4.872  -1.805  -5.662  1.00 94.14           C  
ATOM    480  CB  GLN A  63      -5.583  -3.316  -3.796  1.00 94.14           C  
ATOM    481  O   GLN A  63      -4.229  -2.287  -6.598  1.00 94.14           O  
ATOM    482  CG  GLN A  63      -7.042  -2.908  -3.954  1.00 94.14           C  
ATOM    483  CD  GLN A  63      -8.005  -4.021  -3.586  1.00 94.14           C  
ATOM    484  NE2 GLN A  63      -9.249  -3.902  -4.038  1.00 94.14           N  
ATOM    485  OE1 GLN A  63      -7.634  -4.980  -2.902  1.00 94.14           O  
ATOM    486  N   ASP A  64      -5.787  -0.942  -5.857  1.00 92.97           N  
ATOM    487  CA  ASP A  64      -6.116  -0.512  -7.212  1.00 92.97           C  
ATOM    488  C   ASP A  64      -4.961   0.268  -7.836  1.00 92.97           C  
ATOM    489  CB  ASP A  64      -7.386   0.341  -7.211  1.00 92.97           C  
ATOM    490  O   ASP A  64      -4.635   0.073  -9.009  1.00 92.97           O  
ATOM    491  CG  ASP A  64      -8.643  -0.468  -6.944  1.00 92.97           C  
ATOM    492  OD1 ASP A  64      -8.600  -1.713  -7.043  1.00 92.97           O  
ATOM    493  OD2 ASP A  64      -9.688   0.145  -6.634  1.00 92.97           O  
ATOM    494  N   SER A  65      -4.383   1.094  -7.104  1.00 92.58           N  
ATOM    495  CA  SER A  65      -3.290   1.920  -7.607  1.00 92.58           C  
ATOM    496  C   SER A  65      -2.081   1.069  -7.981  1.00 92.58           C  
ATOM    497  CB  SER A  65      -2.886   2.966  -6.568  1.00 92.58           C  
ATOM    498  O   SER A  65      -1.484   1.262  -9.042  1.00 92.58           O  
ATOM    499  OG  SER A  65      -3.948   3.873  -6.328  1.00 92.58           O  
ATOM    500  N   LEU A  66      -1.813   0.183  -7.159  1.00 92.14           N  
ATOM    501  CA  LEU A  66      -0.657  -0.661  -7.440  1.00 92.14           C  
ATOM    502  C   LEU A  66      -0.929  -1.576  -8.629  1.00 92.14           C  
ATOM    503  CB  LEU A  66      -0.291  -1.496  -6.211  1.00 92.14           C  
ATOM    504  O   LEU A  66      -0.031  -1.840  -9.433  1.00 92.14           O  
ATOM    505  CG  LEU A  66       1.024  -2.274  -6.287  1.00 92.14           C  
ATOM    506  CD1 LEU A  66       2.189  -1.321  -6.537  1.00 92.14           C  
ATOM    507  CD2 LEU A  66       1.247  -3.075  -5.009  1.00 92.14           C  
ATOM    508  N   ALA A  67      -2.099  -2.088  -8.673  1.00 91.02           N  
ATOM    509  CA  ALA A  67      -2.469  -2.884  -9.841  1.00 91.02           C  
ATOM    510  C   ALA A  67      -2.255  -2.098 -11.131  1.00 91.02           C  
ATOM    511  CB  ALA A  67      -3.922  -3.340  -9.735  1.00 91.02           C  
ATOM    512  O   ALA A  67      -1.804  -2.653 -12.136  1.00 91.02           O  
ATOM    513  N   CYS A  68      -2.562  -0.875 -11.057  1.00 89.48           N  
ATOM    514  CA  CYS A  68      -2.355  -0.020 -12.221  1.00 89.48           C  
ATOM    515  C   CYS A  68      -0.873   0.083 -12.564  1.00 89.48           C  
ATOM    516  CB  CYS A  68      -2.929   1.374 -11.972  1.00 89.48           C  
ATOM    517  O   CYS A  68      -0.497   0.016 -13.735  1.00 89.48           O  
ATOM    518  SG  CYS A  68      -4.729   1.451 -12.088  1.00 89.48           S  
ATOM    519  N   VAL A  69      -0.076   0.226 -11.607  1.00 87.90           N  
ATOM    520  CA  VAL A  69       1.369   0.297 -11.795  1.00 87.90           C  
ATOM    521  C   VAL A  69       1.870  -0.990 -12.446  1.00 87.90           C  
ATOM    522  CB  VAL A  69       2.104   0.540 -10.458  1.00 87.90           C  
ATOM    523  O   VAL A  69       2.646  -0.948 -13.404  1.00 87.90           O  
ATOM    524  CG1 VAL A  69       3.610   0.342 -10.625  1.00 87.90           C  
ATOM    525  CG2 VAL A  69       1.802   1.941  -9.930  1.00 87.90           C  
ATOM    526  N   ILE A  70       1.432  -2.053 -11.961  1.00 88.21           N  
ATOM    527  CA  ILE A  70       1.861  -3.371 -12.417  1.00 88.21           C  
ATOM    528  C   ILE A  70       1.492  -3.554 -13.887  1.00 88.21           C  
ATOM    529  CB  ILE A  70       1.235  -4.496 -11.563  1.00 88.21           C  
ATOM    530  O   ILE A  70       2.275  -4.099 -14.668  1.00 88.21           O  
ATOM    531  CG1 ILE A  70       1.863  -4.518 -10.165  1.00 88.21           C  
ATOM    532  CG2 ILE A  70       1.395  -5.852 -12.256  1.00 88.21           C  
ATOM    533  CD1 ILE A  70       1.132  -5.410  -9.171  1.00 88.21           C  
ATOM    534  N   ARG A  71       0.356  -3.095 -14.264  1.00 85.41           N  
ATOM    535  CA  ARG A  71      -0.125  -3.248 -15.634  1.00 85.41           C  
ATOM    536  C   ARG A  71       0.751  -2.470 -16.610  1.00 85.41           C  
ATOM    537  CB  ARG A  71      -1.578  -2.783 -15.749  1.00 85.41           C  
ATOM    538  O   ARG A  71       0.846  -2.827 -17.787  1.00 85.41           O  
ATOM    539  CG  ARG A  71      -2.583  -3.743 -15.133  1.00 85.41           C  
ATOM    540  CD  ARG A  71      -4.009  -3.230 -15.266  1.00 85.41           C  
ATOM    541  NE  ARG A  71      -4.966  -4.118 -14.611  1.00 85.41           N  
ATOM    542  NH1 ARG A  71      -6.487  -2.452 -14.114  1.00 85.41           N  
ATOM    543  NH2 ARG A  71      -6.916  -4.621 -13.507  1.00 85.41           N  
ATOM    544  CZ  ARG A  71      -6.121  -3.728 -14.079  1.00 85.41           C  
ATOM    545  N   TYR A  72       1.437  -1.492 -16.136  1.00 79.00           N  
ATOM    546  CA  TYR A  72       2.163  -0.591 -17.024  1.00 79.00           C  
ATOM    547  C   TYR A  72       3.653  -0.913 -17.027  1.00 79.00           C  
ATOM    548  CB  TYR A  72       1.944   0.866 -16.608  1.00 79.00           C  
ATOM    549  O   TYR A  72       4.423  -0.310 -17.779  1.00 79.00           O  
ATOM    550  CG  TYR A  72       0.575   1.398 -16.956  1.00 79.00           C  
ATOM    551  CD1 TYR A  72       0.273   1.802 -18.254  1.00 79.00           C  
ATOM    552  CD2 TYR A  72      -0.418   1.498 -15.987  1.00 79.00           C  
ATOM    553  CE1 TYR A  72      -0.987   2.294 -18.579  1.00 79.00           C  
ATOM    554  CE2 TYR A  72      -1.681   1.988 -16.301  1.00 79.00           C  
ATOM    555  OH  TYR A  72      -3.205   2.870 -17.913  1.00 79.00           O  
ATOM    556  CZ  TYR A  72      -1.956   2.383 -17.597  1.00 79.00           C  
ATOM    557  N   ILE A  73       3.984  -1.854 -16.200  1.00 80.20           N  
ATOM    558  CA  ILE A  73       5.377  -2.286 -16.203  1.00 80.20           C  
ATOM    559  C   ILE A  73       5.608  -3.276 -17.342  1.00 80.20           C  
ATOM    560  CB  ILE A  73       5.775  -2.921 -14.852  1.00 80.20           C  
ATOM    561  O   ILE A  73       4.890  -4.271 -17.464  1.00 80.20           O  
ATOM    562  CG1 ILE A  73       5.698  -1.880 -13.729  1.00 80.20           C  
ATOM    563  CG2 ILE A  73       7.176  -3.534 -14.935  1.00 80.20           C  
ATOM    564  CD1 ILE A  73       5.954  -2.448 -12.340  1.00 80.20           C  
ATOM    565  N   PRO A  74       6.447  -2.884 -18.367  1.00 69.69           N  
ATOM    566  CA  PRO A  74       6.720  -3.776 -19.496  1.00 69.69           C  
ATOM    567  C   PRO A  74       7.275  -5.130 -19.058  1.00 69.69           C  
ATOM    568  CB  PRO A  74       7.755  -3.001 -20.315  1.00 69.69           C  
ATOM    569  O   PRO A  74       7.838  -5.246 -17.966  1.00 69.69           O  
ATOM    570  CG  PRO A  74       8.218  -1.907 -19.409  1.00 69.69           C  
ATOM    571  CD  PRO A  74       7.271  -1.816 -18.248  1.00 69.69           C  
ATOM    572  N   ASP A  75       6.789  -6.215 -19.728  1.00 64.28           N  
ATOM    573  CA  ASP A  75       7.379  -7.536 -19.539  1.00 64.28           C  
ATOM    574  C   ASP A  75       8.861  -7.535 -19.908  1.00 64.28           C  
ATOM    575  CB  ASP A  75       6.631  -8.581 -20.370  1.00 64.28           C  
ATOM    576  O   ASP A  75       9.211  -7.524 -21.090  1.00 64.28           O  
ATOM    577  CG  ASP A  75       6.163  -9.769 -19.547  1.00 64.28           C  
ATOM    578  OD1 ASP A  75       6.596  -9.913 -18.383  1.00 64.28           O  
ATOM    579  OD2 ASP A  75       5.355 -10.568 -20.067  1.00 64.28           O  
ATOM    580  N   ILE A  76       9.666  -6.841 -19.108  1.00 61.67           N  
ATOM    581  CA  ILE A  76      11.061  -6.727 -19.520  1.00 61.67           C  
ATOM    582  C   ILE A  76      11.940  -7.577 -18.606  1.00 61.67           C  
ATOM    583  CB  ILE A  76      11.536  -5.257 -19.507  1.00 61.67           C  
ATOM    584  O   ILE A  76      11.633  -7.749 -17.424  1.00 61.67           O  
ATOM    585  CG1 ILE A  76      10.334  -4.307 -19.544  1.00 61.67           C  
ATOM    586  CG2 ILE A  76      12.486  -4.986 -20.677  1.00 61.67           C  
ATOM    587  CD1 ILE A  76      10.695  -2.844 -19.321  1.00 61.67           C  
ATOM    588  N   ASP A  77      12.913  -8.362 -19.157  1.00 57.99           N  
ATOM    589  CA  ASP A  77      13.850  -9.287 -18.526  1.00 57.99           C  
ATOM    590  C   ASP A  77      14.785  -8.552 -17.568  1.00 57.99           C  
ATOM    591  CB  ASP A  77      14.663 -10.033 -19.585  1.00 57.99           C  
ATOM    592  O   ASP A  77      15.068  -9.040 -16.472  1.00 57.99           O  
ATOM    593  CG  ASP A  77      13.912 -11.204 -20.193  1.00 57.99           C  
ATOM    594  OD1 ASP A  77      12.924 -11.676 -19.589  1.00 57.99           O  
ATOM    595  OD2 ASP A  77      14.312 -11.662 -21.286  1.00 57.99           O  
ATOM    596  N   GLU A  78      14.973  -7.130 -17.817  1.00 67.30           N  
ATOM    597  CA  GLU A  78      15.770  -6.304 -16.916  1.00 67.30           C  
ATOM    598  C   GLU A  78      15.191  -4.897 -16.799  1.00 67.30           C  
ATOM    599  CB  GLU A  78      17.223  -6.237 -17.391  1.00 67.30           C  
ATOM    600  O   GLU A  78      15.129  -4.162 -17.787  1.00 67.30           O  
ATOM    601  CG  GLU A  78      18.225  -5.978 -16.275  1.00 67.30           C  
ATOM    602  CD  GLU A  78      19.667  -6.214 -16.696  1.00 67.30           C  
ATOM    603  OE1 GLU A  78      20.578  -6.065 -15.850  1.00 67.30           O  
ATOM    604  OE2 GLU A  78      19.887  -6.549 -17.881  1.00 67.30           O  
ATOM    605  N   PRO A  79      14.699  -4.628 -15.609  1.00 71.23           N  
ATOM    606  CA  PRO A  79      14.085  -3.309 -15.443  1.00 71.23           C  
ATOM    607  C   PRO A  79      15.108  -2.176 -15.453  1.00 71.23           C  
ATOM    608  CB  PRO A  79      13.395  -3.410 -14.080  1.00 71.23           C  
ATOM    609  O   PRO A  79      16.246  -2.363 -15.014  1.00 71.23           O  
ATOM    610  CG  PRO A  79      13.897  -4.689 -13.492  1.00 71.23           C  
ATOM    611  CD  PRO A  79      14.660  -5.433 -14.550  1.00 71.23           C  
ATOM    612  N   ARG A  80      14.836  -1.149 -16.108  1.00 79.25           N  
ATOM    613  CA  ARG A  80      15.651   0.061 -16.122  1.00 79.25           C  
ATOM    614  C   ARG A  80      15.880   0.583 -14.707  1.00 79.25           C  
ATOM    615  CB  ARG A  80      14.992   1.144 -16.979  1.00 79.25           C  
ATOM    616  O   ARG A  80      15.075   0.331 -13.809  1.00 79.25           O  
ATOM    617  CG  ARG A  80      14.892   0.786 -18.453  1.00 79.25           C  
ATOM    618  CD  ARG A  80      14.392   1.959 -19.286  1.00 79.25           C  
ATOM    619  NE  ARG A  80      12.935   2.055 -19.261  1.00 79.25           N  
ATOM    620  NH1 ARG A  80      12.706   2.300 -21.547  1.00 79.25           N  
ATOM    621  NH2 ARG A  80      10.852   2.290 -20.199  1.00 79.25           N  
ATOM    622  CZ  ARG A  80      12.168   2.214 -20.336  1.00 79.25           C  
ATOM    623  N   ASP A  81      17.011   1.212 -14.446  1.00 82.24           N  
ATOM    624  CA  ASP A  81      17.388   1.739 -13.139  1.00 82.24           C  
ATOM    625  C   ASP A  81      16.317   2.685 -12.598  1.00 82.24           C  
ATOM    626  CB  ASP A  81      18.735   2.461 -13.219  1.00 82.24           C  
ATOM    627  O   ASP A  81      16.029   2.684 -11.400  1.00 82.24           O  
ATOM    628  CG  ASP A  81      19.910   1.509 -13.350  1.00 82.24           C  
ATOM    629  OD1 ASP A  81      19.763   0.310 -13.030  1.00 82.24           O  
ATOM    630  OD2 ASP A  81      20.995   1.963 -13.774  1.00 82.24           O  
ATOM    631  N   ASP A  82      15.703   3.386 -13.453  1.00 81.18           N  
ATOM    632  CA  ASP A  82      14.685   4.347 -13.036  1.00 81.18           C  
ATOM    633  C   ASP A  82      13.437   3.635 -12.519  1.00 81.18           C  
ATOM    634  CB  ASP A  82      14.318   5.277 -14.194  1.00 81.18           C  
ATOM    635  O   ASP A  82      12.827   4.072 -11.541  1.00 81.18           O  
ATOM    636  CG  ASP A  82      15.446   6.219 -14.578  1.00 81.18           C  
ATOM    637  OD1 ASP A  82      16.338   6.476 -13.742  1.00 81.18           O  
ATOM    638  OD2 ASP A  82      15.440   6.711 -15.728  1.00 81.18           O  
ATOM    639  N   LEU A  83      13.070   2.603 -13.234  1.00 82.53           N  
ATOM    640  CA  LEU A  83      11.937   1.785 -12.814  1.00 82.53           C  
ATOM    641  C   LEU A  83      12.206   1.137 -11.460  1.00 82.53           C  
ATOM    642  CB  LEU A  83      11.638   0.706 -13.859  1.00 82.53           C  
ATOM    643  O   LEU A  83      11.338   1.136 -10.584  1.00 82.53           O  
ATOM    644  CG  LEU A  83      10.482  -0.243 -13.541  1.00 82.53           C  
ATOM    645  CD1 LEU A  83       9.182   0.538 -13.383  1.00 82.53           C  
ATOM    646  CD2 LEU A  83      10.346  -1.303 -14.629  1.00 82.53           C  
ATOM    647  N   LYS A  84      13.396   0.650 -11.280  1.00 84.10           N  
ATOM    648  CA  LYS A  84      13.782   0.055 -10.004  1.00 84.10           C  
ATOM    649  C   LYS A  84      13.706   1.078  -8.874  1.00 84.10           C  
ATOM    650  CB  LYS A  84      15.193  -0.529 -10.088  1.00 84.10           C  
ATOM    651  O   LYS A  84      13.189   0.781  -7.795  1.00 84.10           O  
ATOM    652  CG  LYS A  84      15.288  -1.801 -10.917  1.00 84.10           C  
ATOM    653  CD  LYS A  84      16.706  -2.357 -10.927  1.00 84.10           C  
ATOM    654  CE  LYS A  84      16.823  -3.578 -11.829  1.00 84.10           C  
ATOM    655  NZ  LYS A  84      18.222  -4.098 -11.880  1.00 84.10           N  
ATOM    656  N   ARG A  85      14.278   2.192  -9.126  1.00 86.54           N  
ATOM    657  CA  ARG A  85      14.266   3.270  -8.142  1.00 86.54           C  
ATOM    658  C   ARG A  85      12.839   3.654  -7.767  1.00 86.54           C  
ATOM    659  CB  ARG A  85      15.014   4.494  -8.677  1.00 86.54           C  
ATOM    660  O   ARG A  85      12.520   3.799  -6.585  1.00 86.54           O  
ATOM    661  CG  ARG A  85      15.126   5.633  -7.676  1.00 86.54           C  
ATOM    662  CD  ARG A  85      15.757   6.871  -8.298  1.00 86.54           C  
ATOM    663  NE  ARG A  85      17.072   6.580  -8.862  1.00 86.54           N  
ATOM    664  NH1 ARG A  85      17.373   8.679  -9.777  1.00 86.54           N  
ATOM    665  NH2 ARG A  85      18.992   7.075 -10.021  1.00 86.54           N  
ATOM    666  CZ  ARG A  85      17.809   7.445  -9.552  1.00 86.54           C  
ATOM    667  N   ASN A  86      12.000   3.838  -8.733  1.00 87.22           N  
ATOM    668  CA  ASN A  86      10.611   4.216  -8.496  1.00 87.22           C  
ATOM    669  C   ASN A  86       9.865   3.141  -7.710  1.00 87.22           C  
ATOM    670  CB  ASN A  86       9.898   4.497  -9.820  1.00 87.22           C  
ATOM    671  O   ASN A  86       9.088   3.454  -6.807  1.00 87.22           O  
ATOM    672  CG  ASN A  86      10.382   5.770 -10.485  1.00 87.22           C  
ATOM    673  ND2 ASN A  86      10.176   5.871 -11.793  1.00 87.22           N  
ATOM    674  OD1 ASN A  86      10.939   6.655  -9.830  1.00 87.22           O  
ATOM    675  N   LEU A  87      10.118   1.938  -8.030  1.00 88.29           N  
ATOM    676  CA  LEU A  87       9.483   0.831  -7.322  1.00 88.29           C  
ATOM    677  C   LEU A  87       9.984   0.747  -5.884  1.00 88.29           C  
ATOM    678  CB  LEU A  87       9.750  -0.491  -8.046  1.00 88.29           C  
ATOM    679  O   LEU A  87       9.215   0.437  -4.971  1.00 88.29           O  
ATOM    680  CG  LEU A  87       8.940  -0.743  -9.319  1.00 88.29           C  
ATOM    681  CD1 LEU A  87       9.469  -1.972 -10.050  1.00 88.29           C  
ATOM    682  CD2 LEU A  87       7.460  -0.907  -8.988  1.00 88.29           C  
ATOM    683  N   ASN A  88      11.199   1.067  -5.709  1.00 89.30           N  
ATOM    684  CA  ASN A  88      11.739   1.116  -4.354  1.00 89.30           C  
ATOM    685  C   ASN A  88      11.070   2.207  -3.523  1.00 89.30           C  
ATOM    686  CB  ASN A  88      13.254   1.328  -4.387  1.00 89.30           C  
ATOM    687  O   ASN A  88      10.769   2.001  -2.346  1.00 89.30           O  
ATOM    688  CG  ASN A  88      14.011   0.071  -4.770  1.00 89.30           C  
ATOM    689  ND2 ASN A  88      15.210   0.244  -5.314  1.00 89.30           N  
ATOM    690  OD1 ASN A  88      13.522  -1.045  -4.580  1.00 89.30           O  
ATOM    691  N   ASN A  89      10.896   3.312  -4.096  1.00 90.31           N  
ATOM    692  CA  ASN A  89      10.206   4.398  -3.408  1.00 90.31           C  
ATOM    693  C   ASN A  89       8.785   4.002  -3.020  1.00 90.31           C  
ATOM    694  CB  ASN A  89      10.188   5.658  -4.277  1.00 90.31           C  
ATOM    695  O   ASN A  89       8.315   4.346  -1.934  1.00 90.31           O  
ATOM    696  CG  ASN A  89      11.549   6.317  -4.379  1.00 90.31           C  
ATOM    697  ND2 ASN A  89      11.740   7.128  -5.412  1.00 90.31           N  
ATOM    698  OD1 ASN A  89      12.423   6.098  -3.536  1.00 90.31           O  
ATOM    699  N   LEU A  90       8.213   3.330  -3.975  1.00 92.00           N  
ATOM    700  CA  LEU A  90       6.870   2.835  -3.692  1.00 92.00           C  
ATOM    701  C   LEU A  90       6.887   1.851  -2.527  1.00 92.00           C  
ATOM    702  CB  LEU A  90       6.273   2.165  -4.932  1.00 92.00           C  
ATOM    703  O   LEU A  90       6.035   1.920  -1.638  1.00 92.00           O  
ATOM    704  CG  LEU A  90       4.822   1.696  -4.817  1.00 92.00           C  
ATOM    705  CD1 LEU A  90       3.904   2.878  -4.520  1.00 92.00           C  
ATOM    706  CD2 LEU A  90       4.387   0.983  -6.093  1.00 92.00           C  
ATOM    707  N   GLN A  91       7.823   1.038  -2.584  1.00 91.60           N  
ATOM    708  CA  GLN A  91       7.966   0.073  -1.499  1.00 91.60           C  
ATOM    709  C   GLN A  91       8.185   0.777  -0.163  1.00 91.60           C  
ATOM    710  CB  GLN A  91       9.124  -0.886  -1.783  1.00 91.60           C  
ATOM    711  O   GLN A  91       7.621   0.373   0.857  1.00 91.60           O  
ATOM    712  CG  GLN A  91       9.332  -1.936  -0.700  1.00 91.60           C  
ATOM    713  CD  GLN A  91      10.472  -2.886  -1.015  1.00 91.60           C  
ATOM    714  NE2 GLN A  91      10.880  -3.671  -0.024  1.00 91.60           N  
ATOM    715  OE1 GLN A  91      10.981  -2.914  -2.140  1.00 91.60           O  
ATOM    716  N   LEU A  92       8.945   1.722  -0.086  1.00 93.27           N  
ATOM    717  CA  LEU A  92       9.201   2.478   1.135  1.00 93.27           C  
ATOM    718  C   LEU A  92       7.915   3.097   1.671  1.00 93.27           C  
ATOM    719  CB  LEU A  92      10.240   3.573   0.879  1.00 93.27           C  
ATOM    720  O   LEU A  92       7.668   3.078   2.879  1.00 93.27           O  
ATOM    721  CG  LEU A  92      11.694   3.115   0.765  1.00 93.27           C  
ATOM    722  CD1 LEU A  92      12.573   4.259   0.269  1.00 93.27           C  
ATOM    723  CD2 LEU A  92      12.197   2.591   2.106  1.00 93.27           C  
ATOM    724  N   ALA A  93       7.203   3.591   0.822  1.00 94.52           N  
ATOM    725  CA  ALA A  93       5.926   4.179   1.216  1.00 94.52           C  
ATOM    726  C   ALA A  93       5.002   3.128   1.825  1.00 94.52           C  
ATOM    727  CB  ALA A  93       5.254   4.844   0.017  1.00 94.52           C  
ATOM    728  O   ALA A  93       4.367   3.372   2.854  1.00 94.52           O  
ATOM    729  N   LEU A  94       4.976   1.992   1.199  1.00 95.33           N  
ATOM    730  CA  LEU A  94       4.141   0.905   1.700  1.00 95.33           C  
ATOM    731  C   LEU A  94       4.612   0.448   3.076  1.00 95.33           C  
ATOM    732  CB  LEU A  94       4.155  -0.275   0.724  1.00 95.33           C  
ATOM    733  O   LEU A  94       3.794   0.198   3.965  1.00 95.33           O  
ATOM    734  CG  LEU A  94       3.398  -0.077  -0.590  1.00 95.33           C  
ATOM    735  CD1 LEU A  94       3.750  -1.185  -1.577  1.00 95.33           C  
ATOM    736  CD2 LEU A  94       1.894  -0.035  -0.340  1.00 95.33           C  
ATOM    737  N   ASP A  95       5.864   0.361   3.237  1.00 94.39           N  
ATOM    738  CA  ASP A  95       6.419  -0.013   4.535  1.00 94.39           C  
ATOM    739  C   ASP A  95       6.021   0.992   5.613  1.00 94.39           C  
ATOM    740  CB  ASP A  95       7.943  -0.124   4.455  1.00 94.39           C  
ATOM    741  O   ASP A  95       5.683   0.607   6.734  1.00 94.39           O  
ATOM    742  CG  ASP A  95       8.410  -1.368   3.720  1.00 94.39           C  
ATOM    743  OD1 ASP A  95       7.607  -2.310   3.544  1.00 94.39           O  
ATOM    744  OD2 ASP A  95       9.592  -1.407   3.315  1.00 94.39           O  
ATOM    745  N   GLN A  96       6.138   2.200   5.226  1.00 95.12           N  
ATOM    746  CA  GLN A  96       5.751   3.254   6.158  1.00 95.12           C  
ATOM    747  C   GLN A  96       4.284   3.123   6.559  1.00 95.12           C  
ATOM    748  CB  GLN A  96       6.007   4.633   5.547  1.00 95.12           C  
ATOM    749  O   GLN A  96       3.944   3.243   7.738  1.00 95.12           O  
ATOM    750  CG  GLN A  96       7.481   5.008   5.473  1.00 95.12           C  
ATOM    751  CD  GLN A  96       7.710   6.360   4.824  1.00 95.12           C  
ATOM    752  NE2 GLN A  96       8.917   6.895   4.978  1.00 95.12           N  
ATOM    753  OE1 GLN A  96       6.811   6.920   4.190  1.00 95.12           O  
ATOM    754  N   ILE A  97       3.495   2.897   5.642  1.00 94.97           N  
ATOM    755  CA  ILE A  97       2.063   2.736   5.868  1.00 94.97           C  
ATOM    756  C   ILE A  97       1.814   1.520   6.757  1.00 94.97           C  
ATOM    757  CB  ILE A  97       1.292   2.594   4.536  1.00 94.97           C  
ATOM    758  O   ILE A  97       1.049   1.594   7.721  1.00 94.97           O  
ATOM    759  CG1 ILE A  97       1.303   3.921   3.769  1.00 94.97           C  
ATOM    760  CG2 ILE A  97      -0.142   2.119   4.790  1.00 94.97           C  
ATOM    761  CD1 ILE A  97       0.824   3.807   2.328  1.00 94.97           C  
ATOM    762  N   LEU A  98       2.475   0.473   6.436  1.00 93.72           N  
ATOM    763  CA  LEU A  98       2.315  -0.746   7.220  1.00 93.72           C  
ATOM    764  C   LEU A  98       2.714  -0.514   8.674  1.00 93.72           C  
ATOM    765  CB  LEU A  98       3.152  -1.881   6.624  1.00 93.72           C  
ATOM    766  O   LEU A  98       2.029  -0.973   9.591  1.00 93.72           O  
ATOM    767  CG  LEU A  98       2.555  -2.601   5.414  1.00 93.72           C  
ATOM    768  CD1 LEU A  98       3.595  -3.513   4.773  1.00 93.72           C  
ATOM    769  CD2 LEU A  98       1.318  -3.394   5.820  1.00 93.72           C  
ATOM    770  N   ASN A  99       3.773   0.121   8.812  1.00 92.72           N  
ATOM    771  CA  ASN A  99       4.233   0.418  10.164  1.00 92.72           C  
ATOM    772  C   ASN A  99       3.217   1.262  10.929  1.00 92.72           C  
ATOM    773  CB  ASN A  99       5.590   1.125  10.126  1.00 92.72           C  
ATOM    774  O   ASN A  99       2.957   1.011  12.107  1.00 92.72           O  
ATOM    775  CG  ASN A  99       6.247   1.202  11.490  1.00 92.72           C  
ATOM    776  ND2 ASN A  99       6.797   2.365  11.819  1.00 92.72           N  
ATOM    777  OD1 ASN A  99       6.261   0.224  12.242  1.00 92.72           O  
ATOM    778  N   GLU A 100       2.669   2.162  10.266  1.00 91.34           N  
ATOM    779  CA  GLU A 100       1.670   3.020  10.895  1.00 91.34           C  
ATOM    780  C   GLU A 100       0.431   2.224  11.293  1.00 91.34           C  
ATOM    781  CB  GLU A 100       1.280   4.167   9.959  1.00 91.34           C  
ATOM    782  O   GLU A 100      -0.114   2.416  12.382  1.00 91.34           O  
ATOM    783  CG  GLU A 100       2.374   5.208   9.772  1.00 91.34           C  
ATOM    784  CD  GLU A 100       2.709   5.962  11.049  1.00 91.34           C  
ATOM    785  OE1 GLU A 100       3.799   6.573  11.125  1.00 91.34           O  
ATOM    786  OE2 GLU A 100       1.875   5.941  11.981  1.00 91.34           O  
ATOM    787  N   ILE A 101      -0.002   1.350  10.415  1.00 90.47           N  
ATOM    788  CA  ILE A 101      -1.172   0.519  10.680  1.00 90.47           C  
ATOM    789  C   ILE A 101      -0.898  -0.394  11.873  1.00 90.47           C  
ATOM    790  CB  ILE A 101      -1.563  -0.318   9.442  1.00 90.47           C  
ATOM    791  O   ILE A 101      -1.755  -0.565  12.742  1.00 90.47           O  
ATOM    792  CG1 ILE A 101      -2.091   0.591   8.327  1.00 90.47           C  
ATOM    793  CG2 ILE A 101      -2.598  -1.384   9.816  1.00 90.47           C  
ATOM    794  CD1 ILE A 101      -2.316  -0.122   7.001  1.00 90.47           C  
ATOM    795  N   LYS A 102       0.319  -0.911  11.947  1.00 89.49           N  
ATOM    796  CA  LYS A 102       0.700  -1.780  13.057  1.00 89.49           C  
ATOM    797  C   LYS A 102       0.648  -1.030  14.385  1.00 89.49           C  
ATOM    798  CB  LYS A 102       2.100  -2.353  12.833  1.00 89.49           C  
ATOM    799  O   LYS A 102       0.198  -1.576  15.394  1.00 89.49           O  
ATOM    800  CG  LYS A 102       2.154  -3.470  11.802  1.00 89.49           C  
ATOM    801  CD  LYS A 102       3.570  -4.006  11.633  1.00 89.49           C  
ATOM    802  CE  LYS A 102       3.636  -5.086  10.560  1.00 89.49           C  
ATOM    803  NZ  LYS A 102       5.037  -5.539  10.316  1.00 89.49           N  
ATOM    804  N   VAL A 103       1.130   0.126  14.348  1.00 87.85           N  
ATOM    805  CA  VAL A 103       1.119   0.962  15.544  1.00 87.85           C  
ATOM    806  C   VAL A 103      -0.321   1.206  15.991  1.00 87.85           C  
ATOM    807  CB  VAL A 103       1.837   2.308  15.301  1.00 87.85           C  
ATOM    808  O   VAL A 103      -0.633   1.108  17.181  1.00 87.85           O  
ATOM    809  CG1 VAL A 103       1.563   3.280  16.448  1.00 87.85           C  
ATOM    810  CG2 VAL A 103       3.339   2.088  15.130  1.00 87.85           C  
ATOM    811  N   LEU A 104      -1.164   1.368  15.031  1.00 85.42           N  
ATOM    812  CA  LEU A 104      -2.561   1.651  15.340  1.00 85.42           C  
ATOM    813  C   LEU A 104      -3.258   0.411  15.891  1.00 85.42           C  
ATOM    814  CB  LEU A 104      -3.295   2.151  14.093  1.00 85.42           C  
ATOM    815  O   LEU A 104      -4.102   0.513  16.783  1.00 85.42           O  
ATOM    816  CG  LEU A 104      -2.910   3.545  13.594  1.00 85.42           C  
ATOM    817  CD1 LEU A 104      -3.586   3.834  12.258  1.00 85.42           C  
ATOM    818  CD2 LEU A 104      -3.280   4.604  14.627  1.00 85.42           C  
ATOM    819  N   GLN A 105      -2.854  -0.778  15.470  1.00 83.20           N  
ATOM    820  CA  GLN A 105      -3.484  -2.028  15.883  1.00 83.20           C  
ATOM    821  C   GLN A 105      -2.956  -2.489  17.239  1.00 83.20           C  
ATOM    822  CB  GLN A 105      -3.257  -3.117  14.834  1.00 83.20           C  
ATOM    823  O   GLN A 105      -3.644  -3.206  17.968  1.00 83.20           O  
ATOM    824  CG  GLN A 105      -4.126  -2.965  13.592  1.00 83.20           C  
ATOM    825  CD  GLN A 105      -3.919  -4.086  12.590  1.00 83.20           C  
ATOM    826  NE2 GLN A 105      -4.909  -4.304  11.732  1.00 83.20           N  
ATOM    827  OE1 GLN A 105      -2.877  -4.749  12.588  1.00 83.20           O  
ATOM    828  N   GLY A 106      -1.728  -2.215  17.602  1.00 76.91           N  
ATOM    829  CA  GLY A 106      -1.022  -2.691  18.781  1.00 76.91           C  
ATOM    830  C   GLY A 106      -1.291  -1.854  20.017  1.00 76.91           C  
ATOM    831  O   GLY A 106      -0.839  -2.192  21.113  1.00 76.91           O  
ATOM    832  N   ARG A 107      -2.243  -0.994  20.030  1.00 72.70           N  
ATOM    833  CA  ARG A 107      -2.410  -0.120  21.186  1.00 72.70           C  
ATOM    834  C   ARG A 107      -3.560  -0.593  22.069  1.00 72.70           C  
ATOM    835  CB  ARG A 107      -2.652   1.323  20.739  1.00 72.70           C  
ATOM    836  O   ARG A 107      -4.476  -1.267  21.595  1.00 72.70           O  
ATOM    837  CG  ARG A 107      -1.418   2.007  20.171  1.00 72.70           C  
ATOM    838  CD  ARG A 107      -1.613   3.512  20.051  1.00 72.70           C  
ATOM    839  NE  ARG A 107      -0.449   4.159  19.451  1.00 72.70           N  
ATOM    840  NH1 ARG A 107      -0.734   6.164  20.563  1.00 72.70           N  
ATOM    841  NH2 ARG A 107       1.015   5.894  19.106  1.00 72.70           N  
ATOM    842  CZ  ARG A 107      -0.059   5.405  19.708  1.00 72.70           C  
ATOM    843  N   SER A 108      -3.327  -0.493  23.411  1.00 64.65           N  
ATOM    844  CA  SER A 108      -4.241  -0.903  24.472  1.00 64.65           C  
ATOM    845  C   SER A 108      -5.598  -0.222  24.327  1.00 64.65           C  
ATOM    846  CB  SER A 108      -3.646  -0.584  25.845  1.00 64.65           C  
ATOM    847  O   SER A 108      -5.731   0.757  23.589  1.00 64.65           O  
ATOM    848  OG  SER A 108      -3.581   0.816  26.052  1.00 64.65           O  
ATOM    849  N   LEU A 109      -6.719  -0.766  24.792  1.00 60.57           N  
ATOM    850  CA  LEU A 109      -8.137  -0.426  24.744  1.00 60.57           C  
ATOM    851  C   LEU A 109      -8.362   1.026  25.150  1.00 60.57           C  
ATOM    852  CB  LEU A 109      -8.942  -1.354  25.658  1.00 60.57           C  
ATOM    853  O   LEU A 109      -9.174   1.727  24.543  1.00 60.57           O  
ATOM    854  CG  LEU A 109      -9.658  -2.522  24.977  1.00 60.57           C  
ATOM    855  CD1 LEU A 109      -9.811  -3.688  25.947  1.00 60.57           C  
ATOM    856  CD2 LEU A 109     -11.018  -2.079  24.447  1.00 60.57           C  
ATOM    857  N   ALA A 110      -7.576   1.648  26.107  1.00 57.74           N  
ATOM    858  CA  ALA A 110      -7.704   3.013  26.611  1.00 57.74           C  
ATOM    859  C   ALA A 110      -7.082   4.016  25.643  1.00 57.74           C  
ATOM    860  CB  ALA A 110      -7.054   3.135  27.987  1.00 57.74           C  
ATOM    861  O   ALA A 110      -7.635   5.095  25.418  1.00 57.74           O  
ATOM    862  N   LYS A 111      -6.068   3.749  24.890  1.00 64.07           N  
ATOM    863  CA  LYS A 111      -5.387   4.526  23.858  1.00 64.07           C  
ATOM    864  C   LYS A 111      -6.106   4.410  22.517  1.00 64.07           C  
ATOM    865  CB  LYS A 111      -3.934   4.070  23.715  1.00 64.07           C  
ATOM    866  O   LYS A 111      -6.081   5.342  21.711  1.00 64.07           O  
ATOM    867  CG  LYS A 111      -3.002   4.628  24.781  1.00 64.07           C  
ATOM    868  CD  LYS A 111      -1.555   4.229  24.523  1.00 64.07           C  
ATOM    869  CE  LYS A 111      -0.637   4.691  25.647  1.00 64.07           C  
ATOM    870  NZ  LYS A 111       0.773   4.253  25.426  1.00 64.07           N  
ATOM    871  N   ARG A 112      -6.955   3.425  22.382  1.00 64.74           N  
ATOM    872  CA  ARG A 112      -7.693   3.139  21.156  1.00 64.74           C  
ATOM    873  C   ARG A 112      -8.872   4.092  20.992  1.00 64.74           C  
ATOM    874  CB  ARG A 112      -8.185   1.691  21.150  1.00 64.74           C  
ATOM    875  O   ARG A 112      -9.158   4.548  19.882  1.00 64.74           O  
ATOM    876  CG  ARG A 112      -7.653   0.864  19.990  1.00 64.74           C  
ATOM    877  CD  ARG A 112      -8.187  -0.561  20.022  1.00 64.74           C  
ATOM    878  NE  ARG A 112      -7.136  -1.524  20.340  1.00 64.74           N  
ATOM    879  NH1 ARG A 112      -8.539  -3.359  20.370  1.00 64.74           N  
ATOM    880  NH2 ARG A 112      -6.300  -3.616  20.787  1.00 64.74           N  
ATOM    881  CZ  ARG A 112      -7.328  -2.830  20.498  1.00 64.74           C  
ATOM    882  N   VAL A 113      -9.514   4.515  22.163  1.00 60.99           N  
ATOM    883  CA  VAL A 113     -10.678   5.395  22.142  1.00 60.99           C  
ATOM    884  C   VAL A 113     -10.253   6.804  21.733  1.00 60.99           C  
ATOM    885  CB  VAL A 113     -11.389   5.429  23.513  1.00 60.99           C  
ATOM    886  O   VAL A 113     -10.921   7.450  20.923  1.00 60.99           O  
ATOM    887  CG1 VAL A 113     -12.492   6.487  23.523  1.00 60.99           C  
ATOM    888  CG2 VAL A 113     -11.960   4.054  23.852  1.00 60.99           C  
ATOM    889  N   LEU A 114      -9.107   7.384  22.147  1.00 61.46           N  
ATOM    890  CA  LEU A 114      -8.573   8.696  21.796  1.00 61.46           C  
ATOM    891  C   LEU A 114      -8.065   8.709  20.359  1.00 61.46           C  
ATOM    892  CB  LEU A 114      -7.444   9.088  22.753  1.00 61.46           C  
ATOM    893  O   LEU A 114      -8.286   9.677  19.627  1.00 61.46           O  
ATOM    894  CG  LEU A 114      -7.596  10.432  23.466  1.00 61.46           C  
ATOM    895  CD1 LEU A 114      -7.842  10.217  24.956  1.00 61.46           C  
ATOM    896  CD2 LEU A 114      -6.361  11.299  23.243  1.00 61.46           C  
ATOM    897  N   PHE A 115      -7.699   7.642  19.869  1.00 63.20           N  
ATOM    898  CA  PHE A 115      -7.057   7.571  18.562  1.00 63.20           C  
ATOM    899  C   PHE A 115      -8.078   7.266  17.473  1.00 63.20           C  
ATOM    900  CB  PHE A 115      -5.955   6.507  18.561  1.00 63.20           C  
ATOM    901  O   PHE A 115      -7.913   7.686  16.325  1.00 63.20           O  
ATOM    902  CG  PHE A 115      -4.568   7.069  18.720  1.00 63.20           C  
ATOM    903  CD1 PHE A 115      -3.844   7.494  17.612  1.00 63.20           C  
ATOM    904  CD2 PHE A 115      -3.988   7.173  19.977  1.00 63.20           C  
ATOM    905  CE1 PHE A 115      -2.560   8.015  17.756  1.00 63.20           C  
ATOM    906  CE2 PHE A 115      -2.705   7.692  20.129  1.00 63.20           C  
ATOM    907  CZ  PHE A 115      -1.993   8.112  19.017  1.00 63.20           C  
ATOM    908  N   PHE A 116      -9.083   6.524  17.967  1.00 63.72           N  
ATOM    909  CA  PHE A 116     -10.167   6.316  17.015  1.00 63.72           C  
ATOM    910  C   PHE A 116     -10.668   7.646  16.464  1.00 63.72           C  
ATOM    911  CB  PHE A 116     -11.322   5.552  17.671  1.00 63.72           C  
ATOM    912  O   PHE A 116     -11.060   7.733  15.298  1.00 63.72           O  
ATOM    913  CG  PHE A 116     -11.067   4.076  17.818  1.00 63.72           C  
ATOM    914  CD1 PHE A 116     -10.711   3.305  16.718  1.00 63.72           C  
ATOM    915  CD2 PHE A 116     -11.183   3.459  19.057  1.00 63.72           C  
ATOM    916  CE1 PHE A 116     -10.475   1.938  16.851  1.00 63.72           C  
ATOM    917  CE2 PHE A 116     -10.948   2.094  19.197  1.00 63.72           C  
ATOM    918  CZ  PHE A 116     -10.595   1.336  18.093  1.00 63.72           C  
ATOM    919  N   ALA A 117     -10.582   8.655  17.268  1.00 61.21           N  
ATOM    920  CA  ALA A 117     -11.030   9.983  16.856  1.00 61.21           C  
ATOM    921  C   ALA A 117     -10.094  10.577  15.807  1.00 61.21           C  
ATOM    922  CB  ALA A 117     -11.128  10.911  18.064  1.00 61.21           C  
ATOM    923  O   ALA A 117     -10.519  11.373  14.967  1.00 61.21           O  
ATOM    924  N   LYS A 118      -8.861   9.991  15.734  1.00 72.55           N  
ATOM    925  CA  LYS A 118      -7.878  10.562  14.817  1.00 72.55           C  
ATOM    926  C   LYS A 118      -7.697   9.679  13.586  1.00 72.55           C  
ATOM    927  CB  LYS A 118      -6.536  10.758  15.524  1.00 72.55           C  
ATOM    928  O   LYS A 118      -6.837   9.947  12.744  1.00 72.55           O  
ATOM    929  CG  LYS A 118      -6.556  11.828  16.605  1.00 72.55           C  
ATOM    930  CD  LYS A 118      -5.161  12.093  17.155  1.00 72.55           C  
ATOM    931  CE  LYS A 118      -5.171  13.204  18.197  1.00 72.55           C  
ATOM    932  NZ  LYS A 118      -3.801  13.484  18.721  1.00 72.55           N  
ATOM    933  N   ASP A 119      -8.363   8.577  13.567  1.00 74.15           N  
ATOM    934  CA  ASP A 119      -8.222   7.579  12.510  1.00 74.15           C  
ATOM    935  C   ASP A 119      -8.414   8.208  11.132  1.00 74.15           C  
ATOM    936  CB  ASP A 119      -9.223   6.439  12.712  1.00 74.15           C  
ATOM    937  O   ASP A 119      -7.632   7.953  10.214  1.00 74.15           O  
ATOM    938  CG  ASP A 119      -8.766   5.426  13.747  1.00 74.15           C  
ATOM    939  OD1 ASP A 119      -7.618   5.524  14.231  1.00 74.15           O  
ATOM    940  OD2 ASP A 119      -9.561   4.520  14.079  1.00 74.15           O  
ATOM    941  N   PRO A 120      -9.364   9.060  11.002  1.00 81.75           N  
ATOM    942  CA  PRO A 120      -9.542   9.666   9.681  1.00 81.75           C  
ATOM    943  C   PRO A 120      -8.340  10.505   9.250  1.00 81.75           C  
ATOM    944  CB  PRO A 120     -10.784  10.543   9.859  1.00 81.75           C  
ATOM    945  O   PRO A 120      -7.962  10.490   8.076  1.00 81.75           O  
ATOM    946  CG  PRO A 120     -11.520   9.933  11.007  1.00 81.75           C  
ATOM    947  CD  PRO A 120     -10.522   9.294  11.929  1.00 81.75           C  
ATOM    948  N   GLU A 121      -7.761  11.229  10.126  1.00 86.84           N  
ATOM    949  CA  GLU A 121      -6.595  12.049   9.812  1.00 86.84           C  
ATOM    950  C   GLU A 121      -5.395  11.183   9.441  1.00 86.84           C  
ATOM    951  CB  GLU A 121      -6.243  12.958  10.993  1.00 86.84           C  
ATOM    952  O   GLU A 121      -4.653  11.508   8.511  1.00 86.84           O  
ATOM    953  CG  GLU A 121      -7.244  14.081  11.225  1.00 86.84           C  
ATOM    954  CD  GLU A 121      -6.905  14.947  12.428  1.00 86.84           C  
ATOM    955  OE1 GLU A 121      -7.711  15.838  12.780  1.00 86.84           O  
ATOM    956  OE2 GLU A 121      -5.825  14.734  13.022  1.00 86.84           O  
ATOM    957  N   ARG A 122      -5.272  10.125  10.089  1.00 88.66           N  
ATOM    958  CA  ARG A 122      -4.148   9.233   9.825  1.00 88.66           C  
ATOM    959  C   ARG A 122      -4.297   8.550   8.469  1.00 88.66           C  
ATOM    960  CB  ARG A 122      -4.024   8.182  10.930  1.00 88.66           C  
ATOM    961  O   ARG A 122      -3.317   8.391   7.737  1.00 88.66           O  
ATOM    962  CG  ARG A 122      -3.672   8.759  12.292  1.00 88.66           C  
ATOM    963  CD  ARG A 122      -2.237   9.262  12.338  1.00 88.66           C  
ATOM    964  NE  ARG A 122      -1.731   9.326  13.706  1.00 88.66           N  
ATOM    965  NH1 ARG A 122       0.345  10.153  13.121  1.00 88.66           N  
ATOM    966  NH2 ARG A 122      -0.160   9.765  15.323  1.00 88.66           N  
ATOM    967  CZ  ARG A 122      -0.517   9.748  14.047  1.00 88.66           C  
ATOM    968  N   ILE A 123      -5.550   8.135   8.249  1.00 90.51           N  
ATOM    969  CA  ILE A 123      -5.821   7.542   6.944  1.00 90.51           C  
ATOM    970  C   ILE A 123      -5.478   8.542   5.841  1.00 90.51           C  
ATOM    971  CB  ILE A 123      -7.295   7.095   6.822  1.00 90.51           C  
ATOM    972  O   ILE A 123      -4.849   8.183   4.843  1.00 90.51           O  
ATOM    973  CG1 ILE A 123      -7.572   5.910   7.755  1.00 90.51           C  
ATOM    974  CG2 ILE A 123      -7.633   6.740   5.371  1.00 90.51           C  
ATOM    975  CD1 ILE A 123      -9.040   5.511   7.828  1.00 90.51           C  
ATOM    976  N   VAL A 124      -5.825   9.758   6.070  1.00 92.84           N  
ATOM    977  CA  VAL A 124      -5.555  10.817   5.102  1.00 92.84           C  
ATOM    978  C   VAL A 124      -4.048  10.970   4.911  1.00 92.84           C  
ATOM    979  CB  VAL A 124      -6.176  12.161   5.543  1.00 92.84           C  
ATOM    980  O   VAL A 124      -3.568  11.084   3.781  1.00 92.84           O  
ATOM    981  CG1 VAL A 124      -5.646  13.308   4.684  1.00 92.84           C  
ATOM    982  CG2 VAL A 124      -7.700  12.094   5.470  1.00 92.84           C  
ATOM    983  N   ASP A 125      -3.335  10.986   5.960  1.00 93.91           N  
ATOM    984  CA  ASP A 125      -1.884  11.131   5.895  1.00 93.91           C  
ATOM    985  C   ASP A 125      -1.248   9.964   5.144  1.00 93.91           C  
ATOM    986  CB  ASP A 125      -1.292  11.237   7.302  1.00 93.91           C  
ATOM    987  O   ASP A 125      -0.375  10.166   4.298  1.00 93.91           O  
ATOM    988  CG  ASP A 125      -1.593  12.565   7.974  1.00 93.91           C  
ATOM    989  OD1 ASP A 125      -2.013  13.517   7.282  1.00 93.91           O  
ATOM    990  OD2 ASP A 125      -1.404  12.662   9.206  1.00 93.91           O  
ATOM    991  N   MET A 126      -1.717   8.793   5.472  1.00 95.02           N  
ATOM    992  CA  MET A 126      -1.189   7.610   4.799  1.00 95.02           C  
ATOM    993  C   MET A 126      -1.541   7.625   3.316  1.00 95.02           C  
ATOM    994  CB  MET A 126      -1.727   6.335   5.452  1.00 95.02           C  
ATOM    995  O   MET A 126      -0.723   7.249   2.475  1.00 95.02           O  
ATOM    996  CG  MET A 126      -1.148   6.060   6.830  1.00 95.02           C  
ATOM    997  SD  MET A 126      -1.645   4.420   7.487  1.00 95.02           S  
ATOM    998  CE  MET A 126      -3.386   4.747   7.880  1.00 95.02           C  
ATOM    999  N   ARG A 127      -2.747   8.027   3.044  1.00 94.23           N  
ATOM   1000  CA  ARG A 127      -3.130   8.151   1.641  1.00 94.23           C  
ATOM   1001  C   ARG A 127      -2.219   9.131   0.909  1.00 94.23           C  
ATOM   1002  CB  ARG A 127      -4.588   8.600   1.520  1.00 94.23           C  
ATOM   1003  O   ARG A 127      -1.823   8.884  -0.231  1.00 94.23           O  
ATOM   1004  CG  ARG A 127      -5.081   8.711   0.086  1.00 94.23           C  
ATOM   1005  CD  ARG A 127      -6.523   9.196   0.022  1.00 94.23           C  
ATOM   1006  NE  ARG A 127      -7.462   8.149   0.415  1.00 94.23           N  
ATOM   1007  NH1 ARG A 127      -7.735   7.306  -1.718  1.00 94.23           N  
ATOM   1008  NH2 ARG A 127      -8.858   6.364   0.044  1.00 94.23           N  
ATOM   1009  CZ  ARG A 127      -8.016   7.275  -0.421  1.00 94.23           C  
ATOM   1010  N   LYS A 128      -1.924  10.197   1.495  1.00 94.89           N  
ATOM   1011  CA  LYS A 128      -1.047  11.201   0.900  1.00 94.89           C  
ATOM   1012  C   LYS A 128       0.337  10.625   0.617  1.00 94.89           C  
ATOM   1013  CB  LYS A 128      -0.929  12.421   1.815  1.00 94.89           C  
ATOM   1014  O   LYS A 128       0.897  10.839  -0.460  1.00 94.89           O  
ATOM   1015  CG  LYS A 128      -0.157  13.581   1.204  1.00 94.89           C  
ATOM   1016  CD  LYS A 128      -0.104  14.776   2.148  1.00 94.89           C  
ATOM   1017  CE  LYS A 128       0.730  15.910   1.568  1.00 94.89           C  
ATOM   1018  NZ  LYS A 128       0.779  17.087   2.486  1.00 94.89           N  
ATOM   1019  N   VAL A 129       0.867   9.963   1.591  1.00 94.60           N  
ATOM   1020  CA  VAL A 129       2.171   9.325   1.436  1.00 94.60           C  
ATOM   1021  C   VAL A 129       2.144   8.378   0.239  1.00 94.60           C  
ATOM   1022  CB  VAL A 129       2.583   8.559   2.713  1.00 94.60           C  
ATOM   1023  O   VAL A 129       3.042   8.409  -0.605  1.00 94.60           O  
ATOM   1024  CG1 VAL A 129       3.799   7.675   2.443  1.00 94.60           C  
ATOM   1025  CG2 VAL A 129       2.872   9.536   3.851  1.00 94.60           C  
ATOM   1026  N   PHE A 130       1.148   7.621   0.182  1.00 94.78           N  
ATOM   1027  CA  PHE A 130       1.024   6.645  -0.894  1.00 94.78           C  
ATOM   1028  C   PHE A 130       0.847   7.340  -2.238  1.00 94.78           C  
ATOM   1029  CB  PHE A 130      -0.155   5.702  -0.632  1.00 94.78           C  
ATOM   1030  O   PHE A 130       1.530   7.009  -3.209  1.00 94.78           O  
ATOM   1031  CG  PHE A 130      -0.320   4.631  -1.676  1.00 94.78           C  
ATOM   1032  CD1 PHE A 130      -1.436   4.614  -2.504  1.00 94.78           C  
ATOM   1033  CD2 PHE A 130       0.643   3.642  -1.831  1.00 94.78           C  
ATOM   1034  CE1 PHE A 130      -1.591   3.624  -3.472  1.00 94.78           C  
ATOM   1035  CE2 PHE A 130       0.495   2.649  -2.796  1.00 94.78           C  
ATOM   1036  CZ  PHE A 130      -0.623   2.642  -3.615  1.00 94.78           C  
ATOM   1037  N   ASP A 131      -0.000   8.291  -2.319  1.00 93.29           N  
ATOM   1038  CA  ASP A 131      -0.275   9.004  -3.562  1.00 93.29           C  
ATOM   1039  C   ASP A 131       0.973   9.723  -4.070  1.00 93.29           C  
ATOM   1040  CB  ASP A 131      -1.415  10.005  -3.367  1.00 93.29           C  
ATOM   1041  O   ASP A 131       1.211   9.786  -5.278  1.00 93.29           O  
ATOM   1042  CG  ASP A 131      -2.779   9.341  -3.286  1.00 93.29           C  
ATOM   1043  OD1 ASP A 131      -2.891   8.137  -3.602  1.00 93.29           O  
ATOM   1044  OD2 ASP A 131      -3.751  10.030  -2.906  1.00 93.29           O  
ATOM   1045  N   ASP A 132       1.685  10.280  -3.182  1.00 92.70           N  
ATOM   1046  CA  ASP A 132       2.936  10.929  -3.565  1.00 92.70           C  
ATOM   1047  C   ASP A 132       3.893   9.935  -4.218  1.00 92.70           C  
ATOM   1048  CB  ASP A 132       3.599  11.576  -2.348  1.00 92.70           C  
ATOM   1049  O   ASP A 132       4.515  10.242  -5.237  1.00 92.70           O  
ATOM   1050  CG  ASP A 132       2.885  12.832  -1.881  1.00 92.70           C  
ATOM   1051  OD1 ASP A 132       2.026  13.357  -2.622  1.00 92.70           O  
ATOM   1052  OD2 ASP A 132       3.186  13.303  -0.762  1.00 92.70           O  
ATOM   1053  N   ALA A 133       3.960   8.800  -3.666  1.00 92.11           N  
ATOM   1054  CA  ALA A 133       4.836   7.767  -4.214  1.00 92.11           C  
ATOM   1055  C   ALA A 133       4.371   7.332  -5.600  1.00 92.11           C  
ATOM   1056  CB  ALA A 133       4.893   6.566  -3.274  1.00 92.11           C  
ATOM   1057  O   ALA A 133       5.186   7.158  -6.509  1.00 92.11           O  
ATOM   1058  N   ILE A 134       3.072   7.174  -5.748  1.00 89.98           N  
ATOM   1059  CA  ILE A 134       2.503   6.814  -7.042  1.00 89.98           C  
ATOM   1060  C   ILE A 134       2.794   7.916  -8.058  1.00 89.98           C  
ATOM   1061  CB  ILE A 134       0.981   6.567  -6.941  1.00 89.98           C  
ATOM   1062  O   ILE A 134       3.139   7.634  -9.208  1.00 89.98           O  
ATOM   1063  CG1 ILE A 134       0.701   5.276  -6.164  1.00 89.98           C  
ATOM   1064  CG2 ILE A 134       0.349   6.515  -8.335  1.00 89.98           C  
ATOM   1065  CD1 ILE A 134       1.158   4.011  -6.878  1.00 89.98           C  
ATOM   1066  N   GLY A 135       2.587   9.100  -7.628  1.00 87.23           N  
ATOM   1067  CA  GLY A 135       2.890  10.240  -8.479  1.00 87.23           C  
ATOM   1068  C   GLY A 135       4.324  10.250  -8.974  1.00 87.23           C  
ATOM   1069  O   GLY A 135       4.578  10.501 -10.154  1.00 87.23           O  
ATOM   1070  N   LEU A 136       5.217  10.008  -8.098  1.00 85.70           N  
ATOM   1071  CA  LEU A 136       6.627   9.965  -8.470  1.00 85.70           C  
ATOM   1072  C   LEU A 136       6.897   8.829  -9.450  1.00 85.70           C  
ATOM   1073  CB  LEU A 136       7.505   9.800  -7.226  1.00 85.70           C  
ATOM   1074  O   LEU A 136       7.696   8.980 -10.377  1.00 85.70           O  
ATOM   1075  CG  LEU A 136       7.656  11.034  -6.335  1.00 85.70           C  
ATOM   1076  CD1 LEU A 136       8.380  10.669  -5.043  1.00 85.70           C  
ATOM   1077  CD2 LEU A 136       8.397  12.142  -7.075  1.00 85.70           C  
ATOM   1078  N   PHE A 137       6.226   7.770  -9.233  1.00 85.68           N  
ATOM   1079  CA  PHE A 137       6.348   6.657 -10.167  1.00 85.68           C  
ATOM   1080  C   PHE A 137       5.881   7.065 -11.559  1.00 85.68           C  
ATOM   1081  CB  PHE A 137       5.543   5.450  -9.676  1.00 85.68           C  
ATOM   1082  O   PHE A 137       6.566   6.805 -12.550  1.00 85.68           O  
ATOM   1083  CG  PHE A 137       5.622   4.255 -10.587  1.00 85.68           C  
ATOM   1084  CD1 PHE A 137       4.696   4.080 -11.608  1.00 85.68           C  
ATOM   1085  CD2 PHE A 137       6.623   3.307 -10.423  1.00 85.68           C  
ATOM   1086  CE1 PHE A 137       4.767   2.975 -12.454  1.00 85.68           C  
ATOM   1087  CE2 PHE A 137       6.701   2.201 -11.264  1.00 85.68           C  
ATOM   1088  CZ  PHE A 137       5.771   2.036 -12.278  1.00 85.68           C  
ATOM   1089  N   ASN A 138       4.725   7.661 -11.633  1.00 82.26           N  
ATOM   1090  CA  ASN A 138       4.145   8.076 -12.906  1.00 82.26           C  
ATOM   1091  C   ASN A 138       5.031   9.092 -13.622  1.00 82.26           C  
ATOM   1092  CB  ASN A 138       2.742   8.649 -12.696  1.00 82.26           C  
ATOM   1093  O   ASN A 138       5.205   9.021 -14.840  1.00 82.26           O  
ATOM   1094  CG  ASN A 138       1.712   7.578 -12.397  1.00 82.26           C  
ATOM   1095  ND2 ASN A 138       0.625   7.967 -11.742  1.00 82.26           N  
ATOM   1096  OD1 ASN A 138       1.892   6.410 -12.751  1.00 82.26           O  
ATOM   1097  N   LEU A 139       5.505  10.044 -12.846  1.00 76.92           N  
ATOM   1098  CA  LEU A 139       6.373  11.071 -13.411  1.00 76.92           C  
ATOM   1099  C   LEU A 139       7.648  10.454 -13.976  1.00 76.92           C  
ATOM   1100  CB  LEU A 139       6.726  12.117 -12.350  1.00 76.92           C  
ATOM   1101  O   LEU A 139       8.106  10.842 -15.054  1.00 76.92           O  
ATOM   1102  CG  LEU A 139       5.634  13.133 -12.010  1.00 76.92           C  
ATOM   1103  CD1 LEU A 139       5.995  13.893 -10.738  1.00 76.92           C  
ATOM   1104  CD2 LEU A 139       5.419  14.096 -13.172  1.00 76.92           C  
ATOM   1105  N   GLY A 140       8.204   9.597 -13.289  1.00 70.84           N  
ATOM   1106  CA  GLY A 140       9.405   8.916 -13.748  1.00 70.84           C  
ATOM   1107  C   GLY A 140       9.182   8.091 -15.001  1.00 70.84           C  
ATOM   1108  O   GLY A 140      10.037   8.057 -15.888  1.00 70.84           O  
ATOM   1109  N   SER A 141       8.061   7.506 -15.102  1.00 66.76           N  
ATOM   1110  CA  SER A 141       7.722   6.674 -16.252  1.00 66.76           C  
ATOM   1111  C   SER A 141       7.490   7.521 -17.499  1.00 66.76           C  
ATOM   1112  CB  SER A 141       6.478   5.834 -15.958  1.00 66.76           C  
ATOM   1113  O   SER A 141       7.856   7.119 -18.605  1.00 66.76           O  
ATOM   1114  OG  SER A 141       5.324   6.653 -15.884  1.00 66.76           O  
ATOM   1115  N   MET A 142       6.869   8.707 -17.442  1.00 62.02           N  
ATOM   1116  CA  MET A 142       6.582   9.630 -18.536  1.00 62.02           C  
ATOM   1117  C   MET A 142       7.867  10.252 -19.074  1.00 62.02           C  
ATOM   1118  CB  MET A 142       5.622  10.729 -18.075  1.00 62.02           C  
ATOM   1119  O   MET A 142       8.015  10.432 -20.284  1.00 62.02           O  
ATOM   1120  CG  MET A 142       4.193  10.250 -17.877  1.00 62.02           C  
ATOM   1121  SD  MET A 142       3.042  11.622 -17.476  1.00 62.02           S  
ATOM   1122  CE  MET A 142       1.470  10.718 -17.433  1.00 62.02           C  
ATOM   1123  N   ILE A 143       8.789  10.645 -18.251  1.00 60.55           N  
ATOM   1124  CA  ILE A 143      10.047  11.261 -18.661  1.00 60.55           C  
ATOM   1125  C   ILE A 143      10.877  10.257 -19.458  1.00 60.55           C  
ATOM   1126  CB  ILE A 143      10.849  11.772 -17.443  1.00 60.55           C  
ATOM   1127  O   ILE A 143      11.482  10.611 -20.473  1.00 60.55           O  
ATOM   1128  CG1 ILE A 143      10.118  12.943 -16.776  1.00 60.55           C  
ATOM   1129  CG2 ILE A 143      12.265  12.178 -17.862  1.00 60.55           C  
ATOM   1130  CD1 ILE A 143      10.734  13.385 -15.456  1.00 60.55           C  
ATOM   1131  N   THR A 144      10.779   9.083 -19.170  1.00 57.76           N  
ATOM   1132  CA  THR A 144      11.577   8.054 -19.826  1.00 57.76           C  
ATOM   1133  C   THR A 144      10.985   7.695 -21.186  1.00 57.76           C  
ATOM   1134  CB  THR A 144      11.680   6.787 -18.957  1.00 57.76           C  
ATOM   1135  O   THR A 144      11.719   7.394 -22.129  1.00 57.76           O  
ATOM   1136  CG2 THR A 144      12.485   7.053 -17.689  1.00 57.76           C  
ATOM   1137  OG1 THR A 144      10.362   6.358 -18.591  1.00 57.76           O  
ATOM   1138  N   THR A 145       9.698   7.701 -21.346  1.00 57.89           N  
ATOM   1139  CA  THR A 145       9.066   7.433 -22.633  1.00 57.89           C  
ATOM   1140  C   THR A 145       9.356   8.557 -23.623  1.00 57.89           C  
ATOM   1141  CB  THR A 145       7.543   7.259 -22.482  1.00 57.89           C  
ATOM   1142  O   THR A 145       9.548   8.307 -24.815  1.00 57.89           O  
ATOM   1143  CG2 THR A 145       7.203   5.907 -21.863  1.00 57.89           C  
ATOM   1144  OG1 THR A 145       7.030   8.299 -21.641  1.00 57.89           O  
ATOM   1145  N   SER A 146       9.501   9.790 -23.187  1.00 56.92           N  
ATOM   1146  CA  SER A 146       9.790  10.929 -24.052  1.00 56.92           C  
ATOM   1147  C   SER A 146      11.249  10.930 -24.496  1.00 56.92           C  
ATOM   1148  CB  SER A 146       9.465  12.241 -23.337  1.00 56.92           C  
ATOM   1149  O   SER A 146      11.563  11.352 -25.611  1.00 56.92           O  
ATOM   1150  OG  SER A 146      10.163  12.330 -22.107  1.00 56.92           O  
ATOM   1151  N   LEU A 147      12.105  10.368 -23.734  1.00 56.70           N  
ATOM   1152  CA  LEU A 147      13.520  10.319 -24.085  1.00 56.70           C  
ATOM   1153  C   LEU A 147      13.804   9.160 -25.035  1.00 56.70           C  
ATOM   1154  CB  LEU A 147      14.381  10.185 -22.826  1.00 56.70           C  
ATOM   1155  O   LEU A 147      14.691   9.252 -25.886  1.00 56.70           O  
ATOM   1156  CG  LEU A 147      15.125  11.443 -22.376  1.00 56.70           C  
ATOM   1157  CD1 LEU A 147      14.650  11.874 -20.993  1.00 56.70           C  
ATOM   1158  CD2 LEU A 147      16.631  11.205 -22.380  1.00 56.70           C  
ATOM   1159  N   ASP A 148      13.019   8.111 -25.060  1.00 51.00           N  
ATOM   1160  CA  ASP A 148      13.183   6.955 -25.937  1.00 51.00           C  
ATOM   1161  C   ASP A 148      12.639   7.244 -27.334  1.00 51.00           C  
ATOM   1162  CB  ASP A 148      12.487   5.728 -25.345  1.00 51.00           C  
ATOM   1163  O   ASP A 148      13.086   6.649 -28.316  1.00 51.00           O  
ATOM   1164  CG  ASP A 148      13.396   4.906 -24.449  1.00 51.00           C  
ATOM   1165  OD1 ASP A 148      14.624   5.142 -24.444  1.00 51.00           O  
ATOM   1166  OD2 ASP A 148      12.881   4.011 -23.744  1.00 51.00           O  
ATOM   1167  N   VAL A 149      11.828   8.219 -27.564  1.00 55.66           N  
ATOM   1168  CA  VAL A 149      11.223   8.563 -28.847  1.00 55.66           C  
ATOM   1169  C   VAL A 149      12.032   9.670 -29.520  1.00 55.66           C  
ATOM   1170  CB  VAL A 149       9.752   9.005 -28.680  1.00 55.66           C  
ATOM   1171  O   VAL A 149      11.909   9.891 -30.727  1.00 55.66           O  
ATOM   1172  CG1 VAL A 149       9.080   9.170 -30.042  1.00 55.66           C  
ATOM   1173  CG2 VAL A 149       8.987   7.999 -27.822  1.00 55.66           C  
ATOM   1174  N   ALA A 150      13.190  10.120 -28.947  1.00 46.81           N  
ATOM   1175  CA  ALA A 150      14.084  11.061 -29.617  1.00 46.81           C  
ATOM   1176  C   ALA A 150      15.311  10.347 -30.178  1.00 46.81           C  
ATOM   1177  CB  ALA A 150      14.510  12.167 -28.654  1.00 46.81           C  
ATOM   1178  O   ALA A 150      15.799  10.693 -31.256  1.00 46.81           O  
TER    1179      ALA A 150
ENDMDL
END
