# Supplementary material for: Exploring a diverse world of effector domains and amyloid signaling motifs in fungal NLR proteins
Source: PLoS Comput Biol. 2022 Dec 21;18(12):e1010787. doi: 10.1371/journal.pcbi.1010787 (PMC9815663; doi:10.1371/journal.pcbi.1010787)
Supplement: S3 Data — Full AlphaFold2/ColabFold outputs. (GZ) [file pcbi.1010787.s010.tar.gz › KIM77258_1_150/rank_4_model_1_ptm_seed_0_unrelaxed.pdb]

MODEL     1
ATOM      1  N   MET A   1      -9.810   8.858 -22.742  1.00 35.60           N  
ATOM      2  CA  MET A   1      -9.543   7.423 -22.713  1.00 35.60           C  
ATOM      3  C   MET A   1     -10.161   6.779 -21.477  1.00 35.60           C  
ATOM      4  CB  MET A   1      -8.037   7.155 -22.745  1.00 35.60           C  
ATOM      5  O   MET A   1      -9.865   7.179 -20.350  1.00 35.60           O  
ATOM      6  CG  MET A   1      -7.631   6.054 -23.711  1.00 35.60           C  
ATOM      7  SD  MET A   1      -5.821   5.753 -23.713  1.00 35.60           S  
ATOM      8  CE  MET A   1      -5.762   4.160 -24.580  1.00 35.60           C  
ATOM      9  N   ARG A   2     -11.456   6.560 -21.550  1.00 33.10           N  
ATOM     10  CA  ARG A   2     -12.556   5.859 -20.896  1.00 33.10           C  
ATOM     11  C   ARG A   2     -12.131   4.463 -20.454  1.00 33.10           C  
ATOM     12  CB  ARG A   2     -13.766   5.767 -21.829  1.00 33.10           C  
ATOM     13  O   ARG A   2     -11.782   3.622 -21.286  1.00 33.10           O  
ATOM     14  CG  ARG A   2     -14.681   6.980 -21.772  1.00 33.10           C  
ATOM     15  CD  ARG A   2     -15.959   6.760 -22.571  1.00 33.10           C  
ATOM     16  NE  ARG A   2     -16.555   8.024 -22.992  1.00 33.10           N  
ATOM     17  NH1 ARG A   2     -18.300   7.052 -24.152  1.00 33.10           N  
ATOM     18  NH2 ARG A   2     -18.110   9.335 -24.060  1.00 33.10           N  
ATOM     19  CZ  ARG A   2     -17.654   8.134 -23.734  1.00 33.10           C  
ATOM     20  N   VAL A   3     -11.488   4.298 -19.270  1.00 40.31           N  
ATOM     21  CA  VAL A   3     -11.187   2.971 -18.743  1.00 40.31           C  
ATOM     22  C   VAL A   3     -12.359   2.471 -17.901  1.00 40.31           C  
ATOM     23  CB  VAL A   3      -9.890   2.976 -17.902  1.00 40.31           C  
ATOM     24  O   VAL A   3     -12.776   3.135 -16.949  1.00 40.31           O  
ATOM     25  CG1 VAL A   3      -9.499   1.554 -17.506  1.00 40.31           C  
ATOM     26  CG2 VAL A   3      -8.757   3.651 -18.673  1.00 40.31           C  
ATOM     27  N   LYS A   4     -13.371   1.722 -18.551  1.00 36.59           N  
ATOM     28  CA  LYS A   4     -14.433   0.757 -18.281  1.00 36.59           C  
ATOM     29  C   LYS A   4     -14.033  -0.202 -17.164  1.00 36.59           C  
ATOM     30  CB  LYS A   4     -14.779  -0.028 -19.547  1.00 36.59           C  
ATOM     31  O   LYS A   4     -12.906  -0.700 -17.140  1.00 36.59           O  
ATOM     32  CG  LYS A   4     -15.843   0.630 -20.413  1.00 36.59           C  
ATOM     33  CD  LYS A   4     -16.200  -0.235 -21.615  1.00 36.59           C  
ATOM     34  CE  LYS A   4     -17.275   0.417 -22.474  1.00 36.59           C  
ATOM     35  NZ  LYS A   4     -17.658  -0.447 -23.631  1.00 36.59           N  
ATOM     36  N   PRO A   5     -14.927  -0.349 -16.124  1.00 34.41           N  
ATOM     37  CA  PRO A   5     -15.083  -0.900 -14.776  1.00 34.41           C  
ATOM     38  C   PRO A   5     -14.780  -2.395 -14.709  1.00 34.41           C  
ATOM     39  CB  PRO A   5     -16.554  -0.626 -14.452  1.00 34.41           C  
ATOM     40  O   PRO A   5     -15.429  -3.191 -15.391  1.00 34.41           O  
ATOM     41  CG  PRO A   5     -17.262  -0.739 -15.764  1.00 34.41           C  
ATOM     42  CD  PRO A   5     -16.238  -0.967 -16.839  1.00 34.41           C  
ATOM     43  N   ILE A   6     -13.450  -2.818 -14.681  1.00 41.88           N  
ATOM     44  CA  ILE A   6     -12.912  -4.114 -14.283  1.00 41.88           C  
ATOM     45  C   ILE A   6     -13.098  -4.311 -12.780  1.00 41.88           C  
ATOM     46  CB  ILE A   6     -11.419  -4.245 -14.659  1.00 41.88           C  
ATOM     47  O   ILE A   6     -12.321  -5.023 -12.140  1.00 41.88           O  
ATOM     48  CG1 ILE A   6     -11.239  -4.130 -16.178  1.00 41.88           C  
ATOM     49  CG2 ILE A   6     -10.845  -5.566 -14.139  1.00 41.88           C  
ATOM     50  CD1 ILE A   6      -9.790  -3.984 -16.620  1.00 41.88           C  
ATOM     51  N   LEU A   7     -14.122  -3.949 -12.153  1.00 39.03           N  
ATOM     52  CA  LEU A   7     -14.113  -3.848 -10.697  1.00 39.03           C  
ATOM     53  C   LEU A   7     -14.905  -4.990 -10.069  1.00 39.03           C  
ATOM     54  CB  LEU A   7     -14.690  -2.503 -10.249  1.00 39.03           C  
ATOM     55  O   LEU A   7     -14.574  -5.452  -8.974  1.00 39.03           O  
ATOM     56  CG  LEU A   7     -13.692  -1.355 -10.094  1.00 39.03           C  
ATOM     57  CD1 LEU A   7     -14.396  -0.013 -10.267  1.00 39.03           C  
ATOM     58  CD2 LEU A   7     -12.996  -1.429  -8.739  1.00 39.03           C  
ATOM     59  N   ARG A   8     -15.207  -6.282 -10.858  1.00 43.22           N  
ATOM     60  CA  ARG A   8     -15.716  -7.401 -10.071  1.00 43.22           C  
ATOM     61  C   ARG A   8     -15.079  -8.714 -10.511  1.00 43.22           C  
ATOM     62  CB  ARG A   8     -17.239  -7.492 -10.186  1.00 43.22           C  
ATOM     63  O   ARG A   8     -14.838  -9.600  -9.688  1.00 43.22           O  
ATOM     64  CG  ARG A   8     -17.968  -7.322  -8.862  1.00 43.22           C  
ATOM     65  CD  ARG A   8     -19.478  -7.394  -9.037  1.00 43.22           C  
ATOM     66  NE  ARG A   8     -20.070  -8.424  -8.187  1.00 43.22           N  
ATOM     67  NH1 ARG A   8     -22.217  -8.147  -8.994  1.00 43.22           N  
ATOM     68  NH2 ARG A   8     -21.790  -9.709  -7.372  1.00 43.22           N  
ATOM     69  CZ  ARG A   8     -21.358  -8.757  -8.186  1.00 43.22           C  
ATOM     70  N   GLU A   9     -14.261  -8.829 -11.606  1.00 50.44           N  
ATOM     71  CA  GLU A   9     -13.370  -9.848 -12.152  1.00 50.44           C  
ATOM     72  C   GLU A   9     -11.909  -9.422 -12.040  1.00 50.44           C  
ATOM     73  CB  GLU A   9     -13.722 -10.144 -13.612  1.00 50.44           C  
ATOM     74  O   GLU A   9     -11.012 -10.266 -12.007  1.00 50.44           O  
ATOM     75  CG  GLU A   9     -14.874 -11.124 -13.781  1.00 50.44           C  
ATOM     76  CD  GLU A   9     -15.225 -11.392 -15.236  1.00 50.44           C  
ATOM     77  OE1 GLU A   9     -16.227 -12.094 -15.499  1.00 50.44           O  
ATOM     78  OE2 GLU A   9     -14.491 -10.897 -16.120  1.00 50.44           O  
ATOM     79  N   GLY A  10     -11.694  -8.278 -11.495  1.00 58.63           N  
ATOM     80  CA  GLY A  10     -10.411  -7.597 -11.431  1.00 58.63           C  
ATOM     81  C   GLY A  10      -9.704  -7.781 -10.102  1.00 58.63           C  
ATOM     82  O   GLY A  10      -8.475  -7.867 -10.053  1.00 58.63           O  
ATOM     83  N   GLY A  11     -10.509  -8.305  -9.059  1.00 75.64           N  
ATOM     84  CA  GLY A  11      -9.880  -8.463  -7.757  1.00 75.64           C  
ATOM     85  C   GLY A  11      -9.096  -9.754  -7.625  1.00 75.64           C  
ATOM     86  O   GLY A  11      -7.989  -9.761  -7.083  1.00 75.64           O  
ATOM     87  N   GLU A  12      -9.657 -10.835  -8.248  1.00 85.19           N  
ATOM     88  CA  GLU A  12      -8.980 -12.127  -8.191  1.00 85.19           C  
ATOM     89  C   GLU A  12      -7.736 -12.138  -9.074  1.00 85.19           C  
ATOM     90  CB  GLU A  12      -9.932 -13.252  -8.609  1.00 85.19           C  
ATOM     91  O   GLU A  12      -6.703 -12.692  -8.693  1.00 85.19           O  
ATOM     92  CG  GLU A  12     -10.999 -13.571  -7.572  1.00 85.19           C  
ATOM     93  CD  GLU A  12     -10.430 -14.138  -6.281  1.00 85.19           C  
ATOM     94  OE1 GLU A  12     -10.991 -13.860  -5.197  1.00 85.19           O  
ATOM     95  OE2 GLU A  12      -9.414 -14.865  -6.354  1.00 85.19           O  
ATOM     96  N   ALA A  13      -7.832 -11.626 -10.218  1.00 87.31           N  
ATOM     97  CA  ALA A  13      -6.691 -11.494 -11.121  1.00 87.31           C  
ATOM     98  C   ALA A  13      -5.604 -10.617 -10.506  1.00 87.31           C  
ATOM     99  CB  ALA A  13      -7.139 -10.919 -12.463  1.00 87.31           C  
ATOM    100  O   ALA A  13      -4.415 -10.925 -10.615  1.00 87.31           O  
ATOM    101  N   ALA A  14      -5.971  -9.585  -9.935  1.00 89.84           N  
ATOM    102  CA  ALA A  14      -5.041  -8.692  -9.248  1.00 89.84           C  
ATOM    103  C   ALA A  14      -4.337  -9.410  -8.101  1.00 89.84           C  
ATOM    104  CB  ALA A  14      -5.774  -7.457  -8.730  1.00 89.84           C  
ATOM    105  O   ALA A  14      -3.123  -9.280  -7.930  1.00 89.84           O  
ATOM    106  N   LEU A  15      -5.101 -10.085  -7.386  1.00 91.93           N  
ATOM    107  CA  LEU A  15      -4.547 -10.869  -6.287  1.00 91.93           C  
ATOM    108  C   LEU A  15      -3.574 -11.921  -6.808  1.00 91.93           C  
ATOM    109  CB  LEU A  15      -5.668 -11.542  -5.491  1.00 91.93           C  
ATOM    110  O   LEU A  15      -2.504 -12.124  -6.229  1.00 91.93           O  
ATOM    111  CG  LEU A  15      -5.255 -12.232  -4.190  1.00 91.93           C  
ATOM    112  CD1 LEU A  15      -4.644 -11.220  -3.225  1.00 91.93           C  
ATOM    113  CD2 LEU A  15      -6.450 -12.932  -3.552  1.00 91.93           C  
ATOM    114  N   ALA A  16      -3.886 -12.579  -7.809  1.00 93.17           N  
ATOM    115  CA  ALA A  16      -3.016 -13.573  -8.433  1.00 93.17           C  
ATOM    116  C   ALA A  16      -1.706 -12.942  -8.896  1.00 93.17           C  
ATOM    117  CB  ALA A  16      -3.727 -14.238  -9.609  1.00 93.17           C  
ATOM    118  O   ALA A  16      -0.632 -13.517  -8.707  1.00 93.17           O  
ATOM    119  N   LEU A  17      -1.820 -11.859  -9.499  1.00 92.36           N  
ATOM    120  CA  LEU A  17      -0.646 -11.139  -9.979  1.00 92.36           C  
ATOM    121  C   LEU A  17       0.271 -10.760  -8.821  1.00 92.36           C  
ATOM    122  CB  LEU A  17      -1.064  -9.882 -10.746  1.00 92.36           C  
ATOM    123  O   LEU A  17       1.493 -10.899  -8.919  1.00 92.36           O  
ATOM    124  CG  LEU A  17       0.067  -9.041 -11.339  1.00 92.36           C  
ATOM    125  CD1 LEU A  17       0.906  -9.881 -12.296  1.00 92.36           C  
ATOM    126  CD2 LEU A  17      -0.494  -7.814 -12.049  1.00 92.36           C  
ATOM    127  N   LEU A  18      -0.298 -10.281  -7.785  1.00 93.74           N  
ATOM    128  CA  LEU A  18       0.486  -9.928  -6.607  1.00 93.74           C  
ATOM    129  C   LEU A  18       1.205 -11.151  -6.046  1.00 93.74           C  
ATOM    130  CB  LEU A  18      -0.411  -9.312  -5.530  1.00 93.74           C  
ATOM    131  O   LEU A  18       2.374 -11.067  -5.662  1.00 93.74           O  
ATOM    132  CG  LEU A  18      -0.965  -7.918  -5.826  1.00 93.74           C  
ATOM    133  CD1 LEU A  18      -1.950  -7.497  -4.740  1.00 93.74           C  
ATOM    134  CD2 LEU A  18       0.169  -6.906  -5.949  1.00 93.74           C  
ATOM    135  N   ARG A  19       0.526 -12.252  -6.002  1.00 94.54           N  
ATOM    136  CA  ARG A  19       1.113 -13.492  -5.504  1.00 94.54           C  
ATOM    137  C   ARG A  19       2.271 -13.944  -6.387  1.00 94.54           C  
ATOM    138  CB  ARG A  19       0.054 -14.594  -5.423  1.00 94.54           C  
ATOM    139  O   ARG A  19       3.304 -14.392  -5.885  1.00 94.54           O  
ATOM    140  CG  ARG A  19      -0.935 -14.415  -4.282  1.00 94.54           C  
ATOM    141  CD  ARG A  19      -1.998 -15.506  -4.281  1.00 94.54           C  
ATOM    142  NE  ARG A  19      -2.913 -15.365  -3.152  1.00 94.54           N  
ATOM    143  NH1 ARG A  19      -4.810 -15.895  -4.359  1.00 94.54           N  
ATOM    144  NH2 ARG A  19      -4.968 -15.398  -2.127  1.00 94.54           N  
ATOM    145  CZ  ARG A  19      -4.228 -15.553  -3.215  1.00 94.54           C  
ATOM    146  N   LEU A  20       2.019 -13.863  -7.626  1.00 92.59           N  
ATOM    147  CA  LEU A  20       3.067 -14.230  -8.573  1.00 92.59           C  
ATOM    148  C   LEU A  20       4.299 -13.351  -8.388  1.00 92.59           C  
ATOM    149  CB  LEU A  20       2.554 -14.114 -10.011  1.00 92.59           C  
ATOM    150  O   LEU A  20       5.428 -13.845  -8.409  1.00 92.59           O  
ATOM    151  CG  LEU A  20       1.604 -15.217 -10.483  1.00 92.59           C  
ATOM    152  CD1 LEU A  20       1.010 -14.859 -11.841  1.00 92.59           C  
ATOM    153  CD2 LEU A  20       2.330 -16.556 -10.547  1.00 92.59           C  
ATOM    154  N   THR A  21       4.042 -12.074  -8.307  1.00 90.67           N  
ATOM    155  CA  THR A  21       5.115 -11.108  -8.102  1.00 90.67           C  
ATOM    156  C   THR A  21       5.852 -11.387  -6.795  1.00 90.67           C  
ATOM    157  CB  THR A  21       4.574  -9.666  -8.092  1.00 90.67           C  
ATOM    158  O   THR A  21       7.082 -11.322  -6.744  1.00 90.67           O  
ATOM    159  CG2 THR A  21       5.702  -8.657  -7.902  1.00 90.67           C  
ATOM    160  OG1 THR A  21       3.915  -9.401  -9.336  1.00 90.67           O  
ATOM    161  N   TYR A  22       5.151 -11.680  -5.760  1.00 91.84           N  
ATOM    162  CA  TYR A  22       5.728 -11.991  -4.457  1.00 91.84           C  
ATOM    163  C   TYR A  22       6.552 -13.271  -4.517  1.00 91.84           C  
ATOM    164  CB  TYR A  22       4.627 -12.128  -3.401  1.00 91.84           C  
ATOM    165  O   TYR A  22       7.584 -13.385  -3.851  1.00 91.84           O  
ATOM    166  CG  TYR A  22       5.149 -12.420  -2.015  1.00 91.84           C  
ATOM    167  CD1 TYR A  22       4.828 -13.610  -1.365  1.00 91.84           C  
ATOM    168  CD2 TYR A  22       5.962 -11.507  -1.352  1.00 91.84           C  
ATOM    169  CE1 TYR A  22       5.305 -13.883  -0.087  1.00 91.84           C  
ATOM    170  CE2 TYR A  22       6.444 -11.769  -0.074  1.00 91.84           C  
ATOM    171  OH  TYR A  22       6.586 -13.223   1.814  1.00 91.84           O  
ATOM    172  CZ  TYR A  22       6.111 -12.958   0.549  1.00 91.84           C  
ATOM    173  N   ALA A  23       6.141 -14.214  -5.365  1.00 90.15           N  
ATOM    174  CA  ALA A  23       6.784 -15.521  -5.479  1.00 90.15           C  
ATOM    175  C   ALA A  23       7.992 -15.458  -6.410  1.00 90.15           C  
ATOM    176  CB  ALA A  23       5.786 -16.563  -5.978  1.00 90.15           C  
ATOM    177  O   ALA A  23       8.807 -16.383  -6.442  1.00 90.15           O  
ATOM    178  N   ALA A  24       8.094 -14.374  -7.233  1.00 85.49           N  
ATOM    179  CA  ALA A  24       9.147 -14.235  -8.235  1.00 85.49           C  
ATOM    180  C   ALA A  24      10.517 -14.102  -7.576  1.00 85.49           C  
ATOM    181  CB  ALA A  24       8.873 -13.030  -9.132  1.00 85.49           C  
ATOM    182  O   ALA A  24      10.619 -13.682  -6.420  1.00 85.49           O  
ATOM    183  N   ALA A  25      11.623 -14.636  -8.297  1.00 71.37           N  
ATOM    184  CA  ALA A  25      13.016 -14.556  -7.867  1.00 71.37           C  
ATOM    185  C   ALA A  25      13.402 -13.121  -7.521  1.00 71.37           C  
ATOM    186  CB  ALA A  25      13.940 -15.107  -8.950  1.00 71.37           C  
ATOM    187  O   ALA A  25      12.800 -12.171  -8.026  1.00 71.37           O  
ATOM    188  N   ASP A  26      14.194 -12.876  -6.501  1.00 77.41           N  
ATOM    189  CA  ASP A  26      14.589 -11.600  -5.911  1.00 77.41           C  
ATOM    190  C   ASP A  26      15.213 -10.681  -6.958  1.00 77.41           C  
ATOM    191  CB  ASP A  26      15.567 -11.823  -4.756  1.00 77.41           C  
ATOM    192  O   ASP A  26      16.047  -9.835  -6.630  1.00 77.41           O  
ATOM    193  CG  ASP A  26      14.896 -12.366  -3.507  1.00 77.41           C  
ATOM    194  OD1 ASP A  26      13.703 -12.070  -3.277  1.00 77.41           O  
ATOM    195  OD2 ASP A  26      15.567 -13.093  -2.743  1.00 77.41           O  
ATOM    196  N   VAL A  27      14.697 -10.710  -8.202  1.00 70.74           N  
ATOM    197  CA  VAL A  27      15.250  -9.957  -9.323  1.00 70.74           C  
ATOM    198  C   VAL A  27      14.863  -8.485  -9.197  1.00 70.74           C  
ATOM    199  CB  VAL A  27      14.769 -10.521 -10.678  1.00 70.74           C  
ATOM    200  O   VAL A  27      15.643  -7.599  -9.555  1.00 70.74           O  
ATOM    201  CG1 VAL A  27      15.336  -9.702 -11.836  1.00 70.74           C  
ATOM    202  CG2 VAL A  27      15.164 -11.990 -10.815  1.00 70.74           C  
ATOM    203  N   PHE A  28      13.835  -8.221  -8.317  1.00 78.48           N  
ATOM    204  CA  PHE A  28      13.355  -6.866  -8.073  1.00 78.48           C  
ATOM    205  C   PHE A  28      12.716  -6.759  -6.693  1.00 78.48           C  
ATOM    206  CB  PHE A  28      12.349  -6.449  -9.150  1.00 78.48           C  
ATOM    207  O   PHE A  28      11.490  -6.766  -6.569  1.00 78.48           O  
ATOM    208  CG  PHE A  28      12.078  -4.969  -9.187  1.00 78.48           C  
ATOM    209  CD1 PHE A  28      10.829  -4.486  -9.556  1.00 78.48           C  
ATOM    210  CD2 PHE A  28      13.073  -4.060  -8.851  1.00 78.48           C  
ATOM    211  CE1 PHE A  28      10.575  -3.117  -9.591  1.00 78.48           C  
ATOM    212  CE2 PHE A  28      12.827  -2.691  -8.883  1.00 78.48           C  
ATOM    213  CZ  PHE A  28      11.578  -2.221  -9.255  1.00 78.48           C  
ATOM    214  N   PRO A  29      13.626  -6.702  -5.633  1.00 85.10           N  
ATOM    215  CA  PRO A  29      13.232  -6.818  -4.227  1.00 85.10           C  
ATOM    216  C   PRO A  29      12.226  -5.749  -3.807  1.00 85.10           C  
ATOM    217  CB  PRO A  29      14.555  -6.648  -3.476  1.00 85.10           C  
ATOM    218  O   PRO A  29      11.273  -6.044  -3.082  1.00 85.10           O  
ATOM    219  CG  PRO A  29      15.596  -7.172  -4.411  1.00 85.10           C  
ATOM    220  CD  PRO A  29      15.200  -6.813  -5.815  1.00 85.10           C  
ATOM    221  N   PRO A  30      12.303  -4.535  -4.270  1.00 86.53           N  
ATOM    222  CA  PRO A  30      11.322  -3.519  -3.882  1.00 86.53           C  
ATOM    223  C   PRO A  30       9.922  -3.817  -4.412  1.00 86.53           C  
ATOM    224  CB  PRO A  30      11.880  -2.236  -4.504  1.00 86.53           C  
ATOM    225  O   PRO A  30       8.930  -3.556  -3.727  1.00 86.53           O  
ATOM    226  CG  PRO A  30      13.351  -2.473  -4.616  1.00 86.53           C  
ATOM    227  CD  PRO A  30      13.580  -3.935  -4.872  1.00 86.53           C  
ATOM    228  N   LEU A  31       9.796  -4.338  -5.537  1.00 88.47           N  
ATOM    229  CA  LEU A  31       8.521  -4.753  -6.113  1.00 88.47           C  
ATOM    230  C   LEU A  31       7.954  -5.956  -5.367  1.00 88.47           C  
ATOM    231  CB  LEU A  31       8.688  -5.089  -7.597  1.00 88.47           C  
ATOM    232  O   LEU A  31       6.754  -6.010  -5.089  1.00 88.47           O  
ATOM    233  CG  LEU A  31       7.414  -5.466  -8.354  1.00 88.47           C  
ATOM    234  CD1 LEU A  31       6.381  -4.349  -8.242  1.00 88.47           C  
ATOM    235  CD2 LEU A  31       7.728  -5.766  -9.816  1.00 88.47           C  
ATOM    236  N   LYS A  32       8.796  -6.899  -5.058  1.00 91.04           N  
ATOM    237  CA  LYS A  32       8.399  -8.051  -4.254  1.00 91.04           C  
ATOM    238  C   LYS A  32       7.858  -7.614  -2.895  1.00 91.04           C  
ATOM    239  CB  LYS A  32       9.577  -9.008  -4.065  1.00 91.04           C  
ATOM    240  O   LYS A  32       6.825  -8.111  -2.443  1.00 91.04           O  
ATOM    241  CG  LYS A  32       9.226 -10.283  -3.314  1.00 91.04           C  
ATOM    242  CD  LYS A  32      10.417 -11.228  -3.229  1.00 91.04           C  
ATOM    243  CE  LYS A  32      10.075 -12.492  -2.452  1.00 91.04           C  
ATOM    244  NZ  LYS A  32      11.208 -13.465  -2.451  1.00 91.04           N  
ATOM    245  N   SER A  33       8.546  -6.786  -2.276  1.00 91.88           N  
ATOM    246  CA  SER A  33       8.152  -6.273  -0.968  1.00 91.88           C  
ATOM    247  C   SER A  33       6.813  -5.546  -1.039  1.00 91.88           C  
ATOM    248  CB  SER A  33       9.224  -5.332  -0.416  1.00 91.88           C  
ATOM    249  O   SER A  33       5.970  -5.698  -0.153  1.00 91.88           O  
ATOM    250  OG  SER A  33      10.402  -6.048  -0.090  1.00 91.88           O  
ATOM    251  N   ALA A  34       6.673  -4.713  -1.998  1.00 92.43           N  
ATOM    252  CA  ALA A  34       5.419  -3.989  -2.191  1.00 92.43           C  
ATOM    253  C   ALA A  34       4.256  -4.953  -2.405  1.00 92.43           C  
ATOM    254  CB  ALA A  34       5.534  -3.029  -3.372  1.00 92.43           C  
ATOM    255  O   ALA A  34       3.176  -4.769  -1.839  1.00 92.43           O  
ATOM    256  N   ALA A  35       4.497  -5.975  -3.197  1.00 93.80           N  
ATOM    257  CA  ALA A  35       3.497  -7.015  -3.421  1.00 93.80           C  
ATOM    258  C   ALA A  35       3.158  -7.740  -2.121  1.00 93.80           C  
ATOM    259  CB  ALA A  35       3.990  -8.010  -4.469  1.00 93.80           C  
ATOM    260  O   ALA A  35       1.986  -7.992  -1.831  1.00 93.80           O  
ATOM    261  N   GLY A  36       4.116  -8.084  -1.382  1.00 94.64           N  
ATOM    262  CA  GLY A  36       3.900  -8.698  -0.081  1.00 94.64           C  
ATOM    263  C   GLY A  36       3.120  -7.814   0.873  1.00 94.64           C  
ATOM    264  O   GLY A  36       2.231  -8.290   1.583  1.00 94.64           O  
ATOM    265  N   GLY A  37       3.493  -6.622   0.912  1.00 94.48           N  
ATOM    266  CA  GLY A  37       2.781  -5.661   1.739  1.00 94.48           C  
ATOM    267  C   GLY A  37       1.310  -5.547   1.387  1.00 94.48           C  
ATOM    268  O   GLY A  37       0.454  -5.518   2.275  1.00 94.48           O  
ATOM    269  N   ALA A  38       1.012  -5.466   0.158  1.00 94.87           N  
ATOM    270  CA  ALA A  38      -0.363  -5.377  -0.325  1.00 94.87           C  
ATOM    271  C   ALA A  38      -1.153  -6.633   0.034  1.00 94.87           C  
ATOM    272  CB  ALA A  38      -0.383  -5.153  -1.835  1.00 94.87           C  
ATOM    273  O   ALA A  38      -2.302  -6.546   0.475  1.00 94.87           O  
ATOM    274  N   LEU A  39      -0.516  -7.785  -0.134  1.00 96.00           N  
ATOM    275  CA  LEU A  39      -1.156  -9.044   0.232  1.00 96.00           C  
ATOM    276  C   LEU A  39      -1.472  -9.080   1.724  1.00 96.00           C  
ATOM    277  CB  LEU A  39      -0.260 -10.229  -0.140  1.00 96.00           C  
ATOM    278  O   LEU A  39      -2.549  -9.527   2.124  1.00 96.00           O  
ATOM    279  CG  LEU A  39      -0.167 -10.566  -1.629  1.00 96.00           C  
ATOM    280  CD1 LEU A  39       0.979 -11.542  -1.880  1.00 96.00           C  
ATOM    281  CD2 LEU A  39      -1.486 -11.142  -2.131  1.00 96.00           C  
ATOM    282  N   HIS A  40      -0.563  -8.616   2.455  1.00 95.15           N  
ATOM    283  CA  HIS A  40      -0.738  -8.599   3.903  1.00 95.15           C  
ATOM    284  C   HIS A  40      -1.862  -7.653   4.310  1.00 95.15           C  
ATOM    285  CB  HIS A  40       0.565  -8.195   4.595  1.00 95.15           C  
ATOM    286  O   HIS A  40      -2.656  -7.971   5.199  1.00 95.15           O  
ATOM    287  CG  HIS A  40       0.623  -8.583   6.038  1.00 95.15           C  
ATOM    288  CD2 HIS A  40      -0.311  -9.133   6.849  1.00 95.15           C  
ATOM    289  ND1 HIS A  40       1.752  -8.411   6.810  1.00 95.15           N  
ATOM    290  CE1 HIS A  40       1.508  -8.840   8.037  1.00 95.15           C  
ATOM    291  NE2 HIS A  40       0.263  -9.284   8.087  1.00 95.15           N  
ATOM    292  N   ILE A  41      -1.972  -6.544   3.735  1.00 93.73           N  
ATOM    293  CA  ILE A  41      -3.036  -5.581   4.000  1.00 93.73           C  
ATOM    294  C   ILE A  41      -4.390  -6.202   3.665  1.00 93.73           C  
ATOM    295  CB  ILE A  41      -2.830  -4.277   3.197  1.00 93.73           C  
ATOM    296  O   ILE A  41      -5.339  -6.095   4.445  1.00 93.73           O  
ATOM    297  CG1 ILE A  41      -1.667  -3.468   3.781  1.00 93.73           C  
ATOM    298  CG2 ILE A  41      -4.118  -3.448   3.174  1.00 93.73           C  
ATOM    299  CD1 ILE A  41      -1.212  -2.313   2.899  1.00 93.73           C  
ATOM    300  N   VAL A  42      -4.481  -6.858   2.514  1.00 93.32           N  
ATOM    301  CA  VAL A  42      -5.718  -7.521   2.115  1.00 93.32           C  
ATOM    302  C   VAL A  42      -6.103  -8.568   3.157  1.00 93.32           C  
ATOM    303  CB  VAL A  42      -5.587  -8.177   0.723  1.00 93.32           C  
ATOM    304  O   VAL A  42      -7.265  -8.654   3.561  1.00 93.32           O  
ATOM    305  CG1 VAL A  42      -6.791  -9.071   0.431  1.00 93.32           C  
ATOM    306  CG2 VAL A  42      -5.437  -7.109  -0.358  1.00 93.32           C  
ATOM    307  N   ASP A  43      -5.155  -9.277   3.571  1.00 92.43           N  
ATOM    308  CA  ASP A  43      -5.401 -10.324   4.558  1.00 92.43           C  
ATOM    309  C   ASP A  43      -5.875  -9.730   5.882  1.00 92.43           C  
ATOM    310  CB  ASP A  43      -4.139 -11.161   4.779  1.00 92.43           C  
ATOM    311  O   ASP A  43      -6.838 -10.217   6.478  1.00 92.43           O  
ATOM    312  CG  ASP A  43      -4.362 -12.333   5.719  1.00 92.43           C  
ATOM    313  OD1 ASP A  43      -5.273 -13.151   5.469  1.00 92.43           O  
ATOM    314  OD2 ASP A  43      -3.621 -12.437   6.721  1.00 92.43           O  
ATOM    315  N   MET A  44      -5.267  -8.680   6.319  1.00 90.48           N  
ATOM    316  CA  MET A  44      -5.528  -8.104   7.635  1.00 90.48           C  
ATOM    317  C   MET A  44      -6.884  -7.408   7.665  1.00 90.48           C  
ATOM    318  CB  MET A  44      -4.425  -7.117   8.020  1.00 90.48           C  
ATOM    319  O   MET A  44      -7.627  -7.526   8.641  1.00 90.48           O  
ATOM    320  CG  MET A  44      -3.117  -7.784   8.415  1.00 90.48           C  
ATOM    321  SD  MET A  44      -1.855  -6.577   8.980  1.00 90.48           S  
ATOM    322  CE  MET A  44      -2.552  -6.115  10.590  1.00 90.48           C  
ATOM    323  N   VAL A  45      -7.204  -6.694   6.577  1.00 88.52           N  
ATOM    324  CA  VAL A  45      -8.415  -5.880   6.589  1.00 88.52           C  
ATOM    325  C   VAL A  45      -9.645  -6.783   6.558  1.00 88.52           C  
ATOM    326  CB  VAL A  45      -8.447  -4.894   5.399  1.00 88.52           C  
ATOM    327  O   VAL A  45     -10.732  -6.376   6.975  1.00 88.52           O  
ATOM    328  CG1 VAL A  45      -7.266  -3.928   5.466  1.00 88.52           C  
ATOM    329  CG2 VAL A  45      -8.444  -5.656   4.075  1.00 88.52           C  
ATOM    330  N   THR A  46      -9.540  -8.081   6.064  1.00 87.39           N  
ATOM    331  CA  THR A  46     -10.657  -9.017   6.005  1.00 87.39           C  
ATOM    332  C   THR A  46     -10.992  -9.548   7.396  1.00 87.39           C  
ATOM    333  CB  THR A  46     -10.348 -10.196   5.063  1.00 87.39           C  
ATOM    334  O   THR A  46     -12.067 -10.112   7.609  1.00 87.39           O  
ATOM    335  CG2 THR A  46     -10.083  -9.709   3.642  1.00 87.39           C  
ATOM    336  OG1 THR A  46      -9.191 -10.892   5.542  1.00 87.39           O  
ATOM    337  N   LYS A  47     -10.119  -9.284   8.360  1.00 87.37           N  
ATOM    338  CA  LYS A  47     -10.292  -9.798   9.715  1.00 87.37           C  
ATOM    339  C   LYS A  47     -11.037  -8.796  10.593  1.00 87.37           C  
ATOM    340  CB  LYS A  47      -8.937 -10.135  10.339  1.00 87.37           C  
ATOM    341  O   LYS A  47     -11.383  -9.101  11.736  1.00 87.37           O  
ATOM    342  CG  LYS A  47      -8.197 -11.266   9.639  1.00 87.37           C  
ATOM    343  CD  LYS A  47      -6.817 -11.489  10.242  1.00 87.37           C  
ATOM    344  CE  LYS A  47      -6.064 -12.600   9.523  1.00 87.37           C  
ATOM    345  NZ  LYS A  47      -4.655 -12.715  10.003  1.00 87.37           N  
ATOM    346  N   PHE A  48     -11.308  -7.592  10.103  1.00 84.33           N  
ATOM    347  CA  PHE A  48     -12.064  -6.585  10.838  1.00 84.33           C  
ATOM    348  C   PHE A  48     -13.547  -6.935  10.867  1.00 84.33           C  
ATOM    349  CB  PHE A  48     -11.863  -5.200  10.215  1.00 84.33           C  
ATOM    350  O   PHE A  48     -14.126  -7.293   9.840  1.00 84.33           O  
ATOM    351  CG  PHE A  48     -10.598  -4.514  10.654  1.00 84.33           C  
ATOM    352  CD1 PHE A  48     -10.567  -3.767  11.826  1.00 84.33           C  
ATOM    353  CD2 PHE A  48      -9.440  -4.616   9.896  1.00 84.33           C  
ATOM    354  CE1 PHE A  48      -9.397  -3.130  12.235  1.00 84.33           C  
ATOM    355  CE2 PHE A  48      -8.267  -3.983  10.298  1.00 84.33           C  
ATOM    356  CZ  PHE A  48      -8.248  -3.240  11.467  1.00 84.33           C  
ATOM    357  N   ASN A  49     -14.101  -6.941  12.013  1.00 79.16           N  
ATOM    358  CA  ASN A  49     -15.517  -7.256  12.172  1.00 79.16           C  
ATOM    359  C   ASN A  49     -16.385  -6.006  12.058  1.00 79.16           C  
ATOM    360  CB  ASN A  49     -15.764  -7.956  13.510  1.00 79.16           C  
ATOM    361  O   ASN A  49     -17.520  -6.075  11.582  1.00 79.16           O  
ATOM    362  CG  ASN A  49     -15.223  -9.371  13.537  1.00 79.16           C  
ATOM    363  ND2 ASN A  49     -14.674  -9.774  14.677  1.00 79.16           N  
ATOM    364  OD1 ASN A  49     -15.297 -10.097  12.542  1.00 79.16           O  
ATOM    365  N   SER A  50     -15.797  -4.871  12.308  1.00 81.85           N  
ATOM    366  CA  SER A  50     -16.492  -3.595  12.173  1.00 81.85           C  
ATOM    367  C   SER A  50     -16.101  -2.886  10.881  1.00 81.85           C  
ATOM    368  CB  SER A  50     -16.193  -2.692  13.370  1.00 81.85           C  
ATOM    369  O   SER A  50     -14.943  -2.942  10.462  1.00 81.85           O  
ATOM    370  OG  SER A  50     -14.807  -2.407  13.452  1.00 81.85           O  
ATOM    371  N   ASN A  51     -17.162  -2.195  10.276  1.00 82.39           N  
ATOM    372  CA  ASN A  51     -16.923  -1.439   9.051  1.00 82.39           C  
ATOM    373  C   ASN A  51     -16.294  -2.312   7.968  1.00 82.39           C  
ATOM    374  CB  ASN A  51     -16.039  -0.223   9.333  1.00 82.39           C  
ATOM    375  O   ASN A  51     -15.392  -1.869   7.254  1.00 82.39           O  
ATOM    376  CG  ASN A  51     -16.706   0.784  10.250  1.00 82.39           C  
ATOM    377  ND2 ASN A  51     -15.917   1.413  11.113  1.00 82.39           N  
ATOM    378  OD1 ASN A  51     -17.920   0.993  10.183  1.00 82.39           O  
ATOM    379  N   LYS A  52     -16.616  -3.560   7.964  1.00 85.21           N  
ATOM    380  CA  LYS A  52     -16.092  -4.607   7.092  1.00 85.21           C  
ATOM    381  C   LYS A  52     -16.134  -4.175   5.629  1.00 85.21           C  
ATOM    382  CB  LYS A  52     -16.879  -5.905   7.278  1.00 85.21           C  
ATOM    383  O   LYS A  52     -15.175  -4.391   4.884  1.00 85.21           O  
ATOM    384  CG  LYS A  52     -16.292  -7.096   6.535  1.00 85.21           C  
ATOM    385  CD  LYS A  52     -17.077  -8.372   6.815  1.00 85.21           C  
ATOM    386  CE  LYS A  52     -16.525  -9.553   6.029  1.00 85.21           C  
ATOM    387  NZ  LYS A  52     -17.305 -10.801   6.284  1.00 85.21           N  
ATOM    388  N   GLN A  53     -17.233  -3.578   5.300  1.00 89.02           N  
ATOM    389  CA  GLN A  53     -17.383  -3.170   3.907  1.00 89.02           C  
ATOM    390  C   GLN A  53     -16.313  -2.156   3.513  1.00 89.02           C  
ATOM    391  CB  GLN A  53     -18.776  -2.585   3.665  1.00 89.02           C  
ATOM    392  O   GLN A  53     -15.707  -2.268   2.446  1.00 89.02           O  
ATOM    393  CG  GLN A  53     -19.046  -2.222   2.212  1.00 89.02           C  
ATOM    394  CD  GLN A  53     -20.420  -1.614   2.004  1.00 89.02           C  
ATOM    395  NE2 GLN A  53     -20.724  -1.242   0.765  1.00 89.02           N  
ATOM    396  OE1 GLN A  53     -21.204  -1.480   2.950  1.00 89.02           O  
ATOM    397  N   ASP A  54     -16.065  -1.164   4.327  1.00 90.05           N  
ATOM    398  CA  ASP A  54     -15.081  -0.121   4.056  1.00 90.05           C  
ATOM    399  C   ASP A  54     -13.662  -0.684   4.083  1.00 90.05           C  
ATOM    400  CB  ASP A  54     -15.213   1.018   5.069  1.00 90.05           C  
ATOM    401  O   ASP A  54     -12.820  -0.299   3.269  1.00 90.05           O  
ATOM    402  CG  ASP A  54     -16.453   1.867   4.848  1.00 90.05           C  
ATOM    403  OD1 ASP A  54     -17.039   1.815   3.746  1.00 90.05           O  
ATOM    404  OD2 ASP A  54     -16.846   2.596   5.785  1.00 90.05           O  
ATOM    405  N   TRP A  55     -13.390  -1.558   4.940  1.00 90.33           N  
ATOM    406  CA  TRP A  55     -12.082  -2.199   5.017  1.00 90.33           C  
ATOM    407  C   TRP A  55     -11.833  -3.076   3.794  1.00 90.33           C  
ATOM    408  CB  TRP A  55     -11.967  -3.037   6.293  1.00 90.33           C  
ATOM    409  O   TRP A  55     -10.725  -3.096   3.252  1.00 90.33           O  
ATOM    410  CG  TRP A  55     -11.653  -2.237   7.521  1.00 90.33           C  
ATOM    411  CD1 TRP A  55     -12.453  -2.059   8.616  1.00 90.33           C  
ATOM    412  CD2 TRP A  55     -10.453  -1.500   7.777  1.00 90.33           C  
ATOM    413  CE2 TRP A  55     -10.594  -0.900   9.048  1.00 90.33           C  
ATOM    414  CE3 TRP A  55      -9.271  -1.290   7.055  1.00 90.33           C  
ATOM    415  NE1 TRP A  55     -11.822  -1.257   9.538  1.00 90.33           N  
ATOM    416  CH2 TRP A  55      -8.449   0.086   8.885  1.00 90.33           C  
ATOM    417  CZ2 TRP A  55      -9.596  -0.103   9.612  1.00 90.33           C  
ATOM    418  CZ3 TRP A  55      -8.279  -0.496   7.618  1.00 90.33           C  
ATOM    419  N   VAL A  56     -12.848  -3.787   3.394  1.00 90.33           N  
ATOM    420  CA  VAL A  56     -12.731  -4.634   2.212  1.00 90.33           C  
ATOM    421  C   VAL A  56     -12.511  -3.766   0.974  1.00 90.33           C  
ATOM    422  CB  VAL A  56     -13.982  -5.522   2.024  1.00 90.33           C  
ATOM    423  O   VAL A  56     -11.666  -4.079   0.132  1.00 90.33           O  
ATOM    424  CG1 VAL A  56     -13.987  -6.161   0.637  1.00 90.33           C  
ATOM    425  CG2 VAL A  56     -14.042  -6.593   3.111  1.00 90.33           C  
ATOM    426  N   LYS A  57     -13.242  -2.680   0.855  1.00 92.48           N  
ATOM    427  CA  LYS A  57     -13.056  -1.753  -0.258  1.00 92.48           C  
ATOM    428  C   LYS A  57     -11.635  -1.197  -0.278  1.00 92.48           C  
ATOM    429  CB  LYS A  57     -14.066  -0.608  -0.177  1.00 92.48           C  
ATOM    430  O   LYS A  57     -11.027  -1.070  -1.343  1.00 92.48           O  
ATOM    431  CG  LYS A  57     -15.479  -0.998  -0.585  1.00 92.48           C  
ATOM    432  CD  LYS A  57     -16.424   0.196  -0.542  1.00 92.48           C  
ATOM    433  CE  LYS A  57     -17.854  -0.210  -0.868  1.00 92.48           C  
ATOM    434  NZ  LYS A  57     -18.804   0.933  -0.712  1.00 92.48           N  
ATOM    435  N   PHE A  58     -11.246  -0.860   0.871  1.00 93.99           N  
ATOM    436  CA  PHE A  58      -9.882  -0.357   0.992  1.00 93.99           C  
ATOM    437  C   PHE A  58      -8.876  -1.410   0.542  1.00 93.99           C  
ATOM    438  CB  PHE A  58      -9.589   0.066   2.434  1.00 93.99           C  
ATOM    439  O   PHE A  58      -7.957  -1.110  -0.224  1.00 93.99           O  
ATOM    440  CG  PHE A  58      -8.164   0.492   2.665  1.00 93.99           C  
ATOM    441  CD1 PHE A  58      -7.350  -0.206   3.548  1.00 93.99           C  
ATOM    442  CD2 PHE A  58      -7.639   1.591   1.997  1.00 93.99           C  
ATOM    443  CE1 PHE A  58      -6.031   0.186   3.763  1.00 93.99           C  
ATOM    444  CE2 PHE A  58      -6.322   1.988   2.207  1.00 93.99           C  
ATOM    445  CZ  PHE A  58      -5.520   1.285   3.091  1.00 93.99           C  
ATOM    446  N   GLY A  59      -8.954  -2.598   1.007  1.00 93.57           N  
ATOM    447  CA  GLY A  59      -8.097  -3.696   0.589  1.00 93.57           C  
ATOM    448  C   GLY A  59      -8.101  -3.917  -0.912  1.00 93.57           C  
ATOM    449  O   GLY A  59      -7.045  -4.106  -1.520  1.00 93.57           O  
ATOM    450  N   HIS A  60      -9.245  -3.872  -1.472  1.00 92.90           N  
ATOM    451  CA  HIS A  60      -9.353  -4.037  -2.917  1.00 92.90           C  
ATOM    452  C   HIS A  60      -8.640  -2.908  -3.655  1.00 92.90           C  
ATOM    453  CB  HIS A  60     -10.822  -4.096  -3.341  1.00 92.90           C  
ATOM    454  O   HIS A  60      -7.993  -3.141  -4.679  1.00 92.90           O  
ATOM    455  CG  HIS A  60     -11.465  -5.423  -3.094  1.00 92.90           C  
ATOM    456  CD2 HIS A  60     -10.929  -6.626  -2.779  1.00 92.90           C  
ATOM    457  ND1 HIS A  60     -12.828  -5.614  -3.165  1.00 92.90           N  
ATOM    458  CE1 HIS A  60     -13.103  -6.881  -2.903  1.00 92.90           C  
ATOM    459  NE2 HIS A  60     -11.968  -7.516  -2.665  1.00 92.90           N  
ATOM    460  N   HIS A  61      -8.835  -1.761  -3.145  1.00 94.59           N  
ATOM    461  CA  HIS A  61      -8.176  -0.604  -3.739  1.00 94.59           C  
ATOM    462  C   HIS A  61      -6.661  -0.777  -3.748  1.00 94.59           C  
ATOM    463  CB  HIS A  61      -8.555   0.673  -2.987  1.00 94.59           C  
ATOM    464  O   HIS A  61      -6.009  -0.524  -4.764  1.00 94.59           O  
ATOM    465  CG  HIS A  61      -7.845   1.893  -3.481  1.00 94.59           C  
ATOM    466  CD2 HIS A  61      -6.886   2.658  -2.907  1.00 94.59           C  
ATOM    467  ND1 HIS A  61      -8.104   2.458  -4.711  1.00 94.59           N  
ATOM    468  CE1 HIS A  61      -7.332   3.519  -4.873  1.00 94.59           C  
ATOM    469  NE2 HIS A  61      -6.584   3.663  -3.793  1.00 94.59           N  
ATOM    470  N   VAL A  62      -6.084  -1.144  -2.635  1.00 94.64           N  
ATOM    471  CA  VAL A  62      -4.648  -1.368  -2.504  1.00 94.64           C  
ATOM    472  C   VAL A  62      -4.204  -2.456  -3.479  1.00 94.64           C  
ATOM    473  CB  VAL A  62      -4.263  -1.758  -1.060  1.00 94.64           C  
ATOM    474  O   VAL A  62      -3.240  -2.273  -4.227  1.00 94.64           O  
ATOM    475  CG1 VAL A  62      -2.812  -2.230  -0.996  1.00 94.64           C  
ATOM    476  CG2 VAL A  62      -4.487  -0.580  -0.113  1.00 94.64           C  
ATOM    477  N   GLN A  63      -4.900  -3.511  -3.510  1.00 94.52           N  
ATOM    478  CA  GLN A  63      -4.583  -4.642  -4.376  1.00 94.52           C  
ATOM    479  C   GLN A  63      -4.667  -4.249  -5.848  1.00 94.52           C  
ATOM    480  CB  GLN A  63      -5.521  -5.816  -4.091  1.00 94.52           C  
ATOM    481  O   GLN A  63      -3.760  -4.547  -6.628  1.00 94.52           O  
ATOM    482  CG  GLN A  63      -5.530  -6.875  -5.186  1.00 94.52           C  
ATOM    483  CD  GLN A  63      -6.521  -7.991  -4.914  1.00 94.52           C  
ATOM    484  NE2 GLN A  63      -7.045  -8.591  -5.978  1.00 94.52           N  
ATOM    485  OE1 GLN A  63      -6.813  -8.313  -3.758  1.00 94.52           O  
ATOM    486  N   ASP A  64      -5.705  -3.671  -6.241  1.00 92.61           N  
ATOM    487  CA  ASP A  64      -5.908  -3.324  -7.644  1.00 92.61           C  
ATOM    488  C   ASP A  64      -4.880  -2.296  -8.111  1.00 92.61           C  
ATOM    489  CB  ASP A  64      -7.325  -2.789  -7.865  1.00 92.61           C  
ATOM    490  O   ASP A  64      -4.359  -2.393  -9.224  1.00 92.61           O  
ATOM    491  CG  ASP A  64      -8.389  -3.867  -7.758  1.00 92.61           C  
ATOM    492  OD1 ASP A  64      -8.050  -5.068  -7.823  1.00 92.61           O  
ATOM    493  OD2 ASP A  64      -9.579  -3.511  -7.610  1.00 92.61           O  
ATOM    494  N   SER A  65      -4.624  -1.358  -7.316  1.00 92.59           N  
ATOM    495  CA  SER A  65      -3.679  -0.297  -7.650  1.00 92.59           C  
ATOM    496  C   SER A  65      -2.263  -0.844  -7.794  1.00 92.59           C  
ATOM    497  CB  SER A  65      -3.705   0.799  -6.584  1.00 92.59           C  
ATOM    498  O   SER A  65      -1.551  -0.495  -8.738  1.00 92.59           O  
ATOM    499  OG  SER A  65      -4.973   1.431  -6.543  1.00 92.59           O  
ATOM    500  N   LEU A  66      -1.902  -1.653  -6.920  1.00 92.53           N  
ATOM    501  CA  LEU A  66      -0.562  -2.225  -6.984  1.00 92.53           C  
ATOM    502  C   LEU A  66      -0.437  -3.189  -8.159  1.00 92.53           C  
ATOM    503  CB  LEU A  66      -0.226  -2.950  -5.677  1.00 92.53           C  
ATOM    504  O   LEU A  66       0.610  -3.253  -8.806  1.00 92.53           O  
ATOM    505  CG  LEU A  66       1.223  -3.411  -5.511  1.00 92.53           C  
ATOM    506  CD1 LEU A  66       2.173  -2.224  -5.626  1.00 92.53           C  
ATOM    507  CD2 LEU A  66       1.407  -4.123  -4.175  1.00 92.53           C  
ATOM    508  N   ALA A  67      -1.435  -3.947  -8.398  1.00 91.68           N  
ATOM    509  CA  ALA A  67      -1.445  -4.790  -9.590  1.00 91.68           C  
ATOM    510  C   ALA A  67      -1.236  -3.959 -10.853  1.00 91.68           C  
ATOM    511  CB  ALA A  67      -2.754  -5.570  -9.680  1.00 91.68           C  
ATOM    512  O   ALA A  67      -0.547  -4.389 -11.780  1.00 91.68           O  
ATOM    513  N   CYS A  68      -1.852  -2.847 -10.836  1.00 90.13           N  
ATOM    514  CA  CYS A  68      -1.689  -1.935 -11.962  1.00 90.13           C  
ATOM    515  C   CYS A  68      -0.240  -1.479 -12.090  1.00 90.13           C  
ATOM    516  CB  CYS A  68      -2.603  -0.721 -11.806  1.00 90.13           C  
ATOM    517  O   CYS A  68       0.303  -1.425 -13.195  1.00 90.13           O  
ATOM    518  SG  CYS A  68      -2.620   0.368 -13.247  1.00 90.13           S  
ATOM    519  N   VAL A  69       0.367  -1.143 -11.036  1.00 88.30           N  
ATOM    520  CA  VAL A  69       1.773  -0.752 -11.010  1.00 88.30           C  
ATOM    521  C   VAL A  69       2.635  -1.883 -11.566  1.00 88.30           C  
ATOM    522  CB  VAL A  69       2.233  -0.383  -9.582  1.00 88.30           C  
ATOM    523  O   VAL A  69       3.516  -1.650 -12.396  1.00 88.30           O  
ATOM    524  CG1 VAL A  69       3.752  -0.233  -9.526  1.00 88.30           C  
ATOM    525  CG2 VAL A  69       1.548   0.900  -9.116  1.00 88.30           C  
ATOM    526  N   ILE A  70       2.388  -3.038 -11.162  1.00 88.88           N  
ATOM    527  CA  ILE A  70       3.143  -4.223 -11.555  1.00 88.88           C  
ATOM    528  C   ILE A  70       3.020  -4.437 -13.062  1.00 88.88           C  
ATOM    529  CB  ILE A  70       2.661  -5.478 -10.794  1.00 88.88           C  
ATOM    530  O   ILE A  70       4.001  -4.772 -13.730  1.00 88.88           O  
ATOM    531  CG1 ILE A  70       3.050  -5.388  -9.314  1.00 88.88           C  
ATOM    532  CG2 ILE A  70       3.230  -6.748 -11.434  1.00 88.88           C  
ATOM    533  CD1 ILE A  70       2.415  -6.460  -8.441  1.00 88.88           C  
ATOM    534  N   ARG A  71       1.879  -4.259 -13.588  1.00 86.74           N  
ATOM    535  CA  ARG A  71       1.616  -4.481 -15.006  1.00 86.74           C  
ATOM    536  C   ARG A  71       2.397  -3.496 -15.869  1.00 86.74           C  
ATOM    537  CB  ARG A  71       0.119  -4.363 -15.300  1.00 86.74           C  
ATOM    538  O   ARG A  71       2.725  -3.794 -17.019  1.00 86.74           O  
ATOM    539  CG  ARG A  71      -0.698  -5.557 -14.831  1.00 86.74           C  
ATOM    540  CD  ARG A  71      -2.176  -5.391 -15.153  1.00 86.74           C  
ATOM    541  NE  ARG A  71      -2.970  -6.497 -14.626  1.00 86.74           N  
ATOM    542  NH1 ARG A  71      -4.977  -5.353 -14.676  1.00 86.74           N  
ATOM    543  NH2 ARG A  71      -4.905  -7.519 -13.929  1.00 86.74           N  
ATOM    544  CZ  ARG A  71      -4.282  -6.454 -14.411  1.00 86.74           C  
ATOM    545  N   TYR A  72       2.732  -2.349 -15.335  1.00 81.01           N  
ATOM    546  CA  TYR A  72       3.298  -1.273 -16.140  1.00 81.01           C  
ATOM    547  C   TYR A  72       4.799  -1.150 -15.909  1.00 81.01           C  
ATOM    548  CB  TYR A  72       2.610   0.058 -15.820  1.00 81.01           C  
ATOM    549  O   TYR A  72       5.466  -0.327 -16.541  1.00 81.01           O  
ATOM    550  CG  TYR A  72       1.234   0.191 -16.427  1.00 81.01           C  
ATOM    551  CD1 TYR A  72       1.074   0.494 -17.778  1.00 81.01           C  
ATOM    552  CD2 TYR A  72       0.093   0.015 -15.652  1.00 81.01           C  
ATOM    553  CE1 TYR A  72      -0.192   0.620 -18.341  1.00 81.01           C  
ATOM    554  CE2 TYR A  72      -1.178   0.138 -16.205  1.00 81.01           C  
ATOM    555  OH  TYR A  72      -2.565   0.563 -18.101  1.00 81.01           O  
ATOM    556  CZ  TYR A  72      -1.310   0.440 -17.548  1.00 81.01           C  
ATOM    557  N   ILE A  73       5.273  -1.990 -15.002  1.00 82.05           N  
ATOM    558  CA  ILE A  73       6.718  -2.030 -14.808  1.00 82.05           C  
ATOM    559  C   ILE A  73       7.354  -2.943 -15.855  1.00 82.05           C  
ATOM    560  CB  ILE A  73       7.085  -2.509 -13.386  1.00 82.05           C  
ATOM    561  O   ILE A  73       6.940  -4.093 -16.018  1.00 82.05           O  
ATOM    562  CG1 ILE A  73       6.617  -1.488 -12.342  1.00 82.05           C  
ATOM    563  CG2 ILE A  73       8.592  -2.758 -13.272  1.00 82.05           C  
ATOM    564  CD1 ILE A  73       6.872  -1.914 -10.902  1.00 82.05           C  
ATOM    565  N   PRO A  74       8.223  -2.393 -16.702  1.00 71.69           N  
ATOM    566  CA  PRO A  74       8.887  -3.199 -17.730  1.00 71.69           C  
ATOM    567  C   PRO A  74       9.729  -4.328 -17.141  1.00 71.69           C  
ATOM    568  CB  PRO A  74       9.769  -2.183 -18.460  1.00 71.69           C  
ATOM    569  O   PRO A  74      10.179  -4.235 -15.996  1.00 71.69           O  
ATOM    570  CG  PRO A  74       9.925  -1.051 -17.496  1.00 71.69           C  
ATOM    571  CD  PRO A  74       8.794  -1.106 -16.509  1.00 71.69           C  
ATOM    572  N   ASP A  75       9.629  -5.560 -17.732  1.00 68.13           N  
ATOM    573  CA  ASP A  75      10.502  -6.676 -17.380  1.00 68.13           C  
ATOM    574  C   ASP A  75      11.969  -6.317 -17.603  1.00 68.13           C  
ATOM    575  CB  ASP A  75      10.136  -7.921 -18.190  1.00 68.13           C  
ATOM    576  O   ASP A  75      12.471  -6.402 -18.726  1.00 68.13           O  
ATOM    577  CG  ASP A  75      10.635  -9.208 -17.558  1.00 68.13           C  
ATOM    578  OD1 ASP A  75      11.274  -9.153 -16.485  1.00 68.13           O  
ATOM    579  OD2 ASP A  75      10.389 -10.287 -18.140  1.00 68.13           O  
ATOM    580  N   ILE A  76      12.529  -5.442 -16.737  1.00 67.43           N  
ATOM    581  CA  ILE A  76      13.894  -4.977 -16.958  1.00 67.43           C  
ATOM    582  C   ILE A  76      14.818  -5.563 -15.893  1.00 67.43           C  
ATOM    583  CB  ILE A  76      13.974  -3.434 -16.947  1.00 67.43           C  
ATOM    584  O   ILE A  76      14.414  -5.742 -14.742  1.00 67.43           O  
ATOM    585  CG1 ILE A  76      12.965  -2.840 -17.937  1.00 67.43           C  
ATOM    586  CG2 ILE A  76      15.396  -2.965 -17.267  1.00 67.43           C  
ATOM    587  CD1 ILE A  76      12.770  -1.337 -17.794  1.00 67.43           C  
ATOM    588  N   ASP A  77      16.012  -6.115 -16.282  1.00 64.86           N  
ATOM    589  CA  ASP A  77      17.031  -6.756 -15.455  1.00 64.86           C  
ATOM    590  C   ASP A  77      17.619  -5.771 -14.447  1.00 64.86           C  
ATOM    591  CB  ASP A  77      18.141  -7.341 -16.330  1.00 64.86           C  
ATOM    592  O   ASP A  77      17.893  -6.137 -13.302  1.00 64.86           O  
ATOM    593  CG  ASP A  77      17.734  -8.629 -17.023  1.00 64.86           C  
ATOM    594  OD1 ASP A  77      16.775  -9.289 -16.569  1.00 64.86           O  
ATOM    595  OD2 ASP A  77      18.380  -8.989 -18.031  1.00 64.86           O  
ATOM    596  N   GLU A  78      17.430  -4.339 -14.774  1.00 71.40           N  
ATOM    597  CA  GLU A  78      17.914  -3.300 -13.869  1.00 71.40           C  
ATOM    598  C   GLU A  78      17.006  -2.074 -13.901  1.00 71.40           C  
ATOM    599  CB  GLU A  78      19.348  -2.902 -14.225  1.00 71.40           C  
ATOM    600  O   GLU A  78      17.045  -1.290 -14.851  1.00 71.40           O  
ATOM    601  CG  GLU A  78      20.072  -2.153 -13.116  1.00 71.40           C  
ATOM    602  CD  GLU A  78      21.560  -1.985 -13.377  1.00 71.40           C  
ATOM    603  OE1 GLU A  78      22.266  -1.408 -12.519  1.00 71.40           O  
ATOM    604  OE2 GLU A  78      22.025  -2.435 -14.448  1.00 71.40           O  
ATOM    605  N   PRO A  79      16.175  -2.020 -12.925  1.00 75.90           N  
ATOM    606  CA  PRO A  79      15.259  -0.878 -12.900  1.00 75.90           C  
ATOM    607  C   PRO A  79      15.983   0.456 -12.734  1.00 75.90           C  
ATOM    608  CB  PRO A  79      14.365  -1.169 -11.692  1.00 75.90           C  
ATOM    609  O   PRO A  79      17.032   0.517 -12.089  1.00 75.90           O  
ATOM    610  CG  PRO A  79      15.123  -2.177 -10.890  1.00 75.90           C  
ATOM    611  CD  PRO A  79      16.154  -2.815 -11.777  1.00 75.90           C  
ATOM    612  N   ARG A  80      15.629   1.441 -13.459  1.00 81.34           N  
ATOM    613  CA  ARG A  80      16.139   2.802 -13.330  1.00 81.34           C  
ATOM    614  C   ARG A  80      16.037   3.290 -11.889  1.00 81.34           C  
ATOM    615  CB  ARG A  80      15.380   3.751 -14.259  1.00 81.34           C  
ATOM    616  O   ARG A  80      15.170   2.843 -11.136  1.00 81.34           O  
ATOM    617  CG  ARG A  80      15.579   3.456 -15.738  1.00 81.34           C  
ATOM    618  CD  ARG A  80      15.000   4.556 -16.616  1.00 81.34           C  
ATOM    619  NE  ARG A  80      13.540   4.545 -16.600  1.00 81.34           N  
ATOM    620  NH1 ARG A  80      13.304   5.378 -18.742  1.00 81.34           N  
ATOM    621  NH2 ARG A  80      11.449   4.884 -17.489  1.00 81.34           N  
ATOM    622  CZ  ARG A  80      12.768   4.936 -17.610  1.00 81.34           C  
ATOM    623  N   ASP A  81      16.953   4.151 -11.445  1.00 83.03           N  
ATOM    624  CA  ASP A  81      17.014   4.695 -10.092  1.00 83.03           C  
ATOM    625  C   ASP A  81      15.689   5.348  -9.703  1.00 83.03           C  
ATOM    626  CB  ASP A  81      18.155   5.707  -9.971  1.00 83.03           C  
ATOM    627  O   ASP A  81      15.250   5.239  -8.556  1.00 83.03           O  
ATOM    628  CG  ASP A  81      19.525   5.054  -9.938  1.00 83.03           C  
ATOM    629  OD1 ASP A  81      19.614   3.835  -9.678  1.00 83.03           O  
ATOM    630  OD2 ASP A  81      20.526   5.766 -10.171  1.00 83.03           O  
ATOM    631  N   ASP A  82      15.029   5.957 -10.637  1.00 82.39           N  
ATOM    632  CA  ASP A  82      13.762   6.636 -10.386  1.00 82.39           C  
ATOM    633  C   ASP A  82      12.651   5.632 -10.085  1.00 82.39           C  
ATOM    634  CB  ASP A  82      13.373   7.508 -11.582  1.00 82.39           C  
ATOM    635  O   ASP A  82      11.809   5.872  -9.217  1.00 82.39           O  
ATOM    636  CG  ASP A  82      13.379   6.748 -12.896  1.00 82.39           C  
ATOM    637  OD1 ASP A  82      14.117   5.747 -13.019  1.00 82.39           O  
ATOM    638  OD2 ASP A  82      12.640   7.155 -13.819  1.00 82.39           O  
ATOM    639  N   LEU A  83      12.622   4.562 -10.836  1.00 82.55           N  
ATOM    640  CA  LEU A  83      11.671   3.479 -10.612  1.00 82.55           C  
ATOM    641  C   LEU A  83      11.906   2.820  -9.257  1.00 82.55           C  
ATOM    642  CB  LEU A  83      11.778   2.433 -11.726  1.00 82.55           C  
ATOM    643  O   LEU A  83      10.955   2.550  -8.520  1.00 82.55           O  
ATOM    644  CG  LEU A  83      10.839   1.230 -11.618  1.00 82.55           C  
ATOM    645  CD1 LEU A  83       9.385   1.691 -11.626  1.00 82.55           C  
ATOM    646  CD2 LEU A  83      11.099   0.245 -12.753  1.00 82.55           C  
ATOM    647  N   LYS A  84      13.170   2.607  -8.877  1.00 85.02           N  
ATOM    648  CA  LYS A  84      13.527   2.055  -7.574  1.00 85.02           C  
ATOM    649  C   LYS A  84      13.069   2.972  -6.444  1.00 85.02           C  
ATOM    650  CB  LYS A  84      15.037   1.825  -7.483  1.00 85.02           C  
ATOM    651  O   LYS A  84      12.524   2.505  -5.441  1.00 85.02           O  
ATOM    652  CG  LYS A  84      15.537   0.660  -8.324  1.00 85.02           C  
ATOM    653  CD  LYS A  84      17.036   0.448  -8.150  1.00 85.02           C  
ATOM    654  CE  LYS A  84      17.552  -0.667  -9.050  1.00 85.02           C  
ATOM    655  NZ  LYS A  84      19.027  -0.855  -8.908  1.00 85.02           N  
ATOM    656  N   ARG A  85      13.360   4.219  -6.577  1.00 87.73           N  
ATOM    657  CA  ARG A  85      12.960   5.213  -5.587  1.00 87.73           C  
ATOM    658  C   ARG A  85      11.444   5.239  -5.420  1.00 87.73           C  
ATOM    659  CB  ARG A  85      13.468   6.601  -5.982  1.00 87.73           C  
ATOM    660  O   ARG A  85      10.939   5.274  -4.296  1.00 87.73           O  
ATOM    661  CG  ARG A  85      13.168   7.682  -4.956  1.00 87.73           C  
ATOM    662  CD  ARG A  85      13.629   9.053  -5.430  1.00 87.73           C  
ATOM    663  NE  ARG A  85      14.888   8.974  -6.165  1.00 87.73           N  
ATOM    664  NH1 ARG A  85      15.463  11.186  -5.828  1.00 87.73           N  
ATOM    665  NH2 ARG A  85      16.849   9.807  -7.023  1.00 87.73           N  
ATOM    666  CZ  ARG A  85      15.730   9.989  -6.337  1.00 87.73           C  
ATOM    667  N   ASN A  86      10.717   5.275  -6.489  1.00 87.83           N  
ATOM    668  CA  ASN A  86       9.259   5.302  -6.468  1.00 87.83           C  
ATOM    669  C   ASN A  86       8.684   4.040  -5.830  1.00 87.83           C  
ATOM    670  CB  ASN A  86       8.705   5.482  -7.883  1.00 87.83           C  
ATOM    671  O   ASN A  86       7.721   4.110  -5.064  1.00 87.83           O  
ATOM    672  CG  ASN A  86       8.956   6.871  -8.436  1.00 87.83           C  
ATOM    673  ND2 ASN A  86       8.955   6.991  -9.758  1.00 87.83           N  
ATOM    674  OD1 ASN A  86       9.150   7.827  -7.681  1.00 87.83           O  
ATOM    675  N   LEU A  87       9.267   2.924  -6.115  1.00 89.23           N  
ATOM    676  CA  LEU A  87       8.827   1.665  -5.522  1.00 89.23           C  
ATOM    677  C   LEU A  87       9.153   1.623  -4.033  1.00 89.23           C  
ATOM    678  CB  LEU A  87       9.484   0.479  -6.234  1.00 89.23           C  
ATOM    679  O   LEU A  87       8.379   1.084  -3.239  1.00 89.23           O  
ATOM    680  CG  LEU A  87       8.927   0.124  -7.613  1.00 89.23           C  
ATOM    681  CD1 LEU A  87       9.815  -0.913  -8.292  1.00 89.23           C  
ATOM    682  CD2 LEU A  87       7.494  -0.386  -7.496  1.00 89.23           C  
ATOM    683  N   ASN A  88      10.219   2.191  -3.676  1.00 90.56           N  
ATOM    684  CA  ASN A  88      10.548   2.309  -2.260  1.00 90.56           C  
ATOM    685  C   ASN A  88       9.535   3.178  -1.519  1.00 90.56           C  
ATOM    686  CB  ASN A  88      11.960   2.871  -2.082  1.00 90.56           C  
ATOM    687  O   ASN A  88       9.149   2.865  -0.392  1.00 90.56           O  
ATOM    688  CG  ASN A  88      13.037   1.831  -2.325  1.00 90.56           C  
ATOM    689  ND2 ASN A  88      14.206   2.281  -2.767  1.00 90.56           N  
ATOM    690  OD1 ASN A  88      12.820   0.635  -2.118  1.00 90.56           O  
ATOM    691  N   ASN A  89       9.189   4.254  -2.090  1.00 91.25           N  
ATOM    692  CA  ASN A  89       8.177   5.129  -1.507  1.00 91.25           C  
ATOM    693  C   ASN A  89       6.842   4.408  -1.340  1.00 91.25           C  
ATOM    694  CB  ASN A  89       7.998   6.386  -2.361  1.00 91.25           C  
ATOM    695  O   ASN A  89       6.152   4.595  -0.337  1.00 91.25           O  
ATOM    696  CG  ASN A  89       9.168   7.343  -2.244  1.00 91.25           C  
ATOM    697  ND2 ASN A  89       9.319   8.218  -3.230  1.00 91.25           N  
ATOM    698  OD1 ASN A  89       9.930   7.295  -1.275  1.00 91.25           O  
ATOM    699  N   LEU A  90       6.546   3.664  -2.353  1.00 92.78           N  
ATOM    700  CA  LEU A  90       5.331   2.861  -2.278  1.00 92.78           C  
ATOM    701  C   LEU A  90       5.420   1.844  -1.145  1.00 92.78           C  
ATOM    702  CB  LEU A  90       5.081   2.141  -3.606  1.00 92.78           C  
ATOM    703  O   LEU A  90       4.465   1.672  -0.383  1.00 92.78           O  
ATOM    704  CG  LEU A  90       3.812   1.292  -3.689  1.00 92.78           C  
ATOM    705  CD1 LEU A  90       2.581   2.151  -3.416  1.00 92.78           C  
ATOM    706  CD2 LEU A  90       3.707   0.618  -5.053  1.00 92.78           C  
ATOM    707  N   GLN A  91       6.520   1.235  -1.072  1.00 92.55           N  
ATOM    708  CA  GLN A  91       6.748   0.282   0.009  1.00 92.55           C  
ATOM    709  C   GLN A  91       6.619   0.955   1.372  1.00 92.55           C  
ATOM    710  CB  GLN A  91       8.127  -0.366  -0.128  1.00 92.55           C  
ATOM    711  O   GLN A  91       6.024   0.392   2.294  1.00 92.55           O  
ATOM    712  CG  GLN A  91       8.428  -1.402   0.946  1.00 92.55           C  
ATOM    713  CD  GLN A  91       9.882  -1.836   0.951  1.00 92.55           C  
ATOM    714  NE2 GLN A  91      10.296  -2.510   2.019  1.00 92.55           N  
ATOM    715  OE1 GLN A  91      10.627  -1.570   0.002  1.00 92.55           O  
ATOM    716  N   LEU A  92       7.170   2.056   1.557  1.00 93.85           N  
ATOM    717  CA  LEU A  92       7.086   2.801   2.808  1.00 93.85           C  
ATOM    718  C   LEU A  92       5.635   3.113   3.159  1.00 93.85           C  
ATOM    719  CB  LEU A  92       7.890   4.100   2.713  1.00 93.85           C  
ATOM    720  O   LEU A  92       5.237   3.010   4.322  1.00 93.85           O  
ATOM    721  CG  LEU A  92       9.412   3.962   2.783  1.00 93.85           C  
ATOM    722  CD1 LEU A  92      10.080   5.300   2.485  1.00 93.85           C  
ATOM    723  CD2 LEU A  92       9.839   3.438   4.150  1.00 93.85           C  
ATOM    724  N   ALA A  93       4.946   3.492   2.222  1.00 94.74           N  
ATOM    725  CA  ALA A  93       3.529   3.782   2.424  1.00 94.74           C  
ATOM    726  C   ALA A  93       2.774   2.538   2.885  1.00 94.74           C  
ATOM    727  CB  ALA A  93       2.910   4.332   1.141  1.00 94.74           C  
ATOM    728  O   ALA A  93       1.953   2.607   3.802  1.00 94.74           O  
ATOM    729  N   LEU A  94       3.061   1.436   2.268  1.00 95.72           N  
ATOM    730  CA  LEU A  94       2.418   0.181   2.641  1.00 95.72           C  
ATOM    731  C   LEU A  94       2.786  -0.215   4.067  1.00 95.72           C  
ATOM    732  CB  LEU A  94       2.816  -0.935   1.671  1.00 95.72           C  
ATOM    733  O   LEU A  94       1.930  -0.671   4.830  1.00 95.72           O  
ATOM    734  CG  LEU A  94       2.214  -0.859   0.267  1.00 95.72           C  
ATOM    735  CD1 LEU A  94       2.930  -1.826  -0.669  1.00 95.72           C  
ATOM    736  CD2 LEU A  94       0.719  -1.154   0.309  1.00 95.72           C  
ATOM    737  N   ASP A  95       4.008  -0.063   4.373  1.00 95.03           N  
ATOM    738  CA  ASP A  95       4.452  -0.357   5.731  1.00 95.03           C  
ATOM    739  C   ASP A  95       3.708   0.502   6.751  1.00 95.03           C  
ATOM    740  CB  ASP A  95       5.961  -0.139   5.862  1.00 95.03           C  
ATOM    741  O   ASP A  95       3.319   0.016   7.815  1.00 95.03           O  
ATOM    742  CG  ASP A  95       6.778  -1.231   5.193  1.00 95.03           C  
ATOM    743  OD1 ASP A  95       6.234  -2.326   4.932  1.00 95.03           O  
ATOM    744  OD2 ASP A  95       7.976  -0.995   4.928  1.00 95.03           O  
ATOM    745  N   GLN A  96       3.624   1.739   6.397  1.00 95.56           N  
ATOM    746  CA  GLN A  96       2.897   2.658   7.267  1.00 95.56           C  
ATOM    747  C   GLN A  96       1.451   2.207   7.457  1.00 95.56           C  
ATOM    748  CB  GLN A  96       2.934   4.078   6.699  1.00 95.56           C  
ATOM    749  O   GLN A  96       0.935   2.213   8.576  1.00 95.56           O  
ATOM    750  CG  GLN A  96       2.234   5.108   7.575  1.00 95.56           C  
ATOM    751  CD  GLN A  96       2.322   6.514   7.011  1.00 95.56           C  
ATOM    752  NE2 GLN A  96       1.508   7.419   7.544  1.00 95.56           N  
ATOM    753  OE1 GLN A  96       3.116   6.785   6.105  1.00 95.56           O  
ATOM    754  N   ILE A  97       0.830   1.866   6.454  1.00 94.99           N  
ATOM    755  CA  ILE A  97      -0.553   1.401   6.466  1.00 94.99           C  
ATOM    756  C   ILE A  97      -0.659   0.122   7.294  1.00 94.99           C  
ATOM    757  CB  ILE A  97      -1.081   1.158   5.035  1.00 94.99           C  
ATOM    758  O   ILE A  97      -1.565  -0.018   8.119  1.00 94.99           O  
ATOM    759  CG1 ILE A  97      -1.266   2.491   4.301  1.00 94.99           C  
ATOM    760  CG2 ILE A  97      -2.390   0.365   5.069  1.00 94.99           C  
ATOM    761  CD1 ILE A  97      -1.507   2.346   2.805  1.00 94.99           C  
ATOM    762  N   LEU A  98       0.250  -0.758   7.048  1.00 94.04           N  
ATOM    763  CA  LEU A  98       0.250  -2.010   7.798  1.00 94.04           C  
ATOM    764  C   LEU A  98       0.392  -1.747   9.293  1.00 94.04           C  
ATOM    765  CB  LEU A  98       1.383  -2.922   7.318  1.00 94.04           C  
ATOM    766  O   LEU A  98      -0.290  -2.376  10.106  1.00 94.04           O  
ATOM    767  CG  LEU A  98       1.119  -3.712   6.036  1.00 94.04           C  
ATOM    768  CD1 LEU A  98       2.408  -4.357   5.537  1.00 94.04           C  
ATOM    769  CD2 LEU A  98       0.043  -4.767   6.268  1.00 94.04           C  
ATOM    770  N   ASN A  99       1.265  -0.927   9.606  1.00 92.90           N  
ATOM    771  CA  ASN A  99       1.456  -0.578  11.010  1.00 92.90           C  
ATOM    772  C   ASN A  99       0.186   0.010  11.619  1.00 92.90           C  
ATOM    773  CB  ASN A  99       2.622   0.399  11.166  1.00 92.90           C  
ATOM    774  O   ASN A  99      -0.169  -0.312  12.754  1.00 92.90           O  
ATOM    775  CG  ASN A  99       3.973  -0.278  11.036  1.00 92.90           C  
ATOM    776  ND2 ASN A  99       5.000   0.503  10.722  1.00 92.90           N  
ATOM    777  OD1 ASN A  99       4.092  -1.493  11.215  1.00 92.90           O  
ATOM    778  N   GLU A 100      -0.431   0.825  10.901  1.00 91.62           N  
ATOM    779  CA  GLU A 100      -1.675   1.433  11.364  1.00 91.62           C  
ATOM    780  C   GLU A 100      -2.763   0.381  11.563  1.00 91.62           C  
ATOM    781  CB  GLU A 100      -2.152   2.501  10.377  1.00 91.62           C  
ATOM    782  O   GLU A 100      -3.497   0.419  12.553  1.00 91.62           O  
ATOM    783  CG  GLU A 100      -3.412   3.230  10.821  1.00 91.62           C  
ATOM    784  CD  GLU A 100      -3.193   4.126  12.030  1.00 91.62           C  
ATOM    785  OE1 GLU A 100      -4.189   4.577  12.639  1.00 91.62           O  
ATOM    786  OE2 GLU A 100      -2.016   4.379  12.370  1.00 91.62           O  
ATOM    787  N   ILE A 101      -2.906  -0.533  10.612  1.00 90.69           N  
ATOM    788  CA  ILE A 101      -3.890  -1.607  10.693  1.00 90.69           C  
ATOM    789  C   ILE A 101      -3.599  -2.484  11.909  1.00 90.69           C  
ATOM    790  CB  ILE A 101      -3.900  -2.462   9.406  1.00 90.69           C  
ATOM    791  O   ILE A 101      -4.517  -2.879  12.632  1.00 90.69           O  
ATOM    792  CG1 ILE A 101      -4.458  -1.652   8.231  1.00 90.69           C  
ATOM    793  CG2 ILE A 101      -4.706  -3.747   9.618  1.00 90.69           C  
ATOM    794  CD1 ILE A 101      -4.314  -2.340   6.880  1.00 90.69           C  
ATOM    795  N   LYS A 102      -2.332  -2.759  12.174  1.00 89.19           N  
ATOM    796  CA  LYS A 102      -1.930  -3.555  13.330  1.00 89.19           C  
ATOM    797  C   LYS A 102      -2.330  -2.871  14.634  1.00 89.19           C  
ATOM    798  CB  LYS A 102      -0.422  -3.806  13.311  1.00 89.19           C  
ATOM    799  O   LYS A 102      -2.792  -3.529  15.570  1.00 89.19           O  
ATOM    800  CG  LYS A 102       0.019  -4.849  12.295  1.00 89.19           C  
ATOM    801  CD  LYS A 102       1.527  -5.061  12.330  1.00 89.19           C  
ATOM    802  CE  LYS A 102       1.978  -6.056  11.269  1.00 89.19           C  
ATOM    803  NZ  LYS A 102       3.466  -6.182  11.224  1.00 89.19           N  
ATOM    804  N   VAL A 103      -2.089  -1.628  14.697  1.00 87.12           N  
ATOM    805  CA  VAL A 103      -2.451  -0.846  15.874  1.00 87.12           C  
ATOM    806  C   VAL A 103      -3.961  -0.908  16.092  1.00 87.12           C  
ATOM    807  CB  VAL A 103      -1.990   0.623  15.744  1.00 87.12           C  
ATOM    808  O   VAL A 103      -4.425  -1.085  17.220  1.00 87.12           O  
ATOM    809  CG1 VAL A 103      -2.629   1.487  16.829  1.00 87.12           C  
ATOM    810  CG2 VAL A 103      -0.467   0.713  15.812  1.00 87.12           C  
ATOM    811  N   LEU A 104      -4.683  -0.863  15.010  1.00 84.71           N  
ATOM    812  CA  LEU A 104      -6.140  -0.883  15.081  1.00 84.71           C  
ATOM    813  C   LEU A 104      -6.645  -2.257  15.507  1.00 84.71           C  
ATOM    814  CB  LEU A 104      -6.747  -0.499  13.729  1.00 84.71           C  
ATOM    815  O   LEU A 104      -7.645  -2.361  16.221  1.00 84.71           O  
ATOM    816  CG  LEU A 104      -6.598   0.965  13.310  1.00 84.71           C  
ATOM    817  CD1 LEU A 104      -7.080   1.157  11.876  1.00 84.71           C  
ATOM    818  CD2 LEU A 104      -7.363   1.875  14.264  1.00 84.71           C  
ATOM    819  N   GLN A 105      -5.944  -3.365  15.117  1.00 80.40           N  
ATOM    820  CA  GLN A 105      -6.343  -4.735  15.422  1.00 80.40           C  
ATOM    821  C   GLN A 105      -5.956  -5.116  16.849  1.00 80.40           C  
ATOM    822  CB  GLN A 105      -5.712  -5.713  14.429  1.00 80.40           C  
ATOM    823  O   GLN A 105      -6.588  -5.981  17.459  1.00 80.40           O  
ATOM    824  CG  GLN A 105      -6.374  -5.708  13.057  1.00 80.40           C  
ATOM    825  CD  GLN A 105      -5.755  -6.712  12.104  1.00 80.40           C  
ATOM    826  NE2 GLN A 105      -6.541  -7.175  11.138  1.00 80.40           N  
ATOM    827  OE1 GLN A 105      -4.579  -7.069  12.234  1.00 80.40           O  
ATOM    828  N   GLY A 106      -4.879  -4.617  17.421  1.00 74.82           N  
ATOM    829  CA  GLY A 106      -4.289  -4.942  18.710  1.00 74.82           C  
ATOM    830  C   GLY A 106      -4.924  -4.190  19.864  1.00 74.82           C  
ATOM    831  O   GLY A 106      -4.617  -4.455  21.028  1.00 74.82           O  
ATOM    832  N   ARG A 107      -5.985  -3.464  19.656  1.00 69.23           N  
ATOM    833  CA  ARG A 107      -6.559  -2.677  20.743  1.00 69.23           C  
ATOM    834  C   ARG A 107      -7.766  -3.382  21.352  1.00 69.23           C  
ATOM    835  CB  ARG A 107      -6.959  -1.286  20.247  1.00 69.23           C  
ATOM    836  O   ARG A 107      -8.477  -4.115  20.662  1.00 69.23           O  
ATOM    837  CG  ARG A 107      -5.780  -0.395  19.893  1.00 69.23           C  
ATOM    838  CD  ARG A 107      -6.212   1.045  19.654  1.00 69.23           C  
ATOM    839  NE  ARG A 107      -5.086   1.889  19.267  1.00 69.23           N  
ATOM    840  NH1 ARG A 107      -6.141   3.883  19.765  1.00 69.23           N  
ATOM    841  NH2 ARG A 107      -3.998   3.887  18.951  1.00 69.23           N  
ATOM    842  CZ  ARG A 107      -5.078   3.218  19.329  1.00 69.23           C  
ATOM    843  N   SER A 108      -7.699  -3.640  22.769  1.00 59.24           N  
ATOM    844  CA  SER A 108      -8.655  -4.269  23.675  1.00 59.24           C  
ATOM    845  C   SER A 108     -10.072  -3.764  23.422  1.00 59.24           C  
ATOM    846  CB  SER A 108      -8.265  -4.010  25.131  1.00 59.24           C  
ATOM    847  O   SER A 108     -10.261  -2.724  22.788  1.00 59.24           O  
ATOM    848  OG  SER A 108      -8.444  -2.644  25.464  1.00 59.24           O  
ATOM    849  N   LEU A 109     -11.164  -4.553  23.518  1.00 57.84           N  
ATOM    850  CA  LEU A 109     -12.611  -4.455  23.362  1.00 57.84           C  
ATOM    851  C   LEU A 109     -13.121  -3.106  23.856  1.00 57.84           C  
ATOM    852  CB  LEU A 109     -13.310  -5.587  24.120  1.00 57.84           C  
ATOM    853  O   LEU A 109     -14.012  -2.512  23.244  1.00 57.84           O  
ATOM    854  CG  LEU A 109     -13.427  -6.924  23.386  1.00 57.84           C  
ATOM    855  CD1 LEU A 109     -13.748  -8.043  24.371  1.00 57.84           C  
ATOM    856  CD2 LEU A 109     -14.489  -6.844  22.295  1.00 57.84           C  
ATOM    857  N   ALA A 110     -12.509  -2.369  24.912  1.00 54.57           N  
ATOM    858  CA  ALA A 110     -12.924  -1.101  25.506  1.00 54.57           C  
ATOM    859  C   ALA A 110     -12.396   0.082  24.700  1.00 54.57           C  
ATOM    860  CB  ALA A 110     -12.447  -1.011  26.954  1.00 54.57           C  
ATOM    861  O   ALA A 110     -13.095   1.082  24.522  1.00 54.57           O  
ATOM    862  N   LYS A 111     -11.275   0.070  23.952  1.00 61.52           N  
ATOM    863  CA  LYS A 111     -10.657   1.027  23.039  1.00 61.52           C  
ATOM    864  C   LYS A 111     -11.189   0.856  21.619  1.00 61.52           C  
ATOM    865  CB  LYS A 111      -9.136   0.875  23.051  1.00 61.52           C  
ATOM    866  O   LYS A 111     -11.193   1.805  20.833  1.00 61.52           O  
ATOM    867  CG  LYS A 111      -8.465   1.454  24.287  1.00 61.52           C  
ATOM    868  CD  LYS A 111      -6.946   1.379  24.187  1.00 61.52           C  
ATOM    869  CE  LYS A 111      -6.276   1.871  25.462  1.00 61.52           C  
ATOM    870  NZ  LYS A 111      -4.788   1.767  25.381  1.00 61.52           N  
ATOM    871  N   ARG A 112     -11.880  -0.301  21.348  1.00 61.08           N  
ATOM    872  CA  ARG A 112     -12.423  -0.677  20.046  1.00 61.08           C  
ATOM    873  C   ARG A 112     -13.724   0.066  19.761  1.00 61.08           C  
ATOM    874  CB  ARG A 112     -12.656  -2.187  19.976  1.00 61.08           C  
ATOM    875  O   ARG A 112     -13.970   0.487  18.629  1.00 61.08           O  
ATOM    876  CG  ARG A 112     -12.698  -2.739  18.560  1.00 61.08           C  
ATOM    877  CD  ARG A 112     -12.900  -4.248  18.549  1.00 61.08           C  
ATOM    878  NE  ARG A 112     -11.661  -4.960  18.852  1.00 61.08           N  
ATOM    879  NH1 ARG A 112     -12.648  -7.045  18.979  1.00 61.08           N  
ATOM    880  NH2 ARG A 112     -10.393  -6.816  19.319  1.00 61.08           N  
ATOM    881  CZ  ARG A 112     -11.570  -6.272  19.049  1.00 61.08           C  
ATOM    882  N   VAL A 113     -14.551   0.370  20.883  1.00 58.13           N  
ATOM    883  CA  VAL A 113     -15.824   1.069  20.746  1.00 58.13           C  
ATOM    884  C   VAL A 113     -15.574   2.546  20.450  1.00 58.13           C  
ATOM    885  CB  VAL A 113     -16.693   0.920  22.014  1.00 58.13           C  
ATOM    886  O   VAL A 113     -16.247   3.139  19.604  1.00 58.13           O  
ATOM    887  CG1 VAL A 113     -17.936   1.803  21.924  1.00 58.13           C  
ATOM    888  CG2 VAL A 113     -17.086  -0.541  22.222  1.00 58.13           C  
ATOM    889  N   LEU A 114     -14.570   3.276  21.011  1.00 59.38           N  
ATOM    890  CA  LEU A 114     -14.180   4.665  20.794  1.00 59.38           C  
ATOM    891  C   LEU A 114     -13.456   4.825  19.462  1.00 59.38           C  
ATOM    892  CB  LEU A 114     -13.287   5.156  21.937  1.00 59.38           C  
ATOM    893  O   LEU A 114     -13.666   5.810  18.751  1.00 59.38           O  
ATOM    894  CG  LEU A 114     -13.948   6.068  22.971  1.00 59.38           C  
ATOM    895  CD1 LEU A 114     -13.976   5.390  24.336  1.00 59.38           C  
ATOM    896  CD2 LEU A 114     -13.219   7.406  23.048  1.00 59.38           C  
ATOM    897  N   PHE A 115     -12.886   3.872  18.914  1.00 59.29           N  
ATOM    898  CA  PHE A 115     -12.064   3.910  17.710  1.00 59.29           C  
ATOM    899  C   PHE A 115     -12.861   3.449  16.495  1.00 59.29           C  
ATOM    900  CB  PHE A 115     -10.816   3.038  17.882  1.00 59.29           C  
ATOM    901  O   PHE A 115     -12.574   3.856  15.367  1.00 59.29           O  
ATOM    902  CG  PHE A 115      -9.615   3.790  18.388  1.00 59.29           C  
ATOM    903  CD1 PHE A 115      -8.772   4.454  17.506  1.00 59.29           C  
ATOM    904  CD2 PHE A 115      -9.329   3.832  19.746  1.00 59.29           C  
ATOM    905  CE1 PHE A 115      -7.659   5.151  17.971  1.00 59.29           C  
ATOM    906  CE2 PHE A 115      -8.219   4.526  20.219  1.00 59.29           C  
ATOM    907  CZ  PHE A 115      -7.385   5.184  19.330  1.00 59.29           C  
ATOM    908  N   PHE A 116     -13.916   2.659  16.892  1.00 61.52           N  
ATOM    909  CA  PHE A 116     -14.842   2.259  15.839  1.00 61.52           C  
ATOM    910  C   PHE A 116     -15.444   3.481  15.155  1.00 61.52           C  
ATOM    911  CB  PHE A 116     -15.955   1.374  16.407  1.00 61.52           C  
ATOM    912  O   PHE A 116     -15.688   3.466  13.947  1.00 61.52           O  
ATOM    913  CG  PHE A 116     -15.516  -0.032  16.714  1.00 61.52           C  
ATOM    914  CD1 PHE A 116     -15.075  -0.874  15.701  1.00 61.52           C  
ATOM    915  CD2 PHE A 116     -15.544  -0.512  18.017  1.00 61.52           C  
ATOM    916  CE1 PHE A 116     -14.668  -2.176  15.982  1.00 61.52           C  
ATOM    917  CE2 PHE A 116     -15.138  -1.812  18.306  1.00 61.52           C  
ATOM    918  CZ  PHE A 116     -14.702  -2.643  17.286  1.00 61.52           C  
ATOM    919  N   ALA A 117     -15.613   4.561  15.908  1.00 59.05           N  
ATOM    920  CA  ALA A 117     -16.162   5.816  15.399  1.00 59.05           C  
ATOM    921  C   ALA A 117     -15.144   6.544  14.525  1.00 59.05           C  
ATOM    922  CB  ALA A 117     -16.604   6.711  16.553  1.00 59.05           C  
ATOM    923  O   ALA A 117     -15.518   7.292  13.618  1.00 59.05           O  
ATOM    924  N   LYS A 118     -13.857   6.096  14.615  1.00 69.39           N  
ATOM    925  CA  LYS A 118     -12.807   6.796  13.881  1.00 69.39           C  
ATOM    926  C   LYS A 118     -12.307   5.961  12.706  1.00 69.39           C  
ATOM    927  CB  LYS A 118     -11.643   7.144  14.810  1.00 69.39           C  
ATOM    928  O   LYS A 118     -11.383   6.366  11.998  1.00 69.39           O  
ATOM    929  CG  LYS A 118     -11.978   8.198  15.855  1.00 69.39           C  
ATOM    930  CD  LYS A 118     -10.748   8.602  16.657  1.00 69.39           C  
ATOM    931  CE  LYS A 118     -11.073   9.688  17.673  1.00 69.39           C  
ATOM    932  NZ  LYS A 118      -9.866  10.099  18.450  1.00 69.39           N  
ATOM    933  N   ASP A 119     -12.869   4.690  12.574  1.00 71.25           N  
ATOM    934  CA  ASP A 119     -12.423   3.733  11.566  1.00 71.25           C  
ATOM    935  C   ASP A 119     -12.563   4.312  10.159  1.00 71.25           C  
ATOM    936  CB  ASP A 119     -13.214   2.428  11.678  1.00 71.25           C  
ATOM    937  O   ASP A 119     -11.649   4.194   9.340  1.00 71.25           O  
ATOM    938  CG  ASP A 119     -12.754   1.554  12.832  1.00 71.25           C  
ATOM    939  OD1 ASP A 119     -11.718   1.865  13.458  1.00 71.25           O  
ATOM    940  OD2 ASP A 119     -13.433   0.543  13.115  1.00 71.25           O  
ATOM    941  N   PRO A 120     -13.621   5.029   9.932  1.00 79.00           N  
ATOM    942  CA  PRO A 120     -13.769   5.619   8.600  1.00 79.00           C  
ATOM    943  C   PRO A 120     -12.750   6.724   8.327  1.00 79.00           C  
ATOM    944  CB  PRO A 120     -15.192   6.182   8.619  1.00 79.00           C  
ATOM    945  O   PRO A 120     -12.253   6.847   7.205  1.00 79.00           O  
ATOM    946  CG  PRO A 120     -15.913   5.363   9.641  1.00 79.00           C  
ATOM    947  CD  PRO A 120     -14.935   4.964  10.708  1.00 79.00           C  
ATOM    948  N   GLU A 121     -12.393   7.534   9.313  1.00 85.60           N  
ATOM    949  CA  GLU A 121     -11.395   8.591   9.178  1.00 85.60           C  
ATOM    950  C   GLU A 121      -9.994   8.010   9.011  1.00 85.60           C  
ATOM    951  CB  GLU A 121     -11.435   9.526  10.389  1.00 85.60           C  
ATOM    952  O   GLU A 121      -9.195   8.519   8.221  1.00 85.60           O  
ATOM    953  CG  GLU A 121     -12.677  10.405  10.446  1.00 85.60           C  
ATOM    954  CD  GLU A 121     -12.722  11.300  11.674  1.00 85.60           C  
ATOM    955  OE1 GLU A 121     -13.735  12.008  11.872  1.00 85.60           O  
ATOM    956  OE2 GLU A 121     -11.735  11.295  12.444  1.00 85.60           O  
ATOM    957  N   ARG A 122      -9.736   6.959   9.649  1.00 88.10           N  
ATOM    958  CA  ARG A 122      -8.434   6.305   9.575  1.00 88.10           C  
ATOM    959  C   ARG A 122      -8.246   5.609   8.232  1.00 88.10           C  
ATOM    960  CB  ARG A 122      -8.272   5.297  10.715  1.00 88.10           C  
ATOM    961  O   ARG A 122      -7.150   5.622   7.667  1.00 88.10           O  
ATOM    962  CG  ARG A 122      -8.238   5.930  12.097  1.00 88.10           C  
ATOM    963  CD  ARG A 122      -6.917   6.640  12.359  1.00 88.10           C  
ATOM    964  NE  ARG A 122      -6.793   7.049  13.756  1.00 88.10           N  
ATOM    965  NH1 ARG A 122      -4.738   8.071  13.489  1.00 88.10           N  
ATOM    966  NH2 ARG A 122      -5.750   8.041  15.546  1.00 88.10           N  
ATOM    967  CZ  ARG A 122      -5.760   7.719  14.260  1.00 88.10           C  
ATOM    968  N   ILE A 123      -9.366   4.956   7.773  1.00 90.90           N  
ATOM    969  CA  ILE A 123      -9.329   4.346   6.448  1.00 90.90           C  
ATOM    970  C   ILE A 123      -9.065   5.418   5.393  1.00 90.90           C  
ATOM    971  CB  ILE A 123     -10.643   3.597   6.133  1.00 90.90           C  
ATOM    972  O   ILE A 123      -8.260   5.216   4.481  1.00 90.90           O  
ATOM    973  CG1 ILE A 123     -10.797   2.379   7.052  1.00 90.90           C  
ATOM    974  CG2 ILE A 123     -10.688   3.181   4.660  1.00 90.90           C  
ATOM    975  CD1 ILE A 123     -12.143   1.678   6.930  1.00 90.90           C  
ATOM    976  N   VAL A 124      -9.687   6.557   5.547  1.00 92.23           N  
ATOM    977  CA  VAL A 124      -9.513   7.676   4.627  1.00 92.23           C  
ATOM    978  C   VAL A 124      -8.061   8.148   4.656  1.00 92.23           C  
ATOM    979  CB  VAL A 124     -10.461   8.847   4.972  1.00 92.23           C  
ATOM    980  O   VAL A 124      -7.462   8.398   3.608  1.00 92.23           O  
ATOM    981  CG1 VAL A 124     -10.078  10.100   4.187  1.00 92.23           C  
ATOM    982  CG2 VAL A 124     -11.911   8.459   4.691  1.00 92.23           C  
ATOM    983  N   ASP A 125      -7.513   8.311   5.805  1.00 93.91           N  
ATOM    984  CA  ASP A 125      -6.131   8.754   5.957  1.00 93.91           C  
ATOM    985  C   ASP A 125      -5.163   7.767   5.309  1.00 93.91           C  
ATOM    986  CB  ASP A 125      -5.785   8.936   7.436  1.00 93.91           C  
ATOM    987  O   ASP A 125      -4.227   8.170   4.616  1.00 93.91           O  
ATOM    988  CG  ASP A 125      -6.463  10.143   8.060  1.00 93.91           C  
ATOM    989  OD1 ASP A 125      -6.970  11.011   7.316  1.00 93.91           O  
ATOM    990  OD2 ASP A 125      -6.490  10.229   9.307  1.00 93.91           O  
ATOM    991  N   MET A 126      -5.423   6.506   5.554  1.00 95.00           N  
ATOM    992  CA  MET A 126      -4.578   5.473   4.960  1.00 95.00           C  
ATOM    993  C   MET A 126      -4.722   5.459   3.442  1.00 95.00           C  
ATOM    994  CB  MET A 126      -4.927   4.098   5.532  1.00 95.00           C  
ATOM    995  O   MET A 126      -3.740   5.269   2.723  1.00 95.00           O  
ATOM    996  CG  MET A 126      -4.472   3.898   6.968  1.00 95.00           C  
ATOM    997  SD  MET A 126      -4.713   2.173   7.548  1.00 95.00           S  
ATOM    998  CE  MET A 126      -6.502   2.184   7.848  1.00 95.00           C  
ATOM    999  N   ARG A 127      -5.938   5.590   3.000  1.00 94.97           N  
ATOM   1000  CA  ARG A 127      -6.152   5.677   1.559  1.00 94.97           C  
ATOM   1001  C   ARG A 127      -5.382   6.849   0.961  1.00 94.97           C  
ATOM   1002  CB  ARG A 127      -7.643   5.814   1.244  1.00 94.97           C  
ATOM   1003  O   ARG A 127      -4.806   6.732  -0.123  1.00 94.97           O  
ATOM   1004  CG  ARG A 127      -7.952   5.918  -0.241  1.00 94.97           C  
ATOM   1005  CD  ARG A 127      -9.445   6.070  -0.497  1.00 94.97           C  
ATOM   1006  NE  ARG A 127     -10.171   4.840  -0.196  1.00 94.97           N  
ATOM   1007  NH1 ARG A 127      -9.752   3.846  -2.239  1.00 94.97           N  
ATOM   1008  NH2 ARG A 127     -10.983   2.740  -0.653  1.00 94.97           N  
ATOM   1009  CZ  ARG A 127     -10.300   3.812  -1.030  1.00 94.97           C  
ATOM   1010  N   LYS A 128      -5.416   7.939   1.584  1.00 95.21           N  
ATOM   1011  CA  LYS A 128      -4.692   9.121   1.126  1.00 95.21           C  
ATOM   1012  C   LYS A 128      -3.194   8.846   1.032  1.00 95.21           C  
ATOM   1013  CB  LYS A 128      -4.950  10.305   2.059  1.00 95.21           C  
ATOM   1014  O   LYS A 128      -2.551   9.214   0.047  1.00 95.21           O  
ATOM   1015  CG  LYS A 128      -4.326  11.611   1.591  1.00 95.21           C  
ATOM   1016  CD  LYS A 128      -4.657  12.759   2.535  1.00 95.21           C  
ATOM   1017  CE  LYS A 128      -4.008  14.060   2.084  1.00 95.21           C  
ATOM   1018  NZ  LYS A 128      -4.329  15.189   3.008  1.00 95.21           N  
ATOM   1019  N   VAL A 129      -2.632   8.307   2.059  1.00 94.74           N  
ATOM   1020  CA  VAL A 129      -1.218   7.951   2.089  1.00 94.74           C  
ATOM   1021  C   VAL A 129      -0.889   7.039   0.909  1.00 94.74           C  
ATOM   1022  CB  VAL A 129      -0.835   7.261   3.418  1.00 94.74           C  
ATOM   1023  O   VAL A 129       0.095   7.263   0.200  1.00 94.74           O  
ATOM   1024  CG1 VAL A 129       0.572   6.672   3.335  1.00 94.74           C  
ATOM   1025  CG2 VAL A 129      -0.937   8.248   4.580  1.00 94.74           C  
ATOM   1026  N   PHE A 130      -1.680   6.080   0.738  1.00 95.08           N  
ATOM   1027  CA  PHE A 130      -1.465   5.129  -0.345  1.00 95.08           C  
ATOM   1028  C   PHE A 130      -1.600   5.812  -1.701  1.00 95.08           C  
ATOM   1029  CB  PHE A 130      -2.453   3.963  -0.244  1.00 95.08           C  
ATOM   1030  O   PHE A 130      -0.742   5.651  -2.571  1.00 95.08           O  
ATOM   1031  CG  PHE A 130      -2.275   2.921  -1.314  1.00 95.08           C  
ATOM   1032  CD1 PHE A 130      -3.243   2.739  -2.295  1.00 95.08           C  
ATOM   1033  CD2 PHE A 130      -1.140   2.122  -1.340  1.00 95.08           C  
ATOM   1034  CE1 PHE A 130      -3.081   1.775  -3.287  1.00 95.08           C  
ATOM   1035  CE2 PHE A 130      -0.971   1.156  -2.329  1.00 95.08           C  
ATOM   1036  CZ  PHE A 130      -1.943   0.984  -3.301  1.00 95.08           C  
ATOM   1037  N   ASP A 131      -2.622   6.551  -1.891  1.00 93.56           N  
ATOM   1038  CA  ASP A 131      -2.881   7.234  -3.154  1.00 93.56           C  
ATOM   1039  C   ASP A 131      -1.761   8.218  -3.485  1.00 93.56           C  
ATOM   1040  CB  ASP A 131      -4.225   7.964  -3.105  1.00 93.56           C  
ATOM   1041  O   ASP A 131      -1.388   8.374  -4.650  1.00 93.56           O  
ATOM   1042  CG  ASP A 131      -5.414   7.023  -3.187  1.00 93.56           C  
ATOM   1043  OD1 ASP A 131      -5.228   5.833  -3.521  1.00 93.56           O  
ATOM   1044  OD2 ASP A 131      -6.547   7.476  -2.919  1.00 93.56           O  
ATOM   1045  N   ASP A 132      -1.322   8.905  -2.528  1.00 93.19           N  
ATOM   1046  CA  ASP A 132      -0.200   9.817  -2.728  1.00 93.19           C  
ATOM   1047  C   ASP A 132       1.032   9.071  -3.233  1.00 93.19           C  
ATOM   1048  CB  ASP A 132       0.128  10.556  -1.429  1.00 93.19           C  
ATOM   1049  O   ASP A 132       1.725   9.545  -4.136  1.00 93.19           O  
ATOM   1050  CG  ASP A 132      -0.904  11.610  -1.069  1.00 93.19           C  
ATOM   1051  OD1 ASP A 132      -1.760  11.940  -1.918  1.00 93.19           O  
ATOM   1052  OD2 ASP A 132      -0.859  12.118   0.073  1.00 93.19           O  
ATOM   1053  N   ALA A 133       1.292   7.955  -2.666  1.00 92.72           N  
ATOM   1054  CA  ALA A 133       2.434   7.142  -3.077  1.00 92.72           C  
ATOM   1055  C   ALA A 133       2.271   6.654  -4.514  1.00 92.72           C  
ATOM   1056  CB  ALA A 133       2.609   5.955  -2.132  1.00 92.72           C  
ATOM   1057  O   ALA A 133       3.230   6.659  -5.290  1.00 92.72           O  
ATOM   1058  N   ILE A 134       1.051   6.196  -4.841  1.00 90.37           N  
ATOM   1059  CA  ILE A 134       0.753   5.764  -6.202  1.00 90.37           C  
ATOM   1060  C   ILE A 134       0.921   6.938  -7.164  1.00 90.37           C  
ATOM   1061  CB  ILE A 134      -0.674   5.183  -6.311  1.00 90.37           C  
ATOM   1062  O   ILE A 134       1.459   6.777  -8.262  1.00 90.37           O  
ATOM   1063  CG1 ILE A 134      -0.765   3.848  -5.563  1.00 90.37           C  
ATOM   1064  CG2 ILE A 134      -1.080   5.017  -7.778  1.00 90.37           C  
ATOM   1065  CD1 ILE A 134       0.094   2.743  -6.161  1.00 90.37           C  
ATOM   1066  N   GLY A 135       0.396   8.049  -6.785  1.00 88.91           N  
ATOM   1067  CA  GLY A 135       0.552   9.261  -7.573  1.00 88.91           C  
ATOM   1068  C   GLY A 135       2.002   9.599  -7.866  1.00 88.91           C  
ATOM   1069  O   GLY A 135       2.345   9.963  -8.993  1.00 88.91           O  
ATOM   1070  N   LEU A 136       2.818   9.514  -6.878  1.00 85.88           N  
ATOM   1071  CA  LEU A 136       4.244   9.772  -7.042  1.00 85.88           C  
ATOM   1072  C   LEU A 136       4.876   8.753  -7.984  1.00 85.88           C  
ATOM   1073  CB  LEU A 136       4.955   9.741  -5.686  1.00 85.88           C  
ATOM   1074  O   LEU A 136       5.756   9.096  -8.776  1.00 85.88           O  
ATOM   1075  CG  LEU A 136       4.734  10.951  -4.777  1.00 85.88           C  
ATOM   1076  CD1 LEU A 136       5.331  10.693  -3.398  1.00 85.88           C  
ATOM   1077  CD2 LEU A 136       5.338  12.205  -5.401  1.00 85.88           C  
ATOM   1078  N   PHE A 137       4.435   7.556  -7.847  1.00 85.28           N  
ATOM   1079  CA  PHE A 137       4.899   6.515  -8.756  1.00 85.28           C  
ATOM   1080  C   PHE A 137       4.537   6.853 -10.197  1.00 85.28           C  
ATOM   1081  CB  PHE A 137       4.302   5.158  -8.370  1.00 85.28           C  
ATOM   1082  O   PHE A 137       5.378   6.755 -11.093  1.00 85.28           O  
ATOM   1083  CG  PHE A 137       4.755   4.023  -9.249  1.00 85.28           C  
ATOM   1084  CD1 PHE A 137       4.037   3.677 -10.387  1.00 85.28           C  
ATOM   1085  CD2 PHE A 137       5.901   3.302  -8.937  1.00 85.28           C  
ATOM   1086  CE1 PHE A 137       4.454   2.627 -11.202  1.00 85.28           C  
ATOM   1087  CE2 PHE A 137       6.324   2.252  -9.747  1.00 85.28           C  
ATOM   1088  CZ  PHE A 137       5.598   1.916 -10.878  1.00 85.28           C  
ATOM   1089  N   ASN A 138       3.314   7.223 -10.466  1.00 82.51           N  
ATOM   1090  CA  ASN A 138       2.819   7.560 -11.796  1.00 82.51           C  
ATOM   1091  C   ASN A 138       3.551   8.765 -12.379  1.00 82.51           C  
ATOM   1092  CB  ASN A 138       1.311   7.821 -11.757  1.00 82.51           C  
ATOM   1093  O   ASN A 138       3.869   8.788 -13.569  1.00 82.51           O  
ATOM   1094  CG  ASN A 138       0.500   6.547 -11.634  1.00 82.51           C  
ATOM   1095  ND2 ASN A 138      -0.723   6.668 -11.132  1.00 82.51           N  
ATOM   1096  OD1 ASN A 138       0.969   5.461 -11.988  1.00 82.51           O  
ATOM   1097  N   LEU A 139       3.702   9.735 -11.496  1.00 77.32           N  
ATOM   1098  CA  LEU A 139       4.396  10.948 -11.914  1.00 77.32           C  
ATOM   1099  C   LEU A 139       5.840  10.643 -12.296  1.00 77.32           C  
ATOM   1100  CB  LEU A 139       4.362  11.996 -10.799  1.00 77.32           C  
ATOM   1101  O   LEU A 139       6.353  11.180 -13.281  1.00 77.32           O  
ATOM   1102  CG  LEU A 139       3.039  12.742 -10.610  1.00 77.32           C  
ATOM   1103  CD1 LEU A 139       3.064  13.545  -9.314  1.00 77.32           C  
ATOM   1104  CD2 LEU A 139       2.762  13.650 -11.803  1.00 77.32           C  
ATOM   1105  N   GLY A 140       6.481   9.878 -11.571  1.00 73.43           N  
ATOM   1106  CA  GLY A 140       7.847   9.461 -11.845  1.00 73.43           C  
ATOM   1107  C   GLY A 140       7.978   8.647 -13.119  1.00 73.43           C  
ATOM   1108  O   GLY A 140       8.940   8.814 -13.871  1.00 73.43           O  
ATOM   1109  N   SER A 141       6.993   7.829 -13.421  1.00 69.14           N  
ATOM   1110  CA  SER A 141       6.956   6.985 -14.611  1.00 69.14           C  
ATOM   1111  C   SER A 141       6.674   7.808 -15.864  1.00 69.14           C  
ATOM   1112  CB  SER A 141       5.897   5.891 -14.461  1.00 69.14           C  
ATOM   1113  O   SER A 141       7.218   7.525 -16.933  1.00 69.14           O  
ATOM   1114  OG  SER A 141       4.598   6.454 -14.402  1.00 69.14           O  
ATOM   1115  N   MET A 142       5.816   8.847 -15.814  1.00 66.30           N  
ATOM   1116  CA  MET A 142       5.450   9.746 -16.904  1.00 66.30           C  
ATOM   1117  C   MET A 142       6.606  10.677 -17.254  1.00 66.30           C  
ATOM   1118  CB  MET A 142       4.212  10.565 -16.534  1.00 66.30           C  
ATOM   1119  O   MET A 142       6.836  10.976 -18.427  1.00 66.30           O  
ATOM   1120  CG  MET A 142       2.923   9.760 -16.529  1.00 66.30           C  
ATOM   1121  SD  MET A 142       1.450  10.794 -16.173  1.00 66.30           S  
ATOM   1122  CE  MET A 142       0.780  10.986 -17.848  1.00 66.30           C  
ATOM   1123  N   ILE A 143       7.330  11.250 -16.282  1.00 60.57           N  
ATOM   1124  CA  ILE A 143       8.454  12.157 -16.485  1.00 60.57           C  
ATOM   1125  C   ILE A 143       9.604  11.412 -17.159  1.00 60.57           C  
ATOM   1126  CB  ILE A 143       8.927  12.779 -15.151  1.00 60.57           C  
ATOM   1127  O   ILE A 143      10.257  11.948 -18.058  1.00 60.57           O  
ATOM   1128  CG1 ILE A 143       7.850  13.710 -14.584  1.00 60.57           C  
ATOM   1129  CG2 ILE A 143      10.251  13.525 -15.343  1.00 60.57           C  
ATOM   1130  CD1 ILE A 143       8.146  14.216 -13.179  1.00 60.57           C  
ATOM   1131  N   THR A 144       9.716  10.179 -16.939  1.00 57.49           N  
ATOM   1132  CA  THR A 144      10.800   9.355 -17.461  1.00 57.49           C  
ATOM   1133  C   THR A 144      10.493   8.895 -18.883  1.00 57.49           C  
ATOM   1134  CB  THR A 144      11.052   8.129 -16.565  1.00 57.49           C  
ATOM   1135  O   THR A 144      11.396   8.784 -19.715  1.00 57.49           O  
ATOM   1136  CG2 THR A 144      11.652   8.541 -15.225  1.00 57.49           C  
ATOM   1137  OG1 THR A 144       9.812   7.451 -16.333  1.00 57.49           O  
ATOM   1138  N   THR A 145       9.224   8.665 -19.228  1.00 57.45           N  
ATOM   1139  CA  THR A 145       8.785   8.334 -20.579  1.00 57.45           C  
ATOM   1140  C   THR A 145       8.897   9.547 -21.497  1.00 57.45           C  
ATOM   1141  CB  THR A 145       7.335   7.816 -20.584  1.00 57.45           C  
ATOM   1142  O   THR A 145       9.274   9.417 -22.664  1.00 57.45           O  
ATOM   1143  CG2 THR A 145       6.939   7.303 -21.965  1.00 57.45           C  
ATOM   1144  OG1 THR A 145       7.212   6.748 -19.636  1.00 57.45           O  
ATOM   1145  N   SER A 146       8.703  10.777 -20.984  1.00 55.66           N  
ATOM   1146  CA  SER A 146       8.792  12.030 -21.726  1.00 55.66           C  
ATOM   1147  C   SER A 146      10.244  12.446 -21.937  1.00 55.66           C  
ATOM   1148  CB  SER A 146       8.037  13.141 -20.996  1.00 55.66           C  
ATOM   1149  O   SER A 146      10.588  13.017 -22.975  1.00 55.66           O  
ATOM   1150  OG  SER A 146       8.605  13.382 -19.720  1.00 55.66           O  
ATOM   1151  N   LEU A 147      11.153  12.034 -21.084  1.00 56.23           N  
ATOM   1152  CA  LEU A 147      12.577  12.331 -21.197  1.00 56.23           C  
ATOM   1153  C   LEU A 147      13.277  11.305 -22.082  1.00 56.23           C  
ATOM   1154  CB  LEU A 147      13.231  12.359 -19.813  1.00 56.23           C  
ATOM   1155  O   LEU A 147      14.241  11.633 -22.777  1.00 56.23           O  
ATOM   1156  CG  LEU A 147      12.968  13.604 -18.965  1.00 56.23           C  
ATOM   1157  CD1 LEU A 147      13.326  13.336 -17.507  1.00 56.23           C  
ATOM   1158  CD2 LEU A 147      13.753  14.794 -19.504  1.00 56.23           C  
ATOM   1159  N   ASP A 148      12.785  10.036 -22.225  1.00 54.49           N  
ATOM   1160  CA  ASP A 148      13.309   8.972 -23.077  1.00 54.49           C  
ATOM   1161  C   ASP A 148      12.890   9.176 -24.531  1.00 54.49           C  
ATOM   1162  CB  ASP A 148      12.834   7.604 -22.580  1.00 54.49           C  
ATOM   1163  O   ASP A 148      13.615   8.791 -25.451  1.00 54.49           O  
ATOM   1164  CG  ASP A 148      13.662   7.073 -21.424  1.00 54.49           C  
ATOM   1165  OD1 ASP A 148      14.752   7.621 -21.151  1.00 54.49           O  
ATOM   1166  OD2 ASP A 148      13.222   6.096 -20.780  1.00 54.49           O  
ATOM   1167  N   VAL A 149      11.808   9.919 -24.859  1.00 58.99           N  
ATOM   1168  CA  VAL A 149      11.276  10.231 -26.182  1.00 58.99           C  
ATOM   1169  C   VAL A 149      11.821  11.578 -26.653  1.00 58.99           C  
ATOM   1170  CB  VAL A 149       9.731  10.252 -26.182  1.00 58.99           C  
ATOM   1171  O   VAL A 149      11.964  11.810 -27.856  1.00 58.99           O  
ATOM   1172  CG1 VAL A 149       9.197  10.607 -27.568  1.00 58.99           C  
ATOM   1173  CG2 VAL A 149       9.180   8.904 -25.722  1.00 58.99           C  
ATOM   1174  N   ALA A 150      12.675  12.345 -25.938  1.00 45.71           N  
ATOM   1175  CA  ALA A 150      13.309  13.587 -26.373  1.00 45.71           C  
ATOM   1176  C   ALA A 150      14.782  13.364 -26.703  1.00 45.71           C  
ATOM   1177  CB  ALA A 150      13.164  14.663 -25.300  1.00 45.71           C  
ATOM   1178  O   ALA A 150      15.310  13.956 -27.647  1.00 45.71           O  
TER    1179      ALA A 150
ENDMDL
END
