# Supplementary material for: Exploring a diverse world of effector domains and amyloid signaling motifs in fungal NLR proteins
Source: PLoS Comput Biol. 2022 Dec 21;18(12):e1010787. doi: 10.1371/journal.pcbi.1010787 (PMC9815663; doi:10.1371/journal.pcbi.1010787)
Supplement: S3 Data — Full AlphaFold2/ColabFold outputs. (GZ) [file pcbi.1010787.s010.tar.gz › KIM77258_1_150/rank_3_model_4_ptm_seed_0.raw.txt]

i	j	aa_i	aa_j	p(cbcb<8)	maxdistbin
0	1	M	R	1.000	5.44
0	2	M	V	0.861	7.31
0	3	M	K	0.185	10.44
0	4	M	P	0.083	13.56
0	5	M	I	0.038	14.50
0	6	M	L	0.024	10.75
0	7	M	R	0.029	>21.69
0	8	M	E	0.026	>21.69
0	9	M	G	0.015	>21.69
0	10	M	G	0.019	>21.69
0	11	M	E	0.023	>21.69
0	12	M	A	0.015	>21.69
0	13	M	A	0.007	>21.69
0	14	M	L	0.010	>21.69
0	15	M	A	0.023	>21.69
0	16	M	L	0.011	>21.69
0	17	M	L	0.001	>21.69
0	18	M	R	0.016	>21.69
0	19	M	L	0.020	>21.69
0	20	M	T	0.006	>21.69
0	21	M	Y	0.005	>21.69
0	22	M	A	0.016	>21.69
0	23	M	A	0.022	>21.69
0	24	M	A	0.007	>21.69
0	25	M	D	0.008	>21.69
0	26	M	V	0.009	>21.69
0	27	M	F	0.005	>21.69
0	28	M	P	0.001	>21.69
0	30	M	L	0.001	>21.69
0	31	M	K	0.001	>21.69
0	34	M	A	0.001	>21.69
0	35	M	G	0.001	>21.69
0	38	M	L	0.004	>21.69
0	39	M	H	0.002	>21.69
0	41	M	V	0.004	>21.69
0	42	M	D	0.009	>21.69
0	43	M	M	0.003	>21.69
0	44	M	V	0.003	>21.69
0	45	M	T	0.009	>21.69
0	46	M	K	0.006	>21.69
0	47	M	F	0.004	>21.69
0	48	M	N	0.008	>21.69
0	49	M	S	0.005	>21.69
0	50	M	N	0.006	>21.69
0	51	M	K	0.009	>21.69
0	52	M	Q	0.016	>21.69
0	53	M	D	0.008	>21.69
0	54	M	W	0.003	>21.69
0	55	M	V	0.010	>21.69
0	56	M	K	0.015	>21.69
0	57	M	F	0.003	>21.69
0	58	M	G	0.003	>21.69
0	59	M	H	0.010	>21.69
0	60	M	H	0.009	>21.69
0	62	M	Q	0.003	>21.69
0	63	M	D	0.014	>21.69
0	64	M	S	0.010	>21.69
0	66	M	A	0.006	>21.69
0	67	M	C	0.021	>21.69
0	68	M	V	0.005	>21.69
0	69	M	I	0.005	>21.69
0	70	M	R	0.020	>21.69
0	71	M	Y	0.022	>21.69
0	72	M	I	0.012	>21.69
0	73	M	P	0.021	>21.69
0	74	M	D	0.027	>21.69
0	75	M	I	0.016	>21.69
0	76	M	D	0.010	>21.69
0	77	M	E	0.005	>21.69
0	78	M	P	0.003	>21.69
0	79	M	R	0.004	>21.69
0	80	M	D	0.001	>21.69
0	81	M	D	0.002	>21.69
0	82	M	L	0.002	>21.69
0	85	M	N	0.001	>21.69
0	104	M	Q	0.002	>21.69
0	112	M	V	0.001	>21.69
0	115	M	F	0.002	>21.69
0	116	M	A	0.001	>21.69
0	118	M	D	0.001	>21.69
0	119	M	P	0.004	>21.69
0	120	M	E	0.001	>21.69
0	122	M	I	0.002	>21.69
0	123	M	V	0.006	>21.69
0	124	M	D	0.001	>21.69
0	126	M	R	0.008	>21.69
0	127	M	K	0.005	>21.69
0	128	M	V	0.002	>21.69
0	129	M	F	0.002	>21.69
0	130	M	D	0.014	>21.69
0	131	M	D	0.006	>21.69
0	132	M	A	0.002	>21.69
0	133	M	I	0.010	>21.69
0	134	M	G	0.014	>21.69
0	135	M	L	0.003	>21.69
0	136	M	F	0.003	>21.69
0	137	M	N	0.015	>21.69
0	138	M	L	0.008	>21.69
0	139	M	G	0.003	>21.69
0	140	M	S	0.009	>21.69
0	141	M	M	0.011	>21.69
0	142	M	I	0.004	>21.69
0	143	M	T	0.005	>21.69
0	144	M	T	0.011	>21.69
0	145	M	S	0.007	>21.69
0	146	M	L	0.004	>21.69
0	147	M	D	0.005	>21.69
0	148	M	V	0.006	>21.69
0	149	M	A	0.005	>21.69
1	2	R	V	1.000	5.75
1	3	R	K	0.877	7.31
1	4	R	P	0.163	10.44
1	5	R	I	0.128	12.31
1	6	R	L	0.033	9.50
1	7	R	R	0.043	10.75
1	8	R	E	0.023	>21.69
1	9	R	G	0.011	>21.69
1	10	R	G	0.019	>21.69
1	11	R	E	0.026	>21.69
1	12	R	A	0.017	>21.69
1	13	R	A	0.007	>21.69
1	14	R	L	0.012	>21.69
1	15	R	A	0.019	>21.69
1	16	R	L	0.014	>21.69
1	17	R	L	0.002	>21.69
1	18	R	R	0.012	>21.69
1	19	R	L	0.015	>21.69
1	20	R	T	0.005	>21.69
1	21	R	Y	0.004	>21.69
1	22	R	A	0.011	>21.69
1	23	R	A	0.018	>21.69
1	24	R	A	0.006	>21.69
1	25	R	D	0.004	>21.69
1	26	R	V	0.007	>21.69
1	27	R	F	0.004	>21.69
1	30	R	L	0.001	>21.69
1	38	R	L	0.005	>21.69
1	39	R	H	0.002	>21.69
1	41	R	V	0.006	>21.69
1	42	R	D	0.012	>21.69
1	43	R	M	0.003	>21.69
1	44	R	V	0.004	>21.69
1	45	R	T	0.013	>21.69
1	46	R	K	0.008	>21.69
1	47	R	F	0.008	>21.69
1	48	R	N	0.009	>21.69
1	49	R	S	0.005	>21.69
1	50	R	N	0.005	>21.69
1	51	R	K	0.017	>21.69
1	52	R	Q	0.021	>21.69
1	53	R	D	0.009	>21.69
1	54	R	W	0.004	>21.69
1	55	R	V	0.014	>21.69
1	56	R	K	0.017	>21.69
1	57	R	F	0.003	>21.69
1	58	R	G	0.004	>21.69
1	59	R	H	0.012	>21.69
1	60	R	H	0.012	>21.69
1	61	R	V	0.002	>21.69
1	62	R	Q	0.005	>21.69
1	63	R	D	0.015	>21.69
1	64	R	S	0.011	>21.69
1	65	R	L	0.001	>21.69
1	66	R	A	0.007	>21.69
1	67	R	C	0.018	>21.69
1	68	R	V	0.004	>21.69
1	69	R	I	0.006	>21.69
1	70	R	R	0.022	>21.69
1	71	R	Y	0.024	>21.69
1	72	R	I	0.015	>21.69
1	73	R	P	0.027	>21.69
1	74	R	D	0.039	>21.69
1	75	R	I	0.018	>21.69
1	76	R	D	0.012	>21.69
1	77	R	E	0.004	>21.69
1	78	R	P	0.002	>21.69
1	79	R	R	0.002	>21.69
1	104	R	Q	0.002	>21.69
1	108	R	L	0.001	>21.69
1	111	R	R	0.001	>21.69
1	112	R	V	0.001	>21.69
1	115	R	F	0.002	>21.69
1	116	R	A	0.001	>21.69
1	118	R	D	0.001	>21.69
1	119	R	P	0.003	>21.69
1	120	R	E	0.001	>21.69
1	122	R	I	0.002	>21.69
1	123	R	V	0.004	>21.69
1	124	R	D	0.001	>21.69
1	126	R	R	0.008	>21.69
1	127	R	K	0.004	>21.69
1	128	R	V	0.001	>21.69
1	129	R	F	0.002	>21.69
1	130	R	D	0.014	>21.69
1	131	R	D	0.004	>21.69
1	132	R	A	0.002	>21.69
1	133	R	I	0.010	>21.69
1	134	R	G	0.010	>21.69
1	135	R	L	0.002	>21.69
1	136	R	F	0.003	>21.69
1	137	R	N	0.015	>21.69
1	138	R	L	0.004	>21.69
1	139	R	G	0.003	>21.69
1	140	R	S	0.007	>21.69
1	141	R	M	0.009	>21.69
1	142	R	I	0.003	>21.69
1	143	R	T	0.005	>21.69
1	144	R	T	0.009	>21.69
1	145	R	S	0.006	>21.69
1	146	R	L	0.004	>21.69
1	147	R	D	0.005	>21.69
1	148	R	V	0.006	>21.69
1	149	R	A	0.005	>21.69
2	3	V	K	1.000	5.44
2	4	V	P	0.741	7.31
2	5	V	I	0.356	9.50
2	6	V	L	0.294	12.31
2	7	V	R	0.127	14.81
2	8	V	E	0.036	10.75
2	9	V	G	0.021	>21.69
2	10	V	G	0.022	>21.69
2	11	V	E	0.025	>21.69
2	12	V	A	0.026	>21.69
2	13	V	A	0.015	>21.69
2	14	V	L	0.025	>21.69
2	15	V	A	0.039	>21.69
2	16	V	L	0.030	>21.69
2	17	V	L	0.005	>21.69
2	18	V	R	0.029	>21.69
2	19	V	L	0.040	>21.69
2	20	V	T	0.016	>21.69
2	21	V	Y	0.005	>21.69
2	22	V	A	0.020	>21.69
2	23	V	A	0.027	>21.69
2	24	V	A	0.009	>21.69
2	25	V	D	0.004	>21.69
2	26	V	V	0.006	>21.69
2	27	V	F	0.005	>21.69
2	30	V	L	0.002	>21.69
2	34	V	A	0.001	>21.69
2	35	V	G	0.001	>21.69
2	37	V	A	0.001	>21.69
2	38	V	L	0.008	>21.69
2	39	V	H	0.003	>21.69
2	40	V	I	0.001	>21.69
2	41	V	V	0.015	>21.69
2	42	V	D	0.030	>21.69
2	43	V	M	0.005	>21.69
2	44	V	V	0.013	>21.69
2	45	V	T	0.036	>21.69
2	46	V	K	0.014	>21.69
2	47	V	F	0.012	>21.69
2	48	V	N	0.010	>21.69
2	49	V	S	0.005	>21.69
2	50	V	N	0.007	>21.69
2	51	V	K	0.027	>21.69
2	52	V	Q	0.032	>21.69
2	53	V	D	0.011	>21.69
2	54	V	W	0.010	>21.69
2	55	V	V	0.038	>21.69
2	56	V	K	0.027	>21.69
2	57	V	F	0.004	>21.69
2	58	V	G	0.007	>21.69
2	59	V	H	0.022	>21.69
2	60	V	H	0.016	>21.69
2	61	V	V	0.002	>21.69
2	62	V	Q	0.007	>21.69
2	63	V	D	0.026	>21.69
2	64	V	S	0.023	>21.69
2	65	V	L	0.002	>21.69
2	66	V	A	0.016	>21.69
2	67	V	C	0.042	>21.69
2	68	V	V	0.014	>21.69
2	69	V	I	0.013	>21.69
2	70	V	R	0.046	>21.69
2	71	V	Y	0.044	>21.69
2	72	V	I	0.021	>21.69
2	73	V	P	0.028	>21.69
2	74	V	D	0.029	>21.69
2	75	V	I	0.014	>21.69
2	76	V	D	0.005	>21.69
2	77	V	E	0.003	>21.69
2	78	V	P	0.003	>21.69
2	79	V	R	0.002	>21.69
2	81	V	D	0.001	>21.69
2	82	V	L	0.002	>21.69
2	85	V	N	0.001	>21.69
2	104	V	Q	0.002	>21.69
2	112	V	V	0.001	>21.69
2	114	V	F	0.001	>21.69
2	115	V	F	0.002	>21.69
2	116	V	A	0.002	>21.69
2	118	V	D	0.002	>21.69
2	119	V	P	0.003	>21.69
2	120	V	E	0.001	>21.69
2	122	V	I	0.002	>21.69
2	123	V	V	0.004	>21.69
2	124	V	D	0.001	>21.69
2	126	V	R	0.006	>21.69
2	127	V	K	0.003	>21.69
2	128	V	V	0.002	>21.69
2	129	V	F	0.003	>21.69
2	130	V	D	0.013	>21.69
2	131	V	D	0.004	>21.69
2	132	V	A	0.003	>21.69
2	133	V	I	0.016	>21.69
2	134	V	G	0.012	>21.69
2	135	V	L	0.003	>21.69
2	136	V	F	0.006	>21.69
2	137	V	N	0.025	>21.69
2	138	V	L	0.007	>21.69
2	139	V	G	0.005	>21.69
2	140	V	S	0.012	>21.69
2	141	V	M	0.012	>21.69
2	142	V	I	0.005	>21.69
2	143	V	T	0.006	>21.69
2	144	V	T	0.009	>21.69
2	145	V	S	0.006	>21.69
2	146	V	L	0.004	>21.69
2	147	V	D	0.005	>21.69
2	148	V	V	0.006	>21.69
2	149	V	A	0.004	>21.69
3	4	K	P	1.000	5.44
3	5	K	I	0.893	7.31
3	6	K	L	0.497	5.44
3	7	K	R	0.329	6.06
3	8	K	E	0.101	9.50
3	9	K	G	0.040	10.75
3	10	K	G	0.032	>21.69
3	11	K	E	0.031	>21.69
3	12	K	A	0.032	>21.69
3	13	K	A	0.012	>21.69
3	14	K	L	0.018	>21.69
3	15	K	A	0.028	>21.69
3	16	K	L	0.028	>21.69
3	17	K	L	0.002	>21.69
3	18	K	R	0.013	>21.69
3	19	K	L	0.028	>21.69
3	20	K	T	0.008	>21.69
3	21	K	Y	0.002	>21.69
3	22	K	A	0.010	>21.69
3	23	K	A	0.017	>21.69
3	24	K	A	0.005	>21.69
3	25	K	D	0.002	>21.69
3	26	K	V	0.003	>21.69
3	27	K	F	0.001	>21.69
3	30	K	L	0.001	>21.69
3	38	K	L	0.003	>21.69
3	39	K	H	0.001	>21.69
3	41	K	V	0.011	>21.69
3	42	K	D	0.020	>21.69
3	43	K	M	0.003	>21.69
3	44	K	V	0.012	>21.69
3	45	K	T	0.035	>21.69
3	46	K	K	0.011	>21.69
3	47	K	F	0.006	>21.69
3	48	K	N	0.007	>21.69
3	49	K	S	0.003	>21.69
3	50	K	N	0.003	>21.69
3	51	K	K	0.022	>21.69
3	52	K	Q	0.024	>21.69
3	53	K	D	0.004	>21.69
3	54	K	W	0.004	>21.69
3	55	K	V	0.041	>21.69
3	56	K	K	0.017	>21.69
3	57	K	F	0.002	>21.69
3	58	K	G	0.006	>21.69
3	59	K	H	0.022	>21.69
3	60	K	H	0.010	>21.69
3	61	K	V	0.001	>21.69
3	62	K	Q	0.008	>21.69
3	63	K	D	0.023	>21.69
3	64	K	S	0.013	>21.69
3	65	K	L	0.002	>21.69
3	66	K	A	0.014	>21.69
3	67	K	C	0.035	>21.69
3	68	K	V	0.007	>21.69
3	69	K	I	0.015	>21.69
3	70	K	R	0.058	>21.69
3	71	K	Y	0.043	>21.69
3	72	K	I	0.019	>21.69
3	73	K	P	0.032	>21.69
3	74	K	D	0.032	>21.69
3	75	K	I	0.008	>21.69
3	76	K	D	0.003	>21.69
3	77	K	E	0.001	>21.69
3	115	K	F	0.001	>21.69
3	119	K	P	0.001	>21.69
3	123	K	V	0.002	>21.69
3	126	K	R	0.003	>21.69
3	127	K	K	0.001	>21.69
3	129	K	F	0.001	>21.69
3	130	K	D	0.007	>21.69
3	131	K	D	0.002	>21.69
3	133	K	I	0.006	>21.69
3	134	K	G	0.005	>21.69
3	135	K	L	0.001	>21.69
3	136	K	F	0.002	>21.69
3	137	K	N	0.012	>21.69
3	138	K	L	0.002	>21.69
3	139	K	G	0.002	>21.69
3	140	K	S	0.008	>21.69
3	141	K	M	0.007	>21.69
3	142	K	I	0.002	>21.69
3	143	K	T	0.004	>21.69
3	144	K	T	0.006	>21.69
3	145	K	S	0.003	>21.69
3	146	K	L	0.003	>21.69
3	147	K	D	0.004	>21.69
3	148	K	V	0.004	>21.69
3	149	K	A	0.003	>21.69
4	5	P	I	1.000	5.44
4	6	P	L	0.908	7.31
4	7	P	R	0.521	5.44
4	8	P	E	0.325	6.06
4	9	P	G	0.107	9.50
4	10	P	G	0.062	10.44
4	11	P	E	0.043	10.44
4	12	P	A	0.069	12.31
4	13	P	A	0.026	14.81
4	14	P	L	0.021	>21.69
4	15	P	A	0.043	>21.69
4	16	P	L	0.047	>21.69
4	17	P	L	0.004	>21.69
4	18	P	R	0.014	>21.69
4	19	P	L	0.034	>21.69
4	20	P	T	0.008	>21.69
4	21	P	Y	0.002	>21.69
4	22	P	A	0.009	>21.69
4	23	P	A	0.017	>21.69
4	24	P	A	0.003	>21.69
4	25	P	D	0.001	>21.69
4	26	P	V	0.002	>21.69
4	37	P	A	0.001	>21.69
4	38	P	L	0.003	>21.69
4	39	P	H	0.001	>21.69
4	41	P	V	0.012	>21.69
4	42	P	D	0.014	>21.69
4	43	P	M	0.002	>21.69
4	44	P	V	0.010	>21.69
4	45	P	T	0.045	>21.69
4	46	P	K	0.008	>21.69
4	47	P	F	0.006	>21.69
4	48	P	N	0.008	>21.69
4	49	P	S	0.003	>21.69
4	50	P	N	0.003	>21.69
4	51	P	K	0.031	>21.69
4	52	P	Q	0.039	>21.69
4	53	P	D	0.005	>21.69
4	54	P	W	0.008	>21.69
4	55	P	V	0.067	>21.69
4	56	P	K	0.027	>21.69
4	57	P	F	0.003	>21.69
4	58	P	G	0.008	>21.69
4	59	P	H	0.039	>21.69
4	60	P	H	0.014	>21.69
4	61	P	V	0.002	>21.69
4	62	P	Q	0.012	>21.69
4	63	P	D	0.039	>21.69
4	64	P	S	0.018	>21.69
4	65	P	L	0.002	>21.69
4	66	P	A	0.020	>21.69
4	67	P	C	0.051	>21.69
4	68	P	V	0.007	>21.69
4	69	P	I	0.013	>21.69
4	70	P	R	0.069	>21.69
4	71	P	Y	0.035	>21.69
4	72	P	I	0.010	>21.69
4	73	P	P	0.014	>21.69
4	74	P	D	0.016	>21.69
4	75	P	I	0.004	>21.69
4	76	P	D	0.001	>21.69
4	119	P	P	0.001	>21.69
4	126	P	R	0.002	>21.69
4	130	P	D	0.007	>21.69
4	133	P	I	0.007	>21.69
4	134	P	G	0.005	>21.69
4	136	P	F	0.002	>21.69
4	137	P	N	0.012	>21.69
4	138	P	L	0.002	>21.69
4	139	P	G	0.001	>21.69
4	140	P	S	0.005	>21.69
4	141	P	M	0.004	>21.69
4	142	P	I	0.002	>21.69
4	143	P	T	0.002	>21.69
4	144	P	T	0.004	>21.69
4	145	P	S	0.003	>21.69
4	146	P	L	0.002	>21.69
4	147	P	D	0.003	>21.69
4	148	P	V	0.003	>21.69
4	149	P	A	0.002	>21.69
5	6	I	L	1.000	5.44
5	7	I	R	0.872	7.31
5	8	I	E	0.440	5.75
5	9	I	G	0.326	6.38
5	10	I	G	0.144	9.50
5	11	I	E	0.073	10.75
5	12	I	A	0.107	10.44
5	13	I	A	0.047	12.31
5	14	I	L	0.036	15.12
5	15	I	A	0.054	>21.69
5	16	I	L	0.063	>21.69
5	17	I	L	0.007	>21.69
5	18	I	R	0.018	>21.69
5	19	I	L	0.037	>21.69
5	20	I	T	0.009	>21.69
5	21	I	Y	0.001	>21.69
5	22	I	A	0.008	>21.69
5	23	I	A	0.012	>21.69
5	24	I	A	0.002	>21.69
5	26	I	V	0.002	>21.69
5	37	I	A	0.001	>21.69
5	38	I	L	0.005	>21.69
5	40	I	I	0.001	>21.69
5	41	I	V	0.025	>21.69
5	42	I	D	0.015	>21.69
5	43	I	M	0.001	>21.69
5	44	I	V	0.024	>21.69
5	45	I	T	0.060	>21.69
5	46	I	K	0.005	>21.69
5	47	I	F	0.006	>21.69
5	48	I	N	0.004	>21.69
5	49	I	S	0.002	>21.69
5	50	I	N	0.002	>21.69
5	51	I	K	0.046	>21.69
5	52	I	Q	0.058	>21.69
5	53	I	D	0.007	>21.69
5	54	I	W	0.020	>21.69
5	55	I	V	0.107	>21.69
5	56	I	K	0.051	>21.69
5	57	I	F	0.003	>21.69
5	58	I	G	0.024	>21.69
5	59	I	H	0.083	>21.69
5	60	I	H	0.020	>21.69
5	61	I	V	0.003	>21.69
5	62	I	Q	0.021	>21.69
5	63	I	D	0.066	>21.69
5	64	I	S	0.022	>21.69
5	65	I	L	0.003	>21.69
5	66	I	A	0.040	>21.69
5	67	I	C	0.067	>21.69
5	68	I	V	0.011	>21.69
5	69	I	I	0.018	>21.69
5	70	I	R	0.077	>21.69
5	71	I	Y	0.031	>21.69
5	72	I	I	0.008	>21.69
5	73	I	P	0.010	>21.69
5	74	I	D	0.009	>21.69
5	75	I	I	0.003	>21.69
5	126	I	R	0.002	>21.69
5	130	I	D	0.004	>21.69
5	133	I	I	0.006	>21.69
5	134	I	G	0.003	>21.69
5	136	I	F	0.002	>21.69
5	137	I	N	0.010	>21.69
5	138	I	L	0.002	>21.69
5	139	I	G	0.002	>21.69
5	140	I	S	0.005	>21.69
5	141	I	M	0.003	>21.69
5	142	I	I	0.002	>21.69
5	143	I	T	0.003	>21.69
5	144	I	T	0.003	>21.69
5	145	I	S	0.002	>21.69
5	146	I	L	0.002	>21.69
5	147	I	D	0.003	>21.69
5	148	I	V	0.003	>21.69
5	149	I	A	0.003	>21.69
6	7	L	R	1.000	5.44
6	8	L	E	0.875	7.31
6	9	L	G	0.513	9.19
6	10	L	G	0.400	6.38
6	11	L	E	0.154	9.50
6	12	L	A	0.143	10.75
6	13	L	A	0.071	10.44
6	14	L	L	0.078	12.62
6	15	L	A	0.053	15.12
6	16	L	L	0.052	15.44
6	17	L	L	0.007	16.06
6	18	L	R	0.014	>21.69
6	19	L	L	0.028	>21.69
6	20	L	T	0.006	>21.69
6	22	L	A	0.004	>21.69
6	23	L	A	0.007	>21.69
6	26	L	V	0.001	>21.69
6	37	L	A	0.002	>21.69
6	38	L	L	0.006	>21.69
6	40	L	I	0.004	>21.69
6	41	L	V	0.083	>21.69
6	42	L	D	0.028	>21.69
6	43	L	M	0.004	>21.69
6	44	L	V	0.060	>21.69
6	45	L	T	0.095	>21.69
6	46	L	K	0.004	>21.69
6	47	L	F	0.005	>21.69
6	48	L	N	0.003	>21.69
6	49	L	S	0.002	>21.69
6	50	L	N	0.001	>21.69
6	51	L	K	0.027	>21.69
6	52	L	Q	0.039	>21.69
6	53	L	D	0.003	>21.69
6	54	L	W	0.027	>21.69
6	55	L	V	0.159	>21.69
6	56	L	K	0.083	>21.69
6	57	L	F	0.008	>21.69
6	58	L	G	0.079	>21.69
6	59	L	H	0.197	>21.69
6	60	L	H	0.035	>21.69
6	61	L	V	0.005	>21.69
6	62	L	Q	0.054	>21.69
6	63	L	D	0.126	>21.69
6	64	L	S	0.022	>21.69
6	65	L	L	0.003	>21.69
6	66	L	A	0.044	>21.69
6	67	L	C	0.072	>21.69
6	68	L	V	0.007	>21.69
6	69	L	I	0.011	>21.69
6	70	L	R	0.074	>21.69
6	71	L	Y	0.021	>21.69
6	72	L	I	0.005	>21.69
6	73	L	P	0.007	>21.69
6	74	L	D	0.006	>21.69
6	75	L	I	0.002	>21.69
6	126	L	R	0.001	>21.69
6	130	L	D	0.002	>21.69
6	133	L	I	0.004	>21.69
6	134	L	G	0.001	>21.69
6	136	L	F	0.001	>21.69
6	137	L	N	0.006	>21.69
6	139	L	G	0.001	>21.69
6	140	L	S	0.004	>21.69
6	141	L	M	0.002	>21.69
6	142	L	I	0.002	>21.69
6	143	L	T	0.002	>21.69
6	144	L	T	0.002	>21.69
6	145	L	S	0.002	>21.69
6	146	L	L	0.002	>21.69
6	147	L	D	0.002	>21.69
6	148	L	V	0.003	>21.69
6	149	L	A	0.002	>21.69
7	8	R	E	1.000	5.44
7	9	R	G	0.989	7.00
7	10	R	G	0.611	6.06
7	11	R	E	0.465	6.38
7	12	R	A	0.225	9.50
7	13	R	A	0.115	10.75
7	14	R	L	0.042	10.44
7	15	R	A	0.054	12.94
7	16	R	L	0.039	15.12
7	17	R	L	0.003	15.75
7	18	R	R	0.006	16.69
7	19	R	L	0.011	18.88
7	20	R	T	0.001	>21.69
7	22	R	A	0.001	>21.69
7	23	R	A	0.002	>21.69
7	38	R	L	0.001	>21.69
7	41	R	V	0.014	14.50
7	42	R	D	0.004	>21.69
7	44	R	V	0.004	>21.69
7	45	R	T	0.029	>21.69
7	46	R	K	0.002	>21.69
7	47	R	F	0.001	>21.69
7	48	R	N	0.002	>21.69
7	49	R	S	0.001	>21.69
7	51	R	K	0.009	>21.69
7	52	R	Q	0.017	>21.69
7	53	R	D	0.001	>21.69
7	54	R	W	0.002	>21.69
7	55	R	V	0.084	>21.69
7	56	R	K	0.032	>21.69
7	58	R	G	0.014	>21.69
7	59	R	H	0.201	>21.69
7	60	R	H	0.016	>21.69
7	61	R	V	0.001	>21.69
7	62	R	Q	0.036	12.31
7	63	R	D	0.141	11.69
7	64	R	S	0.008	>21.69
7	66	R	A	0.042	14.19
7	67	R	C	0.051	>21.69
7	68	R	V	0.001	>21.69
7	69	R	I	0.005	>21.69
7	70	R	R	0.038	>21.69
7	71	R	Y	0.005	>21.69
7	73	R	P	0.002	>21.69
7	74	R	D	0.003	>21.69
7	137	R	N	0.001	>21.69
7	140	R	S	0.001	>21.69
7	144	R	T	0.001	>21.69
7	145	R	S	0.001	>21.69
7	147	R	D	0.002	>21.69
7	148	R	V	0.002	>21.69
7	149	R	A	0.002	>21.69
8	9	E	G	1.000	4.50
8	10	E	G	0.987	7.00
8	11	E	E	0.544	5.75
8	12	E	A	0.516	6.38
8	13	E	A	0.127	9.50
8	14	E	L	0.024	10.75
8	15	E	A	0.027	10.44
8	16	E	L	0.026	12.62
8	17	E	L	0.003	14.81
8	18	E	R	0.003	16.06
8	19	E	L	0.003	16.69
8	20	E	T	0.001	18.56
8	34	E	A	0.000	19.81
8	37	E	A	0.001	17.62
8	38	E	L	0.002	18.25
8	41	E	V	0.014	15.75
8	42	E	D	0.004	>21.69
8	44	E	V	0.004	>21.69
8	45	E	T	0.025	>21.69
8	51	E	K	0.008	>21.69
8	52	E	Q	0.016	>21.69
8	54	E	W	0.002	>21.69
8	55	E	V	0.085	>21.69
8	56	E	K	0.039	>21.69
8	57	E	F	0.002	>21.69
8	58	E	G	0.014	>21.69
8	59	E	H	0.177	11.69
8	60	E	H	0.015	>21.69
8	62	E	Q	0.021	12.94
8	63	E	D	0.137	11.38
8	64	E	S	0.007	16.38
8	65	E	L	0.001	17.00
8	66	E	A	0.060	12.62
8	67	E	C	0.061	>21.69
8	68	E	V	0.001	>21.69
8	69	E	I	0.002	>21.69
8	70	E	R	0.039	>21.69
8	71	E	Y	0.003	>21.69
8	143	E	T	0.001	>21.69
8	144	E	T	0.001	>21.69
8	145	E	S	0.001	>21.69
8	147	E	D	0.002	>21.69
8	148	E	V	0.003	>21.69
8	149	E	A	0.002	>21.69
9	10	G	G	1.000	3.56
9	11	G	E	0.981	5.75
9	12	G	A	0.759	4.50
9	13	G	A	0.790	5.75
9	14	G	L	0.219	8.56
9	15	G	A	0.035	9.19
9	16	G	L	0.008	9.81
9	17	G	L	0.003	12.00
9	18	G	R	0.003	13.87
9	19	G	L	0.002	14.50
9	20	G	T	0.000	15.75
9	21	G	Y	0.000	17.94
9	22	G	A	0.000	19.50
9	34	G	A	0.000	16.38
9	35	G	G	0.000	18.88
9	36	G	G	0.000	19.19
9	37	G	A	0.004	14.50
9	38	G	L	0.003	15.75
9	39	G	H	0.000	19.50
9	40	G	I	0.001	17.00
9	41	G	V	0.078	13.25
9	42	G	D	0.008	17.62
9	44	G	V	0.008	17.31
9	45	G	T	0.029	17.00
9	51	G	K	0.002	>21.69
9	52	G	Q	0.004	>21.69
9	54	G	W	0.003	>21.69
9	55	G	V	0.081	13.87
9	56	G	K	0.019	13.87
9	57	G	F	0.001	>21.69
9	58	G	G	0.048	13.25
9	59	G	H	0.335	9.19
9	60	G	H	0.015	12.31
9	61	G	V	0.006	13.87
9	62	G	Q	0.164	9.50
9	63	G	D	0.545	7.62
9	64	G	S	0.007	12.31
9	65	G	L	0.004	13.25
9	66	G	A	0.141	8.88
9	67	G	C	0.021	11.06
9	68	G	V	0.001	15.44
9	69	G	I	0.002	13.87
9	70	G	R	0.011	12.31
9	143	G	T	0.001	>21.69
9	146	G	L	0.001	>21.69
9	147	G	D	0.002	>21.69
9	148	G	V	0.003	>21.69
9	149	G	A	0.002	>21.69
10	11	G	E	1.000	4.81
10	12	G	A	0.998	5.75
10	13	G	A	0.922	4.19
10	14	G	L	0.894	5.75
10	15	G	A	0.100	8.56
10	16	G	L	0.015	9.19
10	17	G	L	0.001	9.81
10	18	G	R	0.006	11.69
10	19	G	L	0.003	13.56
10	20	G	T	0.000	14.50
10	21	G	Y	0.000	15.75
10	22	G	A	0.000	17.94
10	23	G	A	0.000	19.19
10	24	G	A	0.000	19.50
10	30	G	L	0.000	19.19
10	31	G	K	0.000	20.44
10	33	G	A	0.000	17.00
10	34	G	A	0.000	14.50
10	35	G	G	0.000	16.06
10	36	G	G	0.000	16.06
10	37	G	A	0.001	11.69
10	38	G	L	0.002	12.31
10	39	G	H	0.000	16.38
10	40	G	I	0.000	13.56
10	41	G	V	0.026	9.50
10	42	G	D	0.002	14.19
10	43	G	M	0.000	16.69
10	44	G	V	0.002	13.87
10	45	G	T	0.005	12.94
10	46	G	K	0.000	18.25
10	51	G	K	0.000	16.69
10	52	G	Q	0.001	15.44
10	53	G	D	0.000	16.69
10	54	G	W	0.001	15.12
10	55	G	V	0.014	10.75
10	56	G	K	0.004	11.69
10	57	G	F	0.001	13.25
10	58	G	G	0.019	9.81
10	59	G	H	0.801	6.38
10	60	G	H	0.005	10.44
10	61	G	V	0.002	11.06
10	62	G	Q	0.775	6.69
10	63	G	D	0.759	6.06
10	64	G	S	0.002	11.38
10	65	G	L	0.003	11.69
10	66	G	A	0.477	7.94
10	67	G	C	0.009	11.38
10	68	G	V	0.000	14.81
10	69	G	I	0.001	13.56
10	70	G	R	0.005	13.25
10	71	G	Y	0.000	17.62
10	72	G	I	0.000	18.88
10	93	G	L	0.000	17.62
10	96	G	I	0.000	18.56
10	129	G	F	0.000	16.38
10	133	G	I	0.000	16.69
10	147	G	D	0.001	>21.69
10	148	G	V	0.002	>21.69
10	149	G	A	0.001	>21.69
11	12	E	A	1.000	5.12
11	13	E	A	0.989	7.00
11	14	E	L	0.977	5.44
11	15	E	A	0.961	6.06
11	16	E	L	0.020	9.50
11	17	E	L	0.003	10.75
11	18	E	R	0.002	10.44
11	19	E	L	0.001	12.31
11	20	E	T	0.000	14.81
11	21	E	Y	0.000	15.44
11	22	E	A	0.000	16.38
11	23	E	A	0.000	18.25
11	24	E	A	0.000	19.81
11	30	E	L	0.000	20.44
11	31	E	K	0.000	20.75
11	33	E	A	0.000	19.19
11	34	E	A	0.000	15.44
11	35	E	G	0.000	16.69
11	36	E	G	0.000	17.94
11	37	E	A	0.001	14.19
11	38	E	L	0.001	12.94
11	39	E	H	0.000	17.62
11	40	E	I	0.000	16.06
11	41	E	V	0.007	11.38
11	42	E	D	0.001	14.50
11	43	E	M	0.000	18.25
11	44	E	V	0.000	16.06
11	45	E	T	0.001	13.87
11	46	E	K	0.000	18.88
11	51	E	K	0.000	18.56
11	52	E	Q	0.000	17.94
11	53	E	D	0.000	20.12
11	54	E	W	0.000	17.94
11	55	E	V	0.002	13.56
11	56	E	K	0.001	15.44
11	57	E	F	0.000	17.00
11	58	E	G	0.003	13.25
11	59	E	H	0.025	10.44
11	60	E	H	0.001	14.81
11	61	E	V	0.001	14.81
11	62	E	Q	0.036	9.81
11	63	E	D	0.030	10.75
11	64	E	S	0.001	15.44
11	65	E	L	0.000	14.50
11	66	E	A	0.021	10.44
11	67	E	C	0.003	14.81
11	68	E	V	0.000	17.94
11	69	E	I	0.001	15.12
11	70	E	R	0.004	15.12
11	71	E	Y	0.000	19.81
11	72	E	I	0.000	20.75
11	93	E	L	0.000	20.44
11	129	E	F	0.000	20.44
11	133	E	I	0.000	20.75
12	13	A	A	1.000	5.12
12	14	A	L	0.993	7.00
12	15	A	A	0.986	5.44
12	16	A	L	0.969	6.06
12	17	A	L	0.006	9.50
12	18	A	R	0.003	10.75
12	19	A	L	0.001	10.44
12	20	A	T	0.001	12.31
12	21	A	Y	0.000	14.81
12	22	A	A	0.000	15.44
12	23	A	A	0.000	16.06
12	24	A	A	0.000	17.62
12	30	A	L	0.001	17.94
12	31	A	K	0.000	19.19
12	32	A	S	0.001	21.06
12	33	A	A	0.001	17.62
12	34	A	A	0.001	13.87
12	35	A	G	0.000	16.69
12	36	A	G	0.002	17.94
12	37	A	A	0.004	13.56
12	38	A	L	0.001	13.87
12	39	A	H	0.001	18.88
12	40	A	I	0.001	17.31
12	41	A	V	0.004	13.25
12	42	A	D	0.001	17.31
12	43	A	M	0.000	20.75
12	44	A	V	0.000	18.88
12	45	A	T	0.001	17.62
12	54	A	W	0.000	20.75
12	55	A	V	0.001	16.69
12	56	A	K	0.000	17.31
12	57	A	F	0.000	18.56
12	58	A	G	0.004	14.81
12	59	A	H	0.013	11.69
12	60	A	H	0.001	14.81
12	61	A	V	0.005	14.81
12	62	A	Q	0.052	9.81
12	63	A	D	0.039	9.19
12	64	A	S	0.003	13.56
12	65	A	L	0.015	12.62
12	66	A	A	0.841	7.62
12	67	A	C	0.008	11.06
12	68	A	V	0.001	14.50
12	69	A	I	0.005	11.38
12	70	A	R	0.006	10.44
12	71	A	Y	0.001	15.44
12	72	A	I	0.000	16.69
12	73	A	P	0.000	19.81
12	86	A	L	0.002	>21.69
12	89	A	L	0.004	20.12
12	90	A	Q	0.004	>21.69
12	93	A	L	0.007	19.81
12	94	A	D	0.004	>21.69
12	96	A	I	0.002	>21.69
12	97	A	L	0.005	>21.69
12	129	A	F	0.000	19.81
12	133	A	I	0.001	18.56
12	136	A	F	0.000	20.44
12	145	A	S	0.001	>21.69
12	146	A	L	0.001	>21.69
12	147	A	D	0.001	>21.69
12	148	A	V	0.003	>21.69
12	149	A	A	0.002	>21.69
13	14	A	L	1.000	5.12
13	15	A	A	0.997	7.00
13	16	A	L	0.992	5.44
13	17	A	L	0.993	6.38
13	18	A	R	0.005	9.50
13	19	A	L	0.001	10.75
13	20	A	T	0.000	10.44
13	21	A	Y	0.000	12.31
13	22	A	A	0.000	14.81
13	23	A	A	0.000	15.75
13	24	A	A	0.000	15.75
13	25	A	D	0.000	21.06
13	27	A	F	0.000	18.88
13	28	A	P	0.000	21.06
13	29	A	P	0.000	18.88
13	30	A	L	0.000	15.12
13	31	A	K	0.000	16.38
13	32	A	S	0.000	17.31
13	33	A	A	0.001	13.25
13	34	A	A	0.002	10.75
13	35	A	G	0.001	12.94
13	36	A	G	0.002	13.56
13	37	A	A	0.030	8.88
13	38	A	L	0.010	10.44
13	39	A	H	0.001	14.50
13	40	A	I	0.002	12.31
13	41	A	V	0.026	9.19
13	42	A	D	0.002	13.87
13	43	A	M	0.000	16.69
13	44	A	V	0.002	14.50
13	45	A	T	0.001	14.50
13	46	A	K	0.000	19.50
13	47	A	F	0.001	19.81
13	51	A	K	0.000	19.19
13	52	A	Q	0.000	18.25
13	53	A	D	0.000	18.56
13	54	A	W	0.001	16.69
13	55	A	V	0.001	13.56
13	56	A	K	0.001	13.56
13	57	A	F	0.002	13.87
13	58	A	G	0.013	10.12
13	59	A	H	0.649	7.94
13	60	A	H	0.005	10.12
13	61	A	V	0.016	9.50
13	62	A	Q	0.896	4.81
13	63	A	D	0.868	4.81
13	64	A	S	0.021	8.56
13	65	A	L	0.741	7.62
13	66	A	A	0.943	3.56
13	67	A	C	0.614	7.94
13	68	A	V	0.003	10.75
13	69	A	I	0.016	8.88
13	70	A	R	0.018	9.50
13	71	A	Y	0.001	13.56
13	72	A	I	0.001	14.50
13	73	A	P	0.000	18.88
13	82	A	L	0.000	20.44
13	85	A	N	0.000	19.50
13	86	A	L	0.000	17.31
13	88	A	N	0.000	20.44
13	89	A	L	0.001	15.44
13	90	A	Q	0.003	17.62
13	92	A	A	0.001	17.62
13	93	A	L	0.008	14.81
13	94	A	D	0.001	20.12
13	95	A	Q	0.000	21.06
13	96	A	I	0.002	17.00
13	97	A	L	0.005	17.94
13	100	A	I	0.001	18.88
13	122	A	I	0.000	18.88
13	125	A	M	0.000	18.25
13	126	A	R	0.000	16.38
13	127	A	K	0.000	20.75
13	128	A	V	0.000	19.50
13	129	A	F	0.000	14.50
13	130	A	D	0.000	16.38
13	131	A	D	0.000	20.12
13	132	A	A	0.001	17.00
13	133	A	I	0.001	13.56
13	134	A	G	0.000	17.94
13	135	A	L	0.000	20.44
13	136	A	F	0.000	16.06
13	137	A	N	0.000	17.00
13	148	A	V	0.001	>21.69
14	15	L	A	1.000	5.12
14	16	L	L	0.999	7.00
14	17	L	L	0.998	5.44
14	18	L	R	0.993	6.38
14	19	L	L	0.002	9.50
14	20	L	T	0.000	10.75
14	21	L	Y	0.000	10.44
14	22	L	A	0.000	12.62
14	23	L	A	0.000	14.81
14	24	L	A	0.000	15.44
14	25	L	D	0.000	19.81
14	27	L	F	0.000	19.50
14	28	L	P	0.000	21.06
14	29	L	P	0.000	19.81
14	30	L	L	0.000	16.06
14	31	L	K	0.000	15.75
14	32	L	S	0.000	17.00
14	33	L	A	0.000	14.19
14	34	L	A	0.004	10.44
14	35	L	G	0.002	11.38
14	36	L	G	0.001	12.62
14	37	L	A	0.029	8.88
14	38	L	L	0.863	7.62
14	39	L	H	0.001	12.00
14	40	L	I	0.001	11.38
14	41	L	V	0.867	6.69
14	42	L	D	0.004	10.12
14	43	L	M	0.000	13.87
14	44	L	V	0.002	12.94
14	45	L	T	0.001	11.38
14	46	L	K	0.000	16.06
14	47	L	F	0.001	17.62
14	51	L	K	0.000	17.62
14	52	L	Q	0.000	17.94
14	53	L	D	0.000	18.88
14	54	L	W	0.000	15.44
14	55	L	V	0.001	12.31
14	56	L	K	0.000	14.50
14	57	L	F	0.001	14.19
14	58	L	G	0.004	10.12
14	59	L	H	0.034	9.19
14	60	L	H	0.001	12.62
14	61	L	V	0.003	10.75
14	62	L	Q	0.929	6.06
14	63	L	D	0.015	9.19
14	64	L	S	0.001	12.62
14	65	L	L	0.008	10.44
14	66	L	A	0.689	7.94
14	67	L	C	0.001	12.94
14	68	L	V	0.000	14.50
14	69	L	I	0.002	11.69
14	70	L	R	0.000	13.56
14	71	L	Y	0.000	17.62
14	72	L	I	0.000	17.31
14	86	L	L	0.000	19.19
14	89	L	L	0.000	17.31
14	90	L	Q	0.000	18.56
14	92	L	A	0.000	19.19
14	93	L	L	0.001	15.12
14	94	L	D	0.000	19.81
14	96	L	I	0.000	17.00
14	97	L	L	0.000	17.00
14	100	L	I	0.000	17.62
14	122	L	I	0.000	19.50
14	125	L	M	0.000	18.88
14	126	L	R	0.000	18.56
14	129	L	F	0.000	16.69
14	130	L	D	0.000	19.50
14	132	L	A	0.000	19.50
14	133	L	I	0.000	17.31
14	136	L	F	0.000	19.50
15	16	A	L	1.000	5.12
15	17	A	L	0.999	7.31
15	18	A	R	0.997	5.44
15	19	A	L	0.992	6.06
15	20	A	T	0.001	9.50
15	21	A	Y	0.000	10.44
15	22	A	A	0.000	10.44
15	23	A	A	0.000	12.00
15	24	A	A	0.000	14.19
15	25	A	D	0.000	18.25
15	26	A	V	0.000	20.44
15	27	A	F	0.000	18.25
15	28	A	P	0.000	21.06
15	29	A	P	0.000	20.44
15	30	A	L	0.000	15.75
15	31	A	K	0.000	15.75
15	32	A	S	0.000	18.56
15	33	A	A	0.000	15.75
15	34	A	A	0.001	11.38
15	35	A	G	0.001	13.56
15	36	A	G	0.001	15.75
15	37	A	A	0.002	12.31
15	38	A	L	0.003	10.75
15	39	A	H	0.001	15.75
15	40	A	I	0.000	16.06
15	41	A	V	0.001	12.00
15	42	A	D	0.001	14.50
15	43	A	M	0.000	18.88
15	44	A	V	0.000	17.94
15	45	A	T	0.000	16.38
15	54	A	W	0.000	20.75
15	55	A	V	0.000	17.62
15	56	A	K	0.000	19.19
15	57	A	F	0.000	19.50
15	58	A	G	0.001	15.12
15	59	A	H	0.001	13.56
15	60	A	H	0.000	17.00
15	61	A	V	0.001	15.12
15	62	A	Q	0.013	10.12
15	63	A	D	0.002	12.00
15	64	A	S	0.001	15.44
15	65	A	L	0.004	12.62
15	66	A	A	0.015	8.88
15	67	A	C	0.001	13.56
15	68	A	V	0.001	15.12
15	69	A	I	0.003	11.06
15	70	A	R	0.001	12.00
15	71	A	Y	0.000	17.00
15	72	A	I	0.000	16.38
15	73	A	P	0.000	19.81
15	86	A	L	0.001	19.81
15	89	A	L	0.001	19.50
15	90	A	Q	0.003	20.44
15	93	A	L	0.008	18.56
15	94	A	D	0.003	>21.69
15	96	A	I	0.001	>21.69
15	97	A	L	0.004	21.06
15	129	A	F	0.000	20.44
15	133	A	I	0.000	19.81
15	136	A	F	0.000	21.06
16	17	L	L	1.000	5.12
16	18	L	R	0.999	7.31
16	19	L	L	0.996	5.44
16	20	L	T	0.987	6.06
16	21	L	Y	0.002	9.50
16	22	L	A	0.001	10.75
16	23	L	A	0.001	10.44
16	24	L	A	0.001	11.38
16	25	L	D	0.000	16.38
16	26	L	V	0.001	17.31
16	27	L	F	0.001	14.50
16	28	L	P	0.000	17.94
16	29	L	P	0.000	16.38
16	30	L	L	0.002	11.69
16	31	L	K	0.000	13.25
16	32	L	S	0.001	15.44
16	33	L	A	0.003	12.00
16	34	L	A	0.158	8.25
16	35	L	G	0.004	12.00
16	36	L	G	0.006	13.56
16	37	L	A	0.008	10.12
16	38	L	L	0.012	10.44
16	39	L	H	0.002	15.44
16	40	L	I	0.001	15.12
16	41	L	V	0.002	12.31
16	42	L	D	0.001	15.75
16	43	L	M	0.000	19.19
16	44	L	V	0.000	18.25
16	45	L	T	0.000	18.25
16	54	L	W	0.000	21.37
16	55	L	V	0.000	18.56
16	56	L	K	0.000	18.88
16	57	L	F	0.001	18.56
16	58	L	G	0.001	14.50
16	59	L	H	0.001	13.25
16	60	L	H	0.000	15.12
16	61	L	V	0.007	12.94
16	62	L	Q	0.088	8.88
16	63	L	D	0.007	9.81
16	64	L	S	0.003	11.69
16	65	L	L	0.091	8.56
16	66	L	A	0.901	4.81
16	67	L	C	0.009	9.19
16	68	L	V	0.011	10.12
16	69	L	I	0.876	6.06
16	70	L	R	0.833	7.00
16	71	L	Y	0.002	11.69
16	72	L	I	0.005	11.06
16	73	L	P	0.004	14.81
16	74	L	D	0.001	13.87
16	75	L	I	0.002	16.69
16	82	L	L	0.000	17.62
16	83	L	K	0.000	20.12
16	85	L	N	0.000	18.56
16	86	L	L	0.002	15.44
16	87	L	N	0.000	20.12
16	88	L	N	0.000	20.44
16	89	L	L	0.002	15.44
16	90	L	Q	0.004	17.00
16	92	L	A	0.001	19.19
16	93	L	L	0.013	15.75
16	94	L	D	0.002	20.75
16	96	L	I	0.003	19.19
16	97	L	L	0.004	19.50
16	100	L	I	0.001	>21.69
16	126	L	R	0.000	20.75
16	129	L	F	0.001	17.31
16	130	L	D	0.000	19.50
16	132	L	A	0.001	18.56
16	133	L	I	0.000	15.75
16	134	L	G	0.000	19.50
16	136	L	F	0.000	16.38
16	137	L	N	0.000	17.94
16	146	L	L	0.001	>21.69
16	148	L	V	0.001	>21.69
17	18	L	R	1.000	5.12
17	19	L	L	0.998	7.31
17	20	L	T	0.995	5.44
17	21	L	Y	0.990	6.06
17	22	L	A	0.001	9.50
17	23	L	A	0.001	10.75
17	24	L	A	0.001	10.12
17	25	L	D	0.000	15.12
17	26	L	V	0.001	16.69
17	27	L	F	0.001	13.87
17	28	L	P	0.000	15.44
17	29	L	P	0.000	14.19
17	30	L	L	0.005	10.12
17	31	L	K	0.003	10.44
17	32	L	S	0.001	11.69
17	33	L	A	0.008	8.88
17	34	L	A	0.955	4.50
17	35	L	G	0.919	7.00
17	36	L	G	0.005	8.56
17	37	L	A	0.932	5.44
17	38	L	L	0.915	5.12
17	39	L	H	0.001	10.12
17	40	L	I	0.002	10.12
17	41	L	V	0.566	7.94
17	42	L	D	0.001	11.06
17	43	L	M	0.000	14.19
17	44	L	V	0.000	14.19
17	45	L	T	0.000	14.50
17	46	L	K	0.000	17.94
17	47	L	F	0.000	19.81
17	51	L	K	0.000	21.06
17	53	L	D	0.000	20.75
17	54	L	W	0.000	17.62
17	55	L	V	0.000	15.75
17	56	L	K	0.000	17.00
17	57	L	F	0.000	15.12
17	58	L	G	0.001	11.06
17	59	L	H	0.001	11.69
17	60	L	H	0.000	12.94
17	61	L	V	0.004	9.50
17	62	L	Q	0.849	6.06
17	63	L	D	0.003	9.50
17	64	L	S	0.004	10.75
17	65	L	L	0.813	6.38
17	66	L	A	0.861	5.75
17	67	L	C	0.001	10.75
17	68	L	V	0.004	10.12
17	69	L	I	0.876	7.00
17	70	L	R	0.002	10.75
17	71	L	Y	0.000	14.19
17	72	L	I	0.001	12.62
17	73	L	P	0.000	17.00
17	74	L	D	0.000	16.69
17	82	L	L	0.000	17.62
17	83	L	K	0.000	18.56
17	84	L	R	0.000	20.75
17	85	L	N	0.000	17.31
17	86	L	L	0.000	13.56
17	87	L	N	0.000	17.31
17	88	L	N	0.000	17.94
17	89	L	L	0.000	12.62
17	90	L	Q	0.000	13.25
17	91	L	L	0.000	17.62
17	92	L	A	0.000	15.44
17	93	L	L	0.002	11.38
17	94	L	D	0.000	16.06
17	95	L	Q	0.000	18.56
17	96	L	I	0.001	14.81
17	97	L	L	0.001	14.50
17	98	L	N	0.000	19.50
17	99	L	E	0.000	19.81
17	100	L	I	0.000	17.00
17	101	L	K	0.000	19.81
17	122	L	I	0.000	20.12
17	125	L	M	0.000	17.94
17	126	L	R	0.000	17.94
17	128	L	V	0.000	18.56
17	129	L	F	0.000	14.19
17	130	L	D	0.000	17.62
17	131	L	D	0.000	20.12
17	132	L	A	0.000	15.75
17	133	L	I	0.000	14.19
17	134	L	G	0.000	18.56
17	135	L	L	0.000	19.81
17	136	L	F	0.000	15.44
17	137	L	N	0.000	17.94
18	19	R	L	1.000	5.12
18	20	R	T	0.999	7.31
18	21	R	Y	0.995	5.44
18	22	R	A	0.975	6.06
18	23	R	A	0.004	9.50
18	24	R	A	0.003	10.75
18	25	R	D	0.000	14.19
18	26	R	V	0.000	17.00
18	27	R	F	0.000	15.44
18	28	R	P	0.000	16.69
18	29	R	P	0.000	17.00
18	30	R	L	0.000	12.94
18	31	R	K	0.001	11.38
18	32	R	S	0.000	14.19
18	33	R	A	0.001	12.94
18	34	R	A	0.873	7.62
18	35	R	G	0.015	8.88
18	36	R	G	0.001	11.69
18	37	R	A	0.003	9.81
18	38	R	L	0.951	6.38
18	39	R	H	0.003	11.69
18	40	R	I	0.000	13.56
18	41	R	V	0.002	10.12
18	42	R	D	0.001	11.38
18	43	R	M	0.000	15.75
18	44	R	V	0.000	16.69
18	45	R	T	0.000	15.12
18	46	R	K	0.000	18.56
18	54	R	W	0.000	20.12
18	55	R	V	0.000	17.94
18	56	R	K	0.000	20.12
18	57	R	F	0.000	18.88
18	58	R	G	0.000	14.50
18	59	R	H	0.000	14.81
18	60	R	H	0.000	17.62
18	61	R	V	0.000	14.19
18	62	R	Q	0.003	10.44
18	63	R	D	0.000	13.87
18	64	R	S	0.000	15.75
18	65	R	L	0.001	11.69
18	66	R	A	0.002	10.12
18	67	R	C	0.000	15.44
18	68	R	V	0.000	15.12
18	69	R	I	0.001	10.75
18	70	R	R	0.000	14.19
18	71	R	Y	0.000	17.94
18	72	R	I	0.000	15.75
18	86	R	L	0.000	17.31
18	89	R	L	0.000	17.31
18	90	R	Q	0.000	17.00
18	92	R	A	0.000	20.12
18	93	R	L	0.000	15.44
18	94	R	D	0.000	19.19
18	96	R	I	0.000	18.88
18	97	R	L	0.000	17.31
18	100	R	I	0.000	19.50
18	129	R	F	0.000	19.19
18	132	R	A	0.000	20.75
18	133	R	I	0.000	19.50
18	136	R	F	0.000	20.12
19	20	L	T	1.000	5.12
19	21	L	Y	0.998	7.00
19	22	L	A	0.991	5.75
19	23	L	A	0.950	5.75
19	24	L	A	0.035	8.88
19	25	L	D	0.003	12.31
19	26	L	V	0.004	14.19
19	27	L	F	0.005	12.94
19	28	L	P	0.000	16.06
19	29	L	P	0.001	16.38
19	30	L	L	0.008	11.38
19	31	L	K	0.004	11.06
19	32	L	S	0.001	15.12
19	33	L	A	0.002	13.25
19	34	L	A	0.043	8.56
19	35	L	G	0.002	11.38
19	36	L	G	0.001	14.50
19	37	L	A	0.001	12.31
19	38	L	L	0.002	10.75
19	39	L	H	0.001	15.75
19	40	L	I	0.000	17.31
19	41	L	V	0.000	14.50
19	42	L	D	0.000	16.38
19	43	L	M	0.000	20.44
19	44	L	V	0.000	21.06
19	45	L	T	0.000	20.12
19	58	L	G	0.000	18.25
19	59	L	H	0.000	17.94
19	60	L	H	0.000	19.81
19	61	L	V	0.000	16.69
19	62	L	Q	0.001	12.94
19	63	L	D	0.000	15.12
19	64	L	S	0.000	16.69
19	65	L	L	0.003	12.31
19	66	L	A	0.002	10.12
19	67	L	C	0.000	14.50
19	68	L	V	0.002	14.19
19	69	L	I	0.021	8.88
19	70	L	R	0.002	11.38
19	71	L	Y	0.001	15.12
19	72	L	I	0.004	12.62
19	73	L	P	0.005	15.75
19	74	L	D	0.003	13.25
19	75	L	I	0.004	16.38
19	82	L	L	0.000	18.88
19	83	L	K	0.000	20.12
19	85	L	N	0.000	20.75
19	86	L	L	0.001	16.38
19	89	L	L	0.001	17.62
19	90	L	Q	0.002	17.94
19	93	L	L	0.002	17.62
19	97	L	L	0.001	20.75
19	129	L	F	0.000	21.37
19	133	L	I	0.000	20.12
19	136	L	F	0.000	19.50
20	21	T	Y	1.000	5.12
20	22	T	A	0.995	7.31
20	23	T	A	0.990	6.06
20	24	T	A	0.897	5.12
20	25	T	D	0.022	10.75
20	26	T	V	0.042	11.69
20	27	T	F	0.090	8.88
20	28	T	P	0.005	12.00
20	29	T	P	0.003	11.06
20	30	T	L	0.973	6.38
20	31	T	K	0.949	7.31
20	32	T	S	0.004	10.44
20	33	T	A	0.276	8.25
20	34	T	A	0.962	4.19
20	35	T	G	0.294	8.25
20	36	T	G	0.001	10.75
20	37	T	A	0.005	9.19
20	38	T	L	0.008	9.19
20	39	T	H	0.000	13.25
20	40	T	I	0.000	14.50
20	41	T	V	0.000	13.56
20	42	T	D	0.000	15.75
20	43	T	M	0.000	18.56
20	44	T	V	0.000	19.50
20	45	T	T	0.000	19.81
20	57	T	F	0.000	20.12
20	58	T	G	0.000	16.38
20	59	T	H	0.000	17.00
20	60	T	H	0.000	17.62
20	61	T	V	0.000	13.87
20	62	T	Q	0.003	11.38
20	63	T	D	0.000	13.56
20	64	T	S	0.000	13.56
20	65	T	L	0.039	8.56
20	66	T	A	0.249	8.25
20	67	T	C	0.001	12.00
20	68	T	V	0.007	9.81
20	69	T	I	0.895	5.12
20	70	T	R	0.006	9.50
20	71	T	Y	0.002	12.00
20	72	T	I	0.076	8.88
20	73	T	P	0.055	12.94
20	74	T	D	0.011	11.38
20	75	T	I	0.034	13.25
20	76	T	D	0.001	15.44
20	77	T	E	0.000	16.69
20	78	T	P	0.001	13.25
20	79	T	R	0.000	17.62
20	80	T	D	0.000	20.12
20	81	T	D	0.000	19.19
20	82	T	L	0.000	14.19
20	83	T	K	0.000	15.12
20	84	T	R	0.000	18.25
20	85	T	N	0.000	15.44
20	86	T	L	0.001	11.06
20	87	T	N	0.000	15.75
20	88	T	N	0.000	17.31
20	89	T	L	0.001	12.62
20	90	T	Q	0.001	12.94
20	91	T	L	0.000	17.94
20	92	T	A	0.000	17.00
20	93	T	L	0.001	13.25
20	94	T	D	0.000	17.31
20	95	T	Q	0.000	20.44
20	96	T	I	0.001	18.25
20	97	T	L	0.001	17.31
20	100	T	I	0.000	21.06
20	129	T	F	0.000	17.31
20	130	T	D	0.000	20.44
20	132	T	A	0.000	17.00
20	133	T	I	0.000	15.75
20	134	T	G	0.000	19.19
20	135	T	L	0.000	19.81
20	136	T	F	0.000	14.81
20	137	T	N	0.000	17.94
20	139	T	G	0.000	19.81
20	146	T	L	0.002	>21.69
21	22	Y	A	1.000	5.12
21	23	Y	A	0.988	7.31
21	24	Y	A	0.944	6.06
21	25	Y	D	0.064	9.50
21	26	Y	V	0.016	12.62
21	27	Y	F	0.010	10.75
21	28	Y	P	0.003	11.06
21	29	Y	P	0.001	12.00
21	30	Y	L	0.074	8.56
21	31	Y	K	0.968	5.75
21	32	Y	S	0.019	8.88
21	33	Y	A	0.004	8.88
21	34	Y	A	0.960	4.19
21	35	Y	G	0.954	4.81
21	36	Y	G	0.070	8.25
21	37	Y	A	0.021	8.56
21	38	Y	L	0.960	6.06
21	39	Y	H	0.001	9.81
21	40	Y	I	0.000	12.62
21	41	Y	V	0.001	11.69
21	42	Y	D	0.000	12.00
21	43	Y	M	0.000	15.44
21	44	Y	V	0.000	17.31
21	45	Y	T	0.000	17.31
21	46	Y	K	0.000	19.50
21	54	Y	W	0.000	21.06
21	55	Y	V	0.000	20.44
21	57	Y	F	0.000	19.50
21	58	Y	G	0.000	15.75
21	59	Y	H	0.000	17.31
21	60	Y	H	0.000	18.25
21	61	Y	V	0.000	13.87
21	62	Y	Q	0.001	11.69
21	63	Y	D	0.000	15.75
21	64	Y	S	0.000	15.75
21	65	Y	L	0.001	10.44
21	66	Y	A	0.001	11.38
21	67	Y	C	0.000	15.75
21	68	Y	V	0.000	13.56
21	69	Y	I	0.002	9.81
21	70	Y	R	0.000	14.50
21	71	Y	Y	0.000	17.00
21	72	Y	I	0.001	13.56
21	73	Y	P	0.001	17.62
21	82	Y	L	0.000	17.31
21	83	Y	K	0.000	17.00
21	84	Y	R	0.000	20.12
21	85	Y	N	0.000	17.94
21	86	Y	L	0.000	12.94
21	87	Y	N	0.000	16.06
21	88	Y	N	0.000	18.25
21	89	Y	L	0.000	13.87
21	90	Y	Q	0.000	12.31
21	91	Y	L	0.000	17.62
21	92	Y	A	0.000	17.00
21	93	Y	L	0.000	12.31
21	94	Y	D	0.000	15.12
21	95	Y	Q	0.000	19.19
21	96	Y	I	0.000	16.69
21	97	Y	L	0.000	14.50
21	98	Y	N	0.000	19.50
21	100	Y	I	0.000	18.25
21	101	Y	K	0.000	19.50
21	125	Y	M	0.000	20.75
21	128	Y	V	0.000	21.06
21	129	Y	F	0.000	17.62
21	132	Y	A	0.000	17.94
21	133	Y	I	0.000	17.94
21	136	Y	F	0.000	17.62
22	23	A	A	1.000	5.12
22	24	A	A	0.972	7.31
22	25	A	D	0.330	8.56
22	26	A	V	0.037	12.00
22	27	A	F	0.005	12.31
22	28	A	P	0.001	13.25
22	29	A	P	0.001	15.44
22	30	A	L	0.007	11.38
22	31	A	K	0.075	8.56
22	32	A	S	0.001	13.25
22	33	A	A	0.001	13.56
22	34	A	A	0.012	8.88
22	35	A	G	0.003	9.81
22	36	A	G	0.001	13.56
22	37	A	A	0.000	13.56
22	38	A	L	0.001	10.44
22	39	A	H	0.000	14.19
22	40	A	I	0.000	17.31
22	41	A	V	0.000	15.44
22	42	A	D	0.000	15.44
22	43	A	M	0.000	19.50
22	45	A	T	0.000	20.44
22	58	A	G	0.000	19.81
22	59	A	H	0.000	20.75
22	61	A	V	0.000	18.56
22	62	A	Q	0.000	15.75
22	63	A	D	0.000	19.19
22	64	A	S	0.000	19.81
22	65	A	L	0.000	14.81
22	66	A	A	0.000	14.19
22	67	A	C	0.000	18.88
22	68	A	V	0.000	17.00
22	69	A	I	0.001	12.31
22	70	A	R	0.000	16.06
22	71	A	Y	0.000	19.19
22	72	A	I	0.001	15.44
22	73	A	P	0.002	18.56
22	74	A	D	0.001	>21.69
22	86	A	L	0.000	17.00
22	87	A	N	0.000	20.12
22	89	A	L	0.000	18.56
22	90	A	Q	0.000	17.00
22	93	A	L	0.000	17.62
22	94	A	D	0.000	20.12
22	97	A	L	0.000	19.50
23	24	A	A	1.000	5.12
23	25	A	D	0.945	7.31
23	26	A	V	0.393	8.88
23	27	A	F	0.198	8.88
23	28	A	P	0.028	12.31
23	29	A	P	0.008	13.56
23	30	A	L	0.156	9.19
23	31	A	K	0.300	8.56
23	32	A	S	0.003	13.56
23	33	A	A	0.004	13.25
23	34	A	A	0.052	9.19
23	35	A	G	0.007	12.00
23	36	A	G	0.000	15.44
23	37	A	A	0.000	14.81
23	38	A	L	0.001	13.25
23	39	A	H	0.000	17.31
23	40	A	I	0.000	19.81
23	41	A	V	0.000	18.25
23	42	A	D	0.000	19.19
23	61	A	V	0.000	19.81
23	62	A	Q	0.000	17.00
23	63	A	D	0.000	19.50
23	64	A	S	0.000	19.50
23	65	A	L	0.001	14.81
23	66	A	A	0.001	13.87
23	67	A	C	0.000	17.31
23	68	A	V	0.001	15.12
23	69	A	I	0.011	10.44
23	70	A	R	0.001	13.56
23	71	A	Y	0.001	16.06
23	72	A	I	0.015	11.69
23	73	A	P	0.034	13.56
23	74	A	D	0.065	10.12
23	75	A	I	0.076	12.62
23	76	A	D	0.012	>21.69
23	77	A	E	0.002	>21.69
23	78	A	P	0.003	>21.69
23	82	A	L	0.000	16.69
23	83	A	K	0.001	17.00
23	85	A	N	0.000	19.50
23	86	A	L	0.002	14.81
23	87	A	N	0.000	18.88
23	89	A	L	0.001	17.62
23	90	A	Q	0.001	17.00
23	93	A	L	0.000	18.56
23	136	A	F	0.000	19.81
23	145	A	S	0.001	>21.69
23	146	A	L	0.002	>21.69
23	147	A	D	0.002	>21.69
23	148	A	V	0.002	>21.69
23	149	A	A	0.002	>21.69
24	25	A	D	1.000	6.06
24	26	A	V	0.980	6.69
24	27	A	F	0.927	4.81
24	28	A	P	0.867	7.31
24	29	A	P	0.050	8.56
24	30	A	L	0.903	4.19
24	31	A	K	0.942	3.56
24	32	A	S	0.038	8.56
24	33	A	A	0.017	8.88
24	34	A	A	0.826	6.38
24	35	A	G	0.050	8.88
24	36	A	G	0.001	12.00
24	37	A	A	0.000	12.31
24	38	A	L	0.003	12.00
24	39	A	H	0.000	14.81
24	40	A	I	0.000	17.00
24	41	A	V	0.000	17.31
24	42	A	D	0.000	17.94
24	43	A	M	0.000	20.75
24	61	A	V	0.000	17.31
24	62	A	Q	0.000	15.75
24	63	A	D	0.000	18.25
24	64	A	S	0.000	17.31
24	65	A	L	0.001	12.31
24	66	A	A	0.000	13.25
24	67	A	C	0.000	16.06
24	68	A	V	0.001	12.62
24	69	A	I	0.024	8.88
24	70	A	R	0.000	13.25
24	71	A	Y	0.001	14.50
24	72	A	I	0.022	9.50
24	73	A	P	0.045	12.62
24	74	A	D	0.037	11.06
24	75	A	I	0.136	11.06
24	76	A	D	0.025	>21.69
24	77	A	E	0.005	>21.69
24	78	A	P	0.006	10.44
24	82	A	L	0.001	12.62
24	83	A	K	0.001	12.31
24	84	A	R	0.000	16.69
24	85	A	N	0.000	15.12
24	86	A	L	0.001	10.12
24	87	A	N	0.000	13.56
24	88	A	N	0.000	17.00
24	89	A	L	0.000	13.25
24	90	A	Q	0.000	12.00
24	91	A	L	0.000	17.31
24	92	A	A	0.000	17.94
24	93	A	L	0.000	14.50
24	94	A	D	0.000	17.00
24	97	A	L	0.000	18.25
24	129	A	F	0.000	19.81
24	136	A	F	0.000	16.06
24	145	A	S	0.001	>21.69
24	146	A	L	0.002	>21.69
24	147	A	D	0.002	>21.69
24	148	A	V	0.002	>21.69
24	149	A	A	0.002	>21.69
25	26	D	V	1.000	5.12
25	27	D	F	0.853	7.62
25	28	D	P	0.693	7.62
25	29	D	P	0.003	11.69
25	30	D	L	0.018	9.50
25	31	D	K	0.891	6.38
25	32	D	S	0.004	11.38
25	33	D	A	0.001	13.56
25	34	D	A	0.004	11.38
25	35	D	G	0.002	12.31
25	36	D	G	0.000	15.44
25	37	D	A	0.000	17.00
25	38	D	L	0.000	15.44
25	39	D	H	0.000	17.62
25	65	D	L	0.000	17.94
25	66	D	A	0.000	18.88
25	68	D	V	0.000	18.56
25	69	D	I	0.002	14.81
25	70	D	R	0.000	19.19
25	71	D	Y	0.000	20.12
25	72	D	I	0.003	14.81
25	73	D	P	0.008	17.00
25	74	D	D	0.015	15.12
25	75	D	I	0.022	>21.69
25	76	D	D	0.028	>21.69
25	77	D	E	0.005	>21.69
25	78	D	P	0.003	>21.69
25	82	D	L	0.000	16.69
25	83	D	K	0.001	14.81
25	85	D	N	0.000	19.50
25	86	D	L	0.000	14.50
25	87	D	N	0.000	16.69
25	89	D	L	0.000	17.94
25	90	D	Q	0.000	15.44
25	93	D	L	0.000	18.56
25	147	D	D	0.001	>21.69
25	149	D	A	0.001	>21.69
26	27	V	F	1.000	4.81
26	28	V	P	0.783	7.94
26	29	V	P	0.011	10.44
26	30	V	L	0.134	8.88
26	31	V	K	0.175	8.56
26	32	V	S	0.006	12.62
26	33	V	A	0.001	14.19
26	34	V	A	0.007	13.25
26	35	V	G	0.003	15.12
26	36	V	G	0.000	17.94
26	37	V	A	0.000	18.56
26	38	V	L	0.000	18.56
26	39	V	H	0.000	20.75
26	65	V	L	0.000	18.25
26	66	V	A	0.000	19.50
26	68	V	V	0.001	17.31
26	69	V	I	0.006	14.19
26	70	V	R	0.001	17.94
26	71	V	Y	0.001	17.94
26	72	V	I	0.021	12.31
26	73	V	P	0.041	12.94
26	74	V	D	0.100	10.12
26	75	V	I	0.316	8.88
26	76	V	D	0.376	8.25
26	77	V	E	0.224	8.88
26	78	V	P	0.173	8.88
26	79	V	R	0.011	13.87
26	80	V	D	0.001	15.44
26	81	V	D	0.000	17.62
26	82	V	L	0.004	13.25
26	83	V	K	0.007	12.00
26	84	V	R	0.000	17.31
26	85	V	N	0.000	17.31
26	86	V	L	0.003	13.25
26	87	V	N	0.001	15.75
26	88	V	N	0.000	19.81
26	89	V	L	0.000	17.62
26	90	V	Q	0.001	16.06
26	93	V	L	0.000	19.81
26	136	V	F	0.000	19.81
26	144	V	T	0.002	>21.69
26	145	V	S	0.003	>21.69
26	146	V	L	0.003	>21.69
26	147	V	D	0.003	>21.69
26	148	V	V	0.004	>21.69
26	149	V	A	0.003	>21.69
27	28	F	P	1.000	5.75
27	29	F	P	0.995	6.06
27	30	F	L	0.991	4.19
27	31	F	K	0.974	6.38
27	32	F	S	0.008	9.19
27	33	F	A	0.008	9.50
27	34	F	A	0.006	9.81
27	35	F	G	0.002	12.31
27	36	F	G	0.000	14.19
27	37	F	A	0.000	14.81
27	38	F	L	0.000	15.75
27	39	F	H	0.000	17.94
27	40	F	I	0.000	19.81
27	41	F	V	0.000	20.75
27	61	F	V	0.000	19.50
27	62	F	Q	0.000	18.88
27	63	F	D	0.000	20.75
27	64	F	S	0.000	18.56
27	65	F	L	0.001	13.87
27	66	F	A	0.000	15.75
27	67	F	C	0.000	17.00
27	68	F	V	0.002	12.62
27	69	F	I	0.008	10.44
27	70	F	R	0.001	14.50
27	71	F	Y	0.002	13.87
27	72	F	I	0.325	8.56
27	73	F	P	0.120	10.75
27	74	F	D	0.091	10.12
27	75	F	I	0.459	8.25
27	76	F	D	0.208	9.19
27	77	F	E	0.223	8.56
27	78	F	P	0.640	5.75
27	79	F	R	0.033	11.06
27	80	F	D	0.004	12.31
27	81	F	D	0.001	13.56
27	82	F	L	0.079	8.88
27	83	F	K	0.341	8.25
27	84	F	R	0.001	12.94
27	85	F	N	0.001	12.62
27	86	F	L	0.373	8.25
27	87	F	N	0.012	11.38
27	88	F	N	0.000	15.12
27	89	F	L	0.003	12.94
27	90	F	Q	0.013	12.00
27	91	F	L	0.000	16.69
27	92	F	A	0.000	17.94
27	93	F	L	0.001	15.75
27	94	F	D	0.000	17.62
27	97	F	L	0.000	20.12
27	129	F	F	0.000	20.75
27	132	F	A	0.000	17.62
27	133	F	I	0.000	18.25
27	134	F	G	0.000	20.44
27	135	F	L	0.000	18.88
27	136	F	F	0.000	14.81
27	137	F	N	0.000	18.56
27	139	F	G	0.000	17.31
27	140	F	S	0.000	15.12
27	142	F	I	0.002	>21.69
27	144	F	T	0.003	>21.69
27	145	F	S	0.003	>21.69
27	146	F	L	0.008	>21.69
27	147	F	D	0.004	>21.69
27	148	F	V	0.004	>21.69
27	149	F	A	0.003	>21.69
28	29	P	P	1.000	5.12
28	30	P	L	0.998	7.31
28	31	P	K	0.995	5.44
28	32	P	S	0.988	6.06
28	33	P	A	0.002	9.50
28	34	P	A	0.001	10.75
28	35	P	G	0.001	11.06
28	36	P	G	0.000	12.62
28	37	P	A	0.000	14.81
28	38	P	L	0.000	15.12
28	39	P	H	0.000	15.75
28	40	P	I	0.000	18.56
28	41	P	V	0.000	20.44
28	42	P	D	0.000	20.44
28	61	P	V	0.000	19.50
28	62	P	Q	0.000	19.81
28	64	P	S	0.000	20.12
28	65	P	L	0.000	15.44
28	66	P	A	0.000	18.25
28	67	P	C	0.000	20.44
28	68	P	V	0.000	15.44
28	69	P	I	0.001	14.19
28	70	P	R	0.000	18.88
28	71	P	Y	0.000	18.25
28	72	P	I	0.002	13.25
28	73	P	P	0.002	16.69
28	74	P	D	0.001	15.75
28	75	P	I	0.007	12.31
28	76	P	D	0.006	13.87
28	77	P	E	0.010	12.31
28	78	P	P	0.056	9.81
28	79	P	R	0.006	14.19
28	80	P	D	0.002	13.87
28	81	P	D	0.001	15.75
28	82	P	L	0.006	12.31
28	83	P	K	0.178	8.56
28	84	P	R	0.002	12.94
28	85	P	N	0.002	13.87
28	86	P	L	0.026	8.88
28	87	P	N	0.035	9.19
28	88	P	N	0.001	14.19
28	89	P	L	0.002	12.62
28	90	P	Q	0.030	9.50
28	91	P	L	0.001	13.56
28	92	P	A	0.000	16.38
28	93	P	L	0.000	13.87
28	94	P	D	0.001	13.87
28	95	P	Q	0.000	18.56
28	96	P	I	0.000	19.19
28	97	P	L	0.000	17.31
28	98	P	N	0.000	19.81
28	129	P	F	0.000	20.12
28	132	P	A	0.000	17.31
28	133	P	I	0.000	19.50
28	135	P	L	0.000	19.19
28	136	P	F	0.000	16.38
28	139	P	G	0.000	19.19
28	144	P	T	0.001	>21.69
28	145	P	S	0.001	>21.69
28	146	P	L	0.002	>21.69
28	147	P	D	0.002	>21.69
28	148	P	V	0.002	>21.69
28	149	P	A	0.001	>21.69
29	30	P	L	1.000	5.12
29	31	P	K	0.997	7.00
29	32	P	S	0.994	5.44
29	33	P	A	0.995	6.38
29	34	P	A	0.001	9.50
29	35	P	G	0.000	10.75
29	36	P	G	0.000	11.38
29	37	P	A	0.000	12.62
29	38	P	L	0.000	14.81
29	39	P	H	0.000	15.44
29	40	P	I	0.000	16.69
29	41	P	V	0.000	19.19
29	42	P	D	0.000	20.44
29	43	P	M	0.000	21.06
29	58	P	G	0.000	20.44
29	60	P	H	0.000	20.75
29	61	P	V	0.000	16.38
29	62	P	Q	0.000	17.62
29	63	P	D	0.000	19.50
29	64	P	S	0.000	16.06
29	65	P	L	0.001	12.00
29	66	P	A	0.000	15.75
29	67	P	C	0.000	16.38
29	68	P	V	0.003	11.38
29	69	P	I	0.003	11.38
29	70	P	R	0.000	16.06
29	71	P	Y	0.001	14.50
29	72	P	I	0.010	10.12
29	73	P	P	0.010	14.19
29	74	P	D	0.003	15.12
29	75	P	I	0.018	11.38
29	76	P	D	0.006	13.87
29	77	P	E	0.016	12.31
29	78	P	P	0.448	7.62
29	79	P	R	0.010	11.06
29	80	P	D	0.004	10.75
29	81	P	D	0.003	11.38
29	82	P	L	0.522	7.94
[truncated: 4,158 more rows]
