# Supplementary material for: Exploring a diverse world of effector domains and amyloid signaling motifs in fungal NLR proteins
Source: PLoS Comput Biol. 2022 Dec 21;18(12):e1010787. doi: 10.1371/journal.pcbi.1010787 (PMC9815663; doi:10.1371/journal.pcbi.1010787)
Supplement: S3 Data — Full AlphaFold2/ColabFold outputs. (GZ) [file pcbi.1010787.s010.tar.gz › KIM77258_1_150/upload.fas]

>KIM77258.1
MRVKPILREGGEAA---LALLRLTY---AA---ADVFPP-L-KSAAGGALHIV-D--------MVT------------------------KFNSNKQDWVKFGHHVQDSLA----CVIRYIPDIDEP------------------------RDDLKR-NLNNLQLA-------------------LDQ-ILNEIKVL-QG-R--SLAKRVLFF------AKD-PERIV--DMRKVFDDA---------------------------------------------IGLFNLGSMITTSLDVA-----
>ESK90106.1
GNLKSKIRNLGEIA---LVILKATR---AV---ADIYPP-L-KVIANSALEIG-E--------TVK------------------------RFRSNQKEWKTFGEYAQEVVA----CAIAMTFDASCS------------------------DGRLRE-STEILCAS-------------------VKE-ICICVQNY-QE-M--SRTRRFFAF------SKD-PEEIV--EMRRRLDEA---------------------------------------------IQVFQLGCMMSTELNVV-----
>KDQ16583.1
-----------------------MV--DVI---ADIHPY-V-KAAWTALSAGY-K--------VAL------------------------AQKDRDDALSELLESMSTALD----LVCRFDKTARHQGD------------K-------DVILQVAK-KTNECALF-------------------IED-Y-TRTKSF-SL-R------ATKGI------LSNSGDEIA--RFKKDFDTL---------------------------------------------RRNLDTGATLSITEGISEV---
>KLO05578.1
-MTNKTVDTGITVA---VRLLELIN---AS---SDVFPP-L-KSASGGALYIA-Q--------LIG------------------------GFRLNKKEWAQFLEHVQLNVA----LIAQSIANQATQIPPASS--------M-------GVSAGNID-ALEDLNKV-------------------LHD-VQSTIEAM-QG-C--SLVKRVLSY------VKD-QKQIE--GMEKGLARV---------------------------------------------SARFHLQRELQISRDTE-----
>KLO11382.1
----MKASDAGIAA---IRLLEALS---EA---TDVFPP-L-KSAVGGALYIA-K--------LVK------------------------EFRSNKKAWAQFADHIQKNMS----LVVQVFANQQATHAVTPR--------K------------LES-SLKELNNV-------------------LIV-IGEEIGHL-QS-L--KSSRRFTSF------LKD-PEKIQ--GMEKDLERA---------------------------------------------LSLFHLNADIQLSQDVS-----
>KLO11412.1
--MKKLFSNAKIVL---FPLLEALD---AS---ADAFPP-L-KSAAGGALHIA-K--------LVK------------------------EFRSNKKNWASFAEFVQENVA----VVTQALANHQIE--ISAQ--------L------------FHD-GLEKLNIT-------------------LEG-IRMEIEEL-RG-L--RPCKRVKVF------LKD-PERIE--DMKGRLREA---------------------------------------------MTLFQLKVDIQVSHDVS-----
>KLO11838.1
--MKFKLSDAGIAA---VRLLEALD---AS---ADFNPI-V-KSVAGGALHFA-K--------LVE------------------------NYHSDKKAWSQFAEHVQKSVA----LVAQSIADQG----VDTT--------R------------LRK-DLDELNKV-------------------LDE-MCSEIAQK-QH-Q--GTAKRVFAF------IKD-PKQIE--DMQKRFDRA---------------------------------------------IQLFHLGADIYIGQDVA-----
>KLO07784.1
--MKNTLSNVGIGA---VRLLEALS---AS---ADFNPV-L-KSVAGGALHFA-K--------LVE------------------------DYHSDKKAWVQLAEHVRKNVA----LIAQSIASQP----VDPL--------R------------LGK-DLDELNRE-------------------LIR-MCSSIAQK-RH-Q--GTMKRVVAF------IKD-PKKIE--DMQKGFDRT---------------------------------------------IQLFHLGADISIGQDVA-----
>KLO11821.1
--MKFNYSDAGIAA---VRLLEAFS---AS---ADFNPI-V-KSVAGGALHFA-S--------LIE------------------------NYHSDKKAWAQFAEHVQKNVA----LVAQSIADQP----VDAT--------R------------LRK-GLEELNKI-------------------LDK-MCSDISQK-QS-Q--GTAKRVIAF------IKD-PKKIV--DMQKSFDRA---------------------------------------------VQLFHLGADIHVGRDLA-----
>CCO34680.1
------------------------------------------------MCCCV-SATASCGARTDPL-----S-------------------PKHRVEYKELTASMASLST----SLSQHLEKSKS--------------------------ASMTE-FVER---MS--------------I--AIKE-QTDIIASK-QRN-G--TGRHLAQA------HKD-QDEIM--NAYRRIES---------------------------------------------LFRQLQ-----------------
>CCO30551.1
-MSFKSSNDSVGTLDS---ALALLY--KC----AAVFPP-L-QAAVQELALCV-CA--------KNL-----S-------------------PENHAEFKELAASLESLCT----SLSWHLQESQS--------------------------ASMTE-FVER---MS--------------I--AVKE-QAEIIASK-QKN-E--TGRYLTQA------HKD-QDEIM--NAYRRIEN---------------------------------------------LFGQLQ-----------------
>CCO34881.1
------------------------------------------------MCCCL-SATASCRARTDPL-----N-------------------PKHRVEYKELTASMTSLST----SLSQHLQESKS--------------------------ASMTE-FVER---MS--------------I--AVKE-QTDIITSK-QQN-V--AGHYLARA------QED-QDEIM--NAYRRIES---------------------------------------------LFRQLQ-----------------
>CCO36406.1
-----------------------MC--CC----------------VSATAS--------CGAGTDPL-----S-------------------PKHRVEYKELTESIASLSI----SLSQHLEESKS--------------------------ASMTE-FVER---MS--------------I--AVKE-QTEIIASK-QRN-G--AGRDLAQA------QED-QDEVI--NAFRRIES---------------------------------------------LFRQLQ-----------------
>CEL54397.1
SPGCTWVEDSLGSLDN---ALKLLY--KC----AAVFPP-L-QAAVQELIL--------C-VGAKSL-----S-------------------PKHRVEYKELTESIASLSI----SLSQHLEESKS--------------------------ASMTE-FVER---MS--------------I--AVKE-QTEIIASK-QRN-G--AGRDLAQA------QED-QDEVI--NAFRRIES---------------------------------------------LFRQLQ-----------------
>CEL54640.1
---------------------------------------------------------------------------------------------------------MASLST----SLSQHLEKSKS--------------------------ASMTE-FVER---MS--------------I--AIKE-QTDIIASK-QRN-G--TGRHLAQA------HKD-QDEIM--NAYRRIES---------------------------------------------LFRQLQ-----------------
>CEL56325.1
-MPLKSSKDSLGSLDN---ALKLLY--KC----AAVFPP-L-QAAVQELILCV-G--------AKNL-----N-------------------PKHRVEYKELTASMTSLST----SLSQHLQESKS--------------------------ASMTE-FVER---MS--------------I--AVKE-QTDIITSK-QQN-V--AGHYLARA------QED-QDEIM--NAYRRIES---------------------------------------------LFRQLQ-----------------
>CCO35638.1
-----------------------------------------------MLIQSV-E--------TLEV-----A-------------------SKHRNEYDKLISSLISLSK----SLTQHLQGSKS--------------------------IGMSE-FVNR---IT--------------M--SIQA-QIDIINQK-KSC-G--QGRHLIEA------KRE-QEDVL--SAYQEIQA---------------------------------------------LLTQLQ-----------------
>CCO37248.1
---------------------------------------------------------------------------------------------------------------------------------------------------------------------------------------------------------------------------MKG-QDRVI--YCCRQVHA---------------------------------------------HLERLKV----------------
>CCO37617.1
SSSRRTKQGDWRALDI---ALATLE--TA----FEVFPP-I-KAALNGLREVI-R--------HTEI-----S-------------------KQNLHEYKQIASELQAHTD----SLQACVDKAKP--------------------------TWMAH-SIAK---IA--------------R--ALEE-ENERIKAQ-QDR-G--GMSRTISA------LRD-EDTIL--QSYRRIKS---------------------------------------------LFRQLQ-----------------
>CCO33255.1
SSGRRTKQGDWRAL---DIALATLE---NT---LEVFPP-L-KSALNGLREVI-W--------HTE------------------------ISKQSLHEYKQLASELQSHID----SLRACVDQAKPT--------------------------WMAH-SIAKIARA-------------------LEE-ENECIKTQ-QG-R--NGMGGTWNS------LRD-EDAIL--QSYQRIESL---------------------------------------------FRQLQYMELRT-----------
>CCO37154.1
SSSRRTKLSDWRALDI---ALATLE--TA----FEVFPP-I-KAALSGLREVI-R--------HTEI-----S-------------------KQNLHEYKQIASELQAHTD----SLQVCVDKAKP--------------------------TWMAH-SIAK---IA--------------G--ALEE-ENKHIKAQ-QGR-G--GMSRTISA------LRD-EDTIL--QSYRRIKS---------------------------------------------LFRQLH-----------------
>CEL63175.1
TSAENEYSSHWNLVTD---MLAGLE--SA----VTVFPP-L-KDALSGLREAI-Q--------RTEI-----S-------------------KQNSEAYKQLALELKAQIS----ALQGHVDQAKP--------------------------SWMAH-SIAK---IA--------------Y--SLKE-ENQFIQAQ-RGR-S--DMSRIRNA------ISD-ENEII--QSYRRVES---------------------------------------------LFRQLQ-----------------
>ELU44356.1
-----------------------------------------------------------------M------------------------ESNRLRDRFRSLRNDFLDSLS----GLDRPHKLGDIRALDNTLA-------------------MLET-TIEVFPPL----------------KAAIVD-IEAEPARV-QT-N--RVGATVT----------------Y--GHLARMCPSD--------------KPY---------------------------LDALLKKKHNPSKH--------
>EUC56918.1
RRAKDMVPVMVSKL---KTSMGLLQ---RGWDKLPLLQP-L-GEAAEALRDVL-D--------VIG------------------------IAPDNMEELQDMSLDLEEWSI----ILAGYLQDSKPN--------------------------SVPE-QVQHLISV-------------------LKK-ETEYIRQQ-SV-R---RTTRLDEC------DQK-MDKLE--QSYSRIEKA---------------------------------------------FRQLQVDASLS-----------
>KDN40729.1
RGKETTGQAILSTL---KGSMKLLR---KG---GEIFPP-L-GDAAETLLKAL-E--------AIE------------------------STTQDVPDAHEMISDLPQWAS----ILSGYLSDSQPS--------------------------RMTD-RVQHLIGV-------------------LVN-KAEFILSQ-QR-G--GKLRRLQAS------EQE-AEQLR--LCYFQIEAA---------------------------------------------FHQLQCDASLS-----------
>KEP50712.1
SQKRNGSTLLWA-LKA---TMRVLQ--GV----TTD--F-L-GVRSRELLAVL-D--------TIEA-----A-------------------DQVGLSLQDVALELPQWAL----ILSNYISDGST--------------------------PRMSQ-SIHN---LA--------------Q--VLIK-QLEYIQAQ-QQD-G--KLKRLVEF------EQG-FNELE--RVYRRIEV---------------------------------------------ALRQLL-----------------
>KEP51009.1
AVSKVTGHAIISTL---KGSMSLLL---KG---CGIFTP-L-ESVVQDIVDVL-E--------AIE------------------------CTTEGNQDIYQLLSGLPQWAI----VLSAYLSESQPG--------------------------RMSK-WVNNIISV-------------------LRE-ESDYIRTR-QQ-H--WGANKLAKS------EEE-TEALR--QCYCRIESS---------------------------------------------FRQLQTDASLS-----------
>CEL54386.1
--------------------------------------------------------------------------------------------------------------------------------------------------------------MISNIMDLT----------------DGIQT-ELMSVREK-QER-N--LIRRHAEA------LGT-PDEVV--RCYRRINS---------------------------------------------HLKRFM-----------------
>CCO31630.1
-----------------------------------------------------------------------------------------------------------------------------------------------------------------------------------------------MEVYGT-MDR-G--TISRYLQS------SLD-TDKVT--RCYRCIHG---------------------------------------------HLGR----------------V--
>CCO37040.1
----------------------------------------------------------------------------------------------------------------------------------------------------------------MRGYR-------------------AVQV-ELMEVYGT-MDK-G--TISRYLQS------NLD-TDKVT--RCYRCIHG---------------------------------------------HLGR----------------V--
>KDN36300.1
-----------------------------------------------------------------------------------------------------------------------------------------------------------------MSTT-------------------GLEE-V-KVLTSK-QQG-GKFAHYIVANS------NND-SEDIL--KCYRRIHD---------------------------------------------HVERLVMNVN-------------
>CEL58703.1
-------------------------------------------------------------------------------------------------------------------------------------------------------------------------------------------M-EVERAERI-QGR-N--TGRKFADA------MKG-QDGVI--DCCRQVHA---------------------------------------------HLERLKL----------------
>CCO35519.1
-------------------------------------------------------------------------------------------------------------------------------------------------------------------------------------------M-EVERAERI-QGR-N--TGRKFADA------MKG-QDGVI--DCCRQVHA---------------------------------------------HLERLKL----------------
>CCO37173.1
-----------------------------------------------------------------------------------------------------------------------------------------------------------MY-NLTYI--Q-----------------SDIDA-EAKRVAKK-QAR-T--TSERLKDA------LLE-SDEIL--ECYRRIAE---------------------------------------------HLQRLTF----------------
>CEL61538.1
----------------------------------------------------------------------------------------------------------------------------------------------------------MTN-GVKLI--YK-----------------DLEE-ESNKVAEK-QAR-A--TGRRLIDA------MEE-LSGIE--ESYRRIGA---------------------------------------------HLQRLML----------------
>CEL60517.1
----------------------------------------------------------------------------------------------------------------------------------------------------------------------------------------------------M-QPQ-T--TGRQLINA------LTG-LEEIT--ECYRRIDG---------------------------------------------HLKRLTL----------------
>CCO33398.1
----------------------------------------------------------------------------------------------------------------------------------------------------------------------------------------------------M-QPQ-T--TGRQLINA------LTG-LEEIT--ECYRRIDG---------------------------------------------HLKRLTL----------------
>CUA68970.1
------------------------------------------------------------------------------------------------------------------------------------------------------------------MRR-------------------SIND-ELRLVKAL-QAE-S--KTRRYLQA------GSG-PDEVL--ACYRRVHG---------------------------------------------YLIRIS-----------------
>CUA70594.1
-------MQPSAALGG---TLRALY--QS----VEIFPP-L-QAAIGTLISGL-E--------AVPA-----A-------------------EGHRRSYDSLLTELKTLHA----GIDKHRDQIEL--------------------------TGMSD-GTAN---II--------------L--SIEA-EAKLLRAK-RDQ-G--QMARILAA------NND-EDDLV--QCYRRIER---------------------------------------------LSRQLQ-----------------
>CUA70733.1
ASPANTGNSRLTGLKK---TLELLH--------AQTFSP-I-QAAVGDLASGI-N--------VVET-----A-------------------TRNREDYKKVALELEDMDK----LIEEYVQNAKS--------------------------EQIAS-RMSK---VV--------------E--IIRK-E----------------------I------VEN-EEDIV--RRNRRIEA---------------------------------------------LFRRVQ-----------------
>CUA75686.1
-------------MID---SLRILE--TS----VERFPP-L-KAAVGGFIGCL-D--------IVQK-----A-------------------ASNRADYGELADEFQSMTN----MLAQYAGNLES--------------------------EPNIG-SIAN---IA--------------Q--SIRR-QVTKIKER-E---G--TIGHLLDT------TQD-QEDVI--RCYRGVGR---------------------------------------------LFLQLQ-----------------
>CUA73450.1
----MTNNAAWNRMIG---SFRGLE--TS----VELFPP-L-KSAVGAFIGCL-E--------IVQI-----T-------------------ASHRSAYEELADELQSMAN----ILQQYAGELKS--------------------------EPNNG-SIAN---IA--------------Q--CIQR-QVAEIQKK-EES-G--SIGRLLDA------TEN-QEDII--RRYRQVER---------------------------------------------LFRQLQ-----------------
>CUA78271.1
---------------------------------------------------------------------------------------------------------------------------MAR--------------------------GDMSD-ETRR---II--------------H--DIQG-QVSHVTRQ-KNR-S--TLRRMVGA------LKD-VDESM--RRYRRIEV---------------------------------------------LFTQLQ-----------------
>KEP45468.1
------------------------------------------------------------------------------------------------------------------------MSGSSS--------------------------MLISG-STAS---VA--------------M--AIER-QAIMIRER-LAG-V--SARGMRGA------SMD-EEELV--KHYRKVQS---------------------------------------------HFRQLQ-----------------
>CUA72752.1
-----------------------------------------------------------------------------------------------------------MLSD----SLKQNIGESCS--------------------------SLISS-ATTR---IA--------------M--CIEQ-QAIKVKTK-LGH-V--PGESARIP------DMD-TGELV--GHYRQIQL---------------------------------------------HFRQLQ-----------------
>EJD41338.1
-MAPSMRTKLSQGA---EIVLQTAS---DS---ADVFPP-L-KSVVGGTLSIF-R--------LTK------------------------TFKKNRKDWDALEKDVEKGLA----AVNRHVATIKRKSTLDADV-AELSRYG-------GLPPRVVH-GRSSCFSA-------------------LSD-VGNEIETF-KS-R--PRLTRILAL------NDD-RDEID--GMKEKINQA---------------------------------------------FSDFE-----------------
>ELU36267.1
CLDSPGPTERAQGVSRLVASLKALS--KI----LGAPDP-L-RSAATMLLDVF-E--------TIET-----G------------------ATDNQQDHKDSMTDLAVSIE----SATKYFKEERP--------------------------YRMFS-CISG---IA--------------K--MIEN-EAARMKIS-MGPDA--LIRGPAKA------KLD-KEEVM--QHYRRICS---------------------------------------------LFQQLK-----------------
>ELU36386.1
IKRKLTFAVTSSNT---STLINALQ---AFQNSAGVFPP-L-KATIGDLIARV-E--------HVE------------------------VCGECMSVACFAHVDLASFSS----ARMRY------V--------------------------RLLS-KAHHSSRS-------------------VKD-QVTIISKN-QE-R--GTGWRFWQA------KQY-QDEMV--KGYEHIAEI---------------------------------------------LEELRREGVVYRRTANGKLQAR
>EUC53476.1
--KPAKRSIAWSGIKT---LLQVLE--SS----SDAFGP-L-KSAIGDLNKCI-D--------IYER-----A-------------------SKGRKDYDELRDKLDGLLT----DLAGHMAH--P--M----------------------DSMMTN-SVKLL--CC-----------------GIDE-EVKKVKDK-QGR-N--AGQRLIEA------MDT-SEEIL--ECYRRING---------------------------------------------HVQRLTL----------------
>EUC57206.1
--RPVKGGLAWSGLKT---LLQILE--SS----SDAFGP-L-KSAISGLNKCI-D--------IYER-----A-------------------SKGRKDYDELREKLQGLLT----DLAGHITH--P--M----------------------DSMMTN-SVKLL--CC-----------------GIEE-EIKKVVEK-QGR-N--AGQQLFEA------MDT-SEEIL--ECYRRING---------------------------------------------LVQR-------------------
>EUC59591.1
ETRSGDEVKPWVGVKK---MLQVLD--SS----SSVFGP-L-KSVLDGLNKCI-D--------IYER-----A-------------------AKGHQGYDELRDKIDGLLA----DLAGHMTQ--P--M----------------------DPMMTH-SVKLL--CL-----------------GVES-ELKKIQET-QAQ-N--VVHRLYEA------MHT-SDEIM--DCYRRIHG---------------------------------------------YLERLTL----------------
>KDN36145.1
DNQPAKSGMAWSGVKA---LNKVLE--SS----SDVFGP-L-KSAIGGLNKCI-D--------IYER-----A-------------------SKGRKDYDELREKLDDLLT----DLAGHMAQ--P--M----------------------DPMMTN-GVKLL--CR-----------------GIEA-EVKKVEQK-QVR-N--MGQRLLDA------MDT-SEEIL--ECYRRING---------------------------------------------HVERLML----------------
>KDN36607.1
NNQPAKSSVAWSGVKT---LLKALE--SS----SDAFGP-L-KSAIGGLNKCI-D--------IYDR-----A-------------------SNGRKDYDELRGKLDGLLA----DLAGHMAK--P--M----------------------DPMMTN-SVKLL--CR-----------------GIEA-EVKKVEEK-QVH-N--MGQRLFEA------KDT-SEEIL--ECYRRING---------------------------------------------HVERLML----------------
>CCO29698.1
NQVSDKGISARSMIEA---LLAGLQ--AS----SNCFGP-L-RMAIDGIGKLA-E--------IYKR-----G-------------------SDQSKEYEKLQKKLKDILQ----IIDQHTGS--D--R----------------------RLIMTD-SVKQV--Y-----------------SDIKA-EAKRAEEK-QAR-N--TGRQITDA------LRD-SDDVL--ACYNRIAD---------------------------------------------HMQRLML----------------
>CCO32013.1
--ASAVDQGIWPGAGS---LLKQLE--SS----AELFAP-L-KPAISGLSRLA-E--------ICEG-----L-------------------SRESDEYIELRGKIDGVLQ----DLTEHIKG--P--T----------------------GGMMTG-SVKLI--CL-----------------DIES-EVNTLEQK-QSR-D--TGRKVMDA------IEG-VEGVV--DCCRRVHS---------------------------------------------HLERLKL----------------
>CCO31596.1
--TSAEAQGIWPSVGS---LLKQLQ--SN----PEMFGP-L-RPLINGLSRLA-E--------ICEG-----L-------------------SRESDEYIELRGKIGGVLQ----DLSEHIKG--P--T----------------------GGMMPG-SVKLI--CL-----------------YIES-EVNTLEQK-QSR-D--TGRKVLDT------IEG-LEGVV--DCCHRVHS---------------------------------------------HLERLKL----------------
>CCO32016.1
--TSAVGQGIWPAVGS---LLKQLE--SS----AEVFAP-L-KPAISGLSRLA-E--------ICEG-----L-------------------SRESDEYIELRGKIDGVLQ----DLTEHIKG--P--T----------------------GGMMTS-SVKLI--CS-----------------DIES-EVKTLEQR-QSQ-D--TGRKVMDA------IEG-LEGVV--DCCRRVHS---------------------------------------------HLKRLKL----------------
>CCO32931.1
--TSAVGQGIWPTVGS---LLKQLE--SG----AEVFAP-L-KPAISGLSRLA-E--------ICES-----L-------------------SRESNEYIELRGKIGGVLQ----DLSEHIKG--P--T----------------------GSMMTG-SVKLI--CS-----------------DIES-EVNTLEQR-QSR-D--TGRKVLDA------IEG-LEGVV--DCCRRVHS---------------------------------------------HLERLKL----------------
>CCO33347.1
--TSAVGQGIWPAVGS---LLNQLE--SS----AEVFAP-L-KPAISGLSRLA-E--------ICEG-----L-------------------SRESDEYIELRGKIDGVLQ----DLTEHIKG--P--T----------------------GGMMTS-SVKLI--CS-----------------DIES-EVNTLEQR-QSR-D--TGRKVLDA------IEG-VEGVV--DCCRRVHS---------------------------------------------HLERLKL----------------
>CCO34530.1
--TSAVGQGIWPAVGS---LLNQLE--SG----AEVFAP-L-KPAISGLSRLA-E--------ICEG-----L-------------------CRESDEYIELRGKIGGVLQ----DLTEYIKG--P--T----------------------GGMMTG-SVKLI--CL-----------------DIES-EVNTLEQR-QSR-D--TGRKVLDA------IKG-LEGVV--DCCRRVHS---------------------------------------------HLERLKL----------------
>CCO34968.1
--TSAVGQGIWPAVGS---LLKQLE--SS----AEVFAP-L-KPAISRLSRLA-E--------ICEG-----L-------------------SRESDEYIELRGKIDGVLQ----DLSRHIKG--P--T----------------------GGMMTG-SVKLI--CL-----------------DIES-EVNTLEQR-QSR-D--TGRKVLDA------IKG-LEGVV--ECCRRVHS---------------------------------------------HLERLKL----------------
>CCO34969.1
--TSAVGQGIWPGVGS---LLKQLE--SS----AEVFAP-L-KPAISGLSRLA-E--------ICEG-----L-------------------SRESDEYIELRGKIDGVLQ----DLTEHIKG--P--T----------------------GGMMTS-SVKLI--CS-----------------DIES-EVNTLEQR-QSQ-D--TGRKVMDA------IEG-VEGVV--DCCRRVHS---------------------------------------------HLERLKL----------------
>CCO35700.1
--ASAVGQGIWPGVGS---LLKQLE--LS----AELFAP-L-RPAISGLSRLA-E--------ICEG-----L-------------------SRESDEYIELRGKIDGVLQ----DLTEYIKG--P--T----------------------GSMMTG-SVKLI--CL-----------------DIES-EVNTLEQK-QSR-D--TGRRVLDA------IEG-FEGVV--DCCRRVHS---------------------------------------------HLERLKL----------------
>CEL54814.1
--ASAVGQGIWPGVGS---LLKQLE--LS----AELFAP-L-RPAISGLSRLA-E--------ICEG-----L-------------------SRESDEYIELRGKIDGVLQ----DLTEYIKG--P--T----------------------GSMMTG-SVKLI--CL-----------------DIES-EVNTLEQK-QSR-D--TGRRVLDA------IEG-FEGVV--DCCRRVHS---------------------------------------------HLERLKL----------------
>CCO32527.1
KSPPKGTSSTWAAVSA---LLHTLE--AG----AEVFPP-A-KPVVSGLKLCV-H--------ALSG-----A-------------------CQEREEYEYLASKLKEILH----DLNEHMKE--P--I----------------------GLKMTD-SVRRI--YN-----------------DIEQ-ELEMVAKK-QER-T--TGRRLLEL------IEE-SDELL--DCYRRIGG---------------------------------------------HFQRLTL----------------
>CCO33880.1
KDSPKGTSSAWAAVSA---LLKVLE--DG----AEAFAP-A-KPVVSGLKLCV-D--------IYMS-----A-------------------CQGNEEYDYLAIKLKEILD----DLTKYMKE--L--T----------------------GLEDTE-SVKRI--YD-----------------EIKQ-EVKTVTEK-QEK-T--KRRRLMGA------IND-SDEIL--ACYRRIDG---------------------------------------------HFQRLTL----------------
>CCO34181.1
KDSPKGTSSAWAAVGT---LLKVLE--VG----AEAFAP-A-KPVVSGLKLCV-D--------IYMS-----A-------------------CQGNEEYDYLAIKLKEILD----DLTKYMKE--L--T----------------------GLEDTE-SVKRI--YD-----------------EIKQ-EVKTVTEK-QEK-T--KRRRLMGA------IND-SDEIL--ACYRRIDG---------------------------------------------HFQRLTL----------------
>CCO35583.1
KSTPKGTSSAWTAVST---LLDILE--VG----TEAFPP-A-KPVVSGLKLFV-N--------VLSR-----E-------------------CQEREEYDYLAIKLNQVLH----DLNEHMRE--P--I----------------------GLKMTD-SVRSI--YS-----------------DIEQ-EIEMVTKM-QNR-T--TGRRLIDA------RQD-SDAIL--DCYRRVDG---------------------------------------------HFGRLTL----------------
>CCO35584.1
TSTTKEASSAWTAVSA---FLDTLE--VG----TEAFPP-A-KPVVSGLKLLV-S--------ALSG-----V-------------------CQEREEYDYLAIKLNQVLR----DLNEHMKE--P--I----------------------GLKMTD-SVRSI--YN-----------------DIQQ-EIEIVTKM-QKT-T--TGRRLVDA------RED-SDAIL--DCYRRVDA---------------------------------------------HFRRLTL----------------
>CCO36456.1
TSTTKEASSAWTAVSA---FLDTLE--VS----TEAFPP-A-KPVVTGLKLLV-S--------ALSG-----V-------------------CQEREEYDYLAIKLNQVLR----DLNEHMKE--P--I----------------------GLKMTD-SVRSI--YS-----------------DIQQ-EIEIVTKM-QKR-T--TGRRLVDA------REE-SDAIL--DCYRRVDA---------------------------------------------HFRRLTL----------------
>CCO36503.1
KSPPRETSSTWAAVSA---LLDILE--AG----GEAFPP-A-KPVVSGLKLCV-N--------ALLG-----T-------------------CHQHKEYEYLAAKLKEILC----DLNEHMKE--S--I----------------------SLKMTN-SVKRI--YN-----------------DIEQ-EFEMVTKK-QEK-T--IGRRLMES------REE-SNAIL--DCYRRIAD---------------------------------------------HFQRLTL----------------
>CEL56736.1
KSPPRETSSTWAAVIA---LLDILE--AG----GEAFPP-A-KPVVSGLKLCV-N--------ALLG-----T-------------------CHQHKEYEYLAAKLKEILC----DLNEHMRE--S--I----------------------NLKMTN-SVKRI--YN-----------------DIEQ-EFEMVTKK-QEK-T--IGRQLMES------REE-SNAIL--DCYRRIAD---------------------------------------------HFQRLTL----------------
>CEL62923.1
KSPPKGTSSTWAAVSA---LLHTLE--AG----AEVFPP-A-KPVVSGLKLCV-H--------ALSG-----A-------------------CQEREEYEYLASKLKEILH----DLNEHMKE--P--I----------------------GLKMTD-SVRRI--YN-----------------DIEQ-ELEMVAKK-QER-T--TGRRLLEL------IEE-SDELL--DCYRRIGG---------------------------------------------HFQRLTL----------------
>CEL62938.1
KDSPKGTSSAWAAVSA---LLKVLE--DG----AEAFAP-A-KPVVSGLKLCV-D--------IYMS-----A-------------------CQGNEEYDYLAIKLKEILD----DLTKYMKE--L--T----------------------GLEDTE-SVKRI--YD-----------------EIKQ-EVKTVTEK-QEK-T--KRRRLMGA------IND-SDEIL--ACYRRIDG---------------------------------------------HFQRLTL----------------
>CCO33245.1
---------MWPSLRS---LLAQLE--SS----AAVFAP-L-QSAIGALATLV-D--------AYEP-----D-------------------YQGQREYTEVRANIERILK----DISARMST--P--A----------------------GKLMTK-SVKLI--CL-----------------EIES-EVAIMKSK-QDP-D--MERRLLKA------TQG-LDGAM--DCCRRVHG---------------------------------------------HLERLTL----------------
>CCO33974.1
AGKSGAKSKAWAGLRV---SLKSLR--DT----PAMFGP-V-VSAANVLLDSF-D--------TIEA-----A-------------------ARNQQDYEDLATELEGLSM----SLVQGHKESAS--------------------------SSGAG-CVIGFAKVR--------------R--EIER-EAKEIENK-TKR-G--AGKRMTAT------KAD-EEDLM--RRYRRIQW---------------------------------------------LFQQLQ-----------------
>CCO33977.1
SAPATGTNKAWEGLRS---SLKKLA--DT----SRAVPP-I-VDAVKVILDCF-D--------TIEA-----A-------------------AKNQQDYQDLATELESLSE----TLAEHVHKMPS--------------------------EAVSK-SVSG---VA--------------R--GIER-QAEEIKIK-KER-G--TGRRLWAA------GSD-QEDVV--RRYRRIQS---------------------------------------------LFRQLQ-----------------
>CCO34145.1
--IAPLVRDMCPSVQS---LIAQLQ--SS----AEVFGP-L-KSAISELARVF-E--------AYDA-----V-------------------SQERSEYKEVRTSIDRVLD----DICDYVQS--P--T----------------------RQVMTD-SMKLI--CV-----------------DIKA-EIADMEKK-QEL-P--TGRLVLNS------IQG-LDAVT--DCCRRVQG---------------------------------------------HLERLKI----------------
>CCO34302.1
TGATKAANGIWAGLRT---SLKMLA--ET----DGVFGP-V-ASAARVLLDVC-D--------TFET-----A-------------------AQNQQDYEDLVAELTTLSQ----SVAQHFKANKS--------------------------NAMCD-CVSG---IV--------------K--RTED-EAAEMKRQ-AER-G--TGRQLLTA------KLD-EVEMM--RGYRRIQP---------------------------------------------LFRQLQ-----------------
>CCO33975.1
TGATKAANGIWAGLRT---LLKMLA--ET----DGVFGP-V-ACAARVLLDVC-D--------TFET-----A-------------------AQNQQDYEDLVAELTTLSQ----SVAQHFKANKS--------------------------NAMSD-CVSG---IV--------------K--RTED-EAAEMKRQ-AER-G--TGRQLLTA------KLD-EVEMM--RGYRRIQP---------------------------------------------LFRQLQ-----------------
>CCO34299.1
TGATKAANGIWAGLRT---SLKMLA--ET----DGVFGP-V-ASAARVLLDVC-D--------TFET-----A-------------------AQNQQDYEDLVAELTTLSQ----SVAQHFKANKS--------------------------NAMSD-CVSG---IV--------------K--RTED-EAAEMKRQ-AER-G--TGRQLLTA------KLD-EVEMM--RGYRRIQP---------------------------------------------LFRQLQ-----------------
>CCO37224.1
TGATKAANGIWAGLRT---SLKMLA--EA----GGVFAP-V-ASAARVLLDVC-D--------TFET-----A-------------------AQNRQDYEDLVAELTTLSQ----SVAQHFKANKS--------------------------NAMSD-CVSG---IV--------------K--RIED-EAAEMKKQ-AER-G--TGRQLLTA------KLD-EVETM--RGYRRIQS---------------------------------------------LFRQLQ-----------------
>CCO34353.1
------RLGIWPGIRS---VLNQLD--SR----AEVFPP-L-KPAISGLARLA-E--------ICEG-----L-------------------SRESDEYVELRQNIERVLD----DLSNHIKG--P--M----------------------EGMMTD-SVKLI--CS-----------------DIEK-EVNILEKR-CNL-N--TGRQFLDA------IEG-LDGVV--DCCRRVRA---------------------------------------------HLDRLAL----------------
>CCO34966.1
--TSAVGQGIWPGIRS---LLNQLE--SS----AEAFAP-L-EPAISGLARLA-E--------ICEG-----L-------------------SRESDEYVELRQNIERVLE----DLSNHIKG--P--M----------------------EGMMTD-SVKLI--CS-----------------DIEK-EVNILEKR-CNL-N--TGRQLLDA------IEG-LDGVV--DCCRRVHA---------------------------------------------HLDRLAL----------------
>CCO34983.1
NQVSDKGISTRSVIET---LLVGLQ--AT----GDCFGP-L-RVAVDGIAKR--------------------G-------------------SEESKEYDKLQKKLEHILQ----DIAQNAGS--P--S----------------------RLFVTP-SVEQI--Y-----------------SDIKA-EATRAEDK-RAR-N--TGRKIVDA------LRD-SDDVL--ECYSRIAD---------------------------------------------HMRRLML----------------
>CCO35446.1
TLPGSGASTAWSGLEQ---ALRALR--IS----KHIYPP-L-GLALDDLTSHL-P--------KFEV-----SNIPVYNRADDVTEAYLEAAARNRQDYDDLAIELKGMAE----LIERQLDAMIS--------------------------EESKR-AIVS---LS--------------E--TIRA-ELKSVEGR-QSQ-S--GTRRVLDS------SEE-DEDII--RRYRRVEQ---------------------------------------------LFRQLQ-----------------
>CCO35801.1
SRGTETRSGSCTGLRA---SLKMLA--ET----EGVFGP-I-SAAARVLLECC-D--------TFET-----A-------------------ARNQQDYEDLTTQLTTLSQ----SIAQHFKANSS--------------------------NPMTG-CISG---IV--------------K--MIEE-EATEIEGR-TER-G--TGRRLLTA------KKD-EDELM--RRYRRIQS---------------------------------------------LFRQLQ-----------------
>CCO36012.1
GALQEKPQGKWAAIRA---LLATLE--SS----PGAFGP-I-FPVINMIKGCV-D--------IYEG-----A-------------------CKERKEYDDLAKKLKQTTD----ELAEYLKQ--P--I----------------------GSEMNN-SVKRI--CR-----------------DLED-EAKKISEK-QAV-A--TGKRLIDA------LEG-SDGIL--ESHRRIDD---------------------------------------------LLGRLSR----------------
>CCO31936.1
GALQEKPQGKWAAIRA---LLATLE--SS----PGAFGP-I-FPVINMMKGCV-D--------IYEG-----A-------------------FKERKEYDDLAEKLKQTTD----ELAKYLKQ--P--I----------------------GSEMSN-SVKRI--CC-----------------DLED-EAKKISQK-QAI-A--TGRLLINA------LGG-SDGIL--ESHRRIDD---------------------------------------------LLGRLSR----------------
>CEL53986.1
GAPQDAPQGKWAAIRS---LLATLE--SS----PGAFGP-I-FSVINIMKGCV-D--------IYEG-----A-------------------CKERKEHKDLAMKLERTLT----DLAEYMKQ--P--I----------------------GSDMSN-SVKRI--YC-----------------DLED-EAKKVSEK-QAT-A--TGRRMIGA------LEG-SDGIL--EAHRRIDE---------------------------------------------LLGRLSR----------------
>CEL56957.1
GAPQDTPQGKWAAIRS---LLATLE--SS----PGAFGP-I-FSVINMMKGCV-D--------IYED-----A-------------------CKERKEHKDLAMKLERTLK----DLAEYMKQ--P--I----------------------GSDMSN-SVRRI--YC-----------------DLED-EAKKVSEK-QAI-A--TGRLLIDA------LEG-SDGIL--ESHRRIDD---------------------------------------------LLGRLSR----------------
>CEL57291.1
GALQEKPQGKWAAIRA---LLATLE--SS----PGAFGP-I-FPVINMIKGCV-D--------IYEG-----A-------------------CKERKEYDDLAKKLKQTTD----ELAEYLKQ--P--I----------------------GSEMNN-SVKRI--CR-----------------DLED-EAKKISEK-QAV-A--TGKRLIDA------LEG-SDGIL--ESHRRIDD---------------------------------------------LLGRLSR----------------
>CEL62857.1
GALQEKPQGKWAAIRA---LLATLE--SS----PGAFGP-I-FPVINMMKGCV-D--------IYEG-----A-------------------FKERKEYDDLAEKLKQTTD----ELAKYLKQ--P--I----------------------GSEMSN-SVKRI--CC-----------------DLED-EAKKISQK-QAI-A--TGRLLINA------LGG-SDGIL--ESHRRIDD---------------------------------------------LLGRL------------------
>CCO36556.1
--MAPVVRDMWPGLRS---LLAQLE--SA----TAEFGP-L-KSAVGALASLA-D--------AFEL-----D-------------------HQEQRDYIKARDNIDLILK----DISAHMQN--P--V----------------------PQMMTD-SVGLI--CMYAYTG-SARHSTDQVFREIKS-EVAVMEEK-QDL-S--TERRLQNA------MQG-LDGVM--DCCQRVHG---------------------------------------------HLERLTL----------------
>CCO31535.1
--ATPVVRDIWPSLRS---LLAQLE--SS----AGVFAP-L-QSAIGALATLV-D--------AYEP-----D-------------------CQGQREYNEVRANIEHILK----DISAHMST--P--A----------------------GKLMTK-SVKLI--CL-----------------EIES-EVATMKSK-QDT-G--MERRMLKA------TQG-LDGVM--DCCRRVHG---------------------------------------------HLERLAL----------------
>CCO31552.1
--ITPVVRDMWPGLRS---LLTQLE--SA----TGDFGP-I-KSAVGALASLA-D--------AFER-----D-------------------HQEQREYIEARKGIDRILK----DISARMKN--P--V----------------------ANMMTK-SVELI--CMYAYPP-SATHNIDQISRDITC-EIAVMKAK-QEL-G--TERRLWNA------MQG-LDGVM--DCCQRVHG---------------------------------------------HLERLTL----------------
>CCO31557.1
--ITPVVRDMWPGLRS---LLTQLE--SA----TGDFGP-L-KSAVGALASLV-D--------AFER-----D-------------------HQEQKEYIEARKGIDRILK----DISAHMQN--P--V----------------------PQMMTK-SVGLI--CMYAHPG-LARHTTDQIFRDIKS-EVAVMEGK-QGL-G--TERRLWNA------MRG-LDGIM--DCCQRVYG---------------------------------------------HLERLTL----------------
>CCO34171.1
--ATPVVRDMWPSLRS---LLAQLE--SS----AGVFSP-L-HSAIGALATLV-D--------AYEP-----D-------------------YQGQREYNEVRANIERILK----DISAHMST--P--A----------------------GKLMTK-SVKLI--CL-----------------EIES-EVAIMKSK-QHT-G--IERRLLKA------TQG-LDGVM--DCCRRVHG---------------------------------------------HLERLTL----------------
>CCO34972.1
--MAPVVRDMWPGLRS---LLAQLE--SA----TAEFGP-L-KSAVGALASLA-D--------AFEL-----D-------------------HQEQRDYIKARDNIDLILK----DISAHMQN--P--V----------------------PQMMTD-SVGLI--CMYAYTG-SARHSTDQVFREIKS-EVAVMEEK-QDL-S--TERRLRNA------MQG-LDGVM--DCCQRVHG---------------------------------------------HLERLTL----------------
>CCO36567.1
--ITPVVQDMWPGLRS---LLTQLE--SA----TGDFGP-I-KSAVGALASLA-D--------AFER-----D-------------------HQEQREYIEARKGIDRILK----DISAHMKN--P--V----------------------AHMMTK-SVELI--CMYAYPP-SATHNIDQISRDITC-EIAVMKGK-QEL-G--TERRLWNA------MQG-LDGVM--DCCQRVHG---------------------------------------------HLERLTL----------------
>CEL54618.1
--MAPVVRDMWPGLRS---LLAQLE--SA----TAEFGP-L-KSAVGALASLA-D--------AFEL-----D-------------------HQEQRDYIKARDNIDLILK----DISAHMQN--P--V----------------------PQMMTD-SVGLI--CM-----------------EIKS-EVAVMEEK-QDL-S--TERRLRNA------MQG-LDGVM--DCCQRVHG---------------------------------------------HLERLTL----------------
>CEL52746.1
DNTSEKTGDAWSLVKS---LLSTLE--ST----ADAFGP-L-KAAVSGLGTCV-K--------ICET-----S-------------------SAESKEYDELRLKLENILE----DLATHTKQ--P--S----------------------EPAMTT-SVKRI--YS-----------------DLEE-EVKKVTEK-QTR-T--TGRRLIDA------TKE-HDEII--KCYRRIDG---------------------------------------------HLQRLAV----------------
>CEL52819.1
NDPPKRTSNAWAAVST---LLKILD--VG----AETFTA-A-KPVS--------------------------A-------------------CQWDEEYDYLAIKLKKILD----DFIKHMKA--L--V----------------------GLEETD-SVKRI--YD-----------------EIKQ-EVETVTEK-QER-T--MGRQMMGA------IND-SDEIL--ACYRRIDG---------------------------------------------HFQRLRL----------------
>CCO35853.1
NDPPKRTSNAWAAVST---LLKILD--VG----AETFTA-A-KPVS--------------------------A-------------------CQWDEEYDYLAIKLKKILD----DFIKHMKA--L--V----------------------GLEETD-SVKRI--YD-----------------EIKQ-EVETVTEK-QER-T--MGRQMMGA------IND-SDEIL--ACYRRIDG---------------------------------------------HFQRLRL----------------
>CEL52923.1
NQVSDKGISARSMIEA---LLAGLQ--AS----SNCFGP-L-RMAIDGIGKLA-E--------IYKR-----G-------------------SDQSKEYEKLQKKLKDILQ----IIDQHTGS--D--R----------------------RLIMTD-SVKQV--Y-----------------SDIKA-EAKRAEEK-QAR-N--TGRQITDA------LRD-SDDVL--ACYNRIAD---------------------------------------------HMQRLML----------------
>CEL54229.1
NQVSDKGISTRSVIET---LLVGLQ--AT----GDCFGP-L-RVAVDGIGKLA-E--------IYKR-----G-------------------SEESKEYDKLQKKLEHILQ----DIAQNAGS--P--S----------------------RLFVTP-SVEQI--Y-----------------SDIKA-EATRAEDK-RAR-N--TGRKIVDA------LRD-SDDVL--ECYSRIAD---------------------------------------------HMRRLML----------------
>CEL52931.1
DQVPTEAISAWSGIKA---LLAGLE--AS----SDFFGP-L-KLAISGLCKCV-D--------IYER-----A-------------------SNDSKVYNELQKKLKEILE----DISAHTNSTV--------------------------GLVKTS-SVQRI--Y-----------------SDIDA-EAKRVAKK-QAR-T--TSERLKDA------LLE-SDEIL--ECYRRIAE---------------------------------------------HLQRLTF----------------
>CEL53283.1
TTTGKPRKFNWKSLKE---FAKI----------SNMVGP-F-KAFADDLIECT-H--------IYEA--S-NI-------------------SENQEGFKALHNELEELFE----ELNNHLTPNAP--------------------------PVMTV-EIA-------------------------------WIKGK-QDR-S--GLKRAIEV------GGD-AEDVL--ACYRRVRG---------------------------------------------HLQRLL-----------------
>CEL53321.1
NRKAAKLKDEWSPV---ETFYRTVD---ES---STSSTP-LVKSMVSDFIG-------------------------------------------VIEKYENFRDDINSSFR----QLTQRHERLESL--------------------------ALTG-SIESICKS-------------------IQR-SLQLTQDN-KK-R--SAMKRYLKI------GRE-PDTKS--HGNRRVLGD---------------------------------------------FQRLVLNLD-------------
>CEL54019.1
--AITGGHDTPPSVAS---LSSYLE--IG----ADILGP-L-RPAIEGLNKLV-N--------AYEC-----L-------------------SHERN---------------------------------------------------------------------E-----------------DIQK-EVERAERI-QGI-N--TGRNFPDA------MKG-QDRVI--YCCRQVHA---------------------------------------------HLERLKL----------------
>CEL54782.1
IIPQESPHDSWTHLKA---FLRVLE--PF----VGILGP-L-HAISKELVECI-Q--------IYED-----V-------------------GNNQKEYEALRNELETLFA----VLQVYYSQSIS--------------------------PAMTS-SIESLCR-------------------SIHQ-ELIYVQRI-KAN-R--GRRPF--A------RSD-VEEVL--ACYRRIQG---------------------------------------------YFQRLS-----------------
>CEL54864.1
GPGTNTTKTRWSSLQR---FSSVLAP--I----STSFGP-L-KSIVSELIECV-N--------IYET-----A-------------------AKDREDYKALQKELEQLFT----ELQGQVVDITTPTA----------------------GGPMDP-KIENLCK-------------------CIQD-ELQEVKAK-QGN-S--SLKQYLQT------GNA-QDEVL--SRYRRVHG---------------------------------------------HLIRLS-----------------
>CEL56194.1
KDRPSRESSARNAVEA---LLTALE--AG----AESFGP-A-KPVVTALRLFV-D--------TYMS-----P-------------------RQESEEYADLAVKLKDILA----DLDKHMKE--P--I----------------------GLVMTN-CVKRI--YS-----------------DIEQ-EVKMVTEK-QAE-I--KERRLIST------IKE-SDEIL--ECYHRIDG---------------------------------------------HFQRLTL----------------
>CCO36384.1
KDRPSRESSARNAVEA---LLTALE--AG----AESFGP-A-KPVVTALRLFV-D--------TYMS-----P-------------------RQESEEYADLAVKLKDILA----DLDKHMKE--P--I----------------------GLVMTN-CVKRI--YS-----------------DIEQ-EVKMVTEK-QAE-I--KERRLIST------IKE-SDEIL--ECYHRIDG---------------------------------------------HFQRLTL----------------
>CEL56755.1
DSTLEKTRGAWSLVKN---LLVTLE--SS----ADLFGP-L-KAAISGLSIWV-D--------IYES-----T-------------------AVESKEYDELRLKLKNILE----DLAIHTKH--E---------------------------------VNQV--DS-----------------DLEE-EAKRVTEK-QTR-A--TGRRLMDA------AKE-SEDII--QCYRRIDG---------------------------------------------HLQRLAV----------------
>CEL56820.1
TQWKRSQNAAWGGLQV---ALELLR--D-------AFPP-F-SSVVSSVLSCL-D--------GLEV-----V-------------------VKTRQDYEDLAIELTTLVK----SLKELMDESSL--------------------------AMTTD-SAEG---LA--------------I--DIEQ-QVAEIRER-LDH-A--PTRGIRDA------LAD-EEELV--RHYRRIQS---------------------------------------------HFRRLQ-----------------
>CCO35899.1
TQWKRSQNAAWGGLQV---ALELLR--D-------AFPP-F-SSVVSSVLSCL-D--------GLEV-----V-------------------VKTRQDYEDLAIELTTLVK----SLKELMDESSL--------------------------AMTTD-SAEG---LA--------------I--DIEQ-QVAEIRER-LDH-A--PTRGIRDA------LAD-EEELV--RHYRRIQS---------------------------------------------HFRRLQ-----------------
>EUC61561.1
DQAQRRWNPAWNGLRG---SLRFLK--DS----SNVFPQ-L-SSAVESLLSCL-D--------GLE----------------------------NRQDFEDLATELNTQSE----SLKQHMNGPSS--------------------------VLMSG-STVS---VA--------------I--AIER-QTMVIKNK-LTR-T--SGRGMRGA------SMD-EDELV--RHYRKIQS---------------------------------------------HFRQLQ-----------------
>CEL57088.1
RGTTKAGSPIWTGLRA---SLKMLA--ET----EGVFGP-I-SAAARVLLGCC-D--------TFET-----A-------------------AKNQQDYEDLATELTGLSQ----SIAQHFKANIS--------------------------SPMTG-CISG---IV--------------K--MIEE-ETAEIEGR-TER-G--TGRRLLTA------KMD-EDELM--RRHRRIQS---------------------------------------------LFRQLQ-----------------
>CCO35249.1
RGTTKAGSPIWTGLRA---SLKMLA--ET----EGVFGP-I-SAAARVLLGCC-D--------TFET-----A-------------------AKNQQDYEDLATELTGLSQ----SIAQHFKANIS--------------------------SPMTG-CISG---IV--------------K--MIEE-ETAEIEGR-TER-G--TGRRLLTA------KMD-EDELM--RRHRRIQS---------------------------------------------LFRQLQ-----------------
>CEL57300.1
DSTSGNSPGGRAKIRT---LLTALE--SS----ARVIPP-V-ASAIKTLRTFV-D--------NCG----------------------------ENNEYEPLRLTLNQLLD----DLVEHKKTSEE--K----------------------GTRMSK-SVQGI--Y-----------------SDIEA-EARNLKSI-QRQ-N--TERQLTDA------LTR-LEKIT--QCYRRIDD---------------------------------------------HLKRLTL----------------
>CEL57426.1
SSSQATPRDTWANLKA---LPKVLDP--I----VGAFSP-L-KMVVGELVDCI-D--------IYE-----RA-------------------ANGQQEYKSLQTDLELLCD----ELKQHFSQLNT--------------------------IPTTI-GTERLCR-------------------SIQE-ELDYVKEK-EAR-G--AARRYLQA------KED-SDEIL--LCYRRVHT---------------------------------------------LLQRLS-----------------
>CEL58508.1
ARSPKTQNAVWDRLRG---SLHTLK--NN----SNILPQ-L-SSAVGILLTCL-D--------DFEG-----A-------------------AQHRQEFENLAAELTELSN----TLNQYVRGPLS--------------------------MLIPG-SVKS---IA--------------I--SIEK-QIEEVREK-LSR-M--KKGGAR-N------TRD-DEEIL--RYYRRIQT---------------------------------------------LFRQLQ-----------------
>CEL58741.1
--AATAGQSVWPGITS---LLSQLE--ST----TDMFSP-L-KSAIEGLSRLV-E--------TYER-----V-------------------SGKQSEFIELRERINKILE----DISAHIES--P--A----------------------DSIMTK-SVRLI--CL-----------------DIET-EVNIMERK-QGY-Q--TGRRFLDA------VVE-QDEVI--DCCRRVHA---------------------------------------------HLERLTL----------------
>CEL59031.1
--QSTSGWVFLEGL---ASAMS------LV---ADAFGP-L-KDVFDELVGCV-R--------IYE------------------------IVANDQQEYRKLRSDLEDSFR----ALQAHFTGANTP--------------------------TMTE-SLNTSQSV-------------------QNA-TEQKIKKLRSQ-V--ETGES----------------------ITKDIHSG-------------------------------------------------------------------
>CCO30556.1
--QSTSGWVFLEGL---ASAMS------LV---ADAFGP-L-KDVFDELVGCV-R--------IYE------------------------IVANDQQEYRKLRSDLEDSFR----ALQAHFTGANTP--------------------------TMTE-SVANLCVY-------------------IQQ-ELSTIKALESE-S--RTKHHLR-A------GNG-MDTVL--ACYRRIHGY-------------------------------------------------------------------
>CEL59035.1
------------------------------------------------------------------------------------------------------------------------------M--------------------------EMSD-NIISLYES-------------------IQL-ELNQIKAL-QA-E--GSMRQYARS------GTG-PDAVY--GCYTRVHGY---------------------------------------------LTRILFE----ISKSVHRKVED
>CEL59076.1
--SEAVSPDLQLKLYKLLEALRQKW---------NNHAE-F-LLFVEAAEKCI-S--------KIQ------------------------HRGLTRMQYEDLVRTVAALGESRLSLLNGTVFEPAPC-----------------------TVSSLIA-SIDLWCQR-------------------IRASYEHE--TG-TG-A-------------------S-SIGSI--DNYKYFELI---------------------------------------------LRRLRVNTRMEQWYNKN-----
>CCO33212.1
--SEAVSPDLQLKLYKLLEALRQKW---------NNHAE-F-LLFVEAAEKCI-S--------KIQ------------------------HRGLTRMQYEDLVRTVAALGESRLSLLNGTVFEPAPC-----------------------TVSSLIA-SIDLWCQR-------------------IRASYEHE--TG-TG-A-------------------S-SIGSI--DNYKYFELI---------------------------------------------LRRLRVNTRMEQWYNKN-----
>CEL59094.1
SEPTPGMNKAWEALRW---SLKKLA--DT----SRAVAP-I-ADAAKVILDCF-D--------TIEA-----A-------------------AKNQEDYQELAAELNSLSE----TLADQVDKMPS--------------------------EAVSK-CVSG---VA--------------R--GIAR-QAEEIKNK-AER-G--SERRLWAA------SSD-EEDVV--RRYRRIQS---------------------------------------------LFRQLQ-----------------
>CCO33109.1
SEPTPGVNKAWEALRW---SLKKLA--DT----SRAVAP-I-ADAAKVILDCF-D--------TIEA-----A-------------------AKNQEDYQELAAELNSLTE----TLADQVDKMPS--------------------------EAVSK-CVSG---VA--------------R--GIAR-QAEEIKNK-TKR-G--SERRLWAA------SSD-EEDVV--RRYRRIQS---------------------------------------------LFRQLQ-----------------
>CCO35802.1
SEPTPGMNKAWEALRW---SLKKLA--DT----SRAVAP-I-ADAAKVILDCF-D--------TIEA-----A-------------------AKNQEDYQELAAELNSLSE----TLADQVDKMPS--------------------------EAVSK-CVSG---VA--------------R--GIAR-QAEEIKNK-AER-G--SERRLWAA------SSD-EEDVV--RRYRRIQS---------------------------------------------LFRQLQ-----------------
>CEL60098.1
ASTSNVNSNAWAGLRV---SLKTLR--DT----PAMFPS-L-VSAASVLLDCF-D--------TIEA-----I-------------------ARNQQDYENLAVELDALSK----SLVQNYKGIVS--------------------------KSDID-CVTE---IV--------------N--GIER-QAKEIEKK-TER-G--TGRRMIMA------AAD-EEDLM--RRFRRIQS---------------------------------------------LFRQLQ-----------------
>CCO33979.1
ASTSNVNTNVWAGLRV---SLKTLR--DT----SAMFPP-L-VSAASVLLDCF-D--------TIEA-----I-------------------ARNQQDYENLAVELDALSK----SLVQNYKGIVS--------------------------KSDID-CVTE---IV--------------N--GIER-QAKEIEKK-TER-G--TGRRMIMA------AAD-EEDLM--RRFRRIQS---------------------------------------------LFRQLQ-----------------
>CCO34300.1
ADKPEATTGAWAGLRV---SLKTLR--DT----PAMFPP-L-VSAASVLLDCF-D--------TIEA-----T-------------------AKNQQDYEDLAAELNALSK----SLVENYKGAVS--------------------------SSASG-CVIG---IA--------------K--GIER-QAKEIEKK-KER-G--TGRRMIMA------AAD-EEDLI--RRYRRIQS---------------------------------------------LFRQLQ-----------------
>CCO36485.1
------ASNAWAGLRV---SLKTLR--DT----PAMFPS-L-VSAASVLLDCF-D--------TIEA-----I-------------------ARNQQDYEDLAAELNALSK----SLVQNYKGVVS--------------------------KSDID-CVTE---IV--------------N--GIER-QAKEIEKK-TER-G--TGRRMIMA------AAD-EEDLM--RRFRRIQS---------------------------------------------LFRQLQ-----------------
>CCO37843.1
AGKSGAKSKAWKGLRE---SLTSLR--GS----PVMFGP-I-ASAANVLLDCF-D--------TIEV-----A-------------------ARNKKDYEDLATELGELSR----SLARDYKEPAS--------------------------SSGAS-CVIG---IA--------------N--EIER-EAKEIEKK-IGR-G--TGRQMIAT------KAD-EEDLM--RRYRRIQR---------------------------------------------LFRQLQ-----------------
>CEL59051.1
ADKPEATTGAWAGLRV---SLKTLR--DT----PAMFPP-L-VSAASVLLDCF-D--------TIEA-----T-------------------AKNQQDYEDLAAELNALSK----SLVENYKGAVS--------------------------SSASG-CVIG---IA--------------K--GIER-QAKEIEKK-KER-G--TGRRMIMA------AAD-EEDLI--RRYRRIQS---------------------------------------------LFRQLQ-----------------
>CEL62266.1
KARLDRGNGIWTGLRI---SLKTLA--AT----EGVFGP-I-SSAARVLLDCC-D--------TLEI-----A-------------------TKYRQDYENLAIELITLNE----SISQYFNVNKA--------------------------SPMSG-CVSG---IV--------------K--RIEE-EAIEMYKC-TER-E--NGRRLLAA------KLN-EDKLM--RQCRRVQS---------------------------------------------LFRQLQ-----------------
>CEL62401.1
KLGRARGKAALAGFRT---SLEVLR--DN----AGVFPP-L-SSAAGILLSCI-E--------GIET-----A-------------------GRNQQEYENLWIELTRSAE----FLSQRMQGAGS--------------------------LPVSN-SFLN---IS--------------K--SIEQ-QAQEIETK-LAK-K--TGGRVRKT------IIE-EEEIL--GQYRRVES---------------------------------------------LFRQLQ-----------------
>CCO33917.1
KLGRARGKAALAGFRT---SLEVLR--DN----AGVFPP-L-SSAAGILLSCI-E--------GIET-----A-------------------GRNQQEYENLWIELTRSAE----FLSQRMQGAGS--------------------------LPVSN-SFLN---IS--------------K--SIEQ-QAQEIETK-LAK-K--TGGRVRKT------IIE-EEEIL--GQYRRVES---------------------------------------------LFRQLQ-----------------
>CUA67671.1
PTGKGLKIHATGVVKS---AADMLK-----------IGP-L-RDISDMLQGFA-D--------MYIT-----K-------------------GKIQQEYEELQQQLQALLK----IIEENCDGDDG--------------------------LTIIP-KVNDIRE-------------------FIEG-ELNSLGNK-QGG-K--QHGRLLEG------SNN-EERII--TCCRRIQS---------------------------------------------YINQLS-----------------
>CUA68001.1
STLPQDPLPSWTCLKT---FLRVLE--PA----FGIFEP-L-YAITKELVQCI-E--------IYEE-----A-------------------ANNRKEYEELRNELGNIFN----DLQRVYVG-----------------------------------------K-------------------SIHQ-ELARVQRI-HAN-R--TKHPF--A------TDD-ADEIL--ACYHRIRG---------------------------------------------HLQRLA-----------------
>EUC53958.1
PALPEDPLPSWTCLKT---FLRMLE--PA----VSVFEP-L-YAIVKELVQCI-E--------IYEE-----A-------------------ANGRKEYEELRNELGNIFN----DLRVHYAQSAS--------------------------PAMTA-SIESLCG-------------------SIHQ-ELVHVQRI-HAN-R--KKHPL--A------VND-VDEIL--ACYNRIRG---------------------------------------------HLQRLT-----------------
>CUA69303.1
VSNREGDETPWKGLER---ALAALR--IT----TKICPP-L-HSAVDGLKSSL-H--------IFEE-----V-------------------AKSRKDYEELATGLTAMLD----LLAKHMPATVS--------------------------KGIAE-PIAS---IA--------------R--KITK-ELESINQC-QSR-G--G-NRLLVA------FRE-EEDLI--RRYRRIEQ---------------------------------------------LFHQLQ-----------------
>CUA69937.1
KEPILAANGSWKNLMN---FTQLLG--QL----AGNFGP-L-KAVMDEVRNFI-E--------IHES-----T-------------------MTANNQYQNMRWQLERIFE----DLRRHFSGEEP--------------------------PAMTT-SMQNLCS-------------------AIQG-ELGIASRA-QAT-S--QISRFLDA------KRR-QDKIM--ECYRRIHV---------------------------------------------HLERFRLNASINVW-KA---A--
>CUA70027.1
GNQAWKSGMVWPGAKA---LLSVLE--SS----SEAFGP-L-KSAISGLNEFF-D--------IYEN-----A-------------------AKEREDFVELRQELEVLSK----DLKIFVAQ--Q--K----------------------LSLMTN-SVKQI--CS-----------------GIEA-ELCTLKKR-QSQ-N--AGHRLFET------IDT-HEKVT--TFSRRIQG---------------------------------------------YMQRLSL----------------
>CUA74504.1
GDQPGKSDLVWPGVKA---LLAVLE--SS----SKAFGP-L-KSAISGLNECI-D--------IYEN-----A-------------------GKEQEDFVELRQELEVLSK----DLKIFVAE--Q--K----------------------VSLMTD-SVKQI--CS-----------------GIEA-ELSILKNK-QSE-K--AGRRLFEM------INR-HEQVT--TFSRRIQG---------------------------------------------YMQRLSL----------------
>CUA71480.1
GATSRVKLESWANLRE---LLETIQG-VS----VSELAP-V-KSIVEGLVDCI-Q--------IYE-----DE-------------------AQGRKEYQELRTQLERIFS----ELKHYISSSPV--------------------------ITTSM-A--NICG-------------------SIQK-ELEYVKDQ-QAR-T--AGRLLGEA------EIG-ADNVL--ECYRRIQD---------------------------------------------HLQRLS-----------------
>CUA71831.1
-----------------------------------------------------------------------MA-------------------AKDQREYETLRSDLESILQ----ELKAHFNGPNP--------------------------PKMTA-SIESLCK-------------------SINY-ELRSVKMR-RDE-S--RTRQYLQA------GSG-PDEVL--ACYRRVHG---------------------------------------------YLIRIS-----------------
>CUA72698.1
SGIRRESRGQADGFLG---LLNTISQAAS----ISGLGP-I-KSIADSLIGCV-E--------MHK-----DV-------------------AEDQNEYDKLRTQLESTLE----DLKQYLSPSLV--------------------------ITNSM-A--NICC-------------------LVQK-EIDYVKAK-QER-T--AVRRFQEA------EDN-ASDVQ--ECYRRIDG---------------------------------------------HLQRLS-----------------
>CUA72700.1
SGISAESRGQADGLLG---LLGAVSQAAS----ISGLEP-I-KSIADGLIGCI-E--------KYK-----DT-------------------AEDQKEYGELRTQLESTLK----ELKQHLSPSLV--------------------------ITTSM-A--NICR-------------------LVQK-EIDHVKAK-QER-T--VGQRFKEA------ETN-ANDVQ--ECYKRINN---------------------------------------------HLQRLS-----------------
>CUA77855.1
SGALAESHGRADGLLG---LLDNVSHAAS----IIGLGP-I-KSIADGLISCV-E--------TYK-----DV-------------------AEDQKEYDKLITQLESTLK----DLKQYLSPSLV--------------------------ITASM-A--NICC-------------------LVQK-EIDHVREK-QER-N--VGRRLKEA------EDN-ANDVQ--ECYKRIND---------------------------------------------HLQRLS-----------------
>CUA72753.1
NRGQKSWNAAWRGLRG---SLRFLK--DS----SSAFPQ-L-SSAVESLLSCL-D--------GLEV-----A-------------------VQNRQDFEDLATELTTLSE----SLKQHTSGSGS--------------------------IFISG-STAS---VA--------------M--AIER-QAIAIKDR-LSR-R--SGEGIREA------HMD-EEDLI--KHYRKIQS---------------------------------------------HFRQLQ-----------------
>CUA72749.1
DRGQKSWNAAWSGLRG---SLRFLK--DS----SSAFPQ-L-SSAVESLLSCL-D--------GLEV-----A-------------------VKNRQDFEDLATELTTLSE----SLKQHTSGSAS--------------------------IFISG-STAS---VA--------------M--AIER-QAIAIKDR-LFR-R--SGGGIREA------DTD-EEDLI--KHYRKIQS---------------------------------------------HFRQLQ-----------------
>EUC55488.1
YQAQRSRNPAWGGLWR---SLRLLR--DL----SSVFPQ-L-CSAVESLLSCL-D--------DFEV-----A-------------------EQNRQEFEDLAMELVALSE----SLRQYMSGPAS--------------------------ILISD-STAS---VA--------------L--AIER-QAIVIKET-LVQ-T--PGEGIREA------SMN-EEELV--KHYRKMQS---------------------------------------------HFRQLQ-----------------
>CUA72932.1
LVTSTKKATQWAVLEE---LAGALSP--V----TEAFGP-L-RSILDELLGSI-R--------IYEAC-L-MA-------------------AKDQREYETLRSDLESILQ----ELKAHFNGPNS--------------------------PKMTA-SVENLCK-------------------SIND-ELRSVKAL-QDE-S--RTRRYLQA------GSG-PDEVL--ACYRRVHG---------------------------------------------YLIRIS-----------------
>CUA73613.1
PGTSWIKSENWANLNA---CLDTLSQMAS----VSGLGP-L-ETTIEGIADCL-G--------IFE-----DA-------------------VQGRQAYVELRSELDDLFQ----ELHNYLKLSPT--------------------------VVANV-S--DVCG-------------------LIQN-EIDYVKTQ-QTR-K--TVRRLAGA------EQD-EENVL--ECYRRIRK---------------------------------------------HLQGLS-----------------
>CUA74503.1
RNPASKGSGVRSGLKA---LRKALE--ST----SDAFGP-L-KPAIGGLIKVV-E--------MCEG-----M-------------------SEGNSEYEKLRQELEELSN----YLTEHMTR--P--I----------------------GSLMTN-SVQRL--II-----------------AIQD-ETDQLKQK-LTG-K--TGRRLADT------MED-SGEIM--EAYRRIYD---------------------------------------------HLQRLML----------------
>CUA67694.1
RNPASKGRGVRSGLKS---LRKALE--ST----SDAFGP-L-KPAIGGLIKVV-E--------MCED-----M-------------------SKGNSEYEKLRQELEELSN----DLAERMTG--R--I----------------------GSLKTN-SVQRL--II-----------------AIQD-ETTRLEHK-LTE-K--TGRRLADA------MQD-SGEIV--EAYRRIHD---------------------------------------------HLQRLML----------------
>CUA70026.1
RNPASKGRGVRSGLKA---LRRALE--ST----SNTCGP-F-KPAISGLIKVV-E--------MCED-----M-------------------SEGNSEYEKLRQELEELSN----DLAERMVG--P--I----------------------GPLMTN-SIQRL--II-----------------AIQD-ETTQLEQK-LPE-K--TGRRLADA------IEE-SEEIM--AAYRRIYD---------------------------------------------HLQRLTL----------------
>CUA74529.1
RTSSWVESEGWANLKE---LLNTLNHGAM----LSGLGS-V-KSVIEGLGEA-----------------------------------------HGRQEYKNLRVELEDIFN----ELKKYLLLSPT--------------------------ITTSV-I--NICGCS----------------SSIEK-ELEHVKAR-QTR-S--IDRRLVDA------ETE-AKNVL--ECYRRIQS---------------------------------------------HLQRLS-----------------
>CUA74660.1
DSTRNSTGGAWTGLEQ---ALRALR--LT----TKICPS-L-SLAAEDLTSCL-P--------MFEV-----GRPMRH-AKIELKCKTSARPRQKATETTTLATGLKGMVD----QLIRHLSGTTS--------------------------ESIID-TITG---IA--------------E--AIRK-EIESITMH-QSH-S--LPRRLLGA------STT-EDDLI--RRYRRIEQ---------------------------------------------LFRQLQ-----------------
>CEL61597.1
TLPGSGASTAWSGLEQ---ALRALR--IS----KHIYPP-L-GLALDDLTSHL-P--------KFEA------------------------AARNRQDYDDLAIELKGMAE----LIERQLDAMIS--------------------------EESKR-AIVS---LS--------------E--TIRA-ELKSVEGR-QSQ-S--GTRRVLDS------SEE-DEDII--RRYRRVEQ---------------------------------------------LFRQLQ-----------------
>CUA69215.1
-SFEQSTGSAWTGLES---ALQALQ--LT----TKICPS-L-SLAAEDLTSCL-P--------IFEA-----A-------------------AKGHRDHDALATGLKNMVD----QLIPDLNGTTS--------------------------ESTID-IITS---IA--------------E--AIRT-EIESIKMP-QSH-S--LSRRLLGA------STA-EDDLIRIRCYRRIEQ---------------------------------------------LFRQLQ-----------------
>CUA69217.1
SASRSSGRSAWTGLEK---ALQALR--VT----SKICPS-L-SSAVDELVSCL-P--------MFEA-----A-------------------AKNRTDYKELAAGLEGMVD----QLVRHLGGTTS--------------------------ERIIA-TITN---VA--------------E--AIRK-EIKSIHMQ-QSR-G--LTRRMLGA------SNT-EDDLI--RRYRRIEQ---------------------------------------------LFRQLQ-----------------
>CUA69218.1
DLTRNCKGSAWTGLEQ---ALRALN--IA----TNICPP-L-ASTVESLASCL-H--------IFEA-----A-------------------FKNRKDCHELTASLKTMAE----QLYRHLNETTS--------------------------EGIIT-TITS---IA--------------G--VIEK-EIQSVNIQ-QSH-N--LPRRIVKA------AHT-EEDLM--RCYRRIEQ---------------------------------------------LFRQLQN-------------S--
>CUA74875.1
SSTRNSPGSAWMGLEQ---ALRALR--IT----TKIIPP-L-SLAVDALTSCL-P--------MFEA-----A-------------------AKSHRDYDALATGLKGMVD----QLIRHLNGTAS--------------------------EAIID-TITG---IA--------------E--AIRK-EIESITMH-QSH-G--LPRRLLGT------STA-EDDLI--RKYRRIEQ---------------------------------------------LFRQLQ-----------------
>CUA76224.1
TLSNNTSGSAWTGLEQ---ALRALR--IT----TKICPP-L-SLAVNELASCL-P--------IFEA-----A-------------------AKSHRDYDALATGLKDMVN----QLIRHLNGTRS--------------------------ESIIN-TITD---IA--------------E--AIRK-EIESITMH-QSH-S--IPRRMLGA------STA-EDDLI--RRYRRIEQ---------------------------------------------LFRQLQ-----------------
>CUA76357.1
GPTRSSTGGAWTGLEQ---ALRALH--IT----TKICPP-L-ASAVESLASCL-H--------IFEA-----A-------------------AKNHKDYDELATGLKSMAD----QLARHLQGTTS--------------------------EDIIT-TITG---IA--------------TSRAIEK-EVQSIDAR-KSR-G--LSHRIIKA------AHS-EEDLI--RCYRRIEQ---------------------------------------------LFRQLQ-----------------
>CUA76344.1
GTTRSSTGGAWTGLEQ---ALRALH--IT----AKICPP-L-ASAVDSLASFL-Y--------IFEA-----A-------------------AKNYKDYDELATGLKRMAD----QLARHLQGTTS--------------------------EDIIT-TITG---IA--------------TSRAIEK-EVQSIDAR-KSR-G--LSHRIMKA------AHS-EEDLI--RCYRRIEQ---------------------------------------------LFRQLQ-----------------
>EUC55573.1
TPSNNSPSNEWTGLEK---ALQGLR--LT----TKACPP-L-RSAIDDLVSCV-P--------LFET-----A-------------------AKNRKDYEDLAIGLKGMVR----LLDPHLADTTS--------------------------ENITN-TIKD---IA--------------E--AMKK-EVKSIADR-QSR-H--GLRRVLSA------TND-EEDLI--RRYRRIEQ---------------------------------------------LFRQLY-----------------
>CUA74200.1
R-NATNTTTAWSGLEK---ALQALR--LT----AKACTP-L-RLAVDDLVSCL-S--------LFEA-----A-------------------AKNRKDYDDLASGLKSMVG----ILIKHLEDAAS--------------------------ENISN-TLVG---IA--------------E--AIRR-EIESIGNR-QSR-E--GLRRVLGS------TGD-EEDLI--RRYRRIEQ---------------------------------------------LFRQLQ-----------------
>CUA77200.1
HKATATTTTAWTGLEQ---ALRALR--LT----AKACTP-L-RLAVDDLVSCL-S--------LFEA-----A-------------------AKNRKDYEDLATGLKSMVG----ILIQHLKDAAS--------------------------ENISN-TLVG---IA--------------E--AIRR-EIESIGNR-QSR-E--GLRRVLGS------TGD-EEDLI--RRYRRIEQ---------------------------------------------LFRQLQ-----------------
>EUC55581.1
TSNENLTSTAWNGLEQ---TLQALR--IT----TKVCPP-L-RSVVDELVLCL-P--------LFEA-----A-------------------AKCRKDYEDLTTGLKAMVI----LLIQHLEDAAS--------------------------ESITN-SLTE---IA--------------E--AMRR-EIESIGNR-QSR-D--GLRRVLGS------TSD-DEDLI--RRYRRIEQ---------------------------------------------LFRQLQ-----------------
>EUC60810.1
TPIQNPASAARSGLEE---AFRKLR--VVT---DTVCPP-L-CSVIDDLTTCL-H--------VFEA------------------------AANNRQEYNDLTDELKSLVE----QLIRHLHAAPS--------------------------EDITD-SISI---IS--------------E--AIRK-EIESIGIR-QSR-G--GIRRRLDA------SGD-DEDLR--RRYRRIKQ---------------------------------------------LFQQIL-----------------
>CUA77840.1
TSTRNSIGIARLGLEE---AFRKLR--IVT---DTVCPP-L-CSTIDDLTACL-H--------LFET------------------------AASNYQEYNDLTDELKSLVE----QLIRHLHTSPS--------------------------EEIAD-SIAN---IS--------------E--AIRK-EIESIGVR-QSR-G--GIQRRLDT------SGD-SEDLD--RRYRRIRQ---------------------------------------------LFQQIL-----------------
>KDN45435.1
TPAQNSTGTTRFGLEE---AFRKLR--IVT---DTICPP-L-CSVIDDLTVCL-H--------VFEA-----A------------------AANNRQEYHDLTDELKSLVE----QLIRHLHSAPS--------------------------EDITD-SIST---IS--------------E--AIRK-EIESIGVR-QSR-G--GVRRILDA------SGD-DEDLR--RRYRRIKQ---------------------------------------------LFQQIL-----------------
>KEP49982.1
TPIQNPASAARSGLEE---AFRKLR--VVT---DTVCPP-L-CSVIDDLTTCL-H--------VFEA------------------------AANNRQEYNDLTDELKSLVE----QLIRHLHAAPS--------------------------EDITD-SISI---IS--------------E--AIRK-EIESIGIR-QSR-G--GIRRRLDA------SGD-DEDLR--RRYRRIKQ---------------------------------------------LFQQIL-----------------
>EUC63658.1
APNRDTTEASWTRLEK---ALAALH--IT----TKICPP-L-HSAIEGLKSCL-H--------IFEE-----A-------------------ARSRKDYKELAIGLTAMIS----LLIKHMSVAAS--------------------------KDIME-TVGS---IA--------------K--KITE-ELESIDKR-QSR-S--GPSRMLGA------SRD-DDDLI--RRYRRIEQ---------------------------------------------LFRQLQ-----------------
>CCO32655.1
SGPSKETSSTWTGLEK---ALQALH--IT----TKGCPP-L-HSAIGSLISCL-H--------IFKE-----A-------------------AKPRKDYDELTSGLTAIVE----LLAKYSLAAAS--------------------------KDITD-AIEK---IS--------------G--DIEK-EIDSINTR-QSR-G--TALRMLGS------SGD-QEDLV--QRYQRIEQ---------------------------------------------MFRKLQ-----------------
>CEL58769.1
SGPSKETSSTWTGLEK---ALQALH--IT----TKGCPP-L-HSAIGSLISCL-H--------IFKE-----A-------------------AKPRKDYDELTSGLTAIVE----LLAKYSLAAAS--------------------------KDITD-AIEK---IS--------------G--DIEK-EIDSINTR-QSR-G--TALRMLGS------SGD-QEDLV--QRYQRIEQ---------------------------------------------MFRKLQ-----------------
>CUA69304.1
TPNRNATEASWAGLEK---ALAALH--IT----TKICPP-L-YSAIEGLKSCV-G--------IFEE-----A-------------------ARSHRDYKELATGLTAMVE----LLIKHMPIAAS--------------------------REIME-VLKS---IA--------------K--KIEE-ELESIDKR-QCR-T--GPGRILRA------SKE-DEDIV--RRYRRIEQ---------------------------------------------LFRQLQ-----------------
>CUA69306.1
PSSNRATEASWIGLEK---ALAKLH--IT----TKICPP-L-HSAIEGLKSCV-G--------IFEE-----A-------------------ARSHRDYKELATGLTAMVE----LLVKHMPITAS--------------------------REIME-VLKS---IA--------------K--KIEE-ELKSIDKR-QCP-T--GPSRILRA------SKE-DEDLV--RRYRRIEQ---------------------------------------------LFRQLQ-----------------
>KDN44347.1
TSNRDNIETSWKGLEK---ALAALH--IT----SKICPP-L-YSAIEGLKSCL-H--------IFEE-----A-------------------ARSRKDYKELATGLTAMVE----LLIKHMSVAAS--------------------------REIMA-TLER---IA--------------K--MITE-ELESIDKC-QPR-S--GPSRMLRV------SKD-EEDLV--RRYRRIEQ---------------------------------------------LFRQLQ-----------------
>KEP46696.1
APNRDTTEASWTRLEK---ALAALH--IT----TKICPP-L-HSAIEGLKSCL-H--------IFEE-----A-------------------ARSRKDYKELAIGLTAMIS----LLIKHMSVAAS--------------------------KDIME-TVGS---IA--------------K--KITE-ELESIDKR-QSR-S--GPSRMLGA------SRD-DDDLI--RRYRRIEQ---------------------------------------------LFRQLQ-----------------
>KDN35040.1
TSTWNSTGVAWTGLEQ---ALQSLR--VS----TKICPP-L-SSVVGDLASCL-P--------IFEE-----A-------------------ARNRTDYDELATGLKSMVD----LLIRHLNDTPS--------------------------EEIID-TITG---IA--------------E--IIRK-EIESINMH-QSR-S--LPHRMLGS------SST-EDDLI--RRYRRIEQ---------------------------------------------LFRQLQ-----------------
>KEP49050.1
ASTQNSPTVAWTGLEQ---VLQALR--VS----TKICPP-L-SSAVGDLASCL-P--------LFET-----A-------------------ARNRADYNELLTGLKSMID----LLIRHLNDASS--------------------------EEFLD-TVTE---TV--------------E--IMRE-EVESINNH-QSR-N--IPRRMLGA------LNT-EDDLI--RRYRRIEQ---------------------------------------------LFHQLQV-------------D--
>KDN38651.1
NSTRDSTGSAWTGLEQ---ALRALR--VT----TKICPS-L-SLAVDDLASCL-P--------VFEA-----A-------------------AKNHRDYDELATGLKGMVD----QLVRHLDQTTS--------------------------EGIIT-TIAS---IA--------------E--AIRK-EIESIDMH-QSR-S--LPRRMLGA------SDS-EDDLI--RRYRRIEQ---------------------------------------------LFRQLQ-----------------
>KEP47855.1
TPIQDPASTARSGLEE---AFQTLR--VVA---DTSCPP-L-CSVIDDLTACL-H--------VFEA------------------------TAKNRQEYNGLTNELKSLVE----QLIQHLHVAPS--------------------------EVITY-SIST---IS--------------E--AIRK-EIGFIGVP-QSR-G--GVRQVLDA------SGN-DEDLR--RRYRRIIQ---------------------------------------------LFQQVL-----------------
>KEP52548.1
NSAKSSTGSAWAGLEQ---ALRALH--VT----TKICPP-L-ASAVDKLTLCL-P--------IFEA-----A-------------------AKNHRDYDELANGLKNMVH----QLTRHLNGTVS--------------------------EGIIT-TITG---IA--------------E--AIRK-EIESINMH-QSR-S--LPRRMLGA------SDN-EDDLI--RRYRRIEQ---------------------------------------------LFRQLQ-----------------
>EUC55584.1
NSAKSSTGSAWAGLEQ---ALRALH--VT----TKICPP-L-ASAVDKLTLCL-P--------IFEA-----A-------------------AKNHRDYDELANGLKNMVH----QLTRHLNGTVS--------------------------EGIIT-TITG---IA--------------E--AIRK-EIESINMH-QSR-S--LPRRMLGA------SDN-EDDLI--RRYRRIEQ---------------------------------------------LFRQLQ-----------------
>CUA74670.1
TAKITVTNEVWMGLRS---SLQGLG--GV----SGLFPH-L-ASAAGILLECF-N--------GIES-----A-------------------ARNQQDYEHLAKELTTMTE----SLAEIIKAPTP--------------------------PSLTK-CITG---IT--------------F--EIKG-QVEGIKEK-STH-G--TIRR--------------------------MIA---------------------------------------------CFQQLQ-----------------
>CUA74731.1
GILSGDHSDDWTYLRL---FAKTLE--HS----ASLFGP-L-REVVGGLIECI-E--------TFEM-----L-------------------SNSQKEYDVLRRELDGVFK----ELQVHCTRTMP--------------------------PAMTV-TIEGLCR-------------------SIKG-EVAHIREM-QGH-G--KIRKFLEA------GNE-VDDIL--ACYRRVQS---------------------------------------------YFQRVA-----------------
>CUA75222.1
TSIRNLTGTTRSGLEE---AFRKLR--IVT---DTICPP-L-CSAIDDLTACL-H--------VFEA------------------------ATNNRQEYNDLTDELKRLVE----QLIRYLHTSPS--------------------------DDIAD-SISS---IS--------------E--AIRK-EIESIGAR-RCR-G--GMRRILDT------SGD-DEDLR--RRYRRIKQ---------------------------------------------LFQQIL-----------------
>CUA75533.1
QEPKNYGRGALGKLKA---SFQVVS--TT----AGTFSP-L-KAAINELANAL-D--------LVED-----I-------------------AENQESYEELRSELQSTVD----SLGPYMDKLDA--------------------------EARKS-SVER---II--------------K--SINE-QIVQIKKQ-QEK-G--KTKQVLGI------REN-REDLT--KRYRQIAT---------------------------------------------LLRQLQ-----------------
>CUA75597.1
STSGETQKLNWKHLRE---FARV----------SNLFGP-L-KTFADELIECA-H--------IYER-----V-------------------SDNREEFKLLQTRLEALFE----ELNKHLTPEAP--------------------------PVMTK-SIKNICR-------------------AIQV-ELVHVQSK-QDK-S--RLRQAIEI------AES-SKQVL--ACYGRIQD---------------------------------------------HLHRLL-----------------
>EUC61496.1
STYGQTRKLNWKHLRE---FASL----------SDLVGP-F-KTFADDLIECA-H--------IYEC-----V-------------------SENQEEFAALQKELETLFE----ELNKHLTPNTP--------------------------PVMTA-SIKNICN-------------------SIQA-EIVHVKCK-QSR-N--RLKRAIEI------GED-AGEVL--ATYRRIQN---------------------------------------------HVQRLL-----------------
>KDN34039.1
STSEKTSKFKWKHLKE---FARV----------SNPVGP-L-KAFADVLVECT-Y--------IYES-----V-------------------SENQEEFAVLQAGLETLFE----ELIKHLTPDAP--------------------------PVMTE-SIKNICC-------------------SIQV-ELVHIQGK-QDR-N--KFRRAVEI------AED-SKEVL--VCYRRIQV---------------------------------------------LVHRLL-----------------
>CUA76133.1
SVSATSDSGDWKYLRL---FARTLE--HS----SRTFGP-L-REVIGGFLDCI-E--------TFEG-----A-------------------SARLKEYDILRSELDALFG----ELQGFCAGTMP--------------------------PG--------------------------------------QVREV-QAR-G--KLRQYLEA------ESD-ADEIL--ACYRRIQN---------------------------------------------HFQRVA-----------------
>CUA76135.1
SAPSNDKSDAWAHLRF---FAKTLD--RS----THFFGP-L-REVVGGLIEFI-E--------TFEN-----L-------------------SNGRKEYETLRNDLNATFD----ELQSYCAGPTP--------------------------PAMSM-AIEGLCR-------------------LIQD-DLNRIREL-QTS-SCCKPWRYISV------ENN-IDGIL--AIYRRIQD---------------------------------------------HLRRIA-----------------
>CUA77653.1
DKETNSTNQIWASLKL---SLKGLG--SA----SRVFPH-L-ASAASILLECF-D--------GLEK-----A-------------------ARNLSDHEDLASELTNLIE----SLEAHTKTTRS--------------------------PSMTK-CISG---IT--------------I--KIKQ-QAEEIAKM-RTR-D--AVGRFLVA------EAD-EENVT--NLSMSTWS---------------------------------------------AT---------------------
>CUA70599.1
ENETETINQTWASLRV---SLQGLG--SV----TRVFPQ-L-ASAANILMDCF-D--------GLEA-----T-------------------ARNRSDYEDLARELTSSIE----SLEAHTNTLGS--------------------------PWMTK-CISS---IT--------------I--EITQ-QAEVINKM-RIR-N--AASKFLVA------KAD-EENVL--RYYRRTQS---------------------------------------------LFRQLQ-----------------
>CUA76114.1
ENEINTMNQTWASLRV---ALQGLG--SV----SRAFPQ-L-ASAANILLDCF-D--------GLEA-----T-------------------ARNQSDYEDLARELTGLIE----SFESHTNTLGS--------------------------PWMTK-CISS---IT--------------I--EIKQ-QAEEIKKM-RIR-N--AASKLLVA------KAD-EENVL--RYYRRIQS---------------------------------------------LFRQLQ-----------------
>CUA77649.1
DKQTNSTNQIWASLKL---SLKGLG--SA----SRVFPH-L-ALAASILLECF-D--------GLEK-----A-------------------ARNRSDYEDLASELTSLIE----FLEAHTKTTRS--------------------------PSMTK-CISG---IT--------------I--KIKQ-QAEEIAKM-RAR-G--AVGRFLVA------EAD-EENVV--EHYRRIQS---------------------------------------------LFRQLQ-----------------
>CUA77950.1
DKGTNAMNEIWASLRV---SLQGLG--SV----SRVLPH-L-ASAANILLECF-D--------GLET-----A-------------------TRNRSDYEDLARELTSLLE----SLEAHTKTTGA--------------------------PSMTK-CISG---IT--------------I--EIKQ-QAEEIAKM-KTN-D--APGKFRIA------ETH-EENVL--RYYRRTQS---------------------------------------------LFRQLQ-----------------
>CUA71573.1
ENEANTTNQSLASLRV---ALHDLG--GA----SRVFPH-L-ASAAGILLDCF-D--------VLEA-----R-------------------IFECLDYQDLARELTSLLE----SLEAHTKTIGS--------------------------PSMTK-CISG---IT--------------I--KIKQ-QAEEIAKM-RAR-D--AVGRFLVA------KAD-EENLF--RHYQQT----------------------------------------------------------------------
>CUA76106.1
DKETGNMNQVWAGLRV---SLQGLA--NV----SGGFSH-L-ASAASILLECF-D--------GIEA-----A-------------------ARNQSEYEDLARELTSLIE----SLKSHTNALGS--------------------------PSMTK-CISG---IT--------------I--EIEK-QAEEIDKL-KIR-N--AVRKFLVA------KAD-EEKT-------------------------------------------------------------------------------
>CUA78465.1
GTDKLTNRLAWKTLRT---SLQFIH--ET----SGVFPP-L-SL---------------------AT-----L-------------------AKRRDDYEELAATLSAMID----SLKQHTTSM-S--------------------------ASDSG-SLSN---LA--------------L--SLEQ-CAMDIKTT-FDR-M--TTGKFRNA------STD-EEELL--VHYQRVQS---------------------------------------------LFQQLQ-----------------
>CUA69729.1
PSSENPRSITWNTL---RTSLRLLH---L----SSILPA-L-SSAVEVLLSCV-D--------GLE------------------------TVAKDREDYEELATILTVMSD----SLKQHASTA-----------------------------MLSD-SMSRLVTR-------------------VG----------------------------------------------YNLNNG---------------------------------------------TENNDTNASLS-----------
>CUA74194.1
GTDKPTNRSAWKTLRT---SLHFLH--QT----SGIFPP-L-SSAVGILLSCI-D--------GLEV-----V-------------------ANRRGDYEELATMLSAIID----SLKQHAGSM-S--------------------------APESG-SLSN---LA--------------L--SLER-CAMEIRTT-LDR-M--TTGRFQNA------STE-EEELL--KSYQRVQL---------------------------------------------LFQQLQ-----------------
>CUA70984.1
GTDKPANRSAWKTLRT---SLHFLH--ET----SDIFPP-L-SSAVGILLLCI-D--------GLES-----V-------------------AKRRDDYAELATTLSAIID----SLKQHAGSM-P--------------------------TSDSG-SLSN---LA--------------L--SLEQ-CAMEIRTT-LDR-M--TTGRFQNA------STD-EEELL--RHYQRVQS---------------------------------------------LFQQLQ-----------------
>CUA70987.1
GTDKPANRSPWKTLRT---SLQFLH--ET----SGVFPP-L-SSAVGILLSCI-D--------GLQS-----V-------------------LKRRDDYDELATTLSVIID----SLKQHAGSM-P--------------------------ASESG-SLSN---LA--------------L--SLER-CAMEIRTT-LDR-M--TTGRFQNA------STD-EEELL--RHYQRVQS---------------------------------------------LFQQLQ-----------------
>CUA71943.1
GTDKPANRSAWETLRT---SLHFLH--ET----SGVFPP-L-SSAVGILLSCI-D--------GLES-----V-------------------AKRRDDYDELATTLSAMID----SLTQHAGSM-S--------------------------ASDSG-SLSN---LA--------------L--SLEQ-CAMKVQTT-LDR-M--TTGRFQNA------STE-EEELL--KHYQRVQS---------------------------------------------LFQQLQ-----------------
>CUA74811.1
KEDKSAKSVAWNTLRT---SLRFLY--ES----SGVFPA-L-SSAVRVLLSCI-D--------GIEA-----V-------------------ARHRDDYEELAATLHTMSE----SLKHYTNSN-L----------------------------LSE-STTH---LA--------------L--SLER-EAMEIRYT-LGK-M--GEGGFRDA------NTG-EEELL--GHYRRIQS---------------------------------------------LFQQLQ-----------------
>KEP49861.1
KSDKRPESIAWTALRT---SLQYLH--DS----SSAVPT-L-SSAVGILLSCI-D--------GLEA-----V-------------------AKNREDYEELATTLCAMSD----GLKQLSSSG-----------------------------SLSD-SVSN---LS--------------L--SIER-QAIEIRRK-LDH-I--KANSFRNA------NAN-EEELL--KHYRRVQS---------------------------------------------LFRQLQ-----------------
>ELU36273.1
QRLGQADLDAWPLIKA---SITALE--SG----ADWFGP-L-KAAIGPLVECV-E--------IYER-----E-------------------WGMRKEQHELRKKLDRIMQ----DLTELKRCSAE--------------------------FAMTGSEADETCS-------------------DIQE-EAEMINEA-NQK-AISAGRRLKSM------IEG-TEYIL--ECYSRIDE---------------------------------------------HLQRLAVSVSRLVTIDL--NC--
>ELU36378.1
QGFNRVNLDTWPIIEA---SITAFE--SG----ADWLGP-L-KAAIGPLIECI-E--------IYER-----E-------------------WGGHKDQQKLRKKLNEIMQ----DMTELKKCSAE--------------------------FAMTGSEADETCS-------------------DIQE-EAQTISEA-NQK-TISAGRRLKSI------MEG-TEHIL--ECYGRIDE---------------------------------------------HLQRLAVSVGRLVTIDL--NR--
>ELU36310.1
ASVINTPSENLTLVGS---LLVELE--SS----VEACGP-L-KSAISGLRACV-D--------IYKS-----A-------------------CKEPKEYDQLERKLRAILA----DLAVHIKQ--P--I----------------------GLEMTD-CVKRI--Q-----------------SDIAE-EANKVSVK-QAS-A--TGIRLLQA------LEG-PEGIN--ECYRRIDS---------------------------------------------HLQRLMV----------------
>CEL52787.1
TNIPSKSPGAWTGVRA---LLTTLE--SN----AGAFPP-L-ASAISGLLVCI-D--------VFER-----S-------------------SKEHKEYEQLRLRLQAILT----DLADHNLTSRP--M----------------------GPLMTK-SVQRL--Y-----------------SDIEA-EADNVKNI-QDR-T--SGRQLVDA------LAG-LNDIT--ECYRRIDD---------------------------------------------HLKRLML----------------
>CCO35726.1
TNIPSKSPGAWTGVRA---LLTTLE--SN----AGAFPP-L-ASAISGLLVCI-D--------VFER-----S-------------------SKEHKEYEQLRLRLQAILT----DLADHNLTSRP--M----------------------GPLMTK-SVQRL--YRQVISSLPVIITLRRACSDIEA-EADNVKNI-QDR-T--SGRQLVDA------LAG-LNDIT--ECYRRIDD---------------------------------------------HLKRLML----------------
>CEL52791.1
DSTPSNISGARARIRT---LLAALE--SS----AGAFPP-L-ASAIESLTTCF-D--------VLELIGEKRA-------------------SKEHDEYEQLRLGLEEILS----DLADHYCTKRL--K----------------------GARMTK-SVQLI--C-----------------RHVVS-NLP----------------RMTTL------KSN-TA--------TSKQN---------------------------------------------HIKRLTL----------------
>CEL60532.1
KDPTKGTSSAWAAVSA---LLKALE--VG----AEAFAP-A-KPVN--------------------------A-------------------CKEGGEYDHLAIKLKEILD----DLTQCMKE--L--A----------------------GLEDTD-SVKRI--YS-----------------EIKR-EVKMVTEK-QER-T--MGRRLLGA------MND-SDEIL--ACYRRIDG---------------------------------------------HFQRLTR----------------
>CEL62941.1
DSTPSKSSSTWAGVRV---TLTTLE--SS----AGAFPP-L-ASAIRSLIACI-D--------IFER-----S-------------------SKEHKEYEQLALRLKDILV----DLSAHKLTSLP--R----------------------GSQMTK-SVERL--Y-----------------SDIKA-EANNVTNI-QDR-T--SGRHFVDA------LAG-LNDIT--ECYRRIDD---------------------------------------------HLKRLML----------------
>CCO33399.1
AGLPGKSLGAWAGVRT---LLTSIE--SS----TGAFPP-L-AAAIGGLIVCI-D--------VFEQ-----S-------------------SKQHKEYEQLRLRLQDILT----DLATHQLTSLP--R----------------------ESQMTK-SVHRL---------------------DIEA-ETNNVKNI-QDR-T--SGRQLVDA------LAG-LNDIT--ECYRRIDG---------------------------------------------HLKRLTL----------------
>CCO33881.1
DSTPSKSSSTWAGVRV---TLTTLE--SS----AGAFPP-L-ASAIRSLIACI-D--------IFER-----S-------------------SKEHKEYEQLALRLKDILV----DLSAHKLTSLP--R----------------------GSQMTK-S--EA--C-----------------SDIKA-EANNVTNI-QDR-T--SGRHFVDA------LAG-LNDIT--ECYRRIDD---------------------------------------------HLKRLML----------------
>CCO33883.1
DSTPGNISGARVRIRT---LLAGLE--SS----AGAFPP-L-ASAIKSLTACF-D--------ILEG-----A-------------------SKEHDEYEQLRLGLEDILN----DLAEHYRTKSP--K----------------------GVRITK-SVQLI--C-----------------SDIEA-EVRNIENI-QTQ-N--SGRRLMNA------LAG-LDKIK--DCYRRIDS---------------------------------------------HIKRLTL----------------
>CCO34186.1
DSTPSKSSSTWAGVRA---VLTTLE--SS----AGAFPP-F-ASAIRGLIACI-D--------LLER-----S-------------------SKEHKEYEQLALRLKDILV----DLSTHKLASLP--R----------------------DSLMTK-SVQRL---------------------DIEA-EVKNVKNL-QDR-T--SGRQLADA------LAG-LNDIT--ECYRRIDD---------------------------------------------HLKRLML----------------
>CCO35728.1
DSTPSNISGARARIRT---LLAALE--SS----AGAFPP-L-ASAIESLTTCF-D--------VLER-----A-------------------SKEHDEYEQLRLGLEEILS----DLADHYCTKRL--K----------------------GARMTK-SVQLI--C-----------------RHVVS-NLP----------------RMTTL------KTG-LDMIK--ECYRRIDS---------------------------------------------HIKRLTL----------------
>CCO36447.1
DSTPSKNSSTWAGVRA---VLTTLE--SS----AGAFPP-L-ASAIRGLIACI-D--------IFER-----S-------------------SKEHKEYEQLALRLKDILV----DLSAHKLTSLP--R----------------------GSQMTK-SVERL---------------------DIKA-EANNVKNM-QDR-T--SGRQLVDA------FVG-LNDIT--ECYRRIDD---------------------------------------------HLKRLML----------------
>CEL52797.1
DSTPSKSSSTWAGVRA---VLTTLE--SS----AGAFPP-F-ASAIRGLIACI-D--------LLER-----S-------------------SKEHKEYEQLALRLKDILV----DLSTHKLASLP--R----------------------DSLMTK-SVQRL--Y-----------------SDIEA-EVKNVKNL-QDR-T--SGRQLADA------LAG-LNDIT--ECYRRIDD---------------------------------------------HLKRLML----------------
>CEL60527.1
AGLPGKSLGAWAGVRT---LLTSIE--SS----TGAFPP-L-AAAIGGLIVCI-D--------VFEQ-----S-------------------SKQHKEYEQLRLRLQDILT----DLATHQLTSLP--R----------------------ESQMTK-SVHRL---------------------DIEA-ETNNVKNI-QDR-T--SGRQLVDA------LAG-LNDIT--ECYRRIDG---------------------------------------------HLKRLTL----------------
>CEL62947.1
DSTPGNISGARVRIRT---LLAGLE--SS----AGAFPP-L-ASAIKSLTACF-D--------ILEG-----A-------------------SKEHDEYEQLRLGLEDILN----DLAEHYRTKSP--K----------------------GVRITK-SVQLI--C-----------------SDIEA-EVRNIENI-QTQ-N--SGRRLMNA------LAG-LDKIK--DCYRRIDS---------------------------------------------HIKRLTL----------------
>ELU36529.1
NTAIEKPSDTWAAIRA---LLTILE--SS----TDAFGP-L-KSAISGLKGLL-D--------IYEQA-EGDI-------------------TKSKGPYRATDRA-----------------------------------------------------YNNKECK-------------------------------A-DSR-ANKTGRRLMDV------MEG-SDGIM--ECYRCIDG---------------------------------------------HLRRIAV----------------
>ELU36898.1
PGGTETTSTGWEGLRS---TLRVLH--SA----IETFPP-L-QSAIGSLVGCL-G--------LFEN----------------------------QQSQDDLALELRQIVM----FLTQHLQDPQS--------------------------AHMVG-AING---IS--------------K--NIDK-ELKSIIES-QEQ-S--KGKQIVAA------KHN-EDLLL--RDYRRIEN---------------------------------------------LFRRLQ-----------------
>CEL57195.1
PVASESKTPGWEGLRS---SLEVLH--GV----VESFPP-L-QSAIGSLVSCL-G--------LFET-----A-------------------CKNQKLHEDIVSELRDMAT----FLAQHLQDPRS--------------------------AHMSS-VINN-----------------------ISK-ELKMIVGL-HSQ-S--KGRQIIAA------KHN-EDLLL--RDYRRTEN---------------------------------------------MFRRLQ-----------------
>KDN36339.1
TELRRKSDGGWEGLRS---ALQVLD--GA----IELFPP-L-QSAIGTLVSCL-D--------LFEA-----A-------------------CKNRQGYDELGSELQEIAT----FLARHLQDSRS--------------------------AHMVG-VIVT---IS--------------K--TIDK-EVKLIVER-QNQ-T--MVRQIIGA------RHN-EDALL--KDYRRIER---------------------------------------------LFRRLQ-----------------
>ELU38436.1
EILTPNTSKNWTCLKS---FIRALE--QA----TKSFPQ-L-QAIITELSECI-D--------KYDP--Q-NV-------------------LRENKEYEMLHRELEELFQ----TLQHHYCRDTP--------------------------PAITTHRTEQISR-------------------FIRA-EIASIRKL-QDR-G--KPQEYFRV------GNV-LDGTI--IHYRKIQG---------------------------------------------YLQRISG-------------S--
>ELU38650.1
SEADTGASARWTFLED---LRGVLSP--V----SDAFGP-L-KVILNELVDCV-Y--------IYEA-----S-------------------ASNRQEYEALRSNLTTTLE----GLKSHFTGSDA--------------------------PKMSN-AITSLCE-------------------SIQK-ELETIQAL-QAE-G--TMRQYIRS------NSG-SDRVY--GCYTRING---------------------------------------------YLSQIS-----------------
>ELU40214.1
TCLPERTSSTWIAIRA---LVSSLE--SS----TEVFGP-L-KSAISGLKGCI-S--------MYEN-----A-------------------GKESKEYEDLAIKLENILN----DMNEHIEQ--P--T----------------------GTRTTA-SVRRIYSFS-----------------EIEE-EAKIVAEK-QAR-A--TGRHLMDA------MMG-SDGII--ECYRRIDG---------------------------------------------HLQRLGVSADNLYIGNLTNYG--
>EUC54345.1
GILSRTKSEGWANLKA---FLDTVNQATS----ISGLGP-V-KTVVEGLASCI-E--------IYQ-----EA-------------------GQGRQAYDELRVQLEATFE----ELSQYFSPSPV--------------------------ITASI-E--NICG-------------------SIQK-ELEYFKAQ-QAK-P--IGRQLAEA------EMK-AEEIL--ECYRRIKD---------------------------------------------HLQRLA-----------------
>EUC53950.1
GFSSLARTEGWASLKR---FLSTVEQAAS----MSGLGP-V-KTIVEGLVNCI-G--------IYE-----EA-------------------AQGKNEYKELRVQLEAIFD----DLTQYFAASPV--------------------------ITASI-A--SICG-------------------SIQK-ELECVKTQ-QAT-P--IRRRLIEA------GSD-ADQVL--ECYRRIQD---------------------------------------------HLQRLS-----------------
>EUC54454.1
SISSWLKSEGWANLKG---LLDTVNQAAT----IGGLGP-V-KTVVEALANCI-G--------IYQ-----EE-------------------AQGRKEYDELQVQLEATFN----ELNQYLSSSPA--------------------------ITTSI-V--VICG-------------------SIQK-ELEYVKAR-QAR-P--IGRRFEEA------ELD-AENVL--ACYRRIQD---------------------------------------------YLQRLA-----------------
>KEP46640.1
GISSWLKSEGWANLNG---LLDTVNQAAT----IGGLGP-V-KTVVEALANCI-G--------IYQ-----EE-------------------AQGRKEYDELQVQLEATFN----ELNQYLSSSPA--------------------------ITTSI-A--VICG-------------------SIQK-ELDHVKAR-QAR-P--IERRLAEA------ELD-AENVL--ACYRRIQD---------------------------------------------YLQRLA-----------------
>EUC56003.1
HA----------------SVNVAVD---ND---GSNSTP--VKPLAPGKTLH--E--------KQ--------------------------EEAPTRDFKQLATEVVGQVA----DTLKIGPLRDVL--------------------------DMLQ-GFADMYKM-------------------EGA-VKTEYEAL-----------------------------------QHRLRAL---------------------------------------------LKVLEAHSELSTSPMVASKVAG
>EUC56594.1
SIQKRSRNVVWDGLHE---SLEMLK--SK----TKQYPA-L-SSAIKHLLSCL-D--------EFQE-----I-------------------TRNRTDYEDLAVELTGLSN----SLQQHMNGTSL--------------------------SWISD-SVIS---AV--------------I--SIED-QVNEIKER-LEY-T--TK-----G------NTD-EEELV--RHYRRIET---------------------------------------------HFRKLQ-----------------
>KEP46425.1
SIQKRSRNVVWDGLHE---SLEMLK--SK----TKQYPA-L-SSAIKHLLSCL-D--------EFQE-----I-------------------TRNRTDYEDLAVELTGLSN----SLQQHMNGTSL--------------------------SWISD-SVIS---AV--------------I--SIED-QVNEIKER-LEY-T--TK-----G------NTD-EEELV--RHYRRIET---------------------------------------------HFRKLQ-----------------
>EUC57157.1
EVLVDAPWTPWKELKE---LAGVLALAPV----TNSFRD-V-KEMVDLFLVCA-D--------KWGV-----A-------------------EEAKAEFVTLRVRLEELFK----DLKGHFSEGN---------------------------LEVTP-SMQSLCR-------------------SIQT-ELGYIRKQ-QYR-D--TNERFATT-------DE-SDRFL--ACYHRIKG---------------------------------------------HLQRLS-----------------
>EUC57184.1
SMMSDTASVKWKGLQQ---FTRVLE--PI----SNLFGP-I-KETVDLFMECV-D--------MCEM-----T-------------------GVAKIEYEALRVRLEELFE----DLNGYFGKGCS--------------------------LTMTS-SMENLCR-------------------SIQA-ELDYIKKQ-QDR-N--IGERYLSA------ADE-SDNIL--ACYRRIEG---------------------------------------------HLQRLS-----------------
>EUC57196.1
NHPSGVASTGWSGGKT---LLSVLE--SG----ANAFGP-L-TSIIGRLSTCI-D--------IHER-----A-------------------AKGRKDYEELRNKLKELVG----DLRGCMVE--Q--M----------------------GLEMTN-SVKHV--CT-----------------ELEV-EVKRVEEK-LER-T--TVKQLVEA------MDA-SEDIF--ECYRRIQT---------------------------------------------HLERLTL----------------
>EUC57204.1
NNQSGKGNIVWEGAKT---LLTALE--SS----SDAFGP-L-QSAVSGLAKCV-D--------IYER-----A-------------------GQGRRDYDELKVKLDGLLA----DLAQHVTH--P--M----------------------DPMMTN-SVKLL--CS-----------------NIEA-ELKGMEDN-QAR-K--FGQRLADA------MDS-QDDIL--ERYRRIHD---------------------------------------------YLERLML----------------
>KEP47729.1
NNQSGKGNIVWEGAKT---LLTALE--SS----SDAFGP-L-QSAVSGLAKCV-D--------IYER-----V-------------------GQGRKDYDELKVKLDGLLA----DLAQHVTH--P--M----------------------DLMMTN-SVKLL--CS-----------------NIET-ELKGMEDN-QAR-K--FGQRLADA------MDS-QHDIL--ERYRRIHD---------------------------------------------YLERLML----------------
>EUC60384.1
PNQTPSQNMAWNELRR---SLRVLK--ES----SNLFAR-L-PSAIESLLSCL-D--------GFEV-----A-------------------VQSRQDFEDLATELTLLSE----SMKQYTGEPSS--------------------------RLTSG-ATTR---VA--------------I--VMRQ-QAIEIKEK-LDL-T--PRGGVPTG------SID-EEEMV--EHYRQIQS---------------------------------------------HFRRLQ-----------------
>KDN33415.1
------------------------------------MGP-V-KTVVEGFANCI-G--------IYE-----EA-------------------AKGRKEYDELQVQLEAIFE----ELNQYFSSSPV--------------------------ITISI-A--SICG-------------------SLQQ-ELKYVKAQ-QAR-P--IIRRLGEA------EVD-ADNIL--ECYRRIQG---------------------------------------------HLQRLS-----------------
>KDN34839.1
DQGQRRWNVAWSGLRG---SLRLLK--DS----SGVFPH-L-SSAIESLLSCL-D--------GVEV-----A-------------------MQNRQDFEDLATELTTLSE----ALGQHMSGTSS--------------------------MLRSS-STSS---VA--------------M--AIEQ-QTMAIKER-LVR-A--SEGGIRGA------SMN-EEELV--KHYRKIQS---------------------------------------------HFRQLL-----------------
>KDN35658.1
RVTENHQNAASSALEG---TLRALH--QS----AEIFPP-L-QAAMGTLISGL-E--------AVPA-----A-------------------EGHRRSYNSLLTELKALHT----GIDKYRDQIEA--------------------------AGMSD-GTAN---II--------------L--SIEA-EAKFLKAK-RDQ-G--HISRILTA------NND-EDDLI--QCYRRIEM---------------------------------------------LSRQLQ-----------------
>EUC56505.1
RMEADHHNAASSALEG---TLRALH--QS----TEIFPP-L-QAAMRTLISCL-E--------TVPA-----A-------------------EEHRRSYNRLLAELETLHM----SMDKYQDQIEF--------------------------AGLSD-GTAN---II--------------L--SIEA-EAKFLKTK-RDQ-G--RMAHIITA------DND-EDDLI--QSYRRIET---------------------------------------------LSRQLQ-----------------
>KEP49066.1
RLEANHHNAASSALEG---TLRALH--QS----TEIFPP-L-QAAMRTLISCL-E--------TVPA-----A-------------------EEHRRSYNRLLAELETLHM----SMDKYQDQIEF--------------------------AGLSD-GTAN---II--------------L--SIEA-EAKFLKTK-RDQ-G--RMAHIITA------NND-EDDLI--QSYHRIET---------------------------------------------LSRQLQ-----------------
>KDN38658.1
NSTRNSTGSAWTGLEQ---ALRALR--VT----TKICPS-L-SLAVDDLTSCL-S--------IFEA-----A-------------------AKNQRDYDELATGLKSMVD----QLVRHLDRATS--------------------------EGIIT-TITS---IA--------------E--AIRK-EIESINMH-QSR-S--LPRRMQEA------SNV-EDDLI--RRYRRIEQ---------------------------------------------LFRQLQ-----------------
>KDN39373.1
-------------------------------------------MAAGILLECF-D--------GIET-----A-------------------ARNQEDYEDLAKELTTLSE----TLTECIKAPTP--------------------------PPMTK-CISS---VG--------------G--EIER-QVEEIKMK-GTR-G--AGGRFMMA------KED-EEDVM--RRYRRIQT---------------------------------------------LFRQLQ-----------------
>CUA72620.1
----------------------------------------------------------------------------------------------------------------------------------------------------------MTK-CISG---IT--------------I--KIKQ-QAEEIAKM-RTR-D--AVGRFLVA------KAD-EENLF--RHYQQIQS---------------------------------------------LFRQLQ-----------------
>EUC56570.1
-----------------------------------------------------------------------------------------------------------MLSD----SLAQRFNDATP--------------------------NTVSK-CVSS---VA--------------F--GVKK-QTEEIKKK-TTQ-G--AKGRILVA------KEE-EEDLI--RHYRRIQS---------------------------------------------LFRQLQ-----------------
>KDN39370.1
-------------------------------------------MVAAILLECF-D--------GIEM-----A-------------------ARSQDDYENLATELTALNE----SLAGYVNAPAP--------------------------PSITK-CISS---IT--------------S--EMEQ-QAEEVKKK-RTR-G--EGGRFLVA------KEN-EEDVI--RRYRRIQS---------------------------------------------LFRQLQ-----------------
>KEP46041.1
AAANQITNIAWVGLLA---SLKTLK--DT----SGVFGP-L-ASAAGVLLECF-G--------AIET-----A-------------------ARNQQDYEDLATELAMLSD----SLAQRFNDATP--------------------------NTVSK-CVSS---VA--------------F--GVKK-QTEEIKKK-TTQ-G--AKGRILVA------KEE-EEDLI--RHYRRIQS---------------------------------------------LFRQLQ-----------------
>KDN40482.1
NLPPIDRPKRWSHFFT---FRKLLD--HG----ASSLGP-L-KATVTEFADCI-G--------ICED-----V-------------------LNGKREYEALKDELERIFK----MLNQHYG-EES--------------------------PDITG-SVESLCK-------------------DIDR-DLQGVKEK-LNR-D--RLDRFREA------SND-LDDVL--RCYNRIRD---------------------------------------------NLHRVS-----------------
>KDN41571.1
NSEPQTKGIAWPGLSN---LLGALK--SG----AGASGP-L-RSALEGLERCI-D--------IFER-----T-------------------SKARDDYQELGKKLDELLG----DLAQFNNG--W--M----------------------GKAMTA-SVKNL--CG-----------------GIEA-EIKVIEEK-QGR-Q--ALGRYSAA------VED-SEVIF--ECYRRING---------------------------------------------HVERLML----------------
>KDN41994.1
----------------------LAT--GQ----EVSWPA-L-FGQLEPLLSCL-D--------GVEV-----V-------------------VQNRQDFEDLATELAGLSE----SLNQHMNGFSS--------------------------MLMSG-STAS---VA--------------M--AIEQ-QTMVIKEK-LVR-A--PGGGIRGT------SMN-EEELV--KHYRKIQS---------------------------------------------HFRQLQ-----------------
>KDN43051.1
TYGSTEPARKGTGLKS---LLKALG--SG----ANAFGP-L-KPAISALIKLI-E--------GA---------------------------SKGSSEHEKLRQELEELSD----DLAKRVTQ--P--I----------------------GPLMTS-SVQHF--II-----------------AIQG-EIDQLEQK-LKE-N--TGRRLADA------IED-SGEIL--ESYRRIYN---------------------------------------------HLQRLML----------------
>KDN44454.1
-QATGTAPHNWAYLWS---LLKSLE--QA----ARPFAP-L-KAAVGELAECV-D--------VFEG-----V-------------------LHGRKEYESLYNELERLFQ----MLQNHCTQNIP--------------------------PAITV-AVESLCK-------------------SLQD-EADSIRRR-QDK-G--KIRGYLEA------GQD-AEESQ--CDPEKHDLGSVGGERASSALGLDTRIYLTDLGVTIGKQVDRVSIEGPALGLPRCQKEASF-------------P--
>KEP45724.1
DNQPAKGSIAWSGLKT---LLRALE--SS----SDVFSP-L-KSALDRLSQCR-------------------A-------------------SKGRKDYDELREKLDGLLN----DLAEHMAQ--P--M----------------------DRMMTN-SVTLL--CR-----------------GIEA-EARKVEEN-QSR-S--MGVRLMEA------MDT-SGEIL--ECYRRVHG---------------------------------------------HLERLTL----------------
>EUC57209.1
DNQPAKGSIAWSGLKT---LLRALE--SS----SDVFSP-L-KSALDRLSQCR-------------------A-------------------SKGRKDYDELREKLDGLLN----DLAEHMAQ--P--M----------------------DRMMTN-SVTLL--CR-----------------GIEA-EARKVEEN-QSR-S--MGVRLMEA------MDT-SGEIL--ECYRRVHG---------------------------------------------HLERLTL----------------
>KEP45884.1
DHSPPAADAASSVAKS---LLELLE--SS----TNAFGP-L-KSAMGGLVQCI-D--------IYER-----T-------------------AQGRKDYEELLKGLQELLD----DLQKCMPG--S--M----------------------GMEMTN-SVKRV--CI-----------------ELAA-EVEKVERK-LKG-R--TIKQLTEA------MNA-SEEIP--ECYRRVQN---------------------------------------------RLQRLTL----------------
>EUC63122.1
DHSPPAADAASSLAKS---LLELLE--SS----TNAFGP-L-KSAMGGLVQCI-D--------IYER-----T-------------------AQGRKDYEELLKGLQELLD----DLQKCMPG--S--M----------------------GMEMTN-SVKRV--CI-----------------ELAA-EVEEVERK-LKG-R--TVKQLTEA------MNA-SEVIP--ECYRRVQN---------------------------------------------RLQRLTL----------------
>KEP46264.1
-MVSDTPSAKWKGLKQ---FTRVLE--PI----SNLFGP-I-KETVDLFMECV-D--------KYEM-----T-------------------GVAKIEYEALRVRLEGLFE----DLNGYFGKGCS--------------------------VTMTS-SMENLCR-------------------SIQA-ELDYIKKQ-QDR-N--IGERYLSA------ADE-SEKVL--ACYRRIEG---------------------------------------------HLQRLS-----------------
>KEP48701.1
PVVPEAPSAKWKGLKE---FARVLE--PV----SNLFGP-I-KETVDLSTECV-D--------KYEM-----T-------------------GAAKTEYEALRVRLEELFD----DLNGHFGEGCS--------------------------LTMTS-SMESLCK-------------------SIEA-ELDYIKKQ-QGR-K--IGERYLSA------SDE-SDKVL--ACYRRIEG---------------------------------------------HLQRLS-----------------
>KEP46307.1
LELKHRGKETLGKLKA---FFQAAP--VA----AGTFSP-L-KTAMNELVNVF-D--------VVEA-----V-------------------AENQECYEELYSEFQSIFD----SLQPYADKLDT--------------------------EARNS-SVAR---IV--------------Q--LINA-QIVHIKKR-QEQ-G--KTRQMFGF------REN-QEDLI--KRYRQVAS---------------------------------------------LFRQLQ-----------------
>EUC62965.1
LELKHRGKETLGKLKA---FFQAAP--VA----AGTFSP-L-KTAMNELVNVF-D--------VVEA-----V-------------------AENQECYEELYSEFQSIFD----SLQPYADKLDT--------------------------EARNS-SVAR---IV--------------Q--LINA-QIVHIKKR-QEQ-G--KTKQMFGF------REN-QGDLI--KRYRQVAS---------------------------------------------LFRQLQ-----------------
>KEP46633.1
ETNIEIGNEAWVELRS---SLRSLG--VV----SRVFPN-L-ASAAGILLECF-D--------GIET-----A-------------------ARSQQDYENLAREVTTMAE----SLVELITAPTP--------------------------PSITK-CISG---IA--------------I--EIKG-LAEAIEKK-RSN-G--AGGRILVA------KED-EEEVI--RHYRRIQS---------------------------------------------LFRQLQ-----------------
>EUC56593.1
ETNIEIGNEAWVELRS---SLRSLG--VV----SRVFPN-L-ASAAGILLECF-D--------GIET-----A-------------------ARSQQDYENLAREVTTMAE----SLVELITAPTP--------------------------PSITK-CISG---IA--------------I--EIKG-LAEAIEKK-RSN-G--AGGRILVA------KED-EEEVI--RHYRRIQS---------------------------------------------LFRQLQ-----------------
>KEP47065.1
GISSWIKSEGWANLKG---CLDNLNQAAT----VSGLGP-L-KTVIEGLTDCI-G--------IYES--K-DA-------------------AHGRQAYIKVRAELESIFQ----ELNQYLALSPT--------------------------VVTNV-S--DVCG-------------------LIQK-EIDYVKAH-QAR-P--KVRRLAEA------EKD-EDNVL--ACYKRMEK---------------------------------------------HLQALS-----------------
>CUA71478.1
GISSWAKSEGWANLKG---CLSTLNQAVG----LSGLGP-L-KTVIEGMADCI-G--------IYE-----TE-------------------AQGRQAYTDLQEELERIFK----RMQQYLDLSPT--------------------------VSANI-S--DVCR-------------------MIDQ-EIEYVKNR-QSR-T--RIRRLAEA------EQ--DDNVL--ACYRHICD---------------------------------------------RLHDLS-----------------
>CUA73440.1
GTSSWIKSENWANLKA---CLDTLSQMAS----ASGLGP-L-KTTIGGIADCL-G--------IFE-----DA-------------------AQGRQAYVELRSELDGLFQ----ELHKYLKLSPT--------------------------VVANV-S--DVCG-------------------LIQK-EIDYVKTQ-QTG-K--TVRRLAGA------EQD-EENVL--ECYRRIRK---------------------------------------------HLQGLS-----------------
>CUA69797.1
GTSSWIKSESWANLKA---CLDTLSQMAI----ASGSGP-L-KTTIEGIADCL-G--------IFK-----DA-------------------AQGGQAYFELRSELDDLFQ----ELHKCLKLSPS--------------------------VVENV-S--DVCG-------------------LIQN-EIDYVKTQ-QTR-K--IVRRLAEA------EQD-EDNVL--ECYRRIRK---------------------------------------------HLRGLS-----------------
>EUC55010.1
GISSWIKSEGWANLKG---CLDNLNQAAT----VSGLGP-L-KTVIEGLTDCI-G--------IYE-----DA-------------------AHGRQAYIKVRAELESIFQ----ELNQYLALSPT--------------------------VVTNV-S--DVCG-------------------LIQK-EIDYVKAH-QAR-P--KVRRLAEA------EKD-EDNVL--ACYKRMEK---------------------------------------------HLQALS-----------------
>KEP47133.1
STQSGWGILSWANLRG---LLDTLNQGVS----ASGLGP-L-HSVVQGLVDCI-G--------IYE-----DA-------------------AQGQRAYVELQAELEGTFK----KLQQYLALSPT--------------------------VALSV-A--STCR-------------------AIQQ-EIDYVKSQ-QAR-P--KKRRYIDA------NQD-EDNVL--ACYKRMRD---------------------------------------------RLQDL------------------
>CUA70801.1
TTRSVSNKLSWAHLKG---LLDTLNQGVG----ASGLGP-L-KSVVQGLVDCI-G--------IYE-----DA-------------------AQGQRAYVELQAELEGTFK----KLQQLPILSPT--------------------------VAVSV-A--NICS-------------------SIEQ-EIEFVKDQ-QAR-P--RKRRLAEA------EQD-EDNVL--ACYRRMRD---------------------------------------------RLQDLP-----------------
>KEP48259.1
ETTTTATNVVWAGFKS---SLQGLR--DH----SGVLPG-L-SMVAGILLECF-D--------GIET-----A-------------------ARNQDDYEDLARELTTLNA----SLAEYINASVS--------------------------PLITK-SISS---IT--------------S--EMKQ-QVEEVKRK-RNR-G--AGGQFWVA------KED-EEDVI--KQYRRIQS---------------------------------------------LFRQLQ-----------------
>CUA75297.1
-KAESITNEVWIGLRS---SLQGLG--GA----SGLFPH-L-ASAAGILLECF-N--------GIES-----A-------------------ARNQQDYEHLAKELTTTTE----SLAEIIKAPTP--------------------------PSLTK-CITG---IT--------------L--DIKS-QAEGIKQK-STG-G--TIGRMVVA------KED-EEDVI--RHYRRIQS---------------------------------------------CFRQLQ-----------------
>KEP48657.1
THPSGTASIAWSGVKT---LLAVLE--SS----SDAFGP-L-KSAVGGFNKCI-N--------IYER-----A-------------------AKGRNDYNELRDKLDGLLQ----DLAGYVSQ--P--M----------------------DPLMTN-SVKLL--CT-----------------SIES-ELKNVEDK-RGR-S--TGRRLAEA------MDT-QDEIL--ECYRRIHG---------------------------------------------YLERVTL----------------
>EUC57205.1
THPSGTASIAWSGVKT---LLAVLE--SS----SDAFGP-L-KSAVGGFNKCI-N--------IYER-----A-------------------AKGRNDYNELRDKLDGLLQ----DLAG----------------------------------------VKLL--CT-----------------SIES-ELKNVEDK-RGR-S--TGRRLAEA------MDT-QDEIL--ECYRRIHG---------------------------------------------YLERVTL----------------
>KDN34024.1
NDPSGMASTAWSGART---LLAVLE--SS----ADSFGP-L-KSAVGGLDKCI-D--------SYER-----A-------------------TKGRKDNEELLNKLKELVD----YLGGCMAD--P--V----------------------GLEMTN-SVKQM--CT-----------------DLEA-DVKRVEKK-LER-A--TIQQLVEA------MDA-SDEIS--ECYRRIQN---------------------------------------------HLQRLTL----------------
>KEP49087.1
-QTSSTTPDRWIHLRA---LLKTLE--RA----TRSLPP-L-KAVVTEFVECI-D--------NHEN-----V-------------------WHGRKEYDILCHELEGLFQ----ALQHHCNQDIS--------------------------PTITT-TVEALCE-------------------SIRN-EISDIRKI-QAK-G--KVREYLEA------ERD-ADAVL--VRYRRIQS---------------------------------------------HLQRLS-----------------
>CUA67635.1
STPGTDASPRWAHLRA---FVKALE--QA----TRPLPP-L-KAAISELAGSL-G--------IHDS-----L-------------------LRGQKEYETLHSELEELFQ----ILQKHCVENVP--------------------------PVITV-TLEALCE-------------------TVKD-EINNIGQK-KGK-R--KMRDYVQA------DQD-IDAIM--ACYRRIQS---------------------------------------------HLQRIL-----------------
>EUC54565.1
-QTSSTTPDRWIHLRA---LLKTLE--RA----TRSLPP-L-KAVVTEFVECI-D--------NHEN-----V-------------------WHGRKEYDILCHELEGLFQ----ALQHHCNQDIS--------------------------PTITT-TVEALCE-------------------SIRN-EISDIRKI-QAK-G--KVREYLEA------ERD-ADAVL--VRYRRIQS---------------------------------------------HLQRLSV----------------
>KDN41021.1
-QTSSATPHRWTHLKT---FLRTLE--QA----TRPLPP-L-KAAVAELVECI-D--------NYEN-----V-------------------WHERKEYEMLYHELEGLFQ----ALQHHCNRDIS--------------------------PTITA-AIEALCK-------------------SIRN-EISDIRKI-QGK-G--KIREYLEA------EQE-TDAVL--ARYRRIQG---------------------------------------------HLQRIS-----------------
>KEP49126.1
TLNMNSSDAAWKELEQ---ALLALH--IT----TKACPT-L-RLAVDDLVSCL-P--------LFET-----V-------------------AKSRQDYEDLATGLKVMAG----LLTQHLEDATY--------------------------EVMTN-ALTG---IA--------------E--AIRR-EIELVRKH-QAR-E--GLRRILGP------TGD-GEDLI--RRYRRIEQ---------------------------------------------LFRQLQ-----------------
>EUC56009.1
TLNMNSSDAAWKELEQ---ALLALH--IT----TKACPT-L-RLAVDDLVSCL-P--------FFET-----V-------------------AKSRQDYEDLATGLKVMAG----LLTQHLEDATY--------------------------EVMTN-ALTG---IA--------------E--AIRR-EIELVRKH-QAR-E--GLRRILGP------TGD-GEDLI--RRYRRIEQ---------------------------------------------LFRQLQ-----------------
>KEP50626.1
RAATPSNSNPLGGLCI---ALQSLH--VG----TRMFPP-L-HSAIGKLVDYF-K--------ELEI-----A-------------------TSHRRDYEELTQDLVALSK----SLKEYTEKSRT--------------------------ARMSE-FIEN---IA--------------L--RINE-QIEKVEAK-RDR-R--TGRYLMDA------SED-SDELT--GWHYRIGA---------------------------------------------LFRQLQ-----------------
>CUA75362.1
RAATPSNINPLAGLCT---ALQSLH--VG----TRMFPP-L-NLAIGNLISCF-K--------ELEF-----V-------------------TGHRRDYEELILDLTTLSK----SLKEYTEKSRT--------------------------ARMSE-FIEN---IA--------------L--RINE-QIEKIESK-RDQ-R--TGKYLIDA------NED-NDELA--RWYHRIEA---------------------------------------------LFRQLQ-----------------
>EUC56472.1
RAATPSNSNPLGGLCI---ALQSLH--VG----TRMFPP-L-HSAIGKLVDYF-K--------ELEI-----A-------------------TSHRRDYEELTQDLVALSK----SLKEYTEKSRT--------------------------ARMSE-FIEN---IA--------------L--RINE-QIEKVEAK-RDR-R--TGRYLMDA------SED-SDELT--GWHYRIGA---------------------------------------------LFRQLQ-----------------
>KEP54526.1
VASRKARSLAWAGLLV---SLQALK--HS----PGVLGP-L-ASAASVLLDYF-D--------VIET-----T-------------------TRNRQDYEDLAAELATLSG----SLAQYFKGRSL--------------------------DAVSK-CVAS---VV--------------I--GIER-QAIEIKEK-TER-G--VRGRLSVA------NSD-KEDLI--RHYRRIRS---------------------------------------------LFQQLQ-----------------
>XP_007302544.1
SRTYQNMMQTCGTL---VHLLKRIE---PF---LKG-TP-L-ETPIAVLSTIV-D--------VVE------------------------AVKDVNGSAEDTSEIILGRLV----AVENALMETHQF------------------------SIESSA-RINVFVAF-------------------LVH-RAAEMREI-RG-S--SMWKKVLEA------EDI-KNKIE--EIVRQIQEH---------------------------------------------TTNFSTTTLLVIESDTKSVLE-
>XP_007311456.1
--AYLNMMRTCGAL---VHVLKAVE----P---FLEGTP-F-RTPLAVLTAIA-D--------VVE------------------------TVNDTSDSAEDTLDTISRRLT----VIENALTTRQH------------------------LGKELST-RIDKFANF-------------------LV-QRAVEIQGI-RG-T--SAWIKVSES------EDH-KKKIT--EVVRRIQDY---------------------------------------------TTDFSIEVMLAIERDTK-----
>EUC54561.1
------------------------------------------------------------------M-----A-------------------GTVKVEYDELGIRLEAIIE----DLKAYFQASAS--------------------------MTMTI-SMECICR-------------------SIMA-QLEKIQ-------------------------SE-ADVIL--ACYRRVEM---------------------------------------------DLSRLS-----------------
>EUC55605.1
------------------------------------------------------------------------------------------------------------MID----LLIRHLNDASS--------------------------EEFLD-TVTE---TV--------------E--IMRE-EVESINNH-QSR-N--IPRRMLGA------LNT-EDDLI--RRYRRIEQ---------------------------------------------LFHQLQV-------------D--
>CUA77850.1
----------------------------------------------------M-P--------AYIR-----T-------------------ARNRADYDDMATGLKSMVD----LLIRHLSDAPS--------------------------EEILD-ALTG---IA--------------E--TIRK-EIESINMY-KSR-S--LPHRMFGP------SNA-DDDLI--RRYRRIEQ---------------------------------------------LFRQLQ-----------------
>KDN34542.1
----------MDSLEQ---ALRALR--VS----TKICPV-L-SSAVDELTSWL-P--------LFEA-----A-------------------AKNHRDYNELATGLKGMVD----QLSRHLNGTTS--------------------------EGIIT-TITS---IA--------------E--AIQK-EIQSIDMH-QSG-S--LPRQMLGA------SNT-EDDLI--RRYRRIEQ---------------------------------------------LFRQLQ-----------------
>EUC59174.1
IKHKDSGNDAWKGLIS---SLHTLE--SS----SGLFPP-L-KAAVGAVIGCI-G--------VVQR-----A-------------------TSNRADQAALAEELQFMVE----TLNLYSTGLES--------------------------ESKSG-SIAN---LA--------------Q--DIQR-QVEDMKQL-DER-S--TIGRFLDV------ARD-EENVI--RLYRQIKS---------------------------------------------LFRRLQ-----------------
>KDN34079.1
-------------------------------------------------------------------------------------------------------------------MLQHYSK-TSP--------------------------PAMTS-SVEGLCG-------------------DIKK-ELRTVQDK-LKR-G--RLTRLSEA------SID-LDEVM--RIYGRVRA---------------------------------------------HLQCIT-----------------
>KDN34403.1
---------------------------------------------MDDLSWFV-R--------AHEN-----V-------------------LTTRNEVKALRAQLEGLFK----DLCTHFSGNTP--------------------------PAMTT-SMLNLCD-------------------AIKT-EIRLVYGT-RDR-N--IISRLMQA------DQD-LDKIT--GCYRRIQG---------------------------------------------HLER----------------V--
>CUA77158.1
---------------------------------------------MDELSWYI-Q--------AQEE-----I-------------------ITAHEEYKELHTQLEALFK----DLRLHFSTGSP--------------------------PAMTT-SMLNLLR-------------------SGPS--YESYT----EL-Q--KGARYLAYCKRNGTWTK-LQDAT--DAYKIISS---------------------------------------------ESWWVLMSRNICIG-PY--QP--
>ELU36139.1
-----------------------------------------------------------------MS-----A-------------------STTRTEYDALRIKLEGLFT----NLRVHFVGNTP--------------------------PEMTS-SITNLCE-------------------SIQI-ELREVYGT-KDR-N--IISRYLQA------EQD-LDKIV--GCYRHTSS---------------------------------------------VLTF----------------M--
>KDR79298.1
--MKENLKLTGRAL---QTLLLKAV--NI----VDTNPA---KVALGLVKAII-E--------ISK------------------------TVKDNKDAVARQIASTGGQLE----EVVKALDGWKPS------------------------NQEETS-WMNHFNAT-------------------LKE-ELQKLKEL-GD-E--SNFRKFLDH------EDE-QARIK--EIFVSINEA---------------------------------------------RISFLNPGV---------SSLS
>KDR66484.1
-----------------------------------MNPV---KIAAGIVKIVL-Q--------IKDV-----R---HYSSHLCPTNDGYQDVKGNIDAVDQRILSTADQLD----TVGKALAGWQPH------------------------KAEEMQ-GMRLYQTT-------------------LII-EWTNLIEL-KK-Q--STIRKIAVH------EED-KKKIA--DIFERINRA---------------------------------------------REQL------------------
>KIM38762.1
------------------MLLKRLP--DV----VDLNPA---KIALGITKLVL-Q--------IRDV-----R---SGSSHRCLADYAFQEVKGNIDTIDRRIISTAEQLR----AVKEAMDGWEPD------------------------TTEEKQ-GMRQFETT-------------------LEE-AWGKLVKL-RD-Q--SLARKIAVH------EDD-KGQIA--EIFERINQA---------------------------------------------REQL------------------
>KIM83660.1
------------------MLLKRVP--DV----MDPNPV---KLGFNIAKIVL-Q--------IID------------------------AVKDNIDTVDRRILSTVNQLH----TMEEALDGWRSN------------------------NPAEEQ-GLELYKKT-------------------LEE-EWKNLIDL-QK-Q--SLGRKIADH------EGD-KGRIA--EIFERINQA---------------------------------------------REQLVVVTGLRVHKTVLAIQEN
>KDR71408.1
TSIKENLKLTGRAL---QLLITKSA--NI----VDTNPA---KVALGLVKAII-E--------ITN------------------------AVKDNKDAVARQIASAGGQLE----EVESALHAWKPD------------------------NKDGNP-WMIHFEAT-------------------VKE-ELHKLKNL-GD-E--SNFRKFLDH------EDE-QARIK--DIFVRINEA---------------------------------------------RVRFELALGIRVFKAVYKTDKA
>KDR77674.1
STVKDFAGVALSFT---TMLLKRLP--DA----VDSNPT---KIAAGIIKIVL-Q--------IKD------------------------EVKGNIDAVDRRILSTVDQLR----AVEEALAGWVPY------------------------SAEEQQ-SIRLFKRT-------------------LVN-EWTNLIRL-KE-Q--SLVRRVAVH------EED-KGQIA--ASFERINQA---------------------------------------------REQLVVVTGLRVRKTVLAIQDD
>KDR81250.1
LTVIDIAGLALSFT---AMLLKRLP--EV----VDTNPA---KIVLGVVKIIL-E--------IKE------------------------AVQGNTDAVDRRIISTADQLR----AVEGALTGWKPN------------------------DEEETR-GVRLFRTT-------------------ISN-ELVNLFEL-QK-Q--SLARRIADH------EGD-QGQIA--EIFERINQA---------------------------------------------RERLVVVTGLRVQKAVIAIQED
>KIJ53753.1
PTEDSPGKLAWRGV---ELLLKNVE---KF---LDG-TP-F-KTPISVLNILI-D--------VGN------------------------AVVDNKSDLKNQVTRTVNRLD----IVNNASVKAEVG--------------------------AVKD-RLLAFAEK-------------------LIK-EAIMLQQM-SK-N--ATWKKILDN------EED-KNKIA--GSFKRIDEY---------------------------------------------TKDFHLDIVMSIERKTDELQE-
>KIJ91544.1
SNIKDILEVTGRSI---TTLAKRLP--DI----ADPNPV---KIALGLVKLII-E--------IQQ------------------------AVSDNINAVKRRLDSTRAQLE----TVEKELGGWTPK------------------------TAQELQ-CINSFLLN-------------------LKE-ELNNLQKL-SN-E--WLARKIADH------EAE-KGRIM--EIFERINEA---------------------------------------------RVQFELAISIRVFKSVYDMEKA
>KIJ89830.1
SSIKDVLKVTGNAI---TTVAKRLP--DL----ADPNPV---KIALGLVKLII-E--------IQQ------------------------AVADNMGTVKRRLNSTRAQLE----TVENELDGWTPK------------------------IAQERQ-CINSFILT-------------------LKE-ELDNLQKL-SN-E--WLARKIADH------EAE-KRRIM--EIFERINEA---------------------------------------------R----LAINIRVFKGVNEIEVA
>KIJ90176.1
SSIKDILGVTGRAI---TTLAKRLP--DI----ADPNPV---KVALGLVKLII-E--------IQQ------------------------AVADNMDTVKRRLNSTRAQLE----TVEKELDGWTPK------------------------TAQERQ-CINSFILT-------------------LIK-ELKEFEKL-GD-E--WFGRKIVNH------EAE-KGRIT--EIFERINEA---------------------------------------------REQFKLAINIRVFKGVNEIEIA
>KIK00237.1
PSTKDILKLTGRSI---LTLTKKLP--DI----VDGNPV---KVALGLVKLIV-E--------IQQ------------------------AVADNMDTVKRRLNSIRAQLE----TVEKELGGWTPK------------------------TAQEGQ-CIDCFKST-------------------LEE-ELDKLIRL-SK-E--SLARKVADH------EEE-KGRIM--EIFERINEA---------------------------------------------RVQFELVISIRVFKSVYDMEKA
>KIK05057.1
SSTKDLLKLTGRAI---LTLTKRLP--EI----VDGNPV---KVALGVVRLII-Q--------IQQ------------------------AVADNMDTVKRRLDSTRAQLE----TVEKELGGWTPK------------------------TAQESQ-CVDWFKLT-------------------LEE-ELDKLIRL-SE-E--WLVRKVADH------EEE-KGRIT--EIFERINEA---------------------------------------------RVQFELAISIRVFKSVYDMEKA
>PPQ93171.1
SSTKGVLAVTGRSI---LTLTKRLP--EI----VDGNPV---KMALGLVKLII-E--------IQQ------------------------AVANNMDTVKRRLTSTRAQLE----TVEKELGDWTPK------------------------TLQEGQ-WIEQFKLI-------------------LKE-ELDKLIQL-SE-E--WLVRKVADH------EDE-KMRIT--EIFERINEA---------------------------------------------RVQFELAIGIRVFKSVYDMGRA
>PPQ94965.1
SSTKDVLAVTGRSI---LTLTKRLP--VI----VDGNPV---KMALGLVKLII-E--------IQQ------------------------AVADNMDAVKQGLTSTRAQLE----TVEKALGDWTPK------------------------TPQEGQ-WIDQFKLT-------------------LEK-ELHTLIEL-SN-E--WLVRKVADH------EDE-KTRIT--GIFERIREA---------------------------------------------RVQFELAIGIRVFKSVYDMESA
>KIJ94292.1
-------------------------------------------MAFAIAKVII-E--------IKD------------------------AVGSNKDELVQSLEETANRLL----AVERMVVSGVPK--------------------------AAEE-AMENLKRI-------------------LGE-QMKELKDL-AD-K--SLALRVLDN------EAH-GTKIR--QIFQRVEGA---------------------------------------------TKSFFVEMAISIQQTASQIHDE
>KIK00965.1
ATAKERVKLAGRFT---ETLLKRVP---AC---VTT-NP-V-QMAISIAKVIL-E--------IKD------------------------AVGSNTDELVQSLEATANRLL----AVERVVVSGVPK--------------------------AAEE-AMENLKKI-------------------LGE-QMKELNDL-AD-K--SLAIRILDN------EAH-RTKIL--QNFQRVERA---------------------------------------------TKSFFVEMAISIQQTASRIHD-
>KIJ94285.1
ATAIEGVKVAGRFT---ETLLKKVP---EC---VTT-NP-V-QMAFAIAKVII-E--------IKD------------------------AVGSNKDELVQSLKETANRLL----AVERMVVSGVPK--------------------------AAEE-AMEHLKMI-------------------LGE-QMKELKDL-AD-K--SLALRVLDN------EAH-GTKIR--QIFQRVEGA---------------------------------------------TKSFFVEMAISIQQTASQIHD-
>KIK01514.1
ATTKESVKVAVRFT---QTLLKKLP---DC---VTT-NP-V-KMAFSVAKVII-E--------IKD------------------------AVGSNKDELVQRLEETANRLL----AVERTVVSGVPK--------------------------AAEE-AMENLKKI-------------------LGE-EMKELKDL-AD-K--SLTIQILDN------EAY-GSKIQ--QIFQRVKGA---------------------------------------------MTAFFFEMAISIQQTASEIHD-
>KIM75213.1
MALNLDYKNTWHGV---EQLLKRVE---GC---LGG-TP-F-KVPVSVLNTVI-G--------IGK------------------------VVVDNKSAIEECVVQTLDRLN----IVNDALLKAESD--------------------------GAGV-IMLTFAKK-------------------LAQ-EAVMLKQM-SS-S--NIWEKILEN------EED-ANKIE--ESFKCMDEH---------------------------------------------TKNFQLHILLRIERNMSGLFD-
>PPQ65716.1
--VKDGLKVTGRSF---RTLGKRAV----D---IADVNP-V-HVALGLVKAII-E--------VYN------------------------VVKKNKEEVAHQIAVIGGRLE----EVKKVLDNWKPE-----------------------NEDAFTE-ILDRFNTT-------------------LKD-ELQGLEKM-RD-G--SNVRKILDH------EDE-QERIK--AIFSRIDEA---------------------------------------------TERFQLALGLRSFKVVHGVDQA
>PPQ79980.1
--VREGLEMAGRFV---QTLLKELP----N---CIDSNP-V-KMALSIVKAII-A--------IKD------------------------QIGDNKDTLAGGLQNTEVLLS----VAMNMVES--D------------------------VSEDVKR-EIEDYKSK-------------------IDSQNQQLHQIE-QE-L--KSKIRHIDY------ENY-KKKID--NTCKAINDI---------------------------------------------TSRFALKMQLEIRNTTAMMHEQ
>PPQ82751.1
PPVKDSLKLTGRAL---KTLVTKAA--DV----VNNTPA---KVALGLVKCII-E--------ISD------------------------TVKGNKDTVARQIISTGAQLK----EVERALEDWNPK------------------------NRDASP-WMESFRTT-------------------LTN-ELRGLESL-RD-E--SNLRKFLDH------EDE-QARIK--DIFVRINEA---------------------------------------------GVQFELALNLRVYKAVYEINQD
>PPR04700.1
SSTKDNLLVTLRFL---RTLAKNSA--QI----VDNNPA---KIALGLVKLVI-D--------ISR------------------------TLQDNKDTVARQIASTGAKLK----ELEMALEDWNPR------------------------DKEATP-WMDDFRTT-------------------LTN-ELHGLEIL-SD-E--SNLRKVLDH------EDE-QTRIK--DIFVRIDEA---------------------------------------------RVRFELALGIRVFKATYEINRD
>PPQ85232.1
SNVKEGLGIAGRFA---QTLLKKLP---GC---IDG-NP-V-KMALSIVQMII-E--------IKD------------------------ELGDNKDALAEGLQKTKFLLD----EVVATARSSVSE--------------------------EFEQ-EMETYRTT-------------------IEN-EKNNLLSL-TQKL--KSLVQNLDY------EKY-KKDIE--GICKVIDRA---------------------------------------------TELFILKMQLNIRKTTAHLHD-
>PPQ85245.1
PDVKEGLGIAGRFM---QTLVKKLP---DC---IDG-NP-V-KMAFSIVKTII-E--------IKD------------------------EIGDNKDLLTERLQRTKLLLS----DAIGKVELDDSE--------------------------DVKR-EMEEYKRN-------------------IQE-QNAQLARI-TQEL--ESIVRNIDY------ENY-KKRIN--TICTVIDET---------------------------------------------TNVFMLNMQIEIRKTTAKMHEQ
>PPQ85244.1
PDTKEGLGIAGRFV---QTLLKKLP---GC---IDG-NP-V-KMAFSIVKTII-E--------VKD------------------------EIGDNKDLLTERLQRTKLLLS----DAIGKVELDDSE--------------------------DVKR-EIKDYKRN-------------------IQE-QNAQLVRI-TQEL--ESIVRNIDY------ENY-KKRIN--TICTAIDET---------------------------------------------TNVFMLHMQIEIRKTTAKMHEQ
>PPQ91249.1
SSIKENLKLTGRSL---QTLINRGA--NI----VDSNPA---KVALGLVKAII-E--------INN------------------------AVKDNKDAVSRQIALTGGQLE----EVAEALRDWKPE------------------------NEEGHP-WMNHFKAT-------------------LEE-ELRGLEEL-SD-E--SNFRKFLDH------EDE-QGRIR--DIFVRINEA---------------------------------------------RVRFELALGLRVFKAVYNMDEE
>PPQ89689.1
SSIKENVKLTGRAL---QTLIKRGA--NI----VDSNPA---KVALGLVKAII-E--------INN------------------------SVKDNKDAVSRQIALTGGQLE----EVAEALRDWKPE------------------------NEEGHP-WMNHFKAT-------------------LEE-ELRGLEEL-SD-E--SNFRRFLDH------EDE-QGRIR--DIFVRINEA---------------------------------------------RVRFELALGVRVFKAVYKMDEA
>PPQ90677.1
SSIKENLKLTGRAL---QTLIKRGA--NI----VDSNPA---KVALGLVQAII-E--------INN------------------------AVKDNKDAVSRQIALTGGQLE----EVAEALRDWKPE------------------------NKEGHP-WMNHFKAT-------------------LEE-ELGGLEKL-SD-E--SNFRKFLDH------EDE-QGRIR--DIFVRINEA---------------------------------------------RVRFELALGVRVFKAVYNMDEA
>PPQ90908.1
SSIQENLKLTGRAL---QTLIKRGA--DI----VDSNPA---KVVLGLVKAII-E--------INN------------------------AVKDNKDAVSRQIALTGGQLE----EVAEALRDWKPE------------------------NEEGHP-WMNHFKVT-------------------LEE-ELRGLEKL-SD-E--SNFRKFLDH------EDE-QGRIR--DIFVRINEA---------------------------------------------RVRFELALGVRVFKAVYKMDEA
>PPQ91545.1
SSTKDVLAVTGRSI---LTLAKRLP--EI----VDGNPI---KMALGLVRLII-D--------VQK------------------------AVADNMDAVKQRLTSTRTQLE----TVEKELGDWTPK-------------------------TQEGQ-WIDQFKLT-------------------LEE-ELDKLRQL-SN-E--WLVRKVVDH------EDE-KTRIT--GVFERIREA---------------------------------------------RVQFELAIGIRVFKSVYDMERA
>PPQ88754.1
------------------------------------------------------------------------------------------------EDSQTMPKTASTQLE----TVEKELGDWTPK-------------------------TQEGQ-WIDQFKLT-------------------LED-ELDKLIQL-SK-E--WLVRKVADH------EDE-KTHIT--GTFEHINEA---------------------------------------------RVQFEPAIGIRVFKSVYNMESA
>PPR07583.1
LPIKGYLKLTARAL---KTVVTKAV--DT----ADNNPA---KVALGLVKCII-Q--------IYD------------------------TVKGNKDTVARQIISTGAQLT----EVEKALDGLTRATTQN--------------------SKEAFP-WVENFRTA-------------------LAN-EWQELQSL-GN-E--SNIRKILDH------EDE-QTRIK--DIFVRINEA---------------------------------------------RVQFELALNLRVYKAVYEINQD
>XP_001889262.1
ATAREGVKVAGRFT---ETLLKKVP---GC---VSA-NP-V-QMAFSIAKVII-E--------MKD------------------------AVGSNKDGLVQLLERTANRLL----TVESKEVSG--K--------------------------AAEE-AMENFKKI-------------------IGE-EMQKLKAL-AN-E--SLLIKVVDY------EAY-GTRIR--QIFQRVEEA---------------------------------------------TTSWFFEMTISIQQTARQIQD-
>KEP45705.1
-------------------------------------------------MQID-S--------DTQT-----A-------------------CKNHQGYDELVSELQGIAT----FLSQHLQDPRS--------------------------AHMVR-VITT---IS--------------Q--IIDR-EVKLIEKR-YNQ-K--MGRQIIAA------RDN-EDALL--QDYGRIKS---------------------------------------------LFRRLQ-----------------
>KEP45805.1
----------------------------------------------------------------------------------------------------------------------------------------------------------MTT-SMRNL--C-----------------GAIGA-ELRQVYGT-QDR-N--TILRLLKA------EQD-LDKIT--GCYRRIQS---------------------------------------------HLDRIML----------------
>KEP45985.1
------------------------------------------------------------------------------------------------------------MVD----GLHQYTGELGS---------------------------GSNT-NIAN---IV--------------Q--SIED-QITSIRQQ-QER-S--SLRHLLDA------TDN-QEDMI--MNYRRIER---------------------------------------------LFRQLQ-----------------
>CCO32145.1
------------------------------------------------------------------------------------------------------------MAN----TLSGYASKLES--------------------------EKGNG-SVAN---IV--------------Q--CIQS-HIADIKQY-KEQ-G--SIQRLRGA------TND-QEDVI--KRYRQIER---------------------------------------------LFRQLQ-----------------
>KIJ07421.1
-RLQGLKEVPWDAL---LKALEFTK---EV---SGAFPP-L-RSAVGGLLVVL-Q--------AIK------------------------TAASNQNDIQELTNYVTQLND----MFKTSIPSELD-----------------------ACPKALQD-RVETLRGK-------------------LNG-IRDSIQR---T-D--FWIIRILSA------DRR-NSEIQ--GHLKNLTWA---------------------------------------------INNFIIGANISIELGVDKLHEQ
>KIJ18101.1
-HLQGLKEVPWDAL---LKALEITK---EV---SGMFPP-L-RSAVGGLLVVL-Q--------TIK------------------------TVASNQDDIQELTNYVNRLND----MFKTSIPSDVD-----------------------ACPIALQD-RVETLRGK-------------------LND-IRDSIQRV-GR-S--PLAIRILSA------DKC-SSEIQ--GHLKDLTWA---------------------------------------------INNFIIGATISIELAVDELHGK
>KIK23431.1
-RFQGFGAAAWDGL---LKALEITQ---AV---SPMFPP-L-QTAVGGLLVVL-R--------TIN------------------------TTTSNTNDIKELGDYVVKLND----MLQSPVFCEID-----------------------SCPKALRE-RVEALTAK-------------------LSD-ICQSMQKI-SA-R--RFGTSILSA------DRT-SSEIQ--GHIKDLTWA---------------------------------------------INNFIVGATISIEVVVHDVDAK
>KIJ43767.1
QKDLSVAKTGWNGL---KLALNILK---EA---SPAFPP-L-QSAVGGLLKTL-E--------TID------------------------QASDNQAQVDSIATRINQVSE----VIMKYDDA--NV------------------------PQRMSD-TVDGLAKN-------------------IDR-RTKDIQER-MQ-R--GRILRILDG------SKD-ATAIV--AILNDLSFA---------------------------------------------LTLLQIEITMGIKQQGDQMQQ-
>KIJ29374.1
SKCKSVAETGWSGL---KLALNILK---EA---SPAFPP-L-QFAVGGLLRTL-E--------AID------------------------QASDNEEQVNSIATRIKQVSE----VIKKYDDA--NV------------------------SQRISG-TVDGLVKS-------------------IDR-RTKDIRER-MQ-R--RKIMRILDG------SKD-ATTIV--TILDELSFA---------------------------------------------LELLQIEIILSIEQQGHQMQQ-
>KZV77347.1
RIIASIDSAVWDGA---QVLLTVLK---ES---ADAFPP-L-KSAVGGFLAIL-D--------LYK------------------------TTHADTDAINDTAFRLNRLMR----ILAERLRDKEKA------------------------SMF-MD-DIYVRHVN-------------------LSA-ALHRLVEM-KK-K--NWFFRAAQS------VRI-AQEIQ--TICNRVAES---------------------------------------------IEELQLKIGISVEKDTKAIL--
>KIJ47890.1
CVSSGVRRSLWTGV---KEILRAVE---RV---SEVFPP-F-KSAVAGFLEVI-D--------RIE------------------------AIKSVSTQLYELRGQLEKLEV----VLRKYEG---RT------------------------WMDLND-PLYGLVRV-------------------FEV-KKASLETK-LD-R--SMLSCVIEC------TDD-KEYIL--QELISIGFA---------------------------------------------VEIFMMDTNLNTHHLVSSMNTV
>KIJ50136.1
------------AI---KETLRTIV---NV---TDVFPP-L-KSVAAGILEII-E--------RYD------------------------AVHYAQHSFTELQKLLEGLLA----VIRLYQD---DV------------------------PVNVMN-ALTGLARA-------------------IEE-KKTVLEKK-LG-Q--SFPVRGVSA------PAD-IAFMT--ETTRDVNLA---------------------------------------------IQVVMMDISLATHIETSSISN-
>KIJ53551.1
ESSRSHMKLAWEGI---KEVLRTTC---SV---SDVFPP-L-KSAVAGLLEVI-D--------RVE------------------------AVRDIPNQLGELKERIKQLNQ----ILEKYNE---GM------------------------SGTLKD-RIEGLARV-------------------LED-KKSNIGKK-LE-R--SLGRRVVES------TAD-SQYIV--EELRSLSFA---------------------------------------------IEICMIDVNMDTHKLVTELQ--
>KIJ30650.1
------MKLAWEGV---KEVLRVTC---RV---SDAFPP-L-KSAVAGVLEVI-D--------RVE------------------------AVRDIPNQLVGLQERTKQLNQ----ILEQYKG---GL------------------------SGTLKD-RMEGLART-------------------FED-KKSNIEKK-LD-R--SFVPRLIES------TAD-NQYIA--RELRSLSFA---------------------------------------------IEICMMDMNMDTHKLVTELQHI
>KIJ56221.1
SPHPFHMKLAWECT---KEVLRATC---RV---SDVFPP-L-KSAVAGFLEVI-D--------RVE------------------------AVRDIPNQLGELEERIKQLNQ----ILNKYNA---GM------------------------SGTLKD-RIEGLARV-------------------FED-KKSNIGKK-LE-R--SLGRRVVEN------TAD-SQYIA--EELRSLSFA---------------------------------------------IEICMMDVNMDTHKLVTKLQ--
>KIK58634.1
PKDKGLSKQSWNFL---KEVLSVTK---DL---SSACPP-L-ELAVSGVLVIM-D--------QVD------------------------NINNVQEDLKEIATDIKQAND----MLRHYFGNSLHV------------------------PIPIQE-RLEKYANT-------------------INQ-ENGAIQKK-IS-G--HSWKRIFTA------KQD-AERII--EILQKLRKL---------------------------------------------KDQLQTESGLNTSIKVEQIFSK
>KIM40859.1
QGSKSKFALAWQGM---ELLLKKVE---RC---LDG-TP-A-KGPVAAINALI-D--------LKN------------------------AVGDNDDALRDTIDQVAKRLT----AIDKSIDNGVPD--------------------------TALA-RMKTFAET-------------------LQK-EINELKEM-SL-K--GLLIKLLES------EVY-NGAIA--KCFKRIDEA---------------------------------------------TKTLLLDIAWSTERKVYEIDS-
>KIM79063.1
TSLLDDLVSTLHTS---ARILADIA---GV---LTKFPF-V-KPLAAVTVTMC-E--------IFE------------------------NVKSNDAGWDALAKQAVSLIV----TITEKQQEDPTNV-----------------------VSLLSA-HCNLLIVN-------------------LEA-ICTKMRKK-SS-R--HWMKKVLRN------STD-KDGQA--DFKWFLDHA---------------------------------------------CVIFQIQTLMDINMRVTGVQAT
>KNZ77007.1
--MRDGLQTAWKGV---ELLLKKAE---KS---LAG-TP-F-QVPVGIVNTLI-E--------LKN------------------------AVSDNNDELRTQIERTQERLS----AMEDVLSNNNDT--------------------------DSKD-MMRGFAEK-------------------LAI-KLHELHHI-SK-N--ATWKKILQN------EQD-KSQLN--GIFNYINEE---------------------------------------------IKDFQVRLAIKIDQNISNLHQ-
>KNZ75275.1
TIMKDGLQLAWNGV---ELLLKKAE---KS---LAG-TP-F-QVPVGIINTLI-E--------LKT------------------------AVSDNNNELDAQITRTRERLD----IVKDINDNNT----------------------------DSDE-FMEEFTKK-------------------LAV-KLSDLDQM-AK-K--ATWKKTLEN------EQD-KSEVN--SIFKYIDEQ---------------------------------------------TKDFQMRLALKIDQNTKDLQQ-
>KNZ75267.1
--MNNRLRQAWNGV---ELLFKKAD---VL---LAG-TP-F-QVPVGLVHTLI-E--------LRS------------------------AIDHNDYELNALMIRTQERLN----AVHNMLANDNDA--------------------------DSKD-LIQGFAEK-------------------LAT-KLCELDNI-SK-K--AAWRKILEN------EHD-RLQLH--HILRYIDDQ---------------------------------------------IKDFQITLALKIDQNIFNLRR-
>KZO90426.1
-----MAGTPLEFA---GRAVQLVR--TSS---RLTLDT-L-ARAATGLSGI------------AK------------------------HLEDTEREWASLSDYVNHRIN----SVLVGLPDGVME------------------------KEHLIQ-PLERLKRC-------------------VER-ITLSCSEH-LT-K--STGKKIV-S------SGDNVKEAS--ALREEFDDA---------------------------------------------MGLFQLAVDLVAVVGVEKLLE-
>KZO94951.1
LVASSSMTNRAKQV---FERFR-------E---SAIEVP-A-RRLANAGMQIT-G--------LTK------------------------ALDENRKEWHAFAKYVEDSIT----RIHDLPHT-AFL------------------------APTAQE-RLEQLLST-------------------LKE-LLAEVNSY-EE-R--GVVQKLA-L------TGASEHAPG--EMRKKLDEA---------------------------------------------LFLSNLEFTIANGVELAKVVG-
>KZO89583.1
TRPTATTITKAKQV---FGRFK-------K---SAIDAP-A-KLLLDTAVQFV-G--------LIK------------------------TLDENGKAWKDFAKHVGDSIT----CIVRVPDK-TLL------------------------TPTMQE-HLERLLST-------------------LTQ-MLTEARTY-GT-E--GTARQLV-L------HGGSERAVS--EMRKKFDEA---------------------------------------------LMIFNLQLMLVNGVEIAKVRA-
>KZO94955.1
F-IPGNRLGKAREF---VRNLK-------V---VAIDST-I-KHVVDAATELV-G--------ISQ------------------------ALQQTNKEWKEFGAYIQEHVD----LAVRFLSSPSVL------------------------DDSLRE-SLERLNGT-------------------LQE-LLVDARAARAE-Q--GTIRQTTSH------AQDSGVVIK--QMREKLDRT---------------------------------------------LTLFNMTFNITNRLDVARLVL-
>KZO90432.1
--MDEAADTVLAVA---KEVLDTID---SA---SNALAP-L-KAVTGPALLIY-K--------KCK------------------------DFKADQKKWRELSERILKHLA----CVMSLMPNSSQNP-----------------------HPELRN-CALELENR-------------------LQQ-ILEHVKQV-QS-G--NTVQRYKNY------IIKN-DAVE--EDTRSFDDA---------------------------------------------LERFKTSLNILTTLEVS-----
>KZO90431.1
--MEQAFDTALTVA---KEVLDHIN---SA---ADAFAP-L-KAITSPALKIY-E--------KCK------------------------EFKDNQKQWRELGERVLKQLA----CVMVLMPKEANPS-----------------------RKELQY-STSELETE-------------------LNK-ILEHVEDA-QK-G--GRFARYKKF------KFGKNSKVE--EDMKKFDDA---------------------------------------------LERFKTRLNIITVLDVG-----
>KZO94961.1
RTVGSVAGLSL-KA---KEVLH-------G---VKTA-A-A-NRTAHIAKTTI-E--------LVE------------------------TLDDSIKEWKEFGDHVEAHVA----LLLQCLSDPAIQ------------------------SGSIRG-HLETLYIT-------------------LRE-LLDEARAE----R--STVQKLKSL------ARQPESTVA--SMRDRLDRT---------------------------------------------LGLFNFSFNIMNRTDVARLLV-
>KZO94957.1
RTVGSV--MGL-KA---KEILH-------G---VKTA-A-A-NRGAQIASATI-E--------FVE------------------------TLDDSIKEWKDFGDHVEAHVA----LLLQCLSDPTIQ------------------------SGSIRG-HLETLHIT-------------------LRE-LLDEARAE----R--STVQKMKSL------ARQPESTIA--RMRDRLDRT---------------------------------------------LSLFNLSFNIMNRTDVARLLV-
>KZP20294.1
RAGPSAESRLRDDA---LTLLRLAE--TIP---PGSFPA-L-KGLATIGLTIA-G--------AVA------------------------KFESNKKDWASFGNHIQNTAA----GILYCIWGLDASE-------------M-------LIRETVKE-KMEKVLEV-------------------LNT-IQKDIDQL-QR-L--HLFRSVVVY------KKDPE-TIA--DMKKQFDTV---------------------------------------------TMPFPLAA--Q--SNYEGRDPQ
>KZP07381.1
-MSNSSRVYRAREA---LNLLQLAS--EIP---ADSFPA-L-KDAATSAISIV-D--------AIT------------------------DFTSNRQDWERCAQYTGNAVG----SAVWCLGVQDPPE-------------G-----------DVRE-KMGDLLEV-------------------LEN-IKAKIHRL-QQ-VRPNWLNRVWYL------LKGHQLIIA--DIKTRLNAV---------------------------------------------LVLFGPLPDAG--VEYPGMEPN
>KZP14494.1
ADRLLAASRIREDA---LTLLQLAE--AIT---LDSIPA-P-KGVAATSLAII-A--------SVA------------------------KFKSNRKAWASFGRHILNAVA----SVMHSLGALE--T-------------F-------DQQEAAKE-SMMKLLEV-------------------LRT-IQTAINKL-QN-M--NLFKRMRIY------SKDPE-TMA--EMKKQLDLA---------------------------------------------IIPFSLEA--Q--NSDEERQPE
>KZP14499.1
AYQFPAASGIREDA---LTLLRLAE--AIP---SDSFPV-L-KGVAATSLAIA-G--------SVA------------------------KFKSNRKAWASFGRHILNAVA----GVVHSLGALE--T-------------F-------DLREAAKE-SMENFLEV-------------------LRT-VQTAIDKL-QH-V--NLFERMRIY------SKDPE-MIA--EMKKQLGLA---------------------------------------------TIPFHLKG--Q--SSDEGRQPE
>KZP14536.1
ADRLLAASRIREDA---LTLLQLAE--AIT---LDSSPA-P-KGVAVTSLAIV-A--------SVA------------------------KFKSNRKAWASFGRHILNAVA----SVMHSLGDLE--T-------------F-------DQREIAKE-SMTKLLEV-------------------LRT-IQTAINKL-QN-M--NLFKRMRIY------SKDPE-TMA--EMKKQLDLA---------------------------------------------IIPFSLEA--H--NSDEEMQSE
>KZP15125.1
-MAQASRPPVESRA---PMLLKLAS--EIP---YDSFPA-L-KDTATMTFSVI-E--------ASA------------------------KMTSNRQDWADFGLYVQDATT----AAIESGGAQDAPE-------------I----------PGIKQ-RMEQVFEI-------------------LQR-ITKEMDEL-QH-S--HWLRRILFP------IKDCK-WIE--DMKTRINVA---------------------------------------------FKPFSSDCSSQGSRGTDRDDSK
>KZT20556.1
-NGDNKLDVAVGAL---KRVLEVTK---EA---SVVLPP-L-QAVVGSVLVVV-D--------LAQ------------------------KVKTNSENIASLTVYMSKLND----MLQNAIP---K-----------------------PCPEPVMQ-RVDRLQRS-------------------LEK-IADDARKA-GN-Q--KWYTKGTSV------DNN-SDSVS--DCLRAITWS---------------------------------------------INDFIVGGIMAIELAVDNVRLD
>KZT58238.1
TPVTGRLWEKAKQR---FGRFK-------T---AAVDAT-V-RRISDAATEIT-G--------VAQ------------------------SLSENDKEWEAFGDYVSEHVS----IVLRFMSRPEMQ------------------------EKSVGD-PVGRLIET-------------------LEK-ILKDARSY-RD-L--PTIEQLRAL------STTQHLTVK--AMRDDLERT---------------------------------------------LSLFYLVFSVSNKLDGIALSR-
>KZT58241.1
--MPGERWKD--------------K--LGQ---SAKFQA-V-TDAVVRLVGVQ-D--------VLK------------------------ELDDTHNEWYRFTQHASQALE----AVLDLPAG-ALQ------------------------SDRVDR-SIEDLQKF-------------------IPQ-IEGLCETF-EN-T--SNRKRLV-D------SEQYTGQLS--SLRAELDDK---------------------------------------------VKLLQLGMDVEQRNFLQNRLD-
>EJT97982.1
CAHGGPGEDT--------------P--EED---SWGLAL-M-KDALTRLVGMN-N--------ELK------------------------KMSETKNEWFLFSQHASRIFE----AVMTIASQ-EEE------------------------STRFTE-SVGDLALF-------------------INK-LDQTCRRF-ES-S--KNVKKLL-R------SSEDAKELK--SLRHELDDK---------------------------------------------IQLLQLHLNIEQRNFLLDAVK-
>KZO90415.1
MSTSGGSLTD--------------K--TGG---SAKLQL-V-TDAISRLVGIQ-A--------VLK------------------------EVNETRNEWYRFSEHASKVLE----CVLDILPSVNLE------------------------SSRVER-SVDDLKHF-------------------IPR-IDAVCRQF-DK-K--GDRKKLL-Q------SDEYTSQLK--ALQVELDDK---------------------------------------------VRLLQLNMDIEQRQFLESRLD-
>KZV70151.1
IPWVQAASIGLDGL---HTLLEVLD---KM---DAVFPP-L-SAIVGGLTALR-D--------VYE------------------------RTKRNREVTEVTAARLDRNCG----ILARRIEQDPTM------------------------ASN-FA-H-ADYAAI-------------------LQV-LIEKVRAL-HQ-H--SRIVRTLSS------ADH-ESALK--SVCDEMADV---------------------------------------------MQTLQFELGLSIERNTEAIL--
>KZV61784.1
VGFRRAAQTGWNGT---KLLLGVLK---DS---SDVFPP-L-KATVGGLVALI-D--------IYE------------------------RTKSNESGMAGTSQHIDRLLG----LLAHRLEGNRET------------------------VSS-FV-H-KPYTMV-------------------LAG-HLEKLDEM-MS-Q--GKLRRIANS------SQQ-EGDIK--NICLEIERT---------------------------------------------LQELQLNIGLSLERLTETIL--
>XP_007305391.1
QPSRKKFDAGWGAL---RESLKIVE---RC---SDMCLP-L-KGAVGCLLGVM-E--------YVE------------------------KIKDAHEELIAIASKIEALSG----ILTRYAN---GV------------------------PPHIGQ-RLEALAKA-------------------IDG-HTAMIDAK-KQ-R--GLLRRILEA------SGD-GQDIV--RAFRDISFL---------------------------------------------IDVFTVRIHAFFVPSLILTMAL
>XP_007399098.1
-TSNENLHTLLDGV---VITLNIAK---DA---TAAFPP-L-QSAVGGVVGII-G--------VVK------------------------KMGANIGQVKLLEQYASQLST----TLQNPIFKNQE-----------------------ACPEDLRR-RIDILERQ-------------------LNE-TTKEIRKL-AS-R--SKLRRLFRS------DTH-AGIID--EHTTKISRA---------------------------------------------FEVFLIGGIMNVEVGVNEILSR
>XP_007391653.1
-IPNENLRALLDGV---VAALIIAK---DA---TAAFPP-L-QSAVGGVAGIV-D--------IVK------------------------KMRSNIGQIKLLEQYLHRLST----TFQNPIFKNEK-----------------------GCPEDLQR-RIDTLERQ-------------------LKE-TTEKVRKI-AS-K--RRVIRFLSS------DSH-AGDIE--ECIRQISWA---------------------------------------------INNFVIGGTITIELGVSRLLNA
>XP_007399088.1
-GSNENLQTLLDDV---VVALTIAK---DA---TAAFPP-L-QSAVGGVTGII-D--------VVK------------------------KMGANIEQIKLLEQQL--------------------------------------------------------------------------------KE-TTKEIRKL-AS-R--TRLSRFFRS------DSH-AGTID--EHITKISRA---------------------------------------------IEVFLIGGMMNVEVGVNELLKR
>XP_007399094.1
-EDNENIQALLDGV---VLALNIAK---DA---SAAFPP-L-QSAVGGVVGIV-G--------VVK------------------------KMRANAEQIKLFEKYVTQLST----TLQHPIFKDRG-----------------------NCPEDLRR-RIDILVGQ-------------------LSE-VAKEVRKL-NF-R--SKFSRLLSS------DSH-AGTID--DCIRQMSWA---------------------------------------------INNFLVGGAMNIELAVSKLSVT
>XP_007399095.1
-SSNESLHTLLDGV---VIALDIVK---DA---AAAFPP-L-QSAIEGVAGIILD--------VVK------------------------KMGANIDQIKLLGQHASQLSI----TLQNPIFKNEK-----------------------ACPEDLRR-RIDILERQD---------HSLD-IYSQLKE-TTKEIREP-SS-S--FEPSPLSRS------DTH-AGTID--EHITNISRA---------------------------------------------IEVFLTGGTMNVEVGVNEILSR
>XP_001889157.1
-ANRHRQAVGGGAS---LQRLEAVA---AS---DDAFPP-L-KLAVIKALGII-E--------VIK------------------------KFNYNKRAWIACSDTLIRKVE----EIIQYTCQFREDQVPSALQ-SWLEDLQGTLSHL------------------------------------------KEDVSDI-HQ----QSLRKFPSF------TQD-KEYIE--KFEGKINEA---------------------------------------------MSSFCVLPWHKEHFQSISNM--
>XP_001875763.1
-ADRRLQALGGGGS---LHTLEAVV---TS---DDVFPP-L-RLAVVKALGIV-E--------IIR------------------------KFYSNKRAWIAFSDTLIRKVE----EIIQYTCQFRKDQVPSALQ-SWLEDLKGTLDHL------------------------------------------KESISDI-HQ----QSLKRFPSF------TQD-QEHIE--EFEEKVNDI---------------------------------------------MSSFHVLLWYEENFQIDSTT--
>KIK00309.1
-ASSRLQAVSRGAG---LHILESVA---AS---DDTFPS-L-KLAVVKTLGII-E--------IIK------------------------KFNSNKRAWTACSDNLIGKVG----EIIQYACQFRKDQVPSALH-SWLEDLIGILDHL------------------------------------------KESVSDI-HQ----PSFRKFPSF------TQD-KEHIE--KFEGKVNEV---------------------------------------------MSSFHVLLWYEENFQIDSTK--
>XP_001882848.1
-ANRRLQAVGGGTG---LHTLKAVA---EF---DDTFPP-L-KLAVVEALGII-E--------IVM------------------------KFNSNKRAWTACSNNLMGKVE----EIIWYTCQFRQDQVPSALQ-SWLEDLKGTLDHL------------------------------------------KESVSDI-HQ----QSLRKFPSY------TQD-TEYIE--KFEGKVNEI---------------------------------------------ISSFHVFLWYEDNFRTDGTE--
>XP_001889148.1
-TNRRLQAAGGGAG---LHALEAVA---AS---DDAFPP-L-KLAVVKALDII-E--------IIK------------------------KFNSNRRAWAACSDNLTGKFE----EITWYTCQFHKDHVPSALQ-SWLEDLKGALDHL------------------------------------------KESVSDI-HK----QSLRSFPSF------SQD-TEHIE--KFEGKVNEI---------------------------------------------MSSFHV-LWYEKNLQTDSPE--
>XP_001890441.1
-TNRRLRAASGGAG---LHTLEAVA---AS---DDAFPP-L-KLAVVKALDII-E--------IIK------------------------KFNSNRRAWAACSDNLTGKFE----EIIRYNCQFRKDHVPSALQ-SWLEDLKGALDHL------------------------------------------KESVSDI-HQ----QILRNFPSF------TQD-TEHIE--KFEGKVNEI---------------------------------------------MSSFHVLLWYEENFQTDSTE--
>KIJ97428.1
--ENDLLQAISGGG---LSALEVVN---AS---GDAFPP-L-KAAVVEALAII-G--------IVK------------------------KFNTNKKDWATFSESLIEKID----EIVQATYQYNENHVPLTLQ-PNFKNLKGIL-----------------------------------------DY-LKEDVIKI-QQ-Q--NTWRRFPNF------KKD-QEQIV--GLQVKLNAL----------------------------------------------------PNFQACLSVEEISQ-
>XP_001877979.1
--GNDLLQVISVGG---LPALEVVA---AS---GDTFPP-L-KAAVVEALAII-G--------MVK------------------------KFKINKKDWAAFSASLIRKVE----EIVQATCQYNESRVPLTLQ-SNVENLKGIL-----------------------------------------DH-MKEDVMKI-QQ-Q--TSFKRVANF------RKD-PEQIE--RFQAKLNAL----------------------------------------------------PNFQASLGVGVEGSS
>XP_001888293.1
--GNDLLQAVSGGG---LSALEAVA---AS---GDAFPP-L-KAAVVEALEII-G--------IVK------------------------KFKINKKDWAAFSVSLIQKVG----EIVQAVRQYNESHVPSALQ-SNLENLKGVL-----------------------------------------DN-LKEDVIKI-QQ-Q--NTWKRLANF------KKD-QEYIA--GLQAKLNVL----------------------------------------------------PNFQACLRVEESSQ-
>KIJ97566.1
--GNDLLQAISRGG---LSALEVVA---AS---GETFPP-L-KAAVVEALAII-R--------IVK------------------------NFKTNKKDWAAFSESLIEKIE----EIIQATCQYNG-QVLWTLQ-SNFENLKSIL-----------------------------------------DY-LKEDVIKI-QR-Q--NTWKRVANF------KKD-QEHIA--GLKEKLQAL----------------------------------------------------PNFQASLRVGESSQ-
>KIK00183.1
--GNDLLQLISGGG---VSALEAVA---AS---GDAFPP-L-KAAVIEALAII-K--------IVK------------------------KFQRDKEDWATFSESLIEKIE----NIVQASCQYNESQVLWTLQ-PHFENMKYIL-----------------------------------------DQ-LKEYVMKI-QR-R--YTRRTFYDS------EK----EQA--SLQIKLHAL----------------------------------------------------PDFWACLCMEESLQ-
>XP_001877559.1
--GSDLLQAISGGG---LPALRVVA---AS---GDTFPP-L-KVVVVEALAIL-E--------IVK------------------------KFKMNKKDWAAFSESLIEKIE----EIVRAICQYKNSQVLLTLQ-PNFENLKGIL-----------------------------------------DH-MNEDLLKI-QQ-Q--SLWRRFANL------RKD-QEHIA--DFQVKLNAL----------------------------------------------------PNFQACLRVEESSQ-
>XP_001882627.1
--GNDVLQVISGGG---LSALQVVA---AS---GDTYPP-L-KAAVVEALAII-G--------IVK------------------------EFKINKKDWATFSASLIEKMA----GIVQATYQYNKSQILLMLQKPNFDNLRGIL-----------------------------------------DH-LKGDAIKI-QQ-Q--NPYKGLANF------RKD-QEYIA--DFQVKLNAL----------------------------------------------------PNFQVCLSVE---E-
>XP_001882648.1
--GNDVLQVIGGRG---LSALEVVA---VS---RDTFPP-L-KAAVVEALVII-G--------IVK------------------------KFKINKKDWATFSASFIEKMA----GIVQATCQYNESQILLTLQ-PNFDNLRGCVHF---------------------------------------GP-LKEDVIKI-QQ-Q--SPYKRLANF------RKD-QEYIA--DFQVKLNAL----------------------------------------------------PNFHVCLSVEECSQ-
>XP_001882641.1
--GNDVLQVIGGGG---LSALEVVA---AS---GNIFPP-L-KAAVIEVLAII-G--------IVK------------------------KFKTNKKAWFAFSESLIEKVK----KIVEVTCQYDESQILLTFQ-HSFENLKGCVVLFCKLPG------LKLCTSI-------------------LDH-LKEDVMKI-Q------NQKGFPNF------KKD-QEHIA--SLQGKLNAL----------------------------------------------------PNFQACLRVDGSSQ-
>XP_001882663.1
--GNDVLQVISGGG---LSALEVVA---VS---GDTFPP-L-KAAVVEALAII-G--------IVK------------------------KFKINKKDWATFSASFIEKMA----GIVQATCQYNESQILLTLQ-PNFDNLRGIL-----------------------------------------DH-LKEEVIKI-QQ-Q--NPYKRLANF------RKD-QEYIA--DFQVKLNAL----------------------------------------------------PNFHVCLSVE---E-
>XP_001882614.1
--GNDVLQVISGGG---LSALEVVA---AS---GDTFPP-L-KAAVAEVLAII-G--------IVK------------------------KFKINKKDWATFSASFVEKMA----GIVQATCQYNESQILLTLQ-PNFDNLRGIL-----------------------------------------DN-LKEEVIKI-QQ-Q--NPYKRLANF------RKD-QEYIA--DFQVKLNAL---------------------------------------------VSIYHTYSPFHVCLSVEESSQ-
>XP_001886920.1
--ANDLLQAISGGG---VPALEVVA---AS---GNAFPP-L-KVAVVEALAII-G--------IVK------------------------KFNTNKKDWASFSESLAEKID----KIVQAACQYNESQVLSTLQ-SNFENLKGFL-----------------------------------------DH-LKEDVMKI-QQ-Q-----NRFPNF------QND-QKRIA--KLQVELNAL----------------------------------------------------AHFIVEKSSQ-----
>XP_001875578.1
--GNELLQV---------IALEVVA---AS---GDTFPP-L-KAAVLEALAII-G--------IVK------------------------KIKINEKDWAAFSGSLIQKVE----EIVLATCQYNKSQVPLTWQ-SNFENLRCIL-----------------------------------------EH-MKEDVTKI-QQ-Q--NLYMSIANL------GKD-TEHIA--SFQVELNAL----------------------------------------------------PNFQACLGVDVEGSS
>KIJ96733.1
--ANGLLQAISGGG---LSALEVVA---AS---GDAFLP-L-KAAVVEALAVI-G--------IIK------------------------QFKINKKDWAALSGSLIQKVE----EIVQATCQYNESYVPSALQ-SNLENLKGIL-----------------------------------------DH-LKEDVIKI-QQ-Q--NTWKRFANF------RKD-QEHIA--DFQVKLNAL----------------------------------------------------PNFQDHLSVEESSQA
>KIK04084.1
--GNDLLQAISTGG---LSALGAVA---AS---GDTFPP-L-KVAVIEALAII-R--------IVK------------------------KFNMNKKDWAAFSGSLIQKVE----EIVQATCQYNKGQVPSTLQ-SNFEDLKGIL-----------------------------------------EH-MKEDVMKI-QQ-Q--TPWKRLANF------RKD-PEHIE--GFQAKLNAL----------------------------------------------------ANFQAFLRVDIGGSS
>XP_001889155.1
--G-DFLRDCGRGG---LQALEIVA---MS---ENVFSPSL-KAAVADTLAII-D--------ITK------------------------KFNTNKKAWAEFSENLIAQVE----KIIQYTCHYGKDHVPLAWQ-SSLEHLKGVLNYL------------------------------------------KERGADV-QQ-C--SQWRRLPSF------TED-MAYIE--EFKSKLNEA---------------------------------------------MGAFKVQASQILEQNLYKTR--
>XP_001889138.1
--G-DFLRDCGRGG---LQALEIVA---MS---EDVFSPTL-KAAVVDTLAII-D--------ITT------------------------KFNSNKKAWAEFSESLIRQVE----QIVQYSCHYGKDHVPCAWQ-TSLDHLKGILKHL------------------------------------------KGRVADV-QQ-Y--IQWRRLPSF------TEN-MAYIE--ELKGKLNEA---------------------------------------------MGTFNAHQIVEGNLY-------
>XP_001889142.1
--G-DFLRDCGRGG---LQALEIVA---MS---ENVFSPSL-KAAVTDTLAIV-D--------ITK------------------------KFNTNKKAWAELSENLIAQVE----EIIQRTCHYGKDHVPRAWQ-SSLEHLNGVLNYL------------------------------------------KERVANV-QH-C--SQSRRLPSF------LED-MAYIE--EFKRKLNEA---------------------------------------------MGAFNT-------------W--
>XP_001889147.1
--A-DFLRDCGRGG---LQALEIVA---IS---ENVFSPSL-KAAVTDTLAIV-D--------ITK------------------------KFNTNKKAWAELSENLIAQVE----EIIQRTCHYGKDHVPRAWQ-SSLEHLKGVLNYL------------------------------------------KERVANV-QH-C--SQSRRLPSF------TED-MAYIE--EFKSKLNEA---------------------------------------------MGAFNTSQIIEENS--NRTW--
>XP_001889158.1
--G-DLLRAVGGGG---LQYLEIVT---KS---EDALSPSL-KAAVADTLAII-G--------MTK------------------------KFNSNKKAWAEFSESLIGHVE----GVVQFNRQYGEDHVLHAWQ-SSLEHLNGWVDLVLTYLLLIPF-ESGGLTRV-------------------LNY-LKERVSDV--Q-P--TQGRRFPSF------TED-MGYIE--ELKDKLNEA---------------------------------------------MGTFNACQGNIYKSRIET----
