# Supplementary material for: Exploring a diverse world of effector domains and amyloid signaling motifs in fungal NLR proteins
Source: PLoS Comput Biol. 2022 Dec 21;18(12):e1010787. doi: 10.1371/journal.pcbi.1010787 (PMC9815663; doi:10.1371/journal.pcbi.1010787)
Supplement: S3 Data — Full AlphaFold2/ColabFold outputs. (GZ) [file pcbi.1010787.s010.tar.gz › OAA76622_1_165/rank_3_model_1_ptm_seed_0_unrelaxed.pdb]

MODEL     1
ATOM      1  N   MET A   1      16.130   9.466 -26.198  1.00 41.24           N  
ATOM      2  CA  MET A   1      14.957   9.049 -25.434  1.00 41.24           C  
ATOM      3  C   MET A   1      14.877   9.798 -24.109  1.00 41.24           C  
ATOM      4  CB  MET A   1      14.987   7.541 -25.182  1.00 41.24           C  
ATOM      5  O   MET A   1      15.810   9.749 -23.305  1.00 41.24           O  
ATOM      6  CG  MET A   1      13.957   6.764 -25.986  1.00 41.24           C  
ATOM      7  SD  MET A   1      13.847   5.005 -25.475  1.00 41.24           S  
ATOM      8  CE  MET A   1      12.635   4.397 -26.681  1.00 41.24           C  
ATOM      9  N   GLU A   2      14.563  11.069 -24.141  1.00 43.40           N  
ATOM     10  CA  GLU A   2      14.343  12.194 -23.237  1.00 43.40           C  
ATOM     11  C   GLU A   2      13.992  11.712 -21.832  1.00 43.40           C  
ATOM     12  CB  GLU A   2      13.237  13.106 -23.773  1.00 43.40           C  
ATOM     13  O   GLU A   2      12.999  11.007 -21.643  1.00 43.40           O  
ATOM     14  CG  GLU A   2      13.602  13.820 -25.066  1.00 43.40           C  
ATOM     15  CD  GLU A   2      13.291  15.309 -25.038  1.00 43.40           C  
ATOM     16  OE1 GLU A   2      14.157  16.117 -25.442  1.00 43.40           O  
ATOM     17  OE2 GLU A   2      12.173  15.669 -24.608  1.00 43.40           O  
ATOM     18  N   PRO A   3      14.892  11.683 -20.821  1.00 51.58           N  
ATOM     19  CA  PRO A   3      14.927  11.395 -19.386  1.00 51.58           C  
ATOM     20  C   PRO A   3      14.067  12.358 -18.570  1.00 51.58           C  
ATOM     21  CB  PRO A   3      16.408  11.551 -19.030  1.00 51.58           C  
ATOM     22  O   PRO A   3      13.941  12.200 -17.353  1.00 51.58           O  
ATOM     23  CG  PRO A   3      16.976  12.397 -20.124  1.00 51.58           C  
ATOM     24  CD  PRO A   3      16.065  12.312 -21.315  1.00 51.58           C  
ATOM     25  N   VAL A   4      13.206  13.091 -19.247  1.00 47.78           N  
ATOM     26  CA  VAL A   4      12.509  14.117 -18.478  1.00 47.78           C  
ATOM     27  C   VAL A   4      11.093  13.647 -18.154  1.00 47.78           C  
ATOM     28  CB  VAL A   4      12.464  15.462 -19.236  1.00 47.78           C  
ATOM     29  O   VAL A   4      10.530  14.020 -17.122  1.00 47.78           O  
ATOM     30  CG1 VAL A   4      11.751  16.527 -18.405  1.00 47.78           C  
ATOM     31  CG2 VAL A   4      13.876  15.919 -19.597  1.00 47.78           C  
ATOM     32  N   GLY A   5      10.706  12.372 -18.544  1.00 45.17           N  
ATOM     33  CA  GLY A   5       9.416  11.766 -18.257  1.00 45.17           C  
ATOM     34  C   GLY A   5       9.500  10.626 -17.260  1.00 45.17           C  
ATOM     35  O   GLY A   5       8.493  10.239 -16.665  1.00 45.17           O  
ATOM     36  N   LEU A   6      10.649  10.295 -16.861  1.00 50.20           N  
ATOM     37  CA  LEU A   6      10.932   9.182 -15.962  1.00 50.20           C  
ATOM     38  C   LEU A   6      11.200   9.680 -14.546  1.00 50.20           C  
ATOM     39  CB  LEU A   6      12.132   8.376 -16.468  1.00 50.20           C  
ATOM     40  O   LEU A   6      10.874   8.999 -13.571  1.00 50.20           O  
ATOM     41  CG  LEU A   6      11.851   7.374 -17.589  1.00 50.20           C  
ATOM     42  CD1 LEU A   6      13.150   6.979 -18.284  1.00 50.20           C  
ATOM     43  CD2 LEU A   6      11.136   6.144 -17.041  1.00 50.20           C  
ATOM     44  N   ALA A   7      11.483  11.007 -14.383  1.00 48.26           N  
ATOM     45  CA  ALA A   7      11.776  11.616 -13.088  1.00 48.26           C  
ATOM     46  C   ALA A   7      10.528  12.256 -12.488  1.00 48.26           C  
ATOM     47  CB  ALA A   7      12.888  12.653 -13.228  1.00 48.26           C  
ATOM     48  O   ALA A   7      10.349  12.257 -11.268  1.00 48.26           O  
ATOM     49  N   VAL A   8       9.445  12.522 -13.374  1.00 48.43           N  
ATOM     50  CA  VAL A   8       8.183  13.083 -12.902  1.00 48.43           C  
ATOM     51  C   VAL A   8       7.221  11.955 -12.536  1.00 48.43           C  
ATOM     52  CB  VAL A   8       7.542  14.008 -13.962  1.00 48.43           C  
ATOM     53  O   VAL A   8       6.420  12.091 -11.607  1.00 48.43           O  
ATOM     54  CG1 VAL A   8       6.181  14.513 -13.485  1.00 48.43           C  
ATOM     55  CG2 VAL A   8       8.469  15.179 -14.278  1.00 48.43           C  
ATOM     56  N   GLY A   9       7.531  10.703 -12.964  1.00 59.90           N  
ATOM     57  CA  GLY A   9       6.675   9.562 -12.679  1.00 59.90           C  
ATOM     58  C   GLY A   9       7.038   8.851 -11.389  1.00 59.90           C  
ATOM     59  O   GLY A   9       6.158   8.405 -10.651  1.00 59.90           O  
ATOM     60  N   VAL A  10       8.300   8.918 -11.001  1.00 61.21           N  
ATOM     61  CA  VAL A  10       8.829   8.228  -9.829  1.00 61.21           C  
ATOM     62  C   VAL A  10       8.631   9.093  -8.587  1.00 61.21           C  
ATOM     63  CB  VAL A  10      10.324   7.879 -10.003  1.00 61.21           C  
ATOM     64  O   VAL A  10       8.338   8.578  -7.505  1.00 61.21           O  
ATOM     65  CG1 VAL A  10      10.883   7.247  -8.730  1.00 61.21           C  
ATOM     66  CG2 VAL A  10      10.519   6.946 -11.197  1.00 61.21           C  
ATOM     67  N   VAL A  11       8.750  10.456  -8.827  1.00 63.76           N  
ATOM     68  CA  VAL A  11       8.483  11.420  -7.764  1.00 63.76           C  
ATOM     69  C   VAL A  11       7.005  11.377  -7.386  1.00 63.76           C  
ATOM     70  CB  VAL A  11       8.885  12.852  -8.183  1.00 63.76           C  
ATOM     71  O   VAL A  11       6.657  11.458  -6.206  1.00 63.76           O  
ATOM     72  CG1 VAL A  11       8.455  13.865  -7.124  1.00 63.76           C  
ATOM     73  CG2 VAL A  11      10.391  12.934  -8.424  1.00 63.76           C  
ATOM     74  N   GLY A  12       6.121  11.141  -8.304  1.00 72.29           N  
ATOM     75  CA  GLY A  12       4.694  10.968  -8.089  1.00 72.29           C  
ATOM     76  C   GLY A  12       4.348   9.663  -7.396  1.00 72.29           C  
ATOM     77  O   GLY A  12       3.441   9.618  -6.562  1.00 72.29           O  
ATOM     78  N   LEU A  13       5.139   8.628  -7.618  1.00 76.86           N  
ATOM     79  CA  LEU A  13       4.951   7.313  -7.015  1.00 76.86           C  
ATOM     80  C   LEU A  13       5.361   7.326  -5.546  1.00 76.86           C  
ATOM     81  CB  LEU A  13       5.756   6.255  -7.773  1.00 76.86           C  
ATOM     82  O   LEU A  13       4.698   6.712  -4.707  1.00 76.86           O  
ATOM     83  CG  LEU A  13       5.203   5.828  -9.133  1.00 76.86           C  
ATOM     84  CD1 LEU A  13       6.173   4.876  -9.825  1.00 76.86           C  
ATOM     85  CD2 LEU A  13       3.832   5.179  -8.974  1.00 76.86           C  
ATOM     86  N   ALA A  14       6.430   8.013  -5.265  1.00 76.49           N  
ATOM     87  CA  ALA A  14       6.911   8.166  -3.894  1.00 76.49           C  
ATOM     88  C   ALA A  14       5.885   8.896  -3.032  1.00 76.49           C  
ATOM     89  CB  ALA A  14       8.243   8.911  -3.877  1.00 76.49           C  
ATOM     90  O   ALA A  14       5.675   8.540  -1.870  1.00 76.49           O  
ATOM     91  N   GLY A  15       5.312   9.924  -3.618  1.00 77.79           N  
ATOM     92  CA  GLY A  15       4.240  10.640  -2.946  1.00 77.79           C  
ATOM     93  C   GLY A  15       3.019   9.779  -2.684  1.00 77.79           C  
ATOM     94  O   GLY A  15       2.440   9.828  -1.597  1.00 77.79           O  
ATOM     95  N   LEU A  16       2.597   8.998  -3.627  1.00 80.89           N  
ATOM     96  CA  LEU A  16       1.464   8.086  -3.521  1.00 80.89           C  
ATOM     97  C   LEU A  16       1.745   6.985  -2.504  1.00 80.89           C  
ATOM     98  CB  LEU A  16       1.143   7.468  -4.885  1.00 80.89           C  
ATOM     99  O   LEU A  16       0.861   6.606  -1.732  1.00 80.89           O  
ATOM    100  CG  LEU A  16       0.382   8.357  -5.870  1.00 80.89           C  
ATOM    101  CD1 LEU A  16       0.358   7.716  -7.253  1.00 80.89           C  
ATOM    102  CD2 LEU A  16      -1.036   8.616  -5.371  1.00 80.89           C  
ATOM    103  N   PHE A  17       2.950   6.536  -2.551  1.00 84.08           N  
ATOM    104  CA  PHE A  17       3.401   5.540  -1.587  1.00 84.08           C  
ATOM    105  C   PHE A  17       3.303   6.079  -0.165  1.00 84.08           C  
ATOM    106  CB  PHE A  17       4.840   5.111  -1.888  1.00 84.08           C  
ATOM    107  O   PHE A  17       2.807   5.393   0.732  1.00 84.08           O  
ATOM    108  CG  PHE A  17       5.424   4.180  -0.861  1.00 84.08           C  
ATOM    109  CD1 PHE A  17       6.347   4.640   0.071  1.00 84.08           C  
ATOM    110  CD2 PHE A  17       5.050   2.843  -0.826  1.00 84.08           C  
ATOM    111  CE1 PHE A  17       6.889   3.780   1.023  1.00 84.08           C  
ATOM    112  CE2 PHE A  17       5.587   1.978   0.123  1.00 84.08           C  
ATOM    113  CZ  PHE A  17       6.507   2.448   1.046  1.00 84.08           C  
ATOM    114  N   SER A  18       3.756   7.233   0.035  1.00 82.23           N  
ATOM    115  CA  SER A  18       3.724   7.876   1.345  1.00 82.23           C  
ATOM    116  C   SER A  18       2.291   8.070   1.830  1.00 82.23           C  
ATOM    117  CB  SER A  18       4.442   9.225   1.298  1.00 82.23           C  
ATOM    118  O   SER A  18       1.998   7.875   3.012  1.00 82.23           O  
ATOM    119  OG  SER A  18       5.834   9.048   1.102  1.00 82.23           O  
ATOM    120  N   VAL A  19       1.460   8.464   0.980  1.00 82.18           N  
ATOM    121  CA  VAL A  19       0.044   8.653   1.279  1.00 82.18           C  
ATOM    122  C   VAL A  19      -0.583   7.318   1.675  1.00 82.18           C  
ATOM    123  CB  VAL A  19      -0.714   9.263   0.079  1.00 82.18           C  
ATOM    124  O   VAL A  19      -1.411   7.260   2.587  1.00 82.18           O  
ATOM    125  CG1 VAL A  19      -2.221   9.246   0.326  1.00 82.18           C  
ATOM    126  CG2 VAL A  19      -0.229  10.687  -0.190  1.00 82.18           C  
ATOM    127  N   CYS A  20      -0.241   6.262   1.010  1.00 82.68           N  
ATOM    128  CA  CYS A  20      -0.748   4.929   1.315  1.00 82.68           C  
ATOM    129  C   CYS A  20      -0.290   4.474   2.696  1.00 82.68           C  
ATOM    130  CB  CYS A  20      -0.286   3.925   0.259  1.00 82.68           C  
ATOM    131  O   CYS A  20      -1.073   3.902   3.457  1.00 82.68           O  
ATOM    132  SG  CYS A  20      -1.090   4.135  -1.345  1.00 82.68           S  
ATOM    133  N   LEU A  21       0.977   4.811   3.037  1.00 84.52           N  
ATOM    134  CA  LEU A  21       1.508   4.469   4.352  1.00 84.52           C  
ATOM    135  C   LEU A  21       0.815   5.275   5.445  1.00 84.52           C  
ATOM    136  CB  LEU A  21       3.019   4.715   4.401  1.00 84.52           C  
ATOM    137  O   LEU A  21       0.522   4.747   6.521  1.00 84.52           O  
ATOM    138  CG  LEU A  21       3.901   3.650   3.748  1.00 84.52           C  
ATOM    139  CD1 LEU A  21       5.371   4.042   3.853  1.00 84.52           C  
ATOM    140  CD2 LEU A  21       3.658   2.288   4.390  1.00 84.52           C  
ATOM    141  N   ASP A  22       0.593   6.515   5.141  1.00 81.67           N  
ATOM    142  CA  ASP A  22      -0.106   7.389   6.077  1.00 81.67           C  
ATOM    143  C   ASP A  22      -1.546   6.928   6.290  1.00 81.67           C  
ATOM    144  CB  ASP A  22      -0.085   8.836   5.578  1.00 81.67           C  
ATOM    145  O   ASP A  22      -2.060   6.976   7.409  1.00 81.67           O  
ATOM    146  CG  ASP A  22       1.259   9.513   5.779  1.00 81.67           C  
ATOM    147  OD1 ASP A  22       2.084   9.009   6.572  1.00 81.67           O  
ATOM    148  OD2 ASP A  22       1.495  10.562   5.141  1.00 81.67           O  
ATOM    149  N   ALA A  23      -2.234   6.546   5.197  1.00 76.10           N  
ATOM    150  CA  ALA A  23      -3.614   6.068   5.239  1.00 76.10           C  
ATOM    151  C   ALA A  23      -3.731   4.807   6.090  1.00 76.10           C  
ATOM    152  CB  ALA A  23      -4.127   5.803   3.826  1.00 76.10           C  
ATOM    153  O   ALA A  23      -4.680   4.659   6.863  1.00 76.10           O  
ATOM    154  N   VAL A  24      -2.817   3.926   6.029  1.00 76.18           N  
ATOM    155  CA  VAL A  24      -2.802   2.661   6.757  1.00 76.18           C  
ATOM    156  C   VAL A  24      -2.489   2.917   8.230  1.00 76.18           C  
ATOM    157  CB  VAL A  24      -1.776   1.674   6.158  1.00 76.18           C  
ATOM    158  O   VAL A  24      -2.998   2.217   9.109  1.00 76.18           O  
ATOM    159  CG1 VAL A  24      -1.699   0.399   6.997  1.00 76.18           C  
ATOM    160  CG2 VAL A  24      -2.136   1.344   4.710  1.00 76.18           C  
ATOM    161  N   GLN A  25      -1.626   3.949   8.562  1.00 76.48           N  
ATOM    162  CA  GLN A  25      -1.293   4.361   9.922  1.00 76.48           C  
ATOM    163  C   GLN A  25      -2.533   4.844  10.669  1.00 76.48           C  
ATOM    164  CB  GLN A  25      -0.229   5.460   9.905  1.00 76.48           C  
ATOM    165  O   GLN A  25      -2.647   4.653  11.881  1.00 76.48           O  
ATOM    166  CG  GLN A  25       0.366   5.761  11.274  1.00 76.48           C  
ATOM    167  CD  GLN A  25       1.528   6.733  11.208  1.00 76.48           C  
ATOM    168  NE2 GLN A  25       2.195   6.938  12.339  1.00 76.48           N  
ATOM    169  OE1 GLN A  25       1.825   7.296  10.149  1.00 76.48           O  
ATOM    170  N   ARG A  26      -3.404   5.421   9.992  1.00 69.24           N  
ATOM    171  CA  ARG A  26      -4.648   5.923  10.566  1.00 69.24           C  
ATOM    172  C   ARG A  26      -5.563   4.776  10.979  1.00 69.24           C  
ATOM    173  CB  ARG A  26      -5.369   6.837   9.572  1.00 69.24           C  
ATOM    174  O   ARG A  26      -6.458   4.955  11.808  1.00 69.24           O  
ATOM    175  CG  ARG A  26      -4.692   8.184   9.371  1.00 69.24           C  
ATOM    176  CD  ARG A  26      -5.445   9.049   8.370  1.00 69.24           C  
ATOM    177  NE  ARG A  26      -4.722  10.282   8.073  1.00 69.24           N  
ATOM    178  NH1 ARG A  26      -5.451  10.427   5.886  1.00 69.24           N  
ATOM    179  NH2 ARG A  26      -4.046  12.025   6.739  1.00 69.24           N  
ATOM    180  CZ  ARG A  26      -4.741  10.909   6.900  1.00 69.24           C  
ATOM    181  N   PHE A  27      -5.283   3.639  10.452  1.00 67.50           N  
ATOM    182  CA  PHE A  27      -6.021   2.408  10.710  1.00 67.50           C  
ATOM    183  C   PHE A  27      -5.673   1.845  12.083  1.00 67.50           C  
ATOM    184  CB  PHE A  27      -5.727   1.366   9.626  1.00 67.50           C  
ATOM    185  O   PHE A  27      -6.430   1.052  12.645  1.00 67.50           O  
ATOM    186  CG  PHE A  27      -6.791   0.309   9.495  1.00 67.50           C  
ATOM    187  CD1 PHE A  27      -6.614  -0.948  10.059  1.00 67.50           C  
ATOM    188  CD2 PHE A  27      -7.968   0.574   8.808  1.00 67.50           C  
ATOM    189  CE1 PHE A  27      -7.597  -1.928   9.940  1.00 67.50           C  
ATOM    190  CE2 PHE A  27      -8.955  -0.400   8.685  1.00 67.50           C  
ATOM    191  CZ  PHE A  27      -8.767  -1.651   9.251  1.00 67.50           C  
ATOM    192  N   ASP A  28      -4.573   2.271  12.801  1.00 64.27           N  
ATOM    193  CA  ASP A  28      -4.163   1.960  14.167  1.00 64.27           C  
ATOM    194  C   ASP A  28      -5.232   2.384  15.171  1.00 64.27           C  
ATOM    195  CB  ASP A  28      -2.833   2.640  14.496  1.00 64.27           C  
ATOM    196  O   ASP A  28      -5.338   1.805  16.254  1.00 64.27           O  
ATOM    197  CG  ASP A  28      -1.628   1.852  14.013  1.00 64.27           C  
ATOM    198  OD1 ASP A  28      -1.783   0.670  13.638  1.00 64.27           O  
ATOM    199  OD2 ASP A  28      -0.513   2.418  14.010  1.00 64.27           O  
ATOM    200  N   ALA A  29      -6.140   3.229  14.810  1.00 62.49           N  
ATOM    201  CA  ALA A  29      -7.252   3.704  15.630  1.00 62.49           C  
ATOM    202  C   ALA A  29      -8.302   2.613  15.815  1.00 62.49           C  
ATOM    203  CB  ALA A  29      -7.883   4.945  15.003  1.00 62.49           C  
ATOM    204  O   ALA A  29      -9.081   2.648  16.771  1.00 62.49           O  
ATOM    205  N   TRP A  30      -8.301   1.434  15.027  1.00 61.97           N  
ATOM    206  CA  TRP A  30      -9.235   0.313  15.025  1.00 61.97           C  
ATOM    207  C   TRP A  30      -8.852  -0.717  16.082  1.00 61.97           C  
ATOM    208  CB  TRP A  30      -9.281  -0.347  13.644  1.00 61.97           C  
ATOM    209  O   TRP A  30      -9.675  -1.546  16.478  1.00 61.97           O  
ATOM    210  CG  TRP A  30      -9.938   0.492  12.590  1.00 61.97           C  
ATOM    211  CD1 TRP A  30     -10.214   1.830  12.654  1.00 61.97           C  
ATOM    212  CD2 TRP A  30     -10.407   0.047  11.313  1.00 61.97           C  
ATOM    213  CE2 TRP A  30     -10.955   1.170  10.655  1.00 61.97           C  
ATOM    214  CE3 TRP A  30     -10.415  -1.193  10.661  1.00 61.97           C  
ATOM    215  NE1 TRP A  30     -10.825   2.244  11.493  1.00 61.97           N  
ATOM    216  CH2 TRP A  30     -11.502  -0.137   8.758  1.00 61.97           C  
ATOM    217  CZ2 TRP A  30     -11.507   1.088   9.374  1.00 61.97           C  
ATOM    218  CZ3 TRP A  30     -10.964  -1.272   9.387  1.00 61.97           C  
ATOM    219  N   LYS A  31      -7.524  -0.694  16.557  1.00 59.36           N  
ATOM    220  CA  LYS A  31      -6.981  -1.571  17.591  1.00 59.36           C  
ATOM    221  C   LYS A  31      -7.736  -1.403  18.906  1.00 59.36           C  
ATOM    222  CB  LYS A  31      -5.492  -1.295  17.802  1.00 59.36           C  
ATOM    223  O   LYS A  31      -7.801  -2.332  19.714  1.00 59.36           O  
ATOM    224  CG  LYS A  31      -4.589  -1.941  16.761  1.00 59.36           C  
ATOM    225  CD  LYS A  31      -3.117  -1.698  17.070  1.00 59.36           C  
ATOM    226  CE  LYS A  31      -2.216  -2.269  15.984  1.00 59.36           C  
ATOM    227  NZ  LYS A  31      -0.773  -2.001  16.264  1.00 59.36           N  
ATOM    228  N   LYS A  32      -8.566  -0.333  18.948  1.00 61.76           N  
ATOM    229  CA  LYS A  32      -9.291  -0.006  20.172  1.00 61.76           C  
ATOM    230  C   LYS A  32     -10.661  -0.678  20.196  1.00 61.76           C  
ATOM    231  CB  LYS A  32      -9.448   1.508  20.315  1.00 61.76           C  
ATOM    232  O   LYS A  32     -11.318  -0.724  21.238  1.00 61.76           O  
ATOM    233  CG  LYS A  32      -8.138   2.246  20.554  1.00 61.76           C  
ATOM    234  CD  LYS A  32      -8.368   3.736  20.772  1.00 61.76           C  
ATOM    235  CE  LYS A  32      -7.056   4.482  20.972  1.00 61.76           C  
ATOM    236  NZ  LYS A  32      -7.276   5.943  21.189  1.00 61.76           N  
ATOM    237  N   PHE A  33     -11.044  -1.527  19.032  1.00 57.06           N  
ATOM    238  CA  PHE A  33     -12.402  -2.055  18.968  1.00 57.06           C  
ATOM    239  C   PHE A  33     -12.392  -3.579  18.983  1.00 57.06           C  
ATOM    240  CB  PHE A  33     -13.118  -1.547  17.713  1.00 57.06           C  
ATOM    241  O   PHE A  33     -11.770  -4.209  18.125  1.00 57.06           O  
ATOM    242  CG  PHE A  33     -13.439  -0.077  17.749  1.00 57.06           C  
ATOM    243  CD1 PHE A  33     -14.565   0.386  18.419  1.00 57.06           C  
ATOM    244  CD2 PHE A  33     -12.613   0.842  17.115  1.00 57.06           C  
ATOM    245  CE1 PHE A  33     -14.864   1.746  18.454  1.00 57.06           C  
ATOM    246  CE2 PHE A  33     -12.906   2.202  17.146  1.00 57.06           C  
ATOM    247  CZ  PHE A  33     -14.032   2.652  17.816  1.00 57.06           C  
ATOM    248  N   GLY A  34     -12.070  -4.324  20.167  1.00 63.85           N  
ATOM    249  CA  GLY A  34     -12.310  -5.713  20.526  1.00 63.85           C  
ATOM    250  C   GLY A  34     -11.282  -6.666  19.945  1.00 63.85           C  
ATOM    251  O   GLY A  34     -10.377  -6.245  19.222  1.00 63.85           O  
ATOM    252  N   ASP A  35     -11.119  -7.936  20.414  1.00 66.61           N  
ATOM    253  CA  ASP A  35     -10.190  -9.039  20.191  1.00 66.61           C  
ATOM    254  C   ASP A  35     -10.189  -9.468  18.725  1.00 66.61           C  
ATOM    255  CB  ASP A  35     -10.543 -10.228  21.087  1.00 66.61           C  
ATOM    256  O   ASP A  35      -9.138  -9.797  18.170  1.00 66.61           O  
ATOM    257  CG  ASP A  35     -10.159 -10.011  22.539  1.00 66.61           C  
ATOM    258  OD1 ASP A  35      -9.399  -9.063  22.834  1.00 66.61           O  
ATOM    259  OD2 ASP A  35     -10.618 -10.797  23.397  1.00 66.61           O  
ATOM    260  N   GLU A  36     -11.295  -9.445  17.911  1.00 63.84           N  
ATOM    261  CA  GLU A  36     -11.407  -9.817  16.504  1.00 63.84           C  
ATOM    262  C   GLU A  36     -10.919  -8.692  15.595  1.00 63.84           C  
ATOM    263  CB  GLU A  36     -12.852 -10.183  16.157  1.00 63.84           C  
ATOM    264  O   GLU A  36     -10.306  -8.947  14.557  1.00 63.84           O  
ATOM    265  CG  GLU A  36     -13.261 -11.575  16.618  1.00 63.84           C  
ATOM    266  CD  GLU A  36     -14.639 -11.989  16.126  1.00 63.84           C  
ATOM    267  OE1 GLU A  36     -15.077 -13.121  16.432  1.00 63.84           O  
ATOM    268  OE2 GLU A  36     -15.284 -11.175  15.428  1.00 63.84           O  
ATOM    269  N   LEU A  37     -11.074  -7.464  15.991  1.00 66.25           N  
ATOM    270  CA  LEU A  37     -10.555  -6.292  15.295  1.00 66.25           C  
ATOM    271  C   LEU A  37      -9.063  -6.119  15.560  1.00 66.25           C  
ATOM    272  CB  LEU A  37     -11.312  -5.033  15.726  1.00 66.25           C  
ATOM    273  O   LEU A  37      -8.344  -5.551  14.735  1.00 66.25           O  
ATOM    274  CG  LEU A  37     -12.746  -4.895  15.214  1.00 66.25           C  
ATOM    275  CD1 LEU A  37     -13.420  -3.680  15.844  1.00 66.25           C  
ATOM    276  CD2 LEU A  37     -12.764  -4.794  13.692  1.00 66.25           C  
ATOM    277  N   ALA A  38      -8.709  -6.759  16.706  1.00 69.74           N  
ATOM    278  CA  ALA A  38      -7.291  -6.798  17.054  1.00 69.74           C  
ATOM    279  C   ALA A  38      -6.505  -7.644  16.055  1.00 69.74           C  
ATOM    280  CB  ALA A  38      -7.104  -7.341  18.468  1.00 69.74           C  
ATOM    281  O   ALA A  38      -5.393  -7.281  15.665  1.00 69.74           O  
ATOM    282  N   THR A  39      -7.091  -8.860  15.663  1.00 76.46           N  
ATOM    283  CA  THR A  39      -6.469  -9.720  14.663  1.00 76.46           C  
ATOM    284  C   THR A  39      -6.405  -9.018  13.309  1.00 76.46           C  
ATOM    285  CB  THR A  39      -7.232 -11.050  14.518  1.00 76.46           C  
ATOM    286  O   THR A  39      -5.409  -9.132  12.592  1.00 76.46           O  
ATOM    287  CG2 THR A  39      -6.512 -11.996  13.562  1.00 76.46           C  
ATOM    288  OG1 THR A  39      -7.337 -11.676  15.803  1.00 76.46           O  
ATOM    289  N   LEU A  40      -7.428  -8.265  12.917  1.00 75.99           N  
ATOM    290  CA  LEU A  40      -7.472  -7.482  11.687  1.00 75.99           C  
ATOM    291  C   LEU A  40      -6.458  -6.344  11.732  1.00 75.99           C  
ATOM    292  CB  LEU A  40      -8.878  -6.920  11.459  1.00 75.99           C  
ATOM    293  O   LEU A  40      -5.845  -6.014  10.714  1.00 75.99           O  
ATOM    294  CG  LEU A  40      -9.945  -7.923  11.016  1.00 75.99           C  
ATOM    295  CD1 LEU A  40     -11.322  -7.268  11.024  1.00 75.99           C  
ATOM    296  CD2 LEU A  40      -9.618  -8.476   9.633  1.00 75.99           C  
ATOM    297  N   GLY A  41      -6.337  -5.861  12.874  1.00 74.82           N  
ATOM    298  CA  GLY A  41      -5.329  -4.838  13.101  1.00 74.82           C  
ATOM    299  C   GLY A  41      -3.913  -5.335  12.878  1.00 74.82           C  
ATOM    300  O   GLY A  41      -3.092  -4.637  12.279  1.00 74.82           O  
ATOM    301  N   VAL A  42      -3.673  -6.496  13.362  1.00 81.20           N  
ATOM    302  CA  VAL A  42      -2.373  -7.130  13.169  1.00 81.20           C  
ATOM    303  C   VAL A  42      -2.136  -7.382  11.682  1.00 81.20           C  
ATOM    304  CB  VAL A  42      -2.265  -8.454  13.958  1.00 81.20           C  
ATOM    305  O   VAL A  42      -1.033  -7.162  11.177  1.00 81.20           O  
ATOM    306  CG1 VAL A  42      -0.990  -9.205  13.580  1.00 81.20           C  
ATOM    307  CG2 VAL A  42      -2.304  -8.184  15.461  1.00 81.20           C  
ATOM    308  N   ARG A  43      -3.123  -7.844  10.991  1.00 82.74           N  
ATOM    309  CA  ARG A  43      -3.045  -8.107   9.557  1.00 82.74           C  
ATOM    310  C   ARG A  43      -2.777  -6.823   8.779  1.00 82.74           C  
ATOM    311  CB  ARG A  43      -4.334  -8.763   9.059  1.00 82.74           C  
ATOM    312  O   ARG A  43      -1.980  -6.816   7.838  1.00 82.74           O  
ATOM    313  CG  ARG A  43      -4.216  -9.380   7.674  1.00 82.74           C  
ATOM    314  CD  ARG A  43      -5.447 -10.201   7.316  1.00 82.74           C  
ATOM    315  NE  ARG A  43      -5.310 -11.591   7.741  1.00 82.74           N  
ATOM    316  NH1 ARG A  43      -6.109 -12.489   5.768  1.00 82.74           N  
ATOM    317  NH2 ARG A  43      -5.463 -13.868   7.482  1.00 82.74           N  
ATOM    318  CZ  ARG A  43      -5.627 -12.646   6.996  1.00 82.74           C  
ATOM    319  N   VAL A  44      -3.431  -5.835   9.105  1.00 81.56           N  
ATOM    320  CA  VAL A  44      -3.226  -4.531   8.484  1.00 81.56           C  
ATOM    321  C   VAL A  44      -1.806  -4.043   8.762  1.00 81.56           C  
ATOM    322  CB  VAL A  44      -4.255  -3.494   8.990  1.00 81.56           C  
ATOM    323  O   VAL A  44      -1.139  -3.515   7.869  1.00 81.56           O  
ATOM    324  CG1 VAL A  44      -3.864  -2.086   8.546  1.00 81.56           C  
ATOM    325  CG2 VAL A  44      -5.655  -3.846   8.491  1.00 81.56           C  
ATOM    326  N   GLU A  45      -1.370  -4.251   9.980  1.00 83.07           N  
ATOM    327  CA  GLU A  45      -0.009  -3.881  10.354  1.00 83.07           C  
ATOM    328  C   GLU A  45       1.019  -4.689   9.566  1.00 83.07           C  
ATOM    329  CB  GLU A  45       0.208  -4.077  11.857  1.00 83.07           C  
ATOM    330  O   GLU A  45       2.045  -4.153   9.143  1.00 83.07           O  
ATOM    331  CG  GLU A  45       1.564  -3.593  12.351  1.00 83.07           C  
ATOM    332  CD  GLU A  45       1.769  -2.097  12.170  1.00 83.07           C  
ATOM    333  OE1 GLU A  45       2.928  -1.630  12.245  1.00 83.07           O  
ATOM    334  OE2 GLU A  45       0.762  -1.386  11.953  1.00 83.07           O  
ATOM    335  N   VAL A  46       0.780  -5.950   9.407  1.00 87.75           N  
ATOM    336  CA  VAL A  46       1.646  -6.819   8.617  1.00 87.75           C  
ATOM    337  C   VAL A  46       1.738  -6.294   7.186  1.00 87.75           C  
ATOM    338  CB  VAL A  46       1.139  -8.278   8.617  1.00 87.75           C  
ATOM    339  O   VAL A  46       2.830  -6.206   6.619  1.00 87.75           O  
ATOM    340  CG1 VAL A  46       1.881  -9.108   7.571  1.00 87.75           C  
ATOM    341  CG2 VAL A  46       1.297  -8.897  10.005  1.00 87.75           C  
ATOM    342  N   GLN A  47       0.639  -5.977   6.638  1.00 87.13           N  
ATOM    343  CA  GLN A  47       0.594  -5.509   5.257  1.00 87.13           C  
ATOM    344  C   GLN A  47       1.234  -4.130   5.123  1.00 87.13           C  
ATOM    345  CB  GLN A  47      -0.848  -5.471   4.749  1.00 87.13           C  
ATOM    346  O   GLN A  47       1.861  -3.827   4.106  1.00 87.13           O  
ATOM    347  CG  GLN A  47      -1.502  -6.843   4.651  1.00 87.13           C  
ATOM    348  CD  GLN A  47      -0.681  -7.827   3.839  1.00 87.13           C  
ATOM    349  NE2 GLN A  47      -0.573  -9.056   4.331  1.00 87.13           N  
ATOM    350  OE1 GLN A  47      -0.150  -7.485   2.777  1.00 87.13           O  
ATOM    351  N   ARG A  48       1.053  -3.401   6.105  1.00 86.18           N  
ATOM    352  CA  ARG A  48       1.741  -2.114   6.154  1.00 86.18           C  
ATOM    353  C   ARG A  48       3.253  -2.299   6.087  1.00 86.18           C  
ATOM    354  CB  ARG A  48       1.362  -1.350   7.424  1.00 86.18           C  
ATOM    355  O   ARG A  48       3.937  -1.593   5.343  1.00 86.18           O  
ATOM    356  CG  ARG A  48       2.022   0.015   7.542  1.00 86.18           C  
ATOM    357  CD  ARG A  48       1.736   0.666   8.887  1.00 86.18           C  
ATOM    358  NE  ARG A  48       2.636   1.786   9.147  1.00 86.18           N  
ATOM    359  NH1 ARG A  48       2.448   1.672  11.447  1.00 86.18           N  
ATOM    360  NH2 ARG A  48       3.783   3.264  10.478  1.00 86.18           N  
ATOM    361  CZ  ARG A  48       2.954   2.238  10.357  1.00 86.18           C  
ATOM    362  N   LEU A  49       3.643  -3.069   6.995  1.00 86.87           N  
ATOM    363  CA  LEU A  49       5.070  -3.365   7.040  1.00 86.87           C  
ATOM    364  C   LEU A  49       5.557  -3.897   5.696  1.00 86.87           C  
ATOM    365  CB  LEU A  49       5.373  -4.382   8.144  1.00 86.87           C  
ATOM    366  O   LEU A  49       6.641  -3.532   5.235  1.00 86.87           O  
ATOM    367  CG  LEU A  49       6.849  -4.703   8.385  1.00 86.87           C  
ATOM    368  CD1 LEU A  49       7.591  -3.458   8.859  1.00 86.87           C  
ATOM    369  CD2 LEU A  49       6.992  -5.835   9.396  1.00 86.87           C  
ATOM    370  N   ARG A  50       4.849  -4.740   5.096  1.00 87.64           N  
ATOM    371  CA  ARG A  50       5.156  -5.289   3.779  1.00 87.64           C  
ATOM    372  C   ARG A  50       5.233  -4.185   2.729  1.00 87.64           C  
ATOM    373  CB  ARG A  50       4.107  -6.327   3.371  1.00 87.64           C  
ATOM    374  O   ARG A  50       6.110  -4.206   1.863  1.00 87.64           O  
ATOM    375  CG  ARG A  50       4.519  -7.185   2.186  1.00 87.64           C  
ATOM    376  CD  ARG A  50       3.530  -8.316   1.939  1.00 87.64           C  
ATOM    377  NE  ARG A  50       4.184  -9.622   1.978  1.00 87.64           N  
ATOM    378  NH1 ARG A  50       2.436 -10.757   0.981  1.00 87.64           N  
ATOM    379  NH2 ARG A  50       4.331 -11.883   1.608  1.00 87.64           N  
ATOM    380  CZ  ARG A  50       3.649 -10.751   1.522  1.00 87.64           C  
ATOM    381  N   LEU A  51       4.292  -3.334   2.756  1.00 87.42           N  
ATOM    382  CA  LEU A  51       4.278  -2.188   1.854  1.00 87.42           C  
ATOM    383  C   LEU A  51       5.501  -1.305   2.079  1.00 87.42           C  
ATOM    384  CB  LEU A  51       3.000  -1.368   2.047  1.00 87.42           C  
ATOM    385  O   LEU A  51       6.119  -0.836   1.120  1.00 87.42           O  
ATOM    386  CG  LEU A  51       2.828  -0.153   1.134  1.00 87.42           C  
ATOM    387  CD1 LEU A  51       2.844  -0.584  -0.329  1.00 87.42           C  
ATOM    388  CD2 LEU A  51       1.537   0.587   1.465  1.00 87.42           C  
ATOM    389  N   ASP A  52       5.828  -1.050   3.326  1.00 87.12           N  
ATOM    390  CA  ASP A  52       7.007  -0.273   3.696  1.00 87.12           C  
ATOM    391  C   ASP A  52       8.283  -0.927   3.170  1.00 87.12           C  
ATOM    392  CB  ASP A  52       7.087  -0.109   5.215  1.00 87.12           C  
ATOM    393  O   ASP A  52       9.134  -0.256   2.582  1.00 87.12           O  
ATOM    394  CG  ASP A  52       8.150   0.885   5.649  1.00 87.12           C  
ATOM    395  OD1 ASP A  52       8.245   1.977   5.049  1.00 87.12           O  
ATOM    396  OD2 ASP A  52       8.902   0.572   6.598  1.00 87.12           O  
ATOM    397  N   LYS A  53       8.407  -2.197   3.403  1.00 86.81           N  
ATOM    398  CA  LYS A  53       9.572  -2.947   2.942  1.00 86.81           C  
ATOM    399  C   LYS A  53       9.674  -2.923   1.419  1.00 86.81           C  
ATOM    400  CB  LYS A  53       9.513  -4.392   3.440  1.00 86.81           C  
ATOM    401  O   LYS A  53      10.772  -2.833   0.867  1.00 86.81           O  
ATOM    402  CG  LYS A  53       9.785  -4.544   4.930  1.00 86.81           C  
ATOM    403  CD  LYS A  53       9.861  -6.010   5.337  1.00 86.81           C  
ATOM    404  CE  LYS A  53      10.213  -6.164   6.811  1.00 86.81           C  
ATOM    405  NZ  LYS A  53      10.156  -7.591   7.247  1.00 86.81           N  
ATOM    406  N   TRP A  54       8.516  -3.104   0.839  1.00 88.53           N  
ATOM    407  CA  TRP A  54       8.454  -3.019  -0.616  1.00 88.53           C  
ATOM    408  C   TRP A  54       8.963  -1.667  -1.105  1.00 88.53           C  
ATOM    409  CB  TRP A  54       7.023  -3.248  -1.109  1.00 88.53           C  
ATOM    410  O   TRP A  54       9.738  -1.597  -2.062  1.00 88.53           O  
ATOM    411  CG  TRP A  54       6.856  -3.092  -2.590  1.00 88.53           C  
ATOM    412  CD1 TRP A  54       7.064  -4.045  -3.548  1.00 88.53           C  
ATOM    413  CD2 TRP A  54       6.450  -1.908  -3.284  1.00 88.53           C  
ATOM    414  CE2 TRP A  54       6.433  -2.216  -4.662  1.00 88.53           C  
ATOM    415  CE3 TRP A  54       6.098  -0.616  -2.873  1.00 88.53           C  
ATOM    416  NE1 TRP A  54       6.811  -3.525  -4.796  1.00 88.53           N  
ATOM    417  CH2 TRP A  54       5.737  -0.020  -5.204  1.00 88.53           C  
ATOM    418  CZ2 TRP A  54       6.077  -1.277  -5.633  1.00 88.53           C  
ATOM    419  CZ3 TRP A  54       5.744   0.318  -3.841  1.00 88.53           C  
ATOM    420  N   GLY A  55       8.424  -0.580  -0.553  1.00 84.50           N  
ATOM    421  CA  GLY A  55       8.838   0.772  -0.894  1.00 84.50           C  
ATOM    422  C   GLY A  55      10.327   1.001  -0.722  1.00 84.50           C  
ATOM    423  O   GLY A  55      10.971   1.609  -1.580  1.00 84.50           O  
ATOM    424  N   GLN A  56      10.907   0.475   0.332  1.00 83.77           N  
ATOM    425  CA  GLN A  56      12.345   0.552   0.570  1.00 83.77           C  
ATOM    426  C   GLN A  56      13.121  -0.215  -0.497  1.00 83.77           C  
ATOM    427  CB  GLN A  56      12.689   0.012   1.959  1.00 83.77           C  
ATOM    428  O   GLN A  56      14.165   0.246  -0.963  1.00 83.77           O  
ATOM    429  CG  GLN A  56      12.222   0.906   3.100  1.00 83.77           C  
ATOM    430  CD  GLN A  56      12.517   0.317   4.466  1.00 83.77           C  
ATOM    431  NE2 GLN A  56      11.893   0.873   5.499  1.00 83.77           N  
ATOM    432  OE1 GLN A  56      13.299  -0.631   4.593  1.00 83.77           O  
ATOM    433  N   ALA A  57      12.612  -1.351  -0.851  1.00 81.38           N  
ATOM    434  CA  ALA A  57      13.243  -2.234  -1.829  1.00 81.38           C  
ATOM    435  C   ALA A  57      13.219  -1.615  -3.223  1.00 81.38           C  
ATOM    436  CB  ALA A  57      12.550  -3.595  -1.843  1.00 81.38           C  
ATOM    437  O   ALA A  57      14.146  -1.810  -4.012  1.00 81.38           O  
ATOM    438  N   VAL A  58      12.259  -0.858  -3.456  1.00 79.87           N  
ATOM    439  CA  VAL A  58      12.066  -0.305  -4.792  1.00 79.87           C  
ATOM    440  C   VAL A  58      12.536   1.147  -4.823  1.00 79.87           C  
ATOM    441  CB  VAL A  58      10.589  -0.398  -5.237  1.00 79.87           C  
ATOM    442  O   VAL A  58      12.500   1.796  -5.872  1.00 79.87           O  
ATOM    443  CG1 VAL A  58      10.162  -1.856  -5.390  1.00 79.87           C  
ATOM    444  CG2 VAL A  58       9.686   0.326  -4.241  1.00 79.87           C  
ATOM    445  N   GLY A  59      13.106   1.564  -3.690  1.00 77.16           N  
ATOM    446  CA  GLY A  59      13.756   2.864  -3.642  1.00 77.16           C  
ATOM    447  C   GLY A  59      12.800   3.997  -3.323  1.00 77.16           C  
ATOM    448  O   GLY A  59      13.033   5.143  -3.714  1.00 77.16           O  
ATOM    449  N   LEU A  60      11.571   3.642  -2.795  1.00 77.36           N  
ATOM    450  CA  LEU A  60      10.575   4.610  -2.346  1.00 77.36           C  
ATOM    451  C   LEU A  60      10.649   4.804  -0.836  1.00 77.36           C  
ATOM    452  CB  LEU A  60       9.169   4.156  -2.746  1.00 77.36           C  
ATOM    453  O   LEU A  60      10.637   3.831  -0.079  1.00 77.36           O  
ATOM    454  CG  LEU A  60       8.919   3.961  -4.243  1.00 77.36           C  
ATOM    455  CD1 LEU A  60       7.522   3.398  -4.478  1.00 77.36           C  
ATOM    456  CD2 LEU A  60       9.104   5.276  -4.992  1.00 77.36           C  
ATOM    457  N   LYS A  61      11.141   5.917  -0.273  1.00 70.26           N  
ATOM    458  CA  LYS A  61      11.256   6.159   1.162  1.00 70.26           C  
ATOM    459  C   LYS A  61      10.155   7.096   1.652  1.00 70.26           C  
ATOM    460  CB  LYS A  61      12.629   6.742   1.501  1.00 70.26           C  
ATOM    461  O   LYS A  61       9.721   7.987   0.920  1.00 70.26           O  
ATOM    462  CG  LYS A  61      13.767   5.736   1.414  1.00 70.26           C  
ATOM    463  CD  LYS A  61      15.069   6.317   1.949  1.00 70.26           C  
ATOM    464  CE  LYS A  61      16.209   5.311   1.861  1.00 70.26           C  
ATOM    465  NZ  LYS A  61      17.499   5.893   2.339  1.00 70.26           N  
ATOM    466  N   GLN A  62       9.613   6.670   2.949  1.00 62.97           N  
ATOM    467  CA  GLN A  62       8.639   7.472   3.682  1.00 62.97           C  
ATOM    468  C   GLN A  62       9.280   8.740   4.239  1.00 62.97           C  
ATOM    469  CB  GLN A  62       8.015   6.657   4.815  1.00 62.97           C  
ATOM    470  O   GLN A  62      10.327   8.680   4.886  1.00 62.97           O  
ATOM    471  CG  GLN A  62       6.750   7.276   5.394  1.00 62.97           C  
ATOM    472  CD  GLN A  62       6.093   6.398   6.442  1.00 62.97           C  
ATOM    473  NE2 GLN A  62       4.771   6.280   6.373  1.00 62.97           N  
ATOM    474  OE1 GLN A  62       6.768   5.829   7.306  1.00 62.97           O  
ATOM    475  N   ASN A  63       9.271   9.887   3.390  1.00 59.67           N  
ATOM    476  CA  ASN A  63       9.723  11.167   3.925  1.00 59.67           C  
ATOM    477  C   ASN A  63      10.921  11.707   3.150  1.00 59.67           C  
ATOM    478  CB  ASN A  63      10.066  11.036   5.410  1.00 59.67           C  
ATOM    479  O   ASN A  63      11.506  12.723   3.531  1.00 59.67           O  
ATOM    480  CG  ASN A  63       8.862  10.683   6.260  1.00 59.67           C  
ATOM    481  ND2 ASN A  63       9.110  10.250   7.490  1.00 59.67           N  
ATOM    482  OD1 ASN A  63       7.717  10.797   5.814  1.00 59.67           O  
ATOM    483  N   SER A  64      11.077  11.208   1.947  1.00 52.75           N  
ATOM    484  CA  SER A  64      12.155  11.856   1.207  1.00 52.75           C  
ATOM    485  C   SER A  64      11.774  12.067  -0.255  1.00 52.75           C  
ATOM    486  CB  SER A  64      13.438  11.029   1.293  1.00 52.75           C  
ATOM    487  O   SER A  64      11.736  11.113  -1.035  1.00 52.75           O  
ATOM    488  OG  SER A  64      14.032  11.153   2.574  1.00 52.75           O  
ATOM    489  N   ALA A  65      10.656  12.834  -0.500  1.00 52.10           N  
ATOM    490  CA  ALA A  65      10.348  13.380  -1.819  1.00 52.10           C  
ATOM    491  C   ALA A  65      11.611  13.882  -2.513  1.00 52.10           C  
ATOM    492  CB  ALA A  65       9.325  14.507  -1.702  1.00 52.10           C  
ATOM    493  O   ALA A  65      11.686  13.900  -3.744  1.00 52.10           O  
ATOM    494  N   SER A  66      12.794  13.894  -1.735  1.00 49.80           N  
ATOM    495  CA  SER A  66      13.980  14.579  -2.237  1.00 49.80           C  
ATOM    496  C   SER A  66      15.172  13.632  -2.318  1.00 49.80           C  
ATOM    497  CB  SER A  66      14.327  15.773  -1.346  1.00 49.80           C  
ATOM    498  O   SER A  66      16.176  13.944  -2.963  1.00 49.80           O  
ATOM    499  OG  SER A  66      14.357  15.391   0.019  1.00 49.80           O  
ATOM    500  N   ASP A  67      14.936  12.263  -2.036  1.00 51.48           N  
ATOM    501  CA  ASP A  67      16.121  11.414  -2.111  1.00 51.48           C  
ATOM    502  C   ASP A  67      15.851  10.167  -2.950  1.00 51.48           C  
ATOM    503  CB  ASP A  67      16.584  11.015  -0.709  1.00 51.48           C  
ATOM    504  O   ASP A  67      15.309   9.180  -2.448  1.00 51.48           O  
ATOM    505  CG  ASP A  67      17.312  12.133   0.016  1.00 51.48           C  
ATOM    506  OD1 ASP A  67      17.920  12.998  -0.650  1.00 51.48           O  
ATOM    507  OD2 ASP A  67      17.279  12.148   1.266  1.00 51.48           O  
ATOM    508  N   ILE A  68      15.001  10.293  -4.045  1.00 53.65           N  
ATOM    509  CA  ILE A  68      14.963   9.113  -4.902  1.00 53.65           C  
ATOM    510  C   ILE A  68      16.386   8.652  -5.209  1.00 53.65           C  
ATOM    511  CB  ILE A  68      14.196   9.392  -6.214  1.00 53.65           C  
ATOM    512  O   ILE A  68      17.175   9.398  -5.793  1.00 53.65           O  
ATOM    513  CG1 ILE A  68      12.767   9.857  -5.908  1.00 53.65           C  
ATOM    514  CG2 ILE A  68      14.188   8.151  -7.110  1.00 53.65           C  
ATOM    515  CD1 ILE A  68      12.019  10.396  -7.120  1.00 53.65           C  
ATOM    516  N   GLU A  69      17.264   8.463  -4.132  1.00 53.28           N  
ATOM    517  CA  GLU A  69      18.583   7.885  -4.371  1.00 53.28           C  
ATOM    518  C   GLU A  69      18.650   7.208  -5.738  1.00 53.28           C  
ATOM    519  CB  GLU A  69      18.939   6.882  -3.270  1.00 53.28           C  
ATOM    520  O   GLU A  69      17.724   6.495  -6.129  1.00 53.28           O  
ATOM    521  CG  GLU A  69      19.507   7.525  -2.014  1.00 53.28           C  
ATOM    522  CD  GLU A  69      19.985   6.512  -0.985  1.00 53.28           C  
ATOM    523  OE1 GLU A  69      20.528   6.924   0.065  1.00 53.28           O  
ATOM    524  OE2 GLU A  69      19.815   5.297  -1.232  1.00 53.28           O  
ATOM    525  N   GLY A  70      18.595   7.889  -6.856  1.00 57.19           N  
ATOM    526  CA  GLY A  70      19.044   7.404  -8.151  1.00 57.19           C  
ATOM    527  C   GLY A  70      19.057   5.891  -8.250  1.00 57.19           C  
ATOM    528  O   GLY A  70      19.355   5.335  -9.310  1.00 57.19           O  
ATOM    529  N   HIS A  71      18.527   5.109  -7.203  1.00 62.80           N  
ATOM    530  CA  HIS A  71      18.557   3.652  -7.267  1.00 62.80           C  
ATOM    531  C   HIS A  71      17.158   3.066  -7.114  1.00 62.80           C  
ATOM    532  CB  HIS A  71      19.484   3.087  -6.189  1.00 62.80           C  
ATOM    533  O   HIS A  71      16.647   2.950  -5.998  1.00 62.80           O  
ATOM    534  CG  HIS A  71      20.923   3.052  -6.594  1.00 62.80           C  
ATOM    535  CD2 HIS A  71      21.783   2.015  -6.731  1.00 62.80           C  
ATOM    536  ND1 HIS A  71      21.635   4.189  -6.910  1.00 62.80           N  
ATOM    537  CE1 HIS A  71      22.874   3.851  -7.226  1.00 62.80           C  
ATOM    538  NE2 HIS A  71      22.990   2.538  -7.125  1.00 62.80           N  
ATOM    539  N   HIS A  72      16.265   3.369  -8.076  1.00 69.91           N  
ATOM    540  CA  HIS A  72      14.940   2.760  -8.115  1.00 69.91           C  
ATOM    541  C   HIS A  72      14.960   1.446  -8.888  1.00 69.91           C  
ATOM    542  CB  HIS A  72      13.926   3.721  -8.738  1.00 69.91           C  
ATOM    543  O   HIS A  72      15.915   1.164  -9.616  1.00 69.91           O  
ATOM    544  CG  HIS A  72      14.244   4.095 -10.150  1.00 69.91           C  
ATOM    545  CD2 HIS A  72      13.742   3.645 -11.324  1.00 69.91           C  
ATOM    546  ND1 HIS A  72      15.191   5.043 -10.474  1.00 69.91           N  
ATOM    547  CE1 HIS A  72      15.256   5.161 -11.790  1.00 69.91           C  
ATOM    548  NE2 HIS A  72      14.387   4.323 -12.329  1.00 69.91           N  
ATOM    549  N   HIS A  73      14.248   0.544  -8.386  1.00 76.55           N  
ATOM    550  CA  HIS A  73      14.113  -0.772  -9.000  1.00 76.55           C  
ATOM    551  C   HIS A  73      13.934  -0.659 -10.510  1.00 76.55           C  
ATOM    552  CB  HIS A  73      12.934  -1.530  -8.387  1.00 76.55           C  
ATOM    553  O   HIS A  73      13.114   0.130 -10.985  1.00 76.55           O  
ATOM    554  CG  HIS A  73      12.987  -3.007  -8.616  1.00 76.55           C  
ATOM    555  CD2 HIS A  73      13.269  -4.028  -7.773  1.00 76.55           C  
ATOM    556  ND1 HIS A  73      12.732  -3.579  -9.844  1.00 76.55           N  
ATOM    557  CE1 HIS A  73      12.854  -4.892  -9.745  1.00 76.55           C  
ATOM    558  NE2 HIS A  73      13.179  -5.191  -8.499  1.00 76.55           N  
ATOM    559  N   PRO A  74      14.846  -1.362 -11.348  1.00 79.68           N  
ATOM    560  CA  PRO A  74      14.803  -1.310 -12.811  1.00 79.68           C  
ATOM    561  C   PRO A  74      13.417  -1.616 -13.372  1.00 79.68           C  
ATOM    562  CB  PRO A  74      15.812  -2.382 -13.232  1.00 79.68           C  
ATOM    563  O   PRO A  74      13.091  -1.199 -14.486  1.00 79.68           O  
ATOM    564  CG  PRO A  74      16.615  -2.655 -12.001  1.00 79.68           C  
ATOM    565  CD  PRO A  74      15.844  -2.163 -10.810  1.00 79.68           C  
ATOM    566  N   ALA A  75      12.614  -2.326 -12.577  1.00 78.93           N  
ATOM    567  CA  ALA A  75      11.266  -2.702 -12.996  1.00 78.93           C  
ATOM    568  C   ALA A  75      10.367  -1.474 -13.115  1.00 78.93           C  
ATOM    569  CB  ALA A  75      10.665  -3.705 -12.015  1.00 78.93           C  
ATOM    570  O   ALA A  75       9.403  -1.476 -13.884  1.00 78.93           O  
ATOM    571  N   LEU A  76      10.761  -0.406 -12.425  1.00 78.54           N  
ATOM    572  CA  LEU A  76       9.967   0.818 -12.417  1.00 78.54           C  
ATOM    573  C   LEU A  76      10.328   1.707 -13.602  1.00 78.54           C  
ATOM    574  CB  LEU A  76      10.174   1.583 -11.108  1.00 78.54           C  
ATOM    575  O   LEU A  76       9.670   2.721 -13.846  1.00 78.54           O  
ATOM    576  CG  LEU A  76       9.606   0.932  -9.845  1.00 78.54           C  
ATOM    577  CD1 LEU A  76       9.913   1.791  -8.623  1.00 78.54           C  
ATOM    578  CD2 LEU A  76       8.104   0.712  -9.987  1.00 78.54           C  
ATOM    579  N   ASP A  77      11.389   1.269 -14.393  1.00 78.17           N  
ATOM    580  CA  ASP A  77      11.819   1.952 -15.609  1.00 78.17           C  
ATOM    581  C   ASP A  77      10.918   1.593 -16.788  1.00 78.17           C  
ATOM    582  CB  ASP A  77      13.273   1.605 -15.934  1.00 78.17           C  
ATOM    583  O   ASP A  77      10.885   2.309 -17.791  1.00 78.17           O  
ATOM    584  CG  ASP A  77      14.259   2.185 -14.934  1.00 78.17           C  
ATOM    585  OD1 ASP A  77      13.929   3.187 -14.264  1.00 78.17           O  
ATOM    586  OD2 ASP A  77      15.376   1.636 -14.818  1.00 78.17           O  
ATOM    587  N   ASP A  78      10.184   0.456 -16.603  1.00 83.61           N  
ATOM    588  CA  ASP A  78       9.186   0.028 -17.579  1.00 83.61           C  
ATOM    589  C   ASP A  78       7.888   0.817 -17.418  1.00 83.61           C  
ATOM    590  CB  ASP A  78       8.911  -1.471 -17.444  1.00 83.61           C  
ATOM    591  O   ASP A  78       7.279   0.807 -16.346  1.00 83.61           O  
ATOM    592  CG  ASP A  78       7.935  -1.990 -18.485  1.00 83.61           C  
ATOM    593  OD1 ASP A  78       8.187  -1.818 -19.697  1.00 83.61           O  
ATOM    594  OD2 ASP A  78       6.904  -2.575 -18.090  1.00 83.61           O  
ATOM    595  N   ALA A  79       7.516   1.589 -18.376  1.00 79.58           N  
ATOM    596  CA  ALA A  79       6.361   2.483 -18.367  1.00 79.58           C  
ATOM    597  C   ALA A  79       5.080   1.721 -18.041  1.00 79.58           C  
ATOM    598  CB  ALA A  79       6.226   3.193 -19.712  1.00 79.58           C  
ATOM    599  O   ALA A  79       4.215   2.226 -17.321  1.00 79.58           O  
ATOM    600  N   ARG A  80       4.936   0.563 -18.501  1.00 83.49           N  
ATOM    601  CA  ARG A  80       3.784  -0.297 -18.248  1.00 83.49           C  
ATOM    602  C   ARG A  80       3.744  -0.744 -16.791  1.00 83.49           C  
ATOM    603  CB  ARG A  80       3.812  -1.518 -19.170  1.00 83.49           C  
ATOM    604  O   ARG A  80       2.685  -0.728 -16.160  1.00 83.49           O  
ATOM    605  CG  ARG A  80       2.542  -2.352 -19.125  1.00 83.49           C  
ATOM    606  CD  ARG A  80       2.590  -3.508 -20.115  1.00 83.49           C  
ATOM    607  NE  ARG A  80       1.361  -4.294 -20.087  1.00 83.49           N  
ATOM    608  NH1 ARG A  80       2.211  -6.051 -21.322  1.00 83.49           N  
ATOM    609  NH2 ARG A  80       0.046  -6.113 -20.573  1.00 83.49           N  
ATOM    610  CZ  ARG A  80       1.209  -5.485 -20.661  1.00 83.49           C  
ATOM    611  N   THR A  81       4.856  -1.103 -16.242  1.00 82.55           N  
ATOM    612  CA  THR A  81       5.007  -1.528 -14.855  1.00 82.55           C  
ATOM    613  C   THR A  81       4.807  -0.352 -13.904  1.00 82.55           C  
ATOM    614  CB  THR A  81       6.390  -2.159 -14.611  1.00 82.55           C  
ATOM    615  O   THR A  81       4.134  -0.483 -12.879  1.00 82.55           O  
ATOM    616  CG2 THR A  81       6.536  -2.623 -13.166  1.00 82.55           C  
ATOM    617  OG1 THR A  81       6.556  -3.285 -15.482  1.00 82.55           O  
ATOM    618  N   SER A  82       5.335   0.735 -14.233  1.00 80.81           N  
ATOM    619  CA  SER A  82       5.189   1.949 -13.436  1.00 80.81           C  
ATOM    620  C   SER A  82       3.739   2.420 -13.406  1.00 80.81           C  
ATOM    621  CB  SER A  82       6.084   3.061 -13.984  1.00 80.81           C  
ATOM    622  O   SER A  82       3.239   2.841 -12.361  1.00 80.81           O  
ATOM    623  OG  SER A  82       5.923   4.252 -13.235  1.00 80.81           O  
ATOM    624  N   ARG A  83       3.057   2.392 -14.456  1.00 84.93           N  
ATOM    625  CA  ARG A  83       1.645   2.752 -14.545  1.00 84.93           C  
ATOM    626  C   ARG A  83       0.788   1.816 -13.699  1.00 84.93           C  
ATOM    627  CB  ARG A  83       1.173   2.723 -16.000  1.00 84.93           C  
ATOM    628  O   ARG A  83      -0.140   2.261 -13.020  1.00 84.93           O  
ATOM    629  CG  ARG A  83      -0.228   3.277 -16.205  1.00 84.93           C  
ATOM    630  CD  ARG A  83      -0.644   3.233 -17.669  1.00 84.93           C  
ATOM    631  NE  ARG A  83      -0.398   4.508 -18.337  1.00 84.93           N  
ATOM    632  NH1 ARG A  83      -0.753   3.695 -20.470  1.00 84.93           N  
ATOM    633  NH2 ARG A  83      -0.214   5.900 -20.154  1.00 84.93           N  
ATOM    634  CZ  ARG A  83      -0.456   4.698 -19.652  1.00 84.93           C  
ATOM    635  N   THR A  84       1.081   0.597 -13.855  1.00 87.00           N  
ATOM    636  CA  THR A  84       0.354  -0.420 -13.104  1.00 87.00           C  
ATOM    637  C   THR A  84       0.602  -0.267 -11.606  1.00 87.00           C  
ATOM    638  CB  THR A  84       0.755  -1.838 -13.552  1.00 87.00           C  
ATOM    639  O   THR A  84      -0.318  -0.419 -10.801  1.00 87.00           O  
ATOM    640  CG2 THR A  84      -0.058  -2.897 -12.815  1.00 87.00           C  
ATOM    641  OG1 THR A  84       0.526  -1.970 -14.960  1.00 87.00           O  
ATOM    642  N   VAL A  85       1.777   0.027 -11.208  1.00 86.71           N  
ATOM    643  CA  VAL A  85       2.143   0.284  -9.819  1.00 86.71           C  
ATOM    644  C   VAL A  85       1.417   1.530  -9.316  1.00 86.71           C  
ATOM    645  CB  VAL A  85       3.670   0.455  -9.657  1.00 86.71           C  
ATOM    646  O   VAL A  85       0.903   1.546  -8.195  1.00 86.71           O  
ATOM    647  CG1 VAL A  85       4.009   0.986  -8.265  1.00 86.71           C  
ATOM    648  CG2 VAL A  85       4.385  -0.870  -9.916  1.00 86.71           C  
ATOM    649  N   LYS A  86       1.388   2.509 -10.121  1.00 86.66           N  
ATOM    650  CA  LYS A  86       0.632   3.716  -9.799  1.00 86.66           C  
ATOM    651  C   LYS A  86      -0.843   3.397  -9.574  1.00 86.66           C  
ATOM    652  CB  LYS A  86       0.780   4.755 -10.911  1.00 86.66           C  
ATOM    653  O   LYS A  86      -1.452   3.890  -8.622  1.00 86.66           O  
ATOM    654  CG  LYS A  86       0.144   6.099 -10.591  1.00 86.66           C  
ATOM    655  CD  LYS A  86       0.366   7.104 -11.714  1.00 86.66           C  
ATOM    656  CE  LYS A  86      -0.321   8.431 -11.422  1.00 86.66           C  
ATOM    657  NZ  LYS A  86      -0.078   9.431 -12.505  1.00 86.66           N  
ATOM    658  N   THR A  87      -1.417   2.659 -10.415  1.00 88.32           N  
ATOM    659  CA  THR A  87      -2.812   2.247 -10.312  1.00 88.32           C  
ATOM    660  C   THR A  87      -3.051   1.466  -9.022  1.00 88.32           C  
ATOM    661  CB  THR A  87      -3.232   1.389 -11.519  1.00 88.32           C  
ATOM    662  O   THR A  87      -4.057   1.676  -8.341  1.00 88.32           O  
ATOM    663  CG2 THR A  87      -4.691   0.960 -11.408  1.00 88.32           C  
ATOM    664  OG1 THR A  87      -3.060   2.150 -12.722  1.00 88.32           O  
ATOM    665  N   LEU A  88      -2.174   0.608  -8.710  1.00 88.67           N  
ATOM    666  CA  LEU A  88      -2.280  -0.220  -7.514  1.00 88.67           C  
ATOM    667  C   LEU A  88      -2.193   0.633  -6.253  1.00 88.67           C  
ATOM    668  CB  LEU A  88      -1.180  -1.285  -7.501  1.00 88.67           C  
ATOM    669  O   LEU A  88      -2.977   0.449  -5.319  1.00 88.67           O  
ATOM    670  CG  LEU A  88      -1.392  -2.490  -8.419  1.00 88.67           C  
ATOM    671  CD1 LEU A  88      -0.123  -3.333  -8.489  1.00 88.67           C  
ATOM    672  CD2 LEU A  88      -2.572  -3.329  -7.937  1.00 88.67           C  
ATOM    673  N   LEU A  89      -1.296   1.575  -6.214  1.00 87.06           N  
ATOM    674  CA  LEU A  89      -1.128   2.471  -5.075  1.00 87.06           C  
ATOM    675  C   LEU A  89      -2.331   3.396  -4.929  1.00 87.06           C  
ATOM    676  CB  LEU A  89       0.152   3.298  -5.228  1.00 87.06           C  
ATOM    677  O   LEU A  89      -2.764   3.687  -3.812  1.00 87.06           O  
ATOM    678  CG  LEU A  89       1.471   2.546  -5.047  1.00 87.06           C  
ATOM    679  CD1 LEU A  89       2.651   3.470  -5.328  1.00 87.06           C  
ATOM    680  CD2 LEU A  89       1.566   1.961  -3.642  1.00 87.06           C  
ATOM    681  N   THR A  90      -2.844   3.869  -6.001  1.00 87.15           N  
ATOM    682  CA  THR A  90      -4.049   4.691  -6.002  1.00 87.15           C  
ATOM    683  C   THR A  90      -5.239   3.906  -5.459  1.00 87.15           C  
ATOM    684  CB  THR A  90      -4.372   5.208  -7.416  1.00 87.15           C  
ATOM    685  O   THR A  90      -6.049   4.442  -4.700  1.00 87.15           O  
ATOM    686  CG2 THR A  90      -5.609   6.100  -7.406  1.00 87.15           C  
ATOM    687  OG1 THR A  90      -3.257   5.960  -7.910  1.00 87.15           O  
ATOM    688  N   THR A  91      -5.367   2.717  -5.926  1.00 87.16           N  
ATOM    689  CA  THR A  91      -6.446   1.846  -5.473  1.00 87.16           C  
ATOM    690  C   THR A  91      -6.325   1.567  -3.978  1.00 87.16           C  
ATOM    691  CB  THR A  91      -6.452   0.515  -6.248  1.00 87.16           C  
ATOM    692  O   THR A  91      -7.330   1.537  -3.264  1.00 87.16           O  
ATOM    693  CG2 THR A  91      -7.627  -0.361  -5.826  1.00 87.16           C  
ATOM    694  OG1 THR A  91      -6.552   0.786  -7.651  1.00 87.16           O  
ATOM    695  N   ILE A  92      -5.118   1.346  -3.505  1.00 85.89           N  
ATOM    696  CA  ILE A  92      -4.846   1.137  -2.087  1.00 85.89           C  
ATOM    697  C   ILE A  92      -5.262   2.374  -1.294  1.00 85.89           C  
ATOM    698  CB  ILE A  92      -3.354   0.819  -1.839  1.00 85.89           C  
ATOM    699  O   ILE A  92      -5.891   2.261  -0.239  1.00 85.89           O  
ATOM    700  CG1 ILE A  92      -2.998  -0.555  -2.419  1.00 85.89           C  
ATOM    701  CG2 ILE A  92      -3.030   0.883  -0.343  1.00 85.89           C  
ATOM    702  CD1 ILE A  92      -1.503  -0.841  -2.457  1.00 85.89           C  
ATOM    703  N   GLN A  93      -4.917   3.494  -1.767  1.00 84.60           N  
ATOM    704  CA  GLN A  93      -5.317   4.759  -1.158  1.00 84.60           C  
ATOM    705  C   GLN A  93      -6.837   4.883  -1.095  1.00 84.60           C  
ATOM    706  CB  GLN A  93      -4.725   5.938  -1.932  1.00 84.60           C  
ATOM    707  O   GLN A  93      -7.388   5.315  -0.081  1.00 84.60           O  
ATOM    708  CG  GLN A  93      -5.079   7.298  -1.345  1.00 84.60           C  
ATOM    709  CD  GLN A  93      -4.598   8.452  -2.205  1.00 84.60           C  
ATOM    710  NE2 GLN A  93      -4.945   9.671  -1.810  1.00 84.60           N  
ATOM    711  OE1 GLN A  93      -3.919   8.248  -3.217  1.00 84.60           O  
ATOM    712  N   GLU A  94      -7.532   4.600  -2.162  1.00 83.51           N  
ATOM    713  CA  GLU A  94      -8.986   4.697  -2.253  1.00 83.51           C  
ATOM    714  C   GLU A  94      -9.665   3.752  -1.267  1.00 83.51           C  
ATOM    715  CB  GLU A  94      -9.456   4.397  -3.679  1.00 83.51           C  
ATOM    716  O   GLU A  94     -10.683   4.101  -0.666  1.00 83.51           O  
ATOM    717  CG  GLU A  94      -9.158   5.511  -4.672  1.00 83.51           C  
ATOM    718  CD  GLU A  94      -9.570   5.171  -6.096  1.00 83.51           C  
ATOM    719  OE1 GLU A  94      -9.422   6.032  -6.992  1.00 83.51           O  
ATOM    720  OE2 GLU A  94     -10.044   4.034  -6.316  1.00 83.51           O  
ATOM    721  N   VAL A  95      -9.139   2.544  -1.159  1.00 79.66           N  
ATOM    722  CA  VAL A  95      -9.697   1.531  -0.269  1.00 79.66           C  
ATOM    723  C   VAL A  95      -9.619   2.015   1.178  1.00 79.66           C  
ATOM    724  CB  VAL A  95      -8.965   0.179  -0.418  1.00 79.66           C  
ATOM    725  O   VAL A  95     -10.565   1.839   1.949  1.00 79.66           O  
ATOM    726  CG1 VAL A  95      -9.348  -0.770   0.716  1.00 79.66           C  
ATOM    727  CG2 VAL A  95      -9.278  -0.450  -1.774  1.00 79.66           C  
ATOM    728  N   PHE A  96      -8.669   2.808   1.505  1.00 72.89           N  
ATOM    729  CA  PHE A  96      -8.432   3.251   2.874  1.00 72.89           C  
ATOM    730  C   PHE A  96      -9.121   4.585   3.138  1.00 72.89           C  
ATOM    731  CB  PHE A  96      -6.930   3.373   3.148  1.00 72.89           C  
ATOM    732  O   PHE A  96      -9.545   4.859   4.262  1.00 72.89           O  
ATOM    733  CG  PHE A  96      -6.277   2.073   3.536  1.00 72.89           C  
ATOM    734  CD1 PHE A  96      -6.331   1.616   4.846  1.00 72.89           C  
ATOM    735  CD2 PHE A  96      -5.608   1.309   2.588  1.00 72.89           C  
ATOM    736  CE1 PHE A  96      -5.727   0.413   5.208  1.00 72.89           C  
ATOM    737  CE2 PHE A  96      -5.002   0.107   2.942  1.00 72.89           C  
ATOM    738  CZ  PHE A  96      -5.062  -0.339   4.252  1.00 72.89           C  
ATOM    739  N   THR A  97      -9.268   5.441   2.137  1.00 72.82           N  
ATOM    740  CA  THR A  97      -9.923   6.737   2.269  1.00 72.82           C  
ATOM    741  C   THR A  97     -11.440   6.586   2.198  1.00 72.82           C  
ATOM    742  CB  THR A  97      -9.451   7.716   1.179  1.00 72.82           C  
ATOM    743  O   THR A  97     -12.171   7.257   2.930  1.00 72.82           O  
ATOM    744  CG2 THR A  97      -9.861   9.147   1.509  1.00 72.82           C  
ATOM    745  OG1 THR A  97      -8.023   7.653   1.075  1.00 72.82           O  
ATOM    746  N   ARG A  98     -12.023   5.744   1.318  1.00 70.24           N  
ATOM    747  CA  ARG A  98     -13.455   5.618   1.062  1.00 70.24           C  
ATOM    748  C   ARG A  98     -14.096   4.619   2.019  1.00 70.24           C  
ATOM    749  CB  ARG A  98     -13.707   5.193  -0.386  1.00 70.24           C  
ATOM    750  O   ARG A  98     -15.181   4.867   2.549  1.00 70.24           O  
ATOM    751  CG  ARG A  98     -13.649   6.339  -1.384  1.00 70.24           C  
ATOM    752  CD  ARG A  98     -14.005   5.881  -2.791  1.00 70.24           C  
ATOM    753  NE  ARG A  98     -13.794   6.941  -3.773  1.00 70.24           N  
ATOM    754  NH1 ARG A  98     -14.994   5.907  -5.454  1.00 70.24           N  
ATOM    755  NH2 ARG A  98     -14.016   7.947  -5.825  1.00 70.24           N  
ATOM    756  CZ  ARG A  98     -14.268   6.929  -5.015  1.00 70.24           C  
ATOM    757  N   LYS A  99     -13.445   3.507   2.238  1.00 64.78           N  
ATOM    758  CA  LYS A  99     -14.044   2.387   2.958  1.00 64.78           C  
ATOM    759  C   LYS A  99     -13.777   2.490   4.457  1.00 64.78           C  
ATOM    760  CB  LYS A  99     -13.512   1.057   2.421  1.00 64.78           C  
ATOM    761  O   LYS A  99     -14.651   2.184   5.271  1.00 64.78           O  
ATOM    762  CG  LYS A  99     -14.050   0.684   1.048  1.00 64.78           C  
ATOM    763  CD  LYS A  99     -13.648  -0.732   0.656  1.00 64.78           C  
ATOM    764  CE  LYS A  99     -14.211  -1.118  -0.705  1.00 64.78           C  
ATOM    765  NZ  LYS A  99     -14.057  -2.579  -0.975  1.00 64.78           N  
ATOM    766  N   VAL A 100     -12.679   3.155   4.838  1.00 62.85           N  
ATOM    767  CA  VAL A 100     -12.255   3.276   6.229  1.00 62.85           C  
ATOM    768  C   VAL A 100     -12.802   4.570   6.826  1.00 62.85           C  
ATOM    769  CB  VAL A 100     -10.716   3.238   6.358  1.00 62.85           C  
ATOM    770  O   VAL A 100     -13.211   4.600   7.989  1.00 62.85           O  
ATOM    771  CG1 VAL A 100     -10.287   3.540   7.792  1.00 62.85           C  
ATOM    772  CG2 VAL A 100     -10.176   1.881   5.910  1.00 62.85           C  
ATOM    773  N   SER A 101     -12.900   5.603   5.970  1.00 62.98           N  
ATOM    774  CA  SER A 101     -13.524   6.866   6.354  1.00 62.98           C  
ATOM    775  C   SER A 101     -15.027   6.701   6.554  1.00 62.98           C  
ATOM    776  CB  SER A 101     -13.255   7.940   5.299  1.00 62.98           C  
ATOM    777  O   SER A 101     -15.621   7.362   7.408  1.00 62.98           O  
ATOM    778  OG  SER A 101     -11.874   8.248   5.236  1.00 62.98           O  
ATOM    779  N   ALA A 102     -15.634   5.920   5.786  1.00 60.25           N  
ATOM    780  CA  ALA A 102     -17.058   5.610   5.879  1.00 60.25           C  
ATOM    781  C   ALA A 102     -17.368   4.837   7.158  1.00 60.25           C  
ATOM    782  CB  ALA A 102     -17.511   4.814   4.657  1.00 60.25           C  
ATOM    783  O   ALA A 102     -18.471   4.938   7.700  1.00 60.25           O  
ATOM    784  N   LEU A 103     -16.394   4.218   7.702  1.00 60.04           N  
ATOM    785  CA  LEU A 103     -16.495   3.405   8.910  1.00 60.04           C  
ATOM    786  C   LEU A 103     -16.347   4.268  10.159  1.00 60.04           C  
ATOM    787  CB  LEU A 103     -15.431   2.305   8.906  1.00 60.04           C  
ATOM    788  O   LEU A 103     -16.938   3.968  11.199  1.00 60.04           O  
ATOM    789  CG  LEU A 103     -15.607   1.195   7.869  1.00 60.04           C  
ATOM    790  CD1 LEU A 103     -14.402   0.260   7.883  1.00 60.04           C  
ATOM    791  CD2 LEU A 103     -16.895   0.420   8.127  1.00 60.04           C  
ATOM    792  N   PHE A 104     -15.621   5.479  10.129  1.00 54.66           N  
ATOM    793  CA  PHE A 104     -15.355   6.422  11.209  1.00 54.66           C  
ATOM    794  C   PHE A 104     -16.430   7.501  11.263  1.00 54.66           C  
ATOM    795  CB  PHE A 104     -13.975   7.063  11.036  1.00 54.66           C  
ATOM    796  O   PHE A 104     -16.658   8.106  12.313  1.00 54.66           O  
ATOM    797  CG  PHE A 104     -12.832   6.149  11.386  1.00 54.66           C  
ATOM    798  CD1 PHE A 104     -12.450   5.966  12.709  1.00 54.66           C  
ATOM    799  CD2 PHE A 104     -12.140   5.471  10.391  1.00 54.66           C  
ATOM    800  CE1 PHE A 104     -11.393   5.120  13.036  1.00 54.66           C  
ATOM    801  CE2 PHE A 104     -11.082   4.624  10.709  1.00 54.66           C  
ATOM    802  CZ  PHE A 104     -10.710   4.451  12.032  1.00 54.66           C  
ATOM    803  N   THR A 105     -17.066   7.776  10.150  1.00 55.04           N  
ATOM    804  CA  THR A 105     -18.132   8.768  10.052  1.00 55.04           C  
ATOM    805  C   THR A 105     -19.445   8.204  10.586  1.00 55.04           C  
ATOM    806  CB  THR A 105     -18.325   9.239   8.599  1.00 55.04           C  
ATOM    807  O   THR A 105     -20.254   8.937  11.159  1.00 55.04           O  
ATOM    808  CG2 THR A 105     -19.206  10.483   8.537  1.00 55.04           C  
ATOM    809  OG1 THR A 105     -17.046   9.544   8.028  1.00 55.04           O  
ATOM    810  N   ASP A 106     -19.550   6.911  10.617  1.00 52.06           N  
ATOM    811  CA  ASP A 106     -20.773   6.268  11.088  1.00 52.06           C  
ATOM    812  C   ASP A 106     -20.730   6.047  12.598  1.00 52.06           C  
ATOM    813  CB  ASP A 106     -20.991   4.937  10.367  1.00 52.06           C  
ATOM    814  O   ASP A 106     -21.772   6.021  13.256  1.00 52.06           O  
ATOM    815  CG  ASP A 106     -22.446   4.503  10.350  1.00 52.06           C  
ATOM    816  OD1 ASP A 106     -23.334   5.335  10.637  1.00 52.06           O  
ATOM    817  OD2 ASP A 106     -22.707   3.317  10.051  1.00 52.06           O  
ATOM    818  N   GLU A 107     -19.610   6.297  13.302  1.00 48.84           N  
ATOM    819  CA  GLU A 107     -19.361   6.155  14.733  1.00 48.84           C  
ATOM    820  C   GLU A 107     -19.355   7.512  15.430  1.00 48.84           C  
ATOM    821  CB  GLU A 107     -18.036   5.430  14.980  1.00 48.84           C  
ATOM    822  O   GLU A 107     -19.602   7.599  16.635  1.00 48.84           O  
ATOM    823  CG  GLU A 107     -17.216   5.202  13.718  1.00 48.84           C  
ATOM    824  CD  GLU A 107     -16.298   3.994  13.810  1.00 48.84           C  
ATOM    825  OE1 GLU A 107     -16.560   2.979  13.124  1.00 48.84           O  
ATOM    826  OE2 GLU A 107     -15.309   4.062  14.573  1.00 48.84           O  
ATOM    827  N   THR A 108     -19.442   8.633  14.623  1.00 44.25           N  
ATOM    828  CA  THR A 108     -19.563   9.960  15.218  1.00 44.25           C  
ATOM    829  C   THR A 108     -20.878  10.617  14.811  1.00 44.25           C  
ATOM    830  CB  THR A 108     -18.386  10.865  14.809  1.00 44.25           C  
ATOM    831  O   THR A 108     -21.126  10.838  13.624  1.00 44.25           O  
ATOM    832  CG2 THR A 108     -17.996  11.806  15.944  1.00 44.25           C  
ATOM    833  OG1 THR A 108     -17.257  10.048  14.472  1.00 44.25           O  
ATOM    834  N   GLY A 109     -22.005   9.998  14.647  1.00 38.98           N  
ATOM    835  CA  GLY A 109     -23.187  10.841  14.730  1.00 38.98           C  
ATOM    836  C   GLY A 109     -22.878  12.259  15.173  1.00 38.98           C  
ATOM    837  O   GLY A 109     -23.732  12.933  15.753  1.00 38.98           O  
ATOM    838  N   CYS A 110     -21.922  13.025  14.563  1.00 32.41           N  
ATOM    839  CA  CYS A 110     -21.974  14.474  14.729  1.00 32.41           C  
ATOM    840  C   CYS A 110     -21.053  15.170  13.734  1.00 32.41           C  
ATOM    841  CB  CYS A 110     -21.586  14.863  16.156  1.00 32.41           C  
ATOM    842  O   CYS A 110     -19.860  14.868  13.670  1.00 32.41           O  
ATOM    843  SG  CYS A 110     -22.327  16.413  16.714  1.00 32.41           S  
ATOM    844  N   ALA A 111     -21.414  15.387  12.351  1.00 35.62           N  
ATOM    845  CA  ALA A 111     -20.972  16.712  11.924  1.00 35.62           C  
ATOM    846  C   ALA A 111     -21.450  17.020  10.508  1.00 35.62           C  
ATOM    847  CB  ALA A 111     -19.450  16.815  12.003  1.00 35.62           C  
ATOM    848  O   ALA A 111     -21.127  16.295   9.565  1.00 35.62           O  
ATOM    849  N   GLY A 112     -22.736  17.557  10.260  1.00 32.67           N  
ATOM    850  CA  GLY A 112     -23.009  18.946   9.927  1.00 32.67           C  
ATOM    851  C   GLY A 112     -22.651  19.297   8.494  1.00 32.67           C  
ATOM    852  O   GLY A 112     -21.491  19.186   8.094  1.00 32.67           O  
ATOM    853  N   SER A 113     -23.536  19.082   7.504  1.00 33.97           N  
ATOM    854  CA  SER A 113     -23.704  20.259   6.658  1.00 33.97           C  
ATOM    855  C   SER A 113     -24.720  20.004   5.550  1.00 33.97           C  
ATOM    856  CB  SER A 113     -22.365  20.676   6.048  1.00 33.97           C  
ATOM    857  O   SER A 113     -24.523  19.122   4.711  1.00 33.97           O  
ATOM    858  OG  SER A 113     -22.487  21.912   5.364  1.00 33.97           O  
ATOM    859  N   GLY A 114     -26.026  20.124   5.851  1.00 34.59           N  
ATOM    860  CA  GLY A 114     -26.806  20.695   4.764  1.00 34.59           C  
ATOM    861  C   GLY A 114     -28.211  21.086   5.179  1.00 34.59           C  
ATOM    862  O   GLY A 114     -28.912  20.307   5.829  1.00 34.59           O  
ATOM    863  N   GLY A 115     -28.421  22.288   5.783  1.00 33.58           N  
ATOM    864  CA  GLY A 115     -29.296  23.306   5.224  1.00 33.58           C  
ATOM    865  C   GLY A 115     -30.741  23.158   5.664  1.00 33.58           C  
ATOM    866  O   GLY A 115     -31.290  22.055   5.650  1.00 33.58           O  
ATOM    867  N   ASP A 116     -31.119  23.707   6.836  1.00 34.30           N  
ATOM    868  CA  ASP A 116     -32.267  24.602   6.942  1.00 34.30           C  
ATOM    869  C   ASP A 116     -33.508  23.851   7.418  1.00 34.30           C  
ATOM    870  CB  ASP A 116     -32.546  25.278   5.597  1.00 34.30           C  
ATOM    871  O   ASP A 116     -33.905  22.852   6.815  1.00 34.30           O  
ATOM    872  CG  ASP A 116     -32.050  26.713   5.541  1.00 34.30           C  
ATOM    873  OD1 ASP A 116     -31.885  27.344   6.608  1.00 34.30           O  
ATOM    874  OD2 ASP A 116     -31.825  27.218   4.420  1.00 34.30           O  
ATOM    875  N   LEU A 117     -33.847  23.815   8.698  1.00 46.01           N  
ATOM    876  CA  LEU A 117     -35.128  24.281   9.218  1.00 46.01           C  
ATOM    877  C   LEU A 117     -35.560  23.452  10.424  1.00 46.01           C  
ATOM    878  CB  LEU A 117     -36.203  24.218   8.130  1.00 46.01           C  
ATOM    879  O   LEU A 117     -35.710  22.233  10.322  1.00 46.01           O  
ATOM    880  CG  LEU A 117     -36.078  25.234   6.993  1.00 46.01           C  
ATOM    881  CD1 LEU A 117     -37.036  24.882   5.860  1.00 46.01           C  
ATOM    882  CD2 LEU A 117     -36.343  26.645   7.506  1.00 46.01           C  
ATOM    883  N   ALA A 118     -35.339  23.864  11.624  1.00 39.06           N  
ATOM    884  CA  ALA A 118     -36.346  24.380  12.548  1.00 39.06           C  
ATOM    885  C   ALA A 118     -36.948  23.257  13.386  1.00 39.06           C  
ATOM    886  CB  ALA A 118     -37.443  25.116  11.782  1.00 39.06           C  
ATOM    887  O   ALA A 118     -37.384  22.237  12.848  1.00 39.06           O  
ATOM    888  N   ALA A 119     -36.572  23.110  14.603  1.00 40.73           N  
ATOM    889  CA  ALA A 119     -37.435  23.322  15.762  1.00 40.73           C  
ATOM    890  C   ALA A 119     -37.884  21.993  16.362  1.00 40.73           C  
ATOM    891  CB  ALA A 119     -38.648  24.165  15.376  1.00 40.73           C  
ATOM    892  O   ALA A 119     -38.386  21.121  15.649  1.00 40.73           O  
ATOM    893  N   GLN A 120     -37.309  21.500  17.357  1.00 37.17           N  
ATOM    894  CA  GLN A 120     -38.057  21.326  18.597  1.00 37.17           C  
ATOM    895  C   GLN A 120     -38.314  19.849  18.882  1.00 37.17           C  
ATOM    896  CB  GLN A 120     -39.383  22.087  18.536  1.00 37.17           C  
ATOM    897  O   GLN A 120     -38.841  19.130  18.031  1.00 37.17           O  
ATOM    898  CG  GLN A 120     -39.561  23.102  19.657  1.00 37.17           C  
ATOM    899  CD  GLN A 120     -40.933  23.749  19.650  1.00 37.17           C  
ATOM    900  NE2 GLN A 120     -40.963  25.076  19.713  1.00 37.17           N  
ATOM    901  OE1 GLN A 120     -41.958  23.063  19.586  1.00 37.17           O  
ATOM    902  N   ASP A 121     -37.584  19.241  19.793  1.00 38.08           N  
ATOM    903  CA  ASP A 121     -38.279  18.713  20.962  1.00 38.08           C  
ATOM    904  C   ASP A 121     -37.766  17.321  21.323  1.00 38.08           C  
ATOM    905  CB  ASP A 121     -39.789  18.669  20.715  1.00 38.08           C  
ATOM    906  O   ASP A 121     -37.632  16.458  20.453  1.00 38.08           O  
ATOM    907  CG  ASP A 121     -40.589  19.352  21.810  1.00 38.08           C  
ATOM    908  OD1 ASP A 121     -40.161  19.327  22.984  1.00 38.08           O  
ATOM    909  OD2 ASP A 121     -41.659  19.917  21.497  1.00 38.08           O  
ATOM    910  N   HIS A 122     -37.018  17.150  22.392  1.00 34.78           N  
ATOM    911  CA  HIS A 122     -37.382  16.553  23.672  1.00 34.78           C  
ATOM    912  C   HIS A 122     -37.335  15.031  23.603  1.00 34.78           C  
ATOM    913  CB  HIS A 122     -38.775  17.016  24.102  1.00 34.78           C  
ATOM    914  O   HIS A 122     -37.829  14.433  22.644  1.00 34.78           O  
ATOM    915  CG  HIS A 122     -38.978  18.494  23.990  1.00 34.78           C  
ATOM    916  CD2 HIS A 122     -39.627  19.234  23.061  1.00 34.78           C  
ATOM    917  ND1 HIS A 122     -38.474  19.386  24.912  1.00 34.78           N  
ATOM    918  CE1 HIS A 122     -38.808  20.615  24.554  1.00 34.78           C  
ATOM    919  NE2 HIS A 122     -39.507  20.550  23.434  1.00 34.78           N  
ATOM    920  N   PHE A 123     -36.279  14.352  23.903  1.00 35.25           N  
ATOM    921  CA  PHE A 123     -36.251  13.133  24.702  1.00 35.25           C  
ATOM    922  C   PHE A 123     -35.977  11.916  23.826  1.00 35.25           C  
ATOM    923  CB  PHE A 123     -37.573  12.951  25.454  1.00 35.25           C  
ATOM    924  O   PHE A 123     -36.742  11.624  22.905  1.00 35.25           O  
ATOM    925  CG  PHE A 123     -37.515  13.378  26.896  1.00 35.25           C  
ATOM    926  CD1 PHE A 123     -37.115  12.486  27.884  1.00 35.25           C  
ATOM    927  CD2 PHE A 123     -37.860  14.672  27.264  1.00 35.25           C  
ATOM    928  CE1 PHE A 123     -37.061  12.878  29.219  1.00 35.25           C  
ATOM    929  CE2 PHE A 123     -37.808  15.071  28.597  1.00 35.25           C  
ATOM    930  CZ  PHE A 123     -37.409  14.172  29.573  1.00 35.25           C  
ATOM    931  N   GLY A 124     -34.768  11.521  23.563  1.00 36.25           N  
ATOM    932  CA  GLY A 124     -34.717  10.069  23.524  1.00 36.25           C  
ATOM    933  C   GLY A 124     -33.311   9.526  23.346  1.00 36.25           C  
ATOM    934  O   GLY A 124     -32.648   9.821  22.350  1.00 36.25           O  
ATOM    935  N   VAL A 125     -32.368   9.751  24.292  1.00 39.04           N  
ATOM    936  CA  VAL A 125     -31.418   8.702  24.647  1.00 39.04           C  
ATOM    937  C   VAL A 125     -31.785   7.406  23.930  1.00 39.04           C  
ATOM    938  CB  VAL A 125     -31.372   8.472  26.175  1.00 39.04           C  
ATOM    939  O   VAL A 125     -32.868   6.855  24.145  1.00 39.04           O  
ATOM    940  CG1 VAL A 125     -30.467   7.289  26.515  1.00 39.04           C  
ATOM    941  CG2 VAL A 125     -30.897   9.735  26.890  1.00 39.04           C  
ATOM    942  N   SER A 126     -32.079   7.405  22.545  1.00 43.61           N  
ATOM    943  CA  SER A 126     -32.378   6.225  21.741  1.00 43.61           C  
ATOM    944  C   SER A 126     -31.350   5.123  21.972  1.00 43.61           C  
ATOM    945  CB  SER A 126     -32.425   6.586  20.255  1.00 43.61           C  
ATOM    946  O   SER A 126     -30.144   5.363  21.883  1.00 43.61           O  
ATOM    947  OG  SER A 126     -31.386   7.492  19.926  1.00 43.61           O  
ATOM    948  N   SER A 127     -31.241   4.515  23.184  1.00 45.34           N  
ATOM    949  CA  SER A 127     -30.928   3.104  23.385  1.00 45.34           C  
ATOM    950  C   SER A 127     -30.710   2.392  22.054  1.00 45.34           C  
ATOM    951  CB  SER A 127     -32.046   2.413  24.166  1.00 45.34           C  
ATOM    952  O   SER A 127     -31.617   2.331  21.221  1.00 45.34           O  
ATOM    953  OG  SER A 127     -32.242   1.089  23.698  1.00 45.34           O  
ATOM    954  N   THR A 128     -29.897   2.921  21.122  1.00 44.30           N  
ATOM    955  CA  THR A 128     -29.463   2.066  20.022  1.00 44.30           C  
ATOM    956  C   THR A 128     -29.507   0.596  20.430  1.00 44.30           C  
ATOM    957  CB  THR A 128     -28.041   2.430  19.558  1.00 44.30           C  
ATOM    958  O   THR A 128     -29.091   0.240  21.535  1.00 44.30           O  
ATOM    959  CG2 THR A 128     -27.982   3.863  19.040  1.00 44.30           C  
ATOM    960  OG1 THR A 128     -27.136   2.295  20.660  1.00 44.30           O  
ATOM    961  N   SER A 129     -30.694  -0.048  20.447  1.00 50.01           N  
ATOM    962  CA  SER A 129     -31.063  -1.458  20.524  1.00 50.01           C  
ATOM    963  C   SER A 129     -29.845  -2.358  20.346  1.00 50.01           C  
ATOM    964  CB  SER A 129     -32.115  -1.796  19.467  1.00 50.01           C  
ATOM    965  O   SER A 129     -29.008  -2.114  19.474  1.00 50.01           O  
ATOM    966  OG  SER A 129     -31.853  -3.060  18.882  1.00 50.01           O  
ATOM    967  N   ARG A 130     -29.074  -2.679  21.404  1.00 51.86           N  
ATOM    968  CA  ARG A 130     -28.070  -3.736  21.476  1.00 51.86           C  
ATOM    969  C   ARG A 130     -28.032  -4.543  20.182  1.00 51.86           C  
ATOM    970  CB  ARG A 130     -28.346  -4.661  22.663  1.00 51.86           C  
ATOM    971  O   ARG A 130     -26.957  -4.926  19.715  1.00 51.86           O  
ATOM    972  CG  ARG A 130     -27.750  -4.175  23.974  1.00 51.86           C  
ATOM    973  CD  ARG A 130     -27.884  -5.218  25.075  1.00 51.86           C  
ATOM    974  NE  ARG A 130     -29.001  -4.920  25.967  1.00 51.86           N  
ATOM    975  NH1 ARG A 130     -28.953  -6.962  27.046  1.00 51.86           N  
ATOM    976  NH2 ARG A 130     -30.504  -5.382  27.641  1.00 51.86           N  
ATOM    977  CZ  ARG A 130     -29.483  -5.756  26.883  1.00 51.86           C  
ATOM    978  N   ARG A 131     -29.168  -4.638  19.446  1.00 49.70           N  
ATOM    979  CA  ARG A 131     -29.251  -5.367  18.184  1.00 49.70           C  
ATOM    980  C   ARG A 131     -28.797  -4.497  17.017  1.00 49.70           C  
ATOM    981  CB  ARG A 131     -30.679  -5.863  17.943  1.00 49.70           C  
ATOM    982  O   ARG A 131     -28.193  -4.994  16.064  1.00 49.70           O  
ATOM    983  CG  ARG A 131     -31.064  -7.066  18.789  1.00 49.70           C  
ATOM    984  CD  ARG A 131     -32.459  -7.572  18.447  1.00 49.70           C  
ATOM    985  NE  ARG A 131     -32.859  -8.676  19.316  1.00 49.70           N  
ATOM    986  NH1 ARG A 131     -35.053  -8.722  18.591  1.00 49.70           N  
ATOM    987  NH2 ARG A 131     -34.338 -10.199  20.191  1.00 49.70           N  
ATOM    988  CZ  ARG A 131     -34.082  -9.196  19.364  1.00 49.70           C  
ATOM    989  N   ALA A 132     -29.008  -3.165  17.075  1.00 50.65           N  
ATOM    990  CA  ALA A 132     -28.531  -2.158  16.130  1.00 50.65           C  
ATOM    991  C   ALA A 132     -27.039  -1.896  16.315  1.00 50.65           C  
ATOM    992  CB  ALA A 132     -29.320  -0.861  16.291  1.00 50.65           C  
ATOM    993  O   ALA A 132     -26.318  -1.665  15.341  1.00 50.65           O  
ATOM    994  N   ARG A 133     -26.588  -2.027  17.526  1.00 55.14           N  
ATOM    995  CA  ARG A 133     -25.168  -1.943  17.853  1.00 55.14           C  
ATOM    996  C   ARG A 133     -24.424  -3.190  17.389  1.00 55.14           C  
ATOM    997  CB  ARG A 133     -24.974  -1.747  19.359  1.00 55.14           C  
ATOM    998  O   ARG A 133     -23.300  -3.099  16.892  1.00 55.14           O  
ATOM    999  CG  ARG A 133     -25.240  -0.327  19.834  1.00 55.14           C  
ATOM   1000  CD  ARG A 133     -25.045  -0.190  21.338  1.00 55.14           C  
ATOM   1001  NE  ARG A 133     -24.005   0.783  21.660  1.00 55.14           N  
ATOM   1002  NH1 ARG A 133     -24.595   0.987  23.884  1.00 55.14           N  
ATOM   1003  NH2 ARG A 133     -22.838   2.196  23.044  1.00 55.14           N  
ATOM   1004  CZ  ARG A 133     -23.815   1.320  22.862  1.00 55.14           C  
ATOM   1005  N   LEU A 134     -25.133  -4.392  17.444  1.00 52.37           N  
ATOM   1006  CA  LEU A 134     -24.534  -5.641  16.985  1.00 52.37           C  
ATOM   1007  C   LEU A 134     -24.582  -5.740  15.464  1.00 52.37           C  
ATOM   1008  CB  LEU A 134     -25.251  -6.841  17.609  1.00 52.37           C  
ATOM   1009  O   LEU A 134     -23.664  -6.281  14.844  1.00 52.37           O  
ATOM   1010  CG  LEU A 134     -25.025  -7.063  19.105  1.00 52.37           C  
ATOM   1011  CD1 LEU A 134     -26.016  -8.090  19.644  1.00 52.37           C  
ATOM   1012  CD2 LEU A 134     -23.590  -7.506  19.370  1.00 52.37           C  
ATOM   1013  N   GLY A 135     -25.663  -5.233  14.813  1.00 48.71           N  
ATOM   1014  CA  GLY A 135     -25.817  -5.116  13.372  1.00 48.71           C  
ATOM   1015  C   GLY A 135     -24.831  -4.150  12.743  1.00 48.71           C  
ATOM   1016  O   GLY A 135     -24.298  -4.413  11.663  1.00 48.71           O  
ATOM   1017  N   TRP A 136     -24.401  -3.022  13.484  1.00 54.50           N  
ATOM   1018  CA  TRP A 136     -23.372  -2.061  13.100  1.00 54.50           C  
ATOM   1019  C   TRP A 136     -21.979  -2.658  13.268  1.00 54.50           C  
ATOM   1020  CB  TRP A 136     -23.496  -0.780  13.931  1.00 54.50           C  
ATOM   1021  O   TRP A 136     -21.094  -2.426  12.441  1.00 54.50           O  
ATOM   1022  CG  TRP A 136     -23.987   0.404  13.155  1.00 54.50           C  
ATOM   1023  CD1 TRP A 136     -25.287   0.750  12.913  1.00 54.50           C  
ATOM   1024  CD2 TRP A 136     -23.181   1.398  12.513  1.00 54.50           C  
ATOM   1025  CE2 TRP A 136     -24.061   2.318  11.901  1.00 54.50           C  
ATOM   1026  CE3 TRP A 136     -21.800   1.601  12.397  1.00 54.50           C  
ATOM   1027  NE1 TRP A 136     -25.339   1.900  12.160  1.00 54.50           N  
ATOM   1028  CH2 TRP A 136     -22.247   3.600  11.084  1.00 54.50           C  
ATOM   1029  CZ2 TRP A 136     -23.603   3.425  11.183  1.00 54.50           C  
ATOM   1030  CZ3 TRP A 136     -21.346   2.703  11.681  1.00 54.50           C  
ATOM   1031  N   ALA A 137     -21.850  -3.476  14.273  1.00 55.62           N  
ATOM   1032  CA  ALA A 137     -20.571  -4.111  14.579  1.00 55.62           C  
ATOM   1033  C   ALA A 137     -20.301  -5.282  13.639  1.00 55.62           C  
ATOM   1034  CB  ALA A 137     -20.544  -4.581  16.031  1.00 55.62           C  
ATOM   1035  O   ALA A 137     -19.162  -5.500  13.219  1.00 55.62           O  
ATOM   1036  N   PHE A 138     -21.422  -5.948  13.207  1.00 52.20           N  
ATOM   1037  CA  PHE A 138     -21.290  -7.122  12.352  1.00 52.20           C  
ATOM   1038  C   PHE A 138     -21.183  -6.716  10.887  1.00 52.20           C  
ATOM   1039  CB  PHE A 138     -22.479  -8.068  12.549  1.00 52.20           C  
ATOM   1040  O   PHE A 138     -20.421  -7.316  10.126  1.00 52.20           O  
ATOM   1041  CG  PHE A 138     -22.310  -9.024  13.700  1.00 52.20           C  
ATOM   1042  CD1 PHE A 138     -21.467 -10.123  13.590  1.00 52.20           C  
ATOM   1043  CD2 PHE A 138     -22.996  -8.823  14.891  1.00 52.20           C  
ATOM   1044  CE1 PHE A 138     -21.309 -11.009  14.653  1.00 52.20           C  
ATOM   1045  CE2 PHE A 138     -22.843  -9.704  15.957  1.00 52.20           C  
ATOM   1046  CZ  PHE A 138     -22.000 -10.797  15.836  1.00 52.20           C  
ATOM   1047  N   ARG A 139     -22.010  -5.727  10.382  1.00 58.52           N  
ATOM   1048  CA  ARG A 139     -21.956  -5.170   9.034  1.00 58.52           C  
ATOM   1049  C   ARG A 139     -20.673  -4.374   8.821  1.00 58.52           C  
ATOM   1050  CB  ARG A 139     -23.174  -4.282   8.768  1.00 58.52           C  
ATOM   1051  O   ARG A 139     -20.072  -4.431   7.746  1.00 58.52           O  
ATOM   1052  CG  ARG A 139     -23.419  -3.998   7.295  1.00 58.52           C  
ATOM   1053  CD  ARG A 139     -24.684  -3.178   7.083  1.00 58.52           C  
ATOM   1054  NE  ARG A 139     -24.721  -2.579   5.752  1.00 58.52           N  
ATOM   1055  NH1 ARG A 139     -26.788  -1.584   6.030  1.00 58.52           N  
ATOM   1056  NH2 ARG A 139     -25.650  -1.340   4.056  1.00 58.52           N  
ATOM   1057  CZ  ARG A 139     -25.719  -1.836   5.282  1.00 58.52           C  
ATOM   1058  N   ASP A 140     -20.166  -3.851   9.811  1.00 63.86           N  
ATOM   1059  CA  ASP A 140     -18.975  -3.010   9.872  1.00 63.86           C  
ATOM   1060  C   ASP A 140     -17.709  -3.857   9.978  1.00 63.86           C  
ATOM   1061  CB  ASP A 140     -19.061  -2.043  11.054  1.00 63.86           C  
ATOM   1062  O   ASP A 140     -16.673  -3.509   9.408  1.00 63.86           O  
ATOM   1063  CG  ASP A 140     -19.972  -0.858  10.786  1.00 63.86           C  
ATOM   1064  OD1 ASP A 140     -20.320  -0.609   9.611  1.00 63.86           O  
ATOM   1065  OD2 ASP A 140     -20.343  -0.164  11.757  1.00 63.86           O  
ATOM   1066  N   LYS A 141     -17.996  -5.058  10.506  1.00 66.43           N  
ATOM   1067  CA  LYS A 141     -16.895  -6.004  10.664  1.00 66.43           C  
ATOM   1068  C   LYS A 141     -16.598  -6.726   9.353  1.00 66.43           C  
ATOM   1069  CB  LYS A 141     -17.214  -7.021  11.762  1.00 66.43           C  
ATOM   1070  O   LYS A 141     -15.435  -6.939   9.005  1.00 66.43           O  
ATOM   1071  CG  LYS A 141     -17.200  -6.439  13.167  1.00 66.43           C  
ATOM   1072  CD  LYS A 141     -17.539  -7.494  14.213  1.00 66.43           C  
ATOM   1073  CE  LYS A 141     -17.612  -6.894  15.610  1.00 66.43           C  
ATOM   1074  NZ  LYS A 141     -18.022  -7.908  16.628  1.00 66.43           N  
ATOM   1075  N   SER A 142     -17.646  -7.209   8.655  1.00 71.27           N  
ATOM   1076  CA  SER A 142     -17.490  -7.879   7.368  1.00 71.27           C  
ATOM   1077  C   SER A 142     -16.939  -6.926   6.312  1.00 71.27           C  
ATOM   1078  CB  SER A 142     -18.826  -8.455   6.898  1.00 71.27           C  
ATOM   1079  O   SER A 142     -16.159  -7.332   5.448  1.00 71.27           O  
ATOM   1080  OG  SER A 142     -19.778  -7.424   6.701  1.00 71.27           O  
ATOM   1081  N   THR A 143     -17.323  -5.672   6.392  1.00 74.32           N  
ATOM   1082  CA  THR A 143     -16.856  -4.633   5.481  1.00 74.32           C  
ATOM   1083  C   THR A 143     -15.390  -4.302   5.745  1.00 74.32           C  
ATOM   1084  CB  THR A 143     -17.705  -3.355   5.608  1.00 74.32           C  
ATOM   1085  O   THR A 143     -14.611  -4.117   4.807  1.00 74.32           O  
ATOM   1086  CG2 THR A 143     -17.252  -2.292   4.612  1.00 74.32           C  
ATOM   1087  OG1 THR A 143     -19.079  -3.674   5.357  1.00 74.32           O  
ATOM   1088  N   VAL A 144     -15.089  -4.299   7.008  1.00 70.89           N  
ATOM   1089  CA  VAL A 144     -13.714  -4.040   7.422  1.00 70.89           C  
ATOM   1090  C   VAL A 144     -12.828  -5.223   7.040  1.00 70.89           C  
ATOM   1091  CB  VAL A 144     -13.619  -3.771   8.940  1.00 70.89           C  
ATOM   1092  O   VAL A 144     -11.717  -5.038   6.537  1.00 70.89           O  
ATOM   1093  CG1 VAL A 144     -12.160  -3.659   9.378  1.00 70.89           C  
ATOM   1094  CG2 VAL A 144     -14.389  -2.503   9.306  1.00 70.89           C  
ATOM   1095  N   ARG A 145     -13.269  -6.342   7.294  1.00 78.66           N  
ATOM   1096  CA  ARG A 145     -12.562  -7.552   6.887  1.00 78.66           C  
ATOM   1097  C   ARG A 145     -12.375  -7.594   5.375  1.00 78.66           C  
ATOM   1098  CB  ARG A 145     -13.314  -8.798   7.358  1.00 78.66           C  
ATOM   1099  O   ARG A 145     -11.298  -7.943   4.886  1.00 78.66           O  
ATOM   1100  CG  ARG A 145     -12.589 -10.102   7.064  1.00 78.66           C  
ATOM   1101  CD  ARG A 145     -13.372 -11.308   7.565  1.00 78.66           C  
ATOM   1102  NE  ARG A 145     -13.227 -11.484   9.007  1.00 78.66           N  
ATOM   1103  NH1 ARG A 145     -14.568 -13.361   9.122  1.00 78.66           N  
ATOM   1104  NH2 ARG A 145     -13.598 -12.522  11.022  1.00 78.66           N  
ATOM   1105  CZ  ARG A 145     -13.798 -12.455   9.714  1.00 78.66           C  
ATOM   1106  N   ALA A 146     -13.406  -7.322   4.607  1.00 82.27           N  
ATOM   1107  CA  ALA A 146     -13.341  -7.272   3.148  1.00 82.27           C  
ATOM   1108  C   ALA A 146     -12.331  -6.228   2.680  1.00 82.27           C  
ATOM   1109  CB  ALA A 146     -14.720  -6.973   2.565  1.00 82.27           C  
ATOM   1110  O   ALA A 146     -11.585  -6.461   1.726  1.00 82.27           O  
ATOM   1111  N   ALA A 147     -12.320  -5.107   3.316  1.00 78.53           N  
ATOM   1112  CA  ALA A 147     -11.391  -4.027   2.995  1.00 78.53           C  
ATOM   1113  C   ALA A 147      -9.949  -4.441   3.274  1.00 78.53           C  
ATOM   1114  CB  ALA A 147     -11.743  -2.769   3.786  1.00 78.53           C  
ATOM   1115  O   ALA A 147      -9.050  -4.156   2.480  1.00 78.53           O  
ATOM   1116  N   VAL A 148      -9.760  -5.130   4.421  1.00 80.24           N  
ATOM   1117  CA  VAL A 148      -8.436  -5.611   4.801  1.00 80.24           C  
ATOM   1118  C   VAL A 148      -7.973  -6.683   3.817  1.00 80.24           C  
ATOM   1119  CB  VAL A 148      -8.427  -6.171   6.242  1.00 80.24           C  
ATOM   1120  O   VAL A 148      -6.805  -6.711   3.423  1.00 80.24           O  
ATOM   1121  CG1 VAL A 148      -7.092  -6.845   6.551  1.00 80.24           C  
ATOM   1122  CG2 VAL A 148      -8.713  -5.057   7.248  1.00 80.24           C  
ATOM   1123  N   GLU A 149      -8.854  -7.563   3.381  1.00 86.32           N  
ATOM   1124  CA  GLU A 149      -8.537  -8.591   2.395  1.00 86.32           C  
ATOM   1125  C   GLU A 149      -8.191  -7.973   1.044  1.00 86.32           C  
ATOM   1126  CB  GLU A 149      -9.705  -9.569   2.243  1.00 86.32           C  
ATOM   1127  O   GLU A 149      -7.275  -8.435   0.360  1.00 86.32           O  
ATOM   1128  CG  GLU A 149      -9.840 -10.550   3.398  1.00 86.32           C  
ATOM   1129  CD  GLU A 149     -11.027 -11.489   3.252  1.00 86.32           C  
ATOM   1130  OE1 GLU A 149     -11.241 -12.341   4.145  1.00 86.32           O  
ATOM   1131  OE2 GLU A 149     -11.748 -11.373   2.236  1.00 86.32           O  
ATOM   1132  N   GLU A 150      -8.977  -7.056   0.670  1.00 86.03           N  
ATOM   1133  CA  GLU A 150      -8.716  -6.317  -0.562  1.00 86.03           C  
ATOM   1134  C   GLU A 150      -7.364  -5.612  -0.507  1.00 86.03           C  
ATOM   1135  CB  GLU A 150      -9.830  -5.301  -0.826  1.00 86.03           C  
ATOM   1136  O   GLU A 150      -6.613  -5.620  -1.484  1.00 86.03           O  
ATOM   1137  CG  GLU A 150      -9.723  -4.608  -2.177  1.00 86.03           C  
ATOM   1138  CD  GLU A 150     -10.910  -3.710  -2.487  1.00 86.03           C  
ATOM   1139  OE1 GLU A 150     -10.933  -3.087  -3.573  1.00 86.03           O  
ATOM   1140  OE2 GLU A 150     -11.824  -3.628  -1.636  1.00 86.03           O  
ATOM   1141  N   PHE A 151      -7.081  -5.065   0.571  1.00 84.63           N  
ATOM   1142  CA  PHE A 151      -5.792  -4.423   0.801  1.00 84.63           C  
ATOM   1143  C   PHE A 151      -4.656  -5.431   0.677  1.00 84.63           C  
ATOM   1144  CB  PHE A 151      -5.758  -3.762   2.183  1.00 84.63           C  
ATOM   1145  O   PHE A 151      -3.661  -5.172  -0.004  1.00 84.63           O  
ATOM   1146  CG  PHE A 151      -4.435  -3.132   2.522  1.00 84.63           C  
ATOM   1147  CD1 PHE A 151      -3.680  -3.599   3.590  1.00 84.63           C  
ATOM   1148  CD2 PHE A 151      -3.945  -2.071   1.771  1.00 84.63           C  
ATOM   1149  CE1 PHE A 151      -2.454  -3.018   3.907  1.00 84.63           C  
ATOM   1150  CE2 PHE A 151      -2.721  -1.485   2.081  1.00 84.63           C  
ATOM   1151  CZ  PHE A 151      -1.978  -1.959   3.150  1.00 84.63           C  
ATOM   1152  N   ALA A 152      -4.762  -6.509   1.342  1.00 86.40           N  
ATOM   1153  CA  ALA A 152      -3.772  -7.582   1.289  1.00 86.40           C  
ATOM   1154  C   ALA A 152      -3.548  -8.051  -0.145  1.00 86.40           C  
ATOM   1155  CB  ALA A 152      -4.209  -8.753   2.167  1.00 86.40           C  
ATOM   1156  O   ALA A 152      -2.411  -8.297  -0.554  1.00 86.40           O  
ATOM   1157  N   GLY A 153      -4.596  -8.215  -0.849  1.00 89.85           N  
ATOM   1158  CA  GLY A 153      -4.513  -8.620  -2.243  1.00 89.85           C  
ATOM   1159  C   GLY A 153      -3.761  -7.627  -3.109  1.00 89.85           C  
ATOM   1160  O   GLY A 153      -2.974  -8.021  -3.973  1.00 89.85           O  
ATOM   1161  N   LEU A 154      -3.998  -6.371  -2.871  1.00 88.70           N  
ATOM   1162  CA  LEU A 154      -3.361  -5.296  -3.625  1.00 88.70           C  
ATOM   1163  C   LEU A 154      -1.866  -5.237  -3.328  1.00 88.70           C  
ATOM   1164  CB  LEU A 154      -4.013  -3.951  -3.295  1.00 88.70           C  
ATOM   1165  O   LEU A 154      -1.058  -5.018  -4.233  1.00 88.70           O  
ATOM   1166  CG  LEU A 154      -5.424  -3.729  -3.841  1.00 88.70           C  
ATOM   1167  CD1 LEU A 154      -6.040  -2.477  -3.225  1.00 88.70           C  
ATOM   1168  CD2 LEU A 154      -5.400  -3.627  -5.362  1.00 88.70           C  
ATOM   1169  N   ILE A 155      -1.516  -5.433  -2.103  1.00 85.82           N  
ATOM   1170  CA  ILE A 155      -0.118  -5.449  -1.686  1.00 85.82           C  
ATOM   1171  C   ILE A 155       0.587  -6.659  -2.294  1.00 85.82           C  
ATOM   1172  CB  ILE A 155       0.012  -5.469  -0.147  1.00 85.82           C  
ATOM   1173  O   ILE A 155       1.729  -6.556  -2.749  1.00 85.82           O  
ATOM   1174  CG1 ILE A 155      -0.494  -4.150   0.449  1.00 85.82           C  
ATOM   1175  CG2 ILE A 155       1.462  -5.737   0.269  1.00 85.82           C  
ATOM   1176  CD1 ILE A 155      -0.446  -4.100   1.970  1.00 85.82           C  
ATOM   1177  N   GLN A 156      -0.079  -7.748  -2.300  1.00 89.65           N  
ATOM   1178  CA  GLN A 156       0.449  -8.946  -2.946  1.00 89.65           C  
ATOM   1179  C   GLN A 156       0.682  -8.710  -4.435  1.00 89.65           C  
ATOM   1180  CB  GLN A 156      -0.499 -10.128  -2.743  1.00 89.65           C  
ATOM   1181  O   GLN A 156       1.703  -9.131  -4.983  1.00 89.65           O  
ATOM   1182  CG  GLN A 156       0.032 -11.444  -3.295  1.00 89.65           C  
ATOM   1183  CD  GLN A 156       1.233 -11.961  -2.526  1.00 89.65           C  
ATOM   1184  NE2 GLN A 156       2.126 -12.658  -3.221  1.00 89.65           N  
ATOM   1185  OE1 GLN A 156       1.358 -11.736  -1.319  1.00 89.65           O  
ATOM   1186  N   ASP A 157      -0.288  -8.130  -5.127  1.00 89.79           N  
ATOM   1187  CA  ASP A 157      -0.173  -7.794  -6.543  1.00 89.79           C  
ATOM   1188  C   ASP A 157       1.029  -6.886  -6.795  1.00 89.79           C  
ATOM   1189  CB  ASP A 157      -1.454  -7.121  -7.041  1.00 89.79           C  
ATOM   1190  O   ASP A 157       1.732  -7.043  -7.795  1.00 89.79           O  
ATOM   1191  CG  ASP A 157      -2.623  -8.084  -7.154  1.00 89.79           C  
ATOM   1192  OD1 ASP A 157      -2.402  -9.314  -7.163  1.00 89.79           O  
ATOM   1193  OD2 ASP A 157      -3.776  -7.607  -7.239  1.00 89.79           O  
ATOM   1194  N   LEU A 158       1.250  -6.004  -5.848  1.00 87.70           N  
ATOM   1195  CA  LEU A 158       2.393  -5.100  -5.932  1.00 87.70           C  
ATOM   1196  C   LEU A 158       3.704  -5.870  -5.820  1.00 87.70           C  
ATOM   1197  CB  LEU A 158       2.316  -4.037  -4.833  1.00 87.70           C  
ATOM   1198  O   LEU A 158       4.635  -5.635  -6.594  1.00 87.70           O  
ATOM   1199  CG  LEU A 158       3.210  -2.809  -5.014  1.00 87.70           C  
ATOM   1200  CD1 LEU A 158       2.474  -1.548  -4.574  1.00 87.70           C  
ATOM   1201  CD2 LEU A 158       4.511  -2.974  -4.235  1.00 87.70           C  
ATOM   1202  N   HIS A 159       3.782  -6.767  -4.945  1.00 87.33           N  
ATOM   1203  CA  HIS A 159       4.952  -7.610  -4.725  1.00 87.33           C  
ATOM   1204  C   HIS A 159       5.200  -8.530  -5.915  1.00 87.33           C  
ATOM   1205  CB  HIS A 159       4.784  -8.436  -3.449  1.00 87.33           C  
ATOM   1206  O   HIS A 159       6.351  -8.798  -6.268  1.00 87.33           O  
ATOM   1207  CG  HIS A 159       6.071  -8.714  -2.740  1.00 87.33           C  
ATOM   1208  CD2 HIS A 159       6.785  -7.966  -1.866  1.00 87.33           C  
ATOM   1209  ND1 HIS A 159       6.772  -9.889  -2.904  1.00 87.33           N  
ATOM   1210  CE1 HIS A 159       7.864  -9.851  -2.159  1.00 87.33           C  
ATOM   1211  NE2 HIS A 159       7.896  -8.695  -1.519  1.00 87.33           N  
ATOM   1212  N   ASP A 160       4.152  -9.038  -6.520  1.00 88.90           N  
ATOM   1213  CA  ASP A 160       4.257  -9.914  -7.683  1.00 88.90           C  
ATOM   1214  C   ASP A 160       4.748  -9.145  -8.908  1.00 88.90           C  
ATOM   1215  CB  ASP A 160       2.908 -10.572  -7.982  1.00 88.90           C  
ATOM   1216  O   ASP A 160       5.475  -9.691  -9.740  1.00 88.90           O  
ATOM   1217  CG  ASP A 160       2.520 -11.621  -6.955  1.00 88.90           C  
ATOM   1218  OD1 ASP A 160       3.399 -12.089  -6.199  1.00 88.90           O  
ATOM   1219  OD2 ASP A 160       1.326 -11.985  -6.903  1.00 88.90           O  
ATOM   1220  N   LEU A 161       4.285  -7.921  -8.954  1.00 86.48           N  
ATOM   1221  CA  LEU A 161       4.607  -7.065 -10.091  1.00 86.48           C  
ATOM   1222  C   LEU A 161       6.043  -6.561 -10.002  1.00 86.48           C  
ATOM   1223  CB  LEU A 161       3.641  -5.879 -10.160  1.00 86.48           C  
ATOM   1224  O   LEU A 161       6.755  -6.522 -11.008  1.00 86.48           O  
ATOM   1225  CG  LEU A 161       3.703  -5.027 -11.428  1.00 86.48           C  
ATOM   1226  CD1 LEU A 161       3.318  -5.860 -12.646  1.00 86.48           C  
ATOM   1227  CD2 LEU A 161       2.796  -3.808 -11.299  1.00 86.48           C  
ATOM   1228  N   VAL A 162       6.492  -6.220  -8.842  1.00 85.80           N  
ATOM   1229  CA  VAL A 162       7.868  -5.794  -8.605  1.00 85.80           C  
ATOM   1230  C   VAL A 162       8.410  -6.472  -7.349  1.00 85.80           C  
ATOM   1231  CB  VAL A 162       7.971  -4.258  -8.468  1.00 85.80           C  
ATOM   1232  O   VAL A 162       8.149  -6.022  -6.231  1.00 85.80           O  
ATOM   1233  CG1 VAL A 162       9.427  -3.827  -8.309  1.00 85.80           C  
ATOM   1234  CG2 VAL A 162       7.335  -3.571  -9.676  1.00 85.80           C  
ATOM   1235  N   PRO A 163       8.994  -7.624  -7.531  1.00 81.90           N  
ATOM   1236  CA  PRO A 163       9.501  -8.340  -6.358  1.00 81.90           C  
ATOM   1237  C   PRO A 163      10.649  -7.606  -5.669  1.00 81.90           C  
ATOM   1238  CB  PRO A 163       9.975  -9.675  -6.937  1.00 81.90           C  
ATOM   1239  O   PRO A 163      11.452  -6.946  -6.334  1.00 81.90           O  
ATOM   1240  CG  PRO A 163       9.505  -9.664  -8.356  1.00 81.90           C  
ATOM   1241  CD  PRO A 163       9.088  -8.265  -8.710  1.00 81.90           C  
ATOM   1242  N   PRO A 164      10.522  -7.520  -4.357  1.00 74.00           N  
ATOM   1243  CA  PRO A 164      11.593  -6.860  -3.607  1.00 74.00           C  
ATOM   1244  C   PRO A 164      12.943  -7.557  -3.768  1.00 74.00           C  
ATOM   1245  CB  PRO A 164      11.108  -6.939  -2.157  1.00 74.00           C  
ATOM   1246  O   PRO A 164      13.006  -8.789  -3.795  1.00 74.00           O  
ATOM   1247  CG  PRO A 164      10.086  -8.029  -2.155  1.00 74.00           C  
ATOM   1248  CD  PRO A 164       9.605  -8.235  -3.563  1.00 74.00           C  
ATOM   1249  N   LEU A 165      13.879  -7.323  -4.698  1.00 64.85           N  
ATOM   1250  CA  LEU A 165      15.213  -7.888  -4.868  1.00 64.85           C  
ATOM   1251  C   LEU A 165      16.077  -7.617  -3.640  1.00 64.85           C  
ATOM   1252  CB  LEU A 165      15.885  -7.311  -6.116  1.00 64.85           C  
ATOM   1253  O   LEU A 165      15.996  -6.542  -3.043  1.00 64.85           O  
ATOM   1254  CG  LEU A 165      15.439  -7.896  -7.457  1.00 64.85           C  
ATOM   1255  CD1 LEU A 165      15.562  -6.849  -8.560  1.00 64.85           C  
ATOM   1256  CD2 LEU A 165      16.258  -9.137  -7.798  1.00 64.85           C  
TER    1257      LEU A 165
ENDMDL
END
