# Supplementary material for: Exploring a diverse world of effector domains and amyloid signaling motifs in fungal NLR proteins
Source: PLoS Comput Biol. 2022 Dec 21;18(12):e1010787. doi: 10.1371/journal.pcbi.1010787 (PMC9815663; doi:10.1371/journal.pcbi.1010787)
Supplement: S3 Data — Full AlphaFold2/ColabFold outputs. (GZ) [file pcbi.1010787.s010.tar.gz › OAA76622_1_165/rank_1_model_3_ptm_seed_0_unrelaxed.pdb]

MODEL     1
ATOM      1  N   MET A   1      32.446  -4.540 -15.835  1.00 35.57           N  
ATOM      2  CA  MET A   1      31.561  -3.385 -15.720  1.00 35.57           C  
ATOM      3  C   MET A   1      30.633  -3.528 -14.518  1.00 35.57           C  
ATOM      4  CB  MET A   1      30.739  -3.207 -16.997  1.00 35.57           C  
ATOM      5  O   MET A   1      29.997  -4.568 -14.340  1.00 35.57           O  
ATOM      6  CG  MET A   1      31.198  -2.047 -17.866  1.00 35.57           C  
ATOM      7  SD  MET A   1      30.042  -1.703 -19.248  1.00 35.57           S  
ATOM      8  CE  MET A   1      31.100  -0.672 -20.301  1.00 35.57           C  
ATOM      9  N   GLU A   2      31.119  -3.312 -13.283  1.00 37.36           N  
ATOM     10  CA  GLU A   2      30.796  -2.989 -11.897  1.00 37.36           C  
ATOM     11  C   GLU A   2      29.297  -3.112 -11.636  1.00 37.36           C  
ATOM     12  CB  GLU A   2      31.276  -1.577 -11.548  1.00 37.36           C  
ATOM     13  O   GLU A   2      28.493  -2.425 -12.268  1.00 37.36           O  
ATOM     14  CG  GLU A   2      32.790  -1.422 -11.559  1.00 37.36           C  
ATOM     15  CD  GLU A   2      33.377  -1.161 -10.181  1.00 37.36           C  
ATOM     16  OE1 GLU A   2      34.309  -1.890  -9.771  1.00 37.36           O  
ATOM     17  OE2 GLU A   2      32.901  -0.221  -9.507  1.00 37.36           O  
ATOM     18  N   PRO A   3      28.779  -4.266 -11.107  1.00 43.75           N  
ATOM     19  CA  PRO A   3      27.364  -4.202 -10.736  1.00 43.75           C  
ATOM     20  C   PRO A   3      27.113  -3.320  -9.514  1.00 43.75           C  
ATOM     21  CB  PRO A   3      27.012  -5.662 -10.436  1.00 43.75           C  
ATOM     22  O   PRO A   3      27.483  -3.688  -8.396  1.00 43.75           O  
ATOM     23  CG  PRO A   3      28.288  -6.271  -9.952  1.00 43.75           C  
ATOM     24  CD  PRO A   3      29.425  -5.376 -10.353  1.00 43.75           C  
ATOM     25  N   VAL A   4      27.724  -2.112  -9.468  1.00 41.05           N  
ATOM     26  CA  VAL A   4      27.527  -1.298  -8.273  1.00 41.05           C  
ATOM     27  C   VAL A   4      26.311  -0.394  -8.458  1.00 41.05           C  
ATOM     28  CB  VAL A   4      28.778  -0.449  -7.952  1.00 41.05           C  
ATOM     29  O   VAL A   4      25.779   0.148  -7.486  1.00 41.05           O  
ATOM     30  CG1 VAL A   4      28.741   0.042  -6.506  1.00 41.05           C  
ATOM     31  CG2 VAL A   4      30.050  -1.254  -8.214  1.00 41.05           C  
ATOM     32  N   GLY A   5      25.264  -0.819  -9.166  1.00 43.79           N  
ATOM     33  CA  GLY A   5      24.106   0.060  -9.132  1.00 43.79           C  
ATOM     34  C   GLY A   5      22.791  -0.690  -9.029  1.00 43.79           C  
ATOM     35  O   GLY A   5      21.745  -0.087  -8.780  1.00 43.79           O  
ATOM     36  N   LEU A   6      22.843  -2.015  -8.886  1.00 45.32           N  
ATOM     37  CA  LEU A   6      21.567  -2.716  -8.786  1.00 45.32           C  
ATOM     38  C   LEU A   6      21.283  -3.126  -7.345  1.00 45.32           C  
ATOM     39  CB  LEU A   6      21.561  -3.950  -9.691  1.00 45.32           C  
ATOM     40  O   LEU A   6      20.124  -3.292  -6.959  1.00 45.32           O  
ATOM     41  CG  LEU A   6      21.260  -3.705 -11.171  1.00 45.32           C  
ATOM     42  CD1 LEU A   6      21.746  -4.879 -12.013  1.00 45.32           C  
ATOM     43  CD2 LEU A   6      19.767  -3.471 -11.381  1.00 45.32           C  
ATOM     44  N   ALA A   7      22.378  -3.085  -6.488  1.00 48.21           N  
ATOM     45  CA  ALA A   7      22.123  -3.550  -5.127  1.00 48.21           C  
ATOM     46  C   ALA A   7      21.531  -2.435  -4.269  1.00 48.21           C  
ATOM     47  CB  ALA A   7      23.408  -4.078  -4.495  1.00 48.21           C  
ATOM     48  O   ALA A   7      20.715  -2.694  -3.381  1.00 48.21           O  
ATOM     49  N   VAL A   8      21.693  -1.154  -4.749  1.00 49.04           N  
ATOM     50  CA  VAL A   8      21.074  -0.091  -3.965  1.00 49.04           C  
ATOM     51  C   VAL A   8      19.606   0.054  -4.359  1.00 49.04           C  
ATOM     52  CB  VAL A   8      21.811   1.254  -4.151  1.00 49.04           C  
ATOM     53  O   VAL A   8      18.760   0.371  -3.520  1.00 49.04           O  
ATOM     54  CG1 VAL A   8      21.151   2.352  -3.319  1.00 49.04           C  
ATOM     55  CG2 VAL A   8      23.285   1.111  -3.779  1.00 49.04           C  
ATOM     56  N   GLY A   9      19.258  -0.528  -5.544  1.00 59.64           N  
ATOM     57  CA  GLY A   9      17.865  -0.306  -5.900  1.00 59.64           C  
ATOM     58  C   GLY A   9      16.921  -1.312  -5.270  1.00 59.64           C  
ATOM     59  O   GLY A   9      15.869  -0.941  -4.745  1.00 59.64           O  
ATOM     60  N   VAL A  10      17.438  -2.576  -5.116  1.00 60.64           N  
ATOM     61  CA  VAL A  10      16.560  -3.611  -4.580  1.00 60.64           C  
ATOM     62  C   VAL A  10      16.417  -3.437  -3.070  1.00 60.64           C  
ATOM     63  CB  VAL A  10      17.086  -5.027  -4.906  1.00 60.64           C  
ATOM     64  O   VAL A  10      15.334  -3.636  -2.515  1.00 60.64           O  
ATOM     65  CG1 VAL A  10      16.194  -6.094  -4.273  1.00 60.64           C  
ATOM     66  CG2 VAL A  10      17.174  -5.228  -6.418  1.00 60.64           C  
ATOM     67  N   VAL A  11      17.631  -3.048  -2.495  1.00 66.13           N  
ATOM     68  CA  VAL A  11      17.605  -2.833  -1.052  1.00 66.13           C  
ATOM     69  C   VAL A  11      16.660  -1.681  -0.719  1.00 66.13           C  
ATOM     70  CB  VAL A  11      19.017  -2.543  -0.495  1.00 66.13           C  
ATOM     71  O   VAL A  11      15.922  -1.741   0.268  1.00 66.13           O  
ATOM     72  CG1 VAL A  11      18.951  -2.206   0.993  1.00 66.13           C  
ATOM     73  CG2 VAL A  11      19.940  -3.735  -0.736  1.00 66.13           C  
ATOM     74  N   GLY A  12      16.645  -0.711  -1.652  1.00 79.06           N  
ATOM     75  CA  GLY A  12      15.740   0.406  -1.436  1.00 79.06           C  
ATOM     76  C   GLY A  12      14.279   0.033  -1.606  1.00 79.06           C  
ATOM     77  O   GLY A  12      13.422   0.498  -0.852  1.00 79.06           O  
ATOM     78  N   LEU A  13      14.059  -0.948  -2.534  1.00 82.20           N  
ATOM     79  CA  LEU A  13      12.689  -1.381  -2.785  1.00 82.20           C  
ATOM     80  C   LEU A  13      12.148  -2.184  -1.607  1.00 82.20           C  
ATOM     81  CB  LEU A  13      12.616  -2.218  -4.064  1.00 82.20           C  
ATOM     82  O   LEU A  13      10.991  -2.017  -1.214  1.00 82.20           O  
ATOM     83  CG  LEU A  13      12.708  -1.449  -5.383  1.00 82.20           C  
ATOM     84  CD1 LEU A  13      12.787  -2.419  -6.558  1.00 82.20           C  
ATOM     85  CD2 LEU A  13      11.517  -0.509  -5.539  1.00 82.20           C  
ATOM     86  N   ALA A  14      13.028  -3.031  -1.095  1.00 82.44           N  
ATOM     87  CA  ALA A  14      12.623  -3.839   0.052  1.00 82.44           C  
ATOM     88  C   ALA A  14      12.276  -2.958   1.248  1.00 82.44           C  
ATOM     89  CB  ALA A  14      13.727  -4.826   0.423  1.00 82.44           C  
ATOM     90  O   ALA A  14      11.316  -3.234   1.972  1.00 82.44           O  
ATOM     91  N   GLY A  15      13.142  -1.905   1.411  1.00 85.15           N  
ATOM     92  CA  GLY A  15      12.857  -0.965   2.484  1.00 85.15           C  
ATOM     93  C   GLY A  15      11.525  -0.259   2.319  1.00 85.15           C  
ATOM     94  O   GLY A  15      10.766  -0.121   3.281  1.00 85.15           O  
ATOM     95  N   LEU A  16      11.220   0.182   1.097  1.00 85.76           N  
ATOM     96  CA  LEU A  16       9.963   0.863   0.804  1.00 85.76           C  
ATOM     97  C   LEU A  16       8.778  -0.075   1.004  1.00 85.76           C  
ATOM     98  CB  LEU A  16       9.967   1.402  -0.628  1.00 85.76           C  
ATOM     99  O   LEU A  16       7.747   0.327   1.548  1.00 85.76           O  
ATOM    100  CG  LEU A  16      10.788   2.669  -0.874  1.00 85.76           C  
ATOM    101  CD1 LEU A  16      10.878   2.961  -2.368  1.00 85.76           C  
ATOM    102  CD2 LEU A  16      10.182   3.852  -0.128  1.00 85.76           C  
ATOM    103  N   PHE A  17       9.014  -1.274   0.534  1.00 86.80           N  
ATOM    104  CA  PHE A  17       7.981  -2.291   0.695  1.00 86.80           C  
ATOM    105  C   PHE A  17       7.662  -2.510   2.169  1.00 86.80           C  
ATOM    106  CB  PHE A  17       8.418  -3.611   0.051  1.00 86.80           C  
ATOM    107  O   PHE A  17       6.493  -2.547   2.558  1.00 86.80           O  
ATOM    108  CG  PHE A  17       7.445  -4.739   0.259  1.00 86.80           C  
ATOM    109  CD1 PHE A  17       7.703  -5.735   1.193  1.00 86.80           C  
ATOM    110  CD2 PHE A  17       6.271  -4.805  -0.480  1.00 86.80           C  
ATOM    111  CE1 PHE A  17       6.804  -6.781   1.388  1.00 86.80           C  
ATOM    112  CE2 PHE A  17       5.368  -5.847  -0.291  1.00 86.80           C  
ATOM    113  CZ  PHE A  17       5.637  -6.835   0.643  1.00 86.80           C  
ATOM    114  N   SER A  18       8.651  -2.624   3.011  1.00 86.21           N  
ATOM    115  CA  SER A  18       8.467  -2.845   4.442  1.00 86.21           C  
ATOM    116  C   SER A  18       7.738  -1.674   5.093  1.00 86.21           C  
ATOM    117  CB  SER A  18       9.816  -3.061   5.129  1.00 86.21           C  
ATOM    118  O   SER A  18       6.864  -1.873   5.939  1.00 86.21           O  
ATOM    119  OG  SER A  18      10.399  -4.286   4.720  1.00 86.21           O  
ATOM    120  N   VAL A  19       8.082  -0.521   4.680  1.00 86.55           N  
ATOM    121  CA  VAL A  19       7.442   0.682   5.203  1.00 86.55           C  
ATOM    122  C   VAL A  19       5.964   0.689   4.821  1.00 86.55           C  
ATOM    123  CB  VAL A  19       8.133   1.963   4.684  1.00 86.55           C  
ATOM    124  O   VAL A  19       5.109   1.061   5.629  1.00 86.55           O  
ATOM    125  CG1 VAL A  19       7.344   3.205   5.093  1.00 86.55           C  
ATOM    126  CG2 VAL A  19       9.568   2.043   5.204  1.00 86.55           C  
ATOM    127  N   CYS A  20       5.735   0.282   3.578  1.00 86.39           N  
ATOM    128  CA  CYS A  20       4.349   0.241   3.128  1.00 86.39           C  
ATOM    129  C   CYS A  20       3.535  -0.745   3.957  1.00 86.39           C  
ATOM    130  CB  CYS A  20       4.277  -0.141   1.649  1.00 86.39           C  
ATOM    131  O   CYS A  20       2.406  -0.448   4.352  1.00 86.39           O  
ATOM    132  SG  CYS A  20       4.842   1.162   0.533  1.00 86.39           S  
ATOM    133  N   LEU A  21       4.158  -1.870   4.258  1.00 86.21           N  
ATOM    134  CA  LEU A  21       3.467  -2.874   5.061  1.00 86.21           C  
ATOM    135  C   LEU A  21       3.232  -2.366   6.480  1.00 86.21           C  
ATOM    136  CB  LEU A  21       4.270  -4.176   5.099  1.00 86.21           C  
ATOM    137  O   LEU A  21       2.170  -2.603   7.060  1.00 86.21           O  
ATOM    138  CG  LEU A  21       4.169  -5.071   3.863  1.00 86.21           C  
ATOM    139  CD1 LEU A  21       5.060  -6.299   4.023  1.00 86.21           C  
ATOM    140  CD2 LEU A  21       2.722  -5.483   3.617  1.00 86.21           C  
ATOM    141  N   ASP A  22       4.223  -1.714   6.979  1.00 85.62           N  
ATOM    142  CA  ASP A  22       4.112  -1.170   8.329  1.00 85.62           C  
ATOM    143  C   ASP A  22       3.024  -0.101   8.402  1.00 85.62           C  
ATOM    144  CB  ASP A  22       5.451  -0.590   8.786  1.00 85.62           C  
ATOM    145  O   ASP A  22       2.276  -0.034   9.380  1.00 85.62           O  
ATOM    146  CG  ASP A  22       6.452  -1.657   9.195  1.00 85.62           C  
ATOM    147  OD1 ASP A  22       6.053  -2.826   9.386  1.00 85.62           O  
ATOM    148  OD2 ASP A  22       7.650  -1.325   9.329  1.00 85.62           O  
ATOM    149  N   ALA A  23       2.992   0.761   7.364  1.00 81.21           N  
ATOM    150  CA  ALA A  23       1.991   1.824   7.317  1.00 81.21           C  
ATOM    151  C   ALA A  23       0.579   1.247   7.302  1.00 81.21           C  
ATOM    152  CB  ALA A  23       2.213   2.710   6.094  1.00 81.21           C  
ATOM    153  O   ALA A  23      -0.314   1.757   7.983  1.00 81.21           O  
ATOM    154  N   VAL A  24       0.391   0.157   6.604  1.00 80.26           N  
ATOM    155  CA  VAL A  24      -0.928  -0.453   6.471  1.00 80.26           C  
ATOM    156  C   VAL A  24      -1.314  -1.143   7.777  1.00 80.26           C  
ATOM    157  CB  VAL A  24      -0.971  -1.463   5.302  1.00 80.26           C  
ATOM    158  O   VAL A  24      -2.490  -1.171   8.148  1.00 80.26           O  
ATOM    159  CG1 VAL A  24      -2.323  -2.173   5.251  1.00 80.26           C  
ATOM    160  CG2 VAL A  24      -0.684  -0.758   3.978  1.00 80.26           C  
ATOM    161  N   GLN A  25      -0.301  -1.692   8.526  1.00 81.76           N  
ATOM    162  CA  GLN A  25      -0.528  -2.381   9.792  1.00 81.76           C  
ATOM    163  C   GLN A  25      -1.091  -1.429  10.844  1.00 81.76           C  
ATOM    164  CB  GLN A  25       0.768  -3.016  10.298  1.00 81.76           C  
ATOM    165  O   GLN A  25      -1.852  -1.843  11.720  1.00 81.76           O  
ATOM    166  CG  GLN A  25       0.572  -3.951  11.484  1.00 81.76           C  
ATOM    167  CD  GLN A  25       1.840  -4.695  11.861  1.00 81.76           C  
ATOM    168  NE2 GLN A  25       1.703  -5.707  12.711  1.00 81.76           N  
ATOM    169  OE1 GLN A  25       2.933  -4.362  11.391  1.00 81.76           O  
ATOM    170  N   ARG A  26      -0.750  -0.226  10.769  1.00 75.33           N  
ATOM    171  CA  ARG A  26      -1.213   0.763  11.738  1.00 75.33           C  
ATOM    172  C   ARG A  26      -2.723   0.958  11.642  1.00 75.33           C  
ATOM    173  CB  ARG A  26      -0.498   2.099  11.526  1.00 75.33           C  
ATOM    174  O   ARG A  26      -3.350   1.459  12.577  1.00 75.33           O  
ATOM    175  CG  ARG A  26       0.967   2.085  11.935  1.00 75.33           C  
ATOM    176  CD  ARG A  26       1.592   3.469  11.840  1.00 75.33           C  
ATOM    177  NE  ARG A  26       3.032   3.428  12.081  1.00 75.33           N  
ATOM    178  NH1 ARG A  26       3.611   3.283   9.850  1.00 75.33           N  
ATOM    179  NH2 ARG A  26       5.240   3.311  11.462  1.00 75.33           N  
ATOM    180  CZ  ARG A  26       3.958   3.341  11.131  1.00 75.33           C  
ATOM    181  N   PHE A  27      -3.250   0.335  10.690  1.00 70.52           N  
ATOM    182  CA  PHE A  27      -4.659   0.613  10.437  1.00 70.52           C  
ATOM    183  C   PHE A  27      -5.543  -0.459  11.063  1.00 70.52           C  
ATOM    184  CB  PHE A  27      -4.928   0.703   8.932  1.00 70.52           C  
ATOM    185  O   PHE A  27      -6.768  -0.412  10.937  1.00 70.52           O  
ATOM    186  CG  PHE A  27      -4.404   1.961   8.295  1.00 70.52           C  
ATOM    187  CD1 PHE A  27      -5.127   3.145   8.364  1.00 70.52           C  
ATOM    188  CD2 PHE A  27      -3.186   1.959   7.627  1.00 70.52           C  
ATOM    189  CE1 PHE A  27      -4.643   4.312   7.776  1.00 70.52           C  
ATOM    190  CE2 PHE A  27      -2.697   3.121   7.036  1.00 70.52           C  
ATOM    191  CZ  PHE A  27      -3.427   4.296   7.111  1.00 70.52           C  
ATOM    192  N   ASP A  28      -4.973  -1.468  11.676  1.00 68.60           N  
ATOM    193  CA  ASP A  28      -5.717  -2.468  12.435  1.00 68.60           C  
ATOM    194  C   ASP A  28      -6.595  -1.810  13.497  1.00 68.60           C  
ATOM    195  CB  ASP A  28      -4.760  -3.468  13.088  1.00 68.60           C  
ATOM    196  O   ASP A  28      -7.619  -2.368  13.896  1.00 68.60           O  
ATOM    197  CG  ASP A  28      -4.248  -4.518  12.118  1.00 68.60           C  
ATOM    198  OD1 ASP A  28      -4.828  -4.671  11.022  1.00 68.60           O  
ATOM    199  OD2 ASP A  28      -3.257  -5.202  12.455  1.00 68.60           O  
ATOM    200  N   ALA A  29      -6.341  -0.581  13.692  1.00 69.89           N  
ATOM    201  CA  ALA A  29      -7.078   0.147  14.722  1.00 69.89           C  
ATOM    202  C   ALA A  29      -8.470   0.533  14.230  1.00 69.89           C  
ATOM    203  CB  ALA A  29      -6.304   1.392  15.150  1.00 69.89           C  
ATOM    204  O   ALA A  29      -9.352   0.853  15.031  1.00 69.89           O  
ATOM    205  N   TRP A  30      -8.769   0.409  12.874  1.00 68.97           N  
ATOM    206  CA  TRP A  30     -10.038   0.831  12.289  1.00 68.97           C  
ATOM    207  C   TRP A  30     -11.160  -0.128  12.673  1.00 68.97           C  
ATOM    208  CB  TRP A  30      -9.924   0.919  10.764  1.00 68.97           C  
ATOM    209  O   TRP A  30     -12.334   0.250  12.674  1.00 68.97           O  
ATOM    210  CG  TRP A  30      -9.043   2.033  10.283  1.00 68.97           C  
ATOM    211  CD1 TRP A  30      -8.258   2.851  11.046  1.00 68.97           C  
ATOM    212  CD2 TRP A  30      -8.863   2.453   8.927  1.00 68.97           C  
ATOM    213  CE2 TRP A  30      -7.952   3.533   8.942  1.00 68.97           C  
ATOM    214  CE3 TRP A  30      -9.382   2.021   7.699  1.00 68.97           C  
ATOM    215  NE1 TRP A  30      -7.599   3.755  10.246  1.00 68.97           N  
ATOM    216  CH2 TRP A  30      -8.073   3.744   6.588  1.00 68.97           C  
ATOM    217  CZ2 TRP A  30      -7.550   4.187   7.775  1.00 68.97           C  
ATOM    218  CZ3 TRP A  30      -8.981   2.673   6.539  1.00 68.97           C  
ATOM    219  N   LYS A  31     -10.699  -1.337  12.946  1.00 66.72           N  
ATOM    220  CA  LYS A  31     -11.690  -2.371  13.231  1.00 66.72           C  
ATOM    221  C   LYS A  31     -12.511  -2.020  14.469  1.00 66.72           C  
ATOM    222  CB  LYS A  31     -11.011  -3.728  13.422  1.00 66.72           C  
ATOM    223  O   LYS A  31     -13.630  -2.508  14.637  1.00 66.72           O  
ATOM    224  CG  LYS A  31     -10.450  -4.325  12.139  1.00 66.72           C  
ATOM    225  CD  LYS A  31      -9.823  -5.691  12.386  1.00 66.72           C  
ATOM    226  CE  LYS A  31      -9.256  -6.286  11.104  1.00 66.72           C  
ATOM    227  NZ  LYS A  31      -8.584  -7.597  11.352  1.00 66.72           N  
ATOM    228  N   LYS A  32     -12.003  -0.975  15.126  1.00 69.83           N  
ATOM    229  CA  LYS A  32     -12.671  -0.634  16.378  1.00 69.83           C  
ATOM    230  C   LYS A  32     -13.747   0.425  16.157  1.00 69.83           C  
ATOM    231  CB  LYS A  32     -11.656  -0.143  17.412  1.00 69.83           C  
ATOM    232  O   LYS A  32     -14.571   0.674  17.040  1.00 69.83           O  
ATOM    233  CG  LYS A  32     -10.631  -1.191  17.820  1.00 69.83           C  
ATOM    234  CD  LYS A  32      -9.655  -0.645  18.854  1.00 69.83           C  
ATOM    235  CE  LYS A  32      -8.610  -1.683  19.240  1.00 69.83           C  
ATOM    236  NZ  LYS A  32      -7.577  -1.115  20.157  1.00 69.83           N  
ATOM    237  N   PHE A  33     -13.861   0.968  14.880  1.00 67.74           N  
ATOM    238  CA  PHE A  33     -14.747   2.108  14.676  1.00 67.74           C  
ATOM    239  C   PHE A  33     -15.957   1.711  13.839  1.00 67.74           C  
ATOM    240  CB  PHE A  33     -13.997   3.260  14.001  1.00 67.74           C  
ATOM    241  O   PHE A  33     -15.808   1.212  12.721  1.00 67.74           O  
ATOM    242  CG  PHE A  33     -12.897   3.846  14.846  1.00 67.74           C  
ATOM    243  CD1 PHE A  33     -13.187   4.756  15.855  1.00 67.74           C  
ATOM    244  CD2 PHE A  33     -11.573   3.487  14.629  1.00 67.74           C  
ATOM    245  CE1 PHE A  33     -12.172   5.300  16.639  1.00 67.74           C  
ATOM    246  CE2 PHE A  33     -10.553   4.027  15.408  1.00 67.74           C  
ATOM    247  CZ  PHE A  33     -10.855   4.933  16.411  1.00 67.74           C  
ATOM    248  N   GLY A  34     -17.068   1.192  14.363  1.00 69.47           N  
ATOM    249  CA  GLY A  34     -18.330   0.962  13.679  1.00 69.47           C  
ATOM    250  C   GLY A  34     -18.228  -0.068  12.569  1.00 69.47           C  
ATOM    251  O   GLY A  34     -17.138  -0.562  12.273  1.00 69.47           O  
ATOM    252  N   ASP A  35     -19.477  -0.565  12.080  1.00 77.77           N  
ATOM    253  CA  ASP A  35     -19.642  -1.663  11.132  1.00 77.77           C  
ATOM    254  C   ASP A  35     -19.047  -1.307   9.771  1.00 77.77           C  
ATOM    255  CB  ASP A  35     -21.121  -2.025  10.981  1.00 77.77           C  
ATOM    256  O   ASP A  35     -18.402  -2.142   9.132  1.00 77.77           O  
ATOM    257  CG  ASP A  35     -21.689  -2.721  12.205  1.00 77.77           C  
ATOM    258  OD1 ASP A  35     -20.906  -3.186  13.060  1.00 77.77           O  
ATOM    259  OD2 ASP A  35     -22.931  -2.806  12.314  1.00 77.77           O  
ATOM    260  N   GLU A  36     -19.242  -0.161   9.231  1.00 74.16           N  
ATOM    261  CA  GLU A  36     -18.715   0.271   7.940  1.00 74.16           C  
ATOM    262  C   GLU A  36     -17.190   0.311   7.953  1.00 74.16           C  
ATOM    263  CB  GLU A  36     -19.274   1.645   7.563  1.00 74.16           C  
ATOM    264  O   GLU A  36     -16.545  -0.118   6.994  1.00 74.16           O  
ATOM    265  CG  GLU A  36     -20.728   1.615   7.114  1.00 74.16           C  
ATOM    266  CD  GLU A  36     -21.239   2.969   6.646  1.00 74.16           C  
ATOM    267  OE1 GLU A  36     -22.418   3.064   6.235  1.00 74.16           O  
ATOM    268  OE2 GLU A  36     -20.454   3.942   6.691  1.00 74.16           O  
ATOM    269  N   LEU A  37     -16.648   0.746   8.982  1.00 74.64           N  
ATOM    270  CA  LEU A  37     -15.197   0.817   9.114  1.00 74.64           C  
ATOM    271  C   LEU A  37     -14.593  -0.578   9.232  1.00 74.64           C  
ATOM    272  CB  LEU A  37     -14.810   1.658  10.333  1.00 74.64           C  
ATOM    273  O   LEU A  37     -13.483  -0.821   8.752  1.00 74.64           O  
ATOM    274  CG  LEU A  37     -15.013   3.169  10.207  1.00 74.64           C  
ATOM    275  CD1 LEU A  37     -14.701   3.858  11.531  1.00 74.64           C  
ATOM    276  CD2 LEU A  37     -14.145   3.733   9.087  1.00 74.64           C  
ATOM    277  N   ALA A  38     -15.430  -1.304   9.893  1.00 80.38           N  
ATOM    278  CA  ALA A  38     -14.988  -2.692   9.998  1.00 80.38           C  
ATOM    279  C   ALA A  38     -14.818  -3.320   8.618  1.00 80.38           C  
ATOM    280  CB  ALA A  38     -15.977  -3.504  10.830  1.00 80.38           C  
ATOM    281  O   ALA A  38     -13.855  -4.051   8.376  1.00 80.38           O  
ATOM    282  N   THR A  39     -15.807  -2.969   7.751  1.00 85.12           N  
ATOM    283  CA  THR A  39     -15.733  -3.490   6.391  1.00 85.12           C  
ATOM    284  C   THR A  39     -14.511  -2.934   5.665  1.00 85.12           C  
ATOM    285  CB  THR A  39     -17.005  -3.151   5.593  1.00 85.12           C  
ATOM    286  O   THR A  39     -13.818  -3.667   4.955  1.00 85.12           O  
ATOM    287  CG2 THR A  39     -16.950  -3.746   4.190  1.00 85.12           C  
ATOM    288  OG1 THR A  39     -18.148  -3.678   6.279  1.00 85.12           O  
ATOM    289  N   LEU A  40     -14.254  -1.637   5.817  1.00 83.71           N  
ATOM    290  CA  LEU A  40     -13.083  -1.020   5.203  1.00 83.71           C  
ATOM    291  C   LEU A  40     -11.797  -1.616   5.766  1.00 83.71           C  
ATOM    292  CB  LEU A  40     -13.097   0.495   5.425  1.00 83.71           C  
ATOM    293  O   LEU A  40     -10.828  -1.817   5.031  1.00 83.71           O  
ATOM    294  CG  LEU A  40     -14.120   1.290   4.612  1.00 83.71           C  
ATOM    295  CD1 LEU A  40     -14.091   2.760   5.017  1.00 83.71           C  
ATOM    296  CD2 LEU A  40     -13.853   1.136   3.119  1.00 83.71           C  
ATOM    297  N   GLY A  41     -11.888  -1.864   7.064  1.00 83.79           N  
ATOM    298  CA  GLY A  41     -10.749  -2.507   7.700  1.00 83.79           C  
ATOM    299  C   GLY A  41     -10.421  -3.864   7.105  1.00 83.79           C  
ATOM    300  O   GLY A  41      -9.252  -4.182   6.877  1.00 83.79           O  
ATOM    301  N   VAL A  42     -11.442  -4.624   6.872  1.00 86.96           N  
ATOM    302  CA  VAL A  42     -11.263  -5.942   6.272  1.00 86.96           C  
ATOM    303  C   VAL A  42     -10.670  -5.797   4.872  1.00 86.96           C  
ATOM    304  CB  VAL A  42     -12.595  -6.723   6.209  1.00 86.96           C  
ATOM    305  O   VAL A  42      -9.772  -6.551   4.491  1.00 86.96           O  
ATOM    306  CG1 VAL A  42     -12.439  -7.988   5.367  1.00 86.96           C  
ATOM    307  CG2 VAL A  42     -13.077  -7.070   7.616  1.00 86.96           C  
ATOM    308  N   ARG A  43     -11.161  -4.843   4.117  1.00 87.39           N  
ATOM    309  CA  ARG A  43     -10.660  -4.611   2.766  1.00 87.39           C  
ATOM    310  C   ARG A  43      -9.184  -4.228   2.787  1.00 87.39           C  
ATOM    311  CB  ARG A  43     -11.475  -3.519   2.070  1.00 87.39           C  
ATOM    312  O   ARG A  43      -8.400  -4.711   1.967  1.00 87.39           O  
ATOM    313  CG  ARG A  43     -11.229  -3.426   0.573  1.00 87.39           C  
ATOM    314  CD  ARG A  43     -12.283  -2.573  -0.120  1.00 87.39           C  
ATOM    315  NE  ARG A  43     -12.518  -3.017  -1.491  1.00 87.39           N  
ATOM    316  NH1 ARG A  43     -13.255  -0.962  -2.248  1.00 87.39           N  
ATOM    317  NH2 ARG A  43     -13.153  -2.748  -3.682  1.00 87.39           N  
ATOM    318  CZ  ARG A  43     -12.975  -2.241  -2.470  1.00 87.39           C  
ATOM    319  N   VAL A  44      -8.861  -3.369   3.641  1.00 87.67           N  
ATOM    320  CA  VAL A  44      -7.467  -2.961   3.778  1.00 87.67           C  
ATOM    321  C   VAL A  44      -6.609  -4.169   4.147  1.00 87.67           C  
ATOM    322  CB  VAL A  44      -7.302  -1.848   4.837  1.00 87.67           C  
ATOM    323  O   VAL A  44      -5.513  -4.347   3.610  1.00 87.67           O  
ATOM    324  CG1 VAL A  44      -5.828  -1.637   5.175  1.00 87.67           C  
ATOM    325  CG2 VAL A  44      -7.933  -0.547   4.345  1.00 87.67           C  
ATOM    326  N   GLU A  45      -7.144  -5.003   5.035  1.00 89.23           N  
ATOM    327  CA  GLU A  45      -6.425  -6.205   5.447  1.00 89.23           C  
ATOM    328  C   GLU A  45      -6.225  -7.159   4.273  1.00 89.23           C  
ATOM    329  CB  GLU A  45      -7.170  -6.915   6.581  1.00 89.23           C  
ATOM    330  O   GLU A  45      -5.152  -7.747   4.120  1.00 89.23           O  
ATOM    331  CG  GLU A  45      -6.442  -8.135   7.126  1.00 89.23           C  
ATOM    332  CD  GLU A  45      -5.150  -7.788   7.850  1.00 89.23           C  
ATOM    333  OE1 GLU A  45      -4.400  -8.715   8.231  1.00 89.23           O  
ATOM    334  OE2 GLU A  45      -4.887  -6.579   8.039  1.00 89.23           O  
ATOM    335  N   VAL A  46      -7.230  -7.328   3.517  1.00 91.27           N  
ATOM    336  CA  VAL A  46      -7.143  -8.178   2.334  1.00 91.27           C  
ATOM    337  C   VAL A  46      -6.054  -7.656   1.400  1.00 91.27           C  
ATOM    338  CB  VAL A  46      -8.494  -8.253   1.589  1.00 91.27           C  
ATOM    339  O   VAL A  46      -5.236  -8.429   0.897  1.00 91.27           O  
ATOM    340  CG1 VAL A  46      -8.320  -8.904   0.218  1.00 91.27           C  
ATOM    341  CG2 VAL A  46      -9.521  -9.020   2.421  1.00 91.27           C  
ATOM    342  N   GLN A  47      -6.059  -6.382   1.169  1.00 90.71           N  
ATOM    343  CA  GLN A  47      -5.076  -5.781   0.274  1.00 90.71           C  
ATOM    344  C   GLN A  47      -3.672  -5.861   0.865  1.00 90.71           C  
ATOM    345  CB  GLN A  47      -5.439  -4.325  -0.023  1.00 90.71           C  
ATOM    346  O   GLN A  47      -2.694  -6.034   0.135  1.00 90.71           O  
ATOM    347  CG  GLN A  47      -6.747  -4.160  -0.784  1.00 90.71           C  
ATOM    348  CD  GLN A  47      -6.778  -4.953  -2.077  1.00 90.71           C  
ATOM    349  NE2 GLN A  47      -7.914  -5.580  -2.362  1.00 90.71           N  
ATOM    350  OE1 GLN A  47      -5.788  -5.002  -2.815  1.00 90.71           O  
ATOM    351  N   ARG A  48      -3.606  -5.759   2.081  1.00 89.83           N  
ATOM    352  CA  ARG A  48      -2.325  -5.953   2.754  1.00 89.83           C  
ATOM    353  C   ARG A  48      -1.773  -7.350   2.489  1.00 89.83           C  
ATOM    354  CB  ARG A  48      -2.468  -5.724   4.260  1.00 89.83           C  
ATOM    355  O   ARG A  48      -0.584  -7.510   2.204  1.00 89.83           O  
ATOM    356  CG  ARG A  48      -1.176  -5.918   5.038  1.00 89.83           C  
ATOM    357  CD  ARG A  48      -1.403  -5.821   6.540  1.00 89.83           C  
ATOM    358  NE  ARG A  48      -0.266  -6.345   7.292  1.00 89.83           N  
ATOM    359  NH1 ARG A  48      -1.280  -6.156   9.359  1.00 89.83           N  
ATOM    360  NH2 ARG A  48       0.853  -6.980   9.195  1.00 89.83           N  
ATOM    361  CZ  ARG A  48      -0.234  -6.493   8.613  1.00 89.83           C  
ATOM    362  N   LEU A  49      -2.622  -8.240   2.794  1.00 90.76           N  
ATOM    363  CA  LEU A  49      -2.219  -9.622   2.557  1.00 90.76           C  
ATOM    364  C   LEU A  49      -1.786  -9.821   1.109  1.00 90.76           C  
ATOM    365  CB  LEU A  49      -3.365 -10.579   2.896  1.00 90.76           C  
ATOM    366  O   LEU A  49      -0.795 -10.504   0.841  1.00 90.76           O  
ATOM    367  CG  LEU A  49      -3.606 -10.850   4.382  1.00 90.76           C  
ATOM    368  CD1 LEU A  49      -4.916 -11.606   4.577  1.00 90.76           C  
ATOM    369  CD2 LEU A  49      -2.439 -11.627   4.980  1.00 90.76           C  
ATOM    370  N   ARG A  50      -2.507  -9.240   0.265  1.00 91.47           N  
ATOM    371  CA  ARG A  50      -2.168  -9.312  -1.152  1.00 91.47           C  
ATOM    372  C   ARG A  50      -0.798  -8.698  -1.419  1.00 91.47           C  
ATOM    373  CB  ARG A  50      -3.232  -8.607  -1.997  1.00 91.47           C  
ATOM    374  O   ARG A  50      -0.004  -9.248  -2.185  1.00 91.47           O  
ATOM    375  CG  ARG A  50      -3.102  -8.862  -3.490  1.00 91.47           C  
ATOM    376  CD  ARG A  50      -4.299  -8.323  -4.260  1.00 91.47           C  
ATOM    377  NE  ARG A  50      -4.215  -8.646  -5.682  1.00 91.47           N  
ATOM    378  NH1 ARG A  50      -6.144  -7.516  -6.264  1.00 91.47           N  
ATOM    379  NH2 ARG A  50      -4.920  -8.606  -7.867  1.00 91.47           N  
ATOM    380  CZ  ARG A  50      -5.093  -8.255  -6.601  1.00 91.47           C  
ATOM    381  N   LEU A  51      -0.570  -7.562  -0.863  1.00 91.10           N  
ATOM    382  CA  LEU A  51       0.723  -6.901  -1.001  1.00 91.10           C  
ATOM    383  C   LEU A  51       1.838  -7.760  -0.413  1.00 91.10           C  
ATOM    384  CB  LEU A  51       0.702  -5.532  -0.317  1.00 91.10           C  
ATOM    385  O   LEU A  51       2.911  -7.883  -1.006  1.00 91.10           O  
ATOM    386  CG  LEU A  51       1.984  -4.704  -0.417  1.00 91.10           C  
ATOM    387  CD1 LEU A  51       2.332  -4.442  -1.879  1.00 91.10           C  
ATOM    388  CD2 LEU A  51       1.834  -3.392   0.346  1.00 91.10           C  
ATOM    389  N   ASP A  52       1.570  -8.323   0.716  1.00 90.88           N  
ATOM    390  CA  ASP A  52       2.530  -9.212   1.363  1.00 90.88           C  
ATOM    391  C   ASP A  52       2.858 -10.408   0.471  1.00 90.88           C  
ATOM    392  CB  ASP A  52       1.991  -9.694   2.711  1.00 90.88           C  
ATOM    393  O   ASP A  52       4.028 -10.746   0.283  1.00 90.88           O  
ATOM    394  CG  ASP A  52       3.031 -10.431   3.536  1.00 90.88           C  
ATOM    395  OD1 ASP A  52       4.166  -9.929   3.677  1.00 90.88           O  
ATOM    396  OD2 ASP A  52       2.712 -11.526   4.048  1.00 90.88           O  
ATOM    397  N   LYS A  53       1.860 -11.044  -0.053  1.00 90.45           N  
ATOM    398  CA  LYS A  53       2.046 -12.198  -0.927  1.00 90.45           C  
ATOM    399  C   LYS A  53       2.823 -11.816  -2.184  1.00 90.45           C  
ATOM    400  CB  LYS A  53       0.696 -12.806  -1.310  1.00 90.45           C  
ATOM    401  O   LYS A  53       3.667 -12.581  -2.656  1.00 90.45           O  
ATOM    402  CG  LYS A  53       0.003 -13.541  -0.173  1.00 90.45           C  
ATOM    403  CD  LYS A  53      -1.252 -14.258  -0.653  1.00 90.45           C  
ATOM    404  CE  LYS A  53      -1.909 -15.050   0.469  1.00 90.45           C  
ATOM    405  NZ  LYS A  53      -3.222 -15.624   0.048  1.00 90.45           N  
ATOM    406  N   TRP A  54       2.452 -10.644  -2.656  1.00 91.08           N  
ATOM    407  CA  TRP A  54       3.176 -10.144  -3.820  1.00 91.08           C  
ATOM    408  C   TRP A  54       4.656  -9.960  -3.503  1.00 91.08           C  
ATOM    409  CB  TRP A  54       2.575  -8.819  -4.298  1.00 91.08           C  
ATOM    410  O   TRP A  54       5.520 -10.348  -4.293  1.00 91.08           O  
ATOM    411  CG  TRP A  54       3.316  -8.191  -5.440  1.00 91.08           C  
ATOM    412  CD1 TRP A  54       3.160  -8.460  -6.771  1.00 91.08           C  
ATOM    413  CD2 TRP A  54       4.335  -7.191  -5.350  1.00 91.08           C  
ATOM    414  CE2 TRP A  54       4.752  -6.899  -6.667  1.00 91.08           C  
ATOM    415  CE3 TRP A  54       4.936  -6.512  -4.282  1.00 91.08           C  
ATOM    416  NE1 TRP A  54       4.020  -7.686  -7.515  1.00 91.08           N  
ATOM    417  CH2 TRP A  54       6.316  -5.306  -5.882  1.00 91.08           C  
ATOM    418  CZ2 TRP A  54       5.744  -5.956  -6.945  1.00 91.08           C  
ATOM    419  CZ3 TRP A  54       5.923  -5.573  -4.560  1.00 91.08           C  
ATOM    420  N   GLY A  55       4.949  -9.294  -2.407  1.00 88.93           N  
ATOM    421  CA  GLY A  55       6.326  -9.084  -1.990  1.00 88.93           C  
ATOM    422  C   GLY A  55       7.111 -10.375  -1.849  1.00 88.93           C  
ATOM    423  O   GLY A  55       8.259 -10.461  -2.289  1.00 88.93           O  
ATOM    424  N   GLN A  56       6.482 -11.344  -1.285  1.00 88.00           N  
ATOM    425  CA  GLN A  56       7.107 -12.654  -1.140  1.00 88.00           C  
ATOM    426  C   GLN A  56       7.381 -13.287  -2.501  1.00 88.00           C  
ATOM    427  CB  GLN A  56       6.226 -13.579  -0.299  1.00 88.00           C  
ATOM    428  O   GLN A  56       8.436 -13.889  -2.711  1.00 88.00           O  
ATOM    429  CG  GLN A  56       6.181 -13.211   1.178  1.00 88.00           C  
ATOM    430  CD  GLN A  56       5.230 -14.086   1.973  1.00 88.00           C  
ATOM    431  NE2 GLN A  56       4.957 -13.692   3.212  1.00 88.00           N  
ATOM    432  OE1 GLN A  56       4.745 -15.108   1.477  1.00 88.00           O  
ATOM    433  N   ALA A  57       6.452 -13.120  -3.365  1.00 86.46           N  
ATOM    434  CA  ALA A  57       6.568 -13.701  -4.700  1.00 86.46           C  
ATOM    435  C   ALA A  57       7.692 -13.037  -5.490  1.00 86.46           C  
ATOM    436  CB  ALA A  57       5.246 -13.574  -5.452  1.00 86.46           C  
ATOM    437  O   ALA A  57       8.369 -13.690  -6.288  1.00 86.46           O  
ATOM    438  N   VAL A  58       7.909 -11.811  -5.198  1.00 86.07           N  
ATOM    439  CA  VAL A  58       8.901 -11.064  -5.964  1.00 86.07           C  
ATOM    440  C   VAL A  58      10.243 -11.092  -5.236  1.00 86.07           C  
ATOM    441  CB  VAL A  58       8.454  -9.604  -6.201  1.00 86.07           C  
ATOM    442  O   VAL A  58      11.261 -10.660  -5.782  1.00 86.07           O  
ATOM    443  CG1 VAL A  58       9.556  -8.808  -6.897  1.00 86.07           C  
ATOM    444  CG2 VAL A  58       7.165  -9.567  -7.020  1.00 86.07           C  
ATOM    445  N   GLY A  59      10.246 -11.642  -4.104  1.00 83.93           N  
ATOM    446  CA  GLY A  59      11.484 -11.810  -3.360  1.00 83.93           C  
ATOM    447  C   GLY A  59      11.751 -10.681  -2.382  1.00 83.93           C  
ATOM    448  O   GLY A  59      12.903 -10.411  -2.037  1.00 83.93           O  
ATOM    449  N   LEU A  60      10.673  -9.864  -2.097  1.00 81.54           N  
ATOM    450  CA  LEU A  60      10.797  -8.767  -1.143  1.00 81.54           C  
ATOM    451  C   LEU A  60      10.267  -9.176   0.228  1.00 81.54           C  
ATOM    452  CB  LEU A  60      10.046  -7.531  -1.646  1.00 81.54           C  
ATOM    453  O   LEU A  60       9.151  -9.688   0.339  1.00 81.54           O  
ATOM    454  CG  LEU A  60      10.502  -6.960  -2.989  1.00 81.54           C  
ATOM    455  CD1 LEU A  60       9.585  -5.821  -3.420  1.00 81.54           C  
ATOM    456  CD2 LEU A  60      11.949  -6.486  -2.904  1.00 81.54           C  
ATOM    457  N   LYS A  61      11.074  -9.671   1.152  1.00 69.93           N  
ATOM    458  CA  LYS A  61      10.576 -10.098   2.456  1.00 69.93           C  
ATOM    459  C   LYS A  61      10.744  -8.994   3.497  1.00 69.93           C  
ATOM    460  CB  LYS A  61      11.296 -11.366   2.917  1.00 69.93           C  
ATOM    461  O   LYS A  61      11.726  -8.250   3.467  1.00 69.93           O  
ATOM    462  CG  LYS A  61      10.791 -12.640   2.256  1.00 69.93           C  
ATOM    463  CD  LYS A  61      11.365 -13.882   2.925  1.00 69.93           C  
ATOM    464  CE  LYS A  61      10.804 -15.158   2.312  1.00 69.93           C  
ATOM    465  NZ  LYS A  61      11.371 -16.379   2.958  1.00 69.93           N  
ATOM    466  N   GLN A  62       9.636  -8.701   4.366  1.00 64.40           N  
ATOM    467  CA  GLN A  62       9.612  -7.763   5.483  1.00 64.40           C  
ATOM    468  C   GLN A  62      10.781  -8.007   6.433  1.00 64.40           C  
ATOM    469  CB  GLN A  62       8.288  -7.867   6.243  1.00 64.40           C  
ATOM    470  O   GLN A  62      11.398  -7.060   6.923  1.00 64.40           O  
ATOM    471  CG  GLN A  62       8.060  -6.737   7.238  1.00 64.40           C  
ATOM    472  CD  GLN A  62       6.696  -6.803   7.899  1.00 64.40           C  
ATOM    473  NE2 GLN A  62       5.928  -5.725   7.782  1.00 64.40           N  
ATOM    474  OE1 GLN A  62       6.334  -7.815   8.508  1.00 64.40           O  
ATOM    475  N   ASN A  63      11.289  -9.240   6.493  1.00 60.72           N  
ATOM    476  CA  ASN A  63      12.171  -9.561   7.610  1.00 60.72           C  
ATOM    477  C   ASN A  63      13.475 -10.193   7.131  1.00 60.72           C  
ATOM    478  CB  ASN A  63      11.466 -10.488   8.603  1.00 60.72           C  
ATOM    479  O   ASN A  63      14.379 -10.443   7.930  1.00 60.72           O  
ATOM    480  CG  ASN A  63      10.386  -9.779   9.397  1.00 60.72           C  
ATOM    481  ND2 ASN A  63       9.637 -10.539  10.188  1.00 60.72           N  
ATOM    482  OD1 ASN A  63      10.227  -8.560   9.300  1.00 60.72           O  
ATOM    483  N   SER A  64      13.828  -9.915   5.925  1.00 52.23           N  
ATOM    484  CA  SER A  64      15.117 -10.582   5.777  1.00 52.23           C  
ATOM    485  C   SER A  64      16.032  -9.813   4.830  1.00 52.23           C  
ATOM    486  CB  SER A  64      14.926 -12.011   5.266  1.00 52.23           C  
ATOM    487  O   SER A  64      15.799  -9.784   3.620  1.00 52.23           O  
ATOM    488  OG  SER A  64      14.224 -12.795   6.215  1.00 52.23           O  
ATOM    489  N   ALA A  65      16.236  -8.498   5.154  1.00 52.24           N  
ATOM    490  CA  ALA A  65      17.364  -7.846   4.495  1.00 52.24           C  
ATOM    491  C   ALA A  65      18.506  -8.831   4.259  1.00 52.24           C  
ATOM    492  CB  ALA A  65      17.852  -6.660   5.324  1.00 52.24           C  
ATOM    493  O   ALA A  65      19.244  -8.711   3.278  1.00 52.24           O  
ATOM    494  N   SER A  66      18.479  -9.986   5.059  1.00 50.46           N  
ATOM    495  CA  SER A  66      19.678 -10.818   5.030  1.00 50.46           C  
ATOM    496  C   SER A  66      19.498 -12.014   4.100  1.00 50.46           C  
ATOM    497  CB  SER A  66      20.027 -11.305   6.437  1.00 50.46           C  
ATOM    498  O   SER A  66      20.473 -12.531   3.551  1.00 50.46           O  
ATOM    499  OG  SER A  66      18.890 -11.860   7.074  1.00 50.46           O  
ATOM    500  N   ASP A  67      18.228 -12.177   3.601  1.00 51.55           N  
ATOM    501  CA  ASP A  67      18.111 -13.375   2.774  1.00 51.55           C  
ATOM    502  C   ASP A  67      17.546 -13.037   1.396  1.00 51.55           C  
ATOM    503  CB  ASP A  67      17.230 -14.418   3.463  1.00 51.55           C  
ATOM    504  O   ASP A  67      16.407 -13.389   1.084  1.00 51.55           O  
ATOM    505  CG  ASP A  67      17.909 -15.078   4.650  1.00 51.55           C  
ATOM    506  OD1 ASP A  67      19.157 -15.142   4.680  1.00 51.55           O  
ATOM    507  OD2 ASP A  67      17.190 -15.541   5.562  1.00 51.55           O  
ATOM    508  N   ILE A  68      17.734 -11.751   0.991  1.00 52.94           N  
ATOM    509  CA  ILE A  68      17.314 -11.554  -0.392  1.00 52.94           C  
ATOM    510  C   ILE A  68      17.673 -12.786  -1.220  1.00 52.94           C  
ATOM    511  CB  ILE A  68      17.958 -10.290  -1.004  1.00 52.94           C  
ATOM    512  O   ILE A  68      18.851 -13.125  -1.361  1.00 52.94           O  
ATOM    513  CG1 ILE A  68      17.538  -9.043  -0.218  1.00 52.94           C  
ATOM    514  CG2 ILE A  68      17.585 -10.157  -2.483  1.00 52.94           C  
ATOM    515  CD1 ILE A  68      18.299  -7.782  -0.605  1.00 52.94           C  
ATOM    516  N   GLU A  69      17.397 -14.021  -0.663  1.00 52.88           N  
ATOM    517  CA  GLU A  69      17.506 -15.143  -1.590  1.00 52.88           C  
ATOM    518  C   GLU A  69      17.677 -14.658  -3.027  1.00 52.88           C  
ATOM    519  CB  GLU A  69      16.277 -16.050  -1.483  1.00 52.88           C  
ATOM    520  O   GLU A  69      16.976 -13.745  -3.467  1.00 52.88           O  
ATOM    521  CG  GLU A  69      16.333 -17.028  -0.319  1.00 52.88           C  
ATOM    522  CD  GLU A  69      15.195 -18.035  -0.326  1.00 52.88           C  
ATOM    523  OE1 GLU A  69      15.209 -18.973   0.504  1.00 52.88           O  
ATOM    524  OE2 GLU A  69      14.282 -17.887  -1.169  1.00 52.88           O  
ATOM    525  N   GLY A  70      18.709 -13.885  -3.285  1.00 58.40           N  
ATOM    526  CA  GLY A  70      19.175 -13.688  -4.648  1.00 58.40           C  
ATOM    527  C   GLY A  70      18.137 -14.051  -5.693  1.00 58.40           C  
ATOM    528  O   GLY A  70      18.349 -13.836  -6.888  1.00 58.40           O  
ATOM    529  N   HIS A  71      16.955 -14.509  -5.245  1.00 67.60           N  
ATOM    530  CA  HIS A  71      16.022 -14.865  -6.308  1.00 67.60           C  
ATOM    531  C   HIS A  71      14.908 -13.830  -6.433  1.00 67.60           C  
ATOM    532  CB  HIS A  71      15.425 -16.251  -6.056  1.00 67.60           C  
ATOM    533  O   HIS A  71      14.016 -13.767  -5.584  1.00 67.60           O  
ATOM    534  CG  HIS A  71      16.392 -17.370  -6.277  1.00 67.60           C  
ATOM    535  CD2 HIS A  71      16.598 -18.168  -7.351  1.00 67.60           C  
ATOM    536  ND1 HIS A  71      17.291 -17.778  -5.315  1.00 67.60           N  
ATOM    537  CE1 HIS A  71      18.010 -18.781  -5.790  1.00 67.60           C  
ATOM    538  NE2 HIS A  71      17.609 -19.037  -7.024  1.00 67.60           N  
ATOM    539  N   HIS A  72      15.260 -12.669  -6.918  1.00 75.12           N  
ATOM    540  CA  HIS A  72      14.212 -11.690  -7.184  1.00 75.12           C  
ATOM    541  C   HIS A  72      13.596 -11.903  -8.562  1.00 75.12           C  
ATOM    542  CB  HIS A  72      14.766 -10.268  -7.070  1.00 75.12           C  
ATOM    543  O   HIS A  72      14.121 -12.673  -9.369  1.00 75.12           O  
ATOM    544  CG  HIS A  72      15.852  -9.967  -8.053  1.00 75.12           C  
ATOM    545  CD2 HIS A  72      15.824  -9.302  -9.232  1.00 75.12           C  
ATOM    546  ND1 HIS A  72      17.156 -10.372  -7.869  1.00 75.12           N  
ATOM    547  CE1 HIS A  72      17.886  -9.967  -8.895  1.00 75.12           C  
ATOM    548  NE2 HIS A  72      17.101  -9.315  -9.736  1.00 75.12           N  
ATOM    549  N   HIS A  73      12.338 -11.638  -8.630  1.00 81.76           N  
ATOM    550  CA  HIS A  73      11.573 -11.716  -9.869  1.00 81.76           C  
ATOM    551  C   HIS A  73      12.296 -11.008 -11.010  1.00 81.76           C  
ATOM    552  CB  HIS A  73      10.179 -11.114  -9.678  1.00 81.76           C  
ATOM    553  O   HIS A  73      12.762  -9.878 -10.848  1.00 81.76           O  
ATOM    554  CG  HIS A  73       9.202 -11.514 -10.736  1.00 81.76           C  
ATOM    555  CD2 HIS A  73       8.153 -12.369 -10.700  1.00 81.76           C  
ATOM    556  ND1 HIS A  73       9.249 -11.015 -12.020  1.00 81.76           N  
ATOM    557  CE1 HIS A  73       8.268 -11.547 -12.729  1.00 81.76           C  
ATOM    558  NE2 HIS A  73       7.588 -12.372 -11.952  1.00 81.76           N  
ATOM    559  N   PRO A  74      12.589 -11.749 -12.193  1.00 84.74           N  
ATOM    560  CA  PRO A  74      13.326 -11.217 -13.342  1.00 84.74           C  
ATOM    561  C   PRO A  74      12.735  -9.911 -13.868  1.00 84.74           C  
ATOM    562  CB  PRO A  74      13.204 -12.331 -14.385  1.00 84.74           C  
ATOM    563  O   PRO A  74      13.445  -9.112 -14.485  1.00 84.74           O  
ATOM    564  CG  PRO A  74      12.026 -13.139 -13.945  1.00 84.74           C  
ATOM    565  CD  PRO A  74      11.872 -12.987 -12.459  1.00 84.74           C  
ATOM    566  N   ALA A  75      11.449  -9.693 -13.549  1.00 84.86           N  
ATOM    567  CA  ALA A  75      10.802  -8.480 -14.043  1.00 84.86           C  
ATOM    568  C   ALA A  75      11.403  -7.235 -13.396  1.00 84.86           C  
ATOM    569  CB  ALA A  75       9.298  -8.536 -13.786  1.00 84.86           C  
ATOM    570  O   ALA A  75      11.377  -6.150 -13.981  1.00 84.86           O  
ATOM    571  N   LEU A  76      11.955  -7.452 -12.203  1.00 83.49           N  
ATOM    572  CA  LEU A  76      12.518  -6.323 -11.469  1.00 83.49           C  
ATOM    573  C   LEU A  76      13.902  -5.966 -12.000  1.00 83.49           C  
ATOM    574  CB  LEU A  76      12.598  -6.642  -9.974  1.00 83.49           C  
ATOM    575  O   LEU A  76      14.454  -4.920 -11.651  1.00 83.49           O  
ATOM    576  CG  LEU A  76      11.266  -6.735  -9.228  1.00 83.49           C  
ATOM    577  CD1 LEU A  76      11.500  -7.114  -7.770  1.00 83.49           C  
ATOM    578  CD2 LEU A  76      10.504  -5.418  -9.328  1.00 83.49           C  
ATOM    579  N   ASP A  77      14.459  -6.802 -12.909  1.00 84.49           N  
ATOM    580  CA  ASP A  77      15.740  -6.523 -13.550  1.00 84.49           C  
ATOM    581  C   ASP A  77      15.595  -5.447 -14.624  1.00 84.49           C  
ATOM    582  CB  ASP A  77      16.325  -7.799 -14.159  1.00 84.49           C  
ATOM    583  O   ASP A  77      16.573  -4.791 -14.989  1.00 84.49           O  
ATOM    584  CG  ASP A  77      16.756  -8.812 -13.114  1.00 84.49           C  
ATOM    585  OD1 ASP A  77      17.094  -8.411 -11.979  1.00 84.49           O  
ATOM    586  OD2 ASP A  77      16.761 -10.022 -13.428  1.00 84.49           O  
ATOM    587  N   ASP A  78      14.351  -5.320 -15.062  1.00 87.97           N  
ATOM    588  CA  ASP A  78      14.039  -4.260 -16.015  1.00 87.97           C  
ATOM    589  C   ASP A  78      13.946  -2.905 -15.317  1.00 87.97           C  
ATOM    590  CB  ASP A  78      12.730  -4.565 -16.747  1.00 87.97           C  
ATOM    591  O   ASP A  78      13.130  -2.721 -14.412  1.00 87.97           O  
ATOM    592  CG  ASP A  78      12.389  -3.532 -17.807  1.00 87.97           C  
ATOM    593  OD1 ASP A  78      13.237  -3.254 -18.682  1.00 87.97           O  
ATOM    594  OD2 ASP A  78      11.264  -2.990 -17.764  1.00 87.97           O  
ATOM    595  N   ALA A  79      14.848  -1.986 -15.672  1.00 85.93           N  
ATOM    596  CA  ALA A  79      14.969  -0.685 -15.019  1.00 85.93           C  
ATOM    597  C   ALA A  79      13.645   0.073 -15.058  1.00 85.93           C  
ATOM    598  CB  ALA A  79      16.071   0.140 -15.679  1.00 85.93           C  
ATOM    599  O   ALA A  79      13.267   0.725 -14.081  1.00 85.93           O  
ATOM    600  N   ARG A  80      12.968  -0.015 -16.128  1.00 90.40           N  
ATOM    601  CA  ARG A  80      11.692   0.675 -16.286  1.00 90.40           C  
ATOM    602  C   ARG A  80      10.643   0.111 -15.332  1.00 90.40           C  
ATOM    603  CB  ARG A  80      11.198   0.569 -17.730  1.00 90.40           C  
ATOM    604  O   ARG A  80       9.915   0.867 -14.686  1.00 90.40           O  
ATOM    605  CG  ARG A  80       9.945   1.381 -18.014  1.00 90.40           C  
ATOM    606  CD  ARG A  80       9.531   1.288 -19.476  1.00 90.40           C  
ATOM    607  NE  ARG A  80       8.383   2.143 -19.767  1.00 90.40           N  
ATOM    608  NH1 ARG A  80       7.888   1.142 -21.789  1.00 90.40           N  
ATOM    609  NH2 ARG A  80       6.609   2.883 -21.023  1.00 90.40           N  
ATOM    610  CZ  ARG A  80       7.629   2.054 -20.859  1.00 90.40           C  
ATOM    611  N   THR A  81      10.596  -1.196 -15.258  1.00 89.57           N  
ATOM    612  CA  THR A  81       9.653  -1.868 -14.371  1.00 89.57           C  
ATOM    613  C   THR A  81       9.972  -1.560 -12.911  1.00 89.57           C  
ATOM    614  CB  THR A  81       9.667  -3.392 -14.592  1.00 89.57           C  
ATOM    615  O   THR A  81       9.071  -1.266 -12.122  1.00 89.57           O  
ATOM    616  CG2 THR A  81       8.659  -4.088 -13.684  1.00 89.57           C  
ATOM    617  OG1 THR A  81       9.339  -3.674 -15.958  1.00 89.57           O  
ATOM    618  N   SER A  82      11.191  -1.621 -12.596  1.00 87.11           N  
ATOM    619  CA  SER A  82      11.628  -1.361 -11.228  1.00 87.11           C  
ATOM    620  C   SER A  82      11.309   0.069 -10.807  1.00 87.11           C  
ATOM    621  CB  SER A  82      13.129  -1.620 -11.086  1.00 87.11           C  
ATOM    622  O   SER A  82      10.877   0.308  -9.677  1.00 87.11           O  
ATOM    623  OG  SER A  82      13.562  -1.356  -9.763  1.00 87.11           O  
ATOM    624  N   ARG A  83      11.518   0.993 -11.646  1.00 90.14           N  
ATOM    625  CA  ARG A  83      11.213   2.393 -11.372  1.00 90.14           C  
ATOM    626  C   ARG A  83       9.720   2.593 -11.135  1.00 90.14           C  
ATOM    627  CB  ARG A  83      11.684   3.282 -12.525  1.00 90.14           C  
ATOM    628  O   ARG A  83       9.323   3.324 -10.225  1.00 90.14           O  
ATOM    629  CG  ARG A  83      11.599   4.771 -12.230  1.00 90.14           C  
ATOM    630  CD  ARG A  83      12.090   5.607 -13.404  1.00 90.14           C  
ATOM    631  NE  ARG A  83      13.544   5.561 -13.528  1.00 90.14           N  
ATOM    632  NH1 ARG A  83      13.595   6.413 -15.675  1.00 90.14           N  
ATOM    633  NH2 ARG A  83      15.548   5.860 -14.609  1.00 90.14           N  
ATOM    634  CZ  ARG A  83      14.225   5.945 -14.604  1.00 90.14           C  
ATOM    635  N   THR A  84       8.986   1.964 -12.009  1.00 92.58           N  
ATOM    636  CA  THR A  84       7.537   2.076 -11.879  1.00 92.58           C  
ATOM    637  C   THR A  84       7.061   1.449 -10.572  1.00 92.58           C  
ATOM    638  CB  THR A  84       6.817   1.408 -13.065  1.00 92.58           C  
ATOM    639  O   THR A  84       6.186   1.996  -9.897  1.00 92.58           O  
ATOM    640  CG2 THR A  84       5.308   1.611 -12.977  1.00 92.58           C  
ATOM    641  OG1 THR A  84       7.294   1.978 -14.290  1.00 92.58           O  
ATOM    642  N   VAL A  85       7.631   0.345 -10.223  1.00 91.39           N  
ATOM    643  CA  VAL A  85       7.293  -0.319  -8.968  1.00 91.39           C  
ATOM    644  C   VAL A  85       7.642   0.589  -7.792  1.00 91.39           C  
ATOM    645  CB  VAL A  85       8.023  -1.674  -8.829  1.00 91.39           C  
ATOM    646  O   VAL A  85       6.853   0.734  -6.855  1.00 91.39           O  
ATOM    647  CG1 VAL A  85       7.878  -2.223  -7.411  1.00 91.39           C  
ATOM    648  CG2 VAL A  85       7.485  -2.676  -9.850  1.00 91.39           C  
ATOM    649  N   LYS A  86       8.792   1.130  -7.856  1.00 90.94           N  
ATOM    650  CA  LYS A  86       9.206   2.069  -6.817  1.00 90.94           C  
ATOM    651  C   LYS A  86       8.213   3.220  -6.689  1.00 90.94           C  
ATOM    652  CB  LYS A  86      10.604   2.614  -7.112  1.00 90.94           C  
ATOM    653  O   LYS A  86       7.846   3.610  -5.578  1.00 90.94           O  
ATOM    654  CG  LYS A  86      11.188   3.462  -5.992  1.00 90.94           C  
ATOM    655  CD  LYS A  86      12.604   3.920  -6.316  1.00 90.94           C  
ATOM    656  CE  LYS A  86      13.164   4.822  -5.225  1.00 90.94           C  
ATOM    657  NZ  LYS A  86      14.554   5.271  -5.537  1.00 90.94           N  
ATOM    658  N   THR A  87       7.812   3.752  -7.792  1.00 92.84           N  
ATOM    659  CA  THR A  87       6.853   4.852  -7.814  1.00 92.84           C  
ATOM    660  C   THR A  87       5.524   4.422  -7.201  1.00 92.84           C  
ATOM    661  CB  THR A  87       6.620   5.361  -9.248  1.00 92.84           C  
ATOM    662  O   THR A  87       4.928   5.162  -6.416  1.00 92.84           O  
ATOM    663  CG2 THR A  87       5.611   6.505  -9.268  1.00 92.84           C  
ATOM    664  OG1 THR A  87       7.862   5.825  -9.792  1.00 92.84           O  
ATOM    665  N   LEU A  88       5.129   3.247  -7.546  1.00 92.87           N  
ATOM    666  CA  LEU A  88       3.865   2.742  -7.022  1.00 92.87           C  
ATOM    667  C   LEU A  88       3.940   2.551  -5.511  1.00 92.87           C  
ATOM    668  CB  LEU A  88       3.495   1.419  -7.697  1.00 92.87           C  
ATOM    669  O   LEU A  88       3.015   2.926  -4.787  1.00 92.87           O  
ATOM    670  CG  LEU A  88       2.977   1.512  -9.134  1.00 92.87           C  
ATOM    671  CD1 LEU A  88       2.832   0.119  -9.736  1.00 92.87           C  
ATOM    672  CD2 LEU A  88       1.649   2.260  -9.176  1.00 92.87           C  
ATOM    673  N   LEU A  89       5.022   1.993  -5.026  1.00 91.44           N  
ATOM    674  CA  LEU A  89       5.199   1.772  -3.595  1.00 91.44           C  
ATOM    675  C   LEU A  89       5.269   3.098  -2.845  1.00 91.44           C  
ATOM    676  CB  LEU A  89       6.466   0.955  -3.330  1.00 91.44           C  
ATOM    677  O   LEU A  89       4.724   3.225  -1.746  1.00 91.44           O  
ATOM    678  CG  LEU A  89       6.411  -0.525  -3.712  1.00 91.44           C  
ATOM    679  CD1 LEU A  89       7.780  -1.171  -3.529  1.00 91.44           C  
ATOM    680  CD2 LEU A  89       5.356  -1.252  -2.886  1.00 91.44           C  
ATOM    681  N   THR A  90       5.944   4.027  -3.419  1.00 91.55           N  
ATOM    682  CA  THR A  90       6.026   5.359  -2.829  1.00 91.55           C  
ATOM    683  C   THR A  90       4.642   5.995  -2.738  1.00 91.55           C  
ATOM    684  CB  THR A  90       6.962   6.273  -3.641  1.00 91.55           C  
ATOM    685  O   THR A  90       4.307   6.623  -1.731  1.00 91.55           O  
ATOM    686  CG2 THR A  90       7.055   7.660  -3.013  1.00 91.55           C  
ATOM    687  OG1 THR A  90       8.270   5.691  -3.683  1.00 91.55           O  
ATOM    688  N   THR A  91       3.913   5.853  -3.802  1.00 91.45           N  
ATOM    689  CA  THR A  91       2.562   6.403  -3.826  1.00 91.45           C  
ATOM    690  C   THR A  91       1.690   5.739  -2.764  1.00 91.45           C  
ATOM    691  CB  THR A  91       1.912   6.227  -5.211  1.00 91.45           C  
ATOM    692  O   THR A  91       0.895   6.408  -2.100  1.00 91.45           O  
ATOM    693  CG2 THR A  91       0.534   6.879  -5.258  1.00 91.45           C  
ATOM    694  OG1 THR A  91       2.749   6.831  -6.205  1.00 91.45           O  
ATOM    695  N   ILE A  92       1.857   4.448  -2.638  1.00 90.01           N  
ATOM    696  CA  ILE A  92       1.120   3.720  -1.611  1.00 90.01           C  
ATOM    697  C   ILE A  92       1.465   4.281  -0.234  1.00 90.01           C  
ATOM    698  CB  ILE A  92       1.423   2.205  -1.665  1.00 90.01           C  
ATOM    699  O   ILE A  92       0.576   4.510   0.590  1.00 90.01           O  
ATOM    700  CG1 ILE A  92       0.832   1.587  -2.937  1.00 90.01           C  
ATOM    701  CG2 ILE A  92       0.886   1.503  -0.414  1.00 90.01           C  
ATOM    702  CD1 ILE A  92       1.278   0.154  -3.194  1.00 90.01           C  
ATOM    703  N   GLN A  93       2.686   4.455  -0.004  1.00 89.00           N  
ATOM    704  CA  GLN A  93       3.148   5.025   1.257  1.00 89.00           C  
ATOM    705  C   GLN A  93       2.542   6.406   1.491  1.00 89.00           C  
ATOM    706  CB  GLN A  93       4.675   5.112   1.280  1.00 89.00           C  
ATOM    707  O   GLN A  93       2.113   6.721   2.603  1.00 89.00           O  
ATOM    708  CG  GLN A  93       5.241   5.653   2.586  1.00 89.00           C  
ATOM    709  CD  GLN A  93       6.751   5.793   2.558  1.00 89.00           C  
ATOM    710  NE2 GLN A  93       7.333   6.175   3.690  1.00 89.00           N  
ATOM    711  OE1 GLN A  93       7.391   5.560   1.527  1.00 89.00           O  
ATOM    712  N   GLU A  94       2.495   7.214   0.496  1.00 87.91           N  
ATOM    713  CA  GLU A  94       1.967   8.571   0.597  1.00 87.91           C  
ATOM    714  C   GLU A  94       0.474   8.560   0.913  1.00 87.91           C  
ATOM    715  CB  GLU A  94       2.225   9.346  -0.698  1.00 87.91           C  
ATOM    716  O   GLU A  94      -0.010   9.394   1.681  1.00 87.91           O  
ATOM    717  CG  GLU A  94       3.675   9.769  -0.883  1.00 87.91           C  
ATOM    718  CD  GLU A  94       3.920  10.516  -2.184  1.00 87.91           C  
ATOM    719  OE1 GLU A  94       5.061  10.978  -2.413  1.00 87.91           O  
ATOM    720  OE2 GLU A  94       2.964  10.640  -2.981  1.00 87.91           O  
ATOM    721  N   VAL A  95      -0.232   7.640   0.265  1.00 85.72           N  
ATOM    722  CA  VAL A  95      -1.672   7.547   0.485  1.00 85.72           C  
ATOM    723  C   VAL A  95      -1.953   7.277   1.961  1.00 85.72           C  
ATOM    724  CB  VAL A  95      -2.310   6.445  -0.390  1.00 85.72           C  
ATOM    725  O   VAL A  95      -2.839   7.897   2.554  1.00 85.72           O  
ATOM    726  CG1 VAL A  95      -3.732   6.141   0.077  1.00 85.72           C  
ATOM    727  CG2 VAL A  95      -2.304   6.861  -1.860  1.00 85.72           C  
ATOM    728  N   PHE A  96      -1.086   6.593   2.582  1.00 79.22           N  
ATOM    729  CA  PHE A  96      -1.349   6.201   3.962  1.00 79.22           C  
ATOM    730  C   PHE A  96      -0.776   7.225   4.934  1.00 79.22           C  
ATOM    731  CB  PHE A  96      -0.760   4.816   4.249  1.00 79.22           C  
ATOM    732  O   PHE A  96      -1.351   7.469   5.997  1.00 79.22           O  
ATOM    733  CG  PHE A  96      -1.587   3.681   3.709  1.00 79.22           C  
ATOM    734  CD1 PHE A  96      -2.748   3.278   4.358  1.00 79.22           C  
ATOM    735  CD2 PHE A  96      -1.203   3.016   2.552  1.00 79.22           C  
ATOM    736  CE1 PHE A  96      -3.515   2.227   3.861  1.00 79.22           C  
ATOM    737  CE2 PHE A  96      -1.965   1.965   2.049  1.00 79.22           C  
ATOM    738  CZ  PHE A  96      -3.120   1.572   2.705  1.00 79.22           C  
ATOM    739  N   THR A  97       0.348   7.774   4.628  1.00 80.69           N  
ATOM    740  CA  THR A  97       0.964   8.747   5.522  1.00 80.69           C  
ATOM    741  C   THR A  97       0.190  10.062   5.506  1.00 80.69           C  
ATOM    742  CB  THR A  97       2.433   9.008   5.137  1.00 80.69           C  
ATOM    743  O   THR A  97      -0.011  10.683   6.552  1.00 80.69           O  
ATOM    744  CG2 THR A  97       3.301   7.787   5.423  1.00 80.69           C  
ATOM    745  OG1 THR A  97       2.507   9.317   3.740  1.00 80.69           O  
ATOM    746  N   ARG A  98      -0.256  10.525   4.348  1.00 77.30           N  
ATOM    747  CA  ARG A  98      -0.844  11.856   4.234  1.00 77.30           C  
ATOM    748  C   ARG A  98      -2.350  11.811   4.469  1.00 77.30           C  
ATOM    749  CB  ARG A  98      -0.545  12.460   2.861  1.00 77.30           C  
ATOM    750  O   ARG A  98      -2.891  12.625   5.220  1.00 77.30           O  
ATOM    751  CG  ARG A  98      -0.919  13.929   2.739  1.00 77.30           C  
ATOM    752  CD  ARG A  98      -0.400  14.538   1.444  1.00 77.30           C  
ATOM    753  NE  ARG A  98      -0.981  13.889   0.272  1.00 77.30           N  
ATOM    754  NH1 ARG A  98       0.386  14.956  -1.254  1.00 77.30           N  
ATOM    755  NH2 ARG A  98      -1.192  13.458  -1.973  1.00 77.30           N  
ATOM    756  CZ  ARG A  98      -0.594  14.102  -0.982  1.00 77.30           C  
ATOM    757  N   LYS A  99      -2.982  10.886   3.776  1.00 70.51           N  
ATOM    758  CA  LYS A  99      -4.439  10.924   3.691  1.00 70.51           C  
ATOM    759  C   LYS A  99      -5.078  10.285   4.920  1.00 70.51           C  
ATOM    760  CB  LYS A  99      -4.921  10.218   2.423  1.00 70.51           C  
ATOM    761  O   LYS A  99      -6.039  10.821   5.476  1.00 70.51           O  
ATOM    762  CG  LYS A  99      -4.613  10.974   1.138  1.00 70.51           C  
ATOM    763  CD  LYS A  99      -5.202  10.271  -0.078  1.00 70.51           C  
ATOM    764  CE  LYS A  99      -4.859  11.004  -1.368  1.00 70.51           C  
ATOM    765  NZ  LYS A  99      -6.003  11.828  -1.860  1.00 70.51           N  
ATOM    766  N   VAL A 100      -4.410   9.261   5.387  1.00 66.84           N  
ATOM    767  CA  VAL A 100      -5.043   8.496   6.456  1.00 66.84           C  
ATOM    768  C   VAL A 100      -4.596   9.036   7.813  1.00 66.84           C  
ATOM    769  CB  VAL A 100      -4.715   6.990   6.347  1.00 66.84           C  
ATOM    770  O   VAL A 100      -5.398   9.133   8.744  1.00 66.84           O  
ATOM    771  CG1 VAL A 100      -5.272   6.228   7.548  1.00 66.84           C  
ATOM    772  CG2 VAL A 100      -5.269   6.417   5.044  1.00 66.84           C  
ATOM    773  N   SER A 101      -3.239   9.385   7.848  1.00 68.40           N  
ATOM    774  CA  SER A 101      -2.728   9.963   9.087  1.00 68.40           C  
ATOM    775  C   SER A 101      -3.455  11.257   9.434  1.00 68.40           C  
ATOM    776  CB  SER A 101      -1.226  10.226   8.975  1.00 68.40           C  
ATOM    777  O   SER A 101      -3.673  11.557  10.610  1.00 68.40           O  
ATOM    778  OG  SER A 101      -0.508   9.009   8.868  1.00 68.40           O  
ATOM    779  N   ALA A 102      -3.734  11.992   8.425  1.00 66.53           N  
ATOM    780  CA  ALA A 102      -4.452  13.244   8.647  1.00 66.53           C  
ATOM    781  C   ALA A 102      -5.814  12.989   9.287  1.00 66.53           C  
ATOM    782  CB  ALA A 102      -4.619  14.003   7.333  1.00 66.53           C  
ATOM    783  O   ALA A 102      -6.310  13.816  10.056  1.00 66.53           O  
ATOM    784  N   LEU A 103      -6.255  11.828   9.063  1.00 63.47           N  
ATOM    785  CA  LEU A 103      -7.574  11.502   9.594  1.00 63.47           C  
ATOM    786  C   LEU A 103      -7.483  11.091  11.060  1.00 63.47           C  
ATOM    787  CB  LEU A 103      -8.220  10.380   8.776  1.00 63.47           C  
ATOM    788  O   LEU A 103      -8.416  11.322  11.833  1.00 63.47           O  
ATOM    789  CG  LEU A 103      -8.613  10.729   7.340  1.00 63.47           C  
ATOM    790  CD1 LEU A 103      -9.054   9.475   6.592  1.00 63.47           C  
ATOM    791  CD2 LEU A 103      -9.717  11.781   7.327  1.00 63.47           C  
ATOM    792  N   PHE A 104      -6.242  10.589  11.406  1.00 59.77           N  
ATOM    793  CA  PHE A 104      -6.085  10.068  12.759  1.00 59.77           C  
ATOM    794  C   PHE A 104      -5.358  11.073  13.645  1.00 59.77           C  
ATOM    795  CB  PHE A 104      -5.323   8.739  12.739  1.00 59.77           C  
ATOM    796  O   PHE A 104      -5.385  10.960  14.872  1.00 59.77           O  
ATOM    797  CG  PHE A 104      -6.104   7.600  12.141  1.00 59.77           C  
ATOM    798  CD1 PHE A 104      -7.028   6.896  12.904  1.00 59.77           C  
ATOM    799  CD2 PHE A 104      -5.915   7.234  10.815  1.00 59.77           C  
ATOM    800  CE1 PHE A 104      -7.753   5.842  12.353  1.00 59.77           C  
ATOM    801  CE2 PHE A 104      -6.636   6.181  10.257  1.00 59.77           C  
ATOM    802  CZ  PHE A 104      -7.553   5.486  11.028  1.00 59.77           C  
ATOM    803  N   THR A 105      -4.551  11.977  13.096  1.00 59.38           N  
ATOM    804  CA  THR A 105      -3.721  12.904  13.857  1.00 59.38           C  
ATOM    805  C   THR A 105      -4.509  14.158  14.224  1.00 59.38           C  
ATOM    806  CB  THR A 105      -2.459  13.300  13.068  1.00 59.38           C  
ATOM    807  O   THR A 105      -4.222  14.804  15.235  1.00 59.38           O  
ATOM    808  CG2 THR A 105      -1.341  13.742  14.006  1.00 59.38           C  
ATOM    809  OG1 THR A 105      -2.009  12.175  12.303  1.00 59.38           O  
ATOM    810  N   ASP A 106      -5.721  14.412  13.647  1.00 49.96           N  
ATOM    811  CA  ASP A 106      -6.249  15.704  14.073  1.00 49.96           C  
ATOM    812  C   ASP A 106      -7.015  15.578  15.388  1.00 49.96           C  
ATOM    813  CB  ASP A 106      -7.155  16.297  12.992  1.00 49.96           C  
ATOM    814  O   ASP A 106      -7.648  16.535  15.838  1.00 49.96           O  
ATOM    815  CG  ASP A 106      -7.156  17.816  12.986  1.00 49.96           C  
ATOM    816  OD1 ASP A 106      -6.412  18.429  13.780  1.00 49.96           O  
ATOM    817  OD2 ASP A 106      -7.911  18.404  12.181  1.00 49.96           O  
ATOM    818  N   GLU A 107      -6.628  14.673  16.287  1.00 48.72           N  
ATOM    819  CA  GLU A 107      -7.074  14.769  17.674  1.00 48.72           C  
ATOM    820  C   GLU A 107      -5.927  15.169  18.597  1.00 48.72           C  
ATOM    821  CB  GLU A 107      -7.684  13.443  18.136  1.00 48.72           C  
ATOM    822  O   GLU A 107      -6.145  15.474  19.771  1.00 48.72           O  
ATOM    823  CG  GLU A 107      -8.567  12.775  17.092  1.00 48.72           C  
ATOM    824  CD  GLU A 107      -9.576  11.807  17.690  1.00 48.72           C  
ATOM    825  OE1 GLU A 107     -10.797  12.010  17.503  1.00 48.72           O  
ATOM    826  OE2 GLU A 107      -9.141  10.839  18.353  1.00 48.72           O  
ATOM    827  N   THR A 108      -4.732  15.544  18.052  1.00 46.44           N  
ATOM    828  CA  THR A 108      -3.817  16.048  19.070  1.00 46.44           C  
ATOM    829  C   THR A 108      -3.628  17.556  18.928  1.00 46.44           C  
ATOM    830  CB  THR A 108      -2.449  15.347  18.988  1.00 46.44           C  
ATOM    831  O   THR A 108      -2.956  18.183  19.749  1.00 46.44           O  
ATOM    832  CG2 THR A 108      -2.317  14.272  20.062  1.00 46.44           C  
ATOM    833  OG1 THR A 108      -2.307  14.738  17.698  1.00 46.44           O  
ATOM    834  N   GLY A 109      -4.402  18.234  18.068  1.00 39.24           N  
ATOM    835  CA  GLY A 109      -4.183  19.670  18.133  1.00 39.24           C  
ATOM    836  C   GLY A 109      -5.294  20.411  18.851  1.00 39.24           C  
ATOM    837  O   GLY A 109      -5.261  21.639  18.959  1.00 39.24           O  
ATOM    838  N   CYS A 110      -5.809  19.896  19.977  1.00 35.74           N  
ATOM    839  CA  CYS A 110      -6.343  20.840  20.953  1.00 35.74           C  
ATOM    840  C   CYS A 110      -5.601  20.730  22.280  1.00 35.74           C  
ATOM    841  CB  CYS A 110      -7.836  20.599  21.171  1.00 35.74           C  
ATOM    842  O   CYS A 110      -5.521  19.648  22.863  1.00 35.74           O  
ATOM    843  SG  CYS A 110      -8.743  22.071  21.694  1.00 35.74           S  
ATOM    844  N   ALA A 111      -4.285  21.003  22.356  1.00 38.77           N  
ATOM    845  CA  ALA A 111      -3.671  21.925  23.307  1.00 38.77           C  
ATOM    846  C   ALA A 111      -4.677  22.376  24.362  1.00 38.77           C  
ATOM    847  CB  ALA A 111      -3.092  23.135  22.577  1.00 38.77           C  
ATOM    848  O   ALA A 111      -5.539  23.215  24.089  1.00 38.77           O  
ATOM    849  N   GLY A 112      -5.374  21.537  25.092  1.00 36.85           N  
ATOM    850  CA  GLY A 112      -5.738  21.928  26.445  1.00 36.85           C  
ATOM    851  C   GLY A 112      -4.932  21.209  27.510  1.00 36.85           C  
ATOM    852  O   GLY A 112      -4.689  20.005  27.405  1.00 36.85           O  
ATOM    853  N   SER A 113      -3.701  21.551  27.846  1.00 35.27           N  
ATOM    854  CA  SER A 113      -3.341  21.967  29.198  1.00 35.27           C  
ATOM    855  C   SER A 113      -3.761  20.924  30.228  1.00 35.27           C  
ATOM    856  CB  SER A 113      -3.983  23.314  29.533  1.00 35.27           C  
ATOM    857  O   SER A 113      -4.921  20.507  30.259  1.00 35.27           O  
ATOM    858  OG  SER A 113      -3.289  23.953  30.591  1.00 35.27           O  
ATOM    859  N   GLY A 114      -2.989  19.907  30.530  1.00 32.46           N  
ATOM    860  CA  GLY A 114      -2.758  19.622  31.937  1.00 32.46           C  
ATOM    861  C   GLY A 114      -2.729  18.138  32.248  1.00 32.46           C  
ATOM    862  O   GLY A 114      -3.635  17.398  31.858  1.00 32.46           O  
ATOM    863  N   GLY A 115      -1.590  17.460  32.282  1.00 31.49           N  
ATOM    864  CA  GLY A 115      -1.114  16.797  33.485  1.00 31.49           C  
ATOM    865  C   GLY A 115      -0.737  15.345  33.256  1.00 31.49           C  
ATOM    866  O   GLY A 115      -1.445  14.617  32.558  1.00 31.49           O  
ATOM    867  N   ASP A 116       0.487  15.004  33.048  1.00 34.50           N  
ATOM    868  CA  ASP A 116       1.282  14.140  33.916  1.00 34.50           C  
ATOM    869  C   ASP A 116       0.672  12.743  34.007  1.00 34.50           C  
ATOM    870  CB  ASP A 116       1.408  14.752  35.312  1.00 34.50           C  
ATOM    871  O   ASP A 116      -0.507  12.596  34.336  1.00 34.50           O  
ATOM    872  CG  ASP A 116       2.842  14.804  35.809  1.00 34.50           C  
ATOM    873  OD1 ASP A 116       3.622  13.871  35.520  1.00 34.50           O  
ATOM    874  OD2 ASP A 116       3.195  15.785  36.499  1.00 34.50           O  
ATOM    875  N   LEU A 117       1.172  11.753  33.306  1.00 38.24           N  
ATOM    876  CA  LEU A 117       1.602  10.441  33.780  1.00 38.24           C  
ATOM    877  C   LEU A 117       1.585   9.421  32.646  1.00 38.24           C  
ATOM    878  CB  LEU A 117       0.705   9.965  34.925  1.00 38.24           C  
ATOM    879  O   LEU A 117       0.563   9.247  31.978  1.00 38.24           O  
ATOM    880  CG  LEU A 117       0.843  10.714  36.251  1.00 38.24           C  
ATOM    881  CD1 LEU A 117      -0.277  10.313  37.205  1.00 38.24           C  
ATOM    882  CD2 LEU A 117       2.207  10.446  36.878  1.00 38.24           C  
ATOM    883  N   ALA A 118       2.687   8.977  32.080  1.00 35.26           N  
ATOM    884  CA  ALA A 118       3.434   7.760  32.384  1.00 35.26           C  
ATOM    885  C   ALA A 118       2.510   6.546  32.435  1.00 35.26           C  
ATOM    886  CB  ALA A 118       4.182   7.911  33.707  1.00 35.26           C  
ATOM    887  O   ALA A 118       1.516   6.546  33.165  1.00 35.26           O  
ATOM    888  N   ALA A 119       2.437   5.695  31.420  1.00 36.57           N  
ATOM    889  CA  ALA A 119       2.477   4.254  31.655  1.00 36.57           C  
ATOM    890  C   ALA A 119       1.821   3.493  30.507  1.00 36.57           C  
ATOM    891  CB  ALA A 119       1.794   3.911  32.976  1.00 36.57           C  
ATOM    892  O   ALA A 119       0.726   3.847  30.064  1.00 36.57           O  
ATOM    893  N   GLN A 120       2.510   3.008  29.513  1.00 33.85           N  
ATOM    894  CA  GLN A 120       2.646   1.582  29.238  1.00 33.85           C  
ATOM    895  C   GLN A 120       1.284   0.894  29.213  1.00 33.85           C  
ATOM    896  CB  GLN A 120       3.551   0.917  30.276  1.00 33.85           C  
ATOM    897  O   GLN A 120       0.603   0.817  30.238  1.00 33.85           O  
ATOM    898  CG  GLN A 120       4.536  -0.082  29.685  1.00 33.85           C  
ATOM    899  CD  GLN A 120       5.325  -0.826  30.745  1.00 33.85           C  
ATOM    900  NE2 GLN A 120       6.587  -1.120  30.449  1.00 33.85           N  
ATOM    901  OE1 GLN A 120       4.806  -1.134  31.822  1.00 33.85           O  
ATOM    902  N   ASP A 121       0.510   0.969  28.049  1.00 32.77           N  
ATOM    903  CA  ASP A 121      -0.451  -0.118  27.884  1.00 32.77           C  
ATOM    904  C   ASP A 121      -0.681  -0.428  26.406  1.00 32.77           C  
ATOM    905  CB  ASP A 121      -1.778   0.232  28.560  1.00 32.77           C  
ATOM    906  O   ASP A 121      -0.975   0.471  25.616  1.00 32.77           O  
ATOM    907  CG  ASP A 121      -2.353  -0.919  29.367  1.00 32.77           C  
ATOM    908  OD1 ASP A 121      -2.049  -2.092  29.060  1.00 32.77           O  
ATOM    909  OD2 ASP A 121      -3.121  -0.650  30.317  1.00 32.77           O  
ATOM    910  N   HIS A 122      -0.051  -1.070  25.547  1.00 42.40           N  
ATOM    911  CA  HIS A 122      -0.412  -1.148  24.137  1.00 42.40           C  
ATOM    912  C   HIS A 122      -1.455  -2.234  23.894  1.00 42.40           C  
ATOM    913  CB  HIS A 122       0.828  -1.410  23.279  1.00 42.40           C  
ATOM    914  O   HIS A 122      -2.032  -2.315  22.807  1.00 42.40           O  
ATOM    915  CG  HIS A 122       1.752  -0.238  23.186  1.00 42.40           C  
ATOM    916  CD2 HIS A 122       2.810   0.122  23.949  1.00 42.40           C  
ATOM    917  ND1 HIS A 122       1.631   0.729  22.212  1.00 42.40           N  
ATOM    918  CE1 HIS A 122       2.579   1.636  22.380  1.00 42.40           C  
ATOM    919  NE2 HIS A 122       3.308   1.291  23.428  1.00 42.40           N  
ATOM    920  N   PHE A 123      -2.303  -2.842  24.773  1.00 41.27           N  
ATOM    921  CA  PHE A 123      -3.395  -3.796  24.624  1.00 41.27           C  
ATOM    922  C   PHE A 123      -4.479  -3.547  25.667  1.00 41.27           C  
ATOM    923  CB  PHE A 123      -2.876  -5.232  24.740  1.00 41.27           C  
ATOM    924  O   PHE A 123      -5.129  -4.486  26.131  1.00 41.27           O  
ATOM    925  CG  PHE A 123      -2.284  -5.769  23.465  1.00 41.27           C  
ATOM    926  CD1 PHE A 123      -3.098  -6.321  22.484  1.00 41.27           C  
ATOM    927  CD2 PHE A 123      -0.913  -5.721  23.247  1.00 41.27           C  
ATOM    928  CE1 PHE A 123      -2.553  -6.819  21.302  1.00 41.27           C  
ATOM    929  CE2 PHE A 123      -0.362  -6.216  22.069  1.00 41.27           C  
ATOM    930  CZ  PHE A 123      -1.183  -6.765  21.098  1.00 41.27           C  
ATOM    931  N   GLY A 124      -5.198  -2.445  25.822  1.00 32.69           N  
ATOM    932  CA  GLY A 124      -6.123  -2.304  26.935  1.00 32.69           C  
ATOM    933  C   GLY A 124      -7.271  -1.357  26.640  1.00 32.69           C  
ATOM    934  O   GLY A 124      -7.083  -0.330  25.985  1.00 32.69           O  
ATOM    935  N   VAL A 125      -8.403  -1.835  26.133  1.00 38.04           N  
ATOM    936  CA  VAL A 125      -9.796  -1.586  26.490  1.00 38.04           C  
ATOM    937  C   VAL A 125      -9.972  -0.124  26.893  1.00 38.04           C  
ATOM    938  CB  VAL A 125     -10.263  -2.514  27.634  1.00 38.04           C  
ATOM    939  O   VAL A 125      -9.452   0.310  27.924  1.00 38.04           O  
ATOM    940  CG1 VAL A 125     -11.747  -2.302  27.930  1.00 38.04           C  
ATOM    941  CG2 VAL A 125      -9.988  -3.975  27.281  1.00 38.04           C  
ATOM    942  N   SER A 126      -9.782   0.954  26.038  1.00 42.14           N  
ATOM    943  CA  SER A 126     -10.225   2.209  26.636  1.00 42.14           C  
ATOM    944  C   SER A 126     -11.148   2.976  25.694  1.00 42.14           C  
ATOM    945  CB  SER A 126      -9.024   3.080  27.007  1.00 42.14           C  
ATOM    946  O   SER A 126     -10.899   3.039  24.489  1.00 42.14           O  
ATOM    947  OG  SER A 126      -8.306   3.467  25.848  1.00 42.14           O  
ATOM    948  N   SER A 127     -12.319   2.475  25.448  1.00 44.76           N  
ATOM    949  CA  SER A 127     -13.420   3.413  25.255  1.00 44.76           C  
ATOM    950  C   SER A 127     -13.048   4.502  24.254  1.00 44.76           C  
ATOM    951  CB  SER A 127     -13.823   4.048  26.586  1.00 44.76           C  
ATOM    952  O   SER A 127     -12.224   5.370  24.550  1.00 44.76           O  
ATOM    953  OG  SER A 127     -13.313   5.367  26.689  1.00 44.76           O  
ATOM    954  N   THR A 128     -12.326   4.110  23.095  1.00 46.84           N  
ATOM    955  CA  THR A 128     -12.335   5.137  22.060  1.00 46.84           C  
ATOM    956  C   THR A 128     -13.372   6.212  22.373  1.00 46.84           C  
ATOM    957  CB  THR A 128     -12.623   4.531  20.674  1.00 46.84           C  
ATOM    958  O   THR A 128     -14.507   5.899  22.740  1.00 46.84           O  
ATOM    959  CG2 THR A 128     -11.437   3.713  20.174  1.00 46.84           C  
ATOM    960  OG1 THR A 128     -13.773   3.681  20.760  1.00 46.84           O  
ATOM    961  N   SER A 129     -13.188   6.995  23.416  1.00 55.02           N  
ATOM    962  CA  SER A 129     -13.783   8.263  23.827  1.00 55.02           C  
ATOM    963  C   SER A 129     -14.848   8.721  22.836  1.00 55.02           C  
ATOM    964  CB  SER A 129     -12.706   9.340  23.965  1.00 55.02           C  
ATOM    965  O   SER A 129     -14.658   8.620  21.622  1.00 55.02           O  
ATOM    966  OG  SER A 129     -13.231  10.618  23.651  1.00 55.02           O  
ATOM    967  N   ARG A 130     -16.021   8.196  22.798  1.00 51.58           N  
ATOM    968  CA  ARG A 130     -17.173   8.787  22.125  1.00 51.58           C  
ATOM    969  C   ARG A 130     -16.752   9.969  21.258  1.00 51.58           C  
ATOM    970  CB  ARG A 130     -18.222   9.233  23.145  1.00 51.58           C  
ATOM    971  O   ARG A 130     -17.266  10.149  20.152  1.00 51.58           O  
ATOM    972  CG  ARG A 130     -19.013   8.087  23.756  1.00 51.58           C  
ATOM    973  CD  ARG A 130     -20.153   8.592  24.629  1.00 51.58           C  
ATOM    974  NE  ARG A 130     -19.688   8.961  25.963  1.00 51.58           N  
ATOM    975  NH1 ARG A 130     -21.758   9.650  26.721  1.00 51.58           N  
ATOM    976  NH2 ARG A 130     -19.933   9.757  28.103  1.00 51.58           N  
ATOM    977  CZ  ARG A 130     -20.461   9.455  26.926  1.00 51.58           C  
ATOM    978  N   ARG A 131     -15.698  10.742  21.768  1.00 52.01           N  
ATOM    979  CA  ARG A 131     -15.280  11.923  21.019  1.00 52.01           C  
ATOM    980  C   ARG A 131     -14.505  11.531  19.766  1.00 52.01           C  
ATOM    981  CB  ARG A 131     -14.426  12.842  21.897  1.00 52.01           C  
ATOM    982  O   ARG A 131     -14.643  12.167  18.719  1.00 52.01           O  
ATOM    983  CG  ARG A 131     -15.211  13.555  22.987  1.00 52.01           C  
ATOM    984  CD  ARG A 131     -14.326  14.493  23.796  1.00 52.01           C  
ATOM    985  NE  ARG A 131     -15.101  15.263  24.765  1.00 52.01           N  
ATOM    986  NH1 ARG A 131     -13.291  16.437  25.591  1.00 52.01           N  
ATOM    987  NH2 ARG A 131     -15.388  16.811  26.437  1.00 52.01           N  
ATOM    988  CZ  ARG A 131     -14.591  16.168  25.595  1.00 52.01           C  
ATOM    989  N   ALA A 132     -13.712  10.428  19.966  1.00 56.48           N  
ATOM    990  CA  ALA A 132     -12.989   9.900  18.812  1.00 56.48           C  
ATOM    991  C   ALA A 132     -13.953   9.343  17.769  1.00 56.48           C  
ATOM    992  CB  ALA A 132     -12.002   8.821  19.251  1.00 56.48           C  
ATOM    993  O   ALA A 132     -13.741   9.511  16.566  1.00 56.48           O  
ATOM    994  N   ARG A 133     -15.015   8.743  18.339  1.00 58.22           N  
ATOM    995  CA  ARG A 133     -16.024   8.205  17.433  1.00 58.22           C  
ATOM    996  C   ARG A 133     -16.738   9.325  16.683  1.00 58.22           C  
ATOM    997  CB  ARG A 133     -17.040   7.358  18.201  1.00 58.22           C  
ATOM    998  O   ARG A 133     -16.979   9.217  15.479  1.00 58.22           O  
ATOM    999  CG  ARG A 133     -16.541   5.965  18.550  1.00 58.22           C  
ATOM   1000  CD  ARG A 133     -17.572   5.181  19.351  1.00 58.22           C  
ATOM   1001  NE  ARG A 133     -18.292   4.226  18.513  1.00 58.22           N  
ATOM   1002  NH1 ARG A 133     -19.457   3.259  20.259  1.00 58.22           N  
ATOM   1003  NH2 ARG A 133     -19.769   2.513  18.114  1.00 58.22           N  
ATOM   1004  CZ  ARG A 133     -19.171   3.335  18.964  1.00 58.22           C  
ATOM   1005  N   LEU A 134     -17.050  10.433  17.519  1.00 52.95           N  
ATOM   1006  CA  LEU A 134     -17.761  11.563  16.930  1.00 52.95           C  
ATOM   1007  C   LEU A 134     -16.866  12.318  15.952  1.00 52.95           C  
ATOM   1008  CB  LEU A 134     -18.257  12.513  18.023  1.00 52.95           C  
ATOM   1009  O   LEU A 134     -17.338  12.804  14.921  1.00 52.95           O  
ATOM   1010  CG  LEU A 134     -19.420  12.010  18.880  1.00 52.95           C  
ATOM   1011  CD1 LEU A 134     -19.608  12.909  20.098  1.00 52.95           C  
ATOM   1012  CD2 LEU A 134     -20.702  11.943  18.057  1.00 52.95           C  
ATOM   1013  N   GLY A 135     -15.495  12.502  16.381  1.00 57.90           N  
ATOM   1014  CA  GLY A 135     -14.546  13.122  15.469  1.00 57.90           C  
ATOM   1015  C   GLY A 135     -14.449  12.408  14.134  1.00 57.90           C  
ATOM   1016  O   GLY A 135     -14.380  13.051  13.084  1.00 57.90           O  
ATOM   1017  N   TRP A 136     -14.810  11.091  14.195  1.00 58.68           N  
ATOM   1018  CA  TRP A 136     -14.749  10.263  12.995  1.00 58.68           C  
ATOM   1019  C   TRP A 136     -16.031  10.393  12.178  1.00 58.68           C  
ATOM   1020  CB  TRP A 136     -14.511   8.797  13.365  1.00 58.68           C  
ATOM   1021  O   TRP A 136     -15.990  10.411  10.946  1.00 58.68           O  
ATOM   1022  CG  TRP A 136     -13.294   8.197  12.726  1.00 58.68           C  
ATOM   1023  CD1 TRP A 136     -12.013   8.231  13.202  1.00 58.68           C  
ATOM   1024  CD2 TRP A 136     -13.245   7.478  11.490  1.00 58.68           C  
ATOM   1025  CE2 TRP A 136     -11.899   7.104  11.278  1.00 58.68           C  
ATOM   1026  CE3 TRP A 136     -14.209   7.113  10.540  1.00 58.68           C  
ATOM   1027  NE1 TRP A 136     -11.169   7.575  12.335  1.00 58.68           N  
ATOM   1028  CH2 TRP A 136     -12.457   6.037   9.240  1.00 58.68           C  
ATOM   1029  CZ2 TRP A 136     -11.494   6.381  10.153  1.00 58.68           C  
ATOM   1030  CZ3 TRP A 136     -13.803   6.394   9.422  1.00 58.68           C  
ATOM   1031  N   ALA A 137     -17.171  10.259  12.963  1.00 61.00           N  
ATOM   1032  CA  ALA A 137     -18.434  10.410  12.245  1.00 61.00           C  
ATOM   1033  C   ALA A 137     -18.459  11.710  11.446  1.00 61.00           C  
ATOM   1034  CB  ALA A 137     -19.608  10.365  13.220  1.00 61.00           C  
ATOM   1035  O   ALA A 137     -19.043  11.767  10.362  1.00 61.00           O  
ATOM   1036  N   PHE A 138     -17.597  12.711  12.018  1.00 55.55           N  
ATOM   1037  CA  PHE A 138     -17.600  13.994  11.324  1.00 55.55           C  
ATOM   1038  C   PHE A 138     -16.538  14.021  10.231  1.00 55.55           C  
ATOM   1039  CB  PHE A 138     -17.366  15.141  12.312  1.00 55.55           C  
ATOM   1040  O   PHE A 138     -16.530  14.919   9.387  1.00 55.55           O  
ATOM   1041  CG  PHE A 138     -18.588  15.519  13.104  1.00 55.55           C  
ATOM   1042  CD1 PHE A 138     -19.618  16.245  12.516  1.00 55.55           C  
ATOM   1043  CD2 PHE A 138     -18.708  15.149  14.437  1.00 55.55           C  
ATOM   1044  CE1 PHE A 138     -20.750  16.596  13.247  1.00 55.55           C  
ATOM   1045  CE2 PHE A 138     -19.837  15.496  15.173  1.00 55.55           C  
ATOM   1046  CZ  PHE A 138     -20.857  16.221  14.577  1.00 55.55           C  
ATOM   1047  N   ARG A 139     -15.670  13.045  10.240  1.00 63.03           N  
ATOM   1048  CA  ARG A 139     -14.573  12.938   9.282  1.00 63.03           C  
ATOM   1049  C   ARG A 139     -15.036  12.269   7.993  1.00 63.03           C  
ATOM   1050  CB  ARG A 139     -13.405  12.157   9.888  1.00 63.03           C  
ATOM   1051  O   ARG A 139     -16.038  11.550   7.985  1.00 63.03           O  
ATOM   1052  CG  ARG A 139     -12.483  13.001  10.754  1.00 63.03           C  
ATOM   1053  CD  ARG A 139     -11.305  12.191  11.279  1.00 63.03           C  
ATOM   1054  NE  ARG A 139     -10.361  13.028  12.013  1.00 63.03           N  
ATOM   1055  NH1 ARG A 139      -8.910  11.304  12.522  1.00 63.03           N  
ATOM   1056  NH2 ARG A 139      -8.457  13.436  13.231  1.00 63.03           N  
ATOM   1057  CZ  ARG A 139      -9.245  12.588  12.587  1.00 63.03           C  
ATOM   1058  N   ASP A 140     -14.625  12.802   6.786  1.00 69.40           N  
ATOM   1059  CA  ASP A 140     -15.035  12.546   5.409  1.00 69.40           C  
ATOM   1060  C   ASP A 140     -14.902  11.065   5.063  1.00 69.40           C  
ATOM   1061  CB  ASP A 140     -14.207  13.389   4.437  1.00 69.40           C  
ATOM   1062  O   ASP A 140     -13.826  10.607   4.672  1.00 69.40           O  
ATOM   1063  CG  ASP A 140     -15.011  13.885   3.248  1.00 69.40           C  
ATOM   1064  OD1 ASP A 140     -16.160  13.432   3.058  1.00 69.40           O  
ATOM   1065  OD2 ASP A 140     -14.490  14.734   2.493  1.00 69.40           O  
ATOM   1066  N   LYS A 141     -15.720  10.275   5.762  1.00 73.49           N  
ATOM   1067  CA  LYS A 141     -15.854   8.864   5.411  1.00 73.49           C  
ATOM   1068  C   LYS A 141     -15.563   8.635   3.931  1.00 73.49           C  
ATOM   1069  CB  LYS A 141     -17.255   8.356   5.755  1.00 73.49           C  
ATOM   1070  O   LYS A 141     -14.929   7.644   3.563  1.00 73.49           O  
ATOM   1071  CG  LYS A 141     -17.559   8.339   7.246  1.00 73.49           C  
ATOM   1072  CD  LYS A 141     -18.992   7.900   7.519  1.00 73.49           C  
ATOM   1073  CE  LYS A 141     -19.329   7.981   9.002  1.00 73.49           C  
ATOM   1074  NZ  LYS A 141     -20.736   7.560   9.274  1.00 73.49           N  
ATOM   1075  N   SER A 142     -15.992   9.477   3.110  1.00 79.88           N  
ATOM   1076  CA  SER A 142     -15.789   9.369   1.669  1.00 79.88           C  
ATOM   1077  C   SER A 142     -14.308   9.446   1.313  1.00 79.88           C  
ATOM   1078  CB  SER A 142     -16.556  10.470   0.935  1.00 79.88           C  
ATOM   1079  O   SER A 142     -13.850   8.766   0.392  1.00 79.88           O  
ATOM   1080  OG  SER A 142     -16.118  11.752   1.352  1.00 79.88           O  
ATOM   1081  N   THR A 143     -13.607  10.232   2.096  1.00 82.20           N  
ATOM   1082  CA  THR A 143     -12.176  10.380   1.856  1.00 82.20           C  
ATOM   1083  C   THR A 143     -11.435   9.088   2.189  1.00 82.20           C  
ATOM   1084  CB  THR A 143     -11.588  11.539   2.681  1.00 82.20           C  
ATOM   1085  O   THR A 143     -10.536   8.675   1.454  1.00 82.20           O  
ATOM   1086  CG2 THR A 143     -10.104  11.727   2.386  1.00 82.20           C  
ATOM   1087  OG1 THR A 143     -12.285  12.749   2.359  1.00 82.20           O  
ATOM   1088  N   VAL A 144     -11.901   8.500   3.258  1.00 79.94           N  
ATOM   1089  CA  VAL A 144     -11.268   7.253   3.675  1.00 79.94           C  
ATOM   1090  C   VAL A 144     -11.560   6.158   2.653  1.00 79.94           C  
ATOM   1091  CB  VAL A 144     -11.747   6.815   5.078  1.00 79.94           C  
ATOM   1092  O   VAL A 144     -10.664   5.402   2.270  1.00 79.94           O  
ATOM   1093  CG1 VAL A 144     -11.171   5.448   5.442  1.00 79.94           C  
ATOM   1094  CG2 VAL A 144     -11.358   7.859   6.123  1.00 79.94           C  
ATOM   1095  N   ARG A 145     -12.766   6.085   2.329  1.00 85.09           N  
ATOM   1096  CA  ARG A 145     -13.145   5.108   1.313  1.00 85.09           C  
ATOM   1097  C   ARG A 145     -12.350   5.318   0.029  1.00 85.09           C  
ATOM   1098  CB  ARG A 145     -14.645   5.191   1.021  1.00 85.09           C  
ATOM   1099  O   ARG A 145     -11.884   4.355  -0.583  1.00 85.09           O  
ATOM   1100  CG  ARG A 145     -15.149   4.109   0.079  1.00 85.09           C  
ATOM   1101  CD  ARG A 145     -16.661   4.165  -0.085  1.00 85.09           C  
ATOM   1102  NE  ARG A 145     -17.147   3.109  -0.969  1.00 85.09           N  
ATOM   1103  NH1 ARG A 145     -19.377   3.674  -0.760  1.00 85.09           N  
ATOM   1104  NH2 ARG A 145     -18.756   1.910  -2.086  1.00 85.09           N  
ATOM   1105  CZ  ARG A 145     -18.426   2.900  -1.270  1.00 85.09           C  
ATOM   1106  N   ALA A 146     -12.212   6.555  -0.408  1.00 87.96           N  
ATOM   1107  CA  ALA A 146     -11.458   6.881  -1.616  1.00 87.96           C  
ATOM   1108  C   ALA A 146      -9.995   6.466  -1.478  1.00 87.96           C  
ATOM   1109  CB  ALA A 146     -11.558   8.373  -1.919  1.00 87.96           C  
ATOM   1110  O   ALA A 146      -9.396   5.957  -2.428  1.00 87.96           O  
ATOM   1111  N   ALA A 147      -9.481   6.657  -0.313  1.00 85.08           N  
ATOM   1112  CA  ALA A 147      -8.091   6.281  -0.066  1.00 85.08           C  
ATOM   1113  C   ALA A 147      -7.907   4.769  -0.160  1.00 85.08           C  
ATOM   1114  CB  ALA A 147      -7.639   6.785   1.302  1.00 85.08           C  
ATOM   1115  O   ALA A 147      -6.933   4.291  -0.746  1.00 85.08           O  
ATOM   1116  N   VAL A 148      -8.903   4.076   0.460  1.00 86.55           N  
ATOM   1117  CA  VAL A 148      -8.827   2.619   0.435  1.00 86.55           C  
ATOM   1118  C   VAL A 148      -8.947   2.120  -1.004  1.00 86.55           C  
ATOM   1119  CB  VAL A 148      -9.923   1.978   1.315  1.00 86.55           C  
ATOM   1120  O   VAL A 148      -8.237   1.197  -1.408  1.00 86.55           O  
ATOM   1121  CG1 VAL A 148      -9.963   0.464   1.110  1.00 86.55           C  
ATOM   1122  CG2 VAL A 148      -9.691   2.315   2.786  1.00 86.55           C  
ATOM   1123  N   GLU A 149      -9.829   2.726  -1.792  1.00 90.89           N  
ATOM   1124  CA  GLU A 149      -9.996   2.355  -3.195  1.00 90.89           C  
ATOM   1125  C   GLU A 149      -8.728   2.641  -3.995  1.00 90.89           C  
ATOM   1126  CB  GLU A 149     -11.185   3.098  -3.810  1.00 90.89           C  
ATOM   1127  O   GLU A 149      -8.344   1.852  -4.861  1.00 90.89           O  
ATOM   1128  CG  GLU A 149     -12.539   2.565  -3.366  1.00 90.89           C  
ATOM   1129  CD  GLU A 149     -13.709   3.350  -3.936  1.00 90.89           C  
ATOM   1130  OE1 GLU A 149     -14.871   3.064  -3.566  1.00 90.89           O  
ATOM   1131  OE2 GLU A 149     -13.463   4.258  -4.761  1.00 90.89           O  
ATOM   1132  N   GLU A 150      -8.174   3.756  -3.722  1.00 90.84           N  
ATOM   1133  CA  GLU A 150      -6.914   4.100  -4.374  1.00 90.84           C  
ATOM   1134  C   GLU A 150      -5.820   3.095  -4.026  1.00 90.84           C  
ATOM   1135  CB  GLU A 150      -6.475   5.513  -3.983  1.00 90.84           C  
ATOM   1136  O   GLU A 150      -5.054   2.676  -4.897  1.00 90.84           O  
ATOM   1137  CG  GLU A 150      -5.256   6.012  -4.747  1.00 90.84           C  
ATOM   1138  CD  GLU A 150      -4.906   7.459  -4.439  1.00 90.84           C  
ATOM   1139  OE1 GLU A 150      -3.939   7.989  -5.032  1.00 90.84           O  
ATOM   1140  OE2 GLU A 150      -5.604   8.068  -3.597  1.00 90.84           O  
ATOM   1141  N   PHE A 151      -5.797   2.754  -2.834  1.00 89.60           N  
ATOM   1142  CA  PHE A 151      -4.843   1.754  -2.372  1.00 89.60           C  
ATOM   1143  C   PHE A 151      -5.040   0.435  -3.110  1.00 89.60           C  
ATOM   1144  CB  PHE A 151      -4.980   1.535  -0.861  1.00 89.60           C  
ATOM   1145  O   PHE A 151      -4.079  -0.152  -3.610  1.00 89.60           O  
ATOM   1146  CG  PHE A 151      -4.109   0.431  -0.326  1.00 89.60           C  
ATOM   1147  CD1 PHE A 151      -4.672  -0.691   0.270  1.00 89.60           C  
ATOM   1148  CD2 PHE A 151      -2.726   0.515  -0.419  1.00 89.60           C  
ATOM   1149  CE1 PHE A 151      -3.868  -1.714   0.766  1.00 89.60           C  
ATOM   1150  CE2 PHE A 151      -1.916  -0.504   0.074  1.00 89.60           C  
ATOM   1151  CZ  PHE A 151      -2.489  -1.617   0.668  1.00 89.60           C  
ATOM   1152  N   ALA A 152      -6.255  -0.010  -3.171  1.00 92.13           N  
ATOM   1153  CA  ALA A 152      -6.577  -1.250  -3.873  1.00 92.13           C  
ATOM   1154  C   ALA A 152      -6.155  -1.177  -5.337  1.00 92.13           C  
ATOM   1155  CB  ALA A 152      -8.071  -1.548  -3.767  1.00 92.13           C  
ATOM   1156  O   ALA A 152      -5.622  -2.145  -5.885  1.00 92.13           O  
ATOM   1157  N   GLY A 153      -6.400  -0.040  -5.918  1.00 94.20           N  
ATOM   1158  CA  GLY A 153      -6.016   0.157  -7.307  1.00 94.20           C  
ATOM   1159  C   GLY A 153      -4.516   0.094  -7.526  1.00 94.20           C  
ATOM   1160  O   GLY A 153      -4.051  -0.495  -8.504  1.00 94.20           O  
ATOM   1161  N   LEU A 154      -3.732   0.628  -6.614  1.00 93.12           N  
ATOM   1162  CA  LEU A 154      -2.277   0.640  -6.713  1.00 93.12           C  
ATOM   1163  C   LEU A 154      -1.711  -0.769  -6.568  1.00 93.12           C  
ATOM   1164  CB  LEU A 154      -1.674   1.557  -5.645  1.00 93.12           C  
ATOM   1165  O   LEU A 154      -0.774  -1.142  -7.277  1.00 93.12           O  
ATOM   1166  CG  LEU A 154      -1.903   3.057  -5.833  1.00 93.12           C  
ATOM   1167  CD1 LEU A 154      -1.467   3.820  -4.586  1.00 93.12           C  
ATOM   1168  CD2 LEU A 154      -1.156   3.562  -7.063  1.00 93.12           C  
ATOM   1169  N   ILE A 155      -2.293  -1.512  -5.682  1.00 91.82           N  
ATOM   1170  CA  ILE A 155      -1.853  -2.888  -5.479  1.00 91.82           C  
ATOM   1171  C   ILE A 155      -2.149  -3.715  -6.728  1.00 91.82           C  
ATOM   1172  CB  ILE A 155      -2.531  -3.522  -4.243  1.00 91.82           C  
ATOM   1173  O   ILE A 155      -1.322  -4.525  -7.154  1.00 91.82           O  
ATOM   1174  CG1 ILE A 155      -2.076  -2.813  -2.962  1.00 91.82           C  
ATOM   1175  CG2 ILE A 155      -2.234  -5.023  -4.174  1.00 91.82           C  
ATOM   1176  CD1 ILE A 155      -2.782  -3.297  -1.703  1.00 91.82           C  
ATOM   1177  N   GLN A 156      -3.310  -3.504  -7.260  1.00 93.91           N  
ATOM   1178  CA  GLN A 156      -3.655  -4.183  -8.504  1.00 93.91           C  
ATOM   1179  C   GLN A 156      -2.664  -3.839  -9.612  1.00 93.91           C  
ATOM   1180  CB  GLN A 156      -5.075  -3.818  -8.939  1.00 93.91           C  
ATOM   1181  O   GLN A 156      -2.245  -4.715 -10.372  1.00 93.91           O  
ATOM   1182  CG  GLN A 156      -5.551  -4.567 -10.176  1.00 93.91           C  
ATOM   1183  CD  GLN A 156      -5.729  -6.054  -9.931  1.00 93.91           C  
ATOM   1184  NE2 GLN A 156      -5.728  -6.837 -11.004  1.00 93.91           N  
ATOM   1185  OE1 GLN A 156      -5.866  -6.495  -8.785  1.00 93.91           O  
ATOM   1186  N   ASP A 157      -2.316  -2.567  -9.760  1.00 93.80           N  
ATOM   1187  CA  ASP A 157      -1.332  -2.133 -10.747  1.00 93.80           C  
ATOM   1188  C   ASP A 157       0.007  -2.833 -10.533  1.00 93.80           C  
ATOM   1189  CB  ASP A 157      -1.148  -0.615 -10.689  1.00 93.80           C  
ATOM   1190  O   ASP A 157       0.669  -3.226 -11.496  1.00 93.80           O  
ATOM   1191  CG  ASP A 157      -2.350   0.149 -11.215  1.00 93.80           C  
ATOM   1192  OD1 ASP A 157      -3.197  -0.450 -11.912  1.00 93.80           O  
ATOM   1193  OD2 ASP A 157      -2.451   1.363 -10.931  1.00 93.80           O  
ATOM   1194  N   LEU A 158       0.324  -2.999  -9.251  1.00 91.40           N  
ATOM   1195  CA  LEU A 158       1.558  -3.704  -8.923  1.00 91.40           C  
ATOM   1196  C   LEU A 158       1.501  -5.152  -9.399  1.00 91.40           C  
ATOM   1197  CB  LEU A 158       1.816  -3.660  -7.414  1.00 91.40           C  
ATOM   1198  O   LEU A 158       2.452  -5.647 -10.007  1.00 91.40           O  
ATOM   1199  CG  LEU A 158       3.257  -3.909  -6.965  1.00 91.40           C  
ATOM   1200  CD1 LEU A 158       3.540  -3.172  -5.660  1.00 91.40           C  
ATOM   1201  CD2 LEU A 158       3.518  -5.404  -6.809  1.00 91.40           C  
ATOM   1202  N   HIS A 159       0.467  -5.768  -9.174  1.00 91.45           N  
ATOM   1203  CA  HIS A 159       0.271  -7.160  -9.562  1.00 91.45           C  
ATOM   1204  C   HIS A 159       0.272  -7.316 -11.079  1.00 91.45           C  
ATOM   1205  CB  HIS A 159      -1.038  -7.699  -8.980  1.00 91.45           C  
ATOM   1206  O   HIS A 159       0.792  -8.302 -11.605  1.00 91.45           O  
ATOM   1207  CG  HIS A 159      -1.031  -9.178  -8.757  1.00 91.45           C  
ATOM   1208  CD2 HIS A 159      -0.616  -9.915  -7.700  1.00 91.45           C  
ATOM   1209  ND1 HIS A 159      -1.493 -10.074  -9.696  1.00 91.45           N  
ATOM   1210  CE1 HIS A 159      -1.362 -11.303  -9.225  1.00 91.45           C  
ATOM   1211  NE2 HIS A 159      -0.832 -11.234  -8.016  1.00 91.45           N  
ATOM   1212  N   ASP A 160      -0.288  -6.374 -11.751  1.00 92.64           N  
ATOM   1213  CA  ASP A 160      -0.346  -6.409 -13.209  1.00 92.64           C  
ATOM   1214  C   ASP A 160       1.039  -6.205 -13.819  1.00 92.64           C  
ATOM   1215  CB  ASP A 160      -1.314  -5.346 -13.734  1.00 92.64           C  
ATOM   1216  O   ASP A 160       1.363  -6.800 -14.849  1.00 92.64           O  
ATOM   1217  CG  ASP A 160      -2.767  -5.667 -13.432  1.00 92.64           C  
ATOM   1218  OD1 ASP A 160      -3.083  -6.838 -13.129  1.00 92.64           O  
ATOM   1219  OD2 ASP A 160      -3.604  -4.742 -13.500  1.00 92.64           O  
ATOM   1220  N   LEU A 161       1.797  -5.393 -13.137  1.00 90.39           N  
ATOM   1221  CA  LEU A 161       3.124  -5.065 -13.645  1.00 90.39           C  
ATOM   1222  C   LEU A 161       4.094  -6.219 -13.416  1.00 90.39           C  
ATOM   1223  CB  LEU A 161       3.656  -3.795 -12.975  1.00 90.39           C  
ATOM   1224  O   LEU A 161       4.890  -6.551 -14.298  1.00 90.39           O  
ATOM   1225  CG  LEU A 161       4.917  -3.183 -13.586  1.00 90.39           C  
ATOM   1226  CD1 LEU A 161       4.668  -2.797 -15.040  1.00 90.39           C  
ATOM   1227  CD2 LEU A 161       5.371  -1.973 -12.777  1.00 90.39           C  
ATOM   1228  N   VAL A 162       3.960  -6.797 -12.282  1.00 88.62           N  
ATOM   1229  CA  VAL A 162       4.801  -7.936 -11.929  1.00 88.62           C  
ATOM   1230  C   VAL A 162       3.937  -9.059 -11.359  1.00 88.62           C  
ATOM   1231  CB  VAL A 162       5.896  -7.539 -10.914  1.00 88.62           C  
ATOM   1232  O   VAL A 162       3.625  -9.066 -10.166  1.00 88.62           O  
ATOM   1233  CG1 VAL A 162       6.833  -8.715 -10.643  1.00 88.62           C  
ATOM   1234  CG2 VAL A 162       6.682  -6.332 -11.423  1.00 88.62           C  
ATOM   1235  N   PRO A 163       3.488  -9.899 -12.201  1.00 85.55           N  
ATOM   1236  CA  PRO A 163       2.610 -10.970 -11.723  1.00 85.55           C  
ATOM   1237  C   PRO A 163       3.335 -11.971 -10.827  1.00 85.55           C  
ATOM   1238  CB  PRO A 163       2.135 -11.639 -13.016  1.00 85.55           C  
ATOM   1239  O   PRO A 163       4.504 -12.284 -11.064  1.00 85.55           O  
ATOM   1240  CG  PRO A 163       2.586 -10.724 -14.108  1.00 85.55           C  
ATOM   1241  CD  PRO A 163       3.649  -9.815 -13.560  1.00 85.55           C  
ATOM   1242  N   PRO A 164       2.669 -12.228  -9.699  1.00 78.28           N  
ATOM   1243  CA  PRO A 164       3.285 -13.211  -8.804  1.00 78.28           C  
ATOM   1244  C   PRO A 164       3.440 -14.584  -9.452  1.00 78.28           C  
ATOM   1245  CB  PRO A 164       2.313 -13.271  -7.623  1.00 78.28           C  
ATOM   1246  O   PRO A 164       2.595 -14.991 -10.254  1.00 78.28           O  
ATOM   1247  CG  PRO A 164       1.023 -12.742  -8.163  1.00 78.28           C  
ATOM   1248  CD  PRO A 164       1.321 -11.896  -9.367  1.00 78.28           C  
ATOM   1249  N   LEU A 165       4.588 -14.992  -9.869  1.00 67.42           N  
ATOM   1250  CA  LEU A 165       4.750 -16.345 -10.391  1.00 67.42           C  
ATOM   1251  C   LEU A 165       4.089 -17.366  -9.471  1.00 67.42           C  
ATOM   1252  CB  LEU A 165       6.234 -16.680 -10.561  1.00 67.42           C  
ATOM   1253  O   LEU A 165       4.069 -17.187  -8.251  1.00 67.42           O  
ATOM   1254  CG  LEU A 165       6.987 -15.898 -11.638  1.00 67.42           C  
ATOM   1255  CD1 LEU A 165       8.491 -15.993 -11.409  1.00 67.42           C  
ATOM   1256  CD2 LEU A 165       6.619 -16.409 -13.027  1.00 67.42           C  
TER    1257      LEU A 165
ENDMDL
END
