# Supplementary material for: Exploring a diverse world of effector domains and amyloid signaling motifs in fungal NLR proteins
Source: PLoS Comput Biol. 2022 Dec 21;18(12):e1010787. doi: 10.1371/journal.pcbi.1010787 (PMC9815663; doi:10.1371/journal.pcbi.1010787)
Supplement: S3 Data — Full AlphaFold2/ColabFold outputs. (GZ) [file pcbi.1010787.s010.tar.gz › OAA76622_1_165/rank_2_model_5_ptm_seed_0_unrelaxed.pdb]

MODEL     1
ATOM      1  N   MET A   1     -31.640  14.548   8.457  1.00 41.22           N  
ATOM      2  CA  MET A   1     -30.203  14.522   8.712  1.00 41.22           C  
ATOM      3  C   MET A   1     -29.443  14.011   7.493  1.00 41.22           C  
ATOM      4  CB  MET A   1     -29.888  13.650   9.928  1.00 41.22           C  
ATOM      5  O   MET A   1     -29.647  12.876   7.060  1.00 41.22           O  
ATOM      6  CG  MET A   1     -28.967  14.315  10.938  1.00 41.22           C  
ATOM      7  SD  MET A   1     -28.556  13.214  12.347  1.00 41.22           S  
ATOM      8  CE  MET A   1     -27.636  14.371  13.400  1.00 41.22           C  
ATOM      9  N   GLU A   2     -29.525  14.709   6.410  1.00 40.62           N  
ATOM     10  CA  GLU A   2     -28.993  14.634   5.052  1.00 40.62           C  
ATOM     11  C   GLU A   2     -27.541  14.163   5.054  1.00 40.62           C  
ATOM     12  CB  GLU A   2     -29.105  15.992   4.355  1.00 40.62           C  
ATOM     13  O   GLU A   2     -26.696  14.741   5.742  1.00 40.62           O  
ATOM     14  CG  GLU A   2     -30.534  16.399   4.028  1.00 40.62           C  
ATOM     15  CD  GLU A   2     -30.968  15.997   2.628  1.00 40.62           C  
ATOM     16  OE1 GLU A   2     -32.026  15.345   2.483  1.00 40.62           O  
ATOM     17  OE2 GLU A   2     -30.242  16.337   1.666  1.00 40.62           O  
ATOM     18  N   PRO A   3     -27.193  12.880   4.701  1.00 41.81           N  
ATOM     19  CA  PRO A   3     -25.849  12.304   4.627  1.00 41.81           C  
ATOM     20  C   PRO A   3     -25.024  12.874   3.476  1.00 41.81           C  
ATOM     21  CB  PRO A   3     -26.117  10.811   4.419  1.00 41.81           C  
ATOM     22  O   PRO A   3     -25.339  12.634   2.307  1.00 41.81           O  
ATOM     23  CG  PRO A   3     -27.432  10.753   3.713  1.00 41.81           C  
ATOM     24  CD  PRO A   3     -28.110  12.086   3.858  1.00 41.81           C  
ATOM     25  N   VAL A   4     -24.784  14.166   3.396  1.00 43.29           N  
ATOM     26  CA  VAL A   4     -23.913  14.703   2.355  1.00 43.29           C  
ATOM     27  C   VAL A   4     -22.469  14.726   2.851  1.00 43.29           C  
ATOM     28  CB  VAL A   4     -24.351  16.120   1.924  1.00 43.29           C  
ATOM     29  O   VAL A   4     -21.538  14.897   2.062  1.00 43.29           O  
ATOM     30  CG1 VAL A   4     -23.499  16.617   0.758  1.00 43.29           C  
ATOM     31  CG2 VAL A   4     -25.832  16.129   1.549  1.00 43.29           C  
ATOM     32  N   GLY A   5     -22.157  13.932   3.925  1.00 37.71           N  
ATOM     33  CA  GLY A   5     -20.742  13.981   4.259  1.00 37.71           C  
ATOM     34  C   GLY A   5     -20.074  12.620   4.229  1.00 37.71           C  
ATOM     35  O   GLY A   5     -18.845  12.525   4.271  1.00 37.71           O  
ATOM     36  N   LEU A   6     -20.799  11.589   3.733  1.00 42.47           N  
ATOM     37  CA  LEU A   6     -20.109  10.308   3.634  1.00 42.47           C  
ATOM     38  C   LEU A   6     -19.765   9.987   2.183  1.00 42.47           C  
ATOM     39  CB  LEU A   6     -20.968   9.189   4.227  1.00 42.47           C  
ATOM     40  O   LEU A   6     -18.859   9.193   1.917  1.00 42.47           O  
ATOM     41  CG  LEU A   6     -20.839   8.961   5.734  1.00 42.47           C  
ATOM     42  CD1 LEU A   6     -22.090   8.278   6.276  1.00 42.47           C  
ATOM     43  CD2 LEU A   6     -19.595   8.135   6.045  1.00 42.47           C  
ATOM     44  N   ALA A   7     -20.398  10.730   1.250  1.00 44.53           N  
ATOM     45  CA  ALA A   7     -20.088  10.277  -0.104  1.00 44.53           C  
ATOM     46  C   ALA A   7     -18.788  10.896  -0.606  1.00 44.53           C  
ATOM     47  CB  ALA A   7     -21.236  10.613  -1.053  1.00 44.53           C  
ATOM     48  O   ALA A   7     -18.039  10.262  -1.353  1.00 44.53           O  
ATOM     49  N   VAL A   8     -18.305  12.003   0.067  1.00 46.44           N  
ATOM     50  CA  VAL A   8     -17.018  12.507  -0.400  1.00 46.44           C  
ATOM     51  C   VAL A   8     -15.885  11.788   0.329  1.00 46.44           C  
ATOM     52  CB  VAL A   8     -16.898  14.034  -0.195  1.00 46.44           C  
ATOM     53  O   VAL A   8     -14.823  11.545  -0.249  1.00 46.44           O  
ATOM     54  CG1 VAL A   8     -15.536  14.537  -0.667  1.00 46.44           C  
ATOM     55  CG2 VAL A   8     -18.024  14.760  -0.930  1.00 46.44           C  
ATOM     56  N   GLY A   9     -16.226  11.062   1.457  1.00 53.61           N  
ATOM     57  CA  GLY A   9     -15.088  10.462   2.134  1.00 53.61           C  
ATOM     58  C   GLY A   9     -14.712   9.101   1.578  1.00 53.61           C  
ATOM     59  O   GLY A   9     -13.551   8.863   1.238  1.00 53.61           O  
ATOM     60  N   VAL A  10     -15.747   8.282   1.170  1.00 56.37           N  
ATOM     61  CA  VAL A  10     -15.481   6.928   0.697  1.00 56.37           C  
ATOM     62  C   VAL A  10     -15.002   6.971  -0.752  1.00 56.37           C  
ATOM     63  CB  VAL A  10     -16.732   6.028   0.818  1.00 56.37           C  
ATOM     64  O   VAL A  10     -14.109   6.214  -1.140  1.00 56.37           O  
ATOM     65  CG1 VAL A  10     -16.460   4.644   0.232  1.00 56.37           C  
ATOM     66  CG2 VAL A  10     -17.170   5.918   2.277  1.00 56.37           C  
ATOM     67  N   VAL A  11     -15.668   7.974  -1.503  1.00 60.86           N  
ATOM     68  CA  VAL A  11     -15.275   8.104  -2.902  1.00 60.86           C  
ATOM     69  C   VAL A  11     -13.815   8.541  -2.991  1.00 60.86           C  
ATOM     70  CB  VAL A  11     -16.179   9.107  -3.654  1.00 60.86           C  
ATOM     71  O   VAL A  11     -13.071   8.071  -3.856  1.00 60.86           O  
ATOM     72  CG1 VAL A  11     -15.662   9.341  -5.073  1.00 60.86           C  
ATOM     73  CG2 VAL A  11     -17.622   8.607  -3.684  1.00 60.86           C  
ATOM     74  N   GLY A  12     -13.428   9.386  -1.965  1.00 73.68           N  
ATOM     75  CA  GLY A  12     -12.043   9.827  -1.943  1.00 73.68           C  
ATOM     76  C   GLY A  12     -11.067   8.712  -1.616  1.00 73.68           C  
ATOM     77  O   GLY A  12     -10.002   8.613  -2.228  1.00 73.68           O  
ATOM     78  N   LEU A  13     -11.528   7.756  -0.748  1.00 78.88           N  
ATOM     79  CA  LEU A  13     -10.673   6.642  -0.353  1.00 78.88           C  
ATOM     80  C   LEU A  13     -10.505   5.653  -1.501  1.00 78.88           C  
ATOM     81  CB  LEU A  13     -11.253   5.928   0.870  1.00 78.88           C  
ATOM     82  O   LEU A  13      -9.410   5.129  -1.720  1.00 78.88           O  
ATOM     83  CG  LEU A  13     -11.055   6.624   2.218  1.00 78.88           C  
ATOM     84  CD1 LEU A  13     -11.827   5.892   3.311  1.00 78.88           C  
ATOM     85  CD2 LEU A  13      -9.573   6.705   2.566  1.00 78.88           C  
ATOM     86  N   ALA A  14     -11.622   5.481  -2.168  1.00 80.63           N  
ATOM     87  CA  ALA A  14     -11.579   4.566  -3.306  1.00 80.63           C  
ATOM     88  C   ALA A  14     -10.614   5.067  -4.377  1.00 80.63           C  
ATOM     89  CB  ALA A  14     -12.975   4.383  -3.895  1.00 80.63           C  
ATOM     90  O   ALA A  14      -9.877   4.279  -4.974  1.00 80.63           O  
ATOM     91  N   GLY A  15     -10.735   6.427  -4.634  1.00 79.91           N  
ATOM     92  CA  GLY A  15      -9.802   7.012  -5.584  1.00 79.91           C  
ATOM     93  C   GLY A  15      -8.351   6.853  -5.171  1.00 79.91           C  
ATOM     94  O   GLY A  15      -7.498   6.521  -5.996  1.00 79.91           O  
ATOM     95  N   LEU A  16      -8.080   7.097  -3.906  1.00 82.10           N  
ATOM     96  CA  LEU A  16      -6.733   6.966  -3.361  1.00 82.10           C  
ATOM     97  C   LEU A  16      -6.247   5.523  -3.454  1.00 82.10           C  
ATOM     98  CB  LEU A  16      -6.695   7.436  -1.905  1.00 82.10           C  
ATOM     99  O   LEU A  16      -5.092   5.274  -3.806  1.00 82.10           O  
ATOM    100  CG  LEU A  16      -5.320   7.457  -1.234  1.00 82.10           C  
ATOM    101  CD1 LEU A  16      -4.366   8.358  -2.010  1.00 82.10           C  
ATOM    102  CD2 LEU A  16      -5.439   7.916   0.215  1.00 82.10           C  
ATOM    103  N   PHE A  17      -7.129   4.653  -3.130  1.00 85.31           N  
ATOM    104  CA  PHE A  17      -6.835   3.229  -3.233  1.00 85.31           C  
ATOM    105  C   PHE A  17      -6.450   2.857  -4.660  1.00 85.31           C  
ATOM    106  CB  PHE A  17      -8.038   2.396  -2.779  1.00 85.31           C  
ATOM    107  O   PHE A  17      -5.456   2.161  -4.879  1.00 85.31           O  
ATOM    108  CG  PHE A  17      -7.874   0.918  -3.010  1.00 85.31           C  
ATOM    109  CD1 PHE A  17      -8.493   0.295  -4.087  1.00 85.31           C  
ATOM    110  CD2 PHE A  17      -7.101   0.151  -2.148  1.00 85.31           C  
ATOM    111  CE1 PHE A  17      -8.343  -1.073  -4.302  1.00 85.31           C  
ATOM    112  CE2 PHE A  17      -6.947  -1.217  -2.357  1.00 85.31           C  
ATOM    113  CZ  PHE A  17      -7.570  -1.827  -3.434  1.00 85.31           C  
ATOM    114  N   SER A  18      -7.173   3.315  -5.626  1.00 84.46           N  
ATOM    115  CA  SER A  18      -6.911   3.015  -7.029  1.00 84.46           C  
ATOM    116  C   SER A  18      -5.551   3.550  -7.464  1.00 84.46           C  
ATOM    117  CB  SER A  18      -8.007   3.603  -7.918  1.00 84.46           C  
ATOM    118  O   SER A  18      -4.822   2.883  -8.201  1.00 84.46           O  
ATOM    119  OG  SER A  18      -9.239   2.934  -7.707  1.00 84.46           O  
ATOM    120  N   VAL A  19      -5.275   4.672  -6.993  1.00 84.32           N  
ATOM    121  CA  VAL A  19      -3.994   5.290  -7.316  1.00 84.32           C  
ATOM    122  C   VAL A  19      -2.855   4.446  -6.748  1.00 84.32           C  
ATOM    123  CB  VAL A  19      -3.908   6.734  -6.773  1.00 84.32           C  
ATOM    124  O   VAL A  19      -1.825   4.262  -7.402  1.00 84.32           O  
ATOM    125  CG1 VAL A  19      -2.488   7.280  -6.913  1.00 84.32           C  
ATOM    126  CG2 VAL A  19      -4.904   7.637  -7.499  1.00 84.32           C  
ATOM    127  N   CYS A  20      -3.108   3.965  -5.529  1.00 84.85           N  
ATOM    128  CA  CYS A  20      -2.087   3.133  -4.902  1.00 84.85           C  
ATOM    129  C   CYS A  20      -1.866   1.851  -5.696  1.00 84.85           C  
ATOM    130  CB  CYS A  20      -2.482   2.792  -3.466  1.00 84.85           C  
ATOM    131  O   CYS A  20      -0.725   1.438  -5.911  1.00 84.85           O  
ATOM    132  SG  CYS A  20      -2.350   4.186  -2.324  1.00 84.85           S  
ATOM    133  N   LEU A  21      -2.932   1.295  -6.203  1.00 85.10           N  
ATOM    134  CA  LEU A  21      -2.823   0.075  -6.995  1.00 85.10           C  
ATOM    135  C   LEU A  21      -2.106   0.345  -8.314  1.00 85.10           C  
ATOM    136  CB  LEU A  21      -4.210  -0.514  -7.266  1.00 85.10           C  
ATOM    137  O   LEU A  21      -1.282  -0.461  -8.753  1.00 85.10           O  
ATOM    138  CG  LEU A  21      -4.829  -1.337  -6.136  1.00 85.10           C  
ATOM    139  CD1 LEU A  21      -6.246  -1.764  -6.506  1.00 85.10           C  
ATOM    140  CD2 LEU A  21      -3.964  -2.552  -5.822  1.00 85.10           C  
ATOM    141  N   ASP A  22      -2.443   1.454  -8.875  1.00 83.53           N  
ATOM    142  CA  ASP A  22      -1.820   1.833 -10.140  1.00 83.53           C  
ATOM    143  C   ASP A  22      -0.321   2.066  -9.966  1.00 83.53           C  
ATOM    144  CB  ASP A  22      -2.485   3.087 -10.711  1.00 83.53           C  
ATOM    145  O   ASP A  22       0.475   1.689 -10.828  1.00 83.53           O  
ATOM    146  CG  ASP A  22      -3.830   2.804 -11.356  1.00 83.53           C  
ATOM    147  OD1 ASP A  22      -4.147   1.622 -11.612  1.00 83.53           O  
ATOM    148  OD2 ASP A  22      -4.579   3.771 -11.613  1.00 83.53           O  
ATOM    149  N   ALA A  23       0.040   2.714  -8.850  1.00 77.64           N  
ATOM    150  CA  ALA A  23       1.444   3.005  -8.573  1.00 77.64           C  
ATOM    151  C   ALA A  23       2.254   1.719  -8.439  1.00 77.64           C  
ATOM    152  CB  ALA A  23       1.574   3.847  -7.307  1.00 77.64           C  
ATOM    153  O   ALA A  23       3.374   1.627  -8.948  1.00 77.64           O  
ATOM    154  N   VAL A  24       1.685   0.714  -7.877  1.00 77.29           N  
ATOM    155  CA  VAL A  24       2.378  -0.548  -7.640  1.00 77.29           C  
ATOM    156  C   VAL A  24       2.511  -1.319  -8.951  1.00 77.29           C  
ATOM    157  CB  VAL A  24       1.646  -1.410  -6.587  1.00 77.29           C  
ATOM    158  O   VAL A  24       3.506  -2.015  -9.172  1.00 77.29           O  
ATOM    159  CG1 VAL A  24       2.326  -2.769  -6.434  1.00 77.29           C  
ATOM    160  CG2 VAL A  24       1.594  -0.681  -5.245  1.00 77.29           C  
ATOM    161  N   GLN A  25       1.511  -1.194  -9.865  1.00 80.62           N  
ATOM    162  CA  GLN A  25       1.491  -1.892 -11.146  1.00 80.62           C  
ATOM    163  C   GLN A  25       2.654  -1.451 -12.031  1.00 80.62           C  
ATOM    164  CB  GLN A  25       0.163  -1.655 -11.867  1.00 80.62           C  
ATOM    165  O   GLN A  25       3.153  -2.232 -12.844  1.00 80.62           O  
ATOM    166  CG  GLN A  25      -0.039  -2.538 -13.090  1.00 80.62           C  
ATOM    167  CD  GLN A  25      -1.426  -2.403 -13.690  1.00 80.62           C  
ATOM    168  NE2 GLN A  25      -1.728  -3.235 -14.680  1.00 80.62           N  
ATOM    169  OE1 GLN A  25      -2.220  -1.557 -13.266  1.00 80.62           O  
ATOM    170  N   ARG A  26       3.070  -0.286 -11.894  1.00 73.51           N  
ATOM    171  CA  ARG A  26       4.149   0.272 -12.704  1.00 73.51           C  
ATOM    172  C   ARG A  26       5.467  -0.443 -12.426  1.00 73.51           C  
ATOM    173  CB  ARG A  26       4.300   1.771 -12.439  1.00 73.51           C  
ATOM    174  O   ARG A  26       6.411  -0.342 -13.213  1.00 73.51           O  
ATOM    175  CG  ARG A  26       3.136   2.607 -12.949  1.00 73.51           C  
ATOM    176  CD  ARG A  26       3.322   4.084 -12.635  1.00 73.51           C  
ATOM    177  NE  ARG A  26       2.238   4.893 -13.185  1.00 73.51           N  
ATOM    178  NH1 ARG A  26       2.288   6.476 -11.503  1.00 73.51           N  
ATOM    179  NH2 ARG A  26       0.781   6.668 -13.220  1.00 73.51           N  
ATOM    180  CZ  ARG A  26       1.772   6.011 -12.635  1.00 73.51           C  
ATOM    181  N   PHE A  27       5.408  -1.316 -11.540  1.00 69.35           N  
ATOM    182  CA  PHE A  27       6.672  -1.906 -11.118  1.00 69.35           C  
ATOM    183  C   PHE A  27       6.810  -3.328 -11.648  1.00 69.35           C  
ATOM    184  CB  PHE A  27       6.784  -1.902  -9.590  1.00 69.35           C  
ATOM    185  O   PHE A  27       7.742  -4.046 -11.281  1.00 69.35           O  
ATOM    186  CG  PHE A  27       6.972  -0.531  -8.999  1.00 69.35           C  
ATOM    187  CD1 PHE A  27       8.234   0.047  -8.935  1.00 69.35           C  
ATOM    188  CD2 PHE A  27       5.885   0.180  -8.506  1.00 69.35           C  
ATOM    189  CE1 PHE A  27       8.410   1.316  -8.388  1.00 69.35           C  
ATOM    190  CE2 PHE A  27       6.054   1.448  -7.958  1.00 69.35           C  
ATOM    191  CZ  PHE A  27       7.317   2.014  -7.899  1.00 69.35           C  
ATOM    192  N   ASP A  28       5.954  -3.741 -12.495  1.00 68.72           N  
ATOM    193  CA  ASP A  28       6.067  -5.030 -13.171  1.00 68.72           C  
ATOM    194  C   ASP A  28       7.363  -5.117 -13.974  1.00 68.72           C  
ATOM    195  CB  ASP A  28       4.864  -5.263 -14.087  1.00 68.72           C  
ATOM    196  O   ASP A  28       7.882  -6.210 -14.208  1.00 68.72           O  
ATOM    197  CG  ASP A  28       3.652  -5.802 -13.348  1.00 68.72           C  
ATOM    198  OD1 ASP A  28       3.787  -6.217 -12.176  1.00 68.72           O  
ATOM    199  OD2 ASP A  28       2.553  -5.815 -13.943  1.00 68.72           O  
ATOM    200  N   ALA A  29       7.958  -3.981 -14.119  1.00 66.97           N  
ATOM    201  CA  ALA A  29       9.151  -3.924 -14.959  1.00 66.97           C  
ATOM    202  C   ALA A  29      10.366  -4.487 -14.227  1.00 66.97           C  
ATOM    203  CB  ALA A  29       9.421  -2.488 -15.404  1.00 66.97           C  
ATOM    204  O   ALA A  29      11.361  -4.856 -14.855  1.00 66.97           O  
ATOM    205  N   TRP A  30      10.304  -4.684 -12.860  1.00 67.72           N  
ATOM    206  CA  TRP A  30      11.429  -5.128 -12.043  1.00 67.72           C  
ATOM    207  C   TRP A  30      11.751  -6.594 -12.309  1.00 67.72           C  
ATOM    208  CB  TRP A  30      11.129  -4.920 -10.556  1.00 67.72           C  
ATOM    209  O   TRP A  30      12.876  -7.042 -12.073  1.00 67.72           O  
ATOM    210  CG  TRP A  30      11.081  -3.481 -10.139  1.00 67.72           C  
ATOM    211  CD1 TRP A  30      11.129  -2.385 -10.955  1.00 67.72           C  
ATOM    212  CD2 TRP A  30      10.979  -2.982  -8.802  1.00 67.72           C  
ATOM    213  CE2 TRP A  30      10.971  -1.571  -8.882  1.00 67.72           C  
ATOM    214  CE3 TRP A  30      10.894  -3.590  -7.543  1.00 67.72           C  
ATOM    215  NE1 TRP A  30      11.063  -1.233 -10.205  1.00 67.72           N  
ATOM    216  CH2 TRP A  30      10.798  -1.381  -6.529  1.00 67.72           C  
ATOM    217  CZ2 TRP A  30      10.880  -0.760  -7.749  1.00 67.72           C  
ATOM    218  CZ3 TRP A  30      10.804  -2.781  -6.416  1.00 67.72           C  
ATOM    219  N   LYS A  31      10.721  -7.274 -12.837  1.00 65.01           N  
ATOM    220  CA  LYS A  31      10.891  -8.711 -13.029  1.00 65.01           C  
ATOM    221  C   LYS A  31      11.985  -9.004 -14.051  1.00 65.01           C  
ATOM    222  CB  LYS A  31       9.575  -9.353 -13.471  1.00 65.01           C  
ATOM    223  O   LYS A  31      12.576 -10.086 -14.043  1.00 65.01           O  
ATOM    224  CG  LYS A  31       8.519  -9.417 -12.378  1.00 65.01           C  
ATOM    225  CD  LYS A  31       7.242 -10.084 -12.872  1.00 65.01           C  
ATOM    226  CE  LYS A  31       6.183 -10.146 -11.780  1.00 65.01           C  
ATOM    227  NZ  LYS A  31       4.900 -10.721 -12.284  1.00 65.01           N  
ATOM    228  N   LYS A  32      12.322  -7.951 -14.722  1.00 67.47           N  
ATOM    229  CA  LYS A  32      13.261  -8.172 -15.818  1.00 67.47           C  
ATOM    230  C   LYS A  32      14.700  -7.952 -15.361  1.00 67.47           C  
ATOM    231  CB  LYS A  32      12.939  -7.251 -16.996  1.00 67.47           C  
ATOM    232  O   LYS A  32      15.644  -8.294 -16.077  1.00 67.47           O  
ATOM    233  CG  LYS A  32      11.570  -7.493 -17.614  1.00 67.47           C  
ATOM    234  CD  LYS A  32      11.308  -6.548 -18.780  1.00 67.47           C  
ATOM    235  CE  LYS A  32       9.931  -6.777 -19.388  1.00 67.47           C  
ATOM    236  NZ  LYS A  32       9.649  -5.819 -20.498  1.00 67.47           N  
ATOM    237  N   PHE A  33      14.864  -7.547 -14.081  1.00 64.46           N  
ATOM    238  CA  PHE A  33      16.227  -7.231 -13.672  1.00 64.46           C  
ATOM    239  C   PHE A  33      16.764  -8.286 -12.713  1.00 64.46           C  
ATOM    240  CB  PHE A  33      16.285  -5.847 -13.016  1.00 64.46           C  
ATOM    241  O   PHE A  33      16.078  -8.679 -11.767  1.00 64.46           O  
ATOM    242  CG  PHE A  33      15.942  -4.718 -13.949  1.00 64.46           C  
ATOM    243  CD1 PHE A  33      16.897  -4.198 -14.815  1.00 64.46           C  
ATOM    244  CD2 PHE A  33      14.663  -4.176 -13.961  1.00 64.46           C  
ATOM    245  CE1 PHE A  33      16.582  -3.153 -15.680  1.00 64.46           C  
ATOM    246  CE2 PHE A  33      14.341  -3.131 -14.823  1.00 64.46           C  
ATOM    247  CZ  PHE A  33      15.302  -2.621 -15.681  1.00 64.46           C  
ATOM    248  N   GLY A  34      17.673  -9.208 -13.078  1.00 69.36           N  
ATOM    249  CA  GLY A  34      18.433 -10.138 -12.257  1.00 69.36           C  
ATOM    250  C   GLY A  34      17.574 -10.899 -11.265  1.00 69.36           C  
ATOM    251  O   GLY A  34      16.372 -10.644 -11.154  1.00 69.36           O  
ATOM    252  N   ASP A  35      18.153 -12.055 -10.609  1.00 75.56           N  
ATOM    253  CA  ASP A  35      17.443 -12.998  -9.750  1.00 75.56           C  
ATOM    254  C   ASP A  35      16.949 -12.315  -8.476  1.00 75.56           C  
ATOM    255  CB  ASP A  35      18.342 -14.184  -9.396  1.00 75.56           C  
ATOM    256  O   ASP A  35      15.820 -12.548  -8.039  1.00 75.56           O  
ATOM    257  CG  ASP A  35      18.550 -15.138 -10.560  1.00 75.56           C  
ATOM    258  OD1 ASP A  35      17.816 -15.041 -11.567  1.00 75.56           O  
ATOM    259  OD2 ASP A  35      19.454 -15.996 -10.467  1.00 75.56           O  
ATOM    260  N   GLU A  36      17.705 -11.510  -7.778  1.00 70.15           N  
ATOM    261  CA  GLU A  36      17.337 -10.833  -6.538  1.00 70.15           C  
ATOM    262  C   GLU A  36      16.212  -9.828  -6.771  1.00 70.15           C  
ATOM    263  CB  GLU A  36      18.552 -10.129  -5.928  1.00 70.15           C  
ATOM    264  O   GLU A  36      15.278  -9.737  -5.972  1.00 70.15           O  
ATOM    265  CG  GLU A  36      19.520 -11.072  -5.228  1.00 70.15           C  
ATOM    266  CD  GLU A  36      20.636 -10.347  -4.491  1.00 70.15           C  
ATOM    267  OE1 GLU A  36      21.469 -11.017  -3.841  1.00 70.15           O  
ATOM    268  OE2 GLU A  36      20.675  -9.098  -4.564  1.00 70.15           O  
ATOM    269  N   LEU A  37      16.265  -9.040  -7.782  1.00 72.57           N  
ATOM    270  CA  LEU A  37      15.217  -8.084  -8.122  1.00 72.57           C  
ATOM    271  C   LEU A  37      13.920  -8.804  -8.479  1.00 72.57           C  
ATOM    272  CB  LEU A  37      15.658  -7.196  -9.288  1.00 72.57           C  
ATOM    273  O   LEU A  37      12.829  -8.298  -8.205  1.00 72.57           O  
ATOM    274  CG  LEU A  37      16.674  -6.101  -8.959  1.00 72.57           C  
ATOM    275  CD1 LEU A  37      17.211  -5.474 -10.241  1.00 72.57           C  
ATOM    276  CD2 LEU A  37      16.045  -5.040  -8.062  1.00 72.57           C  
ATOM    277  N   ALA A  38      14.183  -9.928  -9.065  1.00 76.84           N  
ATOM    278  CA  ALA A  38      13.019 -10.753  -9.375  1.00 76.84           C  
ATOM    279  C   ALA A  38      12.270 -11.144  -8.105  1.00 76.84           C  
ATOM    280  CB  ALA A  38      13.442 -12.002 -10.145  1.00 76.84           C  
ATOM    281  O   ALA A  38      11.037 -11.130  -8.075  1.00 76.84           O  
ATOM    282  N   THR A  39      13.093 -11.471  -7.117  1.00 82.98           N  
ATOM    283  CA  THR A  39      12.485 -11.832  -5.841  1.00 82.98           C  
ATOM    284  C   THR A  39      11.742 -10.642  -5.241  1.00 82.98           C  
ATOM    285  CB  THR A  39      13.543 -12.337  -4.842  1.00 82.98           C  
ATOM    286  O   THR A  39      10.641 -10.796  -4.707  1.00 82.98           O  
ATOM    287  CG2 THR A  39      12.898 -12.764  -3.527  1.00 82.98           C  
ATOM    288  OG1 THR A  39      14.231 -13.458  -5.410  1.00 82.98           O  
ATOM    289  N   LEU A  40      12.317  -9.472  -5.301  1.00 81.95           N  
ATOM    290  CA  LEU A  40      11.670  -8.266  -4.796  1.00 81.95           C  
ATOM    291  C   LEU A  40      10.397  -7.964  -5.581  1.00 81.95           C  
ATOM    292  CB  LEU A  40      12.626  -7.073  -4.873  1.00 81.95           C  
ATOM    293  O   LEU A  40       9.401  -7.519  -5.007  1.00 81.95           O  
ATOM    294  CG  LEU A  40      13.771  -7.055  -3.858  1.00 81.95           C  
ATOM    295  CD1 LEU A  40      14.712  -5.889  -4.142  1.00 81.95           C  
ATOM    296  CD2 LEU A  40      13.224  -6.975  -2.437  1.00 81.95           C  
ATOM    297  N   GLY A  41      10.545  -8.192  -6.847  1.00 82.41           N  
ATOM    298  CA  GLY A  41       9.373  -8.024  -7.692  1.00 82.41           C  
ATOM    299  C   GLY A  41       8.211  -8.909  -7.284  1.00 82.41           C  
ATOM    300  O   GLY A  41       7.063  -8.462  -7.255  1.00 82.41           O  
ATOM    301  N   VAL A  42       8.530 -10.137  -7.016  1.00 85.21           N  
ATOM    302  CA  VAL A  42       7.500 -11.076  -6.583  1.00 85.21           C  
ATOM    303  C   VAL A  42       6.878 -10.595  -5.274  1.00 85.21           C  
ATOM    304  CB  VAL A  42       8.069 -12.502  -6.411  1.00 85.21           C  
ATOM    305  O   VAL A  42       5.660 -10.661  -5.097  1.00 85.21           O  
ATOM    306  CG1 VAL A  42       7.055 -13.408  -5.714  1.00 85.21           C  
ATOM    307  CG2 VAL A  42       8.469 -13.084  -7.765  1.00 85.21           C  
ATOM    308  N   ARG A  43       7.705 -10.104  -4.405  1.00 86.16           N  
ATOM    309  CA  ARG A  43       7.222  -9.609  -3.120  1.00 86.16           C  
ATOM    310  C   ARG A  43       6.284  -8.421  -3.309  1.00 86.16           C  
ATOM    311  CB  ARG A  43       8.395  -9.213  -2.221  1.00 86.16           C  
ATOM    312  O   ARG A  43       5.255  -8.323  -2.638  1.00 86.16           O  
ATOM    313  CG  ARG A  43       9.120 -10.395  -1.599  1.00 86.16           C  
ATOM    314  CD  ARG A  43      10.136  -9.949  -0.557  1.00 86.16           C  
ATOM    315  NE  ARG A  43      10.923 -11.072  -0.055  1.00 86.16           N  
ATOM    316  NH1 ARG A  43      10.561 -10.595   2.177  1.00 86.16           N  
ATOM    317  NH2 ARG A  43      11.841 -12.401   1.578  1.00 86.16           N  
ATOM    318  CZ  ARG A  43      11.107 -11.353   1.232  1.00 86.16           C  
ATOM    319  N   VAL A  44       6.647  -7.577  -4.088  1.00 85.27           N  
ATOM    320  CA  VAL A  44       5.806  -6.423  -4.387  1.00 85.27           C  
ATOM    321  C   VAL A  44       4.476  -6.890  -4.974  1.00 85.27           C  
ATOM    322  CB  VAL A  44       6.506  -5.449  -5.362  1.00 85.27           C  
ATOM    323  O   VAL A  44       3.415  -6.378  -4.608  1.00 85.27           O  
ATOM    324  CG1 VAL A  44       5.519  -4.406  -5.883  1.00 85.27           C  
ATOM    325  CG2 VAL A  44       7.692  -4.772  -4.678  1.00 85.27           C  
ATOM    326  N   GLU A  45       4.579  -7.876  -5.828  1.00 87.68           N  
ATOM    327  CA  GLU A  45       3.370  -8.416  -6.440  1.00 87.68           C  
ATOM    328  C   GLU A  45       2.459  -9.054  -5.395  1.00 87.68           C  
ATOM    329  CB  GLU A  45       3.725  -9.439  -7.523  1.00 87.68           C  
ATOM    330  O   GLU A  45       1.237  -8.901  -5.452  1.00 87.68           O  
ATOM    331  CG  GLU A  45       2.523  -9.957  -8.298  1.00 87.68           C  
ATOM    332  CD  GLU A  45       1.873  -8.899  -9.175  1.00 87.68           C  
ATOM    333  OE1 GLU A  45       0.800  -9.171  -9.760  1.00 87.68           O  
ATOM    334  OE2 GLU A  45       2.442  -7.789  -9.279  1.00 87.68           O  
ATOM    335  N   VAL A  46       3.035  -9.791  -4.569  1.00 90.74           N  
ATOM    336  CA  VAL A  46       2.278 -10.415  -3.488  1.00 90.74           C  
ATOM    337  C   VAL A  46       1.561  -9.341  -2.673  1.00 90.74           C  
ATOM    338  CB  VAL A  46       3.190 -11.260  -2.571  1.00 90.74           C  
ATOM    339  O   VAL A  46       0.376  -9.481  -2.357  1.00 90.74           O  
ATOM    340  CG1 VAL A  46       2.452 -11.659  -1.294  1.00 90.74           C  
ATOM    341  CG2 VAL A  46       3.691 -12.498  -3.312  1.00 90.74           C  
ATOM    342  N   GLN A  47       2.247  -8.327  -2.353  1.00 90.58           N  
ATOM    343  CA  GLN A  47       1.671  -7.258  -1.543  1.00 90.58           C  
ATOM    344  C   GLN A  47       0.600  -6.497  -2.319  1.00 90.58           C  
ATOM    345  CB  GLN A  47       2.761  -6.294  -1.071  1.00 90.58           C  
ATOM    346  O   GLN A  47      -0.400  -6.062  -1.743  1.00 90.58           O  
ATOM    347  CG  GLN A  47       3.780  -6.930  -0.134  1.00 90.58           C  
ATOM    348  CD  GLN A  47       3.136  -7.602   1.064  1.00 90.58           C  
ATOM    349  NE2 GLN A  47       3.612  -8.796   1.401  1.00 90.58           N  
ATOM    350  OE1 GLN A  47       2.218  -7.053   1.682  1.00 90.58           O  
ATOM    351  N   ARG A  48       0.844  -6.389  -3.488  1.00 89.09           N  
ATOM    352  CA  ARG A  48      -0.185  -5.798  -4.338  1.00 89.09           C  
ATOM    353  C   ARG A  48      -1.477  -6.606  -4.276  1.00 89.09           C  
ATOM    354  CB  ARG A  48       0.303  -5.701  -5.785  1.00 89.09           C  
ATOM    355  O   ARG A  48      -2.564  -6.040  -4.145  1.00 89.09           O  
ATOM    356  CG  ARG A  48      -0.721  -5.111  -6.742  1.00 89.09           C  
ATOM    357  CD  ARG A  48      -0.225  -5.131  -8.181  1.00 89.09           C  
ATOM    358  NE  ARG A  48      -1.318  -4.939  -9.130  1.00 89.09           N  
ATOM    359  NH1 ARG A  48      -0.087  -5.552 -10.987  1.00 89.09           N  
ATOM    360  NH2 ARG A  48      -2.284  -4.937 -11.214  1.00 89.09           N  
ATOM    361  CZ  ARG A  48      -1.227  -5.143 -10.441  1.00 89.09           C  
ATOM    362  N   LEU A  49      -1.272  -7.792  -4.563  1.00 90.36           N  
ATOM    363  CA  LEU A  49      -2.427  -8.681  -4.508  1.00 90.36           C  
ATOM    364  C   LEU A  49      -3.127  -8.581  -3.157  1.00 90.36           C  
ATOM    365  CB  LEU A  49      -2.002 -10.129  -4.770  1.00 90.36           C  
ATOM    366  O   LEU A  49      -4.357  -8.539  -3.091  1.00 90.36           O  
ATOM    367  CG  LEU A  49      -3.122 -11.170  -4.798  1.00 90.36           C  
ATOM    368  CD1 LEU A  49      -4.116 -10.850  -5.909  1.00 90.36           C  
ATOM    369  CD2 LEU A  49      -2.546 -12.571  -4.975  1.00 90.36           C  
ATOM    370  N   ARG A  50      -2.400  -8.544  -2.187  1.00 91.77           N  
ATOM    371  CA  ARG A  50      -2.947  -8.409  -0.841  1.00 91.77           C  
ATOM    372  C   ARG A  50      -3.734  -7.110  -0.698  1.00 91.77           C  
ATOM    373  CB  ARG A  50      -1.828  -8.461   0.202  1.00 91.77           C  
ATOM    374  O   ARG A  50      -4.812  -7.094  -0.100  1.00 91.77           O  
ATOM    375  CG  ARG A  50      -2.326  -8.588   1.633  1.00 91.77           C  
ATOM    376  CD  ARG A  50      -1.186  -8.859   2.604  1.00 91.77           C  
ATOM    377  NE  ARG A  50      -1.675  -9.071   3.964  1.00 91.77           N  
ATOM    378  NH1 ARG A  50       0.422  -9.310   4.903  1.00 91.77           N  
ATOM    379  NH2 ARG A  50      -1.451  -9.461   6.216  1.00 91.77           N  
ATOM    380  CZ  ARG A  50      -0.900  -9.280   5.024  1.00 91.77           C  
ATOM    381  N   LEU A  51      -3.128  -6.065  -1.136  1.00 90.62           N  
ATOM    382  CA  LEU A  51      -3.806  -4.774  -1.111  1.00 90.62           C  
ATOM    383  C   LEU A  51      -5.101  -4.824  -1.914  1.00 90.62           C  
ATOM    384  CB  LEU A  51      -2.891  -3.678  -1.664  1.00 90.62           C  
ATOM    385  O   LEU A  51      -6.127  -4.295  -1.480  1.00 90.62           O  
ATOM    386  CG  LEU A  51      -3.459  -2.258  -1.667  1.00 90.62           C  
ATOM    387  CD1 LEU A  51      -3.842  -1.837  -0.252  1.00 90.62           C  
ATOM    388  CD2 LEU A  51      -2.455  -1.280  -2.268  1.00 90.62           C  
ATOM    389  N   ASP A  52      -4.998  -5.461  -3.006  1.00 90.36           N  
ATOM    390  CA  ASP A  52      -6.170  -5.625  -3.860  1.00 90.36           C  
ATOM    391  C   ASP A  52      -7.270  -6.403  -3.141  1.00 90.36           C  
ATOM    392  CB  ASP A  52      -5.791  -6.333  -5.162  1.00 90.36           C  
ATOM    393  O   ASP A  52      -8.432  -5.993  -3.145  1.00 90.36           O  
ATOM    394  CG  ASP A  52      -6.899  -6.299  -6.200  1.00 90.36           C  
ATOM    395  OD1 ASP A  52      -7.498  -5.224  -6.418  1.00 90.36           O  
ATOM    396  OD2 ASP A  52      -7.177  -7.358  -6.804  1.00 90.36           O  
ATOM    397  N   LYS A  53      -6.977  -7.439  -2.603  1.00 89.89           N  
ATOM    398  CA  LYS A  53      -7.938  -8.264  -1.877  1.00 89.89           C  
ATOM    399  C   LYS A  53      -8.556  -7.493  -0.713  1.00 89.89           C  
ATOM    400  CB  LYS A  53      -7.271  -9.541  -1.365  1.00 89.89           C  
ATOM    401  O   LYS A  53      -9.750  -7.625  -0.439  1.00 89.89           O  
ATOM    402  CG  LYS A  53      -6.955 -10.554  -2.455  1.00 89.89           C  
ATOM    403  CD  LYS A  53      -6.418 -11.854  -1.871  1.00 89.89           C  
ATOM    404  CE  LYS A  53      -6.198 -12.905  -2.952  1.00 89.89           C  
ATOM    405  NZ  LYS A  53      -5.577 -14.146  -2.400  1.00 89.89           N  
ATOM    406  N   TRP A  54      -7.690  -6.732  -0.135  1.00 90.85           N  
ATOM    407  CA  TRP A  54      -8.164  -5.896   0.964  1.00 90.85           C  
ATOM    408  C   TRP A  54      -9.197  -4.887   0.473  1.00 90.85           C  
ATOM    409  CB  TRP A  54      -6.994  -5.166   1.628  1.00 90.85           C  
ATOM    410  O   TRP A  54     -10.238  -4.697   1.107  1.00 90.85           O  
ATOM    411  CG  TRP A  54      -7.405  -4.219   2.716  1.00 90.85           C  
ATOM    412  CD1 TRP A  54      -7.623  -4.521   4.031  1.00 90.85           C  
ATOM    413  CD2 TRP A  54      -7.652  -2.817   2.579  1.00 90.85           C  
ATOM    414  CE2 TRP A  54      -8.016  -2.330   3.854  1.00 90.85           C  
ATOM    415  CE3 TRP A  54      -7.599  -1.923   1.501  1.00 90.85           C  
ATOM    416  NE1 TRP A  54      -7.991  -3.389   4.721  1.00 90.85           N  
ATOM    417  CH2 TRP A  54      -8.267  -0.134   3.008  1.00 90.85           C  
ATOM    418  CZ2 TRP A  54      -8.326  -0.987   4.080  1.00 90.85           C  
ATOM    419  CZ3 TRP A  54      -7.909  -0.587   1.728  1.00 90.85           C  
ATOM    420  N   GLY A  55      -8.874  -4.202  -0.544  1.00 87.90           N  
ATOM    421  CA  GLY A  55      -9.793  -3.236  -1.126  1.00 87.90           C  
ATOM    422  C   GLY A  55     -11.124  -3.844  -1.525  1.00 87.90           C  
ATOM    423  O   GLY A  55     -12.177  -3.236  -1.320  1.00 87.90           O  
ATOM    424  N   GLN A  56     -11.072  -4.998  -2.060  1.00 87.07           N  
ATOM    425  CA  GLN A  56     -12.290  -5.723  -2.405  1.00 87.07           C  
ATOM    426  C   GLN A  56     -13.102  -6.059  -1.157  1.00 87.07           C  
ATOM    427  CB  GLN A  56     -11.955  -7.003  -3.173  1.00 87.07           C  
ATOM    428  O   GLN A  56     -14.327  -5.917  -1.151  1.00 87.07           O  
ATOM    429  CG  GLN A  56     -13.175  -7.725  -3.728  1.00 87.07           C  
ATOM    430  CD  GLN A  56     -12.809  -8.897  -4.619  1.00 87.07           C  
ATOM    431  NE2 GLN A  56     -13.806  -9.472  -5.282  1.00 87.07           N  
ATOM    432  OE1 GLN A  56     -11.639  -9.282  -4.711  1.00 87.07           O  
ATOM    433  N   ALA A  57     -12.461  -6.455  -0.215  1.00 85.29           N  
ATOM    434  CA  ALA A  57     -13.105  -6.880   1.025  1.00 85.29           C  
ATOM    435  C   ALA A  57     -13.747  -5.696   1.742  1.00 85.29           C  
ATOM    436  CB  ALA A  57     -12.096  -7.569   1.940  1.00 85.29           C  
ATOM    437  O   ALA A  57     -14.818  -5.831   2.339  1.00 85.29           O  
ATOM    438  N   VAL A  58     -13.172  -4.580   1.620  1.00 85.77           N  
ATOM    439  CA  VAL A  58     -13.648  -3.422   2.370  1.00 85.77           C  
ATOM    440  C   VAL A  58     -14.640  -2.629   1.522  1.00 85.77           C  
ATOM    441  CB  VAL A  58     -12.480  -2.513   2.812  1.00 85.77           C  
ATOM    442  O   VAL A  58     -15.295  -1.710   2.019  1.00 85.77           O  
ATOM    443  CG1 VAL A  58     -11.598  -3.227   3.836  1.00 85.77           C  
ATOM    444  CG2 VAL A  58     -11.655  -2.078   1.603  1.00 85.77           C  
ATOM    445  N   GLY A  59     -14.782  -3.044   0.335  1.00 81.47           N  
ATOM    446  CA  GLY A  59     -15.758  -2.441  -0.559  1.00 81.47           C  
ATOM    447  C   GLY A  59     -15.218  -1.235  -1.304  1.00 81.47           C  
ATOM    448  O   GLY A  59     -15.968  -0.310  -1.625  1.00 81.47           O  
ATOM    449  N   LEU A  60     -13.918  -1.151  -1.403  1.00 78.24           N  
ATOM    450  CA  LEU A  60     -13.348   0.006  -2.085  1.00 78.24           C  
ATOM    451  C   LEU A  60     -13.211  -0.257  -3.581  1.00 78.24           C  
ATOM    452  CB  LEU A  60     -11.982   0.360  -1.491  1.00 78.24           C  
ATOM    453  O   LEU A  60     -13.040   0.677  -4.367  1.00 78.24           O  
ATOM    454  CG  LEU A  60     -11.984   0.888  -0.055  1.00 78.24           C  
ATOM    455  CD1 LEU A  60     -10.556   1.134   0.421  1.00 78.24           C  
ATOM    456  CD2 LEU A  60     -12.813   2.164   0.044  1.00 78.24           C  
ATOM    457  N   LYS A  61     -13.186  -1.534  -3.945  1.00 67.58           N  
ATOM    458  CA  LYS A  61     -13.034  -1.857  -5.361  1.00 67.58           C  
ATOM    459  C   LYS A  61     -14.387  -1.884  -6.067  1.00 67.58           C  
ATOM    460  CB  LYS A  61     -12.326  -3.202  -5.532  1.00 67.58           C  
ATOM    461  O   LYS A  61     -15.341  -2.484  -5.568  1.00 67.58           O  
ATOM    462  CG  LYS A  61     -11.752  -3.426  -6.923  1.00 67.58           C  
ATOM    463  CD  LYS A  61     -10.933  -4.709  -6.990  1.00 67.58           C  
ATOM    464  CE  LYS A  61     -10.391  -4.955  -8.391  1.00 67.58           C  
ATOM    465  NZ  LYS A  61      -9.544  -6.184  -8.450  1.00 67.58           N  
ATOM    466  N   GLN A  62     -14.565  -1.022  -7.117  1.00 59.14           N  
ATOM    467  CA  GLN A  62     -15.690  -0.593  -7.941  1.00 59.14           C  
ATOM    468  C   GLN A  62     -15.909  -1.547  -9.113  1.00 59.14           C  
ATOM    469  CB  GLN A  62     -15.468   0.829  -8.457  1.00 59.14           C  
ATOM    470  O   GLN A  62     -15.196  -1.478 -10.117  1.00 59.14           O  
ATOM    471  CG  GLN A  62     -16.186   1.898  -7.643  1.00 59.14           C  
ATOM    472  CD  GLN A  62     -15.994   3.293  -8.207  1.00 59.14           C  
ATOM    473  NE2 GLN A  62     -16.119   4.301  -7.350  1.00 59.14           N  
ATOM    474  OE1 GLN A  62     -15.734   3.464  -9.402  1.00 59.14           O  
ATOM    475  N   ASN A  63     -15.733  -2.898  -9.003  1.00 51.90           N  
ATOM    476  CA  ASN A  63     -15.931  -3.508 -10.313  1.00 51.90           C  
ATOM    477  C   ASN A  63     -17.413  -3.637 -10.654  1.00 51.90           C  
ATOM    478  CB  ASN A  63     -15.250  -4.877 -10.376  1.00 51.90           C  
ATOM    479  O   ASN A  63     -17.776  -3.768 -11.824  1.00 51.90           O  
ATOM    480  CG  ASN A  63     -14.277  -5.098  -9.235  1.00 51.90           C  
ATOM    481  ND2 ASN A  63     -13.601  -6.241  -9.245  1.00 51.90           N  
ATOM    482  OD1 ASN A  63     -14.134  -4.249  -8.351  1.00 51.90           O  
ATOM    483  N   SER A  64     -18.290  -2.735 -10.078  1.00 48.90           N  
ATOM    484  CA  SER A  64     -19.614  -2.696 -10.691  1.00 48.90           C  
ATOM    485  C   SER A  64     -20.449  -1.549 -10.131  1.00 48.90           C  
ATOM    486  CB  SER A  64     -20.344  -4.022 -10.474  1.00 48.90           C  
ATOM    487  O   SER A  64     -20.539  -1.377  -8.914  1.00 48.90           O  
ATOM    488  OG  SER A  64     -19.439  -5.034 -10.066  1.00 48.90           O  
ATOM    489  N   ALA A  65     -20.148  -0.353 -10.407  1.00 50.34           N  
ATOM    490  CA  ALA A  65     -21.023   0.807 -10.259  1.00 50.34           C  
ATOM    491  C   ALA A  65     -22.444   0.380  -9.903  1.00 50.34           C  
ATOM    492  CB  ALA A  65     -21.026   1.639 -11.539  1.00 50.34           C  
ATOM    493  O   ALA A  65     -23.179   1.126  -9.251  1.00 50.34           O  
ATOM    494  N   SER A  66     -22.783  -0.899 -10.062  1.00 49.17           N  
ATOM    495  CA  SER A  66     -24.164  -1.241  -9.737  1.00 49.17           C  
ATOM    496  C   SER A  66     -24.261  -1.907  -8.369  1.00 49.17           C  
ATOM    497  CB  SER A  66     -24.754  -2.163 -10.805  1.00 49.17           C  
ATOM    498  O   SER A  66     -25.339  -1.958  -7.772  1.00 49.17           O  
ATOM    499  OG  SER A  66     -24.044  -3.387 -10.861  1.00 49.17           O  
ATOM    500  N   ASP A  67     -23.173  -1.956  -7.582  1.00 49.50           N  
ATOM    501  CA  ASP A  67     -23.355  -2.590  -6.279  1.00 49.50           C  
ATOM    502  C   ASP A  67     -22.799  -1.713  -5.160  1.00 49.50           C  
ATOM    503  CB  ASP A  67     -22.686  -3.965  -6.253  1.00 49.50           C  
ATOM    504  O   ASP A  67     -22.342  -2.223  -4.134  1.00 49.50           O  
ATOM    505  CG  ASP A  67     -23.458  -5.015  -7.032  1.00 49.50           C  
ATOM    506  OD1 ASP A  67     -24.692  -4.881  -7.179  1.00 49.50           O  
ATOM    507  OD2 ASP A  67     -22.827  -5.987  -7.502  1.00 49.50           O  
ATOM    508  N   ILE A  68     -22.512  -0.394  -5.438  1.00 51.70           N  
ATOM    509  CA  ILE A  68     -22.041   0.470  -4.361  1.00 51.70           C  
ATOM    510  C   ILE A  68     -23.175   0.724  -3.370  1.00 51.70           C  
ATOM    511  CB  ILE A  68     -21.497   1.809  -4.908  1.00 51.70           C  
ATOM    512  O   ILE A  68     -23.011   1.482  -2.411  1.00 51.70           O  
ATOM    513  CG1 ILE A  68     -20.287   1.562  -5.817  1.00 51.70           C  
ATOM    514  CG2 ILE A  68     -21.135   2.754  -3.759  1.00 51.70           C  
ATOM    515  CD1 ILE A  68     -19.813   2.800  -6.566  1.00 51.70           C  
ATOM    516  N   GLU A  69     -24.337   0.055  -3.642  1.00 50.87           N  
ATOM    517  CA  GLU A  69     -25.381   0.524  -2.736  1.00 50.87           C  
ATOM    518  C   GLU A  69     -25.266  -0.146  -1.369  1.00 50.87           C  
ATOM    519  CB  GLU A  69     -26.767   0.266  -3.332  1.00 50.87           C  
ATOM    520  O   GLU A  69     -25.300  -1.374  -1.268  1.00 50.87           O  
ATOM    521  CG  GLU A  69     -27.174   1.272  -4.399  1.00 50.87           C  
ATOM    522  CD  GLU A  69     -28.583   1.052  -4.925  1.00 50.87           C  
ATOM    523  OE1 GLU A  69     -29.057   1.865  -5.751  1.00 50.87           O  
ATOM    524  OE2 GLU A  69     -29.219   0.058  -4.507  1.00 50.87           O  
ATOM    525  N   GLY A  70     -24.046  -0.142  -0.695  1.00 54.87           N  
ATOM    526  CA  GLY A  70     -24.134  -0.170   0.756  1.00 54.87           C  
ATOM    527  C   GLY A  70     -23.282  -1.257   1.385  1.00 54.87           C  
ATOM    528  O   GLY A  70     -23.325  -1.461   2.600  1.00 54.87           O  
ATOM    529  N   HIS A  71     -22.256  -1.787   0.699  1.00 67.78           N  
ATOM    530  CA  HIS A  71     -21.583  -2.785   1.523  1.00 67.78           C  
ATOM    531  C   HIS A  71     -20.149  -2.367   1.833  1.00 67.78           C  
ATOM    532  CB  HIS A  71     -21.594  -4.148   0.829  1.00 67.78           C  
ATOM    533  O   HIS A  71     -19.282  -2.411   0.958  1.00 67.78           O  
ATOM    534  CG  HIS A  71     -22.703  -5.044   1.282  1.00 67.78           C  
ATOM    535  CD2 HIS A  71     -22.690  -6.148   2.065  1.00 67.78           C  
ATOM    536  ND1 HIS A  71     -24.017  -4.841   0.922  1.00 67.78           N  
ATOM    537  CE1 HIS A  71     -24.767  -5.784   1.466  1.00 67.78           C  
ATOM    538  NE2 HIS A  71     -23.986  -6.590   2.165  1.00 67.78           N  
ATOM    539  N   HIS A  72     -19.912  -1.246   2.508  1.00 72.70           N  
ATOM    540  CA  HIS A  72     -18.555  -1.003   2.982  1.00 72.70           C  
ATOM    541  C   HIS A  72     -18.374  -1.495   4.415  1.00 72.70           C  
ATOM    542  CB  HIS A  72     -18.215   0.486   2.892  1.00 72.70           C  
ATOM    543  O   HIS A  72     -19.351  -1.834   5.086  1.00 72.70           O  
ATOM    544  CG  HIS A  72     -19.062   1.350   3.771  1.00 72.70           C  
ATOM    545  CD2 HIS A  72     -18.803   1.924   4.970  1.00 72.70           C  
ATOM    546  ND1 HIS A  72     -20.352   1.707   3.442  1.00 72.70           N  
ATOM    547  CE1 HIS A  72     -20.850   2.467   4.404  1.00 72.70           C  
ATOM    548  NE2 HIS A  72     -19.931   2.613   5.342  1.00 72.70           N  
ATOM    549  N   HIS A  73     -17.102  -1.927   4.613  1.00 79.66           N  
ATOM    550  CA  HIS A  73     -16.701  -2.410   5.929  1.00 79.66           C  
ATOM    551  C   HIS A  73     -17.078  -1.413   7.020  1.00 79.66           C  
ATOM    552  CB  HIS A  73     -15.196  -2.682   5.964  1.00 79.66           C  
ATOM    553  O   HIS A  73     -16.767  -0.225   6.916  1.00 79.66           O  
ATOM    554  CG  HIS A  73     -14.771  -3.562   7.096  1.00 79.66           C  
ATOM    555  CD2 HIS A  73     -14.302  -4.832   7.108  1.00 79.66           C  
ATOM    556  ND1 HIS A  73     -14.808  -3.152   8.412  1.00 79.66           N  
ATOM    557  CE1 HIS A  73     -14.379  -4.135   9.185  1.00 79.66           C  
ATOM    558  NE2 HIS A  73     -14.066  -5.166   8.418  1.00 79.66           N  
ATOM    559  N   PRO A  74     -17.884  -1.869   8.077  1.00 82.85           N  
ATOM    560  CA  PRO A  74     -18.360  -0.995   9.152  1.00 82.85           C  
ATOM    561  C   PRO A  74     -17.226  -0.248   9.850  1.00 82.85           C  
ATOM    562  CB  PRO A  74     -19.049  -1.964  10.115  1.00 82.85           C  
ATOM    563  O   PRO A  74     -17.444   0.829  10.411  1.00 82.85           O  
ATOM    564  CG  PRO A  74     -18.517  -3.312   9.747  1.00 82.85           C  
ATOM    565  CD  PRO A  74     -18.056  -3.269   8.318  1.00 82.85           C  
ATOM    566  N   ALA A  75     -16.042  -0.821   9.761  1.00 84.66           N  
ATOM    567  CA  ALA A  75     -14.912  -0.201  10.448  1.00 84.66           C  
ATOM    568  C   ALA A  75     -14.566   1.149   9.826  1.00 84.66           C  
ATOM    569  CB  ALA A  75     -13.697  -1.125  10.416  1.00 84.66           C  
ATOM    570  O   ALA A  75     -14.012   2.024  10.496  1.00 84.66           O  
ATOM    571  N   LEU A  76     -14.949   1.281   8.567  1.00 82.04           N  
ATOM    572  CA  LEU A  76     -14.616   2.508   7.851  1.00 82.04           C  
ATOM    573  C   LEU A  76     -15.594   3.625   8.200  1.00 82.04           C  
ATOM    574  CB  LEU A  76     -14.620   2.265   6.339  1.00 82.04           C  
ATOM    575  O   LEU A  76     -15.378   4.782   7.834  1.00 82.04           O  
ATOM    576  CG  LEU A  76     -13.497   1.382   5.792  1.00 82.04           C  
ATOM    577  CD1 LEU A  76     -13.667   1.179   4.290  1.00 82.04           C  
ATOM    578  CD2 LEU A  76     -12.135   1.995   6.102  1.00 82.04           C  
ATOM    579  N   ASP A  77     -16.649   3.259   8.957  1.00 83.79           N  
ATOM    580  CA  ASP A  77     -17.610   4.255   9.421  1.00 83.79           C  
ATOM    581  C   ASP A  77     -17.055   5.044  10.605  1.00 83.79           C  
ATOM    582  CB  ASP A  77     -18.932   3.588   9.806  1.00 83.79           C  
ATOM    583  O   ASP A  77     -17.530   6.142  10.903  1.00 83.79           O  
ATOM    584  CG  ASP A  77     -19.677   3.015   8.613  1.00 83.79           C  
ATOM    585  OD1 ASP A  77     -19.474   3.498   7.478  1.00 83.79           O  
ATOM    586  OD2 ASP A  77     -20.476   2.074   8.811  1.00 83.79           O  
ATOM    587  N   ASP A  78     -16.090   4.445  11.226  1.00 87.48           N  
ATOM    588  CA  ASP A  78     -15.395   5.126  12.314  1.00 87.48           C  
ATOM    589  C   ASP A  78     -14.443   6.192  11.775  1.00 87.48           C  
ATOM    590  CB  ASP A  78     -14.625   4.120  13.173  1.00 87.48           C  
ATOM    591  O   ASP A  78     -13.561   5.893  10.967  1.00 87.48           O  
ATOM    592  CG  ASP A  78     -13.933   4.762  14.361  1.00 87.48           C  
ATOM    593  OD1 ASP A  78     -14.625   5.263  15.274  1.00 87.48           O  
ATOM    594  OD2 ASP A  78     -12.683   4.770  14.385  1.00 87.48           O  
ATOM    595  N   ALA A  79     -14.670   7.406  12.187  1.00 84.74           N  
ATOM    596  CA  ALA A  79     -13.933   8.550  11.656  1.00 84.74           C  
ATOM    597  C   ALA A  79     -12.434   8.393  11.889  1.00 84.74           C  
ATOM    598  CB  ALA A  79     -14.434   9.846  12.289  1.00 84.74           C  
ATOM    599  O   ALA A  79     -11.626   8.713  11.013  1.00 84.74           O  
ATOM    600  N   ARG A  80     -12.087   7.918  13.021  1.00 89.81           N  
ATOM    601  CA  ARG A  80     -10.682   7.738  13.372  1.00 89.81           C  
ATOM    602  C   ARG A  80     -10.031   6.673  12.495  1.00 89.81           C  
ATOM    603  CB  ARG A  80     -10.539   7.361  14.848  1.00 89.81           C  
ATOM    604  O   ARG A  80      -8.918   6.864  12.001  1.00 89.81           O  
ATOM    605  CG  ARG A  80      -9.099   7.298  15.331  1.00 89.81           C  
ATOM    606  CD  ARG A  80      -9.017   6.999  16.822  1.00 89.81           C  
ATOM    607  NE  ARG A  80      -7.648   7.104  17.318  1.00 89.81           N  
ATOM    608  NH1 ARG A  80      -8.078   6.059  19.333  1.00 89.81           N  
ATOM    609  NH2 ARG A  80      -5.965   6.804  18.851  1.00 89.81           N  
ATOM    610  CZ  ARG A  80      -7.233   6.656  18.500  1.00 89.81           C  
ATOM    611  N   THR A  81     -10.747   5.621  12.328  1.00 89.38           N  
ATOM    612  CA  THR A  81     -10.254   4.532  11.491  1.00 89.38           C  
ATOM    613  C   THR A  81     -10.116   4.985  10.040  1.00 89.38           C  
ATOM    614  CB  THR A  81     -11.184   3.307  11.563  1.00 89.38           C  
ATOM    615  O   THR A  81      -9.107   4.704   9.390  1.00 89.38           O  
ATOM    616  CG2 THR A  81     -10.653   2.162  10.706  1.00 89.38           C  
ATOM    617  OG1 THR A  81     -11.281   2.867  12.923  1.00 89.38           O  
ATOM    618  N   SER A  82     -11.067   5.633   9.617  1.00 85.85           N  
ATOM    619  CA  SER A  82     -11.076   6.113   8.239  1.00 85.85           C  
ATOM    620  C   SER A  82      -9.924   7.077   7.981  1.00 85.85           C  
ATOM    621  CB  SER A  82     -12.406   6.797   7.918  1.00 85.85           C  
ATOM    622  O   SER A  82      -9.275   7.013   6.935  1.00 85.85           O  
ATOM    623  OG  SER A  82     -12.421   7.265   6.581  1.00 85.85           O  
ATOM    624  N   ARG A  83      -9.698   7.944   8.841  1.00 89.13           N  
ATOM    625  CA  ARG A  83      -8.597   8.896   8.734  1.00 89.13           C  
ATOM    626  C   ARG A  83      -7.253   8.177   8.693  1.00 89.13           C  
ATOM    627  CB  ARG A  83      -8.626   9.885   9.902  1.00 89.13           C  
ATOM    628  O   ARG A  83      -6.377   8.531   7.900  1.00 89.13           O  
ATOM    629  CG  ARG A  83      -7.615  11.014   9.778  1.00 89.13           C  
ATOM    630  CD  ARG A  83      -7.666  11.950  10.978  1.00 89.13           C  
ATOM    631  NE  ARG A  83      -8.813  12.851  10.910  1.00 89.13           N  
ATOM    632  NH1 ARG A  83      -8.672  13.529  13.115  1.00 89.13           N  
ATOM    633  NH2 ARG A  83     -10.317  14.367  11.755  1.00 89.13           N  
ATOM    634  CZ  ARG A  83      -9.265  13.580  11.927  1.00 89.13           C  
ATOM    635  N   THR A  84      -7.161   7.283   9.570  1.00 92.42           N  
ATOM    636  CA  THR A  84      -5.917   6.525   9.642  1.00 92.42           C  
ATOM    637  C   THR A  84      -5.694   5.729   8.360  1.00 92.42           C  
ATOM    638  CB  THR A  84      -5.914   5.570  10.850  1.00 92.42           C  
ATOM    639  O   THR A  84      -4.571   5.653   7.858  1.00 92.42           O  
ATOM    640  CG2 THR A  84      -4.587   4.826  10.960  1.00 92.42           C  
ATOM    641  OG1 THR A  84      -6.126   6.325  12.050  1.00 92.42           O  
ATOM    642  N   VAL A  85      -6.702   5.162   7.859  1.00 91.01           N  
ATOM    643  CA  VAL A  85      -6.627   4.422   6.603  1.00 91.01           C  
ATOM    644  C   VAL A  85      -6.196   5.359   5.476  1.00 91.01           C  
ATOM    645  CB  VAL A  85      -7.977   3.756   6.255  1.00 91.01           C  
ATOM    646  O   VAL A  85      -5.339   5.008   4.662  1.00 91.01           O  
ATOM    647  CG1 VAL A  85      -7.976   3.255   4.812  1.00 91.01           C  
ATOM    648  CG2 VAL A  85      -8.271   2.611   7.222  1.00 91.01           C  
ATOM    649  N   LYS A  86      -6.807   6.450   5.455  1.00 90.57           N  
ATOM    650  CA  LYS A  86      -6.435   7.449   4.457  1.00 90.57           C  
ATOM    651  C   LYS A  86      -4.953   7.800   4.558  1.00 90.57           C  
ATOM    652  CB  LYS A  86      -7.285   8.710   4.616  1.00 90.57           C  
ATOM    653  O   LYS A  86      -4.263   7.899   3.541  1.00 90.57           O  
ATOM    654  CG  LYS A  86      -7.075   9.741   3.516  1.00 90.57           C  
ATOM    655  CD  LYS A  86      -7.996  10.941   3.692  1.00 90.57           C  
ATOM    656  CE  LYS A  86      -7.756  11.993   2.617  1.00 90.57           C  
ATOM    657  NZ  LYS A  86      -8.667  13.166   2.777  1.00 90.57           N  
ATOM    658  N   THR A  87      -4.510   8.024   5.732  1.00 91.99           N  
ATOM    659  CA  THR A  87      -3.108   8.347   5.978  1.00 91.99           C  
ATOM    660  C   THR A  87      -2.201   7.219   5.496  1.00 91.99           C  
ATOM    661  CB  THR A  87      -2.850   8.615   7.472  1.00 91.99           C  
ATOM    662  O   THR A  87      -1.171   7.470   4.866  1.00 91.99           O  
ATOM    663  CG2 THR A  87      -1.381   8.933   7.728  1.00 91.99           C  
ATOM    664  OG1 THR A  87      -3.649   9.726   7.898  1.00 91.99           O  
ATOM    665  N   LEU A  88      -2.591   6.017   5.750  1.00 92.72           N  
ATOM    666  CA  LEU A  88      -1.800   4.864   5.334  1.00 92.72           C  
ATOM    667  C   LEU A  88      -1.741   4.766   3.813  1.00 92.72           C  
ATOM    668  CB  LEU A  88      -2.384   3.575   5.918  1.00 92.72           C  
ATOM    669  O   LEU A  88      -0.672   4.534   3.243  1.00 92.72           O  
ATOM    670  CG  LEU A  88      -2.095   3.309   7.396  1.00 92.72           C  
ATOM    671  CD1 LEU A  88      -2.925   2.131   7.895  1.00 92.72           C  
ATOM    672  CD2 LEU A  88      -0.607   3.052   7.613  1.00 92.72           C  
ATOM    673  N   LEU A  89      -2.844   4.956   3.193  1.00 90.55           N  
ATOM    674  CA  LEU A  89      -2.900   4.880   1.737  1.00 90.55           C  
ATOM    675  C   LEU A  89      -2.074   5.994   1.102  1.00 90.55           C  
ATOM    676  CB  LEU A  89      -4.350   4.963   1.251  1.00 90.55           C  
ATOM    677  O   LEU A  89      -1.392   5.772   0.099  1.00 90.55           O  
ATOM    678  CG  LEU A  89      -5.225   3.737   1.517  1.00 90.55           C  
ATOM    679  CD1 LEU A  89      -6.668   4.019   1.113  1.00 90.55           C  
ATOM    680  CD2 LEU A  89      -4.683   2.522   0.772  1.00 90.55           C  
ATOM    681  N   THR A  90      -2.178   7.120   1.673  1.00 90.22           N  
ATOM    682  CA  THR A  90      -1.390   8.249   1.192  1.00 90.22           C  
ATOM    683  C   THR A  90       0.103   7.965   1.329  1.00 90.22           C  
ATOM    684  CB  THR A  90      -1.742   9.540   1.954  1.00 90.22           C  
ATOM    685  O   THR A  90       0.886   8.286   0.433  1.00 90.22           O  
ATOM    686  CG2 THR A  90      -0.921  10.720   1.444  1.00 90.22           C  
ATOM    687  OG1 THR A  90      -3.134   9.829   1.776  1.00 90.22           O  
ATOM    688  N   THR A  91       0.430   7.433   2.422  1.00 90.50           N  
ATOM    689  CA  THR A  91       1.828   7.093   2.659  1.00 90.50           C  
ATOM    690  C   THR A  91       2.308   6.047   1.657  1.00 90.50           C  
ATOM    691  CB  THR A  91       2.040   6.570   4.092  1.00 90.50           C  
ATOM    692  O   THR A  91       3.424   6.139   1.142  1.00 90.50           O  
ATOM    693  CG2 THR A  91       3.514   6.282   4.360  1.00 90.50           C  
ATOM    694  OG1 THR A  91       1.579   7.553   5.026  1.00 90.50           O  
ATOM    695  N   ILE A  92       1.471   5.090   1.407  1.00 88.80           N  
ATOM    696  CA  ILE A  92       1.791   4.067   0.418  1.00 88.80           C  
ATOM    697  C   ILE A  92       2.032   4.720  -0.941  1.00 88.80           C  
ATOM    698  CB  ILE A  92       0.669   3.010   0.314  1.00 88.80           C  
ATOM    699  O   ILE A  92       3.001   4.395  -1.631  1.00 88.80           O  
ATOM    700  CG1 ILE A  92       0.611   2.165   1.591  1.00 88.80           C  
ATOM    701  CG2 ILE A  92       0.873   2.125  -0.920  1.00 88.80           C  
ATOM    702  CD1 ILE A  92      -0.633   1.294   1.702  1.00 88.80           C  
ATOM    703  N   GLN A  93       1.199   5.561  -1.277  1.00 86.19           N  
ATOM    704  CA  GLN A  93       1.331   6.292  -2.533  1.00 86.19           C  
ATOM    705  C   GLN A  93       2.653   7.052  -2.590  1.00 86.19           C  
ATOM    706  CB  GLN A  93       0.160   7.258  -2.718  1.00 86.19           C  
ATOM    707  O   GLN A  93       3.336   7.043  -3.615  1.00 86.19           O  
ATOM    708  CG  GLN A  93       0.216   8.050  -4.018  1.00 86.19           C  
ATOM    709  CD  GLN A  93      -0.874   9.101  -4.112  1.00 86.19           C  
ATOM    710  NE2 GLN A  93      -0.989   9.733  -5.275  1.00 86.19           N  
ATOM    711  OE1 GLN A  93      -1.606   9.343  -3.147  1.00 86.19           O  
ATOM    712  N   GLU A  94       2.998   7.697  -1.536  1.00 85.77           N  
ATOM    713  CA  GLU A  94       4.215   8.501  -1.471  1.00 85.77           C  
ATOM    714  C   GLU A  94       5.460   7.628  -1.598  1.00 85.77           C  
ATOM    715  CB  GLU A  94       4.263   9.300  -0.166  1.00 85.77           C  
ATOM    716  O   GLU A  94       6.430   8.013  -2.254  1.00 85.77           O  
ATOM    717  CG  GLU A  94       3.299  10.477  -0.130  1.00 85.77           C  
ATOM    718  CD  GLU A  94       3.293  11.206   1.205  1.00 85.77           C  
ATOM    719  OE1 GLU A  94       2.613  12.251   1.322  1.00 85.77           O  
ATOM    720  OE2 GLU A  94       3.974  10.729   2.140  1.00 85.77           O  
ATOM    721  N   VAL A  95       5.411   6.523  -0.913  1.00 82.46           N  
ATOM    722  CA  VAL A  95       6.562   5.626  -0.942  1.00 82.46           C  
ATOM    723  C   VAL A  95       6.828   5.173  -2.376  1.00 82.46           C  
ATOM    724  CB  VAL A  95       6.350   4.400  -0.026  1.00 82.46           C  
ATOM    725  O   VAL A  95       7.977   5.151  -2.823  1.00 82.46           O  
ATOM    726  CG1 VAL A  95       7.389   3.320  -0.321  1.00 82.46           C  
ATOM    727  CG2 VAL A  95       6.408   4.816   1.443  1.00 82.46           C  
ATOM    728  N   PHE A  96       5.818   5.058  -3.167  1.00 75.96           N  
ATOM    729  CA  PHE A  96       6.001   4.511  -4.506  1.00 75.96           C  
ATOM    730  C   PHE A  96       6.280   5.623  -5.511  1.00 75.96           C  
ATOM    731  CB  PHE A  96       4.766   3.713  -4.936  1.00 75.96           C  
ATOM    732  O   PHE A  96       7.027   5.425  -6.471  1.00 75.96           O  
ATOM    733  CG  PHE A  96       4.758   2.293  -4.439  1.00 75.96           C  
ATOM    734  CD1 PHE A  96       5.502   1.312  -5.084  1.00 75.96           C  
ATOM    735  CD2 PHE A  96       4.006   1.938  -3.326  1.00 75.96           C  
ATOM    736  CE1 PHE A  96       5.496  -0.004  -4.626  1.00 75.96           C  
ATOM    737  CE2 PHE A  96       3.996   0.625  -2.863  1.00 75.96           C  
ATOM    738  CZ  PHE A  96       4.741  -0.344  -3.515  1.00 75.96           C  
ATOM    739  N   THR A  97       5.654   6.747  -5.307  1.00 76.07           N  
ATOM    740  CA  THR A  97       5.836   7.843  -6.252  1.00 76.07           C  
ATOM    741  C   THR A  97       7.213   8.479  -6.084  1.00 76.07           C  
ATOM    742  CB  THR A  97       4.747   8.918  -6.078  1.00 76.07           C  
ATOM    743  O   THR A  97       7.873   8.812  -7.071  1.00 76.07           O  
ATOM    744  CG2 THR A  97       4.757   9.905  -7.240  1.00 76.07           C  
ATOM    745  OG1 THR A  97       3.463   8.284  -6.016  1.00 76.07           O  
ATOM    746  N   ARG A  98       7.638   8.676  -4.803  1.00 73.19           N  
ATOM    747  CA  ARG A  98       8.850   9.450  -4.557  1.00 73.19           C  
ATOM    748  C   ARG A  98      10.083   8.552  -4.561  1.00 73.19           C  
ATOM    749  CB  ARG A  98       8.751  10.197  -3.225  1.00 73.19           C  
ATOM    750  O   ARG A  98      11.090   8.874  -5.195  1.00 73.19           O  
ATOM    751  CG  ARG A  98       9.766  11.318  -3.070  1.00 73.19           C  
ATOM    752  CD  ARG A  98       9.541  12.110  -1.790  1.00 73.19           C  
ATOM    753  NE  ARG A  98      10.675  12.979  -1.488  1.00 73.19           N  
ATOM    754  NH1 ARG A  98      10.024  13.418   0.685  1.00 73.19           N  
ATOM    755  NH2 ARG A  98      11.943  14.350  -0.152  1.00 73.19           N  
ATOM    756  CZ  ARG A  98      10.878  13.580  -0.319  1.00 73.19           C  
ATOM    757  N   LYS A  99       9.964   7.504  -3.760  1.00 67.47           N  
ATOM    758  CA  LYS A  99      11.161   6.723  -3.463  1.00 67.47           C  
ATOM    759  C   LYS A  99      11.519   5.802  -4.627  1.00 67.47           C  
ATOM    760  CB  LYS A  99      10.965   5.903  -2.187  1.00 67.47           C  
ATOM    761  O   LYS A  99      12.684   5.710  -5.017  1.00 67.47           O  
ATOM    762  CG  LYS A  99      10.941   6.736  -0.914  1.00 67.47           C  
ATOM    763  CD  LYS A  99      10.916   5.856   0.329  1.00 67.47           C  
ATOM    764  CE  LYS A  99      10.828   6.688   1.602  1.00 67.47           C  
ATOM    765  NZ  LYS A  99      12.181   7.043   2.126  1.00 67.47           N  
ATOM    766  N   VAL A 100      10.477   5.318  -5.259  1.00 64.61           N  
ATOM    767  CA  VAL A 100      10.732   4.300  -6.272  1.00 64.61           C  
ATOM    768  C   VAL A 100      10.940   4.964  -7.631  1.00 64.61           C  
ATOM    769  CB  VAL A 100       9.577   3.276  -6.351  1.00 64.61           C  
ATOM    770  O   VAL A 100      11.806   4.549  -8.406  1.00 64.61           O  
ATOM    771  CG1 VAL A 100       9.787   2.314  -7.519  1.00 64.61           C  
ATOM    772  CG2 VAL A 100       9.455   2.508  -5.037  1.00 64.61           C  
ATOM    773  N   SER A 101      10.010   6.030  -7.848  1.00 65.58           N  
ATOM    774  CA  SER A 101      10.172   6.796  -9.079  1.00 65.58           C  
ATOM    775  C   SER A 101      11.568   7.404  -9.172  1.00 65.58           C  
ATOM    776  CB  SER A 101       9.119   7.901  -9.167  1.00 65.58           C  
ATOM    777  O   SER A 101      12.148   7.477 -10.258  1.00 65.58           O  
ATOM    778  OG  SER A 101       7.830   7.351  -9.381  1.00 65.58           O  
ATOM    779  N   ALA A 102      12.013   7.928  -8.080  1.00 65.28           N  
ATOM    780  CA  ALA A 102      13.358   8.496  -8.045  1.00 65.28           C  
ATOM    781  C   ALA A 102      14.401   7.459  -8.452  1.00 65.28           C  
ATOM    782  CB  ALA A 102      13.670   9.041  -6.654  1.00 65.28           C  
ATOM    783  O   ALA A 102      15.439   7.803  -9.023  1.00 65.28           O  
ATOM    784  N   LEU A 103      13.991   6.265  -8.326  1.00 61.39           N  
ATOM    785  CA  LEU A 103      14.947   5.212  -8.650  1.00 61.39           C  
ATOM    786  C   LEU A 103      14.887   4.861 -10.133  1.00 61.39           C  
ATOM    787  CB  LEU A 103      14.677   3.963  -7.807  1.00 61.39           C  
ATOM    788  O   LEU A 103      15.888   4.440 -10.717  1.00 61.39           O  
ATOM    789  CG  LEU A 103      14.968   4.081  -6.310  1.00 61.39           C  
ATOM    790  CD1 LEU A 103      14.431   2.860  -5.569  1.00 61.39           C  
ATOM    791  CD2 LEU A 103      16.464   4.245  -6.067  1.00 61.39           C  
ATOM    792  N   PHE A 104      13.664   5.176 -10.826  1.00 55.10           N  
ATOM    793  CA  PHE A 104      13.473   4.818 -12.227  1.00 55.10           C  
ATOM    794  C   PHE A 104      13.700   6.024 -13.130  1.00 55.10           C  
ATOM    795  CB  PHE A 104      12.067   4.251 -12.451  1.00 55.10           C  
ATOM    796  O   PHE A 104      13.981   5.870 -14.321  1.00 55.10           O  
ATOM    797  CG  PHE A 104      11.868   2.876 -11.873  1.00 55.10           C  
ATOM    798  CD1 PHE A 104      12.266   1.746 -12.578  1.00 55.10           C  
ATOM    799  CD2 PHE A 104      11.284   2.713 -10.624  1.00 55.10           C  
ATOM    800  CE1 PHE A 104      12.082   0.472 -12.045  1.00 55.10           C  
ATOM    801  CE2 PHE A 104      11.097   1.443 -10.085  1.00 55.10           C  
ATOM    802  CZ  PHE A 104      11.497   0.324 -10.798  1.00 55.10           C  
ATOM    803  N   THR A 105      13.376   7.289 -12.697  1.00 53.47           N  
ATOM    804  CA  THR A 105      13.470   8.463 -13.558  1.00 53.47           C  
ATOM    805  C   THR A 105      14.914   8.947 -13.656  1.00 53.47           C  
ATOM    806  CB  THR A 105      12.577   9.606 -13.042  1.00 53.47           C  
ATOM    807  O   THR A 105      15.333   9.458 -14.697  1.00 53.47           O  
ATOM    808  CG2 THR A 105      12.107  10.497 -14.187  1.00 53.47           C  
ATOM    809  OG1 THR A 105      11.432   9.050 -12.383  1.00 53.47           O  
ATOM    810  N   ASP A 106      15.792   8.649 -12.714  1.00 46.05           N  
ATOM    811  CA  ASP A 106      17.078   9.308 -12.925  1.00 46.05           C  
ATOM    812  C   ASP A 106      17.938   8.526 -13.916  1.00 46.05           C  
ATOM    813  CB  ASP A 106      17.821   9.473 -11.598  1.00 46.05           C  
ATOM    814  O   ASP A 106      18.924   9.051 -14.438  1.00 46.05           O  
ATOM    815  CG  ASP A 106      18.429  10.854 -11.427  1.00 46.05           C  
ATOM    816  OD1 ASP A 106      18.357  11.673 -12.369  1.00 46.05           O  
ATOM    817  OD2 ASP A 106      18.986  11.125 -10.342  1.00 46.05           O  
ATOM    818  N   GLU A 107      17.406   7.629 -14.692  1.00 47.32           N  
ATOM    819  CA  GLU A 107      18.215   7.062 -15.767  1.00 47.32           C  
ATOM    820  C   GLU A 107      17.604   7.361 -17.133  1.00 47.32           C  
ATOM    821  CB  GLU A 107      18.374   5.551 -15.581  1.00 47.32           C  
ATOM    822  O   GLU A 107      18.190   7.031 -18.167  1.00 47.32           O  
ATOM    823  CG  GLU A 107      19.382   5.166 -14.508  1.00 47.32           C  
ATOM    824  CD  GLU A 107      20.186   3.923 -14.858  1.00 47.32           C  
ATOM    825  OE1 GLU A 107      21.401   4.044 -15.131  1.00 47.32           O  
ATOM    826  OE2 GLU A 107      19.594   2.821 -14.860  1.00 47.32           O  
ATOM    827  N   THR A 108      16.435   7.989 -17.180  1.00 42.05           N  
ATOM    828  CA  THR A 108      16.175   8.524 -18.512  1.00 42.05           C  
ATOM    829  C   THR A 108      16.781   9.916 -18.664  1.00 42.05           C  
ATOM    830  CB  THR A 108      14.665   8.583 -18.806  1.00 42.05           C  
ATOM    831  O   THR A 108      16.301  10.877 -18.058  1.00 42.05           O  
ATOM    832  CG2 THR A 108      14.258   7.513 -19.814  1.00 42.05           C  
ATOM    833  OG1 THR A 108      13.939   8.377 -17.588  1.00 42.05           O  
ATOM    834  N   GLY A 109      17.883  10.320 -17.962  1.00 35.51           N  
ATOM    835  CA  GLY A 109      18.660  11.409 -18.533  1.00 35.51           C  
ATOM    836  C   GLY A 109      18.542  11.499 -20.043  1.00 35.51           C  
ATOM    837  O   GLY A 109      19.544  11.678 -20.739  1.00 35.51           O  
ATOM    838  N   CYS A 110      17.358  11.278 -20.643  1.00 31.88           N  
ATOM    839  CA  CYS A 110      17.043  11.960 -21.894  1.00 31.88           C  
ATOM    840  C   CYS A 110      16.479  13.350 -21.630  1.00 31.88           C  
ATOM    841  CB  CYS A 110      16.045  11.142 -22.713  1.00 31.88           C  
ATOM    842  O   CYS A 110      15.459  13.493 -20.953  1.00 31.88           O  
ATOM    843  SG  CYS A 110      16.314  11.239 -24.496  1.00 31.88           S  
ATOM    844  N   ALA A 111      17.216  14.350 -21.220  1.00 32.92           N  
ATOM    845  CA  ALA A 111      17.564  15.596 -21.897  1.00 32.92           C  
ATOM    846  C   ALA A 111      16.595  15.890 -23.038  1.00 32.92           C  
ATOM    847  CB  ALA A 111      18.997  15.534 -22.422  1.00 32.92           C  
ATOM    848  O   ALA A 111      16.305  15.013 -23.855  1.00 32.92           O  
ATOM    849  N   GLY A 112      15.455  16.668 -22.834  1.00 28.41           N  
ATOM    850  CA  GLY A 112      15.359  17.988 -23.436  1.00 28.41           C  
ATOM    851  C   GLY A 112      16.031  18.075 -24.793  1.00 28.41           C  
ATOM    852  O   GLY A 112      17.248  18.249 -24.879  1.00 28.41           O  
ATOM    853  N   SER A 113      15.824  17.134 -25.705  1.00 29.42           N  
ATOM    854  CA  SER A 113      15.949  17.628 -27.073  1.00 29.42           C  
ATOM    855  C   SER A 113      14.607  17.597 -27.797  1.00 29.42           C  
ATOM    856  CB  SER A 113      16.976  16.803 -27.849  1.00 29.42           C  
ATOM    857  O   SER A 113      13.940  16.561 -27.834  1.00 29.42           O  
ATOM    858  OG  SER A 113      17.502  17.547 -28.935  1.00 29.42           O  
ATOM    859  N   GLY A 114      13.655  18.477 -27.435  1.00 27.49           N  
ATOM    860  CA  GLY A 114      12.989  19.349 -28.389  1.00 27.49           C  
ATOM    861  C   GLY A 114      13.087  18.854 -29.820  1.00 27.49           C  
ATOM    862  O   GLY A 114      14.181  18.787 -30.385  1.00 27.49           O  
ATOM    863  N   GLY A 115      12.432  17.772 -30.208  1.00 25.32           N  
ATOM    864  CA  GLY A 115      11.991  17.772 -31.594  1.00 25.32           C  
ATOM    865  C   GLY A 115      10.992  16.673 -31.902  1.00 25.32           C  
ATOM    866  O   GLY A 115      11.150  15.538 -31.447  1.00 25.32           O  
ATOM    867  N   ASP A 116       9.749  16.896 -31.735  1.00 28.74           N  
ATOM    868  CA  ASP A 116       8.733  16.851 -32.783  1.00 28.74           C  
ATOM    869  C   ASP A 116       8.168  15.441 -32.939  1.00 28.74           C  
ATOM    870  CB  ASP A 116       9.313  17.335 -34.114  1.00 28.74           C  
ATOM    871  O   ASP A 116       8.922  14.473 -33.054  1.00 28.74           O  
ATOM    872  CG  ASP A 116       9.066  18.812 -34.365  1.00 28.74           C  
ATOM    873  OD1 ASP A 116       8.123  19.382 -33.775  1.00 28.74           O  
ATOM    874  OD2 ASP A 116       9.819  19.411 -35.163  1.00 28.74           O  
ATOM    875  N   LEU A 117       6.978  15.177 -32.366  1.00 31.34           N  
ATOM    876  CA  LEU A 117       5.691  14.749 -32.903  1.00 31.34           C  
ATOM    877  C   LEU A 117       5.753  13.301 -33.375  1.00 31.34           C  
ATOM    878  CB  LEU A 117       5.265  15.657 -34.060  1.00 31.34           C  
ATOM    879  O   LEU A 117       6.616  12.942 -34.180  1.00 31.34           O  
ATOM    880  CG  LEU A 117       4.877  17.090 -33.690  1.00 31.34           C  
ATOM    881  CD1 LEU A 117       4.685  17.929 -34.949  1.00 31.34           C  
ATOM    882  CD2 LEU A 117       3.612  17.098 -32.838  1.00 31.34           C  
ATOM    883  N   ALA A 118       5.185  12.371 -32.580  1.00 29.72           N  
ATOM    884  CA  ALA A 118       4.182  11.528 -33.225  1.00 29.72           C  
ATOM    885  C   ALA A 118       4.344  10.068 -32.812  1.00 29.72           C  
ATOM    886  CB  ALA A 118       4.271  11.661 -34.743  1.00 29.72           C  
ATOM    887  O   ALA A 118       5.437   9.507 -32.910  1.00 29.72           O  
ATOM    888  N   ALA A 119       3.623   9.602 -31.780  1.00 31.78           N  
ATOM    889  CA  ALA A 119       2.718   8.475 -31.993  1.00 31.78           C  
ATOM    890  C   ALA A 119       3.103   7.288 -31.115  1.00 31.78           C  
ATOM    891  CB  ALA A 119       2.714   8.067 -33.464  1.00 31.78           C  
ATOM    892  O   ALA A 119       4.280   6.930 -31.027  1.00 31.78           O  
ATOM    893  N   GLN A 120       2.507   7.086 -29.925  1.00 30.70           N  
ATOM    894  CA  GLN A 120       1.716   5.923 -29.537  1.00 30.70           C  
ATOM    895  C   GLN A 120       2.536   4.640 -29.642  1.00 30.70           C  
ATOM    896  CB  GLN A 120       0.459   5.814 -30.401  1.00 30.70           C  
ATOM    897  O   GLN A 120       2.893   4.214 -30.742  1.00 30.70           O  
ATOM    898  CG  GLN A 120      -0.840   5.869 -29.607  1.00 30.70           C  
ATOM    899  CD  GLN A 120      -2.025   5.328 -30.384  1.00 30.70           C  
ATOM    900  NE2 GLN A 120      -3.231   5.656 -29.931  1.00 30.70           N  
ATOM    901  OE1 GLN A 120      -1.860   4.623 -31.384  1.00 30.70           O  
ATOM    902  N   ASP A 121       3.492   4.371 -28.743  1.00 29.34           N  
ATOM    903  CA  ASP A 121       3.833   2.970 -28.515  1.00 29.34           C  
ATOM    904  C   ASP A 121       3.874   2.651 -27.022  1.00 29.34           C  
ATOM    905  CB  ASP A 121       5.179   2.633 -29.161  1.00 29.34           C  
ATOM    906  O   ASP A 121       4.523   3.357 -26.248  1.00 29.34           O  
ATOM    907  CG  ASP A 121       5.188   1.273 -29.838  1.00 29.34           C  
ATOM    908  OD1 ASP A 121       4.202   0.517 -29.700  1.00 29.34           O  
ATOM    909  OD2 ASP A 121       6.191   0.954 -30.512  1.00 29.34           O  
ATOM    910  N   HIS A 122       2.782   2.381 -26.322  1.00 33.58           N  
ATOM    911  CA  HIS A 122       2.526   1.299 -25.377  1.00 33.58           C  
ATOM    912  C   HIS A 122       3.751   0.403 -25.221  1.00 33.58           C  
ATOM    913  CB  HIS A 122       1.322   0.469 -25.826  1.00 33.58           C  
ATOM    914  O   HIS A 122       4.416   0.076 -26.206  1.00 33.58           O  
ATOM    915  CG  HIS A 122       0.011   1.162 -25.636  1.00 33.58           C  
ATOM    916  CD2 HIS A 122      -0.848   1.702 -26.533  1.00 33.58           C  
ATOM    917  ND1 HIS A 122      -0.550   1.365 -24.394  1.00 33.58           N  
ATOM    918  CE1 HIS A 122      -1.701   2.001 -24.536  1.00 33.58           C  
ATOM    919  NE2 HIS A 122      -1.905   2.218 -25.824  1.00 33.58           N  
ATOM    920  N   PHE A 123       4.817   0.848 -24.448  1.00 36.58           N  
ATOM    921  CA  PHE A 123       5.719   0.046 -23.628  1.00 36.58           C  
ATOM    922  C   PHE A 123       6.551  -0.890 -24.496  1.00 36.58           C  
ATOM    923  CB  PHE A 123       4.931  -0.761 -22.592  1.00 36.58           C  
ATOM    924  O   PHE A 123       6.073  -1.946 -24.915  1.00 36.58           O  
ATOM    925  CG  PHE A 123       4.710  -0.032 -21.294  1.00 36.58           C  
ATOM    926  CD1 PHE A 123       5.672  -0.063 -20.292  1.00 36.58           C  
ATOM    927  CD2 PHE A 123       3.541   0.685 -21.077  1.00 36.58           C  
ATOM    928  CE1 PHE A 123       5.471   0.611 -19.089  1.00 36.58           C  
ATOM    929  CE2 PHE A 123       3.332   1.361 -19.878  1.00 36.58           C  
ATOM    930  CZ  PHE A 123       4.298   1.322 -18.885  1.00 36.58           C  
ATOM    931  N   GLY A 124       7.055  -0.441 -25.646  1.00 31.59           N  
ATOM    932  CA  GLY A 124       8.110  -1.004 -26.474  1.00 31.59           C  
ATOM    933  C   GLY A 124       9.352  -1.374 -25.686  1.00 31.59           C  
ATOM    934  O   GLY A 124       9.801  -0.610 -24.830  1.00 31.59           O  
ATOM    935  N   VAL A 125       9.380  -2.552 -25.032  1.00 34.42           N  
ATOM    936  CA  VAL A 125      10.369  -3.616 -24.892  1.00 34.42           C  
ATOM    937  C   VAL A 125      11.708  -3.156 -25.464  1.00 34.42           C  
ATOM    938  CB  VAL A 125       9.908  -4.915 -25.590  1.00 34.42           C  
ATOM    939  O   VAL A 125      12.457  -3.958 -26.027  1.00 34.42           O  
ATOM    940  CG1 VAL A 125      10.819  -6.082 -25.216  1.00 34.42           C  
ATOM    941  CG2 VAL A 125       8.457  -5.228 -25.229  1.00 34.42           C  
ATOM    942  N   SER A 126      12.125  -1.864 -25.262  1.00 40.86           N  
ATOM    943  CA  SER A 126      13.411  -1.444 -25.809  1.00 40.86           C  
ATOM    944  C   SER A 126      14.542  -1.690 -24.815  1.00 40.86           C  
ATOM    945  CB  SER A 126      13.373   0.035 -26.194  1.00 40.86           C  
ATOM    946  O   SER A 126      14.374  -1.481 -23.611  1.00 40.86           O  
ATOM    947  OG  SER A 126      13.596   0.856 -25.061  1.00 40.86           O  
ATOM    948  N   SER A 127      14.972  -2.945 -24.677  1.00 41.60           N  
ATOM    949  CA  SER A 127      16.360  -3.294 -24.395  1.00 41.60           C  
ATOM    950  C   SER A 127      16.985  -2.318 -23.404  1.00 41.60           C  
ATOM    951  CB  SER A 127      17.180  -3.317 -25.685  1.00 41.60           C  
ATOM    952  O   SER A 127      17.065  -1.117 -23.673  1.00 41.60           O  
ATOM    953  OG  SER A 127      18.564  -3.194 -25.404  1.00 41.60           O  
ATOM    954  N   THR A 128      16.322  -2.091 -22.241  1.00 46.17           N  
ATOM    955  CA  THR A 128      17.046  -1.426 -21.162  1.00 46.17           C  
ATOM    956  C   THR A 128      18.552  -1.523 -21.382  1.00 46.17           C  
ATOM    957  CB  THR A 128      16.684  -2.029 -19.792  1.00 46.17           C  
ATOM    958  O   THR A 128      19.056  -2.560 -21.819  1.00 46.17           O  
ATOM    959  CG2 THR A 128      15.206  -1.828 -19.475  1.00 46.17           C  
ATOM    960  OG1 THR A 128      16.972  -3.433 -19.803  1.00 46.17           O  
ATOM    961  N   SER A 129      19.156  -0.578 -22.056  1.00 51.07           N  
ATOM    962  CA  SER A 129      20.590  -0.394 -22.252  1.00 51.07           C  
ATOM    963  C   SER A 129      21.387  -0.986 -21.094  1.00 51.07           C  
ATOM    964  CB  SER A 129      20.924   1.091 -22.405  1.00 51.07           C  
ATOM    965  O   SER A 129      20.906  -1.028 -19.960  1.00 51.07           O  
ATOM    966  OG  SER A 129      22.143   1.402 -21.752  1.00 51.07           O  
ATOM    967  N   ARG A 130      22.193  -2.016 -21.290  1.00 48.65           N  
ATOM    968  CA  ARG A 130      23.208  -2.553 -20.388  1.00 48.65           C  
ATOM    969  C   ARG A 130      23.623  -1.514 -19.351  1.00 48.65           C  
ATOM    970  CB  ARG A 130      24.432  -3.025 -21.176  1.00 48.65           C  
ATOM    971  O   ARG A 130      23.830  -1.845 -18.182  1.00 48.65           O  
ATOM    972  CG  ARG A 130      24.424  -4.512 -21.494  1.00 48.65           C  
ATOM    973  CD  ARG A 130      25.699  -4.944 -22.204  1.00 48.65           C  
ATOM    974  NE  ARG A 130      25.705  -4.528 -23.603  1.00 48.65           N  
ATOM    975  NH1 ARG A 130      27.956  -4.932 -23.929  1.00 48.65           N  
ATOM    976  NH2 ARG A 130      26.670  -4.132 -25.650  1.00 48.65           N  
ATOM    977  CZ  ARG A 130      26.777  -4.532 -24.391  1.00 48.65           C  
ATOM    978  N   ARG A 131      23.615  -0.230 -19.766  1.00 48.43           N  
ATOM    979  CA  ARG A 131      24.027   0.841 -18.865  1.00 48.43           C  
ATOM    980  C   ARG A 131      22.959   1.109 -17.810  1.00 48.43           C  
ATOM    981  CB  ARG A 131      24.322   2.121 -19.650  1.00 48.43           C  
ATOM    982  O   ARG A 131      23.279   1.368 -16.648  1.00 48.43           O  
ATOM    983  CG  ARG A 131      25.804   2.432 -19.787  1.00 48.43           C  
ATOM    984  CD  ARG A 131      26.040   3.728 -20.549  1.00 48.43           C  
ATOM    985  NE  ARG A 131      27.456   3.932 -20.842  1.00 48.43           N  
ATOM    986  NH1 ARG A 131      27.114   5.678 -22.314  1.00 48.43           N  
ATOM    987  NH2 ARG A 131      29.241   4.951 -21.866  1.00 48.43           N  
ATOM    988  CZ  ARG A 131      27.934   4.853 -21.673  1.00 48.43           C  
ATOM    989  N   ALA A 132      21.663   0.994 -18.272  1.00 54.83           N  
ATOM    990  CA  ALA A 132      20.532   1.112 -17.356  1.00 54.83           C  
ATOM    991  C   ALA A 132      20.538  -0.015 -16.327  1.00 54.83           C  
ATOM    992  CB  ALA A 132      19.217   1.112 -18.132  1.00 54.83           C  
ATOM    993  O   ALA A 132      20.230   0.206 -15.153  1.00 54.83           O  
ATOM    994  N   ARG A 133      20.987  -1.163 -16.836  1.00 53.69           N  
ATOM    995  CA  ARG A 133      21.031  -2.315 -15.941  1.00 53.69           C  
ATOM    996  C   ARG A 133      22.120  -2.148 -14.887  1.00 53.69           C  
ATOM    997  CB  ARG A 133      21.261  -3.604 -16.734  1.00 53.69           C  
ATOM    998  O   ARG A 133      21.919  -2.490 -13.720  1.00 53.69           O  
ATOM    999  CG  ARG A 133      20.033  -4.093 -17.485  1.00 53.69           C  
ATOM   1000  CD  ARG A 133      20.276  -5.445 -18.142  1.00 53.69           C  
ATOM   1001  NE  ARG A 133      19.611  -5.540 -19.439  1.00 53.69           N  
ATOM   1002  NH1 ARG A 133      20.203  -7.742 -19.812  1.00 53.69           N  
ATOM   1003  NH2 ARG A 133      18.956  -6.607 -21.365  1.00 53.69           N  
ATOM   1004  CZ  ARG A 133      19.592  -6.630 -20.202  1.00 53.69           C  
ATOM   1005  N   LEU A 134      23.317  -1.542 -15.417  1.00 49.36           N  
ATOM   1006  CA  LEU A 134      24.453  -1.369 -14.518  1.00 49.36           C  
ATOM   1007  C   LEU A 134      24.196  -0.237 -13.529  1.00 49.36           C  
ATOM   1008  CB  LEU A 134      25.730  -1.086 -15.315  1.00 49.36           C  
ATOM   1009  O   LEU A 134      24.625  -0.306 -12.375  1.00 49.36           O  
ATOM   1010  CG  LEU A 134      26.381  -2.288 -16.001  1.00 49.36           C  
ATOM   1011  CD1 LEU A 134      27.338  -1.820 -17.093  1.00 49.36           C  
ATOM   1012  CD2 LEU A 134      27.109  -3.156 -14.981  1.00 49.36           C  
ATOM   1013  N   GLY A 135      23.552   0.914 -14.076  1.00 52.78           N  
ATOM   1014  CA  GLY A 135      23.213   2.001 -13.171  1.00 52.78           C  
ATOM   1015  C   GLY A 135      22.317   1.567 -12.027  1.00 52.78           C  
ATOM   1016  O   GLY A 135      22.494   2.011 -10.890  1.00 52.78           O  
ATOM   1017  N   TRP A 136      21.558   0.441 -12.243  1.00 52.41           N  
ATOM   1018  CA  TRP A 136      20.674  -0.136 -11.236  1.00 52.41           C  
ATOM   1019  C   TRP A 136      21.458  -1.003 -10.256  1.00 52.41           C  
ATOM   1020  CB  TRP A 136      19.570  -0.963 -11.899  1.00 52.41           C  
ATOM   1021  O   TRP A 136      21.166  -1.016  -9.058  1.00 52.41           O  
ATOM   1022  CG  TRP A 136      18.200  -0.368 -11.766  1.00 52.41           C  
ATOM   1023  CD1 TRP A 136      17.669   0.652 -12.506  1.00 52.41           C  
ATOM   1024  CD2 TRP A 136      17.188  -0.755 -10.832  1.00 52.41           C  
ATOM   1025  CE2 TRP A 136      16.068   0.074 -11.062  1.00 52.41           C  
ATOM   1026  CE3 TRP A 136      17.120  -1.723  -9.821  1.00 52.41           C  
ATOM   1027  NE1 TRP A 136      16.387   0.922 -12.088  1.00 52.41           N  
ATOM   1028  CH2 TRP A 136      14.851  -0.993  -9.335  1.00 52.41           C  
ATOM   1029  CZ2 TRP A 136      14.891  -0.038 -10.318  1.00 52.41           C  
ATOM   1030  CZ3 TRP A 136      15.948  -1.832  -9.081  1.00 52.41           C  
ATOM   1031  N   ALA A 137      22.351  -1.984 -10.899  1.00 53.76           N  
ATOM   1032  CA  ALA A 137      23.079  -2.839  -9.966  1.00 53.76           C  
ATOM   1033  C   ALA A 137      23.876  -2.006  -8.966  1.00 53.76           C  
ATOM   1034  CB  ALA A 137      24.006  -3.786 -10.723  1.00 53.76           C  
ATOM   1035  O   ALA A 137      24.041  -2.402  -7.810  1.00 53.76           O  
ATOM   1036  N   PHE A 138      24.164  -0.696  -9.442  1.00 49.94           N  
ATOM   1037  CA  PHE A 138      24.938   0.070  -8.472  1.00 49.94           C  
ATOM   1038  C   PHE A 138      24.024   0.934  -7.612  1.00 49.94           C  
ATOM   1039  CB  PHE A 138      25.975   0.947  -9.181  1.00 49.94           C  
ATOM   1040  O   PHE A 138      24.468   1.522  -6.623  1.00 49.94           O  
ATOM   1041  CG  PHE A 138      27.223   0.207  -9.583  1.00 49.94           C  
ATOM   1042  CD1 PHE A 138      28.166  -0.160  -8.631  1.00 49.94           C  
ATOM   1043  CD2 PHE A 138      27.452  -0.121 -10.912  1.00 49.94           C  
ATOM   1044  CE1 PHE A 138      29.322  -0.845  -8.999  1.00 49.94           C  
ATOM   1045  CE2 PHE A 138      28.605  -0.805 -11.288  1.00 49.94           C  
ATOM   1046  CZ  PHE A 138      29.539  -1.165 -10.330  1.00 49.94           C  
ATOM   1047  N   ARG A 139      22.774   1.191  -8.028  1.00 58.07           N  
ATOM   1048  CA  ARG A 139      21.843   1.932  -7.182  1.00 58.07           C  
ATOM   1049  C   ARG A 139      21.449   1.115  -5.956  1.00 58.07           C  
ATOM   1050  CB  ARG A 139      20.593   2.324  -7.973  1.00 58.07           C  
ATOM   1051  O   ARG A 139      21.512  -0.116  -5.976  1.00 58.07           O  
ATOM   1052  CG  ARG A 139      20.562   3.787  -8.389  1.00 58.07           C  
ATOM   1053  CD  ARG A 139      19.297   4.125  -9.165  1.00 58.07           C  
ATOM   1054  NE  ARG A 139      19.090   5.568  -9.257  1.00 58.07           N  
ATOM   1055  NH1 ARG A 139      17.062   5.416 -10.353  1.00 58.07           N  
ATOM   1056  NH2 ARG A 139      17.947   7.470  -9.847  1.00 58.07           N  
ATOM   1057  CZ  ARG A 139      18.033   6.148  -9.819  1.00 58.07           C  
ATOM   1058  N   ASP A 140      21.577   1.633  -4.707  1.00 62.21           N  
ATOM   1059  CA  ASP A 140      21.613   1.087  -3.354  1.00 62.21           C  
ATOM   1060  C   ASP A 140      20.600  -0.043  -3.191  1.00 62.21           C  
ATOM   1061  CB  ASP A 140      21.345   2.187  -2.324  1.00 62.21           C  
ATOM   1062  O   ASP A 140      19.394   0.203  -3.114  1.00 62.21           O  
ATOM   1063  CG  ASP A 140      22.159   2.020  -1.053  1.00 62.21           C  
ATOM   1064  OD1 ASP A 140      22.839   0.983  -0.896  1.00 62.21           O  
ATOM   1065  OD2 ASP A 140      22.119   2.933  -0.200  1.00 62.21           O  
ATOM   1066  N   LYS A 141      20.625  -1.094  -3.904  1.00 68.71           N  
ATOM   1067  CA  LYS A 141      19.897  -2.327  -3.618  1.00 68.71           C  
ATOM   1068  C   LYS A 141      19.288  -2.294  -2.220  1.00 68.71           C  
ATOM   1069  CB  LYS A 141      20.819  -3.540  -3.760  1.00 68.71           C  
ATOM   1070  O   LYS A 141      18.155  -2.737  -2.020  1.00 68.71           O  
ATOM   1071  CG  LYS A 141      21.265  -3.815  -5.189  1.00 68.71           C  
ATOM   1072  CD  LYS A 141      22.229  -4.992  -5.256  1.00 68.71           C  
ATOM   1073  CE  LYS A 141      22.744  -5.214  -6.672  1.00 68.71           C  
ATOM   1074  NZ  LYS A 141      23.764  -6.303  -6.726  1.00 68.71           N  
ATOM   1075  N   SER A 142      19.940  -1.848  -1.257  1.00 73.67           N  
ATOM   1076  CA  SER A 142      19.461  -1.776   0.120  1.00 73.67           C  
ATOM   1077  C   SER A 142      18.293  -0.804   0.248  1.00 73.67           C  
ATOM   1078  CB  SER A 142      20.591  -1.355   1.060  1.00 73.67           C  
ATOM   1079  O   SER A 142      17.366  -1.039   1.027  1.00 73.67           O  
ATOM   1080  OG  SER A 142      21.057  -0.057   0.736  1.00 73.67           O  
ATOM   1081  N   THR A 143      18.317   0.202  -0.601  1.00 77.39           N  
ATOM   1082  CA  THR A 143      17.256   1.202  -0.553  1.00 77.39           C  
ATOM   1083  C   THR A 143      15.954   0.636  -1.113  1.00 77.39           C  
ATOM   1084  CB  THR A 143      17.647   2.469  -1.335  1.00 77.39           C  
ATOM   1085  O   THR A 143      14.879   0.870  -0.556  1.00 77.39           O  
ATOM   1086  CG2 THR A 143      16.557   3.532  -1.242  1.00 77.39           C  
ATOM   1087  OG1 THR A 143      18.864   3.000  -0.796  1.00 77.39           O  
ATOM   1088  N   VAL A 144      16.152  -0.114  -2.147  1.00 75.66           N  
ATOM   1089  CA  VAL A 144      14.973  -0.708  -2.770  1.00 75.66           C  
ATOM   1090  C   VAL A 144      14.351  -1.734  -1.826  1.00 75.66           C  
ATOM   1091  CB  VAL A 144      15.319  -1.369  -4.123  1.00 75.66           C  
ATOM   1092  O   VAL A 144      13.130  -1.769  -1.654  1.00 75.66           O  
ATOM   1093  CG1 VAL A 144      14.111  -2.119  -4.682  1.00 75.66           C  
ATOM   1094  CG2 VAL A 144      15.809  -0.320  -5.120  1.00 75.66           C  
ATOM   1095  N   ARG A 145      15.159  -2.543  -1.383  1.00 82.67           N  
ATOM   1096  CA  ARG A 145      14.680  -3.535  -0.426  1.00 82.67           C  
ATOM   1097  C   ARG A 145      13.965  -2.867   0.744  1.00 82.67           C  
ATOM   1098  CB  ARG A 145      15.841  -4.389   0.089  1.00 82.67           C  
ATOM   1099  O   ARG A 145      12.907  -3.329   1.176  1.00 82.67           O  
ATOM   1100  CG  ARG A 145      15.412  -5.521   1.009  1.00 82.67           C  
ATOM   1101  CD  ARG A 145      16.605  -6.322   1.511  1.00 82.67           C  
ATOM   1102  NE  ARG A 145      17.156  -7.181   0.466  1.00 82.67           N  
ATOM   1103  NH1 ARG A 145      18.464  -8.435   1.899  1.00 82.67           N  
ATOM   1104  NH2 ARG A 145      18.463  -8.884  -0.349  1.00 82.67           N  
ATOM   1105  CZ  ARG A 145      18.027  -8.165   0.674  1.00 82.67           C  
ATOM   1106  N   ALA A 146      14.548  -1.840   1.257  1.00 85.01           N  
ATOM   1107  CA  ALA A 146      13.953  -1.108   2.372  1.00 85.01           C  
ATOM   1108  C   ALA A 146      12.590  -0.540   1.989  1.00 85.01           C  
ATOM   1109  CB  ALA A 146      14.883   0.012   2.831  1.00 85.01           C  
ATOM   1110  O   ALA A 146      11.652  -0.566   2.789  1.00 85.01           O  
ATOM   1111  N   ALA A 147      12.510  -0.076   0.826  1.00 82.08           N  
ATOM   1112  CA  ALA A 147      11.245   0.484   0.357  1.00 82.08           C  
ATOM   1113  C   ALA A 147      10.169  -0.594   0.263  1.00 82.08           C  
ATOM   1114  CB  ALA A 147      11.434   1.162  -0.998  1.00 82.08           C  
ATOM   1115  O   ALA A 147       9.021  -0.369   0.652  1.00 82.08           O  
ATOM   1116  N   VAL A 148      10.627  -1.731  -0.282  1.00 83.75           N  
ATOM   1117  CA  VAL A 148       9.677  -2.829  -0.425  1.00 83.75           C  
ATOM   1118  C   VAL A 148       9.210  -3.291   0.954  1.00 83.75           C  
ATOM   1119  CB  VAL A 148      10.293  -4.014  -1.204  1.00 83.75           C  
ATOM   1120  O   VAL A 148       8.028  -3.579   1.151  1.00 83.75           O  
ATOM   1121  CG1 VAL A 148       9.365  -5.227  -1.163  1.00 83.75           C  
ATOM   1122  CG2 VAL A 148      10.585  -3.608  -2.647  1.00 83.75           C  
ATOM   1123  N   GLU A 149      10.121  -3.351   1.865  1.00 89.54           N  
ATOM   1124  CA  GLU A 149       9.783  -3.754   3.227  1.00 89.54           C  
ATOM   1125  C   GLU A 149       8.838  -2.750   3.881  1.00 89.54           C  
ATOM   1126  CB  GLU A 149      11.049  -3.913   4.072  1.00 89.54           C  
ATOM   1127  O   GLU A 149       7.927  -3.134   4.616  1.00 89.54           O  
ATOM   1128  CG  GLU A 149      11.869  -5.148   3.725  1.00 89.54           C  
ATOM   1129  CD  GLU A 149      11.154  -6.451   4.046  1.00 89.54           C  
ATOM   1130  OE1 GLU A 149      11.511  -7.499   3.460  1.00 89.54           O  
ATOM   1131  OE2 GLU A 149      10.230  -6.424   4.889  1.00 89.54           O  
ATOM   1132  N   GLU A 150       9.144  -1.543   3.674  1.00 89.63           N  
ATOM   1133  CA  GLU A 150       8.261  -0.497   4.182  1.00 89.63           C  
ATOM   1134  C   GLU A 150       6.855  -0.634   3.606  1.00 89.63           C  
ATOM   1135  CB  GLU A 150       8.829   0.888   3.860  1.00 89.63           C  
ATOM   1136  O   GLU A 150       5.866  -0.491   4.329  1.00 89.63           O  
ATOM   1137  CG  GLU A 150       8.038   2.035   4.474  1.00 89.63           C  
ATOM   1138  CD  GLU A 150       8.680   3.394   4.249  1.00 89.63           C  
ATOM   1139  OE1 GLU A 150       8.141   4.409   4.745  1.00 89.63           O  
ATOM   1140  OE2 GLU A 150       9.730   3.445   3.569  1.00 89.63           O  
ATOM   1141  N   PHE A 151       6.805  -0.886   2.404  1.00 87.79           N  
ATOM   1142  CA  PHE A 151       5.531  -1.113   1.732  1.00 87.79           C  
ATOM   1143  C   PHE A 151       4.784  -2.280   2.367  1.00 87.79           C  
ATOM   1144  CB  PHE A 151       5.749  -1.378   0.239  1.00 87.79           C  
ATOM   1145  O   PHE A 151       3.598  -2.166   2.682  1.00 87.79           O  
ATOM   1146  CG  PHE A 151       4.482  -1.685  -0.514  1.00 87.79           C  
ATOM   1147  CD1 PHE A 151       4.311  -2.911  -1.144  1.00 87.79           C  
ATOM   1148  CD2 PHE A 151       3.462  -0.745  -0.591  1.00 87.79           C  
ATOM   1149  CE1 PHE A 151       3.140  -3.197  -1.842  1.00 87.79           C  
ATOM   1150  CE2 PHE A 151       2.289  -1.024  -1.286  1.00 87.79           C  
ATOM   1151  CZ  PHE A 151       2.131  -2.250  -1.912  1.00 87.79           C  
ATOM   1152  N   ALA A 152       5.441  -3.363   2.567  1.00 90.88           N  
ATOM   1153  CA  ALA A 152       4.847  -4.548   3.182  1.00 90.88           C  
ATOM   1154  C   ALA A 152       4.312  -4.232   4.576  1.00 90.88           C  
ATOM   1155  CB  ALA A 152       5.869  -5.680   3.251  1.00 90.88           C  
ATOM   1156  O   ALA A 152       3.226  -4.684   4.947  1.00 90.88           O  
ATOM   1157  N   GLY A 153       5.087  -3.482   5.230  1.00 93.73           N  
ATOM   1158  CA  GLY A 153       4.677  -3.079   6.566  1.00 93.73           C  
ATOM   1159  C   GLY A 153       3.420  -2.231   6.574  1.00 93.73           C  
ATOM   1160  O   GLY A 153       2.548  -2.412   7.426  1.00 93.73           O  
ATOM   1161  N   LEU A 154       3.278  -1.348   5.651  1.00 92.82           N  
ATOM   1162  CA  LEU A 154       2.115  -0.472   5.557  1.00 92.82           C  
ATOM   1163  C   LEU A 154       0.861  -1.269   5.214  1.00 92.82           C  
ATOM   1164  CB  LEU A 154       2.346   0.615   4.504  1.00 92.82           C  
ATOM   1165  O   LEU A 154      -0.213  -1.013   5.765  1.00 92.82           O  
ATOM   1166  CG  LEU A 154       3.361   1.701   4.863  1.00 92.82           C  
ATOM   1167  CD1 LEU A 154       3.683   2.552   3.639  1.00 92.82           C  
ATOM   1168  CD2 LEU A 154       2.835   2.570   6.001  1.00 92.82           C  
ATOM   1169  N   ILE A 155       1.026  -2.205   4.363  1.00 91.25           N  
ATOM   1170  CA  ILE A 155      -0.101  -3.049   3.980  1.00 91.25           C  
ATOM   1171  C   ILE A 155      -0.545  -3.891   5.174  1.00 91.25           C  
ATOM   1172  CB  ILE A 155       0.256  -3.960   2.784  1.00 91.25           C  
ATOM   1173  O   ILE A 155      -1.743  -4.059   5.411  1.00 91.25           O  
ATOM   1174  CG1 ILE A 155       0.507  -3.118   1.528  1.00 91.25           C  
ATOM   1175  CG2 ILE A 155      -0.851  -4.990   2.541  1.00 91.25           C  
ATOM   1176  CD1 ILE A 155       1.035  -3.916   0.343  1.00 91.25           C  
ATOM   1177  N   GLN A 156       0.399  -4.405   5.852  1.00 93.89           N  
ATOM   1178  CA  GLN A 156       0.091  -5.158   7.063  1.00 93.89           C  
ATOM   1179  C   GLN A 156      -0.670  -4.297   8.067  1.00 93.89           C  
ATOM   1180  CB  GLN A 156       1.371  -5.699   7.700  1.00 93.89           C  
ATOM   1181  O   GLN A 156      -1.631  -4.758   8.686  1.00 93.89           O  
ATOM   1182  CG  GLN A 156       1.126  -6.605   8.899  1.00 93.89           C  
ATOM   1183  CD  GLN A 156       0.356  -7.861   8.538  1.00 93.89           C  
ATOM   1184  NE2 GLN A 156      -0.570  -8.259   9.404  1.00 93.89           N  
ATOM   1185  OE1 GLN A 156       0.591  -8.469   7.489  1.00 93.89           O  
ATOM   1186  N   ASP A 157      -0.222  -3.109   8.245  1.00 94.16           N  
ATOM   1187  CA  ASP A 157      -0.902  -2.176   9.137  1.00 94.16           C  
ATOM   1188  C   ASP A 157      -2.348  -1.953   8.700  1.00 94.16           C  
ATOM   1189  CB  ASP A 157      -0.156  -0.841   9.188  1.00 94.16           C  
ATOM   1190  O   ASP A 157      -3.249  -1.863   9.537  1.00 94.16           O  
ATOM   1191  CG  ASP A 157       1.163  -0.927   9.934  1.00 94.16           C  
ATOM   1192  OD1 ASP A 157       1.391  -1.919  10.659  1.00 94.16           O  
ATOM   1193  OD2 ASP A 157       1.982   0.008   9.799  1.00 94.16           O  
ATOM   1194  N   LEU A 158      -2.557  -1.923   7.397  1.00 91.75           N  
ATOM   1195  CA  LEU A 158      -3.909  -1.773   6.871  1.00 91.75           C  
ATOM   1196  C   LEU A 158      -4.775  -2.970   7.249  1.00 91.75           C  
ATOM   1197  CB  LEU A 158      -3.878  -1.613   5.349  1.00 91.75           C  
ATOM   1198  O   LEU A 158      -5.912  -2.803   7.696  1.00 91.75           O  
ATOM   1199  CG  LEU A 158      -3.584  -0.207   4.821  1.00 91.75           C  
ATOM   1200  CD1 LEU A 158      -3.357  -0.244   3.314  1.00 91.75           C  
ATOM   1201  CD2 LEU A 158      -4.721   0.745   5.173  1.00 91.75           C  
ATOM   1202  N   HIS A 159      -4.244  -4.074   7.143  1.00 91.54           N  
ATOM   1203  CA  HIS A 159      -4.969  -5.306   7.436  1.00 91.54           C  
ATOM   1204  C   HIS A 159      -5.262  -5.431   8.927  1.00 91.54           C  
ATOM   1205  CB  HIS A 159      -4.178  -6.522   6.951  1.00 91.54           C  
ATOM   1206  O   HIS A 159      -6.309  -5.953   9.317  1.00 91.54           O  
ATOM   1207  CG  HIS A 159      -4.391  -6.840   5.506  1.00 91.54           C  
ATOM   1208  CD2 HIS A 159      -3.944  -6.227   4.385  1.00 91.54           C  
ATOM   1209  ND1 HIS A 159      -5.153  -7.908   5.084  1.00 91.54           N  
ATOM   1210  CE1 HIS A 159      -5.164  -7.939   3.762  1.00 91.54           C  
ATOM   1211  NE2 HIS A 159      -4.438  -6.929   3.313  1.00 91.54           N  
ATOM   1212  N   ASP A 160      -4.362  -4.968   9.684  1.00 93.06           N  
ATOM   1213  CA  ASP A 160      -4.541  -5.016  11.132  1.00 93.06           C  
ATOM   1214  C   ASP A 160      -5.609  -4.023  11.586  1.00 93.06           C  
ATOM   1215  CB  ASP A 160      -3.219  -4.730  11.846  1.00 93.06           C  
ATOM   1216  O   ASP A 160      -6.371  -4.304  12.513  1.00 93.06           O  
ATOM   1217  CG  ASP A 160      -2.208  -5.853  11.694  1.00 93.06           C  
ATOM   1218  OD1 ASP A 160      -2.601  -6.983  11.332  1.00 93.06           O  
ATOM   1219  OD2 ASP A 160      -1.008  -5.606  11.941  1.00 93.06           O  
ATOM   1220  N   LEU A 161      -5.575  -2.902  10.896  1.00 91.81           N  
ATOM   1221  CA  LEU A 161      -6.506  -1.842  11.267  1.00 91.81           C  
ATOM   1222  C   LEU A 161      -7.927  -2.193  10.841  1.00 91.81           C  
ATOM   1223  CB  LEU A 161      -6.085  -0.512  10.636  1.00 91.81           C  
ATOM   1224  O   LEU A 161      -8.877  -1.987  11.600  1.00 91.81           O  
ATOM   1225  CG  LEU A 161      -6.864   0.726  11.081  1.00 91.81           C  
ATOM   1226  CD1 LEU A 161      -6.732   0.923  12.587  1.00 91.81           C  
ATOM   1227  CD2 LEU A 161      -6.379   1.962  10.330  1.00 91.81           C  
ATOM   1228  N   VAL A 162      -8.024  -2.702   9.662  1.00 89.97           N  
ATOM   1229  CA  VAL A 162      -9.313  -3.149   9.145  1.00 89.97           C  
ATOM   1230  C   VAL A 162      -9.176  -4.550   8.554  1.00 89.97           C  
ATOM   1231  CB  VAL A 162      -9.867  -2.174   8.081  1.00 89.97           C  
ATOM   1232  O   VAL A 162      -8.763  -4.707   7.402  1.00 89.97           O  
ATOM   1233  CG1 VAL A 162     -11.257  -2.608   7.622  1.00 89.97           C  
ATOM   1234  CG2 VAL A 162      -9.903  -0.749   8.632  1.00 89.97           C  
ATOM   1235  N   PRO A 163      -9.456  -5.531   9.391  1.00 86.57           N  
ATOM   1236  CA  PRO A 163      -9.314  -6.896   8.879  1.00 86.57           C  
ATOM   1237  C   PRO A 163     -10.358  -7.242   7.821  1.00 86.57           C  
ATOM   1238  CB  PRO A 163      -9.496  -7.762  10.129  1.00 86.57           C  
ATOM   1239  O   PRO A 163     -11.505  -6.795   7.911  1.00 86.57           O  
ATOM   1240  CG  PRO A 163      -9.330  -6.817  11.275  1.00 86.57           C  
ATOM   1241  CD  PRO A 163      -9.647  -5.429  10.799  1.00 86.57           C  
ATOM   1242  N   PRO A 164      -9.838  -7.819   6.750  1.00 79.51           N  
ATOM   1243  CA  PRO A 164     -10.818  -8.226   5.741  1.00 79.51           C  
ATOM   1244  C   PRO A 164     -11.863  -9.195   6.290  1.00 79.51           C  
ATOM   1245  CB  PRO A 164      -9.960  -8.900   4.667  1.00 79.51           C  
ATOM   1246  O   PRO A 164     -11.555 -10.010   7.164  1.00 79.51           O  
ATOM   1247  CG  PRO A 164      -8.668  -9.211   5.351  1.00 79.51           C  
ATOM   1248  CD  PRO A 164      -8.562  -8.358   6.583  1.00 79.51           C  
ATOM   1249  N   LEU A 165     -13.135  -8.845   6.290  1.00 70.14           N  
ATOM   1250  CA  LEU A 165     -14.168  -9.794   6.692  1.00 70.14           C  
ATOM   1251  C   LEU A 165     -14.144 -11.032   5.801  1.00 70.14           C  
ATOM   1252  CB  LEU A 165     -15.550  -9.138   6.638  1.00 70.14           C  
ATOM   1253  O   LEU A 165     -13.817 -10.943   4.616  1.00 70.14           O  
ATOM   1254  CG  LEU A 165     -15.804  -8.010   7.640  1.00 70.14           C  
ATOM   1255  CD1 LEU A 165     -17.071  -7.246   7.267  1.00 70.14           C  
ATOM   1256  CD2 LEU A 165     -15.906  -8.565   9.056  1.00 70.14           C  
TER    1257      LEU A 165
ENDMDL
END
