# Supplementary material for: Exploring a diverse world of effector domains and amyloid signaling motifs in fungal NLR proteins
Source: PLoS Comput Biol. 2022 Dec 21;18(12):e1010787. doi: 10.1371/journal.pcbi.1010787 (PMC9815663; doi:10.1371/journal.pcbi.1010787)
Supplement: S3 Data — Full AlphaFold2/ColabFold outputs. (GZ) [file pcbi.1010787.s010.tar.gz › OAA76622_1_165/upload.a3m]

>OAA76622.1
MEPVGLAVGVVGLAGLFSVCLDAVQRFDAWKKFGDELATLGVRVEVQRLRLDKWGQAVGLKQNSASDIEGHHHPALDDARTSRTVKTLLTTIQEVFTRKV
SALFTDETGCAGSGGDLAAQDHFGVSSTSRRARLGWAFRDKSTVRAAVEEFAGLIQDLHDLVPPL
>CEJ90298.1
MEPVGLAVGVLGLAGLFSACLDAVDRFDSWRHFSDESRTLGSRWEAQKLRMKRWGQAVGIDN------KADHHEALENPEIVSRVRQHLAIIESLCTNGD
GVFSSAARASVGQ-TKytlfsRgRAQAEPSTHSESGRQRVKWALRDKAKCTAQVEMLGFLVQDLHDLVPPD
>CEL10544.1
MEPAGLALGAVGLLGLFNLYQEAARVVHSVKNHSSESLRLFSRYSATKVLFERWGTQVGVADKDS--LAQSVHPQLKEPATVNAVAGLLASITNVFTDVD
PTIAGYEQPSTS--------AAANPGRTKLRSRLKWALADGDKLTQNTKDFDDLVQKLYRLVPPE
>CRL24565.1
MEAVGLAVGVVGLAGLFSTCLDIMDRFDSFKEFGPESRSVKAQFTAQKLRLQFWGHAVGFQGGV---LMEKHSELLEDQEIHSACSDLLYaAIEDIYSYN
DDSKAPLASALDQR---qslsKrIWPRKGRDGQESKLESFNWAARDKMKKLNQLRRLCDLVDALHNLVPTD
>EKG14407.1
MDAAGLAVG---LVGLPNDILDLHERWDSAKDFDSQYRQALNTWDHSRIRLHEWISYAGYDGES---LSDDHHIRLDDPDVLAAVKNDFRSISDITNWLQ
RRQAKLPISPAYSDrspSDfstkflmapaLgHGRNGRMRSSSPIRGFLSWATHGK-QFTERVQSLAAIVGRLFDLLPPP
>GAP82969.2
MEAAGLGVGVIGLVSLFNTCIDVVERWDSYKAFGLELGSLRARLNADRVRFRQWGEHVGIGEGK--QGG-HQHSALNDPSVRSAIDLILNSIKNIDNDAR
KAAPHLGDFSALTGlD-lgVgNIAPDLILEKTSRRGRLGWALGGKARTLTLIGSFEALVQKLYDLIPPT
>KFA67155.1
MEPAGLVIGIAGLAGLFSSCLEAIDRVKDYRSYASDSGSLIVQLDAHRVRLERWGHDVGFENGR---LSADHDRRLDDTQTRSVIEDLLTiINGTLGSDG
RPHQAGSGHTHLDAT--lGnTNQPRTLEGVGSRRRKLTWALGGKGDRTVQVTQLGKLVQLLHDLVPPD
>KFH46988.1
MEAAGLALT---VVSLYRACAHIAEKIETYKAFETDSDRLNVQFHAERQRFVAWGRLAGLVD----aKNDQKLHQALLDDEVRNVVEDHLRVIEQILHAN
DKSAGSQGQGEP---------GNASSTWKRRIRVIRWVLKTKVERTAQLKLFCELVQQLHNLVPVD
>KFY32168.1
MEAAGLGVGVMGLASLISSAREAKEMYDSYRSFEFETRPVAAQRDAARVLLQQWCENVGYGQSR---LKDDHHKILDEPRVLKVVDQIFQCLQDIDADTD
SKQTDPSPSSREESrqaRGppiglAgHVQMDKSQKPKSRRTKLAWAFQDKKKSFDQTQNVAALLHSLYELVPPA
>KFY96076.1
MEAAGLGVGVMGLASLISSAREAKEMYDSYKSFEFETRPVAAQRDATRVLLQQWSDNVGYGQSR---LKDDHHKILDEPRVREVVDQIFQCLQDMDAGPD
SKPTDPSLPSKEQSrqaQGppinlAgHVQMDKPQKPRSRRDKLAWAFQDKKKSFDQTQHVAALLHNLYELVPPG
>KFY72548.1
MEAIGLAVGIAGLAGLFSTCLDLIDKANSYRDYGPESRSVVAQFEANKLLFRRWAQSVRIEEGN---PKNNHHSALDNPATALVVLKILSSIQETFNKTE
NALLNMQHVSTADPsSKsfdytQgSNQNVESKVSTSKRHKIGWALMGKAKFIQQILSSPSFLEWVSSEFPSD
>KIL85848.1
MEVAGFAIGVVGIAGIFNTCLDSLDRFQSYRSANAESHLLDTRFRATRARFEQWGVGVGISNGK---LLPDHHPGLDIKDTAGVIEDVFHiITKVICDNA
NVHS-----RLP--------DGSYTGPAQPRRKRLKWALGGKTDRVEQVDIFEKLVQQLYNLVHPK
>KKO98858.1
MDPVGLAVGVIGLAGLFSTCLDLVKRVDNYKHFKKDEQILATQFAAYRLRFERWGKTLGLDQTALSgnqtvssgnqtvlsgsqtvlsgnqtALSEDQHAA
LGDSDTLETVRKLIEIIREILSDQKAIPAPPLPPLPSVPsvpSVpappnptvnssrllGrSLTEPFRISLRPRKAKLSWALKGKAKKEDQVELFGKLIQH
LHHLVPIE
>KLO92073.1
MEVTGLAVGVVGLAGLFSVCLDSLSRFQTYREANSETHVLDTRFQAARARFEQWGVSVGISNGR---LQPDHHHGLDNKETANLIESILQiIAKTICDES
ILQRTRTGPRLQ--------SGQLGGLSQSRSKRLKWALGGKDSRLEQVDVFEKLVQQLYNLIQPE
>KXH60745.1
MEPVELAVRITGLAGLFSTCLEIVEKVDSYRGFKRDSQSLNAQFQAHKCRFEQWGSAIGINR----gTLSGAQHPALNDPQTLSTARELLSLIHKTYADA
DGAATQLSLPTNAN---lakgepstan-HVQHRWDAPAGSARRRIAWSLRGKVRRTAQVEEFGILVQHLHNIIPPN
>OAQ98243.1
MESIGLAVGVVGLAGLFSVCIDVVQRFDAWKKFDDELAILGVRVAAERLRLDRWGQAVGFKQDNTSDIESHHHPLLDDGRTFAMLEVLVQKLHDLVPPDE
AHGGADRIGDAD-----------QQAVDDLDGVLAER-----------EEFRTAIIGI----ERS
>OHW90752.1
MEPAGFAVGILGLAGLFSACLEAVDNVQSYRSARTDADVQDTLFNAAKARFEQWGRGVGIDHGR---LLDDHHPALDDKGISTAVGDLLHfTIKFICDDN
HTSLRNLTQTAGSGD--glpvS-LRARHGAPPEPRRRKLVWALRGKGERTEQVNLFGKLVQGLYNLVPPD
>OJJ39610.1
MDGISLALA---VVSLFSTCLDVLEKYDDWKDFGDDSSVLLARFNSTKLRLKQWGQAVGIEGQT---LLESHHKSLDDANILLIIKKHLAVIQKVYGG--
----------------------NRPSLKSKRDRIAWALRDKRKQFSQVEQFGLLVDDLHDIVPPN
>OOO13213.1
MEPVGLAVGVVGLFGLFNTCLDVAKKHDAWKDFGSESRCLTAQFEAQKLRLQNWGEAVGVEQES---VSSKHHELLGDPRTRSNIQNLLLAIKDICGHEQ
ALSLTTISRVETGSSEgpilt--KHGYSLSSRGSKRQRLNWALRGKERRIAQVAQFSSLVDDLHSLVPVN
>KOC14493.1
MEPVGLAVGVVGLFGLFNTCLDVVKKHDAWKDL-------------GKLRLQNWGEAVGVEQES---VSSKHHELLGDPRTRSNIQNLLLAIKDICGHEQ
ALSLTTISRVETGSSEgpilt--KHGYSLTSRGSKRQRFNWALRGKERRIAQVAQFSSLVDDLHSLVPVN
>RAQ76669.1
MEPVGLAVGVVGLFGLFNTCLDVVKKYDAWKDFGSESRCLTAQFEAQKLRLQNWGEAVGVEQES---ASSKHHELLDDPRTRSNIQNLLLAIKDICGHEQ
ALSLTTISRVETGSSEgpilr--KHGYSLTSHGSKRQRFNWALRGKERRIAQVAQFSSLVDDLHSLVPVN
>XP_002372663.1
MEPVGLAVGVVGLFGLFNTCLDVVKKHDAWKDFGSESRCLTAQFEAQKLRLQNWGEAVGVEQES---VSSKHHELLGDPRTRSNIQNLLLAIKDICGHEQ
ALSLTTISRVETGSSEgpilt--KHGYSLTSRGSKRQRFNWALRGKERRIAQVAQF--------------
>PQE15343.1
MEPVGLAIGVAGLAGLFNSCLDVIDRASSYKHYGVETRAIIAQLDADKLLLEQWGQRVGIREGK---LEETHHRYLDSLNIKFVVEKILSSIKELFTKKD
IALLDSNYIPGADPklSKegnysVrMNIQNPRFRETTMSNKLKWALKDKTKFIAQVQQFGTLVQKLHDLVPAD
>RDW75481.1
MDPISFTVGIVGLTGLFSVCLDVVDKVDSYKDFGLESRSITAQFEADKHLFKKWAHDVGIDKDS---SGGHTHDALVNPETKVIVEKILMSIQEIFSKTE
NTVSALYPAGEAGPtsfPDgihflNaRKKPQKSEGAISTRGRIGWSLRSKTRFINQVERFGALVGRLHSLVPPK
>RDW85385.1
MDPISFTVGIVGLAGLFSVCLDVIDKVDSYKDFGLESRSITAQFEADKHLFKKWAHDVGIDKDS---SGGNTHDALDNPETKLIVEKILMSIQEIFSKTE
NIVSTLHPTGEAGPtsfPDgihflNaLKKPKKSEGAISRRGRIGWSLRSKTRFINQVERFGALVGRLHSLVPPK
>KZN90704.1
MEPVSFAIGIIGLAGLFSTCLDAVERFDSWKDYDFEFRALVAQFKAQKIRLARWGLAVGLEDDE---LSYDHNVLLDDPKIGSTIKEVLFAINAVCRDED
KAFLTPMLGADEKSNNdqlf-----HRHPPRESKRQKIGWVLRTKAKRVAQVDHFSKLVETLHNLIPIE
>CRL18621.1
MEPVSFAVGIIGLAGLFSTCLEAVERFDSWKDYDSEFRSLVAQFKAQKLRLAKWGVAVGLEDDE---LSYVHNALLDDPKIESMVKELLLAIDAVCRDED
KAFLTPMLGKDENPTKdqlf-----HRHAPRESKRQKLGWVFRTKAKRVAQVDNFSKLVDSLHNLIPIE
>KGO77047.1
MEPVSFAVGIIGLAGLFSTCLDAVERFDSWRDYDSEFRPLVAQFKAQKLRLTKWGLAVGLEDDE---LSYEHNALLDDPKIESTVQELLLAIHALCRDED
KAFLEPMLGKDEKPTKdqls-----HRHAIRESKRQKLGWVLRTKAKRVAQVDQFSKLVETLHNLIPIE
>KOS42316.1
MEPASFAVGIIGLAGLFSTCLEAVERFDSWKDYDSEFRSLVAQFKVQKLRLSKWGVAVGLEDDE---LSYVHDPLLDDPKIESTVKELLLAINTACRDED
KAFLTPMLGKDENTTKdqpf-----HRHAPRESKRQKLGWIFRTKAKRVAQVDRFSKLVESLHILVPIE
>OQD68299.1
MEPVSFAVGIIGLAGLFSTCLEAVERFDSWKDYDPEFRSLVAQFKAQKLRLAKWGVAVGLEDDE---LSYVHNALLDDPKIEATVKELLLAINAVCRDED
KAFLTPILGKDENPAKdqlf-----HRHAPRESKRQKLGWVFRTKAKRVAQVDHFSKLVESLHNLIPIE
>OQD95097.1
MEPVSFAVGIIGLAGLFSTCLEAVEIFDSWKDYDSEFRSLVAQFKAQKLRLAKWGVAVGLEDDE---LSCVHNALLDDPKIESMVKELLLAIDAVCRDED
KAFLTPMLGKDETPTKdqlf-----HRHAPHESKRQKLRWVFRTKAKRVTQVDNFSKLVDTLHNLIPIE
>OQE06084.1
MEPVSFAVGLIGLAGLFSTCLDAVGRFDSWKDYDSEFASLVAQFKAQKLRLIRWGLAVGLEDDE---ISYEHNALLDDPKIESTVKDVLFAIDAVCRDED
KAFLTSKLGKDEAPTKdqlf-----HRQAPRESKRQKLGWVLRTKAKRIAQVDRFSKLVETLHDLVPIE
>XP_002565858.1
MEPVSFAIGIIGLAGLFSTCLDAVERFDSWKDYDFEFRALVAQFKAQKIRLARWGLAVGLEDDE---LSYDHNVLLDDPKIGSTIKEVLFAINAVCRDED
KAFLTPMLGADEKSNNdqlf-----HRHPPRESKRQKIGWVLRTKAKRVAQVDHFSKLVETLHNLIPIE
>RFN47816.1
MEPVGLAVGIVGLAGLFSTCLDALQKLDSYKTASRDSRQLDAQLSATIHLFERWGEGVGINQGK---LSKAHHPDLDDPHTFVVVQRLLGSIDEFLQTSD
NVTNRTLD--------fT--IRNQGSDKISRWEKTAWALRGKLKQTNQVQTLASLVADLYSVIPPT
>RBR26449.1
MEPVGLAIGVVGLAGLFSTCLHALQRLDSYKTVGRDSRQLDAQLSATIHLFERWGEGVGISQGK---LSKAHHPDLDDPRTFLVIQRLLGSINEFLQTSN
NVDHRSLD--------fS--IRDPGPEKVSRWEKTAWALRGKLKQTNQVQALATLVADLYNVVPPT
>KIL86193.1
MEAVGLAVG---LVSLFSTCLEAVQRIDSYKTAGRDSRLLRAQLNATMHLFERWGDSVGIGK----gKLSDNHHPALDDPKTFSVIKTLLESFEEFSTTT
TTYDDTSPKAIK-----rvpsfPlPDPSTKNASKTTRWQKTSWALRGKLKQTNYVEALASLVSELYSVVSPE
>RFU75207.1
MEPVGLVVGIIGLAGLFSTCLDLAEKIDDYKHFKSDERALAAQFVSHRLRFEKWGKALGLDQTA--tNLSEDRHEALTDAETLQTVRKIFDIIREILSDQ
RQNSSPRS---------avnstrllArSLTEPFRITPGSRREKLSWALKGKGKREDQVELFGKLVQHLYHLVPIK
>PKK47137.1
MDPVGLAVGVIGLAGLFSTCLDLVKRVDNYKHFKKDEQILATQFAAYRLRFERWGKTLGLDQTALSgn----QTHEALGNPDTLETVRKLIEIIREILSD
QK---------------------PFRISLRPRKAKLSWALKGKAKREDQVELFGKLIQHLHHLVPIE
>XP_013945337.1
MNPINLAFGAIKLPSLFSTCLDVIEKIDDYRHFRADERALAIQFASHRLRFKKWGKALGLSRET--iDPSEKRHEALTDPETLQTVRHIIDAAQEILNKQ
EKNSQSD--------------DILRNDTKARVAKVAWALRGKSRREGQVELFGRLVQHLYYLVPID
>XP_018665942.2
MNPINLALGAINLPILFSTCLDIIEKIDDYRHFSADERALAIQFASHRLRFKKWGKALGLSRET--iDLSERRHEALTDPDTLQTVRQIINAAHEILNNQ
QGKISQDGSNRR-----nepstengpsfTrNLVELPRTTTKSRVAKLAWALRGKSRREGQVELFGRLIQHLYHLVPID
>PNP40492.1
MNPINLALGAINLPSLFSTCLDLIEKIDDYRHFSADERALVIQFASHRLRFKKWGKALGLGRET--iDLSERQYEALTDPDTLQTVRHIIDAAQEILNNQ
QRKISQDGSNRQ-----nepttengpsfTrNLVELPRTTTKSRVAKLAWALRGKSRREGQVELFGRLIQHLYHLVPID
>XP_003007566.1
MEAAGFAIGLVGLAGLFSSCVDAVARAHTYKSFSSDSQALDLQFSATKLRLETWGRAVGFAGAGAVaavgYDAPLHHPALDDERIQRATVEIFGFVEQLC
EEATNAGRLRLDTAADS---s-aSRDPRMKPSGCGARRKLSWAMGGRLRRTEKLELFKELVQTLYNLVPPD
>XP_007801351.1
METVSLAAA---VPGLLTSCLDLIERIDSYKSFDVHSRQLLL-------------------GDK---LSNEHHARLDYPEVASVVKTILSSVCEIFQKSE
HTRTRLRLQPEQANpvaSPwpvftrKnTDMNKAGRNASSAKIGIAWAVKYRGQFTNQVEMFEVLVDKLYELVPPN
>XP_007804932.1
MEVAGTVVGVVGLLAAFKGAIDGYLLIEQLFRRDGGLQDRAIHFERIRKKLEIWGTDFNVDSSC---PDKDCLFNYESHENQATILKILERTTQHLGAAE
KQLRRHTREEGKM----kPWKSRIFKSNDDCKKRTTWAVKDKQLLDEIIEQLNKHLQNLLECTKEV
>XP_009223552.1
MDPLTLATT---VVGLFGTCMTLLDKYAAFKDAGTSSSSVHSAFNINKLLLERWGKSVGIKGDA---LLPSHHDLLDDPAVLRQVSQILTDVEDLCTKLD
KSLESTSRNRDEPKplrRVptsslaagtsrak----SHPEKDGPSVLAKLDWVGRGHAKSKAHLDELRDKLGDLFKLVPLP
>XP_018152613.1
MEPIGLAVGVAGLAGLFSSCLEAVERFDSYKNFDRDSRSLTTQLDAAKHLLEQWGRAVGIEN----gKMSDNHHPALDNEKTLEVVRKLLSSIQDFFGGP
DDVALQIATSTDRD---flksgplpsr-wTKHSRHRAPADSKWKMASWALSGKSKRTKHVQTVTSLVQYLYILVPIN
>KIL86456.1
MDPAGFTVGLSGLVGVFTSCLDLIQRYDTYKTASRDKRSLDVQLQGAIYRLKNWGISVGIKD----gKLSDNHHPALENQEIIELVNTVLSNIKEFLVSP
NEVDGAVGTQ-------nvsGiANHQPPNSEKLPRLERLAWALRGRVKQNNHIQALEPLVSLLYEVVPPD
>OHW99193.1
MEPVGLAVGVVGLAGLFSSCLEAVEKVDSYKNFGRDSRSLATQFDTDKHRFEQWGRAVGFKK----gKLSDSHHPALDDAQTLAIVHKLLASIQDFCSGA
DDTFYQQTTPADGN---flkdslvpar-QASLHHGAPMASKWRKAAWALSGKTKRTGHVQTFAGLVQYLYNAVPPD
>ELA29833.1
MEPVGLAVGVAGLAGLFSTCLEAVQRVASYKNYGRDSRSLAAQFDADKHRLEQWGQAVGIKD----gKLSDTHHPALDDAQKLSIVHKLLVSIQGFCSGA
DDTIDQRPALADGE---fpknklvstr-LARPHQSAPTDPKLRQVAWALHGKAKRTEHVQTFATLVQYLHSVVSPD
>KZL76609.1
MEPVGLAVGVVGLAGLFSSCLEAVEKVDSYKNFGRDSRSLATQFDTDKHRFEQWGRAVGFKK----gKLSDSHHPALDDAQTLAIVHKLLASIQDFCSGA
DDTFYQQTTPADGN---flkdslvpar-QASLHHGAPMASKWRKAAWALSGKTKRTGHVQTFAGLVQYLYNAVPPD
>XP_008089959.1
MEPVGLAVGAAGLAGLFSSCLDAVERFDSYKNFGRDWRSLATQFDADKHRFEEWGRAVGFEN----gRLSDSHHPALDDAQKLAVVRKLLDSIQDFCSDA
EDFLYQQYTQSDDG---laksglvssr-QIQPRHGAPMASRWRKAAWALTGKTRQTGHVQTFATLVQYLYDVVPPN
>XP_018177780.1
MEAAGLVIGVAGLAGLFNSCLEAVDKVQSYQTFGADSHVLDTRFQVAKARFERWGQGVGIEKGK---LQPYHHLALDDKETSTVVTDVLHiIIKAICDAG
NTPRRTRAAGPGDDS--SsLHGLRTPYASDSRRRKLTWALWGKGARTEQVELFEKLVQELHNLVPPR
>CEF84061.1
MEAAGLAIGIVGIAGLFNTCLDSLARFQSYKSSSADSHILDTRFRAARTRFEQWGASVGISQGL---LLPDHYHGLKDENTASVIQDILHiIAKTICENG
NAQQNL----HQ--------NERFAGILQSRRKRLRWALGGKEDRTEQVEVFEKLVQQLHNLVSVD
>EYB23175.1
MEAAGLAIGIVGIAGLFNTCLDSLARFQSYKSSSADSHILDTRFRAARTRFEQWGASVGISQGL---LLPDHYHGLKDENTASVIQDILHiIAKTICENG
NAQQNL----HQ--------NERFAGILQSRRKRLRWALGGKEDRTEQVEVFEKLVQQLHNLVSVD
>OBS18850.1
MEAAGLAIGIVSIAGLFNTCLDSLARFQSYKSSYADSHILDTRFLAVRTRFEQWGASVGISEGR---LLSDHHHGLNDENTASVIQDILQiISKTICDNG
NTQQAL----HH--------HERFAGILQSRRKRLRWALGGKEERTEQVEIFEKLVQHLHDLVSVD
>PCD41013.1
MEAAGLAIGIVGIAGLFNTCLDSLARFQSYKSSSADSHILDTRFRAARTRFEQWGASVGISQGL---LLPDHYHGLKDENTASVIQDILHiIAKTICENG
NAQQNL----HQ--------NERFAGILQSRRKRLRWALGGKEDRTEQVEVFEKLVQQLHNLVSVD
>XP_011327391.1
MEAAGLAIGIVGIAGLFNTCLDSLARFQSYKSSSADSHILDTRFRAARTRFEQWGASVGISQGL---LLPDHYHGLKDENTASVIQDILHiIAKTICENG
NAQQNL----HQ--------NERFAGILQSRRKRLRWALGGKEDRTEQVEVFEKLVQQLHNLVSVD
>CVK99134.1
MEPVGLAVG---LVGLFSTCMDVMQRVDSYRTADRDSRQLDAQLNATMHLFERWGDGVGISKGK---LSDTHHPDLDNPRTYAVVQGLLNSIKDFSTTSN
EPTSPKGLQKAPS---fPvSGDLSSHGPKASRWQKTAWALRGKLKHTGRVQALAGLVSDLYNVVSPD
>CVL06292.1
MEPVGLAVG---LVGLFSTCMDVMQRVDSYRTADRDSRQLDAQLNATMHLLERWGDGVGISKGE---LSDNHHPDLDDPRTYAVVQGLLNSIKDFSTTSN
EPPSPKALQKAPS---fPvSGDLSSHGPKISRWQKTAWALRGKLKHTGHVQALAGLVSDLYNVVSPD
>CZR48711.1
MEPVGLAVG---LVGLFSTCMDVMQRIDSYRTADRDSRQLDAQLNATMHLFERWGDGVGISKGK---LSDTHHPDLDNPRTYAVVQGLLNSIKDFSTNLN
EPSGPKGLQKTPS---fPmSGDVSSNGSKISRWQKTAWALRGKLKQTSHVQALAGLVSDLFNVISLD
>EGU88855.1
MEPVGLAVG---LVGLFSTCMDVVQRFDSYRTAGRDSRQLDAQLNATMHLFEKWGEGVGIGNGE---LSDDHHPDLDNPRTYAVVQGLLNSIKDFSSTSN
EPSSPKGLQKTPS---fPlSGDPSTHGSKISRWQKTTWALRGKLKQTSHVQALASLVSDLYNVVSPD
>EMT72740.1
MEPVGLAVG---LVGLFSTCMDVMQRIDSYRTAGRDSRQLDAQLNATMHLLEKWGDGVGISKGK---LSDNHHPDLDNPRTFAVVQGLLNSIKDFSATSD
EPPSPRGLQKTPS---fPsSGDLSSHGSKISRWQKTSWALRGKLKQTSHVQALASLVSDLYNVVSPD
>ENH63764.1
MEPVGLAVG---LVGLFSTCMDVVQRFDSYRTAGRDSRQLDAQLNATMHLFEKWGEGVGIGNGE---LSDDHHPDLDNPRTYAVVQGLLNSIKDFSSTSN
EPSSPKGLQKTPS---fPlSGDPSTHGSKISRWQKTTWALRGKLKQTSHVQALASLVSDLYNVVSPD
>EWZ45940.1
MEPVGLAVG---LVGLFSTCMDVMQRIDSYRTAGRDSRQLDAQLNATMHLLEKWGDGVGISKGK---LSDNHHPDLDNPRTFAVVQGLLNSIKDFSATSD
EPPSPRGLQKTPS---fPsSGDLSSHGSKISRWQKTSWALRGKLKQTTHVQALASLVSDLYSVVSPD
>EWZ97237.1
MEPVGLAVG---LVGLFSTCMDVMQRIDSYRTAGRDSRQLDAQLNATMHLLEKWGDGVGISKGK---LSDNHHPDLDNPRTFAVVQGLLNSIKDFSATSD
EPPSPRGLQKAPS---fPsSGDLSSNGSKISRWQKTSWALRGKLKQTSHVQALASLVSDLYSVVSPD
>EXA51221.1
MEPVGLAVG---LVGLFSTCMDVVQRFDSYRTAGRDSRQLDAQLNATMHLFEKWGEGVGIGNGE---LSDDHHPDLDNPRTYAVVQGLLNSIKDFSSTSN
EPSSPKGLQKTPS---fPlSGDPSTHGSKISRWQKTTWALRGKLKQTSHVQALASLVSDLYNVVSPD
>EXK85215.1
MEPVGLAVG---LVGLFSTCMDVVQRFDSYRTAGRDSRQLDAQLNATMHLFEKWGEGVGIGNGE---LSDDHHPDLDNPRTYAVVQGLLNSIKDFSSTSN
EPSSPKGLQKTPS---fPlSGDPSTHGSKISRWQKTTWALRGKLKQTSHVQALASLVSDLYNVVSPD
>EXL63296.1
MEPVGLAVG---LVGLFSTCMDVMQRIDSYRTAGRDSRQLDAQLNATMHLLEKWGDGVGISKGK---LSDNHHPDLDNPRTFAVVQGLLNSIKDFSATSD
EPPSPRGLQKTPS---fPsSGDLSSHGSKISRWQKTSWALRGKLKQTSHVQALASLVSDLYSVVSPD
>EXL70875.1
MEPVGLAVG---LVGLFSTCMDVVQRFDSYRTAGRDSRQLDAQLNATMHLFEKWGEGVGIGNGE---LSDDHHPDLDNPRTYAVVQGLLNSIKDFSSTSN
EPSSPKGLQKTPS---fPlSGDPSTHGSKISRWQKTTWALRGKLKQTSHVQALASLVSDLYNVVSPD
>EXM07412.1
MEPVGLAVG---LVGLFSTCMDVMQRIDSYRTAGRDSRQLDAQLNATMHLLEKWGDGVGISKGK---LSDNHHPDLDNPRTFAVVQGLLNSIKDFSATSD
EPPSPRGLQKTPS---fPsSGDLSSHGSKISRWQKTSWALRGKLKQTSHVQALASLVSDLYNVVSPD
>EXM14506.1
MEPVGLAVG---LVGLFSTCMDVVQRFDSYRTAGRDSRQLDAQLNATMHLFEKWGEGVGIGNGE---LSDDHHPDLDNPRTYAVVQGLLNSIKDFSSTSN
EPSSPKGLQKSPS---fPlSGDPSTHGSKISRWQKTTWALRGKLKQTSHVQALASLVSDLYNVVSPD
>KLO92093.1
MEPVGLAVG---LVGLFSTCMDVMQRVDSYRTAGRDSRQLDAQLNATMHLFERWGDGVGISKGN---LSDNHHPDLDNPRTFSVVQGLLNSIKDFSTTSN
EPQHSQGPQNTPS---fPiSGDVSSNGSKISRWQKTAWALREKLKQASHVQALAGLVSDLYNVVTPD
>KLO95598.1
MEPVGLAVG---LVGLFSTCMDVMQRVDSYRTADRDSRQLDAQLNATMHLFERWGDGVGISKGK---LSDTHHPDLDNPRTYAVVQGLLNSIKDFSTTSN
EPTSPKGLQKAPS---fPvSGDLSSHGPKISRWQKSAWALRGKLKHTGRVQALAGLVSDLYNVVSPD
>KLO99464.1
MEPVGLAVG---LVGLFSTCMDVMQRVDSYRTADRDSRQLDAQLNATMHLFERWGDGVGISKGK---LSDTHHPDLDNPRTYAVVQGLLNSIKDFSTTSN
EPTSPKGLQKAPS---fPvSGDLSSHGPKISRWQKSAWALRGKLKHTGRVQALAGLVSDLYNVVSPD
>PCD37160.1
MEPVGLAVG---LVGLFSTCMDVMQRIDSYRTAGRDSRQLDAQLNATMHLLEKWGDGVGISKGK---LSDNHHPDLDNPRTFAVVQGLLNSIKDFSATSD
EPPSPRGLQKTPS---fPsSGDLSSHGSKISRWQKTSWALRGKLKQTSHVQALASLVSDLYSVVSPD
>PNP86531.1
MEPVGLAVG---LVSLFSTCMDVMQRVDSYRTAGRDSRQLDAQLNATMHLFERWGDGVGISKGK---LSDDHHTDLDNPRTYAVVQGLLNSIKDFSTTSN
EPQSPNGLQKTPS---fPiSGDVSSHGSKISRWQKTAWALRGKLKQTSHVQALAGLVSDLYSVVTPG
>RBA10433.1
MEPVGLAVG---LVGLFSTCMDVMQRVDSYRTADRDSRQLDAQLNATMHLFEQWGDGVGISKGK---LSDNHHPDLDNPRTYAVVQGLLNSIKDFSTNSN
EPSSPKGLQKTPS---fPmSGDVSSHDSKISRWQKTAWALRGKLKQTSHVQALAGLVSDLYSIVSPD
>RBQ80397.1
MEPVGLAVG---LVGLFSTCMDVMQRVDSYRTAGRDSRQLDAQLNATMHLLQRWGDGVGISKGR---LSDNHHPDLDDPRTFAVVQGLLNSIKDFSAVSN
DPPSPKGLHKTPS---fPiSGDVSAHGSKISRWQKTAWALRGKLKQTSHVQTLAGLVSDLYNVVSPD
>SCO16926.1
MEPVGLAVG---LVGLFSTCMDVMQRVDSYRTAGRDSRQLDAQLNATMHLFERWGDGVGISKGN---LSDNHHPDLDNPRTFSVVQGLLNSIKDFSTTSN
GPQHSQGPQNTPS---fPiSGDVSSNGYKISRWQKTAWALREKLKQASHVQALAGLVSDLYNVVTPD
>SCO52041.1
MEPVGLAVG---LVGLFSTCMDVMQRVDSYRTADRDSRQLDAQLNATMHLFERWGDGVGISKGK---LSDTHHPDLDNPRTYAVVQGLLNSIKDFSTTSN
EPTSPKGLQKAPS---fPvSGDLSSHGPKISRWQKSAWALRGKLKHTGRVQALAGLVSDLYNVVSPD
>SCO84254.1
MEPVGLAVG---LVGLFSTCMDVVQRFDSYRTAGRDSRQLDAQLNATMHLFEKWGEGVGIGNGE---LSDDHHPDLDNPRTYAVVQGLLNSIKDFSSTSN
EPSSPKGLQKTPS---fPlSGDPSTHGSKISRWQKTTWALRGKLKQTSHVQALASLVSDLYNVVSPD
>SCV27441.1
MEPVGLAVG---LVGLFSTCMDVMQRVDSYRTADRDSRQLDAQLNATMHLFERWGDGVGISKGK---LSDTHHPDLDNPRTYAVVKGLLNSIKDFSTTSS
EPTSPKGLQKAPS---fPvSGDLSSHGPKASRWQKTAWALRGKLKHTGRVQALAGLVSDLYNVVSPD
>XP_018760587.1
MEPVGLAVG---LVGLFSTCMDVMQRVDSYRTAGRDSRQLDAQLNATMHLLERWGDGVGISKGK---LSDNHHPDLDNPRTFAVVQGLLNSIKDFSTVSN
DPPSPKGLQKTPS---fPiSGDVSAHGSKISRWQKTAWALRGKLKQTSHVQTLAGLVSDLYNVVSPD
>XP_023427358.1
MEPVGLAVG---LVGLFSTCMDVMQRVDSYRTADRDSRQLDAQLNATMHLFERWGDGVGISKGK---LSDTHHPDLDNPRTYAVVQGLLNSIKDFSTTSN
EPTSPKGLQKAPS---fPvSGDLSSHGPKISRWQKSAWALRGKLKHTGRVQALAGLVSDLYNVVSPD
>CVL07334.1
MEPAGLVIGVAGLAGLFNACLEAVDTVQSYQTFGTDSHVLDTRFKAAKTRFERWGPSVRIKQGK---LLPNHHPVLDDNDISVVVTDLLHiIIKTICDAN
NSPQRL---------------PPFAAASWSRRGKMSWALRGKRGRVEQVELFEKLVQELHNLVPPT
>EWY87598.1
MEPIGLAIGVVGLVGLFSSCLEAAEKVQAYLSFGTESGVLDARFRATKVLLEKWGRRVGLEKTT---LAEDHHPALDDRDIAAAVEDVLRiIN-TICESS
TQSIPQSKLTPSLVD--gvsl--GSIGPPSLHGMRRRKLTWALWGKGKRTDQVELLETLVQQLNNLVPPD
>EWZ34098.1
MEPIGLAIGVVGLVGLFSSCLEAADKVQAYLSFGTESGVLDARFRATKVLLEKWGRRVGLEKTT---LAEDHHPALDDRDIAAAVEDVLRiIN-TICEPS
NQSIPQSKLTPSLVD--gvsl--GSIGPPSLHGMRRRKLTWALWGKGKRTDQVELLETLVQQLNNLVPPD
>EXK26163.1
MEPIGLAIGVVGLVGLFSSCLEAADKVQAYLSFGTESGVLDARFRATKVLLEKWGRRVGLEKTT---LAEDHHPALDDRDIAAAVEDVLRiIN-TICESS
NQSIPQSKLTPSLVD--gvsl--GSIGPPSLHGMRRRKLTWALWGKGKRTDQVELLETLVQQLNSLVPPD
>EXL47792.1
MEPIGLAIGVVGLVGLFSSCLEAADKVQAYLSFGTESGVLDARFRATKVLLEKWGRRVGLEKTT---LAEDHHFALDDRDIAAAVEDVLRiIN-TICESS
NQSIPQSKLTPSLVD--gvsl--GSIGPPSLHGMRRRKLTWALWGKGKRTDQVELLETLVQQLNNLVPPD
>EXM26076.1
MEPIGLAIGVVGLVGLFSSCLEAADKVQAYLSFGTESGVLDARFRATKVLLEKWGRRVGLEKTT---LAEDHHPALDDRDIAAAVEDVLRiIN-TICESS
NQSIPQSKLTPSLVD--gvsl--GSIGPPSLHGMRRRKLTWALWGKGKRTDQVELLETLVQQLNNLVPPD
>PCD30326.1
--MSALAEGENGKR--VDFNLLAADKVQAYLSFGTESGVLDARFRATKVLLEKWGRRVGLEKTT---LAEDHHPALDDRDIAAAVEDVLRiIN-TICESS
NQSIPQSKLTPSLVD--gvsl--GSIGPPSLHGMRRRKLTWALWGKGKRTDQVELLETLVQQLNNLVPPD
>SCO87728.1
MEPIGLAIGVVGLVGLFSSCLEAADKVQAYLSFGTESGVLDARFRATKVLLEKWGRRVGLEKTT---LAEDHHPALDDRDIAAAVEDVLRiIN-TICESS
NQSIPQSKLTPSLVD--gvsl--GSIGPPSLHGMRRRKLTWALWGKGKRTDQVELLETLVQQLNNLVPPD
>XP_018245863.1
MEPIGLAIGVVGLVGLFSSCLEAADKVQAYLSFGTESGVLDARFRATKVLLEKWGRRVGLEKTT---LAEDHHPALDDRDIAAAVEDVLRiIN-TICESS
NQSIPQSKLTPSLVD--gvsl--GSIGPPSLHGMRRRKLTWALWGKGKRTDQVELLETLVQQLNSLVPPD
>EWZ40904.1
METAGLVLGVAGLAGLYTSCLEVVNIVQTYKTFRTDSHTLNTRFEVAKTLFEQWGLRVGIKDGR---LLPYHHSGLDDENTSARVIDLLHiIIKTIRDDN
NMPPYRTGA-GRRDG-----EQTYTGMPGSRRQKLFWAIWRKGMRVEEVELFEKLVDQLDKLVPSR
>EGU82010.1
METTGLVIGVAGLAGLFTSCLEAVNIVQSYWTFRTDSHTLNTRFKVAKTLFEQWGLRVGIEQGK---LLPHHHSGLDDENTSIRVMELLHiIIKTICDES
NMPLYRTGT-GRRDG-----EQTYTGMPGSRRQKFSWAIRRKGVRVEEVEIFEKLVDQLDKLVPSR
>EXA02011.1
METAGLVLGVAGLAGLYTSCLEVVNIVQTYKTFRTDSHTLNTRFEVAKTLFEQWGLRVGIKDGR---LLPYHHSGLDDENTSARVIDLLHiIIKTIRDDN
NMPPYRTGA-GRRDG-----EQTYTGMPGSRRQKLFWAIWRKGMRVEEVELFEKLVDQLDKLGSRI
>EXL39851.1
METAGLVFGVAGLAGLFTSCLEAVNIVQTYQTFRTDSHTLNTRFKVAKTLFEQWGLRVGIEQGR---LLPHHHSGLDDENTSKRVMELLHiIIKTICDES
NMPLYRTGA-GRRDG-----EQTYTGMSGSRRQKLSWAIRRKGMRVEEVEIFEKLIQGPSTRI---
>EXL60700.1
METAGLVLGVAGLAGLYTSCLEVVNIVQTYKTFRTDSHTLNTRFEVAKTLFEQWGLRVGIKDGR---LLPYHHSGLDDENTSARVIDLLHiIIKTIRDDN
NMPPYRTGA-GRRDG-----EQTYTGMPGSRRQKLFWAIWRKGMRVEEVELFEKLVDQLDKLVPSR
>PCD20344.1
METAGLVFGVARLAGLFTSCLKAGNIVQTYQTFRTDSHTLNTRFKVAKIVFEQWGLRVGIEQGR---LLPHHHSGLDDENTSKRVMELLHiIIKTICDES
NVPLYRTGA-GRRDG-----EQTYTGTSGSRRQKLCWAIRRKGMRVEEVEIFEKLVDQLDKLVPSR
>PNP56426.1
METAGLVIGVAGLAGLFTSCLEAINIVQSYQTFRTDSHTLNTRFKVAKTLFEQWGLRVGIEQGR---LLPHHHSGLDDENTSVRVMELLHiIIKTICDES
NMPLYRTGT-GGRDG-----EQAYTGMPGSRRQKLSWAVRRKGMRVEEIEIFEKLVDQLDKLVPSW
>EXK49790.1
MEPLGLAVGVAGLAGLFSSCLEAVDKVQSYQTFGTDSRVLDTRFKAAKTRFERWGLGVGIKQGK---LLPTHHPFLDDHDISAVVTDLLHiIIKAICDAS
NSPQHRDRATGLDVD--dssgLhEPGLPFAAASRSRRGKMSWALWGKRGRVEKVELFEKLVQQLHYLVPLT
>EWY92258.1
MEPLSLAVGVAGLAGLFSSCLEAVDKVQSYQTFGTDSRVLDTRFKAAKTRFERWGLGVGIKQGK---LLPTHHPFLDDHDISAVVTDLLHiIIKAICDAS
NSPQHHDRATGLDVN--dssgLhEPGLPFAAASRSRRGKMSWALWGKRGRVEKVELFEKLVQQLHYLVPLT
>EXK79460.1
MEPLSLVVGVAGLAGLFNSCLEAVDKVQSYQTFGTDSRVLDTRFKAAKTRFERWGLGVGIKQGK---LLPTHHPFLDDHDISAVVTDLLHiIIKAICDAS
NSPQHRDRATGLDVD--nssgLhELGLSFAAASRSRRGKMSWALWGKRGRVEKVELFEKLVQQLHYLVPLT
>RBA11145.1
MEPAGLVIGVAGLAGLFNSCLEAVDKVQSYQTFGTDSHVLDTRFKAAKTRFERWGSGVGIKQGK---LIPNHHPVLDDKDTSAVVTDLLHiIIKTICDAS
NSPQHRTRATRPEVD--dssgLhEPGLPLAAASRSRRGKMFWALWGKRGRVEQVELFEKLVQELHYLVPPT
>SCV50596.1
MEPAGLVIGVAGLAGLFNSCLEAVDKVQSYQTFGTDSHVLDTRFKAAKTRFERWGSGVGIKQGK---LIPNHHPVLDDKDTSAVVTDLLHiIIKTICDAS
NSPQHRTRATRPEVD--dssgLhEPGLPLAAASRSRRGKMFWALWGKRGRVEQVELFEKLVQELHYLVPPT
>EXK76010.1
MEPVGLAIGIAGLAGLFNSCLEAVNIAQSYQTFRTDSHTLNTRFKVAKTLFEQWGLRVGIEQGR---LLPHHHSGLDDKNTSATVMELLYiIIKTICDES
NVPLHPTGAARGRDG-----EQTYAGMPGSRRQKLSWAIRRKGMRVEEVEIFEKLVDQLDKLVPSR
>EXM18458.1
MEVTGLAVGVVGLAGLFSVCLDSLSRVQSYRSSNTEVHVLDTRFRAARARFEQWGISVGLSQGR---VQPDHHPGLEDETINGVIEDILKiIIKAICDEG
SAHRRDNE--SQ--------PQPFASLNQPRRQRLKWALGGKEDRIEQVAMFENLVQQLHNLVRPE
>ENH63743.1
MEVTGLAVGVVGLAGLFSVCLDSLSRVQSYRSSNTEVHVLDTRFRAARARFEQWGISVGLSQGR---VQPDHHPGLEDETINGVIEDILKiIIKAICDEG
SAHRRDNE--SQ--------PQPFASLNQPRRQRLKWALGGKEDRIEQVAMFENLVQQLHNLVRPE
>EYB32731.1
METAGLVIGVAGLAGLFTSCLEALDKLQSYQTFGTDSHVLDTRFRAAKARFERWGPGVGIEQGR---LKHAHHPALDDRAVADAVAELLHiIVEAICDAG
NVPPRRARGTGFDNK--dsleRgR-PMPRNAMHESKTKKLSWALWGKGKRTEQVEIFEKLVQQLHNLVPPS
>PTD03485.1
METAGLVIGVAGLAGLFTSCLEALDKLQSYQTFGSDSHVLDTRFRAAKARFERWGPGVGIEQGR---LKHAHYSALDDKAVSDAVAELLHiIVGEICDAG
NVHPCRARGTGFDSK--dsleRgR-PMPRNAMHESKTKKLSWALWGKGKRIEQVEIFEKLVQQLHNLVPPS
>RBA12848.1
METAGLVIGVAGLAGLFTSCVEALDKIQSYRTFGTDSHVLNTRFKAARARFERWGPGVGIEQGR---LKHAHHPALDDKAVSDAVAELLHiIVEAICDAG
NVPPRRARGTGFDNK--dsveRgR-PTARNTMHESKTKKMSWALWGKGKRAEQVEIFEKLVQQLHNLVPPR
>GAW21805.1
MEAVGLGVGIIGLAGLFSTCLDILERWDSYRDFGFESGSIRARFIADRVRFQKWGQHMGISKEK--RGDSYCHPALDDPAVRSAIEVLLVSIKNIEVDAK
KFAPYLGHLSDSAQfPAqsnktVpGGSIPFEKSTTSRRNRLGWALRDKARALVLVDSLGALVQKLHDLIPPG
>KFY82736.1
MKAAGLAIGIAGLAGLFSACLDLIDKASFYRDYGPESRSVVAQFEADKLLFRRWAQSVGIEEGK---LRDNHHSALDNPATALVVGKILSSIQETFSKTE
SALLNLQLPTVDPSsKGfidctQrLSRNVESKIQTSKRHKIGWALKGKAKSIEQVFQFGTPVQTLNSLISTN
>KFZ15362.1
MEAAGLAIGIAGLAGLFSACLDLIDRASSYRDYGPESRSVVAQFEADKLLFKRWAQSVGVEEYK---PRDNHHSALDNPATALVVGKILASIQEIFSKTE
SALSNSQLSAVDPSsNGfidytQgLGQNVKSKASMSKRHKIGWALMGKAKFIQQVLQFGALVQRLNNLISAD
>OBT53419.1
MEAIGLAVGIAGLAGLFSTCLDLIDKANSYRDYGPESRSVVAQFEADKLLFRRWAQSVGIEEGN---LKNNNHSALDNPATALVVLKILSSIQETFNKTE
SALLNMQHVSTADPsSKsfdytQgSSQTVESKVSTSKRHKIGWALMGKAKFIQQVLQFGALVQRLNSLTSVD
>KIM40558.1
MEVAGFAIGVVGLAGLYSTCIQLLGQIESSRMdyIAGDLHTLHARLCATNYLLKEWGWGVGLDSTGIP-NSEIRHPKLADAEKRKVAFCILASVERLFEN
MEKLEKYGLVLKNVP---ilessgtvvetnaEiDRLTKNAAKKFSISRRIVWVVRDKDRFGQLLATLATLIGNLYEVIPPE
>KPM35923.1
MEPASFAVGLIGLAGLFGSCLEVLERAQSYRSFASDSKNLDVQFNATKIRLENWGRAVGFND----gTPYDEHHPALDEEKTRRTAVEIFNIIKDTCNVE
DAQKPRSS----------SDRPGGTGAGDSRRRKFAWALGAKLKRTEQISLLKELVQALYDLVPPD
>KZL75080.1
MEPAGLAVGILGLAGLFSTCLEAVDSVQSYRSARADADVQDTLFNAAKARFEQWGRGVGIEHGR---LLDDHHPALDDKGISTAVGDLLHfIIKFICDDN
HSSLRHLTQTAGSGD--glpgS-LRTRSGAPPEPRRRKLAWALRGKGERTEQVNLFVKLVQGLYNLVSPD
>KZL84704.1
MEPAGFAVGILGLAGLFSACLEAVDNVQSYRSARTDADVQDTLFNAAKARFEQWGRGVGIDHGR---LLDDHHPALDDKGISTAVGDLLHfTIKFICDDN
HTSLRNLTQTAGSGD--glpvS-LRARHGAPPEPRRRKLVWALRGKGERTEQVNLFGKLVQGLYNLVPPD
>OCK74790.1
METVGLIVGVAGLAGLLTTCFDVFDKVDSYTGFDSDARYLVDQFEVDKVLLKRWATNVGLGCEDVEpqm-DNSRLAVVFEDEEILSCAKTILIDLISIFG
EVETEMDKLHLSKRLG--------LKHISPPSVRKKMGWALTGKLRFVHQIQQFEALLSKLYDLTSGR
>PWI65090.1
METAGLVVGIAGLAGLFNSCLEAIDKVQSYQTFGIDSHVLDTRFKAAKARFERWGTDVGIDQHK---LLPVHHSALDDKVTSAVVMDVLHiINKAICNGR
NASPRRARATRSGDD--dvpdLhWLGPNSSAMPESRRRKMTWALWGKGARMEHVELFEKLVQQLHNLIPPH
>RBR27024.1
MEAAGLAIGVVGIAGLFNTCLDSLSRFQAYKSSTADHHVLDTRFRAARARFEKWGAGVGISEGR---LLSDHNSGLDDSKTSGVITDILTiIAKAICDDG
NVLQND-----------------QFAGLQSRRKRLKWALGGKEDRTEQVDIFEKLVQQLYNLVPVG
>RFN44546.1
MEAAGLAIGVIGIAGLFNTCLDSLSRFQAYKSSSADSHILDTRFRATRASFEKWGNGVGISEGK---LLP----ELNDKNTAGVITDILNiIVKAICDDG
SVLQNE-----------------QFAGLQSRRKRLKWALGGKEDRTEQVDIFEKLVQQLYNLVPVD
>SCO84274.1
MEVTCLAVGVVGLAGLFSVCLDSLSRFQSYRESNSETHVLDTRFRAARARFEQWGVSVGISNGR---LQPDHHDGLDNKETVDLIESIIQiITKTICDES
ILQRARTGPRFQ--------SGQFGGLSQSRGKRLKWALGGKEIRNEQVDIFEKLVQQLYNLIPPE
>CVK99155.1
MEVTGLAVGVVGLAGLFSVCLDSLSRFQTYRDSNSETHVLDTRFRAARARFEQWGVSVGISDGR---LQPDHHRGLDNKETANLIESILEiIAKTICDES
ILQRTRTGPILQ--------SGQFRGLSQSRSKRLKWALGGKDSRLEQVDVFEKLVQQLYNLIQPE
>CVL06326.1
MEVTGLAVGVVGLAGLFSVCLDSLSRFQTYRESNSETHILETRFRAARARFEQWGVSVGISNGR---LQSDHHLGLDNEETTHLIESILQiIAKTICDES
ILQRTRTGPRFQ--------SGQFGGLSQSRGKRLKWTLGGKESRLEQVDMFEKLVQQLYNLIQPE
>CZR48733.1
MEVTGLAVGVVGLAGLFSVCLDSLSRFQTYRDSNSETHVLDTRFRAARARFEQWGVSVGISDGR---LQPDHHRGLDNKETANLIESILEiIAKTICDES
ILQRTRTGPILQ--------SGQFRGLSQSRSKRLKWALGGKDSRLEQVDVFEKLVQQLYNLIQPE
>EGU74315.1
MEVTGLAVGVVGLAGLFSVCLDSLSRFQSYRESNSETHVLYTRFRAARARFEQWGVSVGISNGR---LQPNHHDGLDNKKTADLIEDILQiIAKKICKES
ILRGTRTGSRLQ--------SGQFGGLSQSRCDRLKWAFGGKESRNEQVNNFEILVQQLYNLIPPE
>EMT72718.1
MEVTGLAVGVVGLAGLFSVCLDSLSRFQSYRESNFETHVLDTRFRAARARFEQWGISVGISNGR---LQPDHHDGLDNKETAALIESILQiIAKTICDKS
ILQRTHTRPRFQ--------SGQFGGLSQSRSERLKWALGGKESRNEQVDIFEKLVQQLYNLISPE
>EWY99949.1
MEVTGLAVGVVGLAGLFSVCLDSLSRFQSYRESNSETHVLDTRFRAARARFEQWGLSVGISNGR---LQPDHHHGLDNKETADLLESILQiIAKTVCDES
ILQRSRTGPRPQ--------NGQFGGLWQSRSKRLKWALGGQESRNEQVDIFEKLVQQLHNLIPPE
>EWZ45965.1
MEVTGLAVGVVGLAGLFSVCLDSLSRFQSYRESNSETHVLYTRFRAARARFEQWGVSVGISNGR---LQPNHHDRLDNKKTADLIEDILQiIAKTICKES
ILRGTRTGSRLQ--------SGQLGGQSQSRGKRIKWAFGGKESRNEQVDDFEKLVQQLYNLIPPE
>EWZ79672.1
MEVTGLAVGVVGLAGLFSVCLDSLSRFQSYRESNSETHVLYTRFRAARARFEQWGVSVGISNGR---LQPNHHDRLDNKKTADLIEDILQiIAKTICKES
ILRGTRTGSRLQ--------SGQLGGQSQSRGKRIKWAFGGKESRNEQVDDFEKLVQQLYNLIPPE
>EXA51249.1
MEVTGLAVGVVGLAGLFSVCLDSLSRFQSYRESNSETHVLYTRFRAARARFEQWGVSVGISNGR---LQPNHHDGLDNKKTADLIEDILQiIAKKICKES
ILRGTRTGSRLQ--------SGQFGGLSQSRCDRLKWAFGGKESRNEQDKSQ--------------
>EXK43402.1
MEVTGLAVGVVGLAGLFSVCLDSLSRFQSYRESNSETHVLYTRFRAARARFEQWGVIVGISNGR---LQPNHHDRLDNKKTADLIEDILQiIAKTICKES
ILRGTRTGSRLQ--------SGQFGGQSQSRGKRIKWAFGGKESRNEQVDDFEKLVQQLYNLIPPE
>EXK85188.1
MEVTGLAVGVVGLAGLFSVCLDSLSRFQSYRESNFETHVLDTRFRAARARFEQWGSSVGISNGR---LQPDHHDGLDNKETAALIESILQiIAKTICDKS
ILQRTHNGPRFQ--------SGQFGGLSQSRSERLKWALGGKESRNEQVDIFEKLVQQLYNLISPE
>EXL63321.1
MEVTGLAVGVVGLAGLFSVCLDSLSRFQSYRESNSETHVLYTRFRAARARFEQWGVSVGISNGR---LQPNHHDRLDNKKTADLIEDILQiIAKTICKES
ILRGTRTGSRLQ--------SGQFGGQSQSRGKRIKWAFGGKESRNEQVDDFEKLVQQLYNLIPPE
>EXM07391.1
MEVTGLAVGVVGLAGLFSVCLDSLSRFQSYRESNFETHVLDTRFRAARARFEQWGISVGISNGR---LQPDHHDGLDNKETAALIESILQiIAKTICDKS
ILQRTHTRPRFQ--------SGQFGGLSQSRSERLKWALGGKESRNEQVDIFEKLVQQLYNLISPE
>KLO99444.1
MEVTGLAVGVVGLAGLFSVCLDSLSRFQTYRESNSETHILETRFRAARARFEQWGVSVGISNGR---LQSDHHLGLDNEETTHLIESILQiIAKTICDES
ILQRTRTGPRFQ--------SGQFGGLSQSRGKRLKWALGGKESRLEQVDMFEKLVQQLYNLIQPE
>PNP86555.1
MEVTGLIVGVAGLAGLFSACLDSLSRFQTYRDSNSETHVLDTRFRAVRARFEQWGVSVGFSSGR---LQPDHHRGLDNKGTANLIESILQiIAKTICDDS
LLQRSRTGTRLQ--------AGQLGGPMQSKSKRLKWALGGKESRTEQVDIFEKLVQQLYNLIPPE
>RBA10414.1
MEVTGLAVGVVGLAGLFSVCLDSLSRFQTYREANSETHVLNTRFQAARARLEQWGVSVGISNGR---LQPDHHHGLDNKESANLIESILQiIAKTICDES
ILQRTRTGPRLQ--------SGQLGGLSQSRSKRLKWALGGKDSRLEQVDVFEKLVQQLYNLIQPE
>RBQ80365.1
MEVTGLAVGVVGLAGLFSVCLDSLSRFQTYRESNSESHVLDTRFRAARARFEQWGVSVGISNGR---LQPDHHRGLDNKERANLIESILEiIAKTICDES
MLQRSRTGTRLQ--------SGQFGGLSQSRGKRLKWALGGKENRTEQVDVFEKLVQQLYNLISPE
>RBQ87698.1
MEVTGLAVGVVGLAGLFSVCLDSLSRFQTYRESNSESHVLDTRFRAARARFEQWGVSVGISNGR---LLPDHHRELDNKESANLIESILQiIGKTICDES
ILQRSRTGPRLQ--------SGQFGGLSQSRGKRLKWALGGKENRTEQVEVLEKLVQQLYNLISPE
>RBR06799.1
MEVTGLAVGVVGLAGLFSVCLDSLSRFQTYRESNSESHVLDTRFRAARARFEQWGVSVGISNGR---LLPDHHRELDNKESANLIESILQiIGKTICDES
ILQRSRTGPRLQ--------SGQFGGLSQSRGKRLKWALGGKENRTEQVEVLEKLVQQLYNLISPE
>SCO01245.1
MEVTGLAVGVVGLAGLFSVCLDSLSRFQTYRESNSETHILETRFRAARARFEQWGVSVGISNGR---LQSDHHLGLDNEETTHLIESILQiIAKTICDES
ILQRTRTGPRFQ--------SGQFGGLSQSRGKRLKWALGGKESRLEQVDMFEKLVQQLYNLIQPE
>SCO16862.1
MEVTGLAVGVVGLAGLFSVCLDSLSRFQTYRESNSETHILETRFRAARARFEQWGVSVGISNGR---LQSDHHLGLDNEETTHLIESILQiIAKTICDES
ILQRTRTGPRFQ--------SGQFGGLSQSRGKRLKWALGGKESRLEQVDMFEKLVQQLYNLIQPE
>XP_018760536.1
MEVTGLAVGVVGLAGLFSVCLDSLSRFQTYRESNSESHVLDTRFRAARARFEQWGVSVGISNGR---LQPDHHRGLDNKEAANLIESILEiIAKTICDES
MLQRSRTGTRLQ--------SGQFGGLSQSRGKRLKWALGGKENRTEQVDVFEKLVQQLYNLISPE
>XP_023427336.1
MEVTGLAVGVVGLAGLFSVCLDSLSRFQTYRESNSETHILETRFRAARARFEQWGVSVGISNGR---LQSDHHLGLDNEETTHLIESILQiIAKTICDES
ILQRTRTGPRFQ--------SGQFGGLSQSRGKRLKWALGGKESRLEQVDMFEKLVQQLYNLIQPE
>XP_007835454.1
MEIAGLGIGIAGLAGMFSTCLDVVERIDSYKDFGIDSRAIMSQFDAQKLLFKRWGKAVGFEGSR---LRDDHHEYLDDATTLSVVQSILDSICEIAGDPD
RLSLGKQDRPEFAGPKrqpygAqESWHGRFRGDASHKAKIGWTLRHKARFLALIQHFGNLVEKLHQLVPPN
>XP_018150717.1
MEPASFAVGIVGLAGLFSSCLEAIDKVQSYRSARADADVQDTLFNAAKVRFEQWGRGVGIDQGR---LLDDHHPALDEKGISTSVRDLLHfIIKFICDDS
HASSRRSTQAAGMGD--nllgShQSRARNGPSSEPRRRKLAWAFWGKGERTEQVNLFERLVQELHNIVPPR
>XP_018702812.1
MEPVGLAVGVLGLSGLFSVCLEAVARFDAWKKFDGDIAFLGLRVEAERLRLDKWGLAAGFQPNSTFgndkddVIKSRHHVALHDKRTADIVKKLLILLRD
VCAGRDGLLFLDLTGILRSGSDLtTPQNPFGISSISRRARLKWALKDKATCVARVEQIELVVQKLHDLVPSS
>XP_022470296.1
MEPVGLAVGVAGLAGVLSTCLDVIERVDIYKDFDKDSRSLAVQFEAEKVRLKKWACDVGYQE----gKLSDNHHAALDDPQIRLMTTELLSVIKGICGGA
TATIQKHPLDSQPG---lggdtaipt-NGNQFLSKHSESRRQKLVWSLRGKARRTSQVENLGVLVQHLHNLVSPD
>KXH34917.1
MEPVGLAVGIVGLAGILSTCLDVIERVDYFKDFDHDSRSLAVQFDAEKLRLKQWAYDVGFRE----gKLLNDHHAALDEPQVRLMTTELLGVIKEICGGS
ATTFQQRTLQPETR---ldvdvatlthGiESLQSLQKPKESRRLKLSWSIRGKARRASQVENFGVLVQHLHNLVPPN
>KXH39277.1
MEPVGLAVGIAGLAGILSTCLDVIERVDIYKDFDRDSRSLAAQFAAGKLRLKQWAYDVGFRE----gKLSDDHHAALDEPQVRLVTRELLNVIKEVCGGS
ATTFQQRTLQPETG---ldvdftmltyGiDSLQSSQRPKESRRQKLAWSLRGKARHASQVERFGVLVEFLHDLVPPN
>OQE08432.1
MEPAGLAVGILGLAGLFNTCLDVLEKVDSWKGFGSESRSLSAQFKAHKIRLEKWGQAVGIEQGR---LSDEHDRLLDDPRILSTVQELLSAIKDICGYDD
NTFPTNDVGSSMT-INkqksr--CHARQQNPYESKRLKLSWVLRDKAKRIAQVEQISLLVQNLHGLVPIN
>ELQ33882.1
MEVAGLGIGIAGLVGLFSSCLEAIDKRADTTRPTDVS-------------------------------------NAGASQIAGSLGK-------------
-----------------------------------------TLGPGTQFEYERLVEFLKQVQ---
>EYB23496.1
MEAVGLVLGV---AGLFSTCLEAVEKVQSYRSFGPDSSTINTRFKTAKVLLEQWGRNVGFENGI---LLATHNEKLDDPDIVVAVKDVLNiIKGICQLGS
Q-HRAAN--------------GANGSLIAGRRQKLKWAFGDKEKQQEQVELLERLVEQLRHLVSEH
>CEF88795.1
MEAVGLVLGV---AGLFSTCLEAVEKVQSYHSFRPDSSTINTRFKTAKVLLEQWGRNVGFENGI---LLATHNEKLDDPDTVVAVKDVLNiIKGICQLGS
Q-HRAAN--------------GANGSLIAGRRQKLKWAFGDKEKQQEQVELLERLVEQLRHLVSEH
>PCD24414.1
MEAVGLVLGV---AGLFSTCLEAVEKVQSYRSFGPDSSTINTRFKTAKVLLEQWGRNVGFENGI---LLATHNEKLDDPDIVVAVKDVLNiIKGICQLGS
Q-HRAAN--------------GANGSLIAGRRQKLKWAFGDKEKQQEQVELLERLVEQLRHLVSEH
>PTD06237.1
MEAVGLVLGV---AGLFSTCLEAVEKVQSYRSFGPDSSTINTRFQTAKVLLEQWGRNVGFENGI---LLATHNEKLDDPDTVIAVKDVLNiIKSICQIGC
Q-HRAAN--------------GANGPLIAGRRQKLKWAFGDKEKQQEQVELLERLVEQLRHLVSEH
>XP_009254708.1
MEAVGLVLGV---AGLFSTCIEAVEKVQSYRSFGPDSSTINTRFQTAKVLLEQWGRSVGFENGI---LLATHNENLDDPDTVVAVKDVLNiIKSICQLGS
Q-HRAAN--------------GANGSLIAGRRQKLKWAFGDKEKQQEQVELLERLVEQLRHLVSEH
>DAA74488.1
MEVAGLVMG---VAGLFSVCMDVLDRVSNYREFSTQSRQTVVSFEANKVRLKDWATYAGIENGV---LKDSHHVRLDEPEILSAVKLVLEEISTLFDSIE
RSQSRLRVPQVVVSsae---sEGKASKNSSKPSIRGGISWALRGKGSFTSQVTMFGKFVDELHNLLPKE
>EGD95678.1
MEVASLVLG---VAGLFSVCMDVLDRVSNYREFSTQSRQTVVLFEANKVRLKEWAAYAGIENGV---LKDSHHVRLDEPGILSAIKLVLEEISTLFDSIE
RSQSRLRIPQVVVSpag---sGGGASKNGSKPSIRGGISWSSRGKESFTSQVTIFGGFVDTLHDLLPKE
>EGE09424.1
MEVASLVLG---VAGLFSVCMDVLDRVSNYREFSTQSRQTVVLFEANKVRLKEWAAYAGIENGV---LKDSHHVQRSQSRL-------------------
------RIPQVVVSpag---sGGGASKNGSKPSIRGGISWSSRGKESFTSQVTIFGGFVDTLHDLLPKE
>EZF30475.1
MEVASLVLG---VAGLFSVCMDVLDRVSNYKEFSTQSRQTVVLFEANKVRLKEWAAYAGIENGV---LKDSHHVRLDEPDILSAIKLVLEEISTLFDSIE
RSQSRLRIPQVVVSpag---sGGGASKNGSKPSIRGGISWSSRGKESFTSQVTIFGGFVDTLHDLLPKE
>EZF47307.1
MEVAGLVMG---VAGLFSVCMDVLDRVSNYREFSTQSRQTVVSFEANKVRLKDWAAYAGIENGV---LKDSHHVRLDEPEILSAVKLVLEEISTLFDSIE
RSKSRLRVPQVVISpae---sEGRASKNSSKPSIRGGIDWALRGKGSFTSQVTMFGGFVDALHNLLPKE
>EZF68550.1
MEVAGLVMG---VAGLFSVCMDVLDRVSNYREFSTQSRQTVVSFEANKVRLKDWAAYAGIENGV---LKDSHHVRLDEPEILSAVKLVLEEISTLFDSIE
RSKSRLRVPQVVISpae---sEGRASKNSSKPSIRGGIDWALRGKGSFTSQVTMFGGFVDALHNLLPKE
>GBF62501.1
MEVASLVLG---VAGLFSVCMDVLDRVSNYREFSTQSRQTVVLFEANKVRLKEWAAYAGIENGV---LKDSHHVRLDEPDILSAIKLVLEEISTLFDSIE
RSQSRLRIPQVVVSpag---sGGGASKNGSKPSIRGGISWSSRGKESFTSQVTIFGGFVDTLHDLLPKE
>OAL75631.1
MEVAGLVMG---VAGLFSVCMDVLDRVSNYREFSTQSRQTVVSFEANKVRLKDWAAYAGIENGV---LKDSHHVRLDEPEILSAVKLVLEEISTLFDSIE
RSKSRLRVPQVVISpae---sEGRASKNSSKPSIRGGIDWALRGKGSFTSQVTMFGGFVDALHNLLPKE
>XP_003011957.1
MEVAGLVMG---VAGLFSVCMDVLDRVSNYREFSTQSRQTVVSFEANKVRLKDWATYAGIENGV---LKDSHHVRLDEPEILSAVKLVLEEISTLFDSIE
RSQSRLRVPQVVVSsae---sEGKASKNSSKPSIRGGISWALRGKGSFTSQVTMFGKFVDELHNLLPKE
>XP_003022456.1
MEVAGLVMG---VAGLFSVCMDVLDRVSNYREFSTQSRQTVVSFEANKVRLKDWATYAGIENGV---LKDSHHVRLDEPEILSAVKLVLEEISTLFDSIE
RSQSRLRVPQVVVSsae---sEGKASKNSSKPSIRGGISWALRGKGSFTSQVTMFGKFVDELHNLLPKE
>XP_003176023.1
MELAGLVIG---VAGLFSVCMDVLDRVSTYREFSTQSRQTVVKFEANKVRLKDWAAYTGIENGV---LKEDHHVRLDEPEILSAVKLVLEEIRTLFDSIE
RSQSRLRLPQVVVSsae---sGGEASKASSKSSIRGGISWALRGKGSFTSQVEMFGEFVNTLHNLLPKE
>XP_003239439.1
MEVAGLVMG---VAGLFSVCMDVLDRVSNYREFSTQSRQTVVSFEANKVRLKDWAAYAGIENGV---LKDSHHVRLDEPEILSAVKLVLEEISTLFDSIE
RSKSRLRVPQVVISpae---sEGRASKNSSKPSIRGGIDWALRGKGSFTSQVTMFGGFVDALHNLLPKE
>RBR14537.1
MEVAGLIIG---IAGLFSTCLEAADRVQPYRSFGPDSHILGTRFQAAKIVLEQWGARVGFENGT---LSQKHSPELDQPDIEIAVKEVLTIIKTILDASD
GRAIETAKNDQ------------------------------------------------------
>XP_025594483.1
MEAVGLAIGV---AGLFSAVLEAAEKVQSYRSFGSDSSTLETRFQTTKVLLEQWGHSVGCNNGV---LSTHHSTKLDNPDIEVAVEKILKiTQEILQFGL
Q-HRPSH--------------GVIGLHTAGRRQKLKWAFGDKQKQQEKVELFEKLVGQLLHLVPVD
>KLU91679.1
MEAFGAATA---VAGLFGTCLQIVERVDAIKDSGVSSRAAMARFGTEKLLLAQWGRDVGIEDGA---PLPTHHESLDDPAIAALVVEILNNIREICQKVD
GSFKNLASTPAEPKsigAVptgdfapvagglrraptgdfaaaglrrapagvfdtgeLaPAGESSAKGRSSKMAKLGWALRGQARVAPKLDQLGVLIERLC
KVVPVS
>OAQ98280.1
MEPVGLAVGVLGLAGLFSATLDAVERFESWRNFKDESHLVRTLLEGQKLRLRLWGSAVGFDDGD---VSSNHHEALDDPQIRSMIRTHLSDIKKLCTSAD
AIFLST-----------------------------------------------------------
>PMB65579.1
MEPAGLAVGVLGLAGLFGASLDAIDRFESWRNFTDESHLVRTLLEGHKLRLRLWGRAVGFVDGD---VSASHHEALDDPQICSMIRTHLSDIEKLCTSAD
GTFLLATGTGAGH-TRgapslQsRAQPHPSARPESKRQKLKWALRDKAKCTGQAQMLASLVQALHDSVPLD
>RDW84057.1
MELSGFTVGVAGLLALYEVAAKTVHSVEHFSS-----ESLQSRYDATKVSFDRWGKETGIARDALA-KASAFHRQLQDQTAVSAIADLLKSIRVVLSGVD
YTTARYHDNAN----------HQTSTELHLRSRLQSAASESEKLSRQIDDFDRLVQKLYLLIPLE
>OJJ08898.1
MEAAGLAVGVVGLLALYD---EAATTLYSIKHFSSESLRVASRYNATKVLFERWGKEFRVAEK------SGVHPGLNDQATVTAVADLLKSVRDVFAKAD
STMSRYHGQNPFL------ANDADSVKAHFRSRVKWAVADGKRLSSQVQDFDDLVQKLYSLVPPG
>XP_009216949.1
MEVAGTVFGVLGVAGLFSAVRDLVEKIDCLLDSDTTARSGAVQFKLDKHLLEIWSHEIGIQGDI---LLPDHHPSLDDPEIARVVFAALRDIRDLCSNLE
RLLEAPLRGEQEPRp---------------------------------------------------
>XP_017995885.1
MDAASLIVG---LPGLFNDCIELWERFNNYREYDQAASTVANIHAAQKLRLTQWARAVALADGK---LRPDHHEAFDDPEVTTLVRNILQKLKDLFAEHD
EKIIGHTKTKTQSD-------GSKALGTSKRAAFRWAISDKNRVITYVDQIEALVSAFSREAA--
>XP_020128487.1
MEIAGLAIGAAGLVTLVDSCKRLMRKIDSYRHVTSEAHPILVEFFAWNHLFDRWLQHVTVHEGF---LQTASGDR-VDETTADVARNLISCIEDSLKSIE
VVVSD----------------FNKPAGLSTKAKVQWAYSKREKAVKGVQELFRFVQELHLVLPVS
