# Supplementary material for: Exploring a diverse world of effector domains and amyloid signaling motifs in fungal NLR proteins
Source: PLoS Comput Biol. 2022 Dec 21;18(12):e1010787. doi: 10.1371/journal.pcbi.1010787 (PMC9815663; doi:10.1371/journal.pcbi.1010787)
Supplement: S3 Data — Full AlphaFold2/ColabFold outputs. (GZ) [file pcbi.1010787.s010.tar.gz › OAA76622_1_165/rank_5_model_4_ptm_seed_0_unrelaxed.pdb]

MODEL     1
ATOM      1  N   MET A   1     -25.045   2.287  24.504  1.00 37.23           N  
ATOM      2  CA  MET A   1     -23.772   1.774  24.005  1.00 37.23           C  
ATOM      3  C   MET A   1     -23.358   2.496  22.727  1.00 37.23           C  
ATOM      4  CB  MET A   1     -23.860   0.269  23.751  1.00 37.23           C  
ATOM      5  O   MET A   1     -24.049   2.412  21.710  1.00 37.23           O  
ATOM      6  CG  MET A   1     -22.584  -0.486  24.087  1.00 37.23           C  
ATOM      7  SD  MET A   1     -22.664  -2.254  23.601  1.00 37.23           S  
ATOM      8  CE  MET A   1     -21.252  -2.906  24.535  1.00 37.23           C  
ATOM      9  N   GLU A   2     -23.230   3.785  22.758  1.00 36.13           N  
ATOM     10  CA  GLU A   2     -22.930   4.894  21.858  1.00 36.13           C  
ATOM     11  C   GLU A   2     -21.908   4.487  20.801  1.00 36.13           C  
ATOM     12  CB  GLU A   2     -22.418   6.103  22.647  1.00 36.13           C  
ATOM     13  O   GLU A   2     -20.793   4.078  21.133  1.00 36.13           O  
ATOM     14  CG  GLU A   2     -23.448   6.699  23.595  1.00 36.13           C  
ATOM     15  CD  GLU A   2     -23.644   8.195  23.404  1.00 36.13           C  
ATOM     16  OE1 GLU A   2     -24.752   8.615  23.000  1.00 36.13           O  
ATOM     17  OE2 GLU A   2     -22.682   8.952  23.660  1.00 36.13           O  
ATOM     18  N   PRO A   3     -22.246   3.946  19.554  1.00 44.93           N  
ATOM     19  CA  PRO A   3     -21.350   3.709  18.420  1.00 44.93           C  
ATOM     20  C   PRO A   3     -20.932   5.000  17.718  1.00 44.93           C  
ATOM     21  CB  PRO A   3     -22.186   2.828  17.488  1.00 44.93           C  
ATOM     22  O   PRO A   3     -21.750   5.636  17.049  1.00 44.93           O  
ATOM     23  CG  PRO A   3     -23.601   3.229  17.750  1.00 44.93           C  
ATOM     24  CD  PRO A   3     -23.630   4.112  18.964  1.00 44.93           C  
ATOM     25  N   VAL A   4     -20.540   6.034  18.464  1.00 43.60           N  
ATOM     26  CA  VAL A   4     -20.067   7.266  17.842  1.00 43.60           C  
ATOM     27  C   VAL A   4     -18.541   7.290  17.836  1.00 43.60           C  
ATOM     28  CB  VAL A   4     -20.617   8.515  18.568  1.00 43.60           C  
ATOM     29  O   VAL A   4     -17.928   8.039  17.072  1.00 43.60           O  
ATOM     30  CG1 VAL A   4     -20.233   9.789  17.817  1.00 43.60           C  
ATOM     31  CG2 VAL A   4     -22.134   8.418  18.721  1.00 43.60           C  
ATOM     32  N   GLY A   5     -17.910   6.115  18.078  1.00 42.12           N  
ATOM     33  CA  GLY A   5     -16.458   6.160  18.015  1.00 42.12           C  
ATOM     34  C   GLY A   5     -15.881   5.278  16.924  1.00 42.12           C  
ATOM     35  O   GLY A   5     -14.694   5.372  16.605  1.00 42.12           O  
ATOM     36  N   LEU A   6     -16.727   4.674  16.117  1.00 48.26           N  
ATOM     37  CA  LEU A   6     -16.163   3.848  15.055  1.00 48.26           C  
ATOM     38  C   LEU A   6     -16.298   4.537  13.701  1.00 48.26           C  
ATOM     39  CB  LEU A   6     -16.850   2.481  15.017  1.00 48.26           C  
ATOM     40  O   LEU A   6     -15.571   4.212  12.760  1.00 48.26           O  
ATOM     41  CG  LEU A   6     -16.301   1.419  15.971  1.00 48.26           C  
ATOM     42  CD1 LEU A   6     -17.342   0.330  16.207  1.00 48.26           C  
ATOM     43  CD2 LEU A   6     -15.010   0.822  15.420  1.00 48.26           C  
ATOM     44  N   ALA A   7     -17.197   5.530  13.652  1.00 46.91           N  
ATOM     45  CA  ALA A   7     -17.396   6.203  12.371  1.00 46.91           C  
ATOM     46  C   ALA A   7     -16.269   7.193  12.091  1.00 46.91           C  
ATOM     47  CB  ALA A   7     -18.746   6.917  12.349  1.00 46.91           C  
ATOM     48  O   ALA A   7     -15.877   7.385  10.937  1.00 46.91           O  
ATOM     49  N   VAL A   8     -15.556   7.585  13.201  1.00 48.44           N  
ATOM     50  CA  VAL A   8     -14.448   8.497  12.938  1.00 48.44           C  
ATOM     51  C   VAL A   8     -13.209   7.701  12.532  1.00 48.44           C  
ATOM     52  CB  VAL A   8     -14.135   9.380  14.167  1.00 48.44           C  
ATOM     53  O   VAL A   8     -12.396   8.171  11.733  1.00 48.44           O  
ATOM     54  CG1 VAL A   8     -12.940  10.290  13.888  1.00 48.44           C  
ATOM     55  CG2 VAL A   8     -15.360  10.206  14.555  1.00 48.44           C  
ATOM     56  N   GLY A   9     -13.237   6.379  12.709  1.00 56.98           N  
ATOM     57  CA  GLY A   9     -12.058   5.627  12.312  1.00 56.98           C  
ATOM     58  C   GLY A   9     -12.092   5.187  10.860  1.00 56.98           C  
ATOM     59  O   GLY A   9     -11.059   5.167  10.188  1.00 56.98           O  
ATOM     60  N   VAL A  10     -13.293   5.006  10.313  1.00 59.61           N  
ATOM     61  CA  VAL A  10     -13.405   4.536   8.937  1.00 59.61           C  
ATOM     62  C   VAL A  10     -13.163   5.695   7.973  1.00 59.61           C  
ATOM     63  CB  VAL A  10     -14.785   3.897   8.665  1.00 59.61           C  
ATOM     64  O   VAL A  10     -12.562   5.513   6.911  1.00 59.61           O  
ATOM     65  CG1 VAL A  10     -14.899   3.457   7.207  1.00 59.61           C  
ATOM     66  CG2 VAL A  10     -15.019   2.714   9.603  1.00 59.61           C  
ATOM     67  N   VAL A  11     -13.666   6.889   8.456  1.00 63.20           N  
ATOM     68  CA  VAL A  11     -13.473   8.068   7.619  1.00 63.20           C  
ATOM     69  C   VAL A  11     -11.981   8.368   7.485  1.00 63.20           C  
ATOM     70  CB  VAL A  11     -14.214   9.298   8.190  1.00 63.20           C  
ATOM     71  O   VAL A  11     -11.510   8.738   6.407  1.00 63.20           O  
ATOM     72  CG1 VAL A  11     -13.899  10.547   7.370  1.00 63.20           C  
ATOM     73  CG2 VAL A  11     -15.720   9.043   8.224  1.00 63.20           C  
ATOM     74  N   GLY A  12     -11.246   8.148   8.560  1.00 70.76           N  
ATOM     75  CA  GLY A  12      -9.808   8.360   8.516  1.00 70.76           C  
ATOM     76  C   GLY A  12      -9.083   7.353   7.642  1.00 70.76           C  
ATOM     77  O   GLY A  12      -8.129   7.702   6.944  1.00 70.76           O  
ATOM     78  N   LEU A  13      -9.660   6.138   7.575  1.00 71.53           N  
ATOM     79  CA  LEU A  13      -9.049   5.091   6.764  1.00 71.53           C  
ATOM     80  C   LEU A  13      -9.215   5.389   5.277  1.00 71.53           C  
ATOM     81  CB  LEU A  13      -9.664   3.729   7.095  1.00 71.53           C  
ATOM     82  O   LEU A  13      -8.297   5.157   4.487  1.00 71.53           O  
ATOM     83  CG  LEU A  13      -9.262   3.111   8.435  1.00 71.53           C  
ATOM     84  CD1 LEU A  13     -10.051   1.830   8.687  1.00 71.53           C  
ATOM     85  CD2 LEU A  13      -7.762   2.837   8.470  1.00 71.53           C  
ATOM     86  N   ALA A  14     -10.390   5.925   4.968  1.00 72.18           N  
ATOM     87  CA  ALA A  14     -10.654   6.277   3.575  1.00 72.18           C  
ATOM     88  C   ALA A  14      -9.679   7.344   3.085  1.00 72.18           C  
ATOM     89  CB  ALA A  14     -12.093   6.760   3.411  1.00 72.18           C  
ATOM     90  O   ALA A  14      -9.210   7.290   1.946  1.00 72.18           O  
ATOM     91  N   GLY A  15      -9.394   8.310   4.017  1.00 75.57           N  
ATOM     92  CA  GLY A  15      -8.430   9.341   3.672  1.00 75.57           C  
ATOM     93  C   GLY A  15      -7.029   8.801   3.457  1.00 75.57           C  
ATOM     94  O   GLY A  15      -6.344   9.196   2.511  1.00 75.57           O  
ATOM     95  N   LEU A  16      -6.633   7.885   4.302  1.00 76.27           N  
ATOM     96  CA  LEU A  16      -5.308   7.283   4.198  1.00 76.27           C  
ATOM     97  C   LEU A  16      -5.194   6.435   2.936  1.00 76.27           C  
ATOM     98  CB  LEU A  16      -5.010   6.427   5.432  1.00 76.27           C  
ATOM     99  O   LEU A  16      -4.162   6.455   2.261  1.00 76.27           O  
ATOM    100  CG  LEU A  16      -4.680   7.185   6.719  1.00 76.27           C  
ATOM    101  CD1 LEU A  16      -4.625   6.222   7.901  1.00 76.27           C  
ATOM    102  CD2 LEU A  16      -3.363   7.938   6.574  1.00 76.27           C  
ATOM    103  N   PHE A  17      -6.325   5.778   2.728  1.00 78.89           N  
ATOM    104  CA  PHE A  17      -6.377   4.957   1.524  1.00 78.89           C  
ATOM    105  C   PHE A  17      -6.189   5.813   0.277  1.00 78.89           C  
ATOM    106  CB  PHE A  17      -7.705   4.199   1.445  1.00 78.89           C  
ATOM    107  O   PHE A  17      -5.406   5.465  -0.609  1.00 78.89           O  
ATOM    108  CG  PHE A  17      -7.876   3.403   0.179  1.00 78.89           C  
ATOM    109  CD1 PHE A  17      -8.681   3.873  -0.851  1.00 78.89           C  
ATOM    110  CD2 PHE A  17      -7.230   2.184   0.020  1.00 78.89           C  
ATOM    111  CE1 PHE A  17      -8.840   3.139  -2.024  1.00 78.89           C  
ATOM    112  CE2 PHE A  17      -7.385   1.444  -1.149  1.00 78.89           C  
ATOM    113  CZ  PHE A  17      -8.191   1.922  -2.169  1.00 78.89           C  
ATOM    114  N   SER A  18      -6.877   6.918   0.207  1.00 78.64           N  
ATOM    115  CA  SER A  18      -6.795   7.809  -0.946  1.00 78.64           C  
ATOM    116  C   SER A  18      -5.390   8.378  -1.106  1.00 78.64           C  
ATOM    117  CB  SER A  18      -7.804   8.950  -0.813  1.00 78.64           C  
ATOM    118  O   SER A  18      -4.883   8.489  -2.224  1.00 78.64           O  
ATOM    119  OG  SER A  18      -9.132   8.456  -0.856  1.00 78.64           O  
ATOM    120  N   VAL A  19      -4.795   8.690  -0.022  1.00 79.34           N  
ATOM    121  CA  VAL A  19      -3.438   9.225  -0.041  1.00 79.34           C  
ATOM    122  C   VAL A  19      -2.471   8.163  -0.559  1.00 79.34           C  
ATOM    123  CB  VAL A  19      -2.999   9.709   1.359  1.00 79.34           C  
ATOM    124  O   VAL A  19      -1.553   8.470  -1.324  1.00 79.34           O  
ATOM    125  CG1 VAL A  19      -1.517  10.078   1.362  1.00 79.34           C  
ATOM    126  CG2 VAL A  19      -3.850  10.896   1.804  1.00 79.34           C  
ATOM    127  N   CYS A  20      -2.691   6.917  -0.095  1.00 78.48           N  
ATOM    128  CA  CYS A  20      -1.827   5.831  -0.545  1.00 78.48           C  
ATOM    129  C   CYS A  20      -1.958   5.618  -2.049  1.00 78.48           C  
ATOM    130  CB  CYS A  20      -2.163   4.536   0.194  1.00 78.48           C  
ATOM    131  O   CYS A  20      -0.960   5.411  -2.740  1.00 78.48           O  
ATOM    132  SG  CYS A  20      -1.662   4.538   1.929  1.00 78.48           S  
ATOM    133  N   LEU A  21      -3.185   5.771  -2.543  1.00 80.36           N  
ATOM    134  CA  LEU A  21      -3.413   5.620  -3.976  1.00 80.36           C  
ATOM    135  C   LEU A  21      -2.753   6.754  -4.754  1.00 80.36           C  
ATOM    136  CB  LEU A  21      -4.913   5.583  -4.279  1.00 80.36           C  
ATOM    137  O   LEU A  21      -2.185   6.529  -5.825  1.00 80.36           O  
ATOM    138  CG  LEU A  21      -5.607   4.232  -4.103  1.00 80.36           C  
ATOM    139  CD1 LEU A  21      -7.099   4.360  -4.392  1.00 80.36           C  
ATOM    140  CD2 LEU A  21      -4.971   3.182  -5.008  1.00 80.36           C  
ATOM    141  N   ASP A  22      -2.875   7.915  -4.193  1.00 80.01           N  
ATOM    142  CA  ASP A  22      -2.262   9.075  -4.832  1.00 80.01           C  
ATOM    143  C   ASP A  22      -0.741   8.943  -4.868  1.00 80.01           C  
ATOM    144  CB  ASP A  22      -2.661  10.362  -4.107  1.00 80.01           C  
ATOM    145  O   ASP A  22      -0.104   9.306  -5.859  1.00 80.01           O  
ATOM    146  CG  ASP A  22      -4.024  10.882  -4.528  1.00 80.01           C  
ATOM    147  OD1 ASP A  22      -4.591  10.374  -5.520  1.00 80.01           O  
ATOM    148  OD2 ASP A  22      -4.535  11.809  -3.864  1.00 80.01           O  
ATOM    149  N   ALA A  23      -0.171   8.457  -3.758  1.00 72.52           N  
ATOM    150  CA  ALA A  23       1.277   8.289  -3.670  1.00 72.52           C  
ATOM    151  C   ALA A  23       1.778   7.292  -4.711  1.00 72.52           C  
ATOM    152  CB  ALA A  23       1.675   7.834  -2.268  1.00 72.52           C  
ATOM    153  O   ALA A  23       2.814   7.513  -5.342  1.00 72.52           O  
ATOM    154  N   VAL A  24       1.036   6.275  -4.910  1.00 73.47           N  
ATOM    155  CA  VAL A  24       1.428   5.240  -5.861  1.00 73.47           C  
ATOM    156  C   VAL A  24       1.320   5.779  -7.286  1.00 73.47           C  
ATOM    157  CB  VAL A  24       0.564   3.969  -5.706  1.00 73.47           C  
ATOM    158  O   VAL A  24       2.090   5.385  -8.166  1.00 73.47           O  
ATOM    159  CG1 VAL A  24       0.905   2.948  -6.789  1.00 73.47           C  
ATOM    160  CG2 VAL A  24       0.754   3.362  -4.317  1.00 73.47           C  
ATOM    161  N   GLN A  25       0.345   6.727  -7.533  1.00 75.80           N  
ATOM    162  CA  GLN A  25       0.156   7.344  -8.842  1.00 75.80           C  
ATOM    163  C   GLN A  25       1.386   8.149  -9.252  1.00 75.80           C  
ATOM    164  CB  GLN A  25      -1.082   8.242  -8.839  1.00 75.80           C  
ATOM    165  O   GLN A  25       1.691   8.263 -10.441  1.00 75.80           O  
ATOM    166  CG  GLN A  25      -1.511   8.702 -10.226  1.00 75.80           C  
ATOM    167  CD  GLN A  25      -2.841   9.431 -10.217  1.00 75.80           C  
ATOM    168  NE2 GLN A  25      -3.375   9.705 -11.402  1.00 75.80           N  
ATOM    169  OE1 GLN A  25      -3.385   9.745  -9.153  1.00 75.80           O  
ATOM    170  N   ARG A  26       2.057   8.591  -8.321  1.00 70.19           N  
ATOM    171  CA  ARG A  26       3.261   9.370  -8.593  1.00 70.19           C  
ATOM    172  C   ARG A  26       4.365   8.489  -9.166  1.00 70.19           C  
ATOM    173  CB  ARG A  26       3.751  10.064  -7.320  1.00 70.19           C  
ATOM    174  O   ARG A  26       5.304   8.989  -9.790  1.00 70.19           O  
ATOM    175  CG  ARG A  26       2.881  11.231  -6.880  1.00 70.19           C  
ATOM    176  CD  ARG A  26       3.456  11.935  -5.659  1.00 70.19           C  
ATOM    177  NE  ARG A  26       2.589  13.017  -5.202  1.00 70.19           N  
ATOM    178  NH1 ARG A  26       2.120  12.055  -3.155  1.00 70.19           N  
ATOM    179  NH2 ARG A  26       1.208  14.084  -3.710  1.00 70.19           N  
ATOM    180  CZ  ARG A  26       1.974  13.050  -4.023  1.00 70.19           C  
ATOM    181  N   PHE A  27       4.131   7.220  -8.998  1.00 68.25           N  
ATOM    182  CA  PHE A  27       5.106   6.272  -9.525  1.00 68.25           C  
ATOM    183  C   PHE A  27       5.038   6.217 -11.047  1.00 68.25           C  
ATOM    184  CB  PHE A  27       4.872   4.877  -8.938  1.00 68.25           C  
ATOM    185  O   PHE A  27       6.014   5.849 -11.704  1.00 68.25           O  
ATOM    186  CG  PHE A  27       6.082   3.984  -8.995  1.00 68.25           C  
ATOM    187  CD1 PHE A  27       6.206   3.020  -9.988  1.00 68.25           C  
ATOM    188  CD2 PHE A  27       7.097   4.109  -8.055  1.00 68.25           C  
ATOM    189  CE1 PHE A  27       7.325   2.193 -10.044  1.00 68.25           C  
ATOM    190  CE2 PHE A  27       8.218   3.285  -8.104  1.00 68.25           C  
ATOM    191  CZ  PHE A  27       8.330   2.327  -9.099  1.00 68.25           C  
ATOM    192  N   ASP A  28       3.908   6.614 -11.694  1.00 67.87           N  
ATOM    193  CA  ASP A  28       3.763   6.627 -13.146  1.00 67.87           C  
ATOM    194  C   ASP A  28       4.807   7.533 -13.794  1.00 67.87           C  
ATOM    195  CB  ASP A  28       2.356   7.081 -13.541  1.00 67.87           C  
ATOM    196  O   ASP A  28       5.207   7.309 -14.939  1.00 67.87           O  
ATOM    197  CG  ASP A  28       1.315   5.986 -13.389  1.00 67.87           C  
ATOM    198  OD1 ASP A  28       1.691   4.801 -13.254  1.00 67.87           O  
ATOM    199  OD2 ASP A  28       0.108   6.310 -13.406  1.00 67.87           O  
ATOM    200  N   ALA A  29       5.186   8.483 -13.065  1.00 66.63           N  
ATOM    201  CA  ALA A  29       6.204   9.396 -13.579  1.00 66.63           C  
ATOM    202  C   ALA A  29       7.530   8.673 -13.796  1.00 66.63           C  
ATOM    203  CB  ALA A  29       6.393  10.573 -12.626  1.00 66.63           C  
ATOM    204  O   ALA A  29       8.347   9.095 -14.617  1.00 66.63           O  
ATOM    205  N   TRP A  30       7.769   7.492 -13.239  1.00 61.97           N  
ATOM    206  CA  TRP A  30       8.996   6.702 -13.261  1.00 61.97           C  
ATOM    207  C   TRP A  30       9.086   5.871 -14.536  1.00 61.97           C  
ATOM    208  CB  TRP A  30       9.069   5.788 -12.035  1.00 61.97           C  
ATOM    209  O   TRP A  30      10.175   5.456 -14.939  1.00 61.97           O  
ATOM    210  CG  TRP A  30       9.211   6.523 -10.735  1.00 61.97           C  
ATOM    211  CD1 TRP A  30       9.165   7.876 -10.544  1.00 61.97           C  
ATOM    212  CD2 TRP A  30       9.426   5.942  -9.445  1.00 61.97           C  
ATOM    213  CE2 TRP A  30       9.500   7.004  -8.516  1.00 61.97           C  
ATOM    214  CE3 TRP A  30       9.562   4.626  -8.984  1.00 61.97           C  
ATOM    215  NE1 TRP A  30       9.339   8.172  -9.212  1.00 61.97           N  
ATOM    216  CH2 TRP A  30       9.835   5.492  -6.727  1.00 61.97           C  
ATOM    217  CZ2 TRP A  30       9.706   6.789  -7.151  1.00 61.97           C  
ATOM    218  CZ3 TRP A  30       9.766   4.414  -7.625  1.00 61.97           C  
ATOM    219  N   LYS A  31       7.866   5.441 -15.125  1.00 61.97           N  
ATOM    220  CA  LYS A  31       7.819   4.556 -16.284  1.00 61.97           C  
ATOM    221  C   LYS A  31       8.665   5.104 -17.430  1.00 61.97           C  
ATOM    222  CB  LYS A  31       6.376   4.355 -16.748  1.00 61.97           C  
ATOM    223  O   LYS A  31       9.138   4.345 -18.278  1.00 61.97           O  
ATOM    224  CG  LYS A  31       5.584   3.371 -15.899  1.00 61.97           C  
ATOM    225  CD  LYS A  31       4.174   3.174 -16.441  1.00 61.97           C  
ATOM    226  CE  LYS A  31       3.380   2.189 -15.593  1.00 61.97           C  
ATOM    227  NZ  LYS A  31       2.001   1.983 -16.127  1.00 61.97           N  
ATOM    228  N   LYS A  32       9.043   6.388 -17.243  1.00 65.86           N  
ATOM    229  CA  LYS A  32       9.764   7.006 -18.352  1.00 65.86           C  
ATOM    230  C   LYS A  32      11.254   6.683 -18.287  1.00 65.86           C  
ATOM    231  CB  LYS A  32       9.555   8.521 -18.351  1.00 65.86           C  
ATOM    232  O   LYS A  32      11.980   6.877 -19.265  1.00 65.86           O  
ATOM    233  CG  LYS A  32       8.121   8.948 -18.627  1.00 65.86           C  
ATOM    234  CD  LYS A  32       7.986  10.465 -18.659  1.00 65.86           C  
ATOM    235  CE  LYS A  32       6.549  10.894 -18.925  1.00 65.86           C  
ATOM    236  NZ  LYS A  32       6.405  12.380 -18.920  1.00 65.86           N  
ATOM    237  N   PHE A  33      11.736   5.964 -17.137  1.00 62.10           N  
ATOM    238  CA  PHE A  33      13.180   5.834 -16.981  1.00 62.10           C  
ATOM    239  C   PHE A  33      13.619   4.390 -17.190  1.00 62.10           C  
ATOM    240  CB  PHE A  33      13.618   6.320 -15.595  1.00 62.10           C  
ATOM    241  O   PHE A  33      13.240   3.502 -16.423  1.00 62.10           O  
ATOM    242  CG  PHE A  33      13.479   7.806 -15.402  1.00 62.10           C  
ATOM    243  CD1 PHE A  33      14.445   8.677 -15.889  1.00 62.10           C  
ATOM    244  CD2 PHE A  33      12.382   8.331 -14.732  1.00 62.10           C  
ATOM    245  CE1 PHE A  33      14.320  10.053 -15.711  1.00 62.10           C  
ATOM    246  CE2 PHE A  33      12.249   9.705 -14.550  1.00 62.10           C  
ATOM    247  CZ  PHE A  33      13.220  10.564 -15.040  1.00 62.10           C  
ATOM    248  N   GLY A  34      13.678   3.784 -18.357  1.00 64.17           N  
ATOM    249  CA  GLY A  34      14.353   2.554 -18.741  1.00 64.17           C  
ATOM    250  C   GLY A  34      13.477   1.323 -18.597  1.00 64.17           C  
ATOM    251  O   GLY A  34      12.363   1.405 -18.076  1.00 64.17           O  
ATOM    252  N   ASP A  35      13.788   0.215 -19.369  1.00 69.54           N  
ATOM    253  CA  ASP A  35      13.067  -1.036 -19.576  1.00 69.54           C  
ATOM    254  C   ASP A  35      12.870  -1.782 -18.258  1.00 69.54           C  
ATOM    255  CB  ASP A  35      13.809  -1.925 -20.577  1.00 69.54           C  
ATOM    256  O   ASP A  35      11.812  -2.368 -18.022  1.00 69.54           O  
ATOM    257  CG  ASP A  35      13.652  -1.459 -22.014  1.00 69.54           C  
ATOM    258  OD1 ASP A  35      12.826  -0.557 -22.276  1.00 69.54           O  
ATOM    259  OD2 ASP A  35      14.357  -2.000 -22.893  1.00 69.54           O  
ATOM    260  N   GLU A  36      13.858  -1.848 -17.321  1.00 65.55           N  
ATOM    261  CA  GLU A  36      13.776  -2.543 -16.040  1.00 65.55           C  
ATOM    262  C   GLU A  36      12.829  -1.825 -15.082  1.00 65.55           C  
ATOM    263  CB  GLU A  36      15.164  -2.672 -15.408  1.00 65.55           C  
ATOM    264  O   GLU A  36      12.085  -2.468 -14.338  1.00 65.55           O  
ATOM    265  CG  GLU A  36      15.885  -3.964 -15.766  1.00 65.55           C  
ATOM    266  CD  GLU A  36      17.227  -4.115 -15.068  1.00 65.55           C  
ATOM    267  OE1 GLU A  36      17.912  -5.140 -15.286  1.00 65.55           O  
ATOM    268  OE2 GLU A  36      17.596  -3.201 -14.297  1.00 65.55           O  
ATOM    269  N   LEU A  37      12.853  -0.503 -15.116  1.00 68.33           N  
ATOM    270  CA  LEU A  37      11.921   0.286 -14.318  1.00 68.33           C  
ATOM    271  C   LEU A  37      10.496   0.135 -14.840  1.00 68.33           C  
ATOM    272  CB  LEU A  37      12.326   1.763 -14.326  1.00 68.33           C  
ATOM    273  O   LEU A  37       9.535   0.246 -14.075  1.00 68.33           O  
ATOM    274  CG  LEU A  37      13.559   2.132 -13.500  1.00 68.33           C  
ATOM    275  CD1 LEU A  37      13.963   3.578 -13.768  1.00 68.33           C  
ATOM    276  CD2 LEU A  37      13.293   1.912 -12.014  1.00 68.33           C  
ATOM    277  N   ALA A  38      10.495  -0.209 -16.120  1.00 71.99           N  
ATOM    278  CA  ALA A  38       9.187  -0.454 -16.722  1.00 71.99           C  
ATOM    279  C   ALA A  38       8.512  -1.669 -16.092  1.00 71.99           C  
ATOM    280  CB  ALA A  38       9.324  -0.649 -18.231  1.00 71.99           C  
ATOM    281  O   ALA A  38       7.306  -1.651 -15.833  1.00 71.99           O  
ATOM    282  N   THR A  39       9.390  -2.738 -15.886  1.00 77.83           N  
ATOM    283  CA  THR A  39       8.851  -3.938 -15.257  1.00 77.83           C  
ATOM    284  C   THR A  39       8.385  -3.640 -13.834  1.00 77.83           C  
ATOM    285  CB  THR A  39       9.892  -5.072 -15.232  1.00 77.83           C  
ATOM    286  O   THR A  39       7.349  -4.144 -13.396  1.00 77.83           O  
ATOM    287  CG2 THR A  39       9.272  -6.377 -14.743  1.00 77.83           C  
ATOM    288  OG1 THR A  39      10.408  -5.268 -16.555  1.00 77.83           O  
ATOM    289  N   LEU A  40       9.172  -2.825 -13.121  1.00 76.83           N  
ATOM    290  CA  LEU A  40       8.796  -2.433 -11.767  1.00 76.83           C  
ATOM    291  C   LEU A  40       7.519  -1.598 -11.778  1.00 76.83           C  
ATOM    292  CB  LEU A  40       9.928  -1.645 -11.103  1.00 76.83           C  
ATOM    293  O   LEU A  40       6.674  -1.738 -10.892  1.00 76.83           O  
ATOM    294  CG  LEU A  40      11.160  -2.451 -10.686  1.00 76.83           C  
ATOM    295  CD1 LEU A  40      12.252  -1.520 -10.169  1.00 76.83           C  
ATOM    296  CD2 LEU A  40      10.790  -3.487  -9.631  1.00 76.83           C  
ATOM    297  N   GLY A  41       7.472  -0.802 -12.793  1.00 76.97           N  
ATOM    298  CA  GLY A  41       6.267  -0.008 -12.971  1.00 76.97           C  
ATOM    299  C   GLY A  41       5.016  -0.850 -13.135  1.00 76.97           C  
ATOM    300  O   GLY A  41       3.967  -0.529 -12.574  1.00 76.97           O  
ATOM    301  N   VAL A  42       5.162  -1.907 -13.899  1.00 82.59           N  
ATOM    302  CA  VAL A  42       4.033  -2.804 -14.122  1.00 82.59           C  
ATOM    303  C   VAL A  42       3.631  -3.466 -12.806  1.00 82.59           C  
ATOM    304  CB  VAL A  42       4.365  -3.881 -15.180  1.00 82.59           C  
ATOM    305  O   VAL A  42       2.441  -3.592 -12.505  1.00 82.59           O  
ATOM    306  CG1 VAL A  42       3.257  -4.930 -15.248  1.00 82.59           C  
ATOM    307  CG2 VAL A  42       4.579  -3.235 -16.548  1.00 82.59           C  
ATOM    308  N   ARG A  43       4.621  -3.845 -12.031  1.00 81.61           N  
ATOM    309  CA  ARG A  43       4.355  -4.476 -10.742  1.00 81.61           C  
ATOM    310  C   ARG A  43       3.639  -3.515  -9.799  1.00 81.61           C  
ATOM    311  CB  ARG A  43       5.656  -4.966 -10.103  1.00 81.61           C  
ATOM    312  O   ARG A  43       2.693  -3.902  -9.111  1.00 81.61           O  
ATOM    313  CG  ARG A  43       5.448  -5.885  -8.910  1.00 81.61           C  
ATOM    314  CD  ARG A  43       6.754  -6.523  -8.456  1.00 81.61           C  
ATOM    315  NE  ARG A  43       7.001  -7.789  -9.140  1.00 81.61           N  
ATOM    316  NH1 ARG A  43       8.799  -8.389  -7.820  1.00 81.61           N  
ATOM    317  NH2 ARG A  43       8.102  -9.770  -9.512  1.00 81.61           N  
ATOM    318  CZ  ARG A  43       7.967  -8.647  -8.823  1.00 81.61           C  
ATOM    319  N   VAL A  44       4.120  -2.347  -9.780  1.00 81.69           N  
ATOM    320  CA  VAL A  44       3.490  -1.331  -8.943  1.00 81.69           C  
ATOM    321  C   VAL A  44       2.048  -1.110  -9.395  1.00 81.69           C  
ATOM    322  CB  VAL A  44       4.271   0.002  -8.984  1.00 81.69           C  
ATOM    323  O   VAL A  44       1.140  -1.009  -8.566  1.00 81.69           O  
ATOM    324  CG1 VAL A  44       3.451   1.128  -8.357  1.00 81.69           C  
ATOM    325  CG2 VAL A  44       5.614  -0.145  -8.271  1.00 81.69           C  
ATOM    326  N   GLU A  45       1.886  -1.100 -10.698  1.00 84.18           N  
ATOM    327  CA  GLU A  45       0.545  -0.914 -11.244  1.00 84.18           C  
ATOM    328  C   GLU A  45      -0.374  -2.069 -10.856  1.00 84.18           C  
ATOM    329  CB  GLU A  45       0.599  -0.773 -12.767  1.00 84.18           C  
ATOM    330  O   GLU A  45      -1.543  -1.856 -10.528  1.00 84.18           O  
ATOM    331  CG  GLU A  45      -0.715  -0.325 -13.390  1.00 84.18           C  
ATOM    332  CD  GLU A  45      -0.616  -0.078 -14.887  1.00 84.18           C  
ATOM    333  OE1 GLU A  45      -1.649   0.237 -15.520  1.00 84.18           O  
ATOM    334  OE2 GLU A  45       0.504  -0.202 -15.432  1.00 84.18           O  
ATOM    335  N   VAL A  46       0.137  -3.227 -10.923  1.00 87.48           N  
ATOM    336  CA  VAL A  46      -0.625  -4.409 -10.535  1.00 87.48           C  
ATOM    337  C   VAL A  46      -1.038  -4.300  -9.069  1.00 87.48           C  
ATOM    338  CB  VAL A  46       0.182  -5.706 -10.766  1.00 87.48           C  
ATOM    339  O   VAL A  46      -2.193  -4.558  -8.722  1.00 87.48           O  
ATOM    340  CG1 VAL A  46      -0.527  -6.903 -10.135  1.00 87.48           C  
ATOM    341  CG2 VAL A  46       0.403  -5.938 -12.259  1.00 87.48           C  
ATOM    342  N   GLN A  47      -0.108  -3.938  -8.242  1.00 85.92           N  
ATOM    343  CA  GLN A  47      -0.387  -3.829  -6.814  1.00 85.92           C  
ATOM    344  C   GLN A  47      -1.345  -2.676  -6.527  1.00 85.92           C  
ATOM    345  CB  GLN A  47       0.910  -3.643  -6.026  1.00 85.92           C  
ATOM    346  O   GLN A  47      -2.177  -2.764  -5.622  1.00 85.92           O  
ATOM    347  CG  GLN A  47       1.848  -4.840  -6.094  1.00 85.92           C  
ATOM    348  CD  GLN A  47       1.178  -6.136  -5.676  1.00 85.92           C  
ATOM    349  NE2 GLN A  47       1.491  -7.219  -6.380  1.00 85.92           N  
ATOM    350  OE1 GLN A  47       0.387  -6.163  -4.728  1.00 85.92           O  
ATOM    351  N   ARG A  48      -1.230  -1.723  -7.309  1.00 85.18           N  
ATOM    352  CA  ARG A  48      -2.188  -0.626  -7.214  1.00 85.18           C  
ATOM    353  C   ARG A  48      -3.607  -1.114  -7.486  1.00 85.18           C  
ATOM    354  CB  ARG A  48      -1.823   0.493  -8.191  1.00 85.18           C  
ATOM    355  O   ARG A  48      -4.540  -0.761  -6.761  1.00 85.18           O  
ATOM    356  CG  ARG A  48      -2.771   1.681  -8.149  1.00 85.18           C  
ATOM    357  CD  ARG A  48      -2.427   2.715  -9.212  1.00 85.18           C  
ATOM    358  NE  ARG A  48      -3.483   3.714  -9.354  1.00 85.18           N  
ATOM    359  NH1 ARG A  48      -2.753   4.495 -11.402  1.00 85.18           N  
ATOM    360  NH2 ARG A  48      -4.612   5.407 -10.419  1.00 85.18           N  
ATOM    361  CZ  ARG A  48      -3.614   4.536 -10.391  1.00 85.18           C  
ATOM    362  N   LEU A  49      -3.704  -1.708  -8.561  1.00 86.48           N  
ATOM    363  CA  LEU A  49      -5.012  -2.242  -8.923  1.00 86.48           C  
ATOM    364  C   LEU A  49      -5.552  -3.149  -7.822  1.00 86.48           C  
ATOM    365  CB  LEU A  49      -4.930  -3.015 -10.242  1.00 86.48           C  
ATOM    366  O   LEU A  49      -6.738  -3.090  -7.489  1.00 86.48           O  
ATOM    367  CG  LEU A  49      -6.257  -3.505 -10.824  1.00 86.48           C  
ATOM    368  CD1 LEU A  49      -7.128  -2.320 -11.229  1.00 86.48           C  
ATOM    369  CD2 LEU A  49      -6.011  -4.425 -12.015  1.00 86.48           C  
ATOM    370  N   ARG A  50      -4.721  -3.896  -7.261  1.00 86.39           N  
ATOM    371  CA  ARG A  50      -5.112  -4.778  -6.166  1.00 86.39           C  
ATOM    372  C   ARG A  50      -5.580  -3.974  -4.957  1.00 86.39           C  
ATOM    373  CB  ARG A  50      -3.951  -5.692  -5.770  1.00 86.39           C  
ATOM    374  O   ARG A  50      -6.567  -4.332  -4.311  1.00 86.39           O  
ATOM    375  CG  ARG A  50      -4.346  -6.816  -4.826  1.00 86.39           C  
ATOM    376  CD  ARG A  50      -3.207  -7.804  -4.617  1.00 86.39           C  
ATOM    377  NE  ARG A  50      -3.700  -9.116  -4.208  1.00 86.39           N  
ATOM    378  NH1 ARG A  50      -1.609 -10.090  -4.077  1.00 86.39           N  
ATOM    379  NH2 ARG A  50      -3.483 -11.319  -3.596  1.00 86.39           N  
ATOM    380  CZ  ARG A  50      -2.929 -10.172  -3.961  1.00 86.39           C  
ATOM    381  N   LEU A  51      -4.831  -2.996  -4.647  1.00 85.46           N  
ATOM    382  CA  LEU A  51      -5.213  -2.115  -3.549  1.00 85.46           C  
ATOM    383  C   LEU A  51      -6.554  -1.446  -3.830  1.00 85.46           C  
ATOM    384  CB  LEU A  51      -4.137  -1.050  -3.317  1.00 85.46           C  
ATOM    385  O   LEU A  51      -7.405  -1.354  -2.942  1.00 85.46           O  
ATOM    386  CG  LEU A  51      -4.377  -0.086  -2.154  1.00 85.46           C  
ATOM    387  CD1 LEU A  51      -4.442  -0.850  -0.836  1.00 85.46           C  
ATOM    388  CD2 LEU A  51      -3.286   0.979  -2.108  1.00 85.46           C  
ATOM    389  N   ASP A  52      -6.729  -0.990  -5.044  1.00 86.03           N  
ATOM    390  CA  ASP A  52      -7.988  -0.374  -5.452  1.00 86.03           C  
ATOM    391  C   ASP A  52      -9.150  -1.356  -5.314  1.00 86.03           C  
ATOM    392  CB  ASP A  52      -7.896   0.131  -6.894  1.00 86.03           C  
ATOM    393  O   ASP A  52     -10.209  -1.003  -4.790  1.00 86.03           O  
ATOM    394  CG  ASP A  52      -9.066   1.015  -7.288  1.00 86.03           C  
ATOM    395  OD1 ASP A  52      -9.395   1.961  -6.541  1.00 86.03           O  
ATOM    396  OD2 ASP A  52      -9.666   0.761  -8.355  1.00 86.03           O  
ATOM    397  N   LYS A  53      -8.974  -2.544  -5.762  1.00 86.09           N  
ATOM    398  CA  LYS A  53     -10.002  -3.576  -5.665  1.00 86.09           C  
ATOM    399  C   LYS A  53     -10.328  -3.891  -4.208  1.00 86.09           C  
ATOM    400  CB  LYS A  53      -9.557  -4.847  -6.390  1.00 86.09           C  
ATOM    401  O   LYS A  53     -11.491  -4.096  -3.857  1.00 86.09           O  
ATOM    402  CG  LYS A  53      -9.595  -4.740  -7.907  1.00 86.09           C  
ATOM    403  CD  LYS A  53      -9.287  -6.076  -8.570  1.00 86.09           C  
ATOM    404  CE  LYS A  53      -9.371  -5.981 -10.087  1.00 86.09           C  
ATOM    405  NZ  LYS A  53      -8.937  -7.249 -10.746  1.00 86.09           N  
ATOM    406  N   TRP A  54      -9.254  -3.934  -3.474  1.00 87.16           N  
ATOM    407  CA  TRP A  54      -9.443  -4.170  -2.047  1.00 87.16           C  
ATOM    408  C   TRP A  54     -10.279  -3.060  -1.418  1.00 87.16           C  
ATOM    409  CB  TRP A  54      -8.091  -4.273  -1.335  1.00 87.16           C  
ATOM    410  O   TRP A  54     -11.203  -3.331  -0.648  1.00 87.16           O  
ATOM    411  CG  TRP A  54      -8.197  -4.454   0.150  1.00 87.16           C  
ATOM    412  CD1 TRP A  54      -8.338  -5.633   0.828  1.00 87.16           C  
ATOM    413  CD2 TRP A  54      -8.176  -3.421   1.140  1.00 87.16           C  
ATOM    414  CE2 TRP A  54      -8.308  -4.047   2.399  1.00 87.16           C  
ATOM    415  CE3 TRP A  54      -8.057  -2.026   1.084  1.00 87.16           C  
ATOM    416  NE1 TRP A  54      -8.405  -5.395   2.182  1.00 87.16           N  
ATOM    417  CH2 TRP A  54      -8.206  -1.960   3.511  1.00 87.16           C  
ATOM    418  CZ2 TRP A  54      -8.324  -3.323   3.594  1.00 87.16           C  
ATOM    419  CZ3 TRP A  54      -8.074  -1.308   2.274  1.00 87.16           C  
ATOM    420  N   GLY A  55      -9.883  -1.820  -1.674  1.00 82.20           N  
ATOM    421  CA  GLY A  55     -10.628  -0.686  -1.150  1.00 82.20           C  
ATOM    422  C   GLY A  55     -12.092  -0.701  -1.546  1.00 82.20           C  
ATOM    423  O   GLY A  55     -12.967  -0.427  -0.721  1.00 82.20           O  
ATOM    424  N   GLN A  56     -12.343  -1.072  -2.755  1.00 82.61           N  
ATOM    425  CA  GLN A  56     -13.716  -1.177  -3.237  1.00 82.61           C  
ATOM    426  C   GLN A  56     -14.471  -2.286  -2.510  1.00 82.61           C  
ATOM    427  CB  GLN A  56     -13.738  -1.429  -4.746  1.00 82.61           C  
ATOM    428  O   GLN A  56     -15.644  -2.125  -2.169  1.00 82.61           O  
ATOM    429  CG  GLN A  56     -13.322  -0.223  -5.577  1.00 82.61           C  
ATOM    430  CD  GLN A  56     -13.299  -0.515  -7.065  1.00 82.61           C  
ATOM    431  NE2 GLN A  56     -12.746   0.410  -7.843  1.00 82.61           N  
ATOM    432  OE1 GLN A  56     -13.774  -1.564  -7.513  1.00 82.61           O  
ATOM    433  N   ALA A  57     -13.809  -3.356  -2.269  1.00 80.38           N  
ATOM    434  CA  ALA A  57     -14.413  -4.501  -1.592  1.00 80.38           C  
ATOM    435  C   ALA A  57     -14.738  -4.169  -0.139  1.00 80.38           C  
ATOM    436  CB  ALA A  57     -13.486  -5.712  -1.664  1.00 80.38           C  
ATOM    437  O   ALA A  57     -15.736  -4.648   0.406  1.00 80.38           O  
ATOM    438  N   VAL A  58     -13.933  -3.320   0.409  1.00 78.58           N  
ATOM    439  CA  VAL A  58     -14.117  -3.002   1.821  1.00 78.58           C  
ATOM    440  C   VAL A  58     -14.988  -1.755   1.960  1.00 78.58           C  
ATOM    441  CB  VAL A  58     -12.764  -2.790   2.536  1.00 78.58           C  
ATOM    442  O   VAL A  58     -15.399  -1.398   3.067  1.00 78.58           O  
ATOM    443  CG1 VAL A  58     -12.650  -3.699   3.758  1.00 78.58           C  
ATOM    444  CG2 VAL A  58     -11.606  -3.039   1.570  1.00 78.58           C  
ATOM    445  N   GLY A  59     -15.347  -1.177   0.884  1.00 76.33           N  
ATOM    446  CA  GLY A  59     -16.230  -0.022   0.893  1.00 76.33           C  
ATOM    447  C   GLY A  59     -15.487   1.296   1.010  1.00 76.33           C  
ATOM    448  O   GLY A  59     -16.024   2.273   1.535  1.00 76.33           O  
ATOM    449  N   LEU A  60     -14.155   1.304   0.748  1.00 72.80           N  
ATOM    450  CA  LEU A  60     -13.334   2.511   0.770  1.00 72.80           C  
ATOM    451  C   LEU A  60     -13.158   3.074  -0.636  1.00 72.80           C  
ATOM    452  CB  LEU A  60     -11.966   2.217   1.390  1.00 72.80           C  
ATOM    453  O   LEU A  60     -12.729   2.361  -1.546  1.00 72.80           O  
ATOM    454  CG  LEU A  60     -11.970   1.710   2.833  1.00 72.80           C  
ATOM    455  CD1 LEU A  60     -10.565   1.286   3.250  1.00 72.80           C  
ATOM    456  CD2 LEU A  60     -12.513   2.780   3.774  1.00 72.80           C  
ATOM    457  N   LYS A  61     -14.115   3.948  -1.136  1.00 65.39           N  
ATOM    458  CA  LYS A  61     -13.999   4.510  -2.479  1.00 65.39           C  
ATOM    459  C   LYS A  61     -13.180   5.798  -2.467  1.00 65.39           C  
ATOM    460  CB  LYS A  61     -15.384   4.774  -3.072  1.00 65.39           C  
ATOM    461  O   LYS A  61     -13.217   6.554  -1.495  1.00 65.39           O  
ATOM    462  CG  LYS A  61     -16.063   3.535  -3.635  1.00 65.39           C  
ATOM    463  CD  LYS A  61     -17.327   3.892  -4.406  1.00 65.39           C  
ATOM    464  CE  LYS A  61     -18.003   2.653  -4.978  1.00 65.39           C  
ATOM    465  NZ  LYS A  61     -19.295   2.986  -5.649  1.00 65.39           N  
ATOM    466  N   GLN A  62     -12.207   5.941  -3.531  1.00 62.42           N  
ATOM    467  CA  GLN A  62     -11.346   7.086  -3.807  1.00 62.42           C  
ATOM    468  C   GLN A  62     -12.163   8.368  -3.942  1.00 62.42           C  
ATOM    469  CB  GLN A  62     -10.527   6.849  -5.077  1.00 62.42           C  
ATOM    470  O   GLN A  62     -11.754   9.425  -3.457  1.00 62.42           O  
ATOM    471  CG  GLN A  62      -9.401   7.854  -5.279  1.00 62.42           C  
ATOM    472  CD  GLN A  62      -8.520   7.518  -6.467  1.00 62.42           C  
ATOM    473  NE2 GLN A  62      -7.209   7.511  -6.251  1.00 62.42           N  
ATOM    474  OE1 GLN A  62      -9.014   7.266  -7.571  1.00 62.42           O  
ATOM    475  N   ASN A  63     -13.516   8.296  -4.193  1.00 56.85           N  
ATOM    476  CA  ASN A  63     -14.208   9.517  -4.590  1.00 56.85           C  
ATOM    477  C   ASN A  63     -15.418   9.791  -3.702  1.00 56.85           C  
ATOM    478  CB  ASN A  63     -14.633   9.440  -6.058  1.00 56.85           C  
ATOM    479  O   ASN A  63     -16.012  10.868  -3.769  1.00 56.85           O  
ATOM    480  CG  ASN A  63     -13.463   9.578  -7.013  1.00 56.85           C  
ATOM    481  ND2 ASN A  63     -13.681   9.221  -8.273  1.00 56.85           N  
ATOM    482  OD1 ASN A  63     -12.373  10.002  -6.621  1.00 56.85           O  
ATOM    483  N   SER A  64     -15.492   9.180  -2.552  1.00 52.42           N  
ATOM    484  CA  SER A  64     -16.694   9.630  -1.857  1.00 52.42           C  
ATOM    485  C   SER A  64     -16.519   9.552  -0.344  1.00 52.42           C  
ATOM    486  CB  SER A  64     -17.903   8.796  -2.281  1.00 52.42           C  
ATOM    487  O   SER A  64     -16.481   8.460   0.227  1.00 52.42           O  
ATOM    488  OG  SER A  64     -18.098   8.870  -3.683  1.00 52.42           O  
ATOM    489  N   ALA A  65     -15.499  10.230   0.199  1.00 52.79           N  
ATOM    490  CA  ALA A  65     -15.469  10.458   1.641  1.00 52.79           C  
ATOM    491  C   ALA A  65     -16.875  10.685   2.190  1.00 52.79           C  
ATOM    492  CB  ALA A  65     -14.573  11.648   1.974  1.00 52.79           C  
ATOM    493  O   ALA A  65     -17.165  10.333   3.336  1.00 52.79           O  
ATOM    494  N   SER A  66     -17.911  10.989   1.265  1.00 52.50           N  
ATOM    495  CA  SER A  66     -19.222  11.344   1.797  1.00 52.50           C  
ATOM    496  C   SER A  66     -20.197  10.176   1.689  1.00 52.50           C  
ATOM    497  CB  SER A  66     -19.788  12.560   1.064  1.00 52.50           C  
ATOM    498  O   SER A  66     -21.170  10.101   2.443  1.00 52.50           O  
ATOM    499  OG  SER A  66     -19.739  12.369  -0.340  1.00 52.50           O  
ATOM    500  N   ASP A  67     -19.744   9.042   1.102  1.00 52.01           N  
ATOM    501  CA  ASP A  67     -20.771   8.011   0.987  1.00 52.01           C  
ATOM    502  C   ASP A  67     -20.274   6.676   1.536  1.00 52.01           C  
ATOM    503  CB  ASP A  67     -21.209   7.850  -0.471  1.00 52.01           C  
ATOM    504  O   ASP A  67     -19.935   5.771   0.770  1.00 52.01           O  
ATOM    505  CG  ASP A  67     -22.030   9.024  -0.976  1.00 52.01           C  
ATOM    506  OD1 ASP A  67     -22.743   9.661  -0.172  1.00 52.01           O  
ATOM    507  OD2 ASP A  67     -21.964   9.313  -2.191  1.00 52.01           O  
ATOM    508  N   ILE A  68     -19.341   6.743   2.585  1.00 54.97           N  
ATOM    509  CA  ILE A  68     -19.108   5.426   3.167  1.00 54.97           C  
ATOM    510  C   ILE A  68     -20.434   4.680   3.302  1.00 54.97           C  
ATOM    511  CB  ILE A  68     -18.409   5.530   4.541  1.00 54.97           C  
ATOM    512  O   ILE A  68     -21.338   5.132   4.009  1.00 54.97           O  
ATOM    513  CG1 ILE A  68     -17.035   6.194   4.393  1.00 54.97           C  
ATOM    514  CG2 ILE A  68     -18.283   4.149   5.189  1.00 54.97           C  
ATOM    515  CD1 ILE A  68     -16.389   6.582   5.716  1.00 54.97           C  
ATOM    516  N   GLU A  69     -21.252   4.600   2.249  1.00 54.73           N  
ATOM    517  CA  GLU A  69     -22.473   3.800   2.260  1.00 54.73           C  
ATOM    518  C   GLU A  69     -22.433   2.746   3.362  1.00 54.73           C  
ATOM    519  CB  GLU A  69     -22.690   3.132   0.900  1.00 54.73           C  
ATOM    520  O   GLU A  69     -21.398   2.113   3.586  1.00 54.73           O  
ATOM    521  CG  GLU A  69     -23.197   4.080  -0.177  1.00 54.73           C  
ATOM    522  CD  GLU A  69     -23.542   3.377  -1.481  1.00 54.73           C  
ATOM    523  OE1 GLU A  69     -24.077   4.035  -2.401  1.00 54.73           O  
ATOM    524  OE2 GLU A  69     -23.275   2.159  -1.582  1.00 54.73           O  
ATOM    525  N   GLY A  70     -22.482   3.088   4.589  1.00 58.02           N  
ATOM    526  CA  GLY A  70     -22.924   2.218   5.667  1.00 58.02           C  
ATOM    527  C   GLY A  70     -22.687   0.747   5.382  1.00 58.02           C  
ATOM    528  O   GLY A  70     -22.899  -0.101   6.251  1.00 58.02           O  
ATOM    529  N   HIS A  71     -22.025   0.414   4.276  1.00 61.80           N  
ATOM    530  CA  HIS A  71     -21.769  -1.006   4.066  1.00 61.80           C  
ATOM    531  C   HIS A  71     -20.275  -1.309   4.104  1.00 61.80           C  
ATOM    532  CB  HIS A  71     -22.365  -1.466   2.734  1.00 61.80           C  
ATOM    533  O   HIS A  71     -19.553  -1.013   3.149  1.00 61.80           O  
ATOM    534  CG  HIS A  71     -23.854  -1.604   2.757  1.00 61.80           C  
ATOM    535  CD2 HIS A  71     -24.644  -2.698   2.859  1.00 61.80           C  
ATOM    536  ND1 HIS A  71     -24.702  -0.522   2.667  1.00 61.80           N  
ATOM    537  CE1 HIS A  71     -25.954  -0.946   2.713  1.00 61.80           C  
ATOM    538  NE2 HIS A  71     -25.946  -2.263   2.829  1.00 61.80           N  
ATOM    539  N   HIS A  72     -19.631  -1.121   5.226  1.00 67.23           N  
ATOM    540  CA  HIS A  72     -18.236  -1.529   5.352  1.00 67.23           C  
ATOM    541  C   HIS A  72     -18.125  -2.994   5.763  1.00 67.23           C  
ATOM    542  CB  HIS A  72     -17.508  -0.644   6.365  1.00 67.23           C  
ATOM    543  O   HIS A  72     -19.122  -3.614   6.141  1.00 67.23           O  
ATOM    544  CG  HIS A  72     -18.112  -0.675   7.733  1.00 67.23           C  
ATOM    545  CD2 HIS A  72     -17.750  -1.349   8.849  1.00 67.23           C  
ATOM    546  ND1 HIS A  72     -19.235   0.050   8.067  1.00 67.23           N  
ATOM    547  CE1 HIS A  72     -19.537  -0.176   9.335  1.00 67.23           C  
ATOM    548  NE2 HIS A  72     -18.651  -1.022   9.832  1.00 67.23           N  
ATOM    549  N   HIS A  73     -17.074  -3.604   5.160  1.00 70.62           N  
ATOM    550  CA  HIS A  73     -16.748  -4.990   5.477  1.00 70.62           C  
ATOM    551  C   HIS A  73     -16.748  -5.225   6.983  1.00 70.62           C  
ATOM    552  CB  HIS A  73     -15.388  -5.369   4.886  1.00 70.62           C  
ATOM    553  O   HIS A  73     -16.175  -4.437   7.739  1.00 70.62           O  
ATOM    554  CG  HIS A  73     -15.178  -6.844   4.763  1.00 70.62           C  
ATOM    555  CD2 HIS A  73     -15.169  -7.654   3.678  1.00 70.62           C  
ATOM    556  ND1 HIS A  73     -14.945  -7.656   5.853  1.00 70.62           N  
ATOM    557  CE1 HIS A  73     -14.801  -8.904   5.441  1.00 70.62           C  
ATOM    558  NE2 HIS A  73     -14.932  -8.930   4.125  1.00 70.62           N  
ATOM    559  N   PRO A  74     -17.615  -6.274   7.463  1.00 75.27           N  
ATOM    560  CA  PRO A  74     -17.713  -6.593   8.889  1.00 75.27           C  
ATOM    561  C   PRO A  74     -16.348  -6.778   9.548  1.00 75.27           C  
ATOM    562  CB  PRO A  74     -18.509  -7.901   8.904  1.00 75.27           C  
ATOM    563  O   PRO A  74     -16.218  -6.612  10.764  1.00 75.27           O  
ATOM    564  CG  PRO A  74     -18.359  -8.454   7.523  1.00 75.27           C  
ATOM    565  CD  PRO A  74     -18.108  -7.315   6.577  1.00 75.27           C  
ATOM    566  N   ALA A  75     -15.338  -7.095   8.680  1.00 73.83           N  
ATOM    567  CA  ALA A  75     -14.007  -7.320   9.237  1.00 73.83           C  
ATOM    568  C   ALA A  75     -13.428  -6.029   9.810  1.00 73.83           C  
ATOM    569  CB  ALA A  75     -13.074  -7.893   8.173  1.00 73.83           C  
ATOM    570  O   ALA A  75     -12.610  -6.064  10.732  1.00 73.83           O  
ATOM    571  N   LEU A  76     -13.877  -4.930   9.278  1.00 72.02           N  
ATOM    572  CA  LEU A  76     -13.373  -3.643   9.746  1.00 72.02           C  
ATOM    573  C   LEU A  76     -14.071  -3.221  11.034  1.00 72.02           C  
ATOM    574  CB  LEU A  76     -13.565  -2.569   8.672  1.00 72.02           C  
ATOM    575  O   LEU A  76     -13.677  -2.238  11.665  1.00 72.02           O  
ATOM    576  CG  LEU A  76     -12.664  -2.673   7.440  1.00 72.02           C  
ATOM    577  CD1 LEU A  76     -13.057  -1.624   6.406  1.00 72.02           C  
ATOM    578  CD2 LEU A  76     -11.199  -2.520   7.835  1.00 72.02           C  
ATOM    579  N   ASP A  77     -15.082  -3.983  11.477  1.00 75.70           N  
ATOM    580  CA  ASP A  77     -15.783  -3.723  12.731  1.00 75.70           C  
ATOM    581  C   ASP A  77     -14.945  -4.162  13.929  1.00 75.70           C  
ATOM    582  CB  ASP A  77     -17.137  -4.436  12.747  1.00 75.70           C  
ATOM    583  O   ASP A  77     -15.131  -3.662  15.040  1.00 75.70           O  
ATOM    584  CG  ASP A  77     -18.139  -3.826  11.782  1.00 75.70           C  
ATOM    585  OD1 ASP A  77     -17.996  -2.637  11.424  1.00 75.70           O  
ATOM    586  OD2 ASP A  77     -19.082  -4.541  11.378  1.00 75.70           O  
ATOM    587  N   ASP A  78     -13.964  -5.040  13.601  1.00 80.60           N  
ATOM    588  CA  ASP A  78     -13.023  -5.489  14.623  1.00 80.60           C  
ATOM    589  C   ASP A  78     -11.933  -4.447  14.862  1.00 80.60           C  
ATOM    590  CB  ASP A  78     -12.394  -6.826  14.223  1.00 80.60           C  
ATOM    591  O   ASP A  78     -11.218  -4.064  13.933  1.00 80.60           O  
ATOM    592  CG  ASP A  78     -11.557  -7.442  15.329  1.00 80.60           C  
ATOM    593  OD1 ASP A  78     -11.390  -6.807  16.393  1.00 80.60           O  
ATOM    594  OD2 ASP A  78     -11.057  -8.571  15.135  1.00 80.60           O  
ATOM    595  N   ALA A  79     -11.921  -3.911  16.077  1.00 76.96           N  
ATOM    596  CA  ALA A  79     -11.004  -2.835  16.445  1.00 76.96           C  
ATOM    597  C   ALA A  79      -9.555  -3.233  16.178  1.00 76.96           C  
ATOM    598  CB  ALA A  79     -11.188  -2.460  17.914  1.00 76.96           C  
ATOM    599  O   ALA A  79      -8.756  -2.417  15.713  1.00 76.96           O  
ATOM    600  N   ARG A  80      -9.222  -4.442  16.412  1.00 80.84           N  
ATOM    601  CA  ARG A  80      -7.862  -4.932  16.211  1.00 80.84           C  
ATOM    602  C   ARG A  80      -7.504  -4.964  14.729  1.00 80.84           C  
ATOM    603  CB  ARG A  80      -7.698  -6.327  16.819  1.00 80.84           C  
ATOM    604  O   ARG A  80      -6.407  -4.558  14.341  1.00 80.84           O  
ATOM    605  CG  ARG A  80      -6.254  -6.791  16.915  1.00 80.84           C  
ATOM    606  CD  ARG A  80      -6.128  -8.084  17.709  1.00 80.84           C  
ATOM    607  NE  ARG A  80      -4.733  -8.476  17.884  1.00 80.84           N  
ATOM    608  NH1 ARG A  80      -5.195 -10.700  18.307  1.00 80.84           N  
ATOM    609  NH2 ARG A  80      -3.027  -9.956  18.301  1.00 80.84           N  
ATOM    610  CZ  ARG A  80      -4.322  -9.710  18.164  1.00 80.84           C  
ATOM    611  N   THR A  81      -8.467  -5.414  13.958  1.00 81.05           N  
ATOM    612  CA  THR A  81      -8.274  -5.476  12.514  1.00 81.05           C  
ATOM    613  C   THR A  81      -8.159  -4.074  11.923  1.00 81.05           C  
ATOM    614  CB  THR A  81      -9.427  -6.233  11.828  1.00 81.05           C  
ATOM    615  O   THR A  81      -7.290  -3.816  11.087  1.00 81.05           O  
ATOM    616  CG2 THR A  81      -9.201  -6.333  10.323  1.00 81.05           C  
ATOM    617  OG1 THR A  81      -9.516  -7.554  12.376  1.00 81.05           O  
ATOM    618  N   SER A  82      -8.970  -3.242  12.360  1.00 77.63           N  
ATOM    619  CA  SER A  82      -8.977  -1.870  11.864  1.00 77.63           C  
ATOM    620  C   SER A  82      -7.678  -1.150  12.209  1.00 77.63           C  
ATOM    621  CB  SER A  82     -10.165  -1.098  12.441  1.00 77.63           C  
ATOM    622  O   SER A  82      -7.136  -0.408  11.386  1.00 77.63           O  
ATOM    623  OG  SER A  82     -10.017  -0.917  13.839  1.00 77.63           O  
ATOM    624  N   ARG A  83      -7.195  -1.348  13.374  1.00 82.37           N  
ATOM    625  CA  ARG A  83      -5.940  -0.740  13.802  1.00 82.37           C  
ATOM    626  C   ARG A  83      -4.773  -1.238  12.956  1.00 82.37           C  
ATOM    627  CB  ARG A  83      -5.678  -1.032  15.281  1.00 82.37           C  
ATOM    628  O   ARG A  83      -3.899  -0.457  12.574  1.00 82.37           O  
ATOM    629  CG  ARG A  83      -4.527  -0.234  15.872  1.00 82.37           C  
ATOM    630  CD  ARG A  83      -4.388  -0.469  17.370  1.00 82.37           C  
ATOM    631  NE  ARG A  83      -3.385   0.411  17.963  1.00 82.37           N  
ATOM    632  NH1 ARG A  83      -4.030   0.017  20.146  1.00 82.37           N  
ATOM    633  NH2 ARG A  83      -2.291   1.442  19.699  1.00 82.37           N  
ATOM    634  CZ  ARG A  83      -3.237   0.621  19.268  1.00 82.37           C  
ATOM    635  N   THR A  84      -4.813  -2.483  12.757  1.00 84.92           N  
ATOM    636  CA  THR A  84      -3.747  -3.078  11.959  1.00 84.92           C  
ATOM    637  C   THR A  84      -3.796  -2.565  10.522  1.00 84.92           C  
ATOM    638  CB  THR A  84      -3.840  -4.615  11.961  1.00 84.92           C  
ATOM    639  O   THR A  84      -2.757  -2.279   9.924  1.00 84.92           O  
ATOM    640  CG2 THR A  84      -2.686  -5.237  11.181  1.00 84.92           C  
ATOM    641  OG1 THR A  84      -3.799  -5.089  13.313  1.00 84.92           O  
ATOM    642  N   VAL A  85      -4.969  -2.445  10.015  1.00 85.36           N  
ATOM    643  CA  VAL A  85      -5.145  -1.919   8.665  1.00 85.36           C  
ATOM    644  C   VAL A  85      -4.631  -0.483   8.599  1.00 85.36           C  
ATOM    645  CB  VAL A  85      -6.624  -1.977   8.221  1.00 85.36           C  
ATOM    646  O   VAL A  85      -3.935  -0.108   7.652  1.00 85.36           O  
ATOM    647  CG1 VAL A  85      -6.830  -1.193   6.927  1.00 85.36           C  
ATOM    648  CG2 VAL A  85      -7.072  -3.427   8.048  1.00 85.36           C  
ATOM    649  N   LYS A  86      -4.996   0.240   9.566  1.00 84.59           N  
ATOM    650  CA  LYS A  86      -4.515   1.617   9.644  1.00 84.59           C  
ATOM    651  C   LYS A  86      -2.990   1.666   9.660  1.00 84.59           C  
ATOM    652  CB  LYS A  86      -5.075   2.311  10.886  1.00 84.59           C  
ATOM    653  O   LYS A  86      -2.384   2.488   8.969  1.00 84.59           O  
ATOM    654  CG  LYS A  86      -4.748   3.795  10.966  1.00 84.59           C  
ATOM    655  CD  LYS A  86      -5.372   4.439  12.198  1.00 84.59           C  
ATOM    656  CE  LYS A  86      -4.986   5.907  12.317  1.00 84.59           C  
ATOM    657  NZ  LYS A  86      -5.592   6.542  13.526  1.00 84.59           N  
ATOM    658  N   THR A  87      -2.377   0.846  10.437  1.00 86.76           N  
ATOM    659  CA  THR A  87      -0.923   0.788  10.533  1.00 86.76           C  
ATOM    660  C   THR A  87      -0.307   0.408   9.189  1.00 86.76           C  
ATOM    661  CB  THR A  87      -0.474  -0.218  11.609  1.00 86.76           C  
ATOM    662  O   THR A  87       0.698   0.989   8.774  1.00 86.76           O  
ATOM    663  CG2 THR A  87       1.047  -0.278  11.706  1.00 86.76           C  
ATOM    664  OG1 THR A  87      -1.007   0.178  12.878  1.00 86.76           O  
ATOM    665  N   LEU A  88      -0.925  -0.497   8.532  1.00 86.91           N  
ATOM    666  CA  LEU A  88      -0.422  -0.938   7.236  1.00 86.91           C  
ATOM    667  C   LEU A  88      -0.508   0.186   6.209  1.00 86.91           C  
ATOM    668  CB  LEU A  88      -1.205  -2.157   6.742  1.00 86.91           C  
ATOM    669  O   LEU A  88       0.443   0.425   5.462  1.00 86.91           O  
ATOM    670  CG  LEU A  88      -0.880  -3.490   7.417  1.00 86.91           C  
ATOM    671  CD1 LEU A  88      -1.871  -4.563   6.978  1.00 86.91           C  
ATOM    672  CD2 LEU A  88       0.550  -3.915   7.101  1.00 86.91           C  
ATOM    673  N   LEU A  89      -1.608   0.866   6.199  1.00 85.22           N  
ATOM    674  CA  LEU A  89      -1.799   1.961   5.253  1.00 85.22           C  
ATOM    675  C   LEU A  89      -0.827   3.101   5.538  1.00 85.22           C  
ATOM    676  CB  LEU A  89      -3.239   2.476   5.313  1.00 85.22           C  
ATOM    677  O   LEU A  89      -0.288   3.709   4.610  1.00 85.22           O  
ATOM    678  CG  LEU A  89      -4.311   1.562   4.716  1.00 85.22           C  
ATOM    679  CD1 LEU A  89      -5.698   2.151   4.948  1.00 85.22           C  
ATOM    680  CD2 LEU A  89      -4.060   1.343   3.228  1.00 85.22           C  
ATOM    681  N   THR A  90      -0.640   3.390   6.768  1.00 85.33           N  
ATOM    682  CA  THR A  90       0.310   4.423   7.165  1.00 85.33           C  
ATOM    683  C   THR A  90       1.726   4.051   6.733  1.00 85.33           C  
ATOM    684  CB  THR A  90       0.280   4.655   8.687  1.00 85.33           C  
ATOM    685  O   THR A  90       2.482   4.905   6.266  1.00 85.33           O  
ATOM    686  CG2 THR A  90       1.236   5.772   9.092  1.00 85.33           C  
ATOM    687  OG1 THR A  90      -1.050   5.013   9.083  1.00 85.33           O  
ATOM    688  N   THR A  91       2.053   2.846   6.911  1.00 85.32           N  
ATOM    689  CA  THR A  91       3.371   2.372   6.502  1.00 85.32           C  
ATOM    690  C   THR A  91       3.544   2.493   4.991  1.00 85.32           C  
ATOM    691  CB  THR A  91       3.597   0.911   6.933  1.00 85.32           C  
ATOM    692  O   THR A  91       4.612   2.882   4.513  1.00 85.32           O  
ATOM    693  CG2 THR A  91       5.000   0.440   6.563  1.00 85.32           C  
ATOM    694  OG1 THR A  91       3.429   0.806   8.352  1.00 85.32           O  
ATOM    695  N   ILE A  92       2.499   2.134   4.298  1.00 85.11           N  
ATOM    696  CA  ILE A  92       2.538   2.261   2.845  1.00 85.11           C  
ATOM    697  C   ILE A  92       2.779   3.718   2.460  1.00 85.11           C  
ATOM    698  CB  ILE A  92       1.234   1.744   2.198  1.00 85.11           C  
ATOM    699  O   ILE A  92       3.600   4.009   1.586  1.00 85.11           O  
ATOM    700  CG1 ILE A  92       1.114   0.226   2.377  1.00 85.11           C  
ATOM    701  CG2 ILE A  92       1.178   2.126   0.716  1.00 85.11           C  
ATOM    702  CD1 ILE A  92      -0.240  -0.340   1.971  1.00 85.11           C  
ATOM    703  N   GLN A  93       2.081   4.549   3.075  1.00 82.85           N  
ATOM    704  CA  GLN A  93       2.252   5.980   2.844  1.00 82.85           C  
ATOM    705  C   GLN A  93       3.687   6.415   3.124  1.00 82.85           C  
ATOM    706  CB  GLN A  93       1.281   6.784   3.709  1.00 82.85           C  
ATOM    707  O   GLN A  93       4.266   7.191   2.361  1.00 82.85           O  
ATOM    708  CG  GLN A  93       1.359   8.288   3.487  1.00 82.85           C  
ATOM    709  CD  GLN A  93       0.448   9.067   4.416  1.00 82.85           C  
ATOM    710  NE2 GLN A  93       0.340  10.371   4.185  1.00 82.85           N  
ATOM    711  OE1 GLN A  93      -0.154   8.502   5.335  1.00 82.85           O  
ATOM    712  N   GLU A  94       4.258   5.986   4.189  1.00 82.39           N  
ATOM    713  CA  GLU A  94       5.614   6.356   4.583  1.00 82.39           C  
ATOM    714  C   GLU A  94       6.641   5.836   3.581  1.00 82.39           C  
ATOM    715  CB  GLU A  94       5.931   5.825   5.983  1.00 82.39           C  
ATOM    716  O   GLU A  94       7.623   6.518   3.281  1.00 82.39           O  
ATOM    717  CG  GLU A  94       5.246   6.596   7.103  1.00 82.39           C  
ATOM    718  CD  GLU A  94       5.564   6.053   8.487  1.00 82.39           C  
ATOM    719  OE1 GLU A  94       5.105   6.643   9.491  1.00 82.39           O  
ATOM    720  OE2 GLU A  94       6.279   5.029   8.568  1.00 82.39           O  
ATOM    721  N   VAL A  95       6.418   4.648   3.128  1.00 78.72           N  
ATOM    722  CA  VAL A  95       7.350   4.046   2.181  1.00 78.72           C  
ATOM    723  C   VAL A  95       7.406   4.885   0.906  1.00 78.72           C  
ATOM    724  CB  VAL A  95       6.956   2.591   1.844  1.00 78.72           C  
ATOM    725  O   VAL A  95       8.488   5.151   0.377  1.00 78.72           O  
ATOM    726  CG1 VAL A  95       7.737   2.087   0.631  1.00 78.72           C  
ATOM    727  CG2 VAL A  95       7.191   1.682   3.049  1.00 78.72           C  
ATOM    728  N   PHE A  96       6.315   5.463   0.565  1.00 72.16           N  
ATOM    729  CA  PHE A  96       6.283   6.174  -0.707  1.00 72.16           C  
ATOM    730  C   PHE A  96       6.622   7.647  -0.513  1.00 72.16           C  
ATOM    731  CB  PHE A  96       4.908   6.034  -1.369  1.00 72.16           C  
ATOM    732  O   PHE A  96       7.206   8.277  -1.397  1.00 72.16           O  
ATOM    733  CG  PHE A  96       4.725   4.745  -2.123  1.00 72.16           C  
ATOM    734  CD1 PHE A  96       5.208   4.606  -3.418  1.00 72.16           C  
ATOM    735  CD2 PHE A  96       4.070   3.670  -1.535  1.00 72.16           C  
ATOM    736  CE1 PHE A  96       5.041   3.414  -4.118  1.00 72.16           C  
ATOM    737  CE2 PHE A  96       3.899   2.476  -2.229  1.00 72.16           C  
ATOM    738  CZ  PHE A  96       4.384   2.350  -3.520  1.00 72.16           C  
ATOM    739  N   THR A  97       6.227   8.212   0.611  1.00 73.27           N  
ATOM    740  CA  THR A  97       6.524   9.619   0.855  1.00 73.27           C  
ATOM    741  C   THR A  97       8.005   9.813   1.167  1.00 73.27           C  
ATOM    742  CB  THR A  97       5.676  10.177   2.013  1.00 73.27           C  
ATOM    743  O   THR A  97       8.620  10.779   0.711  1.00 73.27           O  
ATOM    744  CG2 THR A  97       5.839  11.688   2.137  1.00 73.27           C  
ATOM    745  OG1 THR A  97       4.295   9.875   1.775  1.00 73.27           O  
ATOM    746  N   ARG A  98       8.615   8.936   2.020  1.00 69.94           N  
ATOM    747  CA  ARG A  98       9.980   9.137   2.496  1.00 69.94           C  
ATOM    748  C   ARG A  98      10.995   8.601   1.491  1.00 69.94           C  
ATOM    749  CB  ARG A  98      10.181   8.461   3.854  1.00 69.94           C  
ATOM    750  O   ARG A  98      11.974   9.277   1.170  1.00 69.94           O  
ATOM    751  CG  ARG A  98      11.513   8.783   4.512  1.00 69.94           C  
ATOM    752  CD  ARG A  98      11.581   8.255   5.938  1.00 69.94           C  
ATOM    753  NE  ARG A  98      11.638   6.796   5.970  1.00 69.94           N  
ATOM    754  NH1 ARG A  98      11.710   6.643   8.274  1.00 69.94           N  
ATOM    755  NH2 ARG A  98      11.746   4.743   6.993  1.00 69.94           N  
ATOM    756  CZ  ARG A  98      11.697   6.064   7.079  1.00 69.94           C  
ATOM    757  N   LYS A  99      10.755   7.409   1.077  1.00 65.11           N  
ATOM    758  CA  LYS A  99      11.794   6.720   0.318  1.00 65.11           C  
ATOM    759  C   LYS A  99      11.763   7.127  -1.153  1.00 65.11           C  
ATOM    760  CB  LYS A  99      11.637   5.204   0.445  1.00 65.11           C  
ATOM    761  O   LYS A  99      12.810   7.363  -1.759  1.00 65.11           O  
ATOM    762  CG  LYS A  99      11.987   4.659   1.822  1.00 65.11           C  
ATOM    763  CD  LYS A  99      11.947   3.137   1.848  1.00 65.11           C  
ATOM    764  CE  LYS A  99      12.324   2.590   3.218  1.00 65.11           C  
ATOM    765  NZ  LYS A  99      13.243   1.417   3.112  1.00 65.11           N  
ATOM    766  N   VAL A 100      10.551   7.435  -1.549  1.00 62.82           N  
ATOM    767  CA  VAL A 100      10.422   7.649  -2.987  1.00 62.82           C  
ATOM    768  C   VAL A 100      10.551   9.138  -3.301  1.00 62.82           C  
ATOM    769  CB  VAL A 100       9.079   7.106  -3.523  1.00 62.82           C  
ATOM    770  O   VAL A 100      11.187   9.517  -4.287  1.00 62.82           O  
ATOM    771  CG1 VAL A 100       8.907   7.454  -5.001  1.00 62.82           C  
ATOM    772  CG2 VAL A 100       8.993   5.595  -3.313  1.00 62.82           C  
ATOM    773  N   SER A 101       9.947   9.941  -2.361  1.00 63.04           N  
ATOM    774  CA  SER A 101      10.070  11.385  -2.535  1.00 63.04           C  
ATOM    775  C   SER A 101      11.520  11.836  -2.398  1.00 63.04           C  
ATOM    776  CB  SER A 101       9.199  12.124  -1.518  1.00 63.04           C  
ATOM    777  O   SER A 101      11.950  12.775  -3.072  1.00 63.04           O  
ATOM    778  OG  SER A 101       7.825  11.876  -1.759  1.00 63.04           O  
ATOM    779  N   ALA A 102      12.217  11.292  -1.435  1.00 61.26           N  
ATOM    780  CA  ALA A 102      13.622  11.635  -1.231  1.00 61.26           C  
ATOM    781  C   ALA A 102      14.446  11.341  -2.482  1.00 61.26           C  
ATOM    782  CB  ALA A 102      14.188  10.873  -0.035  1.00 61.26           C  
ATOM    783  O   ALA A 102      15.416  12.044  -2.773  1.00 61.26           O  
ATOM    784  N   LEU A 103      14.034  10.484  -3.192  1.00 58.75           N  
ATOM    785  CA  LEU A 103      14.778  10.131  -4.396  1.00 58.75           C  
ATOM    786  C   LEU A 103      14.526  11.144  -5.508  1.00 58.75           C  
ATOM    787  CB  LEU A 103      14.393   8.727  -4.872  1.00 58.75           C  
ATOM    788  O   LEU A 103      15.413  11.414  -6.320  1.00 58.75           O  
ATOM    789  CG  LEU A 103      14.836   7.565  -3.982  1.00 58.75           C  
ATOM    790  CD1 LEU A 103      14.233   6.256  -4.481  1.00 58.75           C  
ATOM    791  CD2 LEU A 103      16.357   7.476  -3.935  1.00 58.75           C  
ATOM    792  N   PHE A 104      13.426  11.965  -5.457  1.00 53.97           N  
ATOM    793  CA  PHE A 104      13.101  12.939  -6.493  1.00 53.97           C  
ATOM    794  C   PHE A 104      13.473  14.348  -6.048  1.00 53.97           C  
ATOM    795  CB  PHE A 104      11.612  12.875  -6.844  1.00 53.97           C  
ATOM    796  O   PHE A 104      13.664  15.238  -6.880  1.00 53.97           O  
ATOM    797  CG  PHE A 104      11.249  11.727  -7.748  1.00 53.97           C  
ATOM    798  CD1 PHE A 104      11.402  11.833  -9.125  1.00 53.97           C  
ATOM    799  CD2 PHE A 104      10.755  10.542  -7.219  1.00 53.97           C  
ATOM    800  CE1 PHE A 104      11.068  10.772  -9.963  1.00 53.97           C  
ATOM    801  CE2 PHE A 104      10.418   9.478  -8.050  1.00 53.97           C  
ATOM    802  CZ  PHE A 104      10.574   9.595  -9.422  1.00 53.97           C  
ATOM    803  N   THR A 105      13.351  14.599  -4.672  1.00 54.71           N  
ATOM    804  CA  THR A 105      13.820  15.930  -4.304  1.00 54.71           C  
ATOM    805  C   THR A 105      15.328  16.047  -4.502  1.00 54.71           C  
ATOM    806  CB  THR A 105      13.463  16.264  -2.844  1.00 54.71           C  
ATOM    807  O   THR A 105      15.832  17.112  -4.863  1.00 54.71           O  
ATOM    808  CG2 THR A 105      13.533  17.767  -2.591  1.00 54.71           C  
ATOM    809  OG1 THR A 105      12.134  15.805  -2.566  1.00 54.71           O  
ATOM    810  N   ASP A 106      15.952  14.918  -4.491  1.00 49.38           N  
ATOM    811  CA  ASP A 106      17.383  15.094  -4.718  1.00 49.38           C  
ATOM    812  C   ASP A 106      17.681  15.316  -6.199  1.00 49.38           C  
ATOM    813  CB  ASP A 106      18.162  13.883  -4.200  1.00 49.38           C  
ATOM    814  O   ASP A 106      18.710  15.897  -6.550  1.00 49.38           O  
ATOM    815  CG  ASP A 106      19.592  14.218  -3.814  1.00 49.38           C  
ATOM    816  OD1 ASP A 106      20.104  15.278  -4.233  1.00 49.38           O  
ATOM    817  OD2 ASP A 106      20.212  13.413  -3.086  1.00 49.38           O  
ATOM    818  N   GLU A 107      16.768  15.136  -7.065  1.00 49.28           N  
ATOM    819  CA  GLU A 107      16.884  15.496  -8.475  1.00 49.28           C  
ATOM    820  C   GLU A 107      16.538  16.966  -8.700  1.00 49.28           C  
ATOM    821  CB  GLU A 107      15.982  14.606  -9.333  1.00 49.28           C  
ATOM    822  O   GLU A 107      17.033  17.588  -9.642  1.00 49.28           O  
ATOM    823  CG  GLU A 107      16.545  13.214  -9.579  1.00 49.28           C  
ATOM    824  CD  GLU A 107      16.266  12.692 -10.979  1.00 49.28           C  
ATOM    825  OE1 GLU A 107      17.207  12.632 -11.803  1.00 49.28           O  
ATOM    826  OE2 GLU A 107      15.097  12.341 -11.254  1.00 49.28           O  
ATOM    827  N   THR A 108      15.822  17.585  -7.705  1.00 47.55           N  
ATOM    828  CA  THR A 108      15.676  19.021  -7.918  1.00 47.55           C  
ATOM    829  C   THR A 108      16.642  19.800  -7.032  1.00 47.55           C  
ATOM    830  CB  THR A 108      14.233  19.483  -7.641  1.00 47.55           C  
ATOM    831  O   THR A 108      16.764  21.020  -7.159  1.00 47.55           O  
ATOM    832  CG2 THR A 108      13.886  20.723  -8.458  1.00 47.55           C  
ATOM    833  OG1 THR A 108      13.325  18.429  -7.983  1.00 47.55           O  
ATOM    834  N   GLY A 109      17.467  19.088  -6.312  1.00 35.15           N  
ATOM    835  CA  GLY A 109      18.357  19.917  -5.515  1.00 35.15           C  
ATOM    836  C   GLY A 109      19.815  19.775  -5.909  1.00 35.15           C  
ATOM    837  O   GLY A 109      20.433  18.738  -5.659  1.00 35.15           O  
ATOM    838  N   CYS A 110      20.139  19.993  -7.092  1.00 35.16           N  
ATOM    839  CA  CYS A 110      21.454  20.491  -7.482  1.00 35.16           C  
ATOM    840  C   CYS A 110      21.331  21.776  -8.293  1.00 35.16           C  
ATOM    841  CB  CYS A 110      22.209  19.437  -8.290  1.00 35.16           C  
ATOM    842  O   CYS A 110      20.667  21.798  -9.331  1.00 35.16           O  
ATOM    843  SG  CYS A 110      23.973  19.354  -7.910  1.00 35.16           S  
ATOM    844  N   ALA A 111      21.182  23.039  -7.634  1.00 34.32           N  
ATOM    845  CA  ALA A 111      22.189  24.078  -7.430  1.00 34.32           C  
ATOM    846  C   ALA A 111      22.677  24.637  -8.763  1.00 34.32           C  
ATOM    847  CB  ALA A 111      23.364  23.529  -6.624  1.00 34.32           C  
ATOM    848  O   ALA A 111      23.279  23.916  -9.563  1.00 34.32           O  
ATOM    849  N   GLY A 112      22.025  25.651  -9.350  1.00 35.32           N  
ATOM    850  CA  GLY A 112      22.748  26.804  -9.862  1.00 35.32           C  
ATOM    851  C   GLY A 112      21.856  28.006 -10.110  1.00 35.32           C  
ATOM    852  O   GLY A 112      20.778  27.875 -10.693  1.00 35.32           O  
ATOM    853  N   SER A 113      21.611  28.925  -9.177  1.00 32.71           N  
ATOM    854  CA  SER A 113      22.133  30.285  -9.094  1.00 32.71           C  
ATOM    855  C   SER A 113      21.828  31.073 -10.365  1.00 32.71           C  
ATOM    856  CB  SER A 113      23.642  30.267  -8.846  1.00 32.71           C  
ATOM    857  O   SER A 113      22.175  30.642 -11.466  1.00 32.71           O  
ATOM    858  OG  SER A 113      24.005  31.242  -7.883  1.00 32.71           O  
ATOM    859  N   GLY A 114      20.734  31.815 -10.501  1.00 31.13           N  
ATOM    860  CA  GLY A 114      20.809  33.168 -11.029  1.00 31.13           C  
ATOM    861  C   GLY A 114      19.536  33.608 -11.727  1.00 31.13           C  
ATOM    862  O   GLY A 114      18.952  32.847 -12.500  1.00 31.13           O  
ATOM    863  N   GLY A 115      18.626  34.272 -11.056  1.00 31.31           N  
ATOM    864  CA  GLY A 115      18.226  35.608 -11.469  1.00 31.31           C  
ATOM    865  C   GLY A 115      16.839  35.653 -12.082  1.00 31.31           C  
ATOM    866  O   GLY A 115      16.464  34.763 -12.848  1.00 31.31           O  
ATOM    867  N   ASP A 116      15.850  36.045 -11.317  1.00 33.61           N  
ATOM    868  CA  ASP A 116      15.000  37.177 -11.673  1.00 33.61           C  
ATOM    869  C   ASP A 116      14.009  36.796 -12.771  1.00 33.61           C  
ATOM    870  CB  ASP A 116      15.851  38.367 -12.123  1.00 33.61           C  
ATOM    871  O   ASP A 116      14.395  36.214 -13.787  1.00 33.61           O  
ATOM    872  CG  ASP A 116      15.687  39.584 -11.229  1.00 33.61           C  
ATOM    873  OD1 ASP A 116      14.598  39.769 -10.644  1.00 33.61           O  
ATOM    874  OD2 ASP A 116      16.654  40.367 -11.112  1.00 33.61           O  
ATOM    875  N   LEU A 117      12.754  36.639 -12.462  1.00 36.35           N  
ATOM    876  CA  LEU A 117      11.529  37.260 -12.955  1.00 36.35           C  
ATOM    877  C   LEU A 117      10.864  36.386 -14.012  1.00 36.35           C  
ATOM    878  CB  LEU A 117      11.827  38.646 -13.535  1.00 36.35           C  
ATOM    879  O   LEU A 117      11.516  35.949 -14.963  1.00 36.35           O  
ATOM    880  CG  LEU A 117      12.303  39.708 -12.543  1.00 36.35           C  
ATOM    881  CD1 LEU A 117      12.670  40.993 -13.279  1.00 36.35           C  
ATOM    882  CD2 LEU A 117      11.232  39.976 -11.491  1.00 36.35           C  
ATOM    883  N   ALA A 118       9.696  35.858 -13.718  1.00 33.90           N  
ATOM    884  CA  ALA A 118       8.464  36.189 -14.428  1.00 33.90           C  
ATOM    885  C   ALA A 118       8.211  35.210 -15.572  1.00 33.90           C  
ATOM    886  CB  ALA A 118       8.522  37.619 -14.959  1.00 33.90           C  
ATOM    887  O   ALA A 118       9.108  34.936 -16.372  1.00 33.90           O  
ATOM    888  N   ALA A 119       7.293  34.297 -15.413  1.00 35.16           N  
ATOM    889  CA  ALA A 119       6.205  34.166 -16.379  1.00 35.16           C  
ATOM    890  C   ALA A 119       6.199  32.778 -17.013  1.00 35.16           C  
ATOM    891  CB  ALA A 119       6.321  35.240 -17.458  1.00 35.16           C  
ATOM    892  O   ALA A 119       7.240  32.284 -17.450  1.00 35.16           O  
ATOM    893  N   GLN A 120       5.427  31.875 -16.502  1.00 34.88           N  
ATOM    894  CA  GLN A 120       4.432  31.187 -17.318  1.00 34.88           C  
ATOM    895  C   GLN A 120       5.094  30.414 -18.455  1.00 34.88           C  
ATOM    896  CB  GLN A 120       3.417  32.183 -17.882  1.00 34.88           C  
ATOM    897  O   GLN A 120       5.907  30.967 -19.199  1.00 34.88           O  
ATOM    898  CG  GLN A 120       2.085  32.185 -17.145  1.00 34.88           C  
ATOM    899  CD  GLN A 120       1.034  33.036 -17.835  1.00 34.88           C  
ATOM    900  NE2 GLN A 120       0.435  33.958 -17.089  1.00 34.88           N  
ATOM    901  OE1 GLN A 120       0.765  32.866 -19.028  1.00 34.88           O  
ATOM    902  N   ASP A 121       5.393  29.151 -18.285  1.00 30.92           N  
ATOM    903  CA  ASP A 121       5.408  28.299 -19.470  1.00 30.92           C  
ATOM    904  C   ASP A 121       5.388  26.821 -19.084  1.00 30.92           C  
ATOM    905  CB  ASP A 121       6.636  28.600 -20.332  1.00 30.92           C  
ATOM    906  O   ASP A 121       6.159  26.387 -18.226  1.00 30.92           O  
ATOM    907  CG  ASP A 121       6.307  28.724 -21.809  1.00 30.92           C  
ATOM    908  OD1 ASP A 121       5.393  28.021 -22.291  1.00 30.92           O  
ATOM    909  OD2 ASP A 121       6.970  29.529 -22.498  1.00 30.92           O  
ATOM    910  N   HIS A 122       4.232  26.181 -19.030  1.00 35.40           N  
ATOM    911  CA  HIS A 122       3.639  25.062 -19.753  1.00 35.40           C  
ATOM    912  C   HIS A 122       4.713  24.181 -20.382  1.00 35.40           C  
ATOM    913  CB  HIS A 122       2.679  25.569 -20.831  1.00 35.40           C  
ATOM    914  O   HIS A 122       5.697  24.687 -20.927  1.00 35.40           O  
ATOM    915  CG  HIS A 122       1.335  25.957 -20.302  1.00 35.40           C  
ATOM    916  CD2 HIS A 122       0.779  27.174 -20.094  1.00 35.40           C  
ATOM    917  ND1 HIS A 122       0.391  25.031 -19.916  1.00 35.40           N  
ATOM    918  CE1 HIS A 122      -0.691  25.663 -19.493  1.00 35.40           C  
ATOM    919  NE2 HIS A 122      -0.481  26.965 -19.590  1.00 35.40           N  
ATOM    920  N   PHE A 123       5.127  23.141 -19.678  1.00 37.55           N  
ATOM    921  CA  PHE A 123       5.544  21.807 -20.092  1.00 37.55           C  
ATOM    922  C   PHE A 123       6.831  21.870 -20.906  1.00 37.55           C  
ATOM    923  CB  PHE A 123       4.440  21.126 -20.908  1.00 37.55           C  
ATOM    924  O   PHE A 123       6.820  22.296 -22.063  1.00 37.55           O  
ATOM    925  CG  PHE A 123       3.418  20.410 -20.067  1.00 37.55           C  
ATOM    926  CD1 PHE A 123       3.665  19.129 -19.589  1.00 37.55           C  
ATOM    927  CD2 PHE A 123       2.209  21.019 -19.755  1.00 37.55           C  
ATOM    928  CE1 PHE A 123       2.720  18.464 -18.811  1.00 37.55           C  
ATOM    929  CE2 PHE A 123       1.261  20.361 -18.978  1.00 37.55           C  
ATOM    930  CZ  PHE A 123       1.518  19.083 -18.508  1.00 37.55           C  
ATOM    931  N   GLY A 124       7.927  22.370 -20.340  1.00 32.47           N  
ATOM    932  CA  GLY A 124       9.235  22.295 -20.972  1.00 32.47           C  
ATOM    933  C   GLY A 124      10.216  21.424 -20.211  1.00 32.47           C  
ATOM    934  O   GLY A 124      10.329  21.529 -18.988  1.00 32.47           O  
ATOM    935  N   VAL A 125      10.141  20.148 -20.371  1.00 40.06           N  
ATOM    936  CA  VAL A 125      11.111  19.058 -20.409  1.00 40.06           C  
ATOM    937  C   VAL A 125      12.521  19.615 -20.232  1.00 40.06           C  
ATOM    938  CB  VAL A 125      11.015  18.259 -21.728  1.00 40.06           C  
ATOM    939  O   VAL A 125      13.001  20.385 -21.068  1.00 40.06           O  
ATOM    940  CG1 VAL A 125      11.986  17.080 -21.717  1.00 40.06           C  
ATOM    941  CG2 VAL A 125       9.584  17.774 -21.955  1.00 40.06           C  
ATOM    942  N   SER A 126      12.804  20.353 -19.149  1.00 43.39           N  
ATOM    943  CA  SER A 126      14.139  20.668 -18.649  1.00 43.39           C  
ATOM    944  C   SER A 126      15.087  19.486 -18.823  1.00 43.39           C  
ATOM    945  CB  SER A 126      14.078  21.071 -17.175  1.00 43.39           C  
ATOM    946  O   SER A 126      14.730  18.347 -18.514  1.00 43.39           O  
ATOM    947  OG  SER A 126      13.637  19.988 -16.375  1.00 43.39           O  
ATOM    948  N   SER A 127      15.583  19.233 -20.014  1.00 42.51           N  
ATOM    949  CA  SER A 127      16.803  18.623 -20.532  1.00 42.51           C  
ATOM    950  C   SER A 127      17.791  18.322 -19.410  1.00 42.51           C  
ATOM    951  CB  SER A 127      17.460  19.534 -21.570  1.00 42.51           C  
ATOM    952  O   SER A 127      18.409  19.236 -18.858  1.00 42.51           O  
ATOM    953  OG  SER A 127      18.727  19.028 -21.953  1.00 42.51           O  
ATOM    954  N   THR A 128      17.356  17.698 -18.309  1.00 44.40           N  
ATOM    955  CA  THR A 128      18.271  17.105 -17.341  1.00 44.40           C  
ATOM    956  C   THR A 128      19.282  16.198 -18.038  1.00 44.40           C  
ATOM    957  CB  THR A 128      17.509  16.302 -16.271  1.00 44.40           C  
ATOM    958  O   THR A 128      18.966  15.571 -19.051  1.00 44.40           O  
ATOM    959  CG2 THR A 128      16.569  17.201 -15.474  1.00 44.40           C  
ATOM    960  OG1 THR A 128      16.742  15.274 -16.909  1.00 44.40           O  
ATOM    961  N   SER A 129      20.574  16.676 -18.294  1.00 48.87           N  
ATOM    962  CA  SER A 129      21.857  16.104 -18.691  1.00 48.87           C  
ATOM    963  C   SER A 129      21.861  14.588 -18.528  1.00 48.87           C  
ATOM    964  CB  SER A 129      22.993  16.717 -17.872  1.00 48.87           C  
ATOM    965  O   SER A 129      21.384  14.066 -17.518  1.00 48.87           O  
ATOM    966  OG  SER A 129      24.062  15.796 -17.728  1.00 48.87           O  
ATOM    967  N   ARG A 130      21.491  13.810 -19.484  1.00 49.06           N  
ATOM    968  CA  ARG A 130      21.598  12.378 -19.744  1.00 49.06           C  
ATOM    969  C   ARG A 130      22.516  11.704 -18.728  1.00 49.06           C  
ATOM    970  CB  ARG A 130      22.113  12.125 -21.162  1.00 49.06           C  
ATOM    971  O   ARG A 130      22.230  10.599 -18.263  1.00 49.06           O  
ATOM    972  CG  ARG A 130      21.019  12.090 -22.217  1.00 49.06           C  
ATOM    973  CD  ARG A 130      21.561  11.680 -23.579  1.00 49.06           C  
ATOM    974  NE  ARG A 130      20.768  12.245 -24.668  1.00 49.06           N  
ATOM    975  NH1 ARG A 130      22.304  11.749 -26.320  1.00 49.06           N  
ATOM    976  NH2 ARG A 130      20.340  12.804 -26.853  1.00 49.06           N  
ATOM    977  CZ  ARG A 130      21.139  12.265 -25.945  1.00 49.06           C  
ATOM    978  N   ARG A 131      23.519  12.483 -18.187  1.00 47.22           N  
ATOM    979  CA  ARG A 131      24.452  11.857 -17.255  1.00 47.22           C  
ATOM    980  C   ARG A 131      23.895  11.865 -15.835  1.00 47.22           C  
ATOM    981  CB  ARG A 131      25.807  12.567 -17.291  1.00 47.22           C  
ATOM    982  O   ARG A 131      24.112  10.921 -15.072  1.00 47.22           O  
ATOM    983  CG  ARG A 131      26.719  12.096 -18.412  1.00 47.22           C  
ATOM    984  CD  ARG A 131      28.090  12.753 -18.336  1.00 47.22           C  
ATOM    985  NE  ARG A 131      28.844  12.570 -19.573  1.00 47.22           N  
ATOM    986  NH1 ARG A 131      30.338  14.283 -19.159  1.00 47.22           N  
ATOM    987  NH2 ARG A 131      30.507  13.049 -21.083  1.00 47.22           N  
ATOM    988  CZ  ARG A 131      29.895  13.301 -19.936  1.00 47.22           C  
ATOM    989  N   ALA A 132      23.071  12.871 -15.512  1.00 52.05           N  
ATOM    990  CA  ALA A 132      22.355  12.920 -14.240  1.00 52.05           C  
ATOM    991  C   ALA A 132      21.182  11.945 -14.233  1.00 52.05           C  
ATOM    992  CB  ALA A 132      21.866  14.339 -13.958  1.00 52.05           C  
ATOM    993  O   ALA A 132      20.865  11.352 -13.199  1.00 52.05           O  
ATOM    994  N   ARG A 133      20.687  11.662 -15.455  1.00 51.77           N  
ATOM    995  CA  ARG A 133      19.623  10.668 -15.549  1.00 51.77           C  
ATOM    996  C   ARG A 133      20.168   9.261 -15.331  1.00 51.77           C  
ATOM    997  CB  ARG A 133      18.924  10.755 -16.908  1.00 51.77           C  
ATOM    998  O   ARG A 133      19.526   8.434 -14.680  1.00 51.77           O  
ATOM    999  CG  ARG A 133      17.949  11.916 -17.026  1.00 51.77           C  
ATOM   1000  CD  ARG A 133      17.263  11.939 -18.384  1.00 51.77           C  
ATOM   1001  NE  ARG A 133      16.306  13.038 -18.485  1.00 51.77           N  
ATOM   1002  NH1 ARG A 133      15.905  12.754 -20.743  1.00 51.77           N  
ATOM   1003  NH2 ARG A 133      14.831  14.414 -19.583  1.00 51.77           N  
ATOM   1004  CZ  ARG A 133      15.683  13.400 -19.603  1.00 51.77           C  
ATOM   1005  N   LEU A 134      21.473   9.144 -15.733  1.00 49.52           N  
ATOM   1006  CA  LEU A 134      22.027   7.797 -15.641  1.00 49.52           C  
ATOM   1007  C   LEU A 134      22.607   7.542 -14.254  1.00 49.52           C  
ATOM   1008  CB  LEU A 134      23.107   7.588 -16.705  1.00 49.52           C  
ATOM   1009  O   LEU A 134      22.567   6.413 -13.758  1.00 49.52           O  
ATOM   1010  CG  LEU A 134      22.620   7.464 -18.150  1.00 49.52           C  
ATOM   1011  CD1 LEU A 134      23.793   7.585 -19.117  1.00 49.52           C  
ATOM   1012  CD2 LEU A 134      21.885   6.143 -18.356  1.00 49.52           C  
ATOM   1013  N   GLY A 135      23.134   8.652 -13.649  1.00 49.05           N  
ATOM   1014  CA  GLY A 135      23.693   8.513 -12.314  1.00 49.05           C  
ATOM   1015  C   GLY A 135      22.648   8.202 -11.259  1.00 49.05           C  
ATOM   1016  O   GLY A 135      22.894   7.408 -10.348  1.00 49.05           O  
ATOM   1017  N   TRP A 136      21.293   8.555 -11.538  1.00 52.73           N  
ATOM   1018  CA  TRP A 136      20.120   8.260 -10.721  1.00 52.73           C  
ATOM   1019  C   TRP A 136      19.625   6.839 -10.972  1.00 52.73           C  
ATOM   1020  CB  TRP A 136      18.998   9.262 -11.009  1.00 52.73           C  
ATOM   1021  O   TRP A 136      19.211   6.146 -10.040  1.00 52.73           O  
ATOM   1022  CG  TRP A 136      17.808   9.120 -10.108  1.00 52.73           C  
ATOM   1023  CD1 TRP A 136      17.701   9.540  -8.811  1.00 52.73           C  
ATOM   1024  CD2 TRP A 136      16.557   8.509 -10.437  1.00 52.73           C  
ATOM   1025  CE2 TRP A 136      15.736   8.595  -9.291  1.00 52.73           C  
ATOM   1026  CE3 TRP A 136      16.049   7.897 -11.591  1.00 52.73           C  
ATOM   1027  NE1 TRP A 136      16.457   9.228  -8.314  1.00 52.73           N  
ATOM   1028  CH2 TRP A 136      13.961   7.497 -10.408  1.00 52.73           C  
ATOM   1029  CZ2 TRP A 136      14.433   8.091  -9.266  1.00 52.73           C  
ATOM   1030  CZ3 TRP A 136      14.753   7.396 -11.564  1.00 52.73           C  
ATOM   1031  N   ALA A 137      19.717   6.413 -12.279  1.00 54.54           N  
ATOM   1032  CA  ALA A 137      19.141   5.110 -12.602  1.00 54.54           C  
ATOM   1033  C   ALA A 137      19.977   3.979 -12.009  1.00 54.54           C  
ATOM   1034  CB  ALA A 137      19.021   4.942 -14.115  1.00 54.54           C  
ATOM   1035  O   ALA A 137      19.433   2.982 -11.529  1.00 54.54           O  
ATOM   1036  N   PHE A 138      21.268   4.285 -11.769  1.00 53.65           N  
ATOM   1037  CA  PHE A 138      22.053   3.132 -11.344  1.00 53.65           C  
ATOM   1038  C   PHE A 138      22.253   3.140  -9.834  1.00 53.65           C  
ATOM   1039  CB  PHE A 138      23.411   3.114 -12.053  1.00 53.65           C  
ATOM   1040  O   PHE A 138      22.334   2.081  -9.208  1.00 53.65           O  
ATOM   1041  CG  PHE A 138      23.416   2.327 -13.336  1.00 53.65           C  
ATOM   1042  CD1 PHE A 138      23.484   0.939 -13.316  1.00 53.65           C  
ATOM   1043  CD2 PHE A 138      23.353   2.975 -14.562  1.00 53.65           C  
ATOM   1044  CE1 PHE A 138      23.488   0.208 -14.502  1.00 53.65           C  
ATOM   1045  CE2 PHE A 138      23.357   2.252 -15.751  1.00 53.65           C  
ATOM   1046  CZ  PHE A 138      23.426   0.868 -15.719  1.00 53.65           C  
ATOM   1047  N   ARG A 139      22.280   4.380  -9.144  1.00 57.56           N  
ATOM   1048  CA  ARG A 139      22.666   4.425  -7.737  1.00 57.56           C  
ATOM   1049  C   ARG A 139      21.472   4.135  -6.833  1.00 57.56           C  
ATOM   1050  CB  ARG A 139      23.270   5.786  -7.388  1.00 57.56           C  
ATOM   1051  O   ARG A 139      21.615   3.480  -5.798  1.00 57.56           O  
ATOM   1052  CG  ARG A 139      24.753   5.735  -7.055  1.00 57.56           C  
ATOM   1053  CD  ARG A 139      25.287   7.102  -6.651  1.00 57.56           C  
ATOM   1054  NE  ARG A 139      26.389   6.989  -5.699  1.00 57.56           N  
ATOM   1055  NH1 ARG A 139      27.361   9.006  -6.269  1.00 57.56           N  
ATOM   1056  NH2 ARG A 139      28.303   7.693  -4.643  1.00 57.56           N  
ATOM   1057  CZ  ARG A 139      27.348   7.897  -5.539  1.00 57.56           C  
ATOM   1058  N   ASP A 140      20.257   4.002  -7.320  1.00 64.10           N  
ATOM   1059  CA  ASP A 140      19.171   3.824  -6.361  1.00 64.10           C  
ATOM   1060  C   ASP A 140      18.128   2.841  -6.888  1.00 64.10           C  
ATOM   1061  CB  ASP A 140      18.512   5.167  -6.040  1.00 64.10           C  
ATOM   1062  O   ASP A 140      16.985   2.833  -6.427  1.00 64.10           O  
ATOM   1063  CG  ASP A 140      19.177   5.893  -4.884  1.00 64.10           C  
ATOM   1064  OD1 ASP A 140      19.872   5.242  -4.074  1.00 64.10           O  
ATOM   1065  OD2 ASP A 140      19.002   7.126  -4.779  1.00 64.10           O  
ATOM   1066  N   LYS A 141      18.483   2.143  -7.969  1.00 67.01           N  
ATOM   1067  CA  LYS A 141      17.611   1.099  -8.498  1.00 67.01           C  
ATOM   1068  C   LYS A 141      17.273   0.068  -7.424  1.00 67.01           C  
ATOM   1069  CB  LYS A 141      18.263   0.411  -9.698  1.00 67.01           C  
ATOM   1070  O   LYS A 141      16.139  -0.408  -7.348  1.00 67.01           O  
ATOM   1071  CG  LYS A 141      18.373   1.293 -10.933  1.00 67.01           C  
ATOM   1072  CD  LYS A 141      19.054   0.563 -12.083  1.00 67.01           C  
ATOM   1073  CE  LYS A 141      19.203   1.459 -13.305  1.00 67.01           C  
ATOM   1074  NZ  LYS A 141      19.950   0.778 -14.404  1.00 67.01           N  
ATOM   1075  N   SER A 142      18.252  -0.261  -6.579  1.00 72.41           N  
ATOM   1076  CA  SER A 142      18.027  -1.259  -5.538  1.00 72.41           C  
ATOM   1077  C   SER A 142      17.056  -0.745  -4.480  1.00 72.41           C  
ATOM   1078  CB  SER A 142      19.349  -1.655  -4.879  1.00 72.41           C  
ATOM   1079  O   SER A 142      16.256  -1.511  -3.939  1.00 72.41           O  
ATOM   1080  OG  SER A 142      19.941  -0.542  -4.231  1.00 72.41           O  
ATOM   1081  N   THR A 143      17.131   0.541  -4.249  1.00 75.92           N  
ATOM   1082  CA  THR A 143      16.252   1.139  -3.249  1.00 75.92           C  
ATOM   1083  C   THR A 143      14.806   1.146  -3.735  1.00 75.92           C  
ATOM   1084  CB  THR A 143      16.690   2.576  -2.910  1.00 75.92           C  
ATOM   1085  O   THR A 143      13.885   0.867  -2.964  1.00 75.92           O  
ATOM   1086  CG2 THR A 143      15.824   3.168  -1.802  1.00 75.92           C  
ATOM   1087  OG1 THR A 143      18.056   2.565  -2.479  1.00 75.92           O  
ATOM   1088  N   VAL A 144      14.741   1.418  -5.017  1.00 72.77           N  
ATOM   1089  CA  VAL A 144      13.405   1.448  -5.603  1.00 72.77           C  
ATOM   1090  C   VAL A 144      12.810   0.041  -5.607  1.00 72.77           C  
ATOM   1091  CB  VAL A 144      13.427   2.021  -7.038  1.00 72.77           C  
ATOM   1092  O   VAL A 144      11.642  -0.147  -5.258  1.00 72.77           O  
ATOM   1093  CG1 VAL A 144      12.050   1.902  -7.688  1.00 72.77           C  
ATOM   1094  CG2 VAL A 144      13.891   3.476  -7.023  1.00 72.77           C  
ATOM   1095  N   ARG A 145      13.597  -0.823  -6.050  1.00 79.19           N  
ATOM   1096  CA  ARG A 145      13.152  -2.212  -6.037  1.00 79.19           C  
ATOM   1097  C   ARG A 145      12.732  -2.640  -4.634  1.00 79.19           C  
ATOM   1098  CB  ARG A 145      14.255  -3.136  -6.558  1.00 79.19           C  
ATOM   1099  O   ARG A 145      11.708  -3.304  -4.462  1.00 79.19           O  
ATOM   1100  CG  ARG A 145      13.826  -4.587  -6.703  1.00 79.19           C  
ATOM   1101  CD  ARG A 145      14.942  -5.451  -7.274  1.00 79.19           C  
ATOM   1102  NE  ARG A 145      14.416  -6.533  -8.101  1.00 79.19           N  
ATOM   1103  NH1 ARG A 145      16.488  -7.372  -8.685  1.00 79.19           N  
ATOM   1104  NH2 ARG A 145      14.580  -8.365  -9.477  1.00 79.19           N  
ATOM   1105  CZ  ARG A 145      15.163  -7.421  -8.752  1.00 79.19           C  
ATOM   1106  N   ALA A 146      13.518  -2.310  -3.660  1.00 82.65           N  
ATOM   1107  CA  ALA A 146      13.212  -2.655  -2.274  1.00 82.65           C  
ATOM   1108  C   ALA A 146      11.897  -2.022  -1.828  1.00 82.65           C  
ATOM   1109  CB  ALA A 146      14.349  -2.218  -1.353  1.00 82.65           C  
ATOM   1110  O   ALA A 146      11.103  -2.653  -1.128  1.00 82.65           O  
ATOM   1111  N   ALA A 147      11.681  -0.827  -2.265  1.00 79.53           N  
ATOM   1112  CA  ALA A 147      10.446  -0.129  -1.918  1.00 79.53           C  
ATOM   1113  C   ALA A 147       9.234  -0.816  -2.541  1.00 79.53           C  
ATOM   1114  CB  ALA A 147      10.515   1.329  -2.365  1.00 79.53           C  
ATOM   1115  O   ALA A 147       8.204  -0.988  -1.885  1.00 79.53           O  
ATOM   1116  N   VAL A 148       9.424  -1.198  -3.826  1.00 81.09           N  
ATOM   1117  CA  VAL A 148       8.335  -1.861  -4.535  1.00 81.09           C  
ATOM   1118  C   VAL A 148       8.031  -3.204  -3.875  1.00 81.09           C  
ATOM   1119  CB  VAL A 148       8.672  -2.066  -6.029  1.00 81.09           C  
ATOM   1120  O   VAL A 148       6.865  -3.573  -3.713  1.00 81.09           O  
ATOM   1121  CG1 VAL A 148       7.617  -2.940  -6.706  1.00 81.09           C  
ATOM   1122  CG2 VAL A 148       8.788  -0.718  -6.739  1.00 81.09           C  
ATOM   1123  N   GLU A 149       9.073  -3.933  -3.477  1.00 86.40           N  
ATOM   1124  CA  GLU A 149       8.891  -5.218  -2.808  1.00 86.40           C  
ATOM   1125  C   GLU A 149       8.191  -5.046  -1.463  1.00 86.40           C  
ATOM   1126  CB  GLU A 149      10.238  -5.919  -2.614  1.00 86.40           C  
ATOM   1127  O   GLU A 149       7.331  -5.851  -1.097  1.00 86.40           O  
ATOM   1128  CG  GLU A 149      10.806  -6.524  -3.890  1.00 86.40           C  
ATOM   1129  CD  GLU A 149      12.151  -7.201  -3.685  1.00 86.40           C  
ATOM   1130  OE1 GLU A 149      12.727  -7.718  -4.670  1.00 86.40           O  
ATOM   1131  OE2 GLU A 149      12.634  -7.217  -2.531  1.00 86.40           O  
ATOM   1132  N   GLU A 150       8.587  -4.061  -0.771  1.00 85.52           N  
ATOM   1133  CA  GLU A 150       7.940  -3.763   0.503  1.00 85.52           C  
ATOM   1134  C   GLU A 150       6.469  -3.410   0.306  1.00 85.52           C  
ATOM   1135  CB  GLU A 150       8.663  -2.620   1.220  1.00 85.52           C  
ATOM   1136  O   GLU A 150       5.611  -3.848   1.075  1.00 85.52           O  
ATOM   1137  CG  GLU A 150       8.191  -2.393   2.649  1.00 85.52           C  
ATOM   1138  CD  GLU A 150       9.045  -1.393   3.411  1.00 85.52           C  
ATOM   1139  OE1 GLU A 150       8.687  -1.039   4.558  1.00 85.52           O  
ATOM   1140  OE2 GLU A 150      10.080  -0.960   2.858  1.00 85.52           O  
ATOM   1141  N   PHE A 151       6.243  -2.663  -0.691  1.00 83.07           N  
ATOM   1142  CA  PHE A 151       4.877  -2.294  -1.040  1.00 83.07           C  
ATOM   1143  C   PHE A 151       4.043  -3.532  -1.349  1.00 83.07           C  
ATOM   1144  CB  PHE A 151       4.865  -1.341  -2.240  1.00 83.07           C  
ATOM   1145  O   PHE A 151       2.937  -3.687  -0.829  1.00 83.07           O  
ATOM   1146  CG  PHE A 151       3.484  -0.980  -2.716  1.00 83.07           C  
ATOM   1147  CD1 PHE A 151       3.051  -1.352  -3.982  1.00 83.07           C  
ATOM   1148  CD2 PHE A 151       2.619  -0.268  -1.895  1.00 83.07           C  
ATOM   1149  CE1 PHE A 151       1.772  -1.019  -4.425  1.00 83.07           C  
ATOM   1150  CE2 PHE A 151       1.340   0.069  -2.331  1.00 83.07           C  
ATOM   1151  CZ  PHE A 151       0.919  -0.307  -3.596  1.00 83.07           C  
ATOM   1152  N   ALA A 152       4.566  -4.369  -2.152  1.00 86.58           N  
ATOM   1153  CA  ALA A 152       3.877  -5.604  -2.518  1.00 86.58           C  
ATOM   1154  C   ALA A 152       3.582  -6.453  -1.285  1.00 86.58           C  
ATOM   1155  CB  ALA A 152       4.709  -6.399  -3.521  1.00 86.58           C  
ATOM   1156  O   ALA A 152       2.495  -7.022  -1.161  1.00 86.58           O  
ATOM   1157  N   GLY A 153       4.541  -6.532  -0.413  1.00 88.77           N  
ATOM   1158  CA  GLY A 153       4.352  -7.285   0.817  1.00 88.77           C  
ATOM   1159  C   GLY A 153       3.263  -6.713   1.705  1.00 88.77           C  
ATOM   1160  O   GLY A 153       2.473  -7.460   2.287  1.00 88.77           O  
ATOM   1161  N   LEU A 154       3.142  -5.408   1.764  1.00 87.03           N  
ATOM   1162  CA  LEU A 154       2.143  -4.741   2.593  1.00 87.03           C  
ATOM   1163  C   LEU A 154       0.742  -4.954   2.031  1.00 87.03           C  
ATOM   1164  CB  LEU A 154       2.444  -3.244   2.694  1.00 87.03           C  
ATOM   1165  O   LEU A 154      -0.207  -5.178   2.786  1.00 87.03           O  
ATOM   1166  CG  LEU A 154       3.668  -2.852   3.523  1.00 87.03           C  
ATOM   1167  CD1 LEU A 154       3.953  -1.361   3.375  1.00 87.03           C  
ATOM   1168  CD2 LEU A 154       3.463  -3.220   4.988  1.00 87.03           C  
ATOM   1169  N   ILE A 155       0.633  -4.900   0.736  1.00 85.99           N  
ATOM   1170  CA  ILE A 155      -0.653  -5.110   0.081  1.00 85.99           C  
ATOM   1171  C   ILE A 155      -1.120  -6.545   0.309  1.00 85.99           C  
ATOM   1172  CB  ILE A 155      -0.572  -4.807  -1.433  1.00 85.99           C  
ATOM   1173  O   ILE A 155      -2.299  -6.785   0.581  1.00 85.99           O  
ATOM   1174  CG1 ILE A 155      -0.282  -3.320  -1.665  1.00 85.99           C  
ATOM   1175  CG2 ILE A 155      -1.863  -5.231  -2.138  1.00 85.99           C  
ATOM   1176  CD1 ILE A 155      -0.067  -2.952  -3.127  1.00 85.99           C  
ATOM   1177  N   GLN A 156      -0.213  -7.446   0.173  1.00 88.63           N  
ATOM   1178  CA  GLN A 156      -0.537  -8.844   0.436  1.00 88.63           C  
ATOM   1179  C   GLN A 156      -1.025  -9.035   1.869  1.00 88.63           C  
ATOM   1180  CB  GLN A 156       0.678  -9.736   0.172  1.00 88.63           C  
ATOM   1181  O   GLN A 156      -1.991  -9.761   2.110  1.00 88.63           O  
ATOM   1182  CG  GLN A 156       0.392 -11.224   0.320  1.00 88.63           C  
ATOM   1183  CD  GLN A 156      -0.506 -11.761  -0.779  1.00 88.63           C  
ATOM   1184  NE2 GLN A 156      -1.200 -12.858  -0.494  1.00 88.63           N  
ATOM   1185  OE1 GLN A 156      -0.576 -11.195  -1.874  1.00 88.63           O  
ATOM   1186  N   ASP A 157      -0.343  -8.435   2.833  1.00 88.37           N  
ATOM   1187  CA  ASP A 157      -0.752  -8.505   4.233  1.00 88.37           C  
ATOM   1188  C   ASP A 157      -2.158  -7.940   4.423  1.00 88.37           C  
ATOM   1189  CB  ASP A 157       0.242  -7.754   5.121  1.00 88.37           C  
ATOM   1190  O   ASP A 157      -2.951  -8.481   5.197  1.00 88.37           O  
ATOM   1191  CG  ASP A 157       1.576  -8.467   5.252  1.00 88.37           C  
ATOM   1192  OD1 ASP A 157       1.654  -9.676   4.947  1.00 88.37           O  
ATOM   1193  OD2 ASP A 157       2.558  -7.813   5.666  1.00 88.37           O  
ATOM   1194  N   LEU A 158      -2.421  -6.878   3.655  1.00 84.76           N  
ATOM   1195  CA  LEU A 158      -3.748  -6.277   3.723  1.00 84.76           C  
ATOM   1196  C   LEU A 158      -4.809  -7.243   3.204  1.00 84.76           C  
ATOM   1197  CB  LEU A 158      -3.789  -4.975   2.919  1.00 84.76           C  
ATOM   1198  O   LEU A 158      -5.861  -7.408   3.825  1.00 84.76           O  
ATOM   1199  CG  LEU A 158      -4.955  -4.031   3.218  1.00 84.76           C  
ATOM   1200  CD1 LEU A 158      -4.455  -2.595   3.343  1.00 84.76           C  
ATOM   1201  CD2 LEU A 158      -6.022  -4.138   2.133  1.00 84.76           C  
ATOM   1202  N   HIS A 159      -4.537  -7.863   2.170  1.00 84.09           N  
ATOM   1203  CA  HIS A 159      -5.457  -8.819   1.565  1.00 84.09           C  
ATOM   1204  C   HIS A 159      -5.645 -10.043   2.455  1.00 84.09           C  
ATOM   1205  CB  HIS A 159      -4.954  -9.247   0.185  1.00 84.09           C  
ATOM   1206  O   HIS A 159      -6.734 -10.618   2.505  1.00 84.09           O  
ATOM   1207  CG  HIS A 159      -6.044  -9.667  -0.748  1.00 84.09           C  
ATOM   1208  CD2 HIS A 159      -6.806  -8.950  -1.607  1.00 84.09           C  
ATOM   1209  ND1 HIS A 159      -6.461 -10.976  -0.863  1.00 84.09           N  
ATOM   1210  CE1 HIS A 159      -7.434 -11.045  -1.756  1.00 84.09           C  
ATOM   1211  NE2 HIS A 159      -7.662  -9.829  -2.223  1.00 84.09           N  
ATOM   1212  N   ASP A 160      -4.640 -10.450   3.151  1.00 86.18           N  
ATOM   1213  CA  ASP A 160      -4.721 -11.594   4.055  1.00 86.18           C  
ATOM   1214  C   ASP A 160      -5.550 -11.257   5.293  1.00 86.18           C  
ATOM   1215  CB  ASP A 160      -3.321 -12.052   4.469  1.00 86.18           C  
ATOM   1216  O   ASP A 160      -6.256 -12.116   5.826  1.00 86.18           O  
ATOM   1217  CG  ASP A 160      -2.563 -12.732   3.343  1.00 86.18           C  
ATOM   1218  OD1 ASP A 160      -3.194 -13.147   2.346  1.00 86.18           O  
ATOM   1219  OD2 ASP A 160      -1.324 -12.857   3.454  1.00 86.18           O  
ATOM   1220  N   LEU A 161      -5.438 -10.004   5.673  1.00 83.47           N  
ATOM   1221  CA  LEU A 161      -6.131  -9.568   6.880  1.00 83.47           C  
ATOM   1222  C   LEU A 161      -7.620  -9.373   6.612  1.00 83.47           C  
ATOM   1223  CB  LEU A 161      -5.521  -8.267   7.408  1.00 83.47           C  
ATOM   1224  O   LEU A 161      -8.458  -9.747   7.436  1.00 83.47           O  
ATOM   1225  CG  LEU A 161      -5.949  -7.839   8.813  1.00 83.47           C  
ATOM   1226  CD1 LEU A 161      -5.483  -8.863   9.843  1.00 83.47           C  
ATOM   1227  CD2 LEU A 161      -5.400  -6.455   9.141  1.00 83.47           C  
ATOM   1228  N   VAL A 162      -7.906  -8.841   5.452  1.00 80.93           N  
ATOM   1229  CA  VAL A 162      -9.294  -8.632   5.054  1.00 80.93           C  
ATOM   1230  C   VAL A 162      -9.506  -9.139   3.629  1.00 80.93           C  
ATOM   1231  CB  VAL A 162      -9.695  -7.143   5.156  1.00 80.93           C  
ATOM   1232  O   VAL A 162      -9.216  -8.430   2.662  1.00 80.93           O  
ATOM   1233  CG1 VAL A 162     -11.175  -6.959   4.824  1.00 80.93           C  
ATOM   1234  CG2 VAL A 162      -9.385  -6.602   6.550  1.00 80.93           C  
ATOM   1235  N   PRO A 163      -9.889 -10.415   3.560  1.00 76.42           N  
ATOM   1236  CA  PRO A 163     -10.104 -10.932   2.207  1.00 76.42           C  
ATOM   1237  C   PRO A 163     -11.301 -10.287   1.511  1.00 76.42           C  
ATOM   1238  CB  PRO A 163     -10.346 -12.426   2.435  1.00 76.42           C  
ATOM   1239  O   PRO A 163     -12.309  -9.991   2.158  1.00 76.42           O  
ATOM   1240  CG  PRO A 163     -10.656 -12.545   3.892  1.00 76.42           C  
ATOM   1241  CD  PRO A 163     -10.197 -11.292   4.581  1.00 76.42           C  
ATOM   1242  N   PRO A 164     -10.972  -9.800   0.265  1.00 69.56           N  
ATOM   1243  CA  PRO A 164     -12.090  -9.254  -0.508  1.00 69.56           C  
ATOM   1244  C   PRO A 164     -13.181 -10.287  -0.780  1.00 69.56           C  
ATOM   1245  CB  PRO A 164     -11.428  -8.803  -1.813  1.00 69.56           C  
ATOM   1246  O   PRO A 164     -12.884 -11.470  -0.965  1.00 69.56           O  
ATOM   1247  CG  PRO A 164     -10.134  -9.548  -1.862  1.00 69.56           C  
ATOM   1248  CD  PRO A 164      -9.786  -9.993  -0.471  1.00 69.56           C  
ATOM   1249  N   LEU A 165     -14.163 -10.480   0.118  1.00 60.90           N  
ATOM   1250  CA  LEU A 165     -15.228 -11.413  -0.232  1.00 60.90           C  
ATOM   1251  C   LEU A 165     -15.542 -11.345  -1.723  1.00 60.90           C  
ATOM   1252  CB  LEU A 165     -16.490 -11.115   0.582  1.00 60.90           C  
ATOM   1253  O   LEU A 165     -15.514 -10.265  -2.319  1.00 60.90           O  
ATOM   1254  CG  LEU A 165     -16.400 -11.366   2.088  1.00 60.90           C  
ATOM   1255  CD1 LEU A 165     -17.554 -10.678   2.810  1.00 60.90           C  
ATOM   1256  CD2 LEU A 165     -16.396 -12.863   2.382  1.00 60.90           C  
TER    1257      LEU A 165
ENDMDL
END
