# Supplementary material for: Exploring a diverse world of effector domains and amyloid signaling motifs in fungal NLR proteins
Source: PLoS Comput Biol. 2022 Dec 21;18(12):e1010787. doi: 10.1371/journal.pcbi.1010787 (PMC9815663; doi:10.1371/journal.pcbi.1010787)
Supplement: S3 Data — Full AlphaFold2/ColabFold outputs. (GZ) [file pcbi.1010787.s010.tar.gz › OAA76622_1_165/rank_4_model_2_ptm_seed_0_unrelaxed.pdb]

MODEL     1
ATOM      1  N   MET A   1      20.944   6.683 -26.112  1.00 40.68           N  
ATOM      2  CA  MET A   1      19.792   7.002 -25.274  1.00 40.68           C  
ATOM      3  C   MET A   1      20.178   7.013 -23.799  1.00 40.68           C  
ATOM      4  CB  MET A   1      18.660   6.000 -25.511  1.00 40.68           C  
ATOM      5  O   MET A   1      20.744   6.042 -23.294  1.00 40.68           O  
ATOM      6  CG  MET A   1      17.311   6.650 -25.771  1.00 40.68           C  
ATOM      7  SD  MET A   1      15.969   5.419 -25.993  1.00 40.68           S  
ATOM      8  CE  MET A   1      14.533   6.524 -26.089  1.00 40.68           C  
ATOM      9  N   GLU A   2      20.797   8.027 -23.268  1.00 39.96           N  
ATOM     10  CA  GLU A   2      21.349   8.421 -21.975  1.00 39.96           C  
ATOM     11  C   GLU A   2      20.489   7.904 -20.826  1.00 39.96           C  
ATOM     12  CB  GLU A   2      21.481   9.944 -21.889  1.00 39.96           C  
ATOM     13  O   GLU A   2      19.277   8.131 -20.800  1.00 39.96           O  
ATOM     14  CG  GLU A   2      22.450  10.536 -22.903  1.00 39.96           C  
ATOM     15  CD  GLU A   2      23.185  11.762 -22.386  1.00 39.96           C  
ATOM     16  OE1 GLU A   2      24.431  11.815 -22.500  1.00 39.96           O  
ATOM     17  OE2 GLU A   2      22.510  12.676 -21.861  1.00 39.96           O  
ATOM     18  N   PRO A   3      20.893   6.855 -19.929  1.00 45.58           N  
ATOM     19  CA  PRO A   3      20.280   6.302 -18.719  1.00 45.58           C  
ATOM     20  C   PRO A   3      20.389   7.241 -17.520  1.00 45.58           C  
ATOM     21  CB  PRO A   3      21.073   5.015 -18.478  1.00 45.58           C  
ATOM     22  O   PRO A   3      20.496   6.783 -16.380  1.00 45.58           O  
ATOM     23  CG  PRO A   3      22.425   5.286 -19.056  1.00 45.58           C  
ATOM     24  CD  PRO A   3      22.361   6.565 -19.839  1.00 45.58           C  
ATOM     25  N   VAL A   4      20.242   8.490 -17.674  1.00 40.18           N  
ATOM     26  CA  VAL A   4      20.465   9.342 -16.511  1.00 40.18           C  
ATOM     27  C   VAL A   4      19.126   9.826 -15.961  1.00 40.18           C  
ATOM     28  CB  VAL A   4      21.368  10.548 -16.856  1.00 40.18           C  
ATOM     29  O   VAL A   4      19.044  10.276 -14.816  1.00 40.18           O  
ATOM     30  CG1 VAL A   4      21.686  11.360 -15.602  1.00 40.18           C  
ATOM     31  CG2 VAL A   4      22.654  10.076 -17.532  1.00 40.18           C  
ATOM     32  N   GLY A   5      18.007   9.132 -16.293  1.00 41.56           N  
ATOM     33  CA  GLY A   5      16.738   9.486 -15.676  1.00 41.56           C  
ATOM     34  C   GLY A   5      16.061   8.315 -14.989  1.00 41.56           C  
ATOM     35  O   GLY A   5      14.988   8.469 -14.403  1.00 41.56           O  
ATOM     36  N   LEU A   6      16.700   7.204 -14.822  1.00 49.24           N  
ATOM     37  CA  LEU A   6      16.096   5.957 -14.364  1.00 49.24           C  
ATOM     38  C   LEU A   6      16.494   5.658 -12.922  1.00 49.24           C  
ATOM     39  CB  LEU A   6      16.509   4.796 -15.271  1.00 49.24           C  
ATOM     40  O   LEU A   6      15.739   5.022 -12.184  1.00 49.24           O  
ATOM     41  CG  LEU A   6      15.571   4.478 -16.436  1.00 49.24           C  
ATOM     42  CD1 LEU A   6      16.360   3.922 -17.616  1.00 49.24           C  
ATOM     43  CD2 LEU A   6      14.489   3.497 -15.999  1.00 49.24           C  
ATOM     44  N   ALA A   7      17.512   6.346 -12.380  1.00 44.67           N  
ATOM     45  CA  ALA A   7      17.980   6.094 -11.019  1.00 44.67           C  
ATOM     46  C   ALA A   7      17.366   7.087 -10.036  1.00 44.67           C  
ATOM     47  CB  ALA A   7      19.504   6.164 -10.959  1.00 44.67           C  
ATOM     48  O   ALA A   7      17.095   6.741  -8.884  1.00 44.67           O  
ATOM     49  N   VAL A   8      16.760   8.228 -10.616  1.00 46.68           N  
ATOM     50  CA  VAL A   8      16.134   9.208  -9.733  1.00 46.68           C  
ATOM     51  C   VAL A   8      14.650   8.887  -9.575  1.00 46.68           C  
ATOM     52  CB  VAL A   8      16.314  10.647 -10.265  1.00 46.68           C  
ATOM     53  O   VAL A   8      14.069   9.116  -8.511  1.00 46.68           O  
ATOM     54  CG1 VAL A   8      15.595  11.650  -9.365  1.00 46.68           C  
ATOM     55  CG2 VAL A   8      17.798  10.993 -10.376  1.00 46.68           C  
ATOM     56  N   GLY A   9      14.094   7.957 -10.440  1.00 57.96           N  
ATOM     57  CA  GLY A   9      12.681   7.626 -10.346  1.00 57.96           C  
ATOM     58  C   GLY A   9      12.406   6.423  -9.464  1.00 57.96           C  
ATOM     59  O   GLY A   9      11.419   6.399  -8.726  1.00 57.96           O  
ATOM     60  N   VAL A  10      13.320   5.541  -9.302  1.00 59.03           N  
ATOM     61  CA  VAL A  10      13.158   4.308  -8.538  1.00 59.03           C  
ATOM     62  C   VAL A  10      13.483   4.564  -7.069  1.00 59.03           C  
ATOM     63  CB  VAL A  10      14.051   3.175  -9.092  1.00 59.03           C  
ATOM     64  O   VAL A  10      12.841   4.003  -6.177  1.00 59.03           O  
ATOM     65  CG1 VAL A  10      13.919   1.917  -8.237  1.00 59.03           C  
ATOM     66  CG2 VAL A  10      13.693   2.877 -10.547  1.00 59.03           C  
ATOM     67  N   VAL A  11      14.509   5.468  -6.880  1.00 62.09           N  
ATOM     68  CA  VAL A  11      14.861   5.890  -5.528  1.00 62.09           C  
ATOM     69  C   VAL A  11      13.701   6.670  -4.912  1.00 62.09           C  
ATOM     70  CB  VAL A  11      16.145   6.748  -5.518  1.00 62.09           C  
ATOM     71  O   VAL A  11      13.397   6.509  -3.728  1.00 62.09           O  
ATOM     72  CG1 VAL A  11      16.415   7.299  -4.119  1.00 62.09           C  
ATOM     73  CG2 VAL A  11      17.337   5.931  -6.013  1.00 62.09           C  
ATOM     74  N   GLY A  12      12.953   7.407  -5.727  1.00 71.09           N  
ATOM     75  CA  GLY A  12      11.748   8.105  -5.309  1.00 71.09           C  
ATOM     76  C   GLY A  12      10.591   7.171  -5.009  1.00 71.09           C  
ATOM     77  O   GLY A  12       9.837   7.394  -4.060  1.00 71.09           O  
ATOM     78  N   LEU A  13      10.560   6.033  -5.631  1.00 76.22           N  
ATOM     79  CA  LEU A  13       9.519   5.033  -5.416  1.00 76.22           C  
ATOM     80  C   LEU A  13       9.746   4.287  -4.106  1.00 76.22           C  
ATOM     81  CB  LEU A  13       9.478   4.042  -6.582  1.00 76.22           C  
ATOM     82  O   LEU A  13       8.794   4.010  -3.372  1.00 76.22           O  
ATOM     83  CG  LEU A  13       8.892   4.563  -7.895  1.00 76.22           C  
ATOM     84  CD1 LEU A  13       9.057   3.523  -8.998  1.00 76.22           C  
ATOM     85  CD2 LEU A  13       7.424   4.933  -7.716  1.00 76.22           C  
ATOM     86  N   ALA A  14      10.967   4.051  -3.867  1.00 75.53           N  
ATOM     87  CA  ALA A  14      11.337   3.370  -2.629  1.00 75.53           C  
ATOM     88  C   ALA A  14      10.975   4.212  -1.410  1.00 75.53           C  
ATOM     89  CB  ALA A  14      12.830   3.048  -2.625  1.00 75.53           C  
ATOM     90  O   ALA A  14      10.498   3.684  -0.402  1.00 75.53           O  
ATOM     91  N   GLY A  15      11.213   5.481  -1.549  1.00 77.51           N  
ATOM     92  CA  GLY A  15      10.821   6.397  -0.489  1.00 77.51           C  
ATOM     93  C   GLY A  15       9.321   6.445  -0.267  1.00 77.51           C  
ATOM     94  O   GLY A  15       8.856   6.414   0.875  1.00 77.51           O  
ATOM     95  N   LEU A  16       8.568   6.472  -1.318  1.00 79.48           N  
ATOM     96  CA  LEU A  16       7.111   6.499  -1.251  1.00 79.48           C  
ATOM     97  C   LEU A  16       6.570   5.196  -0.672  1.00 79.48           C  
ATOM     98  CB  LEU A  16       6.515   6.740  -2.641  1.00 79.48           C  
ATOM     99  O   LEU A  16       5.643   5.211   0.141  1.00 79.48           O  
ATOM    100  CG  LEU A  16       6.544   8.182  -3.150  1.00 79.48           C  
ATOM    101  CD1 LEU A  16       6.242   8.223  -4.644  1.00 79.48           C  
ATOM    102  CD2 LEU A  16       5.551   9.043  -2.375  1.00 79.48           C  
ATOM    103  N   PHE A  17       7.214   4.208  -1.072  1.00 82.13           N  
ATOM    104  CA  PHE A  17       6.856   2.889  -0.564  1.00 82.13           C  
ATOM    105  C   PHE A  17       7.040   2.822   0.947  1.00 82.13           C  
ATOM    106  CB  PHE A  17       7.697   1.804  -1.244  1.00 82.13           C  
ATOM    107  O   PHE A  17       6.151   2.360   1.666  1.00 82.13           O  
ATOM    108  CG  PHE A  17       7.529   0.437  -0.638  1.00 82.13           C  
ATOM    109  CD1 PHE A  17       8.511  -0.099   0.186  1.00 82.13           C  
ATOM    110  CD2 PHE A  17       6.387  -0.312  -0.892  1.00 82.13           C  
ATOM    111  CE1 PHE A  17       8.358  -1.365   0.748  1.00 82.13           C  
ATOM    112  CE2 PHE A  17       6.227  -1.577  -0.334  1.00 82.13           C  
ATOM    113  CZ  PHE A  17       7.214  -2.102   0.485  1.00 82.13           C  
ATOM    114  N   SER A  18       8.142   3.281   1.366  1.00 80.74           N  
ATOM    115  CA  SER A  18       8.440   3.255   2.795  1.00 80.74           C  
ATOM    116  C   SER A  18       7.436   4.088   3.585  1.00 80.74           C  
ATOM    117  CB  SER A  18       9.857   3.766   3.056  1.00 80.74           C  
ATOM    118  O   SER A  18       6.988   3.677   4.657  1.00 80.74           O  
ATOM    119  OG  SER A  18      10.821   2.867   2.534  1.00 80.74           O  
ATOM    120  N   VAL A  19       7.115   5.171   3.079  1.00 80.95           N  
ATOM    121  CA  VAL A  19       6.149   6.059   3.718  1.00 80.95           C  
ATOM    122  C   VAL A  19       4.793   5.364   3.817  1.00 80.95           C  
ATOM    123  CB  VAL A  19       6.010   7.392   2.951  1.00 80.95           C  
ATOM    124  O   VAL A  19       4.107   5.469   4.836  1.00 80.95           O  
ATOM    125  CG1 VAL A  19       4.841   8.210   3.496  1.00 80.95           C  
ATOM    126  CG2 VAL A  19       7.309   8.192   3.031  1.00 80.95           C  
ATOM    127  N   CYS A  20       4.424   4.678   2.767  1.00 80.54           N  
ATOM    128  CA  CYS A  20       3.149   3.970   2.764  1.00 80.54           C  
ATOM    129  C   CYS A  20       3.132   2.871   3.820  1.00 80.54           C  
ATOM    130  CB  CYS A  20       2.872   3.370   1.386  1.00 80.54           C  
ATOM    131  O   CYS A  20       2.140   2.702   4.531  1.00 80.54           O  
ATOM    132  SG  CYS A  20       2.478   4.598   0.122  1.00 80.54           S  
ATOM    133  N   LEU A  21       4.265   2.218   3.975  1.00 82.43           N  
ATOM    134  CA  LEU A  21       4.363   1.165   4.979  1.00 82.43           C  
ATOM    135  C   LEU A  21       4.305   1.748   6.387  1.00 82.43           C  
ATOM    136  CB  LEU A  21       5.658   0.369   4.797  1.00 82.43           C  
ATOM    137  O   LEU A  21       3.664   1.178   7.274  1.00 82.43           O  
ATOM    138  CG  LEU A  21       5.645  -0.707   3.710  1.00 82.43           C  
ATOM    139  CD1 LEU A  21       7.004  -1.396   3.630  1.00 82.43           C  
ATOM    140  CD2 LEU A  21       4.540  -1.724   3.976  1.00 82.43           C  
ATOM    141  N   ASP A  22       4.944   2.840   6.555  1.00 80.02           N  
ATOM    142  CA  ASP A  22       4.939   3.509   7.852  1.00 80.02           C  
ATOM    143  C   ASP A  22       3.537   3.995   8.214  1.00 80.02           C  
ATOM    144  CB  ASP A  22       5.920   4.684   7.853  1.00 80.02           C  
ATOM    145  O   ASP A  22       3.126   3.914   9.373  1.00 80.02           O  
ATOM    146  CG  ASP A  22       7.371   4.244   7.939  1.00 80.02           C  
ATOM    147  OD1 ASP A  22       7.634   3.073   8.286  1.00 80.02           O  
ATOM    148  OD2 ASP A  22       8.259   5.078   7.659  1.00 80.02           O  
ATOM    149  N   ALA A  23       2.872   4.541   7.244  1.00 72.44           N  
ATOM    150  CA  ALA A  23       1.522   5.060   7.451  1.00 72.44           C  
ATOM    151  C   ALA A  23       0.568   3.950   7.882  1.00 72.44           C  
ATOM    152  CB  ALA A  23       1.011   5.733   6.179  1.00 72.44           C  
ATOM    153  O   ALA A  23      -0.260   4.147   8.774  1.00 72.44           O  
ATOM    154  N   VAL A  24       0.743   2.784   7.368  1.00 72.95           N  
ATOM    155  CA  VAL A  24      -0.131   1.654   7.664  1.00 72.95           C  
ATOM    156  C   VAL A  24       0.185   1.107   9.055  1.00 72.95           C  
ATOM    157  CB  VAL A  24       0.008   0.536   6.607  1.00 72.95           C  
ATOM    158  O   VAL A  24      -0.704   0.609   9.749  1.00 72.95           O  
ATOM    159  CG1 VAL A  24      -0.831  -0.680   6.993  1.00 72.95           C  
ATOM    160  CG2 VAL A  24      -0.397   1.053   5.228  1.00 72.95           C  
ATOM    161  N   GLN A  25       1.446   1.186   9.506  1.00 73.37           N  
ATOM    162  CA  GLN A  25       1.894   0.717  10.813  1.00 73.37           C  
ATOM    163  C   GLN A  25       1.201   1.479  11.939  1.00 73.37           C  
ATOM    164  CB  GLN A  25       3.411   0.855  10.942  1.00 73.37           C  
ATOM    165  O   GLN A  25       0.997   0.938  13.028  1.00 73.37           O  
ATOM    166  CG  GLN A  25       4.002   0.083  12.114  1.00 73.37           C  
ATOM    167  CD  GLN A  25       5.518   0.051  12.093  1.00 73.37           C  
ATOM    168  NE2 GLN A  25       6.107  -0.771  12.955  1.00 73.37           N  
ATOM    169  OE1 GLN A  25       6.156   0.758  11.306  1.00 73.37           O  
ATOM    170  N   ARG A  26       0.801   2.607  11.725  1.00 68.30           N  
ATOM    171  CA  ARG A  26       0.150   3.451  12.721  1.00 68.30           C  
ATOM    172  C   ARG A  26      -1.248   2.936  13.046  1.00 68.30           C  
ATOM    173  CB  ARG A  26       0.074   4.900  12.233  1.00 68.30           C  
ATOM    174  O   ARG A  26      -1.846   3.337  14.048  1.00 68.30           O  
ATOM    175  CG  ARG A  26       1.419   5.607  12.193  1.00 68.30           C  
ATOM    176  CD  ARG A  26       1.282   7.055  11.742  1.00 68.30           C  
ATOM    177  NE  ARG A  26       2.580   7.717  11.651  1.00 68.30           N  
ATOM    178  NH1 ARG A  26       2.548   7.917   9.350  1.00 68.30           N  
ATOM    179  NH2 ARG A  26       4.336   8.704  10.548  1.00 68.30           N  
ATOM    180  CZ  ARG A  26       3.152   8.111  10.516  1.00 68.30           C  
ATOM    181  N   PHE A  27      -1.626   1.871  12.457  1.00 65.14           N  
ATOM    182  CA  PHE A  27      -2.980   1.346  12.593  1.00 65.14           C  
ATOM    183  C   PHE A  27      -3.017   0.198  13.595  1.00 65.14           C  
ATOM    184  CB  PHE A  27      -3.515   0.877  11.237  1.00 65.14           C  
ATOM    185  O   PHE A  27      -4.085  -0.341  13.890  1.00 65.14           O  
ATOM    186  CG  PHE A  27      -4.012   1.995  10.361  1.00 65.14           C  
ATOM    187  CD1 PHE A  27      -5.317   2.458  10.475  1.00 65.14           C  
ATOM    188  CD2 PHE A  27      -3.174   2.582   9.422  1.00 65.14           C  
ATOM    189  CE1 PHE A  27      -5.780   3.493   9.666  1.00 65.14           C  
ATOM    190  CE2 PHE A  27      -3.630   3.617   8.610  1.00 65.14           C  
ATOM    191  CZ  PHE A  27      -4.933   4.070   8.732  1.00 65.14           C  
ATOM    192  N   ASP A  28      -1.870  -0.112  14.069  1.00 62.91           N  
ATOM    193  CA  ASP A  28      -1.792  -1.063  15.173  1.00 62.91           C  
ATOM    194  C   ASP A  28      -2.599  -0.577  16.375  1.00 62.91           C  
ATOM    195  CB  ASP A  28      -0.335  -1.298  15.578  1.00 62.91           C  
ATOM    196  O   ASP A  28      -3.116  -1.384  17.149  1.00 62.91           O  
ATOM    197  CG  ASP A  28       0.359  -2.341  14.719  1.00 62.91           C  
ATOM    198  OD1 ASP A  28      -0.325  -3.051  13.951  1.00 62.91           O  
ATOM    199  OD2 ASP A  28       1.600  -2.455  14.814  1.00 62.91           O  
ATOM    200  N   ALA A  29      -2.845   0.639  16.368  1.00 62.90           N  
ATOM    201  CA  ALA A  29      -3.566   1.260  17.476  1.00 62.90           C  
ATOM    202  C   ALA A  29      -5.054   0.928  17.418  1.00 62.90           C  
ATOM    203  CB  ALA A  29      -3.361   2.773  17.463  1.00 62.90           C  
ATOM    204  O   ALA A  29      -5.753   0.999  18.431  1.00 62.90           O  
ATOM    205  N   TRP A  30      -5.604   0.440  16.220  1.00 63.19           N  
ATOM    206  CA  TRP A  30      -7.010   0.131  15.984  1.00 63.19           C  
ATOM    207  C   TRP A  30      -7.384  -1.212  16.604  1.00 63.19           C  
ATOM    208  CB  TRP A  30      -7.313   0.116  14.483  1.00 63.19           C  
ATOM    209  O   TRP A  30      -8.558  -1.470  16.878  1.00 63.19           O  
ATOM    210  CG  TRP A  30      -7.220   1.463  13.830  1.00 63.19           C  
ATOM    211  CD1 TRP A  30      -6.872   2.644  14.424  1.00 63.19           C  
ATOM    212  CD2 TRP A  30      -7.483   1.766  12.457  1.00 63.19           C  
ATOM    213  CE2 TRP A  30      -7.274   3.152  12.287  1.00 63.19           C  
ATOM    214  CE3 TRP A  30      -7.874   0.998  11.351  1.00 63.19           C  
ATOM    215  NE1 TRP A  30      -6.903   3.664  13.501  1.00 63.19           N  
ATOM    216  CH2 TRP A  30      -7.827   3.014   9.990  1.00 63.19           C  
ATOM    217  CZ2 TRP A  30      -7.444   3.788  11.055  1.00 63.19           C  
ATOM    218  CZ3 TRP A  30      -8.043   1.633  10.126  1.00 63.19           C  
ATOM    219  N   LYS A  31      -6.320  -2.011  16.827  1.00 59.05           N  
ATOM    220  CA  LYS A  31      -6.522  -3.322  17.437  1.00 59.05           C  
ATOM    221  C   LYS A  31      -7.093  -3.190  18.846  1.00 59.05           C  
ATOM    222  CB  LYS A  31      -5.209  -4.105  17.475  1.00 59.05           C  
ATOM    223  O   LYS A  31      -7.779  -4.092  19.331  1.00 59.05           O  
ATOM    224  CG  LYS A  31      -4.798  -4.689  16.132  1.00 59.05           C  
ATOM    225  CD  LYS A  31      -3.513  -5.500  16.245  1.00 59.05           C  
ATOM    226  CE  LYS A  31      -3.058  -6.021  14.888  1.00 59.05           C  
ATOM    227  NZ  LYS A  31      -1.769  -6.768  14.985  1.00 59.05           N  
ATOM    228  N   LYS A  32      -6.945  -2.024  19.328  1.00 58.88           N  
ATOM    229  CA  LYS A  32      -7.320  -1.815  20.724  1.00 58.88           C  
ATOM    230  C   LYS A  32      -8.776  -1.375  20.842  1.00 58.88           C  
ATOM    231  CB  LYS A  32      -6.405  -0.777  21.376  1.00 58.88           C  
ATOM    232  O   LYS A  32      -9.349  -1.395  21.934  1.00 58.88           O  
ATOM    233  CG  LYS A  32      -4.952  -1.215  21.486  1.00 58.88           C  
ATOM    234  CD  LYS A  32      -4.103  -0.165  22.192  1.00 58.88           C  
ATOM    235  CE  LYS A  32      -2.646  -0.594  22.287  1.00 58.88           C  
ATOM    236  NZ  LYS A  32      -1.800   0.456  22.929  1.00 58.88           N  
ATOM    237  N   PHE A  33      -9.459  -1.206  19.602  1.00 56.43           N  
ATOM    238  CA  PHE A  33     -10.812  -0.665  19.613  1.00 56.43           C  
ATOM    239  C   PHE A  33     -11.823  -1.726  19.195  1.00 56.43           C  
ATOM    240  CB  PHE A  33     -10.914   0.551  18.688  1.00 56.43           C  
ATOM    241  O   PHE A  33     -11.509  -2.607  18.392  1.00 56.43           O  
ATOM    242  CG  PHE A  33     -10.145   1.750  19.174  1.00 56.43           C  
ATOM    243  CD1 PHE A  33     -10.659   2.562  20.178  1.00 56.43           C  
ATOM    244  CD2 PHE A  33      -8.909   2.065  18.626  1.00 56.43           C  
ATOM    245  CE1 PHE A  33      -9.949   3.673  20.630  1.00 56.43           C  
ATOM    246  CE2 PHE A  33      -8.194   3.173  19.073  1.00 56.43           C  
ATOM    247  CZ  PHE A  33      -8.716   3.976  20.074  1.00 56.43           C  
ATOM    248  N   GLY A  34     -12.747  -2.241  19.991  1.00 65.40           N  
ATOM    249  CA  GLY A  34     -13.888  -3.128  19.827  1.00 65.40           C  
ATOM    250  C   GLY A  34     -13.675  -4.184  18.760  1.00 65.40           C  
ATOM    251  O   GLY A  34     -12.644  -4.192  18.084  1.00 65.40           O  
ATOM    252  N   ASP A  35     -14.426  -5.335  18.680  1.00 69.80           N  
ATOM    253  CA  ASP A  35     -14.353  -6.560  17.890  1.00 69.80           C  
ATOM    254  C   ASP A  35     -14.432  -6.256  16.396  1.00 69.80           C  
ATOM    255  CB  ASP A  35     -15.472  -7.524  18.290  1.00 69.80           C  
ATOM    256  O   ASP A  35     -13.711  -6.857  15.596  1.00 69.80           O  
ATOM    257  CG  ASP A  35     -15.214  -8.213  19.619  1.00 69.80           C  
ATOM    258  OD1 ASP A  35     -14.081  -8.130  20.139  1.00 69.80           O  
ATOM    259  OD2 ASP A  35     -16.152  -8.848  20.148  1.00 69.80           O  
ATOM    260  N   GLU A  36     -15.132  -5.320  15.886  1.00 67.11           N  
ATOM    261  CA  GLU A  36     -15.293  -4.956  14.481  1.00 67.11           C  
ATOM    262  C   GLU A  36     -14.099  -4.150  13.979  1.00 67.11           C  
ATOM    263  CB  GLU A  36     -16.587  -4.164  14.276  1.00 67.11           C  
ATOM    264  O   GLU A  36     -13.622  -4.366  12.863  1.00 67.11           O  
ATOM    265  CG  GLU A  36     -17.838  -5.029  14.234  1.00 67.11           C  
ATOM    266  CD  GLU A  36     -19.096  -4.248  13.890  1.00 67.11           C  
ATOM    267  OE1 GLU A  36     -20.189  -4.855  13.827  1.00 67.11           O  
ATOM    268  OE2 GLU A  36     -18.988  -3.019  13.680  1.00 67.11           O  
ATOM    269  N   LEU A  37     -13.572  -3.281  14.715  1.00 68.57           N  
ATOM    270  CA  LEU A  37     -12.368  -2.522  14.393  1.00 68.57           C  
ATOM    271  C   LEU A  37     -11.136  -3.421  14.417  1.00 68.57           C  
ATOM    272  CB  LEU A  37     -12.187  -1.362  15.376  1.00 68.57           C  
ATOM    273  O   LEU A  37     -10.190  -3.204  13.657  1.00 68.57           O  
ATOM    274  CG  LEU A  37     -13.149  -0.184  15.217  1.00 68.57           C  
ATOM    275  CD1 LEU A  37     -12.979   0.798  16.372  1.00 68.57           C  
ATOM    276  CD2 LEU A  37     -12.926   0.513  13.879  1.00 68.57           C  
ATOM    277  N   ALA A  38     -11.284  -4.425  15.234  1.00 70.92           N  
ATOM    278  CA  ALA A  38     -10.240  -5.444  15.286  1.00 70.92           C  
ATOM    279  C   ALA A  38     -10.146  -6.201  13.964  1.00 70.92           C  
ATOM    280  CB  ALA A  38     -10.500  -6.415  16.435  1.00 70.92           C  
ATOM    281  O   ALA A  38      -9.048  -6.486  13.481  1.00 70.92           O  
ATOM    282  N   THR A  39     -11.318  -6.516  13.375  1.00 79.54           N  
ATOM    283  CA  THR A  39     -11.355  -7.194  12.084  1.00 79.54           C  
ATOM    284  C   THR A  39     -10.769  -6.306  10.990  1.00 79.54           C  
ATOM    285  CB  THR A  39     -12.793  -7.597  11.706  1.00 79.54           C  
ATOM    286  O   THR A  39     -10.027  -6.782  10.128  1.00 79.54           O  
ATOM    287  CG2 THR A  39     -12.814  -8.412  10.417  1.00 79.54           C  
ATOM    288  OG1 THR A  39     -13.356  -8.383  12.764  1.00 79.54           O  
ATOM    289  N   LEU A  40     -11.073  -5.021  11.039  1.00 77.09           N  
ATOM    290  CA  LEU A  40     -10.527  -4.061  10.087  1.00 77.09           C  
ATOM    291  C   LEU A  40      -9.017  -3.927  10.254  1.00 77.09           C  
ATOM    292  CB  LEU A  40     -11.195  -2.694  10.261  1.00 77.09           C  
ATOM    293  O   LEU A  40      -8.289  -3.788   9.269  1.00 77.09           O  
ATOM    294  CG  LEU A  40     -12.644  -2.581   9.784  1.00 77.09           C  
ATOM    295  CD1 LEU A  40     -13.220  -1.220  10.157  1.00 77.09           C  
ATOM    296  CD2 LEU A  40     -12.731  -2.811   8.279  1.00 77.09           C  
ATOM    297  N   GLY A  41      -8.658  -3.979  11.457  1.00 75.90           N  
ATOM    298  CA  GLY A  41      -7.236  -3.973  11.757  1.00 75.90           C  
ATOM    299  C   GLY A  41      -6.490  -5.142  11.142  1.00 75.90           C  
ATOM    300  O   GLY A  41      -5.399  -4.971  10.595  1.00 75.90           O  
ATOM    301  N   VAL A  42      -7.057  -6.288  11.251  1.00 82.06           N  
ATOM    302  CA  VAL A  42      -6.465  -7.485  10.663  1.00 82.06           C  
ATOM    303  C   VAL A  42      -6.378  -7.328   9.147  1.00 82.06           C  
ATOM    304  CB  VAL A  42      -7.273  -8.752  11.022  1.00 82.06           C  
ATOM    305  O   VAL A  42      -5.365  -7.679   8.537  1.00 82.06           O  
ATOM    306  CG1 VAL A  42      -6.769  -9.957  10.229  1.00 82.06           C  
ATOM    307  CG2 VAL A  42      -7.195  -9.026  12.523  1.00 82.06           C  
ATOM    308  N   ARG A  43      -7.420  -6.807   8.552  1.00 83.81           N  
ATOM    309  CA  ARG A  43      -7.451  -6.595   7.109  1.00 83.81           C  
ATOM    310  C   ARG A  43      -6.354  -5.630   6.673  1.00 83.81           C  
ATOM    311  CB  ARG A  43      -8.819  -6.064   6.673  1.00 83.81           C  
ATOM    312  O   ARG A  43      -5.684  -5.858   5.664  1.00 83.81           O  
ATOM    313  CG  ARG A  43      -9.024  -6.054   5.167  1.00 83.81           C  
ATOM    314  CD  ARG A  43     -10.469  -5.748   4.796  1.00 83.81           C  
ATOM    315  NE  ARG A  43     -11.282  -6.959   4.752  1.00 83.81           N  
ATOM    316  NH1 ARG A  43     -12.486  -6.331   2.883  1.00 83.81           N  
ATOM    317  NH2 ARG A  43     -12.903  -8.344   3.898  1.00 83.81           N  
ATOM    318  CZ  ARG A  43     -12.222  -7.209   3.844  1.00 83.81           C  
ATOM    319  N   VAL A  44      -6.237  -4.642   7.363  1.00 82.26           N  
ATOM    320  CA  VAL A  44      -5.195  -3.661   7.078  1.00 82.26           C  
ATOM    321  C   VAL A  44      -3.821  -4.315   7.202  1.00 82.26           C  
ATOM    322  CB  VAL A  44      -5.292  -2.441   8.021  1.00 82.26           C  
ATOM    323  O   VAL A  44      -2.941  -4.088   6.369  1.00 82.26           O  
ATOM    324  CG1 VAL A  44      -4.042  -1.571   7.908  1.00 82.26           C  
ATOM    325  CG2 VAL A  44      -6.545  -1.625   7.711  1.00 82.26           C  
ATOM    326  N   GLU A  45      -3.701  -5.124   8.182  1.00 83.90           N  
ATOM    327  CA  GLU A  45      -2.438  -5.828   8.376  1.00 83.90           C  
ATOM    328  C   GLU A  45      -2.148  -6.773   7.212  1.00 83.90           C  
ATOM    329  CB  GLU A  45      -2.452  -6.606   9.694  1.00 83.90           C  
ATOM    330  O   GLU A  45      -1.009  -6.869   6.753  1.00 83.90           O  
ATOM    331  CG  GLU A  45      -1.118  -7.250  10.042  1.00 83.90           C  
ATOM    332  CD  GLU A  45      -0.004  -6.240  10.266  1.00 83.90           C  
ATOM    333  OE1 GLU A  45       1.185  -6.632  10.240  1.00 83.90           O  
ATOM    334  OE2 GLU A  45      -0.323  -5.048  10.471  1.00 83.90           O  
ATOM    335  N   VAL A  46      -3.134  -7.422   6.816  1.00 88.89           N  
ATOM    336  CA  VAL A  46      -2.997  -8.324   5.678  1.00 88.89           C  
ATOM    337  C   VAL A  46      -2.515  -7.545   4.456  1.00 88.89           C  
ATOM    338  CB  VAL A  46      -4.327  -9.043   5.360  1.00 88.89           C  
ATOM    339  O   VAL A  46      -1.590  -7.976   3.763  1.00 88.89           O  
ATOM    340  CG1 VAL A  46      -4.254  -9.739   4.002  1.00 88.89           C  
ATOM    341  CG2 VAL A  46      -4.667 -10.047   6.460  1.00 88.89           C  
ATOM    342  N   GLN A  47      -3.128  -6.477   4.228  1.00 88.03           N  
ATOM    343  CA  GLN A  47      -2.778  -5.674   3.061  1.00 88.03           C  
ATOM    344  C   GLN A  47      -1.392  -5.056   3.214  1.00 88.03           C  
ATOM    345  CB  GLN A  47      -3.820  -4.578   2.831  1.00 88.03           C  
ATOM    346  O   GLN A  47      -0.653  -4.926   2.236  1.00 88.03           O  
ATOM    347  CG  GLN A  47      -5.205  -5.108   2.486  1.00 88.03           C  
ATOM    348  CD  GLN A  47      -5.184  -6.105   1.343  1.00 88.03           C  
ATOM    349  NE2 GLN A  47      -5.931  -7.194   1.491  1.00 88.03           N  
ATOM    350  OE1 GLN A  47      -4.502  -5.898   0.334  1.00 88.03           O  
ATOM    351  N   ARG A  48      -1.099  -4.750   4.364  1.00 86.65           N  
ATOM    352  CA  ARG A  48       0.255  -4.281   4.640  1.00 86.65           C  
ATOM    353  C   ARG A  48       1.289  -5.329   4.242  1.00 86.65           C  
ATOM    354  CB  ARG A  48       0.411  -3.927   6.120  1.00 86.65           C  
ATOM    355  O   ARG A  48       2.286  -5.010   3.591  1.00 86.65           O  
ATOM    356  CG  ARG A  48       1.799  -3.430   6.492  1.00 86.65           C  
ATOM    357  CD  ARG A  48       1.983  -3.350   8.001  1.00 86.65           C  
ATOM    358  NE  ARG A  48       3.394  -3.271   8.368  1.00 86.65           N  
ATOM    359  NH1 ARG A  48       3.138  -4.333  10.403  1.00 86.65           N  
ATOM    360  NH2 ARG A  48       5.209  -3.614   9.733  1.00 86.65           N  
ATOM    361  CZ  ARG A  48       3.911  -3.740   9.500  1.00 86.65           C  
ATOM    362  N   LEU A  49       1.031  -6.426   4.803  1.00 87.24           N  
ATOM    363  CA  LEU A  49       1.946  -7.521   4.500  1.00 87.24           C  
ATOM    364  C   LEU A  49       2.045  -7.746   2.995  1.00 87.24           C  
ATOM    365  CB  LEU A  49       1.489  -8.808   5.192  1.00 87.24           C  
ATOM    366  O   LEU A  49       3.137  -7.967   2.466  1.00 87.24           O  
ATOM    367  CG  LEU A  49       2.446  -9.998   5.109  1.00 87.24           C  
ATOM    368  CD1 LEU A  49       3.752  -9.680   5.829  1.00 87.24           C  
ATOM    369  CD2 LEU A  49       1.797 -11.248   5.695  1.00 87.24           C  
ATOM    370  N   ARG A  50       0.995  -7.674   2.377  1.00 89.34           N  
ATOM    371  CA  ARG A  50       0.965  -7.831   0.927  1.00 89.34           C  
ATOM    372  C   ARG A  50       1.793  -6.749   0.241  1.00 89.34           C  
ATOM    373  CB  ARG A  50      -0.475  -7.795   0.411  1.00 89.34           C  
ATOM    374  O   ARG A  50       2.530  -7.031  -0.706  1.00 89.34           O  
ATOM    375  CG  ARG A  50      -0.611  -8.146  -1.062  1.00 89.34           C  
ATOM    376  CD  ARG A  50      -2.067  -8.158  -1.506  1.00 89.34           C  
ATOM    377  NE  ARG A  50      -2.700  -9.447  -1.243  1.00 89.34           N  
ATOM    378  NH1 ARG A  50      -4.478  -9.100  -2.677  1.00 89.34           N  
ATOM    379  NH2 ARG A  50      -4.320 -11.056  -1.493  1.00 89.34           N  
ATOM    380  CZ  ARG A  50      -3.831  -9.865  -1.805  1.00 89.34           C  
ATOM    381  N   LEU A  51       1.587  -5.590   0.648  1.00 87.67           N  
ATOM    382  CA  LEU A  51       2.351  -4.469   0.113  1.00 87.67           C  
ATOM    383  C   LEU A  51       3.843  -4.659   0.362  1.00 87.67           C  
ATOM    384  CB  LEU A  51       1.881  -3.153   0.739  1.00 87.67           C  
ATOM    385  O   LEU A  51       4.661  -4.411  -0.527  1.00 87.67           O  
ATOM    386  CG  LEU A  51       2.588  -1.884   0.260  1.00 87.67           C  
ATOM    387  CD1 LEU A  51       2.410  -1.714  -1.245  1.00 87.67           C  
ATOM    388  CD2 LEU A  51       2.060  -0.664   1.007  1.00 87.67           C  
ATOM    389  N   ASP A  52       4.148  -5.116   1.532  1.00 87.74           N  
ATOM    390  CA  ASP A  52       5.537  -5.389   1.889  1.00 87.74           C  
ATOM    391  C   ASP A  52       6.132  -6.472   0.991  1.00 87.74           C  
ATOM    392  CB  ASP A  52       5.642  -5.807   3.357  1.00 87.74           C  
ATOM    393  O   ASP A  52       7.229  -6.307   0.455  1.00 87.74           O  
ATOM    394  CG  ASP A  52       7.076  -5.872   3.854  1.00 87.74           C  
ATOM    395  OD1 ASP A  52       7.872  -4.962   3.539  1.00 87.74           O  
ATOM    396  OD2 ASP A  52       7.413  -6.844   4.564  1.00 87.74           O  
ATOM    397  N   LYS A  53       5.413  -7.502   0.837  1.00 87.77           N  
ATOM    398  CA  LYS A  53       5.874  -8.603  -0.003  1.00 87.77           C  
ATOM    399  C   LYS A  53       6.046  -8.155  -1.452  1.00 87.77           C  
ATOM    400  CB  LYS A  53       4.899  -9.779   0.070  1.00 87.77           C  
ATOM    401  O   LYS A  53       6.998  -8.558  -2.123  1.00 87.77           O  
ATOM    402  CG  LYS A  53       4.940 -10.536   1.389  1.00 87.77           C  
ATOM    403  CD  LYS A  53       4.060 -11.779   1.348  1.00 87.77           C  
ATOM    404  CE  LYS A  53       4.184 -12.595   2.628  1.00 87.77           C  
ATOM    405  NZ  LYS A  53       3.214 -13.731   2.656  1.00 87.77           N  
ATOM    406  N   TRP A  54       5.081  -7.385  -1.831  1.00 89.56           N  
ATOM    407  CA  TRP A  54       5.169  -6.836  -3.180  1.00 89.56           C  
ATOM    408  C   TRP A  54       6.439  -6.009  -3.350  1.00 89.56           C  
ATOM    409  CB  TRP A  54       3.940  -5.978  -3.493  1.00 89.56           C  
ATOM    410  O   TRP A  54       7.149  -6.148  -4.349  1.00 89.56           O  
ATOM    411  CG  TRP A  54       4.010  -5.273  -4.814  1.00 89.56           C  
ATOM    412  CD1 TRP A  54       3.667  -5.778  -6.037  1.00 89.56           C  
ATOM    413  CD2 TRP A  54       4.456  -3.933  -5.045  1.00 89.56           C  
ATOM    414  CE2 TRP A  54       4.356  -3.692  -6.433  1.00 89.56           C  
ATOM    415  CE3 TRP A  54       4.930  -2.911  -4.211  1.00 89.56           C  
ATOM    416  NE1 TRP A  54       3.873  -4.832  -7.015  1.00 89.56           N  
ATOM    417  CH2 TRP A  54       5.174  -1.487  -6.169  1.00 89.56           C  
ATOM    418  CZ2 TRP A  54       4.713  -2.469  -7.006  1.00 89.56           C  
ATOM    419  CZ3 TRP A  54       5.285  -1.695  -4.784  1.00 89.56           C  
ATOM    420  N   GLY A  55       6.668  -5.092  -2.450  1.00 85.20           N  
ATOM    421  CA  GLY A  55       7.858  -4.258  -2.492  1.00 85.20           C  
ATOM    422  C   GLY A  55       9.147  -5.058  -2.534  1.00 85.20           C  
ATOM    423  O   GLY A  55      10.047  -4.752  -3.318  1.00 85.20           O  
ATOM    424  N   GLN A  56       9.189  -6.094  -1.735  1.00 84.67           N  
ATOM    425  CA  GLN A  56      10.355  -6.971  -1.732  1.00 84.67           C  
ATOM    426  C   GLN A  56      10.527  -7.663  -3.081  1.00 84.67           C  
ATOM    427  CB  GLN A  56      10.240  -8.014  -0.619  1.00 84.67           C  
ATOM    428  O   GLN A  56      11.646  -7.781  -3.586  1.00 84.67           O  
ATOM    429  CG  GLN A  56      10.375  -7.435   0.783  1.00 84.67           C  
ATOM    430  CD  GLN A  56      10.205  -8.480   1.869  1.00 84.67           C  
ATOM    431  NE2 GLN A  56       9.822  -8.039   3.062  1.00 84.67           N  
ATOM    432  OE1 GLN A  56      10.416  -9.675   1.638  1.00 84.67           O  
ATOM    433  N   ALA A  57       9.460  -8.066  -3.629  1.00 82.73           N  
ATOM    434  CA  ALA A  57       9.461  -8.787  -4.900  1.00 82.73           C  
ATOM    435  C   ALA A  57       9.906  -7.881  -6.044  1.00 82.73           C  
ATOM    436  CB  ALA A  57       8.075  -9.360  -5.187  1.00 82.73           C  
ATOM    437  O   ALA A  57      10.533  -8.342  -7.001  1.00 82.73           O  
ATOM    438  N   VAL A  58       9.647  -6.668  -5.871  1.00 81.44           N  
ATOM    439  CA  VAL A  58       9.954  -5.758  -6.969  1.00 81.44           C  
ATOM    440  C   VAL A  58      11.237  -4.990  -6.660  1.00 81.44           C  
ATOM    441  CB  VAL A  58       8.793  -4.772  -7.232  1.00 81.44           C  
ATOM    442  O   VAL A  58      11.671  -4.149  -7.451  1.00 81.44           O  
ATOM    443  CG1 VAL A  58       7.549  -5.519  -7.709  1.00 81.44           C  
ATOM    444  CG2 VAL A  58       8.485  -3.964  -5.973  1.00 81.44           C  
ATOM    445  N   GLY A  59      11.829  -5.385  -5.589  1.00 79.27           N  
ATOM    446  CA  GLY A  59      13.146  -4.866  -5.259  1.00 79.27           C  
ATOM    447  C   GLY A  59      13.097  -3.584  -4.450  1.00 79.27           C  
ATOM    448  O   GLY A  59      14.042  -2.793  -4.473  1.00 79.27           O  
ATOM    449  N   LEU A  60      11.886  -3.295  -3.852  1.00 79.13           N  
ATOM    450  CA  LEU A  60      11.720  -2.148  -2.967  1.00 79.13           C  
ATOM    451  C   LEU A  60      11.761  -2.578  -1.504  1.00 79.13           C  
ATOM    452  CB  LEU A  60      10.400  -1.429  -3.262  1.00 79.13           C  
ATOM    453  O   LEU A  60      11.094  -3.541  -1.118  1.00 79.13           O  
ATOM    454  CG  LEU A  60      10.220  -0.902  -4.687  1.00 79.13           C  
ATOM    455  CD1 LEU A  60       8.819  -0.327  -4.865  1.00 79.13           C  
ATOM    456  CD2 LEU A  60      11.279   0.146  -5.008  1.00 79.13           C  
ATOM    457  N   LYS A  61      12.772  -2.223  -0.711  1.00 71.21           N  
ATOM    458  CA  LYS A  61      12.843  -2.602   0.697  1.00 71.21           C  
ATOM    459  C   LYS A  61      12.577  -1.403   1.603  1.00 71.21           C  
ATOM    460  CB  LYS A  61      14.208  -3.211   1.021  1.00 71.21           C  
ATOM    461  O   LYS A  61      12.904  -0.267   1.250  1.00 71.21           O  
ATOM    462  CG  LYS A  61      14.389  -4.632   0.510  1.00 71.21           C  
ATOM    463  CD  LYS A  61      15.690  -5.245   1.010  1.00 71.21           C  
ATOM    464  CE  LYS A  61      15.885  -6.659   0.479  1.00 71.21           C  
ATOM    465  NZ  LYS A  61      17.178  -7.250   0.936  1.00 71.21           N  
ATOM    466  N   GLN A  62      11.862  -1.861   2.703  1.00 64.58           N  
ATOM    467  CA  GLN A  62      11.587  -0.914   3.779  1.00 64.58           C  
ATOM    468  C   GLN A  62      12.866  -0.543   4.524  1.00 64.58           C  
ATOM    469  CB  GLN A  62      10.560  -1.490   4.754  1.00 64.58           C  
ATOM    470  O   GLN A  62      13.671  -1.414   4.859  1.00 64.58           O  
ATOM    471  CG  GLN A  62      10.018  -0.473   5.749  1.00 64.58           C  
ATOM    472  CD  GLN A  62       8.949  -1.052   6.657  1.00 64.58           C  
ATOM    473  NE2 GLN A  62       7.940  -0.247   6.972  1.00 64.58           N  
ATOM    474  OE1 GLN A  62       9.029  -2.213   7.070  1.00 64.58           O  
ATOM    475  N   ASN A  63      13.469   0.789   4.303  1.00 60.64           N  
ATOM    476  CA  ASN A  63      14.585   1.321   5.078  1.00 60.64           C  
ATOM    477  C   ASN A  63      15.899   1.225   4.308  1.00 60.64           C  
ATOM    478  CB  ASN A  63      14.702   0.594   6.420  1.00 60.64           C  
ATOM    479  O   ASN A  63      16.971   1.458   4.869  1.00 60.64           O  
ATOM    480  CG  ASN A  63      13.489   0.805   7.305  1.00 60.64           C  
ATOM    481  ND2 ASN A  63      13.215  -0.161   8.174  1.00 60.64           N  
ATOM    482  OD1 ASN A  63      12.804   1.826   7.208  1.00 60.64           O  
ATOM    483  N   SER A  64      15.796   0.949   3.007  1.00 55.19           N  
ATOM    484  CA  SER A  64      17.049   0.889   2.261  1.00 55.19           C  
ATOM    485  C   SER A  64      16.976   1.728   0.989  1.00 55.19           C  
ATOM    486  CB  SER A  64      17.394  -0.558   1.908  1.00 55.19           C  
ATOM    487  O   SER A  64      16.354   1.321   0.006  1.00 55.19           O  
ATOM    488  OG  SER A  64      17.690  -1.304   3.076  1.00 55.19           O  
ATOM    489  N   ALA A  65      16.607   3.039   1.133  1.00 51.50           N  
ATOM    490  CA  ALA A  65      16.629   4.011   0.042  1.00 51.50           C  
ATOM    491  C   ALA A  65      17.945   3.942  -0.727  1.00 51.50           C  
ATOM    492  CB  ALA A  65      16.403   5.421   0.581  1.00 51.50           C  
ATOM    493  O   ALA A  65      17.990   4.248  -1.921  1.00 51.50           O  
ATOM    494  N   SER A  66      18.960   3.206  -0.134  1.00 49.17           N  
ATOM    495  CA  SER A  66      20.308   3.209  -0.693  1.00 49.17           C  
ATOM    496  C   SER A  66      20.675   1.840  -1.258  1.00 49.17           C  
ATOM    497  CB  SER A  66      21.328   3.622   0.368  1.00 49.17           C  
ATOM    498  O   SER A  66      21.651   1.710  -1.999  1.00 49.17           O  
ATOM    499  OG  SER A  66      21.254   2.768   1.497  1.00 49.17           O  
ATOM    500  N   ASP A  67      19.611   0.813  -1.220  1.00 51.14           N  
ATOM    501  CA  ASP A  67      20.034  -0.501  -1.696  1.00 51.14           C  
ATOM    502  C   ASP A  67      19.043  -1.060  -2.715  1.00 51.14           C  
ATOM    503  CB  ASP A  67      20.189  -1.472  -0.525  1.00 51.14           C  
ATOM    504  O   ASP A  67      18.003  -1.606  -2.341  1.00 51.14           O  
ATOM    505  CG  ASP A  67      21.461  -1.242   0.272  1.00 51.14           C  
ATOM    506  OD1 ASP A  67      22.437  -0.693  -0.283  1.00 51.14           O  
ATOM    507  OD2 ASP A  67      21.488  -1.616   1.465  1.00 51.14           O  
ATOM    508  N   ILE A  68      18.464  -0.146  -3.612  1.00 54.66           N  
ATOM    509  CA  ILE A  68      17.727  -0.808  -4.683  1.00 54.66           C  
ATOM    510  C   ILE A  68      18.524  -2.006  -5.194  1.00 54.66           C  
ATOM    511  CB  ILE A  68      17.421   0.165  -5.844  1.00 54.66           C  
ATOM    512  O   ILE A  68      19.696  -1.873  -5.554  1.00 54.66           O  
ATOM    513  CG1 ILE A  68      16.585   1.348  -5.341  1.00 54.66           C  
ATOM    514  CG2 ILE A  68      16.707  -0.564  -6.986  1.00 54.66           C  
ATOM    515  CD1 ILE A  68      16.414   2.463  -6.364  1.00 54.66           C  
ATOM    516  N   GLU A  69      18.651  -3.093  -4.443  1.00 54.90           N  
ATOM    517  CA  GLU A  69      19.277  -4.305  -4.962  1.00 54.90           C  
ATOM    518  C   GLU A  69      19.360  -4.276  -6.485  1.00 54.90           C  
ATOM    519  CB  GLU A  69      18.510  -5.547  -4.501  1.00 54.90           C  
ATOM    520  O   GLU A  69      18.456  -3.767  -7.151  1.00 54.90           O  
ATOM    521  CG  GLU A  69      18.871  -6.007  -3.096  1.00 54.90           C  
ATOM    522  CD  GLU A  69      18.201  -7.314  -2.701  1.00 54.90           C  
ATOM    523  OE1 GLU A  69      18.467  -7.820  -1.588  1.00 54.90           O  
ATOM    524  OE2 GLU A  69      17.404  -7.835  -3.513  1.00 54.90           O  
ATOM    525  N   GLY A  70      20.334  -3.733  -7.100  1.00 56.79           N  
ATOM    526  CA  GLY A  70      20.693  -3.873  -8.502  1.00 56.79           C  
ATOM    527  C   GLY A  70      19.771  -4.806  -9.264  1.00 56.79           C  
ATOM    528  O   GLY A  70      19.771  -4.818 -10.496  1.00 56.79           O  
ATOM    529  N   HIS A  71      18.673  -5.377  -8.574  1.00 64.01           N  
ATOM    530  CA  HIS A  71      17.770  -6.293  -9.261  1.00 64.01           C  
ATOM    531  C   HIS A  71      16.314  -5.893  -9.050  1.00 64.01           C  
ATOM    532  CB  HIS A  71      17.995  -7.728  -8.780  1.00 64.01           C  
ATOM    533  O   HIS A  71      15.751  -6.123  -7.977  1.00 64.01           O  
ATOM    534  CG  HIS A  71      19.059  -8.455  -9.538  1.00 64.01           C  
ATOM    535  CD2 HIS A  71      19.102  -9.721 -10.016  1.00 64.01           C  
ATOM    536  ND1 HIS A  71      20.259  -7.871  -9.882  1.00 64.01           N  
ATOM    537  CE1 HIS A  71      20.996  -8.749 -10.541  1.00 64.01           C  
ATOM    538  NE2 HIS A  71      20.317  -9.880 -10.636  1.00 64.01           N  
ATOM    539  N   HIS A  72      15.860  -4.767  -9.706  1.00 72.00           N  
ATOM    540  CA  HIS A  72      14.460  -4.360  -9.661  1.00 72.00           C  
ATOM    541  C   HIS A  72      13.675  -4.959 -10.823  1.00 72.00           C  
ATOM    542  CB  HIS A  72      14.345  -2.835  -9.680  1.00 72.00           C  
ATOM    543  O   HIS A  72      14.263  -5.500 -11.762  1.00 72.00           O  
ATOM    544  CG  HIS A  72      14.858  -2.210 -10.938  1.00 72.00           C  
ATOM    545  CD2 HIS A  72      14.206  -1.744 -12.029  1.00 72.00           C  
ATOM    546  ND1 HIS A  72      16.201  -2.011 -11.176  1.00 72.00           N  
ATOM    547  CE1 HIS A  72      16.353  -1.446 -12.362  1.00 72.00           C  
ATOM    548  NE2 HIS A  72      15.157  -1.273 -12.901  1.00 72.00           N  
ATOM    549  N   HIS A  73      12.416  -5.231 -10.488  1.00 78.58           N  
ATOM    550  CA  HIS A  73      11.508  -5.845 -11.451  1.00 78.58           C  
ATOM    551  C   HIS A  73      11.534  -5.103 -12.783  1.00 78.58           C  
ATOM    552  CB  HIS A  73      10.082  -5.878 -10.896  1.00 78.58           C  
ATOM    553  O   HIS A  73      11.445  -3.874 -12.816  1.00 78.58           O  
ATOM    554  CG  HIS A  73       9.193  -6.862 -11.587  1.00 78.58           C  
ATOM    555  CD2 HIS A  73       8.676  -8.041 -11.166  1.00 78.58           C  
ATOM    556  ND1 HIS A  73       8.740  -6.680 -12.875  1.00 78.58           N  
ATOM    557  CE1 HIS A  73       7.979  -7.706 -13.218  1.00 78.58           C  
ATOM    558  NE2 HIS A  73       7.924  -8.546 -12.199  1.00 78.58           N  
ATOM    559  N   PRO A  74      11.763  -5.858 -13.937  1.00 80.49           N  
ATOM    560  CA  PRO A  74      11.874  -5.244 -15.262  1.00 80.49           C  
ATOM    561  C   PRO A  74      10.653  -4.404 -15.628  1.00 80.49           C  
ATOM    562  CB  PRO A  74      12.009  -6.448 -16.198  1.00 80.49           C  
ATOM    563  O   PRO A  74      10.754  -3.484 -16.444  1.00 80.49           O  
ATOM    564  CG  PRO A  74      11.598  -7.623 -15.370  1.00 80.49           C  
ATOM    565  CD  PRO A  74      11.725  -7.253 -13.920  1.00 80.49           C  
ATOM    566  N   ALA A  75       9.540  -4.727 -14.985  1.00 80.07           N  
ATOM    567  CA  ALA A  75       8.300  -4.012 -15.274  1.00 80.07           C  
ATOM    568  C   ALA A  75       8.398  -2.549 -14.850  1.00 80.07           C  
ATOM    569  CB  ALA A  75       7.121  -4.687 -14.577  1.00 80.07           C  
ATOM    570  O   ALA A  75       7.720  -1.686 -15.413  1.00 80.07           O  
ATOM    571  N   LEU A  76       9.304  -2.342 -13.955  1.00 78.67           N  
ATOM    572  CA  LEU A  76       9.471  -0.984 -13.448  1.00 78.67           C  
ATOM    573  C   LEU A  76      10.364  -0.165 -14.374  1.00 78.67           C  
ATOM    574  CB  LEU A  76      10.064  -1.008 -12.037  1.00 78.67           C  
ATOM    575  O   LEU A  76      10.451   1.057 -14.238  1.00 78.67           O  
ATOM    576  CG  LEU A  76       9.169  -1.575 -10.935  1.00 78.67           C  
ATOM    577  CD1 LEU A  76       9.902  -1.564  -9.598  1.00 78.67           C  
ATOM    578  CD2 LEU A  76       7.867  -0.785 -10.843  1.00 78.67           C  
ATOM    579  N   ASP A  77      10.945  -0.818 -15.406  1.00 79.47           N  
ATOM    580  CA  ASP A  77      11.770  -0.142 -16.402  1.00 79.47           C  
ATOM    581  C   ASP A  77      10.905   0.547 -17.455  1.00 79.47           C  
ATOM    582  CB  ASP A  77      12.724  -1.134 -17.071  1.00 79.47           C  
ATOM    583  O   ASP A  77      11.372   1.444 -18.159  1.00 79.47           O  
ATOM    584  CG  ASP A  77      13.773  -1.681 -16.119  1.00 79.47           C  
ATOM    585  OD1 ASP A  77      14.113  -1.000 -15.128  1.00 79.47           O  
ATOM    586  OD2 ASP A  77      14.266  -2.804 -16.364  1.00 79.47           O  
ATOM    587  N   ASP A  78       9.673   0.102 -17.485  1.00 84.66           N  
ATOM    588  CA  ASP A  78       8.697   0.731 -18.370  1.00 84.66           C  
ATOM    589  C   ASP A  78       8.176   2.036 -17.773  1.00 84.66           C  
ATOM    590  CB  ASP A  78       7.533  -0.222 -18.649  1.00 84.66           C  
ATOM    591  O   ASP A  78       7.630   2.044 -16.668  1.00 84.66           O  
ATOM    592  CG  ASP A  78       6.487   0.375 -19.573  1.00 84.66           C  
ATOM    593  OD1 ASP A  78       6.798   0.644 -20.753  1.00 84.66           O  
ATOM    594  OD2 ASP A  78       5.341   0.580 -19.116  1.00 84.66           O  
ATOM    595  N   ALA A  79       8.389   3.098 -18.446  1.00 79.48           N  
ATOM    596  CA  ALA A  79       8.074   4.442 -17.967  1.00 79.48           C  
ATOM    597  C   ALA A  79       6.592   4.570 -17.630  1.00 79.48           C  
ATOM    598  CB  ALA A  79       8.472   5.485 -19.008  1.00 79.48           C  
ATOM    599  O   ALA A  79       6.227   5.203 -16.636  1.00 79.48           O  
ATOM    600  N   ARG A  80       5.779   4.007 -18.390  1.00 84.68           N  
ATOM    601  CA  ARG A  80       4.337   4.056 -18.174  1.00 84.68           C  
ATOM    602  C   ARG A  80       3.946   3.301 -16.908  1.00 84.68           C  
ATOM    603  CB  ARG A  80       3.593   3.478 -19.380  1.00 84.68           C  
ATOM    604  O   ARG A  80       3.151   3.794 -16.105  1.00 84.68           O  
ATOM    605  CG  ARG A  80       2.084   3.654 -19.315  1.00 84.68           C  
ATOM    606  CD  ARG A  80       1.399   3.111 -20.561  1.00 84.68           C  
ATOM    607  NE  ARG A  80      -0.040   3.356 -20.535  1.00 84.68           N  
ATOM    608  NH1 ARG A  80      -0.523   1.939 -22.295  1.00 84.68           N  
ATOM    609  NH2 ARG A  80      -2.207   3.089 -21.247  1.00 84.68           N  
ATOM    610  CZ  ARG A  80      -0.920   2.794 -21.359  1.00 84.68           C  
ATOM    611  N   THR A  81       4.530   2.196 -16.746  1.00 84.33           N  
ATOM    612  CA  THR A  81       4.273   1.365 -15.575  1.00 84.33           C  
ATOM    613  C   THR A  81       4.801   2.035 -14.310  1.00 84.33           C  
ATOM    614  CB  THR A  81       4.914  -0.027 -15.727  1.00 84.33           C  
ATOM    615  O   THR A  81       4.114   2.070 -13.287  1.00 84.33           O  
ATOM    616  CG2 THR A  81       4.630  -0.899 -14.509  1.00 84.33           C  
ATOM    617  OG1 THR A  81       4.380  -0.667 -16.893  1.00 84.33           O  
ATOM    618  N   SER A  82       5.914   2.524 -14.414  1.00 81.76           N  
ATOM    619  CA  SER A  82       6.538   3.196 -13.279  1.00 81.76           C  
ATOM    620  C   SER A  82       5.729   4.414 -12.845  1.00 81.76           C  
ATOM    621  CB  SER A  82       7.966   3.620 -13.625  1.00 81.76           C  
ATOM    622  O   SER A  82       5.545   4.648 -11.648  1.00 81.76           O  
ATOM    623  OG  SER A  82       8.555   4.330 -12.550  1.00 81.76           O  
ATOM    624  N   ARG A  83       5.285   5.155 -13.729  1.00 84.87           N  
ATOM    625  CA  ARG A  83       4.459   6.323 -13.438  1.00 84.87           C  
ATOM    626  C   ARG A  83       3.157   5.916 -12.756  1.00 84.87           C  
ATOM    627  CB  ARG A  83       4.157   7.102 -14.720  1.00 84.87           C  
ATOM    628  O   ARG A  83       2.720   6.565 -11.803  1.00 84.87           O  
ATOM    629  CG  ARG A  83       3.442   8.422 -14.484  1.00 84.87           C  
ATOM    630  CD  ARG A  83       3.167   9.155 -15.790  1.00 84.87           C  
ATOM    631  NE  ARG A  83       4.073  10.285 -15.975  1.00 84.87           N  
ATOM    632  NH1 ARG A  83       3.432  10.708 -18.154  1.00 84.87           N  
ATOM    633  NH2 ARG A  83       5.036  12.005 -17.153  1.00 84.87           N  
ATOM    634  CZ  ARG A  83       4.178  10.997 -17.093  1.00 84.87           C  
ATOM    635  N   THR A  84       2.637   4.934 -13.300  1.00 87.61           N  
ATOM    636  CA  THR A  84       1.379   4.448 -12.745  1.00 87.61           C  
ATOM    637  C   THR A  84       1.582   3.916 -11.329  1.00 87.61           C  
ATOM    638  CB  THR A  84       0.767   3.345 -13.628  1.00 87.61           C  
ATOM    639  O   THR A  84       0.758   4.158 -10.445  1.00 87.61           O  
ATOM    640  CG2 THR A  84      -0.591   2.903 -13.094  1.00 87.61           C  
ATOM    641  OG1 THR A  84       0.605   3.844 -14.962  1.00 87.61           O  
ATOM    642  N   VAL A  85       2.611   3.262 -11.128  1.00 87.26           N  
ATOM    643  CA  VAL A  85       2.948   2.748  -9.805  1.00 87.26           C  
ATOM    644  C   VAL A  85       3.161   3.910  -8.838  1.00 87.26           C  
ATOM    645  CB  VAL A  85       4.208   1.854  -9.848  1.00 87.26           C  
ATOM    646  O   VAL A  85       2.675   3.879  -7.705  1.00 87.26           O  
ATOM    647  CG1 VAL A  85       4.716   1.568  -8.436  1.00 87.26           C  
ATOM    648  CG2 VAL A  85       3.910   0.550 -10.587  1.00 87.26           C  
ATOM    649  N   LYS A  86       3.858   4.842  -9.274  1.00 87.00           N  
ATOM    650  CA  LYS A  86       4.056   6.039  -8.461  1.00 87.00           C  
ATOM    651  C   LYS A  86       2.720   6.667  -8.073  1.00 87.00           C  
ATOM    652  CB  LYS A  86       4.917   7.059  -9.208  1.00 87.00           C  
ATOM    653  O   LYS A  86       2.520   7.047  -6.917  1.00 87.00           O  
ATOM    654  CG  LYS A  86       5.311   8.267  -8.372  1.00 87.00           C  
ATOM    655  CD  LYS A  86       6.217   9.213  -9.149  1.00 87.00           C  
ATOM    656  CE  LYS A  86       6.563  10.452  -8.335  1.00 87.00           C  
ATOM    657  NZ  LYS A  86       7.469  11.373  -9.085  1.00 87.00           N  
ATOM    658  N   THR A  87       1.886   6.797  -8.985  1.00 88.21           N  
ATOM    659  CA  THR A  87       0.567   7.374  -8.747  1.00 88.21           C  
ATOM    660  C   THR A  87      -0.210   6.545  -7.729  1.00 88.21           C  
ATOM    661  CB  THR A  87      -0.241   7.478 -10.053  1.00 88.21           C  
ATOM    662  O   THR A  87      -0.847   7.096  -6.828  1.00 88.21           O  
ATOM    663  CG2 THR A  87      -1.628   8.060  -9.797  1.00 88.21           C  
ATOM    664  OG1 THR A  87       0.457   8.324 -10.975  1.00 88.21           O  
ATOM    665  N   LEU A  88      -0.120   5.316  -7.854  1.00 88.91           N  
ATOM    666  CA  LEU A  88      -0.833   4.424  -6.945  1.00 88.91           C  
ATOM    667  C   LEU A  88      -0.295   4.554  -5.524  1.00 88.91           C  
ATOM    668  CB  LEU A  88      -0.717   2.973  -7.417  1.00 88.91           C  
ATOM    669  O   LEU A  88      -1.069   4.646  -4.569  1.00 88.91           O  
ATOM    670  CG  LEU A  88      -1.623   2.563  -8.579  1.00 88.91           C  
ATOM    671  CD1 LEU A  88      -1.230   1.183  -9.097  1.00 88.91           C  
ATOM    672  CD2 LEU A  88      -3.086   2.582  -8.149  1.00 88.91           C  
ATOM    673  N   LEU A  89       0.988   4.583  -5.413  1.00 87.00           N  
ATOM    674  CA  LEU A  89       1.615   4.699  -4.101  1.00 87.00           C  
ATOM    675  C   LEU A  89       1.296   6.048  -3.464  1.00 87.00           C  
ATOM    676  CB  LEU A  89       3.131   4.519  -4.213  1.00 87.00           C  
ATOM    677  O   LEU A  89       1.067   6.130  -2.255  1.00 87.00           O  
ATOM    678  CG  LEU A  89       3.625   3.106  -4.523  1.00 87.00           C  
ATOM    679  CD1 LEU A  89       5.137   3.104  -4.721  1.00 87.00           C  
ATOM    680  CD2 LEU A  89       3.225   2.143  -3.410  1.00 87.00           C  
ATOM    681  N   THR A  90       1.285   7.048  -4.231  1.00 86.68           N  
ATOM    682  CA  THR A  90       0.920   8.375  -3.749  1.00 86.68           C  
ATOM    683  C   THR A  90      -0.526   8.393  -3.260  1.00 86.68           C  
ATOM    684  CB  THR A  90       1.107   9.439  -4.846  1.00 86.68           C  
ATOM    685  O   THR A  90      -0.830   8.998  -2.229  1.00 86.68           O  
ATOM    686  CG2 THR A  90       0.752  10.830  -4.330  1.00 86.68           C  
ATOM    687  OG1 THR A  90       2.473   9.436  -5.278  1.00 86.68           O  
ATOM    688  N   THR A  91      -1.338   7.817  -4.011  1.00 86.36           N  
ATOM    689  CA  THR A  91      -2.746   7.763  -3.636  1.00 86.36           C  
ATOM    690  C   THR A  91      -2.929   6.992  -2.332  1.00 86.36           C  
ATOM    691  CB  THR A  91      -3.595   7.112  -4.743  1.00 86.36           C  
ATOM    692  O   THR A  91      -3.728   7.385  -1.479  1.00 86.36           O  
ATOM    693  CG2 THR A  91      -5.078   7.135  -4.386  1.00 86.36           C  
ATOM    694  OG1 THR A  91      -3.400   7.827  -5.970  1.00 86.36           O  
ATOM    695  N   ILE A  92      -2.204   5.926  -2.235  1.00 86.14           N  
ATOM    696  CA  ILE A  92      -2.239   5.140  -1.006  1.00 86.14           C  
ATOM    697  C   ILE A  92      -1.813   6.010   0.174  1.00 86.14           C  
ATOM    698  CB  ILE A  92      -1.333   3.892  -1.107  1.00 86.14           C  
ATOM    699  O   ILE A  92      -2.453   5.994   1.228  1.00 86.14           O  
ATOM    700  CG1 ILE A  92      -1.909   2.896  -2.120  1.00 86.14           C  
ATOM    701  CG2 ILE A  92      -1.159   3.239   0.267  1.00 86.14           C  
ATOM    702  CD1 ILE A  92      -0.961   1.758  -2.476  1.00 86.14           C  
ATOM    703  N   GLN A  93      -0.801   6.705  -0.007  1.00 84.77           N  
ATOM    704  CA  GLN A  93      -0.324   7.624   1.021  1.00 84.77           C  
ATOM    705  C   GLN A  93      -1.398   8.644   1.388  1.00 84.77           C  
ATOM    706  CB  GLN A  93       0.944   8.342   0.553  1.00 84.77           C  
ATOM    707  O   GLN A  93      -1.609   8.934   2.567  1.00 84.77           O  
ATOM    708  CG  GLN A  93       1.531   9.291   1.590  1.00 84.77           C  
ATOM    709  CD  GLN A  93       2.709  10.085   1.058  1.00 84.77           C  
ATOM    710  NE2 GLN A  93       3.312  10.898   1.918  1.00 84.77           N  
ATOM    711  OE1 GLN A  93       3.073   9.969  -0.117  1.00 84.77           O  
ATOM    712  N   GLU A  94      -2.031   9.224   0.432  1.00 82.48           N  
ATOM    713  CA  GLU A  94      -3.062  10.236   0.642  1.00 82.48           C  
ATOM    714  C   GLU A  94      -4.245   9.667   1.420  1.00 82.48           C  
ATOM    715  CB  GLU A  94      -3.538  10.804  -0.698  1.00 82.48           C  
ATOM    716  O   GLU A  94      -4.811  10.343   2.281  1.00 82.48           O  
ATOM    717  CG  GLU A  94      -2.542  11.749  -1.354  1.00 82.48           C  
ATOM    718  CD  GLU A  94      -3.007  12.266  -2.706  1.00 82.48           C  
ATOM    719  OE1 GLU A  94      -2.295  13.097  -3.316  1.00 82.48           O  
ATOM    720  OE2 GLU A  94      -4.092  11.838  -3.159  1.00 82.48           O  
ATOM    721  N   VAL A  95      -4.630   8.493   1.034  1.00 79.55           N  
ATOM    722  CA  VAL A  95      -5.756   7.852   1.706  1.00 79.55           C  
ATOM    723  C   VAL A  95      -5.456   7.712   3.197  1.00 79.55           C  
ATOM    724  CB  VAL A  95      -6.070   6.469   1.093  1.00 79.55           C  
ATOM    725  O   VAL A  95      -6.317   7.981   4.038  1.00 79.55           O  
ATOM    726  CG1 VAL A  95      -7.018   5.681   1.997  1.00 79.55           C  
ATOM    727  CG2 VAL A  95      -6.667   6.628  -0.304  1.00 79.55           C  
ATOM    728  N   PHE A  96      -4.208   7.610   3.461  1.00 71.84           N  
ATOM    729  CA  PHE A  96      -3.828   7.353   4.845  1.00 71.84           C  
ATOM    730  C   PHE A  96      -3.558   8.658   5.584  1.00 71.84           C  
ATOM    731  CB  PHE A  96      -2.591   6.450   4.905  1.00 71.84           C  
ATOM    732  O   PHE A  96      -3.841   8.771   6.779  1.00 71.84           O  
ATOM    733  CG  PHE A  96      -2.889   4.996   4.658  1.00 71.84           C  
ATOM    734  CD1 PHE A  96      -3.433   4.203   5.661  1.00 71.84           C  
ATOM    735  CD2 PHE A  96      -2.624   4.421   3.422  1.00 71.84           C  
ATOM    736  CE1 PHE A  96      -3.709   2.857   5.435  1.00 71.84           C  
ATOM    737  CE2 PHE A  96      -2.897   3.076   3.188  1.00 71.84           C  
ATOM    738  CZ  PHE A  96      -3.439   2.296   4.196  1.00 71.84           C  
ATOM    739  N   THR A  97      -3.034   9.643   4.975  1.00 71.51           N  
ATOM    740  CA  THR A  97      -2.743  10.939   5.578  1.00 71.51           C  
ATOM    741  C   THR A  97      -4.026  11.737   5.793  1.00 71.51           C  
ATOM    742  CB  THR A  97      -1.769  11.754   4.707  1.00 71.51           C  
ATOM    743  O   THR A  97      -4.202  12.370   6.836  1.00 71.51           O  
ATOM    744  CG2 THR A  97      -1.291  13.004   5.438  1.00 71.51           C  
ATOM    745  OG1 THR A  97      -0.634  10.942   4.381  1.00 71.51           O  
ATOM    746  N   ARG A  98      -4.987  11.722   4.872  1.00 67.87           N  
ATOM    747  CA  ARG A  98      -6.165  12.584   4.891  1.00 67.87           C  
ATOM    748  C   ARG A  98      -7.304  11.937   5.670  1.00 67.87           C  
ATOM    749  CB  ARG A  98      -6.620  12.905   3.466  1.00 67.87           C  
ATOM    750  O   ARG A  98      -7.971  12.597   6.470  1.00 67.87           O  
ATOM    751  CG  ARG A  98      -5.925  14.111   2.854  1.00 67.87           C  
ATOM    752  CD  ARG A  98      -6.563  14.519   1.533  1.00 67.87           C  
ATOM    753  NE  ARG A  98      -5.558  14.784   0.508  1.00 67.87           N  
ATOM    754  NH1 ARG A  98      -7.084  15.264  -1.158  1.00 67.87           N  
ATOM    755  NH2 ARG A  98      -4.836  15.348  -1.598  1.00 67.87           N  
ATOM    756  CZ  ARG A  98      -5.828  15.131  -0.747  1.00 67.87           C  
ATOM    757  N   LYS A  99      -7.478  10.701   5.483  1.00 63.38           N  
ATOM    758  CA  LYS A  99      -8.704  10.054   5.942  1.00 63.38           C  
ATOM    759  C   LYS A  99      -8.500   9.393   7.302  1.00 63.38           C  
ATOM    760  CB  LYS A  99      -9.180   9.019   4.922  1.00 63.38           C  
ATOM    761  O   LYS A  99      -9.366   9.477   8.176  1.00 63.38           O  
ATOM    762  CG  LYS A  99      -9.731   9.622   3.639  1.00 63.38           C  
ATOM    763  CD  LYS A  99     -10.302   8.552   2.718  1.00 63.38           C  
ATOM    764  CE  LYS A  99     -10.891   9.159   1.451  1.00 63.38           C  
ATOM    765  NZ  LYS A  99     -11.673   8.156   0.669  1.00 63.38           N  
ATOM    766  N   VAL A 100      -7.320   8.993   7.568  1.00 61.60           N  
ATOM    767  CA  VAL A 100      -7.053   8.204   8.766  1.00 61.60           C  
ATOM    768  C   VAL A 100      -6.464   9.099   9.854  1.00 61.60           C  
ATOM    769  CB  VAL A 100      -6.098   7.026   8.470  1.00 61.60           C  
ATOM    770  O   VAL A 100      -6.798   8.956  11.033  1.00 61.60           O  
ATOM    771  CG1 VAL A 100      -5.708   6.309   9.761  1.00 61.60           C  
ATOM    772  CG2 VAL A 100      -6.743   6.051   7.487  1.00 61.60           C  
ATOM    773  N   SER A 101      -5.597  10.082   9.469  1.00 60.64           N  
ATOM    774  CA  SER A 101      -5.057  11.064  10.403  1.00 60.64           C  
ATOM    775  C   SER A 101      -6.161  11.939  10.986  1.00 60.64           C  
ATOM    776  CB  SER A 101      -4.011  11.941   9.714  1.00 60.64           C  
ATOM    777  O   SER A 101      -6.099  12.330  12.154  1.00 60.64           O  
ATOM    778  OG  SER A 101      -2.852  11.189   9.398  1.00 60.64           O  
ATOM    779  N   ALA A 102      -7.087  12.296  10.231  1.00 57.25           N  
ATOM    780  CA  ALA A 102      -8.243  13.068  10.679  1.00 57.25           C  
ATOM    781  C   ALA A 102      -9.040  12.302  11.731  1.00 57.25           C  
ATOM    782  CB  ALA A 102      -9.137  13.423   9.494  1.00 57.25           C  
ATOM    783  O   ALA A 102      -9.641  12.904  12.624  1.00 57.25           O  
ATOM    784  N   LEU A 103      -8.831  11.063  11.740  1.00 56.11           N  
ATOM    785  CA  LEU A 103      -9.600  10.187  12.617  1.00 56.11           C  
ATOM    786  C   LEU A 103      -8.908  10.026  13.967  1.00 56.11           C  
ATOM    787  CB  LEU A 103      -9.798   8.816  11.966  1.00 56.11           C  
ATOM    788  O   LEU A 103      -9.571   9.877  14.995  1.00 56.11           O  
ATOM    789  CG  LEU A 103     -10.688   8.778  10.723  1.00 56.11           C  
ATOM    790  CD1 LEU A 103     -10.627   7.402  10.068  1.00 56.11           C  
ATOM    791  CD2 LEU A 103     -12.125   9.142  11.082  1.00 56.11           C  
ATOM    792  N   PHE A 104      -7.564  10.171  14.039  1.00 52.19           N  
ATOM    793  CA  PHE A 104      -6.752   9.982  15.236  1.00 52.19           C  
ATOM    794  C   PHE A 104      -6.478  11.315  15.920  1.00 52.19           C  
ATOM    795  CB  PHE A 104      -5.431   9.289  14.887  1.00 52.19           C  
ATOM    796  O   PHE A 104      -6.068  11.350  17.082  1.00 52.19           O  
ATOM    797  CG  PHE A 104      -5.576   7.822  14.586  1.00 52.19           C  
ATOM    798  CD1 PHE A 104      -5.642   6.890  15.614  1.00 52.19           C  
ATOM    799  CD2 PHE A 104      -5.647   7.374  13.273  1.00 52.19           C  
ATOM    800  CE1 PHE A 104      -5.777   5.531  15.338  1.00 52.19           C  
ATOM    801  CE2 PHE A 104      -5.782   6.018  12.989  1.00 52.19           C  
ATOM    802  CZ  PHE A 104      -5.845   5.098  14.023  1.00 52.19           C  
ATOM    803  N   THR A 105      -6.551  12.431  15.201  1.00 51.92           N  
ATOM    804  CA  THR A 105      -6.379  13.769  15.757  1.00 51.92           C  
ATOM    805  C   THR A 105      -7.606  14.179  16.567  1.00 51.92           C  
ATOM    806  CB  THR A 105      -6.123  14.806  14.648  1.00 51.92           C  
ATOM    807  O   THR A 105      -7.488  14.899  17.560  1.00 51.92           O  
ATOM    808  CG2 THR A 105      -5.346  16.004  15.184  1.00 51.92           C  
ATOM    809  OG1 THR A 105      -5.368  14.194  13.594  1.00 51.92           O  
ATOM    810  N   ASP A 106      -8.680  13.521  16.386  1.00 48.37           N  
ATOM    811  CA  ASP A 106      -9.884  13.872  17.133  1.00 48.37           C  
ATOM    812  C   ASP A 106      -9.941  13.127  18.465  1.00 48.37           C  
ATOM    813  CB  ASP A 106     -11.136  13.568  16.308  1.00 48.37           C  
ATOM    814  O   ASP A 106     -10.594  13.578  19.408  1.00 48.37           O  
ATOM    815  CG  ASP A 106     -12.217  14.624  16.458  1.00 48.37           C  
ATOM    816  OD1 ASP A 106     -11.965  15.667  17.100  1.00 48.37           O  
ATOM    817  OD2 ASP A 106     -13.331  14.411  15.933  1.00 48.37           O  
ATOM    818  N   GLU A 107      -9.046  12.191  18.735  1.00 45.22           N  
ATOM    819  CA  GLU A 107      -8.912  11.424  19.970  1.00 45.22           C  
ATOM    820  C   GLU A 107      -7.840  12.022  20.877  1.00 45.22           C  
ATOM    821  CB  GLU A 107      -8.584   9.961  19.663  1.00 45.22           C  
ATOM    822  O   GLU A 107      -7.846  11.794  22.088  1.00 45.22           O  
ATOM    823  CG  GLU A 107      -9.734   9.194  19.025  1.00 45.22           C  
ATOM    824  CD  GLU A 107      -9.720   7.710  19.353  1.00 45.22           C  
ATOM    825  OE1 GLU A 107     -10.616   7.243  20.092  1.00 45.22           O  
ATOM    826  OE2 GLU A 107      -8.805   7.008  18.866  1.00 45.22           O  
ATOM    827  N   THR A 108      -7.023  13.021  20.352  1.00 41.64           N  
ATOM    828  CA  THR A 108      -6.044  13.677  21.211  1.00 41.64           C  
ATOM    829  C   THR A 108      -6.439  15.128  21.471  1.00 41.64           C  
ATOM    830  CB  THR A 108      -4.635  13.629  20.590  1.00 41.64           C  
ATOM    831  O   THR A 108      -6.477  15.942  20.545  1.00 41.64           O  
ATOM    832  CG2 THR A 108      -3.587  13.258  21.633  1.00 41.64           C  
ATOM    833  OG1 THR A 108      -4.615  12.653  19.541  1.00 41.64           O  
ATOM    834  N   GLY A 109      -7.712  15.592  21.553  1.00 42.60           N  
ATOM    835  CA  GLY A 109      -7.909  16.866  22.226  1.00 42.60           C  
ATOM    836  C   GLY A 109      -6.679  17.340  22.977  1.00 42.60           C  
ATOM    837  O   GLY A 109      -6.314  16.768  24.006  1.00 42.60           O  
ATOM    838  N   CYS A 110      -5.605  17.657  22.375  1.00 40.30           N  
ATOM    839  CA  CYS A 110      -4.854  18.766  22.952  1.00 40.30           C  
ATOM    840  C   CYS A 110      -4.473  19.782  21.882  1.00 40.30           C  
ATOM    841  CB  CYS A 110      -3.596  18.255  23.653  1.00 40.30           C  
ATOM    842  O   CYS A 110      -3.649  19.495  21.012  1.00 40.30           O  
ATOM    843  SG  CYS A 110      -3.136  19.212  25.114  1.00 40.30           S  
ATOM    844  N   ALA A 111      -5.371  20.435  21.263  1.00 36.40           N  
ATOM    845  CA  ALA A 111      -5.032  21.679  20.576  1.00 36.40           C  
ATOM    846  C   ALA A 111      -5.271  22.886  21.478  1.00 36.40           C  
ATOM    847  CB  ALA A 111      -5.842  21.813  19.288  1.00 36.40           C  
ATOM    848  O   ALA A 111      -6.377  23.078  21.989  1.00 36.40           O  
ATOM    849  N   GLY A 112      -4.333  23.171  22.494  1.00 43.79           N  
ATOM    850  CA  GLY A 112      -3.629  24.415  22.762  1.00 43.79           C  
ATOM    851  C   GLY A 112      -3.700  25.401  21.611  1.00 43.79           C  
ATOM    852  O   GLY A 112      -3.422  25.045  20.464  1.00 43.79           O  
ATOM    853  N   SER A 113      -4.651  26.377  21.715  1.00 39.89           N  
ATOM    854  CA  SER A 113      -4.243  27.770  21.568  1.00 39.89           C  
ATOM    855  C   SER A 113      -5.448  28.679  21.352  1.00 39.89           C  
ATOM    856  CB  SER A 113      -3.264  27.922  20.403  1.00 39.89           C  
ATOM    857  O   SER A 113      -6.236  28.465  20.428  1.00 39.89           O  
ATOM    858  OG  SER A 113      -2.745  29.240  20.350  1.00 39.89           O  
ATOM    859  N   GLY A 114      -5.877  29.312  22.496  1.00 39.62           N  
ATOM    860  CA  GLY A 114      -5.840  30.764  22.581  1.00 39.62           C  
ATOM    861  C   GLY A 114      -6.958  31.340  23.430  1.00 39.62           C  
ATOM    862  O   GLY A 114      -8.136  31.100  23.161  1.00 39.62           O  
ATOM    863  N   GLY A 115      -6.651  31.583  24.733  1.00 35.24           N  
ATOM    864  CA  GLY A 115      -7.065  32.871  25.266  1.00 35.24           C  
ATOM    865  C   GLY A 115      -6.891  32.979  26.769  1.00 35.24           C  
ATOM    866  O   GLY A 115      -7.101  32.005  27.495  1.00 35.24           O  
ATOM    867  N   ASP A 116      -5.776  33.566  27.216  1.00 44.84           N  
ATOM    868  CA  ASP A 116      -5.648  34.501  28.330  1.00 44.84           C  
ATOM    869  C   ASP A 116      -6.671  34.198  29.422  1.00 44.84           C  
ATOM    870  CB  ASP A 116      -5.810  35.942  27.842  1.00 44.84           C  
ATOM    871  O   ASP A 116      -7.860  34.033  29.138  1.00 44.84           O  
ATOM    872  CG  ASP A 116      -4.487  36.676  27.712  1.00 44.84           C  
ATOM    873  OD1 ASP A 116      -3.482  36.232  28.307  1.00 44.84           O  
ATOM    874  OD2 ASP A 116      -4.451  37.710  27.010  1.00 44.84           O  
ATOM    875  N   LEU A 117      -6.297  33.699  30.605  1.00 40.32           N  
ATOM    876  CA  LEU A 117      -6.642  34.320  31.879  1.00 40.32           C  
ATOM    877  C   LEU A 117      -6.606  33.297  33.010  1.00 40.32           C  
ATOM    878  CB  LEU A 117      -8.027  34.966  31.804  1.00 40.32           C  
ATOM    879  O   LEU A 117      -7.122  32.187  32.864  1.00 40.32           O  
ATOM    880  CG  LEU A 117      -8.128  36.264  31.000  1.00 40.32           C  
ATOM    881  CD1 LEU A 117      -9.586  36.582  30.687  1.00 40.32           C  
ATOM    882  CD2 LEU A 117      -7.474  37.415  31.758  1.00 40.32           C  
ATOM    883  N   ALA A 118      -5.578  33.313  33.871  1.00 44.15           N  
ATOM    884  CA  ALA A 118      -5.776  33.517  35.303  1.00 44.15           C  
ATOM    885  C   ALA A 118      -6.940  32.677  35.821  1.00 44.15           C  
ATOM    886  CB  ALA A 118      -6.016  34.995  35.602  1.00 44.15           C  
ATOM    887  O   ALA A 118      -8.002  32.623  35.196  1.00 44.15           O  
ATOM    888  N   ALA A 119      -6.704  31.614  36.517  1.00 36.80           N  
ATOM    889  CA  ALA A 119      -7.331  31.352  37.810  1.00 36.80           C  
ATOM    890  C   ALA A 119      -8.027  29.994  37.817  1.00 36.80           C  
ATOM    891  CB  ALA A 119      -8.327  32.458  38.152  1.00 36.80           C  
ATOM    892  O   ALA A 119      -8.717  29.638  36.859  1.00 36.80           O  
ATOM    893  N   GLN A 120      -7.466  29.034  38.432  1.00 44.94           N  
ATOM    894  CA  GLN A 120      -7.948  28.250  39.564  1.00 44.94           C  
ATOM    895  C   GLN A 120      -9.318  27.645  39.270  1.00 44.94           C  
ATOM    896  CB  GLN A 120      -8.015  29.113  40.825  1.00 44.94           C  
ATOM    897  O   GLN A 120     -10.237  28.350  38.848  1.00 44.94           O  
ATOM    898  CG  GLN A 120      -6.914  28.812  41.834  1.00 44.94           C  
ATOM    899  CD  GLN A 120      -7.159  29.466  43.181  1.00 44.94           C  
ATOM    900  NE2 GLN A 120      -6.097  29.628  43.963  1.00 44.94           N  
ATOM    901  OE1 GLN A 120      -8.293  29.823  43.516  1.00 44.94           O  
ATOM    902  N   ASP A 121      -9.390  26.367  39.038  1.00 32.65           N  
ATOM    903  CA  ASP A 121     -10.477  25.646  39.694  1.00 32.65           C  
ATOM    904  C   ASP A 121     -10.640  24.246  39.107  1.00 32.65           C  
ATOM    905  CB  ASP A 121     -11.789  26.424  39.571  1.00 32.65           C  
ATOM    906  O   ASP A 121     -10.630  24.074  37.887  1.00 32.65           O  
ATOM    907  CG  ASP A 121     -12.302  26.937  40.905  1.00 32.65           C  
ATOM    908  OD1 ASP A 121     -11.867  26.430  41.961  1.00 32.65           O  
ATOM    909  OD2 ASP A 121     -13.151  27.854  40.899  1.00 32.65           O  
ATOM    910  N   HIS A 122     -10.111  23.174  39.731  1.00 35.10           N  
ATOM    911  CA  HIS A 122     -10.710  22.062  40.459  1.00 35.10           C  
ATOM    912  C   HIS A 122     -11.550  21.187  39.536  1.00 35.10           C  
ATOM    913  CB  HIS A 122     -11.567  22.579  41.616  1.00 35.10           C  
ATOM    914  O   HIS A 122     -12.260  21.697  38.666  1.00 35.10           O  
ATOM    915  CG  HIS A 122     -10.769  23.051  42.790  1.00 35.10           C  
ATOM    916  CD2 HIS A 122     -10.548  24.296  43.272  1.00 35.10           C  
ATOM    917  ND1 HIS A 122     -10.082  22.189  43.617  1.00 35.10           N  
ATOM    918  CE1 HIS A 122      -9.472  22.887  44.560  1.00 35.10           C  
ATOM    919  NE2 HIS A 122      -9.739  24.168  44.373  1.00 35.10           N  
ATOM    920  N   PHE A 123     -11.029  20.043  39.062  1.00 42.36           N  
ATOM    921  CA  PHE A 123     -11.639  18.722  38.970  1.00 42.36           C  
ATOM    922  C   PHE A 123     -12.843  18.745  38.037  1.00 42.36           C  
ATOM    923  CB  PHE A 123     -12.059  18.225  40.357  1.00 42.36           C  
ATOM    924  O   PHE A 123     -13.814  19.463  38.286  1.00 42.36           O  
ATOM    925  CG  PHE A 123     -11.024  17.366  41.033  1.00 42.36           C  
ATOM    926  CD1 PHE A 123     -10.960  16.002  40.781  1.00 42.36           C  
ATOM    927  CD2 PHE A 123     -10.114  17.925  41.922  1.00 42.36           C  
ATOM    928  CE1 PHE A 123     -10.003  15.205  41.405  1.00 42.36           C  
ATOM    929  CE2 PHE A 123      -9.155  17.135  42.550  1.00 42.36           C  
ATOM    930  CZ  PHE A 123      -9.102  15.775  42.291  1.00 42.36           C  
ATOM    931  N   GLY A 124     -12.687  18.547  36.724  1.00 32.15           N  
ATOM    932  CA  GLY A 124     -13.851  18.030  36.023  1.00 32.15           C  
ATOM    933  C   GLY A 124     -13.494  17.103  34.876  1.00 32.15           C  
ATOM    934  O   GLY A 124     -12.633  17.426  34.055  1.00 32.15           O  
ATOM    935  N   VAL A 125     -13.002  15.838  35.049  1.00 38.76           N  
ATOM    936  CA  VAL A 125     -13.315  14.620  34.309  1.00 38.76           C  
ATOM    937  C   VAL A 125     -14.467  14.884  33.342  1.00 38.76           C  
ATOM    938  CB  VAL A 125     -13.672  13.454  35.258  1.00 38.76           C  
ATOM    939  O   VAL A 125     -15.564  15.260  33.761  1.00 38.76           O  
ATOM    940  CG1 VAL A 125     -13.975  12.185  34.464  1.00 38.76           C  
ATOM    941  CG2 VAL A 125     -12.538  13.209  36.252  1.00 38.76           C  
ATOM    942  N   SER A 126     -14.230  15.693  32.285  1.00 42.47           N  
ATOM    943  CA  SER A 126     -15.048  15.839  31.085  1.00 42.47           C  
ATOM    944  C   SER A 126     -15.543  14.486  30.585  1.00 42.47           C  
ATOM    945  CB  SER A 126     -14.259  16.543  29.981  1.00 42.47           C  
ATOM    946  O   SER A 126     -14.754  13.553  30.422  1.00 42.47           O  
ATOM    947  OG  SER A 126     -13.174  15.740  29.548  1.00 42.47           O  
ATOM    948  N   SER A 127     -16.427  13.778  31.275  1.00 46.71           N  
ATOM    949  CA  SER A 127     -17.391  12.779  30.825  1.00 46.71           C  
ATOM    950  C   SER A 127     -17.806  13.023  29.378  1.00 46.71           C  
ATOM    951  CB  SER A 127     -18.627  12.784  31.726  1.00 46.71           C  
ATOM    952  O   SER A 127     -18.393  14.059  29.061  1.00 46.71           O  
ATOM    953  OG  SER A 127     -19.665  12.003  31.160  1.00 46.71           O  
ATOM    954  N   THR A 128     -16.842  12.998  28.413  1.00 42.78           N  
ATOM    955  CA  THR A 128     -17.247  12.775  27.029  1.00 42.78           C  
ATOM    956  C   THR A 128     -18.385  11.760  26.956  1.00 42.78           C  
ATOM    957  CB  THR A 128     -16.064  12.287  26.173  1.00 42.78           C  
ATOM    958  O   THR A 128     -18.372  10.753  27.667  1.00 42.78           O  
ATOM    959  CG2 THR A 128     -15.033  13.394  25.978  1.00 42.78           C  
ATOM    960  OG1 THR A 128     -15.438  11.174  26.823  1.00 42.78           O  
ATOM    961  N   SER A 129     -19.641  12.112  27.125  1.00 47.04           N  
ATOM    962  CA  SER A 129     -20.947  11.489  26.936  1.00 47.04           C  
ATOM    963  C   SER A 129     -20.849  10.263  26.035  1.00 47.04           C  
ATOM    964  CB  SER A 129     -21.938  12.491  26.342  1.00 47.04           C  
ATOM    965  O   SER A 129     -20.168  10.293  25.008  1.00 47.04           O  
ATOM    966  OG  SER A 129     -22.850  11.841  25.473  1.00 47.04           O  
ATOM    967  N   ARG A 130     -20.560   9.043  26.527  1.00 47.54           N  
ATOM    968  CA  ARG A 130     -20.729   7.712  25.954  1.00 47.54           C  
ATOM    969  C   ARG A 130     -21.504   7.775  24.642  1.00 47.54           C  
ATOM    970  CB  ARG A 130     -21.445   6.788  26.941  1.00 47.54           C  
ATOM    971  O   ARG A 130     -21.196   7.045  23.697  1.00 47.54           O  
ATOM    972  CG  ARG A 130     -20.509   6.051  27.885  1.00 47.54           C  
ATOM    973  CD  ARG A 130     -21.259   5.062  28.766  1.00 47.54           C  
ATOM    974  NE  ARG A 130     -21.796   5.705  29.962  1.00 47.54           N  
ATOM    975  NH1 ARG A 130     -23.205   3.961  30.519  1.00 47.54           N  
ATOM    976  NH2 ARG A 130     -23.127   5.841  31.829  1.00 47.54           N  
ATOM    977  CZ  ARG A 130     -22.708   5.168  30.768  1.00 47.54           C  
ATOM    978  N   ARG A 131     -22.344   8.815  24.435  1.00 41.62           N  
ATOM    979  CA  ARG A 131     -23.136   8.974  23.219  1.00 41.62           C  
ATOM    980  C   ARG A 131     -22.344   9.707  22.142  1.00 41.62           C  
ATOM    981  CB  ARG A 131     -24.434   9.727  23.518  1.00 41.62           C  
ATOM    982  O   ARG A 131     -22.483   9.412  20.953  1.00 41.62           O  
ATOM    983  CG  ARG A 131     -25.495   8.878  24.200  1.00 41.62           C  
ATOM    984  CD  ARG A 131     -26.784   9.657  24.422  1.00 41.62           C  
ATOM    985  NE  ARG A 131     -27.780   8.860  25.134  1.00 41.62           N  
ATOM    986  NH1 ARG A 131     -29.445  10.457  25.015  1.00 41.62           N  
ATOM    987  NH2 ARG A 131     -29.844   8.453  26.053  1.00 41.62           N  
ATOM    988  CZ  ARG A 131     -29.021   9.259  25.399  1.00 41.62           C  
ATOM    989  N   ALA A 132     -21.429  10.596  22.547  1.00 48.38           N  
ATOM    990  CA  ALA A 132     -20.471  11.276  21.679  1.00 48.38           C  
ATOM    991  C   ALA A 132     -19.347  10.333  21.257  1.00 48.38           C  
ATOM    992  CB  ALA A 132     -19.896  12.504  22.380  1.00 48.38           C  
ATOM    993  O   ALA A 132     -18.858  10.406  20.128  1.00 48.38           O  
ATOM    994  N   ARG A 133     -18.997   9.371  22.080  1.00 51.25           N  
ATOM    995  CA  ARG A 133     -18.051   8.301  21.780  1.00 51.25           C  
ATOM    996  C   ARG A 133     -18.649   7.302  20.795  1.00 51.25           C  
ATOM    997  CB  ARG A 133     -17.627   7.583  23.063  1.00 51.25           C  
ATOM    998  O   ARG A 133     -17.957   6.818  19.897  1.00 51.25           O  
ATOM    999  CG  ARG A 133     -16.325   8.099  23.656  1.00 51.25           C  
ATOM   1000  CD  ARG A 133     -15.992   7.408  24.971  1.00 51.25           C  
ATOM   1001  NE  ARG A 133     -14.657   6.816  24.945  1.00 51.25           N  
ATOM   1002  NH1 ARG A 133     -14.406   6.774  27.241  1.00 51.25           N  
ATOM   1003  NH2 ARG A 133     -12.731   5.991  25.886  1.00 51.25           N  
ATOM   1004  CZ  ARG A 133     -13.935   6.528  26.024  1.00 51.25           C  
ATOM   1005  N   LEU A 134     -20.064   7.196  20.932  1.00 45.47           N  
ATOM   1006  CA  LEU A 134     -20.752   6.242  20.068  1.00 45.47           C  
ATOM   1007  C   LEU A 134     -21.068   6.866  18.713  1.00 45.47           C  
ATOM   1008  CB  LEU A 134     -22.041   5.751  20.731  1.00 45.47           C  
ATOM   1009  O   LEU A 134     -21.044   6.180  17.689  1.00 45.47           O  
ATOM   1010  CG  LEU A 134     -21.877   4.750  21.876  1.00 45.47           C  
ATOM   1011  CD1 LEU A 134     -23.145   4.698  22.721  1.00 45.47           C  
ATOM   1012  CD2 LEU A 134     -21.534   3.367  21.332  1.00 45.47           C  
ATOM   1013  N   GLY A 135     -21.317   8.166  18.601  1.00 43.50           N  
ATOM   1014  CA  GLY A 135     -21.515   8.954  17.395  1.00 43.50           C  
ATOM   1015  C   GLY A 135     -20.244   9.141  16.588  1.00 43.50           C  
ATOM   1016  O   GLY A 135     -20.272   9.097  15.357  1.00 43.50           O  
ATOM   1017  N   TRP A 136     -18.978   9.065  17.240  1.00 49.14           N  
ATOM   1018  CA  TRP A 136     -17.643   9.005  16.653  1.00 49.14           C  
ATOM   1019  C   TRP A 136     -17.344   7.606  16.125  1.00 49.14           C  
ATOM   1020  CB  TRP A 136     -16.584   9.413  17.682  1.00 49.14           C  
ATOM   1021  O   TRP A 136     -16.727   7.454  15.068  1.00 49.14           O  
ATOM   1022  CG  TRP A 136     -15.251   9.747  17.083  1.00 49.14           C  
ATOM   1023  CD1 TRP A 136     -14.901  10.905  16.446  1.00 49.14           C  
ATOM   1024  CD2 TRP A 136     -14.091   8.911  17.062  1.00 49.14           C  
ATOM   1025  CE2 TRP A 136     -13.072   9.627  16.395  1.00 49.14           C  
ATOM   1026  CE3 TRP A 136     -13.813   7.624  17.543  1.00 49.14           C  
ATOM   1027  NE1 TRP A 136     -13.591  10.839  16.030  1.00 49.14           N  
ATOM   1028  CH2 TRP A 136     -11.549   7.837  16.678  1.00 49.14           C  
ATOM   1029  CZ2 TRP A 136     -11.794   9.098  16.198  1.00 49.14           C  
ATOM   1030  CZ3 TRP A 136     -12.541   7.100  17.345  1.00 49.14           C  
ATOM   1031  N   ALA A 137     -17.749   6.619  16.736  1.00 50.93           N  
ATOM   1032  CA  ALA A 137     -17.471   5.221  16.416  1.00 50.93           C  
ATOM   1033  C   ALA A 137     -18.283   4.764  15.208  1.00 50.93           C  
ATOM   1034  CB  ALA A 137     -17.766   4.330  17.620  1.00 50.93           C  
ATOM   1035  O   ALA A 137     -17.780   4.027  14.356  1.00 50.93           O  
ATOM   1036  N   PHE A 138     -19.480   5.439  14.991  1.00 48.39           N  
ATOM   1037  CA  PHE A 138     -20.369   4.927  13.955  1.00 48.39           C  
ATOM   1038  C   PHE A 138     -20.223   5.732  12.670  1.00 48.39           C  
ATOM   1039  CB  PHE A 138     -21.825   4.956  14.431  1.00 48.39           C  
ATOM   1040  O   PHE A 138     -20.254   5.171  11.573  1.00 48.39           O  
ATOM   1041  CG  PHE A 138     -22.231   3.740  15.219  1.00 48.39           C  
ATOM   1042  CD1 PHE A 138     -22.550   2.552  14.573  1.00 48.39           C  
ATOM   1043  CD2 PHE A 138     -22.293   3.785  16.605  1.00 48.39           C  
ATOM   1044  CE1 PHE A 138     -22.927   1.424  15.299  1.00 48.39           C  
ATOM   1045  CE2 PHE A 138     -22.668   2.662  17.338  1.00 48.39           C  
ATOM   1046  CZ  PHE A 138     -22.985   1.483  16.683  1.00 48.39           C  
ATOM   1047  N   ARG A 139     -20.119   7.136  12.697  1.00 53.45           N  
ATOM   1048  CA  ARG A 139     -19.921   7.998  11.536  1.00 53.45           C  
ATOM   1049  C   ARG A 139     -18.503   7.864  10.990  1.00 53.45           C  
ATOM   1050  CB  ARG A 139     -20.209   9.457  11.894  1.00 53.45           C  
ATOM   1051  O   ARG A 139     -18.299   7.850   9.775  1.00 53.45           O  
ATOM   1052  CG  ARG A 139     -20.666  10.302  10.715  1.00 53.45           C  
ATOM   1053  CD  ARG A 139     -21.019  11.720  11.140  1.00 53.45           C  
ATOM   1054  NE  ARG A 139     -21.075  12.628   9.998  1.00 53.45           N  
ATOM   1055  NH1 ARG A 139     -21.772  14.458  11.222  1.00 53.45           N  
ATOM   1056  NH2 ARG A 139     -21.447  14.643   8.960  1.00 53.45           N  
ATOM   1057  CZ  ARG A 139     -21.431  13.907  10.063  1.00 53.45           C  
ATOM   1058  N   ASP A 140     -17.564   7.465  11.754  1.00 63.71           N  
ATOM   1059  CA  ASP A 140     -16.142   7.310  11.461  1.00 63.71           C  
ATOM   1060  C   ASP A 140     -15.811   5.865  11.095  1.00 63.71           C  
ATOM   1061  CB  ASP A 140     -15.296   7.757  12.655  1.00 63.71           C  
ATOM   1062  O   ASP A 140     -14.890   5.611  10.317  1.00 63.71           O  
ATOM   1063  CG  ASP A 140     -15.101   9.262  12.713  1.00 63.71           C  
ATOM   1064  OD1 ASP A 140     -15.348   9.948  11.699  1.00 63.71           O  
ATOM   1065  OD2 ASP A 140     -14.693   9.765  13.783  1.00 63.71           O  
ATOM   1066  N   LYS A 141     -16.782   5.043  11.486  1.00 68.73           N  
ATOM   1067  CA  LYS A 141     -16.566   3.626  11.210  1.00 68.73           C  
ATOM   1068  C   LYS A 141     -16.752   3.320   9.727  1.00 68.73           C  
ATOM   1069  CB  LYS A 141     -17.515   2.766  12.046  1.00 68.73           C  
ATOM   1070  O   LYS A 141     -15.976   2.561   9.142  1.00 68.73           O  
ATOM   1071  CG  LYS A 141     -17.180   1.282  12.031  1.00 68.73           C  
ATOM   1072  CD  LYS A 141     -18.110   0.490  12.942  1.00 68.73           C  
ATOM   1073  CE  LYS A 141     -17.944  -1.011  12.743  1.00 68.73           C  
ATOM   1074  NZ  LYS A 141     -18.889  -1.790  13.597  1.00 68.73           N  
ATOM   1075  N   SER A 142     -17.833   3.832   9.152  1.00 72.68           N  
ATOM   1076  CA  SER A 142     -18.090   3.646   7.727  1.00 72.68           C  
ATOM   1077  C   SER A 142     -16.996   4.288   6.880  1.00 72.68           C  
ATOM   1078  CB  SER A 142     -19.450   4.231   7.346  1.00 72.68           C  
ATOM   1079  O   SER A 142     -16.612   3.749   5.840  1.00 72.68           O  
ATOM   1080  OG  SER A 142     -19.468   5.634   7.546  1.00 72.68           O  
ATOM   1081  N   THR A 143     -16.484   5.368   7.343  1.00 75.96           N  
ATOM   1082  CA  THR A 143     -15.401   6.067   6.659  1.00 75.96           C  
ATOM   1083  C   THR A 143     -14.102   5.271   6.748  1.00 75.96           C  
ATOM   1084  CB  THR A 143     -15.185   7.474   7.247  1.00 75.96           C  
ATOM   1085  O   THR A 143     -13.364   5.166   5.767  1.00 75.96           O  
ATOM   1086  CG2 THR A 143     -14.095   8.225   6.490  1.00 75.96           C  
ATOM   1087  OG1 THR A 143     -16.409   8.215   7.160  1.00 75.96           O  
ATOM   1088  N   VAL A 144     -13.955   4.701   7.887  1.00 73.52           N  
ATOM   1089  CA  VAL A 144     -12.769   3.880   8.104  1.00 73.52           C  
ATOM   1090  C   VAL A 144     -12.856   2.611   7.259  1.00 73.52           C  
ATOM   1091  CB  VAL A 144     -12.596   3.515   9.596  1.00 73.52           C  
ATOM   1092  O   VAL A 144     -11.877   2.213   6.623  1.00 73.52           O  
ATOM   1093  CG1 VAL A 144     -11.448   2.524   9.780  1.00 73.52           C  
ATOM   1094  CG2 VAL A 144     -12.357   4.774  10.428  1.00 73.52           C  
ATOM   1095  N   ARG A 145     -13.922   2.071   7.313  1.00 80.25           N  
ATOM   1096  CA  ARG A 145     -14.142   0.894   6.479  1.00 80.25           C  
ATOM   1097  C   ARG A 145     -13.932   1.221   5.004  1.00 80.25           C  
ATOM   1098  CB  ARG A 145     -15.550   0.336   6.696  1.00 80.25           C  
ATOM   1099  O   ARG A 145     -13.290   0.459   4.279  1.00 80.25           O  
ATOM   1100  CG  ARG A 145     -15.839  -0.931   5.907  1.00 80.25           C  
ATOM   1101  CD  ARG A 145     -17.266  -1.417   6.122  1.00 80.25           C  
ATOM   1102  NE  ARG A 145     -17.435  -2.025   7.438  1.00 80.25           N  
ATOM   1103  NH1 ARG A 145     -19.707  -2.378   7.211  1.00 80.25           N  
ATOM   1104  NH2 ARG A 145     -18.632  -3.004   9.137  1.00 80.25           N  
ATOM   1105  CZ  ARG A 145     -18.591  -2.468   7.926  1.00 80.25           C  
ATOM   1106  N   ALA A 146     -14.497   2.296   4.545  1.00 82.56           N  
ATOM   1107  CA  ALA A 146     -14.339   2.732   3.159  1.00 82.56           C  
ATOM   1108  C   ALA A 146     -12.870   2.972   2.825  1.00 82.56           C  
ATOM   1109  CB  ALA A 146     -15.154   3.997   2.903  1.00 82.56           C  
ATOM   1110  O   ALA A 146     -12.406   2.609   1.741  1.00 82.56           O  
ATOM   1111  N   ALA A 147     -12.180   3.535   3.733  1.00 79.86           N  
ATOM   1112  CA  ALA A 147     -10.757   3.803   3.539  1.00 79.86           C  
ATOM   1113  C   ALA A 147      -9.966   2.503   3.420  1.00 79.86           C  
ATOM   1114  CB  ALA A 147     -10.214   4.650   4.686  1.00 79.86           C  
ATOM   1115  O   ALA A 147      -9.090   2.378   2.561  1.00 79.86           O  
ATOM   1116  N   VAL A 148     -10.345   1.543   4.303  1.00 81.50           N  
ATOM   1117  CA  VAL A 148      -9.656   0.257   4.285  1.00 81.50           C  
ATOM   1118  C   VAL A 148      -9.944  -0.466   2.971  1.00 81.50           C  
ATOM   1119  CB  VAL A 148     -10.072  -0.627   5.482  1.00 81.50           C  
ATOM   1120  O   VAL A 148      -9.045  -1.061   2.372  1.00 81.50           O  
ATOM   1121  CG1 VAL A 148      -9.510  -2.039   5.331  1.00 81.50           C  
ATOM   1122  CG2 VAL A 148      -9.607  -0.000   6.795  1.00 81.50           C  
ATOM   1123  N   GLU A 149     -11.158  -0.383   2.518  1.00 86.86           N  
ATOM   1124  CA  GLU A 149     -11.532  -1.007   1.252  1.00 86.86           C  
ATOM   1125  C   GLU A 149     -10.800  -0.359   0.080  1.00 86.86           C  
ATOM   1126  CB  GLU A 149     -13.046  -0.923   1.038  1.00 86.86           C  
ATOM   1127  O   GLU A 149     -10.348  -1.051  -0.835  1.00 86.86           O  
ATOM   1128  CG  GLU A 149     -13.841  -1.912   1.877  1.00 86.86           C  
ATOM   1129  CD  GLU A 149     -15.345  -1.780   1.696  1.00 86.86           C  
ATOM   1130  OE1 GLU A 149     -16.104  -2.531   2.350  1.00 86.86           O  
ATOM   1131  OE2 GLU A 149     -15.768  -0.918   0.893  1.00 86.86           O  
ATOM   1132  N   GLU A 150     -10.786   0.898   0.118  1.00 86.83           N  
ATOM   1133  CA  GLU A 150     -10.049   1.628  -0.909  1.00 86.83           C  
ATOM   1134  C   GLU A 150      -8.571   1.247  -0.904  1.00 86.83           C  
ATOM   1135  CB  GLU A 150     -10.203   3.138  -0.712  1.00 86.83           C  
ATOM   1136  O   GLU A 150      -7.973   1.044  -1.963  1.00 86.83           O  
ATOM   1137  CG  GLU A 150      -9.590   3.970  -1.829  1.00 86.83           C  
ATOM   1138  CD  GLU A 150      -9.857   5.460  -1.684  1.00 86.83           C  
ATOM   1139  OE1 GLU A 150      -9.363   6.249  -2.521  1.00 86.83           O  
ATOM   1140  OE2 GLU A 150     -10.564   5.840  -0.725  1.00 86.83           O  
ATOM   1141  N   PHE A 151      -8.061   1.116   0.213  1.00 84.93           N  
ATOM   1142  CA  PHE A 151      -6.675   0.691   0.374  1.00 84.93           C  
ATOM   1143  C   PHE A 151      -6.461  -0.694  -0.223  1.00 84.93           C  
ATOM   1144  CB  PHE A 151      -6.281   0.691   1.854  1.00 84.93           C  
ATOM   1145  O   PHE A 151      -5.526  -0.904  -0.999  1.00 84.93           O  
ATOM   1146  CG  PHE A 151      -4.905   0.140   2.116  1.00 84.93           C  
ATOM   1147  CD1 PHE A 151      -4.737  -1.028   2.849  1.00 84.93           C  
ATOM   1148  CD2 PHE A 151      -3.779   0.791   1.628  1.00 84.93           C  
ATOM   1149  CE1 PHE A 151      -3.464  -1.540   3.093  1.00 84.93           C  
ATOM   1150  CE2 PHE A 151      -2.505   0.285   1.867  1.00 84.93           C  
ATOM   1151  CZ  PHE A 151      -2.349  -0.880   2.600  1.00 84.93           C  
ATOM   1152  N   ALA A 152      -7.268  -1.552   0.144  1.00 87.08           N  
ATOM   1153  CA  ALA A 152      -7.184  -2.919  -0.363  1.00 87.08           C  
ATOM   1154  C   ALA A 152      -7.250  -2.944  -1.887  1.00 87.08           C  
ATOM   1155  CB  ALA A 152      -8.301  -3.775   0.229  1.00 87.08           C  
ATOM   1156  O   ALA A 152      -6.500  -3.678  -2.535  1.00 87.08           O  
ATOM   1157  N   GLY A 153      -8.111  -2.187  -2.407  1.00 90.33           N  
ATOM   1158  CA  GLY A 153      -8.253  -2.111  -3.853  1.00 90.33           C  
ATOM   1159  C   GLY A 153      -7.009  -1.591  -4.548  1.00 90.33           C  
ATOM   1160  O   GLY A 153      -6.603  -2.120  -5.584  1.00 90.33           O  
ATOM   1161  N   LEU A 154      -6.415  -0.608  -3.947  1.00 89.23           N  
ATOM   1162  CA  LEU A 154      -5.216  -0.001  -4.516  1.00 89.23           C  
ATOM   1163  C   LEU A 154      -4.046  -0.978  -4.488  1.00 89.23           C  
ATOM   1164  CB  LEU A 154      -4.849   1.276  -3.755  1.00 89.23           C  
ATOM   1165  O   LEU A 154      -3.278  -1.062  -5.449  1.00 89.23           O  
ATOM   1166  CG  LEU A 154      -5.782   2.472  -3.947  1.00 89.23           C  
ATOM   1167  CD1 LEU A 154      -5.452   3.569  -2.941  1.00 89.23           C  
ATOM   1168  CD2 LEU A 154      -5.687   3.002  -5.374  1.00 89.23           C  
ATOM   1169  N   ILE A 155      -3.948  -1.718  -3.447  1.00 87.31           N  
ATOM   1170  CA  ILE A 155      -2.884  -2.708  -3.325  1.00 87.31           C  
ATOM   1171  C   ILE A 155      -3.084  -3.812  -4.360  1.00 87.31           C  
ATOM   1172  CB  ILE A 155      -2.832  -3.310  -1.903  1.00 87.31           C  
ATOM   1173  O   ILE A 155      -2.125  -4.262  -4.992  1.00 87.31           O  
ATOM   1174  CG1 ILE A 155      -2.414  -2.241  -0.886  1.00 87.31           C  
ATOM   1175  CG2 ILE A 155      -1.882  -4.510  -1.858  1.00 87.31           C  
ATOM   1176  CD1 ILE A 155      -2.413  -2.727   0.557  1.00 87.31           C  
ATOM   1177  N   GLN A 156      -4.304  -4.163  -4.499  1.00 90.13           N  
ATOM   1178  CA  GLN A 156      -4.625  -5.158  -5.517  1.00 90.13           C  
ATOM   1179  C   GLN A 156      -4.245  -4.663  -6.909  1.00 90.13           C  
ATOM   1180  CB  GLN A 156      -6.113  -5.511  -5.473  1.00 90.13           C  
ATOM   1181  O   GLN A 156      -3.685  -5.414  -7.710  1.00 90.13           O  
ATOM   1182  CG  GLN A 156      -6.508  -6.629  -6.429  1.00 90.13           C  
ATOM   1183  CD  GLN A 156      -5.884  -7.962  -6.063  1.00 90.13           C  
ATOM   1184  NE2 GLN A 156      -5.603  -8.782  -7.070  1.00 90.13           N  
ATOM   1185  OE1 GLN A 156      -5.654  -8.253  -4.884  1.00 90.13           O  
ATOM   1186  N   ASP A 157      -4.576  -3.444  -7.223  1.00 90.88           N  
ATOM   1187  CA  ASP A 157      -4.224  -2.841  -8.505  1.00 90.88           C  
ATOM   1188  C   ASP A 157      -2.713  -2.855  -8.722  1.00 90.88           C  
ATOM   1189  CB  ASP A 157      -4.754  -1.408  -8.588  1.00 90.88           C  
ATOM   1190  O   ASP A 157      -2.241  -3.127  -9.828  1.00 90.88           O  
ATOM   1191  CG  ASP A 157      -6.266  -1.342  -8.718  1.00 90.88           C  
ATOM   1192  OD1 ASP A 157      -6.893  -2.363  -9.075  1.00 90.88           O  
ATOM   1193  OD2 ASP A 157      -6.835  -0.259  -8.463  1.00 90.88           O  
ATOM   1194  N   LEU A 158      -2.059  -2.601  -7.629  1.00 87.64           N  
ATOM   1195  CA  LEU A 158      -0.602  -2.634  -7.687  1.00 87.64           C  
ATOM   1196  C   LEU A 158      -0.103  -4.036  -8.023  1.00 87.64           C  
ATOM   1197  CB  LEU A 158      -0.002  -2.171  -6.357  1.00 87.64           C  
ATOM   1198  O   LEU A 158       0.755  -4.202  -8.893  1.00 87.64           O  
ATOM   1199  CG  LEU A 158       1.470  -1.756  -6.386  1.00 87.64           C  
ATOM   1200  CD1 LEU A 158       1.677  -0.481  -5.574  1.00 87.64           C  
ATOM   1201  CD2 LEU A 158       2.354  -2.881  -5.858  1.00 87.64           C  
ATOM   1202  N   HIS A 159      -0.612  -4.939  -7.367  1.00 87.07           N  
ATOM   1203  CA  HIS A 159      -0.252  -6.338  -7.565  1.00 87.07           C  
ATOM   1204  C   HIS A 159      -0.574  -6.794  -8.985  1.00 87.07           C  
ATOM   1205  CB  HIS A 159      -0.976  -7.227  -6.552  1.00 87.07           C  
ATOM   1206  O   HIS A 159       0.210  -7.519  -9.601  1.00 87.07           O  
ATOM   1207  CG  HIS A 159      -0.429  -8.617  -6.474  1.00 87.07           C  
ATOM   1208  CD2 HIS A 159       0.516  -9.156  -5.668  1.00 87.07           C  
ATOM   1209  ND1 HIS A 159      -0.858  -9.632  -7.301  1.00 87.07           N  
ATOM   1210  CE1 HIS A 159      -0.200 -10.740  -7.005  1.00 87.07           C  
ATOM   1211  NE2 HIS A 159       0.640 -10.479  -6.018  1.00 87.07           N  
ATOM   1212  N   ASP A 160      -1.653  -6.398  -9.520  1.00 89.17           N  
ATOM   1213  CA  ASP A 160      -2.081  -6.774 -10.864  1.00 89.17           C  
ATOM   1214  C   ASP A 160      -1.194  -6.126 -11.925  1.00 89.17           C  
ATOM   1215  CB  ASP A 160      -3.543  -6.385 -11.091  1.00 89.17           C  
ATOM   1216  O   ASP A 160      -0.937  -6.720 -12.974  1.00 89.17           O  
ATOM   1217  CG  ASP A 160      -4.514  -7.227 -10.282  1.00 89.17           C  
ATOM   1218  OD1 ASP A 160      -4.128  -8.320  -9.812  1.00 89.17           O  
ATOM   1219  OD2 ASP A 160      -5.675  -6.796 -10.115  1.00 89.17           O  
ATOM   1220  N   LEU A 161      -0.823  -4.941 -11.607  1.00 87.48           N  
ATOM   1221  CA  LEU A 161      -0.016  -4.167 -12.545  1.00 87.48           C  
ATOM   1222  C   LEU A 161       1.405  -4.716 -12.620  1.00 87.48           C  
ATOM   1223  CB  LEU A 161       0.015  -2.692 -12.136  1.00 87.48           C  
ATOM   1224  O   LEU A 161       1.973  -4.834 -13.708  1.00 87.48           O  
ATOM   1225  CG  LEU A 161       0.700  -1.733 -13.110  1.00 87.48           C  
ATOM   1226  CD1 LEU A 161      -0.037  -1.716 -14.445  1.00 87.48           C  
ATOM   1227  CD2 LEU A 161       0.774  -0.330 -12.517  1.00 87.48           C  
ATOM   1228  N   VAL A 162       1.899  -5.085 -11.526  1.00 85.61           N  
ATOM   1229  CA  VAL A 162       3.219  -5.705 -11.472  1.00 85.61           C  
ATOM   1230  C   VAL A 162       3.169  -6.951 -10.590  1.00 85.61           C  
ATOM   1231  CB  VAL A 162       4.287  -4.721 -10.946  1.00 85.61           C  
ATOM   1232  O   VAL A 162       3.274  -6.856  -9.365  1.00 85.61           O  
ATOM   1233  CG1 VAL A 162       5.675  -5.358 -10.989  1.00 85.61           C  
ATOM   1234  CG2 VAL A 162       4.265  -3.426 -11.755  1.00 85.61           C  
ATOM   1235  N   PRO A 163       2.910  -8.082 -11.203  1.00 81.54           N  
ATOM   1236  CA  PRO A 163       2.799  -9.296 -10.391  1.00 81.54           C  
ATOM   1237  C   PRO A 163       4.145  -9.761  -9.840  1.00 81.54           C  
ATOM   1238  CB  PRO A 163       2.225 -10.324 -11.370  1.00 81.54           C  
ATOM   1239  O   PRO A 163       5.171  -9.628 -10.511  1.00 81.54           O  
ATOM   1240  CG  PRO A 163       2.302  -9.662 -12.708  1.00 81.54           C  
ATOM   1241  CD  PRO A 163       2.718  -8.232 -12.510  1.00 81.54           C  
ATOM   1242  N   PRO A 164       4.088 -10.074  -8.544  1.00 73.27           N  
ATOM   1243  CA  PRO A 164       5.336 -10.532  -7.928  1.00 73.27           C  
ATOM   1244  C   PRO A 164       5.818 -11.866  -8.493  1.00 73.27           C  
ATOM   1245  CB  PRO A 164       4.970 -10.666  -6.448  1.00 73.27           C  
ATOM   1246  O   PRO A 164       5.003 -12.702  -8.892  1.00 73.27           O  
ATOM   1247  CG  PRO A 164       3.477 -10.605  -6.416  1.00 73.27           C  
ATOM   1248  CD  PRO A 164       2.992 -10.105  -7.746  1.00 73.27           C  
ATOM   1249  N   LEU A 165       6.656 -12.029  -9.467  1.00 63.06           N  
ATOM   1250  CA  LEU A 165       7.168 -13.295  -9.980  1.00 63.06           C  
ATOM   1251  C   LEU A 165       7.480 -14.257  -8.839  1.00 63.06           C  
ATOM   1252  CB  LEU A 165       8.423 -13.062 -10.826  1.00 63.06           C  
ATOM   1253  O   LEU A 165       8.020 -13.850  -7.808  1.00 63.06           O  
ATOM   1254  CG  LEU A 165       8.201 -12.481 -12.223  1.00 63.06           C  
ATOM   1255  CD1 LEU A 165       9.408 -11.653 -12.650  1.00 63.06           C  
ATOM   1256  CD2 LEU A 165       7.926 -13.593 -13.228  1.00 63.06           C  
TER    1257      LEU A 165
ENDMDL
END
