# Supplementary material for: Exploring a diverse world of effector domains and amyloid signaling motifs in fungal NLR proteins
Source: PLoS Comput Biol. 2022 Dec 21;18(12):e1010787. doi: 10.1371/journal.pcbi.1010787 (PMC9815663; doi:10.1371/journal.pcbi.1010787)
Supplement: S3 Data — Full AlphaFold2/ColabFold outputs. (GZ) [file pcbi.1010787.s010.tar.gz › OAA76622_1_165/rank_3_model_1_ptm_seed_0.raw.txt]

i	j	aa_i	aa_j	p(cbcb<8)	maxdistbin
0	1	M	E	1.000	5.75
0	2	M	P	0.717	7.62
0	3	M	V	0.188	10.12
0	4	M	G	0.123	12.00
0	5	M	L	0.089	13.56
0	6	M	A	0.012	14.50
0	7	M	V	0.012	>21.69
0	8	M	G	0.009	>21.69
0	9	M	V	0.007	>21.69
0	10	M	V	0.006	>21.69
0	11	M	G	0.004	>21.69
0	12	M	L	0.001	>21.69
0	13	M	A	0.003	>21.69
0	14	M	G	0.003	>21.69
0	15	M	L	0.001	>21.69
0	16	M	F	0.001	>21.69
0	17	M	S	0.002	>21.69
0	18	M	V	0.003	>21.69
0	21	M	D	0.002	>21.69
0	22	M	A	0.001	>21.69
0	24	M	Q	0.001	>21.69
0	25	M	R	0.001	>21.69
0	28	M	A	0.001	>21.69
0	53	M	W	0.001	>21.69
0	54	M	G	0.002	>21.69
0	55	M	Q	0.002	>21.69
0	56	M	A	0.002	>21.69
0	57	M	V	0.003	>21.69
0	58	M	G	0.004	>21.69
0	59	M	L	0.002	>21.69
0	60	M	K	0.003	>21.69
0	61	M	Q	0.003	>21.69
0	62	M	N	0.005	>21.69
0	63	M	S	0.005	>21.69
0	64	M	A	0.006	>21.69
0	65	M	S	0.009	>21.69
0	66	M	D	0.009	>21.69
0	67	M	I	0.011	>21.69
0	68	M	E	0.013	>21.69
0	69	M	G	0.015	>21.69
0	70	M	H	0.012	>21.69
0	71	M	H	0.010	>21.69
0	72	M	H	0.007	>21.69
0	73	M	P	0.024	>21.69
0	74	M	A	0.008	>21.69
0	75	M	L	0.006	>21.69
0	76	M	D	0.054	>21.69
0	77	M	D	0.033	>21.69
0	78	M	A	0.043	>21.69
0	79	M	R	0.015	>21.69
0	80	M	T	0.007	>21.69
0	81	M	S	0.014	>21.69
0	82	M	R	0.014	>21.69
0	83	M	T	0.004	>21.69
0	84	M	V	0.002	>21.69
0	85	M	K	0.004	>21.69
0	86	M	T	0.004	>21.69
0	89	M	T	0.003	>21.69
0	90	M	T	0.001	>21.69
0	92	M	Q	0.001	>21.69
0	93	M	E	0.003	>21.69
0	96	M	T	0.002	>21.69
0	97	M	R	0.002	>21.69
0	98	M	K	0.001	>21.69
0	100	M	S	0.002	>21.69
0	101	M	A	0.001	>21.69
0	104	M	T	0.001	>21.69
0	152	M	G	0.001	>21.69
0	155	M	Q	0.001	>21.69
0	156	M	D	0.001	>21.69
0	158	M	H	0.001	>21.69
0	159	M	D	0.002	>21.69
0	160	M	L	0.002	>21.69
0	161	M	V	0.003	>21.69
0	162	M	P	0.003	>21.69
0	163	M	P	0.003	>21.69
0	164	M	L	0.006	>21.69
1	2	E	P	1.000	5.75
1	3	E	V	0.874	7.31
1	4	E	G	0.514	8.56
1	5	E	L	0.241	12.62
1	6	E	A	0.073	9.81
1	7	E	V	0.028	11.38
1	8	E	G	0.014	>21.69
1	9	E	V	0.012	>21.69
1	10	E	V	0.008	>21.69
1	11	E	G	0.006	>21.69
1	12	E	L	0.005	>21.69
1	13	E	A	0.003	>21.69
1	14	E	G	0.004	>21.69
1	15	E	L	0.004	>21.69
1	16	E	F	0.002	>21.69
1	17	E	S	0.003	>21.69
1	18	E	V	0.004	>21.69
1	19	E	C	0.001	>21.69
1	21	E	D	0.003	>21.69
1	22	E	A	0.002	>21.69
1	23	E	V	0.001	>21.69
1	24	E	Q	0.001	>21.69
1	25	E	R	0.001	>21.69
1	28	E	A	0.001	>21.69
1	51	E	D	0.001	>21.69
1	52	E	K	0.001	>21.69
1	54	E	G	0.002	>21.69
1	55	E	Q	0.003	>21.69
1	56	E	A	0.002	>21.69
1	57	E	V	0.004	>21.69
1	58	E	G	0.007	>21.69
1	59	E	L	0.003	>21.69
1	60	E	K	0.006	>21.69
1	61	E	Q	0.005	>21.69
1	62	E	N	0.007	>21.69
1	63	E	S	0.005	>21.69
1	64	E	A	0.006	>21.69
1	65	E	S	0.009	>21.69
1	66	E	D	0.010	>21.69
1	67	E	I	0.011	>21.69
1	68	E	E	0.012	>21.69
1	69	E	G	0.017	>21.69
1	70	E	H	0.014	>21.69
1	71	E	H	0.015	>21.69
1	72	E	H	0.011	>21.69
1	73	E	P	0.020	>21.69
1	74	E	A	0.011	>21.69
1	75	E	L	0.009	>21.69
1	76	E	D	0.050	>21.69
1	77	E	D	0.022	>21.69
1	78	E	A	0.046	>21.69
1	79	E	R	0.015	>21.69
1	80	E	T	0.009	>21.69
1	81	E	S	0.012	>21.69
1	82	E	R	0.015	>21.69
1	83	E	T	0.006	>21.69
1	84	E	V	0.003	>21.69
1	85	E	K	0.008	>21.69
1	86	E	T	0.007	>21.69
1	87	E	L	0.002	>21.69
1	88	E	L	0.002	>21.69
1	89	E	T	0.005	>21.69
1	90	E	T	0.003	>21.69
1	91	E	I	0.001	>21.69
1	92	E	Q	0.002	>21.69
1	93	E	E	0.003	>21.69
1	94	E	V	0.001	>21.69
1	95	E	F	0.001	>21.69
1	96	E	T	0.003	>21.69
1	97	E	R	0.003	>21.69
1	98	E	K	0.002	>21.69
1	99	E	V	0.002	>21.69
1	100	E	S	0.002	>21.69
1	101	E	A	0.002	>21.69
1	103	E	F	0.001	>21.69
1	104	E	T	0.002	>21.69
1	105	E	D	0.001	>21.69
1	110	E	A	0.001	>21.69
1	111	E	G	0.001	>21.69
1	112	E	S	0.001	>21.69
1	115	E	D	0.001	>21.69
1	148	E	E	0.001	>21.69
1	149	E	E	0.001	>21.69
1	151	E	A	0.001	>21.69
1	152	E	G	0.001	>21.69
1	154	E	I	0.001	>21.69
1	155	E	Q	0.001	>21.69
1	156	E	D	0.002	>21.69
1	157	E	L	0.001	>21.69
1	158	E	H	0.002	>21.69
1	159	E	D	0.002	>21.69
1	160	E	L	0.002	>21.69
1	161	E	V	0.004	>21.69
1	162	E	P	0.003	>21.69
1	163	E	P	0.003	>21.69
1	164	E	L	0.006	>21.69
2	3	P	V	1.000	5.44
2	4	P	G	0.976	6.69
2	5	P	L	0.480	5.44
2	6	P	A	0.297	12.00
2	7	P	V	0.052	9.81
2	8	P	G	0.033	10.75
2	9	P	V	0.020	>21.69
2	10	P	V	0.014	>21.69
2	11	P	G	0.012	>21.69
2	12	P	L	0.006	>21.69
2	13	P	A	0.006	>21.69
2	14	P	G	0.008	>21.69
2	15	P	L	0.008	>21.69
2	16	P	F	0.003	>21.69
2	17	P	S	0.006	>21.69
2	18	P	V	0.009	>21.69
2	19	P	C	0.002	>21.69
2	20	P	L	0.002	>21.69
2	21	P	D	0.004	>21.69
2	22	P	A	0.004	>21.69
2	23	P	V	0.002	>21.69
2	24	P	Q	0.001	>21.69
2	25	P	R	0.002	>21.69
2	26	P	F	0.001	>21.69
2	28	P	A	0.001	>21.69
2	48	P	L	0.001	>21.69
2	49	P	R	0.001	>21.69
2	52	P	K	0.002	>21.69
2	53	P	W	0.002	>21.69
2	54	P	G	0.005	>21.69
2	55	P	Q	0.004	>21.69
2	56	P	A	0.006	>21.69
2	57	P	V	0.006	>21.69
2	58	P	G	0.010	>21.69
2	59	P	L	0.006	>21.69
2	60	P	K	0.006	>21.69
2	61	P	Q	0.005	>21.69
2	62	P	N	0.007	>21.69
2	63	P	S	0.008	>21.69
2	64	P	A	0.013	>21.69
2	65	P	S	0.015	>21.69
2	66	P	D	0.015	>21.69
2	67	P	I	0.026	>21.69
2	68	P	E	0.020	>21.69
2	69	P	G	0.026	>21.69
2	70	P	H	0.019	>21.69
2	71	P	H	0.025	>21.69
2	72	P	H	0.016	>21.69
2	73	P	P	0.034	>21.69
2	74	P	A	0.016	>21.69
2	75	P	L	0.025	>21.69
2	76	P	D	0.085	>21.69
2	77	P	D	0.035	>21.69
2	78	P	A	0.068	>21.69
2	79	P	R	0.018	>21.69
2	80	P	T	0.018	>21.69
2	81	P	S	0.030	>21.69
2	82	P	R	0.021	>21.69
2	83	P	T	0.007	>21.69
2	84	P	V	0.005	>21.69
2	85	P	K	0.012	>21.69
2	86	P	T	0.006	>21.69
2	87	P	L	0.002	>21.69
2	88	P	L	0.003	>21.69
2	89	P	T	0.008	>21.69
2	90	P	T	0.003	>21.69
2	91	P	I	0.002	>21.69
2	92	P	Q	0.005	>21.69
2	93	P	E	0.004	>21.69
2	94	P	V	0.002	>21.69
2	95	P	F	0.002	>21.69
2	96	P	T	0.004	>21.69
2	97	P	R	0.003	>21.69
2	98	P	K	0.002	>21.69
2	99	P	V	0.002	>21.69
2	100	P	S	0.002	>21.69
2	101	P	A	0.002	>21.69
2	103	P	F	0.002	>21.69
2	104	P	T	0.002	>21.69
2	105	P	D	0.001	>21.69
2	106	P	E	0.001	>21.69
2	107	P	T	0.001	>21.69
2	108	P	G	0.001	>21.69
2	109	P	C	0.001	>21.69
2	110	P	A	0.001	>21.69
2	111	P	G	0.001	>21.69
2	113	P	G	0.001	>21.69
2	147	P	V	0.001	>21.69
2	149	P	E	0.001	>21.69
2	150	P	F	0.001	>21.69
2	151	P	A	0.001	>21.69
2	152	P	G	0.001	>21.69
2	153	P	L	0.001	>21.69
2	154	P	I	0.001	>21.69
2	155	P	Q	0.001	>21.69
2	156	P	D	0.002	>21.69
2	157	P	L	0.001	>21.69
2	158	P	H	0.003	>21.69
2	159	P	D	0.003	>21.69
2	160	P	L	0.004	>21.69
2	161	P	V	0.006	>21.69
2	162	P	P	0.005	>21.69
2	163	P	P	0.005	>21.69
2	164	P	L	0.008	>21.69
3	4	V	G	1.000	4.50
3	5	V	L	0.808	7.31
3	6	V	A	0.389	10.12
3	7	V	V	0.278	12.94
3	8	V	G	0.065	9.81
3	9	V	V	0.028	11.06
3	10	V	V	0.019	>21.69
3	11	V	G	0.015	>21.69
3	12	V	L	0.009	>21.69
3	13	V	A	0.007	>21.69
3	14	V	G	0.008	>21.69
3	15	V	L	0.009	>21.69
3	16	V	F	0.003	>21.69
3	17	V	S	0.004	>21.69
3	18	V	V	0.007	>21.69
3	19	V	C	0.002	>21.69
3	20	V	L	0.002	>21.69
3	21	V	D	0.003	>21.69
3	22	V	A	0.004	>21.69
3	23	V	V	0.001	>21.69
3	24	V	Q	0.001	>21.69
3	25	V	R	0.002	>21.69
3	51	V	D	0.001	>21.69
3	52	V	K	0.001	>21.69
3	53	V	W	0.002	>21.69
3	54	V	G	0.004	>21.69
3	55	V	Q	0.003	>21.69
3	56	V	A	0.004	>21.69
3	57	V	V	0.007	>21.69
3	58	V	G	0.012	>21.69
3	59	V	L	0.006	>21.69
3	60	V	K	0.005	>21.69
3	61	V	Q	0.005	>21.69
3	62	V	N	0.006	>21.69
3	63	V	S	0.007	>21.69
3	64	V	A	0.010	>21.69
3	65	V	S	0.012	>21.69
3	66	V	D	0.011	>21.69
3	67	V	I	0.018	>21.69
3	68	V	E	0.018	>21.69
3	69	V	G	0.025	>21.69
3	70	V	H	0.019	>21.69
3	71	V	H	0.024	>21.69
3	72	V	H	0.016	>21.69
3	73	V	P	0.021	>21.69
3	74	V	A	0.013	>21.69
3	75	V	L	0.023	>21.69
3	76	V	D	0.065	>21.69
3	77	V	D	0.038	>21.69
3	78	V	A	0.073	>21.69
3	79	V	R	0.018	>21.69
3	80	V	T	0.010	>21.69
3	81	V	S	0.034	>21.69
3	82	V	R	0.023	>21.69
3	83	V	T	0.005	>21.69
3	84	V	V	0.005	>21.69
3	85	V	K	0.014	>21.69
3	86	V	T	0.008	>21.69
3	87	V	L	0.002	>21.69
3	88	V	L	0.004	>21.69
3	89	V	T	0.008	>21.69
3	90	V	T	0.003	>21.69
3	91	V	I	0.002	>21.69
3	92	V	Q	0.004	>21.69
3	93	V	E	0.004	>21.69
3	94	V	V	0.002	>21.69
3	95	V	F	0.002	>21.69
3	96	V	T	0.004	>21.69
3	97	V	R	0.003	>21.69
3	98	V	K	0.001	>21.69
3	99	V	V	0.002	>21.69
3	100	V	S	0.002	>21.69
3	101	V	A	0.001	>21.69
3	102	V	L	0.001	>21.69
3	103	V	F	0.001	>21.69
3	104	V	T	0.002	>21.69
3	105	V	D	0.001	>21.69
3	106	V	E	0.001	>21.69
3	107	V	T	0.001	>21.69
3	108	V	G	0.001	>21.69
3	109	V	C	0.001	>21.69
3	110	V	A	0.001	>21.69
3	111	V	G	0.001	>21.69
3	112	V	S	0.001	>21.69
3	113	V	G	0.001	>21.69
3	114	V	G	0.001	>21.69
3	115	V	D	0.001	>21.69
3	116	V	L	0.001	>21.69
3	117	V	A	0.001	>21.69
3	118	V	A	0.001	>21.69
3	151	V	A	0.001	>21.69
3	152	V	G	0.001	>21.69
3	153	V	L	0.001	>21.69
3	154	V	I	0.001	>21.69
3	155	V	Q	0.001	>21.69
3	156	V	D	0.001	>21.69
3	157	V	L	0.002	>21.69
3	158	V	H	0.002	>21.69
3	159	V	D	0.002	>21.69
3	160	V	L	0.003	>21.69
3	161	V	V	0.006	>21.69
3	162	V	P	0.004	>21.69
3	163	V	P	0.004	>21.69
3	164	V	L	0.006	>21.69
4	5	G	L	1.000	4.81
4	6	G	A	0.981	6.38
4	7	G	V	0.483	9.50
4	8	G	G	0.359	10.12
4	9	G	V	0.099	9.50
4	10	G	V	0.051	10.44
4	11	G	G	0.042	11.38
4	12	G	L	0.025	>21.69
4	13	G	A	0.011	>21.69
4	14	G	G	0.012	>21.69
4	15	G	L	0.012	>21.69
4	16	G	F	0.005	>21.69
4	17	G	S	0.005	>21.69
4	18	G	V	0.009	>21.69
4	19	G	C	0.002	>21.69
4	20	G	L	0.002	>21.69
4	21	G	D	0.003	>21.69
4	22	G	A	0.003	>21.69
4	23	G	V	0.001	>21.69
4	25	G	R	0.001	>21.69
4	50	G	L	0.001	>21.69
4	53	G	W	0.001	>21.69
4	54	G	G	0.005	>21.69
4	55	G	Q	0.002	>21.69
4	56	G	A	0.003	>21.69
4	57	G	V	0.010	>21.69
4	58	G	G	0.017	>21.69
4	59	G	L	0.012	>21.69
4	60	G	K	0.007	>21.69
4	61	G	Q	0.006	>21.69
4	62	G	N	0.005	>21.69
4	63	G	S	0.008	>21.69
4	64	G	A	0.011	>21.69
4	65	G	S	0.015	>21.69
4	66	G	D	0.012	>21.69
4	67	G	I	0.029	>21.69
4	68	G	E	0.019	>21.69
4	69	G	G	0.036	>21.69
4	70	G	H	0.026	>21.69
4	71	G	H	0.052	>21.69
4	72	G	H	0.019	>21.69
4	73	G	P	0.026	>21.69
4	74	G	A	0.011	>21.69
4	75	G	L	0.055	>21.69
4	76	G	D	0.109	>21.69
4	77	G	D	0.040	>21.69
4	78	G	A	0.114	>21.69
4	79	G	R	0.013	>21.69
4	80	G	T	0.015	>21.69
4	81	G	S	0.077	>21.69
4	82	G	R	0.031	>21.69
4	83	G	T	0.005	>21.69
4	84	G	V	0.010	>21.69
4	85	G	K	0.028	>21.69
4	86	G	T	0.007	>21.69
4	87	G	L	0.002	>21.69
4	88	G	L	0.005	>21.69
4	89	G	T	0.009	>21.69
4	90	G	T	0.002	>21.69
4	91	G	I	0.002	>21.69
4	92	G	Q	0.004	>21.69
4	93	G	E	0.003	>21.69
4	94	G	V	0.002	>21.69
4	95	G	F	0.001	>21.69
4	96	G	T	0.003	>21.69
4	97	G	R	0.002	>21.69
4	98	G	K	0.001	>21.69
4	99	G	V	0.001	>21.69
4	100	G	S	0.001	>21.69
4	104	G	T	0.001	>21.69
4	109	G	C	0.001	>21.69
4	110	G	A	0.001	>21.69
4	111	G	G	0.001	>21.69
4	112	G	S	0.001	>21.69
4	113	G	G	0.001	>21.69
4	114	G	G	0.001	>21.69
4	115	G	D	0.001	>21.69
4	116	G	L	0.001	>21.69
4	151	G	A	0.001	>21.69
4	154	G	I	0.001	>21.69
4	157	G	L	0.002	>21.69
4	158	G	H	0.002	>21.69
4	159	G	D	0.001	>21.69
4	160	G	L	0.002	>21.69
4	161	G	V	0.005	>21.69
4	162	G	P	0.002	>21.69
4	163	G	P	0.003	>21.69
4	164	G	L	0.004	>21.69
5	6	L	A	1.000	5.44
5	7	L	V	0.867	7.31
5	8	L	G	0.576	6.38
5	9	L	V	0.374	6.38
5	10	L	V	0.109	9.81
5	11	L	G	0.069	10.75
5	12	L	L	0.051	10.75
5	13	L	A	0.024	>21.69
5	14	L	G	0.016	>21.69
5	15	L	L	0.021	>21.69
5	16	L	F	0.006	>21.69
5	17	L	S	0.005	>21.69
5	18	L	V	0.013	>21.69
5	19	L	C	0.004	>21.69
5	20	L	L	0.001	>21.69
5	21	L	D	0.003	>21.69
5	22	L	A	0.005	>21.69
5	23	L	V	0.001	>21.69
5	25	L	R	0.002	>21.69
5	53	L	W	0.001	>21.69
5	54	L	G	0.003	>21.69
5	55	L	Q	0.004	>21.69
5	56	L	A	0.004	>21.69
5	57	L	V	0.013	>21.69
5	58	L	G	0.018	>21.69
5	59	L	L	0.016	>21.69
5	60	L	K	0.008	>21.69
5	61	L	Q	0.005	>21.69
5	62	L	N	0.007	>21.69
5	63	L	S	0.011	>21.69
5	64	L	A	0.018	>21.69
5	65	L	S	0.023	>21.69
5	66	L	D	0.022	>21.69
5	67	L	I	0.068	>21.69
5	68	L	E	0.046	>21.69
5	69	L	G	0.057	>21.69
5	70	L	H	0.030	>21.69
5	71	L	H	0.090	>21.69
5	72	L	H	0.023	>21.69
5	73	L	P	0.031	>21.69
5	74	L	A	0.016	>21.69
5	75	L	L	0.135	>21.69
5	76	L	D	0.218	>21.69
5	77	L	D	0.062	>21.69
5	78	L	A	0.165	>21.69
5	79	L	R	0.017	>21.69
5	80	L	T	0.019	>21.69
5	81	L	S	0.161	>21.69
5	82	L	R	0.064	>21.69
5	83	L	T	0.008	>21.69
5	84	L	V	0.022	>21.69
5	85	L	K	0.065	>21.69
5	86	L	T	0.013	>21.69
5	87	L	L	0.004	>21.69
5	88	L	L	0.011	>21.69
5	89	L	T	0.016	>21.69
5	90	L	T	0.003	>21.69
5	91	L	I	0.002	>21.69
5	92	L	Q	0.006	>21.69
5	93	L	E	0.004	>21.69
5	94	L	V	0.002	>21.69
5	95	L	F	0.002	>21.69
5	96	L	T	0.003	>21.69
5	97	L	R	0.002	>21.69
5	98	L	K	0.001	>21.69
5	99	L	V	0.002	>21.69
5	100	L	S	0.002	>21.69
5	101	L	A	0.001	>21.69
5	103	L	F	0.001	>21.69
5	104	L	T	0.001	>21.69
5	109	L	C	0.001	>21.69
5	110	L	A	0.001	>21.69
5	111	L	G	0.001	>21.69
5	113	L	G	0.001	>21.69
5	149	L	E	0.001	>21.69
5	150	L	F	0.001	>21.69
5	151	L	A	0.001	>21.69
5	153	L	L	0.001	>21.69
5	156	L	D	0.001	>21.69
5	157	L	L	0.002	>21.69
5	158	L	H	0.002	>21.69
5	159	L	D	0.002	>21.69
5	160	L	L	0.003	>21.69
5	161	L	V	0.006	>21.69
5	162	L	P	0.003	>21.69
5	163	L	P	0.005	>21.69
5	164	L	L	0.006	>21.69
6	7	A	V	1.000	5.12
6	8	A	G	0.980	6.69
6	9	A	V	0.441	5.44
6	10	A	V	0.388	6.38
6	11	A	G	0.111	9.50
6	12	A	L	0.036	10.75
6	13	A	A	0.022	10.44
6	14	A	G	0.026	12.62
6	15	A	L	0.020	14.81
6	16	A	F	0.004	>21.69
6	17	A	S	0.004	>21.69
6	18	A	V	0.010	>21.69
6	19	A	C	0.002	>21.69
6	20	A	L	0.001	>21.69
6	21	A	D	0.002	>21.69
6	22	A	A	0.003	>21.69
6	23	A	V	0.001	>21.69
6	25	A	R	0.001	>21.69
6	53	A	W	0.001	>21.69
6	54	A	G	0.003	>21.69
6	55	A	Q	0.003	>21.69
6	56	A	A	0.004	>21.69
6	57	A	V	0.011	>21.69
6	58	A	G	0.021	>21.69
6	59	A	L	0.010	>21.69
6	60	A	K	0.014	>21.69
6	61	A	Q	0.012	>21.69
6	62	A	N	0.010	>21.69
6	63	A	S	0.016	>21.69
6	64	A	A	0.030	>21.69
6	65	A	S	0.029	>21.69
6	66	A	D	0.032	>21.69
6	67	A	I	0.104	>21.69
6	68	A	E	0.063	>21.69
6	69	A	G	0.079	>21.69
6	70	A	H	0.039	>21.69
6	71	A	H	0.080	>21.69
6	72	A	H	0.028	>21.69
6	73	A	P	0.025	>21.69
6	74	A	A	0.016	>21.69
6	75	A	L	0.080	>21.69
6	76	A	D	0.139	>21.69
6	77	A	D	0.042	>21.69
6	78	A	A	0.109	>21.69
6	79	A	R	0.010	>21.69
6	80	A	T	0.013	>21.69
6	81	A	S	0.121	>21.69
6	82	A	R	0.043	>21.69
6	83	A	T	0.005	>21.69
6	84	A	V	0.010	>21.69
6	85	A	K	0.044	>21.69
6	86	A	T	0.009	>21.69
6	87	A	L	0.002	>21.69
6	88	A	L	0.007	>21.69
6	89	A	T	0.013	>21.69
6	90	A	T	0.002	>21.69
6	92	A	Q	0.005	>21.69
6	93	A	E	0.003	>21.69
6	94	A	V	0.002	>21.69
6	95	A	F	0.001	>21.69
6	96	A	T	0.002	>21.69
6	97	A	R	0.002	>21.69
6	98	A	K	0.001	>21.69
6	99	A	V	0.001	>21.69
6	100	A	S	0.001	>21.69
6	104	A	T	0.001	>21.69
6	105	A	D	0.001	>21.69
6	108	A	G	0.001	>21.69
6	109	A	C	0.001	>21.69
6	110	A	A	0.001	>21.69
6	111	A	G	0.001	>21.69
6	112	A	S	0.001	>21.69
6	113	A	G	0.001	>21.69
6	151	A	A	0.001	>21.69
6	155	A	Q	0.001	>21.69
6	156	A	D	0.001	>21.69
6	157	A	L	0.001	>21.69
6	158	A	H	0.001	>21.69
6	159	A	D	0.001	>21.69
6	160	A	L	0.002	>21.69
6	161	A	V	0.005	>21.69
6	162	A	P	0.002	>21.69
6	163	A	P	0.004	>21.69
6	164	A	L	0.004	>21.69
7	8	V	G	1.000	4.50
7	9	V	V	0.819	7.31
7	10	V	V	0.541	5.75
7	11	V	G	0.510	6.38
7	12	V	L	0.187	9.81
7	13	V	A	0.040	10.75
7	14	V	G	0.042	12.00
7	15	V	L	0.059	12.94
7	16	V	F	0.006	14.81
7	17	V	S	0.004	>21.69
7	18	V	V	0.010	>21.69
7	20	V	L	0.001	>21.69
7	21	V	D	0.001	>21.69
7	22	V	A	0.002	>21.69
7	54	V	G	0.003	>21.69
7	55	V	Q	0.002	>21.69
7	56	V	A	0.002	>21.69
7	57	V	V	0.010	>21.69
7	58	V	G	0.014	>21.69
7	59	V	L	0.017	>21.69
7	60	V	K	0.008	>21.69
7	61	V	Q	0.007	>21.69
7	62	V	N	0.009	>21.69
7	63	V	S	0.013	>21.69
7	64	V	A	0.024	>21.69
7	65	V	S	0.023	>21.69
7	66	V	D	0.020	>21.69
7	67	V	I	0.046	>21.69
7	68	V	E	0.027	>21.69
7	69	V	G	0.033	>21.69
7	70	V	H	0.025	>21.69
7	71	V	H	0.070	>21.69
7	72	V	H	0.014	>21.69
7	73	V	P	0.010	>21.69
7	74	V	A	0.009	>21.69
7	75	V	L	0.123	>21.69
7	76	V	D	0.107	>21.69
7	77	V	D	0.037	>21.69
7	78	V	A	0.136	>21.69
7	79	V	R	0.009	>21.69
7	80	V	T	0.019	>21.69
7	81	V	S	0.231	>21.69
7	82	V	R	0.112	>21.69
7	83	V	T	0.004	>21.69
7	84	V	V	0.035	>21.69
7	85	V	K	0.157	>21.69
7	86	V	T	0.006	>21.69
7	87	V	L	0.001	>21.69
7	88	V	L	0.018	>21.69
7	89	V	T	0.016	>21.69
7	92	V	Q	0.006	>21.69
7	93	V	E	0.002	>21.69
7	94	V	V	0.001	>21.69
7	95	V	F	0.001	>21.69
7	96	V	T	0.002	>21.69
7	97	V	R	0.001	>21.69
7	98	V	K	0.001	>21.69
7	103	V	F	0.001	>21.69
7	104	V	T	0.001	>21.69
7	105	V	D	0.001	>21.69
7	106	V	E	0.001	>21.69
7	107	V	T	0.001	>21.69
7	108	V	G	0.001	>21.69
7	109	V	C	0.001	>21.69
7	110	V	A	0.001	>21.69
7	111	V	G	0.001	>21.69
7	112	V	S	0.001	>21.69
7	113	V	G	0.001	>21.69
7	114	V	G	0.001	>21.69
7	115	V	D	0.001	>21.69
7	116	V	L	0.001	>21.69
7	117	V	A	0.001	>21.69
7	118	V	A	0.001	>21.69
7	122	V	F	0.001	>21.69
7	147	V	V	0.001	>21.69
7	151	V	A	0.001	>21.69
7	155	V	Q	0.001	>21.69
7	158	V	H	0.001	>21.69
7	161	V	V	0.004	>21.69
7	162	V	P	0.002	>21.69
7	163	V	P	0.002	>21.69
7	164	V	L	0.003	>21.69
8	9	G	V	0.999	4.81
8	10	G	V	0.986	5.75
8	11	G	G	0.824	5.12
8	12	G	L	0.652	6.06
8	13	G	A	0.076	8.88
8	14	G	G	0.044	9.81
8	15	G	L	0.025	10.12
8	16	G	F	0.005	12.00
8	17	G	S	0.003	14.19
8	18	G	V	0.006	14.81
8	19	G	C	0.001	16.06
8	20	G	L	0.001	18.25
8	21	G	D	0.001	>21.69
8	22	G	A	0.003	>21.69
8	25	G	R	0.001	>21.69
8	54	G	G	0.003	>21.69
8	55	G	Q	0.001	>21.69
8	56	G	A	0.002	>21.69
8	57	G	V	0.016	>21.69
8	58	G	G	0.022	>21.69
8	59	G	L	0.026	11.38
8	60	G	K	0.013	>21.69
8	61	G	Q	0.009	>21.69
8	62	G	N	0.011	>21.69
8	63	G	S	0.019	>21.69
8	64	G	A	0.032	>21.69
8	65	G	S	0.028	>21.69
8	66	G	D	0.025	>21.69
8	67	G	I	0.064	>21.69
8	68	G	E	0.026	>21.69
8	69	G	G	0.032	>21.69
8	70	G	H	0.027	>21.69
8	71	G	H	0.090	>21.69
8	72	G	H	0.021	>21.69
8	73	G	P	0.010	>21.69
8	74	G	A	0.013	>21.69
8	75	G	L	0.207	>21.69
8	76	G	D	0.099	>21.69
8	77	G	D	0.023	>21.69
8	78	G	A	0.122	>21.69
8	79	G	R	0.007	>21.69
8	80	G	T	0.013	>21.69
8	81	G	S	0.461	>21.69
8	82	G	R	0.079	>21.69
8	83	G	T	0.003	>21.69
8	84	G	V	0.031	>21.69
8	85	G	K	0.247	8.25
8	86	G	T	0.004	>21.69
8	87	G	L	0.002	>21.69
8	88	G	L	0.009	12.00
8	89	G	T	0.012	>21.69
8	91	G	I	0.001	>21.69
8	92	G	Q	0.005	>21.69
8	93	G	E	0.002	>21.69
8	94	G	V	0.001	>21.69
8	95	G	F	0.002	>21.69
8	96	G	T	0.003	>21.69
8	114	G	G	0.001	>21.69
8	151	G	A	0.001	>21.69
8	154	G	I	0.002	>21.69
8	158	G	H	0.003	>21.69
8	161	G	V	0.004	>21.69
8	162	G	P	0.002	>21.69
8	163	G	P	0.003	>21.69
8	164	G	L	0.001	>21.69
9	10	V	V	0.999	5.44
9	11	V	G	0.987	6.69
9	12	V	L	0.802	5.44
9	13	V	A	0.571	6.38
9	14	V	G	0.045	9.50
9	15	V	L	0.055	10.44
9	16	V	F	0.011	10.12
9	17	V	S	0.009	12.62
9	18	V	V	0.012	14.81
9	19	V	C	0.002	15.44
9	20	V	L	0.001	16.38
9	21	V	D	0.001	18.56
9	22	V	A	0.003	>21.69
9	53	V	W	0.002	>21.69
9	54	V	G	0.011	>21.69
9	55	V	Q	0.004	>21.69
9	56	V	A	0.006	>21.69
9	57	V	V	0.076	>21.69
9	58	V	G	0.163	>21.69
9	59	V	L	0.250	8.25
9	60	V	K	0.044	>21.69
9	61	V	Q	0.028	>21.69
9	62	V	N	0.025	>21.69
9	63	V	S	0.053	>21.69
9	64	V	A	0.104	>21.69
9	65	V	S	0.080	>21.69
9	66	V	D	0.068	>21.69
9	67	V	I	0.271	>21.69
9	68	V	E	0.112	>21.69
9	69	V	G	0.183	>21.69
9	70	V	H	0.094	>21.69
9	71	V	H	0.478	>21.69
9	72	V	H	0.079	>21.69
9	73	V	P	0.023	>21.69
9	74	V	A	0.030	>21.69
9	75	V	L	0.508	>21.69
9	76	V	D	0.168	>21.69
9	77	V	D	0.019	>21.69
9	78	V	A	0.052	>21.69
9	79	V	R	0.005	>21.69
9	80	V	T	0.016	>21.69
9	81	V	S	0.396	>21.69
9	82	V	R	0.042	>21.69
9	83	V	T	0.005	>21.69
9	84	V	V	0.060	>21.69
9	85	V	K	0.138	10.44
9	86	V	T	0.007	>21.69
9	87	V	L	0.004	>21.69
9	88	V	L	0.033	12.00
9	89	V	T	0.022	15.44
9	90	V	T	0.001	>21.69
9	91	V	I	0.002	17.31
9	92	V	Q	0.008	17.00
9	93	V	E	0.001	>21.69
9	95	V	F	0.001	>21.69
9	96	V	T	0.001	>21.69
9	97	V	R	0.001	>21.69
9	98	V	K	0.001	>21.69
9	103	V	F	0.001	>21.69
9	104	V	T	0.001	>21.69
9	110	V	A	0.001	>21.69
9	147	V	V	0.001	>21.69
9	151	V	A	0.001	>21.69
9	153	V	L	0.001	>21.69
9	154	V	I	0.002	>21.69
9	157	V	L	0.003	>21.69
9	158	V	H	0.003	>21.69
9	159	V	D	0.001	>21.69
9	160	V	L	0.002	>21.69
9	161	V	V	0.007	>21.69
9	162	V	P	0.002	>21.69
9	163	V	P	0.004	>21.69
9	164	V	L	0.003	>21.69
10	11	V	G	1.000	4.50
10	12	V	L	0.931	7.31
10	13	V	A	0.654	5.75
10	14	V	G	0.693	6.69
10	15	V	L	0.131	9.81
10	16	V	F	0.014	10.44
10	17	V	S	0.009	10.75
10	18	V	V	0.022	12.94
10	19	V	C	0.002	15.12
10	20	V	L	0.001	15.75
10	21	V	D	0.001	16.69
10	22	V	A	0.001	18.88
10	50	V	L	0.000	18.56
10	53	V	W	0.000	17.62
10	54	V	G	0.004	14.19
10	56	V	A	0.003	>21.69
10	57	V	V	0.017	13.56
10	58	V	G	0.029	12.00
10	59	V	L	0.045	10.12
10	60	V	K	0.033	12.00
10	61	V	Q	0.035	>21.69
10	62	V	N	0.052	>21.69
10	63	V	S	0.085	>21.69
10	64	V	A	0.209	>21.69
10	65	V	S	0.158	>21.69
10	66	V	D	0.095	>21.69
10	67	V	I	0.283	>21.69
10	68	V	E	0.085	>21.69
10	69	V	G	0.061	>21.69
10	70	V	H	0.040	>21.69
10	71	V	H	0.056	>21.69
10	72	V	H	0.019	>21.69
10	73	V	P	0.008	>21.69
10	74	V	A	0.007	>21.69
10	75	V	L	0.049	>21.69
10	76	V	D	0.020	>21.69
10	77	V	D	0.004	>21.69
10	78	V	A	0.010	>21.69
10	79	V	R	0.001	>21.69
10	80	V	T	0.003	>21.69
10	81	V	S	0.072	>21.69
10	82	V	R	0.014	>21.69
10	83	V	T	0.002	>21.69
10	84	V	V	0.015	13.56
10	85	V	K	0.098	12.00
10	86	V	T	0.003	>21.69
10	87	V	L	0.001	17.31
10	88	V	L	0.026	13.25
10	89	V	T	0.035	15.12
10	90	V	T	0.000	19.81
10	91	V	I	0.001	18.25
10	92	V	Q	0.014	16.38
10	96	V	T	0.001	>21.69
10	108	V	G	0.001	>21.69
10	109	V	C	0.001	>21.69
10	110	V	A	0.001	>21.69
10	111	V	G	0.001	>21.69
10	112	V	S	0.001	>21.69
10	113	V	G	0.001	>21.69
10	114	V	G	0.001	>21.69
10	116	V	L	0.001	>21.69
10	117	V	A	0.001	>21.69
10	118	V	A	0.001	>21.69
10	151	V	A	0.002	>21.69
10	155	V	Q	0.001	>21.69
10	157	V	L	0.001	18.25
10	161	V	V	0.002	>21.69
10	163	V	P	0.002	>21.69
10	164	V	L	0.002	>21.69
11	12	G	L	1.000	4.81
11	13	G	A	0.985	5.75
11	14	G	G	0.924	4.81
11	15	G	L	0.883	5.75
11	16	G	F	0.093	8.56
11	17	G	S	0.009	9.50
11	18	G	V	0.004	9.81
11	19	G	C	0.002	12.00
11	20	G	L	0.001	13.87
11	21	G	D	0.000	14.50
11	22	G	A	0.000	15.75
11	23	G	V	0.000	18.25
11	24	G	Q	0.000	19.50
11	47	G	R	0.001	20.12
11	49	G	R	0.001	>21.69
11	50	G	L	0.001	16.06
11	51	G	D	0.001	17.31
11	52	G	K	0.000	19.81
11	53	G	W	0.001	16.06
11	54	G	G	0.007	13.25
11	55	G	Q	0.001	16.69
11	56	G	A	0.006	17.62
11	57	G	V	0.017	13.25
11	58	G	G	0.019	12.94
11	59	G	L	0.033	9.81
11	60	G	K	0.020	12.94
11	61	G	Q	0.019	13.56
11	62	G	N	0.030	>21.69
11	63	G	S	0.054	>21.69
11	64	G	A	0.146	>21.69
11	65	G	S	0.072	>21.69
11	66	G	D	0.035	>21.69
11	67	G	I	0.074	>21.69
11	68	G	E	0.019	>21.69
11	69	G	G	0.016	>21.69
11	70	G	H	0.012	>21.69
11	71	G	H	0.020	>21.69
11	72	G	H	0.013	>21.69
11	73	G	P	0.005	>21.69
11	74	G	A	0.007	>21.69
11	75	G	L	0.028	>21.69
11	76	G	D	0.006	>21.69
11	77	G	D	0.002	>21.69
11	78	G	A	0.006	>21.69
11	80	G	T	0.004	14.50
11	81	G	S	0.052	>21.69
11	82	G	R	0.010	>21.69
11	83	G	T	0.002	14.19
11	84	G	V	0.023	10.75
11	85	G	K	0.451	7.94
11	86	G	T	0.002	12.94
11	87	G	L	0.002	13.56
11	88	G	L	0.040	9.50
11	89	G	T	0.017	10.75
11	90	G	T	0.001	15.44
11	91	G	I	0.002	14.50
11	92	G	Q	0.007	12.31
11	93	G	E	0.001	16.06
11	94	G	V	0.001	19.19
11	95	G	F	0.001	17.94
11	105	G	D	0.001	>21.69
11	106	G	E	0.001	>21.69
11	107	G	T	0.001	>21.69
11	108	G	G	0.001	>21.69
11	109	G	C	0.001	>21.69
11	110	G	A	0.001	>21.69
11	111	G	G	0.002	>21.69
11	112	G	S	0.002	>21.69
11	113	G	G	0.001	>21.69
11	114	G	G	0.001	>21.69
11	115	G	D	0.001	>21.69
11	116	G	L	0.001	>21.69
11	118	G	A	0.001	>21.69
11	122	G	F	0.001	>21.69
11	147	G	V	0.001	>21.69
11	150	G	F	0.001	>21.69
11	151	G	A	0.002	>21.69
11	153	G	L	0.001	17.94
11	154	G	I	0.002	18.88
11	156	G	D	0.000	19.19
11	157	G	L	0.003	15.75
11	158	G	H	0.003	19.81
11	160	G	L	0.001	17.00
11	161	G	V	0.004	15.75
11	162	G	P	0.003	>21.69
11	163	G	P	0.004	>21.69
11	164	G	L	0.001	>21.69
12	13	L	A	1.000	5.12
12	14	L	G	0.996	6.69
12	15	L	L	0.963	5.44
12	16	L	F	0.931	6.06
12	17	L	S	0.010	9.50
12	18	L	V	0.008	10.44
12	19	L	C	0.003	10.44
12	20	L	L	0.001	12.62
12	21	L	D	0.001	14.81
12	22	L	A	0.001	15.12
12	23	L	V	0.000	16.38
12	24	L	Q	0.000	18.56
12	46	L	Q	0.000	18.56
12	47	L	R	0.001	17.62
12	48	L	L	0.001	19.19
12	49	L	R	0.001	17.00
12	50	L	L	0.006	12.94
12	51	L	D	0.002	14.50
12	52	L	K	0.001	16.06
12	53	L	W	0.006	12.00
12	54	L	G	0.034	9.50
12	55	L	Q	0.005	13.56
12	56	L	A	0.007	13.56
12	57	L	V	0.163	8.88
12	58	L	G	0.060	9.50
12	59	L	L	0.700	6.38
12	60	L	K	0.054	11.06
12	61	L	Q	0.030	12.62
12	62	L	N	0.023	>21.69
12	63	L	S	0.038	>21.69
12	64	L	A	0.088	>21.69
12	65	L	S	0.055	>21.69
12	66	L	D	0.039	>21.69
12	67	L	I	0.132	>21.69
12	68	L	E	0.028	>21.69
12	69	L	G	0.022	>21.69
12	70	L	H	0.026	>21.69
12	71	L	H	0.149	>21.69
12	72	L	H	0.027	10.44
12	73	L	P	0.005	13.87
12	74	L	A	0.022	11.69
12	75	L	L	0.623	7.00
12	76	L	D	0.014	11.69
12	77	L	D	0.005	12.62
12	78	L	A	0.008	12.00
12	79	L	R	0.002	13.87
12	80	L	T	0.009	10.75
12	81	L	S	0.646	6.69
12	82	L	R	0.020	10.12
12	83	L	T	0.008	11.06
12	84	L	V	0.773	6.38
12	85	L	K	0.825	6.06
12	86	L	T	0.009	10.75
12	87	L	L	0.010	10.44
12	88	L	L	0.788	7.00
12	89	L	T	0.027	10.12
12	90	L	T	0.002	13.56
12	91	L	I	0.006	12.31
12	92	L	Q	0.012	12.00
12	93	L	E	0.001	15.75
12	94	L	V	0.001	17.62
12	95	L	F	0.002	17.00
12	96	L	T	0.001	17.62
12	103	L	F	0.001	>21.69
12	105	L	D	0.001	>21.69
12	106	L	E	0.001	>21.69
12	108	L	G	0.001	>21.69
12	109	L	C	0.001	>21.69
12	110	L	A	0.001	>21.69
12	111	L	G	0.001	>21.69
12	112	L	S	0.001	>21.69
12	113	L	G	0.001	>21.69
12	114	L	G	0.001	>21.69
12	116	L	L	0.001	>21.69
12	150	L	F	0.001	18.25
12	151	L	A	0.002	>21.69
12	152	L	G	0.001	19.19
12	153	L	L	0.002	14.81
12	154	L	I	0.003	15.12
12	155	L	Q	0.002	18.25
12	156	L	D	0.001	15.44
12	157	L	L	0.010	11.38
12	158	L	H	0.005	15.44
12	159	L	D	0.002	17.00
12	160	L	L	0.003	12.62
12	161	L	V	0.009	10.75
12	162	L	P	0.001	16.38
12	163	L	P	0.003	>21.69
12	164	L	L	0.002	>21.69
13	14	A	G	1.000	4.50
13	15	A	L	0.981	7.31
13	16	A	F	0.962	5.44
13	17	A	S	0.926	6.38
13	18	A	V	0.008	9.81
13	19	A	C	0.004	10.75
13	20	A	L	0.002	10.44
13	21	A	D	0.002	12.62
13	22	A	A	0.001	14.81
13	23	A	V	0.000	16.06
13	24	A	Q	0.000	16.38
13	25	A	R	0.000	19.19
13	46	A	Q	0.000	19.19
13	47	A	R	0.001	16.69
13	48	A	L	0.001	18.25
13	49	A	R	0.001	17.62
13	50	A	L	0.004	12.94
13	51	A	D	0.009	12.94
13	52	A	K	0.001	15.12
13	53	A	W	0.006	12.62
13	54	A	G	0.103	8.88
13	55	A	Q	0.014	11.38
13	56	A	A	0.010	13.56
13	57	A	V	0.064	9.81
13	58	A	G	0.422	7.94
13	59	A	L	0.814	4.81
13	60	A	K	0.611	7.31
13	61	A	Q	0.314	8.88
13	62	A	N	0.242	9.50
13	63	A	S	0.356	>21.69
13	64	A	A	0.355	>21.69
13	65	A	S	0.247	>21.69
13	66	A	D	0.208	>21.69
13	67	A	I	0.297	>21.69
13	68	A	E	0.104	>21.69
13	69	A	G	0.077	>21.69
13	70	A	H	0.052	>21.69
13	71	A	H	0.102	8.88
13	72	A	H	0.025	12.00
13	73	A	P	0.004	>21.69
13	74	A	A	0.007	15.12
13	75	A	L	0.021	10.44
13	76	A	D	0.004	>21.69
13	77	A	D	0.001	>21.69
13	78	A	A	0.001	>21.69
13	79	A	R	0.001	>21.69
13	80	A	T	0.001	15.44
13	81	A	S	0.010	11.69
13	82	A	R	0.002	>21.69
13	83	A	T	0.001	16.06
13	84	A	V	0.011	11.06
13	85	A	K	0.022	11.06
13	86	A	T	0.001	15.75
13	87	A	L	0.001	14.19
13	88	A	L	0.020	10.12
13	89	A	T	0.007	13.56
13	90	A	T	0.000	17.00
13	91	A	I	0.001	14.19
13	92	A	Q	0.004	13.56
13	93	A	E	0.001	18.25
13	94	A	V	0.000	19.81
13	95	A	F	0.001	17.94
13	108	A	G	0.001	>21.69
13	109	A	C	0.001	>21.69
13	110	A	A	0.001	>21.69
13	111	A	G	0.001	>21.69
13	112	A	S	0.002	>21.69
13	113	A	G	0.001	>21.69
13	114	A	G	0.001	>21.69
13	116	A	L	0.001	>21.69
13	147	A	V	0.001	>21.69
13	150	A	F	0.001	19.81
13	153	A	L	0.001	17.94
13	154	A	I	0.001	17.00
13	156	A	D	0.000	18.88
13	157	A	L	0.002	14.19
13	158	A	H	0.001	17.62
13	160	A	L	0.000	16.69
13	161	A	V	0.003	13.87
13	163	A	P	0.002	>21.69
14	15	G	L	1.000	4.81
14	16	G	F	0.998	5.75
14	17	G	S	0.965	4.50
14	18	G	V	0.975	6.06
14	19	G	C	0.031	8.56
14	20	G	L	0.005	9.50
14	21	G	D	0.003	9.81
14	22	G	A	0.002	11.69
14	23	G	V	0.001	14.19
14	24	G	Q	0.000	14.50
14	25	G	R	0.000	16.06
14	26	G	F	0.000	18.56
14	43	G	V	0.001	20.44
14	46	G	Q	0.001	18.88
14	47	G	R	0.001	16.06
14	48	G	L	0.001	18.88
14	49	G	R	0.002	18.25
14	50	G	L	0.004	13.25
14	51	G	D	0.003	13.87
14	52	G	K	0.001	17.31
14	53	G	W	0.001	14.50
14	54	G	G	0.015	11.06
14	55	G	Q	0.002	14.50
14	56	G	A	0.001	16.69
14	57	G	V	0.009	12.94
14	58	G	G	0.013	12.31
14	59	G	L	0.316	8.25
14	60	G	K	0.080	10.12
14	61	G	Q	0.173	9.19
14	62	G	N	0.181	>21.69
14	63	G	S	0.196	>21.69
14	64	G	A	0.249	>21.69
14	65	G	S	0.116	>21.69
14	66	G	D	0.050	>21.69
14	67	G	I	0.047	>21.69
14	68	G	E	0.012	>21.69
14	69	G	G	0.008	>21.69
14	70	G	H	0.004	>21.69
14	71	G	H	0.004	>21.69
14	72	G	H	0.003	>21.69
14	73	G	P	0.001	>21.69
14	74	G	A	0.002	17.94
14	75	G	L	0.002	13.25
14	80	G	T	0.001	17.31
14	81	G	S	0.003	13.25
14	83	G	T	0.000	16.69
14	84	G	V	0.006	12.00
14	85	G	K	0.011	10.44
14	86	G	T	0.001	14.50
14	87	G	L	0.002	13.87
14	88	G	L	0.059	8.88
14	89	G	T	0.014	11.06
14	90	G	T	0.001	15.12
14	91	G	I	0.005	12.62
14	92	G	Q	0.017	10.12
14	93	G	E	0.001	14.81
14	94	G	V	0.001	17.00
14	95	G	F	0.002	14.81
14	96	G	T	0.002	14.81
14	99	G	V	0.001	>21.69
14	100	G	S	0.001	>21.69
14	103	G	F	0.001	>21.69
14	104	G	T	0.001	>21.69
14	105	G	D	0.002	>21.69
14	106	G	E	0.002	>21.69
14	107	G	T	0.003	>21.69
14	108	G	G	0.002	>21.69
14	109	G	C	0.003	>21.69
14	110	G	A	0.002	>21.69
14	111	G	G	0.003	>21.69
14	112	G	S	0.002	>21.69
14	113	G	G	0.002	>21.69
14	114	G	G	0.002	>21.69
14	115	G	D	0.002	>21.69
14	116	G	L	0.003	>21.69
14	117	G	A	0.002	>21.69
14	118	G	A	0.002	>21.69
14	119	G	Q	0.002	>21.69
14	120	G	D	0.001	>21.69
14	121	G	H	0.002	>21.69
14	122	G	F	0.002	>21.69
14	123	G	G	0.002	>21.69
14	124	G	V	0.002	>21.69
14	125	G	S	0.002	>21.69
14	126	G	S	0.001	>21.69
14	150	G	F	0.001	18.25
14	152	G	G	0.001	>21.69
14	153	G	L	0.001	16.69
14	154	G	I	0.003	17.00
14	155	G	Q	0.001	>21.69
14	156	G	D	0.000	19.19
14	157	G	L	0.004	14.81
14	158	G	H	0.003	19.19
14	160	G	L	0.001	17.94
14	161	G	V	0.001	16.38
14	162	G	P	0.002	>21.69
14	163	G	P	0.005	>21.69
14	164	G	L	0.001	>21.69
15	16	L	F	1.000	5.12
15	17	L	S	0.987	7.00
15	18	L	V	0.980	5.44
15	19	L	C	0.964	6.38
15	20	L	L	0.004	9.81
15	21	L	D	0.004	10.44
15	22	L	A	0.002	10.44
15	23	L	V	0.001	12.62
15	24	L	Q	0.000	14.81
15	25	L	R	0.000	15.75
15	26	L	F	0.000	17.00
15	43	L	V	0.002	18.56
15	44	L	E	0.001	20.44
15	45	L	V	0.002	20.75
15	46	L	Q	0.003	16.38
15	47	L	R	0.003	15.12
15	48	L	L	0.002	18.25
15	49	L	R	0.002	16.38
15	50	L	L	0.019	11.38
15	51	L	D	0.004	13.87
15	52	L	K	0.001	16.69
15	53	L	W	0.003	12.94
15	54	L	G	0.013	11.06
15	55	L	Q	0.002	15.44
15	56	L	A	0.001	16.38
15	57	L	V	0.009	12.31
15	58	L	G	0.007	13.25
15	59	L	L	0.043	8.88
15	60	L	K	0.015	12.94
15	61	L	Q	0.019	11.69
15	62	L	N	0.017	>21.69
15	63	L	S	0.022	>21.69
15	64	L	A	0.045	>21.69
15	65	L	S	0.016	>21.69
15	66	L	D	0.008	>21.69
15	67	L	I	0.007	>21.69
15	68	L	E	0.003	>21.69
15	69	L	G	0.002	>21.69
15	70	L	H	0.002	>21.69
15	71	L	H	0.002	>21.69
15	72	L	H	0.002	>21.69
15	74	L	A	0.001	16.06
15	75	L	L	0.004	>21.69
15	77	L	D	0.000	17.00
15	79	L	R	0.000	16.69
15	80	L	T	0.001	14.50
15	81	L	S	0.011	11.06
15	82	L	R	0.004	12.00
15	83	L	T	0.002	12.62
15	84	L	V	0.068	8.88
15	85	L	K	0.720	6.38
15	86	L	T	0.008	10.12
15	87	L	L	0.013	9.50
15	88	L	L	0.801	4.19
15	89	L	T	0.775	6.38
15	90	L	T	0.007	10.44
15	91	L	I	0.150	8.56
15	92	L	Q	0.764	6.69
15	93	L	E	0.007	11.06
15	94	L	V	0.004	13.25
15	95	L	F	0.017	12.31
15	96	L	T	0.007	12.31
15	97	L	R	0.001	15.75
15	98	L	K	0.004	17.62
15	99	L	V	0.005	17.31
15	100	L	S	0.003	>21.69
15	101	L	A	0.002	>21.69
15	102	L	L	0.002	>21.69
15	103	L	F	0.003	>21.69
15	104	L	T	0.002	>21.69
15	105	L	D	0.002	>21.69
15	106	L	E	0.002	>21.69
15	107	L	T	0.002	>21.69
15	108	L	G	0.002	>21.69
15	109	L	C	0.004	>21.69
15	110	L	A	0.003	>21.69
15	111	L	G	0.003	>21.69
15	112	L	S	0.002	>21.69
15	113	L	G	0.002	>21.69
15	114	L	G	0.003	>21.69
15	115	L	D	0.002	>21.69
15	116	L	L	0.003	>21.69
15	117	L	A	0.002	>21.69
15	118	L	A	0.002	>21.69
15	119	L	Q	0.002	>21.69
15	120	L	D	0.002	>21.69
15	121	L	H	0.002	>21.69
15	122	L	F	0.002	>21.69
15	123	L	G	0.002	>21.69
15	124	L	V	0.002	>21.69
15	125	L	S	0.002	>21.69
15	126	L	S	0.001	>21.69
15	127	L	T	0.001	>21.69
15	133	L	L	0.001	>21.69
15	146	L	A	0.003	18.56
15	147	L	V	0.002	>21.69
15	149	L	E	0.001	17.31
15	150	L	F	0.004	15.12
15	151	L	A	0.004	18.56
15	152	L	G	0.003	17.31
15	153	L	L	0.006	12.94
15	154	L	I	0.007	13.87
15	155	L	Q	0.007	17.94
15	156	L	D	0.001	15.12
15	157	L	L	0.009	11.69
15	158	L	H	0.005	16.38
15	159	L	D	0.002	18.25
15	160	L	L	0.001	14.50
15	161	L	V	0.003	14.19
15	162	L	P	0.001	19.19
15	163	L	P	0.004	>21.69
15	164	L	L	0.001	>21.69
16	17	F	S	1.000	5.12
16	18	F	V	0.991	7.00
16	19	F	C	0.980	5.44
16	20	F	L	0.983	6.38
16	21	F	D	0.006	9.50
16	22	F	A	0.003	10.75
16	23	F	V	0.001	10.75
16	24	F	Q	0.001	12.62
16	25	F	R	0.000	15.12
16	26	F	F	0.000	16.06
16	27	F	D	0.000	18.25
16	40	F	G	0.001	20.75
16	42	F	R	0.001	20.12
16	43	F	V	0.001	16.69
16	44	F	E	0.001	17.31
16	45	F	V	0.001	17.62
16	46	F	Q	0.002	13.87
16	47	F	R	0.010	12.00
16	48	F	L	0.002	13.87
16	49	F	R	0.004	12.62
16	50	F	L	0.611	7.94
16	51	F	D	0.064	8.88
16	52	F	K	0.004	12.00
16	53	F	W	0.132	8.56
16	54	F	G	0.816	6.06
16	55	F	Q	0.017	10.12
16	56	F	A	0.006	11.69
16	57	F	V	0.146	8.56
16	58	F	G	0.033	9.19
16	59	F	L	0.737	4.50
16	60	F	K	0.344	8.25
16	61	F	Q	0.525	7.31
16	62	F	N	0.074	10.44
16	63	F	S	0.068	>21.69
16	64	F	A	0.097	>21.69
16	65	F	S	0.048	>21.69
16	66	F	D	0.027	>21.69
16	67	F	I	0.033	>21.69
16	68	F	E	0.006	>21.69
16	69	F	G	0.004	>21.69
16	70	F	H	0.003	>21.69
16	71	F	H	0.008	11.38
16	72	F	H	0.006	12.00
16	73	F	P	0.001	17.00
16	74	F	A	0.002	14.50
16	75	F	L	0.008	11.06
16	77	F	D	0.000	17.31
16	78	F	A	0.001	17.62
16	79	F	R	0.001	18.25
16	80	F	T	0.001	14.50
16	81	F	S	0.006	12.00
16	82	F	R	0.001	14.81
16	83	F	T	0.002	13.87
16	84	F	V	0.033	8.88
16	85	F	K	0.014	9.81
16	86	F	T	0.002	12.94
16	87	F	L	0.008	10.44
16	88	F	L	0.832	6.06
16	89	F	T	0.011	10.75
16	90	F	T	0.002	12.94
16	91	F	I	0.021	9.19
16	92	F	Q	0.017	9.50
16	93	F	E	0.001	14.19
16	94	F	V	0.001	14.81
16	95	F	F	0.010	12.94
16	96	F	T	0.002	14.81
16	97	F	R	0.000	18.56
16	99	F	V	0.001	>21.69
16	105	F	D	0.001	>21.69
16	107	F	T	0.001	>21.69
16	108	F	G	0.001	>21.69
16	109	F	C	0.002	>21.69
16	110	F	A	0.001	>21.69
16	111	F	G	0.002	>21.69
16	112	F	S	0.002	>21.69
16	113	F	G	0.001	>21.69
16	114	F	G	0.001	>21.69
16	115	F	D	0.001	>21.69
16	116	F	L	0.002	>21.69
16	117	F	A	0.001	>21.69
16	118	F	A	0.001	>21.69
16	122	F	F	0.001	>21.69
16	124	F	V	0.001	>21.69
16	146	F	A	0.002	19.19
16	147	F	V	0.003	19.19
16	149	F	E	0.000	17.94
16	150	F	F	0.002	14.50
16	151	F	A	0.002	17.00
16	152	F	G	0.001	16.69
16	153	F	L	0.004	12.62
16	154	F	I	0.011	11.69
16	155	F	Q	0.001	16.06
16	156	F	D	0.001	14.81
16	157	F	L	0.017	10.12
16	158	F	H	0.002	13.56
16	159	F	D	0.000	16.69
16	160	F	L	0.001	13.87
16	161	F	V	0.003	12.00
16	162	F	P	0.000	16.06
16	163	F	P	0.001	13.25
17	18	S	V	1.000	5.12
17	19	S	C	0.994	7.00
17	20	S	L	0.993	5.44
17	21	S	D	0.972	6.06
17	22	S	A	0.004	9.50
17	23	S	V	0.001	10.75
17	24	S	Q	0.001	10.44
17	25	S	R	0.001	12.94
17	26	S	F	0.000	15.12
17	27	S	D	0.000	16.06
17	43	S	V	0.002	17.31
17	44	S	E	0.002	17.31
17	45	S	V	0.000	19.19
17	46	S	Q	0.001	16.06
17	47	S	R	0.007	12.31
17	48	S	L	0.002	15.12
17	49	S	R	0.002	15.75
17	50	S	L	0.017	10.75
17	51	S	D	0.016	10.12
17	52	S	K	0.001	14.50
17	53	S	W	0.005	12.94
17	54	S	G	0.018	9.81
17	55	S	Q	0.007	12.00
17	56	S	A	0.002	15.44
17	57	S	V	0.008	13.25
17	58	S	G	0.011	12.00
17	59	S	L	0.422	7.94
17	60	S	K	0.332	8.25
17	61	S	Q	0.663	5.12
17	62	S	N	0.434	>21.69
17	63	S	S	0.244	>21.69
17	64	S	A	0.229	>21.69
17	65	S	S	0.086	>21.69
17	66	S	D	0.041	>21.69
17	67	S	I	0.022	>21.69
17	68	S	E	0.008	>21.69
17	69	S	G	0.003	>21.69
17	70	S	H	0.002	>21.69
17	71	S	H	0.001	>21.69
17	72	S	H	0.001	>21.69
17	75	S	L	0.001	15.44
17	80	S	T	0.000	19.50
17	81	S	S	0.001	16.38
17	82	S	R	0.000	18.88
17	83	S	T	0.000	18.88
17	84	S	V	0.002	13.87
17	85	S	K	0.002	13.56
17	86	S	T	0.000	16.69
17	87	S	L	0.002	14.81
17	88	S	L	0.007	9.81
17	89	S	T	0.003	12.94
17	90	S	T	0.001	16.06
17	91	S	I	0.004	12.00
17	92	S	Q	0.011	10.12
17	93	S	E	0.001	15.44
17	94	S	V	0.000	16.38
17	95	S	F	0.003	13.25
17	96	S	T	0.002	13.87
17	97	S	R	0.001	18.88
17	99	S	V	0.001	>21.69
17	100	S	S	0.001	>21.69
17	102	S	L	0.001	>21.69
17	103	S	F	0.002	>21.69
17	104	S	T	0.001	>21.69
17	105	S	D	0.002	>21.69
17	106	S	E	0.002	>21.69
17	107	S	T	0.003	>21.69
17	108	S	G	0.003	>21.69
17	109	S	C	0.005	>21.69
17	110	S	A	0.003	>21.69
17	111	S	G	0.004	>21.69
17	112	S	S	0.003	>21.69
17	113	S	G	0.003	>21.69
17	114	S	G	0.003	>21.69
17	115	S	D	0.002	>21.69
17	116	S	L	0.003	>21.69
17	117	S	A	0.002	>21.69
17	118	S	A	0.002	>21.69
17	119	S	Q	0.002	>21.69
17	120	S	D	0.002	>21.69
17	121	S	H	0.002	>21.69
17	122	S	F	0.002	>21.69
17	123	S	G	0.002	>21.69
17	124	S	V	0.003	>21.69
17	125	S	S	0.002	>21.69
17	126	S	S	0.002	>21.69
17	127	S	T	0.002	>21.69
17	128	S	S	0.002	>21.69
17	129	S	R	0.001	>21.69
17	130	S	R	0.001	>21.69
17	147	S	V	0.001	>21.69
17	149	S	E	0.000	20.44
17	150	S	F	0.000	16.38
17	151	S	A	0.001	19.81
17	152	S	G	0.001	20.44
17	153	S	L	0.001	16.38
17	154	S	I	0.002	15.44
17	155	S	Q	0.001	20.44
17	156	S	D	0.000	19.19
17	157	S	L	0.002	14.81
17	158	S	H	0.001	18.25
17	160	S	L	0.000	18.88
17	161	S	V	0.001	17.00
18	19	V	C	1.000	5.12
18	20	V	L	0.995	7.31
18	21	V	D	0.988	5.44
18	22	V	A	0.976	6.06
18	23	V	V	0.004	9.81
18	24	V	Q	0.002	10.44
18	25	V	R	0.002	10.75
18	26	V	F	0.000	12.94
18	27	V	D	0.000	15.75
18	28	V	A	0.000	16.38
18	29	V	W	0.000	18.56
18	40	V	G	0.001	19.81
18	42	V	R	0.001	20.75
18	43	V	V	0.002	16.06
18	44	V	E	0.001	17.62
18	45	V	V	0.001	19.50
18	46	V	Q	0.003	15.44
18	47	V	R	0.005	12.94
18	48	V	L	0.001	17.00
18	49	V	R	0.002	16.69
18	50	V	L	0.013	11.38
18	51	V	D	0.007	12.94
18	52	V	K	0.001	17.31
18	53	V	W	0.001	14.81
18	54	V	G	0.004	12.94
18	55	V	Q	0.001	16.38
18	56	V	A	0.001	18.56
18	57	V	V	0.001	15.75
18	58	V	G	0.001	16.06
18	59	V	L	0.007	11.38
18	60	V	K	0.006	13.25
18	61	V	Q	0.013	9.81
18	62	V	N	0.032	>21.69
18	63	V	S	0.023	>21.69
18	64	V	A	0.039	>21.69
18	65	V	S	0.012	>21.69
18	66	V	D	0.004	>21.69
18	67	V	I	0.004	>21.69
18	68	V	E	0.001	>21.69
18	80	V	T	0.000	19.81
18	81	V	S	0.001	16.69
18	82	V	R	0.000	17.31
18	83	V	T	0.000	17.62
18	84	V	V	0.002	13.87
18	85	V	K	0.007	12.00
18	86	V	T	0.001	14.19
18	87	V	L	0.004	12.94
18	88	V	L	0.418	7.94
18	89	V	T	0.030	9.19
18	90	V	T	0.004	12.31
18	91	V	I	0.070	9.19
18	92	V	Q	0.886	5.44
18	93	V	E	0.012	10.75
18	94	V	V	0.009	12.31
18	95	V	F	0.156	9.19
18	96	V	T	0.115	9.19
18	97	V	R	0.006	13.56
18	98	V	K	0.008	15.44
18	99	V	V	0.026	13.87
18	100	V	S	0.014	14.19
18	101	V	A	0.006	>21.69
18	102	V	L	0.009	>21.69
18	103	V	F	0.016	>21.69
18	104	V	T	0.008	>21.69
18	105	V	D	0.004	>21.69
18	106	V	E	0.005	>21.69
18	107	V	T	0.008	>21.69
18	108	V	G	0.005	>21.69
18	109	V	C	0.007	>21.69
18	110	V	A	0.005	>21.69
18	111	V	G	0.005	>21.69
18	112	V	S	0.005	>21.69
18	113	V	G	0.005	>21.69
18	114	V	G	0.004	>21.69
18	115	V	D	0.004	>21.69
18	116	V	L	0.005	>21.69
18	117	V	A	0.004	>21.69
18	118	V	A	0.004	>21.69
18	119	V	Q	0.003	>21.69
18	120	V	D	0.003	>21.69
18	121	V	H	0.004	>21.69
18	122	V	F	0.004	>21.69
18	123	V	G	0.003	>21.69
18	124	V	V	0.004	>21.69
18	125	V	S	0.003	>21.69
18	126	V	S	0.003	>21.69
18	127	V	T	0.003	>21.69
18	128	V	S	0.002	>21.69
18	129	V	R	0.002	>21.69
18	130	V	R	0.002	>21.69
18	131	V	A	0.002	>21.69
18	132	V	R	0.001	>21.69
18	133	V	L	0.002	>21.69
18	134	V	G	0.001	>21.69
18	135	V	W	0.001	>21.69
18	137	V	F	0.001	>21.69
18	143	V	V	0.001	>21.69
18	146	V	A	0.002	16.69
18	147	V	V	0.002	18.25
18	149	V	E	0.001	17.31
18	150	V	F	0.003	14.19
18	151	V	A	0.002	18.56
18	152	V	G	0.003	18.56
18	153	V	L	0.004	14.19
18	154	V	I	0.004	14.81
18	155	V	Q	0.001	19.81
18	156	V	D	0.001	17.94
18	157	V	L	0.004	14.50
18	158	V	H	0.002	18.88
18	160	V	L	0.001	18.88
18	161	V	V	0.001	18.25
18	163	V	P	0.002	>21.69
19	20	C	L	1.000	5.12
19	21	C	D	0.992	7.00
19	22	C	A	0.981	5.44
19	23	C	V	0.916	6.38
19	24	C	Q	0.004	9.50
19	25	C	R	0.002	10.75
19	26	C	F	0.001	11.06
19	27	C	D	0.000	14.81
19	28	C	A	0.001	15.75
19	29	C	W	0.000	16.69
19	39	C	L	0.002	17.94
19	40	C	G	0.002	16.38
19	41	C	V	0.003	18.56
19	42	C	R	0.001	16.06
19	43	C	V	0.017	12.31
19	44	C	E	0.002	14.19
19	45	C	V	0.002	14.81
19	46	C	Q	0.034	10.44
19	47	C	R	0.098	8.88
19	48	C	L	0.008	12.94
19	49	C	R	0.006	11.69
19	50	C	L	0.822	6.38
19	51	C	D	0.024	9.50
19	52	C	K	0.001	13.25
19	53	C	W	0.005	10.44
19	54	C	G	0.012	9.81
19	55	C	Q	0.001	13.56
19	56	C	A	0.001	15.12
19	57	C	V	0.003	12.94
19	58	C	G	0.002	14.50
19	59	C	L	0.006	10.12
19	60	C	K	0.007	12.94
19	61	C	Q	0.010	9.81
19	62	C	N	0.006	>21.69
19	63	C	S	0.005	>21.69
19	64	C	A	0.009	>21.69
19	65	C	S	0.003	>21.69
19	67	C	I	0.002	>21.69
19	72	C	H	0.000	16.69
19	74	C	A	0.000	18.25
19	75	C	L	0.001	15.44
19	79	C	R	0.000	20.44
19	80	C	T	0.000	17.31
19	81	C	S	0.001	15.44
19	82	C	R	0.000	16.38
19	83	C	T	0.001	14.81
19	84	C	V	0.005	11.06
19	85	C	K	0.005	11.06
19	86	C	T	0.002	12.31
19	87	C	L	0.014	9.50
19	88	C	L	0.807	5.44
19	89	C	T	0.062	8.56
19	90	C	T	0.007	9.50
19	91	C	I	0.880	4.81
19	92	C	Q	0.835	5.12
19	93	C	E	0.006	9.81
19	94	C	V	0.018	9.50
19	95	C	F	0.685	7.31
19	96	C	T	0.024	9.81
19	97	C	R	0.003	13.56
19	98	C	K	0.004	13.56
19	99	C	V	0.013	12.31
19	100	C	S	0.003	14.81
19	101	C	A	0.002	17.94
19	102	C	L	0.005	17.62
19	103	C	F	0.006	>21.69
19	104	C	T	0.002	>21.69
19	106	C	E	0.001	>21.69
19	107	C	T	0.002	>21.69
19	108	C	G	0.001	>21.69
19	109	C	C	0.002	>21.69
19	110	C	A	0.001	>21.69
19	111	C	G	0.001	>21.69
19	112	C	S	0.001	>21.69
19	114	C	G	0.001	>21.69
19	116	C	L	0.002	>21.69
19	117	C	A	0.001	>21.69
19	118	C	A	0.001	>21.69
19	122	C	F	0.001	>21.69
19	124	C	V	0.001	>21.69
19	133	C	L	0.002	>21.69
19	143	C	V	0.002	17.94
19	144	C	R	0.001	19.81
19	145	C	A	0.001	18.25
19	146	C	A	0.004	13.87
19	147	C	V	0.005	14.50
19	148	C	E	0.001	16.69
19	149	C	E	0.001	13.25
19	150	C	F	0.050	9.81
19	151	C	A	0.012	13.25
19	152	C	G	0.005	13.56
19	153	C	L	0.017	9.50
19	154	C	I	0.060	9.50
19	155	C	Q	0.002	14.50
19	156	C	D	0.002	13.25
19	157	C	L	0.016	9.81
19	158	C	H	0.003	13.87
19	159	C	D	0.000	16.69
19	160	C	L	0.001	14.81
19	161	C	V	0.001	14.50
19	162	C	P	0.000	18.25
20	21	L	D	1.000	5.12
20	22	L	A	0.992	7.00
20	23	L	V	0.987	5.75
20	24	L	Q	0.942	6.38
20	25	L	R	0.005	9.81
20	26	L	F	0.003	10.75
20	27	L	D	0.001	11.06
20	28	L	A	0.001	15.12
20	29	L	W	0.001	16.06
20	30	L	K	0.000	17.00
20	39	L	L	0.003	17.94
20	40	L	G	0.003	15.44
20	41	L	V	0.002	17.00
20	42	L	R	0.001	16.06
20	43	L	V	0.007	11.69
20	44	L	E	0.009	11.69
20	45	L	V	0.003	13.56
20	46	L	Q	0.016	10.75
20	47	L	R	0.842	6.69
20	48	L	L	0.013	9.81
20	49	L	R	0.005	11.06
20	50	L	L	0.850	6.38
20	51	L	D	0.874	6.06
20	52	L	K	0.003	11.06
20	53	L	W	0.005	10.44
20	54	L	G	0.095	8.56
20	55	L	Q	0.006	10.75
20	56	L	A	0.001	13.87
20	57	L	V	0.002	13.25
20	58	L	G	0.004	13.56
20	59	L	L	0.020	9.50
20	60	L	K	0.057	9.81
20	61	L	Q	0.608	5.75
20	62	L	N	0.100	>21.69
20	63	L	S	0.027	>21.69
20	64	L	A	0.028	>21.69
20	65	L	S	0.011	>21.69
20	66	L	D	0.003	>21.69
20	67	L	I	0.005	>21.69
20	68	L	E	0.001	>21.69
20	81	L	S	0.001	18.56
20	83	L	T	0.000	19.19
20	84	L	V	0.001	14.50
20	85	L	K	0.001	15.44
20	86	L	T	0.000	17.31
20	87	L	L	0.002	13.87
20	88	L	L	0.009	10.12
20	89	L	T	0.002	13.87
20	90	L	T	0.001	14.81
20	91	L	I	0.011	9.81
20	92	L	Q	0.010	9.81
20	93	L	E	0.001	14.81
20	94	L	V	0.001	13.56
20	95	L	F	0.015	10.12
20	96	L	T	0.002	12.94
20	97	L	R	0.001	17.31
20	98	L	K	0.001	17.00
20	99	L	V	0.002	14.19
20	100	L	S	0.001	>21.69
20	101	L	A	0.002	>21.69
20	102	L	L	0.002	>21.69
20	103	L	F	0.001	>21.69
20	104	L	T	0.001	>21.69
20	105	L	D	0.001	>21.69
20	106	L	E	0.001	>21.69
20	107	L	T	0.002	>21.69
20	108	L	G	0.002	>21.69
20	109	L	C	0.003	>21.69
20	110	L	A	0.002	>21.69
20	111	L	G	0.002	>21.69
20	112	L	S	0.002	>21.69
20	113	L	G	0.002	>21.69
20	114	L	G	0.002	>21.69
20	115	L	D	0.002	>21.69
20	116	L	L	0.002	>21.69
20	117	L	A	0.002	>21.69
20	118	L	A	0.002	>21.69
20	119	L	Q	0.002	>21.69
20	120	L	D	0.002	>21.69
20	121	L	H	0.002	>21.69
20	122	L	F	0.002	>21.69
20	123	L	G	0.002	>21.69
20	124	L	V	0.002	>21.69
20	125	L	S	0.002	>21.69
20	126	L	S	0.002	>21.69
20	127	L	T	0.001	>21.69
20	128	L	S	0.001	>21.69
20	133	L	L	0.001	>21.69
20	143	L	V	0.001	19.19
20	146	L	A	0.001	16.38
20	147	L	V	0.002	15.75
20	148	L	E	0.000	19.19
20	149	L	E	0.000	17.00
20	150	L	F	0.004	12.00
20	151	L	A	0.002	15.12
20	152	L	G	0.000	16.38
20	153	L	L	0.002	13.56
20	154	L	I	0.005	11.38
20	155	L	Q	0.000	16.69
20	156	L	D	0.000	17.00
20	157	L	L	0.002	12.62
20	158	L	H	0.000	15.12
20	159	L	D	0.000	19.50
20	160	L	L	0.000	17.94
20	161	L	V	0.000	16.38
21	22	D	A	1.000	5.12
21	23	D	V	0.990	7.31
21	24	D	Q	0.979	5.44
21	25	D	R	0.846	6.38
21	26	D	F	0.005	9.81
21	27	D	D	0.003	10.75
21	28	D	A	0.001	12.00
21	29	D	W	0.000	15.12
21	30	D	K	0.001	16.06
21	39	D	L	0.000	18.88
21	40	D	G	0.001	16.38
21	41	D	V	0.001	19.19
21	42	D	R	0.001	18.25
21	43	D	V	0.003	13.25
21	44	D	E	0.001	14.19
21	45	D	V	0.001	17.31
21	46	D	Q	0.002	14.19
21	47	D	R	0.016	10.12
21	48	D	L	0.002	14.19
21	49	D	R	0.001	15.75
21	50	D	L	0.005	11.06
21	51	D	D	0.008	11.06
21	52	D	K	0.000	16.38
21	53	D	W	0.000	15.44
21	54	D	G	0.001	13.56
21	55	D	Q	0.001	15.75
21	56	D	A	0.000	19.19
21	57	D	V	0.000	17.62
21	58	D	G	0.000	17.62
21	59	D	L	0.003	13.25
21	60	D	K	0.008	13.25
21	61	D	Q	0.195	>21.69
21	62	D	N	0.066	>21.69
21	63	D	S	0.023	>21.69
21	64	D	A	0.020	>21.69
21	65	D	S	0.008	>21.69
21	66	D	D	0.004	>21.69
21	67	D	I	0.002	>21.69
21	84	D	V	0.000	17.62
21	85	D	K	0.000	16.69
21	86	D	T	0.000	18.88
21	87	D	L	0.000	16.38
21	88	D	L	0.004	12.00
21	89	D	T	0.002	14.19
21	90	D	T	0.001	15.75
21	91	D	I	0.006	11.38
21	92	D	Q	0.047	9.19
21	93	D	E	0.002	13.87
21	94	D	V	0.003	13.56
21	95	D	F	0.049	9.19
21	96	D	T	0.029	10.12
21	97	D	R	0.004	15.12
21	98	D	K	0.006	15.75
21	99	D	V	0.022	12.94
21	100	D	S	0.012	13.56
21	101	D	A	0.006	17.94
21	102	D	L	0.008	>21.69
21	103	D	F	0.014	>21.69
21	104	D	T	0.007	>21.69
21	105	D	D	0.005	>21.69
21	106	D	E	0.007	>21.69
21	107	D	T	0.011	>21.69
21	108	D	G	0.007	>21.69
21	109	D	C	0.010	>21.69
21	110	D	A	0.006	>21.69
21	111	D	G	0.006	>21.69
21	112	D	S	0.005	>21.69
21	113	D	G	0.005	>21.69
21	114	D	G	0.005	>21.69
21	115	D	D	0.005	>21.69
21	116	D	L	0.006	>21.69
21	117	D	A	0.004	>21.69
21	118	D	A	0.005	>21.69
21	119	D	Q	0.004	>21.69
21	120	D	D	0.004	>21.69
21	121	D	H	0.004	>21.69
21	122	D	F	0.005	>21.69
21	123	D	G	0.004	>21.69
21	124	D	V	0.006	>21.69
21	125	D	S	0.004	>21.69
21	126	D	S	0.004	>21.69
21	127	D	T	0.004	>21.69
21	128	D	S	0.003	>21.69
[truncated: 5,641 more rows]
