# Supplementary material for: Exploring a diverse world of effector domains and amyloid signaling motifs in fungal NLR proteins
Source: PLoS Comput Biol. 2022 Dec 21;18(12):e1010787. doi: 10.1371/journal.pcbi.1010787 (PMC9815663; doi:10.1371/journal.pcbi.1010787)
Supplement: S3 Data — Full AlphaFold2/ColabFold outputs. (GZ) [file pcbi.1010787.s010.tar.gz › OAA76622_1_165/upload.fas]

>OAA76622.1
MEPVGLAVGVVGLAGLFSVCLDAVQRFDAWKK--FGDELATLGVRVEVQRLRLDKWGQAVGLKQNSAS-------------------------DIEGHHHPALDDARTSRTVKTLLT-TIQEVFTRKVSALFTDETGCAGSG---GD-------------------------------------L-AAQDHFGVSSTSRRARLGWAFRDKSTVRAAVEEFAGLIQDLHDLVPPL
>CEJ90298.1
MEPVGLAVGVLGLAGLFSACLDAVDRFDSWRH--FSDESRTLGSRWEAQKLRMKRWGQAVGIDN-------------------------------KADHHEALENPEIVSRVRQHLA-IIESLCTNGDGVFSSAARASVGQ----TKY--------------------------------TLFSRGRAQAEPSTHSESGRQRVKWALRDKAKCTAQVEMLGFLVQDLHDLVPPD
>CEL10544.1
MEPAGLALGAVGLLGLFNLYQEAARVVHSVKN--HSSESLRLFSRYSATKVLFERWGTQVGVADKDS---------------------------LAQSVHPQLKEPATVNAVAGLLA-SITNVFTDVDPTIAGYEQPSTS-------------------------------------------------AAANPGRTKLRSRLKWALADGDKLTQNTKDFDDLVQKLYRLVPPE
>CRL24565.1
MEAVGLAVGVVGLAGLFSTCLDIMDRFDSFKE--FGPESRSVKAQFTAQKLRLQFWGHAVGFQGGV----------------------------LMEKHSELLEDQEIHSACSDLLYAAIEDIYSYNDDSKAPLASALDQR---------------------------------------QSLSKRIWPRKGRDGQESKLESFNWAARDKMKKLNQLRRLCDLVDALHNLVPTD
>EKG14407.1
MDAAGLAVG---LVGLPNDILDLHERWDSAKD--FDSQYRQALNTWDHSRIRLHEWISYAGYDGES----------------------------LSDDHHIRLDDPDVLAAVKNDFR-SISDITNWLQRRQAKLPISPAYSDRSPSDFS---------------------------TKFLMAPALGHGRNGRMRSSSPIRGFLSWATHGK-QFTERVQSLAAIVGRLFDLLPPP
>GAP82969.2
MEAAGLGVGVIGLVSLFNTCIDVVERWDSYKA--FGLELGSLRARLNADRVRFRQWGEHVGIGEGK---------------------------QGG-HQHSALNDPSVRSAIDLILN-SIKNIDNDARKAAPHLGDFSALTG--LD------------------------------------LGVGNIAPDLILEKTSRRGRLGWALGGKARTLTLIGSFEALVQKLYDLIPPT
>KFA67155.1
MEPAGLVIGIAGLAGLFSSCLEAIDRVKDYRS--YASDSGSLIVQLDAHRVRLERWGHDVGFENGR----------------------------LSADHDRRLDDTQTRSVIEDLLTIINGTLGSDGRPHQAGSGHTHLDAT-----------------------------------------LGNTNQPRTLEGVGSRRRKLTWALGGKGDRTVQVTQLGKLVQLLHDLVPPD
>KFH46988.1
MEAAGLALT---VVSLYRACAHIAEKIETYKA--FETDSDRLNVQFHAERQRFVAWGRLAGLVD----------------------------AKNDQKLHQALLDDEVRNVVEDHLR-VIEQILHANDKSAGSQGQGEP--------------------------------------------------GNASSTWKRRIRVIRWVLKTKVERTAQLKLFCELVQQLHNLVPVD
>KFY32168.1
MEAAGLGVGVMGLASLISSAREAKEMYDSYRS--FEFETRPVAAQRDAARVLLQQWCENVGYGQSR----------------------------LKDDHHKILDEPRVLKVVDQIFQ-CLQDIDADTDSKQTDPSPSSREESRQARGP--------------------------------PIGLAGHVQMDKSQKPKSRRTKLAWAFQDKKKSFDQTQNVAALLHSLYELVPPA
>KFY96076.1
MEAAGLGVGVMGLASLISSAREAKEMYDSYKS--FEFETRPVAAQRDATRVLLQQWSDNVGYGQSR----------------------------LKDDHHKILDEPRVREVVDQIFQ-CLQDMDAGPDSKPTDPSLPSKEQSRQAQGP--------------------------------PINLAGHVQMDKPQKPRSRRDKLAWAFQDKKKSFDQTQHVAALLHNLYELVPPG
>KFY72548.1
MEAIGLAVGIAGLAGLFSTCLDLIDKANSYRD--YGPESRSVVAQFEANKLLFRRWAQSVRIEEGN----------------------------PKNNHHSALDNPATALVVLKILS-SIQETFNKTENALLNMQHVSTADP--SSKS--------------------------------FDYTQGSNQNVESKVSTSKRHKIGWALMGKAKFIQQILSSPSFLEWVSSEFPSD
>KIL85848.1
MEVAGFAIGVVGIAGIFNTCLDSLDRFQSYRS--ANAESHLLDTRFRATRARFEQWGVGVGISNGK----------------------------LLPDHHPGLDIKDTAGVIEDVFHIITKVICDNANVHS-----RLP-------------------------------------------------DGSYTGPAQPRRKRLKWALGGKTDRVEQVDIFEKLVQQLYNLVHPK
>KKO98858.1
MDPVGLAVGVIGLAGLFSTCLDLVKRVDNYKH--FKKDEQILATQFAAYRLRFERWGKTLGLDQTALSGNQTVSSGNQTVLSGSQTVLSGNQTALSEDQHAALGDSDTLETVRKLIE-IIREILSDQKAIPAPPLPPLPSVPSVPSVPAPPNPTVN-----------------------SSRLLGRSLTEPFRISLRPRKAKLSWALKGKAKKEDQVELFGKLIQHLHHLVPIE
>KLO92073.1
MEVTGLAVGVVGLAGLFSVCLDSLSRFQTYRE--ANSETHVLDTRFQAARARFEQWGVSVGISNGR----------------------------LQPDHHHGLDNKETANLIESILQIIAKTICDESILQRTRTGPRLQ-------------------------------------------------SGQLGGLSQSRSKRLKWALGGKDSRLEQVDVFEKLVQQLYNLIQPE
>KXH60745.1
MEPVELAVRITGLAGLFSTCLEIVEKVDSYRG--FKRDSQSLNAQFQAHKCRFEQWGSAIGINR----------------------------GTLSGAQHPALNDPQTLSTARELLS-LIHKTYADADGAATQLSLPTNAN----------LAKGE-----------------------PSTAN--HVQHRWDAPAGSARRRIAWSLRGKVRRTAQVEEFGILVQHLHNIIPPN
>OAQ98243.1
MESIGLAVGVVGLAGLFSVCIDVVQRFDAWKK--FDDELAILGVRVAAERLRLDRWGQAVGFKQDNTS-------------------------DIESHHHPLLDDGRTFAMLEVLVQ-KLHDLVPPDEAHGGADRIGDAD----------------------------------------------------QQAVDDLDGVLAER-----------EEFRTAIIGI----ERS
>OHW90752.1
MEPAGFAVGILGLAGLFSACLEAVDNVQSYRS--ARTDADVQDTLFNAAKARFEQWGRGVGIDHGR----------------------------LLDDHHPALDDKGISTAVGDLLHFTIKFICDDNHTSLRNLTQTAGSGD--------------------------------------GLPVS--LRARHGAPPEPRRRKLVWALRGKGERTEQVNLFGKLVQGLYNLVPPD
>OJJ39610.1
MDGISLALA---VVSLFSTCLDVLEKYDDWKD--FGDDSSVLLARFNSTKLRLKQWGQAVGIEGQT----------------------------LLESHHKSLDDANILLIIKKHLA-VIQKVYGG-----------------------------------------------------------------NRPSLKSKRDRIAWALRDKRKQFSQVEQFGLLVDDLHDIVPPN
>OOO13213.1
MEPVGLAVGVVGLFGLFNTCLDVAKKHDAWKD--FGSESRCLTAQFEAQKLRLQNWGEAVGVEQES----------------------------VSSKHHELLGDPRTRSNIQNLLL-AIKDICGHEQALSLTTISRVETGS---SEG--------------------------------PILT---KHGYSLSSRGSKRQRLNWALRGKERRIAQVAQFSSLVDDLHSLVPVN
>KOC14493.1
MEPVGLAVGVVGLFGLFNTCLDVVKKHDAWKD--L-------------GKLRLQNWGEAVGVEQES----------------------------VSSKHHELLGDPRTRSNIQNLLL-AIKDICGHEQALSLTTISRVETGS---SEG--------------------------------PILT---KHGYSLTSRGSKRQRFNWALRGKERRIAQVAQFSSLVDDLHSLVPVN
>RAQ76669.1
MEPVGLAVGVVGLFGLFNTCLDVVKKYDAWKD--FGSESRCLTAQFEAQKLRLQNWGEAVGVEQES----------------------------ASSKHHELLDDPRTRSNIQNLLL-AIKDICGHEQALSLTTISRVETGS---SEG--------------------------------PILR---KHGYSLTSHGSKRQRFNWALRGKERRIAQVAQFSSLVDDLHSLVPVN
>XP_002372663.1
MEPVGLAVGVVGLFGLFNTCLDVVKKHDAWKD--FGSESRCLTAQFEAQKLRLQNWGEAVGVEQES----------------------------VSSKHHELLGDPRTRSNIQNLLL-AIKDICGHEQALSLTTISRVETGS---SEG--------------------------------PILT---KHGYSLTSRGSKRQRFNWALRGKERRIAQVAQF--------------
>PQE15343.1
MEPVGLAIGVAGLAGLFNSCLDVIDRASSYKH--YGVETRAIIAQLDADKLLLEQWGQRVGIREGK----------------------------LEETHHRYLDSLNIKFVVEKILS-SIKELFTKKDIALLDSNYIPGADPK-LSKE--------------------------------GNYSVRMNIQNPRFRETTMSNKLKWALKDKTKFIAQVQQFGTLVQKLHDLVPAD
>RDW75481.1
MDPISFTVGIVGLTGLFSVCLDVVDKVDSYKD--FGLESRSITAQFEADKHLFKKWAHDVGIDKDS----------------------------SGGHTHDALVNPETKVIVEKILM-SIQEIFSKTENTVSALYPAGEAGPTSFPDG--------------------------------IHFLNARKKPQKSEGAISTRGRIGWSLRSKTRFINQVERFGALVGRLHSLVPPK
>RDW85385.1
MDPISFTVGIVGLAGLFSVCLDVIDKVDSYKD--FGLESRSITAQFEADKHLFKKWAHDVGIDKDS----------------------------SGGNTHDALDNPETKLIVEKILM-SIQEIFSKTENIVSTLHPTGEAGPTSFPDG--------------------------------IHFLNALKKPKKSEGAISRRGRIGWSLRSKTRFINQVERFGALVGRLHSLVPPK
>KZN90704.1
MEPVSFAIGIIGLAGLFSTCLDAVERFDSWKD--YDFEFRALVAQFKAQKIRLARWGLAVGLEDDE----------------------------LSYDHNVLLDDPKIGSTIKEVLF-AINAVCRDEDKAFLTPMLGADEKS---NND--------------------------------QLF-------HRHPPRESKRQKIGWVLRTKAKRVAQVDHFSKLVETLHNLIPIE
>CRL18621.1
MEPVSFAVGIIGLAGLFSTCLEAVERFDSWKD--YDSEFRSLVAQFKAQKLRLAKWGVAVGLEDDE----------------------------LSYVHNALLDDPKIESMVKELLL-AIDAVCRDEDKAFLTPMLGKDENP---TKD--------------------------------QLF-------HRHAPRESKRQKLGWVFRTKAKRVAQVDNFSKLVDSLHNLIPIE
>KGO77047.1
MEPVSFAVGIIGLAGLFSTCLDAVERFDSWRD--YDSEFRPLVAQFKAQKLRLTKWGLAVGLEDDE----------------------------LSYEHNALLDDPKIESTVQELLL-AIHALCRDEDKAFLEPMLGKDEKP---TKD--------------------------------QLS-------HRHAIRESKRQKLGWVLRTKAKRVAQVDQFSKLVETLHNLIPIE
>KOS42316.1
MEPASFAVGIIGLAGLFSTCLEAVERFDSWKD--YDSEFRSLVAQFKVQKLRLSKWGVAVGLEDDE----------------------------LSYVHDPLLDDPKIESTVKELLL-AINTACRDEDKAFLTPMLGKDENT---TKD--------------------------------QPF-------HRHAPRESKRQKLGWIFRTKAKRVAQVDRFSKLVESLHILVPIE
>OQD68299.1
MEPVSFAVGIIGLAGLFSTCLEAVERFDSWKD--YDPEFRSLVAQFKAQKLRLAKWGVAVGLEDDE----------------------------LSYVHNALLDDPKIEATVKELLL-AINAVCRDEDKAFLTPILGKDENP---AKD--------------------------------QLF-------HRHAPRESKRQKLGWVFRTKAKRVAQVDHFSKLVESLHNLIPIE
>OQD95097.1
MEPVSFAVGIIGLAGLFSTCLEAVEIFDSWKD--YDSEFRSLVAQFKAQKLRLAKWGVAVGLEDDE----------------------------LSCVHNALLDDPKIESMVKELLL-AIDAVCRDEDKAFLTPMLGKDETP---TKD--------------------------------QLF-------HRHAPHESKRQKLRWVFRTKAKRVTQVDNFSKLVDTLHNLIPIE
>OQE06084.1
MEPVSFAVGLIGLAGLFSTCLDAVGRFDSWKD--YDSEFASLVAQFKAQKLRLIRWGLAVGLEDDE----------------------------ISYEHNALLDDPKIESTVKDVLF-AIDAVCRDEDKAFLTSKLGKDEAP---TKD--------------------------------QLF-------HRQAPRESKRQKLGWVLRTKAKRIAQVDRFSKLVETLHDLVPIE
>XP_002565858.1
MEPVSFAIGIIGLAGLFSTCLDAVERFDSWKD--YDFEFRALVAQFKAQKIRLARWGLAVGLEDDE----------------------------LSYDHNVLLDDPKIGSTIKEVLF-AINAVCRDEDKAFLTPMLGADEKS---NND--------------------------------QLF-------HRHPPRESKRQKIGWVLRTKAKRVAQVDHFSKLVETLHNLIPIE
>RFN47816.1
MEPVGLAVGIVGLAGLFSTCLDALQKLDSYKT--ASRDSRQLDAQLSATIHLFERWGEGVGINQGK----------------------------LSKAHHPDLDDPHTFVVVQRLLG-SIDEFLQTSDNVTNRTLD-----------------------------------------------FT---IRNQGSDKISRWEKTAWALRGKLKQTNQVQTLASLVADLYSVIPPT
>RBR26449.1
MEPVGLAIGVVGLAGLFSTCLHALQRLDSYKT--VGRDSRQLDAQLSATIHLFERWGEGVGISQGK----------------------------LSKAHHPDLDDPRTFLVIQRLLG-SINEFLQTSNNVDHRSLD-----------------------------------------------FS---IRDPGPEKVSRWEKTAWALRGKLKQTNQVQALATLVADLYNVVPPT
>KIL86193.1
MEAVGLAVG---LVSLFSTCLEAVQRIDSYKT--AGRDSRLLRAQLNATMHLFERWGDSVGIGK----------------------------GKLSDNHHPALDDPKTFSVIKTLLE-SFEEFSTTTTTYDDTSPKAIK----------------------------------------RVPSFPLPDPSTKNASKTTRWQKTSWALRGKLKQTNYVEALASLVSELYSVVSPE
>RFU75207.1
MEPVGLVVGIIGLAGLFSTCLDLAEKIDDYKH--FKSDERALAAQFVSHRLRFEKWGKALGLDQTA--------------------------TNLSEDRHEALTDAETLQTVRKIFD-IIREILSDQRQNSSPRS------------------AVN-----------------------STRLLARSLTEPFRITPGSRREKLSWALKGKGKREDQVELFGKLVQHLYHLVPIK
>PKK47137.1
MDPVGLAVGVIGLAGLFSTCLDLVKRVDNYKH--FKKDEQILATQFAAYRLRFERWGKTLGLDQTALSGN---------------------------QTHEALGNPDTLETVRKLIE-IIREILSDQK--------------------------------------------------------------PFRISLRPRKAKLSWALKGKAKREDQVELFGKLIQHLHHLVPIE
>XP_013945337.1
MNPINLAFGAIKLPSLFSTCLDVIEKIDDYRH--FRADERALAIQFASHRLRFKKWGKALGLSRET--------------------------IDPSEKRHEALTDPETLQTVRHIID-AAQEILNKQEKNSQSD-------------------------------------------------------DILRNDTKARVAKVAWALRGKSRREGQVELFGRLVQHLYYLVPID
>XP_018665942.2
MNPINLALGAINLPILFSTCLDIIEKIDDYRH--FSADERALAIQFASHRLRFKKWGKALGLSRET--------------------------IDLSERRHEALTDPDTLQTVRQIIN-AAHEILNNQQGKISQDGSNRR-----------NEPSTE-----------------------NGPSFTRNLVELPRTTTKSRVAKLAWALRGKSRREGQVELFGRLIQHLYHLVPID
>PNP40492.1
MNPINLALGAINLPSLFSTCLDLIEKIDDYRH--FSADERALVIQFASHRLRFKKWGKALGLGRET--------------------------IDLSERQYEALTDPDTLQTVRHIID-AAQEILNNQQRKISQDGSNRQ-----------NEPTTE-----------------------NGPSFTRNLVELPRTTTKSRVAKLAWALRGKSRREGQVELFGRLIQHLYHLVPID
>XP_003007566.1
MEAAGFAIGLVGLAGLFSSCVDAVARAHTYKS--FSSDSQALDLQFSATKLRLETWGRAVGFAGAGAV---------------------AAVGYDAPLHHPALDDERIQRATVEIFG-FVEQLCEEATNAGRLRLDTAADS----------S---------------------------------ASRDPRMKPSGCGARRKLSWAMGGRLRRTEKLELFKELVQTLYNLVPPD
>XP_007801351.1
METVSLAAA---VPGLLTSCLDLIERIDSYKS--FDVHSRQLLL-------------------GDK----------------------------LSNEHHARLDYPEVASVVKTILS-SVCEIFQKSEHTRTRLRLQPEQANPVASPW-----------------------------PVF--TRKNTDMNKAGRNASSAKIGIAWAVKYRGQFTNQVEMFEVLVDKLYELVPPN
>XP_007804932.1
MEVAGTVVGVVGLLAAFKGAIDGYLLIEQLFR--RDGGLQDRAIHFERIRKKLEIWGTDFNVDSSC----------------------------PDKDCLFNYESHENQATILKILE-RTTQHLGAAEKQLRRHTREEGKM--------------------------------------------KPWKSRIFKSNDDCKKRTTWAVKDKQLLDEIIEQLNKHLQNLLECTKEV
>XP_009223552.1
MDPLTLATT---VVGLFGTCMTLLDKYAAFKD--AGTSSSSVHSAFNINKLLLERWGKSVGIKGDA----------------------------LLPSHHDLLDDPAVLRQVSQILT-DVEDLCTKLDKSLESTSRNRDEPKPLRRVPTSSLAAGTSRAK-----------------------------SHPEKDGPSVLAKLDWVGRGHAKSKAHLDELRDKLGDLFKLVPLP
>XP_018152613.1
MEPIGLAVGVAGLAGLFSSCLEAVERFDSYKN--FDRDSRSLTTQLDAAKHLLEQWGRAVGIEN----------------------------GKMSDNHHPALDNEKTLEVVRKLLS-SIQDFFGGPDDVALQIATSTDRD----------FLKSG-----------------------PLPSR-WTKHSRHRAPADSKWKMASWALSGKSKRTKHVQTVTSLVQYLYILVPIN
>KIL86456.1
MDPAGFTVGLSGLVGVFTSCLDLIQRYDTYKT--ASRDKRSLDVQLQGAIYRLKNWGISVGIKD----------------------------GKLSDNHHPALENQEIIELVNTVLS-NIKEFLVSPNEVDGAVGTQ--------------------------------------------NVSGIANHQPPNSEKLPRLERLAWALRGRVKQNNHIQALEPLVSLLYEVVPPD
>OHW99193.1
MEPVGLAVGVVGLAGLFSSCLEAVEKVDSYKN--FGRDSRSLATQFDTDKHRFEQWGRAVGFKK----------------------------GKLSDSHHPALDDAQTLAIVHKLLA-SIQDFCSGADDTFYQQTTPADGN----------FLKDS-----------------------LVPAR--QASLHHGAPMASKWRKAAWALSGKTKRTGHVQTFAGLVQYLYNAVPPD
>ELA29833.1
MEPVGLAVGVAGLAGLFSTCLEAVQRVASYKN--YGRDSRSLAAQFDADKHRLEQWGQAVGIKD----------------------------GKLSDTHHPALDDAQKLSIVHKLLV-SIQGFCSGADDTIDQRPALADGE----------FPKNK-----------------------LVSTR--LARPHQSAPTDPKLRQVAWALHGKAKRTEHVQTFATLVQYLHSVVSPD
>KZL76609.1
MEPVGLAVGVVGLAGLFSSCLEAVEKVDSYKN--FGRDSRSLATQFDTDKHRFEQWGRAVGFKK----------------------------GKLSDSHHPALDDAQTLAIVHKLLA-SIQDFCSGADDTFYQQTTPADGN----------FLKDS-----------------------LVPAR--QASLHHGAPMASKWRKAAWALSGKTKRTGHVQTFAGLVQYLYNAVPPD
>XP_008089959.1
MEPVGLAVGAAGLAGLFSSCLDAVERFDSYKN--FGRDWRSLATQFDADKHRFEEWGRAVGFEN----------------------------GRLSDSHHPALDDAQKLAVVRKLLD-SIQDFCSDAEDFLYQQYTQSDDG----------LAKSG-----------------------LVSSR--QIQPRHGAPMASRWRKAAWALTGKTRQTGHVQTFATLVQYLYDVVPPN
>XP_018177780.1
MEAAGLVIGVAGLAGLFNSCLEAVDKVQSYQT--FGADSHVLDTRFQVAKARFERWGQGVGIEKGK----------------------------LQPYHHLALDDKETSTVVTDVLHIIIKAICDAGNTPRRTRAAGPGDDS------------------------------------------SSLHGLRTPYASDSRRRKLTWALWGKGARTEQVELFEKLVQELHNLVPPR
>CEF84061.1
MEAAGLAIGIVGIAGLFNTCLDSLARFQSYKS--SSADSHILDTRFRAARTRFEQWGASVGISQGL----------------------------LLPDHYHGLKDENTASVIQDILHIIAKTICENGNAQQNL----HQ-------------------------------------------------NERFAGILQSRRKRLRWALGGKEDRTEQVEVFEKLVQQLHNLVSVD
>EYB23175.1
MEAAGLAIGIVGIAGLFNTCLDSLARFQSYKS--SSADSHILDTRFRAARTRFEQWGASVGISQGL----------------------------LLPDHYHGLKDENTASVIQDILHIIAKTICENGNAQQNL----HQ-------------------------------------------------NERFAGILQSRRKRLRWALGGKEDRTEQVEVFEKLVQQLHNLVSVD
>OBS18850.1
MEAAGLAIGIVSIAGLFNTCLDSLARFQSYKS--SYADSHILDTRFLAVRTRFEQWGASVGISEGR----------------------------LLSDHHHGLNDENTASVIQDILQIISKTICDNGNTQQAL----HH-------------------------------------------------HERFAGILQSRRKRLRWALGGKEERTEQVEIFEKLVQHLHDLVSVD
>PCD41013.1
MEAAGLAIGIVGIAGLFNTCLDSLARFQSYKS--SSADSHILDTRFRAARTRFEQWGASVGISQGL----------------------------LLPDHYHGLKDENTASVIQDILHIIAKTICENGNAQQNL----HQ-------------------------------------------------NERFAGILQSRRKRLRWALGGKEDRTEQVEVFEKLVQQLHNLVSVD
>XP_011327391.1
MEAAGLAIGIVGIAGLFNTCLDSLARFQSYKS--SSADSHILDTRFRAARTRFEQWGASVGISQGL----------------------------LLPDHYHGLKDENTASVIQDILHIIAKTICENGNAQQNL----HQ-------------------------------------------------NERFAGILQSRRKRLRWALGGKEDRTEQVEVFEKLVQQLHNLVSVD
>CVK99134.1
MEPVGLAVG---LVGLFSTCMDVMQRVDSYRT--ADRDSRQLDAQLNATMHLFERWGDGVGISKGK----------------------------LSDTHHPDLDNPRTYAVVQGLLN-SIKDFSTTSNEPTSPKGLQKAPS------------------------------------------FPVSGDLSSHGPKASRWQKTAWALRGKLKHTGRVQALAGLVSDLYNVVSPD
>CVL06292.1
MEPVGLAVG---LVGLFSTCMDVMQRVDSYRT--ADRDSRQLDAQLNATMHLLERWGDGVGISKGE----------------------------LSDNHHPDLDDPRTYAVVQGLLN-SIKDFSTTSNEPPSPKALQKAPS------------------------------------------FPVSGDLSSHGPKISRWQKTAWALRGKLKHTGHVQALAGLVSDLYNVVSPD
>CZR48711.1
MEPVGLAVG---LVGLFSTCMDVMQRIDSYRT--ADRDSRQLDAQLNATMHLFERWGDGVGISKGK----------------------------LSDTHHPDLDNPRTYAVVQGLLN-SIKDFSTNLNEPSGPKGLQKTPS------------------------------------------FPMSGDVSSNGSKISRWQKTAWALRGKLKQTSHVQALAGLVSDLFNVISLD
>EGU88855.1
MEPVGLAVG---LVGLFSTCMDVVQRFDSYRT--AGRDSRQLDAQLNATMHLFEKWGEGVGIGNGE----------------------------LSDDHHPDLDNPRTYAVVQGLLN-SIKDFSSTSNEPSSPKGLQKTPS------------------------------------------FPLSGDPSTHGSKISRWQKTTWALRGKLKQTSHVQALASLVSDLYNVVSPD
>EMT72740.1
MEPVGLAVG---LVGLFSTCMDVMQRIDSYRT--AGRDSRQLDAQLNATMHLLEKWGDGVGISKGK----------------------------LSDNHHPDLDNPRTFAVVQGLLN-SIKDFSATSDEPPSPRGLQKTPS------------------------------------------FPSSGDLSSHGSKISRWQKTSWALRGKLKQTSHVQALASLVSDLYNVVSPD
>ENH63764.1
MEPVGLAVG---LVGLFSTCMDVVQRFDSYRT--AGRDSRQLDAQLNATMHLFEKWGEGVGIGNGE----------------------------LSDDHHPDLDNPRTYAVVQGLLN-SIKDFSSTSNEPSSPKGLQKTPS------------------------------------------FPLSGDPSTHGSKISRWQKTTWALRGKLKQTSHVQALASLVSDLYNVVSPD
>EWZ45940.1
MEPVGLAVG---LVGLFSTCMDVMQRIDSYRT--AGRDSRQLDAQLNATMHLLEKWGDGVGISKGK----------------------------LSDNHHPDLDNPRTFAVVQGLLN-SIKDFSATSDEPPSPRGLQKTPS------------------------------------------FPSSGDLSSHGSKISRWQKTSWALRGKLKQTTHVQALASLVSDLYSVVSPD
>EWZ97237.1
MEPVGLAVG---LVGLFSTCMDVMQRIDSYRT--AGRDSRQLDAQLNATMHLLEKWGDGVGISKGK----------------------------LSDNHHPDLDNPRTFAVVQGLLN-SIKDFSATSDEPPSPRGLQKAPS------------------------------------------FPSSGDLSSNGSKISRWQKTSWALRGKLKQTSHVQALASLVSDLYSVVSPD
>EXA51221.1
MEPVGLAVG---LVGLFSTCMDVVQRFDSYRT--AGRDSRQLDAQLNATMHLFEKWGEGVGIGNGE----------------------------LSDDHHPDLDNPRTYAVVQGLLN-SIKDFSSTSNEPSSPKGLQKTPS------------------------------------------FPLSGDPSTHGSKISRWQKTTWALRGKLKQTSHVQALASLVSDLYNVVSPD
>EXK85215.1
MEPVGLAVG---LVGLFSTCMDVVQRFDSYRT--AGRDSRQLDAQLNATMHLFEKWGEGVGIGNGE----------------------------LSDDHHPDLDNPRTYAVVQGLLN-SIKDFSSTSNEPSSPKGLQKTPS------------------------------------------FPLSGDPSTHGSKISRWQKTTWALRGKLKQTSHVQALASLVSDLYNVVSPD
>EXL63296.1
MEPVGLAVG---LVGLFSTCMDVMQRIDSYRT--AGRDSRQLDAQLNATMHLLEKWGDGVGISKGK----------------------------LSDNHHPDLDNPRTFAVVQGLLN-SIKDFSATSDEPPSPRGLQKTPS------------------------------------------FPSSGDLSSHGSKISRWQKTSWALRGKLKQTSHVQALASLVSDLYSVVSPD
>EXL70875.1
MEPVGLAVG---LVGLFSTCMDVVQRFDSYRT--AGRDSRQLDAQLNATMHLFEKWGEGVGIGNGE----------------------------LSDDHHPDLDNPRTYAVVQGLLN-SIKDFSSTSNEPSSPKGLQKTPS------------------------------------------FPLSGDPSTHGSKISRWQKTTWALRGKLKQTSHVQALASLVSDLYNVVSPD
>EXM07412.1
MEPVGLAVG---LVGLFSTCMDVMQRIDSYRT--AGRDSRQLDAQLNATMHLLEKWGDGVGISKGK----------------------------LSDNHHPDLDNPRTFAVVQGLLN-SIKDFSATSDEPPSPRGLQKTPS------------------------------------------FPSSGDLSSHGSKISRWQKTSWALRGKLKQTSHVQALASLVSDLYNVVSPD
>EXM14506.1
MEPVGLAVG---LVGLFSTCMDVVQRFDSYRT--AGRDSRQLDAQLNATMHLFEKWGEGVGIGNGE----------------------------LSDDHHPDLDNPRTYAVVQGLLN-SIKDFSSTSNEPSSPKGLQKSPS------------------------------------------FPLSGDPSTHGSKISRWQKTTWALRGKLKQTSHVQALASLVSDLYNVVSPD
>KLO92093.1
MEPVGLAVG---LVGLFSTCMDVMQRVDSYRT--AGRDSRQLDAQLNATMHLFERWGDGVGISKGN----------------------------LSDNHHPDLDNPRTFSVVQGLLN-SIKDFSTTSNEPQHSQGPQNTPS------------------------------------------FPISGDVSSNGSKISRWQKTAWALREKLKQASHVQALAGLVSDLYNVVTPD
>KLO95598.1
MEPVGLAVG---LVGLFSTCMDVMQRVDSYRT--ADRDSRQLDAQLNATMHLFERWGDGVGISKGK----------------------------LSDTHHPDLDNPRTYAVVQGLLN-SIKDFSTTSNEPTSPKGLQKAPS------------------------------------------FPVSGDLSSHGPKISRWQKSAWALRGKLKHTGRVQALAGLVSDLYNVVSPD
>KLO99464.1
MEPVGLAVG---LVGLFSTCMDVMQRVDSYRT--ADRDSRQLDAQLNATMHLFERWGDGVGISKGK----------------------------LSDTHHPDLDNPRTYAVVQGLLN-SIKDFSTTSNEPTSPKGLQKAPS------------------------------------------FPVSGDLSSHGPKISRWQKSAWALRGKLKHTGRVQALAGLVSDLYNVVSPD
>PCD37160.1
MEPVGLAVG---LVGLFSTCMDVMQRIDSYRT--AGRDSRQLDAQLNATMHLLEKWGDGVGISKGK----------------------------LSDNHHPDLDNPRTFAVVQGLLN-SIKDFSATSDEPPSPRGLQKTPS------------------------------------------FPSSGDLSSHGSKISRWQKTSWALRGKLKQTSHVQALASLVSDLYSVVSPD
>PNP86531.1
MEPVGLAVG---LVSLFSTCMDVMQRVDSYRT--AGRDSRQLDAQLNATMHLFERWGDGVGISKGK----------------------------LSDDHHTDLDNPRTYAVVQGLLN-SIKDFSTTSNEPQSPNGLQKTPS------------------------------------------FPISGDVSSHGSKISRWQKTAWALRGKLKQTSHVQALAGLVSDLYSVVTPG
>RBA10433.1
MEPVGLAVG---LVGLFSTCMDVMQRVDSYRT--ADRDSRQLDAQLNATMHLFEQWGDGVGISKGK----------------------------LSDNHHPDLDNPRTYAVVQGLLN-SIKDFSTNSNEPSSPKGLQKTPS------------------------------------------FPMSGDVSSHDSKISRWQKTAWALRGKLKQTSHVQALAGLVSDLYSIVSPD
>RBQ80397.1
MEPVGLAVG---LVGLFSTCMDVMQRVDSYRT--AGRDSRQLDAQLNATMHLLQRWGDGVGISKGR----------------------------LSDNHHPDLDDPRTFAVVQGLLN-SIKDFSAVSNDPPSPKGLHKTPS------------------------------------------FPISGDVSAHGSKISRWQKTAWALRGKLKQTSHVQTLAGLVSDLYNVVSPD
>SCO16926.1
MEPVGLAVG---LVGLFSTCMDVMQRVDSYRT--AGRDSRQLDAQLNATMHLFERWGDGVGISKGN----------------------------LSDNHHPDLDNPRTFSVVQGLLN-SIKDFSTTSNGPQHSQGPQNTPS------------------------------------------FPISGDVSSNGYKISRWQKTAWALREKLKQASHVQALAGLVSDLYNVVTPD
>SCO52041.1
MEPVGLAVG---LVGLFSTCMDVMQRVDSYRT--ADRDSRQLDAQLNATMHLFERWGDGVGISKGK----------------------------LSDTHHPDLDNPRTYAVVQGLLN-SIKDFSTTSNEPTSPKGLQKAPS------------------------------------------FPVSGDLSSHGPKISRWQKSAWALRGKLKHTGRVQALAGLVSDLYNVVSPD
>SCO84254.1
MEPVGLAVG---LVGLFSTCMDVVQRFDSYRT--AGRDSRQLDAQLNATMHLFEKWGEGVGIGNGE----------------------------LSDDHHPDLDNPRTYAVVQGLLN-SIKDFSSTSNEPSSPKGLQKTPS------------------------------------------FPLSGDPSTHGSKISRWQKTTWALRGKLKQTSHVQALASLVSDLYNVVSPD
>SCV27441.1
MEPVGLAVG---LVGLFSTCMDVMQRVDSYRT--ADRDSRQLDAQLNATMHLFERWGDGVGISKGK----------------------------LSDTHHPDLDNPRTYAVVKGLLN-SIKDFSTTSSEPTSPKGLQKAPS------------------------------------------FPVSGDLSSHGPKASRWQKTAWALRGKLKHTGRVQALAGLVSDLYNVVSPD
>XP_018760587.1
MEPVGLAVG---LVGLFSTCMDVMQRVDSYRT--AGRDSRQLDAQLNATMHLLERWGDGVGISKGK----------------------------LSDNHHPDLDNPRTFAVVQGLLN-SIKDFSTVSNDPPSPKGLQKTPS------------------------------------------FPISGDVSAHGSKISRWQKTAWALRGKLKQTSHVQTLAGLVSDLYNVVSPD
>XP_023427358.1
MEPVGLAVG---LVGLFSTCMDVMQRVDSYRT--ADRDSRQLDAQLNATMHLFERWGDGVGISKGK----------------------------LSDTHHPDLDNPRTYAVVQGLLN-SIKDFSTTSNEPTSPKGLQKAPS------------------------------------------FPVSGDLSSHGPKISRWQKSAWALRGKLKHTGRVQALAGLVSDLYNVVSPD
>CVL07334.1
MEPAGLVIGVAGLAGLFNACLEAVDTVQSYQT--FGTDSHVLDTRFKAAKTRFERWGPSVRIKQGK----------------------------LLPNHHPVLDDNDISVVVTDLLHIIIKTICDANNSPQRL--------------------------------------------------------PPFAAASWSRRGKMSWALRGKRGRVEQVELFEKLVQELHNLVPPT
>EWY87598.1
MEPIGLAIGVVGLVGLFSSCLEAAEKVQAYLS--FGTESGVLDARFRATKVLLEKWGRRVGLEKTT----------------------------LAEDHHPALDDRDIAAAVEDVLRIIN-TICESSTQSIPQSKLTPSLVD--------------------------------------GVSL---GSIGPPSLHGMRRRKLTWALWGKGKRTDQVELLETLVQQLNNLVPPD
>EWZ34098.1
MEPIGLAIGVVGLVGLFSSCLEAADKVQAYLS--FGTESGVLDARFRATKVLLEKWGRRVGLEKTT----------------------------LAEDHHPALDDRDIAAAVEDVLRIIN-TICEPSNQSIPQSKLTPSLVD--------------------------------------GVSL---GSIGPPSLHGMRRRKLTWALWGKGKRTDQVELLETLVQQLNNLVPPD
>EXK26163.1
MEPIGLAIGVVGLVGLFSSCLEAADKVQAYLS--FGTESGVLDARFRATKVLLEKWGRRVGLEKTT----------------------------LAEDHHPALDDRDIAAAVEDVLRIIN-TICESSNQSIPQSKLTPSLVD--------------------------------------GVSL---GSIGPPSLHGMRRRKLTWALWGKGKRTDQVELLETLVQQLNSLVPPD
>EXL47792.1
MEPIGLAIGVVGLVGLFSSCLEAADKVQAYLS--FGTESGVLDARFRATKVLLEKWGRRVGLEKTT----------------------------LAEDHHFALDDRDIAAAVEDVLRIIN-TICESSNQSIPQSKLTPSLVD--------------------------------------GVSL---GSIGPPSLHGMRRRKLTWALWGKGKRTDQVELLETLVQQLNNLVPPD
>EXM26076.1
MEPIGLAIGVVGLVGLFSSCLEAADKVQAYLS--FGTESGVLDARFRATKVLLEKWGRRVGLEKTT----------------------------LAEDHHPALDDRDIAAAVEDVLRIIN-TICESSNQSIPQSKLTPSLVD--------------------------------------GVSL---GSIGPPSLHGMRRRKLTWALWGKGKRTDQVELLETLVQQLNNLVPPD
>PCD30326.1
--MSALAEGENGKR--VDFNLLAADKVQAYLS--FGTESGVLDARFRATKVLLEKWGRRVGLEKTT----------------------------LAEDHHPALDDRDIAAAVEDVLRIIN-TICESSNQSIPQSKLTPSLVD--------------------------------------GVSL---GSIGPPSLHGMRRRKLTWALWGKGKRTDQVELLETLVQQLNNLVPPD
>SCO87728.1
MEPIGLAIGVVGLVGLFSSCLEAADKVQAYLS--FGTESGVLDARFRATKVLLEKWGRRVGLEKTT----------------------------LAEDHHPALDDRDIAAAVEDVLRIIN-TICESSNQSIPQSKLTPSLVD--------------------------------------GVSL---GSIGPPSLHGMRRRKLTWALWGKGKRTDQVELLETLVQQLNNLVPPD
>XP_018245863.1
MEPIGLAIGVVGLVGLFSSCLEAADKVQAYLS--FGTESGVLDARFRATKVLLEKWGRRVGLEKTT----------------------------LAEDHHPALDDRDIAAAVEDVLRIIN-TICESSNQSIPQSKLTPSLVD--------------------------------------GVSL---GSIGPPSLHGMRRRKLTWALWGKGKRTDQVELLETLVQQLNSLVPPD
>EWZ40904.1
METAGLVLGVAGLAGLYTSCLEVVNIVQTYKT--FRTDSHTLNTRFEVAKTLFEQWGLRVGIKDGR----------------------------LLPYHHSGLDDENTSARVIDLLHIIIKTIRDDNNMPPYRTGA-GRRDG----------------------------------------------EQTYTGMPGSRRQKLFWAIWRKGMRVEEVELFEKLVDQLDKLVPSR
>EGU82010.1
METTGLVIGVAGLAGLFTSCLEAVNIVQSYWT--FRTDSHTLNTRFKVAKTLFEQWGLRVGIEQGK----------------------------LLPHHHSGLDDENTSIRVMELLHIIIKTICDESNMPLYRTGT-GRRDG----------------------------------------------EQTYTGMPGSRRQKFSWAIRRKGVRVEEVEIFEKLVDQLDKLVPSR
>EXA02011.1
METAGLVLGVAGLAGLYTSCLEVVNIVQTYKT--FRTDSHTLNTRFEVAKTLFEQWGLRVGIKDGR----------------------------LLPYHHSGLDDENTSARVIDLLHIIIKTIRDDNNMPPYRTGA-GRRDG----------------------------------------------EQTYTGMPGSRRQKLFWAIWRKGMRVEEVELFEKLVDQLDKLGSRI
>EXL39851.1
METAGLVFGVAGLAGLFTSCLEAVNIVQTYQT--FRTDSHTLNTRFKVAKTLFEQWGLRVGIEQGR----------------------------LLPHHHSGLDDENTSKRVMELLHIIIKTICDESNMPLYRTGA-GRRDG----------------------------------------------EQTYTGMSGSRRQKLSWAIRRKGMRVEEVEIFEKLIQGPSTRI---
>EXL60700.1
METAGLVLGVAGLAGLYTSCLEVVNIVQTYKT--FRTDSHTLNTRFEVAKTLFEQWGLRVGIKDGR----------------------------LLPYHHSGLDDENTSARVIDLLHIIIKTIRDDNNMPPYRTGA-GRRDG----------------------------------------------EQTYTGMPGSRRQKLFWAIWRKGMRVEEVELFEKLVDQLDKLVPSR
>PCD20344.1
METAGLVFGVARLAGLFTSCLKAGNIVQTYQT--FRTDSHTLNTRFKVAKIVFEQWGLRVGIEQGR----------------------------LLPHHHSGLDDENTSKRVMELLHIIIKTICDESNVPLYRTGA-GRRDG----------------------------------------------EQTYTGTSGSRRQKLCWAIRRKGMRVEEVEIFEKLVDQLDKLVPSR
>PNP56426.1
METAGLVIGVAGLAGLFTSCLEAINIVQSYQT--FRTDSHTLNTRFKVAKTLFEQWGLRVGIEQGR----------------------------LLPHHHSGLDDENTSVRVMELLHIIIKTICDESNMPLYRTGT-GGRDG----------------------------------------------EQAYTGMPGSRRQKLSWAVRRKGMRVEEIEIFEKLVDQLDKLVPSW
>EXK49790.1
MEPLGLAVGVAGLAGLFSSCLEAVDKVQSYQT--FGTDSRVLDTRFKAAKTRFERWGLGVGIKQGK----------------------------LLPTHHPFLDDHDISAVVTDLLHIIIKAICDASNSPQHRDRATGLDVD--------------------------------------DSSGLHEPGLPFAAASRSRRGKMSWALWGKRGRVEKVELFEKLVQQLHYLVPLT
>EWY92258.1
MEPLSLAVGVAGLAGLFSSCLEAVDKVQSYQT--FGTDSRVLDTRFKAAKTRFERWGLGVGIKQGK----------------------------LLPTHHPFLDDHDISAVVTDLLHIIIKAICDASNSPQHHDRATGLDVN--------------------------------------DSSGLHEPGLPFAAASRSRRGKMSWALWGKRGRVEKVELFEKLVQQLHYLVPLT
>EXK79460.1
MEPLSLVVGVAGLAGLFNSCLEAVDKVQSYQT--FGTDSRVLDTRFKAAKTRFERWGLGVGIKQGK----------------------------LLPTHHPFLDDHDISAVVTDLLHIIIKAICDASNSPQHRDRATGLDVD--------------------------------------NSSGLHELGLSFAAASRSRRGKMSWALWGKRGRVEKVELFEKLVQQLHYLVPLT
>RBA11145.1
MEPAGLVIGVAGLAGLFNSCLEAVDKVQSYQT--FGTDSHVLDTRFKAAKTRFERWGSGVGIKQGK----------------------------LIPNHHPVLDDKDTSAVVTDLLHIIIKTICDASNSPQHRTRATRPEVD--------------------------------------DSSGLHEPGLPLAAASRSRRGKMFWALWGKRGRVEQVELFEKLVQELHYLVPPT
>SCV50596.1
MEPAGLVIGVAGLAGLFNSCLEAVDKVQSYQT--FGTDSHVLDTRFKAAKTRFERWGSGVGIKQGK----------------------------LIPNHHPVLDDKDTSAVVTDLLHIIIKTICDASNSPQHRTRATRPEVD--------------------------------------DSSGLHEPGLPLAAASRSRRGKMFWALWGKRGRVEQVELFEKLVQELHYLVPPT
>EXK76010.1
MEPVGLAIGIAGLAGLFNSCLEAVNIAQSYQT--FRTDSHTLNTRFKVAKTLFEQWGLRVGIEQGR----------------------------LLPHHHSGLDDKNTSATVMELLYIIIKTICDESNVPLHPTGAARGRDG----------------------------------------------EQTYAGMPGSRRQKLSWAIRRKGMRVEEVEIFEKLVDQLDKLVPSR
>EXM18458.1
MEVTGLAVGVVGLAGLFSVCLDSLSRVQSYRS--SNTEVHVLDTRFRAARARFEQWGISVGLSQGR----------------------------VQPDHHPGLEDETINGVIEDILKIIIKAICDEGSAHRRDNE--SQ-------------------------------------------------PQPFASLNQPRRQRLKWALGGKEDRIEQVAMFENLVQQLHNLVRPE
>ENH63743.1
MEVTGLAVGVVGLAGLFSVCLDSLSRVQSYRS--SNTEVHVLDTRFRAARARFEQWGISVGLSQGR----------------------------VQPDHHPGLEDETINGVIEDILKIIIKAICDEGSAHRRDNE--SQ-------------------------------------------------PQPFASLNQPRRQRLKWALGGKEDRIEQVAMFENLVQQLHNLVRPE
>EYB32731.1
METAGLVIGVAGLAGLFTSCLEALDKLQSYQT--FGTDSHVLDTRFRAAKARFERWGPGVGIEQGR----------------------------LKHAHHPALDDRAVADAVAELLHIIVEAICDAGNVPPRRARGTGFDNK--------------------------------------DSLERGR-PMPRNAMHESKTKKLSWALWGKGKRTEQVEIFEKLVQQLHNLVPPS
>PTD03485.1
METAGLVIGVAGLAGLFTSCLEALDKLQSYQT--FGSDSHVLDTRFRAAKARFERWGPGVGIEQGR----------------------------LKHAHYSALDDKAVSDAVAELLHIIVGEICDAGNVHPCRARGTGFDSK--------------------------------------DSLERGR-PMPRNAMHESKTKKLSWALWGKGKRIEQVEIFEKLVQQLHNLVPPS
>RBA12848.1
METAGLVIGVAGLAGLFTSCVEALDKIQSYRT--FGTDSHVLNTRFKAARARFERWGPGVGIEQGR----------------------------LKHAHHPALDDKAVSDAVAELLHIIVEAICDAGNVPPRRARGTGFDNK--------------------------------------DSVERGR-PTARNTMHESKTKKMSWALWGKGKRAEQVEIFEKLVQQLHNLVPPR
>GAW21805.1
MEAVGLGVGIIGLAGLFSTCLDILERWDSYRD--FGFESGSIRARFIADRVRFQKWGQHMGISKEK---------------------------RGDSYCHPALDDPAVRSAIEVLLV-SIKNIEVDAKKFAPYLGHLSDSAQ--FPAQ--------------------------------SNKTVPGGSIPFEKSTTSRRNRLGWALRDKARALVLVDSLGALVQKLHDLIPPG
>KFY82736.1
MKAAGLAIGIAGLAGLFSACLDLIDKASFYRD--YGPESRSVVAQFEADKLLFRRWAQSVGIEEGK----------------------------LRDNHHSALDNPATALVVGKILS-SIQETFSKTESALLNLQLPTVDPS--SKGF--------------------------------IDCTQRLSRNVESKIQTSKRHKIGWALKGKAKSIEQVFQFGTPVQTLNSLISTN
>KFZ15362.1
MEAAGLAIGIAGLAGLFSACLDLIDRASSYRD--YGPESRSVVAQFEADKLLFKRWAQSVGVEEYK----------------------------PRDNHHSALDNPATALVVGKILA-SIQEIFSKTESALSNSQLSAVDPS--SNGF--------------------------------IDYTQGLGQNVKSKASMSKRHKIGWALMGKAKFIQQVLQFGALVQRLNNLISAD
>OBT53419.1
MEAIGLAVGIAGLAGLFSTCLDLIDKANSYRD--YGPESRSVVAQFEADKLLFRRWAQSVGIEEGN----------------------------LKNNNHSALDNPATALVVLKILS-SIQETFNKTESALLNMQHVSTADP--SSKS--------------------------------FDYTQGSSQTVESKVSTSKRHKIGWALMGKAKFIQQVLQFGALVQRLNSLTSVD
>KIM40558.1
MEVAGFAIGVVGLAGLYSTCIQLLGQIESSRMDYIAGDLHTLHARLCATNYLLKEWGWGVGLDSTGIP--------------------------NSEIRHPKLADAEKRKVAFCILA-SVERLFENMEKLEKYGLVLKNVP------------------------------ILESSGTVVETNAEIDRLTKNAAKKFSISRRIVWVVRDKDRFGQLLATLATLIGNLYEVIPPE
>KPM35923.1
MEPASFAVGLIGLAGLFGSCLEVLERAQSYRS--FASDSKNLDVQFNATKIRLENWGRAVGFND----------------------------GTPYDEHHPALDEEKTRRTAVEIFN-IIKDTCNVEDAQKPRSS---------------------------------------------------SDRPGGTGAGDSRRRKFAWALGAKLKRTEQISLLKELVQALYDLVPPD
>KZL75080.1
MEPAGLAVGILGLAGLFSTCLEAVDSVQSYRS--ARADADVQDTLFNAAKARFEQWGRGVGIEHGR----------------------------LLDDHHPALDDKGISTAVGDLLHFIIKFICDDNHSSLRHLTQTAGSGD--------------------------------------GLPGS--LRTRSGAPPEPRRRKLAWALRGKGERTEQVNLFVKLVQGLYNLVSPD
>KZL84704.1
MEPAGFAVGILGLAGLFSACLEAVDNVQSYRS--ARTDADVQDTLFNAAKARFEQWGRGVGIDHGR----------------------------LLDDHHPALDDKGISTAVGDLLHFTIKFICDDNHTSLRNLTQTAGSGD--------------------------------------GLPVS--LRARHGAPPEPRRRKLVWALRGKGERTEQVNLFGKLVQGLYNLVPPD
>OCK74790.1
METVGLIVGVAGLAGLLTTCFDVFDKVDSYTG--FDSDARYLVDQFEVDKVLLKRWATNVGLGCEDVEPQM-----------------------DNSRLAVVFEDEEILSCAKTILI-DLISIFGEVETEMDKLHLSKRLG-------------------------------------------------LKHISPPSVRKKMGWALTGKLRFVHQIQQFEALLSKLYDLTSGR
>PWI65090.1
METAGLVVGIAGLAGLFNSCLEAIDKVQSYQT--FGIDSHVLDTRFKAAKARFERWGTDVGIDQHK----------------------------LLPVHHSALDDKVTSAVVMDVLHIINKAICNGRNASPRRARATRSGDD--------------------------------------DVPDLHWLGPNSSAMPESRRRKMTWALWGKGARMEHVELFEKLVQQLHNLIPPH
>RBR27024.1
MEAAGLAIGVVGIAGLFNTCLDSLSRFQAYKS--STADHHVLDTRFRAARARFEKWGAGVGISEGR----------------------------LLSDHNSGLDDSKTSGVITDILTIIAKAICDDGNVLQND----------------------------------------------------------QFAGLQSRRKRLKWALGGKEDRTEQVDIFEKLVQQLYNLVPVG
>RFN44546.1
MEAAGLAIGVIGIAGLFNTCLDSLSRFQAYKS--SSADSHILDTRFRATRASFEKWGNGVGISEGK----------------------------LLP----ELNDKNTAGVITDILNIIVKAICDDGSVLQNE----------------------------------------------------------QFAGLQSRRKRLKWALGGKEDRTEQVDIFEKLVQQLYNLVPVD
>SCO84274.1
MEVTCLAVGVVGLAGLFSVCLDSLSRFQSYRE--SNSETHVLDTRFRAARARFEQWGVSVGISNGR----------------------------LQPDHHDGLDNKETVDLIESIIQIITKTICDESILQRARTGPRFQ-------------------------------------------------SGQFGGLSQSRGKRLKWALGGKEIRNEQVDIFEKLVQQLYNLIPPE
>CVK99155.1
MEVTGLAVGVVGLAGLFSVCLDSLSRFQTYRD--SNSETHVLDTRFRAARARFEQWGVSVGISDGR----------------------------LQPDHHRGLDNKETANLIESILEIIAKTICDESILQRTRTGPILQ-------------------------------------------------SGQFRGLSQSRSKRLKWALGGKDSRLEQVDVFEKLVQQLYNLIQPE
>CVL06326.1
MEVTGLAVGVVGLAGLFSVCLDSLSRFQTYRE--SNSETHILETRFRAARARFEQWGVSVGISNGR----------------------------LQSDHHLGLDNEETTHLIESILQIIAKTICDESILQRTRTGPRFQ-------------------------------------------------SGQFGGLSQSRGKRLKWTLGGKESRLEQVDMFEKLVQQLYNLIQPE
>CZR48733.1
MEVTGLAVGVVGLAGLFSVCLDSLSRFQTYRD--SNSETHVLDTRFRAARARFEQWGVSVGISDGR----------------------------LQPDHHRGLDNKETANLIESILEIIAKTICDESILQRTRTGPILQ-------------------------------------------------SGQFRGLSQSRSKRLKWALGGKDSRLEQVDVFEKLVQQLYNLIQPE
>EGU74315.1
MEVTGLAVGVVGLAGLFSVCLDSLSRFQSYRE--SNSETHVLYTRFRAARARFEQWGVSVGISNGR----------------------------LQPNHHDGLDNKKTADLIEDILQIIAKKICKESILRGTRTGSRLQ-------------------------------------------------SGQFGGLSQSRCDRLKWAFGGKESRNEQVNNFEILVQQLYNLIPPE
>EMT72718.1
MEVTGLAVGVVGLAGLFSVCLDSLSRFQSYRE--SNFETHVLDTRFRAARARFEQWGISVGISNGR----------------------------LQPDHHDGLDNKETAALIESILQIIAKTICDKSILQRTHTRPRFQ-------------------------------------------------SGQFGGLSQSRSERLKWALGGKESRNEQVDIFEKLVQQLYNLISPE
>EWY99949.1
MEVTGLAVGVVGLAGLFSVCLDSLSRFQSYRE--SNSETHVLDTRFRAARARFEQWGLSVGISNGR----------------------------LQPDHHHGLDNKETADLLESILQIIAKTVCDESILQRSRTGPRPQ-------------------------------------------------NGQFGGLWQSRSKRLKWALGGQESRNEQVDIFEKLVQQLHNLIPPE
>EWZ45965.1
MEVTGLAVGVVGLAGLFSVCLDSLSRFQSYRE--SNSETHVLYTRFRAARARFEQWGVSVGISNGR----------------------------LQPNHHDRLDNKKTADLIEDILQIIAKTICKESILRGTRTGSRLQ-------------------------------------------------SGQLGGQSQSRGKRIKWAFGGKESRNEQVDDFEKLVQQLYNLIPPE
>EWZ79672.1
MEVTGLAVGVVGLAGLFSVCLDSLSRFQSYRE--SNSETHVLYTRFRAARARFEQWGVSVGISNGR----------------------------LQPNHHDRLDNKKTADLIEDILQIIAKTICKESILRGTRTGSRLQ-------------------------------------------------SGQLGGQSQSRGKRIKWAFGGKESRNEQVDDFEKLVQQLYNLIPPE
>EXA51249.1
MEVTGLAVGVVGLAGLFSVCLDSLSRFQSYRE--SNSETHVLYTRFRAARARFEQWGVSVGISNGR----------------------------LQPNHHDGLDNKKTADLIEDILQIIAKKICKESILRGTRTGSRLQ-------------------------------------------------SGQFGGLSQSRCDRLKWAFGGKESRNEQDKSQ--------------
>EXK43402.1
MEVTGLAVGVVGLAGLFSVCLDSLSRFQSYRE--SNSETHVLYTRFRAARARFEQWGVIVGISNGR----------------------------LQPNHHDRLDNKKTADLIEDILQIIAKTICKESILRGTRTGSRLQ-------------------------------------------------SGQFGGQSQSRGKRIKWAFGGKESRNEQVDDFEKLVQQLYNLIPPE
>EXK85188.1
MEVTGLAVGVVGLAGLFSVCLDSLSRFQSYRE--SNFETHVLDTRFRAARARFEQWGSSVGISNGR----------------------------LQPDHHDGLDNKETAALIESILQIIAKTICDKSILQRTHNGPRFQ-------------------------------------------------SGQFGGLSQSRSERLKWALGGKESRNEQVDIFEKLVQQLYNLISPE
>EXL63321.1
MEVTGLAVGVVGLAGLFSVCLDSLSRFQSYRE--SNSETHVLYTRFRAARARFEQWGVSVGISNGR----------------------------LQPNHHDRLDNKKTADLIEDILQIIAKTICKESILRGTRTGSRLQ-------------------------------------------------SGQFGGQSQSRGKRIKWAFGGKESRNEQVDDFEKLVQQLYNLIPPE
>EXM07391.1
MEVTGLAVGVVGLAGLFSVCLDSLSRFQSYRE--SNFETHVLDTRFRAARARFEQWGISVGISNGR----------------------------LQPDHHDGLDNKETAALIESILQIIAKTICDKSILQRTHTRPRFQ-------------------------------------------------SGQFGGLSQSRSERLKWALGGKESRNEQVDIFEKLVQQLYNLISPE
>KLO99444.1
MEVTGLAVGVVGLAGLFSVCLDSLSRFQTYRE--SNSETHILETRFRAARARFEQWGVSVGISNGR----------------------------LQSDHHLGLDNEETTHLIESILQIIAKTICDESILQRTRTGPRFQ-------------------------------------------------SGQFGGLSQSRGKRLKWALGGKESRLEQVDMFEKLVQQLYNLIQPE
>PNP86555.1
MEVTGLIVGVAGLAGLFSACLDSLSRFQTYRD--SNSETHVLDTRFRAVRARFEQWGVSVGFSSGR----------------------------LQPDHHRGLDNKGTANLIESILQIIAKTICDDSLLQRSRTGTRLQ-------------------------------------------------AGQLGGPMQSKSKRLKWALGGKESRTEQVDIFEKLVQQLYNLIPPE
>RBA10414.1
MEVTGLAVGVVGLAGLFSVCLDSLSRFQTYRE--ANSETHVLNTRFQAARARLEQWGVSVGISNGR----------------------------LQPDHHHGLDNKESANLIESILQIIAKTICDESILQRTRTGPRLQ-------------------------------------------------SGQLGGLSQSRSKRLKWALGGKDSRLEQVDVFEKLVQQLYNLIQPE
>RBQ80365.1
MEVTGLAVGVVGLAGLFSVCLDSLSRFQTYRE--SNSESHVLDTRFRAARARFEQWGVSVGISNGR----------------------------LQPDHHRGLDNKERANLIESILEIIAKTICDESMLQRSRTGTRLQ-------------------------------------------------SGQFGGLSQSRGKRLKWALGGKENRTEQVDVFEKLVQQLYNLISPE
>RBQ87698.1
MEVTGLAVGVVGLAGLFSVCLDSLSRFQTYRE--SNSESHVLDTRFRAARARFEQWGVSVGISNGR----------------------------LLPDHHRELDNKESANLIESILQIIGKTICDESILQRSRTGPRLQ-------------------------------------------------SGQFGGLSQSRGKRLKWALGGKENRTEQVEVLEKLVQQLYNLISPE
>RBR06799.1
MEVTGLAVGVVGLAGLFSVCLDSLSRFQTYRE--SNSESHVLDTRFRAARARFEQWGVSVGISNGR----------------------------LLPDHHRELDNKESANLIESILQIIGKTICDESILQRSRTGPRLQ-------------------------------------------------SGQFGGLSQSRGKRLKWALGGKENRTEQVEVLEKLVQQLYNLISPE
>SCO01245.1
MEVTGLAVGVVGLAGLFSVCLDSLSRFQTYRE--SNSETHILETRFRAARARFEQWGVSVGISNGR----------------------------LQSDHHLGLDNEETTHLIESILQIIAKTICDESILQRTRTGPRFQ-------------------------------------------------SGQFGGLSQSRGKRLKWALGGKESRLEQVDMFEKLVQQLYNLIQPE
>SCO16862.1
MEVTGLAVGVVGLAGLFSVCLDSLSRFQTYRE--SNSETHILETRFRAARARFEQWGVSVGISNGR----------------------------LQSDHHLGLDNEETTHLIESILQIIAKTICDESILQRTRTGPRFQ-------------------------------------------------SGQFGGLSQSRGKRLKWALGGKESRLEQVDMFEKLVQQLYNLIQPE
>XP_018760536.1
MEVTGLAVGVVGLAGLFSVCLDSLSRFQTYRE--SNSESHVLDTRFRAARARFEQWGVSVGISNGR----------------------------LQPDHHRGLDNKEAANLIESILEIIAKTICDESMLQRSRTGTRLQ-------------------------------------------------SGQFGGLSQSRGKRLKWALGGKENRTEQVDVFEKLVQQLYNLISPE
>XP_023427336.1
MEVTGLAVGVVGLAGLFSVCLDSLSRFQTYRE--SNSETHILETRFRAARARFEQWGVSVGISNGR----------------------------LQSDHHLGLDNEETTHLIESILQIIAKTICDESILQRTRTGPRFQ-------------------------------------------------SGQFGGLSQSRGKRLKWALGGKESRLEQVDMFEKLVQQLYNLIQPE
>XP_007835454.1
MEIAGLGIGIAGLAGMFSTCLDVVERIDSYKD--FGIDSRAIMSQFDAQKLLFKRWGKAVGFEGSR----------------------------LRDDHHEYLDDATTLSVVQSILD-SICEIAGDPDRLSLGKQDRPEFAG---PKR--------------------------------QPYGAQESWHGRFRGDASHKAKIGWTLRHKARFLALIQHFGNLVEKLHQLVPPN
>XP_018150717.1
MEPASFAVGIVGLAGLFSSCLEAIDKVQSYRS--ARADADVQDTLFNAAKVRFEQWGRGVGIDQGR----------------------------LLDDHHPALDEKGISTSVRDLLHFIIKFICDDSHASSRRSTQAAGMGD--------------------------------------NLLGSHQSRARNGPSSEPRRRKLAWAFWGKGERTEQVNLFERLVQELHNIVPPR
>XP_018702812.1
MEPVGLAVGVLGLSGLFSVCLEAVARFDAWKK--FDGDIAFLGLRVEAERLRLDKWGLAAGFQPNSTFGNDK-------------------DDVIKSRHHVALHDKRTADIVKKLLI-LLRDVCAGRDGLLFLDLTGILRSG---SD-------------------------------------LTTPQNPFGISSISRRARLKWALKDKATCVARVEQIELVVQKLHDLVPSS
>XP_022470296.1
MEPVGLAVGVAGLAGVLSTCLDVIERVDIYKD--FDKDSRSLAVQFEAEKVRLKKWACDVGYQE----------------------------GKLSDNHHAALDDPQIRLMTTELLS-VIKGICGGATATIQKHPLDSQPG----------LGGDT-----------------------AIPT---NGNQFLSKHSESRRQKLVWSLRGKARRTSQVENLGVLVQHLHNLVSPD
>KXH34917.1
MEPVGLAVGIVGLAGILSTCLDVIERVDYFKD--FDHDSRSLAVQFDAEKLRLKQWAYDVGFRE----------------------------GKLLNDHHAALDEPQVRLMTTELLG-VIKEICGGSATTFQQRTLQPETR----------LDVDV-----------------------ATLTHGIESLQSLQKPKESRRLKLSWSIRGKARRASQVENFGVLVQHLHNLVPPN
>KXH39277.1
MEPVGLAVGIAGLAGILSTCLDVIERVDIYKD--FDRDSRSLAAQFAAGKLRLKQWAYDVGFRE----------------------------GKLSDDHHAALDEPQVRLVTRELLN-VIKEVCGGSATTFQQRTLQPETG----------LDVDF-----------------------TMLTYGIDSLQSSQRPKESRRQKLAWSLRGKARHASQVERFGVLVEFLHDLVPPN
>OQE08432.1
MEPAGLAVGILGLAGLFNTCLDVLEKVDSWKG--FGSESRSLSAQFKAHKIRLEKWGQAVGIEQGR----------------------------LSDEHDRLLDDPRILSTVQELLS-AIKDICGYDDNTFPTNDVGSSMT----INK--------------------------------QKSR---CHARQQNPYESKRLKLSWVLRDKAKRIAQVEQISLLVQNLHGLVPIN
>ELQ33882.1
MEVAGLGIGIAGLVGLFSSCLEAIDKRADTTR--PTDVS--------------------------------------------------------------NAGASQIAGSLGK------------------------------------------------------------------------------------------------TLGPGTQFEYERLVEFLKQVQ---
>EYB23496.1
MEAVGLVLGV---AGLFSTCLEAVEKVQSYRS--FGPDSSTINTRFKTAKVLLEQWGRNVGFENGI----------------------------LLATHNEKLDDPDIVVAVKDVLNIIKGICQLGSQ-HRAAN-------------------------------------------------------GANGSLIAGRRQKLKWAFGDKEKQQEQVELLERLVEQLRHLVSEH
>CEF88795.1
MEAVGLVLGV---AGLFSTCLEAVEKVQSYHS--FRPDSSTINTRFKTAKVLLEQWGRNVGFENGI----------------------------LLATHNEKLDDPDTVVAVKDVLNIIKGICQLGSQ-HRAAN-------------------------------------------------------GANGSLIAGRRQKLKWAFGDKEKQQEQVELLERLVEQLRHLVSEH
>PCD24414.1
MEAVGLVLGV---AGLFSTCLEAVEKVQSYRS--FGPDSSTINTRFKTAKVLLEQWGRNVGFENGI----------------------------LLATHNEKLDDPDIVVAVKDVLNIIKGICQLGSQ-HRAAN-------------------------------------------------------GANGSLIAGRRQKLKWAFGDKEKQQEQVELLERLVEQLRHLVSEH
>PTD06237.1
MEAVGLVLGV---AGLFSTCLEAVEKVQSYRS--FGPDSSTINTRFQTAKVLLEQWGRNVGFENGI----------------------------LLATHNEKLDDPDTVIAVKDVLNIIKSICQIGCQ-HRAAN-------------------------------------------------------GANGPLIAGRRQKLKWAFGDKEKQQEQVELLERLVEQLRHLVSEH
>XP_009254708.1
MEAVGLVLGV---AGLFSTCIEAVEKVQSYRS--FGPDSSTINTRFQTAKVLLEQWGRSVGFENGI----------------------------LLATHNENLDDPDTVVAVKDVLNIIKSICQLGSQ-HRAAN-------------------------------------------------------GANGSLIAGRRQKLKWAFGDKEKQQEQVELLERLVEQLRHLVSEH
>DAA74488.1
MEVAGLVMG---VAGLFSVCMDVLDRVSNYRE--FSTQSRQTVVSFEANKVRLKDWATYAGIENGV----------------------------LKDSHHVRLDEPEILSAVKLVLE-EISTLFDSIERSQSRLRVPQVVVSSAE----------------------------------------SEGKASKNSSKPSIRGGISWALRGKGSFTSQVTMFGKFVDELHNLLPKE
>EGD95678.1
MEVASLVLG---VAGLFSVCMDVLDRVSNYRE--FSTQSRQTVVLFEANKVRLKEWAAYAGIENGV----------------------------LKDSHHVRLDEPGILSAIKLVLE-EISTLFDSIERSQSRLRIPQVVVSPAG----------------------------------------SGGGASKNGSKPSIRGGISWSSRGKESFTSQVTIFGGFVDTLHDLLPKE
>EGE09424.1
MEVASLVLG---VAGLFSVCMDVLDRVSNYRE--FSTQSRQTVVLFEANKVRLKEWAAYAGIENGV----------------------------LKDSHHVQRSQSRL--------------------------RIPQVVVSPAG----------------------------------------SGGGASKNGSKPSIRGGISWSSRGKESFTSQVTIFGGFVDTLHDLLPKE
>EZF30475.1
MEVASLVLG---VAGLFSVCMDVLDRVSNYKE--FSTQSRQTVVLFEANKVRLKEWAAYAGIENGV----------------------------LKDSHHVRLDEPDILSAIKLVLE-EISTLFDSIERSQSRLRIPQVVVSPAG----------------------------------------SGGGASKNGSKPSIRGGISWSSRGKESFTSQVTIFGGFVDTLHDLLPKE
>EZF47307.1
MEVAGLVMG---VAGLFSVCMDVLDRVSNYRE--FSTQSRQTVVSFEANKVRLKDWAAYAGIENGV----------------------------LKDSHHVRLDEPEILSAVKLVLE-EISTLFDSIERSKSRLRVPQVVISPAE----------------------------------------SEGRASKNSSKPSIRGGIDWALRGKGSFTSQVTMFGGFVDALHNLLPKE
>EZF68550.1
MEVAGLVMG---VAGLFSVCMDVLDRVSNYRE--FSTQSRQTVVSFEANKVRLKDWAAYAGIENGV----------------------------LKDSHHVRLDEPEILSAVKLVLE-EISTLFDSIERSKSRLRVPQVVISPAE----------------------------------------SEGRASKNSSKPSIRGGIDWALRGKGSFTSQVTMFGGFVDALHNLLPKE
>GBF62501.1
MEVASLVLG---VAGLFSVCMDVLDRVSNYRE--FSTQSRQTVVLFEANKVRLKEWAAYAGIENGV----------------------------LKDSHHVRLDEPDILSAIKLVLE-EISTLFDSIERSQSRLRIPQVVVSPAG----------------------------------------SGGGASKNGSKPSIRGGISWSSRGKESFTSQVTIFGGFVDTLHDLLPKE
>OAL75631.1
MEVAGLVMG---VAGLFSVCMDVLDRVSNYRE--FSTQSRQTVVSFEANKVRLKDWAAYAGIENGV----------------------------LKDSHHVRLDEPEILSAVKLVLE-EISTLFDSIERSKSRLRVPQVVISPAE----------------------------------------SEGRASKNSSKPSIRGGIDWALRGKGSFTSQVTMFGGFVDALHNLLPKE
>XP_003011957.1
MEVAGLVMG---VAGLFSVCMDVLDRVSNYRE--FSTQSRQTVVSFEANKVRLKDWATYAGIENGV----------------------------LKDSHHVRLDEPEILSAVKLVLE-EISTLFDSIERSQSRLRVPQVVVSSAE----------------------------------------SEGKASKNSSKPSIRGGISWALRGKGSFTSQVTMFGKFVDELHNLLPKE
>XP_003022456.1
MEVAGLVMG---VAGLFSVCMDVLDRVSNYRE--FSTQSRQTVVSFEANKVRLKDWATYAGIENGV----------------------------LKDSHHVRLDEPEILSAVKLVLE-EISTLFDSIERSQSRLRVPQVVVSSAE----------------------------------------SEGKASKNSSKPSIRGGISWALRGKGSFTSQVTMFGKFVDELHNLLPKE
>XP_003176023.1
MELAGLVIG---VAGLFSVCMDVLDRVSTYRE--FSTQSRQTVVKFEANKVRLKDWAAYTGIENGV----------------------------LKEDHHVRLDEPEILSAVKLVLE-EIRTLFDSIERSQSRLRLPQVVVSSAE----------------------------------------SGGEASKASSKSSIRGGISWALRGKGSFTSQVEMFGEFVNTLHNLLPKE
>XP_003239439.1
MEVAGLVMG---VAGLFSVCMDVLDRVSNYRE--FSTQSRQTVVSFEANKVRLKDWAAYAGIENGV----------------------------LKDSHHVRLDEPEILSAVKLVLE-EISTLFDSIERSKSRLRVPQVVISPAE----------------------------------------SEGRASKNSSKPSIRGGIDWALRGKGSFTSQVTMFGGFVDALHNLLPKE
>RBR14537.1
MEVAGLIIG---IAGLFSTCLEAADRVQPYRS--FGPDSHILGTRFQAAKIVLEQWGARVGFENGT----------------------------LSQKHSPELDQPDIEIAVKEVLT-IIKTILDASDGRAIETAKNDQ-----------------------------------------------------------------------------------------------
>XP_025594483.1
MEAVGLAIGV---AGLFSAVLEAAEKVQSYRS--FGSDSSTLETRFQTTKVLLEQWGHSVGCNNGV----------------------------LSTHHSTKLDNPDIEVAVEKILKITQEILQFGLQ-HRPSH-------------------------------------------------------GVIGLHTAGRRQKLKWAFGDKQKQQEKVELFEKLVGQLLHLVPVD
>KLU91679.1
MEAFGAATA---VAGLFGTCLQIVERVDAIKD--SGVSSRAAMARFGTEKLLLAQWGRDVGIEDGA----------------------------PLPTHHESLDDPAIAALVVEILN-NIREICQKVDGSFKNLASTPAEPKSIGAVPTGDFAPVAGGLRRAPTGDFAAAGLRRAPAGVFDTGELAPAGESSAKGRSSKMAKLGWALRGQARVAPKLDQLGVLIERLCKVVPVS
>OAQ98280.1
MEPVGLAVGVLGLAGLFSATLDAVERFESWRN--FKDESHLVRTLLEGQKLRLRLWGSAVGFDDGD----------------------------VSSNHHEALDDPQIRSMIRTHLS-DIKKLCTSADAIFLST----------------------------------------------------------------------------------------------------
>PMB65579.1
MEPAGLAVGVLGLAGLFGASLDAIDRFESWRN--FTDESHLVRTLLEGHKLRLRLWGRAVGFVDGD----------------------------VSASHHEALDDPQICSMIRTHLS-DIEKLCTSADGTFLLATGTGAGH----TRG--------------------------------APSLQSRAQPHPSARPESKRQKLKWALRDKAKCTGQAQMLASLVQALHDSVPLD
>RDW84057.1
MELSGFTVGVAGLLALYEVAAKTVHSVEHFSS-------ESLQSRYDATKVSFDRWGKETGIARDALA--------------------------KASAFHRQLQDQTAVSAIADLLK-SIRVVLSGVDYTTARYHDNAN---------------------------------------------------HQTSTELHLRSRLQSAASESEKLSRQIDDFDRLVQKLYLLIPLE
>OJJ08898.1
MEAAGLAVGVVGLLALYD---EAATTLYSIKH--FSSESLRVASRYNATKVLFERWGKEFRVAEK-------------------------------SGVHPGLNDQATVTAVADLLK-SVRDVFAKADSTMSRYHGQNPFL-----------------------------------------------ANDADSVKAHFRSRVKWAVADGKRLSSQVQDFDDLVQKLYSLVPPG
>XP_009216949.1
MEVAGTVFGVLGVAGLFSAVRDLVEKIDCLLD--SDTTARSGAVQFKLDKHLLEIWSHEIGIQGDI----------------------------LLPDHHPSLDDPEIARVVFAALR-DIRDLCSNLERLLEAPLRGEQEPRP-------------------------------------------------------------------------------------------
>XP_017995885.1
MDAASLIVG---LPGLFNDCIELWERFNNYRE--YDQAASTVANIHAAQKLRLTQWARAVALADGK----------------------------LRPDHHEAFDDPEVTTLVRNILQ-KLKDLFAEHDEKIIGHTKTKTQSD------------------------------------------------GSKALGTSKRAAFRWAISDKNRVITYVDQIEALVSAFSREAA--
>XP_020128487.1
MEIAGLAIGAAGLVTLVDSCKRLMRKIDSYRH--VTSEAHPILVEFFAWNHLFDRWLQHVTVHEGF----------------------------LQTASGDR-VDETTADVARNLIS-CIEDSLKSIEVVVSD---------------------------------------------------------FNKPAGLSTKAKVQWAYSKREKAVKGVQELFRFVQELHLVLPVS
