# Supplementary material for: Exploring a diverse world of effector domains and amyloid signaling motifs in fungal NLR proteins
Source: PLoS Comput Biol. 2022 Dec 21;18(12):e1010787. doi: 10.1371/journal.pcbi.1010787 (PMC9815663; doi:10.1371/journal.pcbi.1010787)
Supplement: S3 Data — Full AlphaFold2/ColabFold outputs. (GZ) [file pcbi.1010787.s010.tar.gz › OBZ65626_1_175/rank_1_model_3_ptm_seed_0_unrelaxed.pdb]

MODEL     1
ATOM      1  N   MET A   1     -26.481  14.550  10.514  1.00 48.90           N  
ATOM      2  CA  MET A   1     -25.122  14.064  10.736  1.00 48.90           C  
ATOM      3  C   MET A   1     -24.666  13.178   9.582  1.00 48.90           C  
ATOM      4  CB  MET A   1     -25.036  13.292  12.054  1.00 48.90           C  
ATOM      5  O   MET A   1     -25.034  12.004   9.511  1.00 48.90           O  
ATOM      6  CG  MET A   1     -25.062  14.180  13.288  1.00 48.90           C  
ATOM      7  SD  MET A   1     -23.742  13.753  14.489  1.00 48.90           S  
ATOM      8  CE  MET A   1     -23.773  15.233  15.538  1.00 48.90           C  
ATOM      9  N   PRO A   2     -24.662  13.705   8.318  1.00 48.16           N  
ATOM     10  CA  PRO A   2     -24.311  12.952   7.112  1.00 48.16           C  
ATOM     11  C   PRO A   2     -22.808  12.931   6.845  1.00 48.16           C  
ATOM     12  CB  PRO A   2     -25.052  13.701   6.001  1.00 48.16           C  
ATOM     13  O   PRO A   2     -22.351  12.258   5.918  1.00 48.16           O  
ATOM     14  CG  PRO A   2     -25.308  15.062   6.563  1.00 48.16           C  
ATOM     15  CD  PRO A   2     -24.891  15.068   8.006  1.00 48.16           C  
ATOM     16  N   SER A   3     -21.895  12.494   7.731  1.00 61.11           N  
ATOM     17  CA  SER A   3     -20.541  12.331   7.213  1.00 61.11           C  
ATOM     18  C   SER A   3     -19.952  10.984   7.617  1.00 61.11           C  
ATOM     19  CB  SER A   3     -19.638  13.462   7.708  1.00 61.11           C  
ATOM     20  O   SER A   3     -18.811  10.670   7.271  1.00 61.11           O  
ATOM     21  OG  SER A   3     -19.686  13.561   9.121  1.00 61.11           O  
ATOM     22  N   SER A   4     -20.742  10.035   8.242  1.00 64.47           N  
ATOM     23  CA  SER A   4     -20.085   8.792   8.633  1.00 64.47           C  
ATOM     24  C   SER A   4     -20.121   7.769   7.502  1.00 64.47           C  
ATOM     25  CB  SER A   4     -20.743   8.207   9.882  1.00 64.47           C  
ATOM     26  O   SER A   4     -19.255   6.896   7.420  1.00 64.47           O  
ATOM     27  OG  SER A   4     -22.088   7.846   9.620  1.00 64.47           O  
ATOM     28  N   ILE A   5     -20.983   7.914   6.530  1.00 69.13           N  
ATOM     29  CA  ILE A   5     -21.147   6.932   5.463  1.00 69.13           C  
ATOM     30  C   ILE A   5     -20.033   7.100   4.432  1.00 69.13           C  
ATOM     31  CB  ILE A   5     -22.529   7.061   4.785  1.00 69.13           C  
ATOM     32  O   ILE A   5     -19.521   6.114   3.896  1.00 69.13           O  
ATOM     33  CG1 ILE A   5     -23.645   6.706   5.775  1.00 69.13           C  
ATOM     34  CG2 ILE A   5     -22.603   6.176   3.537  1.00 69.13           C  
ATOM     35  CD1 ILE A   5     -25.047   6.989   5.255  1.00 69.13           C  
ATOM     36  N   GLU A   6     -19.412   8.287   4.384  1.00 78.46           N  
ATOM     37  CA  GLU A   6     -18.417   8.547   3.348  1.00 78.46           C  
ATOM     38  C   GLU A   6     -17.055   7.980   3.738  1.00 78.46           C  
ATOM     39  CB  GLU A   6     -18.303  10.049   3.076  1.00 78.46           C  
ATOM     40  O   GLU A   6     -16.347   7.418   2.898  1.00 78.46           O  
ATOM     41  CG  GLU A   6     -17.667  10.384   1.735  1.00 78.46           C  
ATOM     42  CD  GLU A   6     -17.715  11.866   1.401  1.00 78.46           C  
ATOM     43  OE1 GLU A   6     -17.128  12.277   0.375  1.00 78.46           O  
ATOM     44  OE2 GLU A   6     -18.346  12.623   2.173  1.00 78.46           O  
ATOM     45  N   VAL A   7     -16.798   7.974   5.063  1.00 75.23           N  
ATOM     46  CA  VAL A   7     -15.483   7.529   5.513  1.00 75.23           C  
ATOM     47  C   VAL A   7     -15.404   6.006   5.454  1.00 75.23           C  
ATOM     48  CB  VAL A   7     -15.177   8.023   6.945  1.00 75.23           C  
ATOM     49  O   VAL A   7     -14.399   5.447   5.009  1.00 75.23           O  
ATOM     50  CG1 VAL A   7     -13.859   7.436   7.448  1.00 75.23           C  
ATOM     51  CG2 VAL A   7     -15.135   9.550   6.984  1.00 75.23           C  
ATOM     52  N   ASP A   8     -16.489   5.364   5.834  1.00 81.56           N  
ATOM     53  CA  ASP A   8     -16.520   3.905   5.815  1.00 81.56           C  
ATOM     54  C   ASP A   8     -16.385   3.371   4.391  1.00 81.56           C  
ATOM     55  CB  ASP A   8     -17.812   3.388   6.450  1.00 81.56           C  
ATOM     56  O   ASP A   8     -15.722   2.357   4.163  1.00 81.56           O  
ATOM     57  CG  ASP A   8     -17.805   3.476   7.966  1.00 81.56           C  
ATOM     58  OD1 ASP A   8     -16.714   3.590   8.565  1.00 81.56           O  
ATOM     59  OD2 ASP A   8     -18.900   3.429   8.567  1.00 81.56           O  
ATOM     60  N   ASP A   9     -16.990   4.114   3.441  1.00 84.70           N  
ATOM     61  CA  ASP A   9     -16.926   3.708   2.040  1.00 84.70           C  
ATOM     62  C   ASP A   9     -15.510   3.859   1.489  1.00 84.70           C  
ATOM     63  CB  ASP A   9     -17.908   4.527   1.199  1.00 84.70           C  
ATOM     64  O   ASP A   9     -15.028   2.993   0.756  1.00 84.70           O  
ATOM     65  CG  ASP A   9     -19.355   4.113   1.407  1.00 84.70           C  
ATOM     66  OD1 ASP A   9     -19.604   3.043   2.001  1.00 84.70           O  
ATOM     67  OD2 ASP A   9     -20.253   4.864   0.970  1.00 84.70           O  
ATOM     68  N   ILE A  10     -14.874   4.974   1.922  1.00 81.21           N  
ATOM     69  CA  ILE A  10     -13.514   5.227   1.458  1.00 81.21           C  
ATOM     70  C   ILE A  10     -12.565   4.189   2.051  1.00 81.21           C  
ATOM     71  CB  ILE A  10     -13.047   6.653   1.826  1.00 81.21           C  
ATOM     72  O   ILE A  10     -11.734   3.619   1.339  1.00 81.21           O  
ATOM     73  CG1 ILE A  10     -13.884   7.699   1.079  1.00 81.21           C  
ATOM     74  CG2 ILE A  10     -11.556   6.828   1.524  1.00 81.21           C  
ATOM     75  CD1 ILE A  10     -13.607   9.133   1.507  1.00 81.21           C  
ATOM     76  N   LEU A  11     -12.745   3.935   3.364  1.00 82.08           N  
ATOM     77  CA  LEU A  11     -11.888   2.953   4.019  1.00 82.08           C  
ATOM     78  C   LEU A  11     -12.130   1.557   3.454  1.00 82.08           C  
ATOM     79  CB  LEU A  11     -12.131   2.953   5.531  1.00 82.08           C  
ATOM     80  O   LEU A  11     -11.184   0.794   3.247  1.00 82.08           O  
ATOM     81  CG  LEU A  11     -11.625   4.176   6.298  1.00 82.08           C  
ATOM     82  CD1 LEU A  11     -12.040   4.091   7.763  1.00 82.08           C  
ATOM     83  CD2 LEU A  11     -10.110   4.297   6.172  1.00 82.08           C  
ATOM     84  N   GLY A  12     -13.402   1.300   3.255  1.00 85.64           N  
ATOM     85  CA  GLY A  12     -13.746   0.036   2.622  1.00 85.64           C  
ATOM     86  C   GLY A  12     -13.146  -0.119   1.237  1.00 85.64           C  
ATOM     87  O   GLY A  12     -12.631  -1.185   0.894  1.00 85.64           O  
ATOM     88  N   GLY A  13     -13.190   0.996   0.456  1.00 84.81           N  
ATOM     89  CA  GLY A  13     -12.590   0.993  -0.868  1.00 84.81           C  
ATOM     90  C   GLY A  13     -11.085   0.805  -0.841  1.00 84.81           C  
ATOM     91  O   GLY A  13     -10.535   0.045  -1.640  1.00 84.81           O  
ATOM     92  N   SER A  14     -10.459   1.493   0.121  1.00 79.98           N  
ATOM     93  CA  SER A  14      -9.010   1.381   0.254  1.00 79.98           C  
ATOM     94  C   SER A  14      -8.598  -0.037   0.638  1.00 79.98           C  
ATOM     95  CB  SER A  14      -8.489   2.372   1.296  1.00 79.98           C  
ATOM     96  O   SER A  14      -7.620  -0.569   0.110  1.00 79.98           O  
ATOM     97  OG  SER A  14      -8.783   3.704   0.914  1.00 79.98           O  
ATOM     98  N   LYS A  15      -9.325  -0.600   1.539  1.00 84.22           N  
ATOM     99  CA  LYS A  15      -9.055  -1.976   1.947  1.00 84.22           C  
ATOM    100  C   LYS A  15      -9.149  -2.930   0.759  1.00 84.22           C  
ATOM    101  CB  LYS A  15     -10.026  -2.411   3.046  1.00 84.22           C  
ATOM    102  O   LYS A  15      -8.292  -3.800   0.586  1.00 84.22           O  
ATOM    103  CG  LYS A  15      -9.742  -3.794   3.611  1.00 84.22           C  
ATOM    104  CD  LYS A  15     -10.746  -4.173   4.692  1.00 84.22           C  
ATOM    105  CE  LYS A  15     -10.510  -5.588   5.204  1.00 84.22           C  
ATOM    106  NZ  LYS A  15     -11.780  -6.235   5.649  1.00 84.22           N  
ATOM    107  N   THR A  16     -10.167  -2.795  -0.021  1.00 86.35           N  
ATOM    108  CA  THR A  16     -10.387  -3.641  -1.189  1.00 86.35           C  
ATOM    109  C   THR A  16      -9.235  -3.505  -2.181  1.00 86.35           C  
ATOM    110  CB  THR A  16     -11.714  -3.293  -1.889  1.00 86.35           C  
ATOM    111  O   THR A  16      -8.738  -4.504  -2.704  1.00 86.35           O  
ATOM    112  CG2 THR A  16     -11.943  -4.181  -3.107  1.00 86.35           C  
ATOM    113  OG1 THR A  16     -12.796  -3.477  -0.967  1.00 86.35           O  
ATOM    114  N   ILE A  17      -8.794  -2.259  -2.399  1.00 82.11           N  
ATOM    115  CA  ILE A  17      -7.711  -1.994  -3.339  1.00 82.11           C  
ATOM    116  C   ILE A  17      -6.417  -2.622  -2.826  1.00 82.11           C  
ATOM    117  CB  ILE A  17      -7.517  -0.478  -3.567  1.00 82.11           C  
ATOM    118  O   ILE A  17      -5.675  -3.244  -3.590  1.00 82.11           O  
ATOM    119  CG1 ILE A  17      -8.717   0.106  -4.322  1.00 82.11           C  
ATOM    120  CG2 ILE A  17      -6.211  -0.207  -4.319  1.00 82.11           C  
ATOM    121  CD1 ILE A  17      -8.722   1.627  -4.394  1.00 82.11           C  
ATOM    122  N   LEU A  18      -6.178  -2.441  -1.512  1.00 83.11           N  
ATOM    123  CA  LEU A  18      -4.973  -3.014  -0.923  1.00 83.11           C  
ATOM    124  C   LEU A  18      -5.002  -4.537  -0.997  1.00 83.11           C  
ATOM    125  CB  LEU A  18      -4.823  -2.565   0.533  1.00 83.11           C  
ATOM    126  O   LEU A  18      -3.981  -5.169  -1.278  1.00 83.11           O  
ATOM    127  CG  LEU A  18      -4.338  -1.131   0.754  1.00 83.11           C  
ATOM    128  CD1 LEU A  18      -4.521  -0.729   2.213  1.00 83.11           C  
ATOM    129  CD2 LEU A  18      -2.879  -0.989   0.333  1.00 83.11           C  
ATOM    130  N   ASP A  19      -6.129  -5.125  -0.789  1.00 84.69           N  
ATOM    131  CA  ASP A  19      -6.284  -6.573  -0.884  1.00 84.69           C  
ATOM    132  C   ASP A  19      -6.036  -7.060  -2.310  1.00 84.69           C  
ATOM    133  CB  ASP A  19      -7.680  -6.994  -0.420  1.00 84.69           C  
ATOM    134  O   ASP A  19      -5.389  -8.089  -2.516  1.00 84.69           O  
ATOM    135  CG  ASP A  19      -7.839  -6.960   1.090  1.00 84.69           C  
ATOM    136  OD1 ASP A  19      -6.819  -6.904   1.809  1.00 84.69           O  
ATOM    137  OD2 ASP A  19      -8.995  -6.991   1.564  1.00 84.69           O  
ATOM    138  N   LEU A  20      -6.572  -6.255  -3.242  1.00 81.60           N  
ATOM    139  CA  LEU A  20      -6.377  -6.595  -4.647  1.00 81.60           C  
ATOM    140  C   LEU A  20      -4.909  -6.468  -5.038  1.00 81.60           C  
ATOM    141  CB  LEU A  20      -7.235  -5.694  -5.540  1.00 81.60           C  
ATOM    142  O   LEU A  20      -4.379  -7.317  -5.759  1.00 81.60           O  
ATOM    143  CG  LEU A  20      -7.287  -6.062  -7.024  1.00 81.60           C  
ATOM    144  CD1 LEU A  20      -7.995  -7.400  -7.214  1.00 81.60           C  
ATOM    145  CD2 LEU A  20      -7.982  -4.965  -7.823  1.00 81.60           C  
ATOM    146  N   ALA A  21      -4.338  -5.364  -4.527  1.00 78.92           N  
ATOM    147  CA  ALA A  21      -2.917  -5.150  -4.788  1.00 78.92           C  
ATOM    148  C   ALA A  21      -2.078  -6.294  -4.227  1.00 78.92           C  
ATOM    149  CB  ALA A  21      -2.462  -3.819  -4.193  1.00 78.92           C  
ATOM    150  O   ALA A  21      -1.137  -6.758  -4.875  1.00 78.92           O  
ATOM    151  N   ALA A  22      -2.412  -6.711  -3.027  1.00 81.69           N  
ATOM    152  CA  ALA A  22      -1.695  -7.821  -2.405  1.00 81.69           C  
ATOM    153  C   ALA A  22      -1.808  -9.088  -3.248  1.00 81.69           C  
ATOM    154  CB  ALA A  22      -2.225  -8.074  -0.996  1.00 81.69           C  
ATOM    155  O   ALA A  22      -0.825  -9.810  -3.430  1.00 81.69           O  
ATOM    156  N   GLN A  23      -2.989  -9.316  -3.792  1.00 82.70           N  
ATOM    157  CA  GLN A  23      -3.230 -10.488  -4.627  1.00 82.70           C  
ATOM    158  C   GLN A  23      -2.479 -10.383  -5.952  1.00 82.70           C  
ATOM    159  CB  GLN A  23      -4.727 -10.665  -4.885  1.00 82.70           C  
ATOM    160  O   GLN A  23      -1.917 -11.369  -6.433  1.00 82.70           O  
ATOM    161  CG  GLN A  23      -5.506 -11.156  -3.673  1.00 82.70           C  
ATOM    162  CD  GLN A  23      -6.995 -11.272  -3.939  1.00 82.70           C  
ATOM    163  NE2 GLN A  23      -7.805 -10.843  -2.977  1.00 82.70           N  
ATOM    164  OE1 GLN A  23      -7.414 -11.742  -5.002  1.00 82.70           O  
ATOM    165  N   ALA A  24      -2.565  -9.143  -6.523  1.00 76.51           N  
ATOM    166  CA  ALA A  24      -1.899  -8.910  -7.801  1.00 76.51           C  
ATOM    167  C   ALA A  24      -0.386  -9.064  -7.667  1.00 76.51           C  
ATOM    168  CB  ALA A  24      -2.244  -7.523  -8.337  1.00 76.51           C  
ATOM    169  O   ALA A  24       0.272  -9.598  -8.563  1.00 76.51           O  
ATOM    170  N   LEU A  25       0.102  -8.597  -6.554  1.00 78.24           N  
ATOM    171  CA  LEU A  25       1.539  -8.648  -6.309  1.00 78.24           C  
ATOM    172  C   LEU A  25       2.003 -10.083  -6.089  1.00 78.24           C  
ATOM    173  CB  LEU A  25       1.907  -7.788  -5.097  1.00 78.24           C  
ATOM    174  O   LEU A  25       3.192 -10.383  -6.219  1.00 78.24           O  
ATOM    175  CG  LEU A  25       1.828  -6.273  -5.291  1.00 78.24           C  
ATOM    176  CD1 LEU A  25       1.929  -5.561  -3.946  1.00 78.24           C  
ATOM    177  CD2 LEU A  25       2.925  -5.797  -6.237  1.00 78.24           C  
ATOM    178  N   SER A  26       1.109 -10.915  -5.805  1.00 77.88           N  
ATOM    179  CA  SER A  26       1.444 -12.329  -5.672  1.00 77.88           C  
ATOM    180  C   SER A  26       1.772 -12.950  -7.026  1.00 77.88           C  
ATOM    181  CB  SER A  26       0.292 -13.094  -5.018  1.00 77.88           C  
ATOM    182  O   SER A  26       2.488 -13.950  -7.099  1.00 77.88           O  
ATOM    183  OG  SER A  26      -0.843 -13.117  -5.867  1.00 77.88           O  
ATOM    184  N   PHE A  27       1.257 -12.312  -8.083  1.00 75.25           N  
ATOM    185  CA  PHE A  27       1.493 -12.822  -9.429  1.00 75.25           C  
ATOM    186  C   PHE A  27       2.807 -12.289  -9.987  1.00 75.25           C  
ATOM    187  CB  PHE A  27       0.336 -12.444 -10.359  1.00 75.25           C  
ATOM    188  O   PHE A  27       3.437 -12.932 -10.829  1.00 75.25           O  
ATOM    189  CG  PHE A  27      -0.959 -13.136 -10.029  1.00 75.25           C  
ATOM    190  CD1 PHE A  27      -1.159 -14.467 -10.372  1.00 75.25           C  
ATOM    191  CD2 PHE A  27      -1.977 -12.454  -9.375  1.00 75.25           C  
ATOM    192  CE1 PHE A  27      -2.357 -15.110 -10.068  1.00 75.25           C  
ATOM    193  CE2 PHE A  27      -3.176 -13.090  -9.067  1.00 75.25           C  
ATOM    194  CZ  PHE A  27      -3.365 -14.417  -9.415  1.00 75.25           C  
ATOM    195  N   ALA A  28       3.249 -11.089  -9.523  1.00 73.34           N  
ATOM    196  CA  ALA A  28       4.533 -10.487  -9.875  1.00 73.34           C  
ATOM    197  C   ALA A  28       5.386 -10.250  -8.632  1.00 73.34           C  
ATOM    198  CB  ALA A  28       4.317  -9.175 -10.626  1.00 73.34           C  
ATOM    199  O   ALA A  28       5.243  -9.226  -7.959  1.00 73.34           O  
ATOM    200  N   PRO A  29       5.979 -11.406  -8.117  1.00 65.80           N  
ATOM    201  CA  PRO A  29       6.554 -11.350  -6.771  1.00 65.80           C  
ATOM    202  C   PRO A  29       7.578 -10.228  -6.614  1.00 65.80           C  
ATOM    203  CB  PRO A  29       7.217 -12.720  -6.613  1.00 65.80           C  
ATOM    204  O   PRO A  29       8.556 -10.171  -7.363  1.00 65.80           O  
ATOM    205  CG  PRO A  29       7.128 -13.346  -7.967  1.00 65.80           C  
ATOM    206  CD  PRO A  29       6.314 -12.449  -8.854  1.00 65.80           C  
ATOM    207  N   ILE A  30       7.081  -8.985  -6.408  1.00 74.26           N  
ATOM    208  CA  ILE A  30       8.026  -8.057  -5.797  1.00 74.26           C  
ATOM    209  C   ILE A  30       8.142  -8.349  -4.302  1.00 74.26           C  
ATOM    210  CB  ILE A  30       7.604  -6.589  -6.025  1.00 74.26           C  
ATOM    211  O   ILE A  30       7.167  -8.211  -3.559  1.00 74.26           O  
ATOM    212  CG1 ILE A  30       7.403  -6.317  -7.521  1.00 74.26           C  
ATOM    213  CG2 ILE A  30       8.639  -5.630  -5.429  1.00 74.26           C  
ATOM    214  CD1 ILE A  30       6.815  -4.947  -7.828  1.00 74.26           C  
ATOM    215  N   PRO A  31       9.211  -9.040  -3.933  1.00 70.64           N  
ATOM    216  CA  PRO A  31       9.397  -9.422  -2.532  1.00 70.64           C  
ATOM    217  C   PRO A  31       9.112  -8.276  -1.565  1.00 70.64           C  
ATOM    218  CB  PRO A  31      10.870  -9.834  -2.471  1.00 70.64           C  
ATOM    219  O   PRO A  31       9.611  -7.164  -1.755  1.00 70.64           O  
ATOM    220  CG  PRO A  31      11.296  -9.944  -3.899  1.00 70.64           C  
ATOM    221  CD  PRO A  31      10.309  -9.197  -4.750  1.00 70.64           C  
ATOM    222  N   GLY A  32       8.091  -8.444  -0.735  1.00 70.53           N  
ATOM    223  CA  GLY A  32       7.880  -7.537   0.382  1.00 70.53           C  
ATOM    224  C   GLY A  32       6.650  -6.664   0.218  1.00 70.53           C  
ATOM    225  O   GLY A  32       6.081  -6.193   1.205  1.00 70.53           O  
ATOM    226  N   LEU A  33       6.254  -6.462  -0.992  1.00 78.10           N  
ATOM    227  CA  LEU A  33       5.148  -5.548  -1.259  1.00 78.10           C  
ATOM    228  C   LEU A  33       3.822  -6.153  -0.810  1.00 78.10           C  
ATOM    229  CB  LEU A  33       5.087  -5.201  -2.749  1.00 78.10           C  
ATOM    230  O   LEU A  33       2.950  -5.442  -0.305  1.00 78.10           O  
ATOM    231  CG  LEU A  33       4.199  -4.017  -3.133  1.00 78.10           C  
ATOM    232  CD1 LEU A  33       4.641  -2.760  -2.391  1.00 78.10           C  
ATOM    233  CD2 LEU A  33       4.231  -3.792  -4.641  1.00 78.10           C  
ATOM    234  N   ASP A  34       3.667  -7.455  -1.023  1.00 78.23           N  
ATOM    235  CA  ASP A  34       2.434  -8.107  -0.591  1.00 78.23           C  
ATOM    236  C   ASP A  34       2.236  -7.962   0.917  1.00 78.23           C  
ATOM    237  CB  ASP A  34       2.445  -9.587  -0.980  1.00 78.23           C  
ATOM    238  O   ASP A  34       1.118  -7.731   1.382  1.00 78.23           O  
ATOM    239  CG  ASP A  34       3.617 -10.348  -0.387  1.00 78.23           C  
ATOM    240  OD1 ASP A  34       4.730  -9.785  -0.303  1.00 78.23           O  
ATOM    241  OD2 ASP A  34       3.427 -11.522  -0.003  1.00 78.23           O  
ATOM    242  N   VAL A  35       3.312  -8.031   1.651  1.00 78.09           N  
ATOM    243  CA  VAL A  35       3.286  -7.917   3.105  1.00 78.09           C  
ATOM    244  C   VAL A  35       2.905  -6.494   3.506  1.00 78.09           C  
ATOM    245  CB  VAL A  35       4.647  -8.301   3.729  1.00 78.09           C  
ATOM    246  O   VAL A  35       2.103  -6.294   4.421  1.00 78.09           O  
ATOM    247  CG1 VAL A  35       4.636  -8.061   5.237  1.00 78.09           C  
ATOM    248  CG2 VAL A  35       4.984  -9.758   3.418  1.00 78.09           C  
ATOM    249  N   ALA A  36       3.479  -5.536   2.783  1.00 78.20           N  
ATOM    250  CA  ALA A  36       3.166  -4.137   3.060  1.00 78.20           C  
ATOM    251  C   ALA A  36       1.688  -3.847   2.814  1.00 78.20           C  
ATOM    252  CB  ALA A  36       4.035  -3.218   2.204  1.00 78.20           C  
ATOM    253  O   ALA A  36       1.035  -3.186   3.625  1.00 78.20           O  
ATOM    254  N   ALA A  37       1.184  -4.359   1.705  1.00 80.38           N  
ATOM    255  CA  ALA A  37      -0.221  -4.153   1.363  1.00 80.38           C  
ATOM    256  C   ALA A  37      -1.137  -4.769   2.417  1.00 80.38           C  
ATOM    257  CB  ALA A  37      -0.526  -4.742  -0.012  1.00 80.38           C  
ATOM    258  O   ALA A  37      -2.132  -4.160   2.817  1.00 80.38           O  
ATOM    259  N   THR A  38      -0.771  -5.952   2.896  1.00 80.54           N  
ATOM    260  CA  THR A  38      -1.548  -6.651   3.913  1.00 80.54           C  
ATOM    261  C   THR A  38      -1.519  -5.890   5.235  1.00 80.54           C  
ATOM    262  CB  THR A  38      -1.024  -8.083   4.130  1.00 80.54           C  
ATOM    263  O   THR A  38      -2.543  -5.767   5.909  1.00 80.54           O  
ATOM    264  CG2 THR A  38      -1.844  -8.814   5.188  1.00 80.54           C  
ATOM    265  OG1 THR A  38      -1.103  -8.807   2.896  1.00 80.54           O  
ATOM    266  N   ALA A  39      -0.385  -5.399   5.596  1.00 78.41           N  
ATOM    267  CA  ALA A  39      -0.233  -4.629   6.828  1.00 78.41           C  
ATOM    268  C   ALA A  39      -1.075  -3.357   6.788  1.00 78.41           C  
ATOM    269  CB  ALA A  39       1.236  -4.284   7.062  1.00 78.41           C  
ATOM    270  O   ALA A  39      -1.754  -3.024   7.762  1.00 78.41           O  
ATOM    271  N   LEU A  40      -1.078  -2.701   5.618  1.00 80.46           N  
ATOM    272  CA  LEU A  40      -1.858  -1.478   5.461  1.00 80.46           C  
ATOM    273  C   LEU A  40      -3.352  -1.773   5.540  1.00 80.46           C  
ATOM    274  CB  LEU A  40      -1.529  -0.800   4.128  1.00 80.46           C  
ATOM    275  O   LEU A  40      -4.107  -1.014   6.152  1.00 80.46           O  
ATOM    276  CG  LEU A  40      -0.188  -0.069   4.052  1.00 80.46           C  
ATOM    277  CD1 LEU A  40       0.114   0.335   2.612  1.00 80.46           C  
ATOM    278  CD2 LEU A  40      -0.192   1.152   4.965  1.00 80.46           C  
ATOM    279  N   SER A  41      -3.737  -2.854   4.909  1.00 83.00           N  
ATOM    280  CA  SER A  41      -5.132  -3.281   4.966  1.00 83.00           C  
ATOM    281  C   SER A  41      -5.575  -3.530   6.403  1.00 83.00           C  
ATOM    282  CB  SER A  41      -5.340  -4.546   4.133  1.00 83.00           C  
ATOM    283  O   SER A  41      -6.680  -3.146   6.793  1.00 83.00           O  
ATOM    284  OG  SER A  41      -6.700  -4.944   4.153  1.00 83.00           O  
ATOM    285  N   SER A  42      -4.740  -4.141   7.224  1.00 80.17           N  
ATOM    286  CA  SER A  42      -5.042  -4.443   8.619  1.00 80.17           C  
ATOM    287  C   SER A  42      -5.183  -3.167   9.443  1.00 80.17           C  
ATOM    288  CB  SER A  42      -3.956  -5.333   9.223  1.00 80.17           C  
ATOM    289  O   SER A  42      -6.075  -3.062  10.287  1.00 80.17           O  
ATOM    290  OG  SER A  42      -4.337  -5.789  10.510  1.00 80.17           O  
ATOM    291  N   ILE A  43      -4.332  -2.174   9.109  1.00 79.06           N  
ATOM    292  CA  ILE A  43      -4.365  -0.895   9.809  1.00 79.06           C  
ATOM    293  C   ILE A  43      -5.678  -0.175   9.510  1.00 79.06           C  
ATOM    294  CB  ILE A  43      -3.165  -0.004   9.416  1.00 79.06           C  
ATOM    295  O   ILE A  43      -6.321   0.360  10.416  1.00 79.06           O  
ATOM    296  CG1 ILE A  43      -1.858  -0.607   9.945  1.00 79.06           C  
ATOM    297  CG2 ILE A  43      -3.359   1.424   9.935  1.00 79.06           C  
ATOM    298  CD1 ILE A  43      -0.604   0.079   9.420  1.00 79.06           C  
ATOM    299  N   ILE A  44      -6.083  -0.236   8.245  1.00 81.65           N  
ATOM    300  CA  ILE A  44      -7.332   0.398   7.837  1.00 81.65           C  
ATOM    301  C   ILE A  44      -8.506  -0.265   8.554  1.00 81.65           C  
ATOM    302  CB  ILE A  44      -7.529   0.326   6.306  1.00 81.65           C  
ATOM    303  O   ILE A  44      -9.422   0.417   9.020  1.00 81.65           O  
ATOM    304  CG1 ILE A  44      -6.507   1.220   5.594  1.00 81.65           C  
ATOM    305  CG2 ILE A  44      -8.959   0.719   5.926  1.00 81.65           C  
ATOM    306  CD1 ILE A  44      -6.519   1.086   4.077  1.00 81.65           C  
ATOM    307  N   ALA A  45      -8.446  -1.589   8.627  1.00 83.02           N  
ATOM    308  CA  ALA A  45      -9.506  -2.346   9.288  1.00 83.02           C  
ATOM    309  C   ALA A  45      -9.624  -1.956  10.758  1.00 83.02           C  
ATOM    310  CB  ALA A  45      -9.249  -3.845   9.157  1.00 83.02           C  
ATOM    311  O   ALA A  45     -10.732  -1.811  11.281  1.00 83.02           O  
ATOM    312  N   LYS A  46      -8.489  -1.745  11.347  1.00 75.87           N  
ATOM    313  CA  LYS A  46      -8.473  -1.386  12.762  1.00 75.87           C  
ATOM    314  C   LYS A  46      -8.990   0.033  12.976  1.00 75.87           C  
ATOM    315  CB  LYS A  46      -7.061  -1.521  13.334  1.00 75.87           C  
ATOM    316  O   LYS A  46      -9.696   0.302  13.950  1.00 75.87           O  
ATOM    317  CG  LYS A  46      -6.631  -2.959  13.588  1.00 75.87           C  
ATOM    318  CD  LYS A  46      -5.289  -3.022  14.306  1.00 75.87           C  
ATOM    319  CE  LYS A  46      -4.864  -4.459  14.574  1.00 75.87           C  
ATOM    320  NZ  LYS A  46      -3.756  -4.533  15.572  1.00 75.87           N  
ATOM    321  N   VAL A  47      -8.588   0.917  12.005  1.00 76.53           N  
ATOM    322  CA  VAL A  47      -9.059   2.296  12.065  1.00 76.53           C  
ATOM    323  C   VAL A  47     -10.577   2.332  11.896  1.00 76.53           C  
ATOM    324  CB  VAL A  47      -8.382   3.175  10.990  1.00 76.53           C  
ATOM    325  O   VAL A  47     -11.265   3.099  12.574  1.00 76.53           O  
ATOM    326  CG1 VAL A  47      -9.051   4.546  10.913  1.00 76.53           C  
ATOM    327  CG2 VAL A  47      -6.890   3.320  11.282  1.00 76.53           C  
ATOM    328  N   GLN A  48     -11.065   1.427  11.014  1.00 77.16           N  
ATOM    329  CA  GLN A  48     -12.503   1.325  10.788  1.00 77.16           C  
ATOM    330  C   GLN A  48     -13.229   0.886  12.056  1.00 77.16           C  
ATOM    331  CB  GLN A  48     -12.801   0.350   9.648  1.00 77.16           C  
ATOM    332  O   GLN A  48     -14.347   1.333  12.324  1.00 77.16           O  
ATOM    333  CG  GLN A  48     -12.512   0.915   8.264  1.00 77.16           C  
ATOM    334  CD  GLN A  48     -12.825  -0.068   7.152  1.00 77.16           C  
ATOM    335  NE2 GLN A  48     -13.280   0.448   6.015  1.00 77.16           N  
ATOM    336  OE1 GLN A  48     -12.659  -1.281   7.312  1.00 77.16           O  
ATOM    337  N   GLN A  49     -12.508   0.079  12.836  1.00 77.43           N  
ATOM    338  CA  GLN A  49     -13.102  -0.452  14.059  1.00 77.43           C  
ATOM    339  C   GLN A  49     -13.123   0.601  15.163  1.00 77.43           C  
ATOM    340  CB  GLN A  49     -12.341  -1.692  14.531  1.00 77.43           C  
ATOM    341  O   GLN A  49     -14.004   0.587  16.025  1.00 77.43           O  
ATOM    342  CG  GLN A  49     -12.678  -2.955  13.750  1.00 77.43           C  
ATOM    343  CD  GLN A  49     -11.932  -4.175  14.256  1.00 77.43           C  
ATOM    344  NE2 GLN A  49     -12.100  -5.300  13.569  1.00 77.43           N  
ATOM    345  OE1 GLN A  49     -11.210  -4.108  15.256  1.00 77.43           O  
ATOM    346  N   THR A  50     -12.229   1.678  15.020  1.00 72.83           N  
ATOM    347  CA  THR A  50     -12.137   2.692  16.064  1.00 72.83           C  
ATOM    348  C   THR A  50     -13.063   3.866  15.761  1.00 72.83           C  
ATOM    349  CB  THR A  50     -10.693   3.202  16.223  1.00 72.83           C  
ATOM    350  O   THR A  50     -12.940   4.507  14.715  1.00 72.83           O  
ATOM    351  CG2 THR A  50     -10.115   2.807  17.578  1.00 72.83           C  
ATOM    352  OG1 THR A  50      -9.877   2.640  15.187  1.00 72.83           O  
ATOM    353  N   ARG A  51     -14.384   3.776  15.680  1.00 65.08           N  
ATOM    354  CA  ARG A  51     -15.622   4.509  15.434  1.00 65.08           C  
ATOM    355  C   ARG A  51     -15.520   5.942  15.946  1.00 65.08           C  
ATOM    356  CB  ARG A  51     -16.807   3.800  16.093  1.00 65.08           C  
ATOM    357  O   ARG A  51     -16.178   6.842  15.420  1.00 65.08           O  
ATOM    358  CG  ARG A  51     -17.382   2.662  15.266  1.00 65.08           C  
ATOM    359  CD  ARG A  51     -18.759   2.243  15.761  1.00 65.08           C  
ATOM    360  NE  ARG A  51     -19.427   1.357  14.813  1.00 65.08           N  
ATOM    361  NH1 ARG A  51     -21.469   1.403  15.891  1.00 65.08           N  
ATOM    362  NH2 ARG A  51     -21.206   0.168  13.978  1.00 65.08           N  
ATOM    363  CZ  ARG A  51     -20.699   0.978  14.896  1.00 65.08           C  
ATOM    364  N   GLY A  52     -14.269   6.465  16.404  1.00 66.10           N  
ATOM    365  CA  GLY A  52     -14.518   7.702  17.128  1.00 66.10           C  
ATOM    366  C   GLY A  52     -13.784   8.894  16.544  1.00 66.10           C  
ATOM    367  O   GLY A  52     -14.194  10.039  16.740  1.00 66.10           O  
ATOM    368  N   ASN A  53     -13.365   8.933  15.252  1.00 63.74           N  
ATOM    369  CA  ASN A  53     -12.907  10.211  14.719  1.00 63.74           C  
ATOM    370  C   ASN A  53     -12.962  10.236  13.194  1.00 63.74           C  
ATOM    371  CB  ASN A  53     -11.488  10.517  15.204  1.00 63.74           C  
ATOM    372  O   ASN A  53     -12.163   9.574  12.529  1.00 63.74           O  
ATOM    373  CG  ASN A  53     -11.302  11.971  15.588  1.00 63.74           C  
ATOM    374  ND2 ASN A  53     -10.205  12.268  16.274  1.00 63.74           N  
ATOM    375  OD1 ASN A  53     -12.139  12.821  15.271  1.00 63.74           O  
ATOM    376  N   ASP A  54     -14.071  10.580  12.696  1.00 69.64           N  
ATOM    377  CA  ASP A  54     -14.400  10.645  11.276  1.00 69.64           C  
ATOM    378  C   ASP A  54     -13.317  11.384  10.494  1.00 69.64           C  
ATOM    379  CB  ASP A  54     -15.755  11.325  11.069  1.00 69.64           C  
ATOM    380  O   ASP A  54     -12.923  10.952   9.409  1.00 69.64           O  
ATOM    381  CG  ASP A  54     -16.928  10.439  11.454  1.00 69.64           C  
ATOM    382  OD1 ASP A  54     -16.734   9.220  11.648  1.00 69.64           O  
ATOM    383  OD2 ASP A  54     -18.057  10.966  11.561  1.00 69.64           O  
ATOM    384  N   GLU A  55     -12.710  12.477  11.155  1.00 71.97           N  
ATOM    385  CA  GLU A  55     -11.763  13.277  10.385  1.00 71.97           C  
ATOM    386  C   GLU A  55     -10.421  12.563  10.246  1.00 71.97           C  
ATOM    387  CB  GLU A  55     -11.564  14.649  11.035  1.00 71.97           C  
ATOM    388  O   GLU A  55      -9.824  12.557   9.167  1.00 71.97           O  
ATOM    389  CG  GLU A  55     -10.904  15.672  10.122  1.00 71.97           C  
ATOM    390  CD  GLU A  55     -10.896  17.077  10.702  1.00 71.97           C  
ATOM    391  OE1 GLU A  55     -10.433  18.015  10.015  1.00 71.97           O  
ATOM    392  OE2 GLU A  55     -11.357  17.241  11.854  1.00 71.97           O  
ATOM    393  N   THR A  56      -9.936  11.985  11.325  1.00 68.45           N  
ATOM    394  CA  THR A  56      -8.683  11.237  11.317  1.00 68.45           C  
ATOM    395  C   THR A  56      -8.803   9.991  10.445  1.00 68.45           C  
ATOM    396  CB  THR A  56      -8.266  10.832  12.743  1.00 68.45           C  
ATOM    397  O   THR A  56      -7.889   9.670   9.682  1.00 68.45           O  
ATOM    398  CG2 THR A  56      -6.926  10.104  12.737  1.00 68.45           C  
ATOM    399  OG1 THR A  56      -8.155  12.007  13.555  1.00 68.45           O  
ATOM    400  N   ALA A  57      -9.915   9.396  10.543  1.00 71.01           N  
ATOM    401  CA  ALA A  57     -10.176   8.222   9.715  1.00 71.01           C  
ATOM    402  C   ALA A  57     -10.166   8.583   8.232  1.00 71.01           C  
ATOM    403  CB  ALA A  57     -11.512   7.589  10.096  1.00 71.01           C  
ATOM    404  O   ALA A  57      -9.610   7.849   7.412  1.00 71.01           O  
ATOM    405  N   ARG A  58     -10.741   9.792   7.969  1.00 73.26           N  
ATOM    406  CA  ARG A  58     -10.787  10.258   6.587  1.00 73.26           C  
ATOM    407  C   ARG A  58      -9.385  10.543   6.059  1.00 73.26           C  
ATOM    408  CB  ARG A  58     -11.655  11.512   6.470  1.00 73.26           C  
ATOM    409  O   ARG A  58      -9.050  10.163   4.935  1.00 73.26           O  
ATOM    410  CG  ARG A  58     -13.092  11.231   6.061  1.00 73.26           C  
ATOM    411  CD  ARG A  58     -13.865  12.515   5.797  1.00 73.26           C  
ATOM    412  NE  ARG A  58     -15.308  12.286   5.797  1.00 73.26           N  
ATOM    413  NH1 ARG A  58     -15.794  14.037   7.224  1.00 73.26           N  
ATOM    414  NH2 ARG A  58     -17.480  12.718   6.404  1.00 73.26           N  
ATOM    415  CZ  ARG A  58     -16.190  13.014   6.475  1.00 73.26           C  
ATOM    416  N   ASP A  59      -8.553  11.281   6.934  1.00 70.63           N  
ATOM    417  CA  ASP A  59      -7.186  11.610   6.541  1.00 70.63           C  
ATOM    418  C   ASP A  59      -6.345  10.347   6.370  1.00 70.63           C  
ATOM    419  CB  ASP A  59      -6.540  12.536   7.574  1.00 70.63           C  
ATOM    420  O   ASP A  59      -5.562  10.241   5.424  1.00 70.63           O  
ATOM    421  CG  ASP A  59      -7.055  13.963   7.495  1.00 70.63           C  
ATOM    422  OD1 ASP A  59      -7.708  14.321   6.491  1.00 70.63           O  
ATOM    423  OD2 ASP A  59      -6.803  14.737   8.443  1.00 70.63           O  
ATOM    424  N   LEU A  60      -6.607   9.425   7.222  1.00 73.87           N  
ATOM    425  CA  LEU A  60      -5.900   8.151   7.142  1.00 73.87           C  
ATOM    426  C   LEU A  60      -6.319   7.375   5.898  1.00 73.87           C  
ATOM    427  CB  LEU A  60      -6.165   7.311   8.394  1.00 73.87           C  
ATOM    428  O   LEU A  60      -5.472   6.819   5.194  1.00 73.87           O  
ATOM    429  CG  LEU A  60      -5.429   5.973   8.482  1.00 73.87           C  
ATOM    430  CD1 LEU A  60      -3.921   6.194   8.441  1.00 73.87           C  
ATOM    431  CD2 LEU A  60      -5.830   5.223   9.748  1.00 73.87           C  
ATOM    432  N   ALA A  61      -7.601   7.381   5.693  1.00 72.49           N  
ATOM    433  CA  ALA A  61      -8.119   6.703   4.507  1.00 72.49           C  
ATOM    434  C   ALA A  61      -7.527   7.298   3.233  1.00 72.49           C  
ATOM    435  CB  ALA A  61      -9.643   6.783   4.471  1.00 72.49           C  
ATOM    436  O   ALA A  61      -7.163   6.566   2.309  1.00 72.49           O  
ATOM    437  N   ARG A  62      -7.451   8.646   3.169  1.00 74.80           N  
ATOM    438  CA  ARG A  62      -6.887   9.331   2.010  1.00 74.80           C  
ATOM    439  C   ARG A  62      -5.418   8.967   1.820  1.00 74.80           C  
ATOM    440  CB  ARG A  62      -7.037  10.847   2.155  1.00 74.80           C  
ATOM    441  O   ARG A  62      -4.981   8.691   0.701  1.00 74.80           O  
ATOM    442  CG  ARG A  62      -6.696  11.623   0.893  1.00 74.80           C  
ATOM    443  CD  ARG A  62      -6.829  13.125   1.102  1.00 74.80           C  
ATOM    444  NE  ARG A  62      -8.213  13.513   1.361  1.00 74.80           N  
ATOM    445  NH1 ARG A  62      -7.677  15.496   2.418  1.00 74.80           N  
ATOM    446  NH2 ARG A  62      -9.871  14.884   2.164  1.00 74.80           N  
ATOM    447  CZ  ARG A  62      -8.584  14.630   1.981  1.00 74.80           C  
ATOM    448  N   SER A  63      -4.692   8.919   2.953  1.00 69.82           N  
ATOM    449  CA  SER A  63      -3.271   8.593   2.902  1.00 69.82           C  
ATOM    450  C   SER A  63      -3.049   7.154   2.449  1.00 69.82           C  
ATOM    451  CB  SER A  63      -2.620   8.813   4.268  1.00 69.82           C  
ATOM    452  O   SER A  63      -2.163   6.883   1.637  1.00 69.82           O  
ATOM    453  OG  SER A  63      -2.616  10.188   4.608  1.00 69.82           O  
ATOM    454  N   ILE A  64      -3.932   6.321   2.905  1.00 75.06           N  
ATOM    455  CA  ILE A  64      -3.834   4.909   2.552  1.00 75.06           C  
ATOM    456  C   ILE A  64      -4.173   4.721   1.075  1.00 75.06           C  
ATOM    457  CB  ILE A  64      -4.764   4.041   3.430  1.00 75.06           C  
ATOM    458  O   ILE A  64      -3.507   3.958   0.371  1.00 75.06           O  
ATOM    459  CG1 ILE A  64      -4.247   3.994   4.872  1.00 75.06           C  
ATOM    460  CG2 ILE A  64      -4.894   2.630   2.848  1.00 75.06           C  
ATOM    461  CD1 ILE A  64      -5.197   3.316   5.849  1.00 75.06           C  
ATOM    462  N   ASN A  65      -5.237   5.395   0.635  1.00 75.92           N  
ATOM    463  CA  ASN A  65      -5.618   5.352  -0.773  1.00 75.92           C  
ATOM    464  C   ASN A  65      -4.493   5.851  -1.674  1.00 75.92           C  
ATOM    465  CB  ASN A  65      -6.890   6.169  -1.010  1.00 75.92           C  
ATOM    466  O   ASN A  65      -4.230   5.268  -2.727  1.00 75.92           O  
ATOM    467  CG  ASN A  65      -7.521   5.889  -2.359  1.00 75.92           C  
ATOM    468  ND2 ASN A  65      -8.311   6.836  -2.853  1.00 75.92           N  
ATOM    469  OD1 ASN A  65      -7.302   4.831  -2.954  1.00 75.92           O  
ATOM    470  N   GLU A  66      -3.822   6.917  -1.263  1.00 74.42           N  
ATOM    471  CA  GLU A  66      -2.702   7.457  -2.029  1.00 74.42           C  
ATOM    472  C   GLU A  66      -1.542   6.468  -2.084  1.00 74.42           C  
ATOM    473  CB  GLU A  66      -2.233   8.786  -1.431  1.00 74.42           C  
ATOM    474  O   GLU A  66      -0.922   6.288  -3.135  1.00 74.42           O  
ATOM    475  CG  GLU A  66      -3.111   9.972  -1.802  1.00 74.42           C  
ATOM    476  CD  GLU A  66      -2.656  11.277  -1.169  1.00 74.42           C  
ATOM    477  OE1 GLU A  66      -3.301  12.324  -1.405  1.00 74.42           O  
ATOM    478  OE2 GLU A  66      -1.644  11.253  -0.433  1.00 74.42           O  
ATOM    479  N   LEU A  67      -1.379   5.830  -0.987  1.00 74.81           N  
ATOM    480  CA  LEU A  67      -0.317   4.832  -0.925  1.00 74.81           C  
ATOM    481  C   LEU A  67      -0.645   3.633  -1.808  1.00 74.81           C  
ATOM    482  CB  LEU A  67      -0.096   4.373   0.519  1.00 74.81           C  
ATOM    483  O   LEU A  67       0.218   3.139  -2.537  1.00 74.81           O  
ATOM    484  CG  LEU A  67       1.038   3.374   0.747  1.00 74.81           C  
ATOM    485  CD1 LEU A  67       2.365   3.962   0.279  1.00 74.81           C  
ATOM    486  CD2 LEU A  67       1.113   2.975   2.217  1.00 74.81           C  
ATOM    487  N   ALA A  68      -1.871   3.178  -1.706  1.00 74.75           N  
ATOM    488  CA  ALA A  68      -2.324   2.061  -2.531  1.00 74.75           C  
ATOM    489  C   ALA A  68      -2.175   2.380  -4.016  1.00 74.75           C  
ATOM    490  CB  ALA A  68      -3.775   1.714  -2.207  1.00 74.75           C  
ATOM    491  O   ALA A  68      -1.736   1.534  -4.798  1.00 74.75           O  
ATOM    492  N   THR A  69      -2.533   3.578  -4.424  1.00 76.95           N  
ATOM    493  CA  THR A  69      -2.437   4.008  -5.814  1.00 76.95           C  
ATOM    494  C   THR A  69      -0.983   4.023  -6.277  1.00 76.95           C  
ATOM    495  CB  THR A  69      -3.055   5.405  -6.011  1.00 76.95           C  
ATOM    496  O   THR A  69      -0.676   3.595  -7.392  1.00 76.95           O  
ATOM    497  CG2 THR A  69      -2.980   5.838  -7.472  1.00 76.95           C  
ATOM    498  OG1 THR A  69      -4.428   5.375  -5.604  1.00 76.95           O  
ATOM    499  N   ARG A  70      -0.125   4.429  -5.391  1.00 73.07           N  
ATOM    500  CA  ARG A  70       1.292   4.493  -5.737  1.00 73.07           C  
ATOM    501  C   ARG A  70       1.886   3.095  -5.874  1.00 73.07           C  
ATOM    502  CB  ARG A  70       2.066   5.291  -4.685  1.00 73.07           C  
ATOM    503  O   ARG A  70       2.697   2.845  -6.767  1.00 73.07           O  
ATOM    504  CG  ARG A  70       1.818   6.790  -4.743  1.00 73.07           C  
ATOM    505  CD  ARG A  70       2.654   7.540  -3.716  1.00 73.07           C  
ATOM    506  NE  ARG A  70       2.311   8.959  -3.675  1.00 73.07           N  
ATOM    507  NH1 ARG A  70       4.339   9.636  -2.799  1.00 73.07           N  
ATOM    508  NH2 ARG A  70       2.706  11.181  -3.246  1.00 73.07           N  
ATOM    509  CZ  ARG A  70       3.120   9.922  -3.240  1.00 73.07           C  
ATOM    510  N   MET A  71       1.424   2.263  -4.991  1.00 74.66           N  
ATOM    511  CA  MET A  71       1.875   0.876  -5.060  1.00 74.66           C  
ATOM    512  C   MET A  71       1.383   0.208  -6.340  1.00 74.66           C  
ATOM    513  CB  MET A  71       1.391   0.091  -3.840  1.00 74.66           C  
ATOM    514  O   MET A  71       2.125  -0.538  -6.981  1.00 74.66           O  
ATOM    515  CG  MET A  71       2.128   0.437  -2.557  1.00 74.66           C  
ATOM    516  SD  MET A  71       1.518  -0.522  -1.116  1.00 74.66           S  
ATOM    517  CE  MET A  71       2.421  -2.076  -1.360  1.00 74.66           C  
ATOM    518  N   LYS A  72       0.125   0.427  -6.666  1.00 76.97           N  
ATOM    519  CA  LYS A  72      -0.457  -0.101  -7.896  1.00 76.97           C  
ATOM    520  C   LYS A  72       0.302   0.397  -9.122  1.00 76.97           C  
ATOM    521  CB  LYS A  72      -1.933   0.286  -8.001  1.00 76.97           C  
ATOM    522  O   LYS A  72       0.613  -0.383 -10.025  1.00 76.97           O  
ATOM    523  CG  LYS A  72      -2.652  -0.330  -9.192  1.00 76.97           C  
ATOM    524  CD  LYS A  72      -4.118   0.081  -9.235  1.00 76.97           C  
ATOM    525  CE  LYS A  72      -4.816  -0.460 -10.475  1.00 76.97           C  
ATOM    526  NZ  LYS A  72      -6.231   0.010 -10.564  1.00 76.97           N  
ATOM    527  N   THR A  73       0.624   1.682  -9.163  1.00 76.92           N  
ATOM    528  CA  THR A  73       1.346   2.275 -10.283  1.00 76.92           C  
ATOM    529  C   THR A  73       2.746   1.680 -10.401  1.00 76.92           C  
ATOM    530  CB  THR A  73       1.446   3.804 -10.137  1.00 76.92           C  
ATOM    531  O   THR A  73       3.222   1.412 -11.506  1.00 76.92           O  
ATOM    532  CG2 THR A  73       2.154   4.427 -11.335  1.00 76.92           C  
ATOM    533  OG1 THR A  73       0.128   4.356 -10.035  1.00 76.92           O  
ATOM    534  N   ALA A  74       3.334   1.472  -9.252  1.00 73.96           N  
ATOM    535  CA  ALA A  74       4.669   0.877  -9.235  1.00 73.96           C  
ATOM    536  C   ALA A  74       4.635  -0.560  -9.746  1.00 73.96           C  
ATOM    537  CB  ALA A  74       5.254   0.924  -7.826  1.00 73.96           C  
ATOM    538  O   ALA A  74       5.500  -0.969 -10.525  1.00 73.96           O  
ATOM    539  N   ALA A  75       3.631  -1.286  -9.278  1.00 73.70           N  
ATOM    540  CA  ALA A  75       3.468  -2.667  -9.724  1.00 73.70           C  
ATOM    541  C   ALA A  75       3.221  -2.732 -11.229  1.00 73.70           C  
ATOM    542  CB  ALA A  75       2.323  -3.338  -8.970  1.00 73.70           C  
ATOM    543  O   ALA A  75       3.779  -3.589 -11.919  1.00 73.70           O  
ATOM    544  N   GLU A  76       2.386  -1.865 -11.746  1.00 79.56           N  
ATOM    545  CA  GLU A  76       2.078  -1.817 -13.172  1.00 79.56           C  
ATOM    546  C   GLU A  76       3.316  -1.469 -13.993  1.00 79.56           C  
ATOM    547  CB  GLU A  76       0.962  -0.805 -13.447  1.00 79.56           C  
ATOM    548  O   GLU A  76       3.511  -2.001 -15.088  1.00 79.56           O  
ATOM    549  CG  GLU A  76      -0.412  -1.262 -12.978  1.00 79.56           C  
ATOM    550  CD  GLU A  76      -1.490  -0.206 -13.161  1.00 79.56           C  
ATOM    551  OE1 GLU A  76      -2.687  -0.523 -12.980  1.00 79.56           O  
ATOM    552  OE2 GLU A  76      -1.134   0.948 -13.490  1.00 79.56           O  
ATOM    553  N   SER A  77       4.172  -0.627 -13.430  1.00 77.12           N  
ATOM    554  CA  SER A  77       5.394  -0.235 -14.124  1.00 77.12           C  
ATOM    555  C   SER A  77       6.373  -1.400 -14.221  1.00 77.12           C  
ATOM    556  CB  SER A  77       6.060   0.944 -13.412  1.00 77.12           C  
ATOM    557  O   SER A  77       7.006  -1.601 -15.259  1.00 77.12           O  
ATOM    558  OG  SER A  77       5.247   2.102 -13.487  1.00 77.12           O  
ATOM    559  N   VAL A  78       6.411  -2.161 -13.122  1.00 75.75           N  
ATOM    560  CA  VAL A  78       7.302  -3.317 -13.095  1.00 75.75           C  
ATOM    561  C   VAL A  78       6.799  -4.380 -14.069  1.00 75.75           C  
ATOM    562  CB  VAL A  78       7.421  -3.910 -11.674  1.00 75.75           C  
ATOM    563  O   VAL A  78       7.588  -4.986 -14.798  1.00 75.75           O  
ATOM    564  CG1 VAL A  78       8.165  -5.243 -11.705  1.00 75.75           C  
ATOM    565  CG2 VAL A  78       8.123  -2.924 -10.742  1.00 75.75           C  
ATOM    566  N   GLN A  79       5.488  -4.591 -14.088  1.00 77.21           N  
ATOM    567  CA  GLN A  79       4.890  -5.567 -14.993  1.00 77.21           C  
ATOM    568  C   GLN A  79       5.096  -5.164 -16.450  1.00 77.21           C  
ATOM    569  CB  GLN A  79       3.397  -5.729 -14.699  1.00 77.21           C  
ATOM    570  O   GLN A  79       5.352  -6.015 -17.305  1.00 77.21           O  
ATOM    571  CG  GLN A  79       2.757  -6.918 -15.402  1.00 77.21           C  
ATOM    572  CD  GLN A  79       1.329  -7.166 -14.954  1.00 77.21           C  
ATOM    573  NE2 GLN A  79       0.736  -8.252 -15.439  1.00 77.21           N  
ATOM    574  OE1 GLN A  79       0.764  -6.389 -14.178  1.00 77.21           O  
ATOM    575  N   LYS A  80       4.910  -3.893 -16.731  1.00 81.30           N  
ATOM    576  CA  LYS A  80       5.123  -3.383 -18.082  1.00 81.30           C  
ATOM    577  C   LYS A  80       6.555  -3.633 -18.545  1.00 81.30           C  
ATOM    578  CB  LYS A  80       4.804  -1.888 -18.147  1.00 81.30           C  
ATOM    579  O   LYS A  80       6.782  -4.037 -19.687  1.00 81.30           O  
ATOM    580  CG  LYS A  80       4.836  -1.309 -19.554  1.00 81.30           C  
ATOM    581  CD  LYS A  80       4.467   0.168 -19.559  1.00 81.30           C  
ATOM    582  CE  LYS A  80       4.560   0.764 -20.957  1.00 81.30           C  
ATOM    583  NZ  LYS A  80       4.351   2.243 -20.945  1.00 81.30           N  
ATOM    584  N   ILE A  81       7.441  -3.560 -17.680  1.00 76.19           N  
ATOM    585  CA  ILE A  81       8.849  -3.748 -18.015  1.00 76.19           C  
ATOM    586  C   ILE A  81       9.129  -5.231 -18.250  1.00 76.19           C  
ATOM    587  CB  ILE A  81       9.772  -3.197 -16.906  1.00 76.19           C  
ATOM    588  O   ILE A  81       9.854  -5.592 -19.180  1.00 76.19           O  
ATOM    589  CG1 ILE A  81       9.646  -1.672 -16.815  1.00 76.19           C  
ATOM    590  CG2 ILE A  81      11.225  -3.612 -17.157  1.00 76.19           C  
ATOM    591  CD1 ILE A  81      10.340  -1.065 -15.603  1.00 76.19           C  
ATOM    592  N   LYS A  82       8.586  -5.993 -17.299  1.00 76.72           N  
ATOM    593  CA  LYS A  82       8.736  -7.438 -17.441  1.00 76.72           C  
ATOM    594  C   LYS A  82       8.188  -7.919 -18.782  1.00 76.72           C  
ATOM    595  CB  LYS A  82       8.032  -8.167 -16.296  1.00 76.72           C  
ATOM    596  O   LYS A  82       8.794  -8.768 -19.438  1.00 76.72           O  
ATOM    597  CG  LYS A  82       8.322  -9.660 -16.240  1.00 76.72           C  
ATOM    598  CD  LYS A  82       7.623 -10.322 -15.061  1.00 76.72           C  
ATOM    599  CE  LYS A  82       7.853 -11.827 -15.046  1.00 76.72           C  
ATOM    600  NZ  LYS A  82       7.164 -12.482 -13.893  1.00 76.72           N  
ATOM    601  N   SER A  83       7.068  -7.366 -19.207  1.00 82.31           N  
ATOM    602  CA  SER A  83       6.445  -7.789 -20.457  1.00 82.31           C  
ATOM    603  C   SER A  83       7.264  -7.338 -21.662  1.00 82.31           C  
ATOM    604  CB  SER A  83       5.023  -7.238 -20.561  1.00 82.31           C  
ATOM    605  O   SER A  83       7.308  -8.028 -22.683  1.00 82.31           O  
ATOM    606  OG  SER A  83       5.027  -5.821 -20.512  1.00 82.31           O  
ATOM    607  N   GLU A  84       8.001  -6.225 -21.486  1.00 82.99           N  
ATOM    608  CA  GLU A  84       8.806  -5.723 -22.596  1.00 82.99           C  
ATOM    609  C   GLU A  84      10.127  -6.479 -22.706  1.00 82.99           C  
ATOM    610  CB  GLU A  84       9.069  -4.224 -22.435  1.00 82.99           C  
ATOM    611  O   GLU A  84      10.667  -6.640 -23.802  1.00 82.99           O  
ATOM    612  CG  GLU A  84       7.838  -3.356 -22.652  1.00 82.99           C  
ATOM    613  CD  GLU A  84       8.099  -1.876 -22.425  1.00 82.99           C  
ATOM    614  OE1 GLU A  84       7.156  -1.065 -22.565  1.00 82.99           O  
ATOM    615  OE2 GLU A  84       9.257  -1.524 -22.106  1.00 82.99           O  
ATOM    616  N   MET A  85      10.602  -7.086 -21.526  1.00 73.39           N  
ATOM    617  CA  MET A  85      11.879  -7.795 -21.522  1.00 73.39           C  
ATOM    618  C   MET A  85      11.702  -9.237 -21.983  1.00 73.39           C  
ATOM    619  CB  MET A  85      12.506  -7.765 -20.127  1.00 73.39           C  
ATOM    620  O   MET A  85      12.608  -9.817 -22.585  1.00 73.39           O  
ATOM    621  CG  MET A  85      13.173  -6.443 -19.783  1.00 73.39           C  
ATOM    622  SD  MET A  85      14.028  -6.489 -18.160  1.00 73.39           S  
ATOM    623  CE  MET A  85      15.624  -5.757 -18.617  1.00 73.39           C  
ATOM    624  N   VAL A  86      10.575  -9.884 -21.695  1.00 76.66           N  
ATOM    625  CA  VAL A  86      10.352 -11.282 -22.048  1.00 76.66           C  
ATOM    626  C   VAL A  86      10.122 -11.405 -23.553  1.00 76.66           C  
ATOM    627  CB  VAL A  86       9.154 -11.879 -21.276  1.00 76.66           C  
ATOM    628  O   VAL A  86      10.450 -12.429 -24.156  1.00 76.66           O  
ATOM    629  CG1 VAL A  86       8.868 -13.305 -21.741  1.00 76.66           C  
ATOM    630  CG2 VAL A  86       9.421 -11.847 -19.772  1.00 76.66           C  
ATOM    631  N   SER A  87       9.943 -10.292 -24.281  1.00 74.14           N  
ATOM    632  CA  SER A  87       9.735 -10.465 -25.715  1.00 74.14           C  
ATOM    633  C   SER A  87      11.064 -10.528 -26.462  1.00 74.14           C  
ATOM    634  CB  SER A  87       8.880  -9.327 -26.274  1.00 74.14           C  
ATOM    635  O   SER A  87      11.173 -11.199 -27.490  1.00 74.14           O  
ATOM    636  OG  SER A  87       7.531  -9.464 -25.864  1.00 74.14           O  
ATOM    637  N   ASP A  88      12.279 -10.466 -25.724  1.00 69.94           N  
ATOM    638  CA  ASP A  88      13.453 -10.446 -26.591  1.00 69.94           C  
ATOM    639  C   ASP A  88      14.577 -11.304 -26.015  1.00 69.94           C  
ATOM    640  CB  ASP A  88      13.940  -9.011 -26.801  1.00 69.94           C  
ATOM    641  O   ASP A  88      15.429 -11.798 -26.755  1.00 69.94           O  
ATOM    642  CG  ASP A  88      13.216  -8.297 -27.928  1.00 69.94           C  
ATOM    643  OD1 ASP A  88      12.519  -8.963 -28.724  1.00 69.94           O  
ATOM    644  OD2 ASP A  88      13.345  -7.057 -28.023  1.00 69.94           O  
ATOM    645  N   SER A  89      14.390 -12.072 -24.893  1.00 59.98           N  
ATOM    646  CA  SER A  89      15.680 -12.635 -24.509  1.00 59.98           C  
ATOM    647  C   SER A  89      15.517 -14.015 -23.880  1.00 59.98           C  
ATOM    648  CB  SER A  89      16.403 -11.704 -23.535  1.00 59.98           C  
ATOM    649  O   SER A  89      14.651 -14.215 -23.026  1.00 59.98           O  
ATOM    650  OG  SER A  89      15.475 -11.020 -22.710  1.00 59.98           O  
ATOM    651  N   GLN A  90      15.457 -15.061 -24.646  1.00 61.12           N  
ATOM    652  CA  GLN A  90      15.843 -16.446 -24.396  1.00 61.12           C  
ATOM    653  C   GLN A  90      17.070 -16.520 -23.492  1.00 61.12           C  
ATOM    654  CB  GLN A  90      16.117 -17.173 -25.714  1.00 61.12           C  
ATOM    655  O   GLN A  90      18.049 -15.803 -23.705  1.00 61.12           O  
ATOM    656  CG  GLN A  90      15.321 -18.460 -25.883  1.00 61.12           C  
ATOM    657  CD  GLN A  90      15.601 -19.154 -27.202  1.00 61.12           C  
ATOM    658  NE2 GLN A  90      15.517 -20.480 -27.204  1.00 61.12           N  
ATOM    659  OE1 GLN A  90      15.889 -18.504 -28.212  1.00 61.12           O  
ATOM    660  N   GLU A  91      17.005 -16.321 -22.120  1.00 60.31           N  
ATOM    661  CA  GLU A  91      17.707 -17.042 -21.062  1.00 60.31           C  
ATOM    662  C   GLU A  91      18.706 -16.137 -20.346  1.00 60.31           C  
ATOM    663  CB  GLU A  91      18.423 -18.269 -21.631  1.00 60.31           C  
ATOM    664  O   GLU A  91      19.857 -16.522 -20.132  1.00 60.31           O  
ATOM    665  CG  GLU A  91      17.520 -19.481 -21.808  1.00 60.31           C  
ATOM    666  CD  GLU A  91      18.279 -20.747 -22.174  1.00 60.31           C  
ATOM    667  OE1 GLU A  91      17.728 -21.857 -22.000  1.00 60.31           O  
ATOM    668  OE2 GLU A  91      19.435 -20.627 -22.637  1.00 60.31           O  
ATOM    669  N   ALA A  92      18.449 -14.857 -19.973  1.00 56.67           N  
ATOM    670  CA  ALA A  92      19.418 -14.116 -19.170  1.00 56.67           C  
ATOM    671  C   ALA A  92      19.081 -14.204 -17.684  1.00 56.67           C  
ATOM    672  CB  ALA A  92      19.473 -12.657 -19.615  1.00 56.67           C  
ATOM    673  O   ALA A  92      17.912 -14.110 -17.300  1.00 56.67           O  
ATOM    674  N   GLU A  93      19.697 -15.100 -16.993  1.00 59.05           N  
ATOM    675  CA  GLU A  93      19.881 -15.317 -15.562  1.00 59.05           C  
ATOM    676  C   GLU A  93      19.654 -14.029 -14.775  1.00 59.05           C  
ATOM    677  CB  GLU A  93      21.280 -15.868 -15.277  1.00 59.05           C  
ATOM    678  O   GLU A  93      20.216 -12.984 -15.109  1.00 59.05           O  
ATOM    679  CG  GLU A  93      21.434 -17.348 -15.593  1.00 59.05           C  
ATOM    680  CD  GLU A  93      21.831 -18.182 -14.386  1.00 59.05           C  
ATOM    681  OE1 GLU A  93      21.225 -19.255 -14.163  1.00 59.05           O  
ATOM    682  OE2 GLU A  93      22.755 -17.759 -13.656  1.00 59.05           O  
ATOM    683  N   PRO A  94      18.644 -13.987 -13.955  1.00 56.74           N  
ATOM    684  CA  PRO A  94      18.210 -12.867 -13.116  1.00 56.74           C  
ATOM    685  C   PRO A  94      19.171 -12.586 -11.963  1.00 56.74           C  
ATOM    686  CB  PRO A  94      16.847 -13.328 -12.591  1.00 56.74           C  
ATOM    687  O   PRO A  94      19.616 -13.515 -11.285  1.00 56.74           O  
ATOM    688  CG  PRO A  94      16.855 -14.813 -12.761  1.00 56.74           C  
ATOM    689  CD  PRO A  94      17.912 -15.173 -13.765  1.00 56.74           C  
ATOM    690  N   ASN A  95      20.372 -11.965 -12.094  1.00 51.26           N  
ATOM    691  CA  ASN A  95      21.343 -12.071 -11.010  1.00 51.26           C  
ATOM    692  C   ASN A  95      21.833 -10.698 -10.560  1.00 51.26           C  
ATOM    693  CB  ASN A  95      22.526 -12.945 -11.433  1.00 51.26           C  
ATOM    694  O   ASN A  95      22.105  -9.829 -11.390  1.00 51.26           O  
ATOM    695  CG  ASN A  95      22.712 -14.151 -10.533  1.00 51.26           C  
ATOM    696  ND2 ASN A  95      23.622 -15.040 -10.913  1.00 51.26           N  
ATOM    697  OD1 ASN A  95      22.043 -14.282  -9.504  1.00 51.26           O  
ATOM    698  N   VAL A  96      21.427 -10.110  -9.396  1.00 57.87           N  
ATOM    699  CA  VAL A  96      22.170  -9.668  -8.221  1.00 57.87           C  
ATOM    700  C   VAL A  96      21.619  -8.330  -7.733  1.00 57.87           C  
ATOM    701  CB  VAL A  96      23.681  -9.544  -8.519  1.00 57.87           C  
ATOM    702  O   VAL A  96      21.621  -8.051  -6.532  1.00 57.87           O  
ATOM    703  CG1 VAL A  96      24.432  -9.020  -7.296  1.00 57.87           C  
ATOM    704  CG2 VAL A  96      24.249 -10.892  -8.962  1.00 57.87           C  
ATOM    705  N   GLU A  97      20.651  -7.729  -8.403  1.00 59.34           N  
ATOM    706  CA  GLU A  97      20.182  -6.466  -7.840  1.00 59.34           C  
ATOM    707  C   GLU A  97      18.868  -6.651  -7.087  1.00 59.34           C  
ATOM    708  CB  GLU A  97      20.014  -5.416  -8.941  1.00 59.34           C  
ATOM    709  O   GLU A  97      18.451  -5.772  -6.330  1.00 59.34           O  
ATOM    710  CG  GLU A  97      20.991  -4.254  -8.836  1.00 59.34           C  
ATOM    711  CD  GLU A  97      20.843  -3.243  -9.962  1.00 59.34           C  
ATOM    712  OE1 GLU A  97      21.553  -2.212  -9.950  1.00 59.34           O  
ATOM    713  OE2 GLU A  97      20.009  -3.483 -10.864  1.00 59.34           O  
ATOM    714  N   SER A  98      18.490  -7.887  -6.857  1.00 67.04           N  
ATOM    715  CA  SER A  98      17.258  -8.203  -6.142  1.00 67.04           C  
ATOM    716  C   SER A  98      17.500  -8.303  -4.640  1.00 67.04           C  
ATOM    717  CB  SER A  98      16.658  -9.512  -6.658  1.00 67.04           C  
ATOM    718  O   SER A  98      16.564  -8.190  -3.846  1.00 67.04           O  
ATOM    719  OG  SER A  98      17.117 -10.612  -5.892  1.00 67.04           O  
ATOM    720  N   SER A  99      18.897  -8.178  -4.180  1.00 73.38           N  
ATOM    721  CA  SER A  99      19.112  -8.406  -2.755  1.00 73.38           C  
ATOM    722  C   SER A  99      18.858  -7.138  -1.947  1.00 73.38           C  
ATOM    723  CB  SER A  99      20.535  -8.906  -2.500  1.00 73.38           C  
ATOM    724  O   SER A  99      18.292  -7.195  -0.853  1.00 73.38           O  
ATOM    725  OG  SER A  99      21.479  -7.875  -2.731  1.00 73.38           O  
ATOM    726  N   ALA A 100      19.273  -5.933  -2.546  1.00 73.85           N  
ATOM    727  CA  ALA A 100      19.096  -4.679  -1.819  1.00 73.85           C  
ATOM    728  C   ALA A 100      17.617  -4.341  -1.661  1.00 73.85           C  
ATOM    729  CB  ALA A 100      19.825  -3.543  -2.533  1.00 73.85           C  
ATOM    730  O   ALA A 100      17.182  -3.915  -0.588  1.00 73.85           O  
ATOM    731  N   LEU A 101      16.888  -4.543  -2.684  1.00 71.06           N  
ATOM    732  CA  LEU A 101      15.448  -4.310  -2.659  1.00 71.06           C  
ATOM    733  C   LEU A 101      14.763  -5.248  -1.671  1.00 71.06           C  
ATOM    734  CB  LEU A 101      14.850  -4.495  -4.056  1.00 71.06           C  
ATOM    735  O   LEU A 101      13.891  -4.824  -0.909  1.00 71.06           O  
ATOM    736  CG  LEU A 101      13.358  -4.196  -4.200  1.00 71.06           C  
ATOM    737  CD1 LEU A 101      13.088  -2.716  -3.951  1.00 71.06           C  
ATOM    738  CD2 LEU A 101      12.859  -4.610  -5.580  1.00 71.06           C  
ATOM    739  N   ASN A 102      15.245  -6.466  -1.629  1.00 72.38           N  
ATOM    740  CA  ASN A 102      14.693  -7.457  -0.711  1.00 72.38           C  
ATOM    741  C   ASN A 102      14.936  -7.069   0.745  1.00 72.38           C  
ATOM    742  CB  ASN A 102      15.282  -8.840  -0.997  1.00 72.38           C  
ATOM    743  O   ASN A 102      14.058  -7.243   1.592  1.00 72.38           O  
ATOM    744  CG  ASN A 102      14.373  -9.967  -0.547  1.00 72.38           C  
ATOM    745  ND2 ASN A 102      14.869 -11.196  -0.625  1.00 72.38           N  
ATOM    746  OD1 ASN A 102      13.234  -9.734  -0.133  1.00 72.38           O  
ATOM    747  N   GLU A 103      16.140  -6.492   1.007  1.00 79.24           N  
ATOM    748  CA  GLU A 103      16.463  -6.059   2.363  1.00 79.24           C  
ATOM    749  C   GLU A 103      15.591  -4.881   2.788  1.00 79.24           C  
ATOM    750  CB  GLU A 103      17.943  -5.684   2.470  1.00 79.24           C  
ATOM    751  O   GLU A 103      15.106  -4.838   3.921  1.00 79.24           O  
ATOM    752  CG  GLU A 103      18.865  -6.875   2.687  1.00 79.24           C  
ATOM    753  CD  GLU A 103      20.287  -6.475   3.047  1.00 79.24           C  
ATOM    754  OE1 GLU A 103      21.086  -7.357   3.435  1.00 79.24           O  
ATOM    755  OE2 GLU A 103      20.605  -5.269   2.941  1.00 79.24           O  
ATOM    756  N   ARG A 104      15.365  -4.017   1.827  1.00 72.69           N  
ATOM    757  CA  ARG A 104      14.540  -2.851   2.126  1.00 72.69           C  
ATOM    758  C   ARG A 104      13.093  -3.256   2.385  1.00 72.69           C  
ATOM    759  CB  ARG A 104      14.604  -1.839   0.981  1.00 72.69           C  
ATOM    760  O   ARG A 104      12.444  -2.720   3.285  1.00 72.69           O  
ATOM    761  CG  ARG A 104      15.942  -1.125   0.863  1.00 72.69           C  
ATOM    762  CD  ARG A 104      15.961  -0.153  -0.308  1.00 72.69           C  
ATOM    763  NE  ARG A 104      17.266   0.485  -0.457  1.00 72.69           N  
ATOM    764  NH1 ARG A 104      16.657   1.779  -2.271  1.00 72.69           N  
ATOM    765  NH2 ARG A 104      18.786   1.904  -1.432  1.00 72.69           N  
ATOM    766  CZ  ARG A 104      17.567   1.388  -1.387  1.00 72.69           C  
ATOM    767  N   VAL A 105      12.650  -4.182   1.644  1.00 71.80           N  
ATOM    768  CA  VAL A 105      11.296  -4.697   1.820  1.00 71.80           C  
ATOM    769  C   VAL A 105      11.180  -5.394   3.174  1.00 71.80           C  
ATOM    770  CB  VAL A 105      10.906  -5.669   0.684  1.00 71.80           C  
ATOM    771  O   VAL A 105      10.176  -5.240   3.874  1.00 71.80           O  
ATOM    772  CG1 VAL A 105       9.593  -6.379   1.008  1.00 71.80           C  
ATOM    773  CG2 VAL A 105      10.799  -4.922  -0.644  1.00 71.80           C  
ATOM    774  N   LYS A 106      12.170  -6.118   3.608  1.00 78.11           N  
ATOM    775  CA  LYS A 106      12.181  -6.816   4.890  1.00 78.11           C  
ATOM    776  C   LYS A 106      12.110  -5.829   6.053  1.00 78.11           C  
ATOM    777  CB  LYS A 106      13.431  -7.687   5.018  1.00 78.11           C  
ATOM    778  O   LYS A 106      11.402  -6.067   7.033  1.00 78.11           O  
ATOM    779  CG  LYS A 106      13.358  -8.992   4.238  1.00 78.11           C  
ATOM    780  CD  LYS A 106      14.569  -9.875   4.511  1.00 78.11           C  
ATOM    781  CE  LYS A 106      14.512 -11.167   3.708  1.00 78.11           C  
ATOM    782  NZ  LYS A 106      15.737 -11.998   3.907  1.00 78.11           N  
ATOM    783  N   VAL A 107      12.874  -4.708   5.915  1.00 79.43           N  
ATOM    784  CA  VAL A 107      12.885  -3.681   6.951  1.00 79.43           C  
ATOM    785  C   VAL A 107      11.505  -3.035   7.053  1.00 79.43           C  
ATOM    786  CB  VAL A 107      13.958  -2.604   6.671  1.00 79.43           C  
ATOM    787  O   VAL A 107      10.998  -2.812   8.155  1.00 79.43           O  
ATOM    788  CG1 VAL A 107      13.824  -1.441   7.652  1.00 79.43           C  
ATOM    789  CG2 VAL A 107      15.357  -3.213   6.747  1.00 79.43           C  
ATOM    790  N   LEU A 108      10.913  -2.782   5.950  1.00 75.72           N  
ATOM    791  CA  LEU A 108       9.568  -2.218   5.915  1.00 75.72           C  
ATOM    792  C   LEU A 108       8.563  -3.168   6.558  1.00 75.72           C  
ATOM    793  CB  LEU A 108       9.151  -1.914   4.474  1.00 75.72           C  
ATOM    794  O   LEU A 108       7.711  -2.741   7.340  1.00 75.72           O  
ATOM    795  CG  LEU A 108       7.772  -1.279   4.287  1.00 75.72           C  
ATOM    796  CD1 LEU A 108       7.715   0.079   4.978  1.00 75.72           C  
ATOM    797  CD2 LEU A 108       7.442  -1.145   2.804  1.00 75.72           C  
ATOM    798  N   GLN A 109       8.701  -4.462   6.267  1.00 73.43           N  
ATOM    799  CA  GLN A 109       7.821  -5.472   6.845  1.00 73.43           C  
ATOM    800  C   GLN A 109       7.958  -5.516   8.364  1.00 73.43           C  
ATOM    801  CB  GLN A 109       8.122  -6.849   6.251  1.00 73.43           C  
ATOM    802  O   GLN A 109       6.959  -5.620   9.080  1.00 73.43           O  
ATOM    803  CG  GLN A 109       7.530  -7.064   4.864  1.00 73.43           C  
ATOM    804  CD  GLN A 109       7.818  -8.446   4.310  1.00 73.43           C  
ATOM    805  NE2 GLN A 109       7.171  -8.787   3.201  1.00 73.43           N  
ATOM    806  OE1 GLN A 109       8.616  -9.202   4.874  1.00 73.43           O  
ATOM    807  N   LYS A 110       9.129  -5.463   8.805  1.00 81.65           N  
ATOM    808  CA  LYS A 110       9.399  -5.478  10.240  1.00 81.65           C  
ATOM    809  C   LYS A 110       8.777  -4.267  10.929  1.00 81.65           C  
ATOM    810  CB  LYS A 110      10.905  -5.515  10.503  1.00 81.65           C  
ATOM    811  O   LYS A 110       8.156  -4.398  11.986  1.00 81.65           O  
ATOM    812  CG  LYS A 110      11.273  -5.676  11.971  1.00 81.65           C  
ATOM    813  CD  LYS A 110      12.783  -5.715  12.167  1.00 81.65           C  
ATOM    814  CE  LYS A 110      13.154  -5.799  13.642  1.00 81.65           C  
ATOM    815  NZ  LYS A 110      14.634  -5.801  13.841  1.00 81.65           N  
ATOM    816  N   ARG A 111       8.892  -3.132  10.299  1.00 76.35           N  
ATOM    817  CA  ARG A 111       8.357  -1.902  10.874  1.00 76.35           C  
ATOM    818  C   ARG A 111       6.833  -1.936  10.918  1.00 76.35           C  
ATOM    819  CB  ARG A 111       8.832  -0.685  10.078  1.00 76.35           C  
ATOM    820  O   ARG A 111       6.225  -1.498  11.896  1.00 76.35           O  
ATOM    821  CG  ARG A 111      10.289  -0.324  10.315  1.00 76.35           C  
ATOM    822  CD  ARG A 111      10.654   1.005   9.669  1.00 76.35           C  
ATOM    823  NE  ARG A 111      12.046   1.365   9.924  1.00 76.35           N  
ATOM    824  NH1 ARG A 111      11.922   3.421   8.877  1.00 76.35           N  
ATOM    825  NH2 ARG A 111      13.890   2.730   9.827  1.00 76.35           N  
ATOM    826  CZ  ARG A 111      12.616   2.505   9.542  1.00 76.35           C  
ATOM    827  N   LEU A 112       6.263  -2.501   9.852  1.00 74.01           N  
ATOM    828  CA  LEU A 112       4.810  -2.611   9.794  1.00 74.01           C  
ATOM    829  C   LEU A 112       4.295  -3.578  10.855  1.00 74.01           C  
ATOM    830  CB  LEU A 112       4.362  -3.074   8.405  1.00 74.01           C  
ATOM    831  O   LEU A 112       3.260  -3.330  11.477  1.00 74.01           O  
ATOM    832  CG  LEU A 112       4.437  -2.033   7.287  1.00 74.01           C  
ATOM    833  CD1 LEU A 112       4.114  -2.675   5.942  1.00 74.01           C  
ATOM    834  CD2 LEU A 112       3.489  -0.873   7.572  1.00 74.01           C  
ATOM    835  N   LYS A 113       4.949  -4.695  11.072  1.00 76.87           N  
ATOM    836  CA  LYS A 113       4.574  -5.671  12.091  1.00 76.87           C  
ATOM    837  C   LYS A 113       4.684  -5.074  13.491  1.00 76.87           C  
ATOM    838  CB  LYS A 113       5.449  -6.921  11.985  1.00 76.87           C  
ATOM    839  O   LYS A 113       3.845  -5.342  14.354  1.00 76.87           O  
ATOM    840  CG  LYS A 113       5.027  -7.880  10.881  1.00 76.87           C  
ATOM    841  CD  LYS A 113       5.792  -9.195  10.960  1.00 76.87           C  
ATOM    842  CE  LYS A 113       5.376 -10.152   9.851  1.00 76.87           C  
ATOM    843  NZ  LYS A 113       6.159 -11.423   9.894  1.00 76.87           N  
ATOM    844  N   GLU A 114       5.762  -4.325  13.676  1.00 80.98           N  
ATOM    845  CA  GLU A 114       5.938  -3.659  14.963  1.00 80.98           C  
ATOM    846  C   GLU A 114       4.808  -2.668  15.230  1.00 80.98           C  
ATOM    847  CB  GLU A 114       7.290  -2.943  15.019  1.00 80.98           C  
ATOM    848  O   GLU A 114       4.322  -2.563  16.358  1.00 80.98           O  
ATOM    849  CG  GLU A 114       8.480  -3.885  15.132  1.00 80.98           C  
ATOM    850  CD  GLU A 114       9.819  -3.167  15.083  1.00 80.98           C  
ATOM    851  OE1 GLU A 114      10.870  -3.833  15.225  1.00 80.98           O  
ATOM    852  OE2 GLU A 114       9.818  -1.929  14.902  1.00 80.98           O  
ATOM    853  N   LEU A 115       4.422  -2.103  14.160  1.00 72.78           N  
ATOM    854  CA  LEU A 115       3.319  -1.156  14.273  1.00 72.78           C  
ATOM    855  C   LEU A 115       2.013  -1.877  14.589  1.00 72.78           C  
ATOM    856  CB  LEU A 115       3.170  -0.349  12.981  1.00 72.78           C  
ATOM    857  O   LEU A 115       1.215  -1.399  15.399  1.00 72.78           O  
ATOM    858  CG  LEU A 115       2.234   0.860  13.040  1.00 72.78           C  
ATOM    859  CD1 LEU A 115       2.803   1.925  13.971  1.00 72.78           C  
ATOM    860  CD2 LEU A 115       2.006   1.429  11.644  1.00 72.78           C  
ATOM    861  N   GLU A 116       1.824  -2.947  13.889  1.00 72.80           N  
ATOM    862  CA  GLU A 116       0.652  -3.773  14.160  1.00 72.80           C  
ATOM    863  C   GLU A 116       0.619  -4.224  15.617  1.00 72.80           C  
ATOM    864  CB  GLU A 116       0.625  -4.990  13.232  1.00 72.80           C  
ATOM    865  O   GLU A 116      -0.437  -4.210  16.254  1.00 72.80           O  
ATOM    866  CG  GLU A 116      -0.652  -5.811  13.331  1.00 72.80           C  
ATOM    867  CD  GLU A 116      -0.660  -7.022  12.411  1.00 72.80           C  
ATOM    868  OE1 GLU A 116      -1.683  -7.742  12.365  1.00 72.80           O  
ATOM    869  OE2 GLU A 116       0.365  -7.252  11.731  1.00 72.80           O  
ATOM    870  N   LYS A 117       1.763  -4.634  16.091  1.00 79.13           N  
ATOM    871  CA  LYS A 117       1.872  -5.079  17.478  1.00 79.13           C  
ATOM    872  C   LYS A 117       1.572  -3.938  18.446  1.00 79.13           C  
ATOM    873  CB  LYS A 117       3.266  -5.645  17.752  1.00 79.13           C  
ATOM    874  O   LYS A 117       0.881  -4.133  19.448  1.00 79.13           O  
ATOM    875  CG  LYS A 117       3.393  -6.356  19.091  1.00 79.13           C  
ATOM    876  CD  LYS A 117       4.791  -6.927  19.291  1.00 79.13           C  
ATOM    877  CE  LYS A 117       4.958  -7.527  20.681  1.00 79.13           C  
ATOM    878  NZ  LYS A 117       6.321  -8.106  20.874  1.00 79.13           N  
ATOM    879  N   GLU A 118       2.180  -2.779  18.148  1.00 72.48           N  
ATOM    880  CA  GLU A 118       1.941  -1.612  18.992  1.00 72.48           C  
ATOM    881  C   GLU A 118       0.464  -1.229  18.998  1.00 72.48           C  
ATOM    882  CB  GLU A 118       2.791  -0.428  18.525  1.00 72.48           C  
ATOM    883  O   GLU A 118      -0.075  -0.833  20.034  1.00 72.48           O  
ATOM    884  CG  GLU A 118       2.869   0.709  19.534  1.00 72.48           C  
ATOM    885  CD  GLU A 118       3.846   1.802  19.131  1.00 72.48           C  
ATOM    886  OE1 GLU A 118       3.912   2.842  19.825  1.00 72.48           O  
ATOM    887  OE2 GLU A 118       4.550   1.617  18.114  1.00 72.48           O  
ATOM    888  N   ALA A 119      -0.135  -1.431  17.799  1.00 69.51           N  
ATOM    889  CA  ALA A 119      -1.563  -1.142  17.695  1.00 69.51           C  
ATOM    890  C   ALA A 119      -2.384  -2.129  18.520  1.00 69.51           C  
ATOM    891  CB  ALA A 119      -2.008  -1.173  16.235  1.00 69.51           C  
ATOM    892  O   ALA A 119      -3.407  -1.761  19.102  1.00 69.51           O  
ATOM    893  N   ASP A 120      -1.919  -3.413  18.599  1.00 73.56           N  
ATOM    894  CA  ASP A 120      -2.621  -4.450  19.349  1.00 73.56           C  
ATOM    895  C   ASP A 120      -2.466  -4.241  20.854  1.00 73.56           C  
ATOM    896  CB  ASP A 120      -2.109  -5.837  18.955  1.00 73.56           C  
ATOM    897  O   ASP A 120      -3.330  -4.646  21.634  1.00 73.56           O  
ATOM    898  CG  ASP A 120      -2.652  -6.313  17.619  1.00 73.56           C  
ATOM    899  OD1 ASP A 120      -3.674  -5.769  17.148  1.00 73.56           O  
ATOM    900  OD2 ASP A 120      -2.055  -7.242  17.034  1.00 73.56           O  
ATOM    901  N   GLU A 121      -1.340  -3.660  21.296  1.00 76.95           N  
ATOM    902  CA  GLU A 121      -1.046  -3.509  22.718  1.00 76.95           C  
ATOM    903  C   GLU A 121      -1.731  -2.274  23.295  1.00 76.95           C  
ATOM    904  CB  GLU A 121       0.465  -3.429  22.949  1.00 76.95           C  
ATOM    905  O   GLU A 121      -1.805  -2.111  24.515  1.00 76.95           O  
ATOM    906  CG  GLU A 121       1.187  -4.756  22.766  1.00 76.95           C  
ATOM    907  CD  GLU A 121       2.680  -4.670  23.037  1.00 76.95           C  
ATOM    908  OE1 GLU A 121       3.366  -5.716  22.996  1.00 76.95           O  
ATOM    909  OE2 GLU A 121       3.168  -3.546  23.293  1.00 76.95           O  
ATOM    910  N   ILE A 122      -2.352  -1.512  22.531  1.00 64.98           N  
ATOM    911  CA  ILE A 122      -2.982  -0.309  23.061  1.00 64.98           C  
ATOM    912  C   ILE A 122      -4.318  -0.668  23.708  1.00 64.98           C  
ATOM    913  CB  ILE A 122      -3.189   0.754  21.958  1.00 64.98           C  
ATOM    914  O   ILE A 122      -5.160  -1.320  23.087  1.00 64.98           O  
ATOM    915  CG1 ILE A 122      -1.842   1.169  21.357  1.00 64.98           C  
ATOM    916  CG2 ILE A 122      -3.940   1.968  22.512  1.00 64.98           C  
ATOM    917  CD1 ILE A 122      -1.960   2.073  20.138  1.00 64.98           C  
ATOM    918  N   PRO A 123      -4.397  -0.770  25.078  1.00 67.46           N  
ATOM    919  CA  PRO A 123      -5.608  -1.096  25.834  1.00 67.46           C  
ATOM    920  C   PRO A 123      -6.850  -0.393  25.291  1.00 67.46           C  
ATOM    921  CB  PRO A 123      -5.282  -0.612  27.249  1.00 67.46           C  
ATOM    922  O   PRO A 123      -6.773   0.761  24.862  1.00 67.46           O  
ATOM    923  CG  PRO A 123      -3.911  -0.026  27.145  1.00 67.46           C  
ATOM    924  CD  PRO A 123      -3.461  -0.114  25.715  1.00 67.46           C  
ATOM    925  N   LYS A 124      -7.848  -1.104  24.747  1.00 62.09           N  
ATOM    926  CA  LYS A 124      -9.160  -0.764  24.205  1.00 62.09           C  
ATOM    927  C   LYS A 124      -9.830   0.329  25.032  1.00 62.09           C  
ATOM    928  CB  LYS A 124     -10.056  -2.002  24.149  1.00 62.09           C  
ATOM    929  O   LYS A 124     -10.571   1.156  24.496  1.00 62.09           O  
ATOM    930  CG  LYS A 124      -9.717  -2.960  23.016  1.00 62.09           C  
ATOM    931  CD  LYS A 124     -10.702  -4.121  22.953  1.00 62.09           C  
ATOM    932  CE  LYS A 124     -10.299  -5.140  21.895  1.00 62.09           C  
ATOM    933  NZ  LYS A 124     -11.263  -6.279  21.828  1.00 62.09           N  
ATOM    934  N   HIS A 125      -9.364   0.611  26.276  1.00 63.17           N  
ATOM    935  CA  HIS A 125     -10.213   1.456  27.108  1.00 63.17           C  
ATOM    936  C   HIS A 125      -9.681   2.884  27.168  1.00 63.17           C  
ATOM    937  CB  HIS A 125     -10.324   0.878  28.520  1.00 63.17           C  
ATOM    938  O   HIS A 125     -10.457   3.836  27.266  1.00 63.17           O  
ATOM    939  CG  HIS A 125     -11.732   0.759  29.011  1.00 63.17           C  
ATOM    940  CD2 HIS A 125     -12.495  -0.329  29.268  1.00 63.17           C  
ATOM    941  ND1 HIS A 125     -12.518   1.857  29.290  1.00 63.17           N  
ATOM    942  CE1 HIS A 125     -13.707   1.446  29.700  1.00 63.17           C  
ATOM    943  NE2 HIS A 125     -13.719   0.125  29.696  1.00 63.17           N  
ATOM    944  N   LYS A 126      -8.469   3.166  26.549  1.00 59.39           N  
ATOM    945  CA  LYS A 126      -7.926   4.520  26.621  1.00 59.39           C  
ATOM    946  C   LYS A 126      -7.526   5.026  25.238  1.00 59.39           C  
ATOM    947  CB  LYS A 126      -6.723   4.567  27.564  1.00 59.39           C  
ATOM    948  O   LYS A 126      -7.007   6.135  25.103  1.00 59.39           O  
ATOM    949  CG  LYS A 126      -7.079   4.385  29.032  1.00 59.39           C  
ATOM    950  CD  LYS A 126      -5.865   4.578  29.930  1.00 59.39           C  
ATOM    951  CE  LYS A 126      -6.198   4.303  31.391  1.00 59.39           C  
ATOM    952  NZ  LYS A 126      -5.039   4.589  32.287  1.00 59.39           N  
ATOM    953  N   PHE A 127      -7.844   4.250  24.139  1.00 51.20           N  
ATOM    954  CA  PHE A 127      -7.483   4.348  22.730  1.00 51.20           C  
ATOM    955  C   PHE A 127      -8.024   5.636  22.121  1.00 51.20           C  
ATOM    956  CB  PHE A 127      -8.011   3.138  21.953  1.00 51.20           C  
ATOM    957  O   PHE A 127      -7.333   6.301  21.347  1.00 51.20           O  
ATOM    958  CG  PHE A 127      -7.202   2.802  20.730  1.00 51.20           C  
ATOM    959  CD1 PHE A 127      -7.576   3.278  19.479  1.00 51.20           C  
ATOM    960  CD2 PHE A 127      -6.066   2.009  20.830  1.00 51.20           C  
ATOM    961  CE1 PHE A 127      -6.829   2.969  18.345  1.00 51.20           C  
ATOM    962  CE2 PHE A 127      -5.314   1.696  19.702  1.00 51.20           C  
ATOM    963  CZ  PHE A 127      -5.698   2.176  18.460  1.00 51.20           C  
ATOM    964  N   THR A 128      -9.150   6.148  22.656  1.00 52.09           N  
ATOM    965  CA  THR A 128      -9.614   7.152  21.705  1.00 52.09           C  
ATOM    966  C   THR A 128      -9.138   8.544  22.112  1.00 52.09           C  
ATOM    967  CB  THR A 128     -11.150   7.145  21.590  1.00 52.09           C  
ATOM    968  O   THR A 128      -8.810   9.369  21.257  1.00 52.09           O  
ATOM    969  CG2 THR A 128     -11.640   5.902  20.855  1.00 52.09           C  
ATOM    970  OG1 THR A 128     -11.722   7.167  22.903  1.00 52.09           O  
ATOM    971  N   ALA A 129      -8.782   8.643  23.378  1.00 57.55           N  
ATOM    972  CA  ALA A 129      -8.527  10.044  23.701  1.00 57.55           C  
ATOM    973  C   ALA A 129      -7.037  10.364  23.611  1.00 57.55           C  
ATOM    974  CB  ALA A 129      -9.055  10.373  25.095  1.00 57.55           C  
ATOM    975  O   ALA A 129      -6.654  11.424  23.111  1.00 57.55           O  
ATOM    976  N   LYS A 130      -6.142   9.352  23.992  1.00 53.35           N  
ATOM    977  CA  LYS A 130      -4.719   9.658  24.099  1.00 53.35           C  
ATOM    978  C   LYS A 130      -3.985   9.323  22.804  1.00 53.35           C  
ATOM    979  CB  LYS A 130      -4.092   8.896  25.268  1.00 53.35           C  
ATOM    980  O   LYS A 130      -3.034  10.011  22.427  1.00 53.35           O  
ATOM    981  CG  LYS A 130      -3.525   9.792  26.359  1.00 53.35           C  
ATOM    982  CD  LYS A 130      -2.889   8.978  27.478  1.00 53.35           C  
ATOM    983  CE  LYS A 130      -2.340   9.873  28.580  1.00 53.35           C  
ATOM    984  NZ  LYS A 130      -1.880   9.081  29.760  1.00 53.35           N  
ATOM    985  N   PHE A 131      -4.408   8.326  22.144  1.00 50.67           N  
ATOM    986  CA  PHE A 131      -3.798   7.942  20.877  1.00 50.67           C  
ATOM    987  C   PHE A 131      -4.045   9.006  19.814  1.00 50.67           C  
ATOM    988  CB  PHE A 131      -4.343   6.591  20.404  1.00 50.67           C  
ATOM    989  O   PHE A 131      -3.157   9.310  19.014  1.00 50.67           O  
ATOM    990  CG  PHE A 131      -3.447   5.885  19.423  1.00 50.67           C  
ATOM    991  CD1 PHE A 131      -3.649   6.017  18.055  1.00 50.67           C  
ATOM    992  CD2 PHE A 131      -2.400   5.088  19.870  1.00 50.67           C  
ATOM    993  CE1 PHE A 131      -2.821   5.364  17.144  1.00 50.67           C  
ATOM    994  CE2 PHE A 131      -1.568   4.433  18.966  1.00 50.67           C  
ATOM    995  CZ  PHE A 131      -1.781   4.572  17.604  1.00 50.67           C  
ATOM    996  N   PHE A 132      -5.206   9.799  19.984  1.00 52.56           N  
ATOM    997  CA  PHE A 132      -5.457  10.687  18.855  1.00 52.56           C  
ATOM    998  C   PHE A 132      -4.810  12.048  19.082  1.00 52.56           C  
ATOM    999  CB  PHE A 132      -6.962  10.854  18.625  1.00 52.56           C  
ATOM   1000  O   PHE A 132      -4.373  12.700  18.132  1.00 52.56           O  
ATOM   1001  CG  PHE A 132      -7.603   9.683  17.929  1.00 52.56           C  
ATOM   1002  CD1 PHE A 132      -7.465   9.511  16.557  1.00 52.56           C  
ATOM   1003  CD2 PHE A 132      -8.344   8.754  18.648  1.00 52.56           C  
ATOM   1004  CE1 PHE A 132      -8.057   8.429  15.911  1.00 52.56           C  
ATOM   1005  CE2 PHE A 132      -8.938   7.669  18.009  1.00 52.56           C  
ATOM   1006  CZ  PHE A 132      -8.795   7.509  16.640  1.00 52.56           C  
ATOM   1007  N   ARG A 133      -4.741  12.374  20.439  1.00 58.31           N  
ATOM   1008  CA  ARG A 133      -4.020  13.630  20.616  1.00 58.31           C  
ATOM   1009  C   ARG A 133      -2.536  13.459  20.306  1.00 58.31           C  
ATOM   1010  CB  ARG A 133      -4.200  14.158  22.041  1.00 58.31           C  
ATOM   1011  O   ARG A 133      -1.927  14.319  19.666  1.00 58.31           O  
ATOM   1012  CG  ARG A 133      -4.650  15.608  22.109  1.00 58.31           C  
ATOM   1013  CD  ARG A 133      -4.825  16.078  23.546  1.00 58.31           C  
ATOM   1014  NE  ARG A 133      -5.215  17.483  23.610  1.00 58.31           N  
ATOM   1015  NH1 ARG A 133      -5.246  17.583  25.918  1.00 58.31           N  
ATOM   1016  NH2 ARG A 133      -5.761  19.442  24.679  1.00 58.31           N  
ATOM   1017  CZ  ARG A 133      -5.407  18.166  24.735  1.00 58.31           C  
ATOM   1018  N   SER A 134      -2.042  12.273  20.610  1.00 55.07           N  
ATOM   1019  CA  SER A 134      -0.645  12.015  20.277  1.00 55.07           C  
ATOM   1020  C   SER A 134      -0.526  11.135  19.037  1.00 55.07           C  
ATOM   1021  CB  SER A 134       0.073  11.352  21.453  1.00 55.07           C  
ATOM   1022  O   SER A 134       0.553  11.019  18.452  1.00 55.07           O  
ATOM   1023  OG  SER A 134      -0.511  10.097  21.757  1.00 55.07           O  
ATOM   1024  N   GLY A 135      -1.720  10.470  18.641  1.00 54.24           N  
ATOM   1025  CA  GLY A 135      -1.763   9.514  17.546  1.00 54.24           C  
ATOM   1026  C   GLY A 135      -1.783  10.173  16.180  1.00 54.24           C  
ATOM   1027  O   GLY A 135      -1.223   9.640  15.219  1.00 54.24           O  
ATOM   1028  N   GLN A 136      -2.431  11.444  16.178  1.00 57.43           N  
ATOM   1029  CA  GLN A 136      -2.417  12.109  14.879  1.00 57.43           C  
ATOM   1030  C   GLN A 136      -0.989  12.325  14.387  1.00 57.43           C  
ATOM   1031  CB  GLN A 136      -3.156  13.447  14.953  1.00 57.43           C  
ATOM   1032  O   GLN A 136      -0.701  12.142  13.202  1.00 57.43           O  
ATOM   1033  CG  GLN A 136      -3.610  13.974  13.598  1.00 57.43           C  
ATOM   1034  CD  GLN A 136      -4.430  15.245  13.708  1.00 57.43           C  
ATOM   1035  NE2 GLN A 136      -4.397  16.064  12.662  1.00 57.43           N  
ATOM   1036  OE1 GLN A 136      -5.089  15.489  14.724  1.00 57.43           O  
ATOM   1037  N   ILE A 137      -0.133  12.547  15.343  1.00 60.98           N  
ATOM   1038  CA  ILE A 137       1.246  12.832  14.962  1.00 60.98           C  
ATOM   1039  C   ILE A 137       1.958  11.532  14.592  1.00 60.98           C  
ATOM   1040  CB  ILE A 137       2.007  13.557  16.093  1.00 60.98           C  
ATOM   1041  O   ILE A 137       2.709  11.485  13.615  1.00 60.98           O  
ATOM   1042  CG1 ILE A 137       1.385  14.933  16.360  1.00 60.98           C  
ATOM   1043  CG2 ILE A 137       3.494  13.687  15.748  1.00 60.98           C  
ATOM   1044  CD1 ILE A 137       1.946  15.639  17.586  1.00 60.98           C  
ATOM   1045  N   THR A 138       1.548  10.449  15.282  1.00 66.24           N  
ATOM   1046  CA  THR A 138       2.256   9.193  15.054  1.00 66.24           C  
ATOM   1047  C   THR A 138       1.812   8.554  13.741  1.00 66.24           C  
ATOM   1048  CB  THR A 138       2.027   8.205  16.212  1.00 66.24           C  
ATOM   1049  O   THR A 138       2.640   8.050  12.979  1.00 66.24           O  
ATOM   1050  CG2 THR A 138       2.845   6.932  16.018  1.00 66.24           C  
ATOM   1051  OG1 THR A 138       2.414   8.825  17.445  1.00 66.24           O  
ATOM   1052  N   ILE A 139       0.449   8.711  13.471  1.00 63.53           N  
ATOM   1053  CA  ILE A 139      -0.035   8.136  12.221  1.00 63.53           C  
ATOM   1054  C   ILE A 139       0.531   8.921  11.039  1.00 63.53           C  
ATOM   1055  CB  ILE A 139      -1.579   8.123  12.165  1.00 63.53           C  
ATOM   1056  O   ILE A 139       0.921   8.334  10.026  1.00 63.53           O  
ATOM   1057  CG1 ILE A 139      -2.142   7.157  13.214  1.00 63.53           C  
ATOM   1058  CG2 ILE A 139      -2.066   7.752  10.761  1.00 63.53           C  
ATOM   1059  CD1 ILE A 139      -3.655   7.229  13.373  1.00 63.53           C  
ATOM   1060  N   GLU A 140       0.535  10.322  11.247  1.00 65.84           N  
ATOM   1061  CA  GLU A 140       1.111  11.148  10.191  1.00 65.84           C  
ATOM   1062  C   GLU A 140       2.573  10.788   9.943  1.00 65.84           C  
ATOM   1063  CB  GLU A 140       0.987  12.633  10.541  1.00 65.84           C  
ATOM   1064  O   GLU A 140       3.012  10.709   8.794  1.00 65.84           O  
ATOM   1065  CG  GLU A 140      -0.366  13.237  10.195  1.00 65.84           C  
ATOM   1066  CD  GLU A 140      -0.466  14.717  10.527  1.00 65.84           C  
ATOM   1067  OE1 GLU A 140      -1.552  15.310  10.335  1.00 65.84           O  
ATOM   1068  OE2 GLU A 140       0.550  15.289  10.981  1.00 65.84           O  
ATOM   1069  N   MET A 141       3.294  10.672  11.072  1.00 70.63           N  
ATOM   1070  CA  MET A 141       4.708  10.326  10.962  1.00 70.63           C  
ATOM   1071  C   MET A 141       4.885   8.957  10.314  1.00 70.63           C  
ATOM   1072  CB  MET A 141       5.375  10.343  12.339  1.00 70.63           C  
ATOM   1073  O   MET A 141       5.779   8.767   9.488  1.00 70.63           O  
ATOM   1074  CG  MET A 141       5.607  11.741  12.890  1.00 70.63           C  
ATOM   1075  SD  MET A 141       6.475  11.723  14.507  1.00 70.63           S  
ATOM   1076  CE  MET A 141       8.087  11.063  13.997  1.00 70.63           C  
ATOM   1077  N   LEU A 142       3.936   8.139  10.677  1.00 67.44           N  
ATOM   1078  CA  LEU A 142       3.995   6.789  10.127  1.00 67.44           C  
ATOM   1079  C   LEU A 142       3.681   6.796   8.635  1.00 67.44           C  
ATOM   1080  CB  LEU A 142       3.017   5.868  10.862  1.00 67.44           C  
ATOM   1081  O   LEU A 142       4.378   6.152   7.847  1.00 67.44           O  
ATOM   1082  CG  LEU A 142       3.041   4.393  10.458  1.00 67.44           C  
ATOM   1083  CD1 LEU A 142       4.348   3.743  10.900  1.00 67.44           C  
ATOM   1084  CD2 LEU A 142       1.844   3.657  11.050  1.00 67.44           C  
ATOM   1085  N   VAL A 143       2.590   7.482   8.300  1.00 67.63           N  
ATOM   1086  CA  VAL A 143       2.218   7.602   6.894  1.00 67.63           C  
ATOM   1087  C   VAL A 143       3.352   8.264   6.114  1.00 67.63           C  
ATOM   1088  CB  VAL A 143       0.910   8.405   6.719  1.00 67.63           C  
ATOM   1089  O   VAL A 143       3.683   7.838   5.005  1.00 67.63           O  
ATOM   1090  CG1 VAL A 143       0.650   8.698   5.243  1.00 67.63           C  
ATOM   1091  CG2 VAL A 143      -0.266   7.648   7.332  1.00 67.63           C  
ATOM   1092  N   ASP A 144       3.920   9.276   6.778  1.00 74.20           N  
ATOM   1093  CA  ASP A 144       5.037   9.968   6.143  1.00 74.20           C  
ATOM   1094  C   ASP A 144       6.226   9.028   5.949  1.00 74.20           C  
ATOM   1095  CB  ASP A 144       5.458  11.183   6.972  1.00 74.20           C  
ATOM   1096  O   ASP A 144       6.871   9.044   4.898  1.00 74.20           O  
ATOM   1097  CG  ASP A 144       4.724  12.452   6.578  1.00 74.20           C  
ATOM   1098  OD1 ASP A 144       3.853  12.400   5.683  1.00 74.20           O  
ATOM   1099  OD2 ASP A 144       5.021  13.515   7.166  1.00 74.20           O  
ATOM   1100  N   ASP A 145       6.494   8.254   6.985  1.00 73.73           N  
ATOM   1101  CA  ASP A 145       7.602   7.308   6.907  1.00 73.73           C  
ATOM   1102  C   ASP A 145       7.347   6.249   5.837  1.00 73.73           C  
ATOM   1103  CB  ASP A 145       7.834   6.640   8.264  1.00 73.73           C  
ATOM   1104  O   ASP A 145       8.244   5.914   5.060  1.00 73.73           O  
ATOM   1105  CG  ASP A 145       9.144   7.051   8.912  1.00 73.73           C  
ATOM   1106  OD1 ASP A 145       9.680   8.129   8.574  1.00 73.73           O  
ATOM   1107  OD2 ASP A 145       9.647   6.290   9.767  1.00 73.73           O  
ATOM   1108  N   MET A 146       6.100   5.805   5.803  1.00 68.15           N  
ATOM   1109  CA  MET A 146       5.734   4.807   4.802  1.00 68.15           C  
ATOM   1110  C   MET A 146       5.798   5.396   3.397  1.00 68.15           C  
ATOM   1111  CB  MET A 146       4.332   4.259   5.076  1.00 68.15           C  
ATOM   1112  O   MET A 146       6.288   4.748   2.470  1.00 68.15           O  
ATOM   1113  CG  MET A 146       4.269   3.294   6.249  1.00 68.15           C  
ATOM   1114  SD  MET A 146       2.562   2.720   6.596  1.00 68.15           S  
ATOM   1115  CE  MET A 146       2.319   1.579   5.206  1.00 68.15           C  
ATOM   1116  N   ALA A 147       5.275   6.599   3.306  1.00 71.84           N  
ATOM   1117  CA  ALA A 147       5.332   7.287   2.019  1.00 71.84           C  
ATOM   1118  C   ALA A 147       6.775   7.464   1.554  1.00 71.84           C  
ATOM   1119  CB  ALA A 147       4.635   8.643   2.109  1.00 71.84           C  
ATOM   1120  O   ALA A 147       7.082   7.274   0.375  1.00 71.84           O  
ATOM   1121  N   ASN A 148       7.630   7.785   2.526  1.00 77.93           N  
ATOM   1122  CA  ASN A 148       9.043   7.957   2.206  1.00 77.93           C  
ATOM   1123  C   ASN A 148       9.685   6.641   1.777  1.00 77.93           C  
ATOM   1124  CB  ASN A 148       9.795   8.550   3.400  1.00 77.93           C  
ATOM   1125  O   ASN A 148      10.499   6.616   0.852  1.00 77.93           O  
ATOM   1126  CG  ASN A 148       9.540  10.035   3.571  1.00 77.93           C  
ATOM   1127  ND2 ASN A 148       9.685  10.524   4.797  1.00 77.93           N  
ATOM   1128  OD1 ASN A 148       9.214  10.736   2.610  1.00 77.93           O  
ATOM   1129  N   GLU A 149       9.263   5.592   2.438  1.00 72.31           N  
ATOM   1130  CA  GLU A 149       9.815   4.285   2.094  1.00 72.31           C  
ATOM   1131  C   GLU A 149       9.345   3.832   0.715  1.00 72.31           C  
ATOM   1132  CB  GLU A 149       9.430   3.245   3.149  1.00 72.31           C  
ATOM   1133  O   GLU A 149      10.131   3.299  -0.070  1.00 72.31           O  
ATOM   1134  CG  GLU A 149      10.222   1.949   3.053  1.00 72.31           C  
ATOM   1135  CD  GLU A 149      11.711   2.136   3.296  1.00 72.31           C  
ATOM   1136  OE1 GLU A 149      12.506   1.252   2.904  1.00 72.31           O  
ATOM   1137  OE2 GLU A 149      12.086   3.175   3.885  1.00 72.31           O  
ATOM   1138  N   VAL A 150       8.089   4.083   0.440  1.00 68.94           N  
ATOM   1139  CA  VAL A 150       7.539   3.743  -0.868  1.00 68.94           C  
ATOM   1140  C   VAL A 150       8.231   4.568  -1.951  1.00 68.94           C  
ATOM   1141  CB  VAL A 150       6.011   3.972  -0.919  1.00 68.94           C  
ATOM   1142  O   VAL A 150       8.569   4.047  -3.016  1.00 68.94           O  
ATOM   1143  CG1 VAL A 150       5.493   3.841  -2.350  1.00 68.94           C  
ATOM   1144  CG2 VAL A 150       5.294   2.989   0.005  1.00 68.94           C  
ATOM   1145  N   ARG A 151       8.403   5.840  -1.689  1.00 76.07           N  
ATOM   1146  CA  ARG A 151       9.107   6.708  -2.627  1.00 76.07           C  
ATOM   1147  C   ARG A 151      10.521   6.199  -2.889  1.00 76.07           C  
ATOM   1148  CB  ARG A 151       9.157   8.144  -2.098  1.00 76.07           C  
ATOM   1149  O   ARG A 151      10.988   6.208  -4.030  1.00 76.07           O  
ATOM   1150  CG  ARG A 151       7.963   8.992  -2.508  1.00 76.07           C  
ATOM   1151  CD  ARG A 151       8.165  10.458  -2.150  1.00 76.07           C  
ATOM   1152  NE  ARG A 151       7.296  10.869  -1.051  1.00 76.07           N  
ATOM   1153  NH1 ARG A 151       8.477  12.794  -0.563  1.00 76.07           N  
ATOM   1154  NH2 ARG A 151       6.614  12.247   0.655  1.00 76.07           N  
ATOM   1155  CZ  ARG A 151       7.464  11.969  -0.322  1.00 76.07           C  
ATOM   1156  N   ARG A 152      11.121   5.778  -1.839  1.00 76.74           N  
ATOM   1157  CA  ARG A 152      12.477   5.255  -1.966  1.00 76.74           C  
ATOM   1158  C   ARG A 152      12.498   3.987  -2.812  1.00 76.74           C  
ATOM   1159  CB  ARG A 152      13.077   4.974  -0.587  1.00 76.74           C  
ATOM   1160  O   ARG A 152      13.369   3.820  -3.669  1.00 76.74           O  
ATOM   1161  CG  ARG A 152      14.596   4.901  -0.578  1.00 76.74           C  
ATOM   1162  CD  ARG A 152      15.144   4.719   0.830  1.00 76.74           C  
ATOM   1163  NE  ARG A 152      15.062   3.327   1.264  1.00 76.74           N  
ATOM   1164  NH1 ARG A 152      16.782   3.489   2.798  1.00 76.74           N  
ATOM   1165  NH2 ARG A 152      15.682   1.499   2.508  1.00 76.74           N  
ATOM   1166  CZ  ARG A 152      15.842   2.775   2.189  1.00 76.74           C  
ATOM   1167  N   LEU A 153      11.524   3.170  -2.592  1.00 72.63           N  
ATOM   1168  CA  LEU A 153      11.422   1.935  -3.361  1.00 72.63           C  
ATOM   1169  C   LEU A 153      11.154   2.232  -4.833  1.00 72.63           C  
ATOM   1170  CB  LEU A 153      10.312   1.043  -2.798  1.00 72.63           C  
ATOM   1171  O   LEU A 153      11.754   1.614  -5.715  1.00 72.63           O  
ATOM   1172  CG  LEU A 153      10.635   0.295  -1.504  1.00 72.63           C  
ATOM   1173  CD1 LEU A 153       9.386  -0.393  -0.964  1.00 72.63           C  
ATOM   1174  CD2 LEU A 153      11.752  -0.717  -1.735  1.00 72.63           C  
ATOM   1175  N   VAL A 154      10.265   3.214  -5.030  1.00 73.96           N  
ATOM   1176  CA  VAL A 154       9.927   3.605  -6.395  1.00 73.96           C  
ATOM   1177  C   VAL A 154      11.165   4.161  -7.095  1.00 73.96           C  
ATOM   1178  CB  VAL A 154       8.786   4.647  -6.421  1.00 73.96           C  
ATOM   1179  O   VAL A 154      11.420   3.848  -8.260  1.00 73.96           O  
ATOM   1180  CG1 VAL A 154       8.627   5.238  -7.820  1.00 73.96           C  
ATOM   1181  CG2 VAL A 154       7.477   4.015  -5.953  1.00 73.96           C  
ATOM   1182  N   ARG A 155      11.932   4.926  -6.399  1.00 79.58           N  
ATOM   1183  CA  ARG A 155      13.165   5.469  -6.960  1.00 79.58           C  
ATOM   1184  C   ARG A 155      14.165   4.357  -7.261  1.00 79.58           C  
ATOM   1185  CB  ARG A 155      13.787   6.489  -6.005  1.00 79.58           C  
ATOM   1186  O   ARG A 155      14.857   4.396  -8.280  1.00 79.58           O  
ATOM   1187  CG  ARG A 155      13.114   7.852  -6.037  1.00 79.58           C  
ATOM   1188  CD  ARG A 155      13.915   8.895  -5.269  1.00 79.58           C  
ATOM   1189  NE  ARG A 155      13.787   8.717  -3.825  1.00 79.58           N  
ATOM   1190  NH1 ARG A 155      14.301  10.908  -3.302  1.00 79.58           N  
ATOM   1191  NH2 ARG A 155      13.831   9.406  -1.635  1.00 79.58           N  
ATOM   1192  CZ  ARG A 155      13.973   9.678  -2.924  1.00 79.58           C  
ATOM   1193  N   GLY A 156      14.205   3.418  -6.333  1.00 77.44           N  
ATOM   1194  CA  GLY A 156      15.094   2.286  -6.546  1.00 77.44           C  
ATOM   1195  C   GLY A 156      14.756   1.488  -7.791  1.00 77.44           C  
ATOM   1196  O   GLY A 156      15.647   1.111  -8.554  1.00 77.44           O  
ATOM   1197  N   VAL A 157      13.493   1.322  -7.976  1.00 72.98           N  
ATOM   1198  CA  VAL A 157      13.027   0.587  -9.147  1.00 72.98           C  
ATOM   1199  C   VAL A 157      13.330   1.385 -10.413  1.00 72.98           C  
ATOM   1200  CB  VAL A 157      11.515   0.280  -9.059  1.00 72.98           C  
ATOM   1201  O   VAL A 157      13.755   0.820 -11.423  1.00 72.98           O  
ATOM   1202  CG1 VAL A 157      11.003  -0.293 -10.380  1.00 72.98           C  
ATOM   1203  CG2 VAL A 157      11.232  -0.684  -7.909  1.00 72.98           C  
ATOM   1204  N   ALA A 158      13.139   2.687 -10.355  1.00 77.78           N  
ATOM   1205  CA  ALA A 158      13.434   3.555 -11.492  1.00 77.78           C  
ATOM   1206  C   ALA A 158      14.918   3.513 -11.845  1.00 77.78           C  
ATOM   1207  CB  ALA A 158      13.002   4.989 -11.193  1.00 77.78           C  
ATOM   1208  O   ALA A 158      15.283   3.509 -13.023  1.00 77.78           O  
ATOM   1209  N   ASN A 159      15.769   3.533 -10.814  1.00 82.42           N  
ATOM   1210  CA  ASN A 159      17.209   3.462 -11.039  1.00 82.42           C  
ATOM   1211  C   ASN A 159      17.611   2.140 -11.687  1.00 82.42           C  
ATOM   1212  CB  ASN A 159      17.968   3.663  -9.726  1.00 82.42           C  
ATOM   1213  O   ASN A 159      18.481   2.111 -12.558  1.00 82.42           O  
ATOM   1214  CG  ASN A 159      17.889   5.089  -9.218  1.00 82.42           C  
ATOM   1215  ND2 ASN A 159      18.111   5.269  -7.921  1.00 82.42           N  
ATOM   1216  OD1 ASN A 159      17.631   6.021  -9.984  1.00 82.42           O  
ATOM   1217  N   ILE A 160      16.939   1.118 -11.235  1.00 76.70           N  
ATOM   1218  CA  ILE A 160      17.221  -0.195 -11.805  1.00 76.70           C  
ATOM   1219  C   ILE A 160      16.781  -0.229 -13.267  1.00 76.70           C  
ATOM   1220  CB  ILE A 160      16.521  -1.319 -11.009  1.00 76.70           C  
ATOM   1221  O   ILE A 160      17.494  -0.754 -14.125  1.00 76.70           O  
ATOM   1222  CG1 ILE A 160      17.117  -1.426  -9.600  1.00 76.70           C  
ATOM   1223  CG2 ILE A 160      16.627  -2.654 -11.752  1.00 76.70           C  
ATOM   1224  CD1 ILE A 160      16.359  -2.371  -8.678  1.00 76.70           C  
ATOM   1225  N   GLN A 161      15.742   0.500 -13.526  1.00 76.57           N  
ATOM   1226  CA  GLN A 161      15.229   0.617 -14.887  1.00 76.57           C  
ATOM   1227  C   GLN A 161      16.220   1.350 -15.786  1.00 76.57           C  
ATOM   1228  CB  GLN A 161      13.881   1.340 -14.893  1.00 76.57           C  
ATOM   1229  O   GLN A 161      16.441   0.949 -16.931  1.00 76.57           O  
ATOM   1230  CG  GLN A 161      12.718   0.476 -14.423  1.00 76.57           C  
ATOM   1231  CD  GLN A 161      11.377   1.174 -14.556  1.00 76.57           C  
ATOM   1232  NE2 GLN A 161      10.302   0.394 -14.570  1.00 76.57           N  
ATOM   1233  OE1 GLN A 161      11.309   2.404 -14.644  1.00 76.57           O  
ATOM   1234  N   HIS A 162      16.675   2.400 -15.282  1.00 83.66           N  
ATOM   1235  CA  HIS A 162      17.642   3.181 -16.044  1.00 83.66           C  
ATOM   1236  C   HIS A 162      18.924   2.390 -16.283  1.00 83.66           C  
ATOM   1237  CB  HIS A 162      17.961   4.491 -15.321  1.00 83.66           C  
ATOM   1238  O   HIS A 162      19.509   2.461 -17.366  1.00 83.66           O  
ATOM   1239  CG  HIS A 162      18.417   5.585 -16.234  1.00 83.66           C  
ATOM   1240  CD2 HIS A 162      19.409   6.496 -16.104  1.00 83.66           C  
ATOM   1241  ND1 HIS A 162      17.822   5.834 -17.452  1.00 83.66           N  
ATOM   1242  CE1 HIS A 162      18.431   6.853 -18.033  1.00 83.66           C  
ATOM   1243  NE2 HIS A 162      19.398   7.274 -17.235  1.00 83.66           N  
ATOM   1244  N   GLY A 163      19.319   1.611 -15.348  1.00 82.63           N  
ATOM   1245  CA  GLY A 163      20.510   0.790 -15.497  1.00 82.63           C  
ATOM   1246  C   GLY A 163      20.348  -0.316 -16.522  1.00 82.63           C  
ATOM   1247  O   GLY A 163      21.256  -0.574 -17.314  1.00 82.63           O  
ATOM   1248  N   VAL A 164      19.170  -0.891 -16.526  1.00 77.70           N  
ATOM   1249  CA  VAL A 164      18.875  -1.958 -17.476  1.00 77.70           C  
ATOM   1250  C   VAL A 164      18.839  -1.392 -18.894  1.00 77.70           C  
ATOM   1251  CB  VAL A 164      17.538  -2.658 -17.148  1.00 77.70           C  
ATOM   1252  O   VAL A 164      19.339  -2.018 -19.832  1.00 77.70           O  
ATOM   1253  CG1 VAL A 164      17.137  -3.612 -18.271  1.00 77.70           C  
ATOM   1254  CG2 VAL A 164      17.639  -3.405 -15.819  1.00 77.70           C  
ATOM   1255  N   SER A 165      18.290  -0.217 -19.079  1.00 85.49           N  
ATOM   1256  CA  SER A 165      18.243   0.444 -20.379  1.00 85.49           C  
ATOM   1257  C   SER A 165      19.644   0.777 -20.881  1.00 85.49           C  
ATOM   1258  CB  SER A 165      17.404   1.720 -20.302  1.00 85.49           C  
ATOM   1259  O   SER A 165      19.937   0.622 -22.068  1.00 85.49           O  
ATOM   1260  OG  SER A 165      17.278   2.317 -21.581  1.00 85.49           O  
ATOM   1261  N   ASP A 166      20.553   1.206 -20.032  1.00 88.17           N  
ATOM   1262  CA  ASP A 166      21.927   1.536 -20.398  1.00 88.17           C  
ATOM   1263  C   ASP A 166      22.695   0.288 -20.828  1.00 88.17           C  
ATOM   1264  CB  ASP A 166      22.644   2.219 -19.232  1.00 88.17           C  
ATOM   1265  O   ASP A 166      23.456   0.324 -21.796  1.00 88.17           O  
ATOM   1266  CG  ASP A 166      22.239   3.672 -19.056  1.00 88.17           C  
ATOM   1267  OD1 ASP A 166      21.533   4.218 -19.931  1.00 88.17           O  
ATOM   1268  OD2 ASP A 166      22.632   4.276 -18.035  1.00 88.17           O  
ATOM   1269  N   ILE A 167      22.452  -0.806 -20.139  1.00 82.92           N  
ATOM   1270  CA  ILE A 167      23.118  -2.062 -20.468  1.00 82.92           C  
ATOM   1271  C   ILE A 167      22.610  -2.579 -21.812  1.00 82.92           C  
ATOM   1272  CB  ILE A 167      22.897  -3.124 -19.367  1.00 82.92           C  
ATOM   1273  O   ILE A 167      23.391  -3.067 -22.631  1.00 82.92           O  
ATOM   1274  CG1 ILE A 167      23.586  -2.696 -18.066  1.00 82.92           C  
ATOM   1275  CG2 ILE A 167      23.402  -4.494 -19.830  1.00 82.92           C  
ATOM   1276  CD1 ILE A 167      23.266  -3.588 -16.874  1.00 82.92           C  
ATOM   1277  N   ARG A 168      21.303  -2.357 -22.005  1.00 81.90           N  
ATOM   1278  CA  ARG A 168      20.707  -2.757 -23.276  1.00 81.90           C  
ATOM   1279  C   ARG A 168      21.323  -1.985 -24.437  1.00 81.90           C  
ATOM   1280  CB  ARG A 168      19.192  -2.543 -23.249  1.00 81.90           C  
ATOM   1281  O   ARG A 168      21.623  -2.563 -25.484  1.00 81.90           O  
ATOM   1282  CG  ARG A 168      18.470  -3.095 -24.468  1.00 81.90           C  
ATOM   1283  CD  ARG A 168      16.962  -2.922 -24.358  1.00 81.90           C  
ATOM   1284  NE  ARG A 168      16.268  -3.493 -25.508  1.00 81.90           N  
ATOM   1285  NH1 ARG A 168      14.156  -2.875 -24.802  1.00 81.90           N  
ATOM   1286  NH2 ARG A 168      14.424  -4.010 -26.776  1.00 81.90           N  
ATOM   1287  CZ  ARG A 168      14.951  -3.458 -25.693  1.00 81.90           C  
ATOM   1288  N   HIS A 169      21.527  -0.741 -24.303  1.00 88.98           N  
ATOM   1289  CA  HIS A 169      22.130   0.069 -25.356  1.00 88.98           C  
ATOM   1290  C   HIS A 169      23.603  -0.279 -25.543  1.00 88.98           C  
ATOM   1291  CB  HIS A 169      21.979   1.558 -25.040  1.00 88.98           C  
ATOM   1292  O   HIS A 169      24.120  -0.230 -26.662  1.00 88.98           O  
ATOM   1293  CG  HIS A 169      20.595   2.080 -25.258  1.00 88.98           C  
ATOM   1294  CD2 HIS A 169      19.694   2.600 -24.391  1.00 88.98           C  
ATOM   1295  ND1 HIS A 169      19.993   2.098 -26.498  1.00 88.98           N  
ATOM   1296  CE1 HIS A 169      18.779   2.610 -26.383  1.00 88.98           C  
ATOM   1297  NE2 HIS A 169      18.573   2.922 -25.115  1.00 88.98           N  
ATOM   1298  N   GLY A 170      24.263  -0.646 -24.532  1.00 88.96           N  
ATOM   1299  CA  GLY A 170      25.658  -1.044 -24.641  1.00 88.96           C  
ATOM   1300  C   GLY A 170      25.846  -2.373 -25.347  1.00 88.96           C  
ATOM   1301  O   GLY A 170      26.787  -2.541 -26.125  1.00 88.96           O  
ATOM   1302  N   VAL A 171      24.915  -3.308 -25.149  1.00 82.75           N  
ATOM   1303  CA  VAL A 171      24.973  -4.622 -25.781  1.00 82.75           C  
ATOM   1304  C   VAL A 171      24.657  -4.495 -27.269  1.00 82.75           C  
ATOM   1305  CB  VAL A 171      23.998  -5.617 -25.112  1.00 82.75           C  
ATOM   1306  O   VAL A 171      25.260  -5.179 -28.099  1.00 82.75           O  
ATOM   1307  CG1 VAL A 171      23.931  -6.922 -25.904  1.00 82.75           C  
ATOM   1308  CG2 VAL A 171      24.418  -5.886 -23.668  1.00 82.75           C  
ATOM   1309  N   SER A 172      23.767  -3.578 -27.688  1.00 87.36           N  
ATOM   1310  CA  SER A 172      23.440  -3.352 -29.092  1.00 87.36           C  
ATOM   1311  C   SER A 172      24.624  -2.758 -29.847  1.00 87.36           C  
ATOM   1312  CB  SER A 172      22.229  -2.426 -29.218  1.00 87.36           C  
ATOM   1313  O   SER A 172      24.838  -3.069 -31.021  1.00 87.36           O  
ATOM   1314  OG  SER A 172      21.040  -3.100 -28.842  1.00 87.36           O  
ATOM   1315  N   ASN A 173      25.493  -2.059 -29.213  1.00 90.02           N  
ATOM   1316  CA  ASN A 173      26.656  -1.466 -29.865  1.00 90.02           C  
ATOM   1317  C   ASN A 173      27.790  -2.476 -30.017  1.00 90.02           C  
ATOM   1318  CB  ASN A 173      27.139  -0.239 -29.089  1.00 90.02           C  
ATOM   1319  O   ASN A 173      28.591  -2.381 -30.948  1.00 90.02           O  
ATOM   1320  CG  ASN A 173      26.229   0.961 -29.267  1.00 90.02           C  
ATOM   1321  ND2 ASN A 173      26.289   1.895 -28.326  1.00 90.02           N  
ATOM   1322  OD1 ASN A 173      25.479   1.046 -30.243  1.00 90.02           O  
ATOM   1323  N   VAL A 174      27.777  -3.579 -29.268  1.00 86.14           N  
ATOM   1324  CA  VAL A 174      28.846  -4.568 -29.351  1.00 86.14           C  
ATOM   1325  C   VAL A 174      28.493  -5.623 -30.397  1.00 86.14           C  
ATOM   1326  CB  VAL A 174      29.108  -5.239 -27.984  1.00 86.14           C  
ATOM   1327  O   VAL A 174      29.375  -6.143 -31.086  1.00 86.14           O  
ATOM   1328  CG1 VAL A 174      30.127  -6.368 -28.123  1.00 86.14           C  
ATOM   1329  CG2 VAL A 174      29.585  -4.206 -26.966  1.00 86.14           C  
ATOM   1330  N   GLU A 175      27.303  -5.807 -30.834  1.00 74.62           N  
ATOM   1331  CA  GLU A 175      26.947  -6.760 -31.881  1.00 74.62           C  
ATOM   1332  C   GLU A 175      27.118  -6.146 -33.267  1.00 74.62           C  
ATOM   1333  CB  GLU A 175      25.509  -7.250 -31.696  1.00 74.62           C  
ATOM   1334  O   GLU A 175      27.572  -6.816 -34.197  1.00 74.62           O  
ATOM   1335  CG  GLU A 175      25.387  -8.478 -30.806  1.00 74.62           C  
ATOM   1336  CD  GLU A 175      23.986  -9.069 -30.787  1.00 74.62           C  
ATOM   1337  OE1 GLU A 175      23.839 -10.272 -30.474  1.00 74.62           O  
ATOM   1338  OE2 GLU A 175      23.028  -8.323 -31.089  1.00 74.62           O  
TER    1339      GLU A 175
ENDMDL
END
