# Supplementary material for: Exploring a diverse world of effector domains and amyloid signaling motifs in fungal NLR proteins
Source: PLoS Comput Biol. 2022 Dec 21;18(12):e1010787. doi: 10.1371/journal.pcbi.1010787 (PMC9815663; doi:10.1371/journal.pcbi.1010787)
Supplement: S3 Data — Full AlphaFold2/ColabFold outputs. (GZ) [file pcbi.1010787.s010.tar.gz › OBZ65626_1_175/rank_2_model_4_ptm_seed_0_unrelaxed.pdb]

MODEL     1
ATOM      1  N   MET A   1     -29.299   3.803   6.936  1.00 46.97           N  
ATOM      2  CA  MET A   1     -28.114   3.140   7.473  1.00 46.97           C  
ATOM      3  C   MET A   1     -27.335   2.438   6.365  1.00 46.97           C  
ATOM      4  CB  MET A   1     -28.505   2.134   8.556  1.00 46.97           C  
ATOM      5  O   MET A   1     -27.897   1.635   5.619  1.00 46.97           O  
ATOM      6  CG  MET A   1     -28.849   2.773   9.892  1.00 46.97           C  
ATOM      7  SD  MET A   1     -28.167   1.839  11.316  1.00 46.97           S  
ATOM      8  CE  MET A   1     -28.770   2.861  12.688  1.00 46.97           C  
ATOM      9  N   PRO A   2     -26.608   3.210   5.575  1.00 47.94           N  
ATOM     10  CA  PRO A   2     -25.860   2.386   4.622  1.00 47.94           C  
ATOM     11  C   PRO A   2     -25.398   1.061   5.223  1.00 47.94           C  
ATOM     12  CB  PRO A   2     -24.663   3.268   4.257  1.00 47.94           C  
ATOM     13  O   PRO A   2     -25.125   0.985   6.424  1.00 47.94           O  
ATOM     14  CG  PRO A   2     -24.724   4.411   5.218  1.00 47.94           C  
ATOM     15  CD  PRO A   2     -26.010   4.319   5.988  1.00 47.94           C  
ATOM     16  N   SER A   3     -25.914  -0.090   4.731  1.00 62.78           N  
ATOM     17  CA  SER A   3     -25.830  -1.509   5.060  1.00 62.78           C  
ATOM     18  C   SER A   3     -24.393  -1.924   5.355  1.00 62.78           C  
ATOM     19  CB  SER A   3     -26.391  -2.358   3.919  1.00 62.78           C  
ATOM     20  O   SER A   3     -23.452  -1.375   4.780  1.00 62.78           O  
ATOM     21  OG  SER A   3     -25.668  -2.131   2.721  1.00 62.78           O  
ATOM     22  N   SER A   4     -23.836  -1.850   6.561  1.00 66.96           N  
ATOM     23  CA  SER A   4     -22.671  -2.557   7.084  1.00 66.96           C  
ATOM     24  C   SER A   4     -22.031  -3.434   6.014  1.00 66.96           C  
ATOM     25  CB  SER A   4     -23.060  -3.412   8.291  1.00 66.96           C  
ATOM     26  O   SER A   4     -20.823  -3.679   6.045  1.00 66.96           O  
ATOM     27  OG  SER A   4     -23.918  -4.471   7.902  1.00 66.96           O  
ATOM     28  N   ILE A   5     -22.736  -3.735   4.948  1.00 72.68           N  
ATOM     29  CA  ILE A   5     -22.237  -4.647   3.925  1.00 72.68           C  
ATOM     30  C   ILE A   5     -21.292  -3.901   2.985  1.00 72.68           C  
ATOM     31  CB  ILE A   5     -23.393  -5.287   3.125  1.00 72.68           C  
ATOM     32  O   ILE A   5     -20.267  -4.443   2.566  1.00 72.68           O  
ATOM     33  CG1 ILE A   5     -24.212  -6.220   4.024  1.00 72.68           C  
ATOM     34  CG2 ILE A   5     -22.854  -6.038   1.903  1.00 72.68           C  
ATOM     35  CD1 ILE A   5     -25.506  -6.713   3.390  1.00 72.68           C  
ATOM     36  N   GLU A   6     -21.437  -2.602   2.850  1.00 77.87           N  
ATOM     37  CA  GLU A   6     -20.643  -1.851   1.882  1.00 77.87           C  
ATOM     38  C   GLU A   6     -19.246  -1.560   2.421  1.00 77.87           C  
ATOM     39  CB  GLU A   6     -21.346  -0.544   1.508  1.00 77.87           C  
ATOM     40  O   GLU A   6     -18.258  -1.664   1.691  1.00 77.87           O  
ATOM     41  CG  GLU A   6     -20.800   0.110   0.247  1.00 77.87           C  
ATOM     42  CD  GLU A   6     -21.590   1.334  -0.185  1.00 77.87           C  
ATOM     43  OE1 GLU A   6     -21.181   2.009  -1.157  1.00 77.87           O  
ATOM     44  OE2 GLU A   6     -22.626   1.622   0.455  1.00 77.87           O  
ATOM     45  N   VAL A   7     -19.145  -1.329   3.729  1.00 71.65           N  
ATOM     46  CA  VAL A   7     -17.861  -0.989   4.334  1.00 71.65           C  
ATOM     47  C   VAL A   7     -16.961  -2.222   4.365  1.00 71.65           C  
ATOM     48  CB  VAL A   7     -18.039  -0.421   5.760  1.00 71.65           C  
ATOM     49  O   VAL A   7     -15.773  -2.139   4.045  1.00 71.65           O  
ATOM     50  CG1 VAL A   7     -16.683  -0.223   6.435  1.00 71.65           C  
ATOM     51  CG2 VAL A   7     -18.816   0.893   5.718  1.00 71.65           C  
ATOM     52  N   ASP A   8     -17.531  -3.315   4.664  1.00 78.04           N  
ATOM     53  CA  ASP A   8     -16.762  -4.554   4.724  1.00 78.04           C  
ATOM     54  C   ASP A   8     -16.219  -4.932   3.348  1.00 78.04           C  
ATOM     55  CB  ASP A   8     -17.621  -5.691   5.281  1.00 78.04           C  
ATOM     56  O   ASP A   8     -15.099  -5.432   3.233  1.00 78.04           O  
ATOM     57  CG  ASP A   8     -17.836  -5.592   6.781  1.00 78.04           C  
ATOM     58  OD1 ASP A   8     -17.060  -4.890   7.464  1.00 78.04           O  
ATOM     59  OD2 ASP A   8     -18.789  -6.225   7.285  1.00 78.04           O  
ATOM     60  N   ASP A   9     -17.031  -4.642   2.335  1.00 80.61           N  
ATOM     61  CA  ASP A   9     -16.612  -4.957   0.973  1.00 80.61           C  
ATOM     62  C   ASP A   9     -15.443  -4.076   0.540  1.00 80.61           C  
ATOM     63  CB  ASP A   9     -17.782  -4.794   0.000  1.00 80.61           C  
ATOM     64  O   ASP A   9     -14.489  -4.560  -0.073  1.00 80.61           O  
ATOM     65  CG  ASP A   9     -18.792  -5.924   0.091  1.00 80.61           C  
ATOM     66  OD1 ASP A   9     -18.498  -6.954   0.735  1.00 80.61           O  
ATOM     67  OD2 ASP A   9     -19.890  -5.785  -0.489  1.00 80.61           O  
ATOM     68  N   ILE A  10     -15.565  -2.818   0.974  1.00 76.85           N  
ATOM     69  CA  ILE A  10     -14.512  -1.880   0.603  1.00 76.85           C  
ATOM     70  C   ILE A  10     -13.223  -2.232   1.341  1.00 76.85           C  
ATOM     71  CB  ILE A  10     -14.922  -0.421   0.906  1.00 76.85           C  
ATOM     72  O   ILE A  10     -12.148  -2.280   0.739  1.00 76.85           O  
ATOM     73  CG1 ILE A  10     -16.088   0.004   0.005  1.00 76.85           C  
ATOM     74  CG2 ILE A  10     -13.727   0.522   0.737  1.00 76.85           C  
ATOM     75  CD1 ILE A  10     -16.685   1.358   0.364  1.00 76.85           C  
ATOM     76  N   LEU A  11     -13.345  -2.521   2.622  1.00 77.81           N  
ATOM     77  CA  LEU A  11     -12.173  -2.867   3.420  1.00 77.81           C  
ATOM     78  C   LEU A  11     -11.560  -4.180   2.942  1.00 77.81           C  
ATOM     79  CB  LEU A  11     -12.545  -2.974   4.901  1.00 77.81           C  
ATOM     80  O   LEU A  11     -10.336  -4.310   2.878  1.00 77.81           O  
ATOM     81  CG  LEU A  11     -12.834  -1.657   5.623  1.00 77.81           C  
ATOM     82  CD1 LEU A  11     -13.289  -1.926   7.054  1.00 77.81           C  
ATOM     83  CD2 LEU A  11     -11.603  -0.757   5.609  1.00 77.81           C  
ATOM     84  N   GLY A  12     -12.459  -5.073   2.624  1.00 81.42           N  
ATOM     85  CA  GLY A  12     -11.993  -6.329   2.060  1.00 81.42           C  
ATOM     86  C   GLY A  12     -11.232  -6.154   0.759  1.00 81.42           C  
ATOM     87  O   GLY A  12     -10.178  -6.762   0.563  1.00 81.42           O  
ATOM     88  N   GLY A  13     -11.783  -5.257  -0.084  1.00 80.13           N  
ATOM     89  CA  GLY A  13     -11.110  -4.951  -1.336  1.00 80.13           C  
ATOM     90  C   GLY A  13      -9.755  -4.297  -1.142  1.00 80.13           C  
ATOM     91  O   GLY A  13      -8.783  -4.661  -1.806  1.00 80.13           O  
ATOM     92  N   SER A  14      -9.728  -3.377  -0.201  1.00 75.80           N  
ATOM     93  CA  SER A  14      -8.475  -2.681   0.073  1.00 75.80           C  
ATOM     94  C   SER A  14      -7.417  -3.638   0.613  1.00 75.80           C  
ATOM     95  CB  SER A  14      -8.700  -1.542   1.068  1.00 75.80           C  
ATOM     96  O   SER A  14      -6.250  -3.567   0.222  1.00 75.80           O  
ATOM     97  OG  SER A  14      -9.600  -0.583   0.540  1.00 75.80           O  
ATOM     98  N   LYS A  15      -7.808  -4.455   1.505  1.00 79.50           N  
ATOM     99  CA  LYS A  15      -6.894  -5.456   2.048  1.00 79.50           C  
ATOM    100  C   LYS A  15      -6.322  -6.336   0.940  1.00 79.50           C  
ATOM    101  CB  LYS A  15      -7.602  -6.321   3.091  1.00 79.50           C  
ATOM    102  O   LYS A  15      -5.120  -6.610   0.916  1.00 79.50           O  
ATOM    103  CG  LYS A  15      -6.683  -7.292   3.817  1.00 79.50           C  
ATOM    104  CD  LYS A  15      -7.438  -8.098   4.866  1.00 79.50           C  
ATOM    105  CE  LYS A  15      -6.524  -9.084   5.580  1.00 79.50           C  
ATOM    106  NZ  LYS A  15      -7.159 -10.429   5.718  1.00 79.50           N  
ATOM    107  N   THR A  16      -7.160  -6.814   0.062  1.00 81.35           N  
ATOM    108  CA  THR A  16      -6.744  -7.666  -1.047  1.00 81.35           C  
ATOM    109  C   THR A  16      -5.721  -6.949  -1.924  1.00 81.35           C  
ATOM    110  CB  THR A  16      -7.949  -8.095  -1.904  1.00 81.35           C  
ATOM    111  O   THR A  16      -4.699  -7.529  -2.294  1.00 81.35           O  
ATOM    112  CG2 THR A  16      -7.510  -8.982  -3.064  1.00 81.35           C  
ATOM    113  OG1 THR A  16      -8.875  -8.821  -1.086  1.00 81.35           O  
ATOM    114  N   ILE A  17      -5.989  -5.674  -2.214  1.00 77.50           N  
ATOM    115  CA  ILE A  17      -5.100  -4.892  -3.066  1.00 77.50           C  
ATOM    116  C   ILE A  17      -3.751  -4.709  -2.375  1.00 77.50           C  
ATOM    117  CB  ILE A  17      -5.715  -3.517  -3.413  1.00 77.50           C  
ATOM    118  O   ILE A  17      -2.700  -4.861  -3.001  1.00 77.50           O  
ATOM    119  CG1 ILE A  17      -6.924  -3.692  -4.340  1.00 77.50           C  
ATOM    120  CG2 ILE A  17      -4.666  -2.600  -4.048  1.00 77.50           C  
ATOM    121  CD1 ILE A  17      -7.744  -2.424  -4.533  1.00 77.50           C  
ATOM    122  N   LEU A  18      -3.814  -4.396  -1.092  1.00 78.08           N  
ATOM    123  CA  LEU A  18      -2.578  -4.213  -0.339  1.00 78.08           C  
ATOM    124  C   LEU A  18      -1.781  -5.512  -0.278  1.00 78.08           C  
ATOM    125  CB  LEU A  18      -2.882  -3.721   1.078  1.00 78.08           C  
ATOM    126  O   LEU A  18      -0.554  -5.499  -0.400  1.00 78.08           O  
ATOM    127  CG  LEU A  18      -3.264  -2.246   1.216  1.00 78.08           C  
ATOM    128  CD1 LEU A  18      -3.810  -1.969   2.613  1.00 78.08           C  
ATOM    129  CD2 LEU A  18      -2.065  -1.353   0.918  1.00 78.08           C  
ATOM    130  N   ASP A  19      -2.434  -6.613  -0.122  1.00 79.42           N  
ATOM    131  CA  ASP A  19      -1.768  -7.912  -0.108  1.00 79.42           C  
ATOM    132  C   ASP A  19      -1.115  -8.209  -1.456  1.00 79.42           C  
ATOM    133  CB  ASP A  19      -2.761  -9.020   0.251  1.00 79.42           C  
ATOM    134  O   ASP A  19       0.005  -8.722  -1.509  1.00 79.42           O  
ATOM    135  CG  ASP A  19      -3.111  -9.046   1.729  1.00 79.42           C  
ATOM    136  OD1 ASP A  19      -2.384  -8.431   2.539  1.00 79.42           O  
ATOM    137  OD2 ASP A  19      -4.121  -9.690   2.087  1.00 79.42           O  
ATOM    138  N   LEU A  20      -1.863  -7.864  -2.501  1.00 75.16           N  
ATOM    139  CA  LEU A  20      -1.332  -8.063  -3.845  1.00 75.16           C  
ATOM    140  C   LEU A  20      -0.120  -7.171  -4.088  1.00 75.16           C  
ATOM    141  CB  LEU A  20      -2.410  -7.777  -4.895  1.00 75.16           C  
ATOM    142  O   LEU A  20       0.870  -7.609  -4.680  1.00 75.16           O  
ATOM    143  CG  LEU A  20      -2.061  -8.137  -6.340  1.00 75.16           C  
ATOM    144  CD1 LEU A  20      -1.846  -9.641  -6.474  1.00 75.16           C  
ATOM    145  CD2 LEU A  20      -3.157  -7.662  -7.288  1.00 75.16           C  
ATOM    146  N   ALA A  21      -0.291  -5.930  -3.627  1.00 72.55           N  
ATOM    147  CA  ALA A  21       0.823  -4.994  -3.755  1.00 72.55           C  
ATOM    148  C   ALA A  21       2.057  -5.505  -3.016  1.00 72.55           C  
ATOM    149  CB  ALA A  21       0.424  -3.617  -3.228  1.00 72.55           C  
ATOM    150  O   ALA A  21       3.175  -5.417  -3.528  1.00 72.55           O  
ATOM    151  N   ALA A  22       1.840  -6.023  -1.836  1.00 76.62           N  
ATOM    152  CA  ALA A  22       2.951  -6.562  -1.055  1.00 76.62           C  
ATOM    153  C   ALA A  22       3.632  -7.712  -1.792  1.00 76.62           C  
ATOM    154  CB  ALA A  22       2.462  -7.028   0.314  1.00 76.62           C  
ATOM    155  O   ALA A  22       4.862  -7.797  -1.819  1.00 76.62           O  
ATOM    156  N   GLN A  23       2.833  -8.574  -2.419  1.00 76.29           N  
ATOM    157  CA  GLN A  23       3.360  -9.707  -3.172  1.00 76.29           C  
ATOM    158  C   GLN A  23       4.109  -9.239  -4.417  1.00 76.29           C  
ATOM    159  CB  GLN A  23       2.232 -10.662  -3.566  1.00 76.29           C  
ATOM    160  O   GLN A  23       5.157  -9.790  -4.761  1.00 76.29           O  
ATOM    161  CG  GLN A  23       1.676 -11.470  -2.402  1.00 76.29           C  
ATOM    162  CD  GLN A  23       0.511 -12.355  -2.805  1.00 76.29           C  
ATOM    163  NE2 GLN A  23      -0.475 -12.477  -1.922  1.00 76.29           N  
ATOM    164  OE1 GLN A  23       0.497 -12.924  -3.901  1.00 76.29           O  
ATOM    165  N   ALA A  24       3.490  -8.239  -5.096  1.00 71.06           N  
ATOM    166  CA  ALA A  24       4.104  -7.703  -6.308  1.00 71.06           C  
ATOM    167  C   ALA A  24       5.451  -7.056  -6.001  1.00 71.06           C  
ATOM    168  CB  ALA A  24       3.171  -6.695  -6.975  1.00 71.06           C  
ATOM    169  O   ALA A  24       6.390  -7.155  -6.795  1.00 71.06           O  
ATOM    170  N   LEU A  25       5.478  -6.445  -4.837  1.00 73.62           N  
ATOM    171  CA  LEU A  25       6.706  -5.771  -4.432  1.00 73.62           C  
ATOM    172  C   LEU A  25       7.798  -6.783  -4.099  1.00 73.62           C  
ATOM    173  CB  LEU A  25       6.448  -4.866  -3.224  1.00 73.62           C  
ATOM    174  O   LEU A  25       8.979  -6.433  -4.046  1.00 73.62           O  
ATOM    175  CG  LEU A  25       5.676  -3.574  -3.497  1.00 73.62           C  
ATOM    176  CD1 LEU A  25       5.248  -2.925  -2.186  1.00 73.62           C  
ATOM    177  CD2 LEU A  25       6.520  -2.612  -4.326  1.00 73.62           C  
ATOM    178  N   SER A  26       7.419  -7.992  -3.928  1.00 73.15           N  
ATOM    179  CA  SER A  26       8.415  -9.034  -3.699  1.00 73.15           C  
ATOM    180  C   SER A  26       9.204  -9.334  -4.969  1.00 73.15           C  
ATOM    181  CB  SER A  26       7.745 -10.312  -3.192  1.00 73.15           C  
ATOM    182  O   SER A  26      10.336  -9.819  -4.902  1.00 73.15           O  
ATOM    183  OG  SER A  26       6.921 -10.881  -4.194  1.00 73.15           O  
ATOM    184  N   PHE A  27       8.635  -8.991  -6.136  1.00 71.55           N  
ATOM    185  CA  PHE A  27       9.298  -9.242  -7.410  1.00 71.55           C  
ATOM    186  C   PHE A  27      10.205  -8.077  -7.788  1.00 71.55           C  
ATOM    187  CB  PHE A  27       8.265  -9.484  -8.516  1.00 71.55           C  
ATOM    188  O   PHE A  27      11.197  -8.260  -8.496  1.00 71.55           O  
ATOM    189  CG  PHE A  27       7.471 -10.750  -8.339  1.00 71.55           C  
ATOM    190  CD1 PHE A  27       8.025 -11.984  -8.654  1.00 71.55           C  
ATOM    191  CD2 PHE A  27       6.169 -10.705  -7.857  1.00 71.55           C  
ATOM    192  CE1 PHE A  27       7.292 -13.158  -8.492  1.00 71.55           C  
ATOM    193  CE2 PHE A  27       5.431 -11.873  -7.692  1.00 71.55           C  
ATOM    194  CZ  PHE A  27       5.994 -13.098  -8.011  1.00 71.55           C  
ATOM    195  N   ALA A  28       9.897  -6.863  -7.313  1.00 69.13           N  
ATOM    196  CA  ALA A  28      10.686  -5.647  -7.490  1.00 69.13           C  
ATOM    197  C   ALA A  28      10.770  -4.853  -6.190  1.00 69.13           C  
ATOM    198  CB  ALA A  28      10.091  -4.783  -8.600  1.00 69.13           C  
ATOM    199  O   ALA A  28       9.943  -3.974  -5.937  1.00 69.13           O  
ATOM    200  N   PRO A  29      11.774  -5.359  -5.319  1.00 71.06           N  
ATOM    201  CA  PRO A  29      11.775  -4.777  -3.975  1.00 71.06           C  
ATOM    202  C   PRO A  29      12.054  -3.276  -3.983  1.00 71.06           C  
ATOM    203  CB  PRO A  29      12.897  -5.537  -3.263  1.00 71.06           C  
ATOM    204  O   PRO A  29      12.990  -2.821  -4.645  1.00 71.06           O  
ATOM    205  CG  PRO A  29      13.654  -6.216  -4.358  1.00 71.06           C  
ATOM    206  CD  PRO A  29      12.847  -6.127  -5.622  1.00 71.06           C  
ATOM    207  N   ILE A  30      10.934  -2.518  -3.818  1.00 73.06           N  
ATOM    208  CA  ILE A  30      11.151  -1.134  -3.412  1.00 73.06           C  
ATOM    209  C   ILE A  30      11.267  -1.054  -1.891  1.00 73.06           C  
ATOM    210  CB  ILE A  30      10.015  -0.214  -3.912  1.00 73.06           C  
ATOM    211  O   ILE A  30      10.323  -1.389  -1.172  1.00 73.06           O  
ATOM    212  CG1 ILE A  30       9.845  -0.351  -5.429  1.00 73.06           C  
ATOM    213  CG2 ILE A  30      10.286   1.241  -3.519  1.00 73.06           C  
ATOM    214  CD1 ILE A  30       8.638   0.391  -5.986  1.00 73.06           C  
ATOM    215  N   PRO A  31      12.468  -0.859  -1.463  1.00 68.12           N  
ATOM    216  CA  PRO A  31      12.667  -0.817  -0.012  1.00 68.12           C  
ATOM    217  C   PRO A  31      11.618   0.032   0.703  1.00 68.12           C  
ATOM    218  CB  PRO A  31      14.061  -0.200   0.134  1.00 68.12           C  
ATOM    219  O   PRO A  31      11.344   1.160   0.288  1.00 68.12           O  
ATOM    220  CG  PRO A  31      14.656  -0.273  -1.235  1.00 68.12           C  
ATOM    221  CD  PRO A  31      13.543  -0.428  -2.232  1.00 68.12           C  
ATOM    222  N   GLY A  32      10.861  -0.594   1.605  1.00 67.56           N  
ATOM    223  CA  GLY A  32       9.986   0.125   2.516  1.00 67.56           C  
ATOM    224  C   GLY A  32       8.519   0.016   2.145  1.00 67.56           C  
ATOM    225  O   GLY A  32       7.643   0.176   2.998  1.00 67.56           O  
ATOM    226  N   LEU A  33       8.298  -0.231   0.909  1.00 74.25           N  
ATOM    227  CA  LEU A  33       6.920  -0.277   0.435  1.00 74.25           C  
ATOM    228  C   LEU A  33       6.214  -1.532   0.937  1.00 74.25           C  
ATOM    229  CB  LEU A  33       6.877  -0.229  -1.095  1.00 74.25           C  
ATOM    230  O   LEU A  33       5.029  -1.490   1.276  1.00 74.25           O  
ATOM    231  CG  LEU A  33       5.520   0.088  -1.725  1.00 74.25           C  
ATOM    232  CD1 LEU A  33       5.031   1.459  -1.270  1.00 74.25           C  
ATOM    233  CD2 LEU A  33       5.609   0.024  -3.246  1.00 74.25           C  
ATOM    234  N   ASP A  34       6.943  -2.655   0.965  1.00 72.80           N  
ATOM    235  CA  ASP A  34       6.345  -3.882   1.480  1.00 72.80           C  
ATOM    236  C   ASP A  34       5.905  -3.712   2.932  1.00 72.80           C  
ATOM    237  CB  ASP A  34       7.327  -5.050   1.361  1.00 72.80           C  
ATOM    238  O   ASP A  34       4.826  -4.167   3.318  1.00 72.80           O  
ATOM    239  CG  ASP A  34       8.624  -4.812   2.115  1.00 72.80           C  
ATOM    240  OD1 ASP A  34       9.155  -3.682   2.074  1.00 72.80           O  
ATOM    241  OD2 ASP A  34       9.120  -5.766   2.753  1.00 72.80           O  
ATOM    242  N   VAL A  35       6.695  -3.028   3.687  1.00 72.53           N  
ATOM    243  CA  VAL A  35       6.414  -2.775   5.096  1.00 72.53           C  
ATOM    244  C   VAL A  35       5.192  -1.869   5.226  1.00 72.53           C  
ATOM    245  CB  VAL A  35       7.628  -2.140   5.812  1.00 72.53           C  
ATOM    246  O   VAL A  35       4.321  -2.107   6.066  1.00 72.53           O  
ATOM    247  CG1 VAL A  35       7.277  -1.781   7.255  1.00 72.53           C  
ATOM    248  CG2 VAL A  35       8.826  -3.086   5.770  1.00 72.53           C  
ATOM    249  N   ALA A  36       5.125  -0.856   4.375  1.00 74.22           N  
ATOM    250  CA  ALA A  36       3.988   0.061   4.398  1.00 74.22           C  
ATOM    251  C   ALA A  36       2.693  -0.663   4.041  1.00 74.22           C  
ATOM    252  CB  ALA A  36       4.225   1.226   3.440  1.00 74.22           C  
ATOM    253  O   ALA A  36       1.672  -0.487   4.709  1.00 74.22           O  
ATOM    254  N   ALA A  37       2.767  -1.467   3.014  1.00 75.19           N  
ATOM    255  CA  ALA A  37       1.587  -2.214   2.584  1.00 75.19           C  
ATOM    256  C   ALA A  37       1.103  -3.155   3.684  1.00 75.19           C  
ATOM    257  CB  ALA A  37       1.889  -3.000   1.310  1.00 75.19           C  
ATOM    258  O   ALA A  37      -0.098  -3.244   3.950  1.00 75.19           O  
ATOM    259  N   THR A  38       2.052  -3.858   4.354  1.00 74.85           N  
ATOM    260  CA  THR A  38       1.721  -4.783   5.432  1.00 74.85           C  
ATOM    261  C   THR A  38       1.117  -4.037   6.618  1.00 74.85           C  
ATOM    262  CB  THR A  38       2.962  -5.569   5.895  1.00 74.85           C  
ATOM    263  O   THR A  38       0.139  -4.495   7.213  1.00 74.85           O  
ATOM    264  CG2 THR A  38       2.614  -6.529   7.028  1.00 74.85           C  
ATOM    265  OG1 THR A  38       3.484  -6.319   4.791  1.00 74.85           O  
ATOM    266  N   ALA A  39       1.646  -2.932   6.949  1.00 74.12           N  
ATOM    267  CA  ALA A  39       1.146  -2.116   8.053  1.00 74.12           C  
ATOM    268  C   ALA A  39      -0.272  -1.626   7.775  1.00 74.12           C  
ATOM    269  CB  ALA A  39       2.076  -0.931   8.303  1.00 74.12           C  
ATOM    270  O   ALA A  39      -1.141  -1.692   8.649  1.00 74.12           O  
ATOM    271  N   LEU A  40      -0.490  -1.201   6.539  1.00 75.94           N  
ATOM    272  CA  LEU A  40      -1.817  -0.719   6.170  1.00 75.94           C  
ATOM    273  C   LEU A  40      -2.835  -1.854   6.198  1.00 75.94           C  
ATOM    274  CB  LEU A  40      -1.787  -0.079   4.779  1.00 75.94           C  
ATOM    275  O   LEU A  40      -3.966  -1.668   6.651  1.00 75.94           O  
ATOM    276  CG  LEU A  40      -1.167   1.316   4.688  1.00 75.94           C  
ATOM    277  CD1 LEU A  40      -0.970   1.714   3.229  1.00 75.94           C  
ATOM    278  CD2 LEU A  40      -2.038   2.337   5.414  1.00 75.94           C  
ATOM    279  N   SER A  41      -2.397  -2.981   5.712  1.00 78.21           N  
ATOM    280  CA  SER A  41      -3.261  -4.155   5.749  1.00 78.21           C  
ATOM    281  C   SER A  41      -3.657  -4.506   7.179  1.00 78.21           C  
ATOM    282  CB  SER A  41      -2.569  -5.352   5.095  1.00 78.21           C  
ATOM    283  O   SER A  41      -4.817  -4.826   7.447  1.00 78.21           O  
ATOM    284  OG  SER A  41      -3.423  -6.483   5.082  1.00 78.21           O  
ATOM    285  N   SER A  42      -2.755  -4.456   8.111  1.00 75.64           N  
ATOM    286  CA  SER A  42      -3.006  -4.747   9.519  1.00 75.64           C  
ATOM    287  C   SER A  42      -3.982  -3.745  10.125  1.00 75.64           C  
ATOM    288  CB  SER A  42      -1.697  -4.739  10.310  1.00 75.64           C  
ATOM    289  O   SER A  42      -4.872  -4.122  10.890  1.00 75.64           O  
ATOM    290  OG  SER A  42      -1.926  -5.085  11.665  1.00 75.64           O  
ATOM    291  N   ILE A  43      -3.847  -2.492   9.732  1.00 75.13           N  
ATOM    292  CA  ILE A  43      -4.725  -1.439  10.230  1.00 75.13           C  
ATOM    293  C   ILE A  43      -6.151  -1.681   9.738  1.00 75.13           C  
ATOM    294  CB  ILE A  43      -4.237  -0.040   9.790  1.00 75.13           C  
ATOM    295  O   ILE A  43      -7.107  -1.574  10.510  1.00 75.13           O  
ATOM    296  CG1 ILE A  43      -2.926   0.315  10.500  1.00 75.13           C  
ATOM    297  CG2 ILE A  43      -5.311   1.017  10.061  1.00 75.13           C  
ATOM    298  CD1 ILE A  43      -2.262   1.581   9.977  1.00 75.13           C  
ATOM    299  N   ILE A  44      -6.243  -2.060   8.470  1.00 77.35           N  
ATOM    300  CA  ILE A  44      -7.552  -2.345   7.892  1.00 77.35           C  
ATOM    301  C   ILE A  44      -8.198  -3.515   8.630  1.00 77.35           C  
ATOM    302  CB  ILE A  44      -7.447  -2.656   6.382  1.00 77.35           C  
ATOM    303  O   ILE A  44      -9.390  -3.475   8.946  1.00 77.35           O  
ATOM    304  CG1 ILE A  44      -7.081  -1.389   5.600  1.00 77.35           C  
ATOM    305  CG2 ILE A  44      -8.755  -3.261   5.863  1.00 77.35           C  
ATOM    306  CD1 ILE A  44      -6.791  -1.634   4.125  1.00 77.35           C  
ATOM    307  N   ALA A  45      -7.416  -4.537   8.916  1.00 77.48           N  
ATOM    308  CA  ALA A  45      -7.915  -5.714   9.622  1.00 77.48           C  
ATOM    309  C   ALA A  45      -8.432  -5.344  11.009  1.00 77.48           C  
ATOM    310  CB  ALA A  45      -6.820  -6.773   9.730  1.00 77.48           C  
ATOM    311  O   ALA A  45      -9.477  -5.836  11.440  1.00 77.48           O  
ATOM    312  N   LYS A  46      -7.730  -4.462  11.618  1.00 71.22           N  
ATOM    313  CA  LYS A  46      -8.109  -4.040  12.963  1.00 71.22           C  
ATOM    314  C   LYS A  46      -9.381  -3.198  12.938  1.00 71.22           C  
ATOM    315  CB  LYS A  46      -6.973  -3.253  13.619  1.00 71.22           C  
ATOM    316  O   LYS A  46     -10.226  -3.314  13.828  1.00 71.22           O  
ATOM    317  CG  LYS A  46      -5.794  -4.112  14.053  1.00 71.22           C  
ATOM    318  CD  LYS A  46      -4.757  -3.295  14.812  1.00 71.22           C  
ATOM    319  CE  LYS A  46      -3.521  -4.122  15.137  1.00 71.22           C  
ATOM    320  NZ  LYS A  46      -3.671  -4.862  16.426  1.00 71.22           N  
ATOM    321  N   VAL A  47      -9.450  -2.363  11.902  1.00 72.93           N  
ATOM    322  CA  VAL A  47     -10.651  -1.553  11.729  1.00 72.93           C  
ATOM    323  C   VAL A  47     -11.854  -2.459  11.475  1.00 72.93           C  
ATOM    324  CB  VAL A  47     -10.492  -0.542  10.571  1.00 72.93           C  
ATOM    325  O   VAL A  47     -12.944  -2.214  11.997  1.00 72.93           O  
ATOM    326  CG1 VAL A  47     -11.833   0.105  10.230  1.00 72.93           C  
ATOM    327  CG2 VAL A  47      -9.458   0.524  10.933  1.00 72.93           C  
ATOM    328  N   GLN A  48     -11.612  -3.520  10.708  1.00 73.59           N  
ATOM    329  CA  GLN A  48     -12.678  -4.474  10.418  1.00 73.59           C  
ATOM    330  C   GLN A  48     -13.146  -5.177  11.689  1.00 73.59           C  
ATOM    331  CB  GLN A  48     -12.212  -5.504   9.389  1.00 73.59           C  
ATOM    332  O   GLN A  48     -14.332  -5.481  11.835  1.00 73.59           O  
ATOM    333  CG  GLN A  48     -12.154  -4.968   7.965  1.00 73.59           C  
ATOM    334  CD  GLN A  48     -11.666  -6.002   6.968  1.00 73.59           C  
ATOM    335  NE2 GLN A  48     -12.208  -5.959   5.755  1.00 73.59           N  
ATOM    336  OE1 GLN A  48     -10.809  -6.834   7.284  1.00 73.59           O  
ATOM    337  N   GLN A  49     -12.214  -5.358  12.630  1.00 72.39           N  
ATOM    338  CA  GLN A  49     -12.519  -6.053  13.876  1.00 72.39           C  
ATOM    339  C   GLN A  49     -13.276  -5.145  14.841  1.00 72.39           C  
ATOM    340  CB  GLN A  49     -11.237  -6.565  14.534  1.00 72.39           C  
ATOM    341  O   GLN A  49     -14.058  -5.621  15.666  1.00 72.39           O  
ATOM    342  CG  GLN A  49     -10.649  -7.797  13.858  1.00 72.39           C  
ATOM    343  CD  GLN A  49      -9.367  -8.272  14.517  1.00 72.39           C  
ATOM    344  NE2 GLN A  49      -8.744  -9.291  13.935  1.00 72.39           N  
ATOM    345  OE1 GLN A  49      -8.940  -7.727  15.540  1.00 72.39           O  
ATOM    346  N   THR A  50     -13.203  -3.762  14.678  1.00 70.33           N  
ATOM    347  CA  THR A  50     -13.845  -2.845  15.614  1.00 70.33           C  
ATOM    348  C   THR A  50     -15.253  -2.491  15.144  1.00 70.33           C  
ATOM    349  CB  THR A  50     -13.020  -1.557  15.789  1.00 70.33           C  
ATOM    350  O   THR A  50     -15.427  -1.894  14.080  1.00 70.33           O  
ATOM    351  CG2 THR A  50     -13.552  -0.716  16.945  1.00 70.33           C  
ATOM    352  OG1 THR A  50     -11.655  -1.903  16.052  1.00 70.33           O  
ATOM    353  N   ARG A  51     -16.202  -3.360  14.891  1.00 62.80           N  
ATOM    354  CA  ARG A  51     -17.592  -3.528  14.479  1.00 62.80           C  
ATOM    355  C   ARG A  51     -18.455  -2.375  14.980  1.00 62.80           C  
ATOM    356  CB  ARG A  51     -18.147  -4.859  14.990  1.00 62.80           C  
ATOM    357  O   ARG A  51     -19.421  -1.984  14.322  1.00 62.80           O  
ATOM    358  CG  ARG A  51     -17.871  -6.036  14.068  1.00 62.80           C  
ATOM    359  CD  ARG A  51     -18.689  -7.260  14.455  1.00 62.80           C  
ATOM    360  NE  ARG A  51     -18.501  -8.356  13.509  1.00 62.80           N  
ATOM    361  NH1 ARG A  51     -20.360  -9.543  14.195  1.00 62.80           N  
ATOM    362  NH2 ARG A  51     -19.034 -10.355  12.510  1.00 62.80           N  
ATOM    363  CZ  ARG A  51     -19.299  -9.416  13.407  1.00 62.80           C  
ATOM    364  N   GLY A  52     -17.821  -1.364  15.741  1.00 62.69           N  
ATOM    365  CA  GLY A  52     -18.874  -0.567  16.349  1.00 62.69           C  
ATOM    366  C   GLY A  52     -18.831   0.893  15.937  1.00 62.69           C  
ATOM    367  O   GLY A  52     -19.798   1.629  16.141  1.00 62.69           O  
ATOM    368  N   ASN A  53     -18.246   1.333  14.809  1.00 62.26           N  
ATOM    369  CA  ASN A  53     -18.469   2.708  14.375  1.00 62.26           C  
ATOM    370  C   ASN A  53     -18.368   2.840  12.858  1.00 62.26           C  
ATOM    371  CB  ASN A  53     -17.478   3.654  15.057  1.00 62.26           C  
ATOM    372  O   ASN A  53     -17.283   2.707  12.290  1.00 62.26           O  
ATOM    373  CG  ASN A  53     -18.165   4.778  15.806  1.00 62.26           C  
ATOM    374  ND2 ASN A  53     -17.432   5.430  16.700  1.00 62.26           N  
ATOM    375  OD1 ASN A  53     -19.346   5.059  15.583  1.00 62.26           O  
ATOM    376  N   ASP A  54     -19.414   2.577  12.222  1.00 67.50           N  
ATOM    377  CA  ASP A  54     -19.578   2.397  10.783  1.00 67.50           C  
ATOM    378  C   ASP A  54     -18.984   3.573  10.011  1.00 67.50           C  
ATOM    379  CB  ASP A  54     -21.057   2.230  10.429  1.00 67.50           C  
ATOM    380  O   ASP A  54     -18.260   3.378   9.033  1.00 67.50           O  
ATOM    381  CG  ASP A  54     -21.578   0.829  10.702  1.00 67.50           C  
ATOM    382  OD1 ASP A  54     -20.768  -0.074  11.004  1.00 67.50           O  
ATOM    383  OD2 ASP A  54     -22.808   0.627  10.612  1.00 67.50           O  
ATOM    384  N   GLU A  55     -19.076   4.814  10.622  1.00 65.25           N  
ATOM    385  CA  GLU A  55     -18.658   5.948   9.804  1.00 65.25           C  
ATOM    386  C   GLU A  55     -17.144   6.132   9.846  1.00 65.25           C  
ATOM    387  CB  GLU A  55     -19.356   7.230  10.264  1.00 65.25           C  
ATOM    388  O   GLU A  55     -16.514   6.383   8.816  1.00 65.25           O  
ATOM    389  CG  GLU A  55     -19.283   8.367   9.255  1.00 65.25           C  
ATOM    390  CD  GLU A  55     -20.170   9.548   9.616  1.00 65.25           C  
ATOM    391  OE1 GLU A  55     -20.266  10.503   8.813  1.00 65.25           O  
ATOM    392  OE2 GLU A  55     -20.774   9.518  10.712  1.00 65.25           O  
ATOM    393  N   THR A  56     -16.559   6.019  11.035  1.00 63.87           N  
ATOM    394  CA  THR A  56     -15.115   6.150  11.192  1.00 63.87           C  
ATOM    395  C   THR A  56     -14.387   5.014  10.478  1.00 63.87           C  
ATOM    396  CB  THR A  56     -14.713   6.166  12.678  1.00 63.87           C  
ATOM    397  O   THR A  56     -13.375   5.240   9.812  1.00 63.87           O  
ATOM    398  CG2 THR A  56     -13.212   6.382  12.840  1.00 63.87           C  
ATOM    399  OG1 THR A  56     -15.412   7.225  13.345  1.00 63.87           O  
ATOM    400  N   ALA A  57     -14.894   3.884  10.600  1.00 65.41           N  
ATOM    401  CA  ALA A  57     -14.335   2.727   9.905  1.00 65.41           C  
ATOM    402  C   ALA A  57     -14.370   2.926   8.393  1.00 65.41           C  
ATOM    403  CB  ALA A  57     -15.093   1.458  10.289  1.00 65.41           C  
ATOM    404  O   ALA A  57     -13.404   2.608   7.696  1.00 65.41           O  
ATOM    405  N   ARG A  58     -15.449   3.599   7.968  1.00 65.44           N  
ATOM    406  CA  ARG A  58     -15.587   3.853   6.537  1.00 65.44           C  
ATOM    407  C   ARG A  58     -14.553   4.868   6.060  1.00 65.44           C  
ATOM    408  CB  ARG A  58     -16.997   4.349   6.212  1.00 65.44           C  
ATOM    409  O   ARG A  58     -13.925   4.678   5.017  1.00 65.44           O  
ATOM    410  CG  ARG A  58     -18.014   3.234   6.024  1.00 65.44           C  
ATOM    411  CD  ARG A  58     -19.347   3.766   5.518  1.00 65.44           C  
ATOM    412  NE  ARG A  58     -20.433   2.820   5.761  1.00 65.44           N  
ATOM    413  NH1 ARG A  58     -21.522   4.148   7.305  1.00 65.44           N  
ATOM    414  NH2 ARG A  58     -22.375   2.095   6.748  1.00 65.44           N  
ATOM    415  CZ  ARG A  58     -21.441   3.023   6.604  1.00 65.44           C  
ATOM    416  N   ASP A  59     -14.423   5.992   6.882  1.00 64.40           N  
ATOM    417  CA  ASP A  59     -13.467   7.034   6.515  1.00 64.40           C  
ATOM    418  C   ASP A  59     -12.038   6.498   6.533  1.00 64.40           C  
ATOM    419  CB  ASP A  59     -13.592   8.232   7.459  1.00 64.40           C  
ATOM    420  O   ASP A  59     -11.244   6.801   5.639  1.00 64.40           O  
ATOM    421  CG  ASP A  59     -14.823   9.077   7.185  1.00 64.40           C  
ATOM    422  OD1 ASP A  59     -15.458   8.904   6.122  1.00 64.40           O  
ATOM    423  OD2 ASP A  59     -15.160   9.926   8.038  1.00 64.40           O  
ATOM    424  N   LEU A  60     -11.780   5.706   7.495  1.00 69.68           N  
ATOM    425  CA  LEU A  60     -10.458   5.097   7.595  1.00 69.68           C  
ATOM    426  C   LEU A  60     -10.216   4.129   6.442  1.00 69.68           C  
ATOM    427  CB  LEU A  60     -10.304   4.366   8.932  1.00 69.68           C  
ATOM    428  O   LEU A  60      -9.144   4.140   5.832  1.00 69.68           O  
ATOM    429  CG  LEU A  60      -8.941   3.726   9.201  1.00 69.68           C  
ATOM    430  CD1 LEU A  60      -7.853   4.793   9.239  1.00 69.68           C  
ATOM    431  CD2 LEU A  60      -8.970   2.937  10.506  1.00 69.68           C  
ATOM    432  N   ALA A  61     -11.220   3.326   6.178  1.00 65.75           N  
ATOM    433  CA  ALA A  61     -11.124   2.393   5.059  1.00 65.75           C  
ATOM    434  C   ALA A  61     -10.872   3.133   3.748  1.00 65.75           C  
ATOM    435  CB  ALA A  61     -12.393   1.552   4.956  1.00 65.75           C  
ATOM    436  O   ALA A  61     -10.054   2.703   2.932  1.00 65.75           O  
ATOM    437  N   ARG A  62     -11.577   4.235   3.509  1.00 68.39           N  
ATOM    438  CA  ARG A  62     -11.402   5.031   2.299  1.00 68.39           C  
ATOM    439  C   ARG A  62      -9.985   5.588   2.210  1.00 68.39           C  
ATOM    440  CB  ARG A  62     -12.418   6.174   2.255  1.00 68.39           C  
ATOM    441  O   ARG A  62      -9.361   5.547   1.148  1.00 68.39           O  
ATOM    442  CG  ARG A  62     -12.556   6.824   0.887  1.00 68.39           C  
ATOM    443  CD  ARG A  62     -13.558   7.969   0.906  1.00 68.39           C  
ATOM    444  NE  ARG A  62     -14.931   7.483   1.012  1.00 68.39           N  
ATOM    445  NH1 ARG A  62     -15.716   9.331   2.156  1.00 68.39           N  
ATOM    446  NH2 ARG A  62     -17.136   7.606   1.643  1.00 68.39           N  
ATOM    447  CZ  ARG A  62     -15.924   8.141   1.603  1.00 68.39           C  
ATOM    448  N   SER A  63      -9.480   6.077   3.390  1.00 65.22           N  
ATOM    449  CA  SER A  63      -8.138   6.650   3.421  1.00 65.22           C  
ATOM    450  C   SER A  63      -7.078   5.590   3.143  1.00 65.22           C  
ATOM    451  CB  SER A  63      -7.868   7.311   4.774  1.00 65.22           C  
ATOM    452  O   SER A  63      -6.134   5.832   2.389  1.00 65.22           O  
ATOM    453  OG  SER A  63      -8.688   8.454   4.947  1.00 65.22           O  
ATOM    454  N   ILE A  64      -7.323   4.454   3.718  1.00 71.52           N  
ATOM    455  CA  ILE A  64      -6.387   3.351   3.523  1.00 71.52           C  
ATOM    456  C   ILE A  64      -6.410   2.907   2.062  1.00 71.52           C  
ATOM    457  CB  ILE A  64      -6.717   2.160   4.451  1.00 71.52           C  
ATOM    458  O   ILE A  64      -5.360   2.649   1.469  1.00 71.52           O  
ATOM    459  CG1 ILE A  64      -6.385   2.509   5.906  1.00 71.52           C  
ATOM    460  CG2 ILE A  64      -5.965   0.903   4.003  1.00 71.52           C  
ATOM    461  CD1 ILE A  64      -6.840   1.462   6.913  1.00 71.52           C  
ATOM    462  N   ASN A  65      -7.630   2.795   1.477  1.00 69.55           N  
ATOM    463  CA  ASN A  65      -7.772   2.439   0.069  1.00 69.55           C  
ATOM    464  C   ASN A  65      -7.076   3.451  -0.837  1.00 69.55           C  
ATOM    465  CB  ASN A  65      -9.250   2.317  -0.307  1.00 69.55           C  
ATOM    466  O   ASN A  65      -6.414   3.072  -1.804  1.00 69.55           O  
ATOM    467  CG  ASN A  65      -9.456   1.649  -1.652  1.00 69.55           C  
ATOM    468  ND2 ASN A  65     -10.643   1.820  -2.223  1.00 69.55           N  
ATOM    469  OD1 ASN A  65      -8.557   0.985  -2.174  1.00 69.55           O  
ATOM    470  N   GLU A  66      -7.206   4.723  -0.574  1.00 68.83           N  
ATOM    471  CA  GLU A  66      -6.550   5.767  -1.355  1.00 68.83           C  
ATOM    472  C   GLU A  66      -5.031   5.658  -1.256  1.00 68.83           C  
ATOM    473  CB  GLU A  66      -7.010   7.152  -0.895  1.00 68.83           C  
ATOM    474  O   GLU A  66      -4.327   5.798  -2.258  1.00 68.83           O  
ATOM    475  CG  GLU A  66      -8.406   7.527  -1.371  1.00 68.83           C  
ATOM    476  CD  GLU A  66      -8.876   8.875  -0.849  1.00 68.83           C  
ATOM    477  OE1 GLU A  66     -10.018   9.283  -1.161  1.00 68.83           O  
ATOM    478  OE2 GLU A  66      -8.096   9.530  -0.121  1.00 68.83           O  
ATOM    479  N   LEU A  67      -4.603   5.393  -0.106  1.00 69.90           N  
ATOM    480  CA  LEU A  67      -3.168   5.231   0.100  1.00 69.90           C  
ATOM    481  C   LEU A  67      -2.647   4.005  -0.643  1.00 69.90           C  
ATOM    482  CB  LEU A  67      -2.850   5.111   1.593  1.00 69.90           C  
ATOM    483  O   LEU A  67      -1.609   4.070  -1.305  1.00 69.90           O  
ATOM    484  CG  LEU A  67      -1.370   5.009   1.965  1.00 69.90           C  
ATOM    485  CD1 LEU A  67      -0.614   6.239   1.473  1.00 69.90           C  
ATOM    486  CD2 LEU A  67      -1.208   4.841   3.472  1.00 69.90           C  
ATOM    487  N   ALA A  68      -3.355   2.893  -0.481  1.00 68.98           N  
ATOM    488  CA  ALA A  68      -2.974   1.672  -1.185  1.00 68.98           C  
ATOM    489  C   ALA A  68      -2.921   1.901  -2.692  1.00 68.98           C  
ATOM    490  CB  ALA A  68      -3.947   0.542  -0.855  1.00 68.98           C  
ATOM    491  O   ALA A  68      -1.998   1.437  -3.365  1.00 68.98           O  
ATOM    492  N   THR A  69      -3.881   2.587  -3.264  1.00 71.67           N  
ATOM    493  CA  THR A  69      -3.939   2.882  -4.692  1.00 71.67           C  
ATOM    494  C   THR A  69      -2.739   3.722  -5.119  1.00 71.67           C  
ATOM    495  CB  THR A  69      -5.241   3.619  -5.057  1.00 71.67           C  
ATOM    496  O   THR A  69      -2.137   3.469  -6.165  1.00 71.67           O  
ATOM    497  CG2 THR A  69      -5.289   3.944  -6.546  1.00 71.67           C  
ATOM    498  OG1 THR A  69      -6.361   2.790  -4.724  1.00 71.67           O  
ATOM    499  N   ARG A  70      -2.362   4.651  -4.282  1.00 68.85           N  
ATOM    500  CA  ARG A  70      -1.231   5.515  -4.604  1.00 68.85           C  
ATOM    501  C   ARG A  70       0.080   4.737  -4.566  1.00 68.85           C  
ATOM    502  CB  ARG A  70      -1.166   6.699  -3.637  1.00 68.85           C  
ATOM    503  O   ARG A  70       0.961   4.952  -5.401  1.00 68.85           O  
ATOM    504  CG  ARG A  70      -2.252   7.739  -3.863  1.00 68.85           C  
ATOM    505  CD  ARG A  70      -2.112   8.917  -2.908  1.00 68.85           C  
ATOM    506  NE  ARG A  70      -3.246   9.830  -3.010  1.00 68.85           N  
ATOM    507  NH1 ARG A  70      -2.185  11.593  -1.959  1.00 68.85           N  
ATOM    508  NH2 ARG A  70      -4.342  11.825  -2.702  1.00 68.85           N  
ATOM    509  CZ  ARG A  70      -3.255  11.081  -2.557  1.00 68.85           C  
ATOM    510  N   MET A  71       0.145   3.891  -3.637  1.00 70.35           N  
ATOM    511  CA  MET A  71       1.335   3.049  -3.546  1.00 70.35           C  
ATOM    512  C   MET A  71       1.439   2.122  -4.752  1.00 70.35           C  
ATOM    513  CB  MET A  71       1.315   2.228  -2.255  1.00 70.35           C  
ATOM    514  O   MET A  71       2.525   1.928  -5.300  1.00 70.35           O  
ATOM    515  CG  MET A  71       1.589   3.047  -1.004  1.00 70.35           C  
ATOM    516  SD  MET A  71       1.494   2.041   0.528  1.00 70.35           S  
ATOM    517  CE  MET A  71       3.021   1.075   0.372  1.00 70.35           C  
ATOM    518  N   LYS A  72       0.319   1.489  -5.115  1.00 71.48           N  
ATOM    519  CA  LYS A  72       0.272   0.641  -6.302  1.00 71.48           C  
ATOM    520  C   LYS A  72       0.697   1.414  -7.547  1.00 71.48           C  
ATOM    521  CB  LYS A  72      -1.132   0.066  -6.496  1.00 71.48           C  
ATOM    522  O   LYS A  72       1.492   0.919  -8.350  1.00 71.48           O  
ATOM    523  CG  LYS A  72      -1.248  -0.908  -7.660  1.00 71.48           C  
ATOM    524  CD  LYS A  72      -2.669  -1.435  -7.809  1.00 71.48           C  
ATOM    525  CE  LYS A  72      -2.807  -2.335  -9.029  1.00 71.48           C  
ATOM    526  NZ  LYS A  72      -4.219  -2.777  -9.234  1.00 71.48           N  
ATOM    527  N   THR A  73       0.191   2.595  -7.738  1.00 72.00           N  
ATOM    528  CA  THR A  73       0.523   3.425  -8.890  1.00 72.00           C  
ATOM    529  C   THR A  73       2.010   3.771  -8.896  1.00 72.00           C  
ATOM    530  CB  THR A  73      -0.308   4.722  -8.902  1.00 72.00           C  
ATOM    531  O   THR A  73       2.653   3.750  -9.947  1.00 72.00           O  
ATOM    532  CG2 THR A  73       0.019   5.573 -10.125  1.00 72.00           C  
ATOM    533  OG1 THR A  73      -1.701   4.389  -8.924  1.00 72.00           O  
ATOM    534  N   ALA A  74       2.518   4.058  -7.743  1.00 70.31           N  
ATOM    535  CA  ALA A  74       3.942   4.366  -7.626  1.00 70.31           C  
ATOM    536  C   ALA A  74       4.796   3.155  -7.991  1.00 70.31           C  
ATOM    537  CB  ALA A  74       4.270   4.838  -6.212  1.00 70.31           C  
ATOM    538  O   ALA A  74       5.787   3.282  -8.713  1.00 70.31           O  
ATOM    539  N   ALA A  75       4.395   2.014  -7.475  1.00 68.79           N  
ATOM    540  CA  ALA A  75       5.117   0.782  -7.779  1.00 68.79           C  
ATOM    541  C   ALA A  75       5.077   0.477  -9.274  1.00 68.79           C  
ATOM    542  CB  ALA A  75       4.536  -0.386  -6.986  1.00 68.79           C  
ATOM    543  O   ALA A  75       6.088   0.087  -9.862  1.00 68.79           O  
ATOM    544  N   GLU A  76       3.942   0.597  -9.914  1.00 76.03           N  
ATOM    545  CA  GLU A  76       3.790   0.359 -11.346  1.00 76.03           C  
ATOM    546  C   GLU A  76       4.650   1.322 -12.160  1.00 76.03           C  
ATOM    547  CB  GLU A  76       2.322   0.488 -11.760  1.00 76.03           C  
ATOM    548  O   GLU A  76       5.216   0.940 -13.187  1.00 76.03           O  
ATOM    549  CG  GLU A  76       1.447  -0.664 -11.289  1.00 76.03           C  
ATOM    550  CD  GLU A  76      -0.026  -0.471 -11.614  1.00 76.03           C  
ATOM    551  OE1 GLU A  76      -0.816  -1.427 -11.440  1.00 76.03           O  
ATOM    552  OE2 GLU A  76      -0.392   0.644 -12.046  1.00 76.03           O  
ATOM    553  N   SER A  77       4.803   2.514 -11.692  1.00 72.96           N  
ATOM    554  CA  SER A  77       5.618   3.507 -12.384  1.00 72.96           C  
ATOM    555  C   SER A  77       7.098   3.141 -12.333  1.00 72.96           C  
ATOM    556  CB  SER A  77       5.406   4.893 -11.774  1.00 72.96           C  
ATOM    557  O   SER A  77       7.809   3.269 -13.332  1.00 72.96           O  
ATOM    558  OG  SER A  77       4.091   5.358 -12.024  1.00 72.96           O  
ATOM    559  N   VAL A  78       7.492   2.658 -11.176  1.00 72.37           N  
ATOM    560  CA  VAL A  78       8.884   2.253 -11.014  1.00 72.37           C  
ATOM    561  C   VAL A  78       9.173   1.035 -11.889  1.00 72.37           C  
ATOM    562  CB  VAL A  78       9.216   1.939  -9.538  1.00 72.37           C  
ATOM    563  O   VAL A  78      10.219   0.964 -12.539  1.00 72.37           O  
ATOM    564  CG1 VAL A  78      10.594   1.290  -9.421  1.00 72.37           C  
ATOM    565  CG2 VAL A  78       9.147   3.211  -8.695  1.00 72.37           C  
ATOM    566  N   GLN A  79       8.243   0.096 -11.918  1.00 71.08           N  
ATOM    567  CA  GLN A  79       8.406  -1.102 -12.734  1.00 71.08           C  
ATOM    568  C   GLN A  79       8.453  -0.755 -14.219  1.00 71.08           C  
ATOM    569  CB  GLN A  79       7.274  -2.094 -12.463  1.00 71.08           C  
ATOM    570  O   GLN A  79       9.237  -1.336 -14.973  1.00 71.08           O  
ATOM    571  CG  GLN A  79       7.513  -3.477 -13.054  1.00 71.08           C  
ATOM    572  CD  GLN A  79       6.469  -4.489 -12.620  1.00 71.08           C  
ATOM    573  NE2 GLN A  79       6.641  -5.737 -13.044  1.00 71.08           N  
ATOM    574  OE1 GLN A  79       5.517  -4.153 -11.908  1.00 71.08           O  
ATOM    575  N   LYS A  80       7.606   0.108 -14.625  1.00 76.13           N  
ATOM    576  CA  LYS A  80       7.596   0.567 -16.011  1.00 76.13           C  
ATOM    577  C   LYS A  80       8.937   1.186 -16.395  1.00 76.13           C  
ATOM    578  CB  LYS A  80       6.469   1.577 -16.234  1.00 76.13           C  
ATOM    579  O   LYS A  80       9.461   0.922 -17.478  1.00 76.13           O  
ATOM    580  CG  LYS A  80       6.289   1.992 -17.687  1.00 76.13           C  
ATOM    581  CD  LYS A  80       5.137   2.975 -17.848  1.00 76.13           C  
ATOM    582  CE  LYS A  80       5.003   3.449 -19.289  1.00 76.13           C  
ATOM    583  NZ  LYS A  80       3.979   4.528 -19.424  1.00 76.13           N  
ATOM    584  N   ILE A  81       9.537   1.850 -15.540  1.00 72.17           N  
ATOM    585  CA  ILE A  81      10.816   2.502 -15.798  1.00 72.17           C  
ATOM    586  C   ILE A  81      11.923   1.453 -15.877  1.00 72.17           C  
ATOM    587  CB  ILE A  81      11.146   3.549 -14.711  1.00 72.17           C  
ATOM    588  O   ILE A  81      12.797   1.528 -16.744  1.00 72.17           O  
ATOM    589  CG1 ILE A  81      10.164   4.724 -14.785  1.00 72.17           C  
ATOM    590  CG2 ILE A  81      12.592   4.034 -14.850  1.00 72.17           C  
ATOM    591  CD1 ILE A  81      10.260   5.686 -13.610  1.00 72.17           C  
ATOM    592  N   LYS A  82      11.842   0.587 -14.934  1.00 71.94           N  
ATOM    593  CA  LYS A  82      12.821  -0.496 -14.932  1.00 71.94           C  
ATOM    594  C   LYS A  82      12.767  -1.289 -16.235  1.00 71.94           C  
ATOM    595  CB  LYS A  82      12.590  -1.428 -13.742  1.00 71.94           C  
ATOM    596  O   LYS A  82      13.806  -1.641 -16.797  1.00 71.94           O  
ATOM    597  CG  LYS A  82      13.681  -2.471 -13.551  1.00 71.94           C  
ATOM    598  CD  LYS A  82      13.400  -3.359 -12.346  1.00 71.94           C  
ATOM    599  CE  LYS A  82      14.436  -4.468 -12.213  1.00 71.94           C  
ATOM    600  NZ  LYS A  82      14.157  -5.349 -11.041  1.00 71.94           N  
ATOM    601  N   SER A  83      11.565  -1.603 -16.732  1.00 76.16           N  
ATOM    602  CA  SER A  83      11.408  -2.397 -17.947  1.00 76.16           C  
ATOM    603  C   SER A  83      11.894  -1.632 -19.173  1.00 76.16           C  
ATOM    604  CB  SER A  83       9.946  -2.803 -18.136  1.00 76.16           C  
ATOM    605  O   SER A  83      12.419  -2.229 -20.116  1.00 76.16           O  
ATOM    606  OG  SER A  83       9.125  -1.661 -18.309  1.00 76.16           O  
ATOM    607  N   GLU A  84      11.847  -0.305 -19.106  1.00 78.52           N  
ATOM    608  CA  GLU A  84      12.306   0.511 -20.227  1.00 78.52           C  
ATOM    609  C   GLU A  84      13.825   0.650 -20.223  1.00 78.52           C  
ATOM    610  CB  GLU A  84      11.651   1.894 -20.189  1.00 78.52           C  
ATOM    611  O   GLU A  84      14.446   0.767 -21.282  1.00 78.52           O  
ATOM    612  CG  GLU A  84      10.170   1.883 -20.538  1.00 78.52           C  
ATOM    613  CD  GLU A  84       9.512   3.247 -20.404  1.00 78.52           C  
ATOM    614  OE1 GLU A  84       8.305   3.372 -20.711  1.00 78.52           O  
ATOM    615  OE2 GLU A  84      10.209   4.199 -19.988  1.00 78.52           O  
ATOM    616  N   MET A  85      14.477   0.482 -19.028  1.00 71.69           N  
ATOM    617  CA  MET A  85      15.926   0.633 -18.925  1.00 71.69           C  
ATOM    618  C   MET A  85      16.634  -0.676 -19.258  1.00 71.69           C  
ATOM    619  CB  MET A  85      16.320   1.098 -17.522  1.00 71.69           C  
ATOM    620  O   MET A  85      17.753  -0.667 -19.774  1.00 71.69           O  
ATOM    621  CG  MET A  85      16.002   2.560 -17.249  1.00 71.69           C  
ATOM    622  SD  MET A  85      16.568   3.104 -15.591  1.00 71.69           S  
ATOM    623  CE  MET A  85      18.268   3.604 -15.981  1.00 71.69           C  
ATOM    624  N   VAL A  86      16.024  -1.850 -18.964  1.00 74.67           N  
ATOM    625  CA  VAL A  86      16.654  -3.144 -19.200  1.00 74.67           C  
ATOM    626  C   VAL A  86      16.646  -3.458 -20.694  1.00 74.67           C  
ATOM    627  CB  VAL A  86      15.946  -4.271 -18.415  1.00 74.67           C  
ATOM    628  O   VAL A  86      17.550  -4.130 -21.199  1.00 74.67           O  
ATOM    629  CG1 VAL A  86      16.516  -5.636 -18.797  1.00 74.67           C  
ATOM    630  CG2 VAL A  86      16.077  -4.037 -16.911  1.00 74.67           C  
ATOM    631  N   SER A  87      15.982  -2.667 -21.504  1.00 69.93           N  
ATOM    632  CA  SER A  87      16.045  -3.005 -22.922  1.00 69.93           C  
ATOM    633  C   SER A  87      17.241  -2.341 -23.595  1.00 69.93           C  
ATOM    634  CB  SER A  87      14.755  -2.590 -23.630  1.00 69.93           C  
ATOM    635  O   SER A  87      17.794  -2.876 -24.559  1.00 69.93           O  
ATOM    636  OG  SER A  87      13.707  -3.498 -23.339  1.00 69.93           O  
ATOM    637  N   ASP A  88      18.223  -1.659 -22.785  1.00 67.72           N  
ATOM    638  CA  ASP A  88      19.277  -1.089 -23.618  1.00 67.72           C  
ATOM    639  C   ASP A  88      20.629  -1.150 -22.912  1.00 67.72           C  
ATOM    640  CB  ASP A  88      18.942   0.357 -23.991  1.00 67.72           C  
ATOM    641  O   ASP A  88      21.676  -1.117 -23.562  1.00 67.72           O  
ATOM    642  CG  ASP A  88      17.944   0.461 -25.130  1.00 67.72           C  
ATOM    643  OD1 ASP A  88      17.748  -0.533 -25.862  1.00 67.72           O  
ATOM    644  OD2 ASP A  88      17.351   1.548 -25.301  1.00 67.72           O  
ATOM    645  N   SER A  89      20.837  -1.880 -21.764  1.00 60.36           N  
ATOM    646  CA  SER A  89      22.190  -1.621 -21.283  1.00 60.36           C  
ATOM    647  C   SER A  89      22.730  -2.806 -20.489  1.00 60.36           C  
ATOM    648  CB  SER A  89      22.220  -0.361 -20.418  1.00 60.36           C  
ATOM    649  O   SER A  89      22.028  -3.367 -19.646  1.00 60.36           O  
ATOM    650  OG  SER A  89      20.905   0.090 -20.140  1.00 60.36           O  
ATOM    651  N   GLN A  90      23.451  -3.714 -21.137  1.00 57.66           N  
ATOM    652  CA  GLN A  90      24.502  -4.651 -20.753  1.00 57.66           C  
ATOM    653  C   GLN A  90      25.423  -4.042 -19.700  1.00 57.66           C  
ATOM    654  CB  GLN A  90      25.313  -5.079 -21.977  1.00 57.66           C  
ATOM    655  O   GLN A  90      25.817  -2.880 -19.809  1.00 57.66           O  
ATOM    656  CG  GLN A  90      25.222  -6.567 -22.286  1.00 57.66           C  
ATOM    657  CD  GLN A  90      25.998  -6.957 -23.530  1.00 57.66           C  
ATOM    658  NE2 GLN A  90      26.505  -8.185 -23.552  1.00 57.66           N  
ATOM    659  OE1 GLN A  90      26.141  -6.161 -24.464  1.00 57.66           O  
ATOM    660  N   GLU A  91      25.124  -4.123 -18.325  1.00 56.59           N  
ATOM    661  CA  GLU A  91      25.908  -4.361 -17.117  1.00 56.59           C  
ATOM    662  C   GLU A  91      26.261  -3.050 -16.420  1.00 56.59           C  
ATOM    663  CB  GLU A  91      27.184  -5.140 -17.448  1.00 56.59           C  
ATOM    664  O   GLU A  91      27.129  -2.308 -16.884  1.00 56.59           O  
ATOM    665  CG  GLU A  91      26.962  -6.634 -17.634  1.00 56.59           C  
ATOM    666  CD  GLU A  91      28.256  -7.428 -17.710  1.00 56.59           C  
ATOM    667  OE1 GLU A  91      28.203  -8.679 -17.699  1.00 56.59           O  
ATOM    668  OE2 GLU A  91      29.333  -6.794 -17.780  1.00 56.59           O  
ATOM    669  N   ALA A  92      25.372  -2.177 -15.950  1.00 56.00           N  
ATOM    670  CA  ALA A  92      25.677  -1.018 -15.115  1.00 56.00           C  
ATOM    671  C   ALA A  92      25.488  -1.342 -13.636  1.00 56.00           C  
ATOM    672  CB  ALA A  92      24.804   0.170 -15.513  1.00 56.00           C  
ATOM    673  O   ALA A  92      24.540  -2.037 -13.263  1.00 56.00           O  
ATOM    674  N   GLU A  93      26.615  -1.362 -12.888  1.00 58.83           N  
ATOM    675  CA  GLU A  93      26.975  -1.319 -11.474  1.00 58.83           C  
ATOM    676  C   GLU A  93      25.976  -0.487 -10.675  1.00 58.83           C  
ATOM    677  CB  GLU A  93      28.388  -0.756 -11.297  1.00 58.83           C  
ATOM    678  O   GLU A  93      25.526   0.564 -11.136  1.00 58.83           O  
ATOM    679  CG  GLU A  93      29.490  -1.714 -11.725  1.00 58.83           C  
ATOM    680  CD  GLU A  93      30.686  -1.711 -10.787  1.00 58.83           C  
ATOM    681  OE1 GLU A  93      31.489  -2.671 -10.823  1.00 58.83           O  
ATOM    682  OE2 GLU A  93      30.822  -0.740 -10.009  1.00 58.83           O  
ATOM    683  N   PRO A  94      25.411  -1.069  -9.612  1.00 57.54           N  
ATOM    684  CA  PRO A  94      24.370  -0.622  -8.683  1.00 57.54           C  
ATOM    685  C   PRO A  94      24.779   0.617  -7.890  1.00 57.54           C  
ATOM    686  CB  PRO A  94      24.184  -1.827  -7.757  1.00 57.54           C  
ATOM    687  O   PRO A  94      25.913   0.701  -7.410  1.00 57.54           O  
ATOM    688  CG  PRO A  94      25.439  -2.624  -7.910  1.00 57.54           C  
ATOM    689  CD  PRO A  94      26.103  -2.226  -9.196  1.00 57.54           C  
ATOM    690  N   ASN A  95      24.522   1.874  -8.327  1.00 53.36           N  
ATOM    691  CA  ASN A  95      24.464   3.291  -7.984  1.00 53.36           C  
ATOM    692  C   ASN A  95      23.902   3.506  -6.582  1.00 53.36           C  
ATOM    693  CB  ASN A  95      23.632   4.058  -9.014  1.00 53.36           C  
ATOM    694  O   ASN A  95      22.899   2.894  -6.210  1.00 53.36           O  
ATOM    695  CG  ASN A  95      24.438   5.114  -9.746  1.00 53.36           C  
ATOM    696  ND2 ASN A  95      23.872   5.653 -10.819  1.00 53.36           N  
ATOM    697  OD1 ASN A  95      25.559   5.442  -9.350  1.00 53.36           O  
ATOM    698  N   VAL A  96      24.681   4.047  -5.572  1.00 57.11           N  
ATOM    699  CA  VAL A  96      24.954   4.848  -4.383  1.00 57.11           C  
ATOM    700  C   VAL A  96      23.758   5.748  -4.081  1.00 57.11           C  
ATOM    701  CB  VAL A  96      26.232   5.699  -4.553  1.00 57.11           C  
ATOM    702  O   VAL A  96      23.463   6.030  -2.918  1.00 57.11           O  
ATOM    703  CG1 VAL A  96      26.470   6.568  -3.319  1.00 57.11           C  
ATOM    704  CG2 VAL A  96      27.439   4.801  -4.818  1.00 57.11           C  
ATOM    705  N   GLU A  97      22.700   5.912  -4.973  1.00 59.12           N  
ATOM    706  CA  GLU A  97      21.525   6.731  -4.689  1.00 59.12           C  
ATOM    707  C   GLU A  97      20.445   5.919  -3.979  1.00 59.12           C  
ATOM    708  CB  GLU A  97      20.966   7.335  -5.979  1.00 59.12           C  
ATOM    709  O   GLU A  97      19.491   6.483  -3.440  1.00 59.12           O  
ATOM    710  CG  GLU A  97      21.390   8.777  -6.217  1.00 59.12           C  
ATOM    711  CD  GLU A  97      20.798   9.376  -7.482  1.00 59.12           C  
ATOM    712  OE1 GLU A  97      21.010  10.583  -7.739  1.00 59.12           O  
ATOM    713  OE2 GLU A  97      20.116   8.633  -8.222  1.00 59.12           O  
ATOM    714  N   SER A  98      20.756   4.755  -3.534  1.00 64.98           N  
ATOM    715  CA  SER A  98      19.824   3.900  -2.807  1.00 64.98           C  
ATOM    716  C   SER A  98      19.857   4.192  -1.310  1.00 64.98           C  
ATOM    717  CB  SER A  98      20.146   2.425  -3.054  1.00 64.98           C  
ATOM    718  O   SER A  98      18.910   3.872  -0.589  1.00 64.98           O  
ATOM    719  OG  SER A  98      21.262   2.017  -2.281  1.00 64.98           O  
ATOM    720  N   SER A  99      20.831   5.145  -0.825  1.00 71.62           N  
ATOM    721  CA  SER A  99      20.947   5.220   0.628  1.00 71.62           C  
ATOM    722  C   SER A  99      19.920   6.182   1.216  1.00 71.62           C  
ATOM    723  CB  SER A  99      22.356   5.657   1.031  1.00 71.62           C  
ATOM    724  O   SER A  99      19.333   5.906   2.264  1.00 71.62           O  
ATOM    725  OG  SER A  99      22.574   7.018   0.702  1.00 71.62           O  
ATOM    726  N   ALA A 100      19.647   7.296   0.495  1.00 68.58           N  
ATOM    727  CA  ALA A 100      18.702   8.280   1.017  1.00 68.58           C  
ATOM    728  C   ALA A 100      17.280   7.728   1.018  1.00 68.58           C  
ATOM    729  CB  ALA A 100      18.769   9.568   0.199  1.00 68.58           C  
ATOM    730  O   ALA A 100      16.536   7.912   1.985  1.00 68.58           O  
ATOM    731  N   LEU A 101      16.907   7.124  -0.048  1.00 65.66           N  
ATOM    732  CA  LEU A 101      15.599   6.486  -0.150  1.00 65.66           C  
ATOM    733  C   LEU A 101      15.432   5.414   0.922  1.00 65.66           C  
ATOM    734  CB  LEU A 101      15.410   5.869  -1.538  1.00 65.66           C  
ATOM    735  O   LEU A 101      14.379   5.325   1.558  1.00 65.66           O  
ATOM    736  CG  LEU A 101      14.045   5.240  -1.821  1.00 65.66           C  
ATOM    737  CD1 LEU A 101      12.960   6.312  -1.835  1.00 65.66           C  
ATOM    738  CD2 LEU A 101      14.069   4.480  -3.143  1.00 65.66           C  
ATOM    739  N   ASN A 102      16.503   4.717   1.168  1.00 65.57           N  
ATOM    740  CA  ASN A 102      16.477   3.674   2.188  1.00 65.57           C  
ATOM    741  C   ASN A 102      16.237   4.254   3.578  1.00 65.57           C  
ATOM    742  CB  ASN A 102      17.777   2.868   2.165  1.00 65.57           C  
ATOM    743  O   ASN A 102      15.485   3.686   4.372  1.00 65.57           O  
ATOM    744  CG  ASN A 102      17.584   1.433   2.613  1.00 65.57           C  
ATOM    745  ND2 ASN A 102      18.668   0.667   2.636  1.00 65.57           N  
ATOM    746  OD1 ASN A 102      16.468   1.016   2.936  1.00 65.57           O  
ATOM    747  N   GLU A 103      16.824   5.405   3.808  1.00 74.50           N  
ATOM    748  CA  GLU A 103      16.630   6.057   5.100  1.00 74.50           C  
ATOM    749  C   GLU A 103      15.187   6.524   5.271  1.00 74.50           C  
ATOM    750  CB  GLU A 103      17.588   7.241   5.254  1.00 74.50           C  
ATOM    751  O   GLU A 103      14.600   6.362   6.343  1.00 74.50           O  
ATOM    752  CG  GLU A 103      18.980   6.848   5.726  1.00 74.50           C  
ATOM    753  CD  GLU A 103      18.983   6.162   7.083  1.00 74.50           C  
ATOM    754  OE1 GLU A 103      19.971   5.466   7.409  1.00 74.50           O  
ATOM    755  OE2 GLU A 103      17.989   6.323   7.825  1.00 74.50           O  
ATOM    756  N   ARG A 104      14.647   7.033   4.159  1.00 68.87           N  
ATOM    757  CA  ARG A 104      13.268   7.505   4.211  1.00 68.87           C  
ATOM    758  C   ARG A 104      12.300   6.347   4.426  1.00 68.87           C  
ATOM    759  CB  ARG A 104      12.908   8.257   2.928  1.00 68.87           C  
ATOM    760  O   ARG A 104      11.341   6.465   5.192  1.00 68.87           O  
ATOM    761  CG  ARG A 104      13.578   9.616   2.802  1.00 68.87           C  
ATOM    762  CD  ARG A 104      13.311  10.254   1.445  1.00 68.87           C  
ATOM    763  NE  ARG A 104      11.996  10.887   1.397  1.00 68.87           N  
ATOM    764  NH1 ARG A 104      12.184  11.587  -0.796  1.00 68.87           N  
ATOM    765  NH2 ARG A 104      10.284  12.048   0.400  1.00 68.87           N  
ATOM    766  CZ  ARG A 104      11.491  11.506   0.334  1.00 68.87           C  
ATOM    767  N   VAL A 105      12.556   5.300   3.814  1.00 66.39           N  
ATOM    768  CA  VAL A 105      11.745   4.097   3.972  1.00 66.39           C  
ATOM    769  C   VAL A 105      11.843   3.593   5.411  1.00 66.39           C  
ATOM    770  CB  VAL A 105      12.179   2.987   2.989  1.00 66.39           C  
ATOM    771  O   VAL A 105      10.840   3.183   6.001  1.00 66.39           O  
ATOM    772  CG1 VAL A 105      11.490   1.666   3.327  1.00 66.39           C  
ATOM    773  CG2 VAL A 105      11.872   3.400   1.550  1.00 66.39           C  
ATOM    774  N   LYS A 106      13.024   3.638   6.034  1.00 72.80           N  
ATOM    775  CA  LYS A 106      13.224   3.199   7.412  1.00 72.80           C  
ATOM    776  C   LYS A 106      12.415   4.053   8.384  1.00 72.80           C  
ATOM    777  CB  LYS A 106      14.707   3.248   7.781  1.00 72.80           C  
ATOM    778  O   LYS A 106      11.816   3.531   9.326  1.00 72.80           O  
ATOM    779  CG  LYS A 106      15.524   2.095   7.215  1.00 72.80           C  
ATOM    780  CD  LYS A 106      16.966   2.139   7.704  1.00 72.80           C  
ATOM    781  CE  LYS A 106      17.795   1.011   7.105  1.00 72.80           C  
ATOM    782  NZ  LYS A 106      19.228   1.097   7.517  1.00 72.80           N  
ATOM    783  N   VAL A 107      12.410   5.360   8.128  1.00 76.18           N  
ATOM    784  CA  VAL A 107      11.662   6.283   8.975  1.00 76.18           C  
ATOM    785  C   VAL A 107      10.167   5.988   8.868  1.00 76.18           C  
ATOM    786  CB  VAL A 107      11.943   7.755   8.599  1.00 76.18           C  
ATOM    787  O   VAL A 107       9.460   5.955   9.877  1.00 76.18           O  
ATOM    788  CG1 VAL A 107      10.978   8.691   9.323  1.00 76.18           C  
ATOM    789  CG2 VAL A 107      13.391   8.120   8.921  1.00 76.18           C  
ATOM    790  N   LEU A 108       9.728   5.783   7.687  1.00 71.26           N  
ATOM    791  CA  LEU A 108       8.325   5.448   7.464  1.00 71.26           C  
ATOM    792  C   LEU A 108       7.958   4.149   8.173  1.00 71.26           C  
ATOM    793  CB  LEU A 108       8.035   5.325   5.966  1.00 71.26           C  
ATOM    794  O   LEU A 108       6.917   4.067   8.829  1.00 71.26           O  
ATOM    795  CG  LEU A 108       6.594   4.986   5.580  1.00 71.26           C  
ATOM    796  CD1 LEU A 108       5.649   6.092   6.036  1.00 71.26           C  
ATOM    797  CD2 LEU A 108       6.481   4.765   4.075  1.00 71.26           C  
ATOM    798  N   GLN A 109       8.809   3.159   8.054  1.00 68.37           N  
ATOM    799  CA  GLN A 109       8.587   1.881   8.722  1.00 68.37           C  
ATOM    800  C   GLN A 109       8.484   2.062  10.234  1.00 68.37           C  
ATOM    801  CB  GLN A 109       9.709   0.897   8.386  1.00 68.37           C  
ATOM    802  O   GLN A 109       7.618   1.466  10.878  1.00 68.37           O  
ATOM    803  CG  GLN A 109       9.580   0.266   7.007  1.00 68.37           C  
ATOM    804  CD  GLN A 109      10.700  -0.712   6.702  1.00 68.37           C  
ATOM    805  NE2 GLN A 109      10.508  -1.531   5.673  1.00 68.37           N  
ATOM    806  OE1 GLN A 109      11.729  -0.731   7.385  1.00 68.37           O  
ATOM    807  N   LYS A 110       9.337   2.791  10.809  1.00 76.70           N  
ATOM    808  CA  LYS A 110       9.326   3.072  12.242  1.00 76.70           C  
ATOM    809  C   LYS A 110       8.019   3.739  12.661  1.00 76.70           C  
ATOM    810  CB  LYS A 110      10.513   3.958  12.625  1.00 76.70           C  
ATOM    811  O   LYS A 110       7.411   3.353  13.661  1.00 76.70           O  
ATOM    812  CG  LYS A 110      10.646   4.202  14.121  1.00 76.70           C  
ATOM    813  CD  LYS A 110      11.841   5.092  14.437  1.00 76.70           C  
ATOM    814  CE  LYS A 110      11.934   5.395  15.927  1.00 76.70           C  
ATOM    815  NZ  LYS A 110      13.076   6.307  16.236  1.00 76.70           N  
ATOM    816  N   ARG A 111       7.557   4.671  11.870  1.00 72.86           N  
ATOM    817  CA  ARG A 111       6.332   5.395  12.197  1.00 72.86           C  
ATOM    818  C   ARG A 111       5.116   4.478  12.114  1.00 72.86           C  
ATOM    819  CB  ARG A 111       6.150   6.593  11.262  1.00 72.86           C  
ATOM    820  O   ARG A 111       4.222   4.547  12.960  1.00 72.86           O  
ATOM    821  CG  ARG A 111       7.080   7.757  11.565  1.00 72.86           C  
ATOM    822  CD  ARG A 111       6.685   9.009  10.795  1.00 72.86           C  
ATOM    823  NE  ARG A 111       7.559  10.135  11.111  1.00 72.86           N  
ATOM    824  NH1 ARG A 111       6.405  11.663   9.819  1.00 72.86           N  
ATOM    825  NH2 ARG A 111       8.260  12.319  10.993  1.00 72.86           N  
ATOM    826  CZ  ARG A 111       7.406  11.370  10.640  1.00 72.86           C  
ATOM    827  N   LEU A 112       5.136   3.671  11.067  1.00 69.78           N  
ATOM    828  CA  LEU A 112       4.039   2.722  10.911  1.00 69.78           C  
ATOM    829  C   LEU A 112       4.003   1.737  12.075  1.00 69.78           C  
ATOM    830  CB  LEU A 112       4.171   1.963   9.588  1.00 69.78           C  
ATOM    831  O   LEU A 112       2.927   1.400  12.575  1.00 69.78           O  
ATOM    832  CG  LEU A 112       3.803   2.738   8.322  1.00 69.78           C  
ATOM    833  CD1 LEU A 112       4.159   1.926   7.081  1.00 69.78           C  
ATOM    834  CD2 LEU A 112       2.321   3.097   8.326  1.00 69.78           C  
ATOM    835  N   LYS A 113       5.127   1.230  12.541  1.00 71.88           N  
ATOM    836  CA  LYS A 113       5.205   0.326  13.685  1.00 71.88           C  
ATOM    837  C   LYS A 113       4.713   1.008  14.959  1.00 71.88           C  
ATOM    838  CB  LYS A 113       6.637  -0.175  13.878  1.00 71.88           C  
ATOM    839  O   LYS A 113       4.035   0.387  15.780  1.00 71.88           O  
ATOM    840  CG  LYS A 113       7.038  -1.287  12.920  1.00 71.88           C  
ATOM    841  CD  LYS A 113       8.396  -1.873  13.282  1.00 71.88           C  
ATOM    842  CE  LYS A 113       8.793  -2.996  12.332  1.00 71.88           C  
ATOM    843  NZ  LYS A 113      10.146  -3.541  12.653  1.00 71.88           N  
ATOM    844  N   GLU A 114       5.068   2.251  15.112  1.00 78.94           N  
ATOM    845  CA  GLU A 114       4.603   3.014  16.267  1.00 78.94           C  
ATOM    846  C   GLU A 114       3.084   3.162  16.256  1.00 78.94           C  
ATOM    847  CB  GLU A 114       5.266   4.393  16.302  1.00 78.94           C  
ATOM    848  O   GLU A 114       2.437   3.056  17.300  1.00 78.94           O  
ATOM    849  CG  GLU A 114       6.741   4.357  16.676  1.00 78.94           C  
ATOM    850  CD  GLU A 114       7.410   5.721  16.608  1.00 78.94           C  
ATOM    851  OE1 GLU A 114       8.605   5.829  16.968  1.00 78.94           O  
ATOM    852  OE2 GLU A 114       6.735   6.688  16.192  1.00 78.94           O  
ATOM    853  N   LEU A 115       2.641   3.354  15.064  1.00 69.49           N  
ATOM    854  CA  LEU A 115       1.194   3.469  14.917  1.00 69.49           C  
ATOM    855  C   LEU A 115       0.506   2.151  15.256  1.00 69.49           C  
ATOM    856  CB  LEU A 115       0.832   3.895  13.492  1.00 69.49           C  
ATOM    857  O   LEU A 115      -0.535   2.141  15.918  1.00 69.49           O  
ATOM    858  CG  LEU A 115      -0.617   4.326  13.260  1.00 69.49           C  
ATOM    859  CD1 LEU A 115      -0.918   5.608  14.030  1.00 69.49           C  
ATOM    860  CD2 LEU A 115      -0.887   4.515  11.771  1.00 69.49           C  
ATOM    861  N   GLU A 116       1.073   1.106  14.721  1.00 67.78           N  
ATOM    862  CA  GLU A 116       0.561  -0.221  15.050  1.00 67.78           C  
ATOM    863  C   GLU A 116       0.569  -0.456  16.558  1.00 67.78           C  
ATOM    864  CB  GLU A 116       1.381  -1.304  14.344  1.00 67.78           C  
ATOM    865  O   GLU A 116      -0.393  -0.990  17.113  1.00 67.78           O  
ATOM    866  CG  GLU A 116       0.814  -2.707  14.505  1.00 67.78           C  
ATOM    867  CD  GLU A 116       1.641  -3.773  13.805  1.00 67.78           C  
ATOM    868  OE1 GLU A 116       1.257  -4.963  13.845  1.00 67.78           O  
ATOM    869  OE2 GLU A 116       2.683  -3.414  13.212  1.00 67.78           O  
ATOM    870  N   LYS A 117       1.645  -0.133  17.241  1.00 75.11           N  
ATOM    871  CA  LYS A 117       1.761  -0.277  18.690  1.00 75.11           C  
ATOM    872  C   LYS A 117       0.706   0.557  19.411  1.00 75.11           C  
ATOM    873  CB  LYS A 117       3.159   0.126  19.159  1.00 75.11           C  
ATOM    874  O   LYS A 117       0.092   0.092  20.374  1.00 75.11           O  
ATOM    875  CG  LYS A 117       3.442  -0.206  20.617  1.00 75.11           C  
ATOM    876  CD  LYS A 117       4.857   0.193  21.016  1.00 75.11           C  
ATOM    877  CE  LYS A 117       5.111  -0.051  22.497  1.00 75.11           C  
ATOM    878  NZ  LYS A 117       6.491   0.356  22.898  1.00 75.11           N  
ATOM    879  N   GLU A 118       0.530   1.826  18.969  1.00 68.28           N  
ATOM    880  CA  GLU A 118      -0.481   2.695  19.564  1.00 68.28           C  
ATOM    881  C   GLU A 118      -1.880   2.108  19.396  1.00 68.28           C  
ATOM    882  CB  GLU A 118      -0.419   4.093  18.945  1.00 68.28           C  
ATOM    883  O   GLU A 118      -2.711   2.203  20.301  1.00 68.28           O  
ATOM    884  CG  GLU A 118      -1.170   5.151  19.741  1.00 68.28           C  
ATOM    885  CD  GLU A 118      -0.920   6.566  19.244  1.00 68.28           C  
ATOM    886  OE1 GLU A 118      -1.521   7.518  19.792  1.00 68.28           O  
ATOM    887  OE2 GLU A 118      -0.116   6.724  18.298  1.00 68.28           O  
ATOM    888  N   ALA A 119      -2.030   1.517  18.241  1.00 65.61           N  
ATOM    889  CA  ALA A 119      -3.316   0.872  17.991  1.00 65.61           C  
ATOM    890  C   ALA A 119      -3.521  -0.321  18.921  1.00 65.61           C  
ATOM    891  CB  ALA A 119      -3.415   0.429  16.534  1.00 65.61           C  
ATOM    892  O   ALA A 119      -4.638  -0.577  19.375  1.00 65.61           O  
ATOM    893  N   ASP A 120      -2.390  -1.048  19.266  1.00 67.01           N  
ATOM    894  CA  ASP A 120      -2.464  -2.211  20.144  1.00 67.01           C  
ATOM    895  C   ASP A 120      -2.717  -1.792  21.591  1.00 67.01           C  
ATOM    896  CB  ASP A 120      -1.178  -3.036  20.053  1.00 67.01           C  
ATOM    897  O   ASP A 120      -3.257  -2.568  22.382  1.00 67.01           O  
ATOM    898  CG  ASP A 120      -1.093  -3.863  18.783  1.00 67.01           C  
ATOM    899  OD1 ASP A 120      -2.134  -4.079  18.125  1.00 67.01           O  
ATOM    900  OD2 ASP A 120       0.024  -4.305  18.438  1.00 67.01           O  
ATOM    901  N   GLU A 121      -2.255  -0.607  21.976  1.00 72.21           N  
ATOM    902  CA  GLU A 121      -2.379  -0.150  23.356  1.00 72.21           C  
ATOM    903  C   GLU A 121      -3.767   0.423  23.626  1.00 72.21           C  
ATOM    904  CB  GLU A 121      -1.308   0.896  23.675  1.00 72.21           C  
ATOM    905  O   GLU A 121      -4.121   0.693  24.776  1.00 72.21           O  
ATOM    906  CG  GLU A 121       0.103   0.330  23.749  1.00 72.21           C  
ATOM    907  CD  GLU A 121       1.154   1.378  24.078  1.00 72.21           C  
ATOM    908  OE1 GLU A 121       2.336   1.012  24.270  1.00 72.21           O  
ATOM    909  OE2 GLU A 121       0.793   2.574  24.144  1.00 72.21           O  
ATOM    910  N   ILE A 122      -4.561   0.537  22.644  1.00 60.27           N  
ATOM    911  CA  ILE A 122      -5.896   1.061  22.915  1.00 60.27           C  
ATOM    912  C   ILE A 122      -6.724   0.009  23.649  1.00 60.27           C  
ATOM    913  CB  ILE A 122      -6.608   1.492  21.613  1.00 60.27           C  
ATOM    914  O   ILE A 122      -6.875  -1.117  23.169  1.00 60.27           O  
ATOM    915  CG1 ILE A 122      -5.796   2.575  20.894  1.00 60.27           C  
ATOM    916  CG2 ILE A 122      -8.029   1.980  21.912  1.00 60.27           C  
ATOM    917  CD1 ILE A 122      -6.313   2.914  19.502  1.00 60.27           C  
ATOM    918  N   PRO A 123      -6.871   0.079  25.026  1.00 58.65           N  
ATOM    919  CA  PRO A 123      -7.680  -0.855  25.814  1.00 58.65           C  
ATOM    920  C   PRO A 123      -9.033  -1.151  25.171  1.00 58.65           C  
ATOM    921  CB  PRO A 123      -7.857  -0.127  27.149  1.00 58.65           C  
ATOM    922  O   PRO A 123      -9.646  -0.261  24.577  1.00 58.65           O  
ATOM    923  CG  PRO A 123      -7.172   1.188  26.962  1.00 58.65           C  
ATOM    924  CD  PRO A 123      -6.633   1.250  25.562  1.00 58.65           C  
ATOM    925  N   LYS A 124      -9.259  -2.412  24.743  1.00 59.48           N  
ATOM    926  CA  LYS A 124     -10.483  -2.978  24.185  1.00 59.48           C  
ATOM    927  C   LYS A 124     -11.695  -2.620  25.040  1.00 59.48           C  
ATOM    928  CB  LYS A 124     -10.363  -4.497  24.056  1.00 59.48           C  
ATOM    929  O   LYS A 124     -12.804  -2.470  24.524  1.00 59.48           O  
ATOM    930  CG  LYS A 124      -9.372  -4.952  22.995  1.00 59.48           C  
ATOM    931  CD  LYS A 124      -9.365  -6.468  22.851  1.00 59.48           C  
ATOM    932  CE  LYS A 124      -8.313  -6.930  21.851  1.00 59.48           C  
ATOM    933  NZ  LYS A 124      -8.299  -8.417  21.709  1.00 59.48           N  
ATOM    934  N   HIS A 125     -11.484  -2.022  26.288  1.00 58.78           N  
ATOM    935  CA  HIS A 125     -12.635  -2.064  27.183  1.00 58.78           C  
ATOM    936  C   HIS A 125     -13.188  -0.665  27.435  1.00 58.78           C  
ATOM    937  CB  HIS A 125     -12.258  -2.726  28.509  1.00 58.78           C  
ATOM    938  O   HIS A 125     -14.399  -0.492  27.595  1.00 58.78           O  
ATOM    939  CG  HIS A 125     -13.051  -3.958  28.812  1.00 58.78           C  
ATOM    940  CD2 HIS A 125     -12.711  -5.267  28.769  1.00 58.78           C  
ATOM    941  ND1 HIS A 125     -14.369  -3.914  29.212  1.00 58.78           N  
ATOM    942  CE1 HIS A 125     -14.806  -5.147  29.404  1.00 58.78           C  
ATOM    943  NE2 HIS A 125     -13.819  -5.987  29.142  1.00 58.78           N  
ATOM    944  N   LYS A 126     -12.680   0.433  26.791  1.00 54.74           N  
ATOM    945  CA  LYS A 126     -13.331   1.730  26.951  1.00 54.74           C  
ATOM    946  C   LYS A 126     -13.229   2.557  25.673  1.00 54.74           C  
ATOM    947  CB  LYS A 126     -12.717   2.497  28.123  1.00 54.74           C  
ATOM    948  O   LYS A 126     -13.483   3.764  25.687  1.00 54.74           O  
ATOM    949  CG  LYS A 126     -12.991   1.873  29.483  1.00 54.74           C  
ATOM    950  CD  LYS A 126     -12.512   2.771  30.617  1.00 54.74           C  
ATOM    951  CE  LYS A 126     -12.732   2.122  31.977  1.00 54.74           C  
ATOM    952  NZ  LYS A 126     -12.370   3.043  33.095  1.00 54.74           N  
ATOM    953  N   PHE A 127     -12.955   1.927  24.503  1.00 49.35           N  
ATOM    954  CA  PHE A 127     -12.750   2.384  23.133  1.00 49.35           C  
ATOM    955  C   PHE A 127     -14.020   3.018  22.578  1.00 49.35           C  
ATOM    956  CB  PHE A 127     -12.309   1.222  22.238  1.00 49.35           C  
ATOM    957  O   PHE A 127     -13.957   4.008  21.847  1.00 49.35           O  
ATOM    958  CG  PHE A 127     -11.714   1.658  20.926  1.00 49.35           C  
ATOM    959  CD1 PHE A 127     -12.472   1.638  19.762  1.00 49.35           C  
ATOM    960  CD2 PHE A 127     -10.396   2.089  20.858  1.00 49.35           C  
ATOM    961  CE1 PHE A 127     -11.924   2.042  18.547  1.00 49.35           C  
ATOM    962  CE2 PHE A 127      -9.841   2.494  19.647  1.00 49.35           C  
ATOM    963  CZ  PHE A 127     -10.607   2.468  18.493  1.00 49.35           C  
ATOM    964  N   THR A 128     -15.091   2.860  23.236  1.00 51.68           N  
ATOM    965  CA  THR A 128     -16.145   3.421  22.398  1.00 51.68           C  
ATOM    966  C   THR A 128     -16.600   4.775  22.935  1.00 51.68           C  
ATOM    967  CB  THR A 128     -17.352   2.470  22.306  1.00 51.68           C  
ATOM    968  O   THR A 128     -16.961   5.666  22.163  1.00 51.68           O  
ATOM    969  CG2 THR A 128     -17.018   1.236  21.474  1.00 51.68           C  
ATOM    970  OG1 THR A 128     -17.728   2.056  23.626  1.00 51.68           O  
ATOM    971  N   ALA A 129     -16.091   5.176  24.081  1.00 55.87           N  
ATOM    972  CA  ALA A 129     -16.770   6.423  24.425  1.00 55.87           C  
ATOM    973  C   ALA A 129     -15.802   7.602  24.390  1.00 55.87           C  
ATOM    974  CB  ALA A 129     -17.421   6.313  25.801  1.00 55.87           C  
ATOM    975  O   ALA A 129     -16.159   8.694  23.942  1.00 55.87           O  
ATOM    976  N   LYS A 130     -14.455   7.389  24.543  1.00 51.87           N  
ATOM    977  CA  LYS A 130     -13.610   8.571  24.678  1.00 51.87           C  
ATOM    978  C   LYS A 130     -12.765   8.790  23.426  1.00 51.87           C  
ATOM    979  CB  LYS A 130     -12.706   8.448  25.906  1.00 51.87           C  
ATOM    980  O   LYS A 130     -12.478   9.930  23.056  1.00 51.87           O  
ATOM    981  CG  LYS A 130     -13.005   9.462  26.999  1.00 51.87           C  
ATOM    982  CD  LYS A 130     -12.041   9.321  28.171  1.00 51.87           C  
ATOM    983  CE  LYS A 130     -12.315  10.361  29.249  1.00 51.87           C  
ATOM    984  NZ  LYS A 130     -11.510  10.106  30.481  1.00 51.87           N  
ATOM    985  N   PHE A 131     -12.450   7.800  22.666  1.00 44.56           N  
ATOM    986  CA  PHE A 131     -11.694   7.973  21.431  1.00 44.56           C  
ATOM    987  C   PHE A 131     -12.564   8.597  20.346  1.00 44.56           C  
ATOM    988  CB  PHE A 131     -11.135   6.631  20.948  1.00 44.56           C  
ATOM    989  O   PHE A 131     -12.087   9.413  19.555  1.00 44.56           O  
ATOM    990  CG  PHE A 131      -9.906   6.758  20.089  1.00 44.56           C  
ATOM    991  CD1 PHE A 131     -10.009   6.788  18.704  1.00 44.56           C  
ATOM    992  CD2 PHE A 131      -8.647   6.849  20.668  1.00 44.56           C  
ATOM    993  CE1 PHE A 131      -8.873   6.906  17.906  1.00 44.56           C  
ATOM    994  CE2 PHE A 131      -7.507   6.967  19.877  1.00 44.56           C  
ATOM    995  CZ  PHE A 131      -7.623   6.994  18.497  1.00 44.56           C  
ATOM    996  N   PHE A 132     -13.878   8.517  20.513  1.00 50.12           N  
ATOM    997  CA  PHE A 132     -14.645   8.995  19.369  1.00 50.12           C  
ATOM    998  C   PHE A 132     -15.026  10.460  19.546  1.00 50.12           C  
ATOM    999  CB  PHE A 132     -15.904   8.145  19.172  1.00 50.12           C  
ATOM   1000  O   PHE A 132     -15.130  11.202  18.568  1.00 50.12           O  
ATOM   1001  CG  PHE A 132     -15.636   6.794  18.566  1.00 50.12           C  
ATOM   1002  CD1 PHE A 132     -15.378   6.665  17.207  1.00 50.12           C  
ATOM   1003  CD2 PHE A 132     -15.641   5.652  19.357  1.00 50.12           C  
ATOM   1004  CE1 PHE A 132     -15.129   5.415  16.643  1.00 50.12           C  
ATOM   1005  CE2 PHE A 132     -15.394   4.400  18.801  1.00 50.12           C  
ATOM   1006  CZ  PHE A 132     -15.139   4.284  17.444  1.00 50.12           C  
ATOM   1007  N   ARG A 133     -14.930  10.938  20.783  1.00 54.57           N  
ATOM   1008  CA  ARG A 133     -15.178  12.375  20.844  1.00 54.57           C  
ATOM   1009  C   ARG A 133     -13.897  13.163  20.591  1.00 54.57           C  
ATOM   1010  CB  ARG A 133     -15.772  12.762  22.200  1.00 54.57           C  
ATOM   1011  O   ARG A 133     -13.918  14.192  19.912  1.00 54.57           O  
ATOM   1012  CG  ARG A 133     -17.157  13.385  22.111  1.00 54.57           C  
ATOM   1013  CD  ARG A 133     -17.672  13.812  23.478  1.00 54.57           C  
ATOM   1014  NE  ARG A 133     -19.022  14.362  23.397  1.00 54.57           N  
ATOM   1015  NH1 ARG A 133     -19.170  14.875  25.645  1.00 54.57           N  
ATOM   1016  NH2 ARG A 133     -20.926  15.330  24.243  1.00 54.57           N  
ATOM   1017  CZ  ARG A 133     -19.703  14.854  24.428  1.00 54.57           C  
ATOM   1018  N   SER A 134     -12.727  12.565  20.747  1.00 54.74           N  
ATOM   1019  CA  SER A 134     -11.499  13.281  20.420  1.00 54.74           C  
ATOM   1020  C   SER A 134     -10.736  12.587  19.296  1.00 54.74           C  
ATOM   1021  CB  SER A 134     -10.605  13.405  21.654  1.00 54.74           C  
ATOM   1022  O   SER A 134      -9.719  13.096  18.822  1.00 54.74           O  
ATOM   1023  OG  SER A 134     -10.210  12.126  22.119  1.00 54.74           O  
ATOM   1024  N   GLY A 135     -11.177  11.404  18.756  1.00 49.64           N  
ATOM   1025  CA  GLY A 135     -10.464  10.526  17.842  1.00 49.64           C  
ATOM   1026  C   GLY A 135     -10.662  10.896  16.384  1.00 49.64           C  
ATOM   1027  O   GLY A 135      -9.782  10.662  15.554  1.00 49.64           O  
ATOM   1028  N   GLN A 136     -11.699  11.644  16.084  1.00 53.86           N  
ATOM   1029  CA  GLN A 136     -11.830  12.043  14.686  1.00 53.86           C  
ATOM   1030  C   GLN A 136     -10.687  12.962  14.267  1.00 53.86           C  
ATOM   1031  CB  GLN A 136     -13.174  12.734  14.449  1.00 53.86           C  
ATOM   1032  O   GLN A 136     -10.168  12.849  13.154  1.00 53.86           O  
ATOM   1033  CG  GLN A 136     -13.758  12.485  13.064  1.00 53.86           C  
ATOM   1034  CD  GLN A 136     -15.146  13.074  12.898  1.00 53.86           C  
ATOM   1035  NE2 GLN A 136     -15.482  13.461  11.672  1.00 53.86           N  
ATOM   1036  OE1 GLN A 136     -15.910  13.180  13.862  1.00 53.86           O  
ATOM   1037  N   ILE A 137     -10.081  13.635  15.267  1.00 57.34           N  
ATOM   1038  CA  ILE A 137      -9.036  14.593  14.923  1.00 57.34           C  
ATOM   1039  C   ILE A 137      -7.693  13.876  14.818  1.00 57.34           C  
ATOM   1040  CB  ILE A 137      -8.954  15.736  15.959  1.00 57.34           C  
ATOM   1041  O   ILE A 137      -6.899  14.160  13.918  1.00 57.34           O  
ATOM   1042  CG1 ILE A 137     -10.245  16.564  15.945  1.00 57.34           C  
ATOM   1043  CG2 ILE A 137      -7.733  16.621  15.692  1.00 57.34           C  
ATOM   1044  CD1 ILE A 137     -10.317  17.616  17.043  1.00 57.34           C  
ATOM   1045  N   THR A 138      -7.587  12.742  15.533  1.00 63.03           N  
ATOM   1046  CA  THR A 138      -6.277  12.102  15.569  1.00 63.03           C  
ATOM   1047  C   THR A 138      -6.077  11.208  14.349  1.00 63.03           C  
ATOM   1048  CB  THR A 138      -6.096  11.271  16.853  1.00 63.03           C  
ATOM   1049  O   THR A 138      -5.002  11.203  13.746  1.00 63.03           O  
ATOM   1050  CG2 THR A 138      -4.676  10.725  16.959  1.00 63.03           C  
ATOM   1051  OG1 THR A 138      -6.366  12.097  17.992  1.00 63.03           O  
ATOM   1052  N   ILE A 139      -7.159  10.554  13.943  1.00 58.21           N  
ATOM   1053  CA  ILE A 139      -7.025   9.685  12.779  1.00 58.21           C  
ATOM   1054  C   ILE A 139      -6.803  10.531  11.527  1.00 58.21           C  
ATOM   1055  CB  ILE A 139      -8.265   8.781  12.602  1.00 58.21           C  
ATOM   1056  O   ILE A 139      -5.986  10.183  10.672  1.00 58.21           O  
ATOM   1057  CG1 ILE A 139      -8.340   7.749  13.733  1.00 58.21           C  
ATOM   1058  CG2 ILE A 139      -8.242   8.093  11.234  1.00 58.21           C  
ATOM   1059  CD1 ILE A 139      -9.644   6.966  13.772  1.00 58.21           C  
ATOM   1060  N   GLU A 140      -7.590  11.678  11.458  1.00 60.11           N  
ATOM   1061  CA  GLU A 140      -7.399  12.573  10.321  1.00 60.11           C  
ATOM   1062  C   GLU A 140      -5.963  13.084  10.256  1.00 60.11           C  
ATOM   1063  CB  GLU A 140      -8.373  13.752  10.395  1.00 60.11           C  
ATOM   1064  O   GLU A 140      -5.373  13.159   9.176  1.00 60.11           O  
ATOM   1065  CG  GLU A 140      -9.784  13.413   9.935  1.00 60.11           C  
ATOM   1066  CD  GLU A 140     -10.734  14.599   9.991  1.00 60.11           C  
ATOM   1067  OE1 GLU A 140     -11.938  14.427   9.693  1.00 60.11           O  
ATOM   1068  OE2 GLU A 140     -10.271  15.709  10.335  1.00 60.11           O  
ATOM   1069  N   MET A 141      -5.461  13.438  11.478  1.00 66.76           N  
ATOM   1070  CA  MET A 141      -4.092  13.943  11.531  1.00 66.76           C  
ATOM   1071  C   MET A 141      -3.097  12.861  11.124  1.00 66.76           C  
ATOM   1072  CB  MET A 141      -3.762  14.457  12.933  1.00 66.76           C  
ATOM   1073  O   MET A 141      -2.134  13.135  10.406  1.00 66.76           O  
ATOM   1074  CG  MET A 141      -4.316  15.842  13.225  1.00 66.76           C  
ATOM   1075  SD  MET A 141      -3.716  16.517  14.821  1.00 66.76           S  
ATOM   1076  CE  MET A 141      -3.839  15.036  15.862  1.00 66.76           C  
ATOM   1077  N   LEU A 142      -3.485  11.700  11.552  1.00 61.76           N  
ATOM   1078  CA  LEU A 142      -2.607  10.580  11.231  1.00 61.76           C  
ATOM   1079  C   LEU A 142      -2.645  10.271   9.738  1.00 61.76           C  
ATOM   1080  CB  LEU A 142      -3.008   9.337  12.031  1.00 61.76           C  
ATOM   1081  O   LEU A 142      -1.599  10.089   9.111  1.00 61.76           O  
ATOM   1082  CG  LEU A 142      -2.111   8.109  11.870  1.00 61.76           C  
ATOM   1083  CD1 LEU A 142      -0.736   8.374  12.475  1.00 61.76           C  
ATOM   1084  CD2 LEU A 142      -2.757   6.887  12.512  1.00 61.76           C  
ATOM   1085  N   VAL A 143      -3.828  10.189   9.202  1.00 60.63           N  
ATOM   1086  CA  VAL A 143      -3.989   9.940   7.773  1.00 60.63           C  
ATOM   1087  C   VAL A 143      -3.309  11.050   6.975  1.00 60.63           C  
ATOM   1088  CB  VAL A 143      -5.480   9.837   7.380  1.00 60.63           C  
ATOM   1089  O   VAL A 143      -2.634  10.782   5.978  1.00 60.63           O  
ATOM   1090  CG1 VAL A 143      -5.633   9.756   5.862  1.00 60.63           C  
ATOM   1091  CG2 VAL A 143      -6.126   8.627   8.051  1.00 60.63           C  
ATOM   1092  N   ASP A 144      -3.437  12.267   7.448  1.00 68.64           N  
ATOM   1093  CA  ASP A 144      -2.806  13.404   6.786  1.00 68.64           C  
ATOM   1094  C   ASP A 144      -1.284  13.284   6.818  1.00 68.64           C  
ATOM   1095  CB  ASP A 144      -3.244  14.717   7.439  1.00 68.64           C  
ATOM   1096  O   ASP A 144      -0.614  13.557   5.820  1.00 68.64           O  
ATOM   1097  CG  ASP A 144      -4.474  15.323   6.788  1.00 68.64           C  
ATOM   1098  OD1 ASP A 144      -4.997  14.741   5.812  1.00 68.64           O  
ATOM   1099  OD2 ASP A 144      -4.923  16.393   7.251  1.00 68.64           O  
ATOM   1100  N   ASP A 145      -0.782  12.887   7.967  1.00 68.35           N  
ATOM   1101  CA  ASP A 145       0.662  12.727   8.104  1.00 68.35           C  
ATOM   1102  C   ASP A 145       1.182  11.623   7.186  1.00 68.35           C  
ATOM   1103  CB  ASP A 145       1.033  12.422   9.557  1.00 68.35           C  
ATOM   1104  O   ASP A 145       2.209  11.791   6.525  1.00 68.35           O  
ATOM   1105  CG  ASP A 145       1.233  13.674  10.393  1.00 68.35           C  
ATOM   1106  OD1 ASP A 145       1.061  14.794   9.866  1.00 68.35           O  
ATOM   1107  OD2 ASP A 145       1.567  13.539  11.590  1.00 68.35           O  
ATOM   1108  N   MET A 146       0.401  10.555   7.139  1.00 61.30           N  
ATOM   1109  CA  MET A 146       0.790   9.447   6.271  1.00 61.30           C  
ATOM   1110  C   MET A 146       0.716   9.855   4.803  1.00 61.30           C  
ATOM   1111  CB  MET A 146      -0.101   8.229   6.520  1.00 61.30           C  
ATOM   1112  O   MET A 146       1.619   9.546   4.023  1.00 61.30           O  
ATOM   1113  CG  MET A 146       0.219   7.489   7.809  1.00 61.30           C  
ATOM   1114  SD  MET A 146      -0.890   6.054   8.090  1.00 61.30           S  
ATOM   1115  CE  MET A 146      -0.380   4.983   6.718  1.00 61.30           C  
ATOM   1116  N   ALA A 147      -0.336  10.540   4.490  1.00 66.26           N  
ATOM   1117  CA  ALA A 147      -0.486  11.038   3.125  1.00 66.26           C  
ATOM   1118  C   ALA A 147       0.671  11.957   2.745  1.00 66.26           C  
ATOM   1119  CB  ALA A 147      -1.817  11.770   2.969  1.00 66.26           C  
ATOM   1120  O   ALA A 147       1.202  11.872   1.636  1.00 66.26           O  
ATOM   1121  N   ASN A 148       1.066  12.789   3.672  1.00 72.24           N  
ATOM   1122  CA  ASN A 148       2.178  13.700   3.425  1.00 72.24           C  
ATOM   1123  C   ASN A 148       3.489  12.943   3.230  1.00 72.24           C  
ATOM   1124  CB  ASN A 148       2.312  14.708   4.568  1.00 72.24           C  
ATOM   1125  O   ASN A 148       4.296  13.301   2.370  1.00 72.24           O  
ATOM   1126  CG  ASN A 148       1.268  15.805   4.504  1.00 72.24           C  
ATOM   1127  ND2 ASN A 148       0.918  16.360   5.658  1.00 72.24           N  
ATOM   1128  OD1 ASN A 148       0.780  16.152   3.425  1.00 72.24           O  
ATOM   1129  N   GLU A 149       3.630  11.897   3.980  1.00 69.43           N  
ATOM   1130  CA  GLU A 149       4.854  11.110   3.864  1.00 69.43           C  
ATOM   1131  C   GLU A 149       4.905  10.361   2.536  1.00 69.43           C  
ATOM   1132  CB  GLU A 149       4.971  10.124   5.029  1.00 69.43           C  
ATOM   1133  O   GLU A 149       5.950  10.314   1.883  1.00 69.43           O  
ATOM   1134  CG  GLU A 149       6.347   9.488   5.160  1.00 69.43           C  
ATOM   1135  CD  GLU A 149       7.442  10.489   5.493  1.00 69.43           C  
ATOM   1136  OE1 GLU A 149       8.628  10.209   5.206  1.00 69.43           O  
ATOM   1137  OE2 GLU A 149       7.111  11.561   6.046  1.00 69.43           O  
ATOM   1138  N   VAL A 150       3.787   9.815   2.167  1.00 63.65           N  
ATOM   1139  CA  VAL A 150       3.702   9.122   0.885  1.00 63.65           C  
ATOM   1140  C   VAL A 150       3.967  10.106  -0.252  1.00 63.65           C  
ATOM   1141  CB  VAL A 150       2.326   8.446   0.695  1.00 63.65           C  
ATOM   1142  O   VAL A 150       4.687   9.788  -1.202  1.00 63.65           O  
ATOM   1143  CG1 VAL A 150       2.171   7.930  -0.735  1.00 63.65           C  
ATOM   1144  CG2 VAL A 150       2.148   7.309   1.699  1.00 63.65           C  
ATOM   1145  N   ARG A 151       3.424  11.252  -0.196  1.00 71.78           N  
ATOM   1146  CA  ARG A 151       3.651  12.285  -1.201  1.00 71.78           C  
ATOM   1147  C   ARG A 151       5.132  12.637  -1.300  1.00 71.78           C  
ATOM   1148  CB  ARG A 151       2.836  13.539  -0.878  1.00 71.78           C  
ATOM   1149  O   ARG A 151       5.664  12.801  -2.400  1.00 71.78           O  
ATOM   1150  CG  ARG A 151       1.445  13.544  -1.492  1.00 71.78           C  
ATOM   1151  CD  ARG A 151       0.731  14.869  -1.260  1.00 71.78           C  
ATOM   1152  NE  ARG A 151      -0.576  14.674  -0.639  1.00 71.78           N  
ATOM   1153  NH1 ARG A 151      -0.462  16.568   0.679  1.00 71.78           N  
ATOM   1154  NH2 ARG A 151      -2.310  15.214   0.768  1.00 71.78           N  
ATOM   1155  CZ  ARG A 151      -1.113  15.486   0.268  1.00 71.78           C  
ATOM   1156  N   ARG A 152       5.746  12.741  -0.202  1.00 72.33           N  
ATOM   1157  CA  ARG A 152       7.172  13.051  -0.173  1.00 72.33           C  
ATOM   1158  C   ARG A 152       7.986  11.950  -0.843  1.00 72.33           C  
ATOM   1159  CB  ARG A 152       7.649  13.253   1.267  1.00 72.33           C  
ATOM   1160  O   ARG A 152       8.912  12.232  -1.606  1.00 72.33           O  
ATOM   1161  CG  ARG A 152       7.367  14.641   1.821  1.00 72.33           C  
ATOM   1162  CD  ARG A 152       7.880  14.795   3.246  1.00 72.33           C  
ATOM   1163  NE  ARG A 152       9.277  15.220   3.273  1.00 72.33           N  
ATOM   1164  NH1 ARG A 152       9.251  15.872   5.489  1.00 72.33           N  
ATOM   1165  NH2 ARG A 152      11.170  16.077   4.252  1.00 72.33           N  
ATOM   1166  CZ  ARG A 152       9.896  15.722   4.338  1.00 72.33           C  
ATOM   1167  N   LEU A 153       7.581  10.751  -0.581  1.00 69.37           N  
ATOM   1168  CA  LEU A 153       8.270   9.614  -1.182  1.00 69.37           C  
ATOM   1169  C   LEU A 153       8.072   9.598  -2.695  1.00 69.37           C  
ATOM   1170  CB  LEU A 153       7.767   8.301  -0.576  1.00 69.37           C  
ATOM   1171  O   LEU A 153       9.023   9.369  -3.446  1.00 69.37           O  
ATOM   1172  CG  LEU A 153       8.280   7.961   0.824  1.00 69.37           C  
ATOM   1173  CD1 LEU A 153       7.562   6.730   1.367  1.00 69.37           C  
ATOM   1174  CD2 LEU A 153       9.789   7.739   0.802  1.00 69.37           C  
ATOM   1175  N   VAL A 154       6.836   9.882  -3.058  1.00 71.02           N  
ATOM   1176  CA  VAL A 154       6.517   9.913  -4.481  1.00 71.02           C  
ATOM   1177  C   VAL A 154       7.322  11.014  -5.168  1.00 71.02           C  
ATOM   1178  CB  VAL A 154       5.006  10.132  -4.719  1.00 71.02           C  
ATOM   1179  O   VAL A 154       7.860  10.809  -6.259  1.00 71.02           O  
ATOM   1180  CG1 VAL A 154       4.730  10.444  -6.189  1.00 71.02           C  
ATOM   1181  CG2 VAL A 154       4.213   8.905  -4.273  1.00 71.02           C  
ATOM   1182  N   ARG A 155       7.479  12.125  -4.593  1.00 76.90           N  
ATOM   1183  CA  ARG A 155       8.264  13.223  -5.146  1.00 76.90           C  
ATOM   1184  C   ARG A 155       9.740  12.851  -5.234  1.00 76.90           C  
ATOM   1185  CB  ARG A 155       8.091  14.487  -4.300  1.00 76.90           C  
ATOM   1186  O   ARG A 155      10.414  13.189  -6.209  1.00 76.90           O  
ATOM   1187  CG  ARG A 155       6.775  15.211  -4.536  1.00 76.90           C  
ATOM   1188  CD  ARG A 155       6.761  16.583  -3.877  1.00 76.90           C  
ATOM   1189  NE  ARG A 155       6.600  16.484  -2.429  1.00 76.90           N  
ATOM   1190  NH1 ARG A 155       6.047  18.707  -2.130  1.00 76.90           N  
ATOM   1191  NH2 ARG A 155       6.145  17.293  -0.329  1.00 76.90           N  
ATOM   1192  CZ  ARG A 155       6.264  17.495  -1.633  1.00 76.90           C  
ATOM   1193  N   GLY A 156      10.196  12.194  -4.212  1.00 74.50           N  
ATOM   1194  CA  GLY A 156      11.574  11.730  -4.226  1.00 74.50           C  
ATOM   1195  C   GLY A 156      11.876  10.792  -5.379  1.00 74.50           C  
ATOM   1196  O   GLY A 156      12.911  10.921  -6.037  1.00 74.50           O  
ATOM   1197  N   VAL A 157      10.929   9.916  -5.600  1.00 70.58           N  
ATOM   1198  CA  VAL A 157      11.093   8.970  -6.699  1.00 70.58           C  
ATOM   1199  C   VAL A 157      11.063   9.717  -8.031  1.00 70.58           C  
ATOM   1200  CB  VAL A 157      10.001   7.877  -6.676  1.00 70.58           C  
ATOM   1201  O   VAL A 157      11.859   9.429  -8.929  1.00 70.58           O  
ATOM   1202  CG1 VAL A 157      10.055   7.034  -7.949  1.00 70.58           C  
ATOM   1203  CG2 VAL A 157      10.157   6.995  -5.439  1.00 70.58           C  
ATOM   1204  N   ALA A 158      10.200  10.696  -8.141  1.00 74.18           N  
ATOM   1205  CA  ALA A 158      10.105  11.505  -9.354  1.00 74.18           C  
ATOM   1206  C   ALA A 158      11.402  12.268  -9.607  1.00 74.18           C  
ATOM   1207  CB  ALA A 158       8.930  12.475  -9.256  1.00 74.18           C  
ATOM   1208  O   ALA A 158      11.853  12.377 -10.749  1.00 74.18           O  
ATOM   1209  N   ASN A 159      12.011  12.819  -8.585  1.00 79.03           N  
ATOM   1210  CA  ASN A 159      13.274  13.540  -8.704  1.00 79.03           C  
ATOM   1211  C   ASN A 159      14.403  12.621  -9.163  1.00 79.03           C  
ATOM   1212  CB  ASN A 159      13.639  14.206  -7.376  1.00 79.03           C  
ATOM   1213  O   ASN A 159      15.248  13.021  -9.966  1.00 79.03           O  
ATOM   1214  CG  ASN A 159      12.741  15.383  -7.047  1.00 79.03           C  
ATOM   1215  ND2 ASN A 159      12.685  15.748  -5.772  1.00 79.03           N  
ATOM   1216  OD1 ASN A 159      12.102  15.958  -7.932  1.00 79.03           O  
ATOM   1217  N   ILE A 160      14.363  11.439  -8.638  1.00 74.79           N  
ATOM   1218  CA  ILE A 160      15.379  10.468  -9.029  1.00 74.79           C  
ATOM   1219  C   ILE A 160      15.188  10.085 -10.495  1.00 74.79           C  
ATOM   1220  CB  ILE A 160      15.331   9.209  -8.135  1.00 74.79           C  
ATOM   1221  O   ILE A 160      16.160   9.973 -11.246  1.00 74.79           O  
ATOM   1222  CG1 ILE A 160      15.737   9.558  -6.699  1.00 74.79           C  
ATOM   1223  CG2 ILE A 160      16.229   8.107  -8.706  1.00 74.79           C  
ATOM   1224  CD1 ILE A 160      15.552   8.416  -5.709  1.00 74.79           C  
ATOM   1225  N   GLN A 161      13.929  10.129 -10.873  1.00 74.23           N  
ATOM   1226  CA  GLN A 161      13.606   9.827 -12.263  1.00 74.23           C  
ATOM   1227  C   GLN A 161      14.100  10.929 -13.195  1.00 74.23           C  
ATOM   1228  CB  GLN A 161      12.098   9.631 -12.434  1.00 74.23           C  
ATOM   1229  O   GLN A 161      14.640  10.648 -14.267  1.00 74.23           O  
ATOM   1230  CG  GLN A 161      11.588   8.295 -11.912  1.00 74.23           C  
ATOM   1231  CD  GLN A 161      10.109   8.087 -12.178  1.00 74.23           C  
ATOM   1232  NE2 GLN A 161       9.697   6.828 -12.283  1.00 74.23           N  
ATOM   1233  OE1 GLN A 161       9.343   9.049 -12.288  1.00 74.23           O  
ATOM   1234  N   HIS A 162      13.877  12.068 -12.856  1.00 79.64           N  
ATOM   1235  CA  HIS A 162      14.339  13.202 -13.648  1.00 79.64           C  
ATOM   1236  C   HIS A 162      15.861  13.240 -13.721  1.00 79.64           C  
ATOM   1237  CB  HIS A 162      13.808  14.513 -13.066  1.00 79.64           C  
ATOM   1238  O   HIS A 162      16.430  13.526 -14.777  1.00 79.64           O  
ATOM   1239  CG  HIS A 162      13.648  15.599 -14.082  1.00 79.64           C  
ATOM   1240  CD2 HIS A 162      13.131  16.846 -13.977  1.00 79.64           C  
ATOM   1241  ND1 HIS A 162      14.045  15.455 -15.394  1.00 79.64           N  
ATOM   1242  CE1 HIS A 162      13.779  16.571 -16.053  1.00 79.64           C  
ATOM   1243  NE2 HIS A 162      13.224  17.431 -15.216  1.00 79.64           N  
ATOM   1244  N   GLY A 163      16.504  12.899 -12.674  1.00 80.15           N  
ATOM   1245  CA  GLY A 163      17.957  12.849 -12.648  1.00 80.15           C  
ATOM   1246  C   GLY A 163      18.533  11.768 -13.543  1.00 80.15           C  
ATOM   1247  O   GLY A 163      19.517  11.999 -14.249  1.00 80.15           O  
ATOM   1248  N   VAL A 164      17.851  10.650 -13.556  1.00 75.12           N  
ATOM   1249  CA  VAL A 164      18.300   9.538 -14.387  1.00 75.12           C  
ATOM   1250  C   VAL A 164      18.112   9.887 -15.862  1.00 75.12           C  
ATOM   1251  CB  VAL A 164      17.545   8.234 -14.047  1.00 75.12           C  
ATOM   1252  O   VAL A 164      18.976   9.593 -16.691  1.00 75.12           O  
ATOM   1253  CG1 VAL A 164      17.861   7.145 -15.071  1.00 75.12           C  
ATOM   1254  CG2 VAL A 164      17.899   7.765 -12.637  1.00 75.12           C  
ATOM   1255  N   SER A 165      17.032  10.573 -16.193  1.00 81.03           N  
ATOM   1256  CA  SER A 165      16.772  10.997 -17.565  1.00 81.03           C  
ATOM   1257  C   SER A 165      17.811  12.008 -18.038  1.00 81.03           C  
ATOM   1258  CB  SER A 165      15.371  11.599 -17.683  1.00 81.03           C  
ATOM   1259  O   SER A 165      18.267  11.948 -19.182  1.00 81.03           O  
ATOM   1260  OG  SER A 165      15.069  11.907 -19.033  1.00 81.03           O  
ATOM   1261  N   ASP A 166      18.247  12.883 -17.208  1.00 84.90           N  
ATOM   1262  CA  ASP A 166      19.254  13.888 -17.532  1.00 84.90           C  
ATOM   1263  C   ASP A 166      20.612  13.240 -17.792  1.00 84.90           C  
ATOM   1264  CB  ASP A 166      19.369  14.916 -16.404  1.00 84.90           C  
ATOM   1265  O   ASP A 166      21.323  13.627 -18.722  1.00 84.90           O  
ATOM   1266  CG  ASP A 166      18.238  15.930 -16.408  1.00 84.90           C  
ATOM   1267  OD1 ASP A 166      17.452  15.962 -17.379  1.00 84.90           O  
ATOM   1268  OD2 ASP A 166      18.135  16.705 -15.433  1.00 84.90           O  
ATOM   1269  N   ILE A 167      20.924  12.240 -16.985  1.00 78.89           N  
ATOM   1270  CA  ILE A 167      22.186  11.526 -17.148  1.00 78.89           C  
ATOM   1271  C   ILE A 167      22.164  10.728 -18.449  1.00 78.89           C  
ATOM   1272  CB  ILE A 167      22.464  10.590 -15.950  1.00 78.89           C  
ATOM   1273  O   ILE A 167      23.160  10.683 -19.174  1.00 78.89           O  
ATOM   1274  CG1 ILE A 167      22.689  11.409 -14.674  1.00 78.89           C  
ATOM   1275  CG2 ILE A 167      23.665   9.685 -16.239  1.00 78.89           C  
ATOM   1276  CD1 ILE A 167      22.793  10.568 -13.409  1.00 78.89           C  
ATOM   1277  N   ARG A 168      20.990  10.224 -18.750  1.00 78.36           N  
ATOM   1278  CA  ARG A 168      20.836   9.470 -19.990  1.00 78.36           C  
ATOM   1279  C   ARG A 168      21.032  10.369 -21.206  1.00 78.36           C  
ATOM   1280  CB  ARG A 168      19.458   8.805 -20.046  1.00 78.36           C  
ATOM   1281  O   ARG A 168      21.692   9.980 -22.172  1.00 78.36           O  
ATOM   1282  CG  ARG A 168      19.283   7.851 -21.217  1.00 78.36           C  
ATOM   1283  CD  ARG A 168      17.918   7.177 -21.195  1.00 78.36           C  
ATOM   1284  NE  ARG A 168      17.803   6.160 -22.237  1.00 78.36           N  
ATOM   1285  NH1 ARG A 168      15.585   5.676 -21.808  1.00 78.36           N  
ATOM   1286  NH2 ARG A 168      16.703   4.569 -23.475  1.00 78.36           N  
ATOM   1287  CZ  ARG A 168      16.697   5.471 -22.504  1.00 78.36           C  
ATOM   1288  N   HIS A 169      20.563  11.580 -21.225  1.00 86.94           N  
ATOM   1289  CA  HIS A 169      20.731  12.511 -22.335  1.00 86.94           C  
ATOM   1290  C   HIS A 169      22.165  13.025 -22.412  1.00 86.94           C  
ATOM   1291  CB  HIS A 169      19.759  13.685 -22.201  1.00 86.94           C  
ATOM   1292  O   HIS A 169      22.679  13.280 -23.503  1.00 86.94           O  
ATOM   1293  CG  HIS A 169      18.342  13.330 -22.520  1.00 86.94           C  
ATOM   1294  CD2 HIS A 169      17.232  13.318 -21.745  1.00 86.94           C  
ATOM   1295  ND1 HIS A 169      17.941  12.925 -23.775  1.00 86.94           N  
ATOM   1296  CE1 HIS A 169      16.642  12.679 -23.757  1.00 86.94           C  
ATOM   1297  NE2 HIS A 169      16.187  12.910 -22.538  1.00 86.94           N  
ATOM   1298  N   GLY A 170      22.795  13.131 -21.343  1.00 85.96           N  
ATOM   1299  CA  GLY A 170      24.185  13.561 -21.335  1.00 85.96           C  
ATOM   1300  C   GLY A 170      25.135  12.519 -21.895  1.00 85.96           C  
ATOM   1301  O   GLY A 170      26.084  12.855 -22.606  1.00 85.96           O  
ATOM   1302  N   VAL A 171      24.845  11.229 -21.700  1.00 80.29           N  
ATOM   1303  CA  VAL A 171      25.681  10.135 -22.185  1.00 80.29           C  
ATOM   1304  C   VAL A 171      25.497   9.974 -23.693  1.00 80.29           C  
ATOM   1305  CB  VAL A 171      25.355   8.809 -21.463  1.00 80.29           C  
ATOM   1306  O   VAL A 171      26.454   9.682 -24.413  1.00 80.29           O  
ATOM   1307  CG1 VAL A 171      26.101   7.644 -22.111  1.00 80.29           C  
ATOM   1308  CG2 VAL A 171      25.702   8.911 -19.979  1.00 80.29           C  
ATOM   1309  N   SER A 172      24.348  10.322 -24.281  1.00 82.18           N  
ATOM   1310  CA  SER A 172      24.093  10.224 -25.715  1.00 82.18           C  
ATOM   1311  C   SER A 172      24.829  11.317 -26.483  1.00 82.18           C  
ATOM   1312  CB  SER A 172      22.593  10.312 -26.000  1.00 82.18           C  
ATOM   1313  O   SER A 172      25.253  11.104 -27.621  1.00 82.18           O  
ATOM   1314  OG  SER A 172      21.942   9.104 -25.644  1.00 82.18           O  
ATOM   1315  N   ASN A 173      25.187  12.389 -25.859  1.00 84.58           N  
ATOM   1316  CA  ASN A 173      25.903  13.471 -26.527  1.00 84.58           C  
ATOM   1317  C   ASN A 173      27.407  13.212 -26.558  1.00 84.58           C  
ATOM   1318  CB  ASN A 173      25.609  14.810 -25.847  1.00 84.58           C  
ATOM   1319  O   ASN A 173      28.104  13.681 -27.459  1.00 84.58           O  
ATOM   1320  CG  ASN A 173      24.218  15.328 -26.156  1.00 84.58           C  
ATOM   1321  ND2 ASN A 173      23.721  16.227 -25.315  1.00 84.58           N  
ATOM   1322  OD1 ASN A 173      23.596  14.923 -27.141  1.00 84.58           O  
ATOM   1323  N   VAL A 174      27.863  12.283 -25.748  1.00 83.18           N  
ATOM   1324  CA  VAL A 174      29.297  12.015 -25.716  1.00 83.18           C  
ATOM   1325  C   VAL A 174      29.637  10.901 -26.703  1.00 83.18           C  
ATOM   1326  CB  VAL A 174      29.771  11.633 -24.296  1.00 83.18           C  
ATOM   1327  O   VAL A 174      30.716  10.899 -27.299  1.00 83.18           O  
ATOM   1328  CG1 VAL A 174      31.253  11.262 -24.303  1.00 83.18           C  
ATOM   1329  CG2 VAL A 174      29.509  12.779 -23.320  1.00 83.18           C  
ATOM   1330  N   GLU A 175      28.756  10.195 -27.266  1.00 66.28           N  
ATOM   1331  CA  GLU A 175      29.051   9.154 -28.246  1.00 66.28           C  
ATOM   1332  C   GLU A 175      29.039   9.713 -29.666  1.00 66.28           C  
ATOM   1333  CB  GLU A 175      28.050   8.002 -28.126  1.00 66.28           C  
ATOM   1334  O   GLU A 175      29.870   9.335 -30.495  1.00 66.28           O  
ATOM   1335  CG  GLU A 175      28.446   6.947 -27.103  1.00 66.28           C  
ATOM   1336  CD  GLU A 175      27.533   5.732 -27.110  1.00 66.28           C  
ATOM   1337  OE1 GLU A 175      27.964   4.646 -26.660  1.00 66.28           O  
ATOM   1338  OE2 GLU A 175      26.377   5.866 -27.570  1.00 66.28           O  
TER    1339      GLU A 175
ENDMDL
END
