# Supplementary material for: Exploring a diverse world of effector domains and amyloid signaling motifs in fungal NLR proteins
Source: PLoS Comput Biol. 2022 Dec 21;18(12):e1010787. doi: 10.1371/journal.pcbi.1010787 (PMC9815663; doi:10.1371/journal.pcbi.1010787)
Supplement: S3 Data — Full AlphaFold2/ColabFold outputs. (GZ) [file pcbi.1010787.s010.tar.gz › OBZ65626_1_175/upload.a3m]

>OBZ65626.1
MPSSIEVDDILGGSKTILDLAAQALSFAPIPGLDVAATALSSIIAKVQQTRGNDETARDLARSINELATRMKTAAESVQKIKSEMVSDSQEAEPNVESSA
LNERVKVLQKRLKELEKEADEIPKHKFTAKFFRSGQITIEMLVDDMANEVRRLVRGVANIQHGVSDIRHGVSNVEYGVSNIQYRQDREHDGKILEALPHA
DASYRSAGNASKSTYLEGTRTALLDELYSWATGMSTDLQDR
>OBZ65633.1
MPSSIEVDDILGGSKTILDLAAQTLSFAPIPGLDVAATALSSIIAKVQQTRGNDETARDLARSINDLATRMKTTAESVQKIKSEMVSDSQEAEPNVESSA
LNERVKVLQKRLKELEKEADKIPKHKFAVKFFRSekytdqlaslkngvddalrdfaiqGQITIEMLVDDMANEM-------ERLVRGVADIRHDVLNIRH
GVSNIQYRQDREHDGKILEALPHADANYRSAGNASKSGYLKGTRTALLDELHSWATGMNTELQDR
>EJD39559.1
msapatptpviParRASTKVDDALSGAETLARFVAEGVSGSGVKGLEGPAKTVLGIISHVKRVRDNSSACKEAIVQINALSETLKKANDTVSAQVATQAI
pa-QVAQRELGSSAELASRISHLDQRLNTALADAQHLQKQSRIKRVVMAnrnadllkamsqslqearndfmltGQLAIELVLRNLVAQIEANN-------
---------------------ERQAAAELASALDKLPYADASYRASVHARHGRLLAGTRVQLLADLDGWAAGATGEPQSC
>EJD38996.1
masthpaPaqDSSSRVDDVLAASESVARLLSAASTGTGIPGLEAAGGAVLSIISHIKRVRDNSSECKDVARQIASLTGVLKDATESIDARIRAENAp-AH
VKEQLGSSENMKKRITQLQERLGDILTDAKKLQKQSKLRRVVMAnrntdilkgisgslkearddfmitANIAMEIVLQEIASEVRASA------------
----------------ERRKIEELRSAIEKLnPVLDASYRSSIHARHGRLLDGTRVDLLRDLTDWAQCLRPAESEEtedk
>KZV84454.1
-mPSSSKIDVSVSGTQSVLRLICEGATGCGLPGLEGVAKVLLHITEQIKKVKENDGSCKTLLQHIDELSATLRSALDTIDPSTP-FI--NDSGQRLVSSL
DLSTRVDSLMRELEQVRGMADTLKEAARRSRFLKAttiagllkemadrvkaardvfafsGQVSIETLVRDLTAKSRQAA---------------------
---LERNQQRESSEWDDLCNRIPHADAGYSARVHARHGRLLPGTRTDLLQDLDDWATSAPTALDTS
>EJD48244.1
-msKKGETIDKVLAGAETVLGLASEGLAGVDVPGVEGIISGALAIIRLIQSSRDNSAACVAAAAEIASLGAILQSFVASIHKQADVHPDaamr-REFLSR
LGAENGLIEriaelqvyaidftlpaakvDLLMLDRHLNDVLKCAKKLQKTSNFKALLYAkrnaetlqdmsaqlskarqdfamkGQFTIELILHKIVDDIA
ANQ------------------------RALAEERAKAELEKELGRLPFAEAGFRASVHARHGGLLPGTRVELLRDLDEWAGVSSTSSKRDpm
>EMD31554.1
mkanlfgrlrknksrpqslnnvsvdripiapvesgersAptKHAEEWDVLLANIEGILEASDGFLSMVPVVGLSPAVTLVKSLVSKMRDARTITSDRVEV
MRSINALIELLNATVGEASPQLMFLAPaer-NQMRERLEHSSPLKRRIDTLVTTLHDILRSANEVKHSNWISATWHAsrdaevldsirqriddatnqfri
qGEINIQQLLAHGVREAHETTSALRRMELKLNEHSERSIaqrrelererrerelsekaeredserrraeREEWRDAEQRTHERQMGDQEILQRLfP-ADA
SYKSYLTDEKSRLQPGTRKTILKDLFQWVKGEGQAS---
>EMD32032.1
mpqaneaqrsgrwrkrrerEkaKRSDKSDALISNLITTLDTANEVLAAAPIPGAAYALPVLKSLAERISLMKANVRAKEDVISRIQALTELLISNAREVT
GEIEGLAPder-ERAERDARQSPALKLRIEAFIKKLEAVSTFAKEPRHVRWHERFWFAepdaellkdlgrkiehakdefnleGAIEIRKHVGEIVKYNR-
------EILMELRNQVQAQK-------QRNERAEDQETQGILDGLkPA-DASYTSAQFEEKSHLQPGTRSNILRNLAEWAAGTVSKP---
>EMD32669.1
mscfssfilTkeQIDHDIDIALEGIDKALDLLMEASDYVPLPGANKVVPVIQSVVQMIKQTRANDETARNLVKSIAQLVDLLQKTREEVEAKIKEVDR-L
VGRKSDLDRSQISATMDDLYKDLDGVRDKADRIPRETFILKCLQSnkiasklegingqitealdkfklkRDNITASLVEHMDSMIAEM------------
-------------YKMQQESKEDHDDDILLQLPHADAGYQAAD---HGDFLKGTRVQL------------------
>EMD35945.1
mslksrlhlgrkrtspvegpvqsdnatnseaHsdRFGDELDTVIANILELLDVTDDLLSGVSVPGLKEALTIVKSLLDRVQKTRENLEEKDDVCESIQAL
LKLLRSSIEAICSAEQSTSEted-QDTMKNTLNSQLLQSQIGDFVQALNKVLKLSRKLDHSNFLSAAWHAktdasvlermhkkideardqfivrGELNKA
RLLSEQLNEAQKTRQDAERHHIENRLREL----------QRLEEEKREKENKILSGLtP-APASHRSDNTSEKARLEPGTRIIILNDLVTWATQTDIE--
--
>EMD36666.1
mgntqssCnrSLRSRADAVVSAVRGVFGIVADVSSDFPIPALGYAFSVLESIMERIEKMRANSQDAKEAVESIKALRKTLRTSSNSIGRYSRQLQPger-
EVAADILDSSHQMRDRIESLCDRLGSIQDLAEDLPSRGRLSRLIYTeqdadllkriksevkeatenfrlkGDIAVEDILRDMRANLQ-------------
---------------DMAREGRIQSCHEQLSQLdP-ADASYRSEYTSEKARLQPGTRESVLADLRNWATHPNPPC---
>OCH86700.1
meneqkqvasQyaSQHNKLDVVLTSTQGVLQIAADISSDTPIPGLGHAFSALDKLLGRIEKMRLNKQETKEAVESIQTLRAVLVESSKSIQSQTSRIQSs
gr-QAAKEVLESSDVLMDRLTALASQLVKVQNLAEVLSKRQWWSRLLYTkqdadllvkirnavvtatanfklqGGIAMEDLLRDVCGRLQ----------
------------------RTEHERLLREYDSDLKELnA-ADASYRSCLTEEKSRLQEGTREDILKDLAEWVVDKDPTH---
>EMD36790.1
mrnpkavkQlsDRDEPADAALSTAIDVVGVAECATSNIPVPGLGAAFSALDVLLHKVQDMKSNTQEAQDTIHNIESLRLVLESSTTKILDQTRYIDDiqr
-QRMLRQDSASEELRVRIDKLSKELGTLGKLAEKLPKKRCWMRLLFTqqhaellqrinrrvteakgrfqvhGDINIEQILGEMCELMK------------
----------------REEHERLLRIHSDILEKLnP-ADASYRSSAADEKSRLLPGTRKEILRDLHDWATSDDTTK---
>EMD30976.1
mhspqllqragkrkqspseiasdsppskkpsrkiFtdSKGENIDVIVSNIQEAIDVTMACTK--NIPVVSQILPPLKAVVDRIAKARANARDKQYVLDDI
DSLVKCIQSISKSVHSIPTDPQGsts-APALDATKHADSLTSDVSDIIRDLETLKVSVEETPSRGGIKRAVCAdqdaefmkrvrkkisraredlqiqDLH
VLRAIQMIALDQAHAQTASLQSMKQLQHSIEHEKR-------MYNASQRLKDDYDVLEKLqP-VNASYKSYLTEGKARLQPGTRAQILRDLVEWVQSNQP
IH---
>EMD36662.1
mnrisiknllnpaskrprspslddsdaapskrpsraLehESGEMFDTVVSNVQNAIEVAIACTS--SIPIVSQVLPPLQALVKRIAEARENTHEKRKVLI
EIEDLVKSIQSIGNDVLSCASGLA----ETVQTTGSDSFSSGMDDIVATLKDLTLSINERPKRGPLGRVICSaqdsdflatvrrrisairndleiqDRSG
SRKIMIEIMRDT---------------------R-------IQTQLRQYKDDQKALETLhP-ANASYKSYLTEEKARLQQGTRSKIL-------------
----
>EMD36902.1
mkrqfrisqslhdatssaqssstslpksRpsRRGDHLDAIISNAQGLLEASDGLLSAASVQGLSQALTVAKVLLDRIAETRANSQDKEDVIESISALVEM
LGTNIKDTSSSWTALGSder-RKTPNNSPEAAMLESRILELVGVLELLLDLTGTLKHSNVLSAFWHAkvgadnikrirqklneaterfkiqGGITIQQLL
LKNLEQARDTTVILERLEAEQRNYHERTEqdrrrqeqdrkrlegerkereqHERFERENLQRNAQNESAFTALEQLrP-VNASYKSYLTEEKANLQPGT-
---------------------
>OCH87488.1
maghptpqsslsqpqanstfapkgVpgIKGEVMDAAISISKDVVAIAGNVAADIPIPGLSQACSALEVLLDRIKQMRSNMQDTRETIETIESLRGVLNLS
VDRIRDQTKTMDVler-RRLVVESSVSDELTRRISALTEELNAMNDLAKQLPQKSRWKRFMYTeqeadflksikrrvmeatnqfriqGEINVEWILSKMS
EQMR----------------------------QMDYERLLKVHHDILEKLnP-ADACYRSYVNEEKAHLLPGTREQVLKELVGWATRDDIDH---
>OCH94617.1
msklkmvakllprgnegsssqdghqnesqtetlspPsgNHGDSVDAVLSNFKSILETADKALSGVPVPGLDHVLPIIEAIMDRVTAMRANVREKSDVVKR
IETLLELLGSNLNLVNSELERMDPatr-QRVRDDIQSSDILRQRVDGLVSKLRDILTSARQARHERWYSKLWFAdqdaellqsirrkiveaiedfklqGG
IDIRRFLGTLADQTA-------RIEREQHEYHIRVE-------QI---GKEQAEFETLDRLrPA-NASYKSSLTDEKSRLQPGTRQEILRDLSDWVMKSP
QPQ---
>KDR67842.1
mstaqsvgaklkskllnreikdrla----AASKTAIDGLWIFLKLFEGAAGsv--GVPGLSAGVKGVLFVIEVVRKTSQNVDDLEDLAKRIIELTTMVED
WK------------------KARVSDGMQDRIERLLKKWAEIESQVRVLHLRSRLERVVHHlddvevigglvraisqsiesfngeTLHAIEVSVNKLGQI
TKDGF---VQLGTKVDTGIG---qvinkl--------------EQQTNARDG--hLTAYsAVFECLDTQKVSQCLQGTRVDILKQLISWIGLEENTDHSS
teldt
>KIK57221.1
mkktlhslktkfrdsstsnqsAkvPTSEILSSTLNAAETSIRLLKELSDt---VPFLGGAASATIFIIEQCRKSVRNSEDFEDLSKSLQNLSSLTSPDIG
----------------GDLVLSPQVTESVKEFDGAISNIRSEVESLLSSNRLSRLVNAsenearvtslikrvkdaierimlaSLLDVSRGMEKI------
---------------VLA----------------------QSLLSlNPVHsTQYNCVD--R-DQCLDGTRVSVLDDIQKWFDTGEE-----
>KIK57264.1
mkktlhslktkfrgsptskynTkiSTTEIFNSTLNAAETSIRLLKELSDt---VPFLGGAASATIFIIEQCKKYFRNSQAFEDLLRSLHNLENLLSPYKK
----------------GELALSDELSARVKEFDGAISDVRVEVESLQSSSRLSQFVNNsdnetrvtdfiqavkdaidrimlaSLVDVSRGMQDVSRGV--
-----QDISHGVQEIALA----------------------QSLLSlNPVHsARYNCVD--R-DQCLNGTRVTVLDDVQKWFDVGEE-----
>KIM76258.1
mlqltlaqkprrddqerlk----KAFSTAISGLQTALKLIKGISTnaGIGPPGLQAGISGLLFILDAIQKTFQNAADIEQLAMRIQKLSLILQKSQ----
---------------DTLSPSVVARMDRLSEEWNGDIEQLKMMVSRSFMKRLIYYnndakaisdhiqsitwsiqnltveSMLAIEFTLDELGRFLKRGL-
--EGLERKVD-------gvgeqvacgfqq--------------QNMALDMKDGHpAHTDlARFNYEG--R-EPCLDGTRTNVLDQIFAWISADTRVDPDA
vds
>KIM81892.1
mlksaksklvyklksddkerlk----LAFSNAIGGLQTCIRIIKGIADgvGLGPPGLQPGLSALLFVLESIQKTSQNAADIEQLALRIQTMSSTLQRSQ-
----------------NQGKLSPSIINSIDRLSESWNNDVEQLHKLASRNIMKRLIHHsddakaisdhiqaitwsiqnltveSVLAVEFTLDIHTRFMKN
AV---AKIESGIQ-------tvgvqveggfqq--------------LNSRLDVKDGHlPHISaARFDCGG--R-VPCLDGTRTDIINQIHGWIVQNCVRE
SEVsasagpvdatans
>KIM75885.1
mlkspkvklayklkngdkerlk----LAFSNAIAGLQTGLRITRQIAGgvGLGPPGLHAGLSGLLLVINAIQKTFQNAADIEQLATRIRTMSSALQKSH-
----------------CQGKLSPPIVARIEQLSEGWKDDIEELHQLASRNFAKRLFRNhedakaisdriqgitwriqnltveSVLAVEFTLDVHTRFMKH
AV---GKIQSQLY-------nvgvqldsgfqq--------------LNSRLDVKDGHlPHVSsARFDCGD--R-VPCLNGTRMDIINQIYHWIGQNCDTE
AELfsanagpgdaivns
>KIM86954.1
mrlraaitpkavarrtrssvddlhsshdgqliqqypyfdlrmkaklntiksklriTrdPAVNGLEYTWPALKLALTVLEKTLDgv--PIPGLKGAIGGFL
ELAKTAEASIQNSEDILDLQKHITKLTRIFQRWS-----------------RAHELPAELKTRIATFVDDLNGISTQFHDLISRGTLHRFFSAaedaakl
sgllsdidrliqtfqldGIVAIEVAVNSSAYAIREAI---KEEQSQHTKALT-------------D-AIRNTNSDNPVWSfPRAEnARFNASTRQGVSGC
LEQTRVDVLRDIDRWVMDDNKGAPW-
>KZP16685.1
mqklritkpkaapaspapstpagakepfy----LAKSPAFAAVQTGLKALKDVADki--PVPGLKEGTQALIAVLDAMQKTSQNTSDTDGLAKRIEDLSE
MLHKATSVLEGIA---------SGDTPLSDGLRGRIDRLTKAWVDSALKVKDLGSKPYMKRLIGHdgntraiadqvaavtwairsftvdSLMAIEYTLDD
TRSFMQHSA---ARIEGKINEILVG------------Q-QMITMKQDIARGVlPHAVlAPYNCNE--KLRPCYPGTRVDVLTRISEWAAHSANASEDTgs
esskllta
>KZP16680.1
mqklritkpkaapaspapstpagakepfy----LAKSPAFAAVQTGLKALKDVADki--PVPGLKEGTQALIAVLDAMQKTSQNTSDTDGLAKRIEDLSE
MLHKATSVLEGIA---------SGDTPLSDGLRGRIDRLTKAWVDSALKVKDLGSKPYMKRLIGHdgntraiadqvaavtwairsftvdSLMAIEYTLDD
TRSFMQHSA---ARIEGKINEILVG------------Q-QMITMKQDIARGVlPHAVlAPYNCNE--KLRPCYPGTRVDVLTRISEWAAHSANASEDTgs
esskllta
>KZP33353.1
mpfsshsrnssqssigsykkskenderlk----KACSAAMDTLQTILTVTKDITAvvGGVAPGVQAGIMGALVVLDTVKQTSQNADDIQDLGGRITSLLK
IFEEAK-----------------ASDGLSTPTRERIESVIMKWADHSAEAQKIASRNRAVRFFRNkadanaiggfiqsinsslaale-------------
-------------------------ahaqataaglgsvevkldsgltllqenahtttagiskvesglhdglqatavigtelgahaqatatglsavegkid
sgltalqshanATAAGIADIQV-QVQASNPGIRAFLpPRAAeAAFDCGD--R-TPCLNGTRTDILELVETWIELGHIGDHAAts
>KZP06441.1
maspshsrnssqssigshkkskdnnerlk----KACSAAVETLQTILELAKDITGvvG-VAPGVQAGIMGALVVLDAVKQTSQNADDIQDLGARITSLLK
IFEEAK-----------------ASDGLSKSTFERIESVIMKWADHSAEAKKIASRNRFVRVLRNktdanvigsfiqsinsslaelelgTMLSIEIAINE
NARATAAGI---SRLEQ-------VTGaigtglavhaqataaglgsvevkldsgltllqenarttaagisrvesglhdglqataaigtelaahtqatatg
lgnvegkvdsgltqtqhigevlqshanATATGIADIQV-QIQTINPGIRAFLpPRAAeAAFDCGD--R-TPCLNGTRTDILELVETWIELGHIGDHAAts

>KZP18962.1
mpfsihsrnsskssvgshkkpkdkderfk----KACSAAVDTLQTILGLAKDITGvvGGVAPGVQAGIMGALVVLDAVKQTSQNADDIQELSGRIISLLK
IFEEAK-----------------ASGGLSESTLERIESVIKKWGDHGVAAQKMSSRNPVVRFIRNnadanaiggyiksinsslaelelgNMLSMEIAINE
SARATAAGI---SRLESGLHDGLQATTvigseldahaqataaglgsvevkldsgltllqenartttagisrvesglhdglqattvigteltahaqatatg
lgnvegkidngltqaqhiregqkshanATATGIADIQD-QIQTINPGIRAFLpPRAAeAAFDCGD--R-TPCLKGTRTDILELVETWIELGHIGDHAAts

>KZT05212.1
mplrkpgnAskPSGDNIDVTLDAARSLLNVGGDLLSLAPIPGLKLAASALANVIGTIQDMRKNAEDMEKVANRVKELADCLKAVYKQAKQ----------
SNVSVADVKPLEDRIKRLEGRLKDVENKAKKMKSRSRRQRFLRKkidaeelddlekdlahaiedfkleGDIAVEGFVGV-------IQEGV---------
------------VAIQKVQLDDHDRGILERLPYARaASYRSVIHESKSGYLDGTREALLEEIDEWAKGTSSTLHH-
>KZT05238.1
mpprklgnAlkPSGDTIDITLSTARSLLNVGGDLLSLAPIPGLEVAATVLANVIGTIQDMRKNTEDMQNVANRVNELAACLKAVCEQAIQRAKE---SNL
SVANMKPSNPLEDRIERLIARLNDIAEKARKMKGRSRLSRLVRSqkdveelsdlerglsratqdfkleGDIAVEVLVNGMFDRLGIIQEGV---------
------------VAMQKVQVDDHDRGILERLPYARaANHRSGLHESKSGYLHGTREALLKEIDEWAKGTSNTLHH-
>KZT05239.1
maplaklpdKlkPSDDTIDMTLAAARSLFSVGENVLTYVPVPGLEHAATALVKIIDAVQVGVARNEEEQREYAEISRQ----------------D---QR
AGNRVLSPLSPLVDRIERLTAKLNTIAEKAQKMNERSRVGRLLKRkkdaeilqdlgkevekatkdfrleGGIAIEALLGTM-------QEDF--------
-------------SAMRKFQMDDHDRMTLDRLPHVSaASHRSGIHESKARYLPGTREDLMKKIEGWAKGASDAVHR-
>KZV85217.1
-mASNSKRDKLLSATLQVAEALCKTAAGCGVVGIEAAGGVLVVILKQLEIVKENADACAKLIEKLDGLTTVLQGAVAMIRPSS-GAN--PVMAARLGSED
EFKIRVDDLLAALRQVEADVLKLVAaaaskkkvAKMVGTFLSArdrkellrnlsdtvtraknqfsfrNSIAIETILHDLEAKVAREAEE-------ARLA
RLAQQlreeeariaqerrdeeaqrVREDDETRREVERQEQEWKTLLEPLSRAkvDAEYSSSLNNA-RPPLEGTRVALLRDIYEWAKEDSAVEGQL
>OBZ65545.1
mrpsrgkdstrtdgsflrdsgcavqldlerrefqysnkhshlqprwnmscfqlgcsRASDDTTDDFLSASKMLLDVASETLSYTPLSGLSTATIVLSSIV
GKIMTMRENDTTRRDLAERIHSLAVLIRKTTDNINDKVIKTFSkehkDDSTAVEFVVSPELNERVERLLMTLRSIDQKADQISNNTFIWRCLCSernani
lkslgdeieGQITIEMLVNGLAGQLKSV---------------------VQGVDNIQYSQDEERNRAILESLPHADARYGSALHALKAGFLEGTRTALIE
ELHAWATGTNPDLREK
>OBZ75608.1
mkarlk----EKLKDALDILQTSLDVLAGVAGda--GVPGLTAGASSLSIVVKMLQKCSANVDRINALTRSVDELKTMIRDCVSL---------------
QDGNRTPSMQDRLDRLVSAWDIVVEDAKKLKARRCFKRFISSnkdadviagfvqtidwsirnfmieGMLAIEFALDDHQHIREEVI---QHIDVKLDQVD
GHLErlrsmlqpDGQYNSASVPD-EIVDYLNSIGYHVpPYAIkAQHNCNEQQR-TSCTKGTRTDILRQLEQWTERKLPQLSVEqsghsadgpedisd
>OBZ75610.1
mnmlkgpkat----EAKSLALGILQTCLTVLKDVATdv--GVPGLGSAVGGLSTIIDMIQATSANTERVNSLTEYIKNLTTVVESPLSQ-----------
----CRADVSPAMNDRIHRLISAFILVAKDMQVMKQRSSLKRFLGSkdgageiigfmeriersirvfmieGMFAIEFVSNDHARLSKESS---QRIEAKL
NEIHGAIQrlsiqsqr-----------------------EGfRYTTkAQYNSL--HR-TACLASTRSEILDRMGGWISERVQISQSSirrscte
>OBZ75606.1
mqalveyargyrsplsypphllspllylsvrtnmlkgpkat----EAKSLALSVLQTCLTVLQDVATdv--GVPGLGSAVGGLSTIIDMIQATSANTERV
KSLTEYVKNLTTVVANPLSQ---------------CHADVSPAMNDRIHRLISAFILVAKDMQVMKQRPLFKRFLGSkdgageiigfmeriersirvfmi
eGMFAIEFVSNDHARFSKESS---QRIEAKLSEIHEAIQrlsiqsq------------------------RyRYATkAQYNSL--HR-TACLASTRTEIL
DQIGEWISARLHRSHHIpednte
>OCH91367.1
miqgrasglqhvvftspsprgrplflsytqrtlqasparmpfgknkrglhasqgfqssvetqmptkfnarKreSNDETVDAVLSIAKGAVSVAVDISSDI
PVPGLNRALSVLGALLERIEKMRDNEEEAHDLIDSIESLRAVLNSSIARLSEQTKDLDPaqr-EAVRRTAAAPEGLNMRINRLLSDLEEIEDMIWELPKK
HWWSKLMSTeqdakqlrlmnrkiiaatnnfklqGGIALERLVTEICGQLR----------------------------QDGRDRISRANDETLNELrRSK
DASYKSYYVEEKAKLQAGTRERILREITEWAAGHDQPH---
>OCH92383.1
--------------------MDQILSGLPIPGLAQALQASGLLLDRIAKTRTNARGKQEVVDSVRKLLKILDSSIKELVPQLEDMDEmer-EEAKKQLLD
SSALQTRIQGLVSALQEILNAVECVSHKHWYSRLWYAyqdaealqgirerinvatehfqiqDRISVQALLGNIKNHARDTVAVLRNIEREQI-------a
frkhleredqkywerterrrtrnqesireRKPRQHADVGQEQQERENREILEELrP-VDASYRSYLNDEKARLQKGTREQVLQDLFK------------
>OCH88059.1
mskrsggpqtstktsPgrADHRSQDAVILNTIAVLNAAKDAVGNIQVPGLSEVFITAKFLLETLQLVRSTTQDVCDTVESIESLTVLLKSTIDKINEKTT
T-SDdea-RKVIDEIEHSEDLKDRISGLQGALEGIKSSAKLLVHEHWYSRYWYArrdaktltdirtkiatakeqfkmrGDIDMHILIDRLAGDAHRSLEE
ARKTNTLLKVIDSREQ-------QREHKEREREERETLKKLrRAPDALYKSARQSAKARIVSGTRERTLGTLLEWCKAPTQSQ---
>OCH94627.1
mpprssrsrshtpnksinsqaprksgrsspsasRftGNDSPVDAALSITRDAAGLAADLTSDLPVSGLSQAFSLLEALLTRIETTRSNKEQARDAVRSIK
ALRAALQASTEGIRQEARRMDPaer-HVVEQTINASDELRRRIEGLRKQLNRVQHLAGRLHKRRWWSGFFYAkqdaellgrinrrvrearknfkiqGGIA
VESLLAEVCDRLR----------------------------QNEHDRLVRVHHDVLQTLnP-ADASYRSDLTEEKSRLQPGTRKNILEYLTQWATLADQP
H---
>EMD36776.1
msaissvapsrsvpsdsvelhepsspiagqdavsvspsHvhRDRHLGNIIVDNAAGAVGLAADITSFVPIHGPHQALVGLEFVLGRVRQARISVLDARET
EDSINNLVRTLEAFRLTPHTGEHSGEStsnHTNLLPSLQQGVIMQEPVYYILGELAQLRKDAGKLHKKTWWRRFFSAeedarivksiqnkvaewrslldt
yHTGSINMNIQ-----------------------------------QLARSHRHAEDRGAWERMpLYLDASYASIQND-GYRLHSGTRKSVLDQLTHWAT
TPDQEK---
>KZT67318.1
mperdslkrsrfknpfrrpalagqvtshtppprsglvsrrsmtptpvhasapntssspqpsaDteAQSSPVATGLAAFKTTLSLVEKVSDv---FPPLKA
AVGGLLGVFELVEQAGDVQADFNTIASRIEELVEMLGKYQSQ----------------SSNGLDEMKKHADELTHKLNRLQETMEGKRKRNAFLRMVFAs
ddskevtrclgdvdhavtafhtrISVNIDAKIDRMDRSINS-------IHR-----------------------------SVQLAKlSPVTvACYEAME-
--IDGCIEGTRTKLLDDICAWALATKDAS---
>OCH85419.1
mwqpvthayskpccpwnyhptsihptvacvlpahhysvcllngpfpdcimasqlnqltssttspvsHsrIDHDRIDALITSVKGALGIAVDVSSDIPIPG
LGHVFSVLNQVLGRIEKMRANKQEAKDAATSIKALRDVLQSSANTLRSQTRRMKPser-HAARRTLESEDVLKERIEALSNQLVGIQDLAEALPKTSRWS
RLVYTeqdtdllkqirtrvveatenfklqGGIAMEDLLREVCYRLQ----------------------------QTEHDRLLRDYNNDLKELkP-ADASY
RSYLTDEKSRLQAGTRETILKDLAEWAVAKDPTH---
>EMD36794.1
msqgqqraesanhtpqhdsqGleLPRSRLEVLLTSAKGTLGIASDVASDIPVPGLAHVFSVLEQVLKRVEKMRANKQEAKDAVSSIKALHSAVQTSANSL
RSEAIRLKPsey-EAAKHTLSTSDALKDRIESLSNELNDIQHIAASLTKRRRFSKFVYTdqdadllkqirtrvdearenfklqGGIALEDLLREICYRLQ
----------------------------RTEHDRLLRDYSNDLGKLnP-ADASYRSSLTDEKSRLQAGTRENILRDLTKWATEECPAH---
>OCH85415.1
masqlqqspqssQfeSYHNRLDALLTTAKGALGIAADVSSDLPIPGLNNAFSALEQVLGRVEKMRSNKQEAKDAVLSIKALRTVLLSSANSLRSQTTSIK
Qseh-HAARQTLESSDILNDRITALSNQLVEVQNIAEVLPKRKRWSRLVYTqqdadllrtirsrvdeakenfklqGGIAIEDLLREVSYRLQ--------
--------------------RTEHDRLLRDYNNYLEKLnP-ADASYRSSLTDEKSRLQSGTRENILHDLAEWAMEKEPAC---
>OCH94638.1
mslgkrktpwrqsatfdqpdvnhpssglptvQerGDGERVDAILSSAKGIVGVAADLSSDVPIPGLSRAFSVLESLLSKIEQMRSNKQEARDTINSLKAL
QDALNSSLNEIHFQTKDMDStgr-QVAQEMVTGSDGLKKRITGLLSELQDTEDIANELRRRHWWSRFAFTqqdadllkkihrkvieatenfklqGGIAIE
GLIRDICDQLR----------------------------RVSHERRLKANETTLKQLsRSKDASYKSHYVEEKAKLQAGT--------------------
--
>OCH94648.1
mskikvipnvfsrsrsriidakskdagsdrpppssprrTakTGGEKLDAIVSNAKSAINVANSVLSNFSVPGLSTALSIVDQLLDRVAEVRANAQDKVEV
IEKIKTLVTLLGSTAKDITSAMDSMTTtdr-CEAQEQIKGSDVVKSRVEELVSKLESTLTATGEEQHKNWLSRTWYSrqdaqaldrirqriieatdnfkl
qEGITFQQLLYQIMESTR-------RLERETREYHL--------------------------RSeD-ELPSYKSQYVEYKAKLQPGTRKRILKEVLDWAK
DPNQTR---
>OSD00118.1
mdccr-sSAHADLPVHLETTINLLKLCKAAVEILPVPGIVFVVDALIALVNKVKATETNEQALTDLSQELLGLSRVVDSAMRKVQSHLQLLPPnrdtrRQ
AEERLFRQNSPLQERIKALHDELSRLNAQADELQSGHFLFRCMRSrrdlrvlrnlkvgvgraltefslgGELTVEALVDDIVARCAAVQDQVGELRTEIA
AVQVAVKsiSETDCVQSVENLNQTEADERALEALPHVEAGYRSAFQALTAQYIHGTFTDVLEELNAWAYGGSKMERHRkaa
>PCH35993.1
mfnrhtrtqekrtvtgdsfelrpqttaesSthHVDRHIDDALKAIQLLSATAIDLASYAGVPGLEIALSSLSGLVKMVIKARDNDTLVNQIVGQVQAIVR
LIEETVNSLMAHTE--------------------TYQNGGDSTDYKAMPAHKLRQSHRLAKIFRSeqnaqllnkiqcsiaearsnfqtgCLVRIEFGMSS
LQGDMTRIRGELV-------------------AGNEMLLTDCQQDEELLSRLLHIDhAEYRSAINSNKNGYLSGTRTGLLAQLKHWAQDVSDQP---
>PCH38551.1
msrirnllhlsfvrdrlrgerasrddtafsshasaetRseRKDQRIDDAFTAAKLAVETMGKFVGLsAHAPGVDGVMSTLGRVLDMVMKARDNDEEAQEV
VDAVASLADTVKRAISTSSEHIGH------------------------SSQTDSSGDQATAIKDSSLLKKAFRSdqnvtvlrsikfrldnafdnfqvcPH
CEYRSFIVSEIMNLRRRVPLYQTL-------------IMEYTWLIMTDIFISESEKFLDMLSHKDqAEYGSPINVAKSGYLPGTRVEVLQMLEDWATDEG
QQA---
>PCH38828.1
mlcchptsa-QQARIVEDVLLGTRLALTDSQLLLSASPIPGLDGAVTILSALLDKVMKMRENNDTRDEIAREVEKLLFAMKSVVAQADNSVDSADPddRS
KIRTVLQSSPDLARRVQGLTTELEDLDKKAVSIAQGSAFSRWLRSdenaailrdiktginqalkrfetqSVAAIEQLLTTLVRET---------------
--------------------REKKEKETLSNLPYREtADYRSKIHAVKNAFLPGTRDDLLSELEAWAKDASAQP---
>PCH40838.1
mprslrrvkladgsplekpksrsnasspTrdRSKQYFDDALTTIRIFAETTVDLAKFAALPGLELVSGTLASVVSMVMAAKDNSEAARQVATSITELVKA
METTVKGTLNGKDALEDmkihtNGDEIRINPTVDQLKAAIADLNATLYSIKDKAQEIRHSNLFLQIFRSeqnaeklnlirqsvddarvkfmmqCVARVEV
KIDRIERNQ-----------------------------------EAAADIDALKSLPYKGdAEYRSSINSIKNGYLQGTRQDLLSKLETWGKGRGNDEP-
-
>PCH42004.1
msclpifhrYleEHEQQVDDSLQAVCIILDTASDGLSFAPISGLDTAASALSSLITMIITTRENTKAKGEIADSAGELAKCIKDIVQDVL----------
---------------KPK----LEELVHKAEKLSAGSFLLRCLRSeqnaaildgikeginvarsnfmlqGVVMVEIQGNKIAENVEGIGQVVA-------
------------C-STFSLASPSENEEILRSLPRADeAEYRSAVNELKNGYLPGTRVSLLDQLEGWATGSDPALQAY
>PIL29470.1
mkcfs-sqAHKERIYDVLCGAKTALQVGKSALGVSPVPGLAPVADVLIALIVRVE------EGLEELSHEISQLVNAIESTRQKTEARIGQYPAdhprrR
-VLEDRLQH-------------------------SLLEYRVDSLRDsrdagtlkelqagvasalkyfnasGVH-VDPGALAN---LSVVEDK--------
-------------------VDEVKQVVEVLESLPLADASYCASVNTLKGNFLPGTRSKLFLELDAWVEGRTD-----
>PIL29472.1
-mpSSREIIDGILEWTKKALVLGQNVNSVVPIPAYGPISTVLVALIDQIATAQTNQRAAAAVLQQIQTLAKIVGQSKDTLDSGITSLSMtdlekI--ESE
IQDQTSKFKGPFDKFLEDLQQLNALSAGLKHKYGWLRLVFVgndaeiirqiqegvsnatiffetrCHVETLQYLRVIQDKVAEIHSTVKNT---------
------------ERVVNTQADRDILESLPRIDASYRASTNAEKGTFLEGTRSVLFAELER------------
>PIL29476.1
mncck-adSIDPSVDKLLSGARLALVASQGLSNIVPIPGMGPVTNVLISLIDKIAETRSNHKGLNAVSREVSQLVNTVDRAMSKVARDIQEIPSgdprrH
-ALVNGLRGSSKLETRVTKLFNwtgsDLGELKVKADKLYVGSWWLRWFYSsrdaktleeiqkgvaacreyfkleCQVAIEASMEEVLEKLSGIEKNVDAV
REVVVQ--------------VAANNSYERDERILESLPHAEASYRASVNATKSNFLLGT----------------------
>XP_007366761.1
-mLANAKADAVLKGARLILTTSQNVTSMVPIPGIGPITTILIALIDKLTEMRSNQQGFEAVSREISQLVNTVDRAGERVMSEFTGMPTsdprrL-ALVDG
LQGSSKLQDRVNRLYTTLAEQKTKADKLYQGTCWLRWFYStrdaailteirqgianareyfkleCQVAIEASIEDVLETLGRIEVTVNAIKVDVTK----
----------ENAINAVDRDERILEALPHADASYRAAVNAMKNSFIQGTRAELFDAMDEWIEGRNRASAGK
>PIL29477.1
mss-hkKRRGTIDDILRWTRTGLSWGQKVATVVPIPAYGPISQVLIQLIDQIAAARTNKQAAEDVLQHIQVLATIVGSSKEELENRITPLSSadkqtV--
KSGFL-ESSLSQDPFDQFYRDLKRLAALSEGLKHPRYLPRWFFNskdaeiiqeieigvskaqtyfqtrCQVVVQGYLETIDNRLGRLHSAVDRVIVSVDD
--------------AAVARKAEDDNKVLETLPHADAGYRASTNELKSGFLEGTRSGLFAELEKWVGGELPNK---
>KZV93397.1
mssssttptnTpkRRGGKVDTAVAAAQTVVSIAAEAVGDVKVPALASALKALDIILTRVAECRDNKQTCLLLIQSVTALAGALQAAATSLRGDGSGPLLa
sa-AVDPDTPGSVVELRQRIDRLQDRLNNVQIDAAKLQKQSLARRLFLSnrnaqvlremrdtltyaldefklrGQISLEVLLGQVHQHVEDVKAR-----
--QAA------earDLQARQAAEDERRKDNDLRRALRDLPHADASFRAAVNERKSRFQSGTRVGLLQELQAWADSTDRLAA--
>XP_007366762.1
mkll-ppERRSTIDDILNWSKTGLEWGKHITSVFPIPGGVLSPhlfaLVLNTSFGQSQAARTNEEDVESLLIELKQLAEVVGKSKHDIDDHIESTLEkdq
vqG--EN-ALQSPREVEDHFKKFELDLRGLSDQSKALKHSNFLPAWLFSsrdartiskiksdvakareyfetsCLVAIQTWLENIDKKLQHITVAVTDIG
D---R--------------AEVERREDADDRILDALPRADAGYNSSFNQLKGRFLEGTRAKLFEKLEAWIEVDSSHK---
>XP_007392648.1
mhrlkqklqgs----KAPDTAIEVLKQALEIFKDTAGnl--GVPGLQIGVSVLSTVLTMVQKSRANTESIKELATRVEDLTKMVRESAEL----------
-----QGEHISAPMQDRIDRLQESWKAIDDEAQSLKSQHKVWRTLGSnkeaevitglvqrmsssiqnfmveSTIAIESALNHHVHVSKQDS---DRVEGK
IDVMPDIIVqrlis------------------RWEGSFVpPHAArAQFDSYSE-R-KACLDGTRTDILETISAWAAGQLVP--GEaadpagsstrqqp
>XP_007392629.1
mrrlkeklqss----KAPDAAIGHLKRALDVFNDVAGnv--GVPGLQIGVSVLSTVLAMVQKSHANTESIKELATRVGDLTKMVQESAEM----------
-----QGENISAPTQDRINGLLESWKIIDGEAQSLNSRHKFWRTLGSdkeaeeitglvqrisssieaftvgSMIAIESALHHHAHISKQDS---QRVEAK
IDVIPDIIVkrlla------------------RWEGSFVpPHAArAQFDSDSE-R-KACLDGTRTEILENIFIWAAGRYVP--GGaagpakgstlqqr
>XP_007392644.1
mrrlkqklrsg----KVPDAAVGHLKQALGIFKDTAGsl--GVPGLQIGVSILSAVLAMIQKSNANTESINTLATQIGELTAMVKRSTEL----------
-----HGGIMPAPMGDRVKRLLESWKSIDNEAQNIKSRKKFLRVIESeeeagkvaslvkkilwsiqsfiveGMLAIEFALDHQARINEQSS---QYAEMM
FDAL-RSDNqrlqm------------------HFEGGSVpPYVVrAQFDSHPE-R-KVCLDGTRTDMLETIFNWAAGQSMPG--Eaaepaedpqaagdqp

>XP_007403069.1
mhrprvnlrsg----KAANAAVVHLKQALDVFNNVAGnv--GVPGLQAGVGVLSAVLGMIQKSHANTESIKEMAARVEELTRMVQESAEL----------
-----QGENISASMQARINQLLESWNAINVEAQSLKSRHKFWRILGSdgegekvtglvqrvsmsidaftavGVIAIEAGLNRA--------------ERR
IDVIPDVTVqrllt------------------HLEGSFVpPHAArAQFDGYPE-R-NACLGGTRTDILETISTWAAGRLGQAPGEtansagssthqqp
>CCA70611.1
MsnSHKKTALEALDGAILAAKIAKATAEat--DVAPLKSALEILINVMETIRTVKTNREDWTTFGEELSSQVMALQKALSQ---------------CKPP
HSTAILQSIISYENKLNIVQSRVRNASSRGLIKSILRYqtdkehiaelqretrkcweefmqaITVRIHEFAHDIKEEMEG--------------------
-------------------------aRFNNlTPLRDALGNRHDTCLKGTRVDILESIRRWATDSQAL----
>XP_007391150.1
mrrlkktqqssetk----DAANTAAGALKQALEIFSGVASnl--GVPGVQIGVSVLSTLLDLVQKSHANTESINDLAEKVGDLTTVIGECTKP-------
--------HGQNIPGPMQARLDRLFTSWKAIDDKAQILESRRRIQRELDIsgeadkiagivkdlswsiqcfmleGTVAVESTLNRL--------------
------------es------------------RLEVKSLpPFAAlARFDSSREEC-TTCLEGTRTGILEDIYTWATNQHVPDDTAnsatqpashqs
>XP_007401342.1
mqasqahrgepinrlsdsgirhgtnaampaSqsRRAELIDVALDNAKPFFELAENILELAPVPGLPYIAKGLVAVVDRVRDARTNDDTFRAFNEEVMALD
AVIREILTKTQTAVKDYD-gdtfdKEKLLDGIVRSEGLQVRTQALLNSIGELRESSGDLKSgsgfRGFLKGVIYAsrneatlskmrdamakavamfklrG
QVSIEMVLNDAVNEAKMLRK----------------------------AFREEEERRVVDSIFHAPAGYRSVD-QLKSEFMDGTREELFEELDQWADGSF
PEYDPK
>XP_007389929.1
-mSSSEATDVALDVATPILDLAGDALGLVPLPGLPLIAKGLGMLVERVKIVRENKGARSAFLSQADELKAVIDATPANVKAVVTRYD-gaaqdKKDLLDK
IKHSDDLQKRIESLKSTIDKLQGRAEELKGgngfSGFLKGLIYGprnqailsdmkeemagalelfklgGSISIENILDKVAQDTKEIQDQMREDQRQLQR
QLQ---enqrenqcqqqEHQRQLRENQRRQQEAEDQRVIDSIPRADAGYRSVD-ELKSGFTQGTREGLFEELEQWSAGRFAEDEPK
>CDO74145.1
mstiRsrRIKEFINVTADVATPVLDILEPALALVPIPGLGLIPKSLSIVLKNVERARVNTETRKAFLTQVEALGALITELAYPDKAIAQGD--tdegrMK
KATDRVAQSDELSKGMEDLQSL-----------------------sfidywqikANAAIDKGVEEVRRLLQQNGKK----------------KLLPGTDD
PVYLHIETEEESILAKLCSVGAGYRSVS-VPKTELMEGTRVQLLDEIGQWSTGCLPNPDKPr
>CDO76899.1
-mpQQGNGRLLVADTALPALALLKPALELVEIPGVGLIAEVLSVIMERVEvliralsahwfgsltvfipwpmqQVRINKRDRKAFEAQVAALGTVIKNLL
TNTNEKLTHEVVhdgikMDKAIDTIAHSKELVQSLEELL---------------gfGGFIERFTRVsqdaeiiadmgrelreavdrfkirAGAAIDKGVQ
DIKHR-----------------------------------VEEDEDRGVLQTLCLVYAGYRSVS-EPKSQLMEGTRERLLEKMYKWSTGRISSDDGSpk
>KZV85220.1
-mSSDFKFDSATSAARIVLEFVCKGASGCGVPGVESAANLLLGVVQQVKKVKENDSACKGLIDEISALSSTLKSTLEVIAPHS-TSE--SASSARLGSSE
ELSVRINDLLVDLERVAKRAGGLKKSGRMRKWLLSspnaellgelalnvskarerfafrGQISIEMLILDVRAKLEREAEE-------ARLARVREAeea
rlARENEARERERVRQDQEWSDLLARLPHADASYSSNAQSRHHRPLEGTRVDLLNDLDKWATRDAAAEDHF
>KZV85225.1
-mSSSTTSGNALSYTQNVLELLCKGATGCGVPGVESAANLSLGIIQQIKKVKENDSTCKGLIDEINALAKTLQSALDTITTIGAGPD--PGSGAVLGSSA
ELTDRINNMLLVLEGVKADAQGLKTVSRRWKLIKAtpnaerlknmaddvkkakedfasrGQISIELLLSRLHSEHQQEVID-------ARLARSREAear
erearHREEMDATEARRRFEMDLGALLDRLPHADAGYSASIHSRHHGALQGTRVSLLRKLDVWSTCDTSTQNHF
>OSD01798.1
medlrsihhipigtlegdanvpnmvatSqlRTEDPSALALDITTPILAVLEPALSLVPVPGLNLIPKALSVVLGQVERARVNAAAVKRFRTQARALGDVI
VRLANPTEEIAKQSV-qdgdnMDRAMERVKQSNSLKQGVQDLNETMKNLKQDADALWSgggrddclhkfVDFIKGLLSAsrdadiiadmqntlttavqsf
eikAAAAINEGVQEIQEL-----------------------------------LRKAEEDRILNKLCPVHAAYRSVS-EPKTQLMAGTRVQLLDEIQRWS
NGRLPDTKDPk
>OSD02426.1
mdpqttTqrPIKAFLGVAADVAMPVLDVLEPALALVPIPGLGLIPRTLSNVLKNVERARVNAEARKAFISQVEALGALIARIAYPNEALAHSGTGgserr
MGKAIDRVVQSDELIKGIQDLERTM-------------KVLEARASRkrdaivvadmqrdlmaaieqfrfrANAAIDRGVQEVRRL--------------
---------------------LLEAEEDRLLEKLCSVDVGYRSVS-EPKSQLMEGTRESILEGLRKWCTDHVPDPVAPk
>XP_007389652.1
mtrtRpgRRDEISDIALGAAKPILDVLETALDLAPVPGLGLIPKALSTIIDIVEAARANKESREAFIAKAKALGSAIKETLESANILIARYG-gdedkTM
EAMDKIAYSEELTSGAQDLLRKLGDLVKAARKLKVdagrvRGFLRGITDAsrnktalkrmenslgiavnefhhkSQLAIDKGIQEIQ-------------
----------------------HLLKEASEQRVIDSLVRADAGYHSVD-ERKSGFKEGTRKDLFDELDLWSTGRFPESSPK
>XP_007389890.1
-mSPRRLVDVTLDIAPSILELAESALALAPVPGLPLIAKGLGFIV-----VRENSEELDAFLAQAKELEAVIERTIQKAETVVEECD-gndhdKKELAEK
IKHSEKLQERTRDLLGTIGELQGSAGELKGgagfCGFFKGAIYSsrnqavlsdmkkemaqalrifkirGSISIENIFDEVALATKEIQR-----------
-----------------QLREAEDLKIIESIPWASAGYRSVD-ELKSGFMQGTRKNLFAELDLWSAGRFPECGPK
>XP_007389959.1
-mPPHKAIDVVLDAVPPILELVGDALEAVSVPGLPLIAKGLNLLIERVIVIRKNKEARNAFLAQTNELKIVINTTAVKVNAIVAGYD-gdaqdKEELKEK
IKHSDDLQKRIRDLQSTIDDLRGRAGELKGgkgfRGSIKGFVYGswnqailsdmkdemkralerfklaGSISIESIVDSVAQTTKRIQR-----------
-----------------QLREAEDQKIIDSIPRADAGYRSVD-ELKSGFMQGTRKELFVELEQWSTGRFPEDKPKrfyylgggag
>XP_007389894.1
-mpARGNAVDAILDASSPLLEIAEGALELAPIPGLALIAKGLAYIVERVKVARENNEERHALLAQVKELGTVINRAATKVRTIVAEYD-gdergKKELVE
KIKHSDELQERIRDLLrynenlSTIGELQGRAGELKGgtgiSGFSKKFIYAsrnqaimsemkqaltsatnlfqqi-------------------------
----------------------QRQLQEAEDQRILDSILRASASYRSVD-ELKSGFMQGTREELFAELDRWSAGQFPEDELK
>XP_007389932.1
-mPSRRAVSVGLGIASGGLKIAESALE--VVPGLPTLAVGLNLLVVRVQASGSQPLHR---MNEIITFSHYLDK----DKRRVAEYD-gdehdKKQLLD-
EVKSSELQKRVQDLQSTIDGLVERAGELKIgkgfRGFAKRLVYAsenrdvlsdmkeemtraiglfklsGSVSIESILDRVAQTTKQIQDRLR--------
-------------EIQRQQQEGEDKRVIDSIPRADAGYRSVD-ELKSGFTQGTREELFEELKRWSANRFPEDKPK
>XP_007401341.1
mpWrtRRKEIADVALDTAAPVLEFTESALELVPIPGLALIAKGLGIIVDRVQDARMNNDARNAFISKAKALDVTLMELVKKTSTAVDSSG-gderiKKRL
VDGVAQSEELQLRLQTLSSTIVELRERTKELKGgdgaIGFLKGFLFAsrneailsdmkdemanavemfklrGQISIENVLSDIV----------------
------------------------------IDSISWAPAGYRSVD-ELKSEFMEGTREELFDELDAWSNGRFPQDDPR
>XP_007401296.1
mpagrgnraelatqssnpdigsradaaipaSrsRCMELVDIALDTATPFFELAESVLELVPVPGLPSIAKSLAIIVDRVKDARTNDDVLRAFNEEVTALD
DVIKKVLTKAQTVIRDYD-gddleKDNLLDGIMRSEELQVRAQELQNIIGELRKSAANLKGghgfRGFLKGFFYAsrneailsgmnsgleravamfklrG
QISIEKMLSNAMSEAKAFRK----------------------------KAQIAEQEQIISSIPHVPAGYRSVD-DLKSEFMEGTRTELFEELALWANGGF
PQNNPK
>XP_024342972.1
msclpvfrrHn-REEIVDDILHGTLVLLETAGDGLSYAPIQGLDTAASALSSIVKMIIKTRDNDQTAVECAEAVNELAALIKETMQKTDSEVK-------
-------------SVQK----LDELKDKAGKLKEPSPFLRCLRSeqnakildsikegitnarsnftvqGIVMVELLQIQMVGKIEDVGEAVQ--------
-----------R-MEQAQRFSQEEELLARRLPHRNeAEYRSAINSTKNGYLQGTRVELLGDLEAWAKAENNVSHP-
>EED85454.1
msclpvfrrHn-REEIVDDILHGTLVLLETAGDGLSYAPIQGLDTAASALSSIVKMIIKTRDNDQTAVECAEAVNELAALIKETMQKTDSEVK-------
-------------SEGK----LDELKDKAGKLKEPSPFLRCLRSeqnakildsikegitnarsnftvqGIVMVELLQIQMVGKIEDVGEAVQ--------
-----------R-MEQAQRFSQEEELLARRLPHRNeAEYRSAINSTKNGYLQGTRVELLADLEAWAKAENNVSHP-
>EED78071.1
---------------TTLKTSSDFLTLTQIPGLGDAVNAISEIIGMIAQRCEKEQLSP----RALKIPTELKSRIKNLIK-------------FEAVLLP
YFAQLTSVNSKLHSIKHNTKEMRTeSSDAKKIFGAkvytdklkdleedlknartdfelqGQIRIESLVDGMFCTMNMDQGDVS-----------------
----ALVRLLIDKDVHETLDKLKPALeAGYRSNVHSAKAQHLEGTRVDLIREIYDWATASPNAPNH-
>XP_024339931.1
-----MAQGRAENTDTTLKTSSDFLTLTQIPGLGDAVNAISEIIGMIAQRCEKEQLSP----RALKIPTELKSRIKNLIK-------------FEAVLLP
YFAQLTSVNSKLHSIKHNTKEMRTeSSDAKKIFGAkvytdklkdleedlknartdfelqGQIRIESLVDGMFCTMNMDQGDVS-----------------
----ALVRLLIDKDVHETLDKLKPALeAGYRSNVHSAKAQHLEGTRVDLIREIYDWATASPNAPNH-
>OBZ74892.1
mvvmptsavddadvvnnpygaDprMTQNWPYAFLGLSKDLIEMGGQSSDTVPVVDLKRVAEPLALLMQNSMQMMENNDNIQTLTEDLNAIAQIILADQS-
------------------------MNRIEYMKKVLSESKNEAREAENCSRFTKLIWSdqnakiledlkeqvnnacrkfetaRGIATDRMVDKIATELSHM
MQACNTL-------------------REQFSSKKLPSAKALRN---FTmNGINDTWSSSKSGVLPGTRAALLQELEDWADGWCDDLKEK
>OCH91393.1
MngRHDETIDAILDAAKSALDAAGPAISmiPGHFGGLNVAIGSLSKIIDMIQKTRENDSTRDELAHKLKRLADIIKNSTDEIQKRLSARDApsgekPgl-
-VVVQGGPLAELLSRIDALDQTLQPLASLAEKLQ-lKLFLLRCLQYkrnarvlaslksgideaisdfefrGHIKIDTLISEVAVAMIQVQAG--------
-------------VVRIEKNQVAEEESRILEKLERADAHYQSYHNRDKEGVHPGTRQDLLREISEWVRGAKDVH---
>EMD38762.1
mhspssglddkteaeDsyEGPSTVTSILSAAKTVIDAVEPILSV--APGLPGVTKSLSNVIDMVLQTADNDEATKLLAKKLWKFAQITGKAAEDLKKA--
-----qSNMGNEDPSLANLRENITELGRDLAKLEDQAMKLQ-sPFFLFRCWKHvgnakvilklnddlvearwnwqlrSSVNQGVQLAAVQV-------E-
--------------------VGAIRDHQDVQARTLLLGKLQPVRAHFRAHPDRDKHFLPEDSQQQLLRRMARWAEGGDQELNNKf
>EMD38758.1
malpGvvEDAATVDAILSVAKGVLAGLDPILGAAPIPGIDIAAKSLSHLIDMLQETKENDETAKALARKLQNFAVVIEQARSEVQAKVDAMNIgsssDgv
SEAAKEDPQLADLLDNIGDLAKALSKLEETAQELQ-nSPYMFRCIKHagnakvllrlhdgigeatwvwqfrSSVKRDLKMAAVAT-------D-------
--------------VGAIRNTQDTQEVKQLLEQLNPVRAHFRTHPLWDRGILQEETQQQLVAKLAQWADGQILELRER
>OCH91364.1
mesppakldeklafsLspEDSGTVVGILSVAKTVIDGLDPILGAAPIPGIDLAAKSLSHLIDMLQQTKENDETAKALARKLHSFAVVIEQARNEVQTKMM
AVSNgnvrrDgiSEAAKEDPQLADLLDNIGDLAKALMKLEATATELQ-nSPYMLRCIKHagntkvllklndgvseatwvwqfrSGVKRDLQLAAVAA---
----N---------------------VGTIRDAQDTQEVNQLLQQLRPARAHFRTHPNWDKDILYEQQQQQLITKLIQWAKGENVELGDQ
>OCH84261.1
--REELIENILTFAHAALDGASTA--lvAAPIPGLDKAAVSLAFLIEMVQKTRENDQIAKDLARRLRSLSSIIAESAKKMEAT-----------------
---------LPRSLTDLEDVASELI-fTPFIPRCIRVsrnskllremqerlceilsnfelqNSIAVGALVSSVVGTLQAVHQT-----------------
----VTVSNYQSNISKTDQVLDHLKPVNANHLSYHHRETEGAHEETRKELLAELHNWAYGTSPDLERF
>PCH41901.1
--------------------------------LQSSYSMLITVNSSLQKARDNDKEAQDVVDGVKSLVIRVKETMMEIGNRRSSPIY-------------
-------SVFTVKQLEIRAEEIKKPSLFIRAFRSgqnvailrnikddlerannefqsvCIIHIGTGVENLKAQVGKLDTRT------------------Q
MVDQVWPISRHPHTEDFLNRLSHRDhAEFSSPINVSKSEYLQDTRKALLIELEDWATDSGARP---
>PCH41976.1
---------------------------------------------MIMKARDNDAEVQAVTDCIGSLAQTVKTTMIDIVNRPGNDKDstipsGHTIAGTL
LQLDWLIKAIGRLDMTLKRLAQQANEIRSRSMAVKAIRSdqntailqgiksgienargeflaaCVIGIGVGVESVGARLNEIDVGI--------------
----HSVDE---RTVSKESQDLLDRLPHRDhAEYGSPINVAKSGYLPGTRIGILDDLEHWATDEKQHT---
>RDX41066.1
mtclk-lpKFSFAATAVLDGTVRSLEATKDtITAAAPVPGLSIALNVVIELLKKIQGARSNCDALETLCQQATSLADTLEGLAKTITAGLTKYPVgslqr
RQARERVFGSGSKFHQRVEKLGDDLRTICAEADTLGQRSYFAKFLHStgdaevisgmkdrmaaacrrfqmeGNVAIEALADEILD---------------
--------------------FAKAAEEERVLDRIPRADdAHYLSAANAMKARLQVGTREQIITRLEGWEEGQLADRGDDcahl
>RDX53989.1
mthlghpnKssKTSEALDIALDLTVEGLEASKDiIVDALSVPGTGIAIDAVIGILKKVQAAKLNHNALKSLREEITLLMNMLQRLAKAVDTELpaDKYPV
nsaerGRAKEDVFK-STGLVKRVDTLARQLEAICADADKLLKRNRFSRFVHTtgdaraitdmkdkiaaarqafqieDDVITEATVTEALTRIKSI-----
-----------------------IAMQKAEEEERVLNSIPRADrAHYLSDANAMKARLQEGTRERIFESLNEWVEAQLLAAGDStqp
>RDX49106.1
mppdsdhpnTssTTSDALDTVLDCTVEGLEAAKEiIVDAVSVPGTGVALDAVIGILKKVQAAKSNRNALKSLREEMMLLVNMLQRLAKVVDTELpaDKYP
VdsaerDKAKEEAFR-STKLAERVAKLVIDLQAICGDADKLLKRNRFSRFLHSsgdaraitdmkdriaaarrafqmeNGVMIEDKVTDGLRGIKRV----
------------------------IATQKAEEEERVLNSIPRADgALYGSATNAMKARFLEGTREQIFGWLEEWVEGHAARTGIH
>RDX49659.1
mppdsdhpkTssTTSDALDTMLDCTVEALESAKDtIVDALSLPGTGIALDAVIGILKKVQAAKSNRNALKSLREEIMLLVNMLQRLAKAVDTGLpaDKYP
VdsaerDKAKEEAFR-STRLAERVAKLVIDLQAICADADKLLKRNRVCRFVHStgdaraitdmkdkiaaarqafqmeNGVMIETQVTEALSGIKRV----
------------------------IAMQKAEEEERVLNSIPRADgALYGSATNAMKARFLEGTREQIFGWLEEWVEGHAARTGTH
>RDX49662.1
mhpdhpkTssTTIDALDTALDCTVEALESAKDtIVDALSVPGTGIALDAVIGIMKKVQAAKANCDALKSLREEIASLVNMLERLSKAVDTELpeDEYPAh
sverGRAKEDVFR-STGLAKRVETLASRLEAICADADKLLKRNCFSRVFFStgdaraiadmkdriaaarqafqmeNGVMIEDKVTEGFRAIKRM------
----------------------IAMQKAEEEERVLNSIPRADsAHYLSAANAMKARLQEGTRERIFEFLNEWVEAQLQAAGNDahp
>RDX53984.1
mthpgqpsTssATSEALDTALDLTVEGLDAAKDtIVDALSVPGIGVALDAAIGILKKIQAAKSNRDALNSLHEEITSLVNMLQRLAQAVDTALpvDEYPA
dsaerNRAKEDAFR-STRLAERVANLVNDLQAICADADELLKWNRFFRFLHStrdaraitdmkdriaaarqafqieDDVITEATVTEALTRIKSI-----
-----------------------IAMQKAEEEERVLNSIPRADrAHYLSDANAMKARLQEGTRERIFESLDKWVKAQSQAAGNRgh
>RDX53987.1
mthpdrpkTvpKISEALDTALDLTLEGLKASKDtIVDVLSVPGIGIAFDAVIGILKKVQAAKSNRNALTSLHEEIMLLVNMLQRLAKAVATELpaDKYPA
dsaerDRAKEDVFR-SAGLAKRVETLASQLEAICADADKLLKRNRFSRFLHStgdvraitdmkdriaaarqafqmeNGVMIEDKITEALSGIKRV-----
-----------------------IAMQKAEEEERVLNSIPRADgALYGSATNAMKARFLEGTREQIFGWLEEWVEGHAARTGTH
>RDX41060.1
mniksfpssrffavrtqmhanvvpdhipkryrclvvsvrmQhrTMRSHNLAVLDGTVASLEATKDaITAAAPVPGLSIALNVLIALLKKLQDARSNCDTL
VVLCREAALLANALEGLAKTIRTGLEQYPVgsprrVQAQERVSGSGSRLHGRVEKLVNDLRTICVEADMLKQRNYLAKFLHStadaeaiagmkdrmaaac
qrfqmeGNIAIEALAAEILS-----------------------------------FTKAAEEERILDSIPRADdAHYLSAANAMKARLEEGTREQILACL
EGWEEGQFSDHCAQl
>RDX41386.1
mpvpvrrerdtlgsatkpiqKpaKDARTVTDALNNLQTVLDKSRDLLTFAPVPGLSAALGALLAIGEQIKKMKSNGETVKAISEQIRKLNDVVGKVVRQV
ESRAERLQIlpeqRGDMLDCMQAPGGWRERVNQLAEELSELLQKAEPCAEGPWYRRLFRTirdeetlktihedltaviqhfllaGGLSIEALTEQSLALV
ETMHGDIKMLAA-------AQKADTVTRTQQRTRQQAESERMAIETIPHATnAGFNSAGNADKSSYLVGT----------------------
>RDX48161.1
madtgagstqashsvpysvratlrlakrsKhaRRRKATTDVLNNTILALENSKNFLTLAPIPGLSNAVDGLVAVLEQVAKTRSNAEAVEALCREISKLTR
MVEDVRGQVETRVKRFDAgsqeRQDLISSLTRSDELRLRTERLNHDLGELYNMAQSLGKGNFFKRLWRSkrdedtlrtikegtsyailrfqvaGHLSIEG
IVDGALKHVEDIHEELKA---------------------ETARQQAYRDEQTLQALSSADsAGFRSVSNAAKSGYLPGT---------------------
-
>RDX41387.1
mrlhphpgsppnsaapvHssAREDVLTDVLDNVQMALKESEDLLSLAPVPGLAAAVVFLAAILERVKKMRSNAETAEAVSDEIRKLNDVIGNVVRQVLSR
ATCLQMkpeeRPEMLKGFEDSNGWRGRVEQLRKELEELLEKAERCAQGPWYKRLSRStrdedtlkmirtdlastiqrfqlaGGLSIEALTDQNLAVGEAT
YEEVKRIAA-------AQEAEAIKQEEERKKQQEARERSAMEAIPHANaAGYKSVSNVDKSYFLSGTRKVVFERLDE------------
